# Supplementary material for: Constitutive turnover of histone H2A.Z at yeast promoters requires the preinitiation complex
Source: eLife. 2016 Jul 20;5:e14243. doi: 10.7554/eLife.14243 (PMC4995100; doi:10.7554/eLife.14243)
Supplement: Figure 3—source data 2. — DOI: http://dx.doi.org/10.7554/eLife.14243.028 [file elife-14243-fig3-data2.zip › Figure_3--source_data_2/SWC5-FRB_H2A_noRAP.txt]

gene_name	-500	-499	-498	-497	-496	-495	-494	-493	-492	-491	-490	-489	-488	-487	-486	-485	-484	-483	-482	-481	-480	-479	-478	-477	-476	-475	-474	-473	-472	-471	-470	-469	-468	-467	-466	-465	-464	-463	-462	-461	-460	-459	-458	-457	-456	-455	-454	-453	-452
YCR087C-A	0.724	0.724	0.724	0.724	0.724	0.724	0.724	0.724	1.046	1.046	1.046	1.046	1.046	1.046	1.046	1.046	1.77	2.172	2.172	2.172	2.574	2.574	2.574	2.574	2.574	2.574	2.976	3.378	3.378	3.378	3.378	3.378	3.378	3.378	3.378	3.378	3.378	3.378	3.378	3.378	3.378	3.378	3.378	3.378	3.378	3.378	3.78	4.424	4.746
YPL058C	6.676	6.676	7.4	7.4	7.4	7.4	7.4	7.4	7.4	7.4	7.4	7.4	7.078	7.078	7.078	7.078	7.078	6.676	6.676	6.676	6.676	6.676	6.676	6.676	6.676	6.676	6.676	6.676	6.676	6.676	6.676	6.676	6.676	6.676	6.676	6.676	6.676	5.148	2.976	2.976	2.654	2.654	2.654	2.976	2.976	2.976	2.976	2.976	2.976
YHR007C	2.092	2.092	2.092	2.092	2.092	2.092	2.092	2.092	2.092	1.448	1.448	1.448	1.448	1.448	1.448	1.046	1.046	1.046	1.046	1.046	1.046	1.046	1.046	1.046	1.046	1.046	1.046	0.724	0.724	1.126	1.126	1.126	1.126	1.126	1.126	1.126	1.126	1.126	1.126	1.126	1.126	1.126	1.126	1.126	1.126	1.126	1.126	1.126	1.126
YLR191W	7.242	7.644	8.046	8.046	8.046	8.046	8.368	8.368	8.368	8.77	9.414	9.414	9.414	9.414	9.414	9.736	9.736	9.736	9.736	9.736	10.058	11.184	11.184	11.184	11.184	11.184	11.184	11.184	11.184	10.862	10.862	10.862	10.862	10.862	10.862	10.862	10.54	10.54	10.54	10.54	10.54	10.942	11.344	11.022	11.022	11.022	11.022	11.022	11.022
YER058W	3.538	3.86	4.182	4.182	4.182	4.584	4.584	4.584	4.182	4.182	4.182	4.182	4.182	3.78	3.78	3.78	3.378	3.378	3.378	4.746	5.712	5.712	6.034	8.126	8.448	8.448	8.448	8.448	8.448	8.448	8.448	8.448	8.448	8.448	8.448	8.448	8.448	8.448	8.448	8.85	8.85	8.85	8.85	9.172	9.896	10.62	10.62	10.62	10.62
YER105C	13.432	13.432	13.432	13.432	13.432	13.432	13.432	13.432	13.432	13.432	13.834	13.834	13.834	13.834	14.478	14.8	14.8	14.8	14.8	14.8	14.8	14.8	14.8	14.8	14.8	14.8	14.8	14.8	14.8	14.8	14.8	14.8	14.8	14.8	14.8	14.8	14.8	14.8	14.8	14.8	14.8	14.8	14.8	14.8	14.8	14.8	14.398	14.398	14.398
YEL058W	1.288	1.288	1.288	1.288	1.288	1.288	1.288	1.288	1.288	1.288	1.288	1.288	1.288	1.288	1.288	1.288	1.288	1.288	1.288	1.288	1.288	1.288	1.288	1.288	1.288	1.288	1.288	1.288	1.288	3.3	4.104	6.758	6.758	6.758	6.758	6.758	6.758	6.758	7.482	7.482	7.482	7.482	7.482	8.286	8.608	9.01	9.01	9.01	9.01
YDL025C	10.296	10.296	10.296	10.296	10.296	10.296	10.296	10.296	10.296	10.296	10.296	10.296	10.296	10.296	10.296	10.296	10.296	10.618	10.618	10.618	10.618	10.618	10.618	10.618	10.618	10.296	10.296	10.618	10.618	10.94	10.94	10.94	11.342	11.342	11.342	11.342	11.342	11.342	11.342	11.342	11.744	11.744	11.744	11.744	11.422	11.422	11.422	11.422	11.422
YOR151C	2.414	2.414	2.414	2.414	2.414	2.414	2.414	2.414	2.414	2.414	2.414	2.414	2.414	2.414	2.414	2.414	2.414	2.414	2.414	2.414	2.414	2.092	1.69	1.69	1.69	2.092	1.77	1.77	2.494	2.494	3.138	3.138	3.138	3.138	3.138	3.138	3.138	3.138	3.138	3.138	2.816	2.816	2.816	2.816	2.816	2.816	2.816	2.816	2.816
YBR009C	1.77	1.77	1.77	1.77	1.77	1.77	1.77	1.77	1.448	1.448	1.85	1.85	2.172	1.85	1.85	1.85	1.85	1.448	1.448	1.448	1.448	1.448	1.448	1.448	1.448	1.448	1.448	1.046	1.046	1.046	1.046	1.046	1.046	1.046	1.046	1.046	1.046	1.368	1.368	1.368	1.368	1.368	1.368	1.368	1.368	1.368	1.368	1.368	1.368
YKL205W	9.01	9.01	8.608	8.608	8.608	9.01	9.01	9.01	9.01	9.01	9.01	8.688	8.688	8.688	8.688	8.688	8.688	8.688	7.964	7.964	7.964	8.93	8.93	8.93	9.654	9.654	9.654	9.654	9.654	9.654	9.654	9.654	9.654	9.654	9.654	9.654	9.332	9.332	9.332	9.332	9.332	9.332	9.332	9.332	9.332	9.332	9.01	9.01	8.688
YJR132W	10.94	11.262	11.262	11.262	11.262	11.262	11.584	11.584	11.584	11.584	11.584	11.584	11.584	11.584	11.584	11.584	11.584	11.584	11.584	11.182	11.182	11.182	11.504	11.826	12.872	13.998	13.998	13.998	14.32	14.32	14.32	13.998	13.998	13.998	13.998	13.998	13.998	14.4	14.4	14.078	14.078	14.078	14.078	14.078	14.078	14.078	14.078	14.078	14.078
YDR006C	16.732	16.732	16.732	16.33	16.732	16.732	16.732	16.008	16.008	16.008	16.008	16.008	14.158	12.71	12.71	12.71	12.71	12.71	12.71	12.71	12.71	10.618	8.446	7.802	7.802	7.802	7.802	7.802	7.802	7.802	7.802	7.802	7.802	7.802	7.48	7.48	6.836	6.032	6.354	6.032	6.032	6.032	6.032	6.032	6.032	6.032	5.308	5.308	5.308
YDR315C	4.264	4.264	4.264	4.264	4.586	4.586	4.586	4.586	4.586	4.586	4.988	4.988	4.988	4.988	5.068	5.792	6.918	6.918	6.918	6.918	6.918	6.918	7.24	7.24	7.24	7.24	7.24	7.24	6.918	6.918	6.918	6.918	6.918	7.24	7.24	7.24	7.24	7.24	7.24	8.206	9.252	9.252	9.252	9.252	9.252	9.252	9.252	9.252	9.252
YMR134W	10.538	10.538	10.86	10.86	10.86	10.86	10.86	10.86	10.86	10.86	11.262	11.262	11.262	11.262	11.262	11.262	11.262	11.262	11.262	11.262	11.262	11.262	11.262	11.262	11.262	11.262	11.262	11.262	11.262	10.458	10.056	8.93	8.608	8.608	8.608	8.608	8.608	7.964	7.642	7.642	7.642	7.642	7.24	6.838	5.792	5.792	6.194	6.194	6.194
YAL046C	8.206	8.206	7.08	7.08	7.08	6.678	6.356	6.356	6.356	6.356	6.356	6.356	6.356	6.034	5.712	5.712	5.712	5.712	5.31	5.632	5.23	5.23	4.908	5.31	4.666	4.666	4.666	4.666	5.068	5.068	5.47	5.47	5.47	5.47	5.47	5.47	5.47	5.47	4.424	3.378	3.62	3.62	3.62	3.62	3.62	3.942	3.942	4.264	4.264
YBR162C	1.046	1.046	1.046	1.046	1.368	1.368	1.69	1.69	2.736	2.736	2.736	2.736	2.736	2.736	2.736	2.736	3.058	3.058	3.058	3.058	3.058	3.058	3.058	3.058	3.058	3.058	3.058	3.058	3.058	3.38	4.104	4.104	4.426	4.426	4.426	4.426	4.426	4.426	4.426	4.426	4.426	4.426	4.104	4.104	4.104	4.104	4.104	4.104	4.426
YOR043W	5.31	5.31	5.31	5.31	4.908	4.908	4.586	4.264	4.264	4.264	4.264	4.264	4.264	4.264	3.942	3.62	3.62	3.62	2.976	2.574	2.574	2.574	2.574	2.252	2.252	2.252	1.206	0.402	0.402	0.402	0.402	0.402	0.402	0.402	0.402	0.402	0.402	0.402	0.402	0.402	0.402	0.402	0	0	0	0	0	0	0
YEL056W	6.516	6.436	7.16	7.16	7.16	7.16	7.16	7.16	7.16	7.16	7.16	6.758	6.436	6.436	6.436	6.838	7.884	7.884	7.884	7.884	8.286	8.286	8.286	8.286	9.654	10.298	11.344	12.068	12.47	12.47	12.872	13.194	13.194	13.194	13.194	13.194	13.194	13.194	13.194	13.194	13.194	13.194	13.516	13.516	14.24	14.642	14.642	14.642	14.642
YNR019W	13.354	13.354	13.354	13.354	13.354	13.354	13.354	13.354	13.676	14.078	14.078	14.882	14.882	14.882	14.882	14.882	14.882	14.882	14.882	15.204	14.802	14.802	14.802	14.802	14.802	14.802	14.802	14.802	14.802	14.802	16.652	16.652	16.652	16.652	16.652	16.652	16.652	16.25	16.25	16.25	16.25	16.25	16.25	16.25	16.25	16.25	16.25	16.25	16.25
YGL094C	11.986	12.388	12.71	12.71	12.71	13.032	13.032	13.354	13.354	13.354	13.354	12.952	12.952	12.952	13.354	13.354	13.354	13.354	13.354	13.354	13.354	13.354	13.354	13.354	13.354	13.354	13.354	13.676	13.676	13.676	13.676	13.676	13.676	13.676	13.676	13.676	13.676	13.676	13.676	13.676	13.676	13.676	13.676	13.676	13.676	13.676	13.676	13.676	13.676
YML008C	0.804	0.804	0.724	1.046	1.046	1.046	1.046	1.046	1.046	1.046	1.046	1.046	1.046	1.046	1.046	1.046	1.046	1.046	1.046	1.046	1.046	1.046	1.046	1.046	1.046	1.046	1.046	1.046	1.046	1.046	1.046	1.046	1.046	1.046	1.046	1.046	1.046	1.046	1.046	1.046	1.046	1.046	1.046	1.046	1.046	1.046	0.724	0.724	0.724
YDR058C	8.286	8.286	8.286	8.286	8.286	8.286	8.286	8.286	8.286	8.688	8.688	8.688	8.688	8.688	8.688	8.688	8.688	8.688	8.688	8.688	8.688	8.688	8.688	8.688	8.688	8.688	8.688	8.688	8.688	8.688	8.688	7.964	7.964	7.964	7.642	7.642	8.044	8.044	8.044	8.044	8.366	8.366	9.01	9.01	9.412	9.412	9.412	9.412	9.412
YOL081W	5.068	5.39	5.792	6.114	6.114	6.114	6.114	6.114	6.114	6.114	7.562	7.884	8.608	8.608	9.01	9.01	9.01	9.332	9.332	9.332	10.056	10.458	10.458	10.458	10.458	10.458	10.458	10.458	10.86	10.86	12.388	12.388	12.71	12.388	12.388	12.388	13.032	13.354	13.354	13.354	13.676	13.676	13.998	14.4	14.4	14.4	13.998	13.998	13.998
YNL186W	4.264	4.264	4.264	4.264	4.264	4.264	4.264	4.264	4.264	4.264	4.264	4.264	4.264	4.264	3.862	3.862	3.54	3.54	3.942	3.942	3.942	3.942	3.942	4.344	4.344	4.344	4.344	4.344	4.344	4.344	4.344	4.344	4.344	4.344	4.344	4.344	4.344	4.344	4.344	4.746	4.746	4.746	4.746	4.424	4.022	4.424	4.102	4.102	4.102
YIL049W	4.666	4.666	4.988	5.712	7.482	7.482	8.206	8.528	8.528	8.528	8.528	8.528	8.528	8.528	8.528	8.528	8.528	8.528	8.77	8.448	8.77	9.092	9.092	9.092	9.092	9.092	9.414	9.414	9.414	9.414	9.092	9.092	9.092	9.092	9.092	9.092	9.414	9.736	9.736	9.736	9.736	9.736	9.736	9.736	9.736	9.414	9.414	10.058	10.46
YKL197C	8.688	8.286	8.286	8.286	8.286	8.286	8.286	8.286	8.286	8.286	8.286	8.688	9.01	9.01	9.01	9.01	9.01	9.01	9.01	9.01	9.01	9.01	9.412	9.412	9.412	9.412	9.412	9.412	9.412	9.412	9.09	9.09	9.09	9.09	9.09	9.09	9.09	9.09	9.09	8.768	8.768	8.768	8.768	8.768	7.802	6.676	6.676	6.676	6.274
YBR185C	1.046	1.046	1.046	1.046	1.046	1.046	1.046	1.046	1.046	1.046	1.046	1.046	1.046	1.046	1.046	1.046	1.046	1.046	1.046	1.046	1.046	0.724	0.724	0.724	0.724	0.724	0.724	0.724	0.724	0.724	0.724	0.724	0.724	0.724	0.724	0.724	1.528	1.528	1.85	1.85	1.85	1.85	1.85	2.896	2.896	3.298	3.298	3.298	3.298
YGR211W	7.32	7.32	7.32	7.32	7.32	7.32	7.32	6.998	6.998	7.4	7.4	6.998	6.998	6.676	4.424	4.344	4.344	4.344	4.344	4.344	4.344	4.344	4.344	5.068	4.586	4.586	4.586	4.586	5.712	5.712	5.712	6.516	7.16	7.562	7.562	7.562	7.562	7.562	7.562	7.562	7.562	7.562	7.562	7.562	7.562	7.562	7.562	7.562	8.768
YKR075C	1.046	1.046	0.644	0.644	0.644	0.644	0.644	0.644	0.644	0.644	0.322	0.322	0.322	0.322	0.322	0.322	0.322	0.322	0.966	1.368	1.368	1.368	1.368	1.368	1.368	1.368	1.368	1.368	1.368	1.368	1.368	1.368	1.368	1.368	1.368	1.368	1.368	1.368	1.368	1.368	1.368	1.368	1.368	1.368	1.368	1.368	1.368	1.368	1.368
YPL202C	10.7	10.7	10.7	10.7	10.7	10.7	10.7	10.7	10.7	10.7	10.7	10.7	10.7	10.7	10.378	10.378	10.056	10.056	9.332	9.332	9.332	9.332	9.332	9.332	9.01	9.01	9.01	9.01	9.01	9.01	9.01	9.01	9.01	9.01	8.688	8.688	8.044	8.044	7.32	6.516	5.792	5.792	6.516	6.516	6.516	6.516	6.516	6.516	6.516
YEL017W	0.804	0.804	0.804	0.804	0.804	0.804	0.804	1.528	1.528	1.528	1.528	1.528	1.528	1.528	1.528	1.528	1.528	1.528	1.528	1.528	1.528	1.528	1.528	1.528	1.528	1.528	1.528	1.528	1.528	2.252	2.252	2.252	2.252	2.252	2.252	2.252	2.252	2.252	2.252	2.252	2.252	2.252	2.252	2.252	2.252	2.896	2.896	3.298	2.896
YJL212C	13.676	13.676	13.676	13.676	13.676	13.676	13.676	13.676	13.676	13.676	13.676	13.676	13.274	13.274	13.274	12.47	12.148	12.148	11.746	11.746	11.746	11.746	11.746	11.746	11.746	11.424	11.102	11.102	11.102	11.102	11.102	11.102	11.102	11.102	11.102	11.102	9.976	8.93	8.93	8.93	8.93	8.93	8.93	8.93	8.93	8.93	7.724	7.402	7.402
YOL013C	9.492	9.492	9.492	9.17	9.17	9.17	8.848	8.446	8.446	7.642	7.642	7.642	7.642	7.642	7.32	7.32	5.148	3.378	3.378	2.172	2.172	2.172	2.172	2.172	2.172	2.172	2.172	2.172	2.172	1.85	0.724	0.322	0.322	0.322	0	0	0	0	0	0	0	0	0	0	0	0	0	0	0
YMR267W	6.678	6.356	6.356	6.356	6.356	6.276	6.598	6.276	6.276	6.276	5.794	5.794	5.794	6.84	7.162	7.162	7.162	7.162	7.564	7.564	7.242	7.242	7.242	7.242	7.242	7.242	7.242	7.242	7.242	7.242	7.242	7.242	7.242	7.242	7.242	7.242	7.242	7.242	7.242	6.438	6.84	7.564	7.564	8.288	8.288	8.288	8.61	9.012	9.012
YOR306C	13.192	13.192	13.192	12.468	12.468	11.262	11.262	11.262	11.262	11.262	11.262	11.262	11.262	11.262	10.458	9.412	9.09	9.09	9.09	9.09	8.688	8.688	8.688	8.688	8.688	8.688	8.688	7.32	6.918	6.918	6.918	6.596	5.872	5.47	5.47	5.47	5.47	5.47	5.47	5.47	5.47	4.826	4.826	4.826	4.826	4.826	4.826	4.826	4.826
YOR291W	7.402	7.402	7.402	7.402	7.402	7.402	7.804	8.126	8.126	8.528	8.528	8.528	8.528	8.528	8.528	9.654	9.654	9.654	9.654	9.654	9.654	9.654	9.654	9.654	9.654	9.654	9.654	9.976	9.976	10.62	10.62	10.62	10.62	10.62	10.62	10.62	10.942	10.942	10.942	10.942	10.942	10.942	10.942	10.942	10.942	10.942	11.264	11.264	11.264
YDR386W	5.872	5.872	5.872	5.872	5.47	5.148	5.148	4.746	4.746	4.746	4.424	4.826	5.63	5.228	5.228	5.228	5.228	5.228	5.228	5.228	5.308	5.308	5.308	5.308	5.308	5.308	5.308	5.308	5.308	5.308	5.308	5.308	5.308	5.308	5.308	5.308	5.308	5.308	6.756	7.722	7.722	7.722	7.722	7.722	7.722	8.044	8.044	8.044	7.722
YDR406W	9.332	9.332	9.332	9.332	9.332	9.332	9.332	9.332	9.332	9.332	9.01	9.01	8.688	8.688	8.688	8.688	8.688	8.688	8.688	8.286	8.286	7.884	7.884	7.24	7.642	7.32	6.918	6.918	6.918	6.918	6.918	6.918	6.918	6.596	6.596	6.596	6.596	6.274	6.274	6.274	6.274	4.504	3.7	3.7	3.7	3.7	3.7	3.7	3.218
YDL097C	6.758	6.758	6.758	6.436	6.758	7.08	7.804	7.804	7.804	7.804	7.804	7.482	7.482	7.482	7.16	7.16	7.482	7.482	7.482	7.482	7.482	7.482	7.08	7.08	6.758	6.758	6.758	6.758	6.436	6.436	6.436	6.436	6.436	5.23	4.908	4.908	4.908	4.908	5.552	8.69	9.494	12.632	12.632	12.632	12.632	12.632	12.632	12.632	12.31
YKR058W	12.31	12.31	12.31	12.31	11.988	11.988	11.988	11.988	11.988	11.988	11.988	11.988	11.988	11.988	11.988	11.988	11.988	11.988	11.988	11.988	12.31	12.31	12.31	12.31	12.31	12.31	12.31	12.31	12.31	12.31	11.988	11.988	11.988	11.988	12.31	12.31	12.31	12.31	12.31	12.632	12.31	12.31	11.988	11.988	11.666	11.666	11.666	11.344	11.344
YDL173W	4.264	4.988	4.988	4.988	6.034	6.034	6.034	6.034	6.034	6.034	6.034	6.356	6.356	6.356	6.356	6.356	6.356	6.678	6.678	6.678	6.678	6.678	6.678	6.678	6.678	6.678	6.92	6.92	6.92	6.92	6.92	6.92	6.92	7.322	7	9.172	9.574	9.976	9.976	9.976	9.976	9.976	9.976	9.976	9.976	9.976	9.976	10.378	10.378
YLR077W	4.024	4.024	4.024	4.024	3.702	3.702	3.38	3.782	3.782	3.46	3.46	3.46	3.46	3.46	3.46	3.46	3.138	3.138	3.138	3.138	3.138	3.138	3.138	3.138	3.138	3.138	3.54	3.54	3.54	3.54	3.54	3.54	3.54	3.54	3.54	3.862	3.862	3.862	3.862	3.862	4.184	4.426	4.426	4.426	4.828	4.828	4.828	4.828	4.828
YBR189W	12.87	12.87	12.87	12.87	12.87	11.824	10.376	10.376	10.376	10.376	10.376	10.376	9.974	9.974	9.974	9.652	9.652	9.652	8.848	7.802	7.802	6.756	6.676	6.274	6.274	6.274	6.274	6.274	6.274	5.872	5.872	5.872	6.194	6.274	6.274	6.596	6.596	6.596	6.596	6.596	6.596	6.194	6.596	6.918	7.964	8.286	8.286	9.01	9.814
YER048W-A	6.678	6.276	6.276	6.276	6.276	6.276	6.276	6.276	6.276	6.276	5.954	5.954	5.31	4.988	4.988	4.988	4.988	4.666	4.666	3.942	3.54	3.54	3.54	3.54	3.54	3.54	3.54	3.54	3.54	3.54	3.218	3.298	2.976	2.976	2.976	2.976	2.976	2.976	3.298	3.298	3.298	3.298	3.298	2.976	2.976	2.976	2.976	2.976	2.976
YML080W	9.652	9.652	9.652	9.652	10.054	10.376	11.502	11.502	11.502	11.502	11.502	11.502	11.502	11.502	11.502	11.1	11.1	11.1	12.628	13.754	13.754	14.156	14.156	14.156	14.156	14.156	14.156	14.558	14.558	14.558	14.558	15.202	15.524	15.846	15.846	15.846	15.846	15.846	15.846	15.846	15.846	15.846	15.846	15.846	15.846	15.846	15.846	15.846	15.846
YHR045W	15.93	15.93	15.93	16.332	16.332	16.332	16.332	16.332	16.332	16.332	16.332	16.332	16.332	16.332	16.332	16.332	16.332	16.332	16.332	16.332	16.332	16.332	16.01	16.09	16.09	16.09	16.09	16.492	16.572	16.572	16.572	16.572	16.572	16.572	16.572	16.572	16.25	16.25	16.25	16.25	16.25	16.652	16.652	16.652	16.25	16.25	16.25	15.606	15.606
YDR505C	9.172	9.172	9.172	8.85	8.448	7.724	7.724	7.724	7.724	7.724	7.724	7.724	7.724	7.724	8.046	7.724	7.724	7.644	7.644	7.644	7.644	7.644	7.644	7.322	7.322	6.92	6.92	6.92	6.598	8.046	8.046	8.368	8.046	8.046	8.046	8.85	6.92	7.322	7.322	8.046	8.77	8.77	8.77	8.77	9.172	9.172	9.494	8.528	8.528
YOR153W	4.828	4.828	4.828	4.828	4.828	4.828	4.828	5.15	5.15	5.15	5.15	5.15	5.472	5.472	5.472	5.472	5.472	5.15	5.15	5.15	5.15	5.15	5.15	5.15	5.15	5.15	5.15	5.874	5.472	5.472	5.472	5.472	5.15	5.15	4.828	4.828	4.426	4.426	4.426	4.426	4.828	4.828	4.828	4.828	4.828	4.828	4.506	4.506	4.506
YER013W	5.552	5.552	6.276	6.276	6.276	6.598	6.598	6.598	6.598	6.598	6.598	6.598	6.598	6.598	6.598	6.598	6.92	6.92	7.966	7.966	7.966	8.288	8.288	8.288	8.288	8.288	8.288	7.886	7.886	7.886	7.886	7.886	7.886	7.886	7.564	7.242	7.242	7.242	7.242	7.242	7.242	7.242	7.242	7.242	7.242	7.242	7.242	7.644	7.644
YOL032W	10.378	10.378	10.378	10.378	10.7	11.022	11.022	11.022	11.022	10.7	10.7	10.7	10.7	11.022	11.022	11.022	11.746	11.746	11.746	12.148	12.148	12.148	12.148	12.148	12.148	12.148	12.148	11.746	12.47	12.47	12.47	12.47	12.47	12.47	12.068	12.068	10.78	9.654	9.654	10.298	10.298	10.298	10.62	10.62	10.62	10.62	10.62	10.298	10.298
YOR183W	6.434	6.434	5.63	5.952	5.952	5.952	5.952	5.952	5.952	5.952	5.55	5.55	5.55	5.55	5.55	5.55	5.55	5.148	4.746	4.746	4.746	2.816	2.494	2.172	2.172	2.172	2.172	2.172	2.172	2.172	2.172	2.172	2.172	2.172	1.77	1.77	1.77	1.77	1.77	1.77	1.77	1.77	1.448	1.448	1.448	1.046	0.644	0.644	0.644
YML064C	0.402	0.402	0.402	0.402	0.402	0.402	0.402	0.402	0.402	0.402	0.402	0.402	0.402	0.402	0	0	0	0	0	0	0	0	0	0	0	0	0	0	0	0	0	0.402	0.402	0.402	0.402	0.402	0.402	0.402	0.402	0.402	0.402	0.402	0.402	0.402	0.402	0.402	1.126	1.126	2.172
YMR091C	15.044	15.044	15.044	15.044	15.044	15.044	15.044	15.044	15.044	15.044	15.044	15.044	15.044	15.044	15.044	15.044	15.044	15.044	15.044	15.044	15.044	15.044	15.044	15.044	15.044	14.642	14.642	14.642	14.642	14.642	14.642	14.642	14.642	14.642	14.642	14.642	14.642	14.642	14.642	14.642	14.24	14.24	14.24	13.918	13.596	13.194	13.194	13.194	13.194
YBL018C	13.594	13.594	13.594	13.594	13.594	13.594	13.594	13.594	13.594	13.594	13.594	13.594	13.272	13.272	13.272	13.272	12.87	12.79	13.272	13.272	14.076	14.076	14.076	14.076	14.076	14.076	14.076	14.076	14.076	14.076	14.398	14.398	14.398	14.398	14.398	14.398	14.398	14.398	14.398	14.398	14.398	14.398	14.398	13.996	13.996	13.996	13.996	13.996	13.192
YDR005C	11.906	11.906	12.228	12.228	12.228	12.228	12.228	12.228	12.228	12.228	12.228	12.228	12.228	12.228	12.228	12.228	12.228	12.228	12.228	12.228	12.228	12.228	12.228	12.228	12.228	12.228	12.228	11.906	11.906	11.906	11.906	11.906	11.906	11.906	11.906	11.182	11.182	10.86	10.538	10.86	10.86	9.734	9.734	9.734	9.734	9.734	9.734	9.734	9.412
YOR374W	15.53	15.852	15.852	15.852	15.852	15.852	16.174	16.174	16.174	16.174	16.174	16.174	16.174	16.174	16.174	16.174	16.174	16.174	16.174	16.174	16.174	16.174	16.174	16.174	16.174	16.174	16.174	16.174	16.174	16.174	16.174	16.174	16.174	16.174	16.174	16.174	16.174	16.174	16.174	16.174	16.174	16.174	16.174	16.174	15.45	15.45	15.45	15.45	15.852
YLR022C	5.31	5.31	5.31	5.31	5.31	5.31	5.31	5.31	5.31	5.31	5.712	5.712	5.712	5.712	5.712	5.712	5.712	5.39	5.39	5.39	5.39	5.39	5.39	5.39	5.39	5.39	5.39	5.39	5.39	5.39	5.39	5.39	5.39	5.39	5.068	5.068	5.068	5.068	4.746	4.746	4.746	4.746	4.344	4.344	4.344	4.022	4.022	4.022	4.022
YOR165W	3.86	3.86	3.86	3.86	4.262	4.664	4.664	5.066	5.066	5.066	5.066	5.066	5.388	4.986	5.71	5.71	6.676	6.676	6.998	6.998	8.688	8.688	8.688	9.01	9.01	9.01	9.01	9.01	9.01	9.01	9.01	9.01	9.01	9.01	9.01	9.01	9.01	9.01	9.01	9.01	9.01	9.01	9.01	9.01	9.01	9.01	9.01	9.01	9.01
YKL180W	8.848	8.848	8.848	8.526	8.526	8.526	8.526	8.526	7.48	7.48	7.158	7.158	7.158	7.158	7.158	6.836	6.836	5.79	4.986	4.986	4.986	4.986	4.986	4.986	4.986	4.986	4.986	4.986	4.986	4.986	4.986	4.986	4.342	4.342	3.538	3.136	3.136	3.136	3.136	3.136	3.136	3.136	3.136	3.136	3.136	3.136	2.734	2.734	2.734
YPL170W	15.444	15.444	15.766	15.766	15.766	15.766	15.766	15.766	16.088	16.088	16.088	16.088	16.088	16.088	16.088	16.088	16.088	16.088	16.088	16.088	16.088	16.088	15.766	15.766	15.766	15.766	14.72	14.72	14.72	14.72	14.72	14.72	14.72	14.72	14.72	14.72	14.72	14.72	14.72	14.72	14.72	14.72	14.72	14.72	14.72	14.72	14.72	14.72	14.318
YDL033C	15.122	15.122	15.122	15.122	15.122	15.122	15.122	15.122	15.122	15.122	15.122	15.042	15.444	15.444	15.846	15.846	15.846	15.846	15.846	15.846	15.846	15.846	15.846	15.846	15.846	15.846	15.846	15.846	15.846	15.846	15.846	15.846	15.524	15.524	15.524	15.524	15.524	15.524	15.524	15.524	15.524	15.524	15.524	15.524	15.524	15.524	15.524	15.524	15.524
YPL246C	8.53	8.932	9.656	9.656	10.058	10.862	11.184	11.184	11.184	11.184	11.184	11.184	11.184	11.184	10.862	10.862	10.862	10.862	10.862	10.862	10.862	11.988	11.988	11.988	11.666	11.988	11.666	11.666	11.988	11.988	12.712	12.31	12.31	12.31	12.632	12.632	12.632	12.31	12.31	12.31	12.31	12.712	13.114	13.114	13.114	13.516	13.516	13.516	13.516
YBR288C	8.448	8.448	8.448	8.448	8.448	8.046	6.92	5.874	5.874	5.874	6.276	8.126	8.126	8.126	8.126	9.252	9.896	10.218	10.218	10.218	10.218	10.942	10.942	10.942	10.942	10.62	10.62	12.55	12.55	12.55	13.274	13.274	13.274	13.274	13.274	13.274	13.274	13.274	13.274	13.274	13.274	13.274	13.274	13.676	13.676	13.676	13.676	13.676	13.676
YGL226C-A	5.15	4.828	4.104	4.104	4.104	3.782	4.184	4.506	6.678	6.678	7.322	8.288	8.288	8.288	8.288	8.69	8.288	8.288	8.288	8.288	8.288	7.966	8.61	8.288	8.288	8.288	8.288	8.288	8.288	8.288	8.61	9.334	9.334	9.334	9.334	9.334	10.138	10.138	10.138	10.138	10.138	10.138	10.138	10.138	9.816	10.218	10.218	10.218	10.218
YMR036C	8.768	8.768	8.768	8.768	9.09	9.09	9.492	9.492	9.492	9.492	9.492	9.492	9.492	9.492	9.492	9.492	9.492	9.492	9.492	9.894	10.618	10.618	10.618	10.618	10.618	10.618	10.618	10.618	10.618	10.296	10.296	11.02	11.02	11.02	11.02	11.02	11.02	11.02	11.02	11.02	11.02	11.02	11.02	11.02	11.02	11.02	11.02	11.02	11.02
YNL169C	10.218	10.54	11.264	11.988	12.712	13.114	13.114	12.792	13.194	13.194	12.872	12.872	12.872	12.872	12.872	12.55	11.584	11.584	11.584	11.986	12.388	12.388	12.388	12.388	11.986	11.986	11.664	11.664	11.986	11.986	11.986	11.986	11.986	11.986	11.986	11.986	11.986	11.986	11.986	11.986	11.986	11.986	11.986	11.986	11.986	11.986	11.986	11.986	11.664
YGL181W	12.872	12.872	12.872	12.872	12.872	12.872	12.872	12.872	12.872	12.872	12.872	12.872	12.872	12.872	13.194	13.194	13.194	13.194	13.194	13.194	13.194	13.194	13.194	12.872	12.872	13.274	13.596	13.596	13.596	13.596	13.596	13.596	13.596	13.596	13.596	13.596	13.596	13.596	13.596	13.596	13.596	13.596	13.596	13.596	13.596	13.596	13.596	13.596	13.596
YCR073W-A	8.368	8.368	8.368	8.368	7.564	7.242	7.242	6.84	6.84	7.162	7.162	7.162	7.162	4.506	4.426	4.426	4.426	4.426	4.426	4.748	4.748	4.748	4.748	4.748	4.748	4.748	4.748	5.954	5.954	6.678	6.678	6.678	6.678	6.678	6.678	6.678	7.402	7.402	7.402	7.724	7.724	7.724	7.724	8.368	8.046	8.046	8.046	8.046	8.046
YBR261C	17.294	17.294	17.294	17.294	17.294	16.972	16.972	16.972	16.972	16.972	16.65	16.65	16.65	16.65	16.65	16.65	16.328	16.328	16.328	16.328	16.328	16.328	16.006	16.006	15.604	14.88	14.88	14.88	14.88	14.88	14.88	14.88	14.88	14.88	14.156	14.156	13.03	11.984	11.582	11.582	11.582	10.778	10.778	10.778	11.18	9.974	9.974	9.25	9.25
YLR433C	18.02	18.02	18.02	18.824	18.824	18.824	18.824	18.824	18.824	18.824	18.824	19.146	19.146	19.146	19.548	19.548	19.548	19.548	19.95	19.95	19.95	19.95	19.95	19.95	19.95	19.95	19.95	19.95	19.95	19.95	19.95	19.95	19.95	19.95	19.95	19.95	19.95	19.95	19.95	19.95	19.95	19.95	19.95	19.95	19.95	19.95	19.95	19.95	19.95
YNL297C	8.69	8.69	8.69	8.69	8.69	8.69	8.69	8.69	8.69	8.69	8.69	9.334	9.334	9.334	9.334	9.334	9.334	9.334	9.334	9.334	9.656	10.058	10.862	10.862	10.862	10.862	10.862	10.862	10.862	10.862	10.862	10.862	10.862	10.862	10.862	10.862	10.862	10.862	10.862	11.264	11.264	11.264	11.264	11.264	11.264	11.264	11.264	11.264	11.264
YJR141W	11.022	10.7	10.54	10.54	10.54	10.54	10.54	10.54	10.54	10.54	10.54	10.54	10.54	10.54	10.54	10.54	10.54	10.54	10.218	10.218	10.218	9.896	9.494	9.494	9.494	10.218	10.54	10.54	10.54	10.54	10.138	10.138	10.138	10.138	10.138	10.138	10.138	9.816	9.816	9.816	9.816	9.816	9.414	9.414	7.402	7.402	7.402	8.61	8.61
YFL024C	2.976	3.378	3.378	3.378	3.378	3.378	3.378	3.378	3.378	3.378	3.378	3.378	3.378	3.378	3.378	3.378	3.056	3.056	3.056	3.056	3.056	3.056	3.056	3.056	3.056	3.458	4.262	5.952	5.952	6.274	6.274	6.274	6.274	6.274	6.274	6.274	6.274	6.274	6.274	6.274	6.274	6.274	6.274	6.274	6.274	6.274	6.274	6.274	6.274
YIR001C	10.136	10.136	9.814	9.814	9.412	9.412	9.412	9.412	9.412	9.01	9.01	9.01	9.01	9.01	9.01	9.01	9.01	9.01	8.688	8.688	8.688	8.688	8.688	8.688	8.688	8.688	8.688	8.688	8.688	8.688	8.688	8.688	8.688	8.286	8.286	7.884	7.884	7.884	7.884	7.562	7.562	7.562	7.562	7.562	7.562	7.562	7.562	7.562	7.562
YDR041W	7	8.046	8.046	8.046	8.046	8.046	8.69	8.69	8.69	8.69	8.69	8.69	8.368	8.368	8.368	8.046	8.046	8.046	8.046	8.046	8.85	8.85	9.252	9.252	9.654	9.654	9.654	9.654	9.654	10.62	10.298	10.298	10.298	10.298	10.298	10.298	10.298	10.298	10.298	10.298	10.298	10.298	10.298	10.298	10.298	10.298	10.62	10.62	10.218
YJL157C	8.77	8.77	8.77	7.804	7.402	7.402	7.402	7.08	7.08	7.08	7.402	7.402	7.402	7.402	7.402	7.402	7.402	7.402	7.804	7.804	7.804	7.804	7.804	7.402	7.402	7.08	7.482	7.482	7.482	7.482	7.482	7.482	7.482	7.482	6.758	6.356	6.356	6.356	6.034	6.034	6.034	6.034	6.034	5.712	5.712	6.034	6.034	6.034	6.034
YGL159W	17.296	17.296	17.296	17.296	17.296	17.296	17.296	17.296	17.296	17.296	16.25	16.25	16.25	16.25	16.25	16.25	16.25	16.25	16.25	15.526	14.882	14.882	14.882	14.882	14.882	14.56	14.158	14.158	13.354	13.354	12.952	12.952	12.952	12.952	12.63	11.906	11.906	11.504	11.504	11.504	11.504	11.182	10.458	10.458	10.458	10.458	10.458	10.056	10.056
YBR210W	11.182	10.136	10.136	9.814	9.814	9.412	9.412	9.09	9.09	9.09	9.09	7.964	7.964	8.366	7.964	7.964	7.642	6.918	6.918	6.918	6.918	6.918	6.918	6.918	6.918	6.114	6.114	5.712	5.712	5.712	5.712	5.712	5.712	5.712	5.31	4.666	4.666	4.344	4.344	4.344	3.7	3.7	3.7	3.298	2.654	1.85	1.85	1.85	1.448
YBR088C	6.436	6.114	6.114	5.872	5.872	6.194	6.194	6.194	6.194	6.596	6.596	6.596	6.596	6.596	6.596	6.596	6.274	6.274	6.274	6.596	6.596	6.596	6.596	6.596	6.596	6.596	6.596	6.194	6.194	6.194	6.194	6.194	6.194	6.194	6.194	6.194	6.194	6.194	6.516	6.516	6.516	6.516	6.516	6.516	6.516	6.516	6.516	6.516	6.194
YER157W	16.572	16.572	16.17	16.572	15.606	15.204	17.296	18.1	18.1	18.1	17.698	17.698	17.698	17.296	17.296	17.296	17.698	18.02	18.02	18.02	18.02	18.824	18.824	18.824	18.824	18.824	19.146	19.146	19.468	19.87	19.87	19.87	19.87	19.87	19.87	19.87	19.87	19.87	19.87	19.87	19.87	19.87	19.87	19.87	19.87	19.87	19.87	19.87	19.87
YLR103C	4.506	4.506	4.506	4.506	4.506	4.506	4.506	4.506	4.506	4.506	4.506	4.506	4.828	4.828	4.828	4.828	4.828	4.828	4.828	4.828	4.828	4.828	4.828	4.828	4.828	4.184	4.586	5.23	5.23	5.23	5.23	5.23	5.23	5.23	5.23	5.23	5.632	5.632	5.632	5.632	5.632	5.632	5.632	5.632	5.632	5.632	5.954	5.552	5.954
YPR169W	8.284	8.284	8.284	11.02	11.02	11.02	11.02	11.02	11.502	11.904	11.904	12.548	12.548	12.548	12.548	12.548	12.548	12.548	12.95	12.95	12.95	12.95	12.95	12.95	13.352	13.03	14.478	14.478	14.478	14.478	14.478	14.88	14.88	15.604	15.604	16.006	16.006	16.006	16.006	16.006	16.006	16.006	16.73	16.73	16.73	16.73	16.73	16.73	17.132
YNL119W	15.126	15.126	15.126	15.126	15.126	15.126	15.126	14.804	14.16	14.16	14.16	14.16	14.16	14.16	14.16	14.16	14.16	14.16	14.16	14.16	13.838	12.47	12.47	12.792	12.792	12.792	12.792	12.792	12.792	12.792	12.792	12.792	12.792	13.114	12.712	12.712	12.31	12.31	12.31	12.31	12.31	12.31	11.586	11.586	11.586	11.264	11.264	9.654	9.654
YIL107C	11.182	11.182	11.182	11.584	11.584	11.584	11.584	11.584	11.584	11.584	11.584	11.584	11.584	11.584	11.584	11.584	11.584	11.584	11.584	11.584	11.584	11.986	11.986	11.986	11.986	11.986	11.986	11.664	11.664	11.664	11.664	11.664	11.664	11.664	11.664	11.664	11.664	12.066	12.066	12.066	12.066	12.066	12.066	12.066	11.744	11.342	11.342	11.342	10.94
YGR180C	4.184	3.862	3.862	3.862	3.862	3.862	3.862	3.862	3.862	3.862	3.862	3.46	3.46	3.46	3.46	3.46	3.46	3.46	3.46	3.46	3.46	3.46	3.46	3.46	3.46	3.46	3.46	3.46	3.38	3.38	3.38	3.38	3.138	3.138	3.54	3.54	3.54	3.54	3.54	3.54	3.54	3.54	3.54	3.54	3.54	3.54	2.494	2.494	2.172
YPL001W	10.538	10.86	10.86	11.262	10.94	12.228	12.228	12.228	12.228	12.228	12.228	12.55	12.55	14.078	14.48	14.48	14.48	14.48	14.48	14.48	15.204	15.526	17.296	17.296	17.618	17.618	17.618	17.618	17.618	17.618	17.618	17.618	17.618	17.618	18.824	19.628	19.628	19.628	19.628	19.628	19.628	19.628	19.628	19.628	19.628	19.628	20.03	20.03	20.03
YCR086W	1.126	1.126	1.126	1.126	1.126	1.126	1.126	1.126	1.126	1.126	1.126	1.126	1.126	1.126	1.126	1.126	1.126	1.126	1.126	1.126	1.126	1.126	1.126	1.126	1.126	1.126	0.724	0.402	0.402	0.402	0.402	0.402	0.402	0.402	0.402	0.402	0.402	0.402	0.402	0.402	0.402	0.402	0.402	0.402	0.402	0.402	0.402	0.402	0.402
YLR309C	19.308	19.308	19.308	19.308	19.308	18.906	18.906	18.906	18.906	19.228	19.228	19.228	19.228	19.228	19.228	19.228	19.228	19.228	19.228	19.228	19.228	19.228	19.228	19.228	19.228	19.228	19.228	19.228	19.228	19.228	19.228	18.906	17.86	17.458	16.814	16.412	16.09	16.09	16.09	16.09	14.964	13.436	13.436	13.436	13.436	13.436	13.436	13.436	13.034
YDR321W	10.862	10.54	10.54	10.54	10.54	10.54	10.54	10.54	9.816	9.574	9.574	8.77	8.77	8.77	8.77	8.77	8.77	8.77	8.77	8.77	9.172	9.172	9.172	9.172	9.494	9.494	9.494	9.494	9.494	10.218	10.218	10.218	10.218	9.574	9.574	9.976	9.976	9.976	9.976	9.976	9.976	9.976	9.976	9.976	9.976	9.654	9.654	7.562	8.93
YLL012W	0.804	0.804	0.804	0.804	0.804	0.804	0.804	0.804	0.804	0.804	0.804	0	0	0	0	0	0	0	0	0	0	0	0	0.322	0.322	0.322	0.322	0.322	0.322	0.322	0.322	0.322	0.322	0.322	0.322	0.322	0.322	0.322	0.322	0.322	0.322	0.322	0.322	0.322	0.322	0.322	0.322	0.322	0.322
YEL018W	6.196	6.196	6.196	5.392	5.392	5.392	3.3	3.3	3.3	3.3	2.576	2.254	2.254	2.254	2.254	2.254	1.61	1.288	1.288	1.288	0.966	0.966	0.966	0.966	0.966	0.966	1.288	1.288	1.288	1.288	1.69	1.69	1.69	2.012	2.012	2.012	2.012	2.012	3.058	3.058	3.46	5.792	5.792	5.792	5.792	5.792	5.792	5.792	5.792
YCL055W	3.862	3.862	3.54	3.54	3.138	3.138	3.782	4.104	4.104	4.426	4.426	4.426	4.426	4.426	4.426	5.552	5.552	5.874	5.874	5.874	5.874	6.678	7.402	9.012	9.334	9.334	9.656	9.656	9.656	9.978	9.978	9.978	9.978	9.978	10.3	13.92	14.724	14.724	15.046	15.046	15.368	15.69	16.414	16.414	16.414	16.414	16.414	16.414	16.414
YER144C	8.446	9.09	9.09	9.09	9.09	9.09	9.09	9.09	9.09	9.09	9.412	8.768	8.768	8.768	8.366	8.366	8.366	8.366	8.366	8.688	8.688	8.688	8.688	8.688	8.688	8.688	8.688	8.688	8.688	8.688	8.688	8.688	8.688	8.688	8.688	9.01	9.332	9.332	9.332	9.332	9.332	9.332	9.332	9.332	9.332	9.252	9.574	9.896	9.896
YNL262W	8.124	8.124	8.124	8.526	9.17	9.17	9.572	9.572	9.572	9.572	9.572	9.894	9.894	9.894	9.894	9.894	9.894	9.894	10.216	10.216	10.216	10.538	10.538	10.216	10.618	10.618	10.618	10.618	10.618	11.342	11.342	11.342	11.342	11.342	11.342	11.342	11.342	11.342	11.342	11.342	11.342	11.342	11.342	11.342	11.342	11.342	11.342	11.342	11.342
YLR090W	13.594	13.594	13.594	13.594	13.594	13.594	13.594	13.594	13.594	13.594	13.594	13.594	13.594	13.594	13.594	13.594	13.916	13.916	13.916	13.916	13.916	13.916	13.594	13.594	12.388	12.388	12.388	12.388	12.71	12.71	12.71	12.71	12.71	12.71	12.71	12.71	12.71	12.71	13.112	11.584	11.906	11.906	11.906	11.906	11.906	11.182	10.86	11.262	11.664
YBR011C	11.506	11.506	11.506	11.908	11.908	11.908	11.908	11.908	11.908	11.908	11.908	11.908	11.908	11.908	11.908	11.908	11.908	11.908	11.908	11.908	11.908	11.908	11.908	11.908	11.908	11.908	11.908	11.908	11.908	11.908	11.908	11.908	11.908	11.908	11.908	11.908	11.908	11.908	11.908	11.908	11.908	11.908	11.908	11.908	11.908	11.908	11.908	11.908	11.908
YCR094W	6.918	6.918	6.918	6.918	6.918	6.918	7.32	7.32	7.32	7.32	7.32	7.32	7.642	8.044	8.044	8.044	8.044	8.044	8.044	8.044	8.044	8.044	8.044	8.044	8.044	8.044	8.044	8.044	8.044	8.044	8.044	8.044	8.044	8.044	8.044	8.044	7.642	8.044	7.722	7.722	7.722	7.722	7.722	7.722	7.722	7.722	7.722	7.722	8.044
YLR172C	8.206	8.206	8.206	9.332	9.654	9.654	9.654	9.654	10.298	10.298	10.298	10.298	10.298	10.298	10.298	10.298	10.298	10.298	10.298	10.298	10.298	10.298	10.298	10.62	10.62	11.022	11.022	11.344	11.666	11.988	12.31	12.31	12.31	12.31	12.31	12.31	12.31	12.31	12.31	12.31	12.31	12.31	12.31	12.31	12.31	12.31	12.31	12.31	12.31
YJL025W	11.906	11.906	11.906	11.906	11.906	11.906	11.906	11.906	11.906	11.906	11.906	11.906	11.906	11.584	11.584	11.584	11.584	11.182	11.182	11.182	11.182	10.78	10.78	10.378	10.378	10.378	10.378	10.378	10.378	10.378	10.378	10.056	10.86	10.86	10.86	10.86	10.86	10.86	10.86	10.86	11.182	11.182	11.182	11.182	10.86	10.86	10.86	10.86	10.86
YNL256W	6.678	6.678	6.678	6.276	11.102	10.78	10.78	10.78	10.78	11.424	11.102	11.102	11.102	11.504	11.504	11.504	11.504	11.504	12.308	12.308	12.308	12.308	12.308	12.63	12.63	12.63	12.63	12.63	12.308	12.308	12.308	12.308	12.308	12.308	11.986	11.986	11.986	11.986	11.986	11.986	11.986	11.986	11.986	11.986	11.986	11.986	11.986	11.906	11.584
YGL039W	2.332	2.654	2.654	2.654	2.654	2.654	2.654	2.654	2.654	2.654	2.654	2.654	2.976	2.976	2.976	2.976	2.976	2.976	2.976	3.378	3.7	3.7	3.7	3.7	3.7	3.7	3.7	3.7	3.7	3.7	3.7	3.7	3.7	5.068	5.068	5.068	5.068	5.068	5.068	5.068	5.068	5.39	5.39	5.39	5.39	5.39	6.034	6.034	6.034
YGL208W	5.47	5.47	5.47	5.47	5.47	5.47	5.47	5.47	5.47	5.792	5.792	5.792	5.792	6.114	6.114	6.114	5.712	5.712	5.712	6.114	6.114	6.114	6.436	6.436	6.436	5.632	6.436	6.436	6.436	6.436	7.16	7.562	8.768	9.09	9.09	10.458	10.458	10.458	10.458	10.458	10.458	10.458	10.458	10.458	10.458	10.458	10.458	10.458	10.458
YKL133C	2.332	2.332	1.85	4.344	4.344	4.344	4.344	4.344	4.344	4.344	4.344	5.39	5.712	5.712	5.712	5.712	5.712	5.712	5.712	6.436	7.482	7.482	7.482	7.482	7.804	7.804	9.734	10.458	10.458	10.458	10.458	10.458	10.458	10.7	10.7	11.424	11.424	11.424	12.068	13.918	13.918	13.918	13.918	13.918	13.918	13.918	13.918	13.918	13.918
YPL198W	6.356	6.356	6.356	5.39	5.39	5.39	5.39	4.988	4.988	4.988	4.988	5.39	4.746	5.068	5.068	5.068	4.666	4.666	4.666	4.666	4.344	5.148	5.148	5.148	5.148	5.148	4.746	4.746	5.148	5.148	5.148	5.55	5.55	5.55	5.55	5.55	5.55	5.55	5.55	5.55	5.55	5.55	5.872	5.872	5.872	6.274	6.274	6.274	6.274
YLR082C	7.24	7.24	7.24	7.562	7.562	7.562	7.562	7.562	7.562	7.884	7.884	7.884	7.884	7.884	7.884	7.482	7.482	7.482	7.08	7.08	7.08	7.08	7.08	7.08	7.402	7.402	7.402	7.724	7.724	7.724	7.724	7.724	7.724	7.724	7.724	7.724	7.724	7.724	7.724	8.046	7.724	7.322	7.322	7.322	7.322	7	7	7	7
YPR008W	1.528	1.528	1.528	1.528	1.528	1.528	1.528	0.804	0.402	0	0	0	0	0	0	0	0	0	0	0	0	0	0	0	0	0	0	0	0	0	0	0	0	0	0	0	0	0	0	0	0	0	0	0	0	0	0	0	0
YMR034C	8.768	8.768	9.09	9.09	9.09	9.09	9.09	9.09	9.09	9.01	9.01	9.332	9.332	9.332	9.332	9.332	9.332	9.332	9.332	9.332	9.332	8.93	8.93	8.93	8.93	8.93	8.93	8.93	8.93	9.332	9.332	9.332	9.332	9.976	9.976	9.976	9.976	9.976	9.976	9.574	9.574	9.976	9.976	9.976	9.976	9.976	9.976	9.976	9.976
YDL027C	18.102	18.102	18.102	18.424	18.424	18.424	18.424	18.022	18.022	18.022	18.022	18.022	18.022	18.022	17.7	17.7	17.7	17.7	18.102	18.102	17.7	17.7	17.7	17.298	17.298	17.298	17.298	17.298	16.976	16.654	16.654	16.654	16.654	17.056	16.734	16.734	16.412	15.608	15.608	15.608	15.608	15.608	15.608	15.608	15.608	15.286	15.286	15.286	15.286
YJR135C	3.056	3.056	3.056	3.056	3.056	3.056	3.056	3.056	3.056	2.654	2.654	3.458	2.654	2.976	2.976	2.976	2.976	2.976	2.976	2.976	2.976	2.976	2.976	2.976	2.976	2.976	2.574	3.378	4.102	4.424	4.424	4.424	4.424	4.424	4.424	4.424	4.022	4.022	4.022	4.022	4.022	4.424	6.998	8.366	9.17	9.572	9.572	9.572	9.572
YBR130C	6.518	6.518	6.518	8.448	8.448	8.448	8.448	8.448	8.448	8.448	8.448	8.448	8.448	8.448	8.77	8.77	9.172	9.172	9.172	9.494	10.218	10.862	10.862	10.862	10.862	10.862	11.586	11.586	11.586	11.586	11.586	11.908	11.908	11.908	11.908	11.908	11.908	11.908	11.908	11.908	11.908	11.908	12.31	12.31	12.31	12.31	12.31	12.31	12.31
YMR155W	7.242	6.92	6.92	6.92	6.598	6.598	6.598	6.598	6.598	5.874	5.874	5.874	5.874	5.15	4.748	4.748	4.748	3.782	3.782	3.46	3.46	3.46	3.46	4.184	5.23	5.632	5.954	6.276	6.276	6.276	6.276	6.276	5.874	5.874	5.874	5.874	5.874	5.874	6.276	6.276	6.276	6.276	6.276	6.276	6.276	6.276	6.276	6.276	6.276
YGR169C	8.124	8.124	8.124	8.124	8.124	8.124	8.124	8.124	8.124	8.124	8.124	8.124	8.124	8.124	8.124	8.124	8.124	8.124	8.124	8.124	8.124	8.124	8.124	7.32	8.044	7.722	7.722	7.722	7.722	7.4	7.4	7.4	7.4	7.4	7.722	7.32	7.722	7.722	7.722	7.722	7.722	7.32	7.32	6.596	7.4	6.998	6.998	6.998	6.998
YDR212W	6.356	7.724	9.654	11.584	11.584	11.584	11.584	11.584	11.584	11.664	11.664	11.664	12.388	12.388	12.388	12.388	12.388	12.388	12.388	12.71	12.71	12.71	12.71	12.71	12.71	12.71	12.71	12.71	13.032	13.032	13.032	13.032	13.032	13.032	13.032	13.032	13.032	13.032	13.032	13.032	13.434	13.434	13.434	13.434	13.434	13.434	13.434	13.434	13.434
YGL027C	4.264	4.988	5.712	5.712	5.712	5.712	5.712	5.31	5.31	5.31	5.712	5.712	6.034	6.758	6.758	6.758	6.758	6.758	6.758	6.758	7.16	7.16	7.562	7.562	7.562	7.562	7.562	7.562	7.562	7.562	8.206	8.206	8.206	8.206	8.528	8.528	8.528	8.528	8.528	8.528	8.93	8.93	8.93	8.93	8.93	8.93	8.93	8.93	8.93
YGL068W	10.86	11.986	11.986	12.388	12.066	12.066	12.066	12.066	11.744	11.422	13.434	13.434	13.434	13.434	13.434	13.434	13.434	13.434	13.434	13.434	13.434	13.434	14.158	14.48	14.882	14.882	15.204	15.204	15.526	15.526	15.526	15.526	15.526	15.526	15.526	15.928	15.928	15.928	15.928	15.928	15.928	15.928	15.928	15.928	15.928	15.928	15.928	15.928	15.928
YDL198C	15.124	15.124	15.124	15.124	14.802	15.124	15.124	15.124	15.124	15.124	15.124	15.124	15.124	15.124	14.4	14.4	14.722	14.722	14.722	14.722	14.722	14.722	14.722	14.722	14.32	13.998	13.998	13.998	13.998	13.998	13.998	13.998	13.998	13.998	13.596	13.596	13.194	13.194	13.194	13.194	13.194	13.194	13.516	13.436	13.436	13.436	13.436	13.436	13.838
YHR131C	3.218	3.62	3.62	3.62	3.62	3.298	2.976	2.976	2.574	2.574	2.574	2.574	2.976	3.62	4.022	4.022	4.022	4.424	4.424	5.148	5.148	5.148	6.274	6.596	7.32	7.32	7.722	7.722	7.722	7.722	7.722	7.722	7.722	7.722	7.722	7.722	8.124	8.526	8.526	8.526	8.526	9.652	10.296	11.02	11.02	11.422	11.824	11.824	11.824
YBR107C	17.942	17.942	17.942	17.942	18.344	18.344	18.344	18.746	19.068	19.068	19.068	19.068	19.068	19.068	19.068	19.068	19.068	19.068	19.47	19.47	19.39	19.39	19.792	19.792	19.792	19.792	19.792	19.792	19.792	19.792	19.792	19.792	19.792	19.792	20.114	20.114	20.114	19.712	19.712	19.712	19.712	19.712	19.712	19.712	19.712	19.712	19.712	19.712	19.39
YPL059W	5.31	5.31	4.988	5.31	5.954	7.964	8.286	8.286	8.286	8.286	8.286	8.286	8.286	8.286	8.286	8.286	8.286	8.286	8.286	8.286	8.286	8.286	8.286	8.286	8.286	8.286	8.286	7.964	7.964	7.642	7.642	7.642	7.642	7.642	7.642	7.642	7.642	7.642	7.642	8.044	8.044	8.044	8.044	8.044	8.044	8.044	8.044	7.642	7.642
YPR052C	10.216	10.216	10.216	10.618	10.618	10.618	10.618	10.618	10.618	10.618	10.618	10.618	10.618	10.618	10.618	10.618	10.618	10.618	10.618	10.216	10.216	10.216	10.216	10.216	10.216	10.216	10.216	9.09	7.24	7.24	7.642	7.642	7.642	7.642	7.642	7.642	7.642	7.642	6.998	6.998	6.998	6.998	6.998	6.998	6.998	6.676	6.676	5.952	5.952
YDR297W	8.686	8.686	9.41	9.41	9.41	9.812	9.812	9.812	9.812	10.134	10.134	10.134	10.134	10.134	10.536	10.858	10.858	10.858	10.858	10.858	10.858	10.858	10.858	10.858	10.858	11.904	11.904	11.904	11.904	12.306	12.306	12.306	12.306	12.306	12.306	12.708	12.708	12.708	12.708	12.708	12.708	12.708	11.904	11.904	13.03	14.156	14.156	14.156	14.156
YKR022C	11.586	11.586	11.184	11.184	11.184	11.184	11.184	11.506	11.506	11.506	11.506	11.506	11.184	11.184	10.862	10.862	10.862	11.264	11.666	12.068	12.068	12.39	12.39	12.39	12.712	12.712	12.712	12.712	12.712	12.712	12.712	12.712	12.712	12.712	13.114	13.436	13.758	13.758	14.964	14.964	14.964	14.964	14.964	14.964	14.964	14.964	14.964	14.964	14.964
YMR073C	6.034	6.034	6.356	6.356	6.356	6.356	6.356	6.356	6.678	6.678	6.678	6.678	6.678	6.678	6.678	6.678	6.678	6.678	6.678	6.678	6.678	6.678	6.678	6.356	6.356	7.322	7.322	7.322	7.322	6.92	6.92	6.92	6.92	6.92	6.92	6.92	6.92	6.92	6.92	6.92	6.92	6.92	6.92	6.92	6.92	6.92	6.92	6.92	6.92
YHR018C	9.092	9.092	9.092	9.092	9.092	9.092	9.092	9.092	9.092	9.092	9.092	9.092	9.092	9.092	9.092	9.414	9.414	9.414	9.414	9.414	9.414	9.414	9.414	9.414	9.414	9.414	9.414	9.414	9.414	9.414	8.77	8.368	8.368	8.368	8.368	8.368	8.368	8.368	8.368	8.368	8.368	8.368	8.368	8.368	8.368	8.368	8.046	8.046	8.046
YDR531W	14.16	14.16	14.16	14.16	14.16	14.16	14.16	14.16	14.16	14.16	14.16	14.16	14.16	14.16	14.16	14.16	13.436	13.436	13.436	13.436	13.436	13.436	13.436	13.436	13.436	13.436	13.838	13.516	13.516	13.516	13.516	13.516	13.516	13.194	12.792	12.792	12.792	12.792	12.792	12.792	12.792	12.792	12.792	12.47	12.148	12.148	12.148	12.55	11.746
YDR345C	2.574	2.574	2.574	2.574	2.574	2.574	2.574	2.574	2.574	2.574	2.574	2.574	2.574	2.574	2.574	2.574	2.574	2.574	2.574	2.252	2.252	2.252	2.252	2.252	2.252	2.252	2.252	2.252	2.252	2.252	2.252	2.252	2.252	2.252	2.252	1.85	1.85	1.85	1.85	1.85	1.85	1.85	1.85	1.85	1.85	1.85	1.85	0.804	0.804
YIL021W	15.444	15.444	15.444	15.444	15.444	15.444	15.444	15.444	15.444	15.444	15.444	15.444	15.444	15.444	15.444	15.444	15.444	15.444	15.444	15.444	15.444	15.444	15.444	15.444	15.444	15.444	15.444	15.444	15.444	15.444	15.444	15.444	15.042	15.042	15.042	15.042	15.042	15.042	15.042	15.042	15.042	15.042	15.042	15.042	15.042	15.042	14.64	14.64	14.64
YKL189W	5.148	4.504	4.504	4.182	3.78	3.78	3.78	3.78	3.78	3.78	3.78	3.78	3.78	3.78	3.78	3.78	3.78	3.78	3.378	2.976	2.252	1.126	1.126	1.126	1.126	0.804	0.402	0	0	0	0	0	0	0.322	0.322	0.322	0.322	0.322	0.322	0.322	0.322	1.77	1.77	1.77	1.77	1.77	1.77	1.77	1.77
YLR100W	6.838	6.838	6.838	6.838	6.838	6.838	6.838	6.838	6.838	9.09	9.09	9.09	9.09	8.768	8.768	9.09	9.09	8.768	9.09	9.09	9.09	9.09	8.688	9.09	9.09	9.09	9.09	9.09	8.688	8.688	8.688	9.09	8.688	8.688	8.688	8.688	8.688	8.688	8.286	8.286	8.286	8.286	8.286	8.286	8.286	8.286	8.286	8.286	9.09
YOR057W	12.15	12.15	12.15	12.15	12.15	12.15	12.23	12.23	12.23	12.23	11.828	11.828	12.23	11.828	11.828	11.828	11.828	11.828	11.828	11.828	11.828	11.828	11.828	11.828	11.828	11.506	11.506	11.104	11.104	11.104	11.104	11.104	11.104	11.104	11.104	10.782	10.46	10.46	8.69	8.368	7.966	7.966	7.966	7.644	7.644	7.644	7.644	7.644	7.644
YMR199W	9.33	9.732	9.732	9.732	9.732	10.134	10.134	10.134	10.134	10.134	10.134	10.134	10.134	10.134	10.134	10.456	10.456	10.456	10.456	10.456	10.456	10.456	10.054	10.054	10.054	9.652	9.652	9.652	10.456	10.134	10.134	10.134	10.134	10.778	10.778	10.778	10.778	10.778	10.778	10.778	10.778	10.778	10.456	10.456	10.778	10.778	10.778	10.778	10.778
YNL054W	7.884	7.884	8.206	8.206	8.206	8.206	8.206	8.206	8.608	8.608	9.01	9.332	9.734	9.734	9.734	9.734	9.734	9.734	9.734	9.734	9.734	9.734	9.654	9.654	9.654	9.654	9.654	9.654	9.654	9.976	9.896	9.896	9.896	10.54	10.54	10.54	10.54	10.54	10.54	10.54	10.54	10.54	10.54	10.862	10.862	10.862	10.862	10.862	10.862
YGR158C	8.446	8.446	8.446	8.446	8.446	8.446	8.446	8.446	8.446	8.446	8.446	8.446	8.446	8.446	8.446	8.446	8.446	8.446	8.446	8.446	8.446	8.446	8.446	8.446	8.446	8.446	8.446	8.446	8.446	8.446	8.446	8.446	8.446	8.446	8.446	8.446	8.446	8.446	8.446	8.446	8.044	8.044	8.044	8.044	8.044	8.044	8.044	8.044	8.044
YER093C	9.172	9.172	9.574	7.804	8.448	8.448	8.448	8.448	8.85	10.298	10.298	10.298	10.298	10.298	10.298	10.298	10.298	10.298	10.298	10.298	10.298	10.298	9.976	9.976	9.976	10.218	10.218	16.252	16.252	16.252	16.252	16.574	16.896	16.896	16.896	16.896	16.896	18.022	18.022	18.022	18.022	18.022	18.022	17.7	17.62	17.218	17.218	17.218	17.54
YKR055W	11.908	11.908	11.908	11.908	13.598	14	14	14	14	14.322	14.322	14.322	14.322	14.322	14.322	14.322	14.322	14.644	15.046	15.448	15.85	16.976	16.976	17.298	17.7	17.7	17.7	17.7	17.7	18.022	18.424	18.746	18.746	19.148	19.148	19.148	19.148	19.148	19.148	19.148	19.148	19.148	19.148	19.148	19.148	19.148	19.148	19.148	19.148
YLR028C	2.252	2.252	2.252	1.528	1.528	1.528	1.528	1.528	1.528	1.528	1.528	1.528	1.528	1.528	1.528	1.528	1.528	1.528	2.172	2.172	2.172	2.172	2.172	2.172	2.172	2.172	2.172	1.448	1.448	1.448	1.046	1.046	1.046	1.046	1.046	1.046	1.046	1.046	1.046	1.046	1.046	1.046	1.046	1.046	1.046	1.046	1.046	1.046	1.046
YGL215W	11.344	11.344	11.344	11.344	11.344	11.344	12.148	12.47	12.47	12.068	12.47	12.872	13.354	13.354	13.756	13.756	13.756	13.756	13.756	13.756	13.354	13.354	13.354	13.354	13.354	13.354	13.354	13.354	13.354	13.354	13.354	13.032	13.354	13.354	13.354	13.354	13.354	13.354	13.354	13.354	13.354	13.354	13.354	13.354	12.388	12.388	12.388	12.388	12.388
YDR472W	0.402	0.402	0.402	0.402	0.402	0.402	0.402	0.402	0.402	0.402	0.402	0.402	0.402	0.402	0.402	0.402	0.402	0.402	0.402	0.402	0.402	0.402	0.402	0.402	0.402	0.402	0.402	0.402	0.402	0.402	0.402	0.402	0.402	0.402	0.402	0.402	0.402	0.402	0.402	0.402	0.402	0.402	0.402	0.402	0.402	0.402	0.402	0.402	0.402
YDL202W	4.666	4.666	4.666	4.666	2.976	2.976	2.896	2.896	2.896	2.896	2.896	2.896	2.896	2.896	2.896	2.896	2.896	2.896	2.896	2.896	2.896	2.896	2.896	2.896	2.896	2.574	2.574	2.574	2.574	2.252	2.252	2.252	1.85	1.85	1.85	1.85	1.85	1.77	2.414	2.978	2.978	2.978	3.702	3.702	3.702	3.702	3.782	3.782	4.184
YOR032W-A	4.506	4.506	4.506	4.506	4.506	4.506	4.506	4.506	4.506	4.184	4.184	3.782	3.782	3.782	3.782	3.782	3.46	3.46	3.46	3.46	3.46	2.414	2.092	2.092	2.092	2.092	2.092	2.092	2.092	0.724	0.322	0.322	0.322	0.322	0.322	0.322	0.322	0.322	0.322	0.322	0.322	0.322	0.322	0.322	0.322	0.322	0.322	0.322	0.322
YPR171W	7.884	7.482	7.804	7	7	7	7	7	6.92	6.92	7.242	7.242	7.242	6.92	5.23	5.632	4.908	4.908	4.908	4.586	4.586	4.586	4.988	4.988	4.988	5.712	5.39	5.792	5.792	5.792	5.47	5.068	5.068	5.068	6.758	7.964	8.608	8.93	8.93	8.93	9.252	9.252	9.252	9.252	9.252	9.252	9.252	9.252	9.252
YHR056C	9.812	9.812	9.812	9.812	9.812	9.812	10.134	10.134	10.134	10.134	10.134	10.134	9.812	9.812	9.812	9.49	9.49	9.49	9.812	9.812	9.41	9.41	9.41	9.41	9.41	9.41	9.41	9.41	9.41	9.41	9.41	9.41	9.41	9.41	9.41	9.41	9.41	9.41	9.41	9.41	9.41	9.41	9.41	9.41	9.41	9.41	9.41	9.008	9.008
YPR060C	8.93	8.93	9.654	9.654	9.654	9.654	9.654	9.252	8.93	7.402	7.322	7.322	7.322	7	7	7.322	7.322	7.322	7.322	7.322	7.322	7.322	7.322	7.322	7.322	7.322	7.644	7.644	7.322	7.322	7.322	7.322	7.322	7.322	7.322	8.046	8.368	8.368	8.368	8.368	8.368	8.368	8.368	8.69	8.69	8.69	8.288	9.012	9.012
YOR117W	0	0	0	0	0	0	0	0	0	0	0	0	0	0	0	0	0	0	0	0	0	0	0	0	0	0	0	0	0	0	0	0	0	0	0	0	0	0	0	0	0	0	0	0	0	0	0.644	1.046	1.046
YKR002W	8.93	8.93	9.252	9.252	9.252	9.252	9.252	9.654	9.654	9.654	9.654	9.654	9.654	10.298	10.298	11.344	11.746	11.746	11.746	11.746	11.746	11.746	12.068	12.068	12.068	12.068	12.068	12.068	12.068	12.068	12.068	12.068	12.068	12.068	12.068	12.068	12.068	12.068	12.068	12.068	12.068	12.068	12.068	12.068	12.068	12.068	12.068	12.068	12.068
YOR296W	8.688	8.688	8.688	8.688	8.688	8.286	7.884	7.884	7.884	7.482	6.678	5.712	5.31	4.988	4.988	5.31	5.632	5.632	6.678	6.678	6.678	6.678	6.678	6.678	7.08	6.758	7.402	7.804	7.804	7.804	7.804	7.804	8.126	8.126	8.126	8.126	8.126	8.126	8.126	8.126	8.85	9.252	9.252	9.252	9.252	9.252	9.252	8.85	8.85
YPL018W	10.458	10.136	10.136	10.136	9.734	9.734	9.734	9.734	9.734	10.056	10.056	10.056	10.056	10.056	10.056	10.056	10.056	10.056	10.056	10.056	10.056	10.056	10.056	10.056	10.056	10.056	10.056	10.056	8.286	8.286	8.286	7.964	7.964	8.286	8.286	10.298	10.298	10.298	10.298	10.298	10.298	10.298	10.298	10.298	10.62	10.62	10.62	10.62	10.62
YLR266C	12.952	12.952	12.952	12.952	12.952	12.952	12.952	12.952	12.952	12.952	12.952	12.952	12.952	12.952	12.952	12.952	12.952	12.952	12.952	12.952	12.952	12.952	12.952	12.952	12.55	12.55	12.55	12.55	12.55	12.55	12.63	12.308	12.308	12.308	12.308	12.308	12.308	12.308	12.308	12.308	11.986	11.986	11.986	10.94	10.618	10.618	10.618	10.216	10.216
YMR257C	12.148	12.872	12.872	12.872	12.872	12.872	12.872	13.274	13.274	13.274	13.274	13.274	13.274	13.274	13.274	13.274	13.274	13.274	13.274	13.274	13.274	13.274	13.274	13.274	13.274	13.274	13.274	13.274	13.274	13.274	13.274	13.274	13.274	13.274	13.274	13.274	13.274	13.274	13.274	13.274	13.274	13.274	13.274	13.274	12.952	12.952	12.952	12.952	12.952
YNL279W	11.906	11.906	11.906	11.906	11.906	11.906	11.906	11.584	11.986	11.986	11.986	12.388	12.71	12.71	12.71	12.71	12.308	11.986	11.986	11.986	11.986	11.664	11.664	11.664	11.664	11.664	11.664	11.262	11.262	11.262	10.216	9.894	9.894	9.894	9.894	9.17	9.17	9.17	9.17	9.17	9.17	9.17	9.17	9.17	9.17	9.17	8.768	8.768	8.768
YEL012W	0.322	0.322	0.322	0.322	0.322	0.322	0.322	0.322	0.322	0.322	0.322	0.322	0.322	0.322	0.322	0.322	0.322	0.322	0.322	0.322	0.322	0.322	0.322	0.322	0.322	0.322	0.644	0.644	0.644	0.644	0.644	0.644	0.644	0.644	1.448	1.448	1.448	1.448	1.448	1.448	1.448	1.448	1.448	1.448	1.448	1.448	1.448	1.448	1.448
YPL086C	11.02	11.02	11.02	11.02	11.02	11.02	11.02	11.02	11.02	11.02	11.02	11.02	11.02	11.02	11.422	11.422	11.422	11.422	11.422	11.02	11.02	11.02	11.02	11.02	11.02	11.02	10.618	10.216	10.216	10.216	10.216	10.216	9.412	9.09	8.768	8.768	8.768	8.768	8.768	8.768	8.768	8.768	8.768	8.768	8.768	8.768	7.16	7.16	7.16
YLR052W	6.516	7.804	9.816	10.54	10.54	10.942	12.148	12.148	12.47	12.872	12.872	12.872	12.872	12.872	12.872	12.872	12.872	13.274	13.274	13.918	14.722	14.32	14.32	14.32	14.32	14.642	14.964	15.768	15.768	15.768	15.768	15.768	15.768	15.768	15.768	15.768	15.768	15.768	15.768	15.768	15.446	15.446	15.768	15.848	15.848	15.848	15.848	15.848	15.848
YGR183C	14.16	14.16	14.16	14.16	14.16	14.16	14.16	14.16	14.16	13.838	13.838	13.838	13.838	13.838	13.838	13.838	13.838	13.838	13.838	13.838	13.838	13.516	13.516	13.838	13.838	13.838	13.838	13.838	13.838	13.838	12.712	12.712	12.31	12.31	12.31	12.31	12.31	12.31	12.31	12.31	12.31	12.31	12.31	11.586	11.184	11.184	9.656	9.334	9.334
YPR094W	8.768	8.768	8.768	8.768	8.768	8.366	7.964	7.562	7.562	7.562	7.16	7.16	7.16	7.16	6.436	6.034	6.838	6.436	6.436	6.114	6.114	6.114	4.586	4.586	4.264	4.264	4.264	4.264	4.264	4.264	4.264	4.264	4.264	3.862	3.862	3.218	2.976	2.976	3.298	3.62	3.62	3.62	3.62	4.022	4.022	4.022	4.022	4.022	3.7
YMR219W	6.756	6.756	6.756	6.354	6.354	8.366	8.366	8.366	8.366	8.768	8.768	9.17	9.17	9.814	9.814	9.814	10.136	10.136	10.136	10.136	10.458	9.734	10.458	10.458	10.458	10.458	10.78	11.504	12.148	12.47	12.47	12.792	12.792	12.792	12.47	14.078	14.882	14.882	14.882	14.882	14.882	14.882	14.48	14.48	14.48	14.48	14.882	14.882	14.882
YLR167W	5.07	5.07	5.07	4.748	4.748	4.748	4.748	4.748	4.748	4.748	4.748	4.748	4.748	4.748	4.748	4.748	4.748	4.748	4.748	4.426	4.426	4.426	4.426	4.426	4.426	4.426	4.426	4.426	4.426	4.104	4.104	4.104	3.058	3.058	3.46	3.138	2.816	2.816	2.816	3.46	3.862	4.264	4.586	4.586	4.586	4.586	4.586	4.586	4.988
YBR080C	18.34	18.34	18.34	18.34	18.34	18.34	18.34	18.34	18.34	18.34	18.34	18.34	18.34	18.34	18.34	18.34	18.34	18.34	18.34	18.34	18.34	18.34	18.34	18.34	18.34	18.34	18.34	18.34	18.34	18.34	18.34	18.34	18.34	18.34	17.214	17.214	17.214	17.214	17.214	17.214	16.812	16.168	16.168	16.168	16.168	15.364	14.962	14.238	14.238
YJL100W	5.872	5.872	5.872	5.872	5.872	5.872	5.47	5.47	5.47	5.47	5.47	5.47	5.47	5.47	5.47	5.47	5.47	5.47	5.47	5.47	5.792	5.792	5.792	5.792	5.792	5.792	6.194	6.194	6.194	5.792	5.792	5.792	5.792	5.792	5.792	5.792	5.47	5.068	5.068	5.068	5.068	5.47	5.31	5.31	5.23	5.23	5.552	6.598	6.598
YDR116C	12.148	12.148	12.148	12.148	12.148	12.148	12.148	12.47	12.47	12.792	12.792	12.792	12.792	12.47	12.39	12.39	12.39	12.792	12.792	12.792	12.792	12.792	12.792	13.194	13.194	13.194	13.194	13.194	13.194	13.194	13.194	13.194	13.194	13.194	13.194	13.194	13.516	13.516	13.516	13.516	13.516	13.516	13.516	13.516	13.516	13.516	13.516	13.516	13.516
YOL033W	8.046	7.724	7.724	7.724	7.724	7.724	8.368	8.368	8.368	8.368	8.368	8.368	8.046	8.046	8.046	7.402	7.402	6.436	6.436	6.436	6.838	6.838	6.516	8.044	8.044	8.446	8.446	8.446	8.446	8.446	7.722	7.722	7.722	7.722	6.596	6.918	6.918	8.768	8.768	8.768	9.17	9.814	10.216	10.618	10.618	11.02	11.02	11.02	11.422
YHR169W	12.148	12.148	12.148	12.148	12.148	12.148	12.148	12.148	12.148	12.148	12.148	12.148	12.148	12.148	12.148	12.148	12.148	12.148	12.148	12.55	12.872	12.872	12.872	12.872	12.872	12.872	12.872	13.596	13.596	13.596	13.596	13.596	13.596	13.596	13.596	13.918	14.32	14.32	14.32	14.32	14.32	14.32	14.32	14.32	13.998	13.596	13.596	13.596	13.596
YPL239W	5.952	5.952	6.676	6.676	6.676	6.676	6.676	6.676	6.998	7.722	7.722	8.526	8.526	8.526	8.526	8.526	8.526	8.526	8.526	8.526	8.526	8.526	8.526	8.526	8.928	8.928	8.928	8.928	8.928	8.928	8.928	9.25	9.25	9.25	9.25	9.25	9.25	9.25	9.652	9.652	10.054	10.054	10.054	10.054	10.054	9.652	8.928	9.652	9.652
YJR083C	7.32	7.32	6.918	7.964	7.964	7.964	7.964	7.964	7.482	8.126	8.126	8.528	8.528	8.528	9.172	9.172	9.172	9.172	8.77	8.77	9.494	9.494	9.494	9.494	9.494	11.022	11.022	11.424	12.952	12.952	13.274	13.274	13.274	13.274	13.274	13.274	13.676	13.676	13.676	14.078	14.078	14.078	14.078	14.078	14.078	14.078	14.078	14.158	14.158
YCR060W	14.884	14.884	14.884	15.286	15.366	15.366	15.366	16.17	15.526	15.526	15.526	15.848	15.848	15.848	15.848	15.928	17.376	17.376	17.376	17.376	17.054	17.778	17.778	17.778	17.778	17.778	17.778	17.778	17.778	18.904	18.904	18.904	18.904	20.272	19.95	19.95	19.95	19.95	20.352	20.352	20.352	19.95	19.95	19.95	19.95	19.95	19.95	19.95	19.95
YDL111C	10.54	10.54	10.54	10.54	10.54	10.54	10.54	10.54	10.218	9.896	9.896	9.896	9.574	9.574	9.574	9.574	9.896	10.942	10.942	10.942	11.264	11.264	11.264	11.264	11.264	11.264	11.264	11.264	10.942	10.942	10.942	10.54	9.736	9.736	9.736	9.736	9.736	9.736	9.736	9.736	9.334	9.736	9.736	9.736	9.736	9.736	9.736	9.736	9.736
YHR083W	12.31	12.31	12.31	12.632	12.632	12.632	12.632	12.632	12.632	12.632	12.954	12.954	12.954	12.954	13.276	13.276	13.276	13.276	13.276	13.276	13.276	13.276	13.276	12.552	12.552	12.552	12.552	12.552	12.552	12.552	12.552	12.552	12.552	12.552	12.552	12.552	12.552	12.23	12.23	12.23	11.828	11.828	11.828	11.828	11.828	11.828	11.828	11.828	11.828
YDL197C	17.376	17.376	17.376	17.376	17.376	17.376	17.376	17.376	17.376	17.376	17.376	17.376	17.376	17.376	17.376	17.376	17.376	17.376	17.376	17.376	17.778	17.778	17.778	17.778	17.778	17.778	17.376	17.376	17.376	17.376	17.376	16.974	16.974	16.974	16.974	16.974	16.974	16.974	16.974	16.974	16.974	16.974	14.802	14.48	14.48	14.48	14.48	14.48	14.48
YOL159C	5.39	5.39	4.988	4.988	4.988	4.988	4.988	4.586	4.586	5.31	5.31	5.712	5.712	5.712	5.712	5.712	5.712	6.114	6.114	6.114	6.114	6.114	6.114	6.114	6.516	6.516	6.918	6.918	6.918	6.918	6.918	6.918	6.918	6.918	6.516	6.838	7.562	7.562	7.562	7.562	7.562	7.562	7.562	7.562	7.562	7.964	7.964	7.964	7.964
YBL011W	13.674	13.674	13.674	13.674	13.674	13.352	13.352	12.95	12.95	12.548	12.548	12.548	12.548	12.548	12.548	12.548	11.904	11.18	10.778	10.376	10.376	10.778	11.1	11.1	11.1	11.1	11.1	11.1	11.1	11.1	12.146	12.146	12.146	12.146	12.146	12.146	12.146	12.146	12.146	12.146	12.146	12.146	12.146	12.146	12.79	12.79	13.514	13.514	13.514
YGL227W	10.942	11.586	11.506	12.23	12.23	12.23	12.23	12.23	12.954	12.954	12.954	12.954	12.954	12.954	12.954	12.552	12.552	13.356	13.758	13.758	15.206	15.206	15.206	15.206	15.206	15.206	15.206	15.206	15.206	15.206	15.206	15.85	15.85	16.252	16.896	19.23	19.23	19.23	19.23	19.23	19.23	19.23	19.23	19.23	19.23	19.23	20.678	20.678	20.678
YAL010C	9.172	8.448	8.448	8.448	8.448	8.448	8.448	7.724	7.322	7.322	7.322	7.322	7	7	7	7	7	7	7	6.678	6.276	6.276	6.678	6.356	7.08	7.08	7.08	7.08	7.08	7.08	6.758	6.436	6.436	7.08	8.126	8.126	8.528	8.528	8.93	11.504	13.274	13.676	13.676	13.676	13.676	13.676	13.676	13.676	13.998
YJR077C	5.31	6.598	7.724	10.54	10.54	10.54	10.54	10.54	10.54	10.862	10.862	10.862	11.586	11.586	11.586	11.586	11.586	11.586	11.586	11.586	11.586	11.586	11.586	11.586	11.586	11.586	11.586	11.586	11.586	11.586	11.586	11.586	11.586	11.586	11.586	11.586	11.586	11.988	11.988	11.988	11.988	11.988	11.988	11.988	11.988	11.988	11.988	11.988	11.988
YBR127C	9.896	10.298	10.298	10.298	10.298	10.298	10.298	10.298	10.298	10.298	10.298	10.298	10.298	10.298	10.298	10.298	10.298	10.298	10.298	10.298	10.298	10.298	10.298	10.298	10.298	10.298	10.298	10.298	10.298	10.298	10.298	10.298	10.298	10.298	10.298	10.298	10.298	10.298	10.298	10.298	10.298	10.298	10.298	10.298	10.298	10.298	10.298	10.298	10.298
YEL040W	6.114	4.666	4.988	4.988	4.988	4.988	4.988	4.988	4.988	4.988	4.988	4.344	4.344	4.344	4.344	4.344	4.344	4.344	4.344	4.344	4.344	4.344	4.344	4.344	4.344	4.344	4.344	3.298	2.976	2.976	2.976	2.654	2.332	2.654	2.976	3.7	3.7	3.7	3.7	3.7	2.896	2.896	2.896	2.896	3.62	3.62	3.62	3.62	3.62
YGR232W	5.712	5.712	5.712	5.712	5.712	5.712	5.712	5.712	5.712	5.712	5.712	5.712	5.712	5.712	5.712	5.712	5.712	6.034	6.034	6.034	6.034	6.034	6.034	6.034	6.034	6.436	6.436	6.436	6.436	6.436	6.436	6.436	6.436	6.114	6.114	6.114	6.114	6.114	6.114	6.114	5.712	5.39	5.39	5.39	4.988	4.988	4.988	4.988	4.988
YLR454W	7.482	7.482	7.482	7.482	7.482	7.482	7.482	7.482	7.482	7.482	7.482	7.482	7.482	7.482	7.482	7.482	7.482	7.482	7.482	7.482	7.482	7.482	7.482	7.482	7.482	7.804	7.804	7.804	7.804	7.804	7.482	7.482	7.482	7.402	7.402	7.402	7.402	7.402	7.402	7.402	7.402	7.402	7.402	6.678	5.15	5.07	5.07	5.07	4.426
YJL133C-A	0.724	0.724	0.724	0.724	0.724	0.724	0.724	0.724	0.724	0.724	0.724	0.724	0.724	0.724	0.724	0.724	0.402	0.402	0	0	0	0	0	0	0.322	0.322	0.644	0.644	0.644	0.644	0.644	0.644	0.644	0.644	0.644	0.644	0.644	0.644	0.644	0.644	0.644	0.966	0.966	0.966	0.966	1.288	1.288	1.288	1.288
YDR444W	19.63	19.63	19.63	19.63	19.63	19.63	19.63	19.63	19.63	20.756	20.756	20.756	20.756	20.756	20.756	20.756	21.078	21.4	21.4	21.4	21.4	21.802	21.802	21.802	21.802	21.802	21.802	21.802	21.802	21.802	21.802	21.802	21.802	21.802	21.802	21.802	21.802	21.802	21.802	21.802	21.802	21.802	21.802	21.802	21.802	21.802	21.802	21.802	21.802
YBR289W	6.274	6.274	6.274	4.906	4.504	5.872	5.47	5.47	5.792	5.792	5.792	5.792	5.792	5.792	6.114	6.114	6.114	6.114	6.114	6.114	6.114	6.114	6.114	6.114	6.194	6.516	6.516	6.516	6.516	6.516	6.516	6.516	6.114	6.114	6.114	5.872	5.872	5.872	5.872	5.872	5.872	5.872	5.872	5.872	5.872	5.872	5.872	5.872	5.872
YLR129W	10.298	10.298	10.298	10.298	10.298	10.298	10.298	10.298	10.298	10.298	10.298	10.298	10.298	10.298	10.298	10.298	10.298	10.298	10.298	10.298	10.62	10.62	10.62	10.942	10.942	10.942	10.942	10.942	10.942	10.942	10.942	10.942	10.942	10.942	10.54	10.54	10.54	10.54	10.54	10.54	10.54	10.54	10.54	10.54	10.54	10.942	10.942	10.942	10.942
YOR187W	5.23	5.954	5.954	5.954	5.954	5.954	5.954	5.552	5.552	5.552	5.552	5.552	5.552	5.552	5.552	5.552	5.552	5.552	5.874	5.874	5.874	5.874	5.874	5.874	5.874	5.874	5.874	5.874	5.874	5.23	5.23	5.23	5.23	5.23	5.23	4.908	4.908	4.908	4.908	4.908	5.23	5.23	5.23	5.23	5.23	5.23	5.23	5.23	5.23
YDR333C	4.184	3.46	3.138	3.138	3.138	3.138	3.138	2.092	2.092	2.092	2.414	2.414	2.816	2.816	2.816	2.816	2.816	2.816	3.54	5.23	6.436	6.436	6.436	6.436	8.446	10.86	10.86	11.262	11.262	11.262	11.986	11.986	11.986	11.584	11.906	11.906	11.906	11.906	11.584	13.112	13.112	13.112	13.434	13.434	13.434	13.434	13.434	13.434	13.434
YKR101W	12.388	12.79	12.79	12.79	12.79	12.79	12.79	13.112	13.112	13.112	13.112	13.112	13.112	13.112	13.112	13.112	13.112	13.112	13.112	13.112	13.112	13.112	13.434	14.962	14.962	14.962	14.962	14.962	14.962	15.284	15.284	15.284	15.284	15.284	15.284	15.284	15.284	15.284	15.686	15.686	15.686	15.686	15.686	15.686	15.686	15.686	15.686	15.686	15.686
YNR015W	11.504	11.504	11.504	11.504	11.826	11.826	11.826	12.148	12.148	12.148	12.148	12.148	12.148	12.148	12.148	12.148	12.148	12.148	12.39	12.39	12.39	12.39	12.792	12.47	12.47	12.47	12.148	12.148	12.148	12.148	12.148	12.148	12.148	12.47	12.47	12.47	12.792	12.792	12.792	12.792	12.792	12.792	12.792	12.792	12.39	12.39	12.712	12.712	12.712
YCR090C	9.008	11.1	11.1	11.1	11.1	11.1	11.1	11.1	11.1	11.1	11.1	11.1	11.1	11.1	11.422	11.422	11.422	11.422	11.1	11.1	11.1	11.1	11.1	12.146	13.112	13.112	13.112	13.112	13.112	13.112	13.112	13.112	13.112	13.112	13.112	13.112	13.112	13.112	13.112	13.112	13.112	13.112	13.112	13.112	13.112	13.112	13.112	13.112	12.79
YER086W	12.39	12.39	12.39	12.39	12.39	12.39	12.39	12.39	12.39	12.39	12.39	12.39	12.39	12.39	12.39	12.39	12.39	12.39	12.39	12.39	12.39	12.39	12.39	12.39	12.39	12.39	11.988	11.988	11.988	11.988	11.988	11.988	11.988	11.988	11.988	11.988	11.988	11.988	10.862	10.862	10.862	10.862	10.862	10.862	10.862	10.862	10.862	10.862	10.862
YNL147W	7.4	7.4	7.802	7.802	7.802	7.802	7.802	7.802	7.48	7.078	7.078	7.078	7.078	7.4	7.802	7.802	7.802	7.802	7.802	7.802	7.802	7.802	7.802	7.802	7.802	7.802	7.802	7.802	7.802	7.802	7.802	7.802	7.802	7.802	7.802	7.802	7.802	7.802	7.802	7.802	7.802	7.802	7.802	7.802	7.802	7.802	7.802	7.802	7.802
YGR168C	9.172	9.172	9.172	9.172	9.172	9.172	9.494	9.494	9.494	9.494	9.494	9.494	9.816	9.816	9.816	9.816	9.816	9.816	9.816	9.816	9.494	9.494	9.494	9.494	9.494	9.494	9.494	9.494	10.138	10.942	10.942	10.942	10.942	10.942	10.54	10.54	10.54	10.54	10.54	10.54	10.54	10.138	9.736	9.736	9.736	9.736	9.736	9.736	9.736
YOR167C	13.838	13.838	13.838	13.838	13.838	13.838	13.838	13.516	13.516	13.516	13.516	13.516	13.516	13.516	13.516	13.516	13.516	13.516	13.516	13.516	13.516	13.194	13.194	12.872	12.55	12.55	12.228	12.228	12.228	12.228	11.906	11.584	11.262	11.262	11.262	11.262	11.262	11.262	10.136	9.412	9.09	9.09	9.09	8.286	8.286	8.286	8.286	8.286	8.286
YMR284W	4.988	4.988	4.988	4.988	4.988	4.988	4.988	4.988	4.988	4.988	4.988	4.988	4.666	4.666	4.666	3.54	2.816	2.012	2.012	2.012	2.012	2.012	2.012	2.012	2.012	2.012	2.012	2.012	2.012	2.012	2.012	2.012	1.046	1.046	0.724	0.724	0.724	0.724	0.724	0.724	0.724	2.332	2.654	3.378	3.378	3.378	3.378	3.378	4.182
YBR199W	11.502	11.502	11.502	11.502	11.502	11.502	11.502	11.502	11.502	11.502	11.502	11.502	11.502	11.502	11.502	11.824	11.824	11.824	11.824	11.824	11.824	11.824	11.824	11.824	11.824	11.824	11.824	11.824	11.824	11.824	11.824	11.824	11.824	11.824	11.824	11.824	11.824	11.824	11.824	11.824	11.824	11.824	11.824	11.824	11.824	11.824	11.502	11.502	10.698
YNL158W	6.116	6.116	6.116	5.794	5.07	4.748	5.07	5.472	5.472	5.472	5.472	5.472	5.472	5.472	5.472	5.472	5.472	5.472	5.472	5.472	5.472	5.472	5.472	5.472	5.874	6.276	6.276	6.598	7.644	7.644	7.644	7.966	7.966	7.966	7.966	7.966	7.966	7.966	8.288	8.288	8.61	8.61	8.61	8.61	8.61	8.61	8.61	8.61	8.61
YOL005C	5.39	5.39	5.39	5.068	5.068	5.39	5.39	5.39	5.39	5.39	5.39	5.39	5.39	4.988	4.988	4.988	4.264	4.586	4.908	4.908	4.908	4.908	4.908	4.908	4.506	4.506	4.506	4.506	4.506	4.908	4.908	4.908	4.908	4.908	4.908	4.908	4.908	4.908	4.908	4.908	4.908	4.184	4.184	3.862	3.54	3.862	3.862	3.862	3.862
YGL254W	7.32	7.722	5.47	5.872	5.47	6.194	6.194	6.194	6.596	6.274	6.274	6.274	6.676	7.802	8.446	8.446	8.446	8.446	8.446	9.25	12.146	12.95	13.272	13.272	13.272	13.272	13.594	13.594	13.594	13.594	14.64	15.364	15.686	16.33	16.33	16.732	16.732	17.134	17.134	17.134	17.134	17.134	17.134	17.134	17.134	17.134	17.134	17.134	17.134
YGR218W	3.218	3.218	3.218	3.218	3.218	3.62	3.62	3.62	3.62	3.62	3.218	3.218	3.218	3.218	3.218	3.54	3.54	3.54	3.54	3.54	3.54	3.54	3.54	3.54	3.54	3.138	3.138	3.138	3.138	3.138	3.138	3.138	2.816	2.816	2.816	2.816	2.816	2.816	2.816	2.816	2.816	2.816	2.816	3.138	3.138	3.138	3.138	3.138	3.138
YDR437W	5.792	5.792	6.114	6.758	8.286	8.366	8.366	9.814	9.814	9.814	9.814	9.492	9.492	9.492	9.492	9.492	9.492	9.492	9.492	10.538	10.216	10.216	10.216	10.216	10.216	10.216	10.216	10.216	11.584	11.584	11.986	11.986	12.79	12.79	12.79	12.79	12.79	12.79	12.79	13.836	13.836	14.158	14.158	14.56	14.158	14.158	14.158	14.158	14.158
YMR318C	6.998	6.998	6.998	6.998	6.998	6.998	7.4	7.4	7.4	7.4	7.4	7.4	7.4	7.4	7.4	7.4	7.4	7.4	7.4	7.4	7.4	7.4	7.4	7.4	7.4	7.4	7.4	7.4	7.4	7.4	7.4	7.4	7.4	7.4	7.722	7.722	7.722	7.722	7.722	7.722	7.722	8.124	8.124	8.124	8.124	8.124	8.124	8.124	8.124
YPR148C	6.196	6.196	6.196	6.196	6.196	6.196	6.196	6.196	7.402	8.448	8.448	8.448	8.448	8.448	8.448	8.77	9.092	9.092	9.092	9.092	9.092	9.092	9.092	9.092	9.092	8.77	9.092	9.092	9.092	9.092	9.092	9.092	9.092	9.092	9.092	8.69	8.69	8.69	8.69	8.69	7.966	7.966	7.966	7.966	8.288	8.288	8.288	8.61	8.61
YGR021W	12.388	12.388	12.388	12.388	12.388	12.388	12.388	12.71	13.032	13.032	13.032	13.032	13.032	13.032	13.032	13.032	13.032	13.032	13.032	13.032	13.032	13.032	13.354	13.354	13.354	13.354	13.354	13.354	13.354	13.354	13.354	13.676	13.676	13.676	13.676	13.676	13.676	13.676	14.078	13.756	13.756	13.756	13.756	13.756	13.756	13.756	13.756	13.756	13.756
YOL063C	5.792	4.988	4.988	4.988	4.988	3.862	3.862	3.862	3.54	3.54	4.184	4.184	4.184	3.862	3.862	3.862	3.862	4.264	4.264	4.264	3.862	3.862	4.264	4.586	4.586	4.908	4.988	6.034	6.034	6.034	6.034	6.034	6.034	6.034	6.436	6.034	6.034	6.034	6.356	6.678	7.08	7.402	7.402	7.402	7.402	7.402	7.402	7.724	7.322
YPR070W	7.24	7.24	7.642	7.642	7.642	7.642	7.642	7.32	7.32	7.722	7.722	7.722	8.124	8.124	8.124	8.124	8.124	8.124	8.124	8.124	8.124	8.124	8.124	8.124	8.124	7.802	7.802	7.802	7.802	7.802	7.48	7.48	7.48	7.48	7.48	7.078	7.078	7.078	6.756	6.756	6.756	6.756	6.756	6.756	6.756	6.756	6.756	6.756	6.756
YJL080C	11.666	11.666	11.666	11.666	11.666	11.666	11.666	11.666	11.666	11.666	11.666	11.666	11.666	11.666	11.666	11.666	11.666	11.666	11.666	11.666	11.666	11.666	11.666	11.666	11.666	11.666	11.666	10.378	10.378	10.378	10.378	10.378	9.976	9.976	9.654	9.654	9.332	9.332	9.332	9.332	9.332	9.332	9.332	9.332	8.93	8.93	8.528	8.528	8.528
YBR022W	8.768	8.768	8.768	8.446	8.446	8.446	8.446	8.446	8.446	8.446	8.768	8.768	8.768	8.768	8.446	8.688	8.688	8.688	8.688	8.688	8.688	8.688	8.688	8.688	8.688	8.688	8.688	8.688	8.688	8.688	8.286	8.286	8.286	8.286	8.286	7.884	7.08	7.08	7.08	7.08	7.08	7.08	7.08	7.08	7.08	7.08	7.08	7.08	7.08
YMR291W	7.24	7.24	6.838	6.838	6.838	6.838	6.838	6.436	6.436	6.436	6.758	6.758	6.758	6.758	6.758	6.034	6.034	6.034	6.034	6.034	6.356	6.758	6.758	6.758	7.08	7.08	7.08	7.08	7.482	7.482	7.482	7.482	7.482	7.482	7.482	7.482	7.482	7.482	7.08	7.08	7.08	7.08	7.08	7.402	7.402	7.402	7.402	7.402	7.402
YMR286W	15.768	17.86	17.86	17.86	17.86	17.86	17.86	18.182	18.182	18.182	17.136	17.136	17.538	18.664	18.664	18.664	18.986	18.986	18.986	18.664	18.664	18.664	18.664	18.664	18.664	18.906	20.112	20.112	20.434	20.756	20.756	20.756	20.756	20.756	20.756	20.756	20.756	20.756	20.756	20.756	20.756	20.756	20.756	20.756	20.756	20.756	20.756	20.434	20.434
YDR424C	8.448	8.448	8.448	8.448	8.368	7.724	8.046	8.448	8.448	8.77	8.368	8.368	8.368	8.69	8.69	8.69	9.494	9.172	9.172	9.896	9.896	9.896	9.896	9.896	10.862	10.862	11.184	11.506	11.586	11.586	11.586	11.586	11.586	11.586	11.586	11.586	11.586	11.586	11.586	11.988	12.712	12.712	12.712	12.712	12.712	12.712	13.114	13.114	13.114
YKL113C	0.724	0.724	0.724	0.724	0.724	0.724	0.724	0.724	0.724	0.724	0.724	0.724	0.724	0.724	0.724	0.724	0.724	0.724	0.724	0.724	0.322	0.322	0.322	0.724	0.724	0.724	0.724	0.724	0.724	0.724	0.724	0.724	0.724	0.724	0.724	0.724	0.724	0.724	0.724	0.724	1.046	1.046	1.046	1.046	1.046	1.046	1.046	1.448	1.448
YMR093W	10.3	10.3	10.3	10.3	10.3	10.3	10.3	10.3	10.3	10.3	10.3	10.3	10.3	10.3	10.3	10.3	10.3	10.3	10.3	10.3	9.656	9.656	9.656	9.656	9.656	9.656	9.656	9.656	9.656	9.656	9.656	9.656	9.656	9.656	9.656	9.656	9.656	9.656	9.656	9.656	9.656	9.656	5.794	1.61	1.61	0.966	0.644	0.644	0.644
YBL061C	16.25	16.25	16.25	16.25	16.25	16.572	16.572	16.974	16.974	16.974	16.974	16.974	16.974	16.974	16.974	16.974	16.974	16.974	16.974	16.974	16.974	16.974	16.974	16.974	16.974	16.974	16.974	16.974	16.974	16.974	16.974	16.974	16.974	16.974	16.974	16.974	15.928	15.606	15.284	14.882	14.882	14.882	14.882	14.882	14.882	14.882	14.882	14.882	14.882
YLR138W	13.194	13.194	13.194	13.194	13.194	13.596	13.274	13.274	13.274	13.274	12.63	12.63	12.63	13.032	13.032	13.434	13.434	13.434	13.434	13.434	13.434	13.434	13.756	13.756	14.158	14.158	14.158	14.158	14.158	14.158	14.158	14.158	14.158	14.158	14.158	14.48	14.48	14.48	14.48	14.48	14.48	14.158	14.158	13.836	13.836	13.836	13.836	13.836	13.836
YJR119C	8.686	8.686	8.686	8.686	8.686	8.686	8.686	8.686	8.686	8.686	8.686	8.686	8.686	8.686	8.686	8.686	8.686	8.686	8.686	8.686	8.686	8.686	8.686	8.284	8.284	8.284	8.284	8.284	8.284	7.882	7.882	7.882	7.882	7.882	7.882	7.882	7.882	7.158	7.158	7.802	7.4	7.4	7.4	7.4	7.4	7.4	7.802	7.802	10.296
YIR005W	11.746	11.746	11.746	11.746	11.746	10.7	10.378	10.378	10.378	10.378	10.378	8.126	8.448	8.448	8.448	8.448	8.448	8.448	8.448	8.046	7.724	9.172	8.85	8.85	8.85	8.85	8.85	8.85	8.85	8.85	8.85	8.85	8.85	7.08	8.85	8.448	9.172	9.172	9.494	11.102	11.504	11.906	11.906	11.906	11.584	11.584	11.584	11.986	11.986
YOR048C	11.022	11.022	10.7	10.7	10.7	11.344	12.068	12.068	12.068	12.068	12.068	11.746	11.424	11.424	11.424	11.424	11.424	11.424	11.424	11.424	11.102	11.102	11.102	11.102	11.102	11.102	11.102	11.102	11.102	10.7	9.654	9.252	9.654	9.654	9.654	9.654	9.654	9.654	9.654	9.332	9.332	9.332	9.332	9.332	9.332	9.332	9.332	9.332	9.332
YKL049C	12.148	12.148	12.55	12.55	12.55	12.952	12.952	12.952	12.952	12.952	12.952	13.354	13.354	13.354	13.354	13.354	13.354	13.676	13.676	13.676	13.676	13.676	13.676	13.676	13.274	13.274	13.274	13.274	13.274	13.274	13.274	13.274	13.274	13.274	13.274	13.274	13.274	13.274	13.596	13.596	13.998	13.998	13.998	13.998	13.998	13.676	13.676	13.676	13.676
YLR165C	8.608	8.608	8.608	8.93	8.93	9.896	10.218	10.218	10.218	9.816	10.138	9.334	9.334	9.334	9.334	9.334	9.334	9.334	9.334	9.334	9.334	9.656	9.736	9.736	9.736	9.736	10.38	11.104	11.104	11.104	11.104	11.104	11.104	11.104	11.104	11.506	11.908	11.908	11.908	11.908	11.908	11.908	11.908	11.908	11.908	11.908	11.908	11.908	11.908
YLR213C	14.32	14.32	14.32	14.32	14.32	13.918	13.918	13.918	13.918	13.918	13.918	13.918	13.918	13.918	13.918	13.918	13.918	12.148	12.47	10.7	10.378	10.378	10.378	10.378	10.378	9.976	9.976	9.654	9.252	9.252	9.252	9.252	8.85	8.85	8.85	8.85	8.85	8.85	8.85	8.85	8.85	8.126	8.126	8.126	8.126	8.126	7.804	7.08	7.08
YJR125C	11.182	11.504	11.504	11.504	11.504	11.504	11.504	11.504	11.906	11.906	12.228	12.228	12.228	12.228	12.228	12.228	11.826	11.826	11.826	11.826	11.826	11.826	11.826	12.55	13.274	13.274	13.998	13.998	13.998	13.998	13.998	13.998	13.998	13.998	13.998	13.998	13.998	13.998	13.998	14.964	14.964	14.964	14.964	14.964	14.964	15.366	15.366	15.366	15.366
YLR233C	9.412	9.412	9.734	9.734	9.332	9.332	9.654	11.102	11.102	11.102	11.504	11.504	11.504	11.504	11.504	11.504	12.308	12.308	12.308	12.308	12.308	12.308	12.308	12.308	12.308	12.308	12.952	12.952	12.952	12.952	12.952	12.952	12.952	13.274	13.274	13.274	13.274	13.274	13.596	13.998	13.998	13.998	13.998	13.998	13.998	13.998	14.4	14.4	14.4
YBL054W	0.724	0.724	0.724	0.724	0.724	0.724	0.724	0.724	0.724	0.724	0.724	0.724	0.724	0.724	1.126	1.126	1.126	1.126	1.126	1.528	1.528	1.528	1.528	1.528	1.528	1.528	1.528	1.528	1.528	1.528	2.574	2.172	2.172	2.574	2.574	2.574	2.574	2.574	2.574	2.574	2.574	2.574	2.574	2.574	2.574	2.574	2.574	2.574	2.574
YIL044C	5.31	5.31	5.31	5.31	5.31	4.988	4.988	4.988	4.988	4.666	4.344	4.826	4.826	4.826	4.826	4.826	4.424	4.826	4.826	4.826	4.826	3.78	3.78	3.78	3.78	3.78	4.102	4.102	4.102	4.102	4.504	4.102	4.102	4.102	4.424	4.826	4.826	4.826	5.228	5.228	5.228	5.228	6.998	6.998	7.32	7.32	7.32	7.32	7.32
YGL180W	1.206	1.206	1.206	1.206	1.206	1.206	1.206	1.206	1.206	1.206	1.206	1.206	1.608	1.608	1.608	1.206	1.206	1.206	1.206	1.608	2.01	2.01	2.332	2.332	2.734	2.734	3.056	3.056	3.056	3.056	6.434	9.17	9.17	9.17	9.17	9.17	9.17	9.572	9.572	9.572	9.572	9.572	9.572	9.572	9.572	9.572	10.296	10.296	10.296
YBR023C	9.972	9.972	10.374	10.374	10.374	10.374	10.374	10.374	10.374	10.696	10.696	11.018	11.018	11.018	11.018	11.42	11.822	11.822	11.822	11.42	12.144	12.144	12.144	12.144	12.144	12.144	12.144	12.144	12.788	12.788	12.788	12.788	12.788	13.11	13.11	13.11	13.11	13.11	13.11	13.11	13.11	13.11	13.432	13.432	13.432	14.638	14.638	14.638	14.638
YGL010W	4.344	4.344	4.344	4.022	4.022	4.344	4.344	4.344	4.344	4.344	4.344	4.746	4.746	4.746	5.148	5.872	5.872	6.596	6.596	6.596	6.596	6.596	6.596	6.596	6.918	7.24	9.09	10.216	10.538	10.538	10.94	10.94	11.262	11.262	11.262	11.262	11.262	11.262	11.664	11.664	11.664	12.066	12.066	12.066	12.066	12.066	12.066	12.066	12.066
YPR042C	7.964	7.964	7.642	7.642	7.642	7.642	6.436	6.436	6.516	6.918	7.24	8.286	8.286	8.286	8.286	8.286	8.286	8.286	8.286	8.93	8.93	9.252	9.252	9.252	9.252	9.252	9.252	9.252	9.252	9.252	9.252	9.252	9.252	9.252	9.574	9.574	9.574	9.574	9.574	9.574	9.574	9.574	9.574	9.976	9.976	10.298	10.298	10.298	10.298
YOL016C	8.606	6.676	6.676	5.952	6.274	6.596	6.998	7.4	7.4	7.32	7.642	7.642	7.964	7.964	7.964	7.964	7.964	7.964	7.642	7.642	7.642	7.642	7.32	7.642	7.642	6.838	6.838	6.838	6.838	6.838	7.32	8.366	8.366	8.366	8.366	8.366	8.366	8.366	8.366	7.964	7.964	7.964	7.964	7.964	7.964	7.964	7.964	7.964	7.964
YLR440C	8.768	8.768	8.768	8.768	8.768	8.768	8.768	8.768	8.768	9.17	9.17	9.17	9.17	9.17	9.17	9.17	9.17	9.17	9.17	9.17	9.17	9.17	9.17	9.17	9.17	9.17	9.17	9.17	9.17	9.17	9.17	8.768	8.366	8.768	8.768	9.09	9.09	9.09	9.09	9.09	9.09	8.286	8.286	8.286	8.286	8.286	8.286	8.286	8.286
YDR326C	10.54	10.862	10.862	10.46	10.46	10.46	10.46	10.46	10.46	10.138	10.138	10.138	10.138	10.138	10.138	10.46	10.46	10.862	10.862	10.862	10.862	10.862	11.184	11.184	11.184	11.184	11.184	11.184	11.184	11.184	11.184	11.184	11.184	11.184	11.184	11.184	11.184	11.184	11.184	11.184	11.184	11.184	11.184	11.184	10.862	10.862	11.184	11.184	11.184
YPL090C	7.966	7.966	7.966	7.966	7.564	7.564	7.564	7.564	7.564	7.564	7.564	7.564	7.564	7.564	7.242	6.84	6.84	6.196	6.196	6.196	6.196	6.196	5.874	5.874	5.552	5.23	5.23	4.908	4.908	4.908	4.908	4.908	4.908	4.908	4.908	4.908	4.908	4.908	4.908	4.908	4.908	4.908	4.908	4.908	4.908	4.908	4.908	4.908	4.908
YLR439W	8.85	9.252	9.252	9.252	9.252	9.252	9.252	9.252	9.252	9.252	9.252	8.85	9.252	8.93	8.126	8.126	7.804	7.804	7.804	7.804	7.804	7.804	7.804	7.804	7.402	7.402	7.402	7.402	7.402	7.402	7.402	7.402	7.402	8.206	8.206	8.206	8.206	8.206	8.206	8.608	8.608	8.608	8.608	8.608	8.608	8.608	8.206	8.206	7.884
YKL058W	7.56	7.56	7.56	7.56	7.56	7.56	7.56	7.56	7.56	7.56	7.56	8.284	8.284	8.284	8.284	8.284	8.284	8.284	8.284	8.284	8.284	8.284	8.284	8.284	8.284	7.962	7.962	7.962	7.962	7.962	7.962	7.962	7.962	7.962	7.962	7.962	7.962	7.962	7.962	7.962	7.962	7.962	7.962	7.962	7.962	7.962	7.962	7.962	7.962
YLR314C	1.69	1.69	1.69	1.69	1.69	1.368	1.368	1.368	1.77	1.368	1.368	1.368	1.368	1.368	1.368	1.368	1.69	1.69	1.69	1.69	1.69	1.69	1.69	1.69	1.69	1.69	1.69	1.69	1.368	1.368	1.368	1.368	1.368	1.368	1.368	1.368	1.368	1.368	1.69	1.69	1.69	1.69	4.586	5.31	5.632	5.632	5.632	5.632	5.632
YOL137W	7.08	7.08	7.08	6.678	6.678	7	8.69	8.368	8.77	8.77	8.77	9.092	9.816	9.494	9.494	9.896	9.896	10.62	10.62	10.62	10.298	10.298	10.298	10.298	9.976	9.574	9.574	9.574	9.574	9.574	9.574	9.574	8.77	8.77	9.494	9.494	9.896	10.218	10.218	10.218	10.218	10.218	10.218	10.218	10.54	11.344	11.344	11.344	11.344
YBL058W	7.722	7.722	7.722	7.722	7.722	8.366	8.768	8.768	10.216	10.216	10.618	10.216	10.216	10.216	9.814	9.814	9.814	10.136	11.262	11.262	11.584	11.584	11.182	11.986	11.986	11.986	11.584	11.584	11.584	11.262	11.262	11.262	11.262	11.262	11.262	11.262	11.262	11.262	11.262	11.262	11.262	11.262	10.86	10.86	10.86	10.86	9.412	9.814	10.216
YOR330C	22.606	22.606	23.008	23.41	23.41	23.812	23.812	24.134	24.134	24.134	24.134	24.134	24.456	24.456	24.054	24.054	24.054	24.054	24.054	24.054	24.054	24.054	24.054	24.054	24.054	24.054	24.054	24.054	24.054	24.054	24.054	24.054	24.054	24.054	24.054	24.054	24.054	24.054	24.054	24.054	24.054	24.054	23.652	23.652	23.652	23.652	23.652	23.652	23.652
YDR158W	7.966	7.966	7.966	7.966	7.966	7.966	7.966	7.966	7.966	7.644	6.92	6.518	6.92	6.92	6.92	6.92	6.92	6.92	6.92	6.92	6.92	6.92	6.92	6.92	6.92	6.92	6.92	6.92	6.92	6.92	7.242	7.242	7.886	7.564	7.564	7.886	7.886	7.886	7.886	8.208	8.208	8.61	8.61	8.61	8.61	7.564	8.288	8.288	8.288
YGR056W	12.068	12.068	12.068	12.068	12.068	12.068	12.068	12.068	12.068	12.068	12.068	12.068	12.068	12.068	11.746	10.78	10.458	10.458	10.78	10.458	10.78	10.78	10.78	10.78	10.78	10.78	10.78	10.78	10.78	10.78	10.78	10.78	10.78	10.78	10.458	10.458	10.458	9.734	9.332	9.332	9.332	9.01	9.01	9.01	9.01	9.01	9.01	9.01	9.01
YOR316C	7.482	6.678	6.678	6.678	6.678	6.678	6.678	6.678	6.678	6.678	6.678	6.678	6.678	6.678	6.678	6.678	6.678	6.678	6.678	6.678	6.678	6.678	6.678	6.678	6.678	6.276	6.276	6.276	5.632	4.908	4.264	4.264	4.264	4.264	4.264	4.264	4.264	4.264	4.264	4.264	4.264	3.298	3.298	3.298	3.298	3.298	3.298	3.298	2.976
YHR005C-A	4.264	4.264	4.264	4.264	4.264	4.264	4.264	4.586	4.586	4.586	4.586	4.586	4.586	4.586	4.586	4.586	5.31	5.31	5.31	5.31	5.31	6.276	6.276	6.276	6.276	6.276	6.276	6.276	6.678	6.678	6.678	7	7.724	7.724	7.724	7.724	7.724	7.724	7.724	8.126	8.126	8.126	8.448	8.448	8.448	8.77	8.77	8.77	8.77
YLR356W	8.366	8.366	8.768	8.768	8.768	8.768	8.768	8.768	8.768	8.768	8.768	8.768	8.768	8.768	8.768	8.768	8.768	8.768	8.768	8.768	9.572	9.572	9.572	9.572	9.572	9.572	9.572	9.572	9.572	9.572	9.572	9.572	9.572	9.572	9.572	9.572	9.572	9.572	9.572	9.572	8.768	8.366	8.366	8.366	7.722	7.722	7.722	7.722	7.722
YOR275C	9.816	9.494	9.816	9.816	9.816	10.138	10.138	10.138	10.46	10.46	10.46	10.46	10.46	10.46	10.138	10.138	10.138	10.138	10.138	10.138	10.138	10.138	10.138	10.138	10.138	10.138	10.138	10.138	10.138	10.138	10.138	10.138	10.138	10.138	10.46	10.46	10.46	10.46	10.46	10.46	10.46	10.46	10.46	10.46	10.46	10.46	10.46	10.46	10.138
YCL056C	8.608	8.608	8.608	8.608	8.608	8.608	8.608	8.608	8.608	9.332	8.93	8.93	9.252	9.976	9.976	10.298	11.102	11.102	10.378	10.378	10.378	10.378	10.378	10.056	11.424	11.182	11.182	11.182	11.504	11.906	12.228	12.63	12.63	12.952	12.55	11.826	11.826	12.47	12.39	12.39	13.758	13.758	13.758	13.758	14.724	15.126	15.126	15.448	15.448
YNL141W	4.988	4.988	4.988	4.988	4.988	4.988	4.988	4.988	4.988	4.988	4.988	4.988	4.988	4.988	4.988	4.988	4.908	4.908	4.908	4.908	4.908	4.908	4.908	4.908	4.908	4.908	4.908	4.908	4.908	4.908	4.908	4.264	4.264	4.264	4.264	4.264	4.264	4.264	3.54	3.54	3.54	3.54	3.54	3.54	3.54	3.54	3.54	3.54	3.54
YKL160W	16.734	16.734	16.734	16.734	16.734	16.734	16.734	16.734	16.734	16.01	16.01	16.01	16.01	16.01	15.206	15.206	15.206	13.276	12.472	11.104	11.104	11.104	11.104	11.104	11.104	11.104	10.782	10.782	10.54	9.896	9.574	9.574	9.896	9.494	9.494	9.494	9.494	9.494	9.494	9.494	9.494	9.494	9.494	9.172	9.172	9.172	9.172	8.448	8.448
YKL040C	1.126	1.126	1.126	1.126	1.126	1.126	1.126	1.126	1.126	1.126	1.126	1.126	1.126	1.126	1.126	1.126	1.126	1.126	1.126	1.126	2.574	2.574	2.896	2.896	2.896	2.896	2.896	2.896	2.896	2.896	2.896	2.896	3.298	3.7	3.7	3.7	3.7	3.7	3.7	3.7	3.7	3.7	3.7	3.7	3.7	3.7	3.7	3.7	5.228
YPL216W	11.666	11.666	11.666	11.666	12.068	12.068	12.068	12.068	12.47	12.148	12.148	12.148	12.148	12.55	12.55	12.55	12.55	12.55	12.55	12.55	12.148	12.148	11.906	11.584	12.308	13.032	13.032	13.032	13.032	13.032	13.032	13.032	13.032	13.032	13.032	13.032	13.032	13.032	13.032	13.032	13.032	13.032	13.032	13.756	13.756	13.756	13.756	13.756	13.756
YBL097W	4.102	4.102	4.102	4.102	4.102	4.102	5.148	5.952	8.526	8.526	8.928	9.25	9.25	9.25	9.652	10.054	10.054	10.054	10.054	11.1	11.1	11.1	11.1	11.1	11.1	11.1	11.1	11.1	11.1	11.1	11.1	11.1	11.1	11.1	11.1	11.1	10.698	11.824	11.824	12.226	12.95	13.272	13.272	13.272	13.272	13.272	13.272	13.272	13.272
YAR007C	8.446	8.446	8.446	9.17	9.17	9.572	9.572	9.974	9.974	9.974	9.974	9.974	9.974	9.974	9.974	10.778	10.778	10.778	10.778	10.778	10.778	10.778	10.778	10.778	10.778	10.778	10.778	10.778	10.778	10.778	10.778	11.1	11.1	11.1	11.1	11.1	11.1	10.778	10.778	10.778	10.778	11.1	11.1	11.1	11.1	11.1	11.1	11.1	11.1
YPL161C	0.322	0.724	2.092	2.092	2.414	2.414	2.414	2.414	2.414	2.414	2.414	2.816	2.816	2.816	3.138	3.46	3.46	3.782	4.184	5.552	5.552	5.552	5.954	5.954	5.954	5.954	5.954	5.954	5.954	5.954	5.954	6.678	6.678	6.678	6.678	6.678	6.678	6.678	6.678	8.206	8.206	8.608	8.608	8.608	8.608	8.608	9.01	9.01	9.01
YCL008C	7.562	7.562	8.688	8.286	8.688	8.688	8.688	8.688	8.688	8.688	9.09	9.09	9.09	9.894	11.1	11.422	11.422	11.422	11.422	11.422	11.422	12.066	12.066	12.066	12.066	12.066	12.066	12.066	12.468	12.87	12.87	12.87	13.272	13.594	13.996	13.996	13.996	14.72	14.318	14.72	14.72	14.72	14.72	14.72	14.72	14.72	14.398	13.996	13.996
YDL089W	7.158	7.158	7.158	7.48	7.48	8.526	8.526	8.526	8.928	8.928	8.686	8.686	8.686	8.686	8.686	8.686	8.686	8.686	8.686	8.364	8.364	8.364	8.364	8.364	8.364	8.364	8.364	8.364	8.364	8.364	8.364	8.364	8.766	9.49	9.49	9.49	9.49	9.49	9.49	9.49	9.49	8.766	8.686	8.686	8.686	8.686	8.686	8.686	8.686
YNR008W	3.62	3.62	5.872	7.4	7.802	7.802	7.802	7.802	8.124	8.124	8.526	8.526	8.526	8.526	8.526	8.526	8.526	9.25	9.572	10.376	10.376	10.376	9.974	9.974	9.974	9.974	9.974	9.974	9.974	9.974	9.974	9.974	10.296	10.296	10.296	10.296	9.894	9.894	9.894	9.894	10.216	10.216	10.216	10.216	10.216	11.422	11.422	11.422	11.422
YBL067C	2.654	2.654	2.654	3.298	4.424	5.47	6.194	6.194	6.194	6.194	6.194	6.516	6.516	6.516	7.24	7.24	7.24	7.24	7.642	7.964	7.964	7.964	7.964	7.964	7.964	7.964	7.964	7.964	7.964	7.964	8.286	8.608	8.608	8.608	8.608	8.608	8.608	8.608	8.608	8.608	8.608	8.608	8.608	8.608	8.608	8.608	8.608	8.608	8.608
YPL190C	9.41	9.41	9.41	9.41	9.41	9.41	9.41	9.41	9.41	9.41	9.812	9.41	9.41	9.41	9.41	9.41	9.41	9.41	9.41	9.41	9.41	9.41	9.41	9.41	9.088	9.088	9.088	9.088	9.088	9.088	9.088	9.088	9.088	8.766	8.766	8.364	8.364	8.042	8.042	7.64	7.64	7.64	7.64	7.64	7.64	7.64	7.64	7.64	7.64
YMR172W	2.736	3.058	3.46	3.058	3.058	3.058	3.058	3.058	3.46	3.46	3.46	3.46	3.46	3.46	3.46	3.46	3.46	4.988	5.31	5.31	5.632	5.632	5.632	6.034	6.436	6.436	6.436	6.436	6.436	6.436	6.436	6.436	6.436	6.436	6.436	6.436	6.436	6.436	6.758	6.758	6.758	6.758	6.758	7.482	7.482	7.482	7.482	7.482	7.482
YER052C	7.08	7.08	7.08	6.758	6.758	6.758	6.436	6.436	6.436	6.436	6.436	6.436	6.436	6.436	6.436	6.436	6.436	6.114	5.712	5.712	5.068	5.068	5.792	5.792	5.792	5.792	5.792	5.792	5.792	5.792	5.792	5.792	5.792	5.792	5.792	5.792	6.114	5.792	5.792	5.792	5.792	5.792	5.792	5.792	6.436	6.436	7.08	7.08	7.08
YKL028W	3.058	3.058	3.058	3.058	3.058	3.058	3.058	3.058	3.058	3.058	3.058	3.058	3.058	3.058	3.058	3.058	3.058	3.058	3.058	3.058	3.058	3.058	3.058	3.058	3.058	3.058	3.058	3.058	3.058	3.058	3.058	3.058	3.058	3.058	3.058	3.058	3.058	3.058	3.058	3.058	3.058	3.058	3.058	3.058	3.058	3.058	3.058	3.058	3.058
YDR329C	6.918	6.918	6.918	6.918	6.918	6.918	6.918	6.918	6.918	6.918	7.24	6.516	6.516	7.16	7.16	7.16	7.16	7.16	7.16	7.16	7.16	7.16	7.964	7.964	8.366	8.366	8.366	8.366	8.366	8.366	8.366	8.366	8.366	8.366	8.366	8.366	8.366	8.366	8.366	8.366	7.964	7.562	7.562	7.562	7.562	7.562	7.562	7.562	7.562
YBL056W	9.092	9.092	9.092	9.092	9.092	9.414	10.218	10.62	10.62	10.62	11.344	11.344	11.344	11.344	11.344	11.344	11.746	11.746	11.746	11.746	11.746	11.746	11.746	11.746	11.746	11.746	11.746	11.746	11.746	11.746	11.746	11.746	11.746	11.746	11.424	11.424	11.424	11.424	11.424	11.424	11.424	11.424	11.424	11.424	11.424	11.424	11.424	11.424	10.7
YMR275C	6.598	6.598	6.598	6.598	6.598	7	7	7	7	7	7	7	7.322	8.126	7.724	7.724	7.724	7.724	7.724	7.724	7.724	8.368	8.368	8.368	8.368	8.368	8.368	8.368	8.368	8.368	8.368	8.368	8.368	8.368	8.368	8.368	8.368	8.368	8.368	8.368	9.172	9.172	9.172	9.172	9.172	9.172	9.172	8.85	8.85
YOR103C	6.032	6.032	6.354	6.354	6.676	6.676	6.676	6.676	7.078	7.078	7.48	7.48	9.652	9.652	9.652	9.652	9.652	9.652	10.054	10.054	11.18	12.708	15.524	15.524	15.524	15.524	15.524	15.524	15.524	15.524	15.524	15.524	15.524	15.524	15.524	15.846	15.846	15.846	15.846	15.846	15.846	15.846	15.846	15.846	15.846	15.846	16.168	16.168	16.168
YER083C	1.448	1.448	2.896	2.896	2.896	2.896	3.218	3.862	3.862	3.862	4.184	4.828	4.828	4.828	4.828	5.23	5.23	5.632	5.632	5.632	5.632	5.632	7.16	7.16	7.16	7.16	7.16	7.16	7.16	7.16	7.16	7.16	7.16	7.16	7.482	7.804	7.804	7.804	7.804	7.804	7.804	7.804	7.804	7.804	7.804	8.126	8.126	8.126	8.126
YDR277C	5.712	5.712	3.942	3.54	4.506	4.506	4.506	5.07	5.15	5.472	5.472	5.472	5.472	5.472	5.472	5.472	5.472	5.874	5.874	5.874	6.196	6.196	6.196	6.196	5.874	6.196	6.196	6.196	6.196	6.196	6.196	6.196	6.196	6.196	6.196	6.196	6.196	6.196	6.196	6.196	6.196	6.196	6.196	6.196	6.196	6.196	6.196	6.196	6.196
YOR212W	5.15	5.15	5.15	5.15	5.15	5.15	4.828	4.828	4.908	4.908	4.908	4.908	4.908	4.908	4.908	4.908	4.908	4.908	4.908	4.908	4.908	4.908	4.908	3.218	2.574	1.77	1.77	1.77	1.77	1.77	1.77	1.77	1.77	1.77	1.126	1.126	1.126	1.126	1.126	1.126	1.126	1.126	1.126	1.126	1.126	1.126	1.126	1.126	1.126
YKL002W	4.988	6.114	6.516	6.918	7.24	7.642	8.366	8.366	8.366	9.01	9.01	9.01	9.01	9.01	9.01	9.814	9.814	9.814	9.814	9.814	9.814	9.814	9.814	9.814	9.814	9.814	9.814	9.814	9.814	10.216	10.216	10.216	10.216	10.216	9.814	9.814	9.814	9.814	9.814	9.814	9.814	9.814	9.814	10.136	10.136	10.136	10.136	10.136	10.136
YFR017C	8.448	8.046	8.046	8.046	8.046	8.046	8.046	8.046	8.046	8.046	8.046	8.046	8.046	8.046	8.046	7.644	7.644	7.644	7.644	7.644	7.644	7.644	7.644	7	7	7	7	7	7	7	7	7	7	7	7	7	7	6.598	6.598	6.598	6.598	6.276	6.276	6.276	6.276	6.276	6.276	6.276	6.598
YDR301W	11.746	11.746	11.746	11.746	11.746	11.746	11.746	11.746	11.746	11.424	10.78	10.78	10.78	10.78	10.056	10.056	10.056	10.056	10.056	10.056	9.734	9.734	9.734	9.734	9.734	9.734	9.332	9.332	9.332	9.332	9.332	9.332	9.332	9.332	9.332	8.608	8.286	8.286	8.286	8.286	6.194	4.666	3.62	3.62	3.62	3.62	3.62	3.62	3.62
YMR268C	9.654	9.654	9.252	9.252	9.252	8.528	8.528	8.528	8.528	7.804	7.804	7.08	8.206	8.206	8.528	8.528	8.528	8.528	8.528	7.724	7.724	7	7	7	7.402	8.126	8.77	9.092	10.058	10.058	10.058	10.058	10.058	10.058	10.058	10.058	11.184	12.712	12.712	13.436	13.838	13.838	13.838	13.838	14.16	14.24	14.24	14.24	14.24
YHR149C	5.47	5.47	5.872	5.872	5.872	5.872	5.872	5.872	5.872	5.872	5.792	6.436	6.436	6.436	6.436	6.436	6.436	6.436	6.436	6.436	6.436	6.436	6.436	6.436	6.436	6.436	6.436	6.436	6.436	6.436	6.436	6.436	6.436	6.436	6.436	6.436	6.436	6.436	6.436	6.436	6.436	6.436	6.436	6.436	6.436	6.436	6.436	6.436	6.436
YLL043W	13.354	13.354	13.354	13.354	13.354	13.032	13.032	13.032	13.032	13.032	13.032	13.032	13.032	13.032	13.032	13.032	13.032	12.63	12.952	12.952	13.274	13.274	13.274	13.274	13.274	13.274	13.274	13.274	13.274	13.274	13.274	13.274	13.274	13.274	13.274	12.55	12.55	12.55	12.55	12.55	12.55	12.55	12.55	12.55	12.55	12.55	12.55	12.55	12.55
YIL126W	13.594	13.594	13.594	13.594	13.594	13.594	12.87	12.468	12.468	12.468	12.468	12.468	12.468	12.468	12.468	12.468	12.468	12.468	12.066	12.066	12.066	12.066	12.066	11.664	11.664	11.342	10.538	10.216	10.216	10.216	9.492	8.768	8.768	8.768	8.366	8.366	7.24	6.838	6.838	6.436	6.436	5.632	5.31	5.31	5.31	5.31	3.62	3.218	3.218
YLR425W	3.378	3.378	3.378	3.378	3.378	3.378	3.378	3.378	3.7	3.7	3.7	3.7	3.7	3.7	3.7	4.102	4.504	4.102	4.102	4.424	4.424	4.424	5.148	5.55	5.872	5.872	6.516	6.516	6.516	6.838	6.838	6.838	6.838	7.16	7.482	7.482	7.482	7.482	7.482	7.482	7.482	7.482	7.482	7.884	7.884	7.884	8.206	8.206	8.206
YPR191W	12.71	12.71	12.71	12.71	12.71	12.71	12.71	12.71	13.032	13.112	13.112	13.112	13.112	13.112	13.112	13.112	13.112	13.112	13.112	13.112	13.112	13.112	13.112	13.112	13.112	13.112	13.112	12.79	12.79	12.79	12.79	12.79	12.79	12.79	12.468	12.468	12.468	12.468	12.468	12.468	12.468	12.468	12.468	12.066	12.066	12.066	12.066	12.066	12.066
YBR204C	9.412	9.412	8.366	9.572	10.296	10.618	10.618	10.618	10.618	10.618	10.618	10.618	11.262	11.262	11.262	11.664	12.066	12.066	12.066	12.066	12.066	12.066	12.066	12.066	12.066	12.066	12.066	12.066	12.066	12.066	12.388	12.388	12.066	12.87	13.272	13.272	13.272	13.272	13.272	13.272	13.594	13.594	14.238	14.238	14.238	14.238	14.238	14.882	14.882
YFL049W	4.506	4.506	5.23	5.23	5.23	5.23	5.23	5.23	5.23	5.552	5.552	5.552	5.552	5.954	5.954	5.954	5.552	5.552	5.874	5.874	5.874	5.874	5.874	5.874	5.874	5.874	5.874	5.874	5.874	5.874	5.874	5.874	5.552	5.23	5.954	7.322	7.724	7.724	7.724	7.724	8.046	8.448	8.85	8.85	8.85	8.85	8.85	8.85	8.85
YBL084C	12.068	11.666	11.666	11.988	12.712	13.034	13.034	13.034	13.034	13.758	14.08	14.08	14.08	14.08	14.08	13.678	13.678	13.678	13.678	13.678	13.678	13.598	13.598	13.92	13.92	14.724	14.724	15.126	15.126	15.126	15.126	15.126	15.126	15.126	15.126	15.126	15.126	15.126	15.126	15.126	15.126	15.448	15.448	15.126	15.126	15.126	15.126	15.126	15.126
YOR168W	8.366	8.366	8.366	8.366	8.366	8.366	8.366	8.366	8.366	8.366	8.366	8.366	8.366	8.366	8.366	8.366	8.366	8.366	8.366	8.366	8.366	7.964	8.286	8.286	8.286	8.688	8.688	8.688	8.688	8.688	9.01	9.412	9.412	9.412	9.412	9.412	9.412	9.412	9.412	9.412	9.412	9.412	9.814	9.814	10.136	9.814	9.814	9.814	9.814
YDR306C	12.952	12.952	12.952	12.952	12.952	12.952	12.952	12.952	12.952	12.952	12.952	12.952	12.952	12.952	12.952	12.952	12.952	12.952	12.63	12.63	12.63	12.63	12.63	12.63	12.63	12.63	12.63	12.63	12.228	12.228	12.228	12.228	11.906	11.504	10.78	10.78	9.332	9.332	9.01	9.01	9.01	9.01	9.01	9.01	9.01	9.01	9.01	9.01	8.688
YNL163C	8.77	8.77	8.77	8.77	8.528	8.126	7.804	8.206	7.24	7.24	7.24	7.24	6.838	6.516	6.114	5.712	5.712	5.712	5.712	6.114	6.114	6.114	6.114	6.436	6.758	6.276	7.402	7.402	7.402	7.724	7.724	8.85	8.85	8.85	8.85	8.85	8.85	10.78	10.78	10.78	10.78	10.78	10.78	10.78	10.78	10.78	10.458	10.458	10.458
YMR150C	5.23	5.23	5.23	5.23	5.23	5.23	5.23	4.184	3.782	3.782	3.782	3.782	3.782	3.782	3.782	3.782	3.782	3.782	3.782	3.138	2.736	2.414	2.414	2.414	2.414	2.414	2.414	2.414	2.414	2.414	1.69	1.288	1.288	1.288	1.288	1.288	2.012	2.012	2.012	2.012	2.012	2.012	2.012	2.012	2.012	2.012	2.012	1.69	1.368
YJR054W	9.974	9.974	9.974	9.974	9.974	9.974	9.974	11.262	12.308	12.308	12.308	12.308	12.308	12.308	12.71	12.71	12.71	12.71	12.71	12.71	12.71	12.71	13.112	13.434	13.434	13.434	13.434	13.434	13.434	13.434	13.434	13.434	13.434	13.756	13.756	13.756	13.756	13.756	13.756	13.756	13.756	13.756	13.756	13.756	13.434	13.434	13.434	13.434	13.434
YIL118W	1.046	1.046	1.046	1.046	1.046	1.046	1.046	1.046	1.046	1.046	1.046	1.046	1.046	1.046	1.046	1.046	1.046	1.046	1.046	1.046	1.046	1.046	1.046	1.046	1.046	1.046	1.046	1.046	1.368	1.368	1.368	1.368	1.368	1.368	1.368	1.368	1.368	1.368	1.368	1.368	1.368	1.69	1.69	1.69	2.012	2.012	2.414	2.414	2.092
YLR072W	13.434	13.434	13.434	13.434	13.434	13.434	13.434	13.434	13.434	13.434	13.434	13.434	13.434	13.434	13.434	13.434	13.434	13.434	13.434	13.434	13.434	13.434	13.434	13.434	14.48	14.48	14.48	14.48	14.48	14.48	14.48	14.48	14.48	14.48	14.48	14.802	15.204	15.204	15.606	15.606	15.606	15.606	15.606	15.606	15.606	15.606	15.606	15.606	15.606
YJL158C	3.54	3.54	3.54	3.54	3.942	3.62	3.62	3.62	3.62	3.62	3.62	3.62	3.62	3.62	3.62	4.022	4.344	4.344	4.344	4.344	4.344	4.746	5.47	5.47	5.47	5.47	5.47	5.47	5.47	5.47	5.47	5.47	5.47	5.47	5.47	5.792	5.792	5.792	5.792	5.792	5.792	5.792	5.792	5.47	5.872	6.274	6.596	6.596	6.596
YNL233W	8.204	8.204	8.204	8.204	8.204	8.204	8.204	8.928	8.928	8.928	9.572	9.572	9.572	9.572	9.572	9.974	9.974	9.974	9.974	9.974	9.974	9.974	10.376	10.376	10.376	10.376	10.376	10.376	10.778	10.778	10.778	10.778	10.778	10.778	10.778	10.778	10.778	10.778	10.778	10.778	10.778	10.778	10.778	10.778	10.778	10.778	10.778	10.778	11.18
YLR459W	1.608	1.608	1.608	1.93	1.93	1.93	1.93	2.252	2.252	2.252	2.252	2.252	2.252	2.252	2.252	2.252	2.252	2.574	2.574	2.574	2.574	2.574	2.574	2.574	2.574	2.574	2.574	2.574	2.574	2.976	2.976	2.976	2.976	2.976	2.976	2.976	2.976	2.976	2.976	2.976	2.976	2.976	3.378	4.102	4.102	4.102	4.102	4.102	4.102
YLR068W	12.872	12.872	13.516	13.516	13.516	13.516	13.516	13.516	13.516	13.516	13.516	15.85	18.182	18.182	18.986	19.388	19.388	19.388	19.388	19.388	19.388	19.388	19.388	19.71	19.71	19.71	19.71	19.71	19.71	19.71	19.71	19.71	19.71	19.71	19.71	19.308	18.986	18.986	19.63	20.032	21.238	21.56	21.56	21.56	21.56	21.56	21.56	21.56	21.56
YKL109W	5.23	5.23	5.23	5.23	5.23	5.23	5.23	5.23	4.828	4.828	4.828	4.828	4.828	4.828	4.828	4.908	4.908	4.908	4.908	4.908	4.908	4.506	4.506	4.908	4.908	4.908	4.908	4.908	4.908	4.908	4.908	4.908	4.908	4.908	4.908	5.23	5.23	5.23	5.552	5.23	5.23	5.23	5.23	5.23	5.23	5.23	5.23	4.908	4.908
YCR020C	10.456	10.456	10.778	11.18	11.18	11.18	11.18	10.778	10.778	10.778	10.778	10.778	10.778	11.18	11.502	11.502	11.502	11.502	11.502	11.502	11.904	12.226	12.226	13.352	13.352	14.398	14.398	14.398	14.398	14.398	14.398	14.398	14.398	14.398	14.398	14.398	14.398	14.398	14.398	14.398	15.122	15.122	15.122	15.122	15.122	15.122	15.122	15.122	15.122
YCR035C	12.068	12.068	12.068	12.068	12.068	12.068	12.068	12.068	12.068	12.068	12.068	12.068	12.068	12.068	12.068	12.068	12.068	12.068	12.068	12.068	12.068	12.068	12.068	12.068	12.068	12.068	12.068	12.068	11.264	10.862	10.54	10.54	10.54	10.54	10.54	10.54	10.54	10.54	10.54	10.54	10.54	10.54	10.54	10.54	10.54	10.218	9.414	8.368	7.724
YDR440W	7.24	7.562	7.562	7.562	7.562	7.964	8.366	8.688	8.688	9.492	9.492	9.492	10.296	10.296	10.296	10.296	10.296	10.296	10.618	10.618	10.618	10.618	10.618	10.94	10.94	10.94	11.342	11.342	11.342	11.342	11.342	11.342	11.342	11.342	11.342	11.342	11.342	11.744	11.744	11.744	11.744	12.066	12.066	12.388	13.354	13.354	13.354	13.354	13.354
YKL051W	1.932	1.932	1.932	2.254	1.932	1.932	1.932	1.932	1.932	1.932	1.932	1.932	2.736	2.736	2.736	3.058	3.058	3.058	3.058	3.058	3.058	3.058	3.46	3.46	3.46	3.46	3.46	3.46	3.46	3.46	3.46	3.46	3.46	4.184	4.506	4.506	4.506	4.828	5.15	5.15	5.15	5.15	5.15	5.552	5.552	5.552	5.552	5.874	5.874
YNL268W	0.402	0.402	0.402	0.402	0.402	0.402	0.402	0.402	0.402	0.402	0.402	0.402	0.402	0.402	0.402	0.402	0.402	0.402	0.402	0.402	0.402	0.402	0.402	0.402	0.402	0.402	0.402	0.402	1.448	1.448	1.448	1.448	1.448	1.448	1.448	1.448	1.448	1.448	1.448	1.448	1.448	1.448	1.448	1.448	1.448	1.448	1.448	1.448	1.448
YGR171C	11.346	11.668	11.668	11.346	11.346	11.346	10.702	10.944	10.944	10.944	10.944	10.944	10.944	10.702	10.702	10.702	10.38	10.38	9.414	9.092	9.414	9.414	9.414	9.012	7.966	6.196	5.23	5.23	5.23	5.552	5.552	5.552	6.276	6.678	6.678	6.678	6.678	6.678	6.678	6.678	6.678	6.678	6.678	6.276	7.402	7.402	7.402	7.402	7.402
YJR057W	10.296	10.296	10.296	10.296	10.296	10.296	10.296	10.296	10.296	9.974	9.572	9.974	9.974	9.974	9.974	9.974	9.974	9.974	9.974	9.974	9.974	9.974	9.974	9.974	9.974	9.974	9.974	9.572	8.768	8.768	8.768	8.768	8.768	8.768	8.768	8.768	8.768	8.768	8.044	8.044	8.044	8.044	8.044	8.044	8.446	8.446	8.124	8.124	6.998
YMR059W	9.332	9.01	9.01	8.206	8.608	8.93	10.298	10.298	10.298	10.298	10.298	10.298	10.298	10.298	10.62	10.62	10.62	10.62	10.62	10.62	11.344	11.666	11.666	11.666	11.666	11.666	11.666	11.666	11.666	11.666	11.666	11.666	11.666	11.666	11.666	11.666	10.942	10.942	11.344	11.344	11.344	11.344	11.344	11.344	11.022	11.022	11.022	11.022	11.022
YDR514C	9.974	11.664	11.664	11.664	11.664	12.066	11.744	12.146	12.468	12.468	12.388	12.71	13.112	13.112	13.112	12.71	12.71	12.71	12.71	13.434	13.434	13.434	13.112	14.158	15.768	15.768	15.768	15.768	15.768	15.768	15.768	15.768	15.768	15.768	15.768	15.768	15.768	16.09	16.09	16.412	16.412	16.412	16.412	16.814	16.412	16.412	16.412	16.412	16.412
YHR135C	11.988	11.988	11.988	11.988	11.666	11.666	11.666	11.344	10.62	10.62	10.62	10.378	10.378	10.378	10.378	10.378	10.378	10.378	10.378	10.378	10.378	10.378	10.7	10.7	10.7	10.7	10.7	10.7	10.7	10.7	10.7	10.7	10.7	10.7	10.7	10.7	10.7	10.7	10.7	10.7	10.7	10.7	10.7	10.7	10.7	10.7	10.7	10.7	10.7
YML102W	10.618	10.618	10.618	10.618	10.618	10.618	10.296	10.296	10.296	10.296	10.296	10.296	10.296	10.296	10.296	9.974	9.652	9.33	9.33	9.33	9.33	9.33	9.33	9.33	9.33	9.33	9.33	9.33	9.33	8.928	8.928	8.606	8.606	8.606	8.606	8.606	8.606	7.962	7.962	7.962	7.962	7.962	7.962	7.962	7.962	7.962	7.962	7.962	7.962
YLR079W	8.366	8.366	8.366	9.734	10.458	10.458	10.78	10.78	10.78	10.78	10.78	11.424	12.55	12.55	13.274	13.274	13.274	13.596	13.596	13.596	13.194	13.194	13.194	13.194	13.194	13.194	13.194	12.872	12.872	12.872	12.872	12.872	12.872	12.872	12.872	12.47	12.872	12.872	13.274	13.274	13.274	13.274	13.274	13.274	13.274	13.274	13.274	12.952	12.148
YDL241W	9.814	9.17	9.17	9.492	8.446	8.366	8.366	8.366	8.688	8.688	8.688	7.884	7.884	7.884	8.206	8.528	8.93	8.93	8.93	8.93	8.93	8.93	8.93	8.93	8.93	8.93	8.93	8.528	8.528	8.528	8.528	8.528	8.528	8.528	8.85	8.85	8.85	8.85	8.448	8.448	8.448	8.448	8.126	8.126	8.126	8.126	8.126	8.126	7.724
YPL125W	11.906	11.906	11.906	11.906	11.906	11.906	11.906	11.906	12.228	12.55	12.55	12.55	12.952	12.952	12.63	12.63	12.63	12.63	12.63	12.63	12.308	12.308	12.63	12.63	12.63	12.63	12.63	12.228	12.228	12.55	12.872	12.872	12.872	12.872	12.872	12.872	12.872	12.872	13.194	13.194	12.792	12.792	12.792	12.792	12.792	12.792	12.792	12.792	12.792
YIR035C	7.08	7.402	7.402	7.804	7.804	7.804	7.804	7.804	7.804	7.804	7.804	7.402	7.884	8.608	8.93	9.332	9.332	9.654	9.654	9.654	9.654	11.102	11.102	11.102	11.102	11.504	12.068	12.068	12.068	12.068	12.068	12.068	12.39	12.39	12.39	12.39	12.39	12.39	12.068	12.068	12.068	12.792	12.792	12.792	12.792	12.792	12.792	12.792	12.792
YKL209C	0.724	0.724	0.724	0.724	0.724	0.724	0.724	0.724	0.724	0.724	0.724	0.724	0.724	0.724	0.724	0.724	0.724	0.724	0.724	0.724	0.724	0.724	0.724	0.724	0.724	0.724	0.724	0.724	0.724	0.724	0.724	0.724	0.724	0.724	0.724	0.724	0.724	0.724	0.724	0.724	0.724	0.724	0.724	0.724	0.724	0.724	0.724	0.724	0.724
YLL060C	10.138	10.782	10.782	10.782	10.782	10.782	10.782	10.782	11.104	11.104	11.104	11.104	11.104	11.104	11.104	11.104	11.104	11.104	11.104	11.104	11.184	11.184	11.184	11.586	11.586	11.586	11.586	11.586	11.586	11.586	11.988	11.988	11.988	11.666	11.666	11.666	11.666	8.85	8.85	9.574	9.172	9.574	9.574	9.574	9.574	9.574	9.574	9.574	9.574
YGR099W	5.792	6.114	4.666	4.424	4.826	9.332	9.332	9.332	9.332	9.976	9.976	9.976	10.298	10.298	10.942	10.942	10.942	10.942	10.942	11.666	11.666	12.068	12.068	13.194	13.194	13.194	13.194	13.194	13.194	13.194	13.194	13.194	13.516	13.918	13.918	13.918	13.918	13.918	13.918	14.32	14.32	14.32	14.722	14.722	14.722	14.722	14.722	14.642	14.964
YPL229W	0.322	0.322	0.322	0.322	0.322	0.322	0.322	0.322	0.322	0.322	0.322	0.322	0.322	0.322	0.322	0.322	0.322	0.322	0.322	0.322	0.322	0.322	0.322	0.322	0.322	0.322	0.322	0.322	0.322	0.322	0.322	0.322	0.322	0.322	0.322	0.322	0.644	0.644	0.644	0.644	0.644	0.644	0.644	0.644	0.322	0.322	0.322	0.322	0.322
YJL131C	10.216	10.538	10.538	10.538	10.86	10.86	10.86	10.86	10.86	10.458	10.78	10.78	10.78	10.78	10.78	10.78	10.78	10.78	10.78	10.78	10.78	10.78	10.78	10.78	10.78	10.78	10.78	11.102	11.102	11.102	11.102	11.102	11.424	11.424	11.424	11.424	11.826	11.906	11.906	11.584	11.584	11.584	11.906	11.906	12.228	11.906	11.906	11.906	11.906
YLR220W	14.964	14.964	14.964	14.964	14.16	14.16	14.16	14.16	14.16	14.16	13.838	13.436	13.034	13.034	12.632	12.632	12.632	12.23	12.23	8.046	9.092	9.092	9.092	9.092	9.414	8.368	8.69	8.288	7.966	7.966	7.966	7.966	7.564	7.564	7.564	7.966	7.966	7.966	7.966	7.966	7.966	7.966	9.172	9.172	9.172	9.172	9.172	9.172	9.172
YDL237W	5.794	5.794	5.794	5.794	5.794	5.794	5.472	5.15	4.426	4.426	4.748	5.15	5.15	5.552	5.552	5.552	5.552	5.552	5.552	5.23	3.942	3.862	4.586	5.39	5.39	5.39	5.39	5.39	5.39	5.39	5.712	5.068	5.068	5.068	5.068	5.068	4.666	4.666	5.31	5.31	5.31	5.632	5.632	5.632	7.402	9.172	10.54	10.54	10.54
YNL273W	3.862	3.862	3.862	3.862	3.862	3.862	4.264	3.942	3.942	3.942	3.942	3.942	3.942	4.344	4.344	5.872	7.24	7.24	7.24	7.24	7.642	7.642	7.642	7.642	7.642	7.642	7.964	7.964	7.964	7.964	7.964	8.286	9.01	9.01	9.01	9.01	9.01	9.01	9.332	9.332	9.332	9.654	9.654	9.654	9.654	9.654	9.654	9.654	9.654
YAL043C	7.722	7.802	8.606	9.33	9.33	9.33	9.33	9.33	9.33	9.33	9.33	9.652	9.652	9.652	9.652	9.652	9.652	9.652	9.652	9.652	10.054	10.054	10.054	10.054	10.054	10.054	10.054	10.054	10.054	10.054	10.054	10.054	10.054	10.054	10.054	10.054	10.054	10.054	10.054	10.054	10.054	10.054	10.054	10.054	10.054	10.054	10.054	10.054	10.054
YKL095W	9.33	9.33	9.33	9.33	9.33	9.33	9.33	9.33	9.33	9.33	9.33	9.008	9.008	7.48	7.48	8.124	8.526	8.526	8.848	8.848	9.25	9.25	9.25	9.25	9.572	9.974	9.974	9.974	9.974	9.974	9.974	9.974	9.572	9.572	9.572	9.572	9.572	9.572	9.894	9.894	9.894	9.894	9.894	9.894	9.894	9.894	9.894	9.894	9.894
YGL219C	3.942	3.942	3.942	3.942	3.942	3.942	3.942	3.942	3.942	3.54	3.54	3.54	3.54	3.54	3.54	3.54	3.54	3.54	3.54	3.54	3.54	3.54	3.54	3.54	3.54	3.218	2.816	2.816	2.816	2.816	2.816	3.218	4.586	4.586	5.632	5.632	5.632	5.632	5.632	5.632	5.632	5.632	5.632	5.632	5.31	6.034	6.436	6.436	6.436
YPL096C-A	5.794	5.794	5.392	5.392	5.392	5.392	5.07	4.748	4.748	4.748	4.748	4.748	4.104	4.104	4.104	4.104	4.426	4.426	4.426	4.024	4.024	4.024	4.024	4.024	4.024	4.024	3.622	2.978	2.656	2.012	2.012	2.736	2.736	2.736	2.736	3.058	4.104	4.104	5.31	5.31	5.31	5.31	5.31	5.31	5.31	5.31	5.31	5.31	4.988
YOL110W	7.32	7.32	7.32	7.32	7.32	7.32	7.642	7.24	7.24	7.24	7.24	7.24	7.24	7.24	7.24	7.24	7.24	6.838	6.838	6.838	7.16	7.16	7.16	7.16	7.16	7.16	6.838	6.838	6.838	6.838	6.838	6.838	6.838	6.838	6.838	6.838	6.838	6.838	6.838	6.838	7.16	7.16	7.16	7.16	7.08	7.08	7.08	7.08	7.08
YGL092W	2.736	2.736	2.736	2.736	3.058	3.46	4.104	4.506	5.23	7.402	7.402	8.126	11.424	12.55	14.642	14.642	14.642	14.642	14.642	14.642	14.642	14.642	14.642	14.642	15.044	15.044	15.044	15.044	15.044	15.044	15.044	15.044	15.044	15.044	15.044	15.044	15.366	15.366	15.366	15.366	15.366	15.366	15.366	15.366	15.366	15.366	15.366	15.366	15.366
YDR127W	4.506	4.908	5.954	6.356	6.356	6.356	6.356	6.356	6.356	6.356	6.758	6.758	7.08	7.08	7.08	7.08	7.08	7.08	7.08	7.08	7.08	7.08	7.08	6.758	6.758	6.758	6.758	6.758	6.758	6.758	6.758	6.758	7.16	7.16	7.16	7.562	7.562	7.562	7.562	7.562	7.562	7.562	7.562	7.562	7.562	7.562	7.562	7.562	7.562
YPL255W	3.62	3.942	3.942	3.942	3.942	3.942	3.54	3.218	3.218	3.218	3.218	3.218	3.218	3.218	3.218	3.218	3.218	3.218	3.218	3.218	3.218	3.62	2.494	2.816	2.816	2.816	2.816	2.816	2.816	2.816	2.816	2.816	2.494	2.494	2.092	2.092	2.172	2.172	2.172	2.172	2.494	2.896	2.896	3.218	3.218	3.218	3.218	3.218	3.218
YML115C	6.92	6.92	6.598	6.598	6.92	8.368	9.092	9.092	9.092	9.092	9.092	9.092	9.092	9.092	9.414	9.414	9.414	9.414	9.414	9.012	9.012	9.012	9.012	9.012	9.012	9.414	9.414	9.414	9.414	9.414	9.414	9.414	9.414	9.414	9.414	9.414	9.414	9.414	9.414	9.414	9.414	9.414	9.414	8.69	8.69	8.69	8.69	8.368	8.368
YIL031W	15.606	15.686	15.686	15.364	15.364	15.364	15.364	15.364	15.042	15.042	15.364	15.364	16.168	16.49	16.892	16.892	16.892	16.892	16.892	16.892	16.892	16.892	16.892	16.892	16.892	16.892	16.892	17.294	17.616	17.616	17.616	17.616	17.616	17.616	17.616	17.616	17.616	17.616	17.616	17.616	16.088	16.088	16.088	16.088	16.088	16.088	16.088	16.088	16.088
YOR122C	9.01	9.01	9.01	9.01	9.01	9.01	8.688	8.688	8.688	8.688	8.688	8.688	9.412	9.412	9.412	9.412	9.09	9.09	9.412	9.412	9.412	9.412	9.412	9.412	9.412	9.412	9.412	9.412	9.412	9.412	9.412	9.412	9.412	9.412	9.412	9.412	9.412	9.412	8.688	8.688	8.688	8.688	8.688	8.688	8.286	8.286	8.286	8.286	8.286
YPR004C	13.034	13.034	13.034	13.356	13.356	13.356	13.356	13.356	13.356	13.356	13.356	13.356	13.356	13.356	13.356	13.356	13.356	13.356	13.356	13.356	13.356	13.356	13.356	13.356	13.356	13.356	13.356	13.356	13.034	13.356	13.356	13.356	13.678	13.678	13.678	13.678	13.678	13.678	13.678	13.678	13.678	13.678	13.678	13.678	13.678	14.08	14.08	14.08	14.08
YOL130W	7.08	7.08	7.08	7.08	7.08	7.08	7.08	7.08	7.08	7.08	7.482	7.884	9.01	9.01	9.01	9.01	9.412	9.412	9.412	9.412	9.412	9.412	9.412	9.412	9.412	9.412	9.412	9.412	9.814	9.814	9.814	9.814	10.94	10.94	10.94	11.262	11.262	11.262	11.262	11.262	11.262	11.664	11.664	11.664	11.664	11.664	11.664	11.664	11.664
YGR264C	9.574	9.574	9.574	9.574	9.574	9.574	9.574	9.574	9.574	9.574	9.574	9.574	9.574	9.574	9.574	9.574	9.574	9.574	9.574	9.574	9.574	9.574	9.574	9.574	9.574	9.574	9.172	9.172	9.172	9.172	9.172	9.172	9.172	9.172	9.172	9.172	8.85	8.85	8.85	8.85	8.85	8.85	8.85	8.85	8.126	8.126	7.08	7.08	7.08
YNL246W	17.618	17.618	17.618	17.618	16.814	16.814	16.814	17.216	17.538	17.538	17.136	17.136	17.136	17.136	17.136	17.136	17.136	17.136	17.136	17.136	17.458	17.78	17.78	18.102	18.102	18.102	18.504	18.504	18.504	18.826	18.826	18.826	18.826	18.826	18.826	18.826	18.826	18.826	18.826	19.228	19.228	19.228	19.55	19.228	19.55	19.55	19.55	19.55	19.55
YIL050W	4.424	4.424	4.424	4.424	4.424	4.424	4.424	4.424	4.424	4.424	4.424	3.7	2.654	2.654	2.654	2.654	2.654	2.654	2.654	1.85	1.528	1.528	1.126	1.126	1.126	1.126	0.402	0	0	0	0	0	0.322	0.322	0.724	0.724	1.046	1.046	1.046	1.046	1.046	1.046	1.046	1.046	1.046	1.046	1.046	1.448	1.77
YBR223C	6.034	6.034	6.034	6.034	4.666	4.344	4.746	4.746	4.746	4.746	5.39	5.39	5.39	5.39	5.712	5.712	5.712	5.712	5.712	5.39	5.39	5.39	5.792	6.838	7.804	7.804	7.804	7.804	7.804	8.206	8.206	8.206	9.412	9.412	9.412	9.734	9.734	9.734	9.734	9.734	9.734	9.734	9.734	9.734	10.056	10.056	10.056	10.458	10.78
YIL088C	12.47	12.47	12.47	12.47	12.068	12.068	12.228	12.228	12.228	12.228	12.228	12.228	12.63	12.388	12.388	12.79	13.916	13.916	13.916	13.916	13.916	13.916	13.916	13.916	12.388	12.066	12.066	11.744	11.744	11.1	10.698	10.698	10.698	10.698	10.296	10.296	10.296	9.974	9.974	9.974	9.974	9.974	9.974	9.974	9.974	9.974	9.25	8.848	8.848
YLR348C	4.104	3.782	3.46	3.138	3.138	3.138	3.782	3.46	3.46	3.46	3.46	3.46	3.46	3.46	3.46	3.46	3.46	3.46	3.782	4.104	4.104	4.104	4.104	4.104	3.46	3.782	3.782	3.782	3.782	3.38	3.38	3.38	3.702	4.426	4.426	4.828	4.828	4.828	5.23	6.356	6.356	6.678	6.678	6.678	6.678	6.678	7	7.322	7.322
YOR228C	13.354	13.354	12.55	12.55	12.55	12.148	9.976	8.206	8.448	8.126	9.816	9.816	9.816	10.54	10.54	10.54	10.54	10.54	10.218	10.218	10.218	10.218	10.218	10.218	9.414	9.736	8.77	8.77	8.77	8.77	8.77	8.77	8.77	8.77	8.77	8.77	9.092	9.092	9.092	9.092	9.414	9.414	9.414	9.414	9.414	9.414	9.736	10.138	10.138
YNL255C	11.266	11.266	11.266	11.266	11.668	11.668	11.668	11.668	11.668	11.668	11.668	11.668	11.668	11.668	11.668	11.668	11.668	11.668	11.346	11.346	11.346	11.346	11.668	11.668	11.668	11.668	11.668	11.668	11.668	11.668	11.668	11.668	11.668	11.668	11.668	11.266	11.266	11.266	11.266	11.266	11.266	11.266	11.266	11.266	10.944	10.944	10.622	10.622	10.622
YGL066W	8.77	8.77	8.77	8.77	8.77	8.77	8.77	8.77	8.77	9.092	9.092	9.092	9.092	9.092	9.092	9.092	9.092	9.092	9.092	9.896	9.896	9.896	10.298	11.102	11.102	11.102	11.102	11.102	11.746	11.746	11.746	11.746	11.746	11.746	11.746	11.746	11.746	11.746	11.746	11.746	11.746	11.746	12.068	12.068	12.068	12.068	12.068	12.068	12.068
YOR354C	2.576	2.576	2.576	2.576	2.576	2.576	2.576	2.576	2.576	2.576	2.576	2.576	2.576	2.576	2.898	2.898	2.898	2.898	2.898	2.898	2.898	2.898	2.898	2.898	2.898	2.576	2.978	2.978	2.978	2.978	2.978	2.978	2.978	2.978	2.978	2.978	2.978	2.978	2.978	2.978	2.978	2.978	2.978	2.978	2.978	2.978	2.978	2.978	2.978
YMR211W	7.724	8.93	8.93	8.93	8.93	8.608	9.654	9.654	9.654	9.976	10.298	9.976	9.654	9.654	9.654	9.976	9.654	10.298	10.298	10.298	10.298	10.298	10.298	10.298	10.298	10.298	9.896	9.896	9.896	9.896	9.896	9.896	9.896	10.218	10.218	10.218	10.218	10.942	10.942	10.942	10.942	10.942	10.942	10.942	10.942	10.942	10.942	10.218	10.218
YEL051W	11.182	11.182	10.86	10.86	10.86	10.86	10.86	10.86	11.584	11.906	11.906	11.906	11.906	11.906	11.906	11.906	11.906	12.228	12.228	12.228	12.228	12.228	11.906	12.71	12.71	12.71	12.71	12.71	12.71	13.112	13.112	13.514	13.514	13.514	13.514	13.514	13.514	13.836	13.836	13.836	13.836	13.836	13.836	14.238	14.238	14.238	14.238	14.238	14.238
YMR265C	2.092	2.092	2.092	2.092	2.092	2.092	2.092	2.092	2.092	2.092	2.092	4.426	4.828	5.472	5.472	5.472	5.472	5.472	5.472	5.472	5.472	5.472	5.472	5.472	5.472	5.472	5.472	5.472	5.472	5.472	5.874	5.874	6.276	6.276	6.276	6.276	6.678	6.678	6.678	6.678	6.678	6.678	6.678	6.678	6.678	6.678	6.678	6.678	6.678
YNL275W	5.792	5.792	5.792	5.792	5.792	5.792	5.792	5.792	5.792	5.792	5.792	5.712	5.712	5.712	5.712	5.712	5.712	5.712	5.712	5.712	5.712	5.712	5.712	5.712	6.034	6.034	5.712	5.712	5.39	5.39	5.39	5.39	5.39	5.47	5.47	5.47	5.47	5.792	5.792	6.194	6.194	6.194	6.194	6.194	6.194	6.194	6.596	6.596	6.596
YGR196C	6.276	6.276	6.276	6.276	6.276	6.276	6.276	6.276	6.276	6.598	6.598	6.598	6.92	6.92	6.92	6.598	6.598	6.92	6.92	6.92	6.92	6.92	6.92	6.92	6.92	6.92	6.92	6.92	6.92	6.92	6.92	6.92	6.92	6.92	6.92	6.92	6.92	6.92	6.92	6.92	6.92	6.92	6.92	6.92	6.92	6.92	6.92	6.196	6.196
YML012W	11.424	11.424	11.424	11.424	11.424	11.424	11.424	11.424	11.424	11.424	11.424	11.424	11.424	11.102	10.78	10.78	10.78	10.78	10.78	10.78	10.78	10.78	10.78	10.378	10.056	10.378	10.378	11.102	11.102	11.102	11.906	11.906	11.584	11.584	11.584	11.584	11.584	11.584	11.584	11.584	11.584	11.584	11.584	11.584	11.584	11.584	11.182	11.182	11.182
YMR302C	7.804	7.804	7.884	7.884	7.884	7.884	7.884	7.884	7.884	7.884	7.884	7.884	7.884	7.884	7.884	7.482	7.482	7.08	7.08	7.08	6.356	5.954	5.954	5.954	5.954	5.712	6.114	6.114	6.114	6.114	5.792	6.114	5.068	5.47	5.47	5.47	6.516	6.516	6.516	7.24	6.516	6.516	6.516	6.918	6.918	6.918	6.918	6.918	7.32
YGL207W	9.894	9.894	9.894	9.894	9.894	10.296	10.618	10.618	10.618	10.618	10.618	10.618	10.618	10.618	10.618	10.618	10.618	10.618	10.618	10.618	10.618	10.618	10.618	10.618	10.618	10.618	10.216	10.216	10.216	10.216	10.216	10.216	10.216	10.216	10.216	10.216	10.216	10.216	10.216	10.216	10.216	10.216	10.216	10.216	10.618	10.618	10.618	10.618	10.618
YER039C	11.342	11.342	11.342	11.342	11.664	11.664	11.664	11.986	11.986	11.986	11.986	11.986	13.594	13.594	14.238	14.238	14.238	14.56	14.56	14.56	14.56	14.56	14.56	14.56	14.56	14.56	14.56	14.56	14.56	14.56	14.56	15.606	15.928	15.928	15.928	15.928	15.928	15.928	15.928	15.928	15.928	15.928	15.928	15.928	15.928	15.928	15.928	15.928	15.928
YIR023W	3.62	3.298	3.298	3.298	3.298	3.298	2.574	2.574	2.574	2.574	2.574	2.252	3.298	3.7	5.148	5.47	5.47	5.47	6.274	7.882	8.928	8.848	8.848	8.848	8.848	8.848	10.376	10.376	10.376	10.376	10.376	10.376	10.376	10.376	10.376	10.376	10.376	10.376	10.376	10.698	10.698	10.698	10.698	10.698	10.698	10.698	10.698	10.698	10.698
YDR459C	7.24	7.24	7.24	7.24	6.034	5.712	4.988	4.988	8.366	10.296	10.296	10.296	10.618	11.02	11.02	11.02	11.342	11.342	11.342	11.342	11.664	11.664	11.664	11.664	11.664	11.664	11.664	11.664	11.664	11.664	11.664	11.664	11.664	11.664	11.262	11.262	11.584	12.228	12.228	12.872	13.194	13.194	13.194	13.194	13.194	13.194	13.194	13.194	13.516
YPL105C	14.158	14.158	14.158	14.158	14.158	14.158	14.48	14.48	14.48	14.882	14.882	14.882	14.882	14.882	14.882	14.882	15.606	15.606	16.33	16.33	16.33	16.732	16.732	16.732	16.732	17.054	17.054	17.054	17.054	17.054	17.054	17.054	17.054	17.054	17.054	17.054	17.054	17.054	17.054	17.054	17.054	16.732	16.732	16.732	16.732	16.732	16.732	16.732	16.732
YDR146C	10.942	10.942	10.942	10.942	10.942	11.586	11.586	11.586	11.586	11.586	11.586	11.586	11.586	11.908	12.31	12.31	12.31	12.31	12.31	12.31	11.586	11.586	11.586	11.586	10.862	10.862	10.54	10.942	11.264	11.666	11.666	11.666	11.666	11.666	11.666	11.666	11.666	11.344	11.344	11.344	10.942	10.942	10.942	10.942	10.942	10.942	11.264	11.264	11.264
YJR046W	8.77	8.77	8.77	8.77	8.77	8.77	8.77	8.77	9.172	9.172	9.172	9.172	9.172	9.172	9.172	9.172	9.172	9.172	9.172	9.172	8.85	8.85	9.172	9.172	9.172	9.172	9.172	9.172	9.172	9.172	9.172	9.172	9.172	9.172	9.172	9.172	9.172	9.172	9.172	8.85	8.85	8.85	8.85	8.85	8.85	8.85	8.85	8.85	8.85
YNL283C	5.954	5.954	5.23	4.828	4.828	4.506	4.506	4.506	4.506	4.506	4.104	4.104	3.782	3.782	3.782	3.46	3.46	2.736	2.736	1.69	1.69	1.69	1.69	1.69	1.69	1.368	1.368	1.368	1.69	1.288	1.288	1.288	1.69	1.69	1.69	1.69	1.69	1.69	1.69	1.69	1.69	1.69	1.69	1.69	1.69	1.69	1.69	1.368	1.368
YKL106W	8.288	8.288	8.288	8.288	8.288	8.288	8.288	8.288	8.288	7.966	7.644	7.644	8.69	9.816	9.816	9.816	9.816	9.816	9.816	9.816	9.816	9.816	9.816	9.816	9.816	9.816	10.138	10.54	10.54	10.138	10.138	10.138	10.138	10.138	10.138	10.138	10.138	10.138	10.862	10.862	11.184	11.184	11.184	11.184	11.184	11.184	11.184	11.184	11.184
YNL005C	14.964	14.964	14.964	14.964	14.964	14.964	14.964	14.964	14.964	14.964	14.964	14.964	14.964	14.562	13.758	13.758	13.758	13.758	13.758	13.114	13.114	13.114	12.47	12.148	12.148	12.148	11.746	11.424	11.102	11.102	11.102	11.102	11.102	11.424	11.424	11.424	11.424	11.424	11.424	11.102	11.102	11.102	10.056	9.654	9.654	9.654	9.654	9.654	9.654
YHR100C	11.182	11.182	11.504	11.504	11.504	11.504	11.504	11.504	11.504	11.504	11.504	11.504	11.504	11.504	11.504	11.504	11.504	11.504	11.504	11.504	11.182	10.86	10.86	11.584	11.584	11.584	11.986	11.986	11.664	11.664	12.388	12.388	12.388	12.388	12.388	12.388	12.388	12.388	12.388	12.388	12.388	12.388	12.388	12.388	12.388	12.388	12.388	12.388	12.388
YDR498C	2.654	2.654	2.654	2.654	2.654	2.654	2.654	2.654	2.654	2.654	3.458	3.458	3.86	3.86	3.86	3.86	3.458	3.458	3.458	3.86	3.86	4.182	4.826	4.826	4.826	4.826	4.826	4.826	5.228	7.078	7.802	7.802	7.802	7.802	7.802	7.802	7.802	7.802	7.802	7.802	7.802	7.802	7.802	7.802	7.802	7.802	8.446	8.446	8.446
YOR087W	4.344	4.344	4.344	4.344	4.344	4.344	4.344	4.344	4.746	4.746	4.746	5.148	5.148	6.676	6.676	6.676	7.078	7.078	7.078	7.078	7.078	7.078	7.4	7.4	7.4	7.722	7.722	8.526	8.526	8.526	8.526	8.526	8.526	8.848	8.848	8.848	8.848	8.848	8.848	8.848	8.848	8.848	8.848	8.848	8.848	8.848	8.848	9.17	9.572
YML053C	1.288	1.288	1.69	1.69	2.092	2.092	2.494	2.172	2.172	2.172	2.172	2.172	2.172	2.172	2.172	2.172	2.172	2.172	2.172	2.172	2.172	2.172	2.172	2.172	2.172	2.172	2.172	2.172	2.172	2.172	2.172	2.172	2.172	2.172	1.85	2.172	2.172	2.172	2.172	2.172	2.172	2.172	2.172	2.172	2.172	2.172	2.172	2.494	2.816
YOR159C	5.712	5.712	5.712	5.712	5.712	6.436	6.918	8.286	8.286	8.286	8.286	8.286	8.286	8.286	8.286	9.01	8.688	8.688	9.654	9.654	9.654	9.654	10.378	10.298	10.7	11.344	11.344	11.344	11.344	12.068	12.068	12.068	12.068	12.068	12.068	12.068	12.068	12.068	12.068	12.068	12.068	12.068	12.068	12.068	12.39	12.712	12.712	12.712	12.712
YAL008W	7.964	7.964	6.516	6.114	6.194	6.194	6.194	6.194	6.194	6.194	6.194	6.918	5.792	5.792	5.792	5.47	5.47	5.47	5.47	5.792	5.792	5.792	5.792	5.792	5.792	5.792	5.792	5.068	5.068	6.114	6.516	6.516	6.516	6.516	6.516	7.562	7.562	7.562	7.562	7.562	7.562	8.286	7.964	7.964	7.964	7.964	8.366	8.366	9.814
YJL145W	9.088	9.088	9.41	9.41	9.732	9.732	10.054	10.054	10.456	10.456	10.456	10.054	10.054	10.054	10.054	9.25	9.652	9.974	11.1	11.824	12.226	12.226	12.548	12.548	12.87	13.192	13.192	13.192	13.192	13.192	13.192	13.192	14.64	14.318	14.318	14.318	14.318	14.318	14.318	15.524	15.524	15.524	15.524	15.524	15.524	15.524	15.524	15.524	15.524
YIL084C	5.15	5.15	4.586	3.942	3.942	4.264	4.828	4.828	4.828	4.828	5.15	5.15	5.15	5.15	5.15	5.15	5.15	5.15	5.552	5.552	5.552	5.552	5.552	4.908	4.586	4.908	4.908	4.908	4.908	4.908	4.908	4.908	4.908	4.908	4.908	5.31	6.758	7.08	7.08	7.724	7.724	7.724	7.724	7.724	8.046	8.046	8.448	8.448	8.448
YAR002W	4.504	4.504	4.906	6.596	6.596	6.596	6.596	6.596	6.596	6.676	6.596	6.596	6.596	6.918	6.918	7.32	7.722	7.722	8.124	8.124	8.124	8.124	8.124	8.124	8.124	7.802	7.802	7.802	7.802	8.204	8.204	8.848	8.848	8.848	8.848	8.446	8.446	8.446	8.446	8.446	8.446	8.446	8.446	8.446	8.446	8.446	8.446	8.446	9.09
YGL073W	15.208	15.208	15.208	15.208	15.208	15.208	15.208	15.208	15.208	15.208	15.208	15.208	15.208	15.208	15.208	15.208	15.208	15.208	15.208	15.208	15.208	15.208	14.806	14.404	13.76	12.392	11.104	11.104	11.104	11.104	11.104	10.702	9.978	9.978	10.3	10.3	10.3	10.702	10.702	10.702	10.702	10.3	10.3	10.3	10.3	10.3	9.334	9.254	8.932
YGR145W	7.804	7.804	7.804	7.804	7.804	7.804	7.804	7.804	7.804	7.804	7.804	7.804	7.804	7.804	7.804	7.804	7.804	7.804	7.804	7.804	7.804	7.804	7.804	7.804	7.804	7.804	7.804	7.804	7.804	7.804	7.804	7.804	7.804	7.804	7.804	7.804	7.804	7.804	7.804	7.482	7.08	7.08	7.08	7.08	7.08	7.08	7.08	7.08	7.08
YMR008C	5.39	5.792	7.642	7.642	7.642	7.642	7.642	7.642	7.642	7.642	8.044	8.044	8.044	8.044	8.044	7.642	7.32	7.32	6.918	6.918	6.918	6.918	6.918	6.918	6.918	6.918	6.918	6.918	6.918	6.918	6.918	6.918	6.918	6.918	6.516	6.114	6.114	5.712	5.712	5.712	6.034	5.39	5.068	5.068	4.746	4.746	4.746	4.746	5.148
YMR269W	4.104	4.828	5.552	5.552	5.552	5.552	5.954	5.632	5.632	5.632	5.632	6.758	7.804	7.804	7.804	8.608	8.93	10.298	10.298	10.298	10.298	10.7	10.7	10.378	10.378	10.378	10.7	10.7	11.424	11.424	11.424	11.424	11.424	11.424	11.424	11.424	11.424	11.424	11.424	11.424	11.424	11.424	11.424	11.424	11.424	11.424	11.424	11.424	11.424
YOL007C	5.39	5.39	5.39	5.39	5.39	5.39	5.39	5.39	5.39	5.39	5.39	5.39	5.39	5.39	5.39	5.39	5.39	5.39	5.39	5.39	5.39	5.39	5.39	5.39	5.39	5.39	5.39	5.792	5.792	5.792	5.792	5.792	5.792	5.792	5.792	5.792	5.792	6.194	6.194	6.194	6.194	6.194	6.194	6.194	6.194	6.194	6.194	6.194	6.194
YBR273C	3.058	3.058	3.058	3.38	3.38	3.38	3.782	3.782	3.782	3.782	3.782	3.782	3.782	3.782	3.782	3.782	3.782	4.828	6.276	6.598	6.598	6.598	6.598	6.598	6.598	6.598	7.402	9.494	9.494	9.896	11.022	11.022	11.022	11.022	11.022	11.022	11.022	11.022	11.022	11.022	11.022	11.022	11.022	11.022	11.746	12.47	12.792	12.792	12.792
YJL200C	4.424	4.424	4.424	4.424	5.55	6.516	6.516	7.24	8.044	7.642	7.642	7.642	7.642	8.044	8.044	8.044	8.044	8.044	7.642	7.642	8.044	7.722	7.722	8.044	8.044	8.044	8.044	8.044	8.044	8.044	8.044	8.044	8.366	8.366	8.366	8.366	8.366	8.366	8.366	8.366	8.366	8.366	8.366	8.366	8.366	8.366	8.688	9.01	9.412
YOR076C	12.308	12.308	12.308	12.308	12.308	12.308	12.308	11.986	12.308	12.308	12.308	12.308	12.308	12.308	12.308	12.308	12.308	12.308	12.308	12.308	11.584	11.584	11.906	11.906	11.906	11.504	11.504	11.504	11.504	11.504	11.504	11.504	11.504	11.504	11.504	11.504	11.504	11.504	11.182	11.182	11.182	11.504	11.504	11.504	11.504	11.504	11.504	11.504	11.504
YFL045C	13.916	13.916	13.916	13.916	13.514	13.514	13.514	13.514	13.514	13.514	12.87	12.87	13.272	13.272	13.272	13.272	13.272	12.95	12.95	12.95	12.95	12.95	12.95	12.95	12.95	13.352	13.352	12.95	12.95	12.95	12.95	12.95	12.95	12.95	12.548	12.548	12.468	12.388	12.388	12.79	12.79	12.79	12.79	12.79	12.79	12.79	12.79	12.79	12.79
YDR121W	9.896	9.896	9.896	9.896	9.896	9.896	9.896	9.896	9.896	10.218	10.218	10.218	10.218	10.218	10.218	10.218	10.218	10.218	10.218	10.62	10.62	11.586	11.586	11.586	11.586	11.586	11.586	11.586	11.586	11.586	11.586	11.586	11.586	11.586	11.586	11.586	11.586	11.908	11.586	11.586	11.586	11.586	11.586	11.586	11.586	11.586	11.586	11.184	11.184
YPR104C	15.444	15.444	15.444	15.444	15.444	15.444	15.444	15.444	15.766	15.444	15.444	15.444	15.444	15.444	15.444	15.444	15.444	15.444	15.444	15.122	15.122	14.8	14.8	14.8	14.8	14.8	14.8	14.8	14.8	14.8	14.8	14.8	14.8	14.8	14.8	14.8	14.8	14.8	14.8	14.8	14.478	14.478	14.478	14.478	14.076	14.076	14.076	14.076	14.076
YNL047C	5.79	5.388	4.986	4.986	5.388	4.986	4.986	4.986	4.664	4.664	4.664	4.262	4.262	4.262	4.262	4.262	4.584	4.584	4.584	4.584	4.584	4.906	4.906	4.906	4.906	4.906	4.906	5.228	5.228	5.228	5.228	5.228	5.55	6.274	6.676	7.078	7.078	7.4	7.4	7.4	7.4	7.4	7.4	8.124	8.124	8.124	8.124	8.124	8.124
YDR308C	8.284	8.686	8.686	8.686	8.686	8.686	8.686	8.686	10.054	10.054	10.054	10.054	10.054	10.376	10.778	10.778	10.376	10.376	10.376	10.376	10.376	10.376	10.376	10.376	10.376	10.376	10.376	10.376	10.698	10.376	10.376	9.974	9.974	9.572	9.572	9.572	9.572	9.572	9.894	9.492	9.492	9.814	9.814	10.86	10.86	10.86	11.182	11.182	11.182
YPL169C	11.662	11.662	11.662	12.064	12.064	12.064	12.064	12.064	12.064	12.064	12.064	12.064	12.064	12.064	11.662	11.662	11.662	11.662	11.662	11.662	11.662	11.662	11.662	11.662	11.662	11.662	11.26	11.26	11.26	11.26	11.26	11.26	11.26	11.26	11.26	11.26	11.26	11.26	11.26	11.26	11.26	11.26	11.26	11.26	11.26	11.26	11.26	10.858	10.858
YGR254W	6.76	6.76	6.358	6.358	6.036	5.714	5.714	5.714	5.392	5.392	5.392	5.392	5.392	3.622	3.622	3.3	3.3	3.702	3.702	3.702	4.024	4.024	4.024	4.024	3.702	4.506	3.46	3.782	3.782	3.782	3.782	3.782	3.782	3.782	3.782	4.506	4.506	4.506	4.506	4.506	4.506	4.506	4.506	4.506	4.908	5.23	5.23	5.23	5.23
YMR037C	2.334	2.334	2.334	2.334	2.012	2.012	2.012	2.012	2.012	2.012	2.012	2.012	2.012	2.092	2.092	2.092	2.092	2.092	2.092	2.172	2.494	2.494	2.494	2.494	2.494	2.494	2.494	2.494	2.494	2.494	2.494	2.896	2.816	2.816	2.816	2.816	2.816	2.494	2.494	2.494	2.896	2.896	2.896	2.896	3.62	3.62	4.264	4.264	4.264
YLR020C	8.932	9.656	9.334	10.058	10.058	10.058	10.38	10.702	11.346	12.392	12.392	12.392	12.392	12.392	12.392	12.714	12.714	12.714	12.714	12.714	13.438	13.438	13.438	13.438	13.438	13.438	13.76	14.162	15.932	16.414	16.414	16.414	16.414	16.414	16.414	16.414	16.414	16.414	16.414	16.414	16.816	16.816	16.816	16.816	17.54	17.942	17.942	17.942	17.942
YPL235W	9.898	9.898	9.898	9.898	9.898	9.898	9.898	9.898	9.898	10.622	10.944	10.944	11.266	11.266	11.266	11.266	11.266	11.266	11.266	11.266	11.266	11.266	11.266	11.266	11.266	11.266	10.944	10.944	10.944	10.944	10.944	10.622	10.622	10.622	10.622	10.622	10.3	10.3	10.3	10.3	10.622	10.622	10.622	10.622	10.3	10.3	10.622	10.622	10.622
YGR097W	4.586	4.586	4.586	4.586	4.586	4.586	4.586	4.586	4.908	5.31	5.712	5.712	5.712	5.712	5.712	5.712	5.712	4.988	4.344	4.344	4.344	5.068	6.436	7.562	7.562	7.562	7.562	7.562	7.562	7.562	7.562	7.562	7.884	7.884	7.884	7.884	7.884	7.884	7.884	7.884	7.884	7.884	7.884	8.206	8.206	8.608	8.608	9.332	9.332
YML131W	4.264	4.264	4.264	4.264	4.666	4.666	4.666	4.666	4.666	4.666	4.666	4.666	4.344	4.344	4.344	4.344	5.148	5.148	5.148	5.148	5.148	5.148	5.148	5.148	5.148	5.148	5.148	5.148	5.148	5.148	5.148	5.148	5.148	5.148	5.148	5.148	5.47	5.47	5.47	5.47	5.47	5.47	5.47	5.47	5.47	5.792	5.792	5.792	5.792
YFL028C	11.184	11.184	11.184	11.184	11.184	11.184	11.184	11.184	11.184	10.218	10.218	10.62	10.62	10.942	12.792	12.792	12.792	12.792	12.792	12.792	12.792	12.792	12.792	12.792	12.792	12.792	12.792	13.194	12.068	12.068	12.068	12.068	12.068	12.068	11.666	12.068	12.068	12.068	12.068	12.068	11.344	11.344	10.942	10.942	10.942	11.666	11.988	11.988	11.988
YPL164C	10.7	10.7	10.7	10.7	9.654	9.654	8.85	6.678	5.632	5.632	5.23	5.552	5.552	5.552	5.552	5.552	5.552	5.552	5.552	7.644	9.334	10.46	10.46	10.782	10.782	10.782	10.782	11.104	11.104	11.104	11.104	11.104	11.104	11.104	11.104	10.782	10.782	10.782	11.264	11.586	11.586	11.586	11.988	11.988	11.988	11.988	11.988	11.988	11.988
YIL129C	13.274	13.274	13.274	13.274	13.274	13.274	13.274	13.274	13.274	13.274	13.274	13.274	13.274	13.274	13.274	13.274	13.274	13.274	13.274	13.274	13.274	13.274	13.274	12.952	12.952	12.952	12.952	12.148	12.47	12.47	12.068	12.068	11.666	11.264	11.264	11.264	11.264	11.264	11.264	10.62	9.494	9.494	9.494	9.494	9.494	9.494	9.172	9.172	9.172
YCR026C	7.964	7.964	7.964	7.964	7.964	7.964	7.562	7.562	7.562	7.562	7.562	7.562	7.562	7.562	7.562	7.964	7.964	8.286	8.286	8.286	8.286	7.964	7.964	7.964	7.964	7.964	7.964	7.964	7.964	7.964	7.964	7.964	7.964	7.964	7.964	7.642	7.642	7.642	7.642	7.642	7.642	7.642	7.642	7.642	7.642	7.642	7.642	7.32	6.998
YDL078C	3.7	3.7	3.7	3.7	3.7	3.7	3.7	4.102	5.148	4.826	4.826	4.826	4.826	4.826	5.148	5.792	5.792	5.792	5.792	5.792	5.792	5.792	5.792	5.792	5.792	5.792	5.792	5.792	5.792	5.792	5.792	5.792	6.194	6.194	6.596	6.596	6.596	6.596	6.596	6.596	6.596	6.998	7.32	7.32	7.32	7.32	7.32	7.32	7.32
YBL039W-B	5.068	7.32	7.32	7.32	7.32	7.722	7.32	7.32	7.722	7.722	7.722	7.722	7.722	7.722	7.722	7.722	7.722	7.078	7.078	7.078	7.078	7.078	7.078	7.078	7.078	7.078	7.48	7.48	7.48	7.48	7.48	7.48	7.48	7.48	7.48	7.158	7.158	7.158	7.158	7.158	7.158	7.158	7.158	7.158	7.158	7.158	7.158	7.158	7.158
YPR152C	3.298	3.298	3.298	3.298	3.298	2.896	2.172	1.77	2.574	2.574	3.62	3.62	3.62	3.62	3.62	3.62	3.62	3.62	3.62	4.022	4.022	4.022	4.022	4.022	4.022	4.424	4.424	4.424	4.424	4.424	4.424	4.424	4.424	4.424	4.424	4.424	5.47	6.274	7.642	7.642	7.642	7.642	8.044	8.044	8.044	8.044	8.044	8.044	8.044
YOR215C	7.802	7.802	7.802	7.802	7.722	8.366	9.01	9.01	9.412	9.734	9.734	10.056	10.056	10.056	10.056	9.976	9.976	9.976	9.976	9.976	9.976	9.976	9.976	10.298	9.896	9.896	10.218	10.218	10.218	10.218	10.218	10.218	10.218	10.218	10.218	10.218	10.218	10.218	10.218	10.218	10.218	10.218	10.218	10.218	10.218	10.218	10.218	10.218	10.218
YJL081C	6.274	6.274	6.274	6.274	6.274	6.274	6.274	6.274	7.4	7.802	7.802	7.48	7.48	7.48	8.284	8.284	8.284	9.008	9.008	9.008	9.008	9.008	9.008	9.41	9.41	9.41	9.41	9.41	9.41	9.41	9.41	9.41	9.41	9.812	9.812	9.812	10.134	10.536	10.536	10.536	10.536	10.536	10.536	10.536	10.536	10.536	10.536	10.536	11.26
YPL267W	6.516	6.516	6.516	6.516	6.516	6.516	6.516	6.838	7.24	7.24	7.562	7.562	7.562	7.562	7.562	7.884	10.136	10.538	10.538	10.538	10.538	10.86	10.86	10.86	10.86	10.86	10.86	10.86	10.86	10.86	10.86	10.86	10.86	10.86	10.86	10.86	10.86	10.86	10.86	10.86	10.86	10.86	10.86	10.86	10.86	10.86	11.262	11.262	11.262
YOR361C	12.552	12.552	12.552	12.552	12.552	12.552	12.552	12.552	12.874	13.518	13.518	13.518	13.518	13.518	13.518	13.518	13.518	13.518	13.518	13.518	13.518	13.518	13.518	13.518	13.92	13.92	13.92	13.92	13.92	13.92	13.92	13.92	13.92	13.92	13.92	13.92	13.92	13.92	13.92	13.92	13.92	13.92	13.92	13.92	13.92	13.92	13.92	13.92	13.92
YMR116C	6.516	6.516	6.516	6.516	5.872	5.47	5.47	5.47	6.274	6.274	6.274	6.274	6.274	6.274	6.274	6.274	6.274	6.274	6.274	6.274	6.274	6.274	6.274	6.274	6.274	6.274	5.63	4.102	4.102	4.102	4.102	4.102	4.102	4.424	5.068	5.068	5.068	5.068	5.068	4.264	3.62	3.62	3.62	3.62	3.62	3.62	5.068	5.068	5.068
YGR120C	0.402	0.402	0.402	0.402	0.402	0.402	0.402	0.724	0.322	0.322	0.322	0.322	0.322	0.322	0.322	0.322	0.322	0.322	0.322	0.322	0.322	0.322	0.724	0.724	0.724	0.724	0.724	0.724	0.724	0.724	0.724	0.724	1.046	1.046	1.046	1.046	1.046	1.046	1.046	1.046	1.046	1.046	1.046	1.046	1.046	1.046	1.448	1.448	1.448
YKL064W	10.378	10.378	10.378	10.378	10.378	10.378	10.378	10.378	10.378	10.378	10.378	10.378	10.378	10.378	10.378	10.378	10.378	10.378	10.378	10.378	10.378	10.378	10.378	10.378	10.378	10.378	10.378	10.378	10.378	9.412	9.412	9.412	9.412	9.412	9.412	9.412	9.412	8.688	8.688	8.366	7.642	7.642	7.642	7.32	7.32	5.47	4.746	4.344	4.344
YBL104C	3.62	4.746	5.148	5.148	5.148	4.666	5.068	5.068	5.47	5.47	5.47	5.47	5.792	6.516	6.516	6.516	6.516	6.516	6.516	6.918	7.642	8.044	8.044	8.044	8.044	8.044	8.044	8.044	8.768	8.768	9.09	9.492	9.492	9.492	9.492	9.492	9.492	9.492	9.492	9.492	9.492	9.492	9.492	9.492	9.492	9.492	9.492	9.492	9.492
YHR094C	5.63	5.63	5.63	5.63	5.63	5.63	5.63	5.63	5.308	5.308	5.308	5.308	4.906	4.906	4.906	4.906	4.906	4.504	3.378	1.93	1.85	1.85	1.85	1.85	1.85	1.85	1.85	1.85	1.85	2.172	2.172	2.172	2.172	1.77	2.092	2.092	2.092	2.092	2.092	2.092	2.092	2.092	2.092	2.494	2.494	2.494	2.494	2.816	2.816
YDL117W	2.414	3.942	4.666	6.114	6.114	6.436	7.884	7.884	8.608	9.01	9.01	9.01	9.01	9.01	9.01	9.01	9.01	9.01	9.01	9.01	9.01	9.332	9.332	9.332	9.332	9.332	9.332	9.332	9.332	9.332	9.734	9.734	9.734	9.734	9.734	9.734	9.734	9.734	9.734	10.056	10.056	10.056	10.056	10.056	10.056	10.056	10.056	10.056	10.056
YBR201W	5.47	5.47	4.504	4.102	4.424	4.424	4.424	4.424	4.424	4.424	4.424	4.746	4.746	4.746	5.148	5.55	7.078	7.078	7.078	7.078	7.078	7.48	7.48	7.48	7.48	7.48	7.48	7.48	7.48	7.48	7.48	7.48	7.48	7.48	7.48	7.48	7.48	7.48	7.48	7.48	7.48	7.48	7.48	7.078	7.078	7.078	7.078	7.078	7.078
YNR044W	4.104	4.104	4.828	4.828	4.828	4.828	4.506	5.23	4.586	4.586	4.586	4.586	4.586	4.908	4.908	4.908	5.23	5.23	5.23	5.23	5.552	5.632	5.632	5.632	6.034	6.034	6.034	6.034	6.034	6.034	6.034	6.034	6.034	6.034	7.402	7.402	7.402	7.402	7.402	7.402	7.402	7.402	7.402	7.08	7.08	7.08	7.08	7.08	7.08
YPL146C	13.436	13.436	13.436	13.436	13.436	13.436	13.436	13.436	13.436	13.436	13.034	13.034	13.034	13.034	12.712	12.39	12.39	12.39	12.39	12.39	12.39	12.39	12.39	12.39	12.39	12.39	12.39	12.39	12.39	12.792	12.792	12.39	12.068	12.068	11.666	11.666	11.264	11.264	11.264	11.264	11.264	11.264	11.264	11.264	11.264	11.264	11.264	11.264	11.264
YHR162W	6.598	6.598	6.598	6.598	6.598	6.598	6.598	6.598	6.598	6.598	6.598	6.598	6.92	6.92	6.92	6.92	6.92	6.92	7.322	7	7	7	7	7	7	7	7	7	7	7	7	6.678	6.356	6.356	6.356	6.356	5.954	5.632	5.632	5.632	5.632	5.632	5.632	5.31	5.31	5.31	5.632	5.632	5.632
YMR186W	11.986	11.986	11.986	11.986	11.986	11.986	11.986	11.986	11.986	11.986	11.986	11.986	11.986	11.986	11.986	11.986	11.986	11.986	11.986	11.986	11.986	11.986	11.986	11.986	11.986	11.986	11.986	11.986	11.986	11.986	11.986	11.986	11.986	11.986	11.986	11.584	11.584	11.584	11.584	11.584	11.262	11.262	10.94	10.538	10.538	10.538	10.538	10.538	10.538
YNL291C	9.332	9.332	9.332	10.056	10.056	10.056	10.056	10.458	10.136	10.86	10.86	10.86	10.86	10.86	10.86	10.86	10.86	10.86	10.538	10.94	10.94	10.94	10.94	11.342	11.664	11.664	11.664	11.664	11.664	11.664	11.664	11.664	11.664	11.342	10.94	10.94	10.94	10.94	10.94	10.94	10.94	10.94	10.94	10.94	11.262	10.86	10.86	10.86	11.182
YDL043C	8.85	8.85	8.85	8.85	8.85	9.654	9.654	10.378	10.378	10.378	10.378	10.7	10.7	10.7	10.7	10.7	10.7	10.7	10.7	10.7	10.7	10.7	11.022	11.022	11.022	11.022	11.424	11.424	11.424	11.424	11.424	11.424	11.102	11.102	11.102	11.102	11.102	10.78	11.102	11.504	11.906	11.504	11.504	11.504	11.504	11.504	11.504	11.504	11.504
YOR362C	1.046	1.046	1.046	1.046	1.046	1.046	1.046	1.046	1.046	1.046	1.046	1.448	1.448	1.448	1.448	1.448	1.448	1.448	1.448	1.448	1.448	1.448	1.448	1.448	1.85	2.252	2.654	2.654	2.654	2.654	2.654	2.654	2.654	2.654	2.654	2.654	2.654	2.332	2.332	2.332	2.654	2.654	2.654	2.976	2.976	2.976	2.976	2.976	2.976
YLR264W	7	7	7.402	7.402	7.402	7.402	7.08	7.08	7.08	7.08	7.08	7.08	6.034	5.712	6.034	6.034	6.034	6.034	6.034	6.034	6.034	6.034	6.034	6.114	5.792	5.792	5.792	6.838	6.838	6.838	6.436	6.436	6.436	6.436	6.918	7.24	7.24	7.24	7.24	6.838	6.838	7.24	7.24	7.24	7.562	7.24	7.642	7.642	7.642
YDR123C	19.068	19.068	19.068	19.068	19.068	19.068	19.068	19.068	19.068	19.068	19.068	18.988	18.988	18.988	16.172	14.08	14.08	14.08	14.08	14.08	14.08	14.08	13.356	13.356	13.356	13.356	13.356	13.356	13.356	13.356	13.356	12.954	11.828	11.828	11.828	11.828	11.104	11.104	10.782	10.46	10.46	10.46	9.414	9.414	7	6.276	5.552	5.23	5.23
YPL092W	6.034	6.034	6.034	6.034	6.034	5.712	5.712	5.712	5.712	4.988	4.988	4.666	4.344	3.298	3.298	3.298	2.976	3.378	3.378	3.378	3.378	3.378	3.378	3.378	3.378	3.378	3.378	3.056	3.056	3.056	3.056	3.056	3.056	3.056	3.056	3.056	3.378	3.378	2.976	2.976	2.976	2.654	2.976	2.976	2.976	3.378	3.7	3.7	4.022
YDR515W	5.47	5.47	5.872	5.068	5.39	5.39	5.39	4.988	4.988	4.666	4.666	4.988	4.988	5.712	6.034	6.034	6.356	7.08	7.08	7.08	7.08	7.08	6.356	6.758	8.126	8.126	8.126	8.126	8.126	8.126	8.448	8.448	8.448	9.092	9.092	9.092	8.69	8.69	9.736	10.138	11.426	11.426	11.426	11.828	11.828	12.15	12.472	12.472	12.794
YDL036C	11.828	11.828	11.828	11.828	11.828	11.828	11.828	11.828	11.828	11.828	12.15	12.472	13.116	13.116	13.116	13.116	13.116	13.116	13.116	13.438	13.438	13.438	13.438	13.438	13.76	13.76	13.76	13.76	13.76	13.76	13.76	13.76	13.76	13.76	13.76	13.76	13.76	13.76	13.76	13.76	13.76	13.76	13.76	14.082	14.082	14.082	14.082	14.082	14.082
YEL065W	11.02	11.02	11.02	11.342	11.664	11.664	11.664	11.664	11.664	11.664	11.664	12.71	12.71	12.71	12.71	12.71	12.71	12.71	12.308	12.63	13.032	13.032	13.032	13.032	13.032	13.032	13.032	13.032	13.032	13.032	13.676	14.078	14.078	14.078	14.078	14.078	14.078	14.078	13.676	13.676	13.676	13.676	13.676	13.354	13.354	13.354	13.354	13.354	13.354
YDR350C	10.78	11.102	11.424	11.424	11.424	11.424	11.424	11.424	11.424	11.424	11.424	11.424	11.424	11.424	11.424	11.424	11.424	11.424	11.424	12.068	12.068	12.068	12.068	12.068	12.068	12.068	12.068	12.39	12.39	12.39	12.39	12.39	12.39	12.39	12.39	12.39	12.39	12.39	12.39	12.39	12.39	12.39	12.39	12.39	12.39	12.068	12.068	12.068	12.068
YOR260W	7.886	7.886	7.886	7.886	7.886	7.886	7.886	7.886	8.288	8.288	8.288	8.69	8.69	8.69	8.69	8.69	8.69	8.69	8.69	9.012	9.414	9.414	9.736	9.736	9.736	9.736	10.058	10.46	10.46	10.46	10.46	10.46	10.46	10.46	10.46	10.46	10.46	11.264	11.264	11.264	11.264	11.264	11.264	11.264	11.264	11.264	11.264	11.264	11.264
YBL033C	5.39	5.39	5.39	5.39	5.39	5.39	5.39	5.39	5.39	5.39	5.39	5.39	5.39	5.39	5.39	5.39	5.39	5.39	5.39	5.39	5.068	5.068	5.068	5.068	5.068	5.068	5.068	5.068	5.068	5.068	5.068	5.068	5.068	5.068	4.746	4.746	4.746	4.746	4.746	4.746	4.746	4.746	4.746	4.746	4.746	4.746	4.746	4.746	4.746
YDR323C	7.886	7.886	7.886	7.886	7.564	7.564	7.564	7.564	7.564	7.564	7.886	8.208	8.208	8.208	8.208	8.208	8.932	8.932	8.932	8.932	8.932	7.886	7.886	7.564	7.564	7.564	7.886	7.886	7.886	7.886	8.288	8.288	8.288	8.61	8.61	8.61	8.61	8.61	8.61	8.288	8.69	8.77	8.77	8.77	8.77	8.77	9.414	9.414	9.414
YLR021W	2.414	2.816	2.816	5.068	5.068	5.39	5.39	6.194	6.194	6.596	6.596	6.596	6.596	6.596	6.596	6.596	6.596	6.596	6.596	6.918	6.918	7.642	8.044	8.044	8.044	8.768	10.538	10.538	11.262	11.262	11.262	11.262	11.262	11.262	11.262	11.986	11.986	11.986	11.986	11.664	11.664	11.664	11.664	11.262	11.262	12.228	12.228	12.228	12.228
YER074W-A	10.782	10.782	10.782	11.506	11.506	11.506	11.506	11.506	11.104	11.104	11.104	11.104	11.104	11.104	11.104	11.104	11.104	11.104	11.104	11.104	11.104	11.104	11.104	11.104	11.104	11.104	10.782	11.184	11.184	11.184	11.184	11.184	11.184	11.184	11.184	11.184	10.862	10.218	10.218	10.218	10.218	9.816	9.816	9.816	9.816	9.414	9.414	9.414	9.414
YDR352W	8.688	8.688	8.688	8.688	8.286	8.286	8.286	8.286	8.286	8.286	8.286	8.286	8.286	8.286	7.964	7.964	7.964	7.964	7.964	7.964	7.964	7.964	7.964	7.964	7.964	7.964	7.964	7.964	7.964	7.964	7.964	7.964	8.286	8.286	8.286	7.884	7.884	7.884	7.884	7.884	7.884	7.884	7.884	7.884	7.884	7.884	7.884	7.884	7.884
YGL084C	1.046	1.046	1.368	1.368	1.368	1.368	1.368	1.368	1.368	1.368	1.368	1.368	2.092	2.092	2.494	4.264	4.264	4.264	4.586	4.908	4.908	4.908	4.908	4.908	5.31	5.31	5.31	5.31	6.276	6.598	6.92	7.242	7.242	7.242	8.77	8.77	9.092	9.816	9.816	9.816	9.816	9.816	9.816	9.816	9.816	9.816	9.816	9.816	9.816
YFL038C	9.008	9.008	9.008	9.008	9.008	9.008	9.008	9.008	9.008	9.008	9.008	9.008	8.686	8.686	8.686	8.686	8.686	8.686	8.686	8.686	8.686	8.686	8.686	8.686	7.882	7.882	7.882	7.882	6.756	6.354	6.354	6.354	6.354	6.032	6.032	5.71	5.71	5.71	5.71	5.71	5.71	5.71	5.71	5.388	4.986	4.262	4.262	3.94	3.94
YOL133W	10.782	10.782	10.782	10.782	10.782	10.782	10.782	10.46	10.46	10.46	10.46	10.46	10.46	10.46	10.46	10.46	10.138	10.138	10.138	10.138	10.138	10.138	10.138	10.138	10.138	10.138	10.138	10.138	10.138	10.138	10.138	10.138	10.138	10.138	10.138	10.138	10.138	10.138	10.138	10.46	10.46	10.46	10.46	10.46	10.46	11.184	11.184	11.184	11.184
YDR300C	5.954	5.954	5.954	5.954	5.954	5.954	5.632	5.632	5.632	5.632	5.632	5.632	4.828	4.828	4.506	4.506	4.506	4.506	4.506	4.184	4.184	4.184	3.862	3.862	3.862	3.862	3.862	3.862	3.862	3.862	3.862	3.862	3.862	3.862	3.862	3.862	3.862	3.862	3.862	3.862	3.862	3.862	3.218	2.816	2.816	2.816	2.816	2.816	2.816
YKL108W	6.596	6.918	6.918	6.918	7.642	7.642	7.642	7.24	7.24	6.838	6.838	6.838	6.838	6.838	7.562	7.562	7.964	7.964	7.964	7.642	7.642	7.642	7.642	8.366	8.366	8.366	8.366	8.366	8.366	8.366	8.044	8.044	8.044	8.044	8.044	8.366	8.366	8.688	8.366	8.366	8.366	8.366	8.366	8.366	8.366	8.366	8.366	8.366	8.366
YDR189W	7.24	7.24	7.24	7.24	7.24	6.918	6.918	6.918	6.918	6.918	6.918	6.918	7.722	7.722	7.722	7.722	7.722	7.722	7.722	11.744	11.744	11.744	11.744	11.744	11.744	11.744	12.066	12.066	12.066	12.066	12.066	12.066	12.066	12.066	12.066	12.066	12.066	12.066	12.388	12.388	12.388	12.388	12.388	12.066	12.066	12.066	12.066	12.066	12.066
YGL173C	15.126	15.126	15.126	15.126	15.126	15.126	15.126	16.654	16.654	16.654	16.654	16.654	16.654	16.654	16.654	16.654	16.654	16.654	16.654	16.654	16.654	16.654	16.654	16.654	16.654	16.654	16.654	16.654	16.654	16.654	16.654	16.654	16.654	16.654	16.654	16.654	16.654	16.654	16.654	16.654	16.654	16.654	16.654	16.654	16.654	16.654	16.654	16.654	16.654
YIL149C	4.184	3.862	3.862	3.54	3.54	2.896	2.896	2.896	2.896	2.896	2.896	2.896	2.574	2.574	2.574	2.574	1.126	0.322	0.322	0.322	0.322	0.322	0.322	0.322	0.322	0.322	0.322	0.322	0.322	0.322	0.322	0.322	0.322	0.322	0.322	0.644	0.644	1.448	1.448	1.448	1.448	1.448	1.448	1.126	1.126	1.126	1.126	1.126	1.126
YPR107C	9.412	9.412	11.182	11.182	11.182	11.182	11.182	11.182	11.826	12.47	13.194	13.194	13.194	13.194	13.596	13.596	13.596	13.596	13.596	13.596	13.596	13.596	13.596	13.596	13.596	13.596	13.596	13.596	13.596	13.596	13.596	13.596	13.596	13.596	13.596	13.596	13.596	13.596	13.596	13.596	13.596	13.596	13.596	13.596	13.596	13.596	13.596	13.596	13.596
YOR110W	9.01	9.01	9.01	9.01	9.01	9.01	9.01	9.01	8.688	8.688	9.09	10.136	10.136	10.136	11.986	11.986	11.986	11.986	11.986	11.986	11.986	11.986	11.986	12.388	13.514	13.192	13.192	13.192	13.594	13.594	13.594	13.594	13.594	13.594	13.594	13.594	13.594	13.594	13.594	13.594	13.594	13.594	13.594	13.594	13.996	13.996	13.996	13.996	13.996
YGL191W	0	0	0	0	0.322	0.322	0.322	0.322	0.322	0.322	0.322	0.322	0.322	0.322	0.322	0.322	0.322	0.322	0.322	0.322	0.322	0.322	0.322	0.322	0.322	0.322	0.644	0.644	0.644	0.644	0.644	0.644	0.644	0.644	0.644	0.644	0.644	0.644	0.644	0.644	0.644	0.644	0.644	0.644	1.77	1.77	1.77	1.77	1.77
YDL136W	10.136	10.136	10.136	10.136	10.136	10.136	10.136	10.136	10.136	10.136	10.136	10.136	10.136	10.136	10.136	10.136	10.136	10.136	9.734	9.734	9.734	9.734	9.734	9.734	9.734	9.734	9.734	9.734	9.734	9.734	9.412	9.412	9.412	9.412	9.412	9.412	9.412	9.09	9.09	9.09	9.09	9.09	9.09	9.09	9.09	9.09	9.09	9.09	9.09
YOL018C	9.412	9.412	9.412	9.412	9.412	8.286	8.286	8.286	8.286	8.528	7.804	8.528	8.528	8.528	8.528	8.528	8.528	8.206	7.804	7.804	7.804	7.804	7.804	8.126	8.126	8.126	8.126	8.126	6.034	4.988	5.31	5.31	5.31	5.31	4.908	4.908	4.908	4.908	4.908	4.908	5.31	5.31	5.31	5.31	5.31	5.31	5.31	4.908	5.552
YNL115C	2.334	2.334	2.334	2.656	4.426	5.07	6.438	6.438	6.438	6.438	6.438	7.162	7.484	7.484	8.61	8.61	8.61	8.61	8.61	8.61	8.61	8.61	8.61	9.012	9.012	9.012	9.012	9.334	9.334	9.334	9.334	9.334	9.334	9.334	9.334	9.656	9.334	9.334	10.862	13.034	13.034	13.034	13.034	13.034	13.034	13.034	13.034	13.034	13.034
YOR249C	10.378	10.378	10.378	10.378	10.378	9.976	9.976	8.69	9.012	11.184	12.472	12.794	12.794	12.794	12.794	12.794	13.438	13.438	13.438	15.368	15.77	16.092	16.092	16.092	16.092	16.092	16.092	16.092	16.414	16.414	16.414	16.414	16.414	16.414	16.414	16.414	16.414	16.414	16.414	17.46	17.46	17.46	17.46	17.46	17.138	17.138	17.138	17.138	17.138
YEL017C-A	4.104	4.104	4.104	4.104	4.104	4.104	4.104	4.104	4.104	4.104	4.104	4.104	4.104	4.104	4.104	4.104	4.104	4.104	4.104	4.104	4.104	4.104	4.104	4.104	4.104	4.426	4.748	4.748	4.426	4.426	4.426	4.426	4.426	4.104	4.104	4.104	4.104	4.104	4.426	4.426	4.426	4.426	4.426	4.426	4.426	4.426	4.426	4.426	4.426
YFL013C	10.296	10.296	10.698	10.698	10.698	10.698	10.698	10.698	10.698	10.698	10.698	10.698	10.698	10.698	10.698	10.698	10.698	10.698	10.698	10.698	10.698	10.698	10.698	10.698	10.698	10.698	10.698	10.778	10.778	10.134	9.812	9.812	9.812	9.812	9.008	8.606	8.606	8.606	8.606	8.284	8.284	8.284	7.962	7.962	7.962	7.962	7.962	7.962	7.962
YGR062C	7.964	7.964	7.964	7.964	8.366	9.01	9.01	9.01	9.01	9.01	9.01	9.01	9.01	9.01	9.01	9.01	9.01	9.01	9.01	9.01	9.01	9.01	9.01	9.01	9.01	9.01	9.01	9.01	9.01	9.01	9.01	9.01	9.01	9.01	9.01	9.01	9.01	9.01	9.01	9.01	9.01	9.01	9.01	9.01	9.01	9.01	9.01	9.01	9.01
YGR178C	18.18	18.18	18.582	18.582	18.582	18.582	18.582	18.582	18.582	18.582	18.582	18.582	18.582	18.582	18.582	18.582	18.582	18.582	18.582	18.582	18.582	18.582	18.582	18.582	18.582	18.582	18.582	17.938	17.938	17.938	17.938	17.938	17.938	17.938	17.938	17.938	17.938	17.938	17.938	17.938	17.938	17.938	17.938	17.938	17.294	16.892	16.892	16.892	16.892
YDL185W	8.368	8.368	8.368	8.368	8.368	8.368	8.368	8.368	8.368	8.368	8.046	8.046	8.046	8.046	8.046	8.046	8.046	8.046	8.046	8.046	8.046	8.046	8.046	8.046	8.046	8.046	7.644	7.644	6.92	6.92	6.92	6.92	6.92	6.92	6.92	6.92	6.92	6.92	6.92	6.598	6.598	6.598	6.598	6.598	6.598	6.598	6.598	6.598	6.598
YKL140W	9.574	9.574	9.252	9.252	7.724	6.678	6.678	6.678	6.678	6.678	6.678	7.08	7.08	7.08	7.08	7.08	7.08	7.08	7.08	7.08	7.08	6.356	6.034	6.356	6.356	6.356	6.356	6.356	6.356	5.552	5.874	5.874	5.874	5.472	6.518	6.518	6.518	6.518	6.92	6.598	7.966	8.368	8.368	8.368	8.368	8.368	8.368	8.368	7.644
YCR051W	10.296	11.986	11.986	11.986	11.986	12.388	12.388	12.79	14.158	14.48	14.48	15.446	15.446	15.446	15.768	15.768	16.17	16.492	16.492	16.492	16.814	16.814	16.814	16.814	17.136	17.136	17.94	17.94	18.342	18.342	18.342	18.342	18.342	18.664	18.664	18.664	18.664	18.664	18.986	18.986	18.986	18.986	18.986	18.986	18.986	18.986	18.986	18.986	18.986
YBR151W	8.284	8.284	8.284	8.284	8.284	8.284	8.284	8.284	8.928	8.928	8.928	8.928	8.928	8.928	8.928	8.928	9.25	9.25	9.25	9.25	9.25	9.25	9.25	9.25	9.25	9.25	9.25	9.25	9.25	9.25	9.25	9.25	9.25	9.25	9.25	9.25	9.25	9.25	9.25	9.25	9.25	9.25	9.25	9.25	9.25	9.25	9.25	9.25	9.25
YGR132C	10.056	10.056	10.056	10.378	10.378	10.378	10.378	10.378	10.378	10.378	10.378	10.378	10.378	10.378	10.378	10.378	9.976	9.896	9.896	9.896	9.896	9.896	9.896	9.896	9.896	9.896	9.896	9.896	9.896	9.896	9.896	9.896	9.896	9.494	9.494	9.494	9.494	9.494	9.494	9.494	9.494	9.494	9.494	9.494	9.494	9.494	9.494	9.494	9.494
YKR077W	8.366	8.366	8.366	8.366	8.366	8.366	8.366	8.688	8.688	8.688	8.286	8.286	8.286	7.964	7.964	8.366	8.768	8.446	8.446	8.768	8.768	8.768	9.09	9.09	9.09	9.09	9.09	9.09	9.09	9.09	9.09	9.09	9.09	9.09	9.09	9.09	9.09	9.09	9.09	9.492	9.814	9.814	9.814	9.814	10.216	10.216	10.216	10.216	10.216
YPL226W	13.998	13.998	13.998	13.998	13.998	13.998	13.998	13.998	13.998	13.998	13.998	13.998	13.998	13.998	13.998	13.998	13.998	13.998	13.998	13.998	13.998	13.274	13.274	13.274	13.274	13.274	13.274	13.274	13.274	12.228	11.584	11.262	11.262	11.262	11.262	11.262	11.262	11.262	11.262	10.538	10.538	10.056	9.654	9.654	9.654	9.654	9.654	9.654	9.654
YNR028W	10.782	10.782	10.782	10.782	10.782	10.46	10.46	10.46	10.46	10.46	10.46	10.46	9.816	9.816	8.61	7.564	6.84	7.162	7.162	7.162	7.162	7.162	7.162	7.162	7.162	6.84	6.84	6.84	6.84	6.84	6.84	6.84	6.84	6.84	7.966	7.966	8.288	8.288	8.288	8.288	8.288	8.288	8.288	8.288	8.288	8.288	7.966	7.966	7.966
YDR178W	7.078	7.078	6.676	6.676	6.676	5.872	4.746	3.78	4.504	7.802	8.848	8.848	8.848	8.848	8.848	8.848	9.25	9.25	9.25	9.572	9.894	9.894	9.894	9.894	10.296	10.296	10.296	10.296	10.296	10.296	9.894	9.814	9.814	9.814	9.814	9.814	9.814	9.814	9.814	9.814	9.814	9.412	9.412	9.412	9.814	9.814	9.894	9.894	9.894
YDR087C	15.202	15.202	15.202	15.202	15.604	15.926	15.926	16.328	16.328	16.73	16.73	17.132	17.132	17.132	17.454	17.454	17.454	17.454	17.776	17.776	17.776	17.776	17.776	17.776	17.776	17.776	17.776	17.776	17.374	17.696	17.696	17.696	17.696	17.696	17.696	17.696	18.018	18.34	18.34	18.34	18.34	18.34	18.34	18.34	18.34	18.34	18.34	18.34	18.34
YJL048C	0.804	0.804	0.804	0.804	0.804	0.804	0.804	0.804	0.804	0.804	1.206	1.206	1.206	1.608	1.608	1.608	1.93	2.654	3.298	3.298	3.298	3.298	3.298	3.298	3.298	3.62	3.62	3.62	3.62	3.62	3.62	3.62	3.62	3.62	3.62	3.62	3.62	3.62	3.62	3.62	3.62	3.62	3.62	4.264	4.264	5.31	5.31	5.632	6.436
YBR149W	10.862	10.54	10.862	11.184	11.184	11.908	11.908	11.908	12.23	12.23	11.908	11.908	13.598	13.598	13.598	13.598	13.598	13.598	13.598	13.598	13.276	13.276	13.276	13.276	13.276	13.276	13.276	13.276	13.276	13.276	13.276	13.276	13.276	13.276	13.276	13.276	13.276	13.276	13.276	13.276	13.276	13.276	13.276	13.276	13.276	12.472	13.438	13.116	13.116
YNL081C	9.01	9.01	8.286	8.286	8.286	8.286	8.608	8.608	8.608	8.93	9.252	9.252	9.252	9.252	9.252	9.252	9.252	8.85	10.056	10.056	10.056	10.056	10.056	10.056	10.056	10.056	10.056	10.056	10.056	10.056	10.056	10.056	10.056	10.056	10.056	10.136	10.136	10.538	11.584	11.906	12.228	12.872	12.872	12.872	12.872	12.872	12.872	12.872	12.872
YGL021W	12.308	12.308	12.63	12.63	12.63	12.63	12.63	12.63	13.434	13.434	13.434	13.434	13.434	13.032	13.032	12.63	12.63	12.63	12.63	12.63	12.63	12.63	12.63	12.63	12.63	12.63	12.63	12.952	13.274	13.274	13.274	13.274	13.274	13.274	13.274	13.274	13.274	13.274	13.274	13.274	13.274	13.274	13.274	13.274	13.274	13.274	13.274	13.274	13.274
YEL013W	10.378	10.378	10.378	10.378	10.378	10.378	10.378	10.378	10.78	10.78	10.458	10.458	10.458	10.136	10.136	10.136	10.136	10.136	10.136	10.136	10.136	10.136	10.136	10.136	10.458	10.458	10.86	10.86	10.86	10.86	10.86	10.86	10.86	10.86	10.86	10.86	10.86	10.86	10.86	10.86	10.86	10.86	10.86	10.86	10.86	10.86	10.86	10.86	10.86
YGL139W	7.722	7.722	7.722	7.722	7.722	7.722	7.722	7.722	7.722	8.446	8.446	8.446	8.446	8.446	8.446	8.446	8.446	8.446	8.446	8.446	8.446	8.446	8.446	8.446	8.446	8.446	8.446	8.446	8.446	8.446	8.446	8.446	8.446	8.446	8.446	8.446	8.446	8.446	8.446	8.446	8.446	8.124	8.124	8.124	8.446	8.446	8.446	8.446	8.446
YKL079W	8.608	8.608	8.608	8.608	8.608	8.608	8.608	8.608	8.608	8.608	8.608	8.608	8.608	8.608	8.93	8.93	8.93	8.93	8.93	8.93	8.93	8.93	8.93	8.93	9.654	9.976	9.976	9.976	9.976	9.654	9.654	9.654	9.654	9.654	9.654	9.654	10.056	9.734	9.734	9.734	9.734	9.734	9.734	9.734	10.378	10.378	10.378	10.378	10.378
YEL038W	14.722	14.722	14.722	14.722	15.124	15.124	15.124	15.124	15.124	15.124	14.722	14.722	14.722	13.998	13.676	13.676	13.676	12.872	12.148	9.896	9.896	9.896	9.896	10.298	9.976	9.976	9.574	8.93	8.93	8.608	8.608	8.608	8.608	8.608	8.608	8.286	7.562	6.918	6.918	6.596	6.596	6.596	6.596	6.596	6.194	5.872	4.424	4.022	4.022
YDL116W	8.77	8.77	8.77	8.77	8.77	8.77	9.736	10.058	10.058	10.058	10.058	10.38	10.38	10.38	10.38	10.38	10.38	10.38	10.38	10.702	11.104	11.506	12.23	12.632	12.632	12.632	12.632	12.632	12.632	12.632	12.632	13.034	13.034	13.034	13.034	13.034	13.034	13.034	13.034	13.034	13.034	13.034	13.034	13.034	13.034	13.034	13.034	13.034	13.034
YKL145W	8.928	8.606	8.928	9.33	9.732	9.732	9.732	9.732	9.732	9.732	9.732	9.732	9.732	9.732	9.732	9.732	9.732	9.732	9.732	9.732	9.732	9.732	9.732	9.732	9.732	10.054	10.054	10.054	10.054	10.054	10.054	10.054	10.054	10.054	10.054	10.054	10.054	10.054	10.054	10.054	10.054	10.054	10.456	10.054	10.054	10.376	10.376	10.376	10.376
YDL161W	12.068	12.068	12.068	12.068	12.068	12.068	12.068	12.068	12.068	12.068	12.068	12.068	12.068	12.068	12.068	12.068	12.068	12.068	11.746	11.746	11.746	11.746	11.746	11.746	11.746	11.344	11.344	11.344	11.344	11.344	11.344	11.344	11.022	11.022	11.022	11.022	11.022	11.022	11.022	11.022	11.022	11.022	11.022	11.022	11.022	10.7	10.7	10.7	10.7
YOR063W	6.356	6.034	6.034	6.034	7.16	7.16	7.482	7.884	7.884	8.286	8.286	8.286	8.286	8.286	8.286	8.286	8.688	8.688	9.09	9.492	9.492	9.492	9.492	9.492	9.492	9.492	9.492	9.492	9.492	9.492	9.492	9.492	9.492	9.492	9.492	9.492	9.492	9.492	9.492	9.492	9.492	9.492	9.492	9.492	9.492	9.492	9.492	9.492	9.814
YKL094W	14.318	14.318	14.64	15.364	16.088	16.41	16.41	16.41	16.41	16.41	16.41	15.686	15.686	15.686	15.686	16.008	16.49	16.49	16.49	16.892	16.892	17.616	17.616	17.616	18.018	18.018	18.018	18.34	18.984	18.984	18.984	18.984	18.984	18.984	18.984	18.984	18.984	18.984	18.984	18.984	18.984	18.984	18.984	18.984	18.984	18.984	18.662	18.662	18.662
YDR198C	10.376	9.652	8.526	8.526	8.526	8.526	8.526	8.526	7.722	7.722	7.722	7.722	7.722	5.55	4.826	3.78	3.78	3.78	3.78	3.78	3.78	3.78	3.78	3.78	3.78	3.78	3.78	3.056	2.654	3.298	3.62	3.862	3.862	3.862	5.552	5.874	5.874	5.874	5.874	5.874	7	7.402	10.378	10.7	10.7	10.7	10.7	10.7	11.344
YER151C	9.654	9.654	9.654	9.654	9.654	9.654	9.654	10.056	10.378	10.378	10.378	10.378	10.378	11.826	12.228	12.228	12.228	12.63	12.63	12.63	12.63	12.63	12.228	12.228	11.906	11.906	11.906	11.906	11.906	11.906	11.906	11.906	11.906	11.906	11.906	11.906	11.906	11.584	11.584	11.584	11.584	11.584	11.584	11.584	11.584	11.584	11.584	11.584	11.584
YLR215C	5.068	5.068	5.068	5.39	6.194	6.194	6.194	6.838	6.838	6.838	6.838	6.838	6.436	6.436	6.436	6.034	6.034	6.034	6.034	6.034	6.034	6.034	6.034	6.034	6.436	6.436	6.436	6.436	7.402	7.402	7.402	7.804	7.804	8.206	8.206	8.206	8.206	8.206	8.206	8.206	8.206	8.206	8.206	8.206	8.206	8.206	8.608	9.01	9.332
YOR352W	6.354	6.354	6.354	6.354	6.354	6.354	6.354	6.354	6.354	6.354	6.354	6.354	6.676	6.676	6.676	6.676	6.676	6.676	6.676	6.676	6.676	6.354	6.354	6.354	6.354	7.32	7.722	7.722	7.722	7.722	7.722	7.722	7.722	7.722	8.044	8.446	8.446	8.446	8.446	8.446	8.446	8.768	8.768	9.09	9.09	9.09	9.09	9.09	9.09
YBR081C	2.092	2.092	2.092	2.092	2.092	2.092	2.092	2.092	2.092	2.092	2.092	2.092	1.69	1.69	1.69	1.69	1.69	1.69	1.69	1.69	1.368	1.368	1.368	1.368	1.368	1.368	1.368	1.368	1.368	1.368	1.368	1.368	1.046	1.046	0.724	1.448	1.448	2.092	2.092	2.092	2.092	2.092	2.092	2.092	2.736	2.736	2.736	2.736	2.736
YGL238W	6.276	7.242	7.242	7.242	7.242	8.046	8.046	8.046	8.046	8.046	8.368	8.368	8.69	8.69	8.69	8.69	8.69	8.69	8.69	8.69	8.69	8.69	8.69	9.334	9.334	9.334	9.334	9.334	9.334	9.656	9.656	9.656	9.656	9.656	9.656	9.656	9.656	9.656	9.656	9.656	9.656	9.656	9.656	9.334	9.334	9.656	9.656	9.656	10.058
YGL028C	8.93	8.93	8.93	8.93	8.93	8.93	8.93	8.93	8.93	9.252	9.252	9.252	9.252	9.252	9.252	9.252	9.252	8.93	8.93	8.93	8.93	8.93	8.93	8.93	8.93	8.528	8.126	8.126	7.804	7.804	7.804	7.804	7.804	7.804	7.482	7.482	7.482	7.16	7.16	6.838	6.838	6.838	6.838	6.838	6.838	6.838	6.838	6.838	6.838
YOR223W	5.47	5.47	5.47	5.47	5.47	5.47	5.47	5.792	5.792	5.792	5.792	5.792	5.792	5.792	5.47	5.47	5.47	5.872	5.872	5.872	5.872	5.872	5.872	5.872	6.596	6.596	6.596	6.596	6.596	6.596	6.918	6.918	6.918	6.918	6.918	6.918	6.918	6.918	6.918	6.918	6.918	6.918	6.918	6.596	6.596	6.596	6.596	6.596	6.596
YML015C	7.162	7.162	7.162	7.162	7.162	7.162	7.162	7.162	7.162	7.162	7.162	7.162	7.162	6.84	6.518	6.518	7.242	6.84	6.84	6.84	6.84	6.84	6.84	6.196	5.874	5.874	5.874	5.874	5.874	5.874	5.874	5.874	5.552	5.632	4.264	4.264	4.586	4.586	4.586	4.586	4.586	4.988	4.988	4.988	5.39	5.39	5.39	5.39	5.39
YGL064C	10.136	10.136	10.136	10.136	10.136	10.136	9.814	9.814	10.136	10.136	10.136	10.136	10.136	10.458	10.458	10.458	10.458	10.458	10.458	10.458	10.458	10.458	10.458	10.458	10.458	10.458	10.458	10.458	10.458	10.458	10.458	10.458	10.458	10.056	10.056	10.056	9.654	9.654	9.654	9.976	9.976	10.298	10.298	10.298	10.298	10.298	10.298	10.62	10.62
YER042W	9.09	9.09	9.09	8.688	8.608	8.608	8.286	8.286	8.286	8.608	10.86	10.86	10.86	10.86	10.86	10.86	10.86	10.86	10.86	10.86	10.86	10.86	10.86	9.734	9.734	10.136	10.136	10.136	10.136	10.136	10.216	10.216	10.216	10.216	10.216	10.216	10.216	10.216	10.216	9.894	9.894	9.894	9.894	9.894	9.894	9.492	9.492	9.492	9.492
YMR019W	5.712	5.712	5.39	6.436	7.16	7.482	9.494	9.494	9.494	9.494	9.494	9.494	9.092	9.494	9.494	9.494	9.494	9.494	9.494	9.494	9.816	10.138	10.46	10.46	10.46	10.46	10.46	10.46	10.46	10.46	10.46	11.264	12.632	12.632	12.632	12.632	12.632	12.632	12.632	12.632	12.632	12.632	12.632	12.632	12.632	12.632	12.632	12.632	12.632
YIL162W	1.528	1.528	1.528	1.528	1.528	2.172	2.172	2.172	2.172	2.172	2.172	4.344	4.666	4.666	4.988	4.988	4.988	4.988	4.988	4.988	4.988	4.988	4.988	4.988	4.988	4.988	4.988	6.034	6.034	6.034	6.034	6.034	6.034	6.034	6.034	7.24	7.24	7.24	7.964	8.93	8.93	8.93	8.93	8.93	8.93	8.93	8.93	8.93	9.332
YMR142C	0.402	0.402	0.402	0.322	0.322	0.322	0.322	0.322	0.322	0.322	0.322	0.322	0.322	0.322	0.322	0.322	0.322	0.322	0.322	0.322	0.322	0.322	0.322	0.322	0.322	0.322	0.322	0.322	0.322	0.322	0.322	0.322	0.322	0.322	0.322	0.322	0.322	0.322	0.322	0.322	0.322	0.322	0.322	0.322	0.322	0.322	0.322	0.322	0.322
YIL068C	11.102	11.424	11.424	11.424	11.746	13.194	14.642	14.642	14.642	14.642	14.642	14.642	14.642	14.642	14.642	14.964	14.964	15.286	15.286	14.964	15.366	15.366	15.366	15.366	15.366	15.366	15.366	15.366	16.17	16.17	16.17	16.17	16.17	16.17	16.17	16.572	16.572	17.216	17.216	17.216	17.216	17.216	17.216	17.618	17.618	17.618	17.618	18.02	18.02
YFR024C-A	9.816	9.816	9.816	9.816	9.816	9.816	9.816	9.816	9.816	9.494	9.494	9.494	9.494	9.494	9.172	9.494	9.494	9.494	8.77	8.77	8.046	7.724	7.724	7.724	8.126	8.126	8.126	8.126	8.448	8.448	8.448	8.448	8.448	8.448	7.724	8.126	8.126	8.126	8.528	8.206	8.608	8.93	8.93	9.252	9.654	9.976	9.976	10.298	11.022
YOR191W	10.052	10.052	10.052	10.052	10.052	10.052	10.052	9.57	9.892	11.018	11.018	11.018	11.42	11.42	11.42	11.42	11.42	11.42	12.546	12.546	12.546	12.546	12.546	12.546	12.546	12.546	12.948	12.948	13.27	13.27	13.27	13.27	13.27	13.27	14.074	14.074	14.074	14.074	14.074	14.074	14.074	14.074	14.074	14.476	14.476	14.476	14.476	14.476	14.476
YMR201C	17.862	17.862	18.264	18.264	18.264	18.264	18.264	18.264	18.264	18.264	18.264	18.264	18.264	18.264	18.264	18.264	18.264	18.264	18.264	18.264	18.264	17.942	17.942	17.942	17.942	17.942	17.942	17.942	18.264	18.264	18.908	18.908	18.908	18.908	18.908	18.908	18.908	18.908	18.908	18.908	18.908	18.586	18.586	18.586	18.586	18.586	18.586	18.586	18.988
YJR105W	2.816	2.816	2.816	2.816	2.816	2.816	2.816	2.816	2.816	2.816	2.494	2.494	2.494	2.494	2.494	2.494	2.494	2.494	2.494	1.85	1.85	1.85	1.85	1.046	0.402	0.402	0.402	0.402	0.402	1.126	1.528	2.654	3.056	3.378	3.378	3.378	3.378	3.378	3.378	3.378	3.378	3.378	3.378	3.378	3.378	3.378	3.378	3.378	3.378
YCR016W	7.56	7.56	7.56	7.56	7.56	7.56	7.56	7.56	7.238	7.238	7.238	6.514	8.284	8.606	8.606	8.606	8.928	8.928	8.928	8.928	8.928	8.928	8.928	9.25	9.25	8.848	9.17	8.768	9.17	9.17	9.17	9.17	9.17	9.17	9.17	8.768	8.768	9.17	9.492	9.492	9.814	9.814	9.814	9.412	9.412	9.412	9.412	9.412	9.412
YJL176C	17.136	17.216	17.216	17.216	17.618	17.618	17.618	17.618	17.618	17.618	17.618	17.94	17.94	17.94	17.94	17.94	17.94	18.262	18.262	18.584	18.584	18.584	18.584	18.584	18.584	18.584	18.584	18.584	18.584	18.584	18.584	18.584	18.584	18.584	18.584	18.584	18.584	18.584	18.584	18.584	18.182	18.584	18.584	18.584	18.584	18.584	18.584	18.584	17.78
YDL235C	6.676	6.676	6.676	6.676	6.676	5.872	5.872	5.872	5.872	5.55	5.55	5.55	5.55	5.872	5.872	6.194	6.194	6.194	6.194	6.194	6.194	6.596	6.596	6.998	6.998	6.998	6.998	7.4	7.4	7.4	7.4	7.4	7.4	7.4	7.4	7.4	7.4	7.4	7.4	7.4	7.4	7.4	7.4	7.4	7.4	7.802	7.802	7.802	7.802
YBR230C	2.896	4.666	4.666	4.666	4.666	4.666	4.666	4.666	4.666	4.666	4.666	4.666	4.666	4.666	4.666	4.264	4.264	4.264	4.264	4.264	4.264	4.264	4.264	4.264	4.264	4.264	4.264	4.264	4.264	4.264	4.264	4.264	4.264	5.954	5.954	5.954	5.954	5.954	5.954	5.954	5.954	6.758	6.758	6.758	6.758	6.758	6.758	6.758	7.08
YHR200W	5.632	5.632	5.632	5.632	5.632	6.598	9.896	9.574	9.574	9.574	9.574	9.574	9.574	9.172	9.976	9.976	9.976	9.976	11.022	11.022	12.068	12.068	12.068	12.068	12.068	12.068	12.39	12.39	12.39	12.792	13.194	13.194	13.516	13.516	13.516	13.516	13.516	13.516	14.16	14.16	14.16	14.16	14.16	14.16	14.16	14.16	14.16	14.16	14.16
YPR113W	16.732	16.732	16.41	16.41	16.41	16.41	16.41	16.41	16.41	16.41	16.41	16.41	14.64	14.318	14.318	14.318	14.318	14.318	13.916	13.514	13.514	13.514	13.514	13.112	12.71	12.71	12.71	12.71	12.71	12.71	12.71	12.71	12.71	12.71	12.388	12.388	11.986	11.986	11.986	11.262	11.262	11.262	11.262	11.262	11.262	11.262	10.86	10.86	10.86
YMR089C	5.792	6.194	6.596	6.596	6.596	6.596	6.998	6.998	6.918	6.516	6.918	6.918	6.918	6.918	6.918	6.918	6.918	6.918	6.918	9.17	9.17	9.17	9.974	9.974	9.974	11.342	12.71	14.4	14.4	15.124	15.124	15.124	15.124	15.124	15.124	15.124	15.124	15.124	15.928	15.928	15.928	15.928	15.928	15.928	15.928	15.928	15.928	15.928	15.928
YOR252W	4.424	4.424	2.896	2.172	2.172	2.976	4.022	7.482	9.332	9.654	9.976	9.976	9.976	9.976	9.654	9.654	9.976	11.826	11.826	12.148	12.792	12.792	12.792	13.194	13.194	13.194	13.194	13.194	13.194	13.838	14.562	17.136	17.136	17.136	17.136	17.458	18.182	20.756	20.756	20.756	20.756	20.756	20.756	20.756	20.756	20.756	20.756	20.756	20.756
YBR271W	14.804	14.804	14.804	14.804	14.402	14.402	14.402	14.402	15.046	15.046	15.046	15.046	15.046	15.046	15.046	15.046	15.046	15.046	15.046	15.046	15.046	15.046	15.046	15.046	14.644	14.644	14.644	14.644	14.644	14.644	14.644	14.644	14.644	14.644	14.644	14.242	14.242	14.242	14.242	14.242	14.242	13.92	13.92	13.92	13.92	13.92	13.92	13.92	13.92
YDR032C	10.458	10.458	10.458	10.458	10.458	10.458	10.458	10.458	10.458	10.136	10.136	10.136	10.136	10.136	10.136	9.734	9.01	8.608	8.608	8.608	8.206	8.206	8.206	7.884	7.482	7.482	7.482	7.482	7.482	7.482	7.482	7.482	7.482	7.482	7.482	7.482	7.482	7.482	7.482	7.482	6.356	6.356	6.356	6.356	6.356	6.356	6.356	6.356	6.034
YMR148W	8.69	8.69	8.69	8.69	8.69	8.69	8.69	8.69	5.552	5.23	5.23	5.23	5.632	5.632	5.632	6.758	7.804	7.804	7.804	7.804	7.482	7.884	7.884	7.884	7.884	7.562	7.562	7.16	7.482	7.482	7.804	8.77	8.77	8.77	8.77	8.448	8.528	8.528	8.528	8.528	8.528	8.528	8.528	8.85	9.252	9.252	9.976	9.976	9.976
YHR049W	10.78	10.78	10.78	10.78	10.78	10.458	10.458	11.102	11.102	11.102	11.102	11.102	11.102	11.102	11.102	11.102	11.102	10.86	10.458	10.458	9.654	9.654	9.654	9.654	9.654	9.654	8.126	7.08	6.678	6.678	6.678	6.356	6.356	6.356	6.678	6.678	6.678	6.678	6.678	6.678	7.402	7.402	7.402	7.402	7.402	7.402	7.402	7.402	7.402
YJR016C	15.366	15.366	15.366	15.366	15.044	15.044	15.044	15.044	15.044	15.044	15.044	15.044	14.722	14.722	14.722	14.722	14.722	14.722	14.722	13.998	13.998	13.998	13.998	12.792	10.54	10.54	10.54	10.54	10.54	10.218	10.218	10.218	10.218	9.896	9.896	9.896	9.574	9.574	9.574	9.574	9.574	9.574	9.574	9.574	9.574	9.574	9.574	9.574	9.574
YGL120C	13.594	13.594	13.594	13.594	13.594	13.594	13.594	13.594	13.594	13.594	13.594	13.594	13.594	13.594	13.594	13.594	13.594	13.594	13.594	13.594	13.594	13.594	13.594	13.594	13.594	13.272	13.272	13.272	13.272	13.272	13.272	13.272	13.272	13.272	12.628	12.628	12.628	12.628	12.628	12.628	12.628	12.628	12.628	12.628	12.628	12.628	12.628	12.628	12.628
YPR010C-A	4.748	4.748	4.748	4.748	4.748	5.472	5.472	5.472	5.472	5.472	5.472	5.472	5.472	5.472	5.472	5.472	4.828	4.828	4.828	4.828	4.828	4.828	4.828	4.828	4.828	4.828	4.506	4.184	4.184	4.184	4.184	4.184	4.184	5.23	5.23	5.23	5.23	5.23	5.23	5.23	5.23	5.23	5.23	6.196	6.84	7.162	7.162	7.162	7.162
YNL270C	2.574	2.574	2.252	2.252	1.528	1.528	1.528	1.528	1.528	1.528	1.528	1.528	1.528	1.528	1.528	1.528	1.528	1.528	1.528	1.528	2.252	2.252	2.252	2.252	2.252	2.252	3.056	3.056	3.056	3.056	3.056	3.056	3.056	3.056	3.056	3.056	3.056	3.056	3.056	3.056	3.056	3.056	3.056	3.056	3.056	3.056	3.056	3.056	3.056
YJR059W	10.62	10.62	10.62	10.62	10.62	10.62	10.62	10.62	10.62	10.62	10.62	10.62	10.62	10.62	10.62	10.62	11.022	11.022	11.022	11.022	11.022	8.77	8.77	8.77	8.77	8.77	8.368	7.966	7.966	6.598	4.748	4.104	4.104	4.104	4.104	4.104	4.104	4.104	4.426	4.426	4.426	4.426	4.426	4.426	4.426	4.426	4.426	4.024	4.024
YDL233W	2.896	2.896	2.896	2.896	2.896	2.896	2.574	5.55	6.596	6.596	6.596	6.596	6.596	6.918	6.918	6.918	6.918	6.918	6.918	6.918	6.918	6.918	6.918	6.918	6.596	6.596	7.24	7.24	10.62	10.62	10.62	10.62	10.62	10.62	10.62	10.62	10.62	10.62	10.62	10.62	10.62	10.62	10.62	10.62	10.298	10.298	10.298	10.298	10.298
YHR174W	3.54	3.54	3.54	3.54	3.54	3.54	3.54	3.54	3.54	3.54	3.54	3.54	3.54	3.54	3.54	3.54	3.54	3.54	3.54	3.54	3.54	3.54	3.54	3.54	3.54	3.218	3.218	3.218	3.218	3.218	2.896	1.448	1.77	1.77	1.77	1.77	1.368	1.368	1.368	1.368	1.368	1.368	1.368	1.77	1.77	1.77	1.77	1.77	1.77
YHR073W	4.182	4.906	4.906	4.906	4.906	4.906	4.906	4.906	4.906	4.906	4.906	4.906	4.906	4.102	4.424	5.39	5.068	5.47	5.792	5.792	5.792	5.792	5.792	5.792	5.792	5.792	5.792	5.792	5.792	5.792	5.792	5.792	5.792	5.792	5.792	5.792	5.792	6.436	6.436	6.436	6.436	6.436	6.436	6.436	6.436	6.436	7	7.644	7.644
YPR049C	5.31	5.31	6.034	7.16	10.378	11.504	11.504	11.504	11.504	11.504	11.504	11.504	11.906	11.906	11.906	11.906	11.906	11.906	12.55	12.55	12.55	12.55	12.55	12.55	12.55	12.55	12.952	13.354	13.354	13.354	13.354	13.354	13.354	13.354	13.676	13.676	13.676	13.676	13.676	13.676	13.676	13.676	13.676	13.676	13.676	13.676	13.676	13.676	13.676
YPR017C	5.794	5.794	5.794	5.794	5.794	5.794	5.794	5.794	5.794	5.794	5.794	5.794	5.794	5.392	5.392	5.392	5.392	5.392	5.392	5.392	5.392	5.392	5.392	5.392	5.392	5.392	5.392	5.392	5.392	5.392	5.392	4.426	4.104	4.104	4.104	4.104	4.104	4.104	4.104	4.104	4.104	4.104	4.104	4.104	4.104	4.104	4.104	4.104	3.782
YLR126C	10.376	10.778	10.778	10.778	10.778	10.778	10.778	10.778	10.778	11.1	11.1	11.1	11.824	12.146	12.468	12.87	12.87	12.87	12.87	12.87	12.87	12.87	13.192	13.916	13.916	13.916	13.916	13.916	13.916	13.916	13.916	13.916	13.916	13.916	13.916	13.916	14.238	14.238	14.238	14.238	14.238	14.64	14.64	14.64	14.64	14.64	14.64	14.64	14.962
YGL220W	7.802	7.802	7.802	7.802	7.4	7.078	7.078	6.676	7.078	7.078	7.078	7.078	7.078	7.48	7.48	7.48	6.756	7.882	8.848	9.572	9.572	9.894	9.894	9.894	9.894	9.894	9.894	9.894	9.894	9.894	9.894	10.376	10.376	10.376	9.974	9.974	9.974	9.652	9.652	9.652	9.974	9.974	9.974	10.698	10.698	10.698	11.02	11.02	11.342
YDR161W	13.998	13.998	13.998	13.998	13.998	13.998	13.998	13.998	13.998	13.998	13.998	13.998	13.998	13.998	13.998	13.998	13.998	13.998	13.998	13.998	13.998	13.998	13.998	13.998	13.998	13.998	13.998	13.998	13.998	13.998	13.998	13.998	13.998	13.998	13.998	13.998	13.998	13.998	13.998	13.998	13.998	13.998	13.998	13.998	13.998	13.998	13.596	13.596	13.596
YNL218W	13.918	13.918	13.918	13.918	13.918	13.918	14.32	15.124	15.526	15.526	15.526	15.526	15.526	15.526	15.526	15.526	15.526	15.526	15.526	15.446	15.768	15.768	15.768	15.768	15.366	15.366	15.366	15.366	15.366	15.366	15.366	15.366	15.366	15.366	15.366	15.366	15.366	15.366	15.366	15.366	15.366	15.366	15.366	15.366	14.964	14.964	14.642	14.642	14.642
YJR120W	10.78	10.78	10.78	10.78	10.78	10.78	10.78	10.78	10.78	10.78	10.78	10.78	10.78	10.78	10.78	10.378	10.378	10.056	8.93	8.93	8.93	9.332	9.332	9.332	9.332	9.734	9.734	10.136	9.412	9.412	9.412	8.768	8.768	8.768	8.768	8.768	9.09	9.09	9.09	9.09	10.698	10.698	11.1	11.1	11.1	11.1	11.1	11.1	11.1
YDR204W	11.02	10.618	10.618	10.618	10.618	11.02	11.744	12.388	12.388	12.388	12.388	12.71	12.71	12.71	12.71	12.71	12.71	12.71	10.618	10.618	10.618	9.894	9.894	9.572	9.572	9.894	9.492	9.814	9.814	9.814	9.814	9.814	9.814	10.538	10.538	10.538	10.538	10.538	10.136	10.136	10.136	10.136	10.458	11.262	14.078	15.204	15.204	15.606	15.284
YBR297W	7.804	7.804	7.16	7.482	7.884	7.884	7.884	7.884	7.884	7.884	7.884	7.884	7.884	7.884	7.884	7.884	7.884	7.884	7.482	7.482	7.16	7.16	7.16	6.516	6.516	6.516	6.516	6.516	6.516	6.516	6.516	5.792	5.47	5.148	5.47	5.47	5.47	5.792	5.792	5.792	5.792	5.792	5.792	5.792	5.792	5.792	5.792	5.792	5.792
YBR114W	16.088	16.088	16.088	16.088	16.088	16.088	16.088	16.088	16.088	16.088	16.088	16.088	16.088	16.088	16.088	16.088	16.088	16.088	16.088	16.088	15.766	15.766	15.444	15.444	15.444	15.444	15.846	15.846	15.846	15.846	15.846	15.524	15.122	15.122	15.122	14.72	13.594	13.192	12.79	13.272	13.272	13.272	13.272	13.272	13.674	13.674	13.674	13.674	13.674
YLR120C	15.368	15.368	15.368	15.368	15.368	15.368	15.368	15.368	15.368	15.368	15.368	15.368	15.368	15.368	15.046	15.046	15.046	15.046	15.046	15.046	14.322	14.322	13.598	13.598	13.598	13.598	13.598	13.598	13.598	13.598	13.598	13.598	13.598	13.598	13.276	13.276	13.276	13.276	13.276	13.276	12.874	12.15	11.184	11.184	11.184	11.184	11.184	11.184	11.184
YIL001W	13.756	13.756	13.756	13.756	13.756	14.158	14.158	14.158	14.158	14.158	14.48	14.48	14.48	14.48	14.48	14.48	14.48	14.48	14.48	14.48	14.48	14.48	14.48	14.48	14.48	14.48	14.48	14.48	14.48	14.48	14.48	14.48	14.48	14.48	14.48	14.48	14.48	14.48	14.48	14.48	14.48	14.48	14.48	14.48	14.158	14.158	14.158	14.158	13.354
YDR186C	7.482	7.16	6.356	6.838	6.838	7.24	7.24	7.24	7.24	7.24	7.24	7.24	6.918	7.32	7.32	7.32	7.32	7.32	7.32	7.722	7.722	7.722	8.044	7.642	8.286	8.286	8.286	8.286	8.286	8.286	8.286	8.286	8.286	8.286	8.286	8.286	8.286	8.286	8.286	8.286	8.286	8.286	8.286	8.286	8.286	8.286	8.286	8.286	8.286
YBL107C	5.632	5.632	5.632	5.632	5.632	5.632	5.632	6.436	6.436	6.436	8.286	8.286	8.286	8.286	8.286	8.286	8.286	8.286	9.09	9.492	9.492	9.492	9.492	9.492	9.492	9.17	9.17	9.974	9.974	9.974	10.376	10.778	11.18	11.18	11.18	11.18	11.18	11.18	11.582	12.226	12.226	12.226	12.226	12.226	12.226	12.226	12.226	12.226	12.226
YLR243W	4.586	4.586	4.586	4.586	4.586	4.908	4.586	4.586	4.988	4.666	5.068	5.068	5.068	5.068	5.068	6.274	6.274	6.274	6.676	6.998	7.32	7.32	7.32	7.722	7.722	7.722	7.722	7.722	7.722	7.722	7.722	8.848	9.17	9.572	9.894	9.894	9.894	9.894	9.894	9.894	9.894	9.894	9.894	9.894	9.492	9.492	9.492	9.492	10.216
YNL160W	3.54	3.54	3.54	3.54	3.54	3.54	3.54	3.54	3.54	3.54	3.54	3.54	3.54	3.54	3.54	3.54	3.54	3.54	3.54	3.54	3.54	3.54	3.54	3.54	3.54	3.218	3.218	3.218	3.218	3.218	3.218	3.218	3.218	3.218	3.218	3.218	3.218	3.218	1.85	1.448	1.046	1.046	1.046	1.046	1.046	1.046	1.046	1.046	1.046
YDL056W	3.298	3.298	3.298	3.298	3.62	3.62	4.344	4.666	4.666	4.666	4.666	4.666	4.666	4.666	4.666	4.666	4.666	4.666	4.666	4.666	4.666	4.666	4.666	4.666	4.666	4.908	4.908	4.908	4.908	4.908	4.908	5.31	5.31	5.31	5.31	5.31	5.31	5.31	5.31	4.988	5.39	5.39	5.39	5.39	5.39	5.39	5.39	6.034	5.712
YDR381C-A	0.724	0.724	0.724	0.724	0.724	0.724	0.724	0.724	0.402	0.402	0.724	0.322	0.322	0.322	0.322	0.322	0.322	0.322	0.322	0.322	0.322	0.322	0.322	0.322	0.322	0.322	0.322	0.322	0.322	0.322	0.322	0.322	0.322	0.322	0.322	0.322	0.322	0.322	0.322	0.322	0.322	0.322	0.322	0.322	0.322	0.322	0.322	0.322	0.322
YGR119C	10.218	10.218	11.424	11.424	11.424	11.424	11.424	11.424	11.424	11.746	11.746	11.746	11.746	11.746	11.746	11.344	11.344	11.344	11.344	11.344	11.666	11.666	11.666	11.666	11.666	11.666	11.666	11.666	11.666	11.666	11.666	11.666	11.666	11.666	11.666	11.666	11.666	11.666	11.666	11.666	11.666	11.666	11.344	11.344	11.344	11.344	11.344	11.344	11.344
YKL142W	11.746	11.746	12.47	12.47	12.47	12.47	12.47	12.47	12.47	12.148	12.55	12.55	12.148	12.148	12.148	12.148	12.148	12.148	12.148	12.148	11.826	11.826	11.826	11.826	11.826	11.424	11.424	11.424	11.424	11.424	11.424	11.424	11.424	11.102	11.102	10.7	10.7	10.7	10.7	10.7	10.7	10.7	9.252	9.252	8.608	8.608	8.608	8.608	8.608
YDR439W	6.998	7.4	7.4	7.4	7.4	7.078	6.756	6.756	6.434	6.112	6.434	6.756	6.756	6.756	6.354	6.354	6.354	6.354	6.434	7.56	7.158	7.56	7.56	7.56	7.56	7.56	6.434	6.434	6.032	6.434	6.434	6.434	6.434	6.434	6.434	6.434	7.158	8.284	9.732	10.778	10.778	10.778	10.778	10.778	10.778	10.778	10.778	10.778	10.778
YER123W	14.882	14.882	14.882	14.882	14.882	14.882	14.882	14.882	14.882	14.882	14.882	14.882	14.882	14.882	14.882	14.882	14.882	14.882	14.56	14.56	14.56	14.56	14.56	14.238	14.238	14.238	14.238	14.238	14.238	14.238	14.238	14.238	14.238	14.238	14.238	14.238	14.238	14.64	15.042	15.042	15.042	15.042	15.042	15.042	15.042	15.042	15.042	15.444	15.444
YDR084C	12.63	12.63	13.274	13.274	13.274	12.872	12.872	12.872	13.274	14.882	14.882	14.882	15.284	14.962	14.962	14.962	14.962	14.962	14.962	14.962	14.962	14.56	14.56	14.56	14.56	14.56	14.56	14.56	14.56	14.882	14.882	14.882	14.882	14.882	14.48	15.284	15.284	15.284	15.284	15.284	15.686	15.686	15.686	15.686	15.686	15.686	16.41	16.732	16.732
YLR304C	7.16	7.16	7.16	7.562	7.964	7.964	7.964	7.964	7.964	7.964	7.964	7.964	7.964	9.09	9.09	9.09	9.09	9.09	9.09	9.09	9.09	9.09	9.09	9.09	9.09	9.09	9.09	9.09	9.09	9.09	9.09	9.09	9.412	9.734	9.734	9.734	9.734	9.734	9.734	9.734	9.734	9.734	9.734	9.734	9.734	9.734	9.734	9.734	9.734
YPR088C	6.356	6.356	5.954	7.402	11.184	11.908	11.908	11.908	11.908	11.908	11.908	11.908	12.632	12.632	12.632	13.034	13.034	13.034	13.034	13.034	13.034	13.034	12.712	13.838	13.838	14.884	14.562	14.884	14.884	14.884	14.884	14.884	14.884	14.884	14.884	14.884	15.608	15.608	15.608	15.608	16.01	16.412	16.412	16.814	16.814	17.216	17.216	17.216	17.216
YGL241W	5.47	5.872	6.194	6.194	5.792	5.792	5.39	6.114	5.712	5.712	6.114	6.436	6.436	6.436	6.838	6.838	7.482	7.16	7.482	7.482	7.482	7.482	7.482	7.482	7.884	8.286	9.01	8.688	8.688	8.688	8.688	8.688	8.688	8.688	8.688	8.366	8.366	8.366	8.366	8.366	8.366	8.366	8.366	8.366	8.688	8.688	9.01	9.01	9.01
YER149C	2.172	2.494	2.494	2.816	2.816	2.816	2.816	2.816	2.494	2.896	2.816	2.816	2.816	2.816	2.816	2.816	2.816	3.942	4.746	5.952	5.952	6.274	6.274	6.274	6.274	6.274	6.274	6.274	6.274	6.274	6.274	6.274	6.274	6.274	6.274	6.274	6.274	6.676	6.676	6.676	6.676	6.676	6.676	6.676	6.676	6.998	7.722	7.722	7.722
YNR063W	3.138	3.138	3.138	3.138	3.138	3.138	3.138	2.816	2.816	2.816	2.816	2.816	2.816	2.816	2.816	2.414	2.414	2.414	2.414	2.414	2.414	2.414	2.414	2.414	2.414	2.414	2.414	2.414	2.414	2.414	2.414	2.414	2.414	2.414	2.414	2.414	2.414	2.414	2.414	2.414	2.736	3.138	3.138	3.138	3.54	3.942	3.942	3.942	3.942
YKL034W	10.538	10.538	10.86	12.63	13.756	14.158	14.158	14.158	14.158	14.48	14.48	14.48	14.48	14.48	14.48	14.882	14.48	15.446	15.446	15.446	15.848	15.848	15.848	15.848	15.848	16.25	16.25	16.25	16.25	16.25	16.25	16.25	16.25	16.25	16.25	16.25	16.25	16.25	16.572	16.25	16.25	16.25	16.25	16.25	16.25	16.25	16.25	16.25	16.25
YJR123W	0.644	0.644	0.644	0.644	0.644	0.644	0.644	0.644	0.966	0.966	0.966	0.966	0.966	0.966	0.966	0.966	0.966	0.966	0.966	0.966	0.966	0.966	0.966	0.966	0.966	1.368	1.69	1.69	1.69	1.69	1.69	1.69	1.69	1.69	1.69	1.69	1.69	1.69	1.69	1.368	1.368	1.368	1.69	1.69	1.69	1.69	1.69	1.69	1.69
YHR132W-A	4.988	4.988	4.988	5.39	5.39	5.792	5.792	5.792	5.792	5.792	6.516	8.366	8.366	8.366	8.366	8.366	8.366	8.366	8.366	8.366	8.768	8.366	8.768	9.572	10.376	10.376	10.376	10.778	10.778	10.778	10.778	10.778	10.778	10.778	10.778	10.778	10.778	10.778	10.778	10.778	10.778	10.778	10.778	10.778	10.778	10.778	10.778	10.778	10.778
YOR227W	12.872	12.872	12.872	12.872	12.872	12.872	12.872	12.872	12.872	12.872	12.872	12.872	12.872	12.872	12.872	12.872	12.872	12.872	10.538	10.136	10.136	9.814	9.09	9.09	9.09	9.09	9.09	9.09	9.09	9.09	8.366	8.366	7.964	7.964	7.964	7.964	7.964	7.964	7.964	7.964	7.964	7.24	3.38	2.656	1.69	1.69	1.69	1.69	1.69
YPL233W	1.288	1.288	1.288	1.288	1.288	1.288	1.288	0.966	1.368	1.368	1.69	1.69	1.69	1.69	1.69	2.092	2.092	2.816	2.816	2.816	2.816	2.816	2.816	2.816	3.138	3.138	3.138	3.138	3.54	3.54	3.54	3.54	3.54	3.54	3.54	3.54	3.54	3.54	3.54	3.54	3.54	3.54	4.184	4.586	4.586	4.908	4.908	4.908	4.908
YGL077C	10.456	10.456	10.456	10.456	10.456	10.456	10.134	10.134	10.134	10.134	10.134	10.134	10.134	10.134	10.134	10.536	10.214	9.812	9.812	9.812	10.134	10.134	10.134	10.134	10.536	10.536	10.536	10.536	10.536	10.858	10.858	12.708	12.708	12.708	12.708	12.708	12.708	12.708	13.03	12.708	12.708	12.708	12.708	12.708	12.708	13.11	13.11	13.11	13.11
YIR007W	13.276	13.276	13.276	13.276	13.276	13.276	12.954	12.954	12.954	12.954	12.954	12.954	12.954	12.954	12.954	12.954	12.954	12.954	12.23	12.23	12.23	12.23	12.23	12.23	12.23	12.23	12.23	11.586	10.54	9.896	9.172	8.77	8.046	8.046	8.046	8.046	8.046	8.046	8.046	8.046	8.046	8.046	8.046	8.368	8.368	8.368	8.368	8.368	8.368
YHR205W	12.228	12.228	12.228	12.228	12.228	12.228	12.228	12.228	13.032	13.032	13.032	13.434	13.434	13.434	13.434	13.434	13.434	13.434	13.434	13.434	13.434	13.434	13.836	13.836	13.836	13.836	13.836	13.836	13.836	13.836	13.836	13.836	13.836	13.836	13.836	13.836	13.836	13.836	13.836	13.836	13.836	13.434	13.434	13.756	13.756	13.756	13.756	13.756	13.434
YLR430W	13.676	14.078	13.676	13.676	13.676	13.676	13.676	13.676	13.354	13.354	13.354	13.354	13.354	13.354	13.354	13.354	13.676	13.676	13.998	13.998	13.998	13.998	13.998	13.998	13.998	13.998	13.998	13.998	13.676	13.676	13.676	13.676	13.676	13.676	13.676	13.676	13.676	13.676	13.676	13.676	13.676	13.676	13.676	13.676	13.676	13.676	13.676	13.676	13.274
YPR019W	18.504	18.504	18.504	18.504	18.504	18.504	18.504	18.504	18.504	18.504	18.504	18.504	18.504	18.504	18.504	18.504	18.504	18.504	18.504	18.504	18.504	18.504	18.504	18.504	18.906	18.906	18.906	18.906	18.504	18.906	18.906	18.906	18.906	18.906	18.906	18.906	18.906	18.906	18.906	18.906	18.906	18.906	18.906	18.906	18.906	18.906	18.906	18.906	18.906
YGR276C	8.528	8.206	8.206	7.482	7.482	7.482	7.482	7.482	7.482	7.482	7.16	7.16	7.16	6.998	6.596	6.596	7.562	7.562	7.562	7.562	7.562	7.562	7.562	7.562	7.884	7.482	7.884	7.884	7.884	7.884	7.884	7.16	7.16	7.16	7.16	7.16	7.884	9.332	9.332	9.332	9.654	9.654	9.654	9.654	9.654	10.056	12.63	14.964	14.964
YPL057C	3.138	3.138	3.138	2.414	2.414	2.414	2.414	2.414	2.414	2.414	2.816	2.816	2.816	2.816	2.816	2.816	2.816	2.816	2.816	2.816	2.494	2.332	1.608	2.252	2.252	2.252	2.896	2.896	2.896	2.896	2.896	2.896	2.896	2.896	2.896	2.896	3.218	3.218	4.908	4.908	4.908	4.908	4.908	4.506	4.506	4.506	4.506	4.506	4.506
YDL236W	2.654	2.654	2.654	2.654	2.654	2.654	2.654	2.654	2.654	2.654	2.654	2.654	2.654	2.654	2.654	2.654	2.654	2.654	2.654	2.976	2.976	2.976	2.976	2.976	2.976	2.976	2.976	2.976	2.976	2.976	2.976	2.976	2.976	2.976	2.976	2.976	2.976	2.976	2.976	2.976	2.976	2.976	2.976	2.976	2.976	2.976	2.976	2.976	2.976
YJL004C	10.378	10.378	10.056	9.654	9.654	9.654	9.654	9.654	10.056	10.056	10.056	10.056	10.056	10.056	10.056	10.056	10.056	10.056	10.056	10.056	10.056	10.056	10.056	10.056	10.056	10.056	10.056	10.056	10.056	10.056	10.056	9.654	9.654	9.654	9.976	9.976	10.7	10.378	10.378	10.378	10.378	10.378	10.378	10.378	10.378	10.378	9.976	9.976	9.976
YKL206C	12.388	12.388	12.388	12.79	12.388	12.388	12.388	12.388	13.112	14.238	14.238	14.238	14.238	14.238	14.238	14.238	14.238	14.238	14.238	14.238	14.238	14.238	14.238	14.56	14.56	14.56	14.56	14.56	14.56	14.56	14.56	14.56	14.56	14.56	14.962	14.962	14.962	15.284	15.284	15.284	15.284	14.882	14.882	14.882	14.882	14.882	14.882	14.882	14.882
YOL059W	9.17	9.17	9.17	9.17	9.17	9.17	9.17	9.492	9.492	9.17	9.17	9.17	9.17	9.17	9.17	9.492	9.492	9.492	9.492	9.492	9.492	9.492	9.492	9.492	9.492	9.492	9.17	9.17	9.17	9.17	9.17	9.17	9.17	9.894	10.296	10.296	10.296	10.296	10.296	10.296	10.296	10.296	10.296	10.296	10.296	10.296	10.296	11.1	11.1
YNL258C	8.126	8.126	8.85	8.85	8.85	9.252	9.976	12.792	12.792	12.792	12.792	12.792	13.194	13.516	13.194	13.194	13.194	13.194	13.516	14.16	14.16	14.16	14.16	14.482	14.482	14.482	14.482	14.482	14.482	14.482	14.482	14.884	14.884	14.884	14.884	14.884	14.884	14.884	14.884	14.884	14.884	14.884	14.884	14.884	14.884	14.884	14.884	14.884	14.884
YKR072C	2.976	2.976	2.976	2.976	2.976	2.976	2.976	2.976	2.976	2.654	2.654	2.654	2.654	2.654	2.654	2.976	2.172	2.172	2.172	2.172	2.172	2.172	2.172	2.172	2.172	1.77	1.77	1.77	1.77	1.77	1.77	1.77	2.574	2.574	2.574	3.7	4.022	4.344	4.344	4.344	4.344	4.344	4.344	4.746	4.746	5.068	5.872	5.872	6.596
YGL242C	6.356	5.31	4.184	3.7	3.7	4.102	4.102	4.102	4.102	3.378	4.102	6.676	6.676	6.676	7.32	7.32	7.32	7.642	8.768	8.768	9.492	9.492	9.814	9.814	9.814	9.814	9.814	9.814	9.814	9.814	9.814	10.216	10.216	10.216	10.216	10.538	10.538	10.538	10.538	10.538	10.538	10.538	10.538	10.538	11.584	11.584	11.584	11.906	11.906
YPL237W	11.102	11.102	11.102	10.78	10.78	10.458	10.458	10.458	10.458	10.458	10.458	10.458	10.458	10.458	10.458	10.458	10.458	10.136	10.136	10.136	10.136	9.412	9.412	9.09	8.688	8.688	8.688	8.688	8.688	8.688	8.688	8.688	8.688	8.688	8.688	8.688	9.01	9.01	9.01	9.01	9.01	8.366	8.044	7.642	7.642	7.642	7.642	6.918	6.918
YMR288W	8.284	8.686	8.686	8.686	8.686	8.686	8.284	8.928	9.33	10.778	10.778	11.18	11.18	11.18	11.26	10.858	10.858	10.858	10.134	9.33	8.928	8.928	10.134	10.134	10.134	10.456	10.778	10.778	11.18	11.904	14.398	16.892	19.546	19.546	19.868	19.868	21.236	21.236	21.558	21.558	21.558	21.558	21.558	21.558	21.558	21.558	21.558	21.558	21.558
YHL009C	4.746	3.62	2.816	2.414	2.414	2.414	2.414	2.414	2.414	2.414	2.092	2.092	2.092	2.092	2.092	2.092	2.092	2.092	2.092	2.092	2.092	2.092	2.092	1.368	1.046	0.644	0.644	0.644	0.644	0.644	0.644	0.644	0.644	0.644	0.644	0.644	0.644	0.644	0.644	0.644	0.644	0.644	0.644	0.644	0.644	0.644	0.644	0.644	0.644
YBR133C	5.632	5.632	5.632	5.632	4.748	4.426	4.426	4.828	4.828	4.828	4.828	4.828	4.828	4.828	4.828	5.23	5.23	5.23	5.23	5.23	5.23	5.552	5.552	5.874	5.23	5.954	5.954	5.954	5.954	5.954	5.954	5.954	5.954	5.954	5.954	5.954	5.954	5.954	6.678	6.678	6.678	6.276	6.276	6.276	6.276	6.276	6.276	6.276	6.276
YHR081W	8.608	8.608	8.608	8.608	8.608	8.608	8.608	8.528	8.528	8.206	8.206	7.884	7.884	7.884	7.562	7.562	6.918	6.918	6.516	6.516	6.516	6.516	6.516	6.516	6.516	6.516	5.792	5.792	5.792	5.792	5.792	5.792	5.148	4.988	4.666	4.666	4.264	4.264	4.264	4.264	4.264	3.942	3.54	3.54	3.218	2.816	2.816	2.816	2.414
YKL072W	15.042	16.49	16.49	16.49	16.49	16.49	17.214	19.306	19.306	19.306	20.03	20.03	20.03	20.03	20.03	20.03	20.03	20.03	20.03	20.754	20.754	20.754	20.754	20.754	21.076	21.076	21.478	21.478	21.478	21.478	21.478	21.478	21.478	21.478	21.478	21.88	21.88	22.202	22.202	22.202	22.202	22.202	22.202	22.202	22.202	22.202	22.202	22.202	22.202
YPL064C	9.734	9.734	10.378	10.378	10.378	10.378	10.378	10.378	10.378	10.378	10.378	10.378	10.378	10.056	10.056	10.056	10.056	10.056	10.056	10.378	10.378	10.378	10.378	10.378	10.378	10.7	10.7	11.102	11.102	11.102	11.102	11.102	11.102	11.102	11.424	11.826	11.826	11.826	11.826	11.826	11.504	11.102	11.102	10.7	10.7	11.022	11.022	11.022	11.022
YGR194C	8.286	8.286	8.286	8.286	8.286	8.286	8.286	8.286	8.286	8.286	8.286	8.286	7.16	6.758	6.034	6.034	5.632	5.632	6.356	6.356	6.356	6.356	6.678	6.678	6.678	6.678	6.678	6.678	6.678	6.678	6.356	6.356	6.356	6.356	6.356	6.034	6.034	6.034	5.632	5.632	5.632	5.632	5.632	5.632	5.632	5.632	5.632	5.632	5.31
YGR210C	10.78	11.102	11.102	11.102	11.102	11.102	11.424	11.424	11.424	11.424	11.424	11.424	11.424	11.424	11.424	11.424	11.424	11.424	11.424	11.424	11.424	11.424	9.574	9.172	9.172	8.448	8.448	8.448	7.402	7.804	5.792	5.792	5.792	5.792	5.792	6.838	6.838	6.838	6.838	6.838	6.758	6.758	6.758	7.08	7.08	6.758	7.16	7.16	7.16
YHR147C	9.734	9.734	9.734	9.734	9.734	9.734	9.734	9.734	9.734	9.734	9.734	9.734	9.734	10.056	10.056	10.056	10.86	11.182	13.354	13.354	13.354	13.354	13.354	13.354	13.354	13.354	13.354	13.354	13.354	13.354	13.354	13.354	13.354	13.354	13.354	13.354	13.354	13.354	13.354	13.354	13.354	13.354	13.354	13.354	13.354	13.354	13.354	13.354	13.354
YJL060W	9.974	9.974	9.974	9.974	9.974	10.698	10.698	11.02	11.02	11.02	11.02	11.02	11.02	11.02	11.262	11.262	11.262	11.262	11.262	11.262	11.262	11.262	11.262	11.262	10.94	10.94	10.94	10.94	10.94	10.94	10.94	10.94	10.94	10.94	10.94	10.94	10.94	11.342	11.342	11.342	11.342	11.342	11.342	11.342	11.342	11.342	11.342	11.342	11.342
YGR203W	11.582	10.456	10.456	10.376	10.054	10.054	10.054	10.054	10.054	10.054	10.054	10.054	10.054	10.054	8.928	8.204	8.204	8.204	8.204	8.204	8.204	8.204	7.882	7.882	7.882	7.882	7.882	7.48	7.48	7.802	8.204	7.158	8.204	8.284	8.284	8.284	8.284	9.008	10.054	10.054	11.502	11.502	11.904	12.95	12.95	13.996	13.996	13.996	13.996
YIL111W	8.044	8.124	8.526	8.848	8.848	8.848	8.848	8.848	8.848	9.572	9.572	9.894	9.894	9.894	9.894	9.894	9.894	9.894	9.894	9.894	9.894	9.894	9.894	9.894	9.894	9.894	10.216	9.814	9.814	9.814	9.814	9.814	9.814	9.814	9.814	9.814	9.814	9.814	9.412	9.734	9.734	9.734	9.734	9.734	9.734	9.734	9.734	9.734	9.734
YNR075W	3.942	3.942	3.942	4.264	4.988	5.31	7	7	7	7	7	7	6.678	6.678	6.678	6.678	6.678	6.678	6.678	6.678	6.356	5.954	6.276	6.276	6.276	6.678	7.402	7.724	7.724	7.724	7.724	7.966	8.368	9.092	9.092	9.092	9.414	9.414	9.414	9.414	9.414	9.414	9.414	9.736	9.736	9.736	9.736	9.736	9.736
YNR041C	6.516	6.516	6.516	6.194	6.194	6.194	6.194	6.194	6.194	6.194	6.194	6.516	6.516	6.516	6.516	6.516	6.516	6.114	6.114	6.114	6.114	6.436	6.436	6.758	6.758	6.758	7.08	7.08	7.08	8.206	8.206	7.884	8.608	8.608	9.252	9.574	9.574	9.574	9.574	9.574	9.574	9.574	9.574	9.574	9.574	9.976	9.976	10.378	10.378
YBL023C	4.264	4.264	4.264	4.586	4.586	4.586	4.586	4.586	4.586	4.586	4.908	4.908	4.908	4.908	4.908	4.908	4.908	4.908	4.908	4.908	4.908	4.908	4.908	4.908	4.908	4.586	4.586	4.586	4.586	4.586	5.39	5.39	5.39	5.39	5.39	5.39	5.39	5.39	5.39	5.39	5.39	5.39	5.39	5.39	5.39	5.39	5.39	5.39	5.39
YKL069W	11.024	11.426	11.426	11.426	11.426	11.426	11.426	11.426	11.748	11.748	11.748	11.748	12.472	12.472	12.472	12.472	12.472	12.472	12.472	12.472	12.472	12.472	12.472	12.794	12.794	12.794	12.794	12.794	12.794	12.794	12.794	12.794	12.794	12.794	12.794	13.116	13.116	13.116	13.116	13.116	13.116	13.116	13.116	13.116	12.794	12.794	12.794	12.794	12.794
YPL024W	4.666	4.666	4.666	5.068	5.068	5.068	5.068	5.068	5.068	5.068	5.068	5.068	5.068	5.068	4.746	4.344	4.344	4.344	4.344	4.344	4.344	4.344	4.344	4.344	4.344	4.344	4.344	4.344	4.344	4.344	4.344	4.344	4.344	4.344	3.7	2.896	2.896	2.896	2.896	2.896	2.896	2.896	2.896	2.896	2.896	2.896	2.896	2.574	2.574
YLR209C	2.574	3.298	3.62	4.264	4.264	4.264	6.516	7.642	10.136	10.136	10.136	10.136	10.136	11.182	11.182	11.504	11.504	11.504	11.504	11.826	12.148	12.148	12.792	12.792	13.194	13.918	13.918	13.918	13.918	13.918	13.918	14.24	14.24	15.044	15.044	15.044	15.044	15.366	15.366	15.366	15.366	15.768	15.768	16.09	16.09	16.09	16.09	16.09	16.09
YLR305C	9.25	9.25	9.25	9.25	9.25	9.25	10.618	10.618	10.618	10.618	10.618	10.618	10.618	10.618	10.618	10.618	10.618	10.618	10.618	10.618	10.216	10.216	10.216	9.814	9.814	9.814	9.814	9.814	9.814	9.814	9.814	9.814	9.814	9.814	9.814	9.01	9.01	9.01	9.01	9.01	9.01	9.01	9.01	8.688	8.286	8.286	8.286	7.884	7.884
YOL141W	15.846	15.846	15.846	15.846	15.524	15.524	15.524	15.524	15.524	14.8	14.478	14.478	12.95	12.628	12.226	12.226	11.904	11.904	11.582	11.582	8.446	6.998	4.424	4.022	4.022	4.022	4.344	4.344	4.344	4.746	4.746	4.746	4.746	4.746	6.114	6.114	6.114	6.516	6.516	6.918	6.918	7.16	7.16	7.482	7.482	7.482	7.482	7.482	7.482
YDR155C	6.034	6.034	6.356	6.356	6.758	7.724	7.322	7.724	7.724	7.724	7.724	8.448	8.448	8.448	8.448	8.77	8.77	8.77	9.092	9.092	9.092	9.092	9.092	9.092	9.092	9.092	9.092	9.092	9.092	9.092	9.092	9.092	9.092	9.092	9.092	9.816	9.816	10.54	10.54	10.54	10.54	10.54	10.54	10.54	11.264	11.264	11.264	11.586	11.586
YDR295C	11.022	11.344	11.344	11.344	11.344	11.344	11.344	11.344	11.344	11.344	11.344	11.344	11.344	11.666	11.666	11.666	11.666	11.666	11.666	11.666	11.666	11.666	11.666	11.666	11.666	11.666	11.666	11.666	11.666	11.666	11.666	11.666	11.666	11.666	11.666	11.666	11.666	11.666	11.666	11.666	11.666	11.344	11.344	11.344	11.344	11.022	11.022	11.022	11.022
YJR063W	9.896	9.896	9.494	5.794	5.794	5.472	5.15	5.552	5.552	5.552	5.552	5.552	5.552	5.552	5.552	5.552	5.552	5.552	5.552	5.23	5.23	4.104	3.138	2.172	2.574	4.022	4.022	4.022	4.022	4.022	4.022	4.022	4.022	4.344	4.666	4.666	4.666	4.666	5.068	5.068	5.068	5.068	5.068	5.068	5.39	5.39	5.39	5.792	5.792
YER025W	12.228	12.228	12.228	12.228	12.228	12.228	12.228	12.228	12.228	12.228	12.228	12.872	12.872	12.872	12.872	13.596	13.596	13.596	13.596	13.596	13.596	13.596	13.596	13.918	13.998	13.998	13.998	13.998	13.998	13.998	13.998	13.998	13.998	13.998	14.32	14.32	14.32	14.32	14.32	14.32	14.32	14.32	14.32	14.32	14.32	14.642	14.642	14.642	14.642
YBL041W	6.678	6.678	6.678	7.08	6.678	6.678	6.678	6.678	6.678	7	7	7	7	7	7	7	7	7	6.034	6.034	6.034	6.034	6.034	6.034	5.712	5.712	5.712	5.712	5.712	5.712	5.712	5.39	5.39	5.39	3.62	3.942	3.942	4.344	4.344	4.344	4.344	4.344	4.022	4.022	4.022	4.022	4.022	4.022	4.022
YDR076W	10.94	10.94	12.388	12.388	12.388	12.71	12.71	12.71	12.71	13.112	13.112	13.112	13.514	13.514	13.514	13.514	13.514	13.112	13.112	13.112	13.112	13.112	13.112	13.112	13.112	13.434	13.434	13.434	13.434	13.434	13.434	13.434	13.756	13.756	13.756	13.756	13.756	13.756	13.756	13.756	13.756	13.756	13.756	13.756	13.756	13.756	13.756	13.756	13.756
YHR148W	8.93	9.252	9.252	9.252	9.252	9.252	9.252	9.252	9.252	9.252	9.252	9.252	9.252	9.252	9.252	9.252	9.252	9.252	9.252	9.252	9.252	9.252	9.252	9.252	9.252	9.252	9.252	9.252	9.252	9.252	9.252	9.252	9.252	9.252	9.252	9.252	9.252	9.252	9.252	9.252	9.252	9.252	9.252	9.252	9.252	9.252	9.252	9.252	9.252
YOL146W	5.794	5.794	5.794	5.794	5.794	5.794	6.116	8.208	8.208	9.012	9.334	9.334	9.334	9.334	9.334	9.334	9.334	9.334	9.334	9.334	9.334	9.736	9.736	9.736	9.736	9.736	9.736	9.414	9.414	9.736	10.702	11.506	11.506	11.506	11.506	11.506	11.506	11.506	11.506	11.506	11.506	11.506	11.506	11.506	11.506	11.506	11.506	11.506	11.506
YIL106W	0	0	0	0	0	0	0	0	0	0	0	0	0	0	0	0	0	0	0	0	0	0	0	0	0	0	0	0	0	0	0	0	0	0	0	0	0	0	0	0	0	0	0	0	0	0	0	0	0
YDR419W	3.218	3.218	3.218	3.218	3.218	2.172	1.448	1.046	1.046	1.046	1.046	1.046	1.046	1.046	1.046	1.046	1.046	1.046	1.046	1.046	1.368	1.77	1.77	1.77	1.77	1.77	1.77	1.77	1.77	1.77	1.77	1.77	1.77	1.77	1.77	2.092	2.092	2.092	2.092	2.092	2.092	2.092	2.092	2.092	2.092	1.77	1.77	1.77	1.77
YDL144C	6.274	6.274	6.274	6.274	6.274	6.274	6.274	6.274	6.274	6.274	6.274	6.274	6.274	6.274	6.274	6.676	6.676	6.676	6.676	6.676	6.676	6.676	6.676	6.676	6.274	6.274	6.274	5.872	5.148	4.746	4.746	4.746	5.148	5.148	5.148	5.148	5.148	5.148	5.148	5.148	5.148	5.148	5.148	5.148	5.148	5.148	5.148	4.746	4.746
YEL063C	8.688	8.286	8.286	8.286	8.286	8.286	8.286	6.516	6.436	6.838	7.482	9.896	9.896	9.896	9.896	9.896	9.896	9.896	9.896	9.896	11.746	11.746	11.746	11.746	11.746	11.746	11.746	11.746	11.746	11.826	11.826	12.228	12.55	13.274	13.274	13.274	12.872	12.872	12.55	12.228	12.228	12.228	12.228	12.228	12.228	11.826	11.826	11.424	11.746
YER041W	5.31	5.23	5.23	6.436	6.436	6.436	6.838	7.804	7.804	7.804	7.804	7.804	7.804	7.804	7.804	7.804	7.482	7.482	7.482	7.482	7.482	7.482	7.482	7.482	7.482	7.482	7.482	7.482	7.482	7.884	7.884	7.884	7.884	7.884	9.412	9.412	9.412	9.412	9.412	9.412	9.412	9.412	9.412	9.412	9.412	9.814	9.814	9.814	9.814
YOR317W	10.458	10.458	10.458	9.412	9.412	9.412	9.412	9.412	9.412	8.366	8.366	7.16	7.16	7.16	7.16	5.954	5.954	5.954	5.954	4.988	4.988	4.666	4.666	4.666	4.666	4.666	4.666	4.666	4.666	4.264	4.264	4.264	4.264	4.264	4.264	4.264	4.264	4.264	3.942	3.942	3.942	3.942	3.218	2.574	2.574	2.574	2.574	2.574	2.574
YNL072W	4.104	4.104	4.104	2.736	4.426	4.426	4.426	4.426	4.908	5.23	5.552	5.552	5.552	5.552	5.552	5.552	6.678	8.126	8.528	8.528	8.528	8.85	10.218	9.816	9.816	9.816	10.62	10.62	10.62	10.62	10.62	10.62	10.62	11.022	11.022	11.424	11.424	11.424	11.424	11.424	11.424	11.424	11.424	11.826	12.148	12.792	12.792	13.114	13.114
YBR138C	18.022	18.344	18.344	18.344	18.344	18.746	18.746	18.746	18.746	18.746	18.746	18.746	18.746	18.746	18.746	18.746	18.746	18.746	18.746	18.746	18.746	18.424	18.424	18.424	18.424	18.424	18.424	18.424	18.424	18.424	18.424	18.424	18.424	18.424	18.424	18.424	18.424	18.424	18.424	18.424	16.976	16.976	16.976	16.976	17.378	17.378	17.378	17.378	17.378
YJR001W	0.322	0.322	0.322	0.322	0.322	0.322	0.322	0.322	0.322	0	0	0	0	0	0	0	0	0	0	0	0	0	0	0	0	0	0	0	0	0	0	0	0	0	0	0	0	0	0	0	0	0	0	0	0	0	0	0	0
YNL281W	7.24	6.838	6.838	6.838	6.838	7.24	7.24	7.24	7.24	7.24	7.24	7.24	7.24	7.24	7.24	7.562	7.562	7.562	7.562	7.562	7.562	7.562	7.562	7.562	7.562	7.562	7.562	7.562	7.562	7.562	7.562	7.562	7.562	7.562	7.562	7.562	7.562	7.562	7.562	7.562	7.562	7.562	7.562	7.562	7.562	7.562	7.562	7.562	7.562
YBR200W	4.586	4.586	4.586	4.586	4.586	4.586	4.184	4.184	4.184	4.184	3.54	3.54	3.218	3.218	3.218	3.218	3.218	3.218	3.218	3.218	3.218	3.218	3.54	3.54	3.54	3.54	3.54	3.54	3.54	3.54	3.54	3.54	3.54	3.54	3.54	3.54	3.54	3.54	3.54	3.54	3.54	3.54	3.54	2.816	2.816	2.414	2.414	2.414	2.414
YFL048C	8.288	8.61	8.288	8.288	8.288	8.288	8.288	8.288	8.288	8.288	8.69	8.69	8.69	8.69	8.69	8.69	8.69	8.69	8.69	8.69	8.69	8.69	8.69	8.69	8.69	8.69	8.69	8.69	8.69	8.69	8.69	8.69	8.69	8.69	8.69	8.69	8.69	8.69	8.69	8.69	8.69	8.69	8.69	8.69	8.69	8.69	8.69	8.69	8.69
YLR225C	8.93	8.93	8.286	8.286	8.286	8.688	8.688	8.688	8.688	9.09	9.09	9.09	9.09	9.09	9.09	9.09	9.09	9.09	9.492	9.814	9.814	9.814	9.814	9.814	9.814	9.734	9.734	9.734	9.734	9.734	9.734	9.734	9.734	9.734	9.734	9.734	9.332	9.332	9.332	9.01	9.01	9.01	9.01	8.688	8.688	8.688	8.688	8.688	8.688
YLR417W	5.148	5.148	5.148	5.148	5.148	5.148	5.148	4.826	4.504	3.7	4.424	4.022	4.424	4.424	4.424	4.424	4.424	4.424	4.424	4.826	5.148	5.872	5.872	6.194	5.792	5.792	5.792	5.792	5.792	5.792	5.39	5.712	6.114	5.39	6.114	6.114	7.884	7.884	8.608	8.608	8.608	8.93	8.93	8.93	8.93	8.93	9.332	9.332	9.332
YDR247W	7.722	7.32	7.32	7.32	6.918	6.918	6.918	6.918	6.918	6.918	6.918	6.918	6.516	6.516	6.516	6.516	6.114	6.114	6.114	6.114	6.114	5.712	3.942	3.942	3.62	4.344	4.344	4.344	4.344	4.344	4.344	4.344	4.344	4.746	4.746	4.746	4.746	4.424	4.424	4.022	5.55	5.55	5.55	5.55	5.55	5.55	5.55	5.55	5.55
YJL136C	18.34	18.34	18.34	18.34	18.34	18.34	17.938	17.938	17.938	17.938	17.938	17.938	17.938	17.938	17.938	17.938	17.536	17.536	17.536	17.536	17.536	17.536	17.536	17.536	17.536	17.536	17.536	17.536	17.536	17.536	17.536	17.134	17.134	17.134	17.134	17.134	17.134	17.134	17.134	17.134	17.134	17.134	16.008	16.008	16.008	16.008	16.008	16.008	16.008
YJL084C	3.298	3.62	3.62	3.62	3.62	3.62	4.264	5.47	5.47	6.516	6.516	6.516	6.838	6.838	6.838	6.838	6.838	8.286	8.688	9.01	9.01	9.01	9.01	9.01	9.01	9.01	9.01	9.01	9.01	9.01	9.01	9.01	9.412	9.412	9.412	9.412	9.412	9.412	9.412	9.412	9.412	9.412	9.412	9.412	9.412	9.412	9.412	9.412	9.412
YOR340C	1.69	1.69	2.736	3.46	3.782	4.586	4.586	4.586	4.586	5.31	5.632	5.954	5.954	5.954	5.954	5.954	5.954	5.954	5.954	5.954	5.954	6.276	6.276	6.276	6.276	6.276	6.276	6.276	7.322	7.322	7.322	7.322	7.322	7.322	7.322	7.322	7.322	7.322	7.322	7.644	7.644	8.046	8.046	8.046	8.046	8.046	8.046	8.046	8.046
YBR198C	14.078	14.078	14.078	14.078	14.078	14.078	14.078	14.078	14.078	14.4	14.4	14.4	14.4	14.4	14.4	14.4	14.078	14.078	14.078	14.078	14.078	14.078	14.078	14.078	13.676	13.676	13.676	13.676	13.676	13.676	13.676	13.676	13.274	13.274	12.63	12.63	12.63	12.63	12.63	12.63	12.63	11.986	11.986	11.986	11.986	11.986	12.308	12.308	12.308
YKL033W	10.942	10.942	10.942	10.942	10.942	10.942	10.54	10.54	10.54	10.54	10.54	9.414	8.77	7.564	7.242	8.288	7.886	7.886	7.886	7.484	7.484	6.84	6.84	6.84	7.644	9.012	9.012	9.414	9.414	9.414	9.414	9.092	9.092	8.77	9.172	9.172	9.494	9.574	9.896	9.896	9.896	9.896	9.896	9.896	9.252	9.654	10.78	11.182	12.308
YDR391C	6.114	6.114	6.436	6.436	6.758	7.16	7.08	7.402	7.402	7.402	7.402	8.206	8.206	8.206	8.206	8.206	8.206	8.528	8.528	8.528	8.528	8.528	8.528	8.85	8.85	8.85	8.85	8.85	8.85	8.85	8.85	8.85	8.85	8.85	8.448	8.448	8.448	8.448	8.77	8.77	8.77	8.77	8.77	9.172	9.172	9.172	9.172	9.172	9.172
YKR024C	4.506	4.506	2.656	2.334	2.736	3.058	4.184	4.586	4.586	4.586	4.586	5.712	5.712	5.712	5.712	6.114	6.114	6.114	6.114	6.516	6.516	6.516	6.516	6.918	6.918	6.918	6.918	7.24	7.24	7.562	7.562	7.964	7.964	7.964	7.964	8.286	8.286	8.608	8.608	8.608	8.608	8.608	8.608	8.608	8.608	8.608	8.608	8.608	8.608
YPR181C	11.344	11.344	11.344	11.344	11.344	11.344	11.344	11.344	11.344	11.344	11.022	11.022	11.022	11.022	11.022	11.022	11.022	11.022	11.022	11.022	10.7	10.378	10.7	10.7	10.7	10.7	10.7	10.7	10.7	10.7	10.7	10.7	10.7	10.7	10.7	10.7	10.7	10.7	10.7	10.7	10.7	10.378	10.378	10.378	10.056	9.654	9.654	9.654	9.654
YEL032W	0	0	0	0	0	0	0	0	0	0	0	0	0	0	0	0	0	0	0	0	0	0	0	0.322	0.644	0.644	0.644	0.644	0.644	0.644	0.644	0.644	0.644	0.644	0.644	0.644	0.644	0.966	0.966	0.966	0.966	0.966	0.966	0.966	0.966	0.966	0.966	0.966	0.966
YGL169W	3.62	4.022	4.022	4.022	4.344	4.344	5.39	5.39	5.712	6.034	6.034	6.034	6.034	6.034	6.034	6.034	6.034	6.034	6.034	6.034	6.034	6.034	6.034	6.356	7.402	7.402	7.724	7.724	7.724	8.368	8.368	8.368	8.368	8.368	9.092	9.092	9.092	9.092	9.092	9.092	9.092	9.092	9.092	9.414	9.414	9.414	9.736	9.736	9.736
YHL025W	7.16	7.16	7.16	7.16	7.16	7.16	7.16	7.16	7.16	7.16	6.758	6.758	5.712	5.712	5.712	5.712	5.712	5.39	5.39	5.39	5.39	5.39	5.39	5.39	5.39	5.39	5.39	3.62	3.62	3.62	3.62	3.62	3.62	3.62	3.62	3.62	4.264	4.264	4.264	4.264	3.942	3.942	3.298	3.298	3.298	2.976	2.574	2.574	2.574
YJL061W	7.242	7.242	7.644	7.644	7.644	7.644	7.644	7.644	7.644	7.644	8.61	9.012	9.012	9.012	10.218	10.54	10.54	10.54	10.54	10.54	10.54	10.54	10.862	11.184	11.184	11.908	11.908	11.908	11.908	11.908	11.908	11.908	11.908	11.908	11.908	11.908	11.908	11.506	11.104	11.104	11.104	11.104	11.104	11.104	11.104	11.104	11.104	11.506	11.506
YOR247W	0	0	0	0	0	0	0	0	0	0	0	0	0	0	0	0	0	0	0	0	0	0	0	0	0	0	0	0	0	0	0	0	0	0	0	0	0	0	0	0	0	0	0	0	0	0	0	0	0
YPL194W	9.01	9.01	9.01	9.01	8.608	8.286	8.286	8.286	8.286	8.286	8.286	9.332	9.01	9.01	9.01	9.01	9.412	9.412	9.412	9.734	10.136	10.136	10.458	10.458	10.458	10.458	10.458	10.458	10.458	10.458	10.458	10.458	10.458	10.458	10.458	10.458	10.86	10.538	10.538	10.538	10.538	10.538	10.538	10.538	10.538	10.538	10.538	10.86	10.86
YFR021W	8.044	8.044	8.044	8.366	7.562	7.562	7.562	7.884	7.642	8.93	8.528	8.528	8.528	8.528	8.528	8.528	8.528	8.528	8.528	8.528	8.528	8.85	8.85	8.85	8.85	8.85	8.85	8.85	8.85	8.85	8.85	8.85	8.448	8.448	8.448	8.448	8.448	8.448	8.448	8.448	8.448	8.448	8.126	8.126	8.126	8.126	8.126	8.126	8.126
YDL132W	16.97	16.97	16.97	17.372	17.372	17.372	17.372	17.372	17.372	17.372	17.372	17.372	17.372	17.372	17.372	17.372	17.372	17.372	17.372	17.372	17.372	17.372	17.05	17.05	17.05	17.05	17.05	17.05	16.648	16.648	16.648	16.648	16.648	16.648	16.648	16.648	16.648	16.648	16.648	16.648	16.648	16.648	16.648	16.648	16.648	16.648	16.648	16.648	16.648
YOR299W	2.494	2.816	2.816	2.816	2.816	2.816	2.816	2.816	2.494	2.494	2.494	2.494	2.494	2.494	2.494	2.494	2.494	2.494	2.494	2.494	2.494	2.172	2.172	1.77	1.448	1.448	1.448	1.448	1.448	1.448	1.448	1.448	1.448	1.448	1.448	1.448	1.448	1.448	1.448	2.092	2.092	2.092	2.092	2.092	2.092	2.092	2.092	2.092	2.092
YGR155W	14.078	13.756	13.434	13.112	13.112	13.112	13.112	13.112	12.79	12.79	12.79	13.112	13.112	13.112	12.71	12.388	12.066	12.066	12.388	15.364	15.364	15.364	15.364	15.364	15.364	15.686	15.686	15.686	16.088	16.088	16.41	16.812	16.812	16.812	16.812	16.812	16.812	16.812	16.812	16.812	16.41	16.41	16.41	16.41	15.686	15.686	15.284	15.284	15.284
YPL188W	6.516	6.516	6.516	6.516	7.24	7.24	7.562	7.562	7.562	7.562	9.01	10.136	10.136	10.136	10.136	10.538	10.538	10.538	10.538	10.538	10.538	10.538	10.538	10.538	10.538	10.538	10.538	10.538	10.538	10.538	10.538	10.538	10.538	10.538	10.538	10.538	10.538	10.538	10.538	10.538	10.538	10.538	10.538	10.538	10.538	10.538	10.538	10.538	10.538
YOR315W	0.402	0.402	0.402	0.402	0.402	0.402	0.402	0.402	0.402	0.402	0.402	0.402	0.402	0.402	0.402	0.402	0.402	0.724	0.724	0.724	0.724	0.724	0.724	0.724	0.724	0.724	0.724	0.724	0.724	0.724	0.724	0.724	0.724	0.724	0.724	0.724	0.724	0.724	0.724	0.724	0.724	0.724	0.724	0.724	0.724	0.724	0.724	0.724	0.724
YPL083C	6.356	6.356	6.356	6.356	6.356	6.356	6.356	6.356	6.356	6.356	6.356	6.678	6.678	6.678	6.678	6.678	6.678	7	7	7	7	7	7	7.402	7	7	7	7	7	7	7	7.644	7.644	9.092	9.092	9.092	9.092	9.092	9.494	9.494	9.494	9.494	9.494	9.494	9.494	9.494	9.092	9.092	9.092
YIR024C	4.906	5.308	5.388	4.664	5.228	5.228	5.228	5.228	5.228	5.63	5.228	5.228	5.228	5.228	5.228	5.228	5.228	4.906	6.194	6.838	6.838	6.838	6.838	7.562	7.562	7.964	7.964	7.964	7.964	7.964	7.964	7.964	7.24	7.24	7.562	8.93	8.93	8.93	8.93	8.93	8.93	8.93	8.93	10.378	10.378	10.378	11.424	12.068	12.068
YOR301W	10.698	10.698	10.698	10.698	10.698	10.698	10.698	10.698	10.698	10.698	10.698	10.698	10.698	10.778	10.778	10.778	10.376	10.698	10.698	10.698	10.698	10.698	10.698	10.698	10.698	10.698	10.698	10.376	10.376	10.376	10.376	10.376	10.376	10.778	10.778	10.778	10.456	10.858	10.858	10.858	10.858	10.858	10.858	10.858	10.858	10.858	10.858	10.858	10.858
YDR374W-A	7.24	7.642	7.642	7.642	7.642	7.642	7.964	7.964	7.964	7.964	9.412	9.412	11.664	11.664	12.308	12.308	12.308	12.308	12.308	12.308	12.308	12.308	12.308	12.308	12.308	12.308	12.308	12.308	12.308	12.308	12.308	12.308	12.308	12.308	12.308	12.308	12.308	12.308	12.308	12.308	12.308	12.308	12.308	12.308	12.308	12.308	12.308	12.308	12.308
YML060W	6.356	5.23	5.23	5.552	5.552	5.552	5.552	5.552	5.552	5.552	5.552	5.552	4.104	4.104	4.506	4.184	4.184	4.184	4.184	4.184	3.54	3.138	3.138	2.172	2.172	2.172	2.172	2.172	2.172	2.172	2.574	2.976	3.298	4.666	9.574	9.574	9.574	9.574	9.574	9.574	9.574	9.976	10.62	10.62	11.344	11.344	11.344	11.666	11.666
YOR304W	6.274	6.676	7.4	7.802	7.802	8.124	8.124	8.124	8.124	8.124	8.124	8.124	8.124	7.722	8.124	8.124	8.124	8.124	8.124	8.124	8.124	8.124	8.124	7.802	7.4	6.998	6.998	8.124	7.722	7.722	7.722	7.722	7.722	7.722	7.722	7.722	7.722	8.044	8.044	8.044	8.044	8.044	8.044	8.044	8.044	9.09	9.09	9.412	9.412
YML103C	4.264	4.988	4.988	5.31	6.436	7.482	7.884	8.286	8.286	8.286	8.286	8.688	9.01	9.734	9.734	10.458	10.458	10.458	10.458	10.458	10.458	10.458	10.458	10.86	10.86	10.86	10.86	10.86	10.86	10.86	10.86	10.86	10.86	10.86	10.86	10.86	10.86	10.86	10.86	10.86	10.86	10.86	10.86	10.86	10.86	10.86	10.86	10.86	10.86
YNL326C	6.194	6.194	6.194	6.194	6.516	6.516	6.516	6.516	6.516	6.516	6.516	7.16	7.562	7.562	7.562	7.562	7.562	7.562	7.562	7.562	7.562	7.964	8.608	9.734	9.734	9.734	9.734	9.734	9.734	10.7	10.7	11.022	11.022	11.022	11.022	11.022	11.022	11.022	11.022	11.022	11.022	11.022	11.344	11.344	11.344	11.344	11.344	11.344	11.344
YGL112C	8.206	8.206	8.206	8.608	8.608	8.608	8.608	8.206	8.206	8.206	7.804	7.402	7.402	7.08	7.08	7.08	7.08	8.608	10.458	11.262	11.262	11.262	11.664	11.664	11.664	11.664	11.986	11.986	11.986	11.986	11.986	11.986	11.986	11.986	11.986	12.388	12.388	13.434	13.756	13.756	14.078	14.078	14.078	14.078	14.48	14.48	14.48	14.48	14.48
YPL012W	12.306	12.306	12.306	12.306	12.306	12.306	12.306	12.306	12.306	12.306	12.306	12.306	12.306	12.306	12.306	11.582	11.582	11.18	11.18	11.18	11.582	11.582	11.582	11.582	11.582	11.582	11.904	11.904	11.904	11.904	11.904	11.904	11.904	11.904	11.904	11.904	11.904	11.502	11.502	11.502	11.502	11.502	11.502	11.502	11.502	11.502	11.502	11.502	11.502
YPL262W	5.632	5.632	5.632	6.034	6.034	6.034	6.034	6.034	6.034	6.034	6.034	6.034	6.356	6.678	6.678	6.678	6.678	6.678	6.678	6.678	6.678	6.678	6.678	6.678	6.678	6.678	6.678	6.678	6.678	7.08	7.08	7.08	7.08	7.08	7.08	7.08	7.08	7.08	7.402	7.402	7.402	7.402	7.402	7.402	7.402	7.402	7.402	7.402	7.402
YGR080W	10.138	10.138	10.138	10.138	9.736	9.736	9.736	9.414	9.816	9.816	9.414	9.414	9.414	9.414	9.414	9.092	9.414	8.448	8.69	9.092	9.092	9.736	9.736	9.736	10.138	10.138	10.138	10.138	10.138	10.138	10.138	10.138	10.138	10.138	10.138	10.138	10.138	10.138	10.138	9.816	9.816	9.816	9.816	9.816	9.816	9.816	9.816	9.816	9.816
YLR207W	12.47	13.194	13.194	13.838	14.16	14.16	14.562	14.562	14.562	14.562	14.562	14.562	14.562	14.562	14.562	14.562	14.562	14.964	15.366	15.366	15.366	15.768	16.09	15.688	15.688	15.688	15.688	15.688	15.688	15.688	15.688	15.688	15.688	15.688	15.688	15.688	16.332	16.332	16.332	16.332	16.332	16.332	16.332	16.332	16.332	16.332	16.332	16.332	16.332
YJR007W	13.434	13.434	13.434	13.434	13.434	13.434	13.434	13.434	13.434	13.112	13.112	13.112	13.112	13.112	13.112	13.112	13.112	13.112	12.71	12.71	12.71	12.71	12.71	12.71	12.71	12.71	12.388	12.388	12.388	12.388	11.986	11.664	11.664	11.664	11.664	11.664	11.664	11.664	11.664	11.664	11.664	11.664	11.664	11.664	11.664	10.94	10.618	10.618	10.618
YIL026C	9.976	10.378	10.378	10.378	11.906	11.584	11.584	11.584	11.584	11.584	11.584	11.584	11.584	11.584	11.584	11.584	11.986	13.192	13.192	13.192	13.192	13.192	13.514	13.514	13.514	13.514	13.514	13.514	13.514	13.836	13.836	13.836	14.882	14.882	14.882	14.882	14.56	14.56	14.56	14.56	14.56	14.56	14.56	14.56	14.56	14.56	14.56	14.56	14.962
YDR034C	12.308	12.308	12.308	11.906	11.504	11.504	11.182	11.182	11.182	10.86	10.86	10.86	10.136	10.136	10.136	10.136	10.136	10.136	10.136	10.136	10.136	10.136	10.136	10.136	10.136	10.136	10.136	10.136	10.136	10.136	9.412	9.412	9.09	9.09	9.09	9.09	9.09	9.09	9.09	9.09	9.09	9.09	8.688	7.884	6.838	6.838	6.838	6.838	6.838
YOR181W	9.736	9.736	9.736	9.736	9.334	9.012	9.012	8.932	9.012	8.69	8.69	8.69	8.69	8.69	8.69	8.69	8.69	8.69	8.69	8.69	8.69	8.69	9.092	9.092	9.092	9.092	9.092	9.092	8.448	8.448	8.448	8.448	8.448	8.448	8.448	8.448	8.448	8.448	8.77	8.77	9.574	9.574	9.976	9.976	9.976	9.976	9.976	9.976	9.976
YMR165C	16.17	16.17	16.492	16.492	16.492	16.492	16.492	16.492	16.492	16.492	16.492	16.492	16.492	16.492	16.492	16.492	16.492	16.492	16.492	16.492	16.492	16.492	16.492	16.492	16.492	16.814	16.814	16.17	15.768	15.446	15.768	16.492	16.492	16.492	16.492	16.492	16.492	16.492	16.492	16.492	16.492	16.492	16.492	16.492	16.492	16.492	16.492	16.492	16.492
YNL064C	13.918	13.918	13.918	14.24	14.24	14.24	14.24	14.24	14.24	13.918	13.596	13.596	12.872	11.344	11.344	11.344	11.344	10.942	10.942	10.942	10.942	10.62	10.62	10.62	10.298	10.298	10.298	10.298	9.574	9.252	9.252	9.252	9.252	9.252	9.252	9.252	9.252	9.252	9.252	8.528	8.528	8.528	8.528	8.528	8.528	8.528	7.482	7.08	7.08
YCR019W	7.964	7.964	7.964	7.16	7.16	7.16	7.16	7.642	7.32	7.32	7.32	7.32	7.32	7.32	6.998	6.998	7.4	7.4	7.4	7.4	7.4	7.4	7.4	6.998	6.998	7.32	6.998	6.998	6.998	6.998	6.998	6.596	6.998	6.998	6.998	6.998	6.998	6.998	6.998	7.32	7.32	7.32	7.32	7.32	7.32	7.32	7.32	6.596	6.918
YNR046W	7.964	7.964	7.964	7.964	7.964	7.964	7.964	7.964	7.964	7.964	7.964	7.964	7.964	8.286	8.286	9.01	9.01	9.01	9.01	9.01	9.01	9.01	9.01	9.01	9.01	9.01	9.01	9.01	9.01	9.01	9.01	9.01	9.01	9.01	9.01	8.688	9.09	9.412	9.412	9.412	9.412	9.412	9.412	9.412	9.412	9.412	9.412	9.412	9.412
YBR249C	14.722	14.722	14.722	14.722	14.722	14.722	14.722	14.722	14.722	14.32	14.32	14.32	14.32	14.32	14.32	14.32	13.676	13.676	13.676	13.676	14.078	14.078	14.078	13.756	13.756	13.756	13.756	13.756	13.756	13.032	13.032	12.228	11.826	11.826	11.826	11.826	11.826	11.826	11.826	11.826	10.86	10.136	8.366	8.044	8.044	8.446	8.446	8.124	8.446
YPR129W	13.354	13.354	13.354	13.354	13.354	13.354	13.354	13.354	13.354	13.354	13.354	13.354	13.354	13.354	13.676	13.676	13.676	13.676	13.676	13.676	13.676	13.676	13.998	13.998	13.998	13.998	13.998	13.998	13.998	13.998	13.998	13.998	13.998	13.998	13.998	13.998	13.676	13.676	13.676	13.676	13.676	13.676	13.676	13.676	13.354	12.952	12.952	12.952	12.952
YFR019W	7.08	7.08	7.08	7.08	7.08	6.678	6.356	5.954	5.954	5.632	5.632	5.632	4.988	3.46	3.46	4.828	4.828	4.828	4.828	4.828	4.828	4.828	4.828	4.828	5.15	5.15	5.15	5.15	5.15	5.15	5.15	5.15	5.15	5.15	5.15	5.15	4.828	4.828	4.828	4.506	4.506	5.23	5.23	5.23	5.23	5.23	5.23	5.23	4.908
YGL026C	6.516	7.32	7.32	7.642	8.044	8.446	8.446	8.446	8.446	8.446	8.446	8.446	8.124	9.814	9.814	9.814	10.538	10.538	10.538	10.538	10.538	10.538	10.538	10.538	10.94	10.94	10.94	10.94	10.94	10.94	10.94	10.94	10.94	10.538	10.538	10.538	10.86	10.86	10.86	10.86	10.86	10.86	11.182	11.182	11.182	11.182	11.182	10.78	10.78
YDR051C	10.216	10.216	10.216	10.216	10.216	9.814	9.814	9.814	9.814	10.136	10.136	10.136	10.136	10.538	10.538	10.538	10.538	10.538	10.538	10.538	10.538	10.538	10.538	10.538	10.538	10.538	10.86	11.504	11.504	11.504	11.504	11.504	11.504	11.504	11.504	11.504	10.86	10.86	10.86	10.86	10.86	11.182	10.86	10.86	11.262	11.262	11.262	11.262	11.262
YKR008W	15.204	15.204	15.204	15.204	15.204	15.204	15.526	15.526	15.526	15.928	16.33	16.33	16.33	16.33	16.33	16.652	16.652	16.652	16.652	16.652	16.652	16.652	16.652	16.652	17.054	17.054	17.376	17.376	17.376	17.698	17.698	17.698	17.698	17.698	17.698	17.698	17.698	17.698	17.698	17.698	17.698	17.698	17.698	17.296	17.296	17.296	16.974	16.974	17.376
YDL102W	6.918	6.918	7.32	7.32	7.32	7.32	7.32	6.596	7.562	6.758	7.804	7.804	7.804	7.804	7.804	7.804	7.804	7.804	7.804	8.206	8.206	8.608	8.608	8.608	9.01	9.01	9.01	9.332	9.332	9.332	9.332	9.332	9.332	9.332	9.332	10.056	11.504	11.504	11.504	11.504	11.504	11.504	11.504	11.906	11.906	12.228	12.55	12.872	12.872
YDL070W	2.816	2.816	2.816	2.816	2.816	2.816	2.816	2.816	2.816	2.816	2.816	2.816	2.816	2.816	2.816	2.816	2.816	2.816	2.816	2.816	2.816	2.816	3.62	3.62	3.62	3.298	5.148	5.148	5.148	5.148	5.148	5.148	5.148	5.148	5.148	5.148	5.148	5.148	6.194	6.194	6.194	6.194	6.194	6.194	6.194	5.872	5.55	5.55	5.55
YER087W	5.148	4.746	4.424	4.424	4.746	5.148	4.746	4.746	5.068	5.39	5.39	5.39	5.39	5.39	5.39	5.39	5.39	5.39	5.39	5.39	5.39	5.39	5.39	6.596	6.596	6.596	6.596	6.596	6.596	6.274	6.998	6.998	6.998	6.998	6.998	6.998	6.998	7.722	7.722	8.044	8.044	8.044	8.044	8.044	8.044	8.366	9.09	10.056	10.056
YML123C	11.344	11.344	11.344	11.344	11.344	11.344	11.344	11.344	11.344	11.344	11.344	11.344	11.344	11.344	11.344	11.344	11.344	11.344	11.022	11.022	11.022	11.022	11.022	10.298	10.298	10.298	10.298	10.298	10.298	9.574	9.574	9.574	9.574	9.574	9.574	9.574	8.93	8.93	8.608	8.608	8.608	8.608	8.608	8.608	6.758	6.758	6.758	6.758	6.758
YMR255W	1.448	1.448	1.448	1.448	1.448	1.77	2.092	2.092	2.494	2.494	2.494	2.494	2.494	2.494	2.494	3.46	3.782	5.552	6.518	7.724	7.724	7.724	8.448	8.448	8.448	8.448	8.448	8.85	8.85	8.85	8.85	8.85	8.85	8.85	8.85	8.85	9.574	9.574	9.574	9.574	9.574	9.574	9.574	9.574	9.574	9.574	9.574	9.574	9.574
YHR085W	9.17	9.17	9.572	9.572	9.974	10.698	10.698	11.422	11.744	11.744	12.066	12.066	12.066	12.066	12.066	12.066	12.066	12.066	12.066	12.066	12.066	12.066	12.066	12.066	12.066	12.066	12.066	12.066	12.066	12.066	12.066	12.066	12.066	12.066	12.066	12.066	12.066	12.066	12.066	11.664	11.664	11.262	11.262	11.262	11.262	11.262	11.262	11.262	11.262
YMR247C	7.884	7.884	7.884	7.884	7.562	7.562	6.838	6.838	6.838	6.838	6.838	6.436	6.436	5.712	5.31	5.31	4.988	4.988	4.988	4.988	4.988	4.586	4.586	3.862	3.862	3.54	3.54	3.54	3.54	3.54	3.54	3.54	1.85	1.85	1.528	1.126	1.126	1.126	1.126	1.126	1.126	1.126	1.126	1.126	1.528	1.126	1.126	1.126	1.126
YPR134W	6.112	6.112	6.112	6.112	6.112	6.112	6.112	6.112	6.112	6.434	6.434	6.434	6.434	6.434	6.434	6.434	6.434	6.434	6.434	6.434	6.434	6.434	6.434	6.434	6.434	6.434	6.434	6.434	6.434	6.434	6.434	6.434	6.836	6.836	6.836	6.836	6.836	6.836	6.836	6.836	6.836	6.836	6.836	6.434	6.434	6.434	6.434	6.434	6.434
YHL021C	9.01	9.01	9.01	9.01	9.01	9.01	9.01	9.01	9.01	9.01	9.01	9.01	9.01	9.412	9.412	9.412	9.412	9.09	9.09	9.09	9.09	9.09	9.09	8.688	8.688	8.688	8.688	8.688	8.688	8.688	8.366	8.768	8.768	9.814	9.814	9.814	10.216	10.618	10.216	10.216	10.216	10.216	10.538	10.136	9.814	9.814	9.814	9.814	9.814
YLR351C	1.368	1.368	1.368	0.724	0.724	0.402	0.402	0.402	0.402	0.402	0.402	0.402	0.402	0.402	0.402	0.402	0.402	0.402	0.804	0.804	1.126	1.126	1.126	1.126	1.126	0.724	0.724	0.724	0.724	1.046	1.046	1.046	1.046	1.046	1.046	1.046	1.046	1.046	1.046	1.046	1.046	1.046	1.046	1.448	1.77	1.77	1.77	1.77	1.77
YDR182W	7.802	7.802	8.848	9.572	9.974	10.296	10.296	10.296	10.296	10.296	10.296	10.296	10.296	10.296	10.296	10.618	10.618	10.618	11.02	11.02	11.342	11.744	11.744	11.342	11.342	11.342	11.342	11.342	11.342	12.066	12.066	12.066	11.664	11.664	11.664	11.664	11.664	11.664	11.664	11.664	11.664	11.986	11.986	11.986	11.584	11.262	11.262	11.262	11.262
YDR469W	9.492	9.492	9.814	9.814	10.136	10.136	10.136	10.136	10.458	10.458	10.458	10.86	11.182	11.182	11.182	11.182	11.584	11.986	11.986	11.986	11.986	11.986	11.986	11.986	11.986	12.388	12.79	13.112	13.112	13.112	13.112	13.112	13.112	13.112	13.112	13.112	13.112	13.112	13.434	13.434	13.434	13.434	13.434	13.434	13.434	13.434	13.434	13.434	13.434
YJL013C	11.182	11.182	11.182	11.182	11.182	11.182	11.182	11.182	10.78	10.78	10.78	9.654	9.332	8.608	8.608	8.93	9.252	9.252	9.252	9.574	9.976	11.102	11.746	11.746	11.746	11.746	11.746	11.746	11.746	11.746	11.746	11.746	12.068	12.068	12.068	12.068	12.068	12.068	12.068	12.068	12.068	12.068	11.746	11.746	11.746	11.746	11.746	11.746	11.746
YNL187W	7.24	7.24	7.24	7.562	7.562	8.286	8.286	8.93	8.608	9.01	9.01	9.01	9.01	9.01	9.01	9.01	9.01	9.01	9.01	9.01	9.01	9.01	9.01	9.01	9.332	8.528	8.528	8.528	8.528	8.93	8.528	8.528	8.528	8.206	8.206	8.608	8.608	8.608	8.206	8.206	8.206	8.206	8.206	8.528	8.528	8.528	8.528	8.528	8.528
YOL152W	3.62	3.62	3.62	3.62	3.62	3.62	3.62	3.62	3.62	3.942	3.942	3.942	3.942	3.942	3.942	4.344	4.344	4.344	4.344	4.344	4.344	4.344	4.344	4.344	4.344	4.344	4.022	4.344	4.666	4.988	4.988	4.988	4.988	4.988	4.988	4.988	4.988	4.988	4.988	4.988	4.988	4.988	4.988	4.988	4.988	4.988	4.988	4.988	4.988
YML049C	17.214	17.536	17.536	17.536	17.536	17.536	17.536	17.536	17.536	17.536	17.536	18.34	18.34	18.34	17.938	17.938	17.938	17.938	17.938	17.938	17.938	17.938	17.938	17.938	18.26	18.26	18.26	18.26	18.26	18.26	18.582	18.582	18.582	18.582	18.984	18.984	18.984	18.984	18.984	18.984	19.064	19.064	19.064	19.064	19.064	19.064	19.064	19.064	19.064
YGR268C	0.644	0.644	0.644	0.644	0.644	0.644	0.644	0.644	0.644	0.644	0.644	0.644	0.644	0.644	0.322	0.322	0.322	0.322	0.322	0.322	0.322	0.322	0.322	0.322	0.322	0.322	0.322	0.322	0.322	0.322	0.322	0.322	0.322	0.322	0.322	0.322	0.322	0.322	0.322	0.322	0.322	0.322	0	0	0	0	0	0	0
YDR183W	4.184	4.184	4.184	4.184	3.862	3.862	3.862	3.862	2.172	1.85	1.448	1.448	1.448	1.126	1.126	1.528	1.85	4.344	4.344	4.344	4.344	4.344	4.344	4.344	4.344	4.344	4.344	4.344	4.344	4.344	4.344	4.344	4.344	4.666	6.838	7.642	8.446	8.446	8.848	8.848	8.848	8.848	8.848	8.848	9.572	9.572	9.974	10.376	10.376
YNR013C	7.804	7.804	7.804	7.804	8.206	8.206	8.206	8.206	8.206	8.206	7.562	8.286	8.286	8.286	8.286	8.286	8.286	8.688	8.688	9.01	9.01	9.01	9.01	9.01	9.01	9.332	9.332	9.332	9.332	9.332	9.332	9.332	9.332	9.654	9.654	9.654	9.654	9.654	9.252	8.93	8.528	8.528	8.528	8.528	8.528	8.528	8.528	8.528	8.528
YBR074W	5.068	5.068	4.424	4.424	4.022	4.022	4.022	4.022	4.022	4.022	4.022	3.7	3.298	3.298	3.7	4.022	4.022	4.022	4.022	4.022	4.022	4.022	4.022	3.62	3.218	3.218	3.54	3.942	3.62	3.62	3.62	4.344	4.344	4.344	4.344	4.344	4.344	4.344	4.746	5.47	6.516	6.516	6.516	6.516	6.516	6.516	6.838	6.838	6.838
YLR094C	14.804	14.804	13.758	13.758	13.758	13.758	13.758	13.758	13.758	13.758	13.758	13.758	13.758	13.758	13.758	13.758	13.758	13.758	13.758	13.758	13.758	13.758	13.758	13.758	13.758	13.758	13.758	13.758	13.758	12.632	12.632	12.632	12.632	12.632	11.506	11.506	9.816	7.322	6.356	6.034	6.034	6.034	6.034	5.712	5.712	5.31	5.31	5.31	5.31
YDL121C	7.964	7.964	7.964	7.964	7.964	7.964	7.964	7.964	7.964	7.964	7.964	7.964	7.964	7.964	7.964	7.964	7.964	7.964	7.964	7.964	7.964	7.964	7.964	8.366	8.366	8.044	8.044	8.044	8.044	8.044	8.044	8.044	8.044	8.044	7.722	8.124	8.124	8.124	8.124	8.124	8.124	8.124	8.124	8.124	8.124	8.124	8.124	7.722	7.722
YPR135W	7.24	7.24	7.642	7.642	7.642	7.642	6.596	6.194	6.516	6.596	8.044	8.044	8.044	8.044	8.044	8.688	8.688	7.964	7.964	8.688	8.688	8.688	9.09	9.09	9.09	9.09	9.09	9.09	9.492	9.814	9.814	9.814	9.814	9.814	9.814	9.814	9.814	9.412	9.412	10.056	10.056	10.056	10.056	10.056	10.056	10.056	10.7	10.7	10.7
YGL050W	19.148	19.148	19.148	19.55	19.55	19.55	19.55	19.55	19.55	19.872	19.872	19.872	19.872	19.872	19.872	19.872	20.274	20.274	20.274	20.274	20.596	20.274	20.274	20.274	20.274	20.274	20.274	20.596	20.596	20.596	20.596	20.596	20.596	20.596	20.918	20.918	20.596	20.998	20.998	20.998	20.998	20.998	20.998	20.998	20.998	20.998	20.998	20.998	20.998
YMR012W	6.436	6.436	6.436	6.436	6.114	4.826	4.826	2.896	2.574	2.574	2.574	2.574	2.896	2.896	2.896	2.896	2.896	2.896	2.896	3.7	6.112	6.112	6.112	6.112	6.112	6.434	8.606	8.606	8.606	8.928	8.928	10.054	10.054	10.376	10.376	10.698	10.698	10.698	11.342	11.342	11.342	11.342	11.342	11.342	11.744	11.744	11.744	12.146	12.146
YHR186C	14.962	15.284	16.33	16.33	16.33	16.33	16.33	16.33	16.33	16.33	16.33	16.33	16.33	16.33	16.33	18.1	18.1	18.1	18.1	18.1	18.1	18.1	18.1	18.1	18.1	18.1	18.1	18.1	18.1	18.1	18.1	18.1	18.1	18.1	18.1	18.422	18.824	18.824	18.824	18.824	18.824	18.824	18.824	18.824	18.824	18.824	18.824	18.824	18.824
YLR099W-A	9.654	9.654	9.654	9.654	9.654	9.332	9.332	8.286	8.286	8.608	8.608	8.608	8.608	8.608	8.608	8.608	8.608	8.608	8.286	8.286	8.286	8.286	8.286	8.286	8.286	8.286	8.286	8.286	8.286	7.964	7.964	8.366	7.964	7.964	7.964	7.964	7.964	7.964	7.964	7.642	7.642	7.642	6.436	6.436	6.758	6.758	6.758	6.436	6.436
YHR028C	9.492	9.492	9.492	9.492	9.492	9.814	9.492	9.492	9.492	10.136	10.136	10.136	10.136	10.458	10.458	10.86	10.86	10.86	10.86	10.86	10.86	11.986	11.986	11.986	11.986	11.986	11.986	11.986	11.986	11.986	11.986	11.986	11.986	11.986	11.986	12.388	12.388	12.388	12.388	12.388	12.388	12.388	12.79	12.79	13.112	13.514	13.514	13.514	13.514
YGL248W	4.426	4.426	4.426	4.426	4.426	4.426	4.748	5.07	5.07	5.07	5.07	5.07	5.07	5.07	5.392	5.392	5.392	5.07	5.392	5.392	5.392	5.392	5.392	5.392	5.392	5.392	5.392	5.392	5.392	5.392	5.392	5.392	5.714	5.714	5.714	5.714	5.714	5.714	5.714	5.714	5.714	6.036	6.036	7.082	7.082	7.082	7.082	7.082	7.082
YAL035W	12.068	12.068	12.068	12.068	12.068	12.068	12.068	12.068	12.068	12.068	12.068	12.068	12.068	12.068	12.068	12.39	12.39	12.39	12.39	12.712	12.712	12.712	12.712	12.712	12.712	12.712	12.712	12.712	12.712	12.712	12.712	12.712	12.712	12.712	12.712	12.712	12.712	12.712	12.712	12.712	12.712	12.712	12.712	12.712	12.712	12.712	12.712	12.712	12.712
YBL039C	2.494	2.494	2.494	2.494	3.62	3.62	3.62	3.62	3.62	3.62	3.62	3.62	3.62	3.62	3.62	3.62	3.62	2.654	3.458	4.906	5.63	5.63	5.63	5.63	5.63	5.63	5.63	5.952	5.952	5.952	5.952	5.952	5.952	6.756	6.756	6.756	6.756	6.756	6.756	6.756	6.756	6.756	6.756	7.078	9.492	9.492	9.492	9.492	9.492
YDR449C	5.874	5.874	5.23	5.23	5.23	5.23	5.954	5.954	5.954	5.954	6.356	6.356	6.356	6.758	6.758	6.758	6.758	6.758	6.758	6.758	6.758	6.758	6.758	6.758	6.758	6.758	6.758	6.758	6.758	6.758	6.758	6.758	6.758	6.758	6.758	6.758	6.758	6.758	6.758	6.758	6.758	6.758	6.758	6.758	6.758	6.758	6.356	6.356	5.712
YFR044C	1.93	2.252	3.62	3.62	3.62	3.62	3.62	3.218	3.218	3.218	6.596	8.286	8.286	8.286	8.286	8.286	8.286	8.688	9.492	9.492	9.492	9.492	9.492	9.492	9.492	9.814	9.814	9.814	10.216	10.216	10.216	10.216	10.216	10.216	10.216	10.216	10.216	10.216	10.538	10.538	11.262	11.262	11.262	11.262	11.262	11.262	11.262	11.262	11.262
YOR239W	9.574	9.574	9.574	9.574	9.574	9.574	9.574	9.574	9.574	9.574	9.574	9.574	9.574	9.574	9.574	9.574	9.574	9.574	9.574	9.574	9.252	9.252	9.252	9.252	9.976	10.378	10.378	10.378	10.378	10.378	10.378	10.378	10.378	10.378	10.378	10.378	10.378	10.056	10.056	10.056	9.654	9.654	8.206	8.206	8.206	8.206	8.206	8.206	8.206
YMR102C	2.896	2.896	2.896	2.896	2.896	2.896	2.896	2.896	2.896	2.896	2.896	2.896	3.942	3.942	3.942	4.344	4.344	4.344	4.344	4.344	4.344	4.344	4.344	4.344	4.344	4.746	4.746	4.746	4.746	4.746	4.746	4.746	4.746	4.022	4.022	4.022	4.022	3.7	3.7	3.7	3.7	3.7	3.378	3.378	3.378	3.378	3.378	3.378	3.378
YER094C	6.516	6.918	6.274	6.596	6.596	6.596	6.596	6.596	6.596	6.596	6.194	6.194	6.194	6.194	6.194	6.194	5.872	5.872	5.872	5.872	5.872	5.872	5.872	5.872	5.228	5.228	5.228	5.228	5.228	5.228	5.228	5.228	5.228	2.172	2.172	2.172	2.172	2.172	2.172	2.172	2.172	1.528	1.448	1.448	1.448	1.448	1.448	1.448	1.448
YFR032C-A	5.792	5.792	5.792	5.47	5.47	5.47	5.47	5.47	5.47	5.47	5.068	5.068	5.068	5.068	5.068	5.068	4.666	4.666	4.666	4.666	4.344	4.344	4.344	4.344	4.344	4.344	4.344	4.022	4.022	4.022	4.022	4.022	3.056	3.056	3.056	3.056	3.056	2.654	1.93	1.93	1.528	1.528	1.528	1.528	1.528	1.528	1.528	1.528	1.528
YBR263W	5.55	5.55	5.55	5.55	5.55	5.55	5.55	5.55	6.756	6.596	7.722	7.722	7.722	7.722	7.722	7.722	7.722	7.722	7.722	7.722	7.722	8.446	9.17	9.572	9.572	9.17	9.17	9.17	9.17	8.768	8.446	8.446	8.446	8.446	8.446	8.124	8.124	8.124	8.124	8.124	8.124	8.124	8.124	8.124	8.124	8.124	8.124	8.124	8.124
YER101C	1.126	1.126	1.126	1.126	1.126	1.206	1.206	1.206	1.206	1.206	1.206	1.206	1.206	1.206	1.206	1.206	1.206	1.206	1.528	1.528	1.528	1.528	1.528	1.528	1.528	1.528	1.528	1.528	1.528	1.528	1.528	1.126	1.126	2.252	2.252	2.252	2.252	2.252	2.252	2.252	2.252	2.252	2.252	2.654	2.654	2.654	2.654	2.654	2.654
YNL149C	5.952	5.952	5.952	5.952	5.952	5.952	5.952	5.952	5.952	5.952	5.952	5.952	5.952	5.952	5.952	5.952	5.952	5.952	5.952	5.952	5.952	5.952	5.952	5.952	5.952	5.952	5.952	5.228	5.228	5.228	5.228	5.228	5.228	5.228	5.228	5.228	5.228	5.228	5.228	5.228	5.228	5.228	5.308	3.056	2.654	2.654	2.654	2.654	2.654
YLR352W	2.172	2.172	1.85	2.252	2.574	2.574	2.574	2.574	2.574	2.574	2.976	2.976	3.298	3.298	3.298	3.298	3.298	3.298	4.344	5.632	6.356	7	7	7	7	7	7.322	7.322	7.322	7.322	7.322	7.322	7.322	7.724	7.724	8.046	8.368	8.368	8.368	8.368	8.368	8.368	9.494	9.494	9.494	9.494	9.494	9.494	9.494
YJL019W	5.39	5.39	5.068	5.39	5.39	5.39	4.746	4.746	4.344	4.344	4.344	4.344	5.068	5.068	5.068	5.068	5.068	5.068	5.068	5.068	4.666	4.666	4.666	4.666	4.666	6.838	7.16	7.16	7.16	7.16	7.16	7.16	7.16	7.16	7.08	7.08	7.482	8.206	8.93	8.93	8.93	8.93	8.93	8.93	8.93	9.332	9.332	9.332	9.332
YGL080W	11.264	11.264	11.264	11.666	11.666	11.666	11.344	12.148	12.55	12.55	12.952	12.55	14.078	13.756	13.756	13.756	14.158	14.158	14.56	14.56	14.56	14.56	15.364	15.364	15.364	15.766	15.766	15.766	15.766	15.766	15.766	15.444	15.444	15.444	15.766	15.766	16.168	16.168	16.168	16.57	16.57	16.57	16.892	16.892	16.892	16.892	16.892	16.892	16.892
YGL171W	9.332	9.734	9.734	9.734	9.734	10.056	10.056	10.056	10.056	12.388	12.388	12.388	12.388	12.388	12.388	12.388	12.388	12.388	12.388	12.388	13.112	13.434	14.48	15.606	15.606	15.606	15.606	15.606	15.606	16.33	16.33	16.33	16.33	16.33	16.33	16.33	16.33	16.33	16.33	16.33	16.33	16.732	16.732	16.732	16.732	16.732	16.732	16.732	16.732
YKL193C	11.824	11.1	11.1	11.1	11.1	11.1	11.1	11.1	11.1	11.1	10.376	10.376	10.376	10.376	9.33	9.33	9.732	9.732	9.732	9.732	9.732	9.732	9.732	9.732	9.732	9.732	9.41	9.008	9.008	9.008	9.008	9.008	7.722	7.722	7.642	8.366	8.366	8.366	8.366	8.366	9.09	9.09	9.09	9.09	9.09	9.09	8.688	8.286	8.286
YML091C	7.642	7.642	7.642	7.642	7.642	7.642	7.642	7.642	7.642	7.642	7.642	7.642	7.642	7.642	7.642	7.642	7.642	7.642	7.642	7.642	7.642	7.642	7.642	7.642	7.24	7.24	7.24	7.24	7.24	7.24	7.24	7.24	7.24	7.24	7.24	7.24	7.24	6.596	5.792	5.792	5.792	5.792	5.47	5.47	5.47	5.47	6.114	6.114	6.114
YNL306W	14.078	14.078	14.078	14.078	14.078	14.4	14.4	14.4	14.4	14.4	14.4	14.722	14.722	14.722	14.722	14.722	14.722	14.722	14.722	14.722	14.722	14.722	14.722	14.722	14.722	14.722	14.722	14.722	14.722	14.722	14.722	14.722	14.722	14.722	14.722	14.722	14.722	14.722	13.998	13.998	13.998	13.274	13.274	13.274	13.274	12.952	12.952	12.952	12.952
YHL034C	5.792	5.792	5.792	5.792	5.792	5.792	5.792	5.792	5.792	5.792	5.792	5.792	5.792	5.792	5.792	5.792	5.792	5.792	5.792	5.792	5.792	5.792	5.792	5.39	5.39	5.39	5.39	5.068	5.068	5.068	5.068	3.54	2.816	2.816	2.816	2.494	2.494	2.494	2.494	2.172	2.172	2.172	2.172	2.172	1.77	1.77	1.77	1.77	1.77
YPL029W	9.976	9.654	9.654	9.332	9.332	9.332	8.93	8.286	8.286	8.286	8.286	7.884	7.884	7.884	7.884	7.884	7.884	7.482	7.482	7.482	7.482	7.482	7.482	7.08	7.402	7.08	7.08	6.758	7.08	7.402	8.528	8.93	8.93	9.252	9.252	9.252	9.252	9.252	9.252	9.252	9.654	10.378	10.378	10.378	10.378	10.378	10.378	10.378	10.378
YBR264C	10.458	10.458	10.458	10.458	10.86	11.262	11.262	11.262	11.262	11.262	11.262	11.986	12.71	12.71	13.112	13.112	13.112	13.112	13.112	13.112	13.112	13.112	13.112	13.112	13.112	13.112	13.112	12.63	13.354	15.446	15.446	15.446	16.09	16.09	16.09	16.09	16.09	16.09	16.412	16.412	16.412	16.412	16.412	16.412	16.412	16.412	16.412	16.412	16.412
YMR056C	2.574	2.574	2.574	2.574	2.574	2.574	2.574	2.574	2.574	2.574	2.574	2.574	2.574	2.574	2.574	2.574	2.574	2.574	2.574	2.574	2.252	2.252	2.252	2.252	2.252	2.252	2.252	2.252	2.252	2.252	2.252	2.252	2.252	2.252	2.252	2.252	2.252	2.252	2.252	2.252	2.252	2.252	1.85	1.85	1.85	1.85	1.85	1.85	1.85
YBR036C	8.688	8.688	9.09	9.09	9.09	9.09	9.09	9.09	9.492	9.492	9.492	10.136	10.136	10.136	9.814	9.814	9.814	9.814	9.814	9.814	9.814	9.814	9.814	9.814	9.814	10.136	10.136	10.136	10.136	10.136	10.136	10.136	10.136	10.136	10.136	10.136	10.056	10.056	10.056	10.056	10.056	10.056	10.056	10.056	10.056	10.056	10.056	10.056	10.056
YER148W	12.792	12.792	13.194	13.194	13.194	13.194	13.194	13.194	13.194	13.194	13.194	13.194	12.872	12.872	12.872	12.872	12.872	12.872	12.872	12.872	12.872	12.872	12.872	12.872	12.872	12.872	12.872	12.872	12.872	12.872	12.872	12.872	12.872	12.872	12.872	12.872	12.872	12.55	12.55	12.55	12.55	12.228	12.228	12.228	12.228	12.228	11.906	11.906	11.504
YNL307C	10.458	10.458	10.458	10.458	10.458	10.458	10.458	10.458	10.458	10.458	10.458	10.458	10.458	10.458	10.458	10.458	10.458	10.458	10.458	10.458	10.458	10.458	10.458	10.458	10.458	10.458	10.458	10.458	10.458	10.458	10.458	10.458	10.458	10.458	10.458	10.458	10.458	10.056	10.056	10.056	10.056	10.378	10.378	10.378	10.378	10.378	10.378	10.378	10.378
YGL252C	12.228	12.228	12.228	12.228	12.228	12.228	12.228	12.228	12.228	12.228	12.228	12.228	12.228	12.228	12.228	12.55	12.55	12.55	12.55	12.55	12.55	12.55	12.55	12.55	12.55	12.55	12.872	12.872	12.872	12.872	12.872	12.872	12.872	12.872	12.872	12.872	12.872	12.872	12.872	12.55	12.55	12.55	12.55	12.55	11.746	11.746	11.746	11.746	11.746
YGL164C	10.298	10.298	10.298	10.298	10.298	10.298	10.7	10.298	10.298	10.298	10.298	10.62	10.298	10.298	10.298	10.298	10.298	10.62	10.942	11.344	11.344	11.666	11.666	11.666	11.988	11.988	11.988	11.988	11.988	11.988	12.31	12.31	12.31	12.31	12.31	12.31	12.31	12.31	12.31	12.31	12.31	12.31	12.31	12.31	12.31	12.31	12.31	12.31	12.712
YPL240C	3.218	3.218	3.218	3.218	2.494	2.494	2.494	3.138	3.862	4.586	4.908	4.908	4.908	4.908	4.908	4.908	4.908	4.908	4.908	4.908	4.908	4.908	5.31	5.31	5.31	5.31	5.31	5.31	5.31	5.31	5.31	5.31	5.31	5.31	5.31	6.356	6.356	6.356	6.356	6.356	6.356	6.356	6.356	6.356	6.356	7.322	7.322	7.322	7.322
YMR060C	14.558	14.558	14.558	14.558	14.558	14.558	14.558	14.558	14.558	14.558	14.558	14.96	15.282	15.282	16.408	16.408	16.408	16.408	16.408	16.408	16.408	16.408	16.73	16.73	16.73	16.73	16.73	16.328	16.328	16.328	16.328	16.328	16.328	16.328	16.328	16.328	16.328	16.328	16.328	15.926	15.926	15.926	15.926	15.926	15.926	15.926	15.926	15.926	15.926
YPL014W	3.138	3.138	2.736	2.736	2.736	2.736	2.736	2.736	2.736	2.736	2.334	2.012	3.058	3.058	3.058	3.058	3.058	3.058	3.058	3.058	3.058	3.058	3.058	3.38	5.23	5.23	5.23	5.23	5.23	5.23	5.23	5.23	5.23	5.23	5.23	5.23	5.23	5.874	5.874	6.196	6.196	6.196	6.196	6.196	6.196	6.196	6.196	6.196	6.196
YLR275W	6.194	6.194	6.194	6.194	6.194	6.194	6.194	5.148	4.746	4.344	4.746	5.148	5.872	7.4	7.4	7.4	7.4	7.802	8.204	8.204	8.204	8.526	8.526	8.526	8.526	8.526	9.008	10.376	10.376	10.698	11.02	11.02	11.02	11.02	11.02	10.698	10.698	11.422	11.422	11.422	11.422	11.422	11.422	11.422	11.744	11.744	11.744	11.744	11.744
YDR452W	4.826	4.826	4.826	4.826	4.826	4.826	4.826	4.826	4.826	4.826	4.826	4.826	4.826	4.826	4.826	4.826	4.826	4.826	4.826	4.826	4.826	4.826	4.826	4.826	4.826	4.504	3.458	3.056	3.056	3.056	3.056	3.056	3.056	3.056	3.056	3.056	3.7	3.7	3.7	3.7	3.7	3.7	3.7	3.7	3.7	3.7	3.7	3.7	3.7
YDL054C	15.446	15.446	15.446	15.044	15.044	15.044	15.044	15.044	15.044	15.044	15.044	15.044	14.964	14.964	14.642	14.642	14.642	14.642	14.32	14.642	14.642	14.642	14.642	14.642	14.642	14.642	14.642	14.642	14.642	14.642	14.642	14.24	14.24	14.24	14.24	14.24	14.642	14.642	14.642	14.642	14.642	14.642	14.642	14.642	14.642	14.642	14.642	14.642	14.642
YPL174C	10.376	10.376	10.376	10.376	10.376	10.376	10.376	10.376	10.376	9.572	9.894	9.894	9.894	9.894	9.894	9.894	9.894	10.618	10.618	10.618	10.618	10.94	10.94	10.94	10.94	10.94	10.94	10.94	10.94	10.94	10.94	10.94	10.94	10.94	12.308	12.308	12.63	12.63	12.63	13.032	13.032	13.032	13.434	13.434	13.434	13.434	13.434	13.434	13.756
YKL074C	10.376	10.376	10.376	10.376	11.1	11.422	11.422	11.422	11.422	11.824	11.824	11.824	12.226	12.226	12.226	12.628	12.628	12.628	12.628	12.628	12.628	13.03	13.03	13.03	12.628	12.628	12.628	12.628	12.628	12.628	13.03	13.03	13.352	13.352	13.352	13.352	13.03	13.03	13.03	13.03	13.03	13.03	13.03	13.03	13.03	13.03	13.03	13.352	13.352
YPL079W	4.666	4.666	4.666	4.666	4.666	4.666	4.988	4.988	4.988	4.988	4.988	4.988	4.988	4.988	4.988	4.988	4.988	3.942	3.62	3.62	3.62	3.62	3.62	3.62	3.54	3.862	3.862	3.862	3.862	3.54	3.54	3.54	3.54	3.218	3.218	3.218	3.218	3.218	3.218	3.218	3.218	2.816	3.218	3.62	3.62	3.942	3.942	3.942	3.942
YNL002C	13.756	13.756	13.756	13.756	13.756	13.756	13.756	13.756	13.756	13.756	13.756	13.756	13.756	13.756	13.756	13.756	14.078	14.078	14.078	14.078	14.078	14.078	14.078	14.078	13.676	13.676	13.274	13.274	13.274	13.274	13.274	13.274	13.274	13.274	13.274	13.274	13.274	13.274	12.55	12.55	12.55	12.872	12.872	12.872	12.872	12.872	12.872	12.872	12.872
YJR047C	6.678	6.678	6.678	6.678	6.678	5.552	5.552	5.552	5.552	5.552	5.552	5.552	5.552	5.552	5.552	5.552	5.552	5.632	5.31	5.31	5.31	5.31	5.31	4.908	4.908	4.908	4.908	4.908	4.908	3.54	3.54	3.54	3.54	3.54	3.54	3.54	3.54	3.54	3.54	3.138	3.138	3.138	3.138	3.138	3.138	3.138	2.414	2.414	2.414
YDR388W	8.126	8.126	8.126	8.126	7.724	7.724	7.884	7.884	8.528	8.528	8.528	8.528	8.528	8.528	8.528	8.85	9.252	9.252	9.252	9.252	9.252	9.252	9.252	9.252	9.252	9.252	9.574	9.574	9.574	9.896	10.218	10.54	11.344	11.344	11.344	11.344	11.344	11.344	11.344	11.344	11.344	10.942	10.942	10.942	10.942	10.942	10.942	10.942	10.942
YBR037C	8.93	9.252	9.252	9.252	9.252	9.252	9.252	9.252	9.252	9.252	8.93	8.93	8.608	8.608	8.608	8.608	8.608	8.608	8.608	8.608	8.608	7.884	7.884	7.884	7.884	7.642	7.24	7.24	7.24	7.24	7.24	7.24	7.24	6.838	7.16	6.838	6.838	6.516	6.516	6.516	6.516	6.516	5.792	5.39	5.39	4.988	4.988	4.988	4.988
YLR395C	12.952	12.952	12.952	12.952	12.952	12.952	12.952	12.952	12.952	12.952	12.952	12.952	12.952	12.952	12.952	13.032	13.032	13.032	13.032	13.032	13.032	13.032	13.032	13.354	13.354	13.354	13.354	13.354	13.354	13.354	13.354	13.354	13.354	13.354	13.354	13.354	13.676	13.676	13.676	13.676	13.676	13.354	13.354	13.354	13.354	13.354	13.354	12.228	11.424
YGR159C	10.86	10.86	10.538	10.538	10.86	10.86	10.86	10.86	10.86	10.86	10.86	11.262	11.262	11.262	11.262	11.262	11.664	11.664	11.342	11.342	11.342	11.342	11.342	11.342	11.342	10.94	10.94	10.94	10.94	10.94	10.94	10.94	10.94	10.94	10.94	10.94	10.94	10.94	10.94	10.94	10.94	10.94	10.538	10.538	10.538	10.538	10.538	10.136	10.136
YLR246W	12.872	12.872	11.826	11.826	11.826	11.826	11.826	11.826	10.7	11.826	11.826	11.826	12.148	12.148	12.148	12.148	12.148	12.148	12.148	12.148	12.148	11.826	12.228	13.032	13.032	13.032	13.032	13.032	13.032	13.032	12.63	12.63	12.63	11.504	11.102	12.148	12.148	12.148	12.148	11.746	11.746	11.746	12.148	11.826	11.826	11.826	11.826	11.826	12.148
YBL026W	9.492	9.492	9.492	9.492	9.492	9.492	9.492	9.492	9.492	9.492	9.492	9.492	9.17	9.17	9.17	9.17	9.17	9.17	9.17	9.17	9.17	9.17	8.446	8.124	8.124	8.124	8.124	8.124	8.124	8.124	8.124	8.124	8.124	8.124	8.124	8.124	8.124	8.124	8.124	8.124	7.802	7.802	7.802	7.158	7.158	7.158	7.158	7.48	7.48
YLR424W	6.196	6.518	6.518	6.518	6.518	6.518	6.84	5.472	6.276	6.276	6.276	6.276	6.276	6.276	6.276	6.276	6.276	6.276	6.276	6.276	7	7.402	7.402	7.402	7.402	7.402	7.402	7.402	7.402	7.402	7.402	7.402	7.402	7.402	7.402	7.402	8.608	9.412	9.412	9.412	9.412	9.412	10.056	10.458	10.458	10.458	10.458	10.458	10.86
YDL164C	11.988	12.39	12.39	12.39	12.39	12.39	12.39	12.39	12.39	12.39	12.39	12.39	12.39	12.39	12.39	12.39	12.39	12.39	12.39	12.39	12.39	12.712	12.31	12.31	12.31	12.31	11.586	11.586	11.586	11.988	11.988	11.988	11.988	11.988	11.988	11.988	11.988	11.988	11.988	11.988	11.988	11.988	11.988	11.666	11.264	11.264	11.264	11.264	11.264
YNL253W	7.724	7.322	6.92	6.92	7.484	7.322	7.644	8.69	8.69	8.69	8.69	8.69	8.69	9.494	9.494	9.172	9.172	9.172	9.172	8.85	8.85	8.85	8.85	8.85	8.93	8.93	8.93	8.93	8.93	8.93	9.332	9.976	9.976	9.976	9.976	9.976	9.574	9.574	9.574	9.574	9.574	9.574	9.574	9.574	9.574	9.574	9.172	9.172	9.172
YEL027W	1.046	1.368	1.69	1.69	1.69	1.69	1.69	1.69	1.69	1.69	1.69	1.69	1.69	1.69	2.012	2.012	2.012	2.012	2.012	2.012	2.012	2.012	2.012	2.012	2.012	2.012	2.012	2.012	2.012	2.334	2.334	2.736	3.54	3.54	3.54	3.54	3.54	3.54	3.54	3.54	3.54	3.54	3.54	3.54	3.942	3.942	3.942	3.942	3.54
YNR021W	9.332	9.332	9.332	9.332	9.332	9.332	9.332	9.332	9.332	9.332	9.332	9.332	9.332	9.332	9.332	9.332	9.332	9.332	9.332	9.332	9.332	9.332	9.332	9.332	9.332	9.332	9.332	9.332	9.332	9.332	9.654	10.056	10.056	10.056	10.056	10.056	10.056	10.056	10.056	10.056	10.056	10.056	10.056	10.056	10.056	10.056	10.056	9.654	9.332
YAR003W	9.816	9.816	10.942	10.942	10.942	10.942	11.344	11.344	11.344	11.022	11.022	11.022	11.022	11.344	13.114	13.114	13.114	13.516	14.4	14.4	14.4	14.802	15.124	15.526	15.928	15.928	15.928	15.928	15.928	15.928	15.928	15.928	16.33	16.652	16.652	16.652	16.652	16.652	16.652	16.652	16.652	16.652	16.652	16.652	16.652	16.652	16.652	16.652	16.652
YMR215W	10.698	11.1	11.1	11.1	10.778	10.778	10.456	10.054	10.054	10.054	10.054	10.054	10.054	10.054	10.456	10.456	10.456	10.456	10.456	10.456	10.456	10.456	10.456	10.456	10.456	10.858	10.858	11.18	11.18	11.18	11.18	11.18	11.18	11.18	11.18	11.18	11.18	11.18	11.18	11.18	11.18	11.18	11.18	11.18	11.18	11.18	11.18	11.18	11.18
YJL050W	13.838	13.838	13.838	13.838	13.838	13.838	13.838	13.838	13.838	13.838	13.436	13.436	13.436	13.436	13.436	13.436	13.114	13.114	13.114	13.114	13.114	13.114	13.114	13.114	13.114	13.114	13.114	13.114	13.114	13.114	13.114	13.114	13.114	13.114	13.114	13.114	13.114	13.114	13.114	13.114	13.114	13.114	13.114	13.114	13.114	13.114	13.114	13.114	13.114
YOL057W	10.862	10.862	11.264	11.264	11.264	10.862	10.862	10.862	10.862	10.862	10.862	10.54	10.54	10.54	10.54	10.54	10.54	10.54	10.54	10.942	10.942	11.344	12.39	12.712	12.712	12.712	12.712	12.712	12.712	12.712	12.712	12.712	12.712	12.712	12.712	13.114	13.114	13.114	12.792	12.792	12.792	12.792	12.792	12.792	12.792	12.792	12.792	12.792	12.792
YEL046C	0	0	0	0	0	0	0	0	0	0	0	0	0	0	0	0	0	0	0	0	0	0	0	0	0	0	0	0	0	0	0	0	0	0	0	0	0	0	0	0	0	0	0	0	0	0	0	0	0
YPL076W	7.162	7.162	7.162	7.162	7.484	6.92	6.598	6.598	6.598	6.598	6.598	6.436	6.838	7.16	7.16	7.16	7.16	7.08	7.08	7.08	7.08	7.482	7.482	8.286	8.286	8.286	8.286	8.286	8.286	8.286	8.286	8.93	9.654	9.654	9.654	10.378	10.378	10.378	10.378	10.378	10.378	10.378	10.378	10.378	10.298	10.298	10.298	10.298	10.298
YNL245C	6.034	6.034	6.034	6.034	6.034	6.034	6.034	6.034	6.034	6.034	6.034	6.034	6.034	6.034	6.034	6.034	6.034	6.034	6.034	6.034	6.034	6.034	6.034	6.034	5.632	5.632	5.632	5.632	5.632	5.632	5.632	5.632	5.632	5.632	5.632	5.632	5.632	5.632	5.632	5.632	5.632	5.632	5.632	5.632	5.632	5.632	5.632	5.632	5.632
YOR285W	13.756	13.756	13.756	13.354	13.354	13.756	14.158	14.48	14.882	15.284	15.284	15.284	15.284	15.284	15.284	15.284	15.284	15.284	14.882	14.56	14.56	14.56	14.56	14.56	14.56	14.56	14.56	14.56	14.56	14.962	14.962	14.962	14.962	14.962	14.962	14.962	14.962	14.962	14.962	14.962	14.962	14.962	14.962	14.962	14.962	14.962	14.64	14.64	14.64
YCR012W	3.7	3.7	3.7	3.7	3.7	3.7	3.7	3.7	3.7	3.7	3.7	3.7	3.7	3.7	3.7	3.7	3.7	3.7	3.7	3.7	3.7	3.7	3.7	3.7	2.896	2.494	2.494	2.816	3.138	2.736	2.736	2.736	2.736	2.736	3.058	3.058	3.058	3.058	3.058	3.058	2.978	2.978	2.978	2.978	2.978	2.978	2.978	2.978	2.656
YOR094W	6.838	6.838	6.838	6.838	6.838	7.24	7.24	7.24	7.24	7.24	7.884	8.688	8.688	8.688	9.412	9.412	9.412	9.412	9.412	9.412	9.412	9.814	10.458	10.136	10.136	10.136	10.136	10.136	9.734	9.734	10.136	10.136	10.136	10.136	10.136	10.136	10.136	10.136	10.136	10.136	10.136	10.136	10.136	10.136	10.136	10.136	10.136	10.136	10.136
YDL115C	3.7	4.102	4.102	4.102	4.102	4.102	4.102	4.102	4.102	4.102	4.102	4.102	4.102	4.102	4.102	4.102	4.504	4.504	4.504	4.504	4.504	4.504	4.504	4.906	4.906	4.906	5.228	5.228	5.228	5.55	5.872	5.872	5.872	5.872	5.872	6.274	6.274	6.274	6.274	6.274	6.274	6.274	6.274	6.274	6.274	6.274	6.274	5.872	5.872
YER055C	3.62	3.62	3.62	3.62	3.942	4.988	5.31	5.31	5.632	5.632	5.632	6.034	6.034	6.034	6.034	6.436	6.436	6.436	6.436	6.436	6.516	6.516	6.516	6.516	6.516	6.516	6.516	6.114	6.516	6.516	6.516	6.516	6.516	6.516	6.516	6.516	6.516	6.516	6.516	6.516	6.516	6.516	6.516	6.516	6.516	6.194	6.194	6.194	6.194
YOL075C	13.194	13.194	13.194	13.114	13.114	13.114	13.114	13.114	13.114	13.114	13.114	10.62	10.218	10.218	10.218	10.218	10.218	10.218	10.218	10.218	6.598	6.92	6.518	6.518	6.518	6.518	6.518	6.518	6.518	6.92	7	7	7	7	7	7	7	7	7	7	7	7.402	7	7.644	9.334	9.334	10.058	10.058	10.058
YBR284W	3.138	3.138	3.138	3.138	3.138	3.138	2.816	1.69	1.69	1.69	1.69	1.69	1.69	0.966	0.966	0.966	0.966	0.966	0.966	0.966	0.966	0.966	0.966	0.644	0.644	0.644	0.644	0.644	0.644	0.644	0.644	0.644	0	0	0	0	0	0	0	0	0	0	0	0	0	0	0	0	0
YGR167W	9.894	9.894	9.894	9.894	9.894	10.216	10.216	10.538	10.538	10.538	10.538	10.538	10.538	10.538	10.458	10.78	10.78	10.78	10.78	10.78	11.102	11.102	11.102	11.102	11.102	11.102	11.102	11.102	11.102	11.102	11.102	11.102	11.102	11.102	11.102	11.102	11.102	11.102	11.102	11.102	11.102	11.102	11.102	11.102	11.102	11.102	11.102	11.102	11.102
YJL062W	3.218	3.54	3.54	3.54	3.54	3.54	2.816	3.138	6.034	6.758	6.758	6.758	7.16	7.16	7.16	7.16	7.16	7.16	7.16	7.16	7.16	7.16	7.16	7.16	7.16	7.16	7.16	7.16	7.16	7.16	7.16	7.562	7.562	7.562	7.562	7.562	7.562	7.16	7.16	7.16	7.16	7.16	7.16	7.16	7.16	7.16	7.16	7.16	7.16
YNL224C	7.804	7.804	7.804	7.804	8.608	8.93	8.93	9.734	9.734	10.056	11.182	12.872	12.872	12.872	13.194	13.194	13.194	13.194	13.194	13.194	13.596	14.24	14.24	14.24	14.24	14.562	15.366	15.366	15.366	15.366	15.366	15.768	15.768	16.09	16.09	16.09	16.09	16.09	16.09	16.09	16.09	16.09	16.09	16.09	16.09	16.09	16.09	16.09	16.09
YML104C	7	7	7	7	7	7	7	7	7	8.206	8.206	8.206	8.206	8.206	8.608	8.608	9.172	9.172	9.172	9.172	9.172	10.138	10.138	10.138	10.54	10.54	10.862	10.862	10.862	10.862	10.862	10.862	10.862	10.862	10.862	10.862	10.862	11.184	11.184	11.506	11.506	11.506	11.506	12.23	12.552	12.552	12.552	12.552	12.552
YER118C	10.136	10.78	10.78	10.78	10.78	10.78	10.78	10.78	10.78	10.78	10.78	10.78	10.78	10.78	10.78	10.78	10.78	10.78	10.78	10.78	10.136	10.136	10.136	9.09	9.09	8.286	8.688	8.688	8.688	9.654	10.056	10.056	10.056	10.056	10.056	10.056	10.056	10.056	10.056	10.056	10.056	10.056	10.056	10.056	10.056	10.056	10.056	10.056	10.056
YJR106W	10.458	9.01	9.01	9.01	9.01	9.01	8.688	9.01	10.378	10.378	10.378	10.378	10.378	10.378	10.378	10.378	10.378	10.056	10.458	10.458	11.262	11.262	11.262	11.262	11.262	11.262	11.664	11.664	11.664	11.664	11.664	11.664	11.664	11.664	11.664	11.664	12.066	12.066	12.066	12.066	11.664	11.664	12.066	12.468	12.468	12.146	12.146	12.146	12.146
YGL006W	4.746	4.746	4.746	4.746	4.746	4.746	4.746	4.746	4.344	4.344	4.344	4.344	4.344	4.344	4.344	4.344	4.344	4.344	3.54	3.54	3.54	3.54	3.54	3.54	3.54	3.54	3.54	3.54	3.54	3.54	3.54	3.54	3.54	3.54	3.54	3.54	3.54	3.54	3.54	2.736	2.334	2.012	2.012	2.012	2.012	2.012	2.012	2.012	2.012
YLL039C	9.252	9.252	9.252	9.252	9.252	9.252	9.252	9.252	9.252	9.252	9.252	9.252	9.252	9.252	9.252	9.252	9.252	9.252	9.252	9.252	9.252	9.252	9.252	9.252	9.252	9.252	9.252	8.93	7.884	7.884	7.884	7.884	7.884	7.884	7.884	7.884	7.884	7.884	7.884	7.884	7.884	6.838	6.516	6.516	6.838	6.838	6.838	6.838	6.838
YPL045W	10.376	10.376	10.376	10.376	10.376	10.698	10.698	10.698	10.698	10.698	11.422	12.146	12.146	12.79	13.192	13.192	13.192	13.192	13.192	13.192	13.192	13.192	13.192	13.192	13.192	13.594	14.72	14.72	14.72	14.72	14.72	14.72	14.72	14.72	14.318	14.318	14.318	13.916	13.916	13.916	13.916	13.916	13.514	13.514	13.514	13.514	13.514	13.514	13.514
YPL017C	8.368	8.368	8.368	8.368	8.368	8.368	8.368	8.368	8.368	8.77	8.77	8.77	8.77	8.77	8.77	8.77	8.77	8.77	8.77	8.77	8.77	8.77	8.448	8.448	8.448	8.448	8.448	8.448	8.448	8.448	8.448	8.448	8.448	8.448	8.448	8.448	7.804	7.482	7.482	7.482	7.482	7.482	6.194	5.792	5.792	5.792	5.792	5.792	5.792
YLR211C	6.516	6.516	6.516	6.516	6.516	6.516	6.516	7.32	7.32	7.32	8.124	8.446	8.446	8.124	8.124	8.124	9.412	9.412	9.412	9.412	9.412	9.412	9.412	9.734	9.734	9.412	9.412	9.412	9.412	10.136	10.136	10.458	10.458	10.458	10.86	11.182	11.906	11.906	11.906	11.906	11.906	11.906	11.906	11.906	11.906	11.906	11.906	11.906	12.228
YDL030W	11.746	11.746	11.746	12.39	11.746	12.068	12.068	12.068	12.47	12.47	12.47	12.47	12.47	12.47	12.47	12.47	12.148	11.746	11.746	11.746	11.746	12.068	12.068	12.068	12.068	12.068	12.068	12.068	12.068	12.068	12.47	13.194	13.194	13.194	13.596	13.596	13.918	14.24	14.24	14.24	14.24	14.24	14.24	13.838	13.838	13.838	13.838	13.838	13.838
YCL024W	3.38	3.38	3.38	3.38	2.736	3.138	4.184	4.264	5.068	6.436	6.436	6.436	6.436	6.838	6.838	6.838	6.838	8.446	8.446	8.446	8.446	8.446	8.446	8.446	8.446	8.446	8.848	8.848	8.848	8.848	9.17	9.492	9.492	9.492	9.492	9.492	9.492	9.492	9.492	9.492	9.492	9.492	9.492	9.17	8.848	8.848	8.848	8.848	8.848
YOR293W	10.62	10.62	10.62	10.62	10.62	10.62	10.62	10.62	10.298	9.976	9.976	9.976	9.976	9.976	9.654	9.654	9.654	9.252	9.252	9.252	8.85	8.85	8.85	8.85	6.678	6.276	5.954	5.954	5.954	5.954	5.23	5.23	5.23	5.23	5.23	5.23	5.23	5.23	4.908	4.908	4.908	4.908	3.46	3.46	1.448	1.448	1.448	1.448	1.448
YML041C	6.838	5.148	4.746	4.746	4.746	4.746	4.746	4.746	4.746	4.746	4.424	3.7	3.7	3.7	3.7	3.7	3.7	3.7	2.252	1.93	1.608	1.528	1.528	1.85	1.85	1.85	3.218	3.218	3.218	3.862	3.862	3.862	3.862	3.862	3.862	3.862	3.862	3.862	3.862	3.862	3.862	3.862	3.862	3.862	3.862	3.862	3.862	3.46	3.46
YJL128C	6.678	6.356	6.356	6.678	6.678	7.08	7.804	7.804	7.804	7.804	7.804	7.804	7.804	7.804	7.804	7.804	7.804	7.804	8.126	7.724	7.724	7.724	7.724	7.724	7.724	7.724	7.724	8.448	8.77	8.77	8.77	8.77	8.77	8.77	8.77	8.77	8.77	8.77	8.77	8.448	8.448	8.448	8.448	8.448	8.448	8.448	8.448	8.448	8.448
YGL187C	13.676	13.676	13.676	13.676	13.676	13.676	13.676	13.676	13.676	13.676	13.676	13.676	13.676	13.676	13.676	13.676	13.676	13.676	13.676	13.676	13.676	13.676	13.676	13.676	13.676	13.676	13.676	13.676	13.676	13.676	13.676	13.676	13.676	13.676	13.274	13.274	13.274	12.55	12.55	12.55	12.55	12.55	12.55	12.55	12.55	12.55	12.55	11.826	11.826
YMR128W	12.712	13.034	13.034	13.034	13.034	13.838	14.16	14.482	14.482	14.804	14.804	14.804	14.804	14.804	15.206	15.206	15.206	15.206	15.206	15.206	15.206	15.206	15.206	15.206	15.206	15.206	15.206	15.206	15.206	14.804	14.804	14.804	14.804	14.804	14.804	14.804	14.804	14.804	14.804	14.804	14.804	14.804	14.804	14.724	14.724	14.724	14.724	14.724	14.724
YGL107C	11.986	11.986	11.986	11.986	11.986	11.986	11.986	11.986	11.986	11.986	11.986	11.986	11.584	11.584	11.262	11.262	11.262	11.262	11.262	11.262	11.262	11.262	11.262	11.262	11.262	11.262	11.262	11.262	11.262	11.262	11.262	11.262	11.262	11.262	11.262	11.262	11.262	11.262	11.262	11.262	11.262	11.262	11.262	11.262	10.86	10.86	10.86	10.86	10.86
YOR106W	11.664	12.468	12.468	12.468	12.468	12.468	12.468	12.468	12.468	12.87	12.87	13.594	13.594	13.594	13.594	13.594	13.594	13.916	13.916	13.916	13.916	13.916	13.916	13.836	14.238	14.238	14.238	14.64	14.64	14.318	14.318	14.318	13.594	13.594	13.594	13.594	13.594	13.594	13.272	14.8	15.122	15.122	15.122	15.122	15.042	15.042	14.64	14.962	14.962
YPL257W	6.034	5.39	5.39	5.39	5.39	5.39	5.39	5.39	5.39	5.39	5.39	5.39	5.39	4.988	4.184	4.184	4.184	3.862	3.862	4.264	3.942	3.942	3.942	4.344	4.666	4.988	4.988	4.988	4.988	4.988	5.31	5.31	5.31	5.31	5.31	5.31	5.31	5.31	5.31	5.31	5.31	5.31	5.31	5.31	4.988	4.988	4.988	4.988	4.988
YER014W	8.206	8.206	9.574	10.298	10.298	10.298	10.298	10.298	10.7	10.7	10.7	10.7	10.7	10.7	11.022	11.022	10.7	11.102	11.102	11.102	11.102	11.102	11.102	11.102	11.102	11.102	10.78	10.458	10.458	10.458	10.458	10.86	11.584	14.158	14.158	16.25	16.25	16.25	16.25	16.25	16.25	16.25	16.25	16.572	16.894	16.894	16.894	16.894	16.894
YIR015W	9.494	9.172	9.172	8.77	8.77	8.77	8.77	8.77	8.448	8.688	8.688	8.688	8.688	8.688	8.366	8.044	8.044	8.044	8.446	8.446	9.894	11.02	11.02	11.02	11.02	11.02	10.296	10.296	9.894	10.296	10.94	10.538	10.538	10.94	10.94	10.94	10.94	11.262	11.262	11.262	11.262	11.262	11.262	11.262	11.262	11.262	11.262	11.262	11.262
YBR047W	8.768	8.768	9.17	9.17	9.17	9.492	9.492	9.492	9.492	9.492	9.492	9.492	9.492	9.492	9.492	9.492	9.492	9.492	9.492	9.492	9.492	9.492	9.814	9.814	9.814	9.814	9.814	9.814	10.136	10.136	10.136	10.136	10.136	10.136	10.136	10.136	10.136	10.136	10.136	10.136	10.136	10.136	10.136	10.136	10.136	9.734	10.136	9.734	9.734
YDR379W	11.344	11.344	11.344	11.344	11.344	11.344	11.344	11.344	11.344	11.344	11.344	11.344	11.344	11.344	11.344	11.344	11.344	10.942	10.942	10.942	10.942	10.942	10.942	10.62	10.62	10.62	10.62	10.62	10.62	10.62	10.62	10.62	10.62	10.62	10.62	10.62	10.62	8.77	8.448	8.448	8.448	8.448	8.448	8.448	8.448	8.448	8.448	8.448	8.448
YNL116W	8.848	9.17	9.17	9.17	9.17	9.17	9.17	9.17	9.17	9.17	9.17	9.17	9.17	9.17	9.572	9.572	9.572	9.572	9.572	9.25	9.25	9.25	9.652	9.25	9.25	9.25	9.25	9.25	9.25	9.25	9.25	9.25	9.25	9.25	9.25	8.928	9.33	9.33	9.33	9.33	9.33	9.33	9.33	9.33	9.33	9.33	9.33	9.33	9.33
YDL176W	5.47	5.47	5.47	5.872	5.872	5.872	5.872	5.55	5.55	5.55	5.55	5.55	5.55	5.872	6.596	6.596	6.918	7.24	7.884	7.884	7.884	7.884	8.286	8.286	8.286	8.286	8.286	8.286	8.286	8.286	8.286	8.286	8.286	8.286	8.286	8.286	8.286	8.286	8.286	8.286	9.412	9.09	9.412	9.412	9.412	9.412	9.412	9.412	9.412
YGR185C	11.102	11.102	11.102	11.102	11.102	11.102	11.102	11.102	11.102	11.102	11.102	11.102	11.102	11.102	11.102	11.424	11.424	11.424	11.424	11.424	11.424	11.424	11.424	11.424	11.424	11.424	11.424	11.424	11.424	11.424	11.424	11.746	11.746	11.746	11.746	11.746	11.746	11.746	11.424	11.424	11.424	11.424	11.424	11.826	11.826	11.826	11.826	11.826	11.826
YBR043C	16.814	16.492	16.814	16.814	16.814	16.814	16.814	16.814	16.814	16.814	16.814	16.814	16.814	16.814	16.814	16.814	16.814	16.814	16.814	16.814	16.814	16.814	16.814	16.814	16.814	16.814	16.814	16.814	16.814	16.814	16.814	16.814	16.814	16.412	16.412	16.412	16.412	16.412	16.412	16.412	16.412	16.412	16.412	16.09	17.056	17.056	17.056	17.056	16.654
YLR086W	7.722	7.722	7.4	7.078	7.078	7.4	7.4	7.4	7.4	7.4	7.4	7.722	7.32	7.642	7.642	7.642	7.642	7.642	7.32	7.722	7.722	7.722	7.722	8.526	9.17	9.17	9.17	9.17	9.17	8.848	8.848	8.848	8.848	8.848	8.848	8.848	8.848	8.848	8.848	9.25	9.25	9.25	9.25	9.25	9.25	9.25	9.25	9.25	9.25
YDR496C	9.01	9.01	9.412	9.412	9.412	9.412	9.412	9.412	9.412	9.412	9.412	9.412	9.412	9.412	9.09	9.09	9.09	9.09	9.09	9.09	9.09	9.09	9.09	9.09	9.09	9.09	9.09	9.09	9.09	9.09	9.09	9.09	9.09	9.09	9.09	9.09	9.09	9.09	9.09	8.688	8.688	8.688	8.688	8.688	8.688	8.688	8.688	8.688	8.688
YGR286C	1.85	1.85	1.85	1.528	1.528	1.528	1.528	1.528	1.528	1.528	1.528	1.126	1.126	1.126	1.126	1.126	1.126	1.126	1.126	1.126	1.528	2.172	2.172	2.172	2.172	2.172	2.172	2.172	2.574	2.574	2.574	2.574	2.574	2.574	2.574	2.574	2.574	2.574	2.574	2.574	2.976	2.976	2.976	2.976	2.976	2.976	2.976	2.976	2.976
YFL023W	4.988	4.988	4.666	4.666	4.666	4.666	4.666	5.712	5.712	5.712	5.712	7.964	7.964	7.964	7.964	7.964	7.32	6.998	6.998	6.998	6.998	6.998	6.998	6.998	6.998	8.848	10.216	10.94	17.294	17.294	17.294	17.294	17.294	17.294	17.294	17.294	17.938	17.938	17.938	17.938	17.938	17.938	17.938	17.938	17.938	17.938	17.938	17.938	17.938
YNL026W	7.322	7.322	7.322	7.724	7.724	9.172	9.172	9.172	9.172	9.172	9.574	9.574	9.976	11.746	11.746	11.746	11.746	11.746	11.746	11.746	11.746	11.746	11.746	13.194	13.516	13.516	13.516	13.516	13.516	13.516	13.838	13.838	13.838	13.838	13.838	13.838	13.838	13.838	14.16	14.16	14.482	14.482	14.482	14.482	14.482	14.482	14.482	14.482	14.482
YLR164W	8.286	8.286	8.286	8.688	8.688	8.688	8.688	8.688	8.688	8.688	8.688	8.688	8.366	8.366	8.366	8.768	8.768	8.768	8.768	8.768	8.768	8.768	8.768	8.768	8.768	8.768	8.768	8.768	8.768	8.366	8.688	8.688	8.688	8.688	8.688	8.688	8.688	8.688	8.688	8.688	8.688	8.688	8.688	8.688	8.688	8.688	8.688	8.688	8.688
YJL117W	7.562	7.562	7.562	7.562	7.16	6.838	7.24	7.24	7.562	7.884	7.884	7.884	7.884	7.884	7.884	7.884	7.884	7.884	7.884	7.884	7.884	7.884	7.884	7.884	7.884	7.884	8.286	8.286	8.608	8.608	8.608	8.608	8.608	8.608	8.608	8.608	8.608	8.608	8.608	8.608	8.608	8.608	8.608	8.608	8.608	8.608	8.608	8.608	9.01
YLR363W-A	14.558	14.558	14.558	14.558	14.558	14.558	14.558	14.558	14.558	14.558	14.558	14.558	14.558	14.558	14.558	14.558	14.558	15.202	15.202	15.604	15.604	15.604	15.604	15.604	15.282	15.282	14.96	14.96	14.96	14.96	14.96	14.96	14.96	14.96	14.96	14.96	14.96	14.96	14.96	14.96	14.96	14.96	14.96	14.96	14.96	14.96	14.96	14.236	14.236
YMR171C	4.828	4.828	4.104	4.104	4.908	4.586	4.264	4.264	4.586	4.264	4.264	3.942	3.942	3.942	3.942	3.942	3.942	3.942	3.62	4.586	4.586	4.586	4.586	4.586	4.586	4.586	4.586	4.586	4.586	4.184	4.184	3.862	3.54	3.942	3.942	3.942	3.942	3.942	3.942	3.942	4.264	4.988	4.988	4.988	4.988	4.988	4.988	4.988	4.988
YBR177C	2.896	2.896	2.896	2.896	2.896	2.574	3.298	3.298	3.298	3.298	3.62	3.62	3.62	3.62	4.022	5.47	5.47	5.47	5.872	6.596	6.998	6.998	6.998	6.998	6.998	6.998	7.32	7.32	8.526	8.526	8.526	8.526	9.25	9.25	9.25	9.25	9.974	9.974	9.974	9.974	9.974	9.974	9.974	9.974	10.296	10.296	10.296	10.296	10.296
YLR008C	15.686	15.686	16.732	16.652	16.652	16.652	16.652	16.33	16.33	16.33	16.652	17.698	17.698	17.698	17.698	17.698	17.698	17.698	17.698	17.698	17.698	17.698	17.698	17.698	17.698	17.698	17.698	17.698	18.02	18.02	18.342	18.744	18.744	18.744	18.744	18.744	18.744	18.744	19.066	18.664	18.664	18.664	18.664	18.664	18.664	18.664	18.664	18.664	18.664
YOR070C	7.722	8.044	8.044	8.044	8.044	8.044	8.044	8.044	8.044	8.044	7.722	8.124	7.722	7.722	7.722	7.722	7.722	7.722	8.044	8.044	8.044	8.044	8.366	8.044	8.044	8.044	6.838	7.402	7.402	7.402	7.402	7.402	7.402	7.402	7.402	7.402	7.402	7.402	7.402	7.804	7.804	7.804	7.804	7.804	7.804	7.804	6.598	5.874	5.552
YDR346C	14.64	14.64	14.64	14.64	14.64	14.64	14.64	14.64	14.318	14.318	13.916	13.916	13.916	13.916	13.916	13.916	13.916	13.916	13.916	13.916	13.916	13.916	13.916	13.594	13.192	13.514	13.514	13.514	13.514	13.514	13.514	13.514	13.514	13.514	13.514	13.514	13.514	13.514	13.192	13.192	13.192	13.514	13.514	13.192	13.192	13.192	13.192	13.192	13.192
YDR027C	16.816	16.816	16.816	16.816	16.816	16.816	16.816	16.816	16.414	16.494	16.494	16.494	16.494	16.494	16.494	16.494	16.494	16.494	16.494	16.494	16.494	16.494	16.494	16.494	16.494	16.494	16.494	16.494	16.494	16.494	16.494	16.494	16.494	16.494	16.092	16.092	16.092	16.092	16.092	16.092	16.092	15.77	15.77	15.77	15.77	15.77	15.77	15.77	16.172
YHR004C	8.768	8.768	8.768	8.768	8.768	8.768	8.446	8.446	9.17	9.17	9.17	9.814	9.814	9.814	9.814	9.814	9.814	9.814	10.538	10.538	10.538	10.538	10.538	10.538	10.538	10.538	10.538	10.538	10.538	10.538	10.538	10.538	10.538	10.94	10.94	10.94	10.94	10.94	10.94	10.94	10.94	10.94	9.492	9.492	9.492	9.492	9.492	9.814	9.814
YPL008W	19.708	19.708	19.708	20.11	21.558	21.558	21.558	21.558	23.086	23.086	23.086	23.086	23.086	23.408	23.408	24.132	24.454	24.454	24.454	24.454	24.454	24.454	24.454	24.454	24.454	24.454	24.776	24.776	24.776	24.776	24.776	24.776	24.776	24.776	24.776	24.776	24.776	25.098	25.098	25.42	25.42	25.018	25.34	25.34	25.34	25.34	25.34	25.34	25.34
YLL048C	8.848	8.848	8.848	8.446	8.848	9.17	9.17	9.17	8.848	8.526	9.33	9.33	9.33	9.33	9.33	9.33	9.33	9.732	9.732	9.732	9.732	10.134	10.134	10.134	10.134	10.134	10.134	10.134	10.134	10.134	10.134	10.134	10.134	10.134	10.134	10.134	10.134	10.134	10.456	10.456	10.456	10.456	10.456	10.456	10.456	10.456	10.456	10.456	10.456
YJL101C	6.678	6.678	6.678	6.678	6.678	6.678	6.678	4.666	4.022	4.424	4.826	4.826	4.826	4.826	4.826	4.826	4.424	4.424	4.746	4.746	4.746	4.424	4.746	4.746	4.746	4.746	5.068	5.47	5.872	5.872	5.872	5.872	5.872	5.872	5.872	5.872	5.872	5.872	5.872	5.872	5.872	5.55	5.55	5.55	5.55	5.55	5.55	5.952	5.63
YOR150W	2.334	3.058	3.058	3.38	3.38	3.702	3.702	3.702	3.702	4.426	4.748	5.15	5.15	5.15	5.15	5.15	5.15	5.15	5.15	5.15	4.828	4.828	5.472	5.472	5.472	5.472	5.472	5.472	5.472	5.472	5.472	5.472	5.15	5.15	5.15	5.15	5.15	5.15	5.15	5.23	5.23	5.23	5.552	5.874	6.84	6.84	6.84	6.84	6.84
YDR339C	0.402	0.402	0.402	0.402	0.402	0.402	0.402	0.402	0.402	0.402	0.402	0.402	0.402	0.402	0.402	0.402	0.402	0.402	0.402	0.402	0.402	0.402	0.402	0.402	0.402	0.402	0.402	0.402	0.402	0.402	0.402	0.402	0.402	0.402	0.402	0.402	0.402	0.402	0.402	0.402	0.402	0.402	0.402	0.402	0.402	0.402	0.402	0.402	0.402
YPR118W	8.288	8.288	8.288	8.288	8.61	8.61	9.012	9.012	9.012	9.012	9.012	9.334	9.656	9.656	10.058	10.058	10.058	10.058	10.058	10.058	10.058	9.656	10.622	10.622	10.622	10.622	10.622	10.622	10.622	11.266	11.266	11.266	11.266	11.266	11.266	11.266	11.266	11.266	11.266	11.266	11.266	11.266	11.266	11.266	11.266	11.266	11.266	11.266	11.266
YER005W	4.908	4.908	4.908	5.31	5.31	5.31	5.31	5.31	5.31	5.31	5.31	5.31	4.988	4.988	5.632	6.678	6.356	6.678	6.678	6.678	6.678	7.724	7.724	7.724	7.724	7.724	7.724	7.724	7.724	8.126	7.804	7.804	7.804	7.804	7.804	7.804	7.804	8.126	8.126	8.126	8.126	8.126	8.126	8.126	8.126	8.126	7.804	7.804	7.804
YMR075W	6.678	6.678	6.678	6.678	6.678	6.678	6.678	6.678	6.678	6.678	6.678	6.356	6.356	6.356	6.356	6.356	6.356	6.034	6.034	5.632	5.23	5.23	5.23	5.23	5.23	5.23	4.908	4.908	4.908	4.908	4.586	4.586	4.586	4.264	2.896	3.298	3.62	4.344	7.24	7.24	7.24	7.24	7.24	7.24	7.24	7.24	7.24	7.32	7.32
YER180C-A	2.172	2.172	2.494	4.666	5.47	5.47	5.47	5.792	5.792	5.792	5.792	5.792	5.39	5.39	5.39	5.39	5.39	5.39	5.39	4.988	4.666	5.068	5.068	5.068	4.666	6.034	7.16	7.562	7.562	7.562	7.884	8.206	8.608	8.608	8.608	8.608	8.608	8.608	8.608	8.608	8.608	8.608	8.608	8.93	8.93	8.93	8.93	8.93	8.93
YGL124C	0.644	0.644	0.644	0.644	0.644	0.644	0.644	0.644	0.644	0.644	0.644	0.644	0.644	0.644	0.644	0.644	0.644	0.644	0.644	0.644	0.644	0.644	0.644	0.644	0.644	0.644	0.644	0.644	0.644	0	0	0	0	0	0	0	0	0	0	0	0	0	0	0	0	0	0	0	0.322
YDR305C	4.988	4.988	4.988	4.988	4.586	4.586	4.586	4.264	4.264	4.908	4.908	4.908	4.908	4.908	4.908	5.632	5.23	5.23	5.23	5.23	5.632	5.632	5.954	6.758	7.724	8.448	8.046	8.046	8.77	8.77	8.77	8.368	8.368	8.368	8.368	8.368	8.368	8.368	8.368	8.368	8.368	8.368	8.368	8.368	8.368	8.368	8.368	8.368	9.736
YGR267C	9.652	9.652	9.652	9.652	9.652	9.33	9.33	9.33	9.33	9.33	9.33	9.33	9.652	9.652	9.652	9.652	9.25	9.25	9.25	9.25	9.25	9.25	9.25	9.25	9.25	9.25	9.25	8.848	8.848	8.848	8.848	8.848	8.848	8.848	8.848	8.848	8.848	8.848	8.848	8.848	8.446	8.446	8.446	8.446	8.446	8.446	8.446	8.446	8.446
YLR006C	7.242	7.242	7.242	6.92	6.598	6.598	6.598	6.196	5.874	5.552	5.552	5.552	5.552	4.506	4.908	4.908	4.908	4.908	4.908	4.506	4.908	6.114	6.114	6.114	6.114	6.114	6.114	6.194	6.194	6.194	6.516	6.516	6.516	6.918	6.918	7.32	7.32	7.32	7.32	7.32	7.32	7.722	7.4	7.4	7.4	7.4	7.4	7.4	7.4
YOR148C	14.158	14.56	15.686	15.686	16.41	16.41	16.732	16.732	16.732	16.732	16.732	16.732	17.134	17.134	17.134	17.134	17.134	17.134	17.134	17.134	17.134	17.134	17.134	17.134	17.134	17.134	17.134	17.536	17.536	17.536	17.536	17.536	17.536	17.536	17.536	17.536	17.536	17.536	17.536	17.536	17.536	17.536	17.536	17.536	17.536	17.536	17.536	17.536	17.536
YLR245C	2.252	2.252	2.252	2.252	4.102	4.102	4.102	4.102	4.424	4.424	4.424	4.424	4.424	4.826	4.826	4.826	4.826	4.826	4.826	4.826	4.424	4.022	4.022	4.022	4.022	4.022	4.022	4.022	3.7	3.7	3.7	3.7	4.102	6.516	6.516	6.516	6.516	6.918	7.964	7.964	8.366	8.366	8.366	8.366	8.366	8.688	8.688	8.688	8.688
YGR063C	8.288	8.288	8.288	8.288	8.288	8.288	8.69	8.368	8.368	8.69	8.69	8.69	8.69	8.69	8.69	8.69	8.69	9.012	9.012	9.012	9.012	9.012	9.012	9.012	9.012	9.012	9.012	9.012	9.012	9.012	9.012	9.012	9.012	9.012	9.012	9.012	9.012	9.012	9.012	9.414	9.414	9.414	9.414	9.414	9.414	9.414	9.414	9.414	9.414
YHR110W	6.676	6.676	6.676	6.676	6.676	8.284	8.284	8.284	9.974	9.974	9.974	9.974	9.974	9.974	9.974	9.974	9.974	12.87	12.468	12.468	12.468	12.87	12.87	12.87	12.87	12.87	12.87	12.87	12.87	12.87	12.87	12.87	12.87	13.674	13.674	13.674	13.674	13.996	13.996	13.996	13.996	14.64	15.042	15.042	15.042	15.042	15.042	15.364	15.364
YJL129C	22.206	22.206	22.206	22.206	22.206	22.528	22.528	22.85	24.056	24.056	24.056	24.056	24.056	24.056	24.056	24.056	24.056	24.056	24.056	24.056	24.056	23.734	23.734	23.734	23.734	23.734	23.734	23.734	23.734	23.734	23.734	23.734	23.734	23.734	23.734	23.734	23.734	23.734	23.412	23.412	23.412	23.412	23.412	23.412	23.412	23.412	23.09	23.09	23.09
YJR009C	12.47	12.47	12.39	12.39	12.39	11.586	11.586	11.586	11.908	11.908	11.908	11.908	12.31	12.31	12.31	12.31	12.31	12.31	12.31	12.31	12.31	12.31	12.31	12.31	12.31	12.31	12.31	12.31	12.31	12.31	12.31	12.31	12.31	12.31	12.31	12.31	12.31	12.31	12.31	12.31	12.31	12.31	11.988	10.942	10.942	11.264	11.264	11.264	11.264
YBR256C	12.388	12.388	12.388	12.388	12.388	11.986	11.986	11.584	11.584	11.986	11.986	11.986	11.986	11.986	11.986	11.986	10.376	9.652	8.446	8.446	8.446	6.998	6.676	6.676	6.676	6.676	6.676	6.676	7.32	7.642	7.642	7.964	7.964	7.964	7.964	7.964	7.642	6.838	6.838	6.838	6.516	6.516	6.194	6.194	6.194	6.194	6.194	6.194	6.194
YJR039W	5.794	4.506	4.506	4.506	4.506	4.506	4.506	4.506	5.632	9.654	9.976	10.62	10.62	10.62	10.62	10.62	10.62	11.022	11.022	11.022	11.022	11.424	11.424	11.424	11.424	11.424	11.424	11.424	11.424	11.424	11.424	11.022	10.7	10.7	11.022	10.7	10.298	9.896	9.896	10.218	10.218	10.218	10.218	10.218	10.62	10.62	10.62	10.62	10.62
YNL133C	6.758	6.758	6.356	6.356	6.356	6.356	6.356	5.954	5.954	5.632	5.632	5.632	5.31	5.31	4.988	4.828	4.828	4.828	4.426	4.426	4.426	4.426	4.104	4.104	4.104	4.104	4.104	4.104	4.104	4.104	4.104	4.104	4.104	3.782	3.782	3.782	3.46	3.46	3.46	3.46	3.46	3.46	3.46	3.46	3.46	3.058	3.058	2.414	2.414
YAL048C	5.712	5.712	5.712	5.39	6.436	7.482	7.884	7.884	7.884	7.884	7.884	8.206	8.206	8.206	8.206	8.206	7.804	7.804	8.126	8.448	8.046	8.046	8.448	9.172	10.942	10.942	10.942	12.068	13.436	13.436	13.436	13.436	13.436	13.436	14.562	14.24	14.562	14.562	14.884	14.884	14.884	14.884	14.884	14.884	14.884	14.884	14.884	14.884	15.286
YER165W	13.834	13.834	13.834	13.834	13.834	13.834	13.834	13.834	13.834	12.708	9.974	10.296	10.296	10.296	10.296	10.296	9.894	9.894	9.894	8.526	8.526	8.526	8.526	8.526	7.48	7.48	7.078	7.078	7.078	7.078	7.078	7.078	7.4	6.998	6.998	7.32	6.918	6.918	6.918	6.918	6.918	7.32	7.32	7.32	7.722	7.642	6.436	6.436	6.436
YDR098C	5.632	5.632	5.632	5.632	5.31	5.31	5.31	5.31	5.31	5.31	5.31	5.632	5.632	5.632	5.954	5.954	5.632	5.632	5.632	5.632	5.632	5.632	5.632	5.632	5.632	5.632	5.954	6.758	6.758	6.758	6.758	7.16	8.286	8.286	8.286	8.286	8.286	8.286	8.286	8.286	8.286	8.286	8.286	8.286	8.286	8.286	8.286	8.286	8.286
YJL041W	21.556	21.556	22.2	22.2	22.2	22.2	22.2	22.2	22.2	22.2	22.2	22.2	22.2	22.2	22.2	22.2	22.522	22.522	22.522	22.522	22.522	22.522	22.522	22.522	22.924	22.924	22.924	22.924	22.924	22.924	22.522	22.522	22.844	22.844	22.844	22.844	22.844	22.844	22.522	22.522	22.522	22.522	22.522	22.522	22.522	22.522	22.522	22.522	22.12
YDR105C	7	7	7	6.678	6.678	6.678	6.678	6.678	6.678	6.678	5.31	4.908	5.31	5.31	5.31	5.31	5.31	5.31	5.31	5.31	5.31	4.988	4.988	4.666	4.666	4.666	4.666	4.666	4.666	4.666	4.344	4.344	5.148	5.148	5.148	5.148	5.148	5.148	5.148	5.55	5.55	5.55	6.274	6.274	6.274	6.274	6.274	6.274	6.274
YMR213W	8.128	8.53	8.53	8.852	8.852	8.852	9.174	9.174	8.772	8.772	8.772	8.772	6.438	6.438	6.438	6.76	6.76	6.76	6.76	6.76	6.76	6.76	6.76	6.76	6.76	6.76	6.76	7.082	7.082	7.082	7.082	7.806	7.806	8.128	8.128	8.128	8.128	8.128	8.45	9.818	10.14	11.668	11.668	11.668	11.668	11.668	11.99	11.99	13.518
YER082C	6.918	6.918	6.918	7.32	7.32	7.32	7.642	7.642	7.642	7.642	7.642	7.642	7.642	7.964	8.608	8.608	8.608	8.608	8.608	8.608	8.608	8.608	8.608	8.608	8.608	8.286	8.286	8.286	8.286	8.286	8.286	8.286	8.286	8.286	8.286	8.286	8.286	8.286	8.286	8.286	8.286	8.286	8.286	8.286	8.286	8.688	8.688	8.688	8.688
YLL003W	3.78	3.78	3.78	3.78	3.78	3.78	3.78	3.78	3.78	3.78	3.458	3.86	3.86	3.86	3.86	3.86	3.458	4.182	4.584	4.584	4.584	4.584	4.906	5.55	6.194	6.194	6.194	6.194	6.194	6.194	5.792	5.792	6.516	6.838	6.838	6.838	6.838	6.838	7.24	7.24	7.642	8.446	8.446	8.848	8.848	9.572	10.376	10.376	10.376
YLR135W	1.77	1.77	1.77	1.77	1.77	1.448	1.448	1.448	1.448	1.448	1.448	1.448	1.448	1.448	1.448	1.448	1.448	1.448	1.126	1.126	1.126	1.126	1.448	1.448	1.77	1.77	1.77	1.77	1.77	2.172	2.976	2.976	2.976	2.976	2.574	2.574	2.574	2.574	2.574	2.976	2.976	2.976	3.378	3.378	3.378	3.056	3.056	3.056	3.056
YBR247C	13.516	14.16	14.562	14.562	14.562	14.562	14.562	14.562	14.562	14.562	14.562	14.562	14.562	14.562	14.964	14.964	14.964	14.964	14.964	14.964	14.964	14.964	14.964	14.964	14.964	14.964	14.964	14.562	14.562	14.24	14.642	14.642	14.642	14.642	14.642	14.642	14.642	14.642	14.642	14.642	14.642	14.642	14.642	14.964	14.964	14.964	14.964	14.964	15.366
YDR481C	8.446	6.918	6.516	6.516	6.516	6.838	6.838	7.562	6.918	7.722	9.33	9.33	9.33	9.33	9.33	9.33	9.33	9.33	9.33	9.33	9.732	9.732	9.732	10.536	10.536	10.536	10.536	10.536	12.87	12.87	12.87	12.87	13.192	13.192	13.192	13.192	12.79	12.79	12.79	12.79	12.79	12.79	12.79	12.79	13.192	13.192	13.192	13.192	13.192
YHR001W-A	1.528	1.528	2.172	3.298	3.298	3.298	3.298	3.298	3.298	3.62	4.022	4.022	4.022	4.022	4.022	4.022	4.022	4.746	4.746	4.746	6.194	6.194	6.194	6.194	6.194	6.194	6.194	6.194	6.194	6.194	6.194	6.114	6.114	6.114	6.436	6.436	6.034	6.034	6.356	6.356	6.356	6.758	6.758	7.08	7.08	7.08	7.08	7.08	7.804
YIL125W	13.034	13.034	13.034	13.034	13.034	13.034	13.034	13.034	13.034	13.034	13.356	13.356	13.356	13.356	13.356	13.356	13.356	13.356	13.356	13.356	13.356	13.356	13.356	13.356	13.356	13.356	13.758	13.758	13.758	13.758	13.758	13.758	13.758	13.758	13.758	13.758	14.16	14.16	14.16	14.16	14.16	14.16	14.16	14.16	14.16	14.16	14.16	13.838	14.16
YMR154C	13.114	13.114	12.792	12.792	12.792	12.792	12.792	13.194	12.872	12.872	12.872	12.872	12.872	12.872	12.148	10.78	8.688	9.09	9.412	9.412	9.412	9.814	9.814	9.814	9.09	9.492	10.296	9.894	9.894	10.618	12.628	15.364	15.686	15.686	15.686	15.686	15.686	16.008	16.008	16.008	16.008	16.008	16.008	16.008	16.008	16.008	16.33	17.134	17.134
YNL008C	10.942	10.942	10.942	10.942	10.942	10.942	10.54	10.862	10.862	10.862	10.862	10.54	10.218	10.218	10.218	10.218	10.218	10.54	10.54	10.54	10.54	10.942	10.942	10.942	10.942	10.942	10.942	10.942	10.942	10.942	10.942	10.942	10.942	10.942	10.942	10.942	10.942	10.942	10.62	10.62	10.62	11.022	11.022	11.022	11.022	11.022	11.022	11.022	11.022
YAL014C	11.746	11.746	11.746	11.746	11.746	11.746	11.746	11.746	11.746	11.746	11.746	11.746	11.424	11.988	11.988	11.988	11.988	11.988	11.988	11.988	11.988	11.988	11.988	11.988	11.988	11.988	11.988	11.988	11.988	11.988	11.988	11.988	11.988	11.988	11.988	11.988	11.988	11.988	11.988	11.988	11.988	11.988	11.988	11.988	11.988	11.988	11.988	11.988	11.988
YDR282C	5.874	5.874	5.472	5.472	5.472	5.472	5.472	5.874	5.874	5.874	6.276	6.276	6.276	6.276	6.276	6.276	6.276	5.954	6.598	6.598	6.598	6.598	6.598	6.276	6.276	6.276	6.276	6.276	6.276	6.276	6.276	6.276	6.276	6.276	6.276	5.954	5.954	5.954	5.954	5.954	5.954	6.356	6.356	6.356	6.356	6.356	4.988	4.988	5.39
YGR244C	13.436	13.436	14.16	14.16	14.482	14.482	14.482	14.482	14.482	14.16	14.16	13.838	14.16	14.16	14.16	14.884	14.884	14.884	14.884	14.884	14.884	15.286	15.286	14.964	14.964	14.964	14.964	14.964	14.964	14.964	15.044	15.044	15.044	15.044	15.124	15.124	15.124	15.124	15.124	15.124	14.722	14.722	14.722	14.722	14.722	14.722	14.722	14.722	14.722
YLL018C	4.264	4.264	4.264	4.264	4.264	4.264	4.264	4.264	4.264	4.264	4.264	4.264	4.264	4.264	4.264	4.264	4.264	4.264	4.264	4.264	4.264	4.264	4.586	5.632	5.954	6.356	6.356	7.08	7.08	7.08	7.402	7.402	7.402	7.402	7.402	7.402	7.402	7.402	7.402	7.402	7.402	7	7.322	7.322	7.322	7.322	7.724	7.724	7.724
YGL108C	6.758	6.758	6.758	7.482	7.482	7.482	7.804	7.804	7.804	7.804	7.804	8.126	8.126	8.126	8.126	8.126	8.126	8.126	7.804	7.804	7.804	7.804	7.804	7.804	7.804	8.126	8.126	8.126	8.448	8.448	8.448	8.448	8.448	8.448	8.448	8.126	8.126	8.126	8.126	8.126	8.126	8.126	8.126	8.126	8.126	8.126	8.126	8.126	7.402
YDR036C	0.322	0.322	0.322	0.322	0.322	0	0	0	0	0	0	0	0	0	0	0	0	0	0	0	0	0	0	0	0	0	0	0	0	0	0	0	0	0	0	0	0	0	0	0	0	0	0	0	0	0	0	0	0
YEL016C	15.364	15.364	15.364	15.364	15.364	15.364	15.364	15.364	15.364	15.364	15.364	15.364	15.364	16.088	16.088	16.088	16.088	16.088	16.088	16.088	16.088	16.088	16.088	16.088	16.088	16.49	16.49	16.49	16.49	16.49	16.49	16.49	16.49	16.49	16.49	16.49	16.812	16.812	16.812	16.812	17.214	17.214	16.812	16.812	16.812	16.168	16.812	16.812	16.812
YNL257C	3.138	2.736	3.46	6.034	6.034	6.034	6.034	6.034	5.39	5.39	6.114	6.758	7.08	7.08	7.08	7.08	7.08	7.724	8.93	8.93	8.93	8.93	8.93	8.93	8.93	8.93	10.218	10.218	10.218	10.218	10.218	10.218	10.218	10.218	10.218	10.218	10.218	10.942	10.62	10.942	10.942	10.942	10.942	12.068	12.872	12.872	12.872	12.872	12.872
YGR206W	12.63	12.63	12.63	12.952	14.078	14.078	14.078	14.078	14.078	14.078	15.284	15.284	15.284	15.284	15.284	15.284	15.284	15.284	15.284	15.284	14.962	14.962	14.962	15.686	15.686	15.686	15.686	15.686	16.33	16.33	16.33	16.33	16.33	16.33	16.33	16.33	16.33	16.652	16.652	16.652	16.652	16.652	16.652	16.652	16.652	16.652	16.652	16.652	16.652
YLR270W	11.584	11.584	11.584	11.584	11.584	11.584	11.584	11.584	12.79	13.112	13.112	13.112	13.112	13.112	13.112	13.112	13.192	13.192	13.996	13.996	13.996	13.996	14.72	14.72	14.72	15.042	15.042	15.042	15.042	15.042	15.042	15.042	15.042	15.042	15.364	15.364	15.364	15.364	15.686	15.686	15.686	15.686	15.686	15.686	15.686	15.686	15.686	15.284	14.882
YDR093W	9.572	9.572	9.25	9.652	9.652	9.652	9.652	8.204	8.446	8.446	8.446	8.446	8.446	8.446	8.446	8.446	8.446	8.446	8.446	8.446	8.446	8.446	8.446	8.446	8.446	8.044	8.044	8.044	8.044	8.044	8.044	8.044	8.044	8.044	8.044	8.044	8.044	7.642	8.044	8.044	8.044	8.044	8.044	8.044	7.642	7.642	7.642	7.642	7.642
YBL017C	1.69	1.69	1.69	1.69	1.69	1.69	1.69	1.69	1.69	2.494	2.494	2.494	2.494	2.494	2.896	2.896	3.7	3.7	3.7	3.7	3.7	3.7	3.7	3.7	4.022	4.022	4.022	4.022	4.344	4.344	4.344	4.344	4.344	4.344	5.068	5.068	5.068	5.068	5.068	5.068	4.746	5.148	5.39	5.39	5.39	5.39	5.39	5.39	5.792
YDR262W	5.068	5.068	5.068	5.068	5.068	5.068	5.068	5.068	5.068	5.39	5.39	5.39	5.39	5.39	5.39	5.39	5.712	5.712	5.712	5.712	5.712	5.712	5.712	5.712	5.712	5.712	5.712	5.712	5.712	5.712	5.712	5.712	5.712	5.712	5.712	5.712	5.712	5.712	5.712	5.712	5.712	5.712	5.712	5.712	5.712	5.712	5.712	5.712	5.712
YHR192W	8.124	8.124	8.124	9.652	9.33	9.33	9.33	9.652	9.652	9.652	9.652	9.652	9.652	9.652	9.652	9.652	10.456	10.054	10.054	11.502	15.606	15.928	16.33	16.33	16.33	16.33	16.33	16.33	16.008	16.652	16.652	16.974	16.572	16.572	16.572	16.572	16.572	16.572	16.572	17.698	17.698	18.1	18.1	19.226	19.79	20.112	20.112	20.112	20.112
YNL191W	7.562	7.562	7.24	6.918	6.516	6.516	6.516	5.872	5.47	5.47	5.148	5.148	5.148	5.148	5.148	5.148	5.148	3.942	3.54	3.218	3.218	3.218	3.218	3.218	3.218	3.218	2.414	2.092	2.092	2.092	2.092	2.092	2.092	2.092	1.77	1.77	1.77	1.77	1.77	1.77	1.77	1.77	1.77	1.77	1.77	1.77	1.77	1.77	1.77
YOR075W	1.126	1.126	1.126	1.126	1.126	1.126	1.126	1.126	1.126	1.126	1.126	1.126	1.126	1.126	1.126	1.126	1.528	1.528	1.528	0.804	0.804	0.804	0.804	0.804	0.804	0.804	0.804	0.804	0.804	0.804	0.804	0.804	0.804	0.804	0.804	0.804	0.804	0.804	0.804	0.804	0.804	2.172	3.138	3.138	3.138	3.46	3.782	3.782	3.782
YDL159W	9.734	10.7	10.7	10.7	10.7	10.7	10.7	10.7	10.7	10.7	10.7	10.7	10.7	10.7	10.7	10.7	10.7	10.7	10.7	10.7	10.7	10.7	10.7	10.7	10.7	10.7	10.7	10.7	10.7	10.7	10.7	10.7	10.7	10.7	10.7	10.7	10.7	10.7	10.7	10.7	9.976	9.976	9.976	9.574	9.574	9.574	9.252	9.252	9.252
YOR326W	2.092	2.092	2.092	2.092	2.092	2.092	2.092	2.092	2.494	2.816	2.816	2.816	2.816	4.746	4.424	4.424	4.424	4.424	5.228	5.872	5.872	5.872	5.872	5.872	5.872	6.596	6.596	6.998	6.998	6.998	6.998	6.998	6.998	6.998	6.998	6.998	6.998	6.998	6.998	9.25	9.25	9.652	9.652	9.652	9.652	9.652	9.652	9.652	9.652
YCL002C	11.746	11.424	11.424	11.102	10.78	10.78	10.378	9.654	9.654	8.528	8.528	8.528	8.528	8.206	7.804	7.08	5.31	5.31	5.31	5.31	5.31	5.31	5.31	4.908	4.908	4.586	4.586	4.264	4.264	4.264	4.264	3.942	5.47	5.47	5.47	5.47	5.47	5.47	5.47	5.47	6.516	6.516	6.516	6.516	6.516	6.516	6.516	6.918	6.194
YGL023C	8.61	8.61	8.61	9.334	9.334	9.334	9.334	9.334	9.334	9.334	9.334	9.334	9.012	9.012	9.012	9.012	9.012	9.012	9.012	9.012	9.012	9.012	9.012	9.012	9.012	8.368	8.368	8.046	8.046	8.046	8.046	8.046	8.046	8.046	8.046	8.046	8.046	8.046	8.046	8.368	8.368	8.368	8.368	8.368	8.368	8.368	8.368	8.368	8.368
YIL095W	4.264	4.264	4.264	4.264	4.264	4.264	4.264	4.264	4.264	4.264	4.264	4.264	4.264	4.264	4.264	4.264	4.264	4.264	4.264	4.264	4.264	4.264	4.264	4.264	4.264	4.264	4.264	4.264	4.264	4.264	4.264	4.264	4.264	4.264	4.264	4.264	4.264	4.264	4.264	3.862	4.184	4.184	4.184	4.184	4.184	4.184	4.184	4.184	4.184
YLL008W	11.664	12.066	12.388	12.71	12.71	12.71	12.71	12.308	12.63	12.63	13.032	13.354	13.354	13.354	13.354	13.756	13.756	13.756	13.756	13.354	13.354	13.676	13.676	13.354	13.354	13.354	13.354	13.354	13.354	13.354	13.354	13.354	13.354	13.354	13.354	13.354	13.354	13.354	13.354	13.354	13.354	13.354	13.354	13.354	13.354	13.354	13.354	13.354	13.354
YOR161C	7.16	7.16	7.16	7.16	7.16	7.16	7.482	6.356	6.356	6.356	6.356	6.356	6.276	8.126	8.528	8.528	8.528	8.528	8.528	8.528	8.85	8.85	8.85	9.494	9.172	9.172	9.172	9.172	9.172	9.494	9.494	9.494	9.494	9.494	9.494	10.54	10.218	10.218	10.62	10.298	10.298	10.7	10.7	10.7	10.7	10.7	10.7	10.7	10.7
YHL038C	2.816	2.816	2.816	2.816	2.816	2.816	3.218	3.218	3.218	3.218	3.218	3.218	4.022	5.148	5.148	5.148	5.148	5.148	5.148	5.952	5.952	6.274	6.274	6.274	6.274	6.274	6.274	6.274	6.274	6.274	7.078	7.078	7.078	7.078	7.078	7.078	8.124	8.848	8.848	8.848	8.848	8.848	8.848	8.848	8.848	8.848	8.848	8.848	8.848
YER017C	4.826	4.826	4.826	4.826	4.826	4.424	4.424	4.424	4.424	4.424	4.424	4.424	4.424	4.424	4.424	4.424	4.424	4.424	4.424	4.424	4.424	4.424	4.424	4.424	4.424	4.424	4.424	4.424	4.424	4.424	4.424	4.424	4.424	4.424	4.746	4.746	4.746	4.746	4.344	4.344	4.344	4.344	3.62	2.172	3.218	3.218	3.218	3.218	3.218
YBR041W	4.344	4.344	5.148	7.964	7.964	7.964	7.964	8.286	8.93	11.182	11.182	11.182	11.182	11.584	11.584	11.584	11.584	11.584	11.584	11.584	11.584	11.986	11.986	12.71	12.71	12.71	12.71	12.71	12.71	12.71	12.71	12.71	12.71	12.71	12.71	12.71	13.032	13.354	13.676	13.676	13.676	13.676	13.676	13.676	13.676	13.676	13.676	13.676	13.676
YDR359C	11.02	11.02	11.422	11.422	11.422	11.422	11.422	11.422	11.422	11.422	11.422	11.422	11.422	11.422	11.422	11.422	11.422	11.422	11.02	11.02	11.02	11.02	11.02	11.02	11.02	11.02	11.02	11.02	10.376	10.376	10.054	10.054	10.054	10.054	10.054	10.054	10.054	10.054	9.652	9.652	9.652	9.33	9.33	8.928	8.526	8.526	8.526	8.526	8.124
YNL219C	17.86	17.86	17.86	17.86	17.86	17.86	17.86	17.86	17.86	17.86	17.86	17.86	17.86	17.86	17.86	17.86	17.86	17.86	17.86	17.86	17.86	17.86	17.86	17.86	17.86	17.538	17.538	17.538	17.538	17.538	17.538	17.538	17.86	17.86	17.538	17.538	17.538	17.538	17.538	17.538	17.538	17.538	17.538	17.538	17.538	17.538	17.538	17.538	17.538
YHR038W	5.874	5.874	5.874	5.874	5.874	6.678	6.276	6.276	5.954	5.954	5.954	5.954	5.954	5.632	5.632	5.632	5.632	5.632	5.632	5.632	6.034	6.034	4.988	4.908	4.908	4.908	4.908	4.908	4.908	4.908	4.908	4.908	4.908	4.908	4.908	4.908	5.23	4.908	4.908	4.908	4.908	4.586	4.586	4.586	4.988	5.792	6.194	6.194	6.194
YPR112C	10.538	10.538	10.538	10.538	10.538	10.216	9.09	9.09	9.09	9.09	9.09	8.446	8.446	8.446	5.872	5.47	5.148	5.148	5.148	5.47	5.47	5.47	5.47	5.47	5.47	5.47	5.47	5.47	5.792	5.792	5.792	5.792	5.792	5.792	5.792	5.792	5.792	5.792	5.792	5.792	5.792	5.792	5.792	5.068	5.068	5.068	5.068	5.068	5.068
YML107C	10.618	10.618	10.618	11.342	11.342	11.342	12.066	11.664	11.664	11.664	11.664	11.664	11.664	11.664	11.664	11.664	11.664	11.664	11.664	11.664	11.986	11.986	12.388	12.388	12.388	12.388	12.388	12.388	12.388	12.388	12.388	12.79	12.79	12.79	12.79	13.192	13.192	13.192	13.192	13.192	13.192	13.192	13.192	13.192	13.192	13.192	13.192	13.192	13.192
YBR052C	6.758	6.758	6.758	6.758	6.758	6.758	6.758	6.758	6.758	6.758	6.758	7.16	7.16	7.482	7.482	7.482	7.482	7.16	7.16	7.482	7.804	7.804	6.436	6.436	6.436	6.436	6.114	6.114	6.114	6.114	6.114	6.114	6.436	6.436	6.436	6.436	6.436	6.758	6.758	6.758	7.16	7.16	7.16	7.16	7.964	7.964	9.09	9.09	9.09
YLR450W	2.816	2.816	2.816	2.816	3.138	3.138	3.138	3.138	3.138	3.138	3.138	3.138	3.138	3.54	3.54	3.54	3.54	3.54	3.54	3.54	3.54	3.54	3.54	3.54	3.54	3.54	3.54	3.54	3.54	3.54	3.54	3.54	3.54	3.138	3.138	3.54	3.54	3.54	3.54	3.54	3.54	3.54	3.862	3.862	3.862	3.862	3.862	3.862	3.862
YBR227C	8.928	9.572	9.974	9.974	9.974	9.974	9.33	9.33	9.33	9.33	9.33	9.33	9.732	10.376	10.698	10.698	10.698	10.376	10.376	9.974	9.17	8.848	8.848	8.848	8.526	8.526	8.526	8.526	8.124	6.596	6.596	6.918	6.918	6.918	7.562	8.608	8.608	8.608	8.608	8.608	8.608	9.332	9.654	9.654	9.654	9.654	9.654	9.654	9.654
YCR037C	4.022	4.022	4.022	4.022	4.344	4.666	4.666	4.666	4.666	4.666	4.666	4.666	4.666	4.264	4.988	4.988	4.988	4.586	4.586	4.586	4.586	4.586	4.586	4.586	4.586	4.264	4.264	4.264	3.942	3.942	4.264	4.586	4.586	4.586	4.586	5.552	5.552	5.552	5.552	6.196	6.84	6.84	6.84	7.564	7.564	7.564	7.564	7.966	7.966
YPL030W	8.93	8.93	8.93	8.93	8.608	8.608	8.608	8.608	8.528	8.528	8.528	8.528	8.126	8.126	8.126	8.126	8.126	8.126	8.126	8.126	8.126	8.126	8.126	8.126	8.126	8.126	8.126	8.126	8.126	8.126	8.126	8.126	8.126	8.126	8.126	8.126	8.126	8.126	7.482	7.08	6.758	6.436	5.792	5.792	5.792	5.792	5.792	5.792	5.792
YKL184W	6.756	6.756	6.354	6.354	6.354	6.354	5.952	5.55	5.55	5.228	5.228	5.228	5.228	5.228	5.228	5.228	4.906	4.906	4.906	4.906	4.906	4.906	4.906	4.906	4.906	4.906	4.504	4.504	4.102	4.102	4.102	4.102	4.102	4.102	4.102	3.7	2.896	2.574	2.574	2.252	2.252	2.252	2.252	2.252	2.252	1.93	2.01	2.412	2.412
YOL061W	6.758	6.758	6.758	5.632	4.908	4.828	6.92	7.322	10.54	13.356	13.356	13.356	14.402	14.724	14.724	15.046	15.448	15.448	15.77	15.77	15.77	15.77	15.77	15.77	15.77	15.77	15.77	15.77	15.77	15.77	15.77	15.77	15.77	16.896	17.862	17.862	17.862	17.862	17.862	17.862	17.862	17.862	17.862	17.862	17.862	17.862	17.862	17.862	17.862
YFR022W	4.264	4.264	4.264	3.62	3.942	3.942	3.942	3.942	3.942	3.942	4.022	5.47	6.838	6.838	6.838	6.838	6.838	6.838	6.838	6.838	6.838	6.838	6.838	6.838	6.838	6.838	6.838	7.16	8.206	8.85	11.102	11.102	11.102	11.102	11.102	11.102	11.102	11.102	11.424	11.424	11.424	11.424	11.424	11.746	12.148	12.148	12.148	12.148	12.148
YKL134C	9.252	9.252	9.252	9.252	9.252	9.252	9.252	9.252	9.252	9.252	9.252	8.448	7.804	7.402	7.724	8.126	9.976	9.976	9.976	9.976	9.976	11.102	11.102	11.826	11.826	12.47	12.47	12.872	12.872	12.872	12.872	12.872	12.872	12.872	12.872	12.872	12.872	12.872	12.872	12.872	13.194	13.194	13.194	13.194	13.194	13.194	13.194	13.194	13.194
YCR046C	6.034	7.16	6.758	6.758	6.758	6.758	6.758	7.16	7.16	7.16	7.16	7.562	7.562	7.562	7.884	7.884	7.884	7.884	7.884	6.516	6.516	6.114	5.712	5.712	5.712	6.034	6.034	6.034	6.758	7.16	7.16	7.16	7.16	7.16	7.16	7.16	7.16	7.16	7.16	7.16	7.16	7.16	7.16	7.16	7.16	7.16	7.16	7.16	7.16
YBL085W	16.49	16.49	16.49	16.49	16.49	16.49	16.812	16.812	16.812	16.812	16.812	16.812	16.812	16.812	16.812	16.812	16.812	16.812	16.812	16.812	16.812	16.812	16.812	16.812	16.812	16.812	16.812	16.812	16.812	16.812	16.812	16.812	16.812	16.812	17.214	17.214	17.214	17.214	17.214	15.846	14.64	13.836	14.158	14.158	14.158	14.158	14.158	14.158	14.158
YDR128W	7.322	7.322	7.322	7.322	7.322	7.322	7.322	7.322	7.724	7.724	8.046	8.046	8.448	8.448	8.85	8.85	8.85	8.85	8.85	8.85	8.85	8.85	8.85	8.85	8.85	8.85	8.85	8.85	8.85	8.85	8.206	8.206	8.206	8.206	8.206	8.206	8.206	8.206	8.206	8.206	8.206	8.206	8.206	8.206	8.206	8.206	8.206	8.206	8.206
YDR283C	2.494	2.896	3.62	3.62	3.62	3.62	3.62	3.62	3.62	3.62	3.62	3.62	3.62	3.218	3.218	3.54	4.184	4.506	5.15	5.15	5.472	5.472	5.472	5.472	5.472	5.472	5.472	5.472	5.472	5.874	5.874	5.874	5.874	5.874	5.874	5.874	5.874	6.196	6.196	6.196	6.598	7.402	7.402	7.402	7.402	7.402	7.402	7.402	7.402
YFL007W	10.94	10.94	10.94	10.618	10.618	10.618	10.618	11.342	11.342	11.342	11.342	11.342	11.342	11.342	11.342	11.342	11.342	11.342	11.342	11.342	11.342	11.342	11.342	11.342	11.342	11.342	11.342	11.342	11.342	11.342	11.342	11.342	11.342	11.342	10.94	10.94	10.94	10.94	10.94	10.94	10.136	10.136	10.136	10.136	10.136	10.136	10.136	10.136	10.136
YML117W	5.472	8.85	10.218	10.218	10.218	11.264	11.264	11.264	11.264	11.264	11.264	11.264	11.264	11.264	11.264	11.264	11.264	11.264	11.264	11.264	11.264	11.666	11.666	12.068	12.47	12.47	12.47	12.47	12.47	12.47	12.068	12.068	12.068	12.068	12.068	12.068	12.068	12.068	12.39	12.39	12.39	12.39	12.712	12.712	12.712	12.712	12.712	12.39	12.39
YER111C	16.17	16.17	15.848	16.17	16.974	16.974	16.974	16.974	16.974	16.974	16.974	16.974	16.974	16.974	16.974	16.974	16.974	16.974	16.974	16.974	16.974	16.974	16.974	16.974	16.974	16.974	16.974	16.974	17.296	17.296	17.296	17.296	17.296	17.296	17.296	17.296	17.296	16.974	16.652	16.33	16.33	16.33	16.33	16.33	16.33	16.33	16.33	16.33	16.33
YNL001W	23.568	23.568	23.568	23.568	23.568	23.568	23.568	23.568	23.568	23.97	23.97	23.97	23.97	23.97	23.97	23.97	23.97	23.97	23.97	23.97	23.97	23.97	23.97	23.97	23.97	24.292	24.292	24.292	24.292	23.97	23.97	22.2	19.706	18.902	18.5	18.822	18.822	18.822	18.822	18.822	18.822	18.822	18.822	17.776	17.454	17.052	16.73	16.73	16.73
YDR450W	3.702	3.38	3.058	3.058	3.058	3.058	3.058	3.058	3.058	3.058	3.058	3.058	3.058	3.058	3.46	3.46	3.46	3.46	3.46	3.46	3.058	3.058	3.058	3.058	3.46	3.46	3.46	3.46	3.46	3.46	3.46	3.46	3.46	3.46	3.46	3.46	3.46	3.46	3.46	3.138	2.494	2.172	2.172	2.816	2.816	2.816	2.816	2.816	2.816
YOR222W	14.158	14.158	14.158	14.158	14.48	14.48	14.48	14.48	14.48	14.48	14.48	14.882	14.882	15.284	15.284	15.284	15.284	15.284	15.284	15.284	15.284	15.284	15.284	15.284	15.284	15.284	15.284	15.284	15.284	15.284	15.284	15.284	15.284	15.284	15.284	15.284	15.284	15.284	14.882	14.882	14.882	14.882	15.204	15.204	15.204	15.204	15.204	15.204	15.204
YOR346W	5.712	6.114	5.712	6.114	7.804	7.804	8.126	8.126	8.528	8.528	8.528	8.93	8.93	8.93	8.93	8.608	8.93	8.93	8.93	8.93	8.93	9.252	9.252	9.252	9.252	9.252	9.252	9.574	9.574	9.574	9.574	9.896	9.896	10.218	10.218	10.942	10.942	10.942	10.942	10.942	10.942	10.942	10.942	10.942	10.942	10.942	10.942	10.942	10.942
YOR140W	7.4	7.4	7.4	7.4	7.4	7.4	7.078	7.078	7.078	7.078	7.078	7.078	7.078	6.756	6.756	6.756	6.756	7.078	7.078	6.676	6.676	6.676	6.274	6.274	6.354	4.826	4.826	4.826	4.826	4.826	4.826	4.826	4.826	4.826	4.826	4.826	4.826	4.826	4.826	4.102	3.7	4.022	4.022	4.022	4.022	4.022	4.022	4.022	4.022
YER126C	8.848	8.848	8.848	8.526	8.526	8.526	8.526	8.848	8.848	8.848	8.848	8.848	8.848	8.848	8.848	8.848	8.848	8.848	8.848	8.848	8.848	8.848	9.17	9.17	9.17	9.17	9.17	9.17	9.17	9.572	9.572	9.572	9.572	9.572	9.894	9.894	9.894	9.894	9.894	9.894	9.894	9.894	9.572	9.572	9.572	9.572	9.572	9.572	9.572
YOR079C	6.032	6.032	6.032	5.228	5.228	5.228	5.228	5.228	5.228	5.148	5.148	5.148	4.746	4.746	4.746	4.746	4.746	4.746	4.746	4.746	4.746	4.746	5.068	4.666	4.666	4.666	4.666	4.988	4.988	4.988	5.31	4.988	4.988	4.988	4.988	5.31	5.31	5.31	5.31	5.31	5.31	5.31	5.31	5.632	5.632	5.632	5.632	5.632	5.23
YMR062C	1.126	1.126	1.126	1.126	1.126	1.126	1.126	1.448	1.448	1.046	0.724	0.724	0.724	0.724	0.724	0.724	1.046	1.046	1.046	1.046	1.046	1.046	1.046	1.046	1.046	1.046	0.966	1.368	1.368	1.368	1.368	1.368	1.368	1.69	1.69	3.298	3.298	3.298	3.7	4.022	4.424	4.424	4.424	4.424	4.424	4.424	4.424	4.424	4.424
YGR214W	0	0	0	0	0	0	0	0	0	0	0	0	0	0	0	0	0	0	0	0	0	0	0	0	0	0	0	0	0	0	0	0	0	0	0	0	0	0	0	0	0	0	0	0	0	0	0	0	0.644
YMR078C	9.736	9.736	9.736	9.736	9.736	9.736	9.736	9.736	9.736	9.736	9.736	9.736	9.736	9.736	9.736	9.736	9.736	9.736	9.736	9.414	9.414	9.414	9.414	9.414	9.334	9.334	9.334	8.61	8.61	8.61	8.61	8.61	8.61	8.61	8.61	8.61	8.61	8.288	8.288	8.288	8.288	8.288	8.288	8.288	8.288	8.288	8.288	8.288	8.288
YML116W	10.458	10.78	10.78	10.78	9.734	9.734	9.412	9.412	9.412	9.412	10.056	10.056	10.056	10.056	10.056	10.056	10.056	10.056	10.056	10.056	10.056	10.056	10.056	10.056	10.056	10.056	10.056	10.056	10.056	10.056	10.056	10.056	10.056	10.056	10.056	10.056	10.056	10.056	10.056	10.056	9.654	9.654	9.332	9.332	9.654	9.654	9.654	9.654	9.654
YJL059W	12.146	12.146	12.146	12.146	12.146	12.146	12.146	12.146	12.146	12.146	12.146	12.146	12.146	12.146	12.146	12.146	12.146	12.146	12.146	12.146	12.468	12.468	12.468	12.468	12.146	12.146	12.548	12.548	12.548	12.548	12.548	12.548	12.548	12.548	12.548	12.548	12.548	12.548	12.548	12.548	12.548	12.548	12.548	12.548	12.548	12.548	12.548	12.548	12.548
YLL023C	10.136	10.458	10.458	10.458	10.458	9.252	9.976	9.654	9.976	9.976	9.976	9.976	9.976	9.976	9.976	9.976	9.976	9.976	9.976	9.976	9.976	10.7	10.7	10.7	10.7	10.7	10.7	10.7	10.7	10.7	10.7	10.7	10.78	10.78	10.78	10.78	10.78	10.78	10.78	10.78	10.458	10.458	10.458	9.734	9.412	9.734	10.136	10.458	10.458
YBR193C	10.698	10.296	10.618	10.618	10.618	10.216	10.216	10.216	10.216	10.618	10.618	10.618	11.342	11.744	11.744	12.548	12.548	12.548	12.548	11.824	11.824	12.226	11.502	11.1	11.422	12.548	12.548	12.548	12.548	12.548	12.548	12.146	12.146	12.146	12.146	12.146	12.87	15.766	15.766	16.57	16.57	16.57	16.57	16.57	16.57	16.57	16.57	16.57	16.892
YGL237C	7.4	7.4	7.4	7.4	7.4	7.4	8.526	9.974	9.974	9.974	9.974	10.376	10.376	10.376	10.376	10.376	10.376	10.376	10.376	10.376	10.376	10.376	10.376	10.376	10.376	10.376	10.376	10.778	10.376	10.376	10.376	10.376	10.698	10.698	11.1	11.422	11.422	11.422	11.422	11.422	10.778	10.778	11.1	11.1	11.1	11.1	11.1	11.1	11.1
YBL055C	5.228	5.63	5.63	5.63	5.63	5.63	6.032	6.032	6.032	5.63	5.63	5.71	5.71	5.388	4.986	4.986	4.986	4.986	4.986	4.986	4.986	4.584	4.584	4.584	4.584	4.584	4.584	4.584	4.584	4.584	4.262	4.262	4.262	4.262	4.262	4.262	4.664	4.664	4.664	4.342	3.94	3.538	3.136	3.136	3.136	3.136	3.136	3.136	3.136
YDR188W	6.516	6.516	6.516	6.516	6.516	6.516	6.516	6.516	6.516	6.516	6.516	6.516	6.516	6.516	6.516	6.516	6.516	6.838	6.838	6.838	6.838	7.08	7.884	7.884	7.884	7.884	7.964	7.964	7.964	7.964	7.964	8.286	8.286	8.286	8.286	8.286	8.286	8.286	8.286	8.286	8.286	8.286	8.286	8.286	8.286	8.286	8.286	8.286	8.286
YLR087C	3.942	3.942	3.942	4.264	3.942	3.942	3.942	3.942	4.586	5.39	5.39	5.39	5.39	4.988	5.39	6.114	5.792	5.792	5.792	5.792	5.712	6.436	6.436	7.482	8.206	8.206	8.528	8.528	8.528	8.528	8.528	8.528	8.528	8.528	9.574	9.574	9.574	9.574	9.574	9.574	9.574	9.574	9.574	9.574	9.574	9.574	9.976	9.976	9.976
YKL190W	14.884	14.884	14.884	14.884	14.884	14.884	14.884	14.884	14.884	14.884	14.482	14.482	14.482	15.286	15.286	15.286	15.286	15.286	15.286	15.286	15.286	15.286	15.286	15.286	15.286	15.286	15.286	15.286	15.286	15.286	15.286	15.286	15.286	15.286	15.286	15.286	15.286	15.286	15.286	15.286	15.286	15.286	15.286	14.964	14.964	14.964	14.24	14.562	14.562
YAL042W	10.056	10.056	10.056	10.7	11.424	11.424	11.424	11.424	11.424	11.424	11.424	11.424	11.424	11.424	11.102	11.102	11.102	11.102	11.424	11.424	11.424	11.424	11.424	11.424	11.424	11.424	11.424	11.424	11.424	11.424	11.424	11.424	11.424	11.424	11.424	11.424	11.424	11.424	11.424	11.424	11.424	11.424	11.424	11.424	11.424	11.022	11.022	11.022	11.022
YKR006C	8.448	8.448	8.448	8.448	8.448	8.448	6.758	6.356	6.356	6.356	5.954	5.954	6.276	6.276	6.276	6.276	6.678	6.678	6.678	6.678	6.678	6.678	6.678	6.678	7.08	7.08	7.08	7.08	7.08	7.08	7.16	7.482	7.482	7.482	7.482	7.482	7.482	7.482	8.126	8.77	8.77	8.77	8.77	8.77	8.77	7.966	7.966	8.61	9.414
YHR057C	5.55	5.228	5.63	5.63	5.63	5.63	5.63	5.228	5.228	5.228	5.228	5.55	4.424	4.102	4.102	4.102	3.378	3.378	3.378	3.378	3.378	3.378	3.378	2.654	2.654	4.022	4.344	8.286	8.286	8.608	8.93	8.93	8.93	9.332	10.378	10.378	10.378	10.378	10.7	10.7	10.7	10.7	10.7	11.102	11.102	11.102	11.102	11.746	11.746
YBL092W	4.344	4.344	4.344	4.344	4.344	4.344	4.344	4.344	4.344	4.344	4.344	4.344	4.344	4.344	4.344	3.7	3.7	3.7	3.7	3.7	4.022	4.022	4.022	4.022	4.022	4.022	4.022	3.62	3.62	3.62	3.62	2.896	2.896	2.896	2.896	3.298	3.298	3.298	3.298	3.298	3.298	3.298	3.298	3.298	3.298	3.298	3.298	2.252	1.85
YKR082W	7.482	7.482	7.482	7.482	7.482	7.482	7.482	7.482	7.482	7.482	7.482	7.482	7.482	7.482	7.482	7.804	7.804	7.804	7.804	7.804	7.804	7.804	7.804	7.804	7.804	7.804	7.804	7.804	7.804	7.804	7.804	7.804	7.804	7.804	7.804	7.804	7.804	7.804	7.804	7.804	7.804	7.804	8.126	8.126	8.126	8.126	8.126	8.126	8.126
YDR244W	21.64	21.64	22.042	22.766	22.766	22.766	22.766	22.766	22.766	22.766	23.41	23.41	23.41	23.732	23.732	23.732	23.33	23.33	23.008	23.008	23.008	23.008	23.008	23.008	23.008	23.008	23.008	23.008	22.606	22.606	22.606	22.606	22.606	22.606	22.606	22.606	22.606	22.606	22.284	21.882	21.882	21.882	21.882	21.882	21.882	21.882	21.882	21.882	21.882
YGL065C	12.308	12.308	12.308	12.308	12.308	11.906	12.308	12.308	11.906	11.906	11.906	11.906	11.906	12.71	12.71	13.112	13.112	13.112	13.112	13.836	14.882	14.882	14.882	14.882	14.882	14.882	14.882	14.882	14.882	14.882	14.882	14.56	14.56	14.56	14.56	14.56	14.56	14.56	14.56	14.56	14.56	14.56	14.962	14.962	14.962	14.962	14.962	14.962	14.962
YAL031C	7.242	7.242	7.242	7.242	7.242	7.242	7.242	7.242	8.046	8.046	8.046	8.046	8.046	8.046	8.046	8.046	8.046	8.448	8.448	8.448	8.448	8.448	8.448	8.448	8.448	8.448	8.448	8.448	8.448	8.448	8.448	8.448	8.126	8.126	8.126	8.126	8.126	8.126	8.126	8.126	8.126	8.126	8.126	8.126	8.126	8.126	8.126	8.126	8.126
YJL111W	10.056	10.056	10.056	9.01	9.01	9.01	9.01	9.01	9.01	9.01	9.01	8.608	8.608	7.642	7.642	7.642	7.642	7.642	7.642	7.642	7.642	7.642	7.642	7.642	7.642	7.642	7.642	7.642	7.642	7.642	7.642	7.642	7.642	7.642	7.642	7.642	7.24	7.24	7.24	7.24	7.24	7.24	7.24	7.24	7.24	7.24	7.24	7.24	7.24
YGR082W	13.756	13.756	14.158	14.158	14.158	14.158	14.158	14.48	14.48	14.48	14.48	14.48	14.48	15.686	16.892	16.892	16.892	16.892	16.892	16.892	17.214	17.214	17.214	17.214	17.214	17.214	17.214	17.214	17.214	17.214	17.214	17.214	17.214	17.214	17.214	17.214	16.812	16.812	16.812	16.812	16.41	16.41	16.41	16.41	16.41	16.41	16.41	16.41	16.41
YPR034W	12.15	12.15	12.15	12.15	12.15	12.15	12.15	12.15	12.15	12.15	11.506	11.506	11.506	11.506	11.506	11.506	11.506	11.506	8.368	7.322	7	7	7	7	6.678	6.678	6.678	6.678	6.678	6.678	6.678	6.678	6.034	6.034	6.034	5.31	5.31	5.31	5.31	5.31	5.31	5.31	5.31	5.31	4.908	4.908	4.908	4.908	4.908
YNL183C	15.522	15.522	15.522	15.522	15.522	15.844	15.844	15.844	15.844	15.844	15.844	15.844	15.844	15.442	15.442	15.844	16.166	16.166	16.166	16.166	16.488	16.488	15.844	15.844	15.844	15.844	15.844	15.844	15.844	15.844	15.844	15.844	15.844	15.844	15.844	15.844	15.844	15.442	15.442	15.442	15.442	15.442	14.718	14.718	14.718	14.718	15.12	15.12	15.12
YGR124W	9.33	9.33	9.33	9.33	9.33	9.33	9.33	8.928	8.928	7.078	7.078	6.274	5.872	5.872	5.872	5.872	5.55	5.952	5.952	5.952	5.952	5.952	5.952	5.952	5.63	5.63	4.424	3.378	4.826	5.148	5.47	5.792	5.792	6.194	6.998	7.32	7.722	7.722	7.722	7.722	7.722	7.722	8.124	8.848	8.848	8.848	10.376	11.502	11.502
YBL045C	5.07	5.07	5.07	5.07	5.07	5.07	5.07	5.07	5.07	5.07	5.07	5.07	5.07	5.07	5.07	5.07	5.07	5.07	5.07	5.07	5.07	5.392	5.392	5.392	5.07	5.07	5.07	5.07	5.07	4.748	4.426	4.426	4.426	4.104	3.782	3.782	4.184	4.184	4.184	4.184	4.828	4.426	4.828	4.828	4.828	4.828	4.828	4.828	4.828
YMR153W	8.768	8.768	8.768	8.768	9.412	9.734	10.538	10.136	10.136	10.618	10.618	12.468	12.468	12.468	12.468	12.468	12.468	12.468	12.468	12.468	12.468	12.468	12.468	12.468	12.468	12.468	12.468	12.468	12.468	12.468	12.468	12.468	12.468	12.468	12.468	12.468	12.468	12.468	12.79	12.79	12.79	12.79	12.79	12.79	12.79	12.79	12.79	12.79	12.79
YPL127C	1.046	1.046	1.046	1.046	1.046	1.046	1.046	1.046	1.046	0.724	0.724	0.724	0.724	0.724	0.724	0.724	0.724	0.724	0.724	0.724	0.724	0.724	0.724	0.724	0.724	0.724	0.724	0.724	0.724	0.724	0.724	0.724	0.724	0.724	0.724	0.724	0.402	0.402	0.402	0.402	0.402	0.402	0.402	0.402	0.402	0.724	0.724	0.724	0.724
YKL011C	9.092	9.092	9.092	9.092	8.69	7.966	7.966	7.966	7.966	8.288	8.69	8.69	8.69	8.69	8.69	8.69	8.69	8.69	8.69	9.012	9.334	9.334	9.334	9.334	9.334	9.012	9.012	9.012	9.012	9.012	8.69	8.69	8.69	8.69	9.012	9.012	9.012	9.012	8.288	8.288	8.288	8.288	5.954	5.954	6.276	6.276	6.276	6.276	6.276
YOR179C	12.47	12.47	12.47	12.47	12.47	12.47	12.47	12.792	12.792	13.114	13.516	13.516	13.516	13.516	13.516	13.516	13.516	13.516	13.516	13.516	13.516	13.516	13.516	13.516	13.516	13.516	14.24	14.24	14.24	14.24	14.24	14.24	14.24	14.24	14.24	14.24	13.838	13.838	13.838	13.516	13.516	13.918	13.918	13.918	13.918	13.918	13.918	13.918	13.918
YIR037W	6.758	6.758	6.758	7.804	7.804	6.838	6.838	7.884	7.884	7.884	7.884	7.884	7.884	7.884	7.884	7.884	7.884	7.884	7.562	8.688	8.688	8.688	8.688	8.688	8.688	8.688	8.688	8.688	8.688	8.688	8.688	8.688	8.688	8.688	8.688	8.688	8.688	8.688	8.688	8.688	8.366	8.366	8.366	8.366	8.366	8.366	8.768	8.768	8.768
YLR375W	6.76	6.76	6.76	6.76	6.76	6.76	6.76	6.76	6.76	6.76	6.76	6.76	6.76	6.76	6.76	6.76	6.76	6.76	6.76	6.76	6.76	6.76	6.76	6.76	6.76	6.76	6.76	6.76	6.76	6.76	6.438	6.438	6.438	6.036	5.714	5.714	5.714	5.714	5.714	5.714	5.714	5.714	5.714	5.714	5.714	4.668	4.668	4.346	4.346
YNL161W	11.664	11.664	11.262	11.262	11.584	11.584	11.584	11.986	11.986	11.584	11.584	11.584	11.584	11.584	11.584	11.584	11.584	11.584	11.182	11.504	11.826	12.228	12.228	12.228	12.228	12.228	12.228	12.228	11.826	11.826	11.826	11.826	11.826	11.826	11.826	11.826	12.148	12.55	12.55	12.55	12.872	12.872	13.274	13.274	13.274	13.274	13.274	13.274	13.274
YOL040C	1.206	1.206	1.206	1.206	1.206	1.206	1.206	1.206	1.206	1.206	1.206	1.206	1.206	1.528	1.528	1.528	1.528	1.528	1.528	1.528	1.528	1.528	1.528	1.528	1.528	1.528	1.528	1.528	1.528	1.528	1.528	1.528	1.528	1.528	1.528	1.528	1.528	1.528	1.528	1.528	1.528	1.528	1.528	1.528	1.528	1.528	1.528	1.528	1.528
YHR153C	14.964	14.964	14.964	14.964	14.964	14.964	14.964	14.964	14.964	14.964	14.964	14.964	14.964	14.964	14.964	14.964	14.964	14.964	14.964	15.366	15.366	15.366	15.366	15.366	15.366	15.366	15.366	15.366	15.366	15.366	15.366	15.044	15.044	15.044	15.044	15.044	15.044	15.044	15.044	15.044	15.044	15.044	15.044	14.722	14.722	14.722	14.722	14.722	14.722
YGR187C	6.436	6.436	6.436	6.436	6.436	6.436	6.436	6.436	6.436	6.436	6.436	6.436	6.436	6.436	6.436	6.436	6.436	6.436	6.436	6.436	6.436	6.436	6.436	4.746	4.344	4.344	4.344	4.344	4.666	4.666	4.666	4.666	4.666	4.666	4.666	4.666	4.666	4.264	4.264	4.264	4.264	4.264	4.264	4.264	4.666	4.344	4.344	4.344	4.344
YLR229C	0.644	0.644	0.644	0.644	0.644	0.644	0.644	0.644	0.966	0.966	0.966	0.966	0.966	0.966	0.966	0.966	0.966	0.966	0.966	0.966	0.966	0.966	0.966	0.966	0.966	0.966	0.966	0.966	0.966	0.966	0.966	0.966	0.966	0.966	0.966	0.966	0.966	0.966	0.966	0.966	0.966	0.966	0.966	0.966	0.966	0.966	0.966	0.644	0
YLL041C	14.078	14.078	14.078	14.078	14.078	14.078	14.078	14.078	14.078	14.078	14.078	14.078	14.078	14.078	14.078	14.078	14.078	14.078	14.078	14.078	14.078	14.078	13.756	13.756	13.756	13.756	13.756	13.756	13.756	13.756	13.756	13.756	13.756	13.756	13.756	13.756	13.756	13.756	13.756	13.756	13.756	13.756	13.756	13.756	13.756	13.434	13.434	13.434	13.112
YFR049W	8.286	8.286	8.286	8.286	8.286	8.286	8.286	7.642	7.642	7.642	7.642	7.642	7.964	7.964	7.964	7.562	7.562	7.884	7.884	8.206	8.206	8.206	8.206	8.206	8.206	8.206	8.206	8.206	8.126	8.126	8.126	8.126	8.126	8.126	8.126	8.126	8.126	8.126	7.804	7.482	7.482	7.482	6.758	6.758	6.758	6.758	6.758	6.758	6.758
YHR163W	14.4	13.676	14.078	14.078	15.446	15.446	15.446	15.446	15.446	15.446	15.446	15.446	15.446	15.446	15.446	15.446	15.446	15.446	15.446	15.446	15.446	15.446	15.446	15.446	15.446	15.446	15.446	15.446	15.446	15.446	15.446	15.446	15.446	15.446	16.17	16.17	16.17	16.17	16.17	16.17	16.17	16.17	16.492	16.492	16.492	16.492	16.492	16.492	16.492
YHR050W-A	10.056	10.056	10.056	10.056	10.056	10.056	10.056	10.056	10.056	10.056	10.056	10.056	10.056	10.056	10.056	10.056	9.654	8.608	8.608	8.608	8.608	8.608	8.608	8.608	8.608	8.608	8.286	8.286	8.286	8.286	8.286	7.964	7.964	7.964	7.964	7.964	7.964	7.964	7.964	7.964	7.32	6.998	6.998	6.998	6.998	6.998	6.998	6.998	6.194
YKR013W	18.42	18.42	18.42	18.42	18.42	18.42	18.742	18.742	18.742	18.742	19.064	19.064	19.064	19.064	18.662	18.662	18.662	18.662	18.34	18.34	18.34	17.938	17.938	17.938	17.938	17.938	17.938	17.938	17.294	17.294	17.294	17.294	17.294	17.294	15.766	16.008	16.008	16.008	16.008	16.008	16.008	15.364	15.364	15.364	15.364	14.962	14.962	14.962	14.962
YLR283W	6.758	6.758	6.758	6.758	6.758	6.758	6.758	6.758	7.482	7.482	7.482	7.482	7.482	7.482	7.16	7.16	7.16	7.16	7.16	6.034	6.678	7	7	7.322	7.322	7.322	7.322	7.322	7.644	8.046	8.368	8.368	8.368	8.368	8.368	8.368	8.368	8.368	8.69	8.69	8.69	8.69	9.092	9.092	9.092	9.092	9.092	9.092	8.77
YFL018C	0.724	0.724	0.724	0.724	1.046	1.046	1.046	1.046	1.046	1.046	0.644	0.322	0.322	0.322	0.322	0.322	0.322	0.322	0.322	0.322	0.322	0.322	0.322	0.322	0.322	0.322	0.322	0.322	0.322	0.644	0.644	0.644	1.046	1.046	1.046	1.368	2.092	2.414	2.414	3.058	3.058	3.058	3.058	3.058	3.058	3.058	3.058	3.058	3.058
YOR204W	10.618	10.618	10.618	10.618	10.618	10.618	10.618	10.618	10.618	10.618	10.618	10.618	10.296	10.296	10.698	10.698	10.054	10.054	10.054	10.054	10.054	10.054	9.732	9.732	9.732	9.732	9.732	9.732	9.732	9.732	9.732	9.732	10.054	9.652	9.652	9.652	9.652	9.652	9.652	9.652	9.652	9.33	9.33	9.33	9.33	9.33	9.33	8.928	8.204
YGL189C	3.138	2.736	2.736	3.058	3.058	3.38	3.38	3.38	3.38	3.38	3.782	3.782	3.46	3.46	3.46	4.184	4.184	4.184	4.184	4.184	4.184	4.184	4.184	4.184	4.184	4.184	4.184	4.184	4.184	3.218	3.218	3.218	3.218	3.218	3.218	3.218	3.218	3.218	3.218	3.218	3.218	3.218	3.218	3.218	3.218	2.816	2.816	2.414	2.414
YDR248C	5.794	5.472	5.472	5.472	5.472	5.472	5.874	6.196	6.196	6.196	6.196	5.874	5.874	5.552	5.552	6.598	6.196	6.196	6.196	6.196	6.196	6.518	6.518	6.518	6.518	6.84	6.438	6.438	6.438	6.438	6.438	6.438	6.438	6.438	6.036	6.036	6.438	6.438	6.438	6.438	6.438	6.438	6.438	6.76	7.082	7.886	7.886	7.886	7.886
YGL017W	9.252	9.252	9.252	9.252	9.252	8.93	8.93	8.93	8.93	8.93	8.126	8.126	8.126	8.126	8.126	8.126	8.126	7.402	7.402	7.402	7.804	7.804	7.804	7.804	7.804	7.08	7.482	7.482	7.482	7.482	7.804	7.804	7.884	7.884	7.884	7.884	7.884	7.884	7.884	7.562	7.16	7.16	7.482	7.482	7.482	7.16	7.16	7.482	7.482
YHR121W	12.148	12.148	12.148	11.746	11.746	12.068	12.068	12.068	12.068	12.068	12.068	12.068	12.39	12.39	12.39	12.39	12.39	12.39	12.39	12.872	12.47	12.47	12.47	12.148	12.148	12.148	12.148	11.746	11.746	11.746	11.746	11.746	11.424	11.746	11.746	11.746	11.746	11.344	11.344	11.344	11.344	11.344	11.344	11.344	11.344	11.344	11.666	11.666	11.666
YDR276C	3.38	3.38	3.058	3.058	3.058	3.058	3.058	3.058	3.058	3.058	3.058	3.058	3.058	3.058	3.058	3.058	2.656	2.656	2.656	2.656	2.656	2.656	2.656	2.656	2.656	2.656	2.656	2.656	2.656	2.656	2.656	2.656	2.656	2.656	2.656	2.656	2.656	2.656	2.656	2.656	2.656	2.012	1.69	1.69	1.69	1.69	1.69	1.69	1.69
YPL225W	7.644	8.046	8.046	8.046	8.046	8.046	8.368	8.368	8.368	8.368	8.368	8.368	8.368	8.368	8.368	8.368	8.368	8.368	8.368	8.368	8.77	8.77	9.172	9.172	9.172	9.172	9.172	9.172	8.85	8.85	8.85	8.85	8.85	8.85	8.85	8.85	9.252	9.252	9.896	9.896	9.896	9.896	9.896	9.896	9.896	9.896	9.896	9.896	9.896
YDR294C	6.276	7.08	7.482	7.482	7.482	7.482	7.482	7.482	7.482	7.482	7.482	7.482	7.804	7.804	7.804	8.206	8.206	8.206	8.206	8.206	8.206	8.206	8.206	9.01	9.332	12.068	13.194	13.194	13.194	13.194	13.194	13.516	13.516	13.838	13.838	13.838	13.838	13.838	13.838	13.838	13.838	13.838	13.838	13.838	13.838	13.838	13.838	13.838	13.838
YML100W	5.954	5.954	5.954	5.954	5.954	5.954	5.954	5.954	6.276	5.954	5.954	5.23	5.23	5.23	5.23	5.23	5.23	5.23	5.23	5.23	5.23	5.23	5.23	5.23	5.23	4.908	5.31	4.988	4.988	5.31	5.31	5.31	5.31	4.988	4.988	4.988	4.988	4.988	4.988	5.792	6.436	6.838	6.838	7.16	7.16	7.482	7.482	7.884	7.884
YOL088C	1.528	1.528	1.85	2.172	3.7	3.7	3.7	4.424	4.424	4.826	5.47	5.47	5.47	5.872	6.194	6.194	6.194	6.194	6.194	6.194	5.792	5.792	5.792	5.792	5.792	6.194	6.194	6.194	6.596	6.596	6.596	6.998	6.998	7.32	7.642	7.642	7.642	7.642	7.642	8.044	8.366	9.09	10.056	10.056	10.056	10.7	10.7	10.7	11.022
YDR524C	4.022	4.022	4.022	4.022	4.022	4.022	4.022	4.022	4.022	4.022	4.022	4.022	4.022	4.022	4.344	4.344	4.344	4.344	3.942	3.942	4.264	4.264	4.264	4.264	4.264	4.264	4.264	4.264	4.264	4.264	4.666	4.666	4.666	4.666	4.666	4.666	4.666	4.666	4.344	3.942	3.942	3.942	3.942	3.942	3.942	3.942	3.942	3.942	3.942
YPL094C	14.236	14.236	14.236	14.236	14.236	14.558	14.558	14.558	14.558	14.558	14.558	14.558	14.558	14.558	14.558	14.558	14.558	14.558	14.558	14.558	14.558	14.558	14.558	14.558	14.558	14.156	14.156	14.156	14.156	14.156	13.754	13.754	13.754	13.352	12.95	12.95	12.95	12.95	12.548	12.548	12.548	12.548	12.548	12.548	12.548	12.548	12.548	12.548	12.548
YLR210W	10.056	10.056	10.056	10.378	11.102	11.102	11.102	11.102	11.102	11.102	11.504	11.504	11.504	11.504	11.504	11.504	11.826	11.826	11.826	11.826	11.826	11.826	11.826	11.826	11.826	12.55	12.228	12.228	12.55	12.952	12.952	12.952	12.952	12.952	12.952	12.952	12.952	12.952	13.354	12.952	12.952	12.952	12.952	12.952	12.952	12.952	12.952	12.952	12.952
YJL124C	11.826	12.228	12.228	12.228	12.228	12.228	12.228	11.906	12.308	13.032	13.032	13.032	13.032	13.032	13.032	13.032	13.434	14.802	14.802	14.802	15.124	15.768	15.768	15.768	15.768	15.768	15.768	15.768	15.768	15.768	15.768	16.412	16.412	16.412	16.412	16.412	16.412	16.412	16.412	16.412	16.09	16.09	16.09	16.09	16.492	16.894	16.894	16.894	16.894
YBR058C-A	11.988	11.988	11.988	11.666	11.666	11.666	11.666	11.666	11.666	11.666	11.666	11.666	11.344	11.344	11.344	11.022	11.022	11.022	11.022	11.022	10.62	10.7	10.7	10.7	10.378	10.378	10.7	10.7	10.7	10.7	10.7	10.7	10.7	10.7	11.102	11.102	11.102	11.424	11.424	11.424	11.022	10.7	10.7	10.7	10.378	10.378	10.378	11.504	11.504
YHL007C	3.46	3.46	3.46	3.46	3.46	3.46	3.138	3.138	3.138	3.54	3.942	3.942	3.942	3.942	3.942	3.942	3.942	4.344	5.31	7.16	7.16	7.16	7.16	7.16	8.85	8.85	9.252	9.252	9.252	9.252	9.252	9.252	9.252	9.252	9.252	9.976	9.976	9.976	9.976	9.976	9.976	9.976	9.976	10.298	10.298	10.298	10.7	10.7	11.666
YPR111W	9.25	9.25	9.25	9.25	9.25	9.25	9.25	9.25	9.25	9.25	9.25	9.25	9.25	9.25	9.25	9.25	9.25	9.25	9.25	9.25	9.25	9.25	9.25	9.25	9.25	9.25	9.25	8.606	8.606	8.204	8.204	8.204	8.204	8.204	7.802	7.802	8.124	8.124	8.124	8.124	8.124	8.124	8.124	7.802	7.802	7.802	7.802	7.802	8.204
YFR005C	10.216	10.216	10.216	10.216	9.894	9.894	9.894	9.894	9.17	9.17	9.17	9.17	9.17	9.17	9.17	9.17	9.17	9.17	9.17	9.17	9.17	9.17	8.768	8.768	8.768	8.768	8.768	8.044	8.044	8.044	8.044	8.044	8.044	8.044	8.044	8.044	8.044	8.044	8.044	8.044	8.044	8.044	8.044	8.044	8.044	8.044	8.044	8.044	7.32
YML004C	5.392	5.392	4.346	3.702	3.3	3.3	3.3	3.3	3.3	2.576	2.978	3.46	3.46	3.46	3.46	3.46	3.46	3.46	3.46	3.46	3.46	3.46	3.46	4.104	4.104	4.104	4.104	4.104	4.506	4.828	7	7	7	7	8.046	8.85	10.378	10.378	11.022	11.022	11.022	11.022	11.022	11.022	11.022	11.424	11.424	11.746	12.068
YDR145W	7.482	7.16	7.16	7.16	7.16	7.16	7.16	6.758	6.758	6.758	6.758	6.758	6.758	6.758	6.758	6.758	6.758	6.758	6.758	6.436	6.436	6.436	6.436	6.114	5.39	5.39	5.39	5.39	5.39	5.39	4.666	4.022	2.896	2.896	2.896	2.896	2.896	2.896	2.896	2.896	2.172	1.85	1.85	1.85	1.85	1.85	1.85	1.85	1.85
YBR085W	7.884	7.884	7.884	7.884	7.08	6.356	6.356	6.356	6.356	6.356	6.356	6.356	6.356	6.356	6.356	6.356	6.356	6.356	5.632	5.632	5.632	5.632	5.31	5.31	6.194	6.194	6.596	6.596	6.596	6.596	6.596	6.596	6.596	6.596	6.596	6.596	6.596	6.596	6.596	6.596	6.596	6.596	6.596	6.596	6.274	6.274	6.274	6.274	6.274
YNL058C	9.652	9.652	9.652	8.928	7.802	7.802	7.078	7.078	7.078	7.078	7.078	6.676	6.676	6.676	6.676	6.676	6.676	6.676	6.676	5.952	5.952	5.952	5.952	5.952	5.952	5.952	5.55	5.55	5.55	4.826	4.022	2.574	2.252	2.252	2.252	2.252	2.252	2.252	2.252	2.252	2.252	2.252	2.252	2.252	1.448	1.448	1.448	1.448	1.448
YIL033C	9.574	9.172	9.816	9.816	10.46	10.46	10.46	10.46	10.46	10.46	10.46	10.46	10.46	10.46	10.46	10.46	10.862	10.862	11.184	11.184	11.184	11.184	11.184	11.184	11.184	11.184	11.184	11.184	10.782	10.46	10.46	10.138	10.138	10.138	10.138	9.736	9.092	8.448	8.448	8.448	8.448	8.448	8.448	8.448	8.448	8.126	7.724	7.402	7.402
YOL094C	12.872	12.47	12.47	12.47	12.47	12.148	12.148	12.148	12.148	12.148	12.148	12.792	12.792	12.792	13.194	13.194	13.194	13.194	13.194	13.194	13.194	13.194	13.194	13.194	13.194	13.194	13.194	13.194	13.194	13.194	13.194	12.792	12.792	12.39	12.39	12.792	13.194	13.194	13.194	13.194	13.194	13.194	13.194	13.194	13.194	13.596	13.194	13.194	11.584
YBR222C	4.748	4.748	4.024	4.024	4.024	4.024	4.024	4.024	4.024	4.024	4.024	4.024	4.024	4.024	4.024	4.024	4.024	4.024	3.702	3.38	1.448	1.448	1.448	1.448	1.448	1.448	1.448	1.448	1.448	1.448	1.448	1.448	1.448	1.448	1.448	1.046	1.046	1.046	1.046	1.046	0.724	0.644	0.644	0.644	0.644	0.644	0.644	0.644	0.644
YBR279W	5.63	5.952	5.952	6.596	6.596	6.194	6.194	9.09	10.136	10.378	11.022	11.424	11.424	11.424	11.424	11.424	11.424	11.424	11.424	11.424	11.424	11.424	11.424	11.424	11.424	11.424	11.746	11.746	11.424	11.424	11.424	11.424	11.344	11.344	11.344	11.344	11.344	11.344	11.344	11.344	11.022	11.022	11.022	11.022	11.424	11.022	11.022	11.022	11.022
YNR054C	3.218	3.298	3.942	6.92	6.92	6.92	6.92	6.92	6.92	6.92	6.92	6.92	7.322	7.322	7.322	8.448	8.448	8.448	8.126	8.126	9.252	9.252	9.252	9.252	9.252	9.252	9.252	9.252	9.252	9.252	8.93	8.93	8.93	8.93	8.93	8.93	8.93	8.93	8.93	8.93	8.93	8.206	8.206	8.528	8.206	8.126	8.126	8.126	7.804
YGL003C	8.368	8.368	8.368	8.69	8.69	8.69	8.69	8.69	8.69	8.69	8.69	9.414	10.218	10.54	10.54	11.506	11.506	11.506	11.506	11.908	12.31	12.31	12.31	12.31	12.31	12.31	12.31	12.31	12.31	12.31	12.31	12.31	12.31	12.31	12.31	12.31	11.988	11.988	11.988	11.988	11.988	11.988	11.988	11.988	11.988	11.988	11.988	11.988	11.988
YHR058C	7.804	7.804	7.804	7.08	7.08	6.436	6.436	3.46	3.46	3.862	4.666	4.666	4.666	4.666	4.344	4.344	3.62	4.344	4.022	4.022	4.022	4.022	4.022	4.022	4.826	5.228	5.228	5.63	5.63	5.63	5.63	5.63	5.63	5.63	5.63	5.63	6.032	6.032	6.434	6.434	6.434	6.434	5.71	5.71	5.71	5.71	7.158	9.008	9.008
YOR126C	14.4	14.4	14.4	14.4	14.4	14.4	14.4	14.4	14.4	14.4	14.4	14.4	14.4	14.4	14.4	14.4	14.4	14.4	14.4	14.4	14.4	14.4	14.4	14.4	13.998	13.998	13.998	13.998	13.998	13.998	13.998	13.998	13.676	13.676	13.676	13.676	13.676	13.676	13.676	13.676	13.676	13.676	13.676	13.676	13.676	13.676	13.676	13.676	13.676
YML121W	11.022	11.022	11.344	11.344	11.344	11.344	11.344	11.344	11.344	11.344	11.344	11.344	11.344	11.344	11.344	11.344	11.344	11.344	11.344	11.344	11.344	11.666	11.344	11.344	10.942	10.942	10.942	10.942	10.942	10.942	10.942	10.942	10.942	10.942	10.942	11.746	11.746	11.746	11.344	11.344	11.344	11.344	11.344	11.344	11.344	11.344	11.344	8.69	7.402
YDL001W	16.492	16.492	15.688	15.688	15.688	15.688	15.366	15.366	15.366	15.366	15.366	15.366	15.366	15.366	16.09	16.814	16.814	16.814	16.814	16.814	16.814	16.814	16.492	16.492	16.894	16.894	16.894	16.894	16.894	16.894	16.894	16.894	16.894	16.894	16.894	16.894	16.894	16.894	16.894	16.894	16.894	16.894	16.894	15.688	14.964	14.964	14.964	14.964	14.964
YBL091C-A	9.816	9.816	9.816	9.816	10.46	10.46	10.46	10.46	10.46	10.46	10.058	10.058	10.058	9.414	9.736	9.414	9.414	9.414	9.414	9.414	9.816	9.816	9.736	10.058	10.058	10.058	10.058	9.736	10.058	10.782	10.782	10.782	10.782	10.782	10.782	10.782	10.782	10.46	11.184	13.84	13.438	13.438	13.438	13.438	13.438	13.438	13.438	13.438	13.438
YDR518W	6.758	7.24	7.24	7.24	7.24	7.24	6.838	6.838	6.838	6.838	6.838	6.838	6.516	6.516	6.516	6.516	6.516	6.516	6.516	6.516	6.516	6.516	6.516	6.516	6.516	6.516	6.516	6.516	6.516	6.596	6.596	6.596	6.596	6.596	6.596	6.596	6.596	6.596	6.596	6.596	6.596	6.596	6.596	6.596	6.596	6.596	6.596	6.596	6.596
YGL105W	13.676	13.676	13.354	13.354	13.676	13.676	13.676	13.676	13.676	13.676	13.676	13.676	13.676	13.676	13.676	13.676	13.676	13.676	13.676	13.676	13.676	13.676	13.676	13.354	13.354	13.354	13.354	13.354	13.354	13.354	13.354	12.952	13.274	12.872	12.872	12.872	12.872	12.872	12.872	12.872	12.47	12.47	12.55	12.55	12.55	12.55	12.952	12.952	12.952
YDL067C	12.308	11.986	11.986	11.986	11.986	11.986	11.986	11.986	11.986	11.986	11.986	11.986	11.986	11.986	11.986	11.986	11.986	11.986	11.986	11.986	11.986	11.986	11.986	12.308	12.308	12.308	12.308	12.308	12.308	12.308	12.71	12.71	12.71	12.71	12.71	13.112	13.112	13.514	13.514	13.836	13.836	13.836	13.836	13.836	13.836	13.836	13.434	13.434	13.434
YDL195W	6.436	6.436	6.436	6.436	6.436	6.436	6.436	6.436	6.838	6.838	6.838	6.838	6.838	6.838	6.114	6.114	6.194	6.194	6.194	6.194	6.194	6.194	6.194	5.792	6.114	6.114	6.114	6.114	6.114	7.482	7.482	7.482	7.482	7.884	7.884	7.884	8.286	8.286	8.286	8.286	8.286	8.286	8.608	8.608	9.01	10.136	10.136	10.136	10.136
YER166W	13.918	13.918	13.918	13.918	13.918	13.918	12.872	12.872	13.596	13.596	13.596	13.596	13.596	13.596	13.596	13.918	13.918	13.918	13.918	14.32	14.32	14.32	14.32	13.998	13.998	13.998	13.998	14.802	14.802	14.802	14.802	14.802	14.802	14.802	14.802	14.4	14.4	13.998	13.998	13.998	13.998	13.998	13.998	13.998	13.274	13.274	12.55	12.55	12.55
YNL206C	11.02	11.02	11.02	11.02	11.02	11.02	11.02	11.02	11.02	11.02	11.02	11.02	11.02	11.02	11.02	11.02	11.02	11.02	11.02	11.02	11.02	11.02	11.02	11.02	10.698	10.376	10.778	10.778	10.778	10.778	10.778	10.778	10.778	10.778	10.778	10.778	10.778	10.778	10.778	10.778	10.778	10.778	10.778	10.376	10.376	10.376	10.376	10.376	10.376
YPL220W	12.63	12.952	12.952	12.952	12.952	12.952	12.952	12.952	12.952	13.274	13.274	13.274	13.274	13.274	13.274	13.274	13.274	13.274	13.274	13.274	13.274	13.274	13.274	13.274	13.274	12.148	11.826	11.826	11.826	11.826	11.826	11.182	10.86	10.86	10.86	10.86	10.86	10.86	10.86	10.86	10.86	10.538	10.538	10.538	10.538	9.17	9.17	9.17	9.17
YEL060C	12.468	12.468	12.468	12.468	12.468	12.468	12.468	12.468	12.468	12.468	12.468	12.468	12.146	12.146	12.146	12.146	12.146	12.146	12.146	12.146	12.146	12.146	12.146	11.502	11.502	11.502	11.502	10.778	10.778	10.778	10.778	10.778	10.778	10.778	10.778	10.778	10.778	10.778	10.778	10.778	10.778	10.778	10.778	10.778	9.974	8.284	7.962	6.916	6.916
YOR329C	8.608	8.608	9.976	9.976	9.976	9.976	9.976	9.976	9.976	9.976	7.884	7.884	8.206	8.206	8.608	8.608	8.608	8.608	8.608	8.608	8.608	8.286	8.286	8.286	7.964	7.642	7.642	7.642	7.642	7.642	8.044	8.044	8.044	8.044	8.044	8.044	8.044	8.044	8.044	8.044	8.044	8.044	8.044	8.044	8.044	8.044	8.044	8.044	7.642
YGR118W	3.218	3.218	2.816	2.816	1.69	1.69	1.69	1.69	1.69	1.368	1.046	1.046	0.724	0.724	0.724	0.724	0.724	0.724	0.724	0.724	0.322	0.322	0.322	0.322	0.322	0.322	0.322	0.322	0	0	0	0	0	0	0	0	0	0	0	0	0	0	0	0	0	0	0	0	0
YGR090W	9.736	9.736	9.736	9.736	9.736	9.736	9.736	9.414	9.414	9.414	9.414	9.414	9.092	9.092	8.77	8.77	8.77	8.448	8.448	8.448	8.448	8.126	8.126	8.126	8.126	8.126	7.16	7.16	6.838	6.516	6.516	6.194	6.194	6.194	6.194	5.068	5.068	3.62	2.976	2.976	2.976	2.976	2.172	2.172	2.172	2.172	2.172	2.172	1.046
YKL198C	10.058	10.058	10.058	10.058	10.058	10.058	10.058	10.058	10.058	10.46	10.46	11.264	11.264	11.264	11.586	11.586	11.264	11.264	11.264	11.264	11.264	11.264	11.344	12.39	13.114	13.114	13.114	13.114	13.114	13.114	13.114	12.792	12.792	13.194	13.194	13.194	13.194	13.194	13.194	13.194	13.516	13.516	13.838	13.838	13.838	13.838	13.838	13.838	13.838
YNL123W	7.242	7.242	7.242	7.242	7.242	7.242	7.242	7.242	7.242	7.242	7.242	7.242	7.242	7.242	7.242	7.242	7.242	7.242	7.242	7.242	7.242	7.242	7.242	7.242	7.242	7.242	7.242	7.242	7.242	7.242	7.242	7.242	7.242	7.242	7.242	7.242	7.242	7.242	7.242	7.242	7.242	7.242	7.242	7.242	7.242	7.242	7.242	7.242	7.242
YML018C	14.722	14.722	14.722	14.722	14.4	14.722	15.044	15.044	15.044	15.044	15.044	15.044	15.044	15.044	15.044	15.044	15.044	15.044	15.044	15.044	15.044	15.044	15.044	15.044	15.044	15.044	15.044	15.044	15.044	15.044	15.044	15.044	15.044	15.044	15.044	15.044	15.044	15.044	15.044	15.044	15.044	15.044	15.044	15.044	15.044	15.044	15.044	15.044	15.044
YLR058C	11.906	11.906	11.906	11.906	11.906	11.906	11.906	11.182	11.182	10.78	10.458	10.458	10.86	10.86	10.86	10.86	10.86	10.86	10.86	10.538	10.538	10.538	10.538	10.538	10.538	9.894	9.894	9.894	9.894	9.894	9.894	9.894	9.894	9.894	9.894	9.572	9.572	9.572	9.25	9.25	8.928	8.928	8.124	8.124	8.124	8.124	8.124	8.124	8.124
YPR174C	9.492	9.492	9.492	9.492	9.492	9.492	9.492	10.296	10.618	10.618	11.664	11.664	11.664	11.664	11.664	12.066	12.066	12.066	12.066	12.066	12.066	11.664	12.066	12.066	12.066	12.066	12.066	12.066	12.066	12.066	12.066	12.066	12.066	12.066	12.066	12.066	12.066	12.066	12.066	12.066	12.066	12.066	12.066	12.066	12.066	12.066	12.066	12.066	12.066
YPR058W	11.182	11.182	11.182	10.136	10.538	9.492	9.412	10.136	10.136	10.136	10.136	10.136	10.136	10.136	10.136	10.136	10.136	10.136	10.136	10.136	10.136	10.136	10.136	10.136	10.136	10.136	10.136	9.332	9.332	9.332	9.332	9.332	9.814	9.814	9.814	9.814	10.136	10.136	10.136	10.136	10.136	10.136	10.136	10.136	10.538	10.538	10.94	10.94	10.94
YKL104C	0	0	0	0	0	0	0	0	0	0	0	0	0	0	0	0	0	0	0	0	0	0	0	0	0	0	0	0	0	0	0	0	0	0	0	0	0	0	0	0	0	0	0	0.402	0.402	0.402	0.402	0.402	0.402
YJR118C	2.494	3.54	3.54	3.54	3.54	3.54	3.54	3.54	3.54	3.942	3.942	3.942	3.942	4.586	4.988	4.988	4.988	4.988	4.988	4.988	5.31	5.712	6.356	6.356	6.356	6.356	6.356	6.758	6.758	7.804	10.538	10.538	10.86	10.86	10.86	10.86	10.86	10.86	10.86	10.86	10.86	11.182	11.182	11.182	11.182	11.182	11.182	11.182	11.182
YMR031C	14.24	14.562	14.562	14.562	14.562	14.562	14.562	14.884	14.884	14.884	14.884	14.884	14.884	14.884	14.884	14.884	14.884	14.884	14.884	15.206	14.804	14.804	14.804	14.804	14.804	14.804	14.804	14.08	14.08	14.08	14.08	14.08	14.08	14.08	14.08	14.402	12.552	12.954	12.954	12.954	12.954	12.954	12.15	12.15	12.15	12.15	11.828	11.506	11.506
YKL054C	4.264	4.264	4.264	4.586	4.988	4.988	4.988	4.988	5.632	5.954	8.77	8.77	8.77	8.77	8.77	8.77	8.77	8.77	8.77	9.092	9.092	9.092	9.092	9.092	9.092	9.092	9.494	9.494	9.494	9.494	9.494	9.494	9.494	9.494	9.494	9.494	9.494	9.494	9.494	9.816	9.816	9.816	9.816	9.816	9.816	9.816	9.816	9.816	9.816
YHR178W	13.676	13.676	13.676	13.676	13.676	13.676	13.676	13.676	12.872	12.872	12.872	12.872	13.274	13.274	13.274	13.274	13.274	13.274	13.274	13.274	13.274	13.274	13.274	13.838	13.838	14.16	14.16	14.16	14.16	14.16	14.16	14.16	14.16	13.758	13.758	13.758	13.758	13.758	13.758	13.758	13.758	13.758	13.758	13.758	13.758	13.758	13.758	13.758	13.758
YNL263C	11.182	11.182	11.182	11.182	11.182	11.182	11.182	11.182	11.182	11.182	11.182	11.182	11.182	11.182	11.182	11.504	11.102	11.102	11.102	11.102	11.102	11.102	11.102	11.102	11.102	11.102	11.102	11.504	11.504	11.504	11.504	11.504	11.906	11.906	11.906	11.584	11.584	10.618	10.618	11.262	11.262	11.262	11.262	11.262	11.262	11.262	11.262	11.262	11.262
YLR432W	15.768	15.768	15.768	15.446	15.446	15.124	15.124	15.124	15.124	14.32	14.32	14.722	14.4	14.4	14.4	14.4	14.4	14.4	14.4	14.4	14.4	14.4	14.4	14.4	14.4	14.4	14.4	13.998	13.998	13.998	13.354	13.354	13.354	9.976	8.688	7.884	7.24	7.24	7.24	7.24	7.24	7.24	6.918	6.596	6.274	5.952	5.952	5.952	5.952
YBR157C	10.136	10.136	10.136	10.136	10.136	10.136	10.136	10.136	10.458	10.458	10.458	10.458	10.458	10.458	10.86	10.86	11.262	11.262	12.308	12.308	12.308	12.308	11.986	11.986	11.986	11.986	11.986	11.986	11.986	11.986	11.986	11.986	11.986	11.986	12.308	11.986	11.986	11.986	11.986	11.986	11.986	11.986	11.986	11.986	11.986	11.986	11.986	11.986	11.986
YGR278W	4.344	4.344	4.344	3.298	2.976	3.378	3.7	4.666	5.068	5.068	5.068	5.068	5.068	5.068	4.666	5.872	5.872	5.872	6.194	6.194	6.194	6.194	6.194	6.194	5.792	5.792	5.792	7.24	8.688	8.688	8.688	8.688	8.688	8.688	8.688	8.688	8.688	8.688	9.01	9.01	9.412	9.412	9.412	9.412	9.412	9.412	9.734	9.734	11.584
YIL015W	10.7	10.7	10.7	10.7	10.7	10.7	10.7	10.458	10.458	10.458	10.458	10.78	10.78	11.102	11.102	11.102	11.102	11.102	9.976	8.93	9.252	10.782	11.104	11.104	11.104	11.506	11.506	11.506	11.506	11.828	12.552	12.552	12.552	12.552	12.552	12.552	12.552	12.552	12.874	13.196	13.196	13.196	13.196	13.196	13.518	13.518	13.92	14.644	14.644
YKL098W	9.414	9.414	8.368	8.046	8.368	9.092	9.414	9.414	9.414	9.414	9.494	11.022	11.022	11.344	11.344	11.344	11.344	11.344	11.344	12.068	12.068	12.068	12.39	12.39	13.436	13.838	13.838	13.838	13.838	14.16	14.16	14.16	14.16	14.16	14.562	14.964	14.964	14.964	14.964	14.964	14.964	14.964	14.642	14.642	14.642	14.642	14.642	14.642	14.642
YER003C	9.09	9.09	9.09	9.09	9.09	9.09	9.09	9.09	9.09	9.09	9.09	9.09	9.09	9.09	9.09	8.124	8.526	8.526	8.526	8.526	8.526	8.526	8.526	8.526	8.526	8.526	8.526	8.526	8.526	8.526	8.204	8.204	8.204	8.204	8.204	8.204	8.204	8.204	8.204	8.204	8.204	8.204	8.204	8.204	8.204	8.204	8.204	8.204	8.204
YBR175W	2.896	2.896	2.896	2.896	2.896	3.62	3.62	2.896	2.896	2.896	2.896	2.896	2.896	2.896	3.298	3.298	4.022	4.022	4.022	5.068	5.068	5.068	5.068	5.068	5.068	5.068	5.068	5.068	5.39	5.39	5.39	5.39	5.39	5.39	5.39	4.988	5.39	5.712	5.712	5.712	5.712	5.712	5.712	5.712	5.712	5.712	5.712	5.712	5.712
YOL124C	4.988	4.988	4.988	4.988	4.988	4.988	5.31	5.31	5.632	5.632	5.632	5.632	5.632	5.632	7.08	7.402	10.62	10.62	10.942	11.344	11.344	11.344	11.344	11.344	12.148	12.148	12.148	12.55	12.55	12.872	12.872	12.872	12.872	13.918	13.918	13.918	13.918	13.918	13.918	13.918	13.918	13.918	13.918	13.918	13.918	13.918	13.194	13.194	13.194
YGL019W	9.894	9.894	9.894	8.928	8.928	8.928	8.204	8.204	7.882	7.158	4.826	4.424	4.022	4.344	3.942	4.264	4.586	4.908	4.908	4.908	4.586	5.39	6.114	6.114	6.436	6.758	8.206	8.206	8.528	8.528	8.85	8.85	9.172	9.172	9.172	9.172	9.172	9.172	9.574	9.574	9.574	9.976	9.976	10.298	10.7	11.504	11.504	11.504	11.504
YNL130C	9.896	10.298	10.298	10.298	10.298	10.298	10.298	10.298	10.298	10.298	10.298	10.298	10.298	10.298	10.298	10.298	10.298	10.298	10.298	9.976	9.976	9.976	10.298	9.976	9.976	9.976	9.976	9.976	9.976	9.976	9.976	9.976	9.976	9.976	9.976	9.976	9.654	9.654	9.654	9.01	8.688	8.688	8.688	8.286	8.286	8.286	9.09	9.09	9.09
YDR197W	9.814	10.216	10.216	10.216	10.216	10.618	10.94	10.94	10.94	11.342	11.342	11.342	11.342	10.296	10.296	11.262	11.584	11.584	11.584	11.584	11.986	12.308	12.308	12.308	12.308	12.63	12.63	12.63	12.63	12.952	12.952	13.354	13.676	13.274	13.274	13.274	13.274	13.998	13.998	13.998	13.998	13.998	13.998	13.998	13.998	13.998	13.998	13.998	13.998
YKL148C	9.812	9.812	9.812	9.812	9.812	9.812	9.812	9.812	9.812	9.812	9.008	9.008	9.008	9.008	8.606	8.928	8.928	8.928	8.928	8.928	8.928	8.928	8.928	9.25	9.25	9.25	9.25	8.848	8.848	8.848	8.848	8.526	8.526	8.526	7.4	7.078	6.676	6.676	6.676	6.676	6.676	6.354	6.032	6.032	5.308	3.78	3.378	3.378	3.378
YML020W	15.688	15.688	15.688	16.01	16.01	17.458	18.262	18.262	18.262	18.262	18.262	18.262	18.584	18.584	18.584	18.584	18.986	18.986	18.986	18.986	18.986	18.986	18.986	18.986	18.986	18.986	19.308	19.308	19.308	19.308	19.71	19.71	19.71	19.71	21.238	21.238	21.238	21.238	21.238	21.238	21.238	21.238	21.238	21.56	21.56	21.56	21.56	21.56	21.56
YFL034C-B	6.276	7.322	7.322	7.322	7.322	7.322	7.322	7.322	7.322	7.322	7.322	7.322	7.322	7.322	7.322	7.322	7.322	7.322	7.322	7	7	7	7	7	7	7	7	7	6.678	6.678	6.678	6.678	6.678	6.678	6.678	6.678	6.678	7.402	7.402	7.402	7.402	7.402	7.402	7.402	6.678	6.678	6.678	6.276	6.276
YPL252C	10.862	10.862	11.264	11.586	11.586	11.586	11.586	11.586	11.586	11.586	11.586	11.586	12.39	12.39	12.39	12.39	12.39	12.068	11.746	11.746	12.148	12.148	12.148	12.148	12.148	12.148	12.148	12.148	12.148	12.872	12.55	12.55	12.228	12.228	12.55	11.906	11.504	11.504	11.504	11.504	11.504	11.504	11.504	11.504	11.504	11.504	11.504	11.504	11.182
YJR032W	8.528	8.206	8.528	9.172	9.172	9.574	10.458	10.458	10.458	10.78	10.78	10.78	10.78	11.182	12.148	12.148	12.952	12.952	12.952	12.55	12.55	12.55	12.55	12.55	12.55	12.55	12.55	12.55	12.228	12.63	12.63	13.032	13.032	13.032	13.032	13.032	13.434	13.434	13.434	13.434	13.434	13.434	13.434	13.756	13.756	13.756	13.756	13.756	13.756
YPL157W	12.63	13.032	13.032	13.032	13.434	13.434	13.434	13.434	13.756	13.756	13.756	13.756	13.756	13.756	13.756	15.124	15.526	15.928	15.928	15.928	15.928	15.928	15.928	15.928	15.928	15.928	15.928	15.928	15.928	15.928	15.928	15.928	15.928	15.928	15.928	15.928	15.928	15.928	15.928	16.25	16.25	16.25	16.25	16.25	16.25	16.25	16.25	16.25	16.25
YGL163C	11.424	11.424	11.424	11.424	11.424	11.424	11.424	11.424	11.424	11.102	11.102	11.102	11.102	11.102	11.102	10.458	10.86	10.86	10.538	10.538	10.86	10.216	9.814	9.814	9.412	9.412	9.412	9.01	9.01	9.01	9.01	8.608	8.286	8.608	8.608	8.608	8.206	8.206	8.206	8.206	8.206	8.206	8.206	8.206	8.206	7.804	7.804	7.804	7.804
YHR026W	17.378	17.378	17.378	17.056	17.056	17.056	17.056	16.654	16.332	16.01	18.022	18.022	18.022	18.022	18.344	18.344	18.344	18.344	18.344	18.344	18.022	18.022	18.022	18.022	18.022	17.62	17.62	17.62	17.62	17.62	17.62	17.62	17.62	17.62	17.62	17.62	17.62	17.62	17.62	17.62	17.62	17.62	17.298	17.298	17.298	17.298	17.298	17.298	17.298
YOL003C	3.7	3.7	3.7	4.022	5.068	5.068	5.068	5.068	5.068	5.068	5.068	5.47	5.47	5.47	5.47	5.47	5.47	5.792	6.194	6.516	6.516	6.838	9.252	9.252	9.252	9.252	9.252	9.252	9.252	9.252	9.252	9.252	9.252	9.252	9.252	9.252	9.252	9.252	8.85	8.85	8.85	8.85	8.85	8.85	8.85	8.85	8.85	8.85	8.85
YNR053C	12.308	12.308	11.906	11.906	11.906	11.906	11.906	11.906	11.906	11.584	11.584	11.584	11.584	11.584	11.584	11.584	11.262	11.262	11.262	11.262	11.262	11.262	11.262	11.262	11.262	11.262	10.618	10.618	10.618	10.618	10.618	10.618	10.296	10.296	10.296	10.296	10.296	10.296	10.296	10.296	10.296	10.296	10.296	9.974	9.974	9.572	9.17	7.642	7.642
YHR208W	12.712	13.114	13.516	13.516	13.516	13.516	13.516	13.516	13.516	13.516	13.516	13.516	13.516	13.516	13.516	13.516	13.516	13.516	13.516	13.516	13.516	13.516	13.516	13.516	13.516	13.838	13.114	13.194	13.596	13.596	13.596	13.918	13.918	13.918	13.918	13.918	13.918	14.24	14.24	13.918	13.918	13.918	13.918	13.918	13.596	13.596	13.596	13.596	13.596
YBL098W	6.758	6.758	6.758	6.758	6.758	6.758	6.758	6.356	6.356	5.712	5.712	5.712	5.712	5.39	5.39	5.39	5.39	5.39	5.39	5.39	5.39	5.39	5.39	2.896	2.494	2.494	2.494	2.092	2.092	2.092	2.092	2.092	2.092	2.092	2.092	2.092	2.092	2.092	2.092	1.77	1.77	1.77	1.77	2.494	2.494	2.494	2.494	2.494	2.172
YNL156C	16.976	16.976	16.976	16.976	16.976	16.976	16.976	16.976	16.976	16.976	16.976	16.976	16.976	16.976	16.976	16.976	16.976	16.976	16.976	16.976	16.976	16.976	16.976	16.976	16.976	16.976	16.976	16.976	16.976	16.976	16.976	16.654	16.252	16.252	16.252	16.252	15.93	15.93	15.93	15.286	14.562	14.562	13.758	13.356	13.678	13.678	13.678	13.678	13.678
YGR200C	10.378	10.378	10.7	10.7	11.504	11.504	11.504	11.504	11.504	11.826	12.228	12.228	12.228	12.228	12.228	12.228	12.228	12.228	12.228	12.228	12.228	12.55	13.676	13.676	13.676	14.078	14.078	13.676	13.676	13.676	13.676	13.676	13.676	14.4	14.4	14.4	14.4	14.4	14.4	14.722	14.722	14.722	14.722	14.722	14.722	14.722	14.722	15.124	15.848
YFL010C	10.458	10.86	10.86	10.86	10.86	10.86	11.022	11.424	13.274	13.274	13.274	13.274	13.274	13.274	13.274	13.274	13.274	13.274	13.274	13.676	13.676	14.078	14.078	14.078	14.078	14.078	13.756	13.756	13.756	13.756	13.756	13.756	13.756	13.756	13.756	13.756	13.756	13.756	13.756	13.756	13.756	13.756	13.756	13.756	14.078	14.078	14.078	14.078	14.078
YLR095C	7.564	7.564	7.564	7.564	7.564	7.564	7.564	7.564	7.564	7.564	7.564	7.564	7.564	7.564	7.564	7.564	7.564	7.564	7.564	7.242	7.242	7.242	7.242	7.242	7.242	6.92	6.92	6.92	6.92	6.92	6.92	6.92	6.92	6.92	6.92	6.92	6.92	6.92	6.92	6.92	6.92	6.598	6.598	6.598	6.598	6.598	6.598	6.598	6.598
YGR220C	12.148	12.55	12.952	12.952	12.952	12.952	13.596	13.998	14.4	14.4	15.124	15.124	15.124	15.526	15.928	15.928	15.928	15.928	15.928	16.33	17.054	17.054	17.054	17.054	17.054	17.054	17.456	17.134	17.134	17.536	17.536	17.536	17.536	18.662	18.662	18.662	18.984	18.984	18.984	18.984	18.984	18.984	18.984	18.984	18.984	18.984	18.984	18.984	18.984
YBR262C	6.998	6.998	6.998	6.998	6.998	6.998	6.998	6.998	6.998	6.998	7.884	8.206	8.206	8.206	8.206	7.884	7.884	8.286	8.286	9.01	9.412	9.814	10.78	10.78	10.78	11.102	11.504	11.504	11.504	11.826	11.826	11.826	11.826	11.826	11.826	11.826	11.826	11.826	12.148	12.148	12.148	12.148	12.148	12.148	12.148	12.55	12.55	12.55	12.872
YIL027C	10.458	10.458	11.102	10.78	10.78	10.78	11.584	12.308	12.308	12.71	12.71	12.71	12.71	12.71	12.71	12.388	12.388	12.388	12.388	12.71	12.71	12.71	12.71	12.71	13.676	13.676	13.676	14.722	14.722	14.722	14.722	14.722	14.722	14.722	14.722	14.722	14.722	14.722	14.722	14.32	14.32	14.32	14.32	14.32	14.722	15.044	15.768	15.768	15.768
YHR206W	4.908	4.586	4.586	4.586	4.586	6.114	6.516	6.516	6.516	6.516	6.516	6.918	6.918	6.918	6.918	6.918	6.918	6.918	6.918	6.918	6.918	6.918	6.918	6.918	6.918	7.32	9.01	9.01	9.01	9.01	9.01	8.608	8.286	8.286	8.688	8.688	8.688	8.688	8.688	8.688	8.688	8.688	8.688	8.688	8.688	9.01	9.01	8.688	8.688
YPR067W	4.344	4.344	4.344	4.746	5.068	5.068	5.068	5.068	5.068	5.068	5.068	5.068	4.908	5.23	5.23	5.23	5.23	5.23	5.23	5.23	5.23	5.552	5.552	5.552	5.552	5.552	5.552	5.552	5.552	5.552	5.552	5.552	5.552	5.552	5.552	5.552	5.15	5.15	5.15	5.15	5.15	5.15	5.15	5.15	5.15	5.15	5.15	5.15	5.15
YDR012W	7.24	7.24	7.24	7.24	7.24	7.24	7.24	7.562	6.838	6.838	6.838	6.838	6.838	6.436	6.436	6.436	6.436	6.436	6.436	6.436	6.436	6.436	6.436	5.792	5.39	5.39	5.39	4.988	4.988	4.264	4.264	3.862	3.862	3.862	3.862	3.862	3.862	3.862	3.862	3.862	3.862	3.862	3.862	3.862	3.62	3.62	3.54	3.942	3.942
YOR193W	7.08	7.08	7.08	7.08	7.08	6.758	6.758	6.758	5.954	5.954	5.954	5.954	5.954	5.954	5.954	5.954	5.632	5.31	4.666	4.264	4.264	4.264	4.264	3.942	3.218	3.218	4.184	4.184	4.184	4.184	4.184	4.184	4.184	4.506	4.506	4.506	4.506	4.506	4.506	4.184	4.184	4.184	4.586	4.586	4.586	4.586	5.23	5.23	5.23
YKR017C	6.036	6.036	6.036	4.668	4.346	4.346	3.38	3.38	3.702	4.024	5.07	5.07	8.126	8.126	8.528	9.976	10.298	10.62	10.62	10.942	10.942	10.942	11.666	12.068	12.068	12.068	12.068	12.068	12.39	12.068	12.068	12.068	12.068	12.068	12.068	12.068	12.068	12.39	12.39	12.39	12.39	12.39	12.39	12.39	12.39	12.39	12.39	12.39	12.39
YLR443W	11.664	12.066	12.066	12.066	12.066	12.388	12.388	12.388	13.112	14.318	14.318	14.318	13.916	14.318	14.318	14.318	14.318	14.318	14.318	15.444	15.444	15.444	15.444	15.444	15.444	16.088	16.41	16.732	18.26	18.904	18.904	18.904	18.904	18.904	18.904	18.904	18.904	18.904	18.904	18.904	18.904	18.904	18.904	19.548	19.87	19.87	19.87	19.87	19.146
YOL014W	16.494	16.172	16.172	15.448	15.046	14.724	14.724	14.724	14.724	14.724	14.724	14.724	14.724	14.724	14.724	14.724	14.724	14.724	14.724	14.724	14.724	14.322	14.322	14.322	13.598	13.598	13.598	12.23	11.908	11.908	11.908	10.54	10.54	9.816	9.816	9.816	9.172	9.172	9.494	9.494	9.494	9.494	9.494	8.368	8.368	8.69	8.368	8.368	8.368
YMR115W	5.874	4.024	3.46	2.736	2.414	2.414	2.414	2.414	2.414	2.736	3.46	4.506	4.506	4.506	4.506	4.506	4.828	5.472	5.472	5.874	5.874	5.874	5.874	6.196	6.196	6.196	6.196	6.196	6.196	6.598	6.598	7.322	7	8.368	8.368	8.368	8.368	8.368	8.69	8.69	9.012	9.012	9.012	9.012	9.012	9.012	9.012	9.414	9.414
YHR032W	7.964	7.964	8.044	7.722	7.722	8.044	8.044	8.044	8.044	8.044	8.044	8.044	8.044	8.044	8.044	8.044	8.044	7.642	7.642	7.642	7.32	7.32	7.32	7.32	7.32	7.32	7.32	7.32	7.32	7.32	7.32	7.32	7.32	7.32	7.32	6.998	6.998	6.998	6.596	6.596	6.596	6.596	6.596	6.596	6.596	6.596	6.596	6.596	6.596
YIL035C	9.654	10.78	11.182	11.182	11.182	11.182	11.182	11.182	11.182	11.182	11.584	11.584	11.986	11.986	11.986	11.986	11.986	11.986	11.986	11.986	11.986	11.986	11.986	11.986	11.986	11.986	11.986	11.986	12.308	12.63	12.63	12.63	12.308	12.308	12.308	12.308	12.308	12.308	12.308	12.308	12.308	12.308	12.308	12.308	12.308	12.308	12.308	12.308	12.308
YNL313C	8.85	8.85	8.85	8.85	8.85	8.528	8.528	8.528	8.528	8.528	8.528	8.528	8.528	8.528	8.528	8.528	8.528	8.528	8.528	8.528	8.528	8.528	8.528	8.528	8.528	8.528	8.528	8.93	8.93	8.93	8.93	8.93	8.93	8.93	8.93	8.93	8.93	8.93	8.93	9.332	9.332	9.332	9.01	9.01	9.01	9.01	9.01	9.01	9.01
YFR031C-A	3.62	3.62	3.62	3.62	3.62	3.218	3.942	3.942	3.942	3.942	3.942	3.942	3.942	3.942	3.942	3.942	3.942	3.942	3.942	3.942	4.264	4.264	4.264	4.264	3.862	5.552	5.552	5.552	5.552	5.552	5.552	5.552	5.552	5.552	5.552	5.552	5.552	5.552	5.552	5.552	5.552	5.552	5.552	5.552	5.552	3.862	3.862	3.862	3.862
YOL058W	1.85	1.85	1.85	2.172	2.172	2.172	2.172	2.172	2.172	2.172	2.172	2.172	2.172	2.494	2.494	2.896	2.896	3.218	3.218	3.218	3.218	3.218	3.54	3.54	3.54	3.54	3.54	3.54	3.54	3.54	3.54	3.942	3.942	3.942	3.942	3.54	3.54	3.54	3.54	4.264	4.586	5.39	5.39	5.792	6.114	6.436	6.436	6.436	6.758
YKR062W	8.768	8.768	8.446	8.446	8.446	8.446	8.446	8.446	8.446	8.446	8.446	8.446	8.446	8.446	8.446	8.446	8.446	8.044	7.642	7.642	7.642	7.642	7.32	6.918	6.918	6.918	6.918	6.918	6.918	6.918	6.918	6.918	6.918	6.918	6.918	6.918	6.918	6.918	6.918	6.918	6.918	6.918	6.918	6.918	7.24	6.838	6.838	6.838	6.838
YER092W	7.644	8.046	8.046	8.046	8.046	8.046	8.046	8.046	7.402	6.196	6.196	6.196	6.196	6.518	6.518	6.518	6.518	6.518	6.518	6.518	5.874	5.874	5.874	6.196	6.196	6.196	6.196	6.196	6.196	6.196	6.196	5.472	5.472	5.472	5.472	5.472	5.472	5.472	5.15	5.15	4.506	4.506	4.506	4.506	4.506	4.506	4.506	4.506	4.506
YOR129C	5.55	5.872	5.872	5.872	6.194	6.194	6.194	6.194	6.516	6.516	6.516	6.516	6.516	6.918	6.516	6.838	7.642	8.044	9.572	9.572	9.572	9.572	9.572	9.572	9.572	9.572	9.572	9.572	9.974	10.376	10.376	10.376	10.376	10.376	10.376	10.376	10.376	10.376	10.376	10.376	10.376	10.376	10.376	10.376	10.376	10.376	11.1	11.422	11.422
YLR203C	15.206	15.206	15.206	15.206	15.206	15.206	15.206	15.206	15.206	15.206	14.562	14.884	15.688	15.688	15.688	16.654	16.654	16.654	16.654	16.654	16.654	16.654	16.654	16.252	16.252	16.654	16.654	18.102	18.102	18.102	18.102	18.102	18.102	18.102	18.424	18.424	18.424	18.424	18.424	18.424	18.424	18.424	18.424	18.102	18.102	18.504	18.504	18.504	18.504
YGR285C	2.494	2.494	2.494	2.494	2.494	2.494	2.494	1.77	1.448	1.448	1.448	1.448	1.448	1.448	1.448	1.448	1.448	1.448	1.448	1.448	1.448	1.448	1.448	1.046	0.644	0.644	0.644	0.644	0.644	0.644	0.644	0.644	0.644	0.644	0.644	0.644	0.644	0.322	0.322	0.322	0	0	0	0	0	0	0	0.322	0.322
YLR276C	12.066	12.066	12.066	12.066	12.066	12.066	12.066	12.066	12.066	12.066	12.066	12.066	12.066	12.388	12.388	12.388	12.388	12.388	12.388	12.388	12.79	12.79	12.79	12.79	12.79	12.79	12.79	12.79	12.79	12.468	12.79	12.79	12.79	12.79	12.79	12.79	12.79	12.79	12.79	12.79	12.79	12.79	12.79	12.79	12.79	12.79	12.79	12.79	12.79
YOR319W	3.298	3.298	3.298	3.298	3.298	3.298	3.298	3.298	3.298	3.298	3.298	3.298	3.62	3.62	3.62	3.62	3.62	3.62	3.62	3.62	3.62	3.62	3.62	3.62	3.62	3.62	3.62	3.62	3.62	3.62	3.62	3.298	3.298	3.298	3.298	3.298	3.298	3.298	2.896	2.494	2.092	2.092	3.058	3.46	3.46	3.46	3.46	3.46	3.46
YPR035W	1.608	2.332	2.332	2.332	2.332	2.172	2.816	2.816	2.816	2.816	3.862	4.586	4.586	4.586	4.586	4.586	4.586	4.586	4.586	4.586	4.586	4.586	4.586	4.586	4.586	4.586	4.586	4.586	4.586	4.586	4.586	4.586	4.908	4.908	4.908	5.31	5.31	5.31	5.31	5.31	5.31	5.31	5.712	5.712	5.712	6.114	6.114	6.114	6.114
YDR033W	9.172	9.172	9.172	9.172	9.172	9.172	9.172	9.172	9.976	9.976	9.976	9.976	9.976	9.976	9.976	9.976	9.976	9.976	9.976	9.976	9.976	9.976	9.654	9.654	9.654	9.654	9.654	8.93	8.126	7.804	7.804	7.804	7.804	7.804	7.804	7.804	7.804	7.804	7.08	7.08	7.08	7.08	7.08	7.08	7.402	7.804	7.804	8.126	7.724
YKL001C	9.574	9.574	9.574	9.574	9.574	9.574	9.574	9.574	9.574	9.574	9.574	9.574	9.574	9.574	9.252	9.252	8.93	8.93	8.93	8.93	8.93	8.93	8.93	8.93	8.93	8.93	8.93	8.93	8.528	8.528	8.528	8.126	7.724	7.724	7.724	7.724	7.724	7.724	7.724	7.724	7.724	7.724	7.724	7.724	7.402	7.402	7.402	7.724	7.724
YPL227C	17.78	17.78	17.78	17.78	17.78	17.78	17.78	17.78	17.78	17.78	17.78	17.78	17.78	17.78	17.78	17.78	17.458	16.01	15.688	15.688	15.688	15.688	15.688	14.964	14.964	13.838	13.194	12.872	12.872	12.872	12.228	11.906	11.504	10.7	7.884	7.562	7.24	6.838	6.838	6.838	6.838	6.838	6.838	6.838	6.838	6.838	6.516	6.516	5.068
YHL031C	0	0	0	0	0	0	0	0	0	0	0	0	0	0	0	0	0	0	0	0	0.322	0.322	0.322	0.322	0.322	0.322	0.724	0.724	0.724	0.724	0.724	0.724	0.724	0.724	0.724	0.724	0.724	0.724	0.724	0.724	0.724	0.724	0.724	0.724	0.724	0.724	1.046	1.046	1.046
YIL094C	15.124	14.802	15.204	15.928	15.928	15.928	15.928	15.928	15.928	15.928	16.33	16.33	16.33	16.33	16.33	16.33	16.33	16.33	16.33	16.732	16.732	16.732	16.732	16.732	16.732	16.732	16.732	16.33	16.33	16.33	16.33	15.606	16.008	16.008	16.008	16.41	15.766	15.364	15.364	15.364	14.962	14.238	13.836	13.514	13.514	13.514	12.79	12.79	12.79
YOL155C	9.25	9.25	9.25	8.928	8.928	8.928	9.33	9.33	9.33	9.33	9.33	9.33	9.33	9.33	9.33	9.33	9.33	9.33	9.33	9.33	9.008	7.962	7.962	7.962	9.088	9.088	9.088	9.088	9.088	9.088	9.088	9.088	9.088	9.088	9.088	8.284	8.284	8.284	8.606	8.606	8.606	8.606	8.606	8.606	8.606	8.606	8.606	8.606	8.606
YDL107W	13.596	13.596	13.596	13.596	13.596	13.596	13.998	13.998	13.998	13.998	13.998	13.998	13.998	13.998	14.4	14.4	14.4	14.4	14.4	14.4	14.4	14.4	14.4	14.4	13.354	13.354	13.756	13.756	13.756	13.756	13.354	13.032	13.032	13.032	13.032	13.032	12.468	12.468	12.468	12.468	12.468	12.87	12.87	12.468	12.468	12.468	12.468	12.468	12.87
YBR030W	12.15	12.15	13.116	13.116	13.116	13.116	13.116	13.116	13.116	13.116	13.116	13.116	13.116	13.116	13.116	13.116	13.116	13.116	12.714	12.07	12.07	12.07	12.392	12.392	12.392	12.392	12.392	12.392	12.392	12.07	11.668	11.668	11.668	11.668	11.668	11.668	11.346	11.346	11.346	11.346	11.346	11.346	11.346	11.346	11.346	11.346	11.346	11.346	11.024
YJL071W	10.056	12.066	12.066	12.066	12.066	12.066	12.066	11.744	11.744	12.146	12.146	12.146	12.146	12.146	12.548	12.548	12.548	12.548	12.548	12.548	12.548	12.146	12.146	12.146	11.744	11.744	12.066	12.468	13.192	18.1	18.1	18.824	18.824	18.824	18.824	18.824	18.824	18.824	18.824	18.824	19.628	19.95	19.95	19.95	20.352	20.352	20.352	20.352	20.352
YDR092W	2.896	2.896	2.896	2.896	2.896	2.896	2.896	2.896	2.896	2.896	2.896	3.298	3.298	2.896	2.896	2.494	2.494	2.494	2.494	2.494	3.7	4.022	4.022	4.022	4.022	4.022	4.344	4.746	4.504	4.504	5.952	6.274	6.676	7.32	8.044	8.044	8.044	9.09	9.09	9.09	9.09	9.09	9.09	9.09	9.09	9.09	9.09	9.09	9.412
YPL003W	12.552	12.552	12.552	12.552	12.552	12.552	12.552	12.552	12.552	12.552	12.552	12.552	12.23	12.552	12.552	12.552	12.552	12.23	12.23	12.23	12.632	12.632	12.632	12.31	12.31	12.31	12.31	12.31	11.988	11.988	12.31	12.712	14.16	14.16	14.16	14.16	14.16	14.16	14.16	14.16	14.16	14.16	14.16	14.16	14.16	14.16	15.206	15.206	15.528
YMR238W	5.308	5.308	5.308	5.308	5.308	5.308	7.56	7.56	7.56	7.56	7.56	7.56	7.56	7.56	7.56	7.56	7.56	7.56	7.56	7.56	7.56	7.56	7.56	7.238	7.238	7.238	7.238	7.238	7.238	7.238	7.238	7.238	7.238	6.916	6.916	6.916	6.916	6.916	6.916	7.238	7.238	7.238	7.238	7.238	7.238	7.238	7.238	7.238	7.238
YNL317W	5.872	5.872	10.376	12.066	12.066	12.066	12.066	12.066	12.066	12.066	12.066	12.066	12.066	12.066	12.066	12.066	12.468	12.468	12.468	12.468	12.468	12.468	12.87	12.87	12.87	12.87	12.87	12.87	12.87	12.87	12.87	12.87	12.87	12.87	12.87	12.87	12.468	12.468	12.468	12.468	12.468	12.468	12.468	12.468	12.468	12.79	12.79	12.79	12.79
YJR147W	5.068	5.068	4.666	4.666	4.666	4.666	4.666	4.344	4.344	4.344	4.022	3.62	3.62	3.62	3.62	3.62	3.218	3.218	3.218	3.218	3.218	3.218	3.218	3.218	3.218	2.816	2.414	3.138	4.586	4.586	4.586	4.586	4.988	4.988	4.988	4.988	5.31	4.988	4.988	4.988	4.988	4.988	4.988	4.988	4.988	4.988	4.666	4.666	4.666
YGR181W	7.56	7.158	7.158	7.158	6.756	6.756	6.756	6.756	7.078	7.078	7.882	8.284	8.284	8.606	8.606	8.606	8.606	8.606	8.606	8.606	8.606	8.606	8.606	8.606	8.606	9.572	9.572	10.376	10.376	10.376	10.376	10.376	10.376	10.376	10.376	10.376	10.376	10.376	10.376	10.376	10.376	10.376	10.376	10.376	10.376	10.376	10.376	10.376	9.974
YDR465C	11.1	11.1	11.1	11.1	11.1	11.1	11.1	11.1	11.1	11.1	11.1	11.1	11.1	11.1	11.1	11.1	11.1	11.1	11.1	10.456	10.456	10.456	10.456	10.456	10.778	10.778	10.778	10.778	10.778	10.778	10.778	10.778	10.778	10.778	10.778	10.778	10.376	10.376	10.376	10.376	9.974	9.974	9.974	9.974	9.974	9.974	9.572	9.572	9.572
YBR236C	13.352	13.674	13.674	13.674	13.674	14.076	14.398	14.398	14.398	14.398	14.398	14.398	13.674	13.674	13.674	13.674	14.478	14.8	14.8	14.8	14.8	14.8	14.8	14.8	15.122	15.122	15.122	15.846	15.846	15.846	15.846	15.846	15.846	16.892	17.214	17.214	17.214	17.214	17.214	17.214	17.536	17.536	17.536	17.536	17.536	17.536	17.536	17.536	17.536
YMR163C	7	7	7	7	7	6.678	6.276	4.908	4.908	4.908	4.586	4.184	3.862	3.138	2.494	2.494	2.494	2.494	2.816	2.816	3.138	3.138	3.138	3.138	3.138	2.736	1.69	1.69	1.69	1.69	1.69	2.092	2.092	2.092	2.092	2.092	2.092	2.092	2.092	2.092	2.092	2.092	2.092	2.092	2.092	2.092	2.092	2.092	2.092
YKR044W	12.388	12.388	12.388	11.986	11.584	11.584	12.63	12.63	12.952	12.952	12.952	12.952	12.952	12.952	12.952	13.274	13.274	13.274	13.274	13.274	13.274	13.274	13.274	13.274	13.274	13.274	13.274	13.274	13.274	13.274	13.274	13.274	13.274	13.274	13.274	13.274	13.274	13.274	13.274	13.274	13.274	13.274	13.274	13.274	13.274	13.274	13.274	13.274	13.274
YOR042W	6.998	6.998	6.998	6.998	6.998	6.998	6.998	6.998	6.998	6.998	6.998	7.078	7.078	7.078	7.48	7.48	7.48	7.48	7.48	7.48	7.802	7.802	7.802	7.802	7.802	7.802	7.802	7.802	7.802	7.802	7.48	6.676	6.676	6.676	6.676	6.676	7.078	7.078	7.078	7.078	7.078	6.676	6.676	6.676	6.676	6.676	6.998	6.998	6.998
YIL014W	4.988	4.988	4.264	4.264	4.264	4.184	4.344	4.666	4.666	4.666	4.666	4.666	4.666	4.666	4.666	6.356	5.31	5.31	5.632	5.632	5.632	5.632	5.632	5.632	5.954	5.954	5.552	5.954	5.954	5.954	5.954	5.954	5.954	5.954	5.954	6.356	6.356	6.356	6.356	6.356	6.356	6.356	6.356	6.356	6.356	6.678	7.402	7.402	7.804
YPL068C	0.322	0.322	0.322	0.322	0.322	0.322	0.322	0.322	0.322	0.322	0.322	0.322	0.322	0.322	0.322	0.322	0.322	0.322	0.322	0.322	0.724	1.126	1.528	1.528	1.528	1.528	1.528	1.528	1.528	1.528	1.528	1.528	1.528	1.528	1.528	1.528	1.528	1.528	1.85	1.85	1.85	1.85	1.85	1.85	1.85	1.85	1.85	1.85	1.85
YLR254C	6.516	6.516	6.516	6.516	6.516	6.516	6.114	5.792	5.792	5.792	5.792	6.114	6.114	6.114	6.516	6.596	6.918	6.918	6.918	6.918	6.918	6.918	6.194	6.194	6.194	6.194	6.516	6.114	6.114	5.712	4.666	4.666	5.068	5.068	5.068	5.068	5.068	5.068	4.666	4.666	4.666	3.54	3.54	3.54	3.54	3.862	3.862	3.862	3.862
YGL076C	4.666	5.39	5.39	5.39	5.39	5.39	5.39	5.39	5.39	5.39	5.39	5.39	5.39	5.39	5.39	5.39	5.39	5.39	4.988	4.988	4.988	4.988	4.988	4.988	4.988	5.712	5.712	5.712	5.39	5.39	5.39	5.712	5.39	5.39	5.39	5.39	5.39	5.39	5.39	5.39	5.39	5.39	5.39	5.39	5.39	5.39	5.39	5.39	5.39
YBR252W	5.712	5.712	5.712	5.712	5.39	5.39	5.39	5.39	5.39	5.39	5.712	5.712	5.712	5.712	5.712	6.034	6.436	6.838	7.16	7.482	7.482	7.482	7.482	7.482	7.482	7.16	7.16	7.16	7.16	7.16	7.16	7.482	7.482	7.482	7.482	7.482	7.482	7.482	7.482	7.884	8.608	11.022	11.826	12.55	12.55	12.872	12.872	12.872	12.872
YGR209C	9.574	9.574	9.574	9.574	9.574	9.574	9.574	9.574	9.574	9.574	9.896	9.896	9.896	9.896	9.896	9.574	9.976	10.7	10.7	10.7	10.7	10.7	10.7	10.7	10.7	10.7	10.7	10.7	10.7	10.7	10.378	10.378	10.378	10.378	10.378	10.378	10.378	10.378	10.378	10.378	10.378	10.378	10.378	10.7	10.7	10.7	10.378	10.378	10.378
YGL167C	10.94	11.664	11.664	11.986	11.986	12.388	12.79	12.79	12.79	12.468	12.468	12.87	12.87	12.87	12.87	12.87	12.87	12.87	12.87	12.87	12.87	13.192	13.192	13.192	13.192	13.192	13.192	13.192	13.192	13.192	13.192	13.192	13.192	13.192	13.192	13.192	13.192	13.192	13.594	13.594	13.594	13.594	13.594	13.594	13.594	13.594	13.594	13.594	13.594
YNL062C	19.39	19.39	20.114	20.114	20.114	20.114	20.114	20.114	20.114	20.114	20.114	19.792	19.792	19.792	19.792	19.792	19.792	19.39	19.39	19.39	19.068	19.068	19.068	19.068	19.068	19.068	19.068	19.068	18.424	18.424	18.424	18.424	18.424	18.424	18.424	18.424	18.424	18.424	18.424	18.424	18.424	18.424	18.424	18.424	18.424	18.424	18.424	18.102	18.102
YJR122W	4.748	4.748	4.748	4.748	4.104	4.104	4.104	4.104	4.104	4.104	4.104	4.104	4.104	4.104	4.104	4.104	4.506	4.506	4.506	4.506	4.506	4.506	4.506	4.506	4.506	4.506	4.506	4.506	4.184	4.184	4.184	4.184	4.184	4.184	4.184	4.184	4.184	4.184	4.184	4.184	4.184	4.184	3.782	3.782	3.782	3.782	3.782	3.782	3.782
YOR383C	11.986	11.986	11.986	12.63	12.63	12.63	12.63	12.63	12.63	12.63	12.63	12.63	12.63	11.102	10.298	9.654	8.93	8.93	9.252	9.654	10.056	10.056	10.056	10.378	10.378	10.378	10.378	10.378	10.378	10.378	10.78	10.78	10.78	10.78	10.458	10.86	10.86	10.86	10.86	10.86	11.262	11.262	11.262	11.262	11.262	11.262	11.262	11.262	11.664
YDR288W	8.366	5.068	4.666	4.666	4.666	4.666	4.264	4.264	4.264	4.264	4.264	4.264	4.264	4.264	4.264	4.666	4.666	4.666	4.988	4.988	4.988	4.988	4.184	4.908	4.988	4.988	6.436	6.436	6.436	6.436	6.436	6.436	6.436	6.436	6.436	6.436	6.436	6.436	6.034	6.034	6.436	6.436	6.436	6.436	6.436	6.436	6.436	6.436	6.436
YMR209C	1.368	1.046	1.368	1.69	3.058	3.38	6.598	6.598	6.598	6.92	7.242	8.448	8.85	8.85	8.85	8.85	8.85	8.85	8.448	8.448	8.448	9.172	9.172	9.816	10.138	10.138	10.138	10.46	10.782	10.782	11.506	11.506	11.506	11.506	11.506	11.506	11.506	11.506	11.908	11.908	11.908	12.23	12.954	12.954	12.954	12.954	12.954	12.954	12.954
YDL064W	8.286	8.286	8.286	8.286	8.286	8.286	9.01	9.01	9.412	9.412	9.412	9.814	10.136	10.136	9.734	9.734	10.458	12.55	12.55	12.952	13.274	13.274	13.274	13.274	13.596	13.596	13.596	13.596	13.596	13.596	13.596	13.596	13.596	13.596	13.596	13.596	13.596	13.596	13.596	13.998	14.32	14.32	14.32	14.32	14.32	14.32	14.32	14.642	14.642
YER033C	9.814	9.412	9.412	9.412	9.412	9.412	9.412	9.01	9.01	8.688	9.01	9.01	9.01	9.01	8.688	8.688	8.688	8.688	8.366	8.366	8.366	8.366	8.366	8.366	8.044	8.044	8.044	5.872	5.872	5.228	5.228	5.228	5.228	5.228	5.228	5.228	5.228	5.228	5.228	5.228	3.7	4.102	5.39	5.39	5.39	5.39	5.39	5.39	5.39
YAR014C	14.722	14.722	14.722	14.722	14.722	14.722	15.124	15.124	15.124	15.124	15.124	15.124	15.124	15.124	15.124	15.124	15.124	15.124	15.124	15.124	15.124	15.124	15.124	15.124	15.124	15.124	15.124	15.124	15.124	15.124	15.124	15.124	15.526	14.802	14.802	14.4	14.4	14.4	14.4	14.4	14.802	14.802	14.802	14.4	13.998	14.32	14.32	14.32	14.32
YOR047C	7.964	7.964	7.964	7.642	7.24	8.044	8.044	8.044	8.044	8.044	8.044	8.044	8.044	7.802	7.802	7.802	7.802	7.4	7.4	7.078	7.078	7.078	7.078	7.078	7.078	7.078	7.078	8.124	8.124	8.124	8.124	8.124	8.124	8.124	8.446	8.446	8.446	8.446	8.446	8.446	8.446	8.848	8.848	9.572	9.572	9.572	9.572	9.974	9.974
YDL099W	8.124	7.32	7.642	7.642	6.918	6.918	6.596	6.194	5.792	5.792	5.792	5.068	4.988	4.586	4.586	4.988	4.988	5.31	5.632	6.034	5.712	5.712	5.39	5.792	5.792	5.792	8.85	8.85	8.85	9.896	9.896	10.218	10.218	10.218	10.218	10.218	10.218	10.54	10.54	10.54	10.54	10.862	10.862	11.184	11.184	11.184	11.184	11.506	11.506
YML087C	6.918	7.24	7.24	7.24	7.24	6.596	7.32	7.642	7.642	7.642	7.32	7.32	7.32	6.998	6.998	6.596	7.4	7.078	7.078	7.078	7.722	7.722	7.722	8.124	7.722	7.722	7.722	7.722	7.722	7.722	8.044	8.044	8.044	8.044	8.044	8.044	8.366	8.366	8.366	8.688	8.688	8.688	9.01	9.01	9.01	9.01	9.01	9.01	9.01
YNL239W	8.288	8.288	8.288	8.288	8.288	8.288	8.288	8.288	8.288	8.288	8.288	8.288	8.288	8.288	8.288	8.288	8.61	8.61	8.61	8.61	8.61	8.61	8.61	8.61	8.288	8.288	8.288	8.288	8.288	8.288	8.288	8.288	8.288	8.288	8.288	8.288	8.288	8.288	7.966	7.966	7.966	7.966	7.966	7.966	7.966	7.966	7.966	7.644	7.644
YFR053C	12.226	12.226	12.226	12.226	12.226	12.226	12.226	12.226	12.226	12.226	12.226	12.226	12.226	12.226	12.226	12.226	12.226	12.226	12.226	12.226	12.226	12.226	12.226	11.824	11.824	11.824	11.422	11.1	11.1	11.1	11.1	11.1	11.1	11.1	11.1	11.1	11.1	11.1	11.1	11.1	11.1	11.1	11.1	11.1	10.778	10.376	10.376	10.376	9.974
YHR041C	5.552	5.954	5.954	5.954	5.954	5.954	5.954	5.954	5.954	5.954	5.954	5.954	5.954	5.954	5.954	5.954	5.954	5.954	5.954	5.954	7.08	10.298	10.298	10.298	10.298	10.298	9.976	9.976	9.252	9.654	10.056	10.056	10.056	10.056	10.056	10.056	10.056	9.734	9.734	9.734	10.136	10.136	10.136	10.136	10.136	10.136	10.136	10.136	10.056
YER026C	10.78	10.78	10.78	10.78	10.78	10.78	10.78	10.78	10.78	10.78	10.78	10.78	10.458	10.136	10.136	10.136	10.136	10.136	10.136	10.136	10.136	10.136	10.136	10.136	10.136	10.136	10.136	10.136	9.814	9.814	9.814	9.814	9.814	9.814	9.814	9.814	9.814	9.492	9.492	9.492	9.492	9.492	9.492	9.492	9.492	9.492	9.492	9.492	9.492
YML065W	2.654	3.056	3.056	3.056	3.056	3.056	3.056	3.056	3.056	2.252	2.654	2.654	2.654	3.056	3.056	3.056	3.056	3.056	3.056	3.056	3.056	3.056	3.056	3.056	3.056	3.056	3.458	3.458	3.458	3.86	3.86	3.86	3.86	3.86	3.86	3.86	3.86	4.182	4.182	4.182	4.182	4.182	4.584	4.986	4.986	4.986	4.986	4.986	4.986
YMR224C	8.526	8.526	7.882	7.882	7.882	7.882	7.882	7.882	7.882	7.882	7.882	7.882	7.882	7.882	7.48	6.354	5.952	5.952	5.952	5.55	5.952	5.952	5.952	5.952	5.228	3.7	3.7	3.7	3.298	3.298	3.298	3.298	3.298	3.62	3.218	3.218	3.218	3.218	3.298	3.298	3.298	3.7	3.7	6.034	6.356	8.368	8.368	8.368	8.368
YNR069C	11.906	11.906	12.228	10.78	10.78	10.78	10.378	10.7	10.7	10.7	10.7	10.298	10.298	9.574	9.172	9.172	9.172	9.172	9.816	9.816	9.816	9.816	9.816	9.816	9.816	10.218	10.62	10.7	10.7	10.7	10.7	11.022	10.62	10.62	10.62	10.62	10.62	10.62	10.298	10.298	8.448	8.77	8.77	8.77	8.77	8.77	8.77	8.77	8.448
YMR289W	5.63	5.63	6.032	5.952	5.55	5.55	5.148	5.55	5.872	5.872	6.998	6.998	7.32	9.17	10.216	10.216	10.216	10.618	10.618	10.618	10.618	10.618	11.02	11.02	11.02	11.342	11.342	11.342	11.342	10.698	10.698	11.502	12.95	13.272	13.272	13.272	13.272	13.272	13.272	13.272	13.272	13.272	13.996	15.364	15.364	16.008	16.008	16.33	16.33
YPR186C	7.16	7.16	7.16	7.16	8.608	8.608	8.608	8.608	8.608	8.608	8.608	8.608	8.608	8.608	8.608	8.608	8.608	8.608	8.93	8.93	8.93	8.93	8.93	8.93	8.93	8.93	8.93	8.93	9.252	9.252	9.252	9.252	9.252	9.252	9.252	9.252	9.252	9.252	9.252	9.252	9.252	9.252	9.252	9.252	9.252	9.574	9.574	9.574	9.574
YPL160W	11.422	11.422	11.422	11.422	11.422	11.422	11.744	12.066	12.066	12.066	12.066	12.066	12.066	12.066	12.066	12.066	12.066	12.066	12.066	12.066	12.066	12.066	12.066	12.066	12.388	12.388	12.388	12.388	12.388	12.71	12.71	12.71	12.71	12.71	12.71	12.71	12.71	12.71	12.71	12.71	12.71	12.71	12.71	12.71	12.71	12.71	12.71	12.71	12.71
YOR166C	13.194	13.194	13.194	13.194	13.194	13.194	13.194	13.194	13.194	13.194	13.194	13.194	13.194	13.194	13.194	12.872	12.872	12.872	12.55	12.55	12.55	12.55	12.55	12.55	13.274	13.676	13.676	13.676	13.676	13.676	13.676	14.078	14.078	14.078	14.078	14.078	14.078	14.078	13.756	13.032	13.032	13.032	13.032	13.434	13.032	13.032	13.032	13.032	13.032
YLR378C	6.116	6.116	6.116	5.794	5.472	5.472	5.472	5.472	5.472	5.07	4.748	4.748	4.748	4.748	4.748	4.748	4.748	4.748	3.702	3.058	3.058	3.058	3.058	3.058	3.058	3.058	3.058	3.058	3.058	3.058	3.138	4.024	4.024	4.024	4.024	4.024	4.024	4.024	4.024	4.024	4.024	4.024	4.024	4.024	4.024	4.024	4.024	4.024	4.024
YER131W	9.01	9.01	9.01	9.01	9.01	9.01	9.01	9.01	9.01	9.01	9.01	9.01	9.01	9.01	9.01	9.01	9.01	9.01	9.01	9.01	8.688	8.688	8.366	8.366	8.366	8.366	8.366	8.366	8.366	8.366	8.366	8.366	8.366	8.688	8.688	8.688	8.688	8.688	8.286	7.964	7.964	8.286	7.964	7.964	7.964	7.562	7.562	7.562	7.562
YHR051W	14.564	14.564	14.564	14.564	14.564	14.564	14.564	14.564	14.564	14.564	14.564	14.564	14.564	14.564	14.564	14.886	15.288	15.288	15.69	15.69	15.69	15.69	15.69	15.69	14.966	14.966	14.966	14.966	14.966	14.966	14.966	14.966	14.966	14.966	14.966	14.966	14.966	14.966	14.966	14.966	14.644	14.644	14.644	14.644	14.644	14.322	13.678	13.678	13.678
YPR198W	5.148	5.148	5.228	5.228	5.228	4.906	4.906	5.63	5.63	5.63	5.63	5.228	5.228	5.228	5.228	5.55	5.872	6.274	6.274	6.274	6.274	6.274	7.722	7.722	7.722	7.722	7.722	7.722	7.722	7.722	8.366	8.366	8.366	8.366	8.366	8.366	8.366	8.366	8.366	8.688	8.688	8.688	8.688	8.688	8.688	8.688	8.688	8.688	8.688
YKL119C	10.216	10.216	9.814	9.814	8.608	8.286	8.286	6.998	6.998	6.998	6.998	6.998	6.998	6.998	5.55	5.55	5.148	5.55	5.55	5.55	5.55	5.952	5.952	5.952	4.504	3.86	4.182	4.182	4.182	4.182	4.182	4.182	3.78	4.182	4.182	4.182	3.86	3.056	3.056	3.056	3.458	2.734	2.332	4.262	5.468	6.112	6.112	6.112	6.112
YDR166C	8.366	8.366	8.688	8.044	7.32	7.884	9.332	9.332	9.332	9.332	9.332	9.332	9.332	9.734	9.734	9.734	9.734	9.734	9.734	10.136	10.136	10.136	9.814	19.628	19.628	19.628	19.95	19.95	19.95	19.95	19.95	20.674	20.674	20.996	21.72	21.72	21.72	21.72	21.72	21.72	22.042	22.444	22.444	23.168	23.168	23.168	22.042	22.846	23.57
YFL009W	11.584	11.584	11.262	11.262	11.262	11.262	11.584	11.584	11.584	11.584	11.584	11.584	11.584	11.584	11.584	11.584	11.906	11.906	12.63	12.63	12.63	12.63	13.354	13.354	13.354	13.354	13.354	13.354	13.354	13.354	13.998	13.998	13.998	13.998	13.998	13.998	13.998	13.998	13.998	13.998	13.998	13.998	13.998	13.998	13.998	13.998	13.998	13.998	13.998
YKL135C	14.804	14.402	14.402	14.402	14.402	14.08	14.482	14.482	14.482	14.482	14.482	14.482	14.482	14.482	14.482	14.482	14.482	14.482	14.482	14.482	14.482	14.482	14.08	14.08	14.08	14.08	14.884	15.206	15.206	15.206	15.206	15.206	15.206	15.608	15.608	15.608	15.608	15.608	15.608	15.608	15.608	15.608	15.608	15.608	15.608	15.608	15.608	15.608	15.608
YPR140W	7.964	7.964	7.964	7.964	7.964	7.964	7.16	7.562	7.562	7.562	7.964	8.608	8.608	8.608	8.608	9.01	9.332	9.332	9.01	9.01	9.734	9.734	10.86	10.86	10.86	10.86	10.86	10.86	10.86	10.86	11.182	11.182	11.182	11.182	11.182	11.182	11.182	11.182	11.182	11.182	11.182	11.182	11.182	11.504	11.504	11.504	11.504	11.504	11.504
YIL130W	5.068	5.068	3.942	2.252	0.804	0.804	0.804	0.804	0.804	0.804	0.804	0.804	0.804	1.126	0.724	0.724	1.368	1.69	1.69	1.69	2.012	2.012	2.012	2.334	2.736	2.736	2.736	2.736	3.058	3.46	5.23	5.23	5.23	5.23	5.23	5.23	5.23	5.23	5.23	5.23	5.552	5.552	5.552	5.552	5.552	5.552	5.954	5.954	5.954
YGR193C	9.574	10.378	10.378	10.378	10.7	11.022	11.022	11.022	11.022	11.022	11.022	11.022	11.022	11.022	11.022	11.022	11.022	11.022	11.022	10.942	10.942	10.942	10.54	10.54	10.54	10.54	10.942	10.942	10.942	10.942	10.218	10.218	10.218	10.218	10.218	10.218	10.218	10.218	10.218	10.218	10.218	10.218	10.218	10.218	10.218	10.218	10.218	10.218	10.62
YLR442C	9.332	9.332	9.332	9.734	9.734	9.734	9.734	9.734	10.056	10.056	10.056	10.056	10.056	10.056	10.056	10.056	10.056	10.056	10.056	10.056	10.056	10.056	10.056	10.056	10.056	10.056	10.056	9.734	9.09	9.734	9.734	9.734	9.734	9.734	9.734	9.734	9.734	9.734	9.734	9.734	9.734	9.734	9.734	9.412	9.412	9.412	9.412	9.412	9.412
YML021C	7.804	7.804	7.804	7.804	7.884	9.412	9.412	9.412	9.412	9.412	9.412	9.412	9.332	9.332	9.332	9.332	9.332	9.332	9.332	9.332	9.332	9.654	9.412	10.136	10.136	10.136	10.136	10.136	10.136	10.136	10.136	10.136	10.136	10.136	10.136	10.136	10.136	10.136	9.332	10.62	10.62	10.62	11.586	11.586	11.988	11.988	12.31	12.31	12.31
YNR052C	3.782	3.38	3.38	3.38	3.058	2.736	2.736	4.264	4.264	4.264	4.264	4.264	4.264	4.586	4.264	4.264	4.908	5.23	5.632	5.632	5.632	5.632	5.31	5.31	5.31	5.31	5.31	5.31	5.31	5.31	5.31	5.31	5.31	5.31	5.31	5.31	5.31	5.31	5.31	5.31	5.31	5.31	5.31	5.712	5.712	5.712	5.712	5.712	5.712
YDR168W	8.286	8.286	8.286	8.286	8.286	8.286	8.286	8.286	8.286	8.286	7.964	7.964	7.964	7.964	7.964	8.366	8.044	7.4	7.4	7.4	7.4	7.722	7.722	7.722	7.722	7.722	7.722	7.722	7.722	7.722	7.722	7.722	7.722	6.998	7.32	7.32	7.32	6.998	5.792	5.792	5.792	5.792	5.792	5.792	4.666	4.666	4.666	4.666	4.666
YBR283C	11.584	11.584	11.584	11.584	11.986	11.986	11.986	11.986	11.986	11.986	11.986	12.388	12.388	12.388	12.388	12.388	12.388	12.388	12.388	11.986	11.584	11.584	11.584	11.584	11.584	11.584	11.584	11.584	11.584	11.584	11.584	11.584	11.584	11.584	11.584	11.584	11.584	11.584	11.584	11.262	11.262	11.262	10.86	10.86	10.86	10.86	10.86	10.86	10.86
YDR499W	3.378	3.378	3.78	3.7	3.7	4.102	4.102	5.228	5.872	6.596	6.596	6.596	6.596	6.596	6.596	6.596	6.596	6.596	6.596	6.596	7.722	7.722	7.722	7.722	7.722	7.722	7.722	7.722	7.722	7.722	7.722	7.722	7.722	8.124	8.124	8.124	8.124	8.124	8.124	8.124	8.124	8.124	8.124	8.124	8.124	8.124	8.124	8.124	8.124
YLR170C	4.022	4.666	3.942	5.39	5.39	5.39	5.39	5.39	6.114	6.838	6.838	7.24	7.24	7.24	7.24	7.24	7.24	7.24	7.24	7.24	7.24	7.24	7.24	7.24	7.24	7.24	7.24	7.24	7.24	7.24	7.24	7.24	7.24	7.24	7.24	6.838	6.838	6.838	7.562	7.562	7.562	7.964	7.964	7.964	7.964	7.964	7.964	7.964	7.964
YNL212W	6.436	6.436	6.436	6.436	6.436	6.436	7.24	7.24	7.562	7.562	7.562	8.366	8.366	8.366	8.366	8.366	8.044	8.044	8.044	8.044	8.044	8.044	8.366	8.366	8.366	8.366	8.366	8.366	8.366	8.366	8.044	8.044	8.044	8.044	8.044	7.642	7.642	7.642	7.642	7.642	7.642	7.642	8.286	8.286	8.286	8.286	8.286	8.286	8.286
YMR040W	10.136	10.136	10.136	10.136	9.814	9.814	9.814	9.412	8.768	8.446	8.446	8.446	8.446	8.446	8.446	8.446	8.446	8.446	8.446	8.446	8.446	8.446	8.446	8.044	8.044	7.4	7.4	7.4	7.4	7.802	7.802	7.802	7.48	7.48	7.48	7.48	7.48	7.48	7.48	7.158	6.434	6.434	6.434	6.434	6.112	6.112	6.112	6.112	4.504
YER163C	14.402	14.402	14.402	14.402	14.402	14.402	14.402	14.644	14.644	14.644	14.644	14.644	14.644	14.644	14.886	14.484	14.484	14.484	14.484	14.484	14.484	14.484	14.484	14.484	14.484	14.484	14.564	14.564	14.564	14.564	14.886	14.242	14.242	14.564	14.564	14.564	14.564	14.564	14.564	14.564	14.564	14.564	14.564	14.564	14.564	14.564	14.564	14.564	14.564
YKL033W-A	10.216	10.86	10.86	10.86	10.86	10.86	10.86	10.86	11.182	11.182	11.182	11.584	11.584	11.584	11.584	11.584	11.584	11.584	11.584	11.584	11.986	12.71	13.434	13.434	13.434	13.434	13.434	13.434	13.434	13.434	13.434	13.434	13.434	13.434	13.434	13.434	13.434	13.434	13.434	13.434	13.434	13.434	13.434	13.434	13.434	13.434	13.434	13.434	13.434
YOR099W	13.434	13.434	13.434	13.434	13.434	13.032	13.032	13.032	13.032	13.032	13.032	13.032	13.434	13.434	13.434	13.434	13.434	13.434	13.434	13.434	13.434	13.434	13.434	13.434	13.434	13.434	13.434	13.434	13.434	13.434	13.434	13.434	13.434	13.434	13.434	13.434	13.192	12.87	12.87	12.87	12.87	12.87	12.87	12.87	12.548	12.548	12.548	12.146	12.146
YKL014C	8.206	8.206	8.206	8.206	8.206	8.206	8.206	7.884	7.884	7.884	7.884	7.884	7.884	7.884	7.884	7.562	7.562	7.562	7.562	7.562	7.562	7.562	7.562	7.562	7.562	7.562	7.562	7.562	7.562	7.562	7.562	7.562	7.562	6.918	6.516	6.516	6.516	6.516	6.516	6.194	5.872	5.872	5.872	5.872	5.872	5.872	5.872	5.872	5.47
YBR242W	16.17	16.008	16.008	15.686	15.686	15.686	15.686	15.686	15.686	15.686	15.686	15.686	15.686	15.686	16.008	16.008	16.33	16.33	16.33	16.33	16.652	16.652	16.652	16.652	16.652	16.652	16.25	16.25	16.25	16.25	16.572	17.296	17.296	17.296	17.296	17.698	17.698	17.698	17.698	17.698	17.698	17.296	17.618	16.814	16.814	16.814	16.814	16.814	16.814
YGR055W	0.322	0.322	0.322	0.322	0.644	0.644	0.644	0.644	0.644	0.644	0.644	0.644	0.644	0.644	0.644	0.644	0.644	0.644	0.644	0.644	0.644	0.644	1.046	1.046	1.046	1.046	1.046	1.69	2.334	2.334	2.334	2.334	2.334	2.334	2.334	2.334	2.334	2.334	2.334	2.334	2.334	2.334	2.334	2.334	2.334	2.334	2.334	2.334	2.334
YGR208W	8.528	9.252	9.252	9.252	9.252	9.252	9.252	9.252	10.378	10.7	11.102	11.102	13.032	14.078	14.078	14.078	14.078	14.078	14.078	14.48	14.48	14.48	14.48	14.48	14.48	14.48	14.48	14.48	14.48	14.48	14.48	14.48	14.48	14.48	14.48	14.48	14.882	15.686	15.364	15.364	15.364	15.364	15.686	15.686	15.686	15.686	15.686	15.284	15.284
YBL021C	13.594	13.594	13.594	13.594	13.594	13.594	13.996	14.64	14.64	16.088	16.088	16.088	16.088	16.088	16.088	16.49	16.49	16.49	16.892	16.892	17.214	17.214	17.214	17.214	17.214	17.214	17.214	17.214	17.214	17.214	17.214	17.214	17.214	17.214	17.214	17.214	17.214	17.214	17.214	17.214	17.214	17.214	17.214	17.214	17.214	16.812	16.812	16.812	16.812
YHL030W	1.046	1.046	1.046	1.046	1.046	1.368	1.368	1.368	1.368	1.77	1.77	1.77	1.77	1.77	1.77	1.77	1.77	1.77	1.77	1.77	1.77	1.77	1.77	1.77	1.77	1.77	1.77	1.77	1.77	2.092	2.092	2.092	2.092	2.092	2.092	2.092	2.092	2.092	2.092	2.092	2.092	2.092	2.092	2.092	2.092	2.092	2.816	3.218	4.022
YJR013W	5.632	6.598	7	7	7.322	7.322	7.322	6.276	6.276	6.276	6.276	5.552	6.758	6.758	6.758	6.758	6.758	6.758	6.758	7.08	7.724	9.654	9.654	9.654	9.654	9.654	9.976	10.378	10.378	10.378	10.378	10.7	10.7	11.102	11.102	11.102	11.102	11.102	11.102	11.102	11.102	11.102	11.102	11.102	11.102	11.504	13.194	13.918	14.24
YJR050W	11.022	11.022	11.022	11.022	11.424	11.102	11.102	11.102	11.102	11.102	11.102	11.102	11.102	11.102	11.102	11.102	11.102	11.102	11.102	11.102	11.746	11.746	11.746	11.746	11.424	11.022	11.022	11.022	11.022	11.022	11.022	11.022	11.424	11.424	11.424	11.424	11.424	11.424	11.424	11.424	11.424	11.424	11.424	11.424	11.424	11.102	11.102	11.102	10.78
YPR189W	5.792	6.114	6.114	6.114	6.114	4.746	5.148	5.55	5.55	5.55	5.952	5.55	6.274	6.274	6.274	6.274	6.274	6.274	6.274	6.274	6.676	6.676	6.676	6.676	6.676	6.676	6.274	6.274	6.274	6.274	5.872	5.47	6.596	6.596	6.596	6.596	6.596	6.596	6.596	6.596	6.596	6.596	6.596	6.596	6.596	6.596	6.596	6.596	6.998
YDL139C	1.046	1.046	1.046	1.046	1.046	0.644	0.644	0.644	0.644	0.644	0.644	0.644	0.644	0.966	1.288	1.288	1.288	1.288	1.288	1.61	1.61	1.61	1.61	1.61	1.61	1.61	1.61	1.61	1.61	2.254	2.254	2.576	2.576	2.576	2.576	2.576	2.576	2.576	2.576	2.576	2.576	2.576	2.576	2.576	2.576	2.576	2.576	2.576	2.576
YOR137C	8.046	8.046	7.724	7.724	7.402	7.402	7.402	6.356	6.678	6.758	6.436	6.436	6.436	6.436	6.436	6.436	6.436	6.838	6.838	7.16	7.16	7.16	7.16	7.16	7.16	6.758	6.758	7.16	7.16	7.482	7.482	7.482	7.482	7.482	7.482	7.482	7.482	7.482	7.884	7.884	7.884	7.884	7.884	7.884	7.884	7.884	7.884	7.884	7.884
YCL014W	15.202	15.524	15.524	16.248	16.248	16.65	16.972	16.972	16.972	16.972	16.168	16.168	16.168	16.168	16.168	16.168	16.168	16.168	16.168	16.168	16.168	16.168	16.168	16.168	16.168	16.49	16.49	16.49	16.49	16.49	16.49	16.49	16.49	16.49	16.49	16.49	16.168	16.168	16.168	16.168	16.168	16.168	16.168	16.168	16.168	16.168	16.168	15.846	15.846
YNL124W	5.792	5.792	5.792	5.792	5.068	5.068	5.068	5.068	5.068	5.068	4.746	4.746	4.746	3.138	2.736	2.414	2.896	3.218	3.218	3.54	3.54	3.54	3.54	3.54	3.54	3.218	3.218	3.218	3.218	3.218	3.218	3.218	3.218	3.218	3.218	3.218	3.218	3.218	2.896	2.816	2.816	2.816	2.816	2.494	2.494	2.494	2.092	2.092	2.414
YOR011W	2.172	2.494	2.494	2.494	2.414	2.816	3.138	3.138	3.138	3.138	4.184	4.586	4.586	4.586	4.586	4.586	4.586	4.586	4.586	4.586	4.586	4.586	4.586	4.586	4.586	4.424	4.826	5.47	8.206	8.206	8.206	8.206	8.206	8.206	8.206	8.206	8.206	8.206	8.206	8.206	8.206	8.206	8.206	8.206	8.528	8.528	8.528	8.528	8.528
YHR175W	7	7	7	7	8.126	8.126	8.126	8.126	8.126	8.126	8.126	7.804	7.482	7.08	7.08	7.402	8.126	8.126	8.126	8.126	7.804	7.804	7.804	7.804	7.804	7.804	7.804	7.804	8.206	8.206	8.206	7.884	7.884	7.884	7.884	7.884	8.286	8.286	8.286	8.286	8.688	8.286	8.286	8.608	8.608	8.608	8.608	8.608	8.608
YDR228C	11.586	11.264	11.264	11.264	11.586	11.586	11.586	11.586	11.586	11.586	11.264	11.344	11.344	11.344	11.344	11.344	11.746	11.424	11.424	10.458	10.7	11.182	11.182	11.182	11.182	11.182	11.182	11.182	11.182	11.182	11.182	10.458	10.458	10.458	10.458	10.78	9.09	9.09	9.492	9.492	9.492	9.492	10.296	10.296	10.296	10.296	10.296	10.296	10.296
YMR033W	7.964	7.964	7.964	7.964	7.964	7.964	7.964	7.964	7.964	7.964	7.964	7.964	7.964	7.964	7.964	7.964	7.964	7.964	7.964	7.884	7.884	7.482	7.482	7.482	7.482	6.758	6.758	6.758	6.758	6.758	6.758	6.758	6.758	6.758	6.758	6.758	6.758	6.758	6.758	6.758	6.758	6.758	6.758	6.758	6.758	6.758	6.758	6.758	6.758
YHR167W	6.034	6.356	7.24	8.608	8.608	8.93	8.93	8.93	9.896	9.574	9.574	9.574	9.896	9.896	9.896	9.896	9.896	10.298	10.298	10.298	10.298	10.298	10.298	10.7	10.7	10.7	10.7	10.298	9.816	9.816	10.46	10.782	11.104	11.104	11.104	13.678	13.678	14.322	14.322	14.322	14.322	14.322	14.322	14.322	14.322	14.322	14.322	14.322	14.322
YDR150W	8.286	8.286	8.286	8.286	8.286	8.286	8.286	8.286	7.964	7.964	7.964	7.964	7.964	7.964	7.964	7.562	7.562	7.562	7.24	7.24	6.596	6.596	6.596	6.596	6.194	6.194	5.872	5.872	5.55	5.55	5.55	5.55	5.55	5.148	5.148	5.148	5.148	5.148	5.148	5.148	5.148	4.746	4.102	4.102	4.102	4.102	4.102	4.102	4.102
YMR263W	7	7	6.598	5.954	5.954	6.678	6.678	7	7.322	7.322	7.322	8.77	9.896	10.218	10.218	10.218	10.218	10.62	10.62	11.826	11.504	11.504	11.906	11.906	12.63	12.63	12.63	12.63	12.63	12.308	12.308	12.308	12.308	12.308	12.308	12.308	12.308	12.308	12.308	12.308	12.308	12.308	12.308	12.308	12.308	12.308	12.308	12.308	12.308
YML125C	13.356	13.356	13.356	13.356	13.356	13.356	13.758	13.758	13.758	13.758	13.758	14.08	14.08	14.08	14.08	14.08	14.08	14.08	14.08	14.08	14.08	14.08	14.08	14.08	14.08	14.08	14.08	14.08	14.08	14.08	14.08	14.08	14.08	14.08	14.08	14.08	14.08	14.08	14.08	14.08	14.08	14.08	14.08	14.08	14.08	14.08	14.08	14.08	14.08
YHR134W	3.54	3.54	3.54	4.022	3.7	3.7	3.7	4.746	4.746	4.746	4.746	4.746	4.746	4.424	4.424	4.424	4.424	4.424	4.102	4.102	4.102	4.504	4.504	4.504	4.504	4.504	4.102	4.102	4.102	4.102	4.102	4.102	4.102	4.102	4.102	4.102	4.102	4.102	4.102	4.102	4.102	4.102	4.102	4.102	4.102	3.7	3.7	3.7	3.7
YCL033C	3.54	3.54	3.54	3.218	3.218	3.218	3.218	3.862	4.264	5.39	5.39	5.39	5.39	5.39	5.39	5.712	7	7	7.402	7.402	7.804	8.608	9.332	10.298	10.62	10.942	10.942	10.942	10.942	11.344	11.022	11.022	11.344	11.344	11.344	11.344	11.344	11.344	11.344	11.344	11.344	11.666	11.666	11.666	11.666	11.666	11.264	11.264	11.264
YNL162W-A	11.1	11.422	11.422	11.824	11.824	13.352	13.754	14.156	14.156	14.156	14.156	14.156	16.006	16.006	16.006	16.408	16.408	16.408	16.408	16.81	16.81	17.212	17.212	17.212	17.212	17.212	17.212	17.212	17.534	17.212	17.212	17.614	17.614	17.614	17.614	17.614	18.016	17.614	17.614	17.614	17.614	17.614	17.614	17.614	17.614	17.614	17.614	17.614	17.614
YBL029C-A	6.114	6.436	6.436	6.436	6.436	6.436	6.436	6.436	6.436	6.436	6.436	6.436	6.436	6.436	6.758	6.758	6.758	6.758	7.16	7.16	7.16	7.16	7.16	7.16	6.838	6.838	6.436	6.436	6.436	6.436	6.436	6.436	6.436	6.436	6.436	6.436	6.436	6.436	6.436	6.436	6.436	6.436	6.436	5.068	4.344	4.424	4.424	4.424	4.424
YOR034C	8.61	8.61	8.61	8.932	9.656	10.38	10.702	10.702	10.702	10.702	10.702	10.702	10.702	10.702	10.702	11.346	11.346	11.346	11.346	11.346	11.346	11.346	11.346	11.346	11.346	11.346	11.346	11.346	11.668	12.07	12.07	12.07	12.07	12.07	12.07	12.07	12.07	12.07	12.07	12.07	12.07	11.748	11.748	11.748	11.748	11.748	11.748	11.748	11.748
YAL049C	13.514	14.238	14.238	14.238	14.238	14.158	14.882	16.25	16.25	16.25	16.25	16.25	16.25	16.25	16.25	16.25	17.296	17.216	17.94	17.94	17.94	17.94	17.94	17.94	17.94	17.94	17.94	18.262	18.584	18.584	18.584	18.584	18.584	18.584	18.584	18.584	18.584	18.584	18.584	18.584	18.584	18.584	18.584	18.584	18.584	18.584	18.584	18.584	18.584
YGL012W	7.322	7	7	9.654	9.654	9.654	10.056	12.952	12.952	13.274	13.274	13.274	13.274	13.274	13.274	13.676	14.4	14.4	14.802	14.802	14.802	14.802	14.802	15.204	15.204	15.606	15.606	15.606	15.606	15.606	15.606	15.606	15.606	15.606	15.606	15.606	15.606	15.606	15.606	15.606	15.606	15.606	15.606	15.606	15.606	15.606	15.606	15.606	15.606
YKL144C	6.114	6.194	6.516	7.562	8.206	10.056	10.056	10.056	10.056	10.056	10.056	10.056	10.056	10.056	10.056	10.056	10.056	10.056	10.056	10.056	10.056	10.056	10.056	10.056	10.056	10.056	10.056	10.056	10.056	10.458	10.458	10.458	10.458	10.458	10.458	10.458	10.458	10.458	10.458	10.458	10.458	10.458	10.458	10.458	10.136	10.136	10.136	10.136	9.492
YPL215W	11.424	11.424	11.424	11.746	11.746	12.47	12.47	12.47	12.47	12.47	12.47	13.114	13.114	13.114	13.114	13.114	13.516	13.516	12.792	12.792	12.792	12.792	12.39	12.47	12.47	12.47	12.47	12.47	12.47	12.47	12.47	12.47	12.47	12.47	12.47	12.47	12.47	12.47	12.148	11.826	12.148	11.826	11.826	11.826	11.424	11.424	11.424	11.424	11.424
YNL222W	7.722	9.25	9.25	9.25	8.848	8.848	8.848	9.25	9.25	9.25	9.25	9.25	9.25	9.25	9.25	9.25	9.572	9.572	9.894	10.216	10.216	10.216	10.216	10.618	10.618	10.618	10.618	10.618	10.618	10.618	10.618	10.618	10.618	10.618	10.618	10.618	10.618	10.618	10.618	10.618	11.02	11.02	11.02	11.02	11.02	11.02	11.02	11.02	11.02
YGR078C	8.93	9.332	9.332	9.654	10.378	10.378	10.7	10.7	11.424	11.826	11.826	11.826	11.826	11.826	11.826	11.826	11.826	11.826	11.826	11.826	11.826	11.826	11.826	11.826	11.826	12.228	11.906	11.906	11.906	11.906	11.906	11.906	11.906	11.906	11.906	11.906	11.906	11.906	11.906	11.906	11.906	11.906	11.906	11.906	11.906	11.906	11.906	11.906	11.906
YNL061W	10.78	10.78	10.78	10.78	10.78	10.78	10.78	10.78	10.78	10.78	10.78	10.78	10.78	10.78	10.78	10.78	10.78	10.78	10.78	10.78	10.78	10.378	10.378	10.378	10.378	10.378	10.378	9.976	9.976	9.976	9.976	9.976	9.976	9.976	9.976	9.976	9.976	9.976	9.976	9.976	9.976	9.332	9.332	9.332	9.332	9.332	9.332	9.332	9.332
YPL053C	9.09	9.09	9.09	9.09	9.09	9.09	9.09	9.09	9.09	9.412	9.412	9.412	9.412	9.412	9.412	9.412	9.412	9.412	9.412	9.412	9.412	9.412	9.412	9.412	9.412	9.412	9.412	9.412	9.412	9.412	9.412	9.412	9.412	9.412	9.412	9.412	9.412	9.412	9.412	9.412	9.412	9.412	9.412	9.412	9.412	9.412	9.412	9.412	9.412
YIR034C	9.734	9.734	9.734	9.734	9.734	9.734	8.688	7.964	7.884	7.884	7.884	7.884	7.884	8.206	8.206	8.206	8.206	8.206	8.206	8.206	8.528	9.172	9.574	9.574	9.574	9.574	8.85	8.85	8.85	8.85	9.252	9.252	9.252	9.252	9.252	9.574	9.976	10.298	10.942	10.942	10.942	10.942	10.942	10.942	10.942	10.942	10.942	10.942	11.344
YPL140C	7.562	7.562	7.562	7.562	7.562	8.768	8.768	8.446	8.848	8.848	8.848	8.848	8.848	8.848	8.848	8.848	8.848	8.848	8.848	8.848	8.848	8.848	8.848	8.848	8.848	8.848	8.848	8.848	8.848	8.848	8.848	8.848	8.848	8.848	8.848	8.848	8.848	8.848	8.848	8.526	8.526	8.526	8.526	8.526	8.526	8.526	9.572	10.296	10.296
YER141W	12.954	12.954	12.954	12.954	12.954	12.954	12.954	12.954	12.954	12.954	12.954	12.954	12.954	12.954	12.954	12.954	12.954	12.954	12.954	12.954	12.954	12.954	12.954	12.954	12.954	12.954	12.954	12.954	12.954	12.954	12.954	12.632	12.632	12.632	12.632	12.632	12.632	12.954	12.954	12.954	12.954	12.954	12.954	12.954	12.954	12.954	12.954	12.954	12.954
YJL162C	8.848	8.848	8.848	8.848	8.848	8.446	8.446	8.446	8.446	8.446	8.446	8.446	8.446	8.446	8.446	8.446	8.446	8.446	8.446	8.446	8.446	8.446	8.446	8.446	8.446	8.446	8.446	8.446	8.446	8.446	8.446	8.446	8.044	8.044	8.044	8.044	8.044	8.044	8.044	8.044	8.044	8.366	8.366	8.366	8.366	8.366	5.792	4.826	4.424
YJL035C	9.17	9.17	8.768	8.768	9.492	9.492	9.492	9.492	9.492	9.492	9.492	9.894	9.894	9.894	9.894	9.894	9.894	9.894	9.894	9.894	9.894	9.894	9.894	9.894	9.894	9.894	9.894	9.894	9.894	9.894	9.894	9.894	9.492	9.09	8.688	8.688	8.688	8.688	8.688	8.688	8.688	8.688	8.688	8.688	8.688	8.688	8.688	8.688	8.688
YLR175W	10.458	10.458	10.458	10.136	10.136	10.136	9.814	8.848	9.17	9.17	9.17	9.17	9.17	9.17	9.17	9.17	9.17	9.17	8.768	8.768	8.768	8.366	8.366	8.688	8.688	8.688	8.688	8.286	8.688	8.688	7.964	7.964	7.964	7.964	7.24	7.24	7.24	7.24	6.918	4.746	4.424	4.102	4.906	5.228	5.228	5.63	5.63	5.63	5.63
YIL131C	5.632	4.184	2.816	2.816	2.092	2.092	1.368	1.368	1.368	1.368	1.368	1.77	2.172	2.896	4.666	4.988	4.988	4.988	4.988	4.988	4.988	4.988	4.988	4.988	4.988	5.31	5.31	5.632	5.632	5.632	5.954	6.758	6.758	6.758	6.758	6.758	6.758	6.758	7.08	7.08	7.08	7.08	7.08	7.482	8.608	8.608	8.608	8.608	8.608
YGR198W	3.378	3.378	3.378	3.378	3.378	3.378	3.378	3.378	2.654	2.654	2.332	2.332	2.332	2.332	2.332	2.332	2.654	2.654	3.378	3.378	3.378	3.378	3.378	2.976	3.298	3.298	3.298	3.298	2.574	2.574	2.976	2.976	2.976	2.976	2.976	2.976	2.976	2.976	2.976	2.976	2.574	2.574	2.896	5.55	6.756	7.56	7.56	7.56	7.56
YLR247C	7.24	8.286	8.286	8.286	8.286	9.01	9.01	9.01	9.01	9.01	9.01	9.412	9.412	9.412	9.412	9.412	9.734	9.734	9.734	9.734	9.734	9.734	9.734	9.734	9.734	9.734	9.734	9.734	9.734	9.734	9.734	9.734	9.734	9.734	9.734	9.734	9.734	9.734	9.734	9.734	9.734	9.734	9.734	9.734	9.734	9.734	9.332	9.332	9.332
YML126C	10.942	10.942	10.942	10.942	10.942	10.942	10.942	10.942	10.942	11.264	11.264	11.264	11.264	11.264	11.264	11.264	11.264	11.184	10.862	10.862	11.264	11.264	11.264	11.264	11.264	11.586	12.31	12.31	12.31	12.31	12.31	12.31	12.31	12.31	12.31	12.632	12.632	12.632	12.632	12.632	12.632	12.632	12.632	12.632	12.632	12.632	12.632	12.632	12.31
YKL032C	1.93	1.93	1.93	1.93	1.93	1.93	2.332	2.332	2.332	2.332	2.332	2.332	2.332	2.332	2.332	2.332	4.262	4.584	4.584	4.584	4.584	4.584	4.584	4.584	4.584	4.584	4.584	4.584	4.584	4.986	4.986	4.986	4.986	4.986	5.308	5.308	5.308	5.308	5.308	5.308	5.308	5.308	5.308	5.308	5.308	5.308	5.952	5.952	6.274
YKL203C	28.804	28.804	28.804	29.206	28.884	28.884	28.884	28.562	28.562	28.562	28.562	28.884	29.688	30.412	31.538	31.538	31.538	31.94	31.94	31.94	32.664	32.664	32.664	32.664	32.664	32.664	32.664	33.066	33.066	33.066	33.468	33.468	33.468	33.468	33.468	33.468	33.468	33.468	33.066	33.066	33.066	33.388	33.388	33.388	33.388	33.388	33.388	33.388	33.388
YFR027W	1.528	1.528	1.85	1.85	1.85	2.252	2.574	2.574	5.068	5.47	5.47	5.47	5.47	5.47	5.47	5.47	5.47	5.47	5.47	6.516	7.16	7.16	7.16	7.16	7.16	7.482	7.482	7.482	7.804	8.126	8.126	8.126	8.528	8.528	8.528	8.528	8.528	8.528	8.528	8.528	8.528	8.528	8.528	9.172	9.172	9.172	9.172	10.138	10.138
YMR195W	5.39	5.39	5.39	5.39	5.39	5.068	4.666	4.264	4.264	4.264	4.264	4.264	4.264	4.264	4.264	3.942	3.942	3.62	3.218	4.184	4.828	4.828	4.828	4.828	4.828	4.828	4.828	4.828	4.828	5.472	5.472	5.472	5.472	5.472	5.472	5.472	5.874	5.874	5.874	5.874	5.874	7.322	7.322	7.322	7.322	7.322	7.322	7.322	7.322
YOR262W	9.656	9.656	9.656	9.334	9.334	9.012	10.782	10.782	10.782	10.782	10.782	10.782	11.104	11.104	11.104	11.104	11.104	11.104	10.782	10.782	11.104	11.104	11.104	11.104	11.104	11.104	11.104	11.104	11.104	11.104	11.506	11.506	11.908	11.908	11.908	11.908	11.908	11.908	11.908	11.908	11.908	11.908	12.31	12.31	12.632	12.632	12.632	12.632	12.632
YOR010C	3.86	3.86	3.86	3.86	3.86	3.86	3.86	4.182	4.182	4.504	5.228	5.228	5.228	5.228	5.228	5.228	5.952	6.596	7.4	7.4	7.4	7.4	7.4	7.4	7.4	7.4	7.4	7.4	7.4	7.722	7.722	7.722	7.722	8.124	8.124	8.124	8.124	8.124	8.124	7.32	7.32	7.32	7.32	6.918	6.918	7.24	7.642	7.642	7.642
YNL142W	4.586	4.586	4.586	4.586	4.184	4.184	4.828	4.828	4.828	4.828	4.828	4.506	4.908	4.908	5.31	5.31	5.31	5.31	5.31	5.31	5.31	5.31	5.31	5.31	5.31	5.31	5.31	5.31	5.31	5.31	5.31	5.31	5.31	5.31	5.31	5.31	4.586	4.586	4.586	4.586	4.586	5.712	5.712	5.712	5.712	5.712	6.034	6.034	6.034
YNR049C	10.7	10.7	10.7	10.7	10.7	10.7	10.7	10.7	10.7	10.7	10.7	9.654	9.896	9.896	10.218	10.862	10.862	10.862	10.862	10.862	10.862	10.862	10.862	10.782	10.38	11.024	11.024	11.024	11.024	11.024	11.024	11.024	11.426	11.426	11.426	11.426	11.426	11.426	11.426	14.242	14.242	14.644	15.046	15.046	15.046	15.046	15.448	16.172	16.172
YHR012W	6.998	7.4	7.4	7.4	7.4	7.4	7.722	7.722	8.124	8.124	8.124	8.124	8.848	8.848	8.848	8.848	8.848	8.848	8.848	8.446	8.366	8.366	8.366	8.688	8.688	8.688	8.688	9.09	9.412	10.136	10.136	10.136	11.182	11.182	11.182	10.86	10.86	11.182	11.182	11.584	11.584	11.584	11.584	11.102	11.424	11.424	11.424	11.424	11.424
YIL150C	9.654	10.78	10.78	10.78	11.182	11.182	11.182	11.182	11.182	11.182	11.182	11.182	11.182	11.182	11.182	11.182	11.584	11.584	11.584	11.584	11.584	11.584	11.584	11.584	11.584	11.584	11.584	11.584	11.584	11.584	11.584	11.584	11.262	11.262	11.262	11.262	11.262	11.262	11.262	11.262	10.94	10.94	10.94	10.94	10.94	10.94	10.94	10.94	10.94
YER091C	0.804	0.804	1.85	1.85	1.85	2.574	2.574	2.574	2.574	2.574	2.574	2.574	2.574	2.574	2.574	2.574	2.896	2.896	2.896	3.298	3.62	3.62	3.942	3.942	3.942	3.942	3.942	3.942	3.942	3.942	4.264	4.264	4.264	4.264	4.264	4.586	4.586	4.586	4.586	4.586	4.586	4.586	4.586	4.586	4.586	4.586	4.586	4.586	4.586
YKR060W	14.8	15.202	15.202	15.202	15.202	15.202	15.202	15.604	15.926	15.926	15.926	15.926	15.926	15.926	15.926	15.926	15.926	15.926	15.604	15.604	15.604	15.604	15.604	15.604	15.604	16.006	16.006	16.006	16.408	16.328	16.328	16.65	16.65	16.65	16.65	16.248	15.926	15.926	15.926	15.926	15.926	15.926	15.926	15.926	15.926	15.926	15.926	15.604	16.006
YJR064W	12.712	12.712	12.712	12.712	12.712	12.31	12.31	12.712	12.39	12.39	11.988	12.31	12.31	12.31	12.31	12.31	12.31	12.632	12.632	12.632	12.632	12.23	12.552	12.23	10.862	11.184	11.184	11.184	11.506	11.506	11.506	11.506	11.184	11.184	11.586	11.586	11.586	11.586	11.264	11.264	11.264	11.264	11.264	11.264	11.264	11.264	11.264	11.264	11.264
YLR272C	9.252	9.252	9.252	9.252	9.252	9.252	9.252	9.252	9.252	9.252	9.252	9.252	9.252	9.252	9.252	9.252	9.252	9.252	9.252	8.448	7.804	6.758	6.436	6.436	6.436	6.758	6.758	6.758	6.758	6.758	6.758	6.758	6.758	6.758	6.758	5.712	6.114	6.114	6.114	6.114	6.114	6.114	6.114	5.792	5.792	5.792	5.792	4.344	3.942
YDL150W	12.066	12.066	12.468	12.79	12.79	13.112	13.112	13.112	13.916	13.594	13.594	15.122	15.122	15.122	15.122	15.122	15.122	15.122	15.444	15.444	15.444	15.444	15.444	15.444	15.444	15.042	15.042	15.444	15.444	15.444	15.444	15.444	15.444	15.444	15.444	15.444	15.444	16.168	16.168	16.168	16.168	16.168	16.168	16.168	16.168	16.168	16.168	15.766	15.766
YFL025C	6.436	6.436	6.436	7	6.276	6.276	6.276	6.276	5.874	5.874	5.874	6.196	6.196	6.196	6.196	6.196	6.196	6.196	6.196	6.196	6.196	6.196	6.196	6.196	6.196	5.15	5.07	5.07	5.07	5.714	5.714	6.036	6.036	6.036	6.036	6.036	6.036	6.036	6.036	6.036	6.036	6.036	6.036	6.036	6.036	6.036	6.036	6.036	6.036
YER088C	13.192	13.192	13.192	13.192	13.192	13.192	13.192	13.192	13.192	14.962	14.962	14.962	14.962	14.962	14.962	14.962	14.962	14.962	14.962	15.686	15.686	15.686	15.686	15.686	15.686	15.686	16.008	16.008	16.008	16.008	16.008	16.008	16.008	16.008	16.008	16.008	16.41	16.41	16.41	16.41	16.41	16.41	16.41	16.41	16.41	16.41	16.41	16.41	16.41
YGL091C	8.044	8.044	8.044	8.044	8.044	8.044	8.044	8.044	8.848	8.848	9.652	9.652	9.652	9.652	9.652	9.652	9.652	9.652	9.652	9.974	9.974	9.974	9.974	9.974	9.974	9.974	9.974	9.974	10.376	11.02	11.02	11.02	11.02	11.1	11.1	11.422	11.422	11.422	11.422	11.422	11.422	11.422	11.422	11.422	11.422	11.422	11.422	11.422	11.422
YDR234W	2.816	2.816	2.816	2.816	2.816	2.816	2.816	2.816	2.816	2.816	2.816	2.816	2.816	2.816	2.816	2.816	2.816	2.816	2.816	3.862	3.862	3.862	4.184	4.184	4.184	4.184	4.184	4.506	4.506	4.506	4.506	4.506	4.506	4.506	4.506	4.506	4.506	4.506	4.104	4.104	4.104	4.104	4.104	4.104	4.104	4.104	4.104	4.104	4.104
YML007C-A	14.642	14.964	14.964	14.964	14.964	14.562	14.562	14.562	14.562	14.562	14.562	14.562	13.918	13.918	13.918	13.918	13.918	13.918	13.918	13.918	13.918	13.918	13.918	7.884	7.884	7.08	7.08	7.08	7.08	7.08	7.08	6.276	5.954	6.356	6.034	6.034	6.034	5.712	5.712	5.712	5.712	5.712	4.666	4.344	4.746	4.746	4.746	4.746	4.746
YDR011W	5.39	5.712	6.034	6.034	6.034	6.034	6.034	6.034	6.034	5.712	5.712	5.712	5.712	5.712	5.712	5.712	5.712	5.712	5.712	5.712	5.712	5.712	5.712	4.344	4.344	7.482	7.08	7.08	7.08	7.08	7.08	7.08	7.402	6.678	6.758	6.758	6.758	6.758	6.758	7.08	7.402	7.402	7.402	7.402	7.402	7.804	7.804	7.804	7.804
YPL228W	8.286	8.286	8.286	8.286	8.286	8.286	8.286	8.286	8.286	7.964	7.964	7.964	7.562	7.562	7.562	7.562	7.562	7.562	7.562	7.562	7.562	7.562	8.286	8.608	8.608	8.608	8.608	8.608	8.608	8.608	8.608	8.608	8.608	7.804	7.804	7.804	7.402	7.402	7.402	7.402	7.402	7.08	7.08	7.08	7.08	7.08	7.08	7.08	7.08
YLR201C	9.572	9.572	9.25	9.25	9.25	8.606	10.376	10.376	11.1	11.1	11.1	11.502	11.502	11.824	11.824	11.824	11.824	11.502	11.502	11.904	11.904	11.904	12.226	12.548	12.548	12.548	12.548	11.904	11.904	12.628	13.754	13.754	13.754	14.156	14.478	14.478	14.478	14.478	14.478	14.88	14.88	14.478	14.478	14.478	14.478	14.478	14.478	14.478	14.156
YJL146W	11.904	12.226	12.226	13.03	13.03	13.03	13.03	13.03	13.03	13.03	13.03	12.628	12.628	12.628	12.628	12.306	12.306	11.904	11.904	11.904	11.904	11.904	11.904	11.904	11.904	11.904	11.904	11.582	10.778	10.376	10.376	10.376	10.376	10.376	10.376	9.572	9.572	9.572	8.768	8.768	8.124	8.446	8.768	8.768	8.768	8.768	8.768	8.768	8.768
YDR470C	8.608	8.608	8.608	8.608	8.608	7.804	7.804	7.804	7.804	7.16	7.16	7.16	7.16	7.16	7.16	7.16	7.16	7.16	6.838	6.838	6.838	6.838	6.838	6.838	6.838	6.838	4.344	4.022	4.022	4.022	4.022	4.022	4.022	4.022	4.022	4.022	2.896	2.494	2.494	2.494	2.494	2.494	2.494	2.494	2.494	2.494	2.494	2.494	2.494
YMR144W	9.252	9.252	9.574	9.574	9.574	9.252	9.252	9.252	9.252	9.252	9.252	9.252	9.252	9.252	8.286	8.286	8.608	9.332	9.01	9.01	9.332	9.332	9.332	9.332	9.332	9.01	9.412	9.412	9.412	9.412	9.412	8.608	8.608	8.608	7.08	7.08	7.08	7.08	7.08	7.08	7.08	6.678	6.678	6.356	6.356	6.356	6.356	6.436	5.712
YJL197W	8.93	9.574	9.574	9.574	9.574	10.298	10.298	10.298	10.62	10.62	10.62	10.942	11.264	11.666	11.666	11.666	11.666	11.264	11.264	11.264	11.586	11.586	11.908	11.908	11.908	11.908	11.908	11.908	11.908	11.908	11.908	11.908	11.908	11.908	11.908	11.908	11.908	11.908	12.23	12.23	12.23	12.23	12.23	12.23	12.23	12.23	12.954	12.954	12.954
YNR059W	3.378	3.378	3.378	3.378	3.378	2.976	2.976	2.976	2.976	2.976	2.976	2.976	2.976	2.976	2.976	2.574	1.528	1.528	1.85	2.574	2.574	2.896	2.896	3.62	3.62	3.62	3.62	3.942	4.666	4.666	4.666	4.666	5.39	5.39	5.39	5.39	6.516	6.194	6.516	6.838	6.838	6.838	6.838	6.838	6.838	6.838	7.562	7.562	7.562
YMR176W	10.86	10.86	11.262	10.86	11.262	11.262	11.262	11.664	11.664	11.664	11.986	11.986	11.986	11.986	12.308	12.308	12.308	12.308	12.308	12.63	12.63	12.63	13.032	11.986	11.986	11.584	12.308	12.308	12.308	12.308	12.308	12.308	12.308	11.664	11.986	11.986	11.986	11.664	11.664	11.664	11.664	11.664	11.664	11.664	11.986	11.986	11.986	11.986	11.986
YPL101W	1.69	1.69	1.69	1.69	1.69	1.69	1.69	1.69	1.69	1.69	1.69	1.69	1.288	1.288	2.494	2.816	2.816	2.816	2.816	2.816	2.816	2.816	2.816	2.816	2.816	2.816	2.816	2.816	3.782	3.782	3.782	3.782	3.782	3.782	4.104	5.07	5.07	5.07	5.07	5.07	5.07	4.748	5.15	6.276	6.276	6.276	6.276	6.276	6.276
YDL133C-A	8.93	8.93	8.93	8.608	8.608	8.608	8.286	7.884	7.884	7.884	7.884	7.562	7.562	7.562	7.562	7.562	7.562	7.562	7.562	7.562	7.24	7.24	7.24	6.436	6.436	6.436	4.666	4.022	4.022	4.022	4.022	4.022	4.022	4.022	4.022	4.022	4.022	4.022	4.022	4.022	4.022	2.092	1.046	0	0	0	0.402	0.402	0.402
YLR382C	7.482	9.252	10.218	10.218	10.218	11.184	11.184	11.184	12.23	12.552	12.552	12.552	12.552	12.552	12.552	12.552	12.552	12.552	12.552	12.552	12.552	12.552	12.552	12.552	12.23	14.16	14.16	14.16	14.16	14.16	14.16	14.16	14.16	14.16	14.16	14.16	14.16	14.804	15.608	16.896	16.896	17.298	17.298	17.298	17.298	17.298	17.298	17.298	17.298
YDL192W	6.194	6.114	6.114	6.114	6.114	6.114	6.114	6.114	6.114	6.114	6.114	6.114	6.114	6.114	6.114	5.39	3.138	3.46	3.38	3.058	3.058	3.38	3.702	4.668	4.668	4.668	4.668	4.668	4.668	4.668	4.668	4.668	4.668	4.668	4.346	4.346	4.668	4.668	4.668	4.668	4.668	4.668	4.668	4.668	4.346	4.668	4.668	4.668	4.346
YOL128C	0.644	0.644	0.644	0.644	0.644	0.644	0.644	0.644	0.644	0.644	0.644	0.644	0.644	0.644	0.644	0.644	0.644	0.644	0.644	0.644	0.644	1.046	1.046	1.046	1.046	1.046	1.046	1.046	1.046	1.046	1.046	1.046	1.046	1.046	1.368	1.69	1.368	1.368	1.368	1.368	1.368	1.368	1.368	1.368	1.368	1.77	1.77	1.77	2.092
YBL089W	4.666	4.666	4.666	4.666	4.988	4.666	4.666	4.666	4.666	4.264	4.586	4.586	4.586	4.586	4.586	4.586	4.586	3.782	4.506	5.23	5.23	5.23	5.23	5.23	5.23	5.23	4.908	4.908	5.31	5.31	5.632	5.632	5.632	5.632	5.632	5.632	5.31	5.632	5.632	5.632	5.632	6.034	6.034	6.034	5.954	5.954	7.482	7.482	7.482
YLR297W	4.908	4.828	4.828	4.828	4.828	4.828	4.828	4.828	4.426	3.782	3.862	3.862	3.862	3.862	3.862	4.184	4.184	4.184	4.184	4.184	4.184	4.184	4.184	4.184	4.184	4.184	4.184	4.184	4.184	4.184	4.184	4.184	4.184	4.184	4.184	4.184	4.184	4.184	4.184	4.184	4.184	4.184	4.184	4.184	4.586	4.586	4.586	4.586	4.586
YBL078C	9.332	10.458	10.458	10.458	10.458	10.458	11.102	11.102	11.504	11.504	11.504	11.504	11.504	11.182	11.182	10.78	11.102	10.78	10.78	11.424	11.424	11.424	11.746	11.746	11.746	11.746	11.746	11.746	11.746	11.344	11.344	11.344	11.344	11.344	11.344	11.344	11.344	11.666	11.666	11.666	11.666	11.666	11.666	11.666	11.666	11.666	11.264	11.264	11.264
YDR373W	7.724	7.724	7.724	7.724	7.724	7.724	7.724	7.724	7.724	8.126	8.448	8.448	8.448	8.448	8.448	8.448	8.448	8.448	8.448	8.448	8.448	8.448	8.448	8.448	8.448	8.448	8.448	8.448	8.448	8.448	8.448	8.448	8.448	8.448	8.448	8.448	8.448	8.448	8.448	8.448	7.322	7.322	7.322	7.322	7.322	7.322	7.322	7.322	7.322
YFL036W	14.24	14.24	14.24	13.838	13.838	13.838	13.838	13.436	13.436	12.792	11.988	11.666	11.022	11.022	11.022	10.218	10.218	10.218	9.574	9.574	9.574	9.574	9.252	8.85	8.85	8.85	8.85	8.85	8.528	8.528	8.528	8.206	8.206	8.206	7.884	7.884	7.562	7.562	7.562	7.562	7.562	7.562	7.562	5.55	4.746	4.022	4.344	4.344	4.344
YDR195W	11.99	11.99	11.99	11.99	11.99	11.99	11.99	11.99	12.312	12.312	12.312	12.312	12.312	12.312	11.91	11.91	11.588	11.186	11.186	11.186	11.186	11.186	11.186	11.186	10.864	10.864	10.864	10.864	10.864	10.864	10.864	10.864	10.864	10.542	10.542	10.542	10.542	10.542	10.542	10.542	10.542	10.542	10.542	10.542	10.542	10.22	10.22	9.898	9.898
YHR090C	12.388	12.388	12.388	12.71	12.71	12.71	12.71	12.71	12.71	13.112	13.112	12.71	12.71	12.71	12.71	12.71	12.71	12.71	12.71	12.71	12.71	12.71	12.71	12.71	12.71	12.71	12.71	12.71	12.71	13.112	13.112	13.112	13.112	13.112	13.112	13.112	13.112	13.112	13.112	13.112	12.71	12.71	12.71	11.906	11.906	11.906	11.906	11.906	11.906
YNL322C	9.17	9.17	9.17	9.17	9.17	9.17	9.17	9.17	9.17	8.768	8.768	8.768	8.768	8.768	8.768	8.768	8.768	7.964	7.964	7.964	7.964	7.964	7.964	7.964	7.964	7.964	7.562	7.562	7.562	6.516	6.516	6.194	6.194	6.194	6.194	6.194	6.194	6.194	6.194	6.194	6.194	5.872	5.872	5.872	5.872	5.872	5.47	5.47	4.504
YOR081C	13.434	13.434	13.032	13.112	15.284	15.284	15.284	15.284	15.284	15.284	15.284	15.284	15.284	15.284	15.284	15.284	15.284	15.284	15.284	15.284	15.284	15.284	15.284	15.284	15.284	15.284	15.284	15.284	15.284	14.238	14.238	14.238	14.238	14.238	14.238	14.238	14.238	14.238	13.836	12.79	12.79	11.664	10.618	11.02	10.618	10.618	11.342	10.94	10.94
YOL142W	6.596	6.596	6.596	6.194	6.194	6.194	6.194	6.194	6.194	6.596	6.596	6.596	6.596	6.596	6.596	6.596	6.194	6.516	6.838	6.838	6.838	6.838	6.838	6.838	6.838	6.838	6.838	6.838	6.838	6.838	6.838	6.838	6.838	6.838	6.838	6.838	6.838	6.838	6.838	6.838	6.838	6.838	6.838	6.516	6.516	6.516	6.516	6.516	6.516
YOL019W	5.552	5.552	5.552	5.552	5.552	5.23	5.23	5.23	5.23	5.23	5.23	5.23	5.23	5.23	5.23	5.23	5.23	4.828	4.828	4.828	4.828	4.828	4.828	4.828	4.828	4.426	4.426	4.426	4.104	4.104	4.104	4.104	4.104	4.104	4.104	4.104	2.494	3.138	3.138	3.138	3.138	3.46	4.748	4.748	4.748	4.748	4.748	4.748	4.748
YDR471W	5.47	5.47	5.47	5.47	5.47	3.7	2.896	2.896	2.896	2.574	2.574	2.574	2.574	2.574	2.574	2.574	2.574	2.574	2.574	2.574	2.172	2.172	2.172	2.172	2.172	2.172	2.172	1.77	1.77	1.77	1.77	1.77	1.77	1.77	1.448	1.448	1.448	1.448	1.126	1.126	1.126	1.126	1.126	1.126	1.126	0	0	0	0
YDR059C	8.044	8.044	8.044	8.044	7.642	7.642	7.642	7.642	7.642	7.32	7.32	7.32	7.32	7.32	7.32	7.32	7.32	7.32	6.998	6.998	6.998	6.998	6.998	6.998	6.998	6.998	5.55	4.022	4.022	4.022	4.022	4.022	4.022	4.022	4.424	4.424	4.424	4.424	4.424	4.424	4.424	4.424	4.424	4.424	4.424	4.424	4.424	4.424	4.424
YEL053C	8.448	8.448	8.448	8.448	8.448	8.448	8.85	9.252	9.976	9.976	9.976	9.976	9.976	9.976	9.976	9.976	9.976	10.378	10.378	10.378	10.7	10.7	10.7	10.7	10.7	10.7	10.7	10.7	10.7	10.7	10.7	11.022	11.022	11.022	11.022	11.022	11.022	11.022	11.022	11.022	11.022	11.022	11.022	11.022	11.022	11.022	11.022	11.022	10.62
YPL009C	16.492	16.492	16.492	16.492	16.492	17.136	18.664	20.514	20.514	20.514	20.514	20.192	20.192	20.594	20.594	20.594	20.594	20.594	20.594	20.594	20.594	20.594	20.594	20.594	20.594	20.594	20.594	20.594	20.594	20.594	20.594	20.996	20.996	20.996	20.996	20.996	20.996	20.996	20.996	20.996	20.674	20.674	20.674	20.674	20.674	20.674	20.674	20.674	20.674
YGL233W	8.93	8.93	8.93	8.93	8.93	8.93	9.252	9.252	9.252	9.252	10.458	11.746	11.746	11.746	11.666	11.666	11.264	11.264	11.264	11.666	11.666	11.666	11.666	11.666	11.666	11.666	11.666	12.068	12.068	12.068	12.068	12.068	12.068	12.068	12.068	12.068	12.068	12.068	12.068	12.068	12.068	12.39	12.39	12.39	12.39	12.39	12.39	12.39	12.39
YLL040C	9.252	8.85	9.172	9.172	9.172	9.172	9.172	9.896	9.896	9.896	10.218	10.218	10.218	10.218	10.54	10.54	10.54	10.54	10.54	10.54	10.54	10.54	10.54	10.54	10.218	10.218	10.218	10.218	10.218	9.896	9.896	9.896	9.574	9.574	9.574	9.574	9.574	9.172	9.172	9.172	9.172	9.172	9.494	9.494	9.494	9.494	9.494	9.494	9.494
YEL050C	6.838	6.838	6.436	6.838	6.838	6.838	6.838	6.838	6.838	6.838	6.838	6.838	6.516	6.516	6.516	6.838	6.838	7.642	7.642	7.642	7.642	7.642	7.642	8.768	8.446	8.446	8.768	9.492	9.492	9.492	9.17	9.17	9.17	9.17	9.17	9.17	9.17	9.17	9.17	9.17	9.17	9.17	9.17	9.17	9.17	9.492	9.09	9.09	9.09
YDL119C	6.194	6.194	6.194	6.596	6.596	6.596	6.596	6.194	6.194	6.194	6.596	6.194	5.792	5.792	6.194	6.596	6.918	6.918	6.918	6.918	6.918	7.32	7.32	7.32	7.32	7.32	7.722	7.722	7.722	7.722	7.722	7.722	7.722	8.124	8.446	8.446	8.446	8.446	8.446	8.446	8.446	8.446	8.446	8.446	8.446	8.446	8.446	8.446	8.446
YDL155W	13.918	13.918	14.32	14.4	14.4	14.4	14.4	14.4	14.4	14.4	14.4	14.4	14.4	14.4	14.4	14.4	14.4	14.4	14.4	14.4	14.4	14.4	14.4	14.4	14.4	14.722	14.722	14.722	14.722	14.722	14.722	14.722	14.722	15.044	14.722	14.722	14.722	14.722	12.308	12.308	12.308	12.308	12.308	12.308	12.308	12.308	12.308	12.308	12.308
YER073W	2.092	2.092	2.092	2.092	2.092	2.092	2.092	2.092	2.092	2.092	2.092	2.092	2.092	2.494	2.494	2.896	3.218	3.218	3.218	3.218	3.218	3.218	3.218	3.218	3.218	3.218	3.218	3.218	3.218	3.218	3.218	3.218	3.218	3.218	3.218	3.218	3.218	3.218	2.896	2.896	2.896	2.896	2.896	2.896	2.896	2.896	3.218	3.218	3.218
YHL011C	29.364	29.364	29.364	29.364	29.364	29.364	29.766	29.766	29.766	29.766	29.766	30.088	30.088	30.088	30.088	30.088	30.088	30.088	30.088	30.088	30.088	30.088	30.088	30.088	30.088	29.766	29.444	29.444	29.444	29.444	29.444	29.444	29.444	29.444	29.444	29.444	29.766	30.088	30.088	29.364	29.364	29.364	29.364	29.364	29.364	29.364	29.042	28.64	28.64
YOL120C	3.218	3.218	3.218	4.586	4.586	4.586	4.586	4.586	4.586	4.586	4.586	4.586	4.586	4.586	4.586	4.586	4.586	4.586	4.586	4.586	4.988	5.39	5.39	5.792	6.114	6.114	6.114	6.114	6.114	6.114	6.114	6.516	6.516	6.516	6.516	6.516	6.516	6.516	6.516	6.516	6.516	6.516	6.516	6.516	6.516	6.516	6.516	6.516	6.516
YPL183C	2.656	2.656	2.656	2.656	2.656	2.656	2.656	2.656	2.656	2.656	4.104	4.506	4.506	4.506	4.506	4.828	4.828	4.828	4.828	4.828	5.15	5.15	6.598	6.92	6.92	6.92	8.69	8.69	8.69	8.69	8.69	8.69	8.69	8.69	8.69	9.012	9.012	9.012	9.012	9.012	9.012	9.012	9.012	9.012	9.012	9.012	9.012	8.69	9.012
YPL273W	7	6.598	7	7	7.322	7.322	7.322	7.322	7.322	7.322	7.322	7.322	7.322	7.644	7.644	7.644	7.644	7.322	7.644	7.644	7.644	7.644	7.644	7.644	7.644	7.966	8.046	8.046	8.69	8.288	8.288	8.288	9.414	9.414	9.816	9.816	9.816	10.218	10.218	10.218	10.218	10.218	10.218	10.218	10.218	10.218	10.218	10.218	10.218
YDL084W	12.952	12.952	12.952	12.952	12.952	13.274	13.274	13.274	13.274	13.274	13.274	13.274	13.274	13.274	13.274	13.274	13.274	13.274	13.274	13.274	13.274	13.274	13.274	12.952	13.354	13.354	13.354	13.354	13.354	13.354	13.354	13.354	13.354	13.354	13.354	13.354	13.354	13.354	13.354	13.354	13.354	13.354	13.354	13.354	13.354	13.354	13.354	13.354	13.354
YLR016C	6.92	6.92	6.92	6.276	6.598	6.196	6.196	6.196	6.196	6.196	6.196	6.196	6.196	6.196	6.598	6.92	6.92	7.242	7.242	7.242	7.644	7.242	7.242	7.242	6.598	8.046	8.448	8.448	10.7	11.022	11.022	11.022	11.344	11.344	11.344	11.022	11.022	11.022	11.022	11.022	11.022	11.504	11.504	11.504	11.504	11.504	11.504	11.504	11.504
YPL137C	3.138	3.138	3.138	3.46	3.46	3.46	3.46	3.46	3.46	3.46	3.46	3.862	3.862	3.862	3.862	3.54	3.54	3.54	3.54	3.54	3.62	3.62	3.62	3.62	3.62	3.62	3.62	3.62	3.942	3.942	3.942	3.942	3.942	4.988	4.988	5.39	5.39	5.39	6.838	6.838	6.838	6.838	6.838	6.838	6.838	6.838	6.838	6.838	6.838
YGR128C	15.126	15.126	15.126	15.126	15.126	15.126	15.126	15.126	15.126	15.126	15.126	15.126	15.126	15.126	15.126	15.126	15.126	15.126	15.126	15.126	15.126	15.126	15.126	15.126	15.126	15.126	15.126	15.126	15.126	15.126	15.126	15.126	14.724	14.724	14.322	14.322	14.322	14.322	14.322	14.322	14.322	14	14	14	14	13.678	13.276	13.276	13.276
YHR104W	6.516	4.666	4.666	4.344	4.344	4.344	4.344	3.62	3.62	3.7	3.7	3.7	3.7	3.298	2.654	3.056	3.056	4.424	4.424	4.424	4.424	4.424	4.424	4.424	4.424	5.63	5.63	5.63	5.63	5.308	5.952	5.952	6.274	6.274	6.274	6.596	6.596	6.596	6.596	6.918	8.044	9.734	9.734	9.734	10.458	10.458	10.458	10.458	10.458
YPR139C	8.688	8.688	8.688	8.688	8.286	8.286	8.286	9.01	9.01	9.01	9.01	8.688	8.688	9.09	9.09	9.09	9.734	9.734	9.734	9.734	10.378	11.344	11.344	11.344	11.344	11.344	11.344	11.344	11.746	12.068	12.068	12.068	12.068	12.068	12.068	12.068	12.068	12.068	12.068	12.068	12.068	12.47	12.47	12.47	12.47	12.47	12.47	12.47	12.47
YMR083W	0.724	0.724	0.724	0.724	0.724	0.724	0.724	0.724	0.402	0.402	0.402	0.402	0.402	0.402	0.402	0.402	0.402	0.402	0.402	0.402	0.402	0.402	0.402	0.402	0.402	0.402	0.724	0.724	0.724	0.724	0.724	0.724	0.724	0.724	0.724	0.724	0.724	0.724	0.724	0.724	0.724	0.724	0.724	0.724	0.724	0.724	1.046	2.092	2.414
YLR325C	1.046	1.046	1.046	1.046	1.046	1.046	1.046	1.046	1.046	1.046	1.046	1.046	1.046	1.046	1.046	0.322	0.322	0.322	0.644	0.644	1.046	1.046	1.046	1.046	1.046	1.046	1.046	1.046	1.046	1.046	1.046	1.046	1.046	1.046	1.046	1.046	1.046	1.046	1.046	1.046	1.046	1.046	1.046	1.046	1.046	1.046	1.046	1.046	1.046
YGL195W	13.838	13.838	13.838	15.768	16.492	16.492	16.492	16.492	16.492	16.492	16.492	16.492	16.492	16.814	16.814	16.814	16.814	16.814	16.814	16.814	16.814	16.814	16.814	16.814	16.814	16.412	16.412	16.412	16.412	16.412	16.814	16.814	16.814	16.814	16.814	16.814	16.814	16.814	16.412	16.412	16.412	16.412	16.734	16.734	16.734	16.734	16.734	17.056	17.458
YOL073C	10.54	9.172	8.77	8.77	8.77	8.77	8.77	8.77	9.092	8.77	8.77	8.77	7.966	7.966	7.966	7.966	7.966	8.368	7.322	7.322	6.678	6.678	6.678	6.356	5.552	5.23	4.184	4.506	4.506	4.506	4.184	5.632	5.23	5.23	5.23	4.506	6.034	6.034	7.402	7.402	7.402	7.402	7.402	7.08	7.08	7.08	7.804	7.804	9.092
YDL100C	7.484	7.484	7.484	7.484	7.484	7.484	7.162	7.886	7.886	7.886	7.484	8.61	9.334	9.334	9.334	9.334	9.334	9.012	9.334	10.058	10.058	10.058	10.058	10.058	10.058	10.058	10.058	10.058	9.736	10.54	10.218	10.54	10.54	10.54	11.586	11.586	11.586	11.586	11.586	11.586	11.264	11.264	11.264	11.264	11.264	11.264	11.264	10.942	10.942
YHL014C	7.722	7.722	7.722	7.722	7.32	7.32	7.964	7.964	8.688	9.09	9.09	9.09	9.09	9.09	9.09	9.09	9.09	8.688	8.206	8.206	8.206	8.206	8.528	8.93	8.93	8.93	8.93	8.93	8.93	8.93	8.608	8.608	9.01	8.608	8.608	8.608	8.608	8.608	8.608	8.608	8.608	8.608	8.608	8.286	8.688	8.688	8.688	8.688	8.366
YDR035W	11.504	11.504	11.504	11.504	11.504	11.504	11.504	11.504	11.504	11.504	11.826	11.826	11.826	11.826	11.826	11.826	11.826	11.826	11.826	11.826	11.826	11.826	11.504	11.504	11.504	11.504	11.504	11.504	11.504	11.504	11.504	11.504	11.504	11.102	11.102	10.78	10.78	10.78	10.78	10.78	10.78	10.78	10.78	10.78	10.78	10.056	10.056	9.734	9.734
YDR365C	2.736	2.736	2.736	3.058	3.058	3.058	3.058	3.058	3.058	3.058	3.058	3.058	3.058	3.058	3.058	3.058	3.058	3.058	3.058	3.058	3.058	3.058	3.058	3.46	3.862	3.862	3.862	3.862	3.862	3.862	3.862	3.862	3.862	3.862	3.862	3.862	3.862	4.344	4.344	4.344	4.344	4.344	4.344	4.344	4.746	4.746	4.746	4.746	5.068
YBR246W	4.424	4.746	5.068	5.792	5.792	6.114	6.436	6.436	6.758	7.16	8.688	11.342	11.342	11.664	11.664	11.664	12.066	12.87	14.72	14.72	14.72	14.72	14.72	15.122	15.122	15.122	15.122	15.122	15.122	15.444	15.444	15.444	15.766	16.008	16.008	16.008	16.008	16.008	16.008	16.008	16.008	16.008	16.008	16.41	16.41	16.41	16.41	16.41	16.41
YEL064C	16.172	16.494	17.298	17.298	17.298	17.298	17.298	16.574	16.574	16.574	17.378	17.378	17.378	17.7	17.7	17.7	17.7	17.298	17.298	17.298	17.7	17.7	17.7	17.7	17.7	17.7	17.7	17.7	17.7	17.7	17.7	17.7	17.7	18.022	18.022	18.022	18.022	18.022	17.62	17.298	17.298	17.298	17.62	17.62	17.298	17.298	17.298	17.298	17.298
YGR239C	4.424	4.022	4.022	4.022	4.022	4.022	4.022	4.022	4.666	4.666	4.666	4.666	3.942	3.942	3.942	3.942	3.942	3.942	4.344	4.344	4.344	4.344	4.344	4.344	4.344	4.344	4.344	4.344	4.344	4.344	4.344	4.344	4.344	4.344	4.344	4.344	4.344	4.344	4.344	4.344	4.344	4.344	4.344	4.344	4.344	4.344	4.344	4.344	4.344
YOL025W	0.322	0.322	0.322	0.322	0.322	0.322	0.322	0.322	0.322	0.322	0.322	0.322	0.322	0.322	0.322	0.322	0.322	0.322	0.322	0.322	0.322	0.322	0.322	0.322	0.322	0.322	0.322	0.322	0.322	0.322	0.322	0.322	0.322	0.322	0.322	0.644	0.644	0.644	0.644	0.644	0.644	0.644	0.644	0.644	0.644	0.644	1.046	1.046	1.368
YOR123C	13.674	13.674	13.674	13.674	13.674	13.272	13.272	13.272	13.272	13.272	13.674	14.72	14.72	14.72	14.72	14.72	15.042	15.042	15.042	15.042	14.72	14.72	14.72	14.72	14.72	14.72	14.398	14.398	14.398	14.398	14.398	13.996	13.996	13.996	13.594	13.192	13.192	13.192	13.192	13.192	13.192	13.192	13.192	13.192	13.192	13.192	13.192	13.192	13.192
YDR115W	11.506	11.506	11.506	11.506	11.104	11.104	10.38	10.38	10.38	10.38	10.38	10.38	10.38	10.38	10.38	10.38	9.414	9.414	9.414	8.368	8.368	8.368	8.368	8.368	8.046	8.046	8.046	8.046	8.046	8.046	8.046	8.046	7.644	5.472	4.828	4.828	4.828	4.828	4.506	3.782	3.46	2.092	2.092	2.092	2.092	2.092	2.092	2.092	2.092
YLR393W	5.712	5.712	5.712	5.712	5.712	4.988	4.666	4.344	4.746	4.746	4.746	4.746	4.746	4.746	4.746	4.746	4.344	4.344	3.62	3.62	4.022	4.022	4.022	4.022	4.022	4.022	4.424	4.424	4.424	4.424	4.424	4.424	4.826	4.504	4.504	4.504	4.504	4.504	4.504	4.504	4.182	4.182	4.906	5.71	5.71	5.71	5.71	5.71	5.71
YFL042C	12.47	12.47	12.47	12.47	12.47	12.47	12.47	12.47	12.068	11.666	11.344	11.344	11.344	11.344	11.344	11.344	11.022	11.022	10.62	9.896	9.896	9.896	9.574	9.252	8.528	8.77	8.77	8.77	8.368	7.724	8.126	5.874	6.598	6.678	6.276	6.678	6.678	8.85	8.528	8.528	8.528	8.528	8.528	8.528	8.528	8.528	8.528	8.528	8.528
YDL104C	9.656	9.656	9.254	9.254	9.254	9.254	9.254	7.242	6.598	4.184	4.184	4.184	4.828	6.034	6.034	6.758	6.758	6.758	6.758	6.758	6.758	7.16	6.838	6.838	6.838	6.838	6.838	7.16	6.436	5.792	5.792	6.114	6.114	6.516	6.516	6.194	6.516	8.608	8.206	8.93	9.332	9.332	9.332	9.332	9.332	9.332	9.332	9.332	9.332
YAL016W	14.078	14.078	14.4	14.4	14.4	14.4	14.4	14.4	14.4	14.4	14.4	15.124	15.124	15.124	15.124	15.124	15.124	15.124	15.124	15.124	15.124	15.124	15.124	15.124	15.124	15.124	15.124	15.124	15.124	15.124	15.124	15.124	15.124	15.124	15.124	15.124	15.124	15.124	14.722	14.722	14.722	14.722	14.722	14.722	14.722	14.722	14.722	14.32	14.32
YGL128C	10.94	10.94	10.94	11.262	11.262	11.262	11.262	11.262	11.262	11.262	11.262	11.262	11.262	11.262	11.664	11.664	11.986	11.986	11.986	11.986	11.986	11.986	11.986	11.986	11.986	11.986	11.986	11.986	11.584	11.584	11.584	11.584	11.906	11.906	11.906	11.906	11.584	11.584	11.584	11.584	11.584	11.584	11.262	10.94	10.94	10.94	10.94	10.94	10.94
YBL015W	2.252	2.252	2.252	2.252	2.252	2.252	2.252	2.252	2.252	2.252	2.252	1.206	1.206	0.402	0.402	0.402	0.804	0.804	0.804	0.804	0.804	0.804	0.804	0.804	0.402	0.402	0.402	0.402	0.724	0.724	1.448	1.448	1.448	1.448	1.448	1.448	1.448	1.448	1.85	3.218	3.218	3.218	3.218	3.218	3.218	3.218	3.218	3.218	3.218
YPL135W	12.148	12.148	11.826	11.826	11.826	12.228	12.55	12.55	13.194	13.194	13.596	14.4	14.4	14.722	15.044	16.332	16.332	16.332	16.332	16.332	16.332	16.332	16.332	16.332	16.332	16.332	16.332	16.332	16.332	16.332	16.332	16.332	16.332	16.332	16.332	16.332	16.332	15.206	15.206	15.85	16.252	16.252	16.252	16.252	16.252	16.252	16.252	16.252	16.252
YLR204W	11.744	11.744	11.744	11.744	12.146	12.146	12.146	12.146	12.146	13.112	12.71	12.71	12.71	12.71	12.71	12.71	11.986	11.584	11.584	11.584	11.584	11.584	11.584	11.906	11.906	11.906	11.906	11.906	11.906	11.906	12.308	12.308	12.63	12.63	12.228	12.228	12.228	12.228	12.228	12.228	12.228	12.228	12.228	12.228	12.228	12.63	12.63	12.63	12.63
YLR145W	8.126	8.126	8.126	8.126	8.126	8.126	7.724	9.252	8.93	8.93	9.252	9.574	9.574	9.574	9.574	9.574	9.574	9.574	9.654	9.654	9.976	9.976	9.896	9.896	9.896	9.896	9.172	11.022	11.022	11.022	11.022	10.62	10.942	10.942	10.942	10.942	10.942	10.942	10.942	11.264	11.666	11.666	12.068	12.068	12.068	12.068	12.068	12.068	12.39
YIL018W	3.056	3.056	3.056	3.056	3.056	3.056	3.056	3.056	3.056	3.056	3.056	3.056	3.056	3.056	2.252	2.252	2.252	2.252	1.85	1.85	1.528	1.206	1.206	1.206	1.206	0.804	0.804	0.804	0.804	0.804	0.804	0.804	0.402	0.804	1.126	1.126	1.126	1.126	1.126	1.126	1.046	1.046	1.046	1.046	1.046	1.046	1.046	1.046	1.046
YOR257W	6.114	6.114	6.114	6.114	6.114	6.114	6.114	6.114	6.114	3.862	3.138	3.46	3.46	3.46	3.46	3.46	3.46	3.46	4.104	3.782	3.782	4.828	5.632	8.528	8.93	9.574	9.574	9.574	11.022	11.022	11.022	11.022	11.022	11.022	11.022	12.068	12.068	12.068	12.068	12.068	14.32	16.412	16.412	16.734	17.86	17.86	17.86	17.86	17.86
YPR025C	10.698	10.698	11.1	11.1	11.1	11.1	11.1	11.1	10.778	10.778	10.778	10.778	10.778	11.18	11.18	11.582	11.582	11.582	11.582	11.582	11.582	11.582	11.582	11.582	11.582	11.582	11.582	11.582	11.582	11.582	11.582	11.582	11.582	10.858	10.858	10.858	10.858	10.858	10.858	10.858	10.858	10.858	10.858	10.858	10.858	10.858	10.858	10.858	10.858
YGL129C	10.78	11.182	11.182	11.182	11.584	11.584	12.388	12.066	12.066	12.066	12.066	12.066	12.066	12.066	12.066	12.066	12.066	12.066	12.066	12.066	11.986	11.986	11.986	11.986	11.986	11.986	12.308	11.664	11.664	11.664	11.664	11.664	11.664	11.664	11.262	11.262	11.262	11.262	11.262	11.262	11.262	11.262	11.584	11.584	11.584	11.182	11.182	11.182	11.182
YML009C	12.628	12.628	12.628	12.628	12.628	12.628	12.628	12.628	12.628	12.628	12.628	12.548	12.548	12.548	12.548	12.548	12.548	12.548	12.548	12.548	12.548	12.548	12.548	12.548	12.146	12.146	12.146	12.468	12.468	12.468	12.468	12.468	12.468	12.468	12.468	12.468	12.468	12.468	12.468	12.066	12.066	11.664	11.986	12.308	12.308	12.308	12.308	12.308	12.308
YGL119W	8.528	8.528	8.528	8.528	8.528	8.528	8.528	8.528	8.528	8.528	8.528	8.528	8.528	8.126	7.804	7.804	7.804	8.126	8.528	8.528	8.528	8.528	8.528	8.528	8.528	8.528	8.528	8.528	8.528	8.528	8.528	8.528	8.528	8.528	8.528	8.528	8.528	8.528	8.528	8.126	8.126	7.804	7.402	7.08	7.08	7.08	7.08	7.08	7.08
YOR108W	7.804	7.804	7.804	7.804	7.804	7.804	7.08	7.08	6.758	6.758	6.758	6.356	6.356	6.356	5.954	5.954	5.954	5.632	5.23	5.23	4.506	3.54	3.942	3.942	3.942	3.942	3.942	3.942	3.942	3.942	3.942	4.344	4.344	4.344	4.344	4.344	4.344	4.344	4.344	4.344	4.344	3.942	3.942	3.942	3.942	3.942	3.942	3.942	3.942
YDR390C	1.528	1.608	1.608	1.93	2.574	4.424	4.022	4.022	4.424	4.746	4.746	4.746	5.39	5.39	8.526	8.526	8.526	10.054	10.054	10.054	10.054	10.054	10.054	10.376	10.698	11.02	14.962	14.962	14.962	15.364	15.364	15.364	15.364	15.364	15.364	15.364	15.364	16.008	16.008	16.008	16.008	16.008	16.41	16.41	16.41	16.41	16.41	16.41	16.41
YDL127W	2.574	2.574	2.574	2.574	2.574	2.574	2.574	2.574	2.574	2.574	2.574	2.172	2.172	2.172	2.172	2.574	2.574	2.574	2.574	2.574	2.574	2.574	2.574	2.574	2.574	2.574	2.574	2.574	2.172	2.172	2.172	2.172	2.172	2.172	2.172	1.126	1.126	1.126	1.126	1.126	1.126	1.126	1.126	1.126	1.126	1.126	1.126	1.126	1.126
YBL100W-C	14.16	14.16	13.838	14.24	14.804	15.126	15.126	15.528	16.332	16.332	16.332	16.332	16.332	15.93	16.172	16.172	15.528	15.528	15.528	15.528	15.528	15.528	15.528	15.85	15.85	14.884	14.884	14.884	14.884	14.16	14.16	14.16	14.16	14.16	14.16	14.964	14.964	14.964	14.964	14.964	14.562	14.24	14.562	14.16	14.16	13.758	14.16	13.838	13.838
YBR111W-A	10.376	10.778	11.18	11.18	11.18	11.18	10.858	10.858	10.858	10.858	10.858	10.858	11.502	11.502	11.1	11.1	11.904	13.594	13.594	13.192	13.514	13.514	13.514	13.514	13.514	13.514	13.514	13.514	13.514	13.514	13.514	13.514	13.514	13.514	13.916	12.79	12.79	12.79	12.79	12.79	12.79	12.79	14.158	14.158	14.158	14.158	14.158	14.158	14.158
YGL022W	9.494	9.494	9.494	9.494	9.494	10.218	11.022	11.022	11.022	11.022	11.022	11.022	11.022	11.022	11.022	11.022	11.424	11.424	11.424	11.424	11.424	11.424	11.424	11.424	11.424	11.424	11.424	11.424	11.424	11.424	11.424	11.424	11.424	11.424	11.424	11.424	11.022	11.022	11.022	11.022	11.022	11.022	11.344	11.344	11.344	11.344	11.344	11.344	11.344
YDL157C	5.63	5.63	5.63	5.308	5.308	5.308	5.308	5.308	5.308	5.308	5.308	5.308	5.308	5.308	5.308	5.308	5.308	5.308	5.308	5.308	5.308	5.308	5.308	5.308	5.308	5.308	5.308	5.308	5.308	5.308	5.308	5.308	5.308	5.308	5.308	5.308	5.308	5.308	5.308	5.308	5.308	5.308	5.308	5.308	5.308	5.308	5.308	5.308	4.986
YJL210W	10.702	10.702	10.702	11.024	11.024	11.024	10.702	10.702	10.702	10.702	10.702	10.702	10.702	10.702	10.702	10.702	10.38	10.38	10.38	10.38	10.38	10.702	11.828	11.828	11.828	11.828	11.828	11.828	11.506	11.828	12.23	12.23	12.954	12.954	12.954	12.954	12.954	12.954	12.954	12.954	12.954	12.954	12.954	12.954	12.954	12.954	12.954	12.954	12.954
YBR135W	1.288	1.288	1.288	1.288	1.288	1.69	1.69	1.69	2.092	3.298	4.264	4.264	4.586	5.23	5.23	5.632	6.034	6.034	7.562	7.562	7.562	11.02	11.02	11.422	11.422	11.744	12.146	12.146	12.146	12.146	12.146	12.146	12.146	12.146	12.146	12.146	12.146	12.146	12.146	12.146	12.468	12.468	12.468	12.468	12.468	12.468	12.468	12.79	12.79
YBR235W	6.516	6.516	6.516	6.516	7.562	7.562	7.562	7.562	7.884	8.206	8.206	8.206	8.206	8.206	8.206	8.528	8.528	8.528	8.528	8.528	8.528	8.528	8.528	8.528	8.528	8.528	8.528	8.528	8.528	8.528	8.528	8.528	8.528	8.528	8.528	8.528	8.528	8.528	8.528	8.528	8.528	8.528	8.528	8.528	8.528	8.528	8.528	8.528	8.528
YHR189W	9.01	9.01	9.01	9.01	9.01	9.01	7.964	7.964	8.608	8.688	8.688	8.688	8.688	9.09	9.09	9.09	9.09	9.492	9.814	9.814	9.814	9.814	9.814	9.814	9.814	9.814	9.814	10.216	10.618	10.618	11.02	11.02	11.02	11.02	11.02	11.02	11.422	11.422	11.422	11.664	11.664	11.664	11.664	11.664	11.664	11.664	11.664	11.664	12.066
YDR475C	14.158	14.158	14.158	14.158	14.158	14.158	14.158	13.836	13.836	13.836	13.514	14.238	14.238	14.238	13.514	13.514	13.514	13.514	13.514	13.514	13.514	13.514	13.514	13.514	13.514	13.514	13.514	12.87	12.548	12.548	13.272	13.272	13.272	13.272	13.272	13.272	13.272	13.272	13.674	13.272	13.272	13.272	12.95	12.628	12.95	12.95	12.95	12.95	13.272
YOL072W	9.412	9.412	9.412	9.412	9.412	9.412	9.734	9.734	9.734	9.734	9.734	9.734	9.734	9.412	9.412	9.412	9.412	9.412	8.286	9.09	9.412	9.412	9.814	7.562	7.964	7.964	8.688	9.09	9.09	9.492	9.492	9.492	9.894	9.814	9.814	10.216	9.814	9.814	9.814	9.492	9.09	9.09	9.09	9.09	9.09	9.09	9.09	9.492	9.17
YOL071W	6.034	6.034	6.034	6.034	6.034	6.034	5.632	5.632	4.988	4.988	4.988	4.988	4.988	4.344	4.344	4.344	3.942	4.264	4.264	4.264	4.264	4.264	3.942	3.942	3.942	3.942	3.942	3.942	2.092	2.092	2.092	2.092	5.792	5.47	5.792	5.792	5.792	5.792	5.792	5.792	5.792	5.872	5.872	6.194	6.194	6.194	6.596	6.596	6.596
YGL078C	6.034	6.034	6.758	7.08	7.08	7.08	7.804	7.804	7.804	7.804	7.804	7.804	7.804	7.804	7.804	8.206	8.206	8.206	8.206	8.206	7.804	8.126	8.126	8.126	8.126	8.126	8.126	8.126	8.126	8.126	8.126	8.126	8.126	8.126	8.126	8.85	8.93	8.93	8.93	8.93	8.93	8.93	8.93	8.93	8.93	8.93	8.93	8.93	8.93
YLL013C	1.206	1.206	1.206	1.206	1.206	1.206	1.206	1.206	0.402	0	0	0	0	0	0	0	0	0	0	0	0	0	0	0	0	0	0	0	0	0	0	0	0	0	0	0	0	0	0	0	0	0	0	0	0	0	0	0	0
YDL112W	10.218	10.218	10.62	10.62	10.62	10.62	10.62	10.62	11.022	11.022	11.022	11.022	11.022	11.022	11.022	11.022	11.022	11.022	11.022	11.022	11.022	11.022	11.022	11.022	11.022	11.022	11.022	11.022	11.022	11.022	11.022	11.022	11.022	11.022	11.022	11.022	11.022	11.022	11.022	11.022	11.022	11.022	11.022	10.62	10.298	10.298	10.298	9.976	9.976
YDR477W	7.642	7.642	7.642	7.642	7.642	7.24	7.24	7.24	6.918	6.194	6.194	5.55	5.55	5.228	5.228	5.55	4.826	5.148	9.41	9.41	9.812	9.812	9.812	9.812	9.812	9.812	9.812	11.1	11.1	11.1	11.1	11.422	11.744	11.664	11.664	11.664	11.664	11.986	12.308	12.308	12.308	12.308	12.308	12.308	12.71	12.71	12.71	12.71	12.71
YHL015W	11.262	11.262	11.262	11.262	11.262	11.262	11.262	11.262	11.262	11.262	11.262	11.262	11.262	11.262	11.262	11.262	11.262	11.262	11.262	11.262	11.262	11.262	10.86	10.86	10.86	11.182	11.182	10.458	10.458	10.458	9.654	9.654	9.654	9.654	9.654	8.206	8.206	8.206	8.206	8.206	8.206	8.206	8.206	8.206	8.206	8.206	8.206	8.206	8.206
YMR072W	11.908	11.908	11.908	11.908	11.908	11.908	11.908	11.908	11.908	11.908	11.908	11.908	11.908	11.908	11.908	11.908	11.908	11.908	11.908	11.908	11.908	11.908	11.908	11.908	11.908	11.908	11.908	11.908	11.908	11.908	11.908	11.908	11.908	11.908	11.908	11.908	11.908	11.908	11.908	11.908	11.586	11.586	10.54	10.54	10.54	10.54	10.54	10.54	10.54
YER161C	11.182	11.182	11.182	11.182	11.182	11.182	11.182	11.182	11.182	11.182	11.182	11.182	11.182	11.182	11.182	11.182	11.182	11.584	11.584	11.584	11.584	11.584	11.584	11.584	11.584	11.584	11.584	11.584	11.584	11.584	11.906	11.906	11.906	11.906	11.906	11.906	11.906	11.906	11.906	11.906	11.906	11.906	11.906	11.906	11.906	11.906	11.906	11.906	11.906
YLR010C	5.632	5.31	5.31	4.908	4.908	3.46	4.104	4.104	4.104	4.104	4.104	4.104	4.104	4.104	4.104	4.104	4.104	4.104	4.104	4.104	4.104	3.782	4.908	4.908	4.908	4.908	4.908	4.586	4.586	4.586	4.586	4.586	4.586	4.586	4.586	4.586	3.942	3.942	3.942	3.942	3.942	3.54	3.54	4.988	4.988	6.114	8.206	8.206	8.206
YEL019C	6.596	6.596	6.918	6.918	6.918	6.838	6.436	6.436	6.034	6.758	6.758	6.758	6.758	6.758	7.08	7.08	7.402	7.402	7.402	7.402	7.402	7.724	7.724	7.724	7.724	8.126	7.804	7.804	8.126	8.85	8.85	8.85	9.172	9.494	9.494	9.494	9.494	9.494	9.494	9.494	9.494	9.494	9.494	9.816	9.494	9.494	9.494	9.494	9.494
YGR106C	8.93	8.93	8.608	8.93	8.93	8.126	7.804	7.804	7.804	7.804	7.804	7.804	7.804	7.804	7.804	7.804	7.804	7.804	8.126	8.126	8.126	8.126	8.126	8.126	8.126	8.126	8.126	8.126	7.724	7.724	7.724	7.724	7.724	7.724	7.724	7.724	7.724	7.724	8.126	8.126	8.126	8.126	7.804	7.804	7.402	7.402	7.402	5.472	4.828
YOR230W	0	0	0.644	0.966	1.288	1.288	1.288	1.288	1.288	1.288	1.61	2.656	2.656	2.656	2.656	2.656	2.978	2.978	4.024	4.024	4.024	4.024	4.024	4.024	4.426	4.426	4.426	4.426	4.426	4.426	4.426	4.426	4.426	4.748	4.748	4.748	4.748	4.748	4.748	4.748	5.15	5.15	5.15	5.15	5.15	5.15	5.15	5.15	5.552
YOL049W	21.8	21.8	21.076	20.754	21.076	21.076	21.478	21.478	21.478	21.478	21.478	21.076	21.72	21.72	21.72	21.72	21.72	21.72	22.122	21.8	21.8	21.8	21.8	21.8	21.8	21.8	21.8	21.8	21.8	21.8	21.8	21.8	21.8	21.8	21.8	21.478	21.88	21.88	21.88	22.282	22.282	22.282	22.282	22.282	22.282	21.96	21.96	21.96	21.96
YKL120W	3.54	3.54	2.494	2.494	2.494	2.494	2.494	2.494	2.494	2.172	1.85	1.528	1.528	1.126	1.126	1.126	0.724	0.724	0.724	0.402	0.402	0.402	0.402	0.402	0.402	0.724	0.724	0.724	0.724	0.724	0.724	0.724	0.724	0.724	0.724	0.724	0.724	0.724	0.724	0.724	0.322	0.322	0.322	0.322	0.322	0.322	0.322	0.644	0.644
YJL076W	4.344	4.344	4.344	4.344	4.344	4.344	4.344	4.344	3.942	3.942	3.942	3.942	3.942	3.218	2.494	2.494	2.494	2.494	2.494	2.494	2.494	2.494	2.172	2.172	2.172	2.172	2.172	2.172	2.172	1.85	1.85	1.448	1.448	1.448	1.448	1.448	1.448	1.046	1.046	1.046	1.046	1.368	1.368	1.368	1.368	1.368	1.368	1.368	1.368
YER130C	2.574	2.574	2.574	1.85	1.85	1.85	1.85	1.85	1.85	1.448	1.448	1.448	1.448	1.448	1.126	1.126	1.126	1.126	1.126	1.126	1.126	1.126	1.126	1.126	1.126	1.126	1.126	1.126	1.126	1.126	1.528	1.528	1.85	1.85	2.252	3.378	3.78	3.78	3.78	3.78	3.78	4.102	4.102	5.55	5.55	5.55	5.55	5.55	5.872
YPL141C	7.56	7.56	7.56	7.882	7.882	8.686	9.008	9.008	9.008	9.008	9.008	9.008	9.008	9.008	9.008	9.008	9.008	8.284	8.606	8.928	8.928	8.928	9.008	9.008	8.606	7.802	7.802	7.802	7.802	7.802	8.606	6.756	6.756	6.756	6.756	6.756	6.756	6.756	6.756	6.756	5.952	6.274	6.274	6.274	6.274	6.274	6.274	6.596	6.596
YDR349C	7.482	7.482	7.482	7.482	7.482	7.482	7.482	7.482	7.482	8.286	8.286	8.688	8.688	8.688	8.688	8.688	8.688	8.688	8.688	8.688	8.688	8.286	8.286	7.562	7.562	7.16	7.16	7.16	7.16	6.838	6.516	6.516	6.516	6.918	6.918	6.918	6.918	6.918	6.918	6.918	6.918	6.918	6.918	6.918	6.596	6.194	5.792	5.47	5.148
YJL196C	6.516	6.516	6.516	6.516	6.516	6.516	6.516	6.516	6.516	6.194	6.194	5.47	5.47	5.47	5.47	5.47	5.47	5.47	5.47	5.47	5.47	5.47	5.47	5.47	5.47	5.47	5.47	5.47	5.47	5.47	5.47	5.47	5.47	5.47	5.47	4.746	4.746	4.424	4.424	4.022	4.022	4.022	4.022	4.022	4.022	3.298	3.298	3.298	2.172
YOR385W	2.334	2.334	2.334	2.334	2.334	2.334	2.334	2.012	2.012	2.012	2.012	2.012	2.012	1.69	1.69	1.69	1.69	2.092	2.092	2.092	2.092	2.092	2.092	2.092	2.092	2.092	2.092	2.092	2.092	2.092	2.092	2.092	2.092	2.092	2.092	2.092	2.816	2.816	2.816	2.816	2.816	2.816	2.816	2.816	2.816	2.816	2.494	2.896	2.574
YER124C	3.54	3.54	3.54	3.54	3.54	3.54	3.54	3.54	3.54	3.54	3.218	3.218	3.218	3.218	3.218	3.218	2.816	2.816	2.816	2.816	2.092	2.092	2.092	2.092	2.092	2.092	2.092	2.092	2.092	2.092	2.092	2.092	1.69	1.288	0.966	0.966	0.966	0.966	0.966	0.966	0.644	0.644	0.644	0.644	0.644	0.644	0.644	0.644	0.644
YDR539W	14.48	14.48	14.48	14.078	14.078	14.078	14.078	14.078	14.078	14.078	14.078	14.078	14.4	14.4	14.4	14.4	14.4	14.4	14.4	14.4	13.998	13.998	13.998	13.998	14.32	14.32	14.32	14.32	14.32	14.32	14.32	13.998	13.998	14.32	14.32	14.32	14.32	13.998	13.998	13.676	14.078	14.078	14.078	14.078	14.078	14.078	14.078	14.078	14.078
YHR084W	16.008	16.33	16.33	16.33	16.008	16.008	16.008	16.008	16.008	13.836	13.836	13.032	12.228	12.228	12.228	12.228	11.424	11.424	10.056	9.412	9.734	9.734	9.734	9.734	9.734	9.412	9.412	9.412	9.01	8.366	8.366	8.366	8.366	8.366	8.366	8.366	8.366	8.366	8.366	8.366	8.366	7.964	7.964	7.964	7.964	7.964	7.964	7.964	7.964
YLR216C	10.458	10.458	10.458	10.136	10.136	9.01	8.688	8.688	8.688	8.688	8.286	8.286	8.286	8.286	8.286	8.286	8.286	8.608	9.01	9.01	9.332	9.332	9.332	9.654	9.976	9.976	9.976	10.056	9.332	9.332	9.332	9.332	9.332	9.332	9.332	9.734	9.332	9.332	10.056	8.688	8.688	8.688	8.688	8.688	8.688	8.366	8.366	8.044	8.044
YOL092W	8.366	8.688	8.286	8.286	9.09	9.09	9.412	9.412	9.412	9.412	9.734	9.734	9.734	9.734	9.734	9.734	9.734	10.136	10.136	10.136	10.136	10.136	10.136	10.136	10.136	10.94	12.95	12.628	12.628	12.628	12.628	12.628	12.628	12.628	12.628	12.628	12.628	12.628	12.628	12.628	12.628	12.628	13.03	13.03	13.03	13.03	13.03	13.03	13.03
YBR225W	6.998	6.274	6.274	5.872	5.872	6.194	8.366	7.964	7.964	9.01	9.01	9.01	9.01	9.01	9.01	9.01	9.01	9.01	8.608	8.608	8.608	8.608	8.608	10.378	10.378	10.378	10.78	11.102	11.826	12.228	13.676	15.768	15.768	15.768	15.768	15.768	15.768	15.768	15.768	15.768	15.768	15.768	16.09	16.09	16.09	16.09	16.09	16.09	16.09
YLR180W	11.662	11.662	11.662	11.662	11.26	11.26	11.26	11.26	11.26	11.26	10.054	9.25	9.572	9.572	9.572	9.572	9.974	9.572	9.572	9.572	9.572	9.572	8.446	4.344	3.942	3.942	3.942	3.942	4.264	4.264	4.264	4.264	4.264	4.264	4.264	4.264	4.264	3.942	3.942	3.942	3.942	3.942	3.942	3.942	3.942	3.942	4.264	3.62	3.62
YJL133W	8.124	8.124	8.124	7.722	7.722	6.676	6.676	6.274	6.274	6.274	5.47	5.47	5.148	5.148	5.148	5.872	5.872	5.872	5.872	5.872	6.194	6.194	6.516	6.516	6.918	6.918	7.24	6.918	7.32	7.32	7.722	7.722	7.722	7.722	7.722	7.722	7.722	7.722	7.722	7.722	8.044	8.044	8.044	8.044	8.044	8.044	8.044	8.044	8.044
YDR494W	7.884	7.884	7.16	8.528	8.528	8.528	8.528	8.528	8.93	6.758	7.482	8.206	8.206	8.206	8.206	8.206	7.884	7.884	8.206	8.206	8.608	8.608	8.608	8.608	8.608	8.93	8.93	8.93	9.252	9.252	9.252	9.252	9.252	9.574	9.574	9.896	9.896	9.896	9.896	9.896	9.896	9.574	9.574	9.574	9.574	9.574	9.574	9.574	9.574
YIL148W	1.448	1.126	0.402	0.402	0.402	0.402	0.402	0.402	0.402	0.402	0.402	0.402	0	0	0	0	0	0	0	0	0	0	0	0	0	0	0	0	0	0	0	0	0	0	0	0	0	0	0	0	0	0	0	0	0.402	0.402	0.402	0.402	0.402
YOL082W	0.724	0.724	0.724	0.724	0.724	0.724	0.724	0.724	0.724	0.724	0.724	0.724	0.724	0.724	0.724	0.724	0.724	0.724	0.724	0.724	0.724	0.724	0.724	0.724	0.724	0.724	0.724	0.724	0.724	0.724	0.724	0.724	0.724	0.724	0.724	1.126	1.126	1.126	1.126	1.126	1.126	1.126	1.126	1.126	1.126	1.126	1.126	1.126	1.126
YDR100W	7.482	7.482	7.482	7.08	7.08	7.402	7.402	7.402	7.402	7.402	7.402	7.402	7.402	7.402	7.402	7.402	7.402	7.08	7.08	7.08	7.08	7.08	7.08	6.678	6.678	6.678	6.678	6.678	6.678	6.678	6.678	6.678	6.678	6.678	6.678	6.678	6.678	6.276	6.276	6.276	6.276	6.276	6.276	6.276	6.276	6.276	6.276	6.276	6.276
YOR280C	6.114	6.516	6.516	6.516	6.516	6.516	6.516	6.516	6.516	6.516	6.114	6.114	6.114	6.114	6.516	6.516	6.516	6.516	6.516	5.792	5.068	5.47	6.194	7.884	7.884	7.884	7.884	7.884	7.884	7.884	7.482	7.482	7.884	8.206	8.206	8.206	8.206	8.206	8.206	8.206	8.206	8.608	8.608	8.608	8.608	8.608	8.608	8.608	8.608
YMR146C	3.058	3.058	3.058	3.058	3.058	3.058	3.058	3.058	3.058	3.058	3.058	3.058	3.058	3.058	3.058	2.414	2.414	2.414	2.414	2.414	2.414	2.414	2.816	2.816	3.54	4.344	5.39	8.93	8.93	9.252	9.252	9.252	10.7	10.7	10.7	10.7	10.7	10.7	10.7	10.7	10.7	10.7	11.826	11.826	11.826	11.826	11.826	11.826	11.826
YGL137W	11.422	11.422	11.824	11.824	11.824	11.824	11.824	11.824	11.824	11.824	11.824	11.824	11.824	11.824	11.824	11.824	11.824	12.226	12.226	12.226	12.226	12.226	12.226	12.226	12.226	12.226	12.226	12.226	12.226	12.226	12.226	12.226	12.226	11.904	11.904	11.904	11.904	11.904	11.904	11.904	11.904	11.904	11.904	11.904	11.904	11.904	11.904	11.904	11.904
YJL083W	13.194	13.194	13.194	13.516	13.918	14.24	14.24	14.24	14.24	14.884	14.884	15.206	15.206	15.206	15.206	15.206	15.206	15.206	15.206	15.206	15.206	15.206	15.608	15.608	15.608	15.93	15.93	15.93	15.93	15.93	15.93	15.93	15.93	15.93	15.93	15.93	15.93	15.93	15.93	15.93	15.93	15.93	15.93	15.93	15.93	15.93	15.93	15.93	15.93
YBR152W	3.62	3.942	4.746	4.746	4.746	4.746	4.022	5.068	5.068	5.068	5.068	5.068	5.068	5.068	5.068	5.47	5.872	5.872	5.872	7.4	7.4	7.4	7.4	7.4	7.4	7.4	7.4	7.4	7.4	7.4	7.4	7.078	7.078	7.078	7.4	7.4	7.4	7.4	7.4	7.4	7.4	7.4	7.4	7.722	8.446	8.446	8.446	8.768	8.768
[truncated: 3,462 more rows]
[truncated: 952 more columns]
