# Supplementary material for: Constitutive turnover of histone H2A.Z at yeast promoters requires the preinitiation complex
Source: eLife. 2016 Jul 20;5:e14243. doi: 10.7554/eLife.14243 (PMC4995100; doi:10.7554/eLife.14243)
Supplement: Figure 3—source data 2. — DOI: http://dx.doi.org/10.7554/eLife.14243.028 [file elife-14243-fig3-data2.zip › Figure_3--source_data_2/SWC5-FRB_H2AZ_+RAP.txt]

gene_name	-500	-499	-498	-497	-496	-495	-494	-493	-492	-491	-490	-489	-488	-487	-486	-485	-484	-483	-482	-481	-480	-479	-478	-477	-476	-475	-474	-473	-472	-471	-470	-469	-468	-467	-466	-465	-464	-463	-462	-461	-460	-459	-458	-457	-456	-455	-454	-453	-452
YML032C	0.119	0.119	0.119	0.119	0.119	0.119	0.119	0.119	0.137	0.143	0.143	0.143	0.143	0.143	0.143	0.143	0.143	0.155	0.155	0.155	0.155	0.155	0.162	0.168	0.168	0.168	0.168	0.168	0.168	0.168	0.168	0.168	0.168	0.168	0.173	0.173	0.173	0.173	0.18	0.18	0.18	0.18	0.18	0.18	0.18	0.18	0.18	0.18	0.18
YLL035W	0.121	0.121	0.121	0.121	0.121	0.108	0.12	0.121	0.128	0.218	0.218	0.241	0.247	0.247	0.259	0.259	0.259	0.259	0.271	0.271	0.271	0.271	0.271	0.282	0.282	0.289	0.289	0.289	0.295	0.295	0.295	0.308	0.308	0.314	0.314	0.321	0.326	0.332	0.332	0.344	0.344	0.344	0.349	0.349	0.349	0.349	0.349	0.349	0.349
YBL105C	0.203	0.203	0.203	0.203	0.191	0.191	0.191	0.191	0.197	0.197	0.203	0.226	0.244	0.263	0.307	0.307	0.307	0.318	0.318	0.318	0.318	0.318	0.318	0.318	0.318	0.318	0.318	0.318	0.318	0.325	0.33	0.33	0.33	0.33	0.33	0.33	0.337	0.337	0.337	0.337	0.337	0.337	0.337	0.337	0.342	0.342	0.342	0.342	0.342
YLR440C	0.114	0.114	0.114	0.114	0.114	0.101	0.107	0.101	0.101	0.112	0.112	0.112	0.112	0.112	0.112	0.112	0.105	0.105	0.099	0.099	0.099	0.099	0.099	0.099	0.099	0.099	0.099	0.099	0.099	0.099	0.099	0.104	0.104	0.11	0.11	0.11	0.11	0.11	0.11	0.11	0.11	0.098	0.098	0.098	0.098	0.098	0.092	0.086	0.086
YHL029C	0.006	0.006	0.006	0.006	0.006	0.006	0	0	0	0	0	0	0	0	0	0	0	0	0	0	0	0	0	0	0	0	0	0	0	0	0.006	0.006	0.006	0.006	0.006	0.006	0.006	0.006	0.006	0.006	0.006	0.006	0.006	0.006	0.006	0.006	0.006	0.006	0.006
YGL136C	0.006	0.006	0.006	0.006	0.006	0	0	0	0	0	0	0	0	0	0	0	0	0	0	0	0	0	0	0	0	0	0	0	0	0	0	0	0	0	0	0	0	0	0	0	0	0	0	0	0	0	0	0	0
YDL139C	0	0	0	0	0	0	0	0	0	0	0	0	0	0	0	0	0	0	0	0.013	0.013	0.013	0.013	0.013	0.013	0.013	0.013	0.013	0.013	0.019	0.019	0.019	0.019	0.019	0.019	0.019	0.019	0.019	0.019	0.019	0.019	0.019	0.019	0.019	0.026	0.026	0.026	0.026	0.026
YLR064W	0.117	0.103	0.103	0.103	0.103	0.091	0.084	0.054	0.049	0.054	0.054	0.06	0.071	0.083	0.083	0.088	0.088	0.088	0.088	0.088	0.088	0.088	0.088	0.088	0.088	0.114	0.119	0.126	0.131	0.131	0.131	0.131	0.131	0.131	0.131	0.124	0.124	0.124	0.124	0.124	0.124	0.124	0.124	0.131	0.131	0.131	0.131	0.131	0.124
YHR005C-A	0.034	0.034	0.034	0.034	0.034	0.034	0.034	0.053	0.053	0.06	0.06	0.06	0.06	0.06	0.06	0.06	0.067	0.067	0.067	0.067	0.067	0.067	0.073	0.073	0.073	0.073	0.08	0.08	0.08	0.08	0.08	0.086	0.092	0.092	0.092	0.092	0.092	0.092	0.092	0.092	0.092	0.092	0.092	0.092	0.098	0.098	0.098	0.098	0.098
YGL126W	0.212	0.212	0.212	0.212	0.212	0.206	0.206	0.206	0.206	0.206	0.206	0.206	0.206	0.206	0.201	0.206	0.206	0.206	0.206	0.212	0.212	0.212	0.212	0.206	0.211	0.211	0.211	0.199	0.199	0.199	0.199	0.193	0.193	0.168	0.162	0.131	0.124	0.13	0.149	0.16	0.16	0.16	0.187	0.187	0.193	0.193	0.193	0.193	0.193
YPR202W	0.124	0.124	0.124	0.124	0.124	0.124	0.124	0.13	0.13	0.13	0.13	0.13	0.13	0.13	0.13	0.13	0.13	0.13	0.13	0.13	0.13	0.13	0.13	0.13	0.13	0.13	0.13	0.13	0.13	0.13	0.13	0.13	0.13	0.13	0.13	0.13	0.13	0.13	0.13	0.13	0.13	0.13	0.13	0.13	0.13	0.13	0.13	0.118	0.118
YDR495C	0.095	0.101	0.101	0.101	0.101	0.101	0.096	0.096	0.096	0.089	0.089	0.089	0.089	0.096	0.096	0.096	0.096	0.096	0.096	0.102	0.102	0.119	0.113	0.113	0.113	0.113	0.113	0.113	0.113	0.119	0.119	0.126	0.126	0.126	0.143	0.143	0.143	0.143	0.143	0.143	0.143	0.143	0.143	0.143	0.143	0.143	0.15	0.15	0.15
YBR042C	0.193	0.205	0.205	0.205	0.205	0.205	0.205	0.205	0.205	0.205	0.205	0.205	0.205	0.205	0.205	0.205	0.205	0.205	0.205	0.192	0.174	0.174	0.174	0.168	0.168	0.168	0.168	0.168	0.168	0.168	0.168	0.174	0.174	0.243	0.311	0.311	0.311	0.317	0.317	0.317	0.317	0.317	0.317	0.317	0.322	0.322	0.322	0.329	0.329
YDR477W	0.158	0.151	0.151	0.151	0.146	0.152	0.152	0.152	0.152	0.127	0.121	0.109	0.103	0.11	0.103	0.116	0.122	0.134	0.153	0.153	0.153	0.153	0.153	0.153	0.153	0.153	0.153	0.17	0.17	0.17	0.17	0.17	0.17	0.176	0.182	0.182	0.182	0.182	0.189	0.183	0.183	0.183	0.183	0.183	0.183	0.189	0.183	0.183	0.183
YJL183W	0.201	0.201	0.211	0.229	0.229	0.228	0.223	0.223	0.229	0.224	0.224	0.23	0.23	0.23	0.23	0.23	0.23	0.23	0.236	0.242	0.242	0.242	0.242	0.242	0.248	0.248	0.254	0.254	0.261	0.261	0.261	0.261	0.261	0.3	0.306	0.306	0.306	0.306	0.306	0.306	0.306	0.306	0.306	0.306	0.306	0.306	0.306	0.306	0.306
YBR269C	0.168	0.168	0.18	0.18	0.18	0.18	0.186	0.186	0.186	0.186	0.186	0.198	0.198	0.198	0.198	0.198	0.185	0.185	0.185	0.185	0.185	0.185	0.185	0.185	0.185	0.185	0.185	0.185	0.185	0.191	0.191	0.191	0.191	0.191	0.191	0.191	0.191	0.191	0.191	0.184	0.184	0.184	0.179	0.172	0.172	0.172	0.179	0.179	0.179
YPL168W	0.234	0.24	0.24	0.24	0.24	0.24	0.24	0.245	0.245	0.245	0.245	0.245	0.245	0.245	0.251	0.251	0.251	0.251	0.251	0.251	0.251	0.251	0.251	0.251	0.251	0.251	0.251	0.251	0.258	0.264	0.264	0.264	0.259	0.259	0.259	0.259	0.259	0.259	0.259	0.259	0.259	0.259	0.259	0.259	0.259	0.259	0.259	0.259	0.259
YBR216C	0.115	0.115	0.115	0.109	0.109	0.115	0.115	0.109	0.109	0.129	0.123	0.123	0.13	0.13	0.117	0.117	0.117	0.117	0.117	0.117	0.111	0.111	0.099	0.099	0.099	0.117	0.121	0.133	0.14	0.14	0.14	0.14	0.14	0.14	0.14	0.146	0.194	0.189	0.189	0.189	0.202	0.208	0.208	0.214	0.214	0.214	0.214	0.214	0.22
YDR448W	0.044	0.044	0.044	0.044	0.044	0.044	0.044	0.044	0.044	0.044	0.044	0.044	0.044	0.044	0.044	0.044	0.044	0.044	0.044	0.044	0.044	0.044	0.044	0.044	0.044	0.044	0.051	0.051	0.051	0.051	0.051	0.051	0.051	0.051	0.051	0.051	0.051	0.051	0.051	0.044	0.044	0.038	0.025	0.025	0.03	0.03	0.03	0.03	0.03
YBR160W	0.155	0.149	0.174	0.18	0.18	0.18	0.18	0.18	0.18	0.18	0.173	0.186	0.209	0.239	0.245	0.264	0.276	0.276	0.276	0.276	0.276	0.276	0.276	0.276	0.293	0.293	0.293	0.299	0.304	0.304	0.304	0.304	0.304	0.304	0.304	0.304	0.304	0.304	0.311	0.311	0.311	0.311	0.311	0.311	0.323	0.323	0.323	0.323	0.323
YAL022C	0.076	0.076	0.089	0.089	0.089	0.089	0.089	0.095	0.095	0.095	0.106	0.141	0.141	0.154	0.154	0.154	0.154	0.154	0.154	0.154	0.154	0.154	0.154	0.154	0.154	0.154	0.154	0.154	0.154	0.154	0.154	0.166	0.166	0.172	0.172	0.177	0.177	0.177	0.177	0.177	0.183	0.189	0.189	0.189	0.189	0.189	0.189	0.189	0.189
YOL126C	0.287	0.287	0.287	0.287	0.287	0.287	0.287	0.287	0.282	0.282	0.282	0.276	0.276	0.276	0.276	0.27	0.265	0.265	0.259	0.259	0.259	0.259	0.241	0.23	0.23	0.23	0.23	0.23	0.23	0.23	0.217	0.217	0.217	0.217	0.217	0.217	0.217	0.217	0.204	0.204	0.204	0.186	0.173	0.141	0.141	0.135	0.135	0.135	0.135
YBR189W	0.127	0.133	0.12	0.12	0.12	0.12	0.115	0.115	0.108	0.108	0.108	0.108	0.108	0.108	0.108	0.108	0.108	0.102	0.102	0.102	0.108	0.097	0.104	0.104	0.104	0.104	0.104	0.104	0.104	0.104	0.104	0.111	0.127	0.138	0.138	0.138	0.131	0.126	0.126	0.12	0.127	0.149	0.155	0.172	0.201	0.201	0.201	0.226	0.226
YBL019W	0.132	0.132	0.132	0.132	0.132	0.132	0.132	0.132	0.132	0.127	0.127	0.127	0.12	0.12	0.12	0.12	0.114	0.107	0.084	0.084	0.084	0.084	0.084	0.084	0.084	0.084	0.077	0.089	0.083	0.083	0.083	0.083	0.083	0.083	0.089	0.083	0.083	0.083	0.09	0.09	0.09	0.09	0.09	0.09	0.09	0.09	0.096	0.096	0.096
YKL005C	0.22	0.22	0.231	0.231	0.231	0.231	0.231	0.231	0.231	0.231	0.231	0.231	0.231	0.236	0.236	0.236	0.236	0.236	0.236	0.236	0.236	0.236	0.248	0.255	0.255	0.255	0.255	0.255	0.247	0.247	0.247	0.241	0.241	0.241	0.241	0.241	0.246	0.246	0.246	0.246	0.246	0.246	0.246	0.246	0.234	0.246	0.24	0.246	0.252
YMR223W	0.095	0.095	0.095	0.095	0.095	0.088	0.088	0.088	0.088	0.088	0.071	0.077	0.066	0.066	0.066	0.066	0.072	0.091	0.091	0.091	0.091	0.091	0.091	0.091	0.091	0.091	0.091	0.091	0.091	0.103	0.12	0.12	0.127	0.127	0.127	0.127	0.127	0.127	0.127	0.115	0.115	0.115	0.115	0.132	0.132	0.132	0.132	0.132	0.132
YKL012W	0.24	0.235	0.241	0.248	0.254	0.254	0.254	0.255	0.261	0.261	0.261	0.261	0.261	0.261	0.256	0.256	0.256	0.249	0.242	0.242	0.242	0.249	0.255	0.242	0.234	0.247	0.247	0.265	0.265	0.27	0.27	0.265	0.271	0.278	0.278	0.278	0.284	0.284	0.284	0.284	0.284	0.284	0.289	0.289	0.289	0.282	0.282	0.282	0.288
YLR063W	0.162	0.162	0.162	0.162	0.162	0.162	0.162	0.162	0.155	0.155	0.143	0.143	0.143	0.143	0.143	0.143	0.143	0.137	0.137	0.124	0.124	0.124	0.124	0.124	0.13	0.13	0.13	0.13	0.136	0.142	0.142	0.142	0.142	0.137	0.137	0.137	0.131	0.131	0.131	0.131	0.138	0.138	0.148	0.148	0.148	0.148	0.148	0.148	0.148
YMR109W	0.233	0.233	0.233	0.238	0.238	0.245	0.245	0.245	0.234	0.234	0.234	0.234	0.234	0.234	0.234	0.234	0.234	0.234	0.234	0.234	0.234	0.234	0.234	0.234	0.234	0.234	0.234	0.234	0.234	0.234	0.234	0.234	0.234	0.234	0.234	0.234	0.234	0.234	0.234	0.234	0.234	0.234	0.228	0.228	0.228	0.228	0.228	0.228	0.228
YBR154C	0.049	0.049	0.049	0.049	0.049	0.049	0.056	0.054	0.054	0.067	0.067	0.067	0.067	0.067	0.067	0.067	0.067	0.103	0.102	0.102	0.102	0.102	0.109	0.115	0.115	0.115	0.115	0.115	0.115	0.115	0.115	0.115	0.115	0.115	0.115	0.12	0.12	0.12	0.12	0.12	0.12	0.12	0.12	0.12	0.12	0.12	0.12	0.12	0.12
YGR040W	0.069	0.069	0.069	0.069	0.069	0.069	0.069	0.062	0.062	0.062	0.062	0.062	0.062	0.062	0.062	0.062	0.062	0.056	0.056	0.056	0.056	0.056	0.056	0.049	0.049	0.049	0.054	0.054	0.054	0.054	0.054	0.054	0.054	0.054	0.054	0.054	0.036	0.036	0.036	0.029	0.029	0.029	0.029	0.036	0.036	0.036	0.036	0.047	0.047
YNR037C	0.309	0.309	0.309	0.309	0.309	0.309	0.316	0.316	0.316	0.316	0.316	0.316	0.316	0.316	0.316	0.316	0.316	0.316	0.316	0.316	0.316	0.316	0.316	0.316	0.316	0.316	0.316	0.316	0.316	0.316	0.316	0.316	0.316	0.316	0.316	0.316	0.316	0.316	0.316	0.316	0.316	0.316	0.316	0.316	0.316	0.316	0.316	0.316	0.316
YMR251W-A	0.083	0.083	0.083	0.083	0.083	0.076	0.076	0.076	0.076	0.076	0.076	0.076	0.076	0.076	0.076	0.076	0.076	0.076	0.076	0.076	0.076	0.082	0.082	0.087	0.087	0.087	0.087	0.087	0.087	0.087	0.087	0.087	0.087	0.087	0.087	0.087	0.087	0.093	0.093	0.093	0.093	0.093	0.093	0.093	0.093	0.093	0.093	0.093	0.1
YBR172C	0.17	0.17	0.17	0.17	0.17	0.176	0.176	0.176	0.183	0.183	0.183	0.184	0.184	0.184	0.184	0.19	0.196	0.196	0.196	0.196	0.196	0.196	0.196	0.196	0.196	0.196	0.196	0.196	0.196	0.196	0.196	0.196	0.196	0.196	0.196	0.196	0.196	0.196	0.196	0.196	0.196	0.196	0.196	0.184	0.184	0.167	0.167	0.167	0.167
YMR293C	0.122	0.117	0.11	0.103	0.103	0.103	0.092	0.092	0.117	0.136	0.136	0.136	0.136	0.136	0.152	0.152	0.152	0.152	0.152	0.152	0.152	0.152	0.152	0.165	0.165	0.171	0.171	0.177	0.177	0.183	0.176	0.189	0.182	0.189	0.189	0.194	0.194	0.194	0.194	0.206	0.23	0.23	0.23	0.23	0.235	0.235	0.235	0.242	0.23
YHR196W	0.258	0.258	0.258	0.258	0.258	0.265	0.271	0.271	0.271	0.271	0.271	0.277	0.277	0.277	0.282	0.282	0.282	0.282	0.282	0.282	0.282	0.282	0.282	0.282	0.282	0.282	0.282	0.276	0.276	0.276	0.276	0.276	0.276	0.276	0.276	0.276	0.281	0.281	0.281	0.281	0.281	0.281	0.281	0.286	0.286	0.286	0.286	0.286	0.28
YAL033W	0.192	0.192	0.192	0.192	0.192	0.192	0.192	0.192	0.192	0.192	0.199	0.185	0.179	0.179	0.184	0.184	0.184	0.184	0.184	0.184	0.184	0.184	0.19	0.19	0.19	0.19	0.19	0.148	0.148	0.148	0.148	0.148	0.148	0.148	0.148	0.148	0.148	0.148	0.148	0.148	0.148	0.148	0.148	0.148	0.142	0.142	0.13	0.13	0.13
YHL015W-A	0.176	0.176	0.165	0.165	0.158	0.158	0.158	0.158	0.158	0.158	0.158	0.158	0.158	0.158	0.158	0.158	0.158	0.133	0.133	0.133	0.133	0.133	0.133	0.133	0.133	0.133	0.127	0.121	0.121	0.121	0.121	0.121	0.121	0.115	0.115	0.115	0.115	0.115	0.121	0.121	0.127	0.127	0.127	0.127	0.127	0.127	0.127	0.127	0.127
YLR154C	0.049	0.049	0.049	0.049	0.049	0.049	0.049	0.043	0.043	0.043	0.036	0.036	0.036	0.036	0.036	0.036	0.029	0.023	0.024	0.018	0.018	0.018	0.018	0.018	0.018	0.018	0.018	0.018	0.018	0.018	0.018	0.018	0.018	0.018	0.018	0.018	0.018	0.018	0.018	0.018	0.018	0.018	0.018	0.018	0.018	0.018	0.024	0.024	0.024
YKR068C	0.012	0.012	0.012	0.012	0.012	0.012	0.012	0.012	0.012	0.012	0.012	0.012	0.012	0.012	0.012	0.012	0.006	0.006	0.006	0.006	0.006	0.006	0.006	0.006	0.006	0.006	0.006	0.006	0.006	0.006	0.006	0.006	0.006	0.006	0.006	0.006	0.006	0	0	0	0	0	0	0	0	0	0	0	0
YMR247C	0.122	0.122	0.122	0.122	0.122	0.122	0.122	0.122	0.122	0.116	0.116	0.116	0.116	0.097	0.097	0.097	0.097	0.097	0.097	0.097	0.09	0.09	0.084	0.084	0.079	0.079	0.079	0.079	0.079	0.079	0.072	0.048	0.036	0.036	0.029	0.023	0.023	0.023	0.023	0.023	0.018	0.018	0.018	0.018	0.023	0.023	0.023	0.023	0.023
YLR071C	0.174	0.174	0.179	0.179	0.179	0.185	0.185	0.185	0.192	0.192	0.209	0.22	0.231	0.237	0.237	0.251	0.251	0.251	0.251	0.251	0.251	0.251	0.257	0.257	0.251	0.251	0.251	0.251	0.251	0.251	0.251	0.251	0.251	0.251	0.251	0.251	0.251	0.251	0.251	0.251	0.251	0.251	0.251	0.251	0.251	0.251	0.244	0.244	0.244
YGR012W	0.169	0.169	0.169	0.169	0.163	0.163	0.169	0.169	0.169	0.169	0.182	0.189	0.182	0.182	0.182	0.182	0.182	0.182	0.189	0.189	0.194	0.201	0.201	0.201	0.195	0.195	0.195	0.201	0.206	0.206	0.206	0.206	0.206	0.206	0.206	0.206	0.206	0.219	0.219	0.219	0.219	0.219	0.219	0.219	0.212	0.212	0.212	0.212	0.206
YNL054W	0.175	0.175	0.175	0.175	0.175	0.175	0.175	0.175	0.182	0.182	0.195	0.201	0.206	0.211	0.211	0.211	0.211	0.211	0.205	0.205	0.205	0.205	0.211	0.211	0.217	0.217	0.217	0.217	0.217	0.23	0.249	0.249	0.249	0.256	0.256	0.256	0.256	0.256	0.256	0.256	0.256	0.256	0.256	0.256	0.256	0.263	0.263	0.263	0.263
YDL212W	0.308	0.308	0.308	0.308	0.308	0.308	0.308	0.315	0.315	0.309	0.309	0.309	0.304	0.304	0.304	0.304	0.304	0.304	0.304	0.304	0.297	0.297	0.291	0.291	0.279	0.279	0.279	0.279	0.279	0.279	0.279	0.279	0.279	0.267	0.267	0.267	0.267	0.273	0.273	0.273	0.273	0.273	0.262	0.262	0.255	0.255	0.255	0.255	0.255
YGL198W	0.228	0.228	0.228	0.228	0.228	0.228	0.228	0.228	0.228	0.228	0.228	0.216	0.216	0.216	0.235	0.234	0.234	0.234	0.234	0.234	0.234	0.234	0.234	0.234	0.228	0.228	0.228	0.228	0.228	0.228	0.228	0.228	0.228	0.228	0.228	0.228	0.228	0.228	0.228	0.222	0.222	0.222	0.222	0.222	0.222	0.222	0.222	0.222	0.228
YLR433C	0.328	0.328	0.328	0.328	0.328	0.328	0.328	0.328	0.328	0.328	0.334	0.334	0.334	0.334	0.334	0.334	0.334	0.334	0.334	0.334	0.334	0.334	0.334	0.334	0.334	0.327	0.327	0.322	0.322	0.322	0.322	0.322	0.322	0.322	0.322	0.322	0.328	0.328	0.328	0.328	0.322	0.322	0.322	0.322	0.322	0.322	0.322	0.328	0.328
YMR255W	0.026	0.026	0.026	0.026	0.026	0.026	0.026	0.026	0.026	0.026	0.026	0.026	0.026	0.026	0.026	0.026	0.026	0.049	0.068	0.074	0.074	0.074	0.085	0.085	0.09	0.09	0.09	0.09	0.09	0.09	0.09	0.097	0.102	0.102	0.109	0.115	0.115	0.115	0.108	0.108	0.108	0.108	0.108	0.108	0.108	0.108	0.108	0.108	0.108
YPL022W	0.155	0.155	0.155	0.155	0.168	0.168	0.18	0.18	0.18	0.18	0.18	0.18	0.185	0.179	0.185	0.199	0.199	0.204	0.23	0.23	0.23	0.23	0.23	0.23	0.23	0.23	0.23	0.243	0.249	0.249	0.249	0.249	0.249	0.249	0.249	0.256	0.256	0.263	0.256	0.256	0.256	0.256	0.256	0.256	0.256	0.256	0.256	0.256	0.256
YGR254W	0.042	0.042	0.042	0.042	0.042	0.042	0.042	0.042	0.042	0.042	0.042	0.042	0.042	0.042	0.042	0.047	0.047	0.047	0.047	0.047	0.047	0.047	0.047	0.047	0.047	0.047	0.047	0.047	0.047	0.047	0.047	0.047	0.047	0.042	0.042	0.042	0.042	0.042	0.042	0.042	0.042	0.042	0.042	0.042	0.042	0.042	0.042	0.042	0.042
YDL227C	0.119	0.119	0.102	0.102	0.102	0.089	0.083	0.088	0.094	0.094	0.094	0.094	0.094	0.1	0.1	0.105	0.105	0.105	0.105	0.105	0.134	0.127	0.127	0.127	0.127	0.127	0.138	0.144	0.144	0.144	0.144	0.144	0.144	0.144	0.144	0.144	0.144	0.144	0.151	0.151	0.158	0.158	0.158	0.158	0.151	0.151	0.14	0.129	0.129
YJL094C	0.102	0.096	0.096	0.096	0.089	0.095	0.095	0.095	0.101	0.101	0.101	0.101	0.089	0.089	0.102	0.102	0.109	0.109	0.116	0.116	0.116	0.116	0.116	0.116	0.116	0.116	0.116	0.116	0.116	0.116	0.116	0.116	0.116	0.116	0.116	0.116	0.116	0.116	0.116	0.122	0.122	0.122	0.134	0.134	0.134	0.134	0.129	0.134	0.134
YER101C	0	0	0	0	0	0	0	0	0	0	0	0	0	0	0	0	0	0	0	0.011	0.011	0.011	0.011	0.011	0.011	0.011	0.011	0.011	0.011	0.011	0.011	0.011	0.011	0.011	0.029	0.042	0.042	0.042	0.042	0.042	0.042	0.042	0.042	0.052	0.052	0.052	0.052	0.052	0.052
YDL058W	0.071	0.071	0.071	0.071	0.071	0.071	0.071	0.071	0.071	0.083	0.083	0.083	0.083	0.077	0.077	0.084	0.096	0.096	0.096	0.096	0.096	0.096	0.096	0.096	0.096	0.096	0.096	0.096	0.096	0.096	0.096	0.096	0.096	0.096	0.102	0.107	0.107	0.107	0.107	0.107	0.107	0.107	0.107	0.107	0.107	0.107	0.107	0.107	0.107
YGL060W	0.094	0.094	0.094	0.1	0.1	0.1	0.1	0.094	0.094	0.094	0.076	0.071	0.071	0.071	0.082	0.094	0.106	0.106	0.106	0.114	0.114	0.119	0.119	0.119	0.119	0.124	0.124	0.124	0.124	0.124	0.124	0.131	0.131	0.124	0.124	0.118	0.118	0.118	0.118	0.118	0.118	0.118	0.118	0.129	0.129	0.123	0.123	0.123	0.123
YOR349W	0	0	0	0	0	0	0	0	0	0	0	0	0	0	0	0	0.006	0.012	0.012	0.012	0.012	0.012	0.012	0.012	0.012	0.012	0.012	0.012	0.012	0.012	0.012	0.012	0.012	0.012	0.012	0.012	0.012	0.012	0.012	0.012	0.012	0.012	0.012	0.012	0.012	0.012	0.012	0.012	0.012
YHR077C	0.102	0.102	0.074	0.074	0.074	0.074	0.068	0.068	0.068	0.062	0.062	0.056	0.056	0.056	0.049	0.049	0.038	0.038	0.032	0.032	0.032	0.032	0.032	0.032	0.038	0.038	0.044	0.044	0.044	0.044	0.044	0.056	0.056	0.056	0.056	0.056	0.056	0.056	0.056	0.056	0.056	0.062	0.062	0.062	0.062	0.062	0.056	0.062	0.069
YBR077C	0.025	0.025	0.025	0.025	0.025	0.025	0.025	0.025	0.025	0.025	0.025	0.025	0.025	0.025	0.025	0.025	0.025	0.025	0.025	0.025	0.025	0.025	0.025	0.018	0.018	0.018	0.018	0.018	0.018	0.018	0.018	0.018	0.018	0.018	0.018	0.018	0.018	0.013	0.013	0.013	0.013	0.013	0.013	0.013	0.013	0.013	0.013	0.013	0.013
YBR198C	0.211	0.211	0.211	0.211	0.211	0.211	0.211	0.199	0.199	0.192	0.192	0.192	0.192	0.199	0.199	0.199	0.199	0.199	0.199	0.199	0.199	0.199	0.199	0.199	0.199	0.199	0.199	0.199	0.199	0.199	0.199	0.199	0.199	0.199	0.192	0.192	0.192	0.192	0.192	0.192	0.186	0.186	0.186	0.186	0.186	0.186	0.186	0.186	0.18
YHL009C	0.043	0.043	0.036	0.036	0.036	0.036	0.036	0.036	0.036	0.03	0.03	0.03	0.03	0.03	0.03	0.03	0.03	0.03	0.03	0.03	0.03	0.03	0.03	0.025	0.025	0.018	0.018	0.018	0.018	0.018	0.018	0.018	0.018	0.018	0.018	0.018	0.013	0.013	0.013	0.013	0.013	0.006	0.006	0.006	0.006	0.006	0.006	0.006	0.006
YLR118C	0.08	0.08	0.08	0.068	0.062	0.062	0.088	0.105	0.105	0.105	0.105	0.105	0.105	0.105	0.105	0.105	0.111	0.111	0.111	0.117	0.117	0.117	0.123	0.123	0.123	0.123	0.13	0.149	0.149	0.149	0.149	0.155	0.162	0.162	0.162	0.162	0.162	0.179	0.185	0.196	0.196	0.202	0.207	0.207	0.207	0.201	0.201	0.201	0.201
YDR151C	0.154	0.154	0.154	0.154	0.167	0.167	0.183	0.183	0.177	0.165	0.165	0.165	0.152	0.152	0.152	0.159	0.164	0.171	0.176	0.176	0.176	0.176	0.176	0.182	0.182	0.182	0.182	0.182	0.182	0.177	0.177	0.177	0.177	0.177	0.182	0.183	0.183	0.183	0.183	0.19	0.19	0.19	0.183	0.183	0.178	0.178	0.178	0.178	0.178
YER126C	0.109	0.109	0.109	0.102	0.102	0.102	0.102	0.102	0.102	0.102	0.102	0.102	0.108	0.108	0.108	0.108	0.108	0.108	0.108	0.108	0.108	0.108	0.108	0.114	0.114	0.114	0.119	0.119	0.119	0.119	0.119	0.124	0.124	0.124	0.124	0.131	0.131	0.131	0.131	0.131	0.131	0.131	0.131	0.124	0.124	0.124	0.13	0.13	0.13
YNL216W	0.256	0.256	0.256	0.256	0.256	0.256	0.256	0.249	0.243	0.243	0.243	0.243	0.243	0.243	0.226	0.226	0.226	0.226	0.22	0.22	0.22	0.22	0.22	0.22	0.22	0.22	0.22	0.22	0.22	0.208	0.208	0.208	0.208	0.208	0.192	0.192	0.192	0.192	0.192	0.192	0.193	0.193	0.193	0.193	0.193	0.193	0.193	0.193	0.193
YMR294W	0.196	0.196	0.189	0.189	0.183	0.183	0.183	0.183	0.177	0.177	0.177	0.172	0.172	0.172	0.172	0.166	0.16	0.16	0.16	0.16	0.16	0.16	0.16	0.16	0.154	0.154	0.154	0.147	0.147	0.141	0.141	0.141	0.122	0.11	0.11	0.11	0.11	0.103	0.103	0.103	0.103	0.074	0.062	0.062	0.062	0.062	0.074	0.074	0.074
YML071C	0.073	0.061	0.043	0.043	0.043	0.043	0.049	0.054	0.066	0.083	0.083	0.083	0.089	0.089	0.089	0.089	0.089	0.089	0.089	0.089	0.089	0.089	0.089	0.089	0.083	0.088	0.094	0.094	0.094	0.094	0.087	0.087	0.087	0.087	0.087	0.087	0.087	0.111	0.111	0.111	0.111	0.111	0.111	0.111	0.111	0.111	0.111	0.111	0.111
YDL117W	0.037	0.043	0.043	0.049	0.049	0.049	0.049	0.049	0.056	0.056	0.056	0.056	0.056	0.056	0.056	0.056	0.056	0.056	0.056	0.056	0.056	0.062	0.069	0.069	0.069	0.069	0.069	0.069	0.069	0.069	0.069	0.069	0.069	0.069	0.069	0.069	0.069	0.069	0.069	0.069	0.069	0.069	0.069	0.069	0.069	0.069	0.069	0.069	0.069
YJR132W	0.174	0.168	0.168	0.174	0.174	0.18	0.18	0.18	0.18	0.18	0.174	0.174	0.169	0.169	0.169	0.175	0.175	0.158	0.158	0.158	0.158	0.158	0.158	0.169	0.175	0.181	0.181	0.181	0.181	0.181	0.188	0.188	0.188	0.188	0.188	0.188	0.181	0.188	0.188	0.188	0.188	0.188	0.188	0.188	0.188	0.188	0.188	0.188	0.188
YJR080C	0.177	0.177	0.177	0.177	0.177	0.177	0.177	0.171	0.165	0.165	0.159	0.159	0.166	0.166	0.166	0.166	0.153	0.16	0.16	0.153	0.141	0.141	0.141	0.141	0.135	0.135	0.131	0.125	0.136	0.141	0.141	0.141	0.141	0.141	0.141	0.141	0.141	0.135	0.135	0.135	0.153	0.147	0.147	0.153	0.148	0.148	0.148	0.148	0.148
YOR017W	0.168	0.168	0.168	0.168	0.168	0.168	0.168	0.168	0.168	0.168	0.168	0.168	0.168	0.168	0.168	0.168	0.168	0.168	0.168	0.168	0.168	0.168	0.168	0.168	0.168	0.168	0.168	0.168	0.168	0.168	0.168	0.168	0.168	0.168	0.168	0.168	0.168	0.168	0.168	0.168	0.162	0.156	0.169	0.169	0.169	0.169	0.169	0.174	0.174
YPL092W	0.077	0.077	0.077	0.077	0.077	0.071	0.071	0.071	0.071	0.065	0.058	0.058	0.051	0.051	0.046	0.046	0.052	0.052	0.052	0.052	0.052	0.052	0.058	0.058	0.058	0.058	0.065	0.058	0.058	0.052	0.052	0.052	0.058	0.058	0.058	0.058	0.058	0.058	0.058	0.058	0.051	0.051	0.051	0.051	0.051	0.051	0.051	0.051	0.051
YOL142W	0.276	0.269	0.269	0.275	0.275	0.275	0.275	0.275	0.286	0.293	0.293	0.299	0.299	0.299	0.293	0.293	0.298	0.304	0.304	0.304	0.304	0.304	0.309	0.309	0.309	0.309	0.309	0.309	0.309	0.309	0.309	0.309	0.309	0.309	0.309	0.309	0.309	0.309	0.309	0.309	0.309	0.309	0.309	0.309	0.309	0.309	0.309	0.309	0.309
YIL140W	0.229	0.229	0.242	0.242	0.248	0.248	0.231	0.225	0.218	0.224	0.224	0.224	0.229	0.229	0.229	0.229	0.229	0.229	0.234	0.24	0.24	0.234	0.234	0.234	0.234	0.234	0.234	0.234	0.234	0.228	0.228	0.228	0.234	0.234	0.241	0.241	0.241	0.241	0.241	0.241	0.241	0.241	0.241	0.235	0.235	0.235	0.235	0.235	0.235
YGL037C	0	0	0	0	0	0	0	0	0	0	0	0	0	0	0	0	0	0	0	0	0	0	0	0	0	0	0	0	0	0	0	0	0	0	0	0	0	0	0	0	0	0	0	0	0	0	0	0	0
YNL236W	0.058	0.052	0.059	0.059	0.066	0.066	0.066	0.09	0.09	0.09	0.09	0.09	0.09	0.09	0.09	0.085	0.085	0.085	0.085	0.085	0.085	0.085	0.085	0.085	0.072	0.09	0.09	0.09	0.09	0.096	0.096	0.096	0.096	0.096	0.096	0.096	0.096	0.096	0.096	0.096	0.096	0.102	0.102	0.102	0.102	0.102	0.103	0.103	0.121
YOR106W	0.148	0.148	0.148	0.148	0.148	0.148	0.148	0.141	0.141	0.141	0.141	0.141	0.141	0.147	0.147	0.147	0.147	0.147	0.147	0.147	0.147	0.153	0.167	0.168	0.173	0.173	0.173	0.179	0.173	0.179	0.179	0.179	0.179	0.179	0.179	0.179	0.179	0.179	0.185	0.203	0.209	0.221	0.221	0.221	0.221	0.221	0.221	0.221	0.221
YLR073C	0.116	0.122	0.122	0.158	0.158	0.171	0.184	0.184	0.184	0.184	0.184	0.184	0.197	0.203	0.215	0.215	0.215	0.215	0.215	0.215	0.215	0.215	0.215	0.222	0.222	0.222	0.222	0.215	0.215	0.215	0.215	0.215	0.209	0.209	0.209	0.203	0.203	0.209	0.215	0.221	0.221	0.227	0.227	0.227	0.227	0.221	0.221	0.221	0.221
YLL041C	0.161	0.161	0.161	0.161	0.161	0.178	0.178	0.178	0.178	0.178	0.178	0.178	0.178	0.178	0.178	0.178	0.178	0.178	0.178	0.178	0.178	0.178	0.178	0.172	0.172	0.172	0.172	0.172	0.172	0.172	0.172	0.172	0.172	0.172	0.172	0.165	0.165	0.165	0.165	0.165	0.165	0.165	0.165	0.165	0.16	0.16	0.16	0.16	0.16
YLR137W	0.146	0.141	0.134	0.141	0.146	0.146	0.181	0.181	0.181	0.181	0.186	0.186	0.186	0.186	0.186	0.186	0.186	0.186	0.186	0.193	0.2	0.2	0.2	0.2	0.2	0.2	0.186	0.186	0.193	0.206	0.225	0.235	0.235	0.235	0.242	0.242	0.242	0.242	0.254	0.254	0.254	0.254	0.254	0.254	0.26	0.26	0.26	0.26	0.26
YMR275C	0.193	0.193	0.193	0.193	0.193	0.2	0.2	0.211	0.211	0.211	0.211	0.211	0.217	0.217	0.217	0.217	0.217	0.217	0.217	0.224	0.217	0.223	0.217	0.217	0.217	0.217	0.217	0.217	0.211	0.211	0.211	0.211	0.211	0.218	0.218	0.225	0.225	0.225	0.225	0.225	0.225	0.225	0.225	0.225	0.225	0.23	0.23	0.23	0.23
YGR009C	0.19	0.19	0.19	0.19	0.19	0.19	0.19	0.19	0.19	0.19	0.19	0.19	0.19	0.19	0.19	0.19	0.184	0.184	0.184	0.184	0.184	0.184	0.184	0.184	0.184	0.184	0.184	0.184	0.184	0.184	0.184	0.184	0.178	0.178	0.178	0.178	0.178	0.178	0.178	0.178	0.178	0.167	0.167	0.167	0.16	0.16	0.16	0.16	0.167
YGL020C	0.208	0.143	0.143	0.143	0.137	0.137	0.124	0.124	0.124	0.107	0.094	0.094	0.094	0.094	0.094	0.077	0.072	0.072	0.077	0.077	0.084	0.114	0.126	0.126	0.132	0.132	0.149	0.149	0.149	0.149	0.161	0.161	0.161	0.161	0.161	0.166	0.166	0.166	0.166	0.155	0.149	0.155	0.162	0.162	0.167	0.167	0.167	0.184	0.19
YJL124C	0.077	0.077	0.077	0.077	0.077	0.072	0.067	0.067	0.068	0.068	0.068	0.068	0.068	0.068	0.073	0.073	0.084	0.1	0.1	0.1	0.1	0.118	0.118	0.118	0.118	0.124	0.124	0.131	0.131	0.131	0.131	0.149	0.149	0.149	0.149	0.149	0.149	0.149	0.149	0.149	0.149	0.149	0.149	0.149	0.149	0.149	0.149	0.149	0.149
YOR155C	0.169	0.169	0.169	0.169	0.164	0.164	0.152	0.152	0.152	0.152	0.152	0.165	0.2	0.241	0.272	0.313	0.313	0.313	0.313	0.313	0.313	0.313	0.319	0.319	0.319	0.319	0.338	0.338	0.338	0.338	0.349	0.349	0.361	0.361	0.361	0.361	0.361	0.354	0.361	0.372	0.372	0.383	0.383	0.396	0.396	0.396	0.396	0.396	0.396
YNL160W	0.005	0.005	0.005	0.005	0.005	0.005	0.005	0.005	0.005	0.005	0.005	0.005	0.005	0.005	0.005	0.005	0.005	0.005	0.005	0.005	0.005	0.005	0.005	0.005	0.005	0.005	0.005	0.005	0.005	0.005	0.005	0.005	0.005	0.005	0.005	0.005	0.005	0.005	0.005	0.005	0.005	0.005	0.005	0.005	0.005	0.005	0.005	0.005	0.005
YGR133W	0.269	0.269	0.269	0.269	0.269	0.269	0.269	0.274	0.274	0.274	0.274	0.274	0.274	0.274	0.274	0.274	0.274	0.274	0.269	0.275	0.275	0.275	0.281	0.281	0.281	0.281	0.281	0.281	0.281	0.281	0.281	0.281	0.281	0.281	0.281	0.281	0.276	0.276	0.276	0.276	0.276	0.276	0.276	0.271	0.271	0.271	0.271	0.271	0.264
YER178W	0.205	0.205	0.205	0.205	0.205	0.205	0.205	0.205	0.205	0.205	0.205	0.211	0.211	0.204	0.204	0.192	0.192	0.192	0.192	0.192	0.192	0.192	0.192	0.192	0.192	0.192	0.192	0.192	0.186	0.186	0.186	0.179	0.179	0.179	0.179	0.179	0.179	0.174	0.174	0.174	0.173	0.173	0.173	0.173	0.168	0.174	0.174	0.174	0.174
YDL207W	0.12	0.127	0.127	0.127	0.132	0.132	0.138	0.138	0.138	0.143	0.143	0.143	0.143	0.143	0.143	0.143	0.143	0.13	0.143	0.149	0.149	0.149	0.143	0.149	0.155	0.155	0.155	0.155	0.155	0.155	0.149	0.149	0.149	0.155	0.143	0.143	0.143	0.143	0.143	0.143	0.137	0.137	0.137	0.137	0.137	0.137	0.137	0.137	0.137
YKL189W	0.065	0.052	0.052	0.042	0.042	0.035	0.035	0.035	0.035	0.042	0.035	0.035	0.035	0.035	0.035	0.035	0.035	0.035	0.035	0.023	0.018	0.012	0.012	0.012	0.012	0.012	0.012	0.006	0.006	0.006	0.006	0.006	0.006	0.006	0.006	0.006	0.006	0.006	0.006	0.006	0.006	0.013	0.018	0.018	0.018	0.018	0.018	0.018	0.018
YML080W	0.059	0.059	0.065	0.065	0.065	0.065	0.065	0.065	0.065	0.065	0.065	0.065	0.065	0.065	0.065	0.065	0.076	0.076	0.107	0.114	0.114	0.114	0.114	0.114	0.114	0.114	0.114	0.114	0.119	0.113	0.119	0.119	0.126	0.126	0.126	0.126	0.126	0.126	0.126	0.126	0.126	0.126	0.119	0.119	0.119	0.119	0.126	0.131	0.143
YML130C	0.15	0.15	0.15	0.15	0.15	0.15	0.15	0.15	0.15	0.15	0.15	0.15	0.15	0.15	0.15	0.15	0.15	0.15	0.15	0.15	0.15	0.15	0.15	0.15	0.15	0.15	0.15	0.15	0.15	0.15	0.15	0.15	0.15	0.15	0.15	0.15	0.15	0.15	0.145	0.145	0.139	0.139	0.139	0.139	0.132	0.132	0.132	0.139	0.139
YEL066W	0.281	0.281	0.286	0.286	0.286	0.286	0.292	0.292	0.292	0.292	0.292	0.292	0.292	0.292	0.292	0.292	0.299	0.299	0.305	0.305	0.305	0.305	0.305	0.305	0.305	0.287	0.287	0.268	0.261	0.233	0.226	0.226	0.226	0.221	0.186	0.153	0.147	0.147	0.154	0.141	0.141	0.141	0.141	0.141	0.136	0.136	0.142	0.149	0.149
YPL180W	0.194	0.194	0.194	0.201	0.201	0.201	0.201	0.201	0.201	0.195	0.189	0.189	0.189	0.189	0.195	0.195	0.202	0.202	0.202	0.207	0.207	0.207	0.207	0.207	0.207	0.207	0.207	0.207	0.207	0.207	0.213	0.213	0.213	0.213	0.213	0.208	0.208	0.214	0.214	0.214	0.214	0.214	0.214	0.214	0.214	0.214	0.214	0.214	0.214
YHR030C	0.205	0.205	0.205	0.205	0.205	0.2	0.206	0.211	0.211	0.217	0.217	0.224	0.224	0.23	0.23	0.23	0.23	0.23	0.23	0.23	0.23	0.23	0.23	0.23	0.23	0.23	0.23	0.23	0.23	0.23	0.236	0.236	0.236	0.236	0.236	0.236	0.236	0.236	0.236	0.243	0.243	0.243	0.243	0.248	0.255	0.249	0.249	0.249	0.249
YLR025W	0.056	0.043	0.043	0.043	0.056	0.069	0.099	0.117	0.124	0.131	0.142	0.186	0.186	0.186	0.186	0.186	0.186	0.186	0.186	0.186	0.193	0.212	0.212	0.224	0.23	0.23	0.23	0.23	0.23	0.23	0.23	0.23	0.23	0.23	0.236	0.236	0.236	0.23	0.23	0.23	0.235	0.24	0.246	0.239	0.246	0.252	0.252	0.252	0.252
YGL195W	0.235	0.235	0.235	0.254	0.283	0.283	0.283	0.283	0.289	0.289	0.289	0.289	0.289	0.295	0.295	0.295	0.302	0.302	0.302	0.302	0.302	0.302	0.302	0.302	0.302	0.302	0.302	0.296	0.296	0.296	0.302	0.302	0.302	0.308	0.308	0.308	0.308	0.308	0.308	0.308	0.308	0.303	0.303	0.303	0.303	0.303	0.303	0.303	0.308
YLR244C	0.136	0.136	0.136	0.136	0.136	0.136	0.136	0.136	0.136	0.136	0.136	0.148	0.162	0.162	0.162	0.168	0.168	0.168	0.168	0.173	0.173	0.173	0.173	0.173	0.173	0.18	0.18	0.18	0.18	0.18	0.18	0.18	0.18	0.18	0.18	0.18	0.18	0.18	0.18	0.18	0.18	0.18	0.192	0.198	0.198	0.204	0.204	0.204	0.204
YOL033W	0.169	0.174	0.174	0.174	0.174	0.143	0.143	0.138	0.138	0.138	0.138	0.138	0.119	0.119	0.105	0.105	0.105	0.087	0.087	0.094	0.094	0.101	0.107	0.132	0.139	0.139	0.139	0.139	0.139	0.139	0.132	0.132	0.132	0.132	0.132	0.138	0.138	0.156	0.156	0.156	0.156	0.168	0.181	0.181	0.181	0.193	0.193	0.193	0.193
YLR386W	0.192	0.192	0.198	0.191	0.185	0.185	0.18	0.18	0.18	0.18	0.173	0.168	0.156	0.156	0.156	0.156	0.15	0.15	0.144	0.138	0.129	0.118	0.118	0.112	0.106	0.113	0.112	0.112	0.112	0.112	0.112	0.104	0.135	0.129	0.129	0.136	0.136	0.136	0.136	0.136	0.136	0.136	0.136	0.136	0.136	0.136	0.136	0.136	0.147
YPR004C	0.117	0.122	0.122	0.122	0.122	0.122	0.122	0.122	0.122	0.128	0.128	0.128	0.128	0.128	0.128	0.128	0.128	0.128	0.128	0.128	0.128	0.128	0.128	0.134	0.134	0.134	0.134	0.134	0.134	0.134	0.134	0.134	0.134	0.134	0.134	0.134	0.134	0.134	0.134	0.134	0.128	0.128	0.128	0.128	0.128	0.135	0.135	0.135	0.135
YIR037W	0.32	0.32	0.32	0.344	0.344	0.339	0.344	0.351	0.351	0.351	0.351	0.356	0.356	0.356	0.363	0.369	0.369	0.369	0.369	0.383	0.383	0.376	0.382	0.382	0.382	0.382	0.382	0.375	0.375	0.381	0.381	0.375	0.375	0.375	0.375	0.375	0.382	0.382	0.382	0.382	0.382	0.382	0.376	0.382	0.382	0.382	0.382	0.382	0.387
YMR016C	0.006	0.006	0.006	0.006	0.006	0.006	0.006	0.006	0.006	0.006	0.006	0.006	0.006	0.006	0.006	0.006	0.006	0.006	0.006	0.006	0.006	0.006	0.006	0.006	0.006	0.006	0.006	0.006	0.006	0.006	0.006	0.006	0.006	0.006	0.006	0.006	0.006	0.006	0.006	0.006	0.006	0.006	0.006	0.006	0.006	0.006	0.006	0.006	0.006
YFR048W	0.227	0.227	0.227	0.227	0.227	0.227	0.227	0.227	0.227	0.233	0.238	0.238	0.238	0.238	0.238	0.238	0.238	0.238	0.238	0.238	0.238	0.238	0.245	0.245	0.245	0.245	0.245	0.257	0.257	0.257	0.257	0.257	0.257	0.257	0.257	0.257	0.257	0.264	0.264	0.264	0.264	0.264	0.264	0.264	0.264	0.264	0.264	0.264	0.264
YJL006C	0.129	0.129	0.135	0.135	0.135	0.135	0.135	0.135	0.135	0.13	0.13	0.13	0.13	0.13	0.13	0.13	0.13	0.124	0.124	0.124	0.124	0.124	0.124	0.1	0.076	0.05	0.05	0.05	0.05	0.05	0.05	0.05	0.038	0.038	0.038	0.038	0.038	0.032	0.032	0.032	0.032	0.032	0.032	0.032	0.032	0.032	0.032	0.032	0.032
YMR284W	0.102	0.102	0.102	0.102	0.102	0.102	0.102	0.102	0.102	0.102	0.102	0.102	0.085	0.073	0.073	0.056	0.043	0.037	0.037	0.03	0.03	0.03	0.03	0.03	0.03	0.03	0.03	0.03	0.03	0.024	0.018	0.018	0.018	0.018	0.005	0.005	0.005	0.005	0.005	0.005	0	0.018	0.025	0.043	0.043	0.043	0.043	0.043	0.048
YGL145W	0.147	0.147	0.208	0.338	0.338	0.344	0.35	0.35	0.35	0.35	0.35	0.35	0.35	0.369	0.362	0.369	0.369	0.374	0.374	0.381	0.381	0.387	0.387	0.392	0.392	0.392	0.386	0.386	0.391	0.391	0.397	0.397	0.427	0.447	0.453	0.459	0.459	0.471	0.471	0.477	0.477	0.483	0.551	0.551	0.551	0.563	0.563	0.563	0.563
YKR084C	0.161	0.167	0.167	0.173	0.173	0.161	0.161	0.154	0.154	0.154	0.148	0.148	0.112	0.104	0.111	0.104	0.104	0.104	0.104	0.104	0.104	0.104	0.122	0.14	0.14	0.14	0.14	0.152	0.221	0.221	0.22	0.22	0.22	0.22	0.22	0.22	0.22	0.226	0.226	0.226	0.226	0.226	0.226	0.226	0.226	0.226	0.237	0.237	0.243
YKL035W	0.19	0.196	0.196	0.196	0.196	0.196	0.196	0.196	0.196	0.196	0.196	0.196	0.196	0.196	0.196	0.196	0.196	0.196	0.196	0.196	0.196	0.196	0.196	0.196	0.196	0.196	0.196	0.196	0.196	0.196	0.196	0.196	0.191	0.191	0.191	0.191	0.191	0.197	0.197	0.197	0.197	0.197	0.192	0.192	0.192	0.192	0.192	0.185	0.185
YJL042W	0.194	0.194	0.194	0.194	0.194	0.194	0.194	0.188	0.188	0.181	0.142	0.123	0.123	0.123	0.123	0.123	0.123	0.117	0.117	0.117	0.105	0.105	0.099	0.099	0.099	0.087	0.087	0.087	0.082	0.071	0.071	0.065	0.065	0.065	0.065	0.065	0.065	0.07	0.075	0.075	0.075	0.075	0.075	0.075	0.075	0.075	0.075	0.075	0.075
YBR136W	0.255	0.255	0.261	0.261	0.261	0.267	0.267	0.267	0.267	0.267	0.267	0.267	0.267	0.267	0.262	0.267	0.267	0.267	0.267	0.255	0.268	0.255	0.255	0.268	0.263	0.263	0.263	0.268	0.275	0.281	0.281	0.281	0.281	0.282	0.282	0.288	0.288	0.288	0.288	0.288	0.288	0.288	0.295	0.295	0.289	0.289	0.289	0.289	0.289
YLR107W	0.156	0.156	0.156	0.156	0.156	0.173	0.173	0.18	0.18	0.185	0.185	0.192	0.192	0.198	0.198	0.198	0.198	0.198	0.198	0.198	0.191	0.191	0.191	0.191	0.191	0.198	0.198	0.198	0.198	0.198	0.198	0.198	0.198	0.198	0.203	0.203	0.203	0.203	0.203	0.203	0.203	0.209	0.209	0.209	0.209	0.209	0.209	0.209	0.209
YKL059C	0.184	0.198	0.198	0.198	0.204	0.21	0.21	0.21	0.217	0.217	0.217	0.217	0.217	0.217	0.217	0.217	0.217	0.217	0.224	0.224	0.224	0.224	0.224	0.224	0.224	0.224	0.23	0.23	0.23	0.23	0.23	0.23	0.23	0.23	0.23	0.23	0.23	0.23	0.23	0.23	0.224	0.224	0.224	0.224	0.224	0.224	0.224	0.224	0.224
YKL060C	0	0	0	0	0	0	0	0	0	0	0	0	0	0	0	0	0	0	0	0	0	0	0	0	0	0	0	0	0	0	0	0	0	0	0	0	0	0	0	0	0	0	0	0	0	0	0	0	0
YOR219C	0.232	0.237	0.237	0.237	0.237	0.262	0.262	0.262	0.262	0.262	0.262	0.262	0.262	0.281	0.281	0.281	0.281	0.294	0.294	0.294	0.294	0.294	0.294	0.301	0.306	0.306	0.306	0.306	0.306	0.306	0.306	0.306	0.306	0.319	0.319	0.319	0.319	0.319	0.319	0.324	0.324	0.324	0.324	0.324	0.324	0.324	0.324	0.318	0.318
YBR096W	0.28	0.28	0.286	0.286	0.286	0.286	0.286	0.286	0.286	0.286	0.286	0.286	0.286	0.286	0.286	0.286	0.28	0.28	0.28	0.28	0.28	0.28	0.28	0.28	0.28	0.275	0.275	0.275	0.275	0.275	0.275	0.275	0.275	0.275	0.275	0.275	0.275	0.275	0.275	0.268	0.268	0.262	0.262	0.262	0.262	0.262	0.262	0.262	0.262
YIL019W	0.147	0.147	0.147	0.147	0.147	0.147	0.147	0.161	0.161	0.161	0.161	0.161	0.154	0.154	0.154	0.154	0.154	0.154	0.147	0.141	0.16	0.16	0.16	0.16	0.16	0.16	0.16	0.16	0.16	0.16	0.16	0.154	0.147	0.147	0.147	0.153	0.153	0.159	0.159	0.164	0.164	0.164	0.164	0.164	0.164	0.164	0.158	0.158	0.152
YOL086C	0.101	0.095	0.095	0.095	0.095	0.095	0.095	0.095	0.095	0.095	0.095	0.089	0.096	0.096	0.096	0.096	0.096	0.096	0.096	0.096	0.096	0.096	0.096	0.096	0.102	0.102	0.108	0.108	0.108	0.108	0.108	0.108	0.108	0.108	0.108	0.102	0.102	0.102	0.102	0.102	0.102	0.102	0.102	0.102	0.102	0.102	0.102	0.102	0.102
YBR236C	0.319	0.331	0.331	0.338	0.338	0.344	0.35	0.35	0.362	0.362	0.362	0.362	0.362	0.362	0.362	0.362	0.362	0.376	0.388	0.388	0.388	0.4	0.4	0.4	0.4	0.405	0.405	0.411	0.411	0.411	0.411	0.411	0.411	0.406	0.406	0.406	0.406	0.406	0.406	0.406	0.406	0.406	0.406	0.406	0.406	0.406	0.406	0.406	0.412
YJL053W	0.251	0.251	0.251	0.251	0.251	0.251	0.257	0.257	0.257	0.257	0.262	0.262	0.262	0.262	0.262	0.262	0.262	0.262	0.262	0.262	0.262	0.262	0.262	0.269	0.269	0.269	0.269	0.269	0.269	0.269	0.269	0.262	0.262	0.262	0.262	0.262	0.262	0.262	0.262	0.262	0.262	0.262	0.262	0.262	0.262	0.262	0.262	0.262	0.262
YDL014W	0.254	0.247	0.247	0.247	0.247	0.254	0.254	0.254	0.254	0.254	0.254	0.254	0.248	0.236	0.226	0.219	0.219	0.219	0.219	0.219	0.219	0.219	0.219	0.219	0.207	0.207	0.207	0.207	0.207	0.207	0.207	0.207	0.207	0.207	0.202	0.202	0.202	0.202	0.202	0.196	0.191	0.191	0.191	0.185	0.185	0.185	0.154	0.154	0.148
YPL146C	0.152	0.152	0.152	0.152	0.152	0.147	0.147	0.147	0.147	0.147	0.147	0.147	0.147	0.147	0.147	0.147	0.147	0.147	0.147	0.147	0.147	0.147	0.147	0.147	0.147	0.147	0.147	0.147	0.147	0.147	0.129	0.129	0.129	0.129	0.129	0.129	0.116	0.116	0.116	0.116	0.116	0.116	0.116	0.116	0.116	0.103	0.103	0.103	0.103
YMR136W	0.038	0.038	0.038	0.038	0.038	0.038	0.038	0.038	0.038	0.038	0.038	0.038	0.038	0.038	0.038	0.038	0.038	0.038	0.038	0.038	0.038	0.044	0.039	0.039	0.039	0.033	0.033	0.033	0.033	0.033	0.033	0.033	0.033	0.033	0.033	0.033	0.033	0.033	0.033	0.033	0.033	0.033	0.033	0.033	0.033	0.033	0.038	0.044	0.044
YOL129W	0.14	0.146	0.146	0.146	0.146	0.152	0.165	0.165	0.165	0.165	0.165	0.165	0.165	0.165	0.165	0.17	0.17	0.17	0.17	0.17	0.17	0.17	0.17	0.17	0.17	0.17	0.17	0.17	0.17	0.17	0.17	0.17	0.17	0.17	0.17	0.17	0.17	0.17	0.17	0.17	0.164	0.164	0.164	0.157	0.157	0.157	0.157	0.164	0.164
YGR183C	0.149	0.149	0.149	0.149	0.149	0.149	0.149	0.149	0.149	0.149	0.149	0.143	0.143	0.143	0.143	0.143	0.143	0.143	0.143	0.143	0.143	0.148	0.148	0.148	0.148	0.148	0.148	0.148	0.148	0.148	0.142	0.142	0.142	0.142	0.142	0.142	0.148	0.148	0.148	0.148	0.148	0.148	0.148	0.138	0.132	0.132	0.126	0.126	0.126
YOR163W	0.019	0.019	0.019	0.019	0.019	0.013	0.013	0.013	0.013	0.013	0.013	0.013	0.013	0.013	0.013	0.013	0.013	0.013	0.013	0.013	0.013	0.013	0.013	0.018	0.018	0.018	0.018	0.018	0.018	0.018	0.018	0.018	0.018	0.018	0.018	0.018	0.024	0.024	0.024	0.024	0.024	0.024	0.024	0.024	0.024	0.024	0.024	0.024	0.024
YNL102W	0.132	0.132	0.132	0.139	0.139	0.139	0.139	0.139	0.139	0.132	0.132	0.132	0.132	0.132	0.138	0.138	0.138	0.138	0.138	0.138	0.143	0.143	0.143	0.143	0.143	0.143	0.143	0.148	0.148	0.148	0.148	0.148	0.148	0.148	0.148	0.148	0.148	0.155	0.155	0.155	0.155	0.155	0.155	0.155	0.155	0.155	0.155	0.155	0.155
YBR179C	0.037	0.037	0.037	0.037	0.037	0.037	0.037	0.037	0.037	0.037	0.03	0.018	0.018	0.018	0.018	0.012	0.012	0.012	0.012	0.012	0.012	0.012	0.012	0.012	0.012	0.012	0.012	0.005	0.005	0.012	0.012	0.012	0.018	0.018	0.018	0.013	0.013	0.013	0.013	0.013	0.013	0.013	0.013	0.013	0.013	0.013	0.013	0.018	0.018
YJL165C	0.258	0.264	0.27	0.277	0.295	0.295	0.295	0.295	0.295	0.295	0.3	0.3	0.3	0.3	0.3	0.3	0.3	0.307	0.307	0.307	0.307	0.307	0.307	0.307	0.307	0.307	0.307	0.307	0.307	0.307	0.307	0.307	0.307	0.307	0.307	0.307	0.314	0.314	0.314	0.314	0.314	0.314	0.314	0.314	0.314	0.314	0.314	0.314	0.314
YLL009C	0.363	0.363	0.356	0.356	0.356	0.356	0.356	0.356	0.356	0.356	0.356	0.356	0.344	0.344	0.338	0.338	0.338	0.338	0.338	0.338	0.332	0.332	0.332	0.332	0.332	0.332	0.325	0.325	0.325	0.325	0.325	0.312	0.305	0.305	0.305	0.305	0.305	0.299	0.299	0.299	0.299	0.287	0.275	0.269	0.269	0.269	0.269	0.275	0.275
YDR499W	0.065	0.065	0.065	0.065	0.065	0.065	0.071	0.082	0.082	0.082	0.082	0.094	0.094	0.094	0.094	0.094	0.094	0.094	0.088	0.088	0.088	0.088	0.088	0.094	0.101	0.101	0.101	0.101	0.101	0.101	0.101	0.107	0.107	0.107	0.107	0.107	0.107	0.107	0.113	0.113	0.113	0.113	0.113	0.113	0.113	0.113	0.113	0.113	0.113
YOR010C	0.119	0.119	0.119	0.126	0.126	0.126	0.126	0.131	0.15	0.168	0.174	0.174	0.174	0.174	0.174	0.174	0.18	0.18	0.198	0.198	0.198	0.198	0.198	0.198	0.198	0.198	0.198	0.203	0.203	0.185	0.185	0.196	0.201	0.218	0.218	0.218	0.218	0.218	0.218	0.218	0.218	0.205	0.205	0.205	0.205	0.205	0.211	0.211	0.211
YNL113W	0.346	0.346	0.346	0.346	0.346	0.346	0.346	0.346	0.346	0.346	0.346	0.346	0.346	0.346	0.346	0.346	0.346	0.346	0.346	0.341	0.341	0.328	0.328	0.328	0.322	0.298	0.287	0.287	0.287	0.256	0.244	0.244	0.244	0.244	0.244	0.238	0.201	0.196	0.196	0.19	0.19	0.19	0.177	0.177	0.177	0.177	0.177	0.177	0.177
YFR016C	0.103	0.117	0.117	0.117	0.117	0.123	0.13	0.13	0.13	0.147	0.147	0.147	0.147	0.147	0.147	0.147	0.153	0.153	0.153	0.153	0.153	0.153	0.147	0.147	0.147	0.147	0.147	0.147	0.147	0.152	0.152	0.152	0.152	0.152	0.152	0.152	0.152	0.152	0.152	0.152	0.152	0.146	0.146	0.146	0.146	0.146	0.146	0.146	0.146
YDR065W	0.096	0.096	0.096	0.096	0.102	0.102	0.102	0.102	0.108	0.108	0.108	0.108	0.108	0.108	0.108	0.108	0.102	0.102	0.108	0.108	0.108	0.102	0.102	0.102	0.102	0.096	0.096	0.096	0.096	0.096	0.096	0.096	0.096	0.096	0.096	0.096	0.09	0.09	0.09	0.09	0.09	0.09	0.091	0.091	0.091	0.091	0.091	0.091	0.085
YER048W-A	0.13	0.13	0.13	0.13	0.13	0.13	0.13	0.13	0.124	0.118	0.118	0.118	0.113	0.106	0.106	0.106	0.106	0.106	0.106	0.106	0.106	0.1	0.093	0.093	0.093	0.093	0.093	0.093	0.093	0.093	0.093	0.082	0.082	0.082	0.082	0.082	0.082	0.075	0.075	0.075	0.075	0.075	0.075	0.075	0.069	0.062	0.062	0.062	0.062
YHR204W	0.012	0.012	0.012	0.012	0.012	0.012	0.012	0.012	0.012	0.012	0.012	0.012	0.012	0.012	0.012	0.012	0.012	0.012	0.012	0.012	0.012	0.012	0.012	0.012	0.012	0.012	0.012	0.012	0.012	0.012	0.012	0.012	0.012	0.012	0.012	0.012	0.012	0.012	0.012	0.012	0.012	0.012	0.005	0.005	0.005	0.005	0.005	0.005	0.005
YMR168C	0.208	0.227	0.227	0.234	0.24	0.234	0.234	0.234	0.234	0.228	0.228	0.228	0.228	0.222	0.215	0.208	0.208	0.209	0.209	0.209	0.209	0.222	0.222	0.228	0.228	0.228	0.228	0.228	0.228	0.228	0.228	0.228	0.228	0.228	0.234	0.234	0.234	0.234	0.234	0.234	0.217	0.211	0.211	0.211	0.211	0.211	0.217	0.217	0.217
YKL064W	0.141	0.141	0.141	0.141	0.141	0.141	0.141	0.141	0.141	0.141	0.13	0.13	0.13	0.13	0.13	0.13	0.123	0.123	0.123	0.123	0.123	0.123	0.123	0.123	0.123	0.123	0.123	0.123	0.123	0.118	0.118	0.118	0.118	0.113	0.113	0.113	0.113	0.113	0.113	0.106	0.106	0.101	0.101	0.088	0.082	0.069	0.058	0.058	0.058
YBR041W	0.094	0.1	0.123	0.163	0.163	0.163	0.163	0.168	0.173	0.203	0.203	0.203	0.203	0.209	0.216	0.234	0.234	0.229	0.229	0.229	0.229	0.235	0.235	0.242	0.242	0.242	0.248	0.248	0.248	0.243	0.243	0.243	0.248	0.248	0.248	0.248	0.248	0.248	0.248	0.248	0.248	0.248	0.248	0.255	0.255	0.255	0.255	0.255	0.255
YIR018W	0.144	0.144	0.144	0.144	0.132	0.132	0.125	0.125	0.125	0.125	0.125	0.125	0.125	0.118	0.118	0.118	0.112	0.105	0.105	0.105	0.105	0.105	0.105	0.105	0.099	0.099	0.099	0.099	0.099	0.099	0.093	0.093	0.093	0.093	0.087	0.087	0.092	0.092	0.092	0.092	0.092	0.092	0.092	0.092	0.092	0.092	0.092	0.092	0.092
YJR116W	0.136	0.136	0.136	0.131	0.131	0.131	0.131	0.131	0.131	0.131	0.131	0.131	0.131	0.131	0.131	0.131	0.131	0.131	0.131	0.131	0.125	0.119	0.119	0.119	0.119	0.119	0.119	0.119	0.119	0.119	0.113	0.113	0.113	0.113	0.118	0.118	0.118	0.118	0.118	0.118	0.118	0.118	0.118	0.125	0.125	0.132	0.132	0.132	0.132
YPL049C	0.205	0.205	0.205	0.205	0.205	0.205	0.205	0.211	0.211	0.218	0.218	0.218	0.218	0.218	0.206	0.206	0.206	0.206	0.212	0.212	0.219	0.219	0.219	0.206	0.206	0.206	0.201	0.201	0.201	0.201	0.201	0.201	0.201	0.195	0.195	0.201	0.201	0.201	0.201	0.201	0.201	0.201	0.207	0.207	0.207	0.207	0.207	0.202	0.202
YDR194C	0.222	0.222	0.222	0.222	0.222	0.222	0.222	0.222	0.222	0.222	0.222	0.222	0.222	0.222	0.222	0.222	0.222	0.216	0.216	0.216	0.216	0.216	0.216	0.216	0.216	0.216	0.216	0.216	0.216	0.216	0.216	0.216	0.216	0.216	0.216	0.216	0.216	0.216	0.216	0.216	0.216	0.216	0.21	0.21	0.21	0.21	0.204	0.204	0.204
YPL046C	0.086	0.092	0.098	0.103	0.115	0.115	0.115	0.115	0.115	0.134	0.134	0.139	0.144	0.144	0.144	0.15	0.15	0.15	0.15	0.15	0.15	0.15	0.15	0.15	0.15	0.155	0.155	0.155	0.174	0.174	0.174	0.179	0.185	0.223	0.223	0.223	0.241	0.241	0.247	0.265	0.265	0.283	0.283	0.289	0.289	0.289	0.289	0.289	0.296
YBR010W	0.086	0.086	0.086	0.081	0.081	0.057	0.034	0.034	0.034	0.034	0.034	0.034	0.034	0.034	0.034	0.034	0.034	0.034	0.034	0.034	0.034	0.034	0.034	0.034	0.028	0.022	0.022	0.022	0.022	0.022	0.022	0.022	0.022	0.022	0.022	0.022	0.022	0.022	0.017	0.005	0.005	0.011	0.011	0.011	0.011	0.011	0.011	0.011	0.011
YPL216W	0.19	0.197	0.197	0.197	0.197	0.197	0.197	0.197	0.203	0.198	0.198	0.198	0.204	0.204	0.204	0.204	0.204	0.204	0.204	0.204	0.204	0.21	0.205	0.206	0.211	0.243	0.243	0.243	0.249	0.249	0.249	0.249	0.249	0.249	0.249	0.249	0.249	0.249	0.249	0.255	0.255	0.255	0.255	0.255	0.255	0.262	0.267	0.267	0.273
YJL079C	0.024	0.024	0.024	0.024	0.024	0.024	0.024	0.024	0.024	0.024	0.024	0.024	0.024	0.024	0.03	0.03	0.03	0.03	0.03	0.03	0.03	0.03	0.037	0.037	0.037	0.043	0.043	0.043	0.043	0.043	0.043	0.06	0.066	0.066	0.066	0.066	0.066	0.066	0.066	0.066	0.066	0.066	0.066	0.066	0.066	0.066	0.071	0.071	0.077
YDR506C	0.006	0.006	0.006	0.006	0.006	0.006	0.006	0.006	0.006	0.006	0.006	0.006	0.006	0.006	0.006	0.006	0.006	0.006	0.006	0.006	0.006	0.006	0.006	0.006	0.006	0.006	0.006	0.006	0.006	0.006	0.006	0.006	0.006	0.006	0.006	0.006	0.006	0.006	0.006	0.006	0.013	0.013	0.025	0.025	0.025	0.025	0.025	0.025	0.025
YPL208W	0.059	0.079	0.079	0.079	0.079	0.079	0.079	0.085	0.085	0.085	0.085	0.085	0.085	0.079	0.072	0.077	0.077	0.077	0.077	0.077	0.108	0.108	0.108	0.108	0.108	0.115	0.115	0.103	0.126	0.132	0.132	0.132	0.132	0.132	0.138	0.143	0.149	0.149	0.149	0.149	0.149	0.149	0.149	0.156	0.156	0.156	0.156	0.156	0.156
YIL084C	0.175	0.158	0.145	0.14	0.14	0.133	0.139	0.133	0.133	0.133	0.133	0.14	0.14	0.145	0.145	0.145	0.145	0.145	0.145	0.139	0.139	0.139	0.127	0.139	0.139	0.149	0.149	0.156	0.156	0.15	0.15	0.15	0.15	0.15	0.144	0.139	0.138	0.138	0.143	0.143	0.143	0.143	0.143	0.154	0.137	0.13	0.13	0.137	0.137
YER183C	0.094	0.094	0.094	0.094	0.087	0.082	0.076	0.07	0.07	0.065	0.065	0.065	0.071	0.077	0.077	0.077	0.084	0.09	0.09	0.09	0.09	0.085	0.085	0.085	0.085	0.085	0.085	0.085	0.085	0.085	0.085	0.09	0.096	0.102	0.102	0.102	0.102	0.102	0.102	0.102	0.102	0.108	0.108	0.108	0.102	0.102	0.102	0.102	0.102
YMR229C	0.124	0.124	0.124	0.124	0.124	0.124	0.131	0.138	0.138	0.138	0.138	0.138	0.144	0.139	0.133	0.133	0.133	0.14	0.14	0.14	0.146	0.146	0.146	0.146	0.146	0.146	0.146	0.146	0.141	0.141	0.141	0.141	0.141	0.141	0.141	0.141	0.141	0.141	0.141	0.141	0.141	0.141	0.141	0.124	0.124	0.124	0.124	0.117	0.117
YPR137W	0.281	0.271	0.259	0.252	0.214	0.214	0.202	0.202	0.202	0.202	0.189	0.183	0.172	0.166	0.161	0.161	0.161	0.161	0.161	0.161	0.161	0.161	0.161	0.161	0.161	0.154	0.154	0.117	0.117	0.117	0.117	0.105	0.1	0.1	0.1	0.1	0.093	0.093	0.093	0.105	0.105	0.105	0.1	0.1	0.1	0.099	0.099	0.104	0.104
YGL108C	0.097	0.097	0.097	0.108	0.119	0.119	0.119	0.119	0.119	0.124	0.124	0.13	0.13	0.13	0.136	0.136	0.136	0.136	0.136	0.136	0.136	0.136	0.136	0.136	0.136	0.136	0.136	0.152	0.152	0.152	0.152	0.152	0.152	0.145	0.145	0.139	0.139	0.157	0.157	0.163	0.163	0.17	0.17	0.17	0.163	0.163	0.163	0.163	0.163
YBL064C	0.246	0.246	0.24	0.24	0.246	0.246	0.246	0.246	0.246	0.239	0.239	0.239	0.239	0.246	0.246	0.239	0.239	0.239	0.239	0.239	0.239	0.239	0.239	0.239	0.239	0.246	0.246	0.246	0.246	0.246	0.246	0.253	0.253	0.253	0.253	0.253	0.253	0.253	0.259	0.247	0.253	0.259	0.259	0.259	0.259	0.259	0.259	0.253	0.231
YCR042C	0.104	0.123	0.123	0.123	0.123	0.123	0.123	0.123	0.123	0.123	0.123	0.123	0.13	0.13	0.13	0.13	0.136	0.136	0.142	0.142	0.149	0.149	0.149	0.149	0.149	0.149	0.149	0.149	0.149	0.149	0.149	0.149	0.155	0.155	0.162	0.162	0.155	0.155	0.155	0.155	0.155	0.155	0.155	0.155	0.155	0.155	0.155	0.155	0.155
YGL048C	0.169	0.157	0.151	0.151	0.158	0.175	0.175	0.175	0.181	0.181	0.181	0.193	0.193	0.193	0.2	0.2	0.2	0.206	0.206	0.206	0.212	0.212	0.212	0.2	0.2	0.2	0.2	0.2	0.2	0.2	0.2	0.2	0.181	0.188	0.188	0.188	0.188	0.181	0.175	0.188	0.188	0.188	0.188	0.175	0.175	0.181	0.181	0.181	0.181
YJL203W	0.029	0.029	0.029	0.024	0.024	0.024	0.024	0.024	0.024	0.036	0.036	0.036	0.036	0.029	0.029	0.029	0.035	0.041	0.046	0.046	0.046	0.046	0.052	0.052	0.047	0.047	0.047	0.047	0.059	0.059	0.059	0.059	0.059	0.059	0.059	0.059	0.059	0.066	0.066	0.066	0.066	0.066	0.066	0.066	0.066	0.06	0.06	0.067	0.067
YOR030W	0.195	0.195	0.195	0.195	0.201	0.201	0.201	0.211	0.211	0.211	0.211	0.211	0.211	0.211	0.224	0.224	0.224	0.224	0.234	0.24	0.24	0.24	0.252	0.259	0.259	0.259	0.259	0.259	0.264	0.264	0.264	0.27	0.27	0.27	0.27	0.27	0.27	0.27	0.27	0.27	0.27	0.27	0.27	0.27	0.27	0.27	0.27	0.27	0.27
YCR015C	0	0	0	0	0	0	0	0	0	0	0	0	0	0	0	0	0	0	0	0	0	0	0	0	0	0	0	0	0	0	0	0	0	0	0	0	0	0	0	0	0	0	0	0	0.012	0.012	0.012	0.012	0.012
YGR079W	0.091	0.091	0.091	0.091	0.091	0.091	0.091	0.103	0.103	0.103	0.103	0.103	0.103	0.103	0.103	0.103	0.117	0.117	0.117	0.117	0.117	0.123	0.117	0.117	0.117	0.117	0.117	0.117	0.117	0.117	0.117	0.117	0.117	0.117	0.117	0.117	0.117	0.123	0.123	0.148	0.148	0.148	0.148	0.148	0.148	0.148	0.148	0.148	0.148
YOL159C-A	0.164	0.164	0.169	0.169	0.169	0.169	0.157	0.157	0.157	0.157	0.164	0.164	0.164	0.164	0.17	0.175	0.188	0.188	0.188	0.188	0.188	0.188	0.194	0.194	0.194	0.181	0.181	0.181	0.181	0.181	0.188	0.188	0.188	0.188	0.188	0.188	0.188	0.188	0.188	0.188	0.188	0.188	0.188	0.188	0.188	0.175	0.169	0.169	0.181
YPR056W	0.123	0.129	0.135	0.135	0.135	0.135	0.135	0.14	0.14	0.14	0.134	0.134	0.14	0.14	0.14	0.152	0.152	0.159	0.159	0.159	0.159	0.159	0.177	0.177	0.197	0.197	0.203	0.203	0.214	0.214	0.214	0.214	0.214	0.214	0.214	0.214	0.214	0.22	0.22	0.22	0.233	0.233	0.233	0.233	0.233	0.233	0.239	0.239	0.239
YOL065C	0.233	0.233	0.238	0.238	0.238	0.233	0.214	0.214	0.214	0.214	0.214	0.197	0.197	0.197	0.197	0.197	0.197	0.197	0.197	0.197	0.197	0.185	0.179	0.135	0.129	0.129	0.129	0.129	0.129	0.129	0.129	0.129	0.129	0.129	0.129	0.134	0.146	0.147	0.15	0.15	0.15	0.163	0.189	0.195	0.195	0.189	0.195	0.195	0.201
YER086W	0.352	0.352	0.352	0.352	0.352	0.352	0.352	0.352	0.352	0.364	0.364	0.364	0.364	0.364	0.364	0.359	0.359	0.365	0.36	0.36	0.36	0.36	0.36	0.36	0.332	0.332	0.332	0.332	0.332	0.332	0.325	0.325	0.312	0.312	0.312	0.312	0.312	0.312	0.292	0.299	0.299	0.299	0.299	0.292	0.292	0.292	0.292	0.292	0.292
YEL016C	0.282	0.289	0.294	0.3	0.3	0.3	0.3	0.305	0.312	0.312	0.312	0.324	0.324	0.33	0.323	0.323	0.323	0.323	0.323	0.323	0.323	0.33	0.33	0.33	0.33	0.336	0.336	0.342	0.342	0.342	0.336	0.342	0.342	0.342	0.342	0.335	0.335	0.335	0.335	0.335	0.335	0.335	0.335	0.335	0.335	0.329	0.334	0.334	0.334
YPR048W	0.081	0.081	0.081	0.093	0.093	0.093	0.093	0.093	0.099	0.099	0.092	0.092	0.104	0.104	0.116	0.116	0.116	0.116	0.116	0.121	0.146	0.146	0.146	0.152	0.152	0.158	0.158	0.158	0.158	0.158	0.169	0.169	0.169	0.169	0.169	0.169	0.175	0.17	0.17	0.176	0.182	0.182	0.195	0.195	0.201	0.201	0.201	0.201	0.201
YPR020W	0.135	0.148	0.186	0.186	0.186	0.186	0.186	0.192	0.197	0.203	0.221	0.221	0.228	0.228	0.228	0.228	0.228	0.228	0.222	0.222	0.222	0.222	0.222	0.229	0.235	0.235	0.235	0.235	0.235	0.235	0.235	0.241	0.241	0.241	0.241	0.241	0.247	0.254	0.254	0.254	0.254	0.26	0.26	0.26	0.26	0.26	0.26	0.26	0.24
YNL025C	0.122	0.122	0.122	0.122	0.122	0.122	0.122	0.122	0.122	0.122	0.122	0.122	0.122	0.122	0.122	0.122	0.122	0.122	0.122	0.122	0.117	0.117	0.122	0.122	0.122	0.122	0.122	0.122	0.122	0.122	0.122	0.122	0.122	0.116	0.116	0.116	0.116	0.116	0.116	0.116	0.116	0.116	0.116	0.116	0.116	0.116	0.103	0.103	0.103
YPL026C	0.018	0.018	0.018	0.018	0.018	0.018	0.018	0.018	0.018	0.018	0.018	0.018	0.018	0.018	0.018	0.018	0.018	0.018	0.018	0.018	0.018	0.018	0.018	0.018	0.018	0.018	0.018	0.018	0.018	0.018	0.018	0.018	0.018	0.018	0.018	0.018	0.018	0.018	0.018	0.018	0.018	0.018	0.018	0.018	0.018	0.018	0.018	0.018	0.018
YOR159C	0.116	0.116	0.116	0.116	0.116	0.116	0.134	0.14	0.14	0.14	0.14	0.14	0.14	0.14	0.14	0.146	0.151	0.151	0.163	0.163	0.163	0.163	0.168	0.174	0.174	0.18	0.18	0.18	0.18	0.191	0.191	0.191	0.191	0.191	0.191	0.191	0.191	0.191	0.191	0.184	0.184	0.184	0.184	0.184	0.184	0.184	0.184	0.191	0.191
YDR037W	0.029	0.029	0.029	0.029	0.029	0.029	0.029	0.029	0.029	0.029	0.029	0.029	0.029	0.034	0.034	0.034	0.034	0.034	0.034	0.034	0.034	0.034	0.034	0.034	0.034	0.034	0.034	0.034	0.034	0.041	0.046	0.046	0.046	0.046	0.046	0.046	0.046	0.046	0.046	0.051	0.051	0.051	0.051	0.051	0.051	0.051	0.051	0.064	0.064
YJL085W	0.08	0.08	0.08	0.102	0.102	0.102	0.102	0.102	0.109	0.115	0.115	0.115	0.115	0.115	0.115	0.133	0.133	0.133	0.133	0.133	0.133	0.133	0.133	0.133	0.145	0.145	0.145	0.145	0.145	0.145	0.145	0.145	0.145	0.145	0.139	0.139	0.139	0.139	0.139	0.139	0.145	0.145	0.145	0.145	0.145	0.145	0.145	0.145	0.145
YMR042W	0.114	0.114	0.114	0.114	0.114	0.114	0.126	0.132	0.132	0.132	0.139	0.139	0.139	0.139	0.139	0.139	0.139	0.139	0.139	0.139	0.139	0.139	0.139	0.139	0.139	0.139	0.139	0.139	0.139	0.139	0.139	0.139	0.139	0.139	0.139	0.139	0.139	0.139	0.139	0.145	0.151	0.151	0.151	0.151	0.151	0.151	0.151	0.151	0.151
YCR063W	0.057	0.05	0.05	0.05	0.05	0.05	0.05	0.05	0.05	0.05	0.05	0.05	0.05	0.05	0.05	0.05	0.05	0.05	0.05	0.05	0.043	0.043	0.043	0.043	0.043	0.043	0.043	0.043	0.037	0.032	0.032	0.032	0.032	0.025	0.025	0.025	0.025	0.025	0.018	0.018	0.03	0.03	0.03	0.03	0.03	0.03	0.03	0.03	0.03
YNR030W	0.152	0.152	0.164	0.175	0.175	0.175	0.211	0.211	0.211	0.211	0.211	0.211	0.211	0.211	0.216	0.216	0.216	0.223	0.223	0.223	0.223	0.223	0.223	0.229	0.229	0.229	0.229	0.229	0.229	0.223	0.223	0.223	0.223	0.223	0.223	0.223	0.223	0.223	0.223	0.223	0.23	0.23	0.23	0.23	0.23	0.23	0.23	0.23	0.223
YLR209C	0.012	0.012	0.025	0.037	0.037	0.037	0.061	0.067	0.085	0.085	0.085	0.085	0.085	0.097	0.097	0.097	0.097	0.097	0.097	0.097	0.097	0.103	0.103	0.103	0.103	0.103	0.117	0.117	0.117	0.117	0.117	0.117	0.117	0.117	0.117	0.117	0.117	0.117	0.117	0.122	0.122	0.122	0.135	0.135	0.135	0.135	0.135	0.135	0.135
YJL190C	0	0	0	0	0	0	0	0	0	0	0.006	0.006	0.006	0.006	0.006	0.006	0.006	0.006	0.006	0.006	0.006	0.006	0.006	0.006	0.006	0.006	0.006	0.006	0.006	0.006	0.006	0.006	0.012	0.012	0.012	0.012	0.012	0.012	0.012	0.012	0.012	0.012	0.012	0.012	0.012	0.012	0.012	0.012	0.012
YDL088C	0.198	0.198	0.198	0.198	0.198	0.198	0.198	0.198	0.198	0.198	0.198	0.198	0.198	0.198	0.198	0.198	0.204	0.204	0.204	0.204	0.204	0.204	0.204	0.204	0.204	0.204	0.204	0.204	0.204	0.204	0.204	0.204	0.204	0.21	0.21	0.21	0.21	0.21	0.216	0.216	0.216	0.216	0.216	0.216	0.223	0.223	0.217	0.217	0.217
YBR268W	0.163	0.163	0.163	0.163	0.163	0.163	0.163	0.163	0.163	0.163	0.163	0.163	0.176	0.182	0.182	0.189	0.189	0.189	0.195	0.2	0.187	0.187	0.187	0.187	0.187	0.187	0.193	0.193	0.193	0.193	0.199	0.199	0.199	0.199	0.199	0.199	0.199	0.204	0.204	0.204	0.204	0.204	0.204	0.198	0.198	0.198	0.204	0.204	0.204
YNL256W	0.073	0.073	0.073	0.08	0.129	0.129	0.129	0.135	0.135	0.135	0.141	0.141	0.141	0.135	0.135	0.135	0.135	0.135	0.141	0.141	0.147	0.147	0.153	0.153	0.147	0.152	0.152	0.152	0.152	0.165	0.165	0.165	0.165	0.165	0.165	0.165	0.165	0.171	0.176	0.177	0.177	0.177	0.177	0.177	0.177	0.177	0.177	0.177	0.177
YBR253W	0.148	0.148	0.148	0.155	0.179	0.203	0.203	0.203	0.203	0.203	0.214	0.214	0.214	0.214	0.214	0.214	0.214	0.214	0.214	0.214	0.214	0.214	0.214	0.214	0.214	0.214	0.214	0.214	0.214	0.214	0.214	0.22	0.22	0.22	0.225	0.225	0.225	0.225	0.225	0.225	0.225	0.225	0.225	0.225	0.225	0.225	0.225	0.232	0.232
YPL242C	0.086	0.086	0.086	0.086	0.092	0.092	0.092	0.092	0.092	0.092	0.092	0.092	0.092	0.092	0.092	0.092	0.092	0.092	0.092	0.099	0.099	0.099	0.099	0.099	0.099	0.099	0.099	0.099	0.099	0.099	0.099	0.099	0.099	0.099	0.099	0.099	0.099	0.093	0.093	0.093	0.093	0.093	0.087	0.087	0.087	0.087	0.087	0.092	0.092
YPL256C	0.066	0.066	0.066	0.066	0.072	0.072	0.072	0.072	0.066	0.066	0.066	0.066	0.066	0.066	0.066	0.066	0.066	0.066	0.066	0.066	0.066	0.066	0.066	0.066	0.066	0.066	0.066	0.066	0.066	0.066	0.054	0.054	0.054	0.054	0.054	0.054	0.054	0.049	0.049	0.049	0.049	0.049	0.049	0.049	0.049	0.049	0.049	0.049	0.049
YBR054W	0.102	0.102	0.102	0.102	0.102	0.102	0.102	0.102	0.102	0.102	0.102	0.102	0.102	0.102	0.102	0.102	0.102	0.102	0.102	0.102	0.108	0.108	0.115	0.115	0.115	0.115	0.115	0.121	0.121	0.121	0.121	0.121	0.121	0.121	0.121	0.121	0.121	0.121	0.121	0.121	0.115	0.115	0.115	0.115	0.115	0.115	0.115	0.115	0.115
YOR220W	0.197	0.197	0.197	0.197	0.202	0.202	0.202	0.202	0.202	0.202	0.202	0.202	0.197	0.197	0.197	0.197	0.203	0.203	0.197	0.202	0.208	0.208	0.214	0.214	0.214	0.214	0.214	0.214	0.214	0.214	0.214	0.214	0.214	0.214	0.214	0.214	0.214	0.214	0.214	0.214	0.214	0.214	0.225	0.225	0.225	0.225	0.225	0.225	0.225
YPR029C	0.006	0.006	0.025	0.025	0.043	0.043	0.043	0.043	0.043	0.043	0.043	0.05	0.05	0.05	0.05	0.05	0.05	0.056	0.061	0.061	0.09	0.12	0.126	0.144	0.144	0.144	0.144	0.144	0.144	0.144	0.144	0.144	0.144	0.144	0.144	0.144	0.144	0.144	0.144	0.144	0.144	0.144	0.144	0.15	0.15	0.15	0.15	0.15	0.157
YJR105W	0.047	0.047	0.042	0.042	0.042	0.042	0.042	0.042	0.042	0.042	0.042	0.042	0.042	0.042	0.042	0.042	0.042	0.042	0.042	0.018	0.018	0.018	0.018	0.011	0.005	0.005	0.005	0.005	0.005	0.005	0.011	0.017	0.017	0.017	0.017	0.017	0.017	0.017	0.017	0.017	0.017	0.017	0.017	0.017	0.017	0.017	0.017	0.017	0.017
YLR189C	0.116	0.122	0.122	0.122	0.122	0.122	0.116	0.116	0.116	0.116	0.116	0.116	0.116	0.109	0.109	0.109	0.109	0.109	0.103	0.073	0.056	0.056	0.056	0.049	0.054	0.061	0.067	0.067	0.079	0.072	0.079	0.079	0.079	0.079	0.079	0.079	0.079	0.079	0.079	0.079	0.079	0.079	0.089	0.089	0.089	0.089	0.089	0.09	0.09
YBR207W	0.287	0.287	0.287	0.287	0.287	0.287	0.287	0.287	0.287	0.287	0.275	0.287	0.281	0.281	0.27	0.263	0.263	0.269	0.269	0.269	0.269	0.269	0.269	0.269	0.269	0.269	0.269	0.269	0.269	0.281	0.281	0.274	0.274	0.274	0.274	0.274	0.274	0.269	0.269	0.269	0.269	0.269	0.269	0.269	0.269	0.269	0.269	0.269	0.269
YOR250C	0.18	0.186	0.186	0.186	0.2	0.2	0.193	0.193	0.209	0.203	0.208	0.214	0.214	0.214	0.214	0.207	0.207	0.214	0.221	0.226	0.226	0.226	0.226	0.226	0.226	0.226	0.237	0.231	0.231	0.224	0.224	0.224	0.224	0.206	0.206	0.206	0.201	0.214	0.214	0.214	0.221	0.248	0.269	0.274	0.274	0.274	0.286	0.286	0.275
YJL057C	0.168	0.168	0.168	0.173	0.173	0.173	0.173	0.173	0.173	0.173	0.173	0.173	0.155	0.149	0.149	0.149	0.138	0.138	0.132	0.132	0.126	0.12	0.108	0.108	0.102	0.102	0.109	0.109	0.091	0.085	0.085	0.085	0.085	0.072	0.061	0.061	0.084	0.084	0.084	0.102	0.102	0.102	0.102	0.102	0.103	0.116	0.116	0.116	0.116
YKL057C	0.171	0.171	0.171	0.171	0.171	0.171	0.171	0.171	0.171	0.171	0.171	0.171	0.171	0.171	0.171	0.171	0.171	0.171	0.171	0.171	0.171	0.171	0.171	0.171	0.171	0.171	0.171	0.171	0.171	0.171	0.171	0.171	0.165	0.165	0.165	0.165	0.165	0.165	0.151	0.151	0.151	0.151	0.151	0.151	0.151	0.151	0.146	0.146	0.146
YNL127W	0.11	0.11	0.11	0.11	0.11	0.11	0.11	0.11	0.11	0.11	0.11	0.11	0.11	0.11	0.103	0.103	0.103	0.098	0.098	0.091	0.085	0.08	0.08	0.067	0.053	0.079	0.085	0.096	0.096	0.096	0.096	0.107	0.107	0.113	0.118	0.124	0.124	0.124	0.124	0.118	0.118	0.118	0.118	0.118	0.118	0.118	0.118	0.118	0.118
YAL020C	0.268	0.268	0.268	0.268	0.286	0.281	0.287	0.294	0.294	0.3	0.287	0.287	0.288	0.288	0.295	0.288	0.3	0.3	0.307	0.347	0.359	0.359	0.359	0.353	0.353	0.346	0.346	0.346	0.346	0.346	0.345	0.345	0.352	0.364	0.377	0.377	0.384	0.39	0.39	0.39	0.39	0.39	0.39	0.39	0.39	0.39	0.384	0.384	0.384
YOL025W	0.018	0.018	0.011	0.011	0.011	0.011	0.011	0.011	0.005	0.005	0.005	0.005	0.005	0.005	0.005	0.005	0.005	0.005	0.005	0.005	0	0	0	0	0	0	0	0	0	0	0	0	0	0	0	0	0	0	0	0	0	0	0	0	0	0	0	0	0.005
YNL149C	0.099	0.099	0.099	0.093	0.093	0.093	0.093	0.093	0.093	0.093	0.093	0.093	0.093	0.093	0.093	0.093	0.093	0.093	0.093	0.093	0.093	0.093	0.093	0.093	0.093	0.093	0.093	0.081	0.081	0.081	0.069	0.069	0.062	0.062	0.062	0.062	0.062	0.056	0.056	0.056	0.056	0.056	0.029	0.013	0.013	0.013	0.013	0.013	0.013
YIL079C	0.142	0.142	0.142	0.142	0.142	0.137	0.137	0.137	0.137	0.137	0.137	0.137	0.137	0.137	0.137	0.137	0.13	0.13	0.124	0.118	0.118	0.118	0.118	0.113	0.106	0.106	0.106	0.086	0.086	0.086	0.086	0.086	0.086	0.086	0.086	0.086	0.086	0.068	0.062	0.062	0.062	0.062	0.062	0.062	0.062	0.062	0.057	0.057	0.057
YBL015W	0.024	0.024	0.024	0.024	0.024	0.024	0.024	0.024	0.024	0.024	0.024	0.018	0.018	0.012	0.012	0.012	0.012	0.012	0.012	0.012	0.012	0.012	0.012	0.012	0.006	0.006	0.006	0.006	0.006	0.006	0.006	0.006	0.006	0.006	0.006	0.006	0.006	0.006	0.006	0.006	0.006	0.006	0.006	0.006	0.006	0.006	0.006	0.006	0.006
YKL190W	0.349	0.349	0.349	0.349	0.349	0.349	0.349	0.349	0.349	0.349	0.35	0.35	0.35	0.35	0.35	0.35	0.35	0.35	0.35	0.35	0.344	0.338	0.338	0.338	0.338	0.338	0.338	0.338	0.338	0.344	0.344	0.344	0.344	0.344	0.344	0.344	0.344	0.344	0.344	0.344	0.344	0.344	0.344	0.338	0.338	0.338	0.338	0.338	0.338
YDL082W	0.006	0.006	0.006	0.006	0.006	0.006	0.006	0.006	0.006	0.006	0.006	0.006	0.006	0.006	0.006	0.006	0.006	0.006	0.006	0.006	0.006	0.006	0.006	0.006	0.006	0.006	0.006	0.006	0.006	0.006	0.006	0.006	0.006	0.006	0.006	0.006	0.006	0.006	0.006	0.006	0.006	0.006	0.006	0.006	0.006	0.006	0.006	0.006	0.006
YLR424W	0.184	0.184	0.184	0.184	0.184	0.184	0.191	0.199	0.229	0.229	0.229	0.229	0.229	0.223	0.223	0.223	0.223	0.223	0.223	0.223	0.234	0.234	0.234	0.234	0.228	0.215	0.215	0.215	0.215	0.221	0.221	0.221	0.221	0.221	0.221	0.221	0.234	0.239	0.239	0.239	0.239	0.227	0.227	0.227	0.227	0.227	0.227	0.227	0.227
YNL052W	0.225	0.225	0.225	0.225	0.218	0.218	0.218	0.218	0.218	0.218	0.218	0.218	0.218	0.218	0.212	0.212	0.212	0.193	0.193	0.193	0.193	0.193	0.193	0.193	0.193	0.193	0.193	0.193	0.193	0.193	0.193	0.193	0.193	0.193	0.193	0.193	0.2	0.206	0.206	0.206	0.206	0.206	0.206	0.226	0.226	0.226	0.226	0.226	0.226
YKL008C	0.005	0.005	0.005	0.005	0.005	0.005	0.005	0.005	0.005	0.005	0.005	0.005	0.005	0.005	0.005	0.005	0.005	0.005	0.005	0.005	0.005	0.005	0.005	0.005	0.005	0.005	0.005	0.005	0.005	0.005	0.005	0.005	0.005	0.005	0.005	0.005	0.005	0.005	0.005	0.005	0.005	0.005	0.005	0.005	0.005	0.005	0.005	0.005	0.005
YPL155C	0.176	0.176	0.176	0.17	0.17	0.17	0.17	0.17	0.17	0.17	0.176	0.183	0.183	0.183	0.183	0.183	0.183	0.183	0.183	0.183	0.19	0.19	0.19	0.19	0.19	0.19	0.19	0.19	0.19	0.19	0.19	0.202	0.202	0.202	0.202	0.202	0.196	0.196	0.196	0.196	0.196	0.196	0.196	0.196	0.196	0.19	0.19	0.19	0.19
YHR200W	0.065	0.065	0.065	0.065	0.065	0.07	0.106	0.106	0.106	0.106	0.112	0.112	0.112	0.112	0.112	0.112	0.112	0.112	0.124	0.124	0.13	0.13	0.13	0.13	0.13	0.13	0.13	0.13	0.13	0.13	0.13	0.13	0.137	0.137	0.137	0.137	0.137	0.137	0.137	0.137	0.137	0.137	0.137	0.137	0.13	0.13	0.13	0.13	0.13
YLR098C	0.118	0.118	0.154	0.16	0.166	0.166	0.166	0.177	0.177	0.177	0.171	0.171	0.165	0.165	0.165	0.154	0.148	0.137	0.13	0.124	0.124	0.124	0.124	0.124	0.124	0.118	0.118	0.118	0.124	0.124	0.124	0.124	0.124	0.124	0.124	0.13	0.13	0.13	0.13	0.13	0.136	0.13	0.137	0.137	0.137	0.149	0.149	0.149	0.156
YOR369C	0.029	0.029	0.029	0.029	0.029	0.029	0.029	0.023	0.029	0.029	0.029	0.029	0.029	0.029	0.029	0.029	0.029	0.029	0.029	0.029	0.029	0.029	0.029	0.029	0.029	0.029	0.029	0.029	0.029	0.029	0.029	0.029	0.03	0.03	0.03	0.03	0.03	0.03	0.03	0.03	0.03	0.03	0.03	0.03	0.03	0.03	0.03	0.03	0.03
YDR091C	0.192	0.192	0.192	0.192	0.192	0.192	0.192	0.185	0.185	0.178	0.178	0.178	0.178	0.178	0.178	0.178	0.178	0.178	0.178	0.173	0.168	0.168	0.161	0.161	0.161	0.161	0.161	0.142	0.101	0.101	0.096	0.089	0.089	0.089	0.089	0.089	0.076	0.07	0.063	0.063	0.063	0.063	0.057	0.057	0.057	0.057	0.057	0.057	0.057
YLR257W	0.133	0.133	0.133	0.133	0.133	0.133	0.133	0.133	0.133	0.133	0.133	0.133	0.133	0.133	0.133	0.127	0.127	0.127	0.127	0.127	0.115	0.115	0.115	0.115	0.115	0.115	0.115	0.115	0.115	0.115	0.115	0.12	0.12	0.12	0.115	0.115	0.115	0.115	0.108	0.108	0.108	0.108	0.108	0.108	0.108	0.108	0.096	0.09	0.09
YLR446W	0.107	0.108	0.108	0.115	0.115	0.109	0.122	0.128	0.174	0.174	0.18	0.18	0.18	0.18	0.18	0.18	0.18	0.18	0.205	0.205	0.205	0.205	0.211	0.211	0.211	0.211	0.211	0.211	0.211	0.211	0.211	0.211	0.211	0.211	0.211	0.211	0.211	0.211	0.211	0.217	0.217	0.223	0.223	0.223	0.229	0.229	0.229	0.229	0.229
YDR121W	0.176	0.17	0.17	0.17	0.17	0.17	0.17	0.17	0.17	0.17	0.17	0.164	0.164	0.164	0.164	0.164	0.164	0.164	0.164	0.164	0.164	0.17	0.17	0.176	0.176	0.176	0.176	0.176	0.176	0.176	0.176	0.176	0.176	0.176	0.176	0.176	0.176	0.176	0.176	0.176	0.176	0.176	0.176	0.176	0.176	0.176	0.17	0.17	0.17
YBR071W	0.191	0.203	0.203	0.203	0.203	0.203	0.203	0.203	0.203	0.203	0.203	0.203	0.203	0.203	0.203	0.203	0.203	0.203	0.203	0.223	0.223	0.223	0.216	0.216	0.216	0.216	0.216	0.209	0.209	0.209	0.209	0.209	0.204	0.192	0.185	0.185	0.185	0.185	0.185	0.185	0.185	0.185	0.18	0.18	0.18	0.18	0.174	0.174	0.18
YCL050C	0.1	0.1	0.099	0.105	0.105	0.105	0.105	0.121	0.121	0.121	0.121	0.121	0.128	0.128	0.128	0.128	0.135	0.141	0.141	0.141	0.146	0.146	0.146	0.146	0.152	0.152	0.152	0.146	0.141	0.141	0.141	0.141	0.147	0.153	0.153	0.153	0.153	0.153	0.159	0.159	0.159	0.172	0.172	0.172	0.172	0.178	0.178	0.178	0.178
YDR373W	0.124	0.124	0.124	0.124	0.117	0.117	0.117	0.117	0.117	0.117	0.117	0.117	0.117	0.117	0.117	0.117	0.117	0.117	0.117	0.117	0.117	0.117	0.117	0.111	0.111	0.111	0.111	0.111	0.111	0.105	0.099	0.099	0.099	0.099	0.099	0.099	0.099	0.099	0.099	0.099	0.099	0.099	0.099	0.092	0.086	0.086	0.086	0.086	0.08
YBR227C	0.115	0.128	0.134	0.134	0.134	0.134	0.134	0.134	0.134	0.134	0.134	0.14	0.14	0.145	0.145	0.145	0.145	0.145	0.145	0.145	0.139	0.145	0.145	0.145	0.145	0.145	0.145	0.157	0.157	0.151	0.157	0.157	0.157	0.183	0.208	0.208	0.208	0.208	0.208	0.203	0.203	0.214	0.214	0.214	0.214	0.214	0.214	0.214	0.214
YGR205W	0.347	0.347	0.354	0.354	0.354	0.354	0.359	0.359	0.359	0.359	0.359	0.365	0.365	0.358	0.363	0.363	0.363	0.363	0.363	0.363	0.357	0.357	0.363	0.363	0.363	0.363	0.363	0.363	0.363	0.363	0.363	0.363	0.357	0.357	0.357	0.357	0.357	0.357	0.357	0.357	0.352	0.345	0.345	0.345	0.345	0.345	0.345	0.345	0.345
YCL043C	0.132	0.132	0.132	0.132	0.132	0.137	0.137	0.137	0.137	0.137	0.137	0.137	0.137	0.137	0.137	0.137	0.137	0.137	0.137	0.124	0.117	0.117	0.117	0.117	0.117	0.111	0.111	0.111	0.111	0.111	0.111	0.111	0.111	0.111	0.111	0.111	0.111	0.111	0.111	0.111	0.105	0.105	0.105	0.105	0.105	0.105	0.105	0.105	0.105
YJL131C	0.21	0.216	0.216	0.222	0.222	0.222	0.222	0.222	0.222	0.228	0.228	0.228	0.228	0.228	0.228	0.228	0.223	0.223	0.223	0.223	0.223	0.223	0.223	0.217	0.217	0.217	0.21	0.21	0.21	0.21	0.21	0.21	0.204	0.199	0.199	0.199	0.199	0.199	0.199	0.204	0.204	0.204	0.204	0.204	0.204	0.209	0.209	0.209	0.209
YER002W	0.073	0.073	0.073	0.067	0.067	0.061	0.061	0.061	0.061	0.061	0.061	0.061	0.061	0.061	0.061	0.061	0.061	0.061	0.061	0.061	0.061	0.061	0.061	0.061	0.061	0.061	0.061	0.061	0.061	0.061	0.061	0.061	0.061	0.061	0.061	0.054	0.054	0.054	0.054	0.048	0.048	0.043	0.043	0.043	0.043	0.043	0.043	0.036	0.036
YPR106W	0.34	0.345	0.345	0.345	0.345	0.345	0.351	0.351	0.351	0.346	0.346	0.346	0.346	0.346	0.352	0.347	0.347	0.347	0.347	0.342	0.342	0.342	0.347	0.347	0.347	0.336	0.331	0.312	0.292	0.287	0.292	0.292	0.292	0.292	0.292	0.292	0.292	0.292	0.292	0.287	0.287	0.287	0.287	0.27	0.27	0.27	0.27	0.264	0.258
YGR131W	0.024	0.024	0.024	0.024	0.024	0.024	0.024	0.024	0.024	0.024	0.024	0.024	0.024	0.024	0.024	0.024	0.024	0.024	0.024	0.024	0.024	0.024	0.024	0.024	0.024	0.03	0.025	0.025	0.025	0.025	0.025	0.025	0.032	0.032	0.038	0.038	0.038	0.038	0.038	0.038	0.038	0.038	0.038	0.056	0.056	0.056	0.056	0.062	0.062
YKL206C	0.18	0.18	0.18	0.18	0.18	0.18	0.18	0.18	0.186	0.199	0.199	0.242	0.242	0.242	0.242	0.242	0.247	0.247	0.247	0.247	0.247	0.247	0.247	0.247	0.247	0.247	0.247	0.247	0.247	0.247	0.247	0.247	0.247	0.247	0.247	0.241	0.241	0.241	0.241	0.241	0.241	0.234	0.234	0.234	0.234	0.234	0.234	0.234	0.234
YNR066C	0.03	0.03	0.03	0.024	0.024	0.024	0.024	0.024	0.024	0.024	0.024	0.024	0.024	0.029	0.029	0.029	0.029	0.029	0.035	0.035	0.035	0.035	0.035	0.035	0.035	0.035	0.035	0.035	0.022	0.022	0.022	0.022	0.022	0.022	0.022	0.022	0.022	0.022	0.022	0.022	0.022	0.022	0.022	0.022	0.017	0.017	0.017	0.017	0.017
YHL013C	0.037	0.037	0.037	0.03	0.03	0.03	0.03	0.03	0.03	0.03	0.03	0.03	0.03	0.03	0.036	0.036	0.043	0.053	0.059	0.059	0.059	0.059	0.059	0.059	0.059	0.059	0.059	0.059	0.059	0.059	0.059	0.059	0.059	0.059	0.059	0.059	0.059	0.059	0.059	0.059	0.059	0.059	0.065	0.07	0.07	0.07	0.07	0.07	0.07
YOL141W	0.295	0.295	0.295	0.295	0.3	0.3	0.3	0.3	0.3	0.3	0.3	0.294	0.275	0.269	0.251	0.251	0.251	0.251	0.251	0.238	0.143	0.103	0.119	0.119	0.119	0.119	0.126	0.133	0.133	0.133	0.127	0.127	0.127	0.121	0.139	0.139	0.139	0.139	0.139	0.144	0.144	0.163	0.163	0.175	0.175	0.175	0.175	0.175	0.175
YCR037C	0.03	0.03	0.03	0.03	0.03	0.03	0.03	0.03	0.03	0.03	0.03	0.03	0.03	0.037	0.037	0.037	0.037	0.037	0.043	0.043	0.043	0.043	0.043	0.043	0.043	0.043	0.043	0.043	0.043	0.043	0.048	0.048	0.048	0.048	0.048	0.048	0.048	0.048	0.059	0.059	0.065	0.065	0.065	0.07	0.07	0.07	0.07	0.07	0.07
YJL003W	0.166	0.166	0.16	0.167	0.16	0.16	0.16	0.16	0.16	0.149	0.143	0.143	0.143	0.143	0.143	0.137	0.137	0.118	0.112	0.112	0.143	0.143	0.143	0.154	0.154	0.154	0.161	0.168	0.168	0.168	0.168	0.168	0.179	0.185	0.185	0.185	0.185	0.185	0.192	0.191	0.191	0.191	0.203	0.203	0.203	0.203	0.203	0.203	0.203
YLR180W	0.237	0.232	0.232	0.232	0.207	0.207	0.207	0.207	0.207	0.207	0.182	0.165	0.165	0.165	0.165	0.165	0.165	0.165	0.165	0.153	0.148	0.148	0.098	0.102	0.1	0.105	0.105	0.105	0.116	0.116	0.116	0.116	0.116	0.116	0.116	0.111	0.104	0.116	0.116	0.116	0.111	0.111	0.111	0.111	0.111	0.111	0.111	0.117	0.117
YDR016C	0.227	0.227	0.227	0.227	0.227	0.233	0.233	0.233	0.233	0.233	0.22	0.227	0.227	0.227	0.239	0.239	0.239	0.239	0.239	0.239	0.239	0.228	0.234	0.234	0.24	0.247	0.247	0.247	0.247	0.241	0.222	0.222	0.222	0.228	0.228	0.228	0.228	0.228	0.228	0.221	0.221	0.221	0.221	0.221	0.227	0.227	0.227	0.227	0.227
YBR233W	0.206	0.213	0.213	0.213	0.22	0.237	0.237	0.237	0.237	0.237	0.237	0.237	0.237	0.237	0.237	0.237	0.237	0.242	0.242	0.242	0.242	0.242	0.242	0.242	0.242	0.242	0.232	0.232	0.233	0.233	0.233	0.233	0.233	0.233	0.233	0.233	0.263	0.263	0.263	0.263	0.263	0.263	0.258	0.258	0.258	0.258	0.258	0.258	0.263
YPL029W	0.207	0.207	0.207	0.207	0.207	0.207	0.207	0.182	0.176	0.176	0.176	0.176	0.176	0.176	0.176	0.176	0.17	0.165	0.165	0.165	0.165	0.158	0.158	0.165	0.159	0.165	0.159	0.159	0.152	0.158	0.17	0.17	0.175	0.181	0.188	0.188	0.188	0.188	0.186	0.186	0.193	0.193	0.193	0.193	0.199	0.199	0.199	0.199	0.199
YNL213C	0.089	0.089	0.089	0.089	0.089	0.089	0.089	0.102	0.102	0.102	0.102	0.102	0.102	0.102	0.102	0.107	0.114	0.127	0.127	0.127	0.127	0.127	0.127	0.127	0.127	0.127	0.127	0.127	0.127	0.133	0.133	0.14	0.14	0.14	0.14	0.14	0.14	0.14	0.14	0.14	0.14	0.14	0.14	0.14	0.134	0.134	0.134	0.134	0.134
YDR131C	0.196	0.196	0.196	0.196	0.184	0.184	0.184	0.184	0.184	0.178	0.173	0.173	0.173	0.167	0.167	0.167	0.148	0.123	0.117	0.117	0.122	0.122	0.122	0.122	0.122	0.122	0.122	0.122	0.122	0.134	0.134	0.134	0.134	0.128	0.146	0.146	0.146	0.146	0.146	0.141	0.141	0.134	0.136	0.136	0.136	0.142	0.142	0.148	0.148
YPL117C	0.089	0.089	0.089	0.089	0.089	0.089	0.089	0.084	0.084	0.084	0.072	0.06	0.06	0.06	0.06	0.06	0.06	0.06	0.054	0.054	0.037	0.037	0.037	0.037	0.037	0.03	0.03	0.025	0.025	0.025	0.025	0.025	0.03	0.03	0.03	0.03	0.03	0.03	0.012	0.012	0.012	0.018	0.018	0.018	0.018	0.018	0.018	0.018	0.018
YGL226C-A	0.103	0.103	0.091	0.085	0.091	0.098	0.104	0.116	0.133	0.133	0.14	0.146	0.146	0.152	0.152	0.152	0.152	0.152	0.159	0.159	0.159	0.159	0.159	0.14	0.145	0.145	0.145	0.145	0.145	0.145	0.145	0.139	0.139	0.139	0.139	0.139	0.139	0.139	0.139	0.139	0.139	0.139	0.127	0.127	0.12	0.133	0.133	0.133	0.133
YGR266W	0.14	0.14	0.14	0.14	0.14	0.14	0.14	0.14	0.14	0.14	0.14	0.14	0.146	0.146	0.146	0.146	0.146	0.146	0.146	0.146	0.146	0.146	0.146	0.146	0.146	0.146	0.146	0.146	0.146	0.146	0.141	0.141	0.141	0.141	0.136	0.136	0.136	0.136	0.136	0.141	0.141	0.136	0.136	0.136	0.136	0.122	0.111	0.093	0.087
YIL011W	0.223	0.223	0.223	0.228	0.228	0.234	0.234	0.234	0.234	0.234	0.234	0.222	0.222	0.216	0.204	0.185	0.179	0.191	0.191	0.191	0.191	0.191	0.191	0.191	0.191	0.191	0.191	0.191	0.191	0.191	0.191	0.191	0.191	0.191	0.191	0.191	0.191	0.172	0.172	0.172	0.166	0.166	0.166	0.166	0.166	0.166	0.166	0.166	0.154
YER006W	0.219	0.219	0.219	0.219	0.219	0.219	0.219	0.219	0.219	0.219	0.219	0.219	0.219	0.219	0.219	0.219	0.219	0.219	0.219	0.219	0.219	0.213	0.213	0.213	0.213	0.213	0.213	0.202	0.202	0.202	0.202	0.202	0.202	0.202	0.202	0.202	0.202	0.202	0.189	0.189	0.189	0.189	0.189	0.189	0.176	0.176	0.17	0.165	0.171
YKL138C	0.049	0.049	0.049	0.056	0.074	0.081	0.086	0.11	0.11	0.11	0.11	0.116	0.116	0.116	0.121	0.121	0.121	0.121	0.116	0.116	0.116	0.116	0.15	0.182	0.182	0.193	0.193	0.218	0.218	0.225	0.23	0.23	0.23	0.23	0.23	0.236	0.236	0.242	0.242	0.247	0.259	0.259	0.259	0.259	0.259	0.277	0.271	0.271	0.271
YGL005C	0.151	0.151	0.151	0.151	0.151	0.115	0.115	0.108	0.108	0.108	0.108	0.108	0.108	0.115	0.12	0.12	0.12	0.132	0.132	0.132	0.132	0.132	0.138	0.155	0.155	0.155	0.155	0.155	0.155	0.155	0.155	0.155	0.155	0.155	0.155	0.155	0.161	0.161	0.161	0.161	0.161	0.161	0.161	0.154	0.154	0.154	0.154	0.148	0.148
YLR144C	0.128	0.157	0.157	0.164	0.165	0.165	0.158	0.188	0.188	0.188	0.188	0.188	0.188	0.188	0.188	0.188	0.188	0.188	0.188	0.188	0.188	0.212	0.253	0.253	0.253	0.253	0.253	0.253	0.253	0.265	0.265	0.265	0.265	0.265	0.265	0.265	0.265	0.265	0.265	0.265	0.265	0.277	0.277	0.277	0.283	0.283	0.283	0.283	0.277
YLR109W	0.085	0.085	0.085	0.085	0.085	0.085	0.085	0.085	0.085	0.085	0.085	0.085	0.085	0.085	0.085	0.057	0.043	0.043	0.043	0.043	0.043	0.043	0.043	0.018	0.018	0.018	0.018	0.018	0.018	0.018	0.018	0.018	0.018	0	0	0	0	0	0	0.006	0.006	0.006	0.006	0.006	0.006	0.006	0.006	0.006	0.006
YDL060W	0.068	0.068	0.074	0.061	0.061	0.054	0.054	0.054	0.054	0.054	0.054	0.054	0.067	0.067	0.067	0.067	0.067	0.067	0.067	0.079	0.079	0.085	0.085	0.085	0.085	0.091	0.109	0.109	0.109	0.115	0.115	0.115	0.115	0.115	0.115	0.115	0.115	0.108	0.108	0.108	0.108	0.114	0.114	0.114	0.114	0.114	0.114	0.12	0.12
YLL050C	0.195	0.195	0.195	0.195	0.195	0.195	0.195	0.195	0.195	0.195	0.195	0.195	0.195	0.19	0.19	0.19	0.184	0.184	0.184	0.184	0.167	0.167	0.167	0.154	0.154	0.154	0.154	0.154	0.154	0.154	0.154	0.154	0.154	0.154	0.154	0.154	0.154	0.154	0.154	0.154	0.154	0.148	0.148	0.148	0.148	0.148	0.148	0.148	0.148
YER030W	0.144	0.144	0.144	0.144	0.144	0.144	0.144	0.144	0.144	0.139	0.139	0.139	0.132	0.132	0.139	0.145	0.145	0.145	0.145	0.145	0.145	0.145	0.145	0.145	0.145	0.145	0.145	0.145	0.145	0.145	0.145	0.145	0.14	0.14	0.14	0.14	0.145	0.145	0.158	0.158	0.158	0.158	0.165	0.165	0.165	0.165	0.165	0.165	0.159
YHR011W	0.208	0.208	0.208	0.208	0.208	0.208	0.208	0.208	0.208	0.208	0.208	0.214	0.214	0.214	0.202	0.202	0.19	0.19	0.19	0.184	0.184	0.184	0.184	0.184	0.184	0.184	0.184	0.184	0.184	0.184	0.184	0.184	0.184	0.184	0.184	0.191	0.191	0.191	0.191	0.191	0.191	0.178	0.172	0.166	0.166	0.166	0.166	0.166	0.166
YDL073W	0.188	0.193	0.193	0.2	0.2	0.2	0.2	0.2	0.2	0.2	0.2	0.193	0.193	0.199	0.172	0.166	0.166	0.166	0.166	0.166	0.166	0.166	0.166	0.166	0.166	0.166	0.166	0.166	0.166	0.172	0.172	0.172	0.172	0.172	0.167	0.167	0.167	0.172	0.172	0.172	0.172	0.172	0.172	0.172	0.172	0.172	0.172	0.172	0.172
YOL013C	0.114	0.114	0.114	0.114	0.114	0.114	0.114	0.114	0.114	0.107	0.107	0.107	0.107	0.107	0.088	0.088	0.076	0.028	0.022	0.017	0.017	0.017	0.017	0.017	0.017	0.017	0.017	0.017	0.017	0.005	0.005	0.005	0.005	0.005	0.005	0.005	0.005	0.005	0.005	0.005	0.005	0.005	0.005	0.005	0.005	0.005	0.005	0	0
YLR264W	0.072	0.072	0.079	0.079	0.079	0.079	0.073	0.084	0.079	0.079	0.079	0.079	0.072	0.072	0.066	0.066	0.066	0.066	0.066	0.066	0.066	0.066	0.066	0.071	0.082	0.082	0.087	0.094	0.094	0.094	0.094	0.094	0.087	0.087	0.093	0.093	0.093	0.093	0.099	0.099	0.099	0.104	0.104	0.104	0.104	0.116	0.128	0.128	0.128
YDL080C	0.121	0.121	0.116	0.122	0.122	0.122	0.122	0.122	0.116	0.116	0.121	0.134	0.141	0.141	0.141	0.141	0.147	0.147	0.153	0.159	0.172	0.178	0.185	0.185	0.185	0.185	0.196	0.196	0.196	0.196	0.196	0.196	0.203	0.203	0.203	0.203	0.203	0.203	0.213	0.22	0.22	0.213	0.213	0.22	0.22	0.22	0.22	0.22	0.22
YBR177C	0.053	0.053	0.053	0.053	0.053	0.046	0.046	0.046	0.046	0.046	0.052	0.052	0.052	0.052	0.052	0.071	0.071	0.071	0.071	0.076	0.07	0.076	0.076	0.076	0.083	0.083	0.083	0.095	0.108	0.108	0.108	0.108	0.114	0.114	0.114	0.109	0.109	0.109	0.109	0.121	0.116	0.116	0.116	0.116	0.122	0.122	0.122	0.134	0.134
YKL055C	0.235	0.235	0.235	0.235	0.235	0.235	0.235	0.235	0.241	0.229	0.234	0.234	0.222	0.222	0.222	0.222	0.222	0.197	0.203	0.203	0.203	0.197	0.197	0.216	0.216	0.216	0.216	0.216	0.216	0.216	0.216	0.216	0.216	0.216	0.216	0.223	0.223	0.223	0.223	0.228	0.228	0.228	0.223	0.223	0.223	0.223	0.223	0.223	0.223
YNL272C	0.275	0.275	0.268	0.268	0.268	0.268	0.268	0.268	0.268	0.268	0.268	0.268	0.268	0.268	0.263	0.268	0.275	0.275	0.275	0.275	0.275	0.275	0.268	0.275	0.275	0.275	0.275	0.275	0.275	0.275	0.275	0.269	0.269	0.269	0.269	0.269	0.269	0.269	0.269	0.269	0.269	0.276	0.276	0.269	0.269	0.269	0.269	0.269	0.269
YER010C	0.025	0.025	0.025	0.025	0.025	0.025	0.025	0.025	0.025	0.025	0.025	0.025	0.018	0.018	0.018	0.018	0.018	0.018	0.018	0.018	0.018	0.018	0.018	0.018	0.018	0.018	0.018	0.018	0.018	0.018	0.018	0.018	0.018	0.018	0.018	0.018	0.025	0.025	0.025	0.025	0.025	0.025	0.025	0.032	0.032	0.032	0.032	0.032	0.032
YER078W-A	0.148	0.135	0.135	0.135	0.135	0.135	0.135	0.135	0.135	0.135	0.099	0.087	0.081	0.062	0.062	0.062	0.062	0.056	0.056	0.056	0.056	0.056	0.061	0.068	0.068	0.068	0.074	0.074	0.074	0.074	0.087	0.103	0.117	0.117	0.117	0.117	0.122	0.122	0.122	0.122	0.122	0.122	0.116	0.121	0.121	0.121	0.121	0.121	0.121
YBR200W	0.106	0.106	0.1	0.1	0.1	0.1	0.1	0.093	0.093	0.093	0.093	0.093	0.093	0.093	0.093	0.087	0.082	0.082	0.082	0.082	0.087	0.093	0.099	0.099	0.099	0.099	0.099	0.099	0.099	0.099	0.099	0.099	0.099	0.099	0.099	0.099	0.099	0.099	0.099	0.099	0.099	0.093	0.087	0.075	0.075	0.07	0.07	0.07	0.07
YDL055C	0	0	0	0	0	0	0	0	0	0	0	0	0	0	0	0	0	0	0	0	0	0	0	0	0	0	0	0	0	0	0	0	0	0	0	0	0	0	0	0	0	0	0	0	0	0	0	0	0
YLR325C	0.024	0.018	0.018	0.018	0.018	0.018	0.018	0.018	0.018	0.018	0.018	0.018	0.018	0.018	0.018	0.018	0.012	0.005	0.005	0.005	0.005	0.005	0.005	0.005	0.005	0.005	0.005	0.005	0.005	0.005	0.005	0.005	0.005	0.005	0.005	0.005	0.005	0.005	0.005	0.005	0.005	0.005	0.005	0.005	0.005	0.005	0.005	0.005	0.005
YBR004C	0.179	0.179	0.192	0.192	0.192	0.192	0.197	0.191	0.196	0.189	0.188	0.212	0.212	0.212	0.212	0.218	0.218	0.218	0.218	0.218	0.218	0.218	0.218	0.206	0.206	0.206	0.206	0.206	0.206	0.206	0.206	0.206	0.206	0.206	0.206	0.206	0.206	0.206	0.211	0.2	0.193	0.199	0.199	0.199	0.199	0.199	0.199	0.199	0.199
YOL051W	0.209	0.209	0.216	0.216	0.216	0.216	0.21	0.21	0.21	0.21	0.21	0.21	0.21	0.21	0.21	0.21	0.21	0.21	0.21	0.21	0.21	0.21	0.205	0.205	0.205	0.2	0.2	0.2	0.2	0.2	0.2	0.2	0.2	0.2	0.205	0.205	0.205	0.205	0.205	0.205	0.205	0.205	0.205	0.199	0.199	0.14	0.133	0.114	0.114
YBR015C	0.059	0.059	0.052	0.052	0.052	0.047	0.047	0.047	0.047	0.047	0.053	0.053	0.053	0.053	0.053	0.053	0.053	0.053	0.059	0.059	0.059	0.059	0.059	0.071	0.065	0.076	0.087	0.087	0.094	0.106	0.106	0.112	0.112	0.112	0.112	0.112	0.112	0.112	0.112	0.135	0.135	0.135	0.141	0.141	0.141	0.141	0.141	0.141	0.147
YDL093W	0.104	0.11	0.11	0.11	0.123	0.117	0.117	0.117	0.123	0.123	0.129	0.129	0.129	0.129	0.129	0.141	0.141	0.141	0.141	0.141	0.141	0.141	0.135	0.135	0.141	0.134	0.134	0.134	0.146	0.146	0.151	0.151	0.157	0.157	0.157	0.157	0.157	0.157	0.163	0.163	0.163	0.163	0.163	0.163	0.174	0.174	0.174	0.18	0.18
YNR015W	0.335	0.328	0.334	0.334	0.334	0.334	0.327	0.322	0.322	0.322	0.322	0.322	0.322	0.322	0.315	0.322	0.334	0.334	0.345	0.345	0.345	0.345	0.345	0.345	0.345	0.345	0.352	0.352	0.346	0.346	0.346	0.346	0.346	0.346	0.346	0.341	0.341	0.341	0.341	0.341	0.341	0.341	0.341	0.341	0.346	0.346	0.346	0.346	0.346
YNL281W	0.102	0.102	0.102	0.108	0.102	0.133	0.133	0.133	0.139	0.139	0.139	0.139	0.139	0.139	0.139	0.139	0.139	0.139	0.139	0.139	0.139	0.139	0.139	0.133	0.133	0.133	0.133	0.133	0.133	0.133	0.133	0.133	0.133	0.133	0.133	0.133	0.133	0.133	0.15	0.15	0.15	0.15	0.15	0.15	0.15	0.15	0.15	0.15	0.15
YDR210W	0.103	0.103	0.103	0.103	0.103	0.103	0.103	0.103	0.103	0.103	0.103	0.109	0.109	0.109	0.109	0.109	0.109	0.096	0.089	0.089	0.089	0.089	0.089	0.089	0.089	0.089	0.089	0.089	0.089	0.089	0.089	0.089	0.089	0.089	0.089	0.089	0.083	0.083	0.083	0.083	0.083	0.083	0.072	0.072	0.072	0.072	0.072	0.072	0.072
YNR011C	0.141	0.141	0.129	0.129	0.129	0.129	0.129	0.122	0.122	0.122	0.122	0.122	0.122	0.122	0.122	0.117	0.11	0.11	0.11	0.11	0.11	0.11	0.11	0.11	0.116	0.116	0.116	0.116	0.116	0.116	0.116	0.116	0.116	0.116	0.116	0.116	0.116	0.116	0.116	0.109	0.103	0.103	0.103	0.103	0.103	0.103	0.103	0.103	0.103
YDR364C	0.128	0.121	0.121	0.127	0.126	0.126	0.126	0.131	0.132	0.149	0.149	0.155	0.155	0.155	0.148	0.165	0.165	0.182	0.196	0.189	0.176	0.176	0.176	0.181	0.181	0.181	0.181	0.181	0.181	0.181	0.188	0.188	0.182	0.188	0.188	0.195	0.195	0.195	0.195	0.195	0.195	0.195	0.195	0.195	0.195	0.195	0.195	0.195	0.2
YAL036C	0.174	0.174	0.18	0.18	0.18	0.185	0.191	0.221	0.221	0.221	0.221	0.221	0.227	0.227	0.227	0.227	0.227	0.239	0.245	0.245	0.252	0.252	0.265	0.265	0.265	0.265	0.265	0.265	0.265	0.265	0.265	0.265	0.265	0.265	0.265	0.265	0.26	0.26	0.26	0.26	0.26	0.26	0.26	0.265	0.277	0.277	0.277	0.277	0.277
YOL007C	0.166	0.166	0.166	0.166	0.166	0.166	0.171	0.171	0.171	0.171	0.171	0.171	0.171	0.171	0.165	0.165	0.158	0.158	0.158	0.158	0.158	0.158	0.158	0.158	0.158	0.151	0.151	0.151	0.151	0.151	0.151	0.151	0.151	0.151	0.151	0.151	0.151	0.151	0.151	0.151	0.151	0.151	0.151	0.151	0.145	0.145	0.145	0.145	0.145
YBL023C	0.118	0.118	0.113	0.118	0.118	0.118	0.124	0.124	0.124	0.124	0.124	0.124	0.124	0.138	0.138	0.138	0.138	0.138	0.138	0.138	0.138	0.144	0.132	0.127	0.127	0.127	0.127	0.127	0.127	0.133	0.133	0.133	0.133	0.133	0.133	0.133	0.133	0.133	0.133	0.139	0.139	0.139	0.139	0.139	0.139	0.139	0.139	0.139	0.139
YPL267W	0.148	0.148	0.148	0.148	0.148	0.155	0.161	0.172	0.172	0.172	0.182	0.182	0.189	0.189	0.189	0.189	0.183	0.19	0.19	0.19	0.19	0.19	0.19	0.19	0.19	0.196	0.202	0.202	0.202	0.202	0.208	0.208	0.208	0.203	0.203	0.203	0.203	0.203	0.203	0.203	0.203	0.203	0.203	0.203	0.203	0.197	0.19	0.19	0.19
YJL074C	0.211	0.211	0.211	0.217	0.217	0.217	0.217	0.217	0.217	0.217	0.217	0.217	0.217	0.217	0.217	0.217	0.211	0.211	0.2	0.2	0.2	0.2	0.193	0.193	0.193	0.193	0.2	0.2	0.2	0.2	0.2	0.206	0.206	0.212	0.212	0.212	0.212	0.212	0.212	0.212	0.219	0.219	0.219	0.219	0.219	0.219	0.219	0.219	0.212
YOR320C	0.156	0.149	0.149	0.149	0.156	0.175	0.194	0.194	0.194	0.194	0.194	0.188	0.188	0.188	0.188	0.194	0.205	0.205	0.205	0.205	0.205	0.2	0.219	0.219	0.219	0.219	0.219	0.219	0.219	0.219	0.219	0.219	0.219	0.219	0.219	0.219	0.225	0.225	0.225	0.225	0.225	0.225	0.225	0.219	0.219	0.219	0.219	0.219	0.212
YHR158C	0.123	0.129	0.129	0.129	0.129	0.129	0.129	0.129	0.129	0.129	0.129	0.129	0.14	0.14	0.128	0.151	0.157	0.157	0.157	0.157	0.162	0.168	0.168	0.168	0.174	0.174	0.174	0.179	0.179	0.179	0.179	0.179	0.186	0.18	0.18	0.18	0.18	0.18	0.18	0.18	0.18	0.18	0.18	0.18	0.18	0.18	0.18	0.18	0.18
YBR257W	0.108	0.108	0.108	0.108	0.108	0.102	0.102	0.102	0.109	0.109	0.109	0.109	0.109	0.116	0.116	0.129	0.129	0.129	0.129	0.129	0.129	0.129	0.129	0.129	0.129	0.129	0.129	0.129	0.129	0.129	0.129	0.129	0.129	0.129	0.129	0.129	0.129	0.129	0.129	0.129	0.129	0.129	0.129	0.129	0.129	0.123	0.123	0.117	0.117
YML129C	0.253	0.253	0.24	0.24	0.24	0.24	0.24	0.24	0.24	0.24	0.24	0.24	0.234	0.234	0.234	0.234	0.234	0.234	0.234	0.234	0.234	0.234	0.234	0.234	0.234	0.234	0.241	0.241	0.241	0.241	0.241	0.241	0.241	0.241	0.241	0.241	0.241	0.241	0.235	0.235	0.241	0.241	0.241	0.241	0.228	0.228	0.228	0.228	0.228
YGR128C	0.212	0.212	0.212	0.212	0.212	0.212	0.212	0.212	0.212	0.212	0.212	0.212	0.212	0.212	0.212	0.212	0.212	0.212	0.212	0.212	0.212	0.212	0.212	0.206	0.206	0.206	0.206	0.206	0.206	0.206	0.206	0.2	0.193	0.186	0.181	0.181	0.188	0.188	0.188	0.188	0.188	0.188	0.188	0.188	0.188	0.188	0.194	0.194	0.194
YOR241W	0.173	0.173	0.173	0.173	0.173	0.173	0.173	0.192	0.229	0.234	0.234	0.246	0.246	0.246	0.246	0.246	0.253	0.253	0.253	0.253	0.253	0.253	0.253	0.253	0.253	0.246	0.246	0.246	0.246	0.246	0.246	0.246	0.246	0.246	0.246	0.246	0.246	0.246	0.246	0.246	0.246	0.246	0.246	0.246	0.246	0.246	0.246	0.246	0.253
YLR043C	0.149	0.149	0.149	0.149	0.149	0.149	0.149	0.149	0.143	0.143	0.143	0.143	0.143	0.143	0.143	0.143	0.143	0.143	0.143	0.138	0.138	0.138	0.138	0.138	0.138	0.138	0.138	0.138	0.138	0.138	0.138	0.138	0.138	0.144	0.144	0.144	0.144	0.144	0.15	0.15	0.15	0.15	0.15	0.15	0.15	0.15	0.15	0.15	0.15
YIL149C	0.023	0.023	0.023	0.023	0.023	0.023	0.023	0.023	0.023	0.023	0.023	0.023	0.023	0.023	0.023	0.023	0.018	0.011	0.011	0.011	0.011	0.011	0.011	0.011	0.011	0.011	0.011	0.011	0.011	0.005	0.005	0.005	0.005	0.005	0.005	0.005	0.005	0.005	0.005	0.005	0.005	0.005	0.005	0.005	0.011	0.011	0.011	0.011	0.011
YIL003W	0.032	0.032	0.032	0.032	0.032	0.032	0.032	0.032	0.032	0.032	0.032	0.032	0.032	0.032	0.037	0.037	0.037	0.037	0.037	0.037	0.037	0.037	0.024	0.024	0.024	0.024	0.029	0.042	0.042	0.042	0.048	0.048	0.048	0.048	0.048	0.048	0.054	0.054	0.054	0.054	0.054	0.061	0.061	0.061	0.061	0.067	0.067	0.067	0.067
YFR051C	0.158	0.158	0.158	0.158	0.17	0.17	0.17	0.17	0.17	0.17	0.17	0.17	0.176	0.176	0.183	0.19	0.19	0.19	0.19	0.19	0.19	0.19	0.208	0.208	0.243	0.243	0.262	0.262	0.262	0.262	0.262	0.262	0.262	0.262	0.262	0.256	0.256	0.262	0.262	0.256	0.262	0.262	0.262	0.262	0.262	0.262	0.262	0.262	0.262
YKL192C	0.447	0.447	0.447	0.434	0.434	0.434	0.428	0.428	0.428	0.433	0.433	0.433	0.44	0.433	0.427	0.427	0.427	0.427	0.427	0.427	0.427	0.427	0.427	0.427	0.408	0.325	0.299	0.299	0.299	0.294	0.294	0.294	0.294	0.294	0.288	0.277	0.277	0.277	0.257	0.251	0.209	0.178	0.173	0.173	0.173	0.167	0.167	0.167	0.167
YBR187W	0.2	0.2	0.194	0.194	0.194	0.207	0.207	0.207	0.207	0.207	0.207	0.207	0.207	0.207	0.207	0.207	0.207	0.207	0.201	0.201	0.201	0.201	0.201	0.201	0.201	0.201	0.201	0.201	0.194	0.194	0.189	0.189	0.163	0.15	0.144	0.144	0.144	0.139	0.139	0.139	0.132	0.132	0.132	0.132	0.126	0.126	0.113	0.088	0.077
YML046W	0.06	0.095	0.102	0.133	0.145	0.145	0.15	0.15	0.15	0.15	0.157	0.164	0.17	0.17	0.17	0.17	0.175	0.175	0.175	0.175	0.175	0.175	0.175	0.175	0.181	0.181	0.188	0.188	0.188	0.188	0.188	0.188	0.188	0.188	0.188	0.188	0.188	0.188	0.188	0.188	0.188	0.188	0.188	0.188	0.188	0.188	0.188	0.188	0.188
YKL081W	0.032	0.032	0.032	0.025	0.025	0.025	0.025	0.025	0.025	0.025	0.025	0.025	0.025	0.025	0.025	0.013	0.013	0.013	0.013	0.013	0.013	0.013	0.013	0.013	0.013	0.013	0.013	0.013	0.013	0.013	0	0	0	0	0	0	0	0	0	0	0	0	0	0	0	0	0	0	0
YNL283C	0.074	0.074	0.074	0.074	0.074	0.074	0.074	0.074	0.074	0.074	0.074	0.074	0.068	0.068	0.068	0.049	0.049	0.024	0.024	0.012	0.012	0.012	0.012	0.012	0.012	0.012	0.012	0.012	0.012	0.012	0.012	0.012	0.012	0.012	0.012	0.012	0.012	0.012	0.012	0.012	0.012	0.012	0.012	0.012	0.012	0.012	0.012	0.012	0.012
YKL087C	0.307	0.307	0.307	0.307	0.307	0.307	0.307	0.307	0.307	0.306	0.306	0.306	0.3	0.3	0.293	0.293	0.293	0.293	0.293	0.293	0.287	0.287	0.287	0.287	0.287	0.287	0.287	0.287	0.287	0.287	0.281	0.281	0.274	0.268	0.268	0.268	0.268	0.268	0.268	0.268	0.268	0.268	0.261	0.238	0.232	0.232	0.225	0.225	0.22
YOR352W	0.128	0.128	0.139	0.132	0.139	0.139	0.139	0.139	0.139	0.139	0.126	0.119	0.119	0.119	0.119	0.119	0.119	0.119	0.119	0.119	0.119	0.114	0.107	0.107	0.107	0.137	0.143	0.143	0.143	0.143	0.143	0.143	0.143	0.143	0.143	0.137	0.137	0.124	0.124	0.124	0.124	0.124	0.124	0.124	0.124	0.124	0.124	0.124	0.124
YGR167W	0.119	0.119	0.119	0.119	0.119	0.119	0.131	0.131	0.131	0.131	0.131	0.131	0.131	0.131	0.131	0.131	0.131	0.131	0.131	0.131	0.131	0.131	0.131	0.131	0.131	0.131	0.131	0.131	0.131	0.131	0.131	0.138	0.138	0.138	0.138	0.138	0.138	0.144	0.144	0.144	0.156	0.156	0.149	0.149	0.149	0.149	0.149	0.149	0.149
YDR180W	0.167	0.167	0.173	0.173	0.173	0.173	0.184	0.184	0.203	0.215	0.228	0.228	0.228	0.228	0.228	0.228	0.228	0.228	0.228	0.234	0.234	0.24	0.247	0.254	0.266	0.266	0.266	0.266	0.266	0.259	0.259	0.259	0.265	0.265	0.265	0.271	0.271	0.278	0.278	0.278	0.278	0.278	0.278	0.278	0.272	0.266	0.271	0.271	0.271
YDR363W	0.103	0.11	0.11	0.11	0.11	0.11	0.11	0.11	0.11	0.11	0.11	0.11	0.116	0.116	0.116	0.128	0.146	0.158	0.164	0.164	0.164	0.164	0.164	0.164	0.164	0.164	0.164	0.164	0.164	0.164	0.164	0.164	0.164	0.164	0.164	0.164	0.164	0.164	0.164	0.157	0.157	0.157	0.157	0.157	0.15	0.15	0.15	0.15	0.15
YLL029W	0.099	0.093	0.093	0.093	0.093	0.093	0.093	0.093	0.094	0.094	0.088	0.088	0.088	0.088	0.088	0.088	0.077	0.077	0.077	0.084	0.084	0.084	0.084	0.084	0.097	0.086	0.086	0.086	0.092	0.092	0.086	0.086	0.086	0.086	0.086	0.086	0.097	0.121	0.137	0.137	0.137	0.137	0.137	0.137	0.16	0.16	0.165	0.165	0.172
YBR212W	0.176	0.176	0.176	0.176	0.176	0.189	0.189	0.189	0.189	0.195	0.208	0.208	0.208	0.208	0.208	0.208	0.208	0.208	0.208	0.208	0.208	0.208	0.202	0.202	0.202	0.202	0.202	0.202	0.202	0.202	0.202	0.202	0.202	0.202	0.202	0.202	0.202	0.202	0.202	0.202	0.202	0.202	0.202	0.202	0.202	0.202	0.202	0.202	0.19
YPL071C	0.255	0.255	0.255	0.255	0.261	0.261	0.248	0.248	0.248	0.248	0.255	0.255	0.255	0.255	0.26	0.26	0.266	0.266	0.266	0.271	0.271	0.271	0.277	0.277	0.277	0.284	0.301	0.315	0.315	0.315	0.315	0.315	0.315	0.315	0.315	0.315	0.321	0.328	0.328	0.334	0.334	0.334	0.341	0.341	0.341	0.341	0.341	0.365	0.365
YMR021C	0.175	0.175	0.188	0.194	0.194	0.201	0.212	0.212	0.212	0.212	0.219	0.219	0.213	0.213	0.213	0.213	0.226	0.231	0.231	0.231	0.231	0.231	0.231	0.231	0.231	0.231	0.231	0.231	0.231	0.231	0.231	0.231	0.231	0.237	0.237	0.237	0.237	0.237	0.237	0.248	0.248	0.248	0.248	0.248	0.248	0.248	0.248	0.248	0.248
YOR141C	0.163	0.163	0.163	0.169	0.169	0.169	0.169	0.169	0.169	0.169	0.169	0.169	0.169	0.163	0.163	0.163	0.163	0.163	0.163	0.163	0.168	0.168	0.168	0.168	0.168	0.168	0.168	0.168	0.168	0.168	0.168	0.168	0.168	0.168	0.162	0.162	0.162	0.162	0.162	0.162	0.162	0.162	0.162	0.162	0.162	0.162	0.162	0.162	0.156
YPR062W	0.186	0.199	0.204	0.204	0.21	0.21	0.21	0.21	0.217	0.229	0.248	0.248	0.248	0.255	0.262	0.262	0.262	0.262	0.262	0.262	0.262	0.262	0.262	0.262	0.262	0.262	0.262	0.262	0.262	0.262	0.262	0.262	0.262	0.262	0.262	0.262	0.262	0.262	0.262	0.262	0.262	0.262	0.262	0.262	0.262	0.262	0.262	0.262	0.262
YGR037C	0.157	0.157	0.157	0.157	0.157	0.157	0.157	0.157	0.15	0.15	0.15	0.15	0.15	0.15	0.15	0.15	0.15	0.139	0.139	0.139	0.139	0.139	0.133	0.133	0.128	0.128	0.11	0.097	0.091	0.074	0.074	0.074	0.074	0.074	0.074	0.074	0.074	0.074	0.074	0.068	0.068	0.068	0.068	0.068	0.068	0.068	0.068	0.062	0.062
YKL140W	0.167	0.167	0.16	0.16	0.129	0.129	0.129	0.134	0.134	0.134	0.134	0.134	0.128	0.128	0.121	0.121	0.115	0.115	0.115	0.115	0.115	0.115	0.115	0.108	0.108	0.114	0.114	0.114	0.114	0.113	0.113	0.113	0.113	0.131	0.137	0.137	0.137	0.137	0.137	0.137	0.137	0.142	0.142	0.142	0.142	0.142	0.148	0.142	0.137
YHR032W	0.169	0.169	0.169	0.174	0.174	0.181	0.186	0.186	0.186	0.186	0.186	0.186	0.186	0.186	0.186	0.186	0.186	0.186	0.174	0.163	0.157	0.157	0.157	0.157	0.157	0.157	0.157	0.157	0.157	0.157	0.157	0.157	0.157	0.15	0.15	0.15	0.145	0.145	0.14	0.133	0.133	0.133	0.133	0.133	0.133	0.133	0.133	0.133	0.133
YBR246W	0.086	0.086	0.086	0.086	0.086	0.087	0.087	0.087	0.086	0.086	0.086	0.13	0.13	0.13	0.13	0.13	0.137	0.142	0.162	0.162	0.162	0.162	0.162	0.162	0.162	0.155	0.155	0.155	0.155	0.155	0.161	0.161	0.161	0.167	0.167	0.167	0.173	0.173	0.173	0.173	0.173	0.173	0.179	0.179	0.172	0.172	0.172	0.172	0.167
YLR020C	0.086	0.092	0.087	0.087	0.087	0.087	0.082	0.088	0.101	0.106	0.106	0.106	0.117	0.117	0.117	0.112	0.112	0.112	0.112	0.112	0.118	0.118	0.118	0.118	0.118	0.118	0.118	0.118	0.141	0.153	0.16	0.166	0.166	0.166	0.166	0.166	0.166	0.166	0.166	0.166	0.166	0.166	0.166	0.166	0.166	0.166	0.166	0.166	0.166
YBL055C	0.036	0.036	0.036	0.036	0.029	0.029	0.029	0.029	0.029	0.029	0.029	0.023	0.023	0.023	0.023	0.023	0.023	0.023	0.023	0.023	0.023	0.018	0.018	0.018	0.018	0.018	0.018	0.018	0.018	0.018	0.018	0.018	0.018	0.018	0.018	0.018	0.011	0.011	0.011	0.011	0.011	0.011	0.011	0.011	0.011	0.011	0.011	0.011	0.011
YMR235C	0.146	0.146	0.146	0.159	0.165	0.165	0.171	0.171	0.171	0.166	0.166	0.166	0.172	0.172	0.172	0.172	0.172	0.172	0.172	0.172	0.172	0.172	0.172	0.172	0.172	0.166	0.166	0.171	0.171	0.171	0.171	0.171	0.171	0.171	0.171	0.171	0.171	0.171	0.171	0.171	0.171	0.166	0.16	0.177	0.177	0.183	0.189	0.189	0.189
YML057W	0.242	0.256	0.256	0.256	0.256	0.256	0.256	0.238	0.226	0.226	0.226	0.226	0.226	0.226	0.226	0.238	0.238	0.238	0.238	0.238	0.243	0.243	0.243	0.243	0.243	0.237	0.237	0.237	0.237	0.242	0.249	0.249	0.249	0.249	0.249	0.249	0.249	0.249	0.261	0.261	0.261	0.261	0.255	0.255	0.255	0.255	0.255	0.255	0.249
YPL209C	0.043	0.043	0.043	0.043	0.048	0.048	0.048	0.048	0.048	0.048	0.048	0.048	0.066	0.066	0.066	0.071	0.071	0.065	0.065	0.065	0.071	0.083	0.088	0.088	0.088	0.088	0.095	0.106	0.106	0.106	0.106	0.106	0.106	0.106	0.106	0.106	0.106	0.106	0.106	0.106	0.106	0.106	0.112	0.112	0.117	0.117	0.117	0.117	0.117
YIL132C	0.129	0.129	0.129	0.129	0.129	0.122	0.122	0.122	0.117	0.117	0.11	0.103	0.103	0.103	0.086	0.086	0.086	0.08	0.08	0.08	0.08	0.085	0.085	0.085	0.079	0.079	0.079	0.079	0.084	0.084	0.084	0.084	0.09	0.09	0.09	0.089	0.089	0.102	0.102	0.102	0.102	0.102	0.119	0.119	0.138	0.149	0.149	0.149	0.149
YNL323W	0.024	0.024	0.035	0.035	0.035	0.035	0.035	0.035	0.035	0.042	0.042	0.036	0.036	0.043	0.048	0.048	0.048	0.048	0.048	0.053	0.053	0.053	0.06	0.067	0.085	0.085	0.085	0.085	0.085	0.085	0.085	0.085	0.085	0.085	0.085	0.085	0.08	0.08	0.08	0.08	0.08	0.085	0.085	0.085	0.085	0.085	0.085	0.085	0.085
YNL255C	0.123	0.123	0.123	0.123	0.123	0.123	0.123	0.123	0.123	0.123	0.123	0.123	0.123	0.123	0.123	0.123	0.123	0.123	0.123	0.123	0.123	0.123	0.123	0.123	0.123	0.123	0.123	0.123	0.123	0.123	0.123	0.123	0.123	0.123	0.123	0.104	0.104	0.104	0.104	0.103	0.103	0.103	0.103	0.103	0.103	0.103	0.098	0.098	0.098
YMR250W	0.132	0.132	0.132	0.132	0.132	0.132	0.132	0.132	0.139	0.133	0.133	0.133	0.128	0.121	0.121	0.115	0.115	0.103	0.103	0.076	0.083	0.083	0.083	0.083	0.088	0.082	0.082	0.082	0.082	0.075	0.082	0.076	0.076	0.087	0.093	0.093	0.099	0.099	0.092	0.105	0.099	0.099	0.099	0.099	0.099	0.099	0.099	0.099	0.099
YEL029C	0.144	0.144	0.144	0.144	0.144	0.144	0.131	0.131	0.124	0.124	0.124	0.138	0.138	0.138	0.138	0.138	0.138	0.144	0.15	0.15	0.163	0.163	0.163	0.163	0.169	0.169	0.169	0.169	0.169	0.174	0.169	0.169	0.169	0.169	0.169	0.169	0.169	0.169	0.169	0.169	0.169	0.169	0.169	0.169	0.175	0.175	0.175	0.175	0.175
YBR256C	0.235	0.23	0.23	0.23	0.23	0.23	0.23	0.23	0.23	0.223	0.223	0.223	0.223	0.223	0.223	0.223	0.205	0.199	0.194	0.194	0.194	0.18	0.169	0.15	0.15	0.15	0.15	0.15	0.15	0.15	0.15	0.15	0.15	0.15	0.15	0.15	0.15	0.15	0.137	0.137	0.132	0.132	0.132	0.132	0.132	0.132	0.132	0.132	0.132
YDR130C	0.067	0.067	0.067	0.067	0.067	0.067	0.079	0.079	0.079	0.079	0.079	0.085	0.091	0.091	0.091	0.091	0.091	0.097	0.097	0.102	0.115	0.115	0.115	0.115	0.115	0.115	0.115	0.115	0.115	0.115	0.115	0.12	0.126	0.126	0.126	0.126	0.131	0.131	0.131	0.131	0.131	0.131	0.131	0.131	0.131	0.131	0.131	0.131	0.131
YER068W	0.252	0.252	0.252	0.245	0.245	0.245	0.245	0.234	0.234	0.234	0.227	0.227	0.227	0.227	0.227	0.227	0.227	0.227	0.227	0.227	0.227	0.227	0.227	0.221	0.221	0.221	0.221	0.221	0.221	0.221	0.208	0.208	0.208	0.208	0.197	0.197	0.197	0.197	0.197	0.197	0.197	0.191	0.179	0.173	0.173	0.162	0.162	0.167	0.167
YBL089W	0.057	0.057	0.057	0.057	0.057	0.057	0.057	0.057	0.057	0.057	0.051	0.051	0.051	0.051	0.051	0.044	0.051	0.033	0.039	0.045	0.039	0.039	0.039	0.039	0.033	0.026	0.026	0.026	0.026	0.033	0.033	0.033	0.033	0.033	0.033	0.033	0.033	0.033	0.039	0.039	0.039	0.039	0.039	0.039	0.051	0.062	0.069	0.074	0.074
YIL118W	0.019	0.019	0.019	0.019	0.019	0.019	0.019	0.019	0.019	0.019	0.019	0.019	0.019	0.019	0.019	0.019	0.019	0.019	0.019	0.019	0.019	0.019	0.019	0.019	0.019	0.019	0.019	0.019	0.019	0.019	0.019	0.019	0.019	0.019	0.019	0.019	0.019	0.019	0.019	0.019	0.019	0.019	0.019	0.019	0.019	0.019	0.019	0.019	0.019
YBL016W	0.174	0.162	0.162	0.155	0.155	0.112	0.105	0.099	0.093	0.093	0.093	0.093	0.093	0.093	0.086	0.086	0.086	0.086	0.086	0.086	0.086	0.086	0.086	0.08	0.062	0.056	0.056	0.062	0.056	0.056	0.056	0.056	0.062	0.062	0.062	0.062	0.062	0.062	0.068	0.068	0.068	0.068	0.068	0.074	0.074	0.074	0.074	0.074	0.08
YBR270C	0.161	0.161	0.161	0.161	0.172	0.155	0.155	0.155	0.155	0.155	0.149	0.149	0.127	0.121	0.115	0.115	0.108	0.108	0.114	0.114	0.114	0.114	0.109	0.11	0.11	0.11	0.117	0.117	0.117	0.117	0.128	0.115	0.115	0.115	0.115	0.115	0.115	0.115	0.115	0.115	0.115	0.115	0.115	0.121	0.121	0.121	0.121	0.128	0.128
YDR346C	0.232	0.232	0.232	0.232	0.232	0.232	0.225	0.225	0.225	0.225	0.218	0.218	0.218	0.218	0.212	0.212	0.212	0.212	0.205	0.205	0.199	0.199	0.199	0.194	0.194	0.187	0.187	0.187	0.187	0.187	0.193	0.193	0.199	0.199	0.199	0.199	0.199	0.199	0.182	0.177	0.177	0.177	0.171	0.176	0.176	0.176	0.171	0.164	0.164
YDR113C	0.251	0.251	0.245	0.245	0.239	0.239	0.239	0.234	0.234	0.234	0.208	0.202	0.202	0.202	0.202	0.202	0.202	0.202	0.202	0.197	0.197	0.197	0.197	0.197	0.197	0.197	0.197	0.197	0.191	0.191	0.178	0.178	0.167	0.167	0.155	0.155	0.155	0.155	0.155	0.13	0.13	0.119	0.102	0.102	0.102	0.079	0.079	0.072	0.072
YGR086C	0.091	0.091	0.091	0.097	0.097	0.097	0.091	0.091	0.091	0.091	0.091	0.086	0.086	0.086	0.08	0.073	0.073	0.073	0.073	0.073	0.073	0.073	0.073	0.073	0.073	0.068	0.068	0.068	0.068	0.073	0.073	0.073	0.073	0.073	0.073	0.073	0.073	0.073	0.073	0.073	0.073	0.06	0.06	0.06	0.06	0.06	0.06	0.06	0.06
YJL212C	0.186	0.186	0.186	0.186	0.186	0.186	0.186	0.186	0.186	0.186	0.186	0.186	0.186	0.186	0.186	0.18	0.18	0.18	0.173	0.173	0.173	0.173	0.173	0.173	0.173	0.168	0.168	0.168	0.168	0.168	0.168	0.168	0.163	0.163	0.163	0.131	0.114	0.096	0.096	0.096	0.096	0.096	0.09	0.09	0.073	0.073	0.068	0.062	0.062
YDL077C	0.085	0.085	0.085	0.085	0.085	0.079	0.079	0.08	0.091	0.091	0.091	0.091	0.091	0.091	0.091	0.091	0.091	0.091	0.091	0.091	0.091	0.091	0.098	0.098	0.104	0.104	0.104	0.104	0.11	0.11	0.11	0.11	0.11	0.11	0.11	0.11	0.117	0.117	0.117	0.117	0.117	0.117	0.117	0.11	0.11	0.11	0.11	0.11	0.11
YNL240C	0.173	0.173	0.173	0.173	0.173	0.18	0.18	0.18	0.18	0.168	0.168	0.168	0.168	0.168	0.168	0.168	0.168	0.168	0.168	0.173	0.173	0.168	0.168	0.168	0.168	0.168	0.168	0.168	0.174	0.174	0.174	0.174	0.174	0.174	0.174	0.174	0.174	0.174	0.174	0.174	0.174	0.174	0.174	0.174	0.168	0.168	0.162	0.162	0.162
YDL015C	0.305	0.305	0.305	0.299	0.299	0.299	0.299	0.299	0.305	0.305	0.305	0.305	0.305	0.305	0.305	0.305	0.305	0.305	0.305	0.305	0.305	0.305	0.305	0.305	0.305	0.305	0.305	0.275	0.275	0.275	0.275	0.275	0.269	0.263	0.263	0.258	0.258	0.258	0.258	0.258	0.252	0.252	0.252	0.246	0.246	0.246	0.246	0.246	0.246
YPR074C	0.026	0.026	0.026	0.033	0.038	0.038	0.038	0.038	0.038	0.038	0.038	0.043	0.043	0.056	0.067	0.067	0.067	0.091	0.091	0.091	0.098	0.098	0.098	0.098	0.098	0.098	0.116	0.122	0.122	0.133	0.14	0.14	0.14	0.14	0.14	0.14	0.14	0.14	0.146	0.146	0.146	0.146	0.146	0.146	0.146	0.146	0.146	0.146	0.146
YFL036W	0.087	0.087	0.087	0.087	0.087	0.087	0.087	0.087	0.087	0.087	0.087	0.087	0.087	0.087	0.087	0.087	0.087	0.087	0.087	0.087	0.087	0.087	0.087	0.087	0.082	0.082	0.082	0.082	0.071	0.071	0.071	0.071	0.076	0.076	0.082	0.082	0.087	0.087	0.087	0.087	0.087	0.087	0.087	0.07	0.094	0.105	0.1	0.1	0.1
YPR135W	0.173	0.173	0.173	0.173	0.173	0.173	0.173	0.162	0.156	0.163	0.168	0.174	0.174	0.174	0.174	0.185	0.192	0.186	0.2	0.219	0.219	0.212	0.212	0.212	0.212	0.212	0.212	0.212	0.218	0.225	0.23	0.23	0.23	0.23	0.23	0.236	0.236	0.236	0.235	0.235	0.235	0.235	0.225	0.225	0.225	0.219	0.225	0.225	0.231
YNL305C	0.283	0.283	0.283	0.283	0.283	0.283	0.278	0.278	0.278	0.278	0.278	0.278	0.284	0.284	0.284	0.284	0.284	0.284	0.284	0.273	0.273	0.273	0.273	0.273	0.273	0.273	0.273	0.273	0.273	0.273	0.273	0.273	0.273	0.273	0.273	0.261	0.261	0.261	0.261	0.261	0.261	0.261	0.261	0.261	0.261	0.212	0.195	0.182	0.182
YMR059W	0.246	0.246	0.246	0.246	0.271	0.277	0.283	0.283	0.283	0.283	0.283	0.283	0.283	0.283	0.289	0.289	0.289	0.289	0.289	0.289	0.289	0.296	0.296	0.302	0.309	0.309	0.309	0.309	0.309	0.309	0.309	0.309	0.309	0.309	0.309	0.309	0.298	0.303	0.303	0.303	0.303	0.303	0.303	0.321	0.308	0.308	0.308	0.308	0.308
YKR081C	0.224	0.224	0.224	0.224	0.236	0.236	0.236	0.236	0.236	0.236	0.236	0.236	0.236	0.236	0.236	0.236	0.236	0.236	0.236	0.236	0.224	0.229	0.229	0.229	0.229	0.229	0.229	0.229	0.229	0.229	0.229	0.229	0.234	0.234	0.234	0.229	0.229	0.229	0.229	0.224	0.224	0.229	0.229	0.229	0.223	0.223	0.223	0.216	0.203
YGR166W	0.065	0.07	0.087	0.082	0.082	0.082	0.087	0.094	0.107	0.107	0.107	0.107	0.107	0.107	0.107	0.107	0.102	0.096	0.096	0.09	0.103	0.14	0.166	0.166	0.166	0.166	0.166	0.172	0.172	0.196	0.196	0.196	0.196	0.196	0.196	0.196	0.221	0.227	0.227	0.221	0.221	0.221	0.221	0.221	0.221	0.221	0.221	0.221	0.221
YER039C	0.296	0.296	0.296	0.296	0.296	0.296	0.296	0.296	0.296	0.296	0.29	0.296	0.315	0.309	0.309	0.309	0.309	0.309	0.309	0.309	0.309	0.309	0.309	0.309	0.309	0.309	0.309	0.309	0.309	0.309	0.315	0.326	0.325	0.325	0.325	0.325	0.325	0.325	0.325	0.325	0.325	0.325	0.325	0.325	0.325	0.325	0.325	0.325	0.325
YMR218C	0.032	0.032	0.05	0.063	0.063	0.063	0.063	0.069	0.069	0.138	0.154	0.154	0.172	0.172	0.183	0.183	0.183	0.183	0.183	0.183	0.183	0.183	0.183	0.183	0.183	0.183	0.183	0.183	0.195	0.195	0.195	0.195	0.195	0.201	0.201	0.201	0.201	0.201	0.201	0.201	0.206	0.206	0.206	0.206	0.206	0.206	0.206	0.206	0.206
YNL267W	0.204	0.204	0.209	0.209	0.198	0.198	0.198	0.198	0.192	0.192	0.204	0.204	0.204	0.204	0.204	0.204	0.204	0.204	0.204	0.204	0.204	0.204	0.204	0.204	0.204	0.204	0.198	0.198	0.179	0.179	0.179	0.179	0.172	0.172	0.172	0.172	0.178	0.178	0.178	0.178	0.178	0.178	0.178	0.178	0.172	0.172	0.172	0.172	0.172
YNL186W	0.155	0.155	0.155	0.155	0.155	0.155	0.155	0.155	0.155	0.155	0.155	0.155	0.155	0.155	0.142	0.142	0.132	0.132	0.137	0.137	0.137	0.137	0.137	0.137	0.137	0.137	0.137	0.137	0.137	0.143	0.143	0.143	0.143	0.143	0.143	0.143	0.132	0.119	0.107	0.107	0.107	0.107	0.107	0.095	0.095	0.077	0.083	0.083	0.083
YJR046W	0.231	0.231	0.231	0.231	0.231	0.231	0.231	0.231	0.231	0.231	0.231	0.231	0.231	0.231	0.225	0.225	0.225	0.225	0.225	0.225	0.22	0.22	0.22	0.22	0.22	0.22	0.22	0.22	0.22	0.22	0.22	0.22	0.22	0.22	0.206	0.2	0.2	0.2	0.2	0.2	0.2	0.152	0.152	0.152	0.152	0.152	0.152	0.152	0.152
YDR461W	0.223	0.223	0.223	0.223	0.223	0.223	0.223	0.223	0.223	0.223	0.223	0.224	0.199	0.193	0.193	0.193	0.193	0.193	0.188	0.188	0.188	0.188	0.188	0.188	0.188	0.188	0.188	0.188	0.186	0.186	0.186	0.186	0.186	0.186	0.181	0.181	0.181	0.186	0.186	0.186	0.186	0.181	0.181	0.181	0.181	0.181	0.188	0.188	0.188
YPL204W	0.178	0.178	0.178	0.178	0.178	0.178	0.178	0.178	0.161	0.161	0.161	0.149	0.149	0.149	0.142	0.142	0.142	0.142	0.142	0.142	0.142	0.142	0.142	0.136	0.136	0.136	0.136	0.1	0.1	0.081	0.081	0.081	0.081	0.081	0.081	0.081	0.081	0.081	0.081	0.081	0.081	0.081	0.056	0.037	0.03	0.03	0.03	0.025	0.025
YDR119W	0.205	0.205	0.192	0.192	0.18	0.18	0.18	0.18	0.18	0.18	0.18	0.18	0.163	0.156	0.156	0.156	0.156	0.156	0.156	0.156	0.149	0.149	0.149	0.149	0.149	0.149	0.149	0.138	0.12	0.12	0.12	0.12	0.12	0.12	0.109	0.109	0.109	0.109	0.109	0.109	0.097	0.097	0.097	0.097	0.097	0.097	0.097	0.09	0.09
YIL088C	0.195	0.195	0.195	0.189	0.178	0.178	0.177	0.177	0.182	0.182	0.182	0.182	0.182	0.177	0.189	0.19	0.19	0.19	0.19	0.19	0.19	0.19	0.196	0.201	0.178	0.165	0.165	0.165	0.165	0.16	0.165	0.171	0.171	0.171	0.146	0.146	0.153	0.153	0.16	0.16	0.16	0.16	0.153	0.153	0.153	0.153	0.141	0.14	0.145
YML056C	0.326	0.326	0.326	0.32	0.32	0.32	0.32	0.32	0.313	0.306	0.294	0.294	0.294	0.294	0.265	0.253	0.253	0.253	0.253	0.253	0.253	0.253	0.253	0.253	0.253	0.253	0.253	0.253	0.253	0.253	0.253	0.247	0.236	0.236	0.236	0.236	0.207	0.196	0.196	0.141	0.141	0.135	0.141	0.147	0.147	0.147	0.147	0.147	0.147
YJR052W	0.087	0.087	0.087	0.087	0.082	0.082	0.076	0.076	0.076	0.076	0.071	0.071	0.071	0.071	0.071	0.071	0.071	0.066	0.066	0.06	0.084	0.084	0.084	0.084	0.079	0.079	0.079	0.084	0.084	0.084	0.09	0.116	0.116	0.115	0.115	0.115	0.115	0.115	0.115	0.115	0.115	0.115	0.097	0.097	0.097	0.097	0.097	0.108	0.108
YOR372C	0.205	0.205	0.205	0.205	0.205	0.205	0.182	0.171	0.171	0.171	0.171	0.164	0.164	0.164	0.164	0.164	0.164	0.164	0.164	0.164	0.164	0.164	0.164	0.164	0.164	0.164	0.164	0.164	0.158	0.145	0.14	0.14	0.14	0.134	0.134	0.128	0.117	0.112	0.112	0.112	0.112	0.112	0.112	0.112	0.112	0.095	0.095	0.095	0.095
YCL036W	0.15	0.15	0.15	0.15	0.156	0.156	0.156	0.156	0.156	0.156	0.156	0.156	0.156	0.156	0.156	0.169	0.169	0.169	0.169	0.169	0.169	0.174	0.181	0.181	0.181	0.181	0.181	0.181	0.181	0.181	0.181	0.181	0.181	0.181	0.181	0.181	0.181	0.181	0.181	0.181	0.181	0.174	0.174	0.174	0.174	0.168	0.173	0.173	0.173
YDL112W	0.214	0.214	0.221	0.221	0.221	0.221	0.221	0.221	0.221	0.221	0.221	0.221	0.221	0.221	0.221	0.221	0.221	0.221	0.221	0.221	0.221	0.221	0.221	0.227	0.227	0.227	0.227	0.227	0.227	0.227	0.227	0.22	0.22	0.226	0.226	0.226	0.226	0.226	0.226	0.219	0.212	0.212	0.212	0.207	0.195	0.19	0.19	0.19	0.19
YPL013C	0.226	0.226	0.226	0.226	0.226	0.226	0.232	0.227	0.227	0.227	0.227	0.232	0.232	0.232	0.232	0.232	0.232	0.232	0.232	0.232	0.232	0.232	0.232	0.232	0.232	0.232	0.232	0.232	0.232	0.232	0.232	0.232	0.22	0.22	0.214	0.214	0.22	0.22	0.22	0.22	0.22	0.22	0.213	0.207	0.207	0.207	0.207	0.202	0.202
YOR138C	0.303	0.29	0.296	0.296	0.296	0.296	0.289	0.289	0.289	0.289	0.289	0.289	0.289	0.289	0.289	0.289	0.271	0.259	0.259	0.259	0.259	0.259	0.253	0.253	0.246	0.24	0.24	0.24	0.24	0.24	0.24	0.24	0.24	0.24	0.24	0.24	0.24	0.228	0.228	0.214	0.214	0.221	0.221	0.221	0.221	0.221	0.208	0.208	0.124
YDR055W	0.013	0.013	0.013	0.013	0.013	0.013	0.013	0.013	0.013	0.013	0.013	0.013	0.013	0.013	0.013	0.013	0.013	0.025	0.032	0.032	0.037	0.037	0.037	0.037	0.037	0.037	0.037	0.037	0.037	0.037	0.037	0.037	0.037	0.037	0.037	0.037	0.037	0.043	0.043	0.043	0.043	0.043	0.05	0.05	0.05	0.05	0.05	0.05	0.05
YPR141C	0.147	0.147	0.147	0.154	0.154	0.154	0.154	0.154	0.172	0.172	0.172	0.172	0.172	0.172	0.172	0.172	0.172	0.167	0.167	0.167	0.167	0.167	0.167	0.167	0.167	0.167	0.167	0.167	0.167	0.167	0.167	0.167	0.167	0.167	0.167	0.167	0.167	0.167	0.167	0.167	0.167	0.167	0.167	0.167	0.167	0.167	0.167	0.167	0.167
YJL024C	0.103	0.103	0.103	0.103	0.103	0.103	0.103	0.103	0.103	0.103	0.103	0.103	0.103	0.097	0.085	0.08	0.08	0.08	0.068	0.056	0.056	0.056	0.056	0.056	0.056	0.049	0.043	0.042	0.042	0.036	0.036	0.036	0.036	0.036	0.036	0.036	0.036	0.036	0.036	0.036	0.036	0.029	0.035	0.035	0.042	0.042	0.042	0.042	0.042
YHR097C	0.194	0.188	0.181	0.181	0.195	0.195	0.195	0.195	0.195	0.2	0.194	0.199	0.199	0.211	0.211	0.211	0.211	0.211	0.211	0.204	0.204	0.198	0.198	0.198	0.192	0.192	0.187	0.175	0.223	0.223	0.223	0.223	0.223	0.223	0.223	0.223	0.223	0.223	0.223	0.217	0.217	0.217	0.217	0.217	0.212	0.212	0.212	0.212	0.212
YHR181W	0.036	0.036	0.036	0.036	0.036	0.036	0.036	0.036	0.036	0.036	0.036	0.03	0.036	0.036	0.036	0.036	0.036	0.036	0.036	0.036	0.029	0.029	0.029	0.023	0.011	0.024	0.024	0.024	0.024	0.024	0.024	0.024	0.03	0.03	0.03	0.03	0.03	0.037	0.037	0.037	0.037	0.037	0.037	0.037	0.037	0.037	0.037	0.037	0.043
YMR188C	0.181	0.181	0.181	0.181	0.181	0.181	0.181	0.181	0.186	0.186	0.186	0.186	0.186	0.186	0.186	0.186	0.186	0.186	0.18	0.173	0.173	0.173	0.173	0.173	0.144	0.139	0.139	0.139	0.139	0.139	0.139	0.139	0.127	0.127	0.127	0.127	0.127	0.127	0.114	0.114	0.114	0.114	0.114	0.114	0.102	0.102	0.089	0.095	0.088
YGR161C	0.037	0.037	0.037	0.043	0.043	0.043	0.043	0.05	0.05	0.05	0.057	0.057	0.057	0.057	0.057	0.057	0.057	0.057	0.051	0.051	0.051	0.051	0.051	0.051	0.051	0.051	0.051	0.033	0.033	0.044	0.051	0.057	0.057	0.057	0.057	0.057	0.057	0.057	0.057	0.057	0.057	0.057	0.057	0.057	0.057	0.07	0.07	0.07	0.07
YDR007W	0.421	0.421	0.421	0.421	0.421	0.421	0.421	0.421	0.421	0.421	0.421	0.428	0.428	0.428	0.428	0.428	0.428	0.428	0.428	0.422	0.422	0.422	0.422	0.422	0.422	0.422	0.422	0.422	0.422	0.422	0.416	0.416	0.428	0.428	0.428	0.428	0.433	0.433	0.433	0.433	0.415	0.404	0.398	0.343	0.343	0.343	0.343	0.338	0.338
YAL053W	0.018	0.018	0.018	0.012	0.012	0.012	0.012	0.012	0.012	0.012	0.012	0.012	0.012	0.012	0.012	0.012	0.012	0.012	0.013	0.013	0.013	0.013	0.013	0.013	0.013	0.013	0.013	0.013	0.013	0.013	0.013	0.013	0.013	0.013	0.013	0.013	0.013	0.013	0.013	0.013	0.013	0.013	0.013	0.013	0.013	0.013	0.013	0.013	0.013
YBR223C	0.149	0.149	0.149	0.143	0.119	0.118	0.113	0.107	0.107	0.095	0.115	0.115	0.121	0.121	0.121	0.121	0.121	0.121	0.121	0.121	0.121	0.121	0.127	0.155	0.174	0.174	0.168	0.168	0.168	0.168	0.168	0.168	0.18	0.18	0.186	0.186	0.186	0.186	0.186	0.186	0.186	0.186	0.186	0.186	0.186	0.186	0.186	0.186	0.186
YGR015C	0.148	0.148	0.148	0.148	0.148	0.148	0.148	0.148	0.148	0.154	0.154	0.154	0.167	0.167	0.167	0.167	0.167	0.167	0.167	0.137	0.118	0.118	0.118	0.113	0.113	0.113	0.113	0.143	0.163	0.163	0.163	0.163	0.163	0.163	0.163	0.163	0.163	0.163	0.163	0.163	0.163	0.163	0.169	0.169	0.169	0.169	0.175	0.169	0.169
YBL042C	0.005	0.005	0.005	0.005	0.005	0.005	0.005	0.005	0.005	0.005	0.005	0.005	0.005	0.005	0.005	0.005	0.005	0.005	0.005	0.005	0.005	0.005	0.005	0.005	0.005	0.005	0.005	0.005	0.005	0.005	0.005	0.005	0.005	0.005	0.005	0.005	0.005	0.005	0	0	0	0	0	0	0	0	0	0	0
YOR099W	0.445	0.445	0.445	0.445	0.445	0.445	0.433	0.433	0.433	0.426	0.426	0.426	0.433	0.439	0.432	0.432	0.432	0.432	0.432	0.432	0.432	0.432	0.432	0.432	0.432	0.439	0.439	0.439	0.432	0.432	0.432	0.432	0.432	0.432	0.425	0.425	0.407	0.402	0.402	0.402	0.402	0.402	0.395	0.395	0.395	0.395	0.39	0.39	0.39
YNL077W	0.165	0.159	0.159	0.159	0.159	0.159	0.159	0.159	0.159	0.159	0.159	0.159	0.159	0.159	0.159	0.159	0.159	0.159	0.159	0.159	0.159	0.159	0.159	0.159	0.159	0.159	0.159	0.166	0.166	0.153	0.153	0.153	0.153	0.147	0.148	0.148	0.148	0.153	0.153	0.153	0.153	0.153	0.153	0.153	0.153	0.153	0.153	0.153	0.147
YDR453C	0.131	0.131	0.131	0.131	0.131	0.124	0.124	0.119	0.119	0.102	0.102	0.102	0.095	0.095	0.088	0.082	0.088	0.095	0.095	0.095	0.095	0.095	0.095	0.095	0.095	0.095	0.102	0.102	0.095	0.095	0.095	0.095	0.095	0.095	0.095	0.101	0.101	0.114	0.114	0.114	0.12	0.12	0.12	0.12	0.115	0.109	0.116	0.116	0.116
YEL060C	0.122	0.122	0.122	0.122	0.122	0.122	0.122	0.122	0.122	0.122	0.122	0.122	0.122	0.122	0.122	0.122	0.122	0.122	0.122	0.122	0.122	0.116	0.116	0.109	0.109	0.109	0.109	0.109	0.109	0.109	0.109	0.109	0.109	0.103	0.103	0.103	0.103	0.103	0.097	0.097	0.097	0.097	0.08	0.08	0.068	0.036	0.024	0.024	0.024
YPL158C	0.136	0.142	0.142	0.142	0.142	0.142	0.155	0.155	0.155	0.155	0.155	0.161	0.168	0.192	0.192	0.192	0.197	0.209	0.209	0.209	0.214	0.22	0.22	0.22	0.22	0.22	0.22	0.22	0.22	0.22	0.22	0.22	0.22	0.226	0.226	0.226	0.226	0.226	0.226	0.226	0.226	0.226	0.226	0.226	0.226	0.226	0.226	0.226	0.226
YMR003W	0.176	0.176	0.176	0.176	0.176	0.176	0.176	0.176	0.183	0.183	0.183	0.183	0.183	0.183	0.183	0.183	0.19	0.19	0.183	0.183	0.183	0.183	0.176	0.176	0.176	0.176	0.189	0.189	0.189	0.189	0.189	0.189	0.189	0.189	0.189	0.189	0.189	0.183	0.183	0.183	0.176	0.176	0.176	0.176	0.176	0.176	0.176	0.176	0.17
YBL080C	0.255	0.255	0.255	0.255	0.23	0.23	0.2	0.2	0.2	0.2	0.2	0.2	0.193	0.193	0.181	0.181	0.175	0.163	0.163	0.163	0.156	0.149	0.149	0.149	0.149	0.149	0.149	0.149	0.144	0.144	0.144	0.144	0.144	0.132	0.132	0.132	0.121	0.121	0.096	0.096	0.042	0.012	0.005	0.005	0.005	0.005	0.005	0.005	0.005
YML006C	0.041	0.041	0.041	0.041	0.041	0.041	0.041	0.041	0.041	0.041	0.041	0.041	0.041	0.041	0.041	0.041	0.041	0.041	0.041	0.041	0.041	0.041	0.041	0.052	0.058	0.058	0.058	0.058	0.058	0.058	0.052	0.046	0.046	0.046	0.046	0.046	0.046	0.046	0.046	0.046	0.046	0.046	0.046	0.046	0.046	0.046	0.046	0.046	0.046
YEL042W	0.268	0.268	0.268	0.275	0.275	0.268	0.263	0.263	0.263	0.263	0.263	0.263	0.263	0.263	0.263	0.263	0.263	0.263	0.263	0.263	0.263	0.263	0.263	0.263	0.263	0.263	0.263	0.263	0.263	0.249	0.249	0.249	0.249	0.249	0.249	0.245	0.245	0.245	0.245	0.245	0.238	0.238	0.238	0.232	0.221	0.214	0.214	0.214	0.214
YGL133W	0.03	0.03	0.037	0.043	0.043	0.043	0.05	0.057	0.099	0.117	0.117	0.117	0.117	0.117	0.117	0.117	0.117	0.123	0.141	0.147	0.153	0.153	0.159	0.159	0.159	0.166	0.166	0.166	0.171	0.171	0.171	0.171	0.177	0.177	0.177	0.177	0.184	0.184	0.201	0.201	0.201	0.201	0.201	0.201	0.201	0.213	0.213	0.213	0.213
YMR184W	0.268	0.268	0.261	0.268	0.274	0.274	0.274	0.274	0.274	0.269	0.269	0.269	0.269	0.263	0.263	0.263	0.263	0.263	0.263	0.263	0.263	0.251	0.251	0.251	0.251	0.251	0.251	0.251	0.251	0.251	0.251	0.251	0.251	0.251	0.245	0.245	0.245	0.245	0.245	0.24	0.24	0.228	0.228	0.228	0.228	0.228	0.228	0.228	0.217
YBL003C	0.012	0.012	0.012	0.012	0.018	0.018	0.018	0.018	0.018	0.018	0.018	0.018	0.018	0.018	0.024	0.024	0.024	0.024	0.024	0.024	0.024	0.024	0.024	0.024	0.024	0.024	0.024	0.024	0.024	0.024	0.024	0.03	0.037	0.037	0.037	0.037	0.032	0.032	0.032	0.032	0.032	0.032	0.037	0.043	0.043	0.043	0.043	0.05	0.057
YPR133W-A	0.204	0.204	0.204	0.204	0.204	0.204	0.204	0.204	0.204	0.204	0.204	0.199	0.199	0.199	0.199	0.199	0.199	0.199	0.199	0.199	0.199	0.199	0.199	0.199	0.199	0.199	0.199	0.199	0.199	0.199	0.199	0.199	0.199	0.192	0.199	0.199	0.199	0.199	0.199	0.199	0.199	0.199	0.199	0.199	0.199	0.199	0.199	0.199	0.199
YDR529C	0.216	0.216	0.223	0.223	0.223	0.223	0.223	0.229	0.229	0.229	0.229	0.229	0.229	0.229	0.235	0.235	0.235	0.235	0.235	0.235	0.235	0.235	0.235	0.235	0.235	0.235	0.235	0.235	0.235	0.235	0.235	0.235	0.235	0.235	0.235	0.229	0.229	0.229	0.229	0.229	0.229	0.229	0.224	0.224	0.224	0.224	0.217	0.205	0.205
YHR138C	0.165	0.165	0.158	0.164	0.19	0.19	0.19	0.19	0.19	0.19	0.19	0.19	0.19	0.201	0.219	0.219	0.219	0.219	0.219	0.219	0.219	0.219	0.219	0.219	0.226	0.226	0.226	0.232	0.232	0.232	0.232	0.232	0.232	0.232	0.232	0.232	0.232	0.232	0.232	0.232	0.232	0.232	0.226	0.226	0.226	0.226	0.226	0.22	0.22
YBR287W	0.18	0.18	0.173	0.173	0.173	0.173	0.173	0.173	0.173	0.173	0.173	0.173	0.173	0.18	0.206	0.212	0.212	0.212	0.212	0.212	0.212	0.212	0.219	0.219	0.219	0.219	0.219	0.219	0.219	0.212	0.218	0.218	0.218	0.211	0.211	0.211	0.21	0.205	0.205	0.205	0.205	0.21	0.205	0.205	0.205	0.205	0.205	0.205	0.205
YLR061W	0.087	0.087	0.087	0.087	0.094	0.094	0.094	0.094	0.094	0.094	0.094	0.094	0.075	0.075	0.07	0.07	0.07	0.07	0.07	0.07	0.07	0.07	0.07	0.07	0.07	0.07	0.07	0.07	0.07	0.07	0.07	0.07	0.07	0.07	0.07	0.07	0.059	0.059	0.059	0.059	0.052	0.035	0.035	0.035	0.035	0.035	0.035	0.029	0.029
YOR149C	0.006	0	0	0	0	0	0	0	0	0	0	0	0	0	0	0	0	0	0	0	0	0	0	0	0	0	0	0	0	0	0	0	0	0	0	0	0	0	0	0	0	0	0	0	0	0	0	0	0
YNL265C	0.15	0.15	0.156	0.156	0.163	0.174	0.174	0.174	0.174	0.174	0.174	0.174	0.174	0.181	0.181	0.181	0.193	0.206	0.206	0.206	0.206	0.206	0.2	0.2	0.2	0.2	0.206	0.212	0.225	0.231	0.237	0.237	0.237	0.237	0.237	0.237	0.237	0.237	0.237	0.237	0.237	0.237	0.237	0.237	0.237	0.237	0.237	0.237	0.237
YPL079W	0.073	0.073	0.067	0.067	0.067	0.067	0.066	0.066	0.066	0.066	0.066	0.066	0.066	0.059	0.059	0.059	0.059	0.047	0.047	0.047	0.047	0.047	0.047	0.047	0.048	0.048	0.054	0.054	0.054	0.054	0.054	0.054	0.054	0.054	0.054	0.054	0.054	0.054	0.054	0.054	0.054	0.054	0.048	0.048	0.048	0.048	0.048	0.048	0.048
YGL011C	0.173	0.173	0.173	0.173	0.173	0.179	0.179	0.179	0.179	0.179	0.179	0.179	0.198	0.198	0.198	0.198	0.191	0.191	0.191	0.191	0.191	0.191	0.191	0.191	0.198	0.198	0.198	0.198	0.191	0.191	0.191	0.191	0.197	0.202	0.202	0.202	0.202	0.202	0.202	0.202	0.202	0.202	0.202	0.202	0.202	0.202	0.202	0.202	0.202
YDR354W	0.117	0.117	0.131	0.137	0.137	0.137	0.143	0.137	0.137	0.137	0.137	0.137	0.137	0.137	0.137	0.137	0.137	0.137	0.137	0.137	0.137	0.137	0.137	0.137	0.143	0.15	0.15	0.15	0.15	0.15	0.15	0.149	0.149	0.149	0.149	0.149	0.149	0.149	0.149	0.149	0.131	0.131	0.131	0.131	0.131	0.125	0.125	0.125	0.125
YPR187W	0.259	0.259	0.265	0.265	0.265	0.265	0.271	0.283	0.283	0.29	0.29	0.29	0.29	0.29	0.29	0.29	0.29	0.29	0.29	0.29	0.29	0.29	0.29	0.29	0.29	0.29	0.295	0.295	0.295	0.295	0.295	0.282	0.282	0.282	0.281	0.275	0.275	0.275	0.275	0.275	0.275	0.275	0.275	0.275	0.275	0.275	0.275	0.269	0.269
YEL047C	0.137	0.137	0.137	0.137	0.137	0.137	0.137	0.137	0.137	0.131	0.131	0.131	0.131	0.131	0.12	0.144	0.144	0.15	0.15	0.15	0.157	0.157	0.157	0.157	0.157	0.157	0.157	0.157	0.157	0.157	0.151	0.157	0.151	0.151	0.151	0.151	0.151	0.157	0.157	0.157	0.157	0.157	0.157	0.157	0.157	0.157	0.157	0.157	0.157
YFR052W	0.036	0.043	0.06	0.06	0.067	0.085	0.085	0.09	0.09	0.09	0.097	0.097	0.097	0.097	0.097	0.103	0.103	0.103	0.103	0.103	0.103	0.103	0.103	0.103	0.103	0.103	0.103	0.109	0.109	0.109	0.109	0.109	0.109	0.109	0.109	0.109	0.109	0.109	0.109	0.109	0.109	0.109	0.109	0.109	0.109	0.115	0.115	0.115	0.115
YKL103C	0.102	0.102	0.115	0.115	0.115	0.115	0.115	0.115	0.115	0.108	0.108	0.108	0.115	0.109	0.109	0.103	0.103	0.103	0.103	0.097	0.091	0.091	0.091	0.091	0.091	0.091	0.091	0.091	0.091	0.091	0.097	0.103	0.103	0.103	0.103	0.103	0.103	0.103	0.103	0.11	0.116	0.116	0.116	0.116	0.116	0.116	0.115	0.12	0.12
YIL129C	0.465	0.465	0.459	0.458	0.458	0.458	0.458	0.452	0.452	0.452	0.452	0.452	0.452	0.452	0.452	0.452	0.452	0.452	0.452	0.452	0.452	0.452	0.452	0.447	0.447	0.441	0.434	0.423	0.418	0.418	0.412	0.412	0.402	0.402	0.402	0.396	0.396	0.39	0.39	0.373	0.36	0.36	0.36	0.353	0.353	0.353	0.347	0.347	0.341
YGL113W	0.09	0.09	0.103	0.116	0.116	0.116	0.116	0.116	0.116	0.116	0.116	0.116	0.122	0.122	0.122	0.122	0.122	0.117	0.123	0.123	0.123	0.123	0.129	0.129	0.141	0.199	0.204	0.204	0.204	0.204	0.204	0.204	0.204	0.204	0.204	0.204	0.209	0.209	0.209	0.215	0.227	0.234	0.234	0.234	0.234	0.234	0.24	0.245	0.251
YFR053C	0.627	0.627	0.622	0.622	0.622	0.622	0.622	0.622	0.615	0.615	0.615	0.609	0.609	0.614	0.614	0.614	0.614	0.614	0.614	0.614	0.614	0.609	0.609	0.609	0.609	0.592	0.592	0.586	0.586	0.586	0.586	0.586	0.586	0.586	0.586	0.586	0.586	0.586	0.586	0.586	0.586	0.586	0.586	0.586	0.573	0.554	0.535	0.535	0.53
YOR078W	0.212	0.212	0.206	0.206	0.2	0.206	0.206	0.206	0.201	0.201	0.201	0.201	0.201	0.201	0.207	0.207	0.207	0.201	0.195	0.195	0.195	0.195	0.195	0.195	0.195	0.195	0.195	0.195	0.195	0.195	0.189	0.189	0.182	0.177	0.177	0.177	0.177	0.177	0.177	0.177	0.177	0.177	0.177	0.177	0.177	0.172	0.177	0.177	0.183
YDR292C	0.121	0.108	0.109	0.121	0.121	0.127	0.133	0.151	0.151	0.151	0.151	0.151	0.176	0.183	0.183	0.183	0.183	0.183	0.189	0.212	0.224	0.23	0.23	0.23	0.23	0.23	0.23	0.241	0.241	0.241	0.241	0.241	0.241	0.241	0.241	0.241	0.265	0.265	0.265	0.272	0.272	0.272	0.266	0.266	0.266	0.279	0.279	0.279	0.279
YIL159W	0.256	0.256	0.256	0.256	0.256	0.256	0.256	0.256	0.256	0.256	0.256	0.256	0.256	0.256	0.249	0.249	0.249	0.249	0.262	0.262	0.262	0.262	0.262	0.262	0.262	0.262	0.262	0.262	0.262	0.248	0.248	0.242	0.242	0.242	0.242	0.235	0.23	0.23	0.217	0.217	0.217	0.211	0.211	0.211	0.211	0.206	0.201	0.189	0.17
YBR112C	0.013	0.013	0.013	0.013	0.013	0.013	0.013	0.013	0.013	0.013	0.013	0.013	0.013	0.013	0.013	0.013	0.013	0.013	0.013	0.013	0.013	0.013	0.013	0.013	0.013	0.013	0.013	0.013	0.013	0.013	0.013	0.013	0.013	0.013	0.013	0.013	0.013	0.013	0.013	0.013	0.013	0.013	0.013	0.013	0.013	0.013	0.013	0.013	0.013
YPL165C	0.206	0.206	0.212	0.218	0.22	0.22	0.22	0.22	0.233	0.233	0.238	0.25	0.25	0.25	0.256	0.255	0.273	0.28	0.28	0.28	0.286	0.28	0.286	0.292	0.292	0.292	0.292	0.292	0.292	0.292	0.292	0.299	0.299	0.299	0.299	0.299	0.292	0.292	0.292	0.299	0.305	0.305	0.305	0.334	0.334	0.334	0.334	0.334	0.334
YHR003C	0.139	0.139	0.139	0.132	0.132	0.15	0.156	0.156	0.156	0.173	0.173	0.173	0.173	0.173	0.173	0.173	0.173	0.18	0.174	0.212	0.212	0.219	0.226	0.226	0.22	0.22	0.227	0.227	0.213	0.219	0.225	0.225	0.225	0.225	0.23	0.23	0.254	0.261	0.261	0.261	0.261	0.261	0.254	0.254	0.254	0.254	0.254	0.254	0.254
YNL219C	0.371	0.371	0.371	0.371	0.371	0.371	0.371	0.371	0.371	0.371	0.371	0.378	0.378	0.378	0.378	0.378	0.378	0.378	0.378	0.378	0.371	0.371	0.364	0.364	0.364	0.364	0.364	0.364	0.364	0.364	0.364	0.364	0.359	0.359	0.359	0.359	0.359	0.359	0.359	0.359	0.359	0.359	0.359	0.359	0.359	0.359	0.359	0.359	0.359
YHL023C	0.092	0.092	0.14	0.14	0.14	0.14	0.14	0.14	0.14	0.14	0.14	0.151	0.157	0.164	0.199	0.253	0.253	0.26	0.272	0.302	0.302	0.302	0.302	0.307	0.307	0.321	0.321	0.321	0.321	0.321	0.333	0.333	0.333	0.333	0.333	0.333	0.333	0.333	0.338	0.338	0.338	0.338	0.338	0.338	0.363	0.363	0.363	0.368	0.368
YNL131W	0.225	0.243	0.243	0.243	0.243	0.249	0.249	0.243	0.249	0.249	0.249	0.249	0.249	0.249	0.256	0.256	0.256	0.256	0.256	0.256	0.256	0.256	0.256	0.249	0.256	0.256	0.256	0.256	0.256	0.269	0.269	0.269	0.276	0.276	0.276	0.276	0.276	0.276	0.276	0.276	0.276	0.276	0.276	0.282	0.282	0.282	0.282	0.282	0.282
YKR072C	0.111	0.111	0.111	0.092	0.092	0.081	0.081	0.081	0.081	0.081	0.081	0.081	0.081	0.081	0.081	0.081	0.074	0.074	0.074	0.074	0.074	0.074	0.074	0.074	0.08	0.08	0.08	0.08	0.074	0.074	0.074	0.073	0.079	0.084	0.084	0.102	0.102	0.102	0.102	0.102	0.102	0.102	0.102	0.114	0.114	0.114	0.124	0.124	0.131
YNL039W	0.346	0.346	0.359	0.359	0.359	0.359	0.359	0.359	0.359	0.359	0.365	0.365	0.365	0.365	0.365	0.365	0.365	0.365	0.365	0.365	0.365	0.365	0.365	0.365	0.372	0.372	0.372	0.372	0.372	0.372	0.372	0.372	0.372	0.379	0.379	0.379	0.379	0.379	0.379	0.379	0.319	0.319	0.325	0.325	0.325	0.325	0.319	0.319	0.319
YNL304W	0.119	0.119	0.119	0.119	0.119	0.119	0.114	0.108	0.115	0.115	0.115	0.108	0.108	0.108	0.108	0.108	0.102	0.102	0.102	0.102	0.102	0.102	0.102	0.096	0.096	0.096	0.096	0.089	0.089	0.083	0.083	0.083	0.083	0.077	0.077	0.071	0.066	0.06	0.06	0.06	0.06	0.06	0.06	0.06	0.067	0.067	0.067	0.067	0.067
YKR023W	0.049	0.061	0.081	0.081	0.092	0.092	0.092	0.092	0.092	0.092	0.092	0.099	0.117	0.128	0.151	0.151	0.157	0.157	0.164	0.164	0.164	0.158	0.158	0.158	0.158	0.158	0.158	0.158	0.158	0.165	0.183	0.2	0.2	0.2	0.206	0.206	0.211	0.235	0.235	0.235	0.235	0.235	0.235	0.235	0.235	0.235	0.235	0.246	0.246
YLR319C	0.237	0.237	0.237	0.237	0.237	0.237	0.237	0.243	0.248	0.248	0.248	0.254	0.254	0.254	0.271	0.288	0.288	0.288	0.288	0.288	0.288	0.288	0.288	0.288	0.288	0.288	0.288	0.288	0.288	0.288	0.288	0.288	0.288	0.294	0.294	0.3	0.3	0.311	0.311	0.311	0.317	0.317	0.317	0.317	0.317	0.323	0.323	0.323	0.323
YIR015W	0.126	0.126	0.12	0.12	0.12	0.12	0.12	0.108	0.108	0.108	0.114	0.114	0.114	0.114	0.114	0.107	0.107	0.107	0.107	0.107	0.151	0.169	0.169	0.169	0.169	0.169	0.169	0.169	0.157	0.162	0.162	0.162	0.162	0.162	0.162	0.15	0.15	0.15	0.15	0.15	0.15	0.15	0.15	0.143	0.143	0.143	0.143	0.143	0.143
YCR061W	0.183	0.183	0.183	0.183	0.177	0.148	0.148	0.148	0.148	0.148	0.148	0.148	0.148	0.143	0.143	0.143	0.143	0.138	0.138	0.132	0.132	0.114	0.107	0.107	0.107	0.107	0.107	0.107	0.096	0.096	0.077	0.071	0.071	0.071	0.071	0.071	0.076	0.076	0.076	0.076	0.076	0.076	0.058	0.058	0.058	0.051	0.051	0.046	0.041
YIL158W	0.333	0.326	0.326	0.326	0.326	0.326	0.326	0.326	0.326	0.326	0.326	0.326	0.338	0.338	0.338	0.338	0.344	0.344	0.349	0.349	0.349	0.349	0.342	0.342	0.342	0.342	0.342	0.342	0.342	0.342	0.342	0.342	0.342	0.343	0.343	0.343	0.343	0.343	0.343	0.343	0.343	0.348	0.348	0.348	0.348	0.348	0.348	0.348	0.342
YJR092W	0.317	0.317	0.317	0.317	0.317	0.317	0.317	0.317	0.317	0.317	0.317	0.317	0.317	0.317	0.317	0.317	0.31	0.298	0.292	0.292	0.292	0.292	0.292	0.285	0.28	0.28	0.269	0.269	0.269	0.269	0.269	0.269	0.269	0.183	0.161	0.117	0.117	0.117	0.117	0.112	0.112	0.105	0.099	0.099	0.099	0.099	0.086	0.081	0.081
YBR007C	0.025	0.025	0.025	0.025	0.025	0.025	0.019	0.019	0.019	0.006	0.006	0.006	0.006	0.006	0.006	0.006	0.006	0.006	0.006	0.006	0.006	0.006	0.006	0.006	0.006	0.011	0.011	0.011	0.011	0.011	0.011	0.011	0.018	0.018	0.018	0.018	0.018	0.018	0.018	0.018	0.018	0.018	0.018	0.023	0.036	0.042	0.059	0.059	0.059
YER011W	0.024	0.024	0.024	0.024	0.024	0.024	0.024	0.024	0.024	0.024	0.024	0.024	0.024	0.024	0.024	0.024	0.024	0.024	0.024	0.024	0.024	0.024	0.024	0.024	0.024	0.024	0.024	0.024	0.018	0.018	0.018	0.018	0.018	0.018	0.018	0.018	0.018	0.018	0.018	0.018	0.012	0.012	0.012	0.012	0.012	0.012	0.012	0.012	0.012
YDR450W	0.101	0.101	0.094	0.076	0.066	0.066	0.059	0.059	0.059	0.059	0.059	0.059	0.059	0.059	0.059	0.059	0.059	0.059	0.059	0.048	0.048	0.048	0.048	0.048	0.048	0.048	0.048	0.048	0.048	0.048	0.048	0.048	0.048	0.048	0.048	0.048	0.048	0.048	0.048	0.036	0.036	0.029	0.029	0.029	0.029	0.029	0.029	0.029	0.029
YER153C	0.215	0.222	0.222	0.222	0.222	0.222	0.222	0.222	0.215	0.215	0.215	0.215	0.215	0.215	0.215	0.215	0.215	0.215	0.246	0.24	0.253	0.253	0.253	0.253	0.254	0.261	0.261	0.261	0.261	0.261	0.261	0.261	0.261	0.261	0.261	0.261	0.261	0.261	0.261	0.261	0.261	0.261	0.261	0.261	0.261	0.261	0.261	0.261	0.255
YOR326W	0.109	0.109	0.109	0.115	0.115	0.128	0.133	0.133	0.146	0.171	0.171	0.171	0.176	0.253	0.285	0.292	0.292	0.304	0.31	0.31	0.317	0.317	0.317	0.317	0.317	0.317	0.311	0.311	0.317	0.317	0.317	0.317	0.317	0.317	0.317	0.324	0.324	0.329	0.329	0.364	0.364	0.37	0.37	0.37	0.37	0.37	0.37	0.37	0.37
YGR147C	0.196	0.196	0.196	0.196	0.196	0.214	0.214	0.221	0.221	0.215	0.215	0.215	0.215	0.215	0.215	0.215	0.221	0.221	0.221	0.221	0.221	0.221	0.221	0.221	0.221	0.221	0.221	0.221	0.221	0.221	0.221	0.221	0.209	0.209	0.208	0.202	0.202	0.202	0.212	0.212	0.212	0.212	0.212	0.212	0.212	0.219	0.219	0.219	0.219
YLR254C	0.083	0.083	0.083	0.083	0.083	0.083	0.083	0.083	0.083	0.077	0.077	0.077	0.077	0.072	0.072	0.072	0.072	0.072	0.072	0.072	0.072	0.072	0.066	0.066	0.066	0.066	0.066	0.066	0.066	0.066	0.067	0.067	0.067	0.067	0.067	0.067	0.06	0.06	0.06	0.06	0.06	0.06	0.06	0.06	0.06	0.066	0.066	0.066	0.066
YOR311C	0.13	0.13	0.13	0.13	0.13	0.13	0.13	0.13	0.13	0.13	0.13	0.13	0.13	0.13	0.13	0.13	0.13	0.13	0.143	0.143	0.143	0.143	0.143	0.143	0.137	0.137	0.137	0.137	0.137	0.137	0.137	0.137	0.137	0.137	0.137	0.131	0.143	0.143	0.143	0.148	0.148	0.148	0.148	0.137	0.137	0.137	0.137	0.137	0.137
YGR184C	0.25	0.25	0.25	0.25	0.25	0.256	0.256	0.256	0.256	0.256	0.256	0.256	0.238	0.238	0.257	0.269	0.281	0.281	0.287	0.287	0.287	0.287	0.287	0.287	0.281	0.281	0.281	0.281	0.281	0.281	0.281	0.281	0.281	0.281	0.281	0.281	0.274	0.274	0.274	0.274	0.274	0.274	0.274	0.274	0.269	0.269	0.269	0.269	0.269
YPL174C	0.145	0.145	0.145	0.145	0.145	0.145	0.145	0.145	0.145	0.145	0.156	0.168	0.173	0.173	0.179	0.179	0.179	0.184	0.184	0.184	0.184	0.184	0.184	0.184	0.184	0.184	0.184	0.184	0.184	0.184	0.184	0.184	0.184	0.184	0.191	0.191	0.191	0.191	0.191	0.191	0.191	0.191	0.191	0.191	0.191	0.191	0.185	0.185	0.185
YMR155W	0.103	0.103	0.103	0.103	0.103	0.103	0.103	0.103	0.103	0.098	0.098	0.098	0.098	0.086	0.086	0.086	0.086	0.054	0.048	0.043	0.036	0.043	0.043	0.049	0.054	0.085	0.129	0.134	0.147	0.147	0.147	0.147	0.159	0.159	0.166	0.166	0.166	0.166	0.166	0.171	0.171	0.171	0.171	0.171	0.171	0.171	0.177	0.177	0.177
YJL184W	0.233	0.24	0.251	0.251	0.258	0.264	0.264	0.264	0.27	0.27	0.27	0.27	0.27	0.27	0.276	0.281	0.281	0.281	0.281	0.281	0.281	0.281	0.281	0.281	0.281	0.281	0.281	0.281	0.281	0.281	0.281	0.281	0.293	0.293	0.293	0.293	0.293	0.293	0.293	0.293	0.293	0.293	0.293	0.293	0.293	0.293	0.293	0.293	0.293
YOR237W	0.184	0.184	0.191	0.191	0.191	0.191	0.191	0.191	0.191	0.191	0.191	0.191	0.184	0.184	0.177	0.177	0.177	0.184	0.177	0.177	0.177	0.161	0.154	0.141	0.141	0.141	0.134	0.128	0.128	0.128	0.128	0.133	0.133	0.133	0.133	0.133	0.133	0.133	0.133	0.133	0.133	0.133	0.133	0.133	0.133	0.133	0.139	0.139	0.139
YKL184W	0.067	0.067	0.067	0.067	0.067	0.067	0.067	0.067	0.06	0.054	0.054	0.054	0.054	0.054	0.054	0.054	0.06	0.06	0.06	0.06	0.06	0.06	0.06	0.06	0.06	0.06	0.06	0.06	0.06	0.06	0.06	0.06	0.06	0.06	0.06	0.06	0.054	0.054	0.054	0.048	0.042	0.042	0.042	0.042	0.035	0.034	0.023	0.023	0.023
YML004C	0.052	0.052	0.047	0.042	0.042	0.042	0.042	0.042	0.042	0.042	0.048	0.036	0.036	0.036	0.036	0.036	0.036	0.036	0.036	0.036	0.043	0.049	0.049	0.049	0.049	0.056	0.056	0.056	0.068	0.068	0.084	0.084	0.084	0.084	0.109	0.128	0.146	0.146	0.146	0.146	0.151	0.151	0.151	0.151	0.151	0.151	0.151	0.151	0.151
YDL121C	0.13	0.13	0.13	0.13	0.13	0.13	0.13	0.13	0.13	0.13	0.13	0.13	0.123	0.123	0.123	0.123	0.123	0.13	0.137	0.137	0.137	0.137	0.142	0.142	0.142	0.142	0.142	0.142	0.142	0.147	0.147	0.141	0.141	0.135	0.135	0.135	0.135	0.135	0.135	0.135	0.135	0.135	0.135	0.135	0.135	0.135	0.135	0.135	0.135
YOR334W	0.086	0.086	0.086	0.092	0.092	0.092	0.092	0.092	0.092	0.092	0.092	0.098	0.098	0.098	0.092	0.092	0.108	0.115	0.115	0.115	0.115	0.115	0.115	0.115	0.115	0.115	0.127	0.168	0.163	0.163	0.169	0.169	0.182	0.202	0.207	0.22	0.22	0.22	0.22	0.22	0.22	0.22	0.22	0.219	0.219	0.219	0.219	0.219	0.219
YHL006C	0.248	0.248	0.248	0.248	0.248	0.248	0.248	0.248	0.248	0.254	0.271	0.271	0.271	0.271	0.271	0.271	0.271	0.271	0.277	0.277	0.266	0.266	0.266	0.266	0.284	0.284	0.284	0.284	0.284	0.284	0.283	0.283	0.283	0.283	0.283	0.283	0.283	0.283	0.283	0.283	0.283	0.283	0.283	0.283	0.283	0.283	0.283	0.283	0.283
YGL107C	0.238	0.238	0.238	0.238	0.238	0.238	0.238	0.238	0.238	0.238	0.238	0.238	0.244	0.244	0.244	0.255	0.255	0.255	0.255	0.255	0.255	0.255	0.248	0.248	0.248	0.248	0.248	0.248	0.248	0.248	0.248	0.248	0.248	0.248	0.248	0.261	0.261	0.261	0.261	0.267	0.267	0.267	0.261	0.261	0.265	0.265	0.265	0.265	0.272
YDR487C	0.129	0.129	0.129	0.129	0.129	0.122	0.117	0.117	0.117	0.101	0.101	0.101	0.101	0.101	0.101	0.101	0.101	0.101	0.101	0.095	0.095	0.089	0.089	0.089	0.089	0.089	0.089	0.089	0.089	0.077	0.065	0.065	0.065	0.059	0.059	0.053	0.048	0.048	0.018	0.018	0.011	0	0	0	0	0	0	0	0
YHR079C	0.293	0.293	0.306	0.306	0.306	0.306	0.306	0.306	0.306	0.306	0.306	0.306	0.306	0.318	0.335	0.358	0.363	0.363	0.363	0.37	0.37	0.37	0.37	0.37	0.37	0.37	0.37	0.37	0.37	0.377	0.377	0.377	0.377	0.377	0.358	0.358	0.358	0.358	0.358	0.358	0.358	0.358	0.358	0.358	0.358	0.352	0.352	0.347	0.347
YGL151W	0.164	0.164	0.164	0.157	0.163	0.163	0.163	0.163	0.163	0.169	0.186	0.206	0.212	0.212	0.212	0.212	0.212	0.219	0.219	0.219	0.219	0.225	0.225	0.225	0.231	0.231	0.231	0.231	0.231	0.231	0.231	0.231	0.231	0.236	0.236	0.243	0.242	0.242	0.242	0.242	0.242	0.242	0.242	0.236	0.236	0.236	0.236	0.236	0.236
YJL176C	0.256	0.256	0.256	0.256	0.256	0.256	0.256	0.256	0.262	0.262	0.262	0.262	0.262	0.275	0.275	0.275	0.275	0.275	0.275	0.275	0.275	0.275	0.275	0.275	0.275	0.275	0.275	0.275	0.275	0.275	0.281	0.281	0.275	0.275	0.275	0.275	0.275	0.269	0.269	0.269	0.269	0.269	0.263	0.263	0.263	0.263	0.263	0.263	0.256
YJL164C	0.115	0.115	0.12	0.12	0.12	0.12	0.12	0.12	0.132	0.132	0.127	0.132	0.138	0.138	0.138	0.138	0.138	0.138	0.138	0.138	0.144	0.132	0.132	0.132	0.132	0.132	0.132	0.132	0.126	0.126	0.126	0.126	0.126	0.126	0.137	0.137	0.137	0.13	0.13	0.13	0.13	0.13	0.13	0.13	0.123	0.123	0.123	0.123	0.123
YHR045W	0.199	0.199	0.199	0.199	0.199	0.199	0.205	0.205	0.205	0.205	0.205	0.205	0.205	0.211	0.211	0.211	0.211	0.211	0.211	0.211	0.211	0.211	0.211	0.211	0.211	0.211	0.218	0.218	0.23	0.235	0.235	0.235	0.235	0.235	0.235	0.235	0.242	0.242	0.242	0.242	0.242	0.242	0.235	0.234	0.228	0.223	0.223	0.21	0.21
YBR247C	0.159	0.165	0.165	0.165	0.165	0.165	0.165	0.165	0.165	0.165	0.165	0.165	0.165	0.17	0.175	0.175	0.175	0.175	0.175	0.175	0.181	0.181	0.181	0.181	0.181	0.174	0.168	0.162	0.162	0.15	0.145	0.145	0.145	0.15	0.15	0.15	0.144	0.144	0.144	0.144	0.144	0.144	0.144	0.144	0.144	0.144	0.144	0.144	0.144
YBR048W	0.08	0.08	0.08	0.08	0.08	0.08	0.08	0.08	0.08	0.08	0.08	0.085	0.08	0.08	0.08	0.08	0.08	0.08	0.08	0.08	0.08	0.08	0.08	0.08	0.08	0.08	0.08	0.08	0.08	0.08	0.08	0.08	0.08	0.08	0.08	0.08	0.08	0.08	0.08	0.08	0.074	0.074	0.074	0.074	0.074	0.074	0.074	0.074	0.074
YMR264W	0.221	0.221	0.221	0.214	0.214	0.214	0.208	0.208	0.208	0.208	0.208	0.208	0.208	0.208	0.202	0.202	0.207	0.207	0.207	0.17	0.159	0.159	0.172	0.16	0.167	0.203	0.203	0.203	0.21	0.21	0.216	0.216	0.216	0.216	0.204	0.192	0.192	0.21	0.21	0.21	0.21	0.21	0.21	0.21	0.21	0.21	0.21	0.21	0.21
YHR131C	0.019	0.019	0.019	0.019	0.019	0.019	0.019	0.019	0.013	0.013	0.013	0.013	0.013	0.013	0.033	0.033	0.033	0.038	0.038	0.038	0.038	0.038	0.056	0.056	0.08	0.08	0.086	0.086	0.086	0.086	0.086	0.086	0.086	0.086	0.086	0.086	0.092	0.092	0.092	0.092	0.099	0.104	0.132	0.144	0.144	0.144	0.144	0.144	0.144
YBL076C	0.281	0.281	0.281	0.281	0.281	0.281	0.281	0.281	0.281	0.281	0.281	0.281	0.281	0.281	0.275	0.275	0.275	0.275	0.281	0.281	0.281	0.281	0.281	0.281	0.281	0.281	0.281	0.281	0.281	0.281	0.281	0.281	0.281	0.281	0.281	0.281	0.281	0.281	0.281	0.281	0.281	0.281	0.281	0.281	0.251	0.251	0.251	0.251	0.251
YOR119C	0.132	0.132	0.132	0.138	0.138	0.131	0.131	0.131	0.131	0.131	0.131	0.131	0.131	0.131	0.131	0.131	0.131	0.126	0.119	0.119	0.126	0.131	0.138	0.143	0.149	0.149	0.156	0.162	0.162	0.162	0.162	0.162	0.162	0.155	0.155	0.155	0.155	0.155	0.155	0.155	0.155	0.155	0.148	0.148	0.162	0.162	0.162	0.162	0.162
YPL091W	0.191	0.207	0.234	0.239	0.244	0.244	0.244	0.244	0.244	0.244	0.244	0.244	0.244	0.257	0.257	0.257	0.257	0.257	0.251	0.25	0.25	0.25	0.25	0.25	0.25	0.25	0.257	0.257	0.239	0.245	0.245	0.239	0.239	0.226	0.226	0.226	0.226	0.226	0.226	0.221	0.226	0.226	0.207	0.213	0.213	0.213	0.213	0.213	0.213
YOR243C	0.158	0.164	0.164	0.164	0.164	0.164	0.164	0.164	0.164	0.164	0.164	0.164	0.164	0.159	0.159	0.159	0.159	0.159	0.159	0.159	0.159	0.159	0.159	0.159	0.159	0.159	0.159	0.159	0.164	0.164	0.164	0.164	0.164	0.164	0.171	0.176	0.176	0.176	0.176	0.176	0.176	0.176	0.176	0.176	0.176	0.176	0.176	0.176	0.176
YAL025C	0.199	0.199	0.199	0.199	0.199	0.199	0.199	0.199	0.199	0.199	0.199	0.199	0.199	0.199	0.186	0.186	0.186	0.186	0.186	0.186	0.186	0.186	0.186	0.186	0.18	0.18	0.185	0.185	0.185	0.185	0.185	0.185	0.185	0.185	0.185	0.185	0.185	0.185	0.185	0.185	0.185	0.185	0.185	0.185	0.185	0.185	0.185	0.185	0.185
YLR097C	0.087	0.087	0.087	0.087	0.087	0.093	0.087	0.087	0.087	0.087	0.087	0.081	0.081	0.081	0.069	0.074	0.08	0.098	0.133	0.133	0.133	0.133	0.133	0.133	0.133	0.133	0.14	0.146	0.152	0.152	0.165	0.165	0.165	0.165	0.171	0.171	0.165	0.165	0.165	0.158	0.163	0.163	0.163	0.163	0.163	0.163	0.163	0.163	0.163
YOR208W	0.147	0.147	0.147	0.147	0.147	0.147	0.147	0.147	0.147	0.147	0.154	0.154	0.154	0.154	0.154	0.154	0.154	0.154	0.154	0.154	0.154	0.154	0.161	0.161	0.161	0.161	0.161	0.155	0.155	0.155	0.155	0.149	0.149	0.162	0.162	0.162	0.162	0.156	0.156	0.156	0.156	0.156	0.156	0.156	0.156	0.156	0.156	0.156	0.156
YIL056W	0	0	0	0	0	0	0	0	0	0	0	0	0	0	0	0	0	0	0	0	0	0	0	0	0	0	0	0	0	0	0	0	0	0	0	0	0	0	0	0	0	0	0	0	0	0	0	0	0
YOR306C	0.259	0.259	0.259	0.259	0.259	0.259	0.259	0.259	0.253	0.253	0.253	0.247	0.247	0.247	0.236	0.211	0.205	0.205	0.205	0.205	0.193	0.193	0.164	0.158	0.158	0.158	0.158	0.103	0.103	0.103	0.103	0.103	0.098	0.098	0.098	0.098	0.098	0.098	0.092	0.092	0.092	0.086	0.086	0.086	0.086	0.086	0.086	0.086	0.073
YPL057C	0.049	0.049	0.049	0.037	0.037	0.037	0.037	0.037	0.037	0.037	0.037	0.037	0.037	0.037	0.037	0.037	0.037	0.037	0.037	0.037	0.037	0.024	0.024	0.024	0.024	0.024	0.024	0.024	0.024	0.024	0.024	0.024	0.024	0.024	0.024	0.024	0.024	0.024	0.024	0.024	0.024	0.024	0.024	0.024	0.024	0.024	0.024	0.024	0.024
YML026C	0.036	0.036	0.036	0.036	0.036	0.036	0.036	0.036	0.036	0.03	0.03	0.03	0.03	0.018	0.018	0.018	0.018	0.018	0.018	0.018	0.018	0.011	0.011	0.005	0.005	0.005	0.005	0	0	0	0	0	0	0	0	0	0	0	0	0	0	0	0	0	0	0	0	0	0
YMR210W	0.169	0.175	0.175	0.193	0.193	0.193	0.193	0.193	0.199	0.199	0.199	0.205	0.199	0.199	0.204	0.198	0.198	0.198	0.198	0.198	0.198	0.198	0.198	0.198	0.198	0.198	0.198	0.198	0.198	0.192	0.192	0.192	0.192	0.192	0.192	0.199	0.199	0.198	0.203	0.203	0.203	0.215	0.215	0.221	0.221	0.221	0.221	0.221	0.221
YPL139C	0.181	0.181	0.181	0.165	0.158	0.157	0.164	0.188	0.188	0.199	0.199	0.199	0.199	0.199	0.199	0.199	0.21	0.218	0.218	0.218	0.218	0.218	0.218	0.218	0.218	0.218	0.211	0.211	0.211	0.211	0.217	0.217	0.217	0.217	0.217	0.224	0.224	0.229	0.229	0.229	0.229	0.229	0.229	0.229	0.229	0.235	0.235	0.235	0.235
YNL141W	0.072	0.072	0.079	0.079	0.079	0.079	0.079	0.079	0.079	0.079	0.084	0.084	0.084	0.084	0.084	0.084	0.084	0.089	0.089	0.089	0.089	0.089	0.089	0.089	0.089	0.089	0.089	0.089	0.089	0.083	0.089	0.089	0.084	0.084	0.084	0.077	0.077	0.077	0.077	0.077	0.077	0.077	0.077	0.083	0.083	0.083	0.083	0.083	0.083
YLR075W	0.207	0.201	0.201	0.201	0.201	0.176	0.17	0.165	0.165	0.158	0.158	0.151	0.145	0.145	0.145	0.145	0.145	0.127	0.127	0.12	0.12	0.12	0.107	0.107	0.101	0.101	0.101	0.095	0.095	0.095	0.095	0.095	0.095	0.083	0.077	0.077	0.047	0.047	0.047	0.047	0.047	0.035	0.012	0.006	0	0	0	0	0
YFR033C	0	0	0	0	0	0	0	0	0	0	0	0	0	0	0	0	0	0	0	0	0	0	0	0	0	0	0	0	0	0	0	0	0	0	0	0	0	0	0	0	0	0	0	0	0	0	0	0	0
YEL071W	0.141	0.141	0.141	0.147	0.147	0.153	0.153	0.153	0.153	0.153	0.159	0.159	0.172	0.172	0.172	0.166	0.166	0.166	0.159	0.159	0.159	0.172	0.172	0.177	0.183	0.189	0.213	0.213	0.213	0.226	0.231	0.231	0.237	0.237	0.237	0.231	0.231	0.231	0.231	0.231	0.231	0.231	0.231	0.231	0.231	0.237	0.237	0.237	0.244
YKL069W	0.225	0.225	0.235	0.235	0.235	0.235	0.235	0.235	0.241	0.254	0.254	0.254	0.254	0.254	0.254	0.254	0.266	0.266	0.266	0.266	0.266	0.266	0.266	0.266	0.266	0.266	0.266	0.266	0.266	0.273	0.273	0.273	0.273	0.273	0.273	0.273	0.273	0.273	0.273	0.273	0.273	0.273	0.273	0.273	0.247	0.247	0.236	0.236	0.236
YPR118W	0.14	0.14	0.14	0.14	0.14	0.14	0.145	0.145	0.145	0.145	0.15	0.156	0.156	0.162	0.162	0.167	0.167	0.167	0.167	0.167	0.167	0.173	0.18	0.18	0.18	0.186	0.186	0.186	0.186	0.186	0.186	0.186	0.186	0.186	0.186	0.186	0.186	0.186	0.186	0.186	0.186	0.181	0.181	0.181	0.181	0.181	0.181	0.181	0.181
YNL027W	0.114	0.114	0.114	0.114	0.114	0.114	0.114	0.114	0.114	0.114	0.114	0.114	0.12	0.137	0.137	0.191	0.215	0.215	0.215	0.215	0.215	0.215	0.215	0.222	0.228	0.239	0.239	0.245	0.245	0.251	0.257	0.257	0.257	0.263	0.263	0.263	0.263	0.27	0.27	0.27	0.27	0.27	0.27	0.27	0.27	0.27	0.275	0.275	0.286
YGL209W	0.047	0.047	0.053	0.059	0.059	0.059	0.059	0.059	0.059	0.072	0.084	0.084	0.084	0.084	0.084	0.102	0.102	0.102	0.102	0.102	0.102	0.096	0.096	0.096	0.096	0.102	0.102	0.108	0.108	0.108	0.108	0.108	0.108	0.127	0.127	0.133	0.133	0.133	0.133	0.133	0.133	0.139	0.139	0.139	0.145	0.145	0.145	0.145	0.14
YOL138C	0.091	0.097	0.097	0.097	0.102	0.102	0.108	0.108	0.108	0.108	0.119	0.119	0.124	0.124	0.124	0.13	0.13	0.13	0.13	0.13	0.137	0.137	0.137	0.137	0.147	0.161	0.161	0.161	0.161	0.161	0.161	0.161	0.186	0.186	0.186	0.186	0.186	0.192	0.192	0.209	0.222	0.222	0.222	0.222	0.222	0.222	0.227	0.227	0.227
YKR071C	0.06	0.06	0.06	0.06	0.06	0.06	0.06	0.06	0.06	0.06	0.054	0.054	0.054	0.054	0.048	0.048	0.048	0.048	0.048	0.048	0.048	0.048	0.048	0.048	0.048	0.048	0.048	0.043	0.043	0.043	0.037	0.037	0.025	0.025	0.025	0.025	0.025	0.025	0.025	0.025	0.025	0.018	0.018	0.018	0.018	0.018	0.018	0.018	0.018
YPL156C	0.353	0.359	0.377	0.382	0.382	0.382	0.382	0.382	0.382	0.382	0.393	0.393	0.393	0.393	0.399	0.399	0.405	0.41	0.41	0.41	0.41	0.41	0.41	0.41	0.41	0.409	0.415	0.415	0.415	0.415	0.415	0.415	0.421	0.427	0.427	0.427	0.427	0.427	0.427	0.427	0.421	0.421	0.421	0.421	0.421	0.421	0.421	0.421	0.421
YBR230C	0.061	0.061	0.061	0.061	0.061	0.061	0.061	0.061	0.061	0.061	0.061	0.061	0.061	0.068	0.068	0.068	0.068	0.068	0.068	0.073	0.073	0.079	0.079	0.079	0.079	0.079	0.079	0.079	0.079	0.079	0.079	0.079	0.079	0.084	0.084	0.084	0.084	0.084	0.084	0.084	0.084	0.084	0.084	0.09	0.09	0.09	0.09	0.09	0.09
YJR009C	0.355	0.355	0.355	0.355	0.355	0.355	0.355	0.355	0.36	0.36	0.36	0.371	0.371	0.371	0.378	0.378	0.372	0.372	0.367	0.373	0.373	0.373	0.373	0.373	0.373	0.373	0.373	0.373	0.367	0.367	0.367	0.367	0.367	0.367	0.367	0.367	0.367	0.367	0.373	0.373	0.36	0.36	0.36	0.355	0.348	0.348	0.348	0.348	0.348
YGR109C	0.032	0.032	0.032	0.032	0.032	0.037	0.037	0.037	0.037	0.037	0.037	0.037	0.037	0.037	0.037	0.037	0.037	0.037	0.037	0.037	0.037	0.043	0.043	0.043	0.043	0.043	0.043	0.043	0.043	0.043	0.043	0.043	0.043	0.043	0.043	0.043	0.043	0.043	0.043	0.043	0.043	0.043	0.043	0.043	0.043	0.043	0.043	0.043	0.043
YIL048W	0.142	0.142	0.148	0.143	0.143	0.143	0.143	0.143	0.143	0.143	0.143	0.143	0.143	0.143	0.143	0.149	0.149	0.149	0.149	0.149	0.149	0.156	0.149	0.149	0.149	0.155	0.155	0.155	0.155	0.155	0.155	0.155	0.155	0.155	0.155	0.155	0.155	0.155	0.161	0.166	0.179	0.185	0.185	0.185	0.191	0.191	0.191	0.184	0.184
YMR283C	0.113	0.113	0.113	0.113	0.107	0.114	0.114	0.114	0.114	0.114	0.114	0.114	0.114	0.115	0.115	0.115	0.109	0.109	0.109	0.109	0.109	0.109	0.109	0.109	0.128	0.133	0.133	0.133	0.133	0.133	0.14	0.129	0.134	0.134	0.134	0.134	0.134	0.134	0.134	0.129	0.117	0.133	0.149	0.168	0.168	0.174	0.174	0.174	0.174
YCL009C	0.245	0.245	0.305	0.305	0.298	0.298	0.298	0.298	0.286	0.286	0.318	0.318	0.324	0.324	0.343	0.348	0.348	0.348	0.348	0.359	0.365	0.378	0.378	0.378	0.378	0.378	0.378	0.378	0.378	0.378	0.378	0.385	0.385	0.391	0.391	0.391	0.391	0.391	0.391	0.391	0.391	0.386	0.386	0.391	0.391	0.391	0.391	0.391	0.391
YGR005C	0.184	0.184	0.184	0.179	0.172	0.196	0.196	0.196	0.196	0.196	0.201	0.201	0.201	0.201	0.207	0.207	0.177	0.182	0.182	0.182	0.182	0.182	0.177	0.177	0.189	0.196	0.196	0.196	0.207	0.213	0.213	0.213	0.213	0.213	0.213	0.213	0.213	0.213	0.213	0.213	0.213	0.213	0.213	0.213	0.213	0.213	0.195	0.195	0.195
YGR122W	0.024	0.024	0.024	0.024	0.024	0.024	0.024	0.024	0.024	0.024	0.024	0.024	0.024	0.024	0.03	0.03	0.03	0.03	0.03	0.03	0.03	0.03	0.03	0.03	0.03	0.03	0.03	0.03	0.03	0.03	0.03	0.03	0.037	0.037	0.043	0.043	0.043	0.043	0.036	0.036	0.036	0.036	0.036	0.036	0.036	0.036	0.036	0.036	0.036
YIR009W	0.155	0.161	0.154	0.154	0.147	0.147	0.147	0.147	0.147	0.147	0.147	0.147	0.136	0.136	0.124	0.124	0.124	0.124	0.124	0.124	0.124	0.114	0.114	0.083	0.083	0.071	0.042	0.042	0.043	0.05	0.062	0.073	0.073	0.073	0.073	0.073	0.073	0.073	0.073	0.073	0.073	0.073	0.08	0.08	0.085	0.09	0.102	0.102	0.102
YDR229W	0.066	0.059	0.059	0.059	0.065	0.053	0.053	0.053	0.053	0.053	0.053	0.053	0.053	0.06	0.073	0.068	0.089	0.089	0.089	0.089	0.089	0.089	0.089	0.089	0.089	0.089	0.089	0.096	0.096	0.096	0.096	0.096	0.102	0.123	0.123	0.13	0.13	0.13	0.137	0.172	0.172	0.172	0.172	0.172	0.172	0.172	0.172	0.172	0.172
YJR101W	0.126	0.126	0.119	0.137	0.154	0.154	0.154	0.154	0.154	0.154	0.154	0.154	0.154	0.154	0.166	0.172	0.177	0.177	0.177	0.177	0.177	0.177	0.177	0.177	0.183	0.177	0.197	0.197	0.197	0.197	0.197	0.197	0.203	0.203	0.203	0.203	0.203	0.203	0.203	0.203	0.203	0.203	0.203	0.203	0.203	0.203	0.203	0.209	0.209
YBR248C	0.199	0.199	0.199	0.199	0.199	0.205	0.205	0.205	0.205	0.205	0.205	0.205	0.21	0.217	0.223	0.223	0.223	0.223	0.223	0.223	0.223	0.223	0.223	0.223	0.223	0.223	0.223	0.223	0.223	0.223	0.223	0.223	0.223	0.223	0.223	0.223	0.216	0.216	0.216	0.216	0.216	0.21	0.21	0.21	0.204	0.204	0.204	0.204	0.204
YJL101C	0.102	0.102	0.102	0.102	0.102	0.102	0.089	0.077	0.067	0.067	0.067	0.067	0.067	0.067	0.067	0.067	0.067	0.067	0.067	0.067	0.067	0.067	0.067	0.067	0.067	0.067	0.072	0.073	0.073	0.073	0.073	0.073	0.073	0.073	0.073	0.073	0.073	0.073	0.073	0.08	0.08	0.074	0.074	0.074	0.074	0.069	0.069	0.069	0.069
YIL052C	0	0	0	0	0	0	0	0	0	0	0	0	0	0	0	0	0	0	0	0	0	0	0	0	0	0	0	0	0	0	0	0	0	0	0	0	0	0	0	0	0	0	0	0	0	0	0	0	0
YJR042W	0.217	0.217	0.217	0.217	0.211	0.211	0.211	0.218	0.224	0.23	0.23	0.23	0.23	0.225	0.225	0.225	0.225	0.225	0.225	0.225	0.225	0.23	0.23	0.23	0.23	0.23	0.23	0.236	0.243	0.243	0.243	0.243	0.243	0.243	0.256	0.256	0.256	0.256	0.256	0.256	0.256	0.262	0.262	0.262	0.262	0.262	0.262	0.262	0.262
YER128W	0.063	0.063	0.057	0.057	0.057	0.069	0.069	0.08	0.08	0.08	0.08	0.08	0.08	0.08	0.08	0.08	0.085	0.103	0.103	0.11	0.11	0.11	0.11	0.11	0.116	0.116	0.116	0.127	0.127	0.127	0.127	0.127	0.138	0.138	0.131	0.131	0.131	0.131	0.131	0.131	0.131	0.131	0.131	0.155	0.155	0.155	0.162	0.167	0.167
YKR060W	0.178	0.178	0.184	0.184	0.184	0.184	0.184	0.203	0.203	0.203	0.203	0.203	0.203	0.203	0.203	0.203	0.203	0.203	0.203	0.203	0.203	0.203	0.203	0.203	0.203	0.208	0.208	0.208	0.208	0.215	0.215	0.215	0.215	0.215	0.215	0.215	0.215	0.215	0.215	0.215	0.221	0.221	0.221	0.221	0.221	0.221	0.221	0.221	0.227
YPR070W	0.113	0.119	0.126	0.126	0.126	0.126	0.126	0.119	0.119	0.131	0.131	0.131	0.131	0.131	0.131	0.131	0.131	0.131	0.131	0.131	0.131	0.131	0.131	0.124	0.124	0.124	0.124	0.124	0.124	0.124	0.124	0.124	0.124	0.124	0.124	0.124	0.124	0.124	0.114	0.114	0.114	0.107	0.107	0.107	0.107	0.107	0.107	0.107	0.107
YLR253W	0.102	0.102	0.097	0.097	0.103	0.103	0.103	0.103	0.103	0.103	0.11	0.104	0.104	0.104	0.098	0.068	0.068	0.074	0.081	0.087	0.092	0.098	0.104	0.104	0.104	0.104	0.104	0.104	0.104	0.104	0.104	0.104	0.104	0.104	0.104	0.104	0.104	0.104	0.11	0.11	0.11	0.11	0.11	0.11	0.11	0.11	0.11	0.11	0.11
YDR003W	0.175	0.175	0.175	0.181	0.181	0.181	0.175	0.175	0.175	0.175	0.175	0.175	0.181	0.181	0.181	0.181	0.181	0.181	0.181	0.181	0.181	0.181	0.181	0.181	0.188	0.188	0.188	0.188	0.188	0.188	0.188	0.188	0.188	0.188	0.188	0.188	0.188	0.188	0.188	0.188	0.188	0.188	0.188	0.188	0.181	0.181	0.181	0.176	0.171
YBL091C	0.057	0.057	0.057	0.057	0.057	0.057	0.081	0.092	0.092	0.092	0.092	0.11	0.11	0.11	0.116	0.116	0.116	0.116	0.121	0.121	0.121	0.121	0.121	0.121	0.121	0.121	0.158	0.158	0.164	0.164	0.164	0.164	0.164	0.164	0.164	0.164	0.164	0.164	0.164	0.164	0.164	0.164	0.164	0.17	0.182	0.182	0.194	0.194	0.194
YLR245C	0.037	0.037	0.037	0.043	0.056	0.069	0.069	0.069	0.069	0.069	0.069	0.074	0.074	0.074	0.074	0.074	0.074	0.074	0.074	0.074	0.074	0.074	0.074	0.074	0.074	0.074	0.074	0.074	0.074	0.074	0.074	0.074	0.081	0.111	0.111	0.111	0.117	0.117	0.117	0.117	0.124	0.124	0.13	0.13	0.13	0.13	0.13	0.13	0.13
YDL179W	0.155	0.155	0.155	0.161	0.161	0.166	0.166	0.166	0.166	0.172	0.172	0.172	0.172	0.172	0.172	0.172	0.172	0.172	0.172	0.172	0.172	0.172	0.172	0.172	0.172	0.172	0.172	0.185	0.185	0.179	0.179	0.179	0.179	0.179	0.179	0.179	0.179	0.179	0.179	0.179	0.179	0.179	0.179	0.179	0.179	0.179	0.167	0.161	0.154
YER180C-A	0.011	0.005	0.005	0.018	0.029	0.029	0.029	0.029	0.029	0.029	0.029	0.029	0.029	0.029	0.042	0.042	0.042	0.042	0.042	0.042	0.047	0.047	0.047	0.047	0.047	0.077	0.083	0.096	0.096	0.102	0.102	0.102	0.12	0.12	0.12	0.126	0.126	0.132	0.132	0.127	0.127	0.127	0.127	0.132	0.132	0.132	0.132	0.132	0.132
YGR094W	0.222	0.215	0.215	0.208	0.208	0.208	0.208	0.208	0.202	0.202	0.191	0.198	0.198	0.192	0.192	0.185	0.184	0.179	0.179	0.179	0.179	0.179	0.162	0.162	0.162	0.162	0.155	0.155	0.155	0.155	0.155	0.148	0.148	0.148	0.148	0.148	0.147	0.147	0.147	0.147	0.147	0.124	0.124	0.118	0.094	0.094	0.094	0.094	0.094
YLL001W	0.133	0.133	0.133	0.133	0.133	0.139	0.151	0.151	0.151	0.151	0.151	0.151	0.151	0.151	0.151	0.165	0.165	0.165	0.165	0.183	0.183	0.183	0.183	0.189	0.195	0.195	0.195	0.195	0.202	0.202	0.202	0.202	0.202	0.202	0.202	0.202	0.202	0.202	0.202	0.202	0.202	0.207	0.207	0.207	0.207	0.207	0.201	0.201	0.201
YDL049C	0.037	0.043	0.043	0.043	0.043	0.043	0.043	0.043	0.043	0.043	0.043	0.043	0.043	0.03	0.025	0.025	0.025	0.025	0.025	0.025	0.018	0.025	0.025	0.025	0.025	0.025	0.025	0.018	0.018	0.018	0.018	0.018	0.018	0.018	0.018	0.018	0.018	0.018	0.018	0.018	0.018	0.018	0.018	0.018	0.012	0.012	0.012	0.012	0.012
YEL050C	0.128	0.128	0.116	0.122	0.116	0.116	0.116	0.116	0.116	0.109	0.103	0.098	0.098	0.098	0.098	0.091	0.09	0.096	0.096	0.096	0.096	0.096	0.096	0.09	0.09	0.09	0.09	0.09	0.09	0.09	0.09	0.09	0.09	0.09	0.097	0.097	0.097	0.097	0.097	0.097	0.097	0.097	0.097	0.097	0.097	0.091	0.097	0.097	0.097
YJL217W	0.096	0.096	0.102	0.102	0.102	0.102	0.102	0.102	0.102	0.102	0.102	0.102	0.102	0.102	0.102	0.102	0.102	0.102	0.102	0.102	0.102	0.102	0.102	0.102	0.102	0.102	0.102	0.102	0.102	0.102	0.102	0.102	0.102	0.102	0.102	0.102	0.102	0.102	0.102	0.108	0.108	0.108	0.102	0.109	0.109	0.109	0.109	0.109	0.109
YDL159W	0.192	0.198	0.198	0.198	0.198	0.198	0.198	0.198	0.198	0.198	0.198	0.198	0.198	0.198	0.198	0.198	0.198	0.198	0.198	0.198	0.198	0.198	0.198	0.192	0.192	0.192	0.192	0.192	0.192	0.192	0.192	0.192	0.192	0.192	0.192	0.192	0.192	0.192	0.192	0.192	0.192	0.192	0.192	0.192	0.192	0.192	0.192	0.192	0.192
YDL091C	0.214	0.214	0.214	0.214	0.214	0.214	0.214	0.214	0.214	0.201	0.201	0.201	0.19	0.172	0.172	0.191	0.185	0.185	0.185	0.185	0.199	0.192	0.192	0.192	0.192	0.192	0.192	0.192	0.192	0.192	0.192	0.186	0.179	0.184	0.198	0.198	0.198	0.198	0.203	0.203	0.198	0.198	0.192	0.192	0.192	0.192	0.192	0.186	0.17
YNL302C	0.052	0.052	0.052	0.052	0.052	0.052	0.052	0.052	0.052	0.052	0.052	0.052	0.052	0.052	0.052	0.052	0.052	0.052	0.046	0.046	0.04	0.04	0.04	0.04	0.04	0.04	0.04	0.04	0.017	0.011	0.011	0.011	0.011	0.011	0.005	0.005	0.005	0.005	0.005	0.005	0.005	0.005	0.005	0.005	0.005	0.005	0.005	0.005	0.005
YBR218C	0.142	0.142	0.142	0.142	0.142	0.137	0.137	0.131	0.131	0.131	0.131	0.131	0.131	0.131	0.131	0.131	0.131	0.131	0.131	0.131	0.126	0.126	0.126	0.126	0.126	0.126	0.126	0.126	0.126	0.126	0.126	0.126	0.126	0.126	0.126	0.119	0.119	0.119	0.113	0.106	0.106	0.106	0.106	0.106	0.106	0.106	0.106	0.106	0.106
YOR018W	0.121	0.121	0.121	0.109	0.109	0.102	0.102	0.102	0.097	0.097	0.097	0.097	0.097	0.103	0.103	0.103	0.103	0.103	0.103	0.103	0.103	0.103	0.103	0.103	0.103	0.103	0.103	0.103	0.103	0.103	0.103	0.103	0.091	0.072	0.066	0.066	0.066	0.066	0.06	0.054	0.054	0.049	0.054	0.067	0.067	0.067	0.06	0.066	0.066
YPL183C	0.035	0.035	0.035	0.035	0.035	0.035	0.035	0.035	0.035	0.035	0.047	0.047	0.053	0.053	0.053	0.053	0.053	0.053	0.053	0.053	0.079	0.085	0.102	0.132	0.132	0.132	0.132	0.132	0.132	0.132	0.132	0.132	0.139	0.139	0.139	0.144	0.144	0.144	0.144	0.144	0.144	0.144	0.144	0.144	0.144	0.144	0.144	0.144	0.144
YER110C	0.317	0.317	0.317	0.317	0.317	0.31	0.31	0.31	0.31	0.31	0.31	0.31	0.31	0.31	0.31	0.317	0.317	0.317	0.317	0.317	0.317	0.31	0.31	0.31	0.31	0.31	0.31	0.31	0.31	0.31	0.31	0.31	0.31	0.305	0.305	0.305	0.305	0.305	0.305	0.298	0.304	0.304	0.304	0.304	0.304	0.304	0.304	0.285	0.279
YGR099W	0.086	0.086	0.086	0.08	0.086	0.15	0.15	0.15	0.15	0.15	0.15	0.15	0.15	0.15	0.15	0.15	0.15	0.15	0.15	0.164	0.164	0.164	0.164	0.164	0.157	0.157	0.157	0.157	0.157	0.157	0.157	0.157	0.151	0.151	0.151	0.151	0.151	0.151	0.151	0.151	0.151	0.17	0.17	0.17	0.175	0.175	0.181	0.181	0.181
YJL088W	0.056	0.056	0.056	0.056	0.056	0.056	0.056	0.056	0.056	0.056	0.056	0.056	0.056	0.056	0.056	0.056	0.056	0.056	0.056	0.056	0.056	0.056	0.056	0.056	0.056	0.056	0.049	0.049	0.043	0.043	0.043	0.043	0.043	0.043	0.043	0.043	0.043	0.043	0.043	0.043	0.043	0.043	0.043	0.043	0.043	0.043	0.043	0.036	0.03
YBL005W	0.234	0.259	0.253	0.265	0.265	0.265	0.265	0.265	0.265	0.259	0.259	0.259	0.259	0.259	0.259	0.259	0.259	0.259	0.259	0.259	0.259	0.259	0.259	0.259	0.252	0.252	0.252	0.252	0.252	0.252	0.252	0.252	0.252	0.252	0.252	0.252	0.245	0.245	0.245	0.245	0.239	0.239	0.239	0.239	0.234	0.234	0.228	0.222	0.222
YOR049C	0	0	0	0	0	0	0	0	0	0	0	0	0	0	0	0	0	0	0	0	0	0	0	0	0	0	0	0	0	0	0	0	0	0	0	0	0	0	0	0	0	0	0	0	0	0	0	0	0
YBL056W	0.152	0.152	0.152	0.152	0.159	0.171	0.188	0.188	0.194	0.199	0.199	0.199	0.199	0.199	0.199	0.199	0.199	0.199	0.199	0.199	0.199	0.199	0.199	0.199	0.199	0.199	0.199	0.199	0.199	0.199	0.199	0.199	0.199	0.199	0.199	0.199	0.199	0.199	0.199	0.199	0.199	0.199	0.199	0.199	0.199	0.199	0.199	0.199	0.181
YNL260C	0.147	0.147	0.147	0.153	0.153	0.153	0.148	0.148	0.148	0.148	0.148	0.148	0.148	0.148	0.148	0.153	0.153	0.153	0.153	0.153	0.153	0.153	0.153	0.153	0.153	0.111	0.111	0.111	0.111	0.111	0.111	0.111	0.105	0.105	0.093	0.087	0.087	0.087	0.087	0.087	0.087	0.087	0.087	0.087	0.087	0.081	0.081	0.081	0.069
YMR153W	0.096	0.096	0.096	0.102	0.102	0.102	0.107	0.12	0.12	0.12	0.131	0.126	0.126	0.126	0.131	0.131	0.131	0.137	0.137	0.137	0.137	0.137	0.137	0.137	0.137	0.137	0.137	0.137	0.13	0.13	0.136	0.136	0.136	0.136	0.136	0.136	0.153	0.153	0.159	0.159	0.159	0.164	0.158	0.158	0.158	0.158	0.158	0.158	0.158
YDR279W	0.077	0.077	0.077	0.077	0.077	0.077	0.077	0.077	0.077	0.077	0.077	0.077	0.077	0.077	0.077	0.077	0.076	0.065	0.065	0.065	0.065	0.065	0.07	0.075	0.087	0.094	0.094	0.112	0.112	0.112	0.112	0.112	0.117	0.122	0.122	0.129	0.129	0.129	0.129	0.135	0.135	0.135	0.141	0.153	0.153	0.153	0.153	0.153	0.153
YER112W	0.157	0.157	0.157	0.157	0.157	0.157	0.157	0.157	0.157	0.15	0.15	0.15	0.15	0.14	0.14	0.14	0.14	0.14	0.14	0.14	0.14	0.14	0.134	0.134	0.134	0.134	0.134	0.134	0.134	0.128	0.128	0.128	0.128	0.128	0.122	0.122	0.122	0.11	0.11	0.117	0.117	0.117	0.117	0.11	0.11	0.11	0.104	0.104	0.06
YKR013W	0.345	0.345	0.345	0.345	0.351	0.351	0.351	0.351	0.346	0.346	0.341	0.341	0.341	0.341	0.341	0.341	0.341	0.341	0.341	0.341	0.341	0.341	0.341	0.341	0.341	0.335	0.335	0.335	0.33	0.33	0.33	0.33	0.33	0.323	0.293	0.287	0.287	0.287	0.287	0.287	0.287	0.287	0.287	0.287	0.287	0.287	0.287	0.281	0.281
YPL007C	0.035	0.035	0.035	0.035	0.029	0.035	0.035	0.035	0.035	0.035	0.041	0.041	0.041	0.047	0.047	0.053	0.053	0.053	0.053	0.053	0.053	0.047	0.041	0.041	0.041	0.047	0.042	0.042	0.042	0.042	0.053	0.06	0.071	0.071	0.071	0.071	0.071	0.071	0.071	0.071	0.071	0.071	0.077	0.101	0.124	0.124	0.124	0.124	0.124
YHR069C	0.091	0.091	0.091	0.091	0.091	0.086	0.091	0.097	0.103	0.115	0.115	0.121	0.128	0.128	0.128	0.134	0.134	0.134	0.134	0.134	0.134	0.134	0.134	0.134	0.146	0.146	0.146	0.14	0.14	0.14	0.14	0.14	0.14	0.14	0.14	0.145	0.145	0.145	0.145	0.145	0.151	0.151	0.151	0.151	0.151	0.151	0.151	0.151	0.151
YLR181C	0.099	0.099	0.099	0.099	0.115	0.115	0.115	0.115	0.115	0.115	0.11	0.115	0.115	0.115	0.115	0.127	0.145	0.176	0.176	0.176	0.176	0.176	0.176	0.176	0.176	0.176	0.176	0.176	0.176	0.176	0.176	0.176	0.176	0.176	0.176	0.176	0.176	0.176	0.176	0.176	0.176	0.176	0.181	0.181	0.2	0.2	0.2	0.2	0.211
YIL015W	0.201	0.201	0.201	0.201	0.201	0.201	0.206	0.2	0.2	0.2	0.2	0.188	0.181	0.187	0.187	0.187	0.187	0.187	0.152	0.139	0.158	0.187	0.2	0.206	0.206	0.212	0.212	0.212	0.212	0.212	0.206	0.206	0.206	0.22	0.22	0.22	0.213	0.213	0.213	0.213	0.213	0.213	0.213	0.213	0.213	0.218	0.218	0.218	0.225
YOL081W	0.038	0.043	0.06	0.06	0.06	0.06	0.067	0.067	0.073	0.08	0.085	0.085	0.085	0.085	0.085	0.085	0.085	0.09	0.09	0.09	0.108	0.115	0.115	0.115	0.121	0.121	0.127	0.127	0.133	0.14	0.151	0.151	0.151	0.151	0.151	0.151	0.157	0.157	0.164	0.164	0.164	0.164	0.174	0.174	0.174	0.18	0.18	0.18	0.18
YNR032W	0.121	0.121	0.121	0.121	0.121	0.121	0.121	0.121	0.121	0.138	0.143	0.143	0.143	0.149	0.149	0.149	0.149	0.149	0.149	0.149	0.155	0.155	0.155	0.155	0.161	0.161	0.161	0.161	0.161	0.167	0.167	0.167	0.167	0.167	0.167	0.167	0.167	0.167	0.172	0.172	0.172	0.179	0.179	0.179	0.179	0.179	0.179	0.179	0.179
YMR299C	0.171	0.165	0.165	0.165	0.165	0.16	0.154	0.154	0.154	0.154	0.161	0.161	0.142	0.142	0.131	0.143	0.155	0.166	0.178	0.183	0.207	0.202	0.202	0.202	0.202	0.202	0.202	0.207	0.207	0.207	0.207	0.207	0.207	0.214	0.214	0.214	0.214	0.214	0.214	0.214	0.214	0.227	0.233	0.226	0.226	0.226	0.232	0.22	0.22
YOL158C	0.082	0.082	0.082	0.082	0.082	0.075	0.07	0.07	0.07	0.07	0.076	0.076	0.076	0.083	0.083	0.077	0.077	0.077	0.077	0.077	0.077	0.077	0.077	0.077	0.077	0.077	0.077	0.077	0.077	0.077	0.077	0.077	0.077	0.077	0.072	0.067	0.067	0.067	0.067	0.072	0.072	0.072	0.072	0.072	0.072	0.072	0.072	0.072	0.079
YAR002W	0.061	0.061	0.061	0.068	0.068	0.074	0.074	0.074	0.074	0.074	0.086	0.086	0.086	0.102	0.102	0.102	0.102	0.102	0.102	0.096	0.096	0.102	0.102	0.102	0.102	0.102	0.102	0.102	0.102	0.108	0.108	0.108	0.108	0.108	0.108	0.102	0.109	0.109	0.109	0.109	0.109	0.109	0.109	0.109	0.109	0.109	0.102	0.109	0.115
YPL151C	0.118	0.118	0.118	0.118	0.118	0.118	0.118	0.118	0.118	0.118	0.124	0.13	0.13	0.13	0.13	0.13	0.13	0.13	0.13	0.13	0.13	0.13	0.13	0.13	0.13	0.13	0.13	0.13	0.13	0.13	0.13	0.137	0.13	0.124	0.124	0.124	0.124	0.124	0.124	0.124	0.124	0.124	0.124	0.124	0.124	0.124	0.124	0.124	0.13
YOL096C	0.114	0.114	0.114	0.114	0.114	0.114	0.103	0.116	0.116	0.116	0.116	0.116	0.129	0.129	0.129	0.128	0.134	0.134	0.134	0.134	0.134	0.134	0.134	0.128	0.122	0.123	0.123	0.123	0.123	0.123	0.123	0.123	0.129	0.129	0.134	0.151	0.158	0.158	0.158	0.168	0.168	0.168	0.168	0.174	0.174	0.193	0.193	0.199	0.199
YGR271W	0.243	0.243	0.243	0.243	0.236	0.236	0.236	0.236	0.231	0.231	0.231	0.231	0.231	0.231	0.231	0.231	0.225	0.225	0.238	0.238	0.238	0.238	0.238	0.226	0.208	0.202	0.202	0.202	0.202	0.202	0.202	0.202	0.202	0.202	0.196	0.196	0.196	0.196	0.196	0.196	0.196	0.182	0.182	0.182	0.182	0.177	0.177	0.177	0.177
YER117W	0.07	0.065	0.065	0.024	0.013	0.013	0.013	0.013	0.013	0.013	0.013	0.013	0.013	0.006	0.006	0.006	0.006	0.006	0.006	0.006	0.006	0.006	0.006	0.006	0	0	0	0	0	0	0	0	0	0	0	0	0	0	0	0	0	0	0	0	0	0	0	0	0
YNL138W-A	0.158	0.158	0.175	0.175	0.175	0.175	0.175	0.189	0.189	0.189	0.189	0.195	0.195	0.195	0.195	0.195	0.195	0.227	0.233	0.246	0.246	0.246	0.246	0.246	0.246	0.246	0.246	0.253	0.252	0.264	0.264	0.264	0.264	0.27	0.27	0.287	0.293	0.293	0.293	0.293	0.293	0.293	0.293	0.293	0.293	0.293	0.293	0.31	0.317
YHR143W	0.153	0.153	0.153	0.153	0.153	0.16	0.16	0.16	0.16	0.16	0.16	0.16	0.16	0.153	0.153	0.153	0.153	0.153	0.153	0.153	0.153	0.153	0.153	0.153	0.153	0.153	0.153	0.153	0.153	0.153	0.153	0.153	0.153	0.153	0.153	0.153	0.153	0.153	0.147	0.137	0.123	0.123	0.123	0.123	0.123	0.123	0.123	0.123	0.118
YER095W	0.378	0.378	0.365	0.359	0.353	0.342	0.342	0.335	0.335	0.324	0.319	0.319	0.312	0.281	0.244	0.244	0.244	0.244	0.244	0.238	0.238	0.233	0.233	0.233	0.233	0.233	0.221	0.207	0.167	0.162	0.149	0.144	0.138	0.138	0.138	0.138	0.138	0.138	0.138	0.109	0.09	0.09	0.09	0.066	0.066	0.066	0.035	0.035	0.035
YEL072W	0.281	0.264	0.264	0.264	0.27	0.27	0.27	0.27	0.27	0.27	0.27	0.258	0.252	0.252	0.252	0.252	0.252	0.252	0.252	0.252	0.245	0.245	0.245	0.233	0.233	0.233	0.233	0.233	0.184	0.179	0.167	0.167	0.167	0.167	0.173	0.173	0.168	0.168	0.162	0.162	0.156	0.156	0.138	0.138	0.138	0.132	0.105	0.105	0.105
YOR342C	0.024	0.024	0.024	0.024	0.024	0.024	0.024	0.024	0.024	0.024	0.024	0.024	0.024	0.018	0.018	0.018	0.018	0.018	0.018	0.018	0.018	0.018	0.018	0.018	0.018	0.018	0.018	0.018	0.018	0.018	0.018	0.018	0.018	0.018	0.013	0.013	0.013	0.013	0.013	0.013	0.013	0.013	0.013	0.013	0.013	0.013	0.013	0.013	0.013
YPR036W	0.066	0.066	0.066	0.066	0.066	0.066	0.066	0.066	0.06	0.06	0.06	0.06	0.06	0.06	0.06	0.053	0.053	0.053	0.048	0.048	0.048	0.048	0.048	0.048	0.048	0.048	0.048	0.048	0.048	0.048	0.048	0.048	0.053	0.053	0.053	0.053	0.053	0.053	0.053	0.053	0.053	0.053	0.053	0.047	0.047	0.047	0.042	0.042	0.042
YDR165W	0.075	0.075	0.075	0.099	0.099	0.099	0.099	0.099	0.099	0.099	0.099	0.099	0.099	0.105	0.112	0.142	0.149	0.149	0.149	0.149	0.142	0.142	0.142	0.142	0.142	0.142	0.148	0.148	0.148	0.148	0.148	0.148	0.153	0.153	0.153	0.153	0.153	0.153	0.153	0.153	0.16	0.153	0.159	0.159	0.159	0.159	0.159	0.159	0.159
YKL007W	0.012	0.012	0.012	0.012	0.012	0.012	0.012	0.012	0.012	0.012	0.012	0.012	0.012	0.012	0.012	0.012	0.012	0.012	0.012	0.012	0.012	0.012	0.012	0.012	0.012	0.012	0.012	0.012	0.012	0.012	0.012	0.012	0.012	0.012	0.005	0.005	0.005	0.005	0.005	0.005	0.005	0.005	0.005	0.005	0.005	0.005	0.005	0	0
YGL213C	0.083	0.126	0.131	0.138	0.138	0.138	0.144	0.144	0.144	0.149	0.156	0.191	0.191	0.191	0.191	0.191	0.191	0.202	0.202	0.202	0.202	0.202	0.202	0.202	0.202	0.202	0.214	0.221	0.221	0.221	0.221	0.221	0.221	0.221	0.221	0.221	0.226	0.226	0.226	0.226	0.221	0.221	0.221	0.221	0.221	0.221	0.221	0.221	0.221
YER055C	0.065	0.065	0.07	0.07	0.075	0.086	0.086	0.086	0.086	0.086	0.086	0.086	0.086	0.1	0.106	0.106	0.106	0.106	0.106	0.106	0.113	0.113	0.113	0.113	0.113	0.119	0.119	0.126	0.126	0.126	0.126	0.126	0.126	0.126	0.126	0.126	0.126	0.126	0.126	0.126	0.126	0.126	0.126	0.126	0.126	0.126	0.126	0.126	0.126
YER063W	0.006	0.006	0.006	0.006	0.006	0.006	0.006	0.006	0.006	0.006	0.006	0.006	0.006	0.006	0.006	0.006	0.006	0.006	0.006	0.006	0.006	0.006	0.006	0.006	0.006	0.006	0.006	0.006	0.006	0.006	0.006	0.006	0.006	0.006	0.006	0.006	0.006	0.006	0.006	0.013	0.013	0.013	0.013	0.013	0.013	0.013	0.013	0.013	0.013
YBR028C	0.079	0.079	0.079	0.073	0.073	0.079	0.071	0.071	0.071	0.071	0.071	0.071	0.071	0.06	0.06	0.06	0.06	0.06	0.066	0.066	0.083	0.083	0.083	0.108	0.108	0.108	0.108	0.108	0.108	0.108	0.108	0.108	0.108	0.108	0.127	0.127	0.127	0.127	0.127	0.127	0.127	0.127	0.127	0.121	0.121	0.127	0.127	0.127	0.12
YIL067C	0.301	0.301	0.301	0.301	0.294	0.305	0.335	0.335	0.335	0.335	0.342	0.336	0.342	0.336	0.342	0.342	0.342	0.348	0.343	0.343	0.343	0.343	0.366	0.366	0.366	0.366	0.366	0.372	0.372	0.372	0.372	0.372	0.372	0.372	0.379	0.385	0.385	0.385	0.38	0.38	0.38	0.373	0.373	0.373	0.373	0.373	0.373	0.366	0.366
YIR007W	0.107	0.096	0.096	0.096	0.096	0.096	0.096	0.096	0.096	0.089	0.089	0.089	0.089	0.089	0.089	0.089	0.089	0.089	0.083	0.083	0.083	0.083	0.083	0.083	0.083	0.083	0.083	0.083	0.077	0.066	0.066	0.066	0.066	0.066	0.06	0.06	0.053	0.047	0.053	0.053	0.053	0.053	0.053	0.06	0.06	0.06	0.06	0.06	0.06
YGR233C	0.091	0.091	0.091	0.091	0.091	0.091	0.091	0.085	0.085	0.085	0.085	0.085	0.085	0.085	0.085	0.085	0.085	0.073	0.073	0.073	0.073	0.073	0.073	0.073	0.073	0.073	0.073	0.073	0.073	0.073	0.068	0.068	0.068	0.068	0.068	0.068	0.068	0.032	0.032	0.026	0.026	0.026	0.026	0.026	0.026	0.026	0.026	0.026	0.026
YCR046C	0.151	0.145	0.145	0.151	0.151	0.146	0.146	0.146	0.146	0.152	0.152	0.159	0.159	0.159	0.165	0.165	0.165	0.165	0.165	0.151	0.151	0.151	0.146	0.14	0.14	0.145	0.145	0.145	0.151	0.151	0.146	0.146	0.152	0.152	0.152	0.152	0.152	0.152	0.152	0.146	0.152	0.152	0.152	0.152	0.152	0.152	0.147	0.141	0.141
YMR134W	0.246	0.246	0.246	0.246	0.246	0.24	0.24	0.24	0.234	0.241	0.241	0.241	0.253	0.253	0.253	0.253	0.253	0.253	0.253	0.253	0.246	0.246	0.246	0.246	0.246	0.241	0.235	0.235	0.235	0.235	0.229	0.223	0.205	0.205	0.205	0.2	0.2	0.193	0.188	0.188	0.188	0.188	0.188	0.188	0.176	0.166	0.166	0.159	0.159
YOR291W	0.207	0.207	0.207	0.207	0.207	0.207	0.214	0.226	0.226	0.239	0.239	0.239	0.239	0.239	0.252	0.288	0.288	0.288	0.288	0.288	0.293	0.293	0.293	0.293	0.293	0.293	0.293	0.299	0.299	0.335	0.335	0.342	0.348	0.348	0.353	0.36	0.36	0.36	0.36	0.36	0.36	0.36	0.36	0.36	0.36	0.36	0.366	0.366	0.366
YMR307W	0.049	0.049	0.049	0.049	0.049	0.049	0.049	0.049	0.049	0.049	0.049	0.043	0.043	0.043	0.043	0.043	0.043	0.043	0.043	0.043	0.043	0.043	0.043	0.043	0.043	0.043	0.043	0.043	0.036	0.036	0.036	0.036	0.036	0.036	0.036	0.036	0.036	0.036	0.036	0.036	0.036	0.036	0.036	0.036	0.036	0.036	0.036	0.036	0.036
YLR052W	0.169	0.189	0.189	0.201	0.207	0.207	0.212	0.212	0.235	0.235	0.235	0.235	0.241	0.228	0.228	0.234	0.228	0.228	0.228	0.228	0.234	0.234	0.234	0.241	0.246	0.253	0.253	0.253	0.253	0.253	0.253	0.253	0.253	0.253	0.246	0.241	0.241	0.241	0.234	0.234	0.229	0.229	0.229	0.223	0.223	0.223	0.211	0.211	0.211
YGR191W	0.194	0.194	0.194	0.189	0.189	0.176	0.182	0.189	0.189	0.195	0.195	0.195	0.19	0.19	0.19	0.19	0.2	0.2	0.2	0.194	0.194	0.194	0.194	0.188	0.182	0.182	0.182	0.182	0.182	0.175	0.175	0.175	0.169	0.169	0.169	0.169	0.169	0.169	0.169	0.169	0.169	0.169	0.164	0.164	0.164	0.164	0.164	0.164	0.164
YGR171C	0.178	0.178	0.167	0.167	0.167	0.161	0.148	0.148	0.13	0.13	0.13	0.13	0.13	0.13	0.13	0.13	0.129	0.129	0.129	0.129	0.129	0.129	0.129	0.129	0.117	0.076	0.066	0.059	0.065	0.065	0.065	0.065	0.065	0.058	0.058	0.058	0.058	0.058	0.058	0.058	0.058	0.058	0.058	0.058	0.058	0.058	0.058	0.058	0.058
YNR033W	0.06	0.054	0.054	0.054	0.049	0.054	0.054	0.054	0.054	0.072	0.077	0.077	0.077	0.077	0.077	0.077	0.077	0.077	0.077	0.077	0.077	0.077	0.077	0.077	0.077	0.077	0.077	0.077	0.077	0.077	0.083	0.083	0.07	0.07	0.07	0.07	0.07	0.075	0.075	0.075	0.075	0.075	0.07	0.07	0.07	0.075	0.105	0.105	0.105
YAL046C	0.115	0.115	0.108	0.102	0.102	0.096	0.102	0.102	0.102	0.102	0.102	0.102	0.102	0.096	0.089	0.089	0.089	0.089	0.089	0.089	0.076	0.071	0.071	0.066	0.066	0.066	0.066	0.066	0.066	0.066	0.066	0.066	0.066	0.066	0.066	0.066	0.066	0.066	0.054	0.042	0.042	0.042	0.042	0.042	0.042	0.042	0.042	0.036	0.036
YNL147W	0.22	0.22	0.226	0.226	0.226	0.226	0.226	0.226	0.226	0.226	0.233	0.238	0.238	0.249	0.267	0.267	0.279	0.279	0.279	0.279	0.279	0.279	0.279	0.279	0.279	0.285	0.285	0.285	0.285	0.285	0.285	0.285	0.285	0.285	0.285	0.285	0.285	0.285	0.285	0.285	0.285	0.285	0.285	0.285	0.285	0.285	0.285	0.285	0.285
YIL083C	0.176	0.176	0.176	0.176	0.182	0.182	0.182	0.182	0.182	0.182	0.182	0.182	0.182	0.182	0.182	0.182	0.182	0.182	0.182	0.189	0.183	0.178	0.178	0.178	0.178	0.178	0.178	0.178	0.178	0.178	0.178	0.172	0.172	0.178	0.183	0.183	0.183	0.183	0.183	0.183	0.183	0.183	0.183	0.183	0.189	0.189	0.189	0.189	0.189
YDL231C	0.166	0.166	0.166	0.161	0.161	0.161	0.154	0.154	0.154	0.161	0.148	0.167	0.149	0.162	0.179	0.179	0.179	0.179	0.179	0.179	0.179	0.167	0.167	0.154	0.174	0.181	0.186	0.186	0.186	0.186	0.186	0.186	0.186	0.186	0.186	0.193	0.188	0.188	0.188	0.188	0.188	0.194	0.206	0.206	0.206	0.206	0.206	0.206	0.218
YNL244C	0.157	0.157	0.157	0.157	0.157	0.15	0.15	0.15	0.15	0.15	0.15	0.15	0.145	0.145	0.121	0.121	0.121	0.121	0.121	0.121	0.121	0.115	0.085	0.085	0.085	0.079	0.079	0.079	0.067	0.06	0.054	0.054	0.054	0.054	0.054	0.054	0.054	0.037	0.037	0.037	0.037	0.037	0.037	0.037	0.037	0.037	0.037	0.037	0.006
YGR081C	0.14	0.146	0.151	0.158	0.158	0.158	0.158	0.164	0.164	0.164	0.17	0.17	0.17	0.17	0.17	0.19	0.19	0.19	0.19	0.19	0.195	0.195	0.195	0.195	0.195	0.195	0.195	0.195	0.195	0.195	0.195	0.195	0.195	0.195	0.206	0.206	0.206	0.206	0.206	0.206	0.206	0.206	0.206	0.206	0.206	0.206	0.218	0.218	0.218
YKR024C	0.134	0.14	0.14	0.139	0.139	0.167	0.205	0.301	0.332	0.332	0.351	0.382	0.436	0.436	0.43	0.43	0.43	0.43	0.443	0.541	0.541	0.547	0.558	0.631	0.638	0.65	0.65	0.667	0.673	0.686	0.686	0.717	0.717	0.723	0.742	0.742	0.748	0.754	0.754	0.761	0.761	0.761	0.761	0.761	0.761	0.761	0.761	0.766	0.766
YBR265W	0.139	0.133	0.133	0.133	0.133	0.133	0.133	0.121	0.12	0.12	0.12	0.12	0.12	0.12	0.12	0.12	0.12	0.12	0.12	0.12	0.114	0.114	0.114	0.114	0.119	0.119	0.126	0.126	0.132	0.138	0.138	0.138	0.138	0.15	0.156	0.156	0.156	0.156	0.149	0.149	0.163	0.156	0.163	0.163	0.163	0.163	0.163	0.169	0.169
YCR066W	0.085	0.066	0.066	0.06	0.053	0.053	0.053	0.053	0.053	0.047	0.047	0.047	0.041	0.041	0.041	0.047	0.06	0.06	0.06	0.06	0.06	0.06	0.067	0.067	0.08	0.08	0.08	0.08	0.086	0.091	0.091	0.091	0.091	0.098	0.104	0.104	0.104	0.104	0.104	0.111	0.117	0.117	0.117	0.117	0.111	0.111	0.111	0.117	0.117
YLR414C	0.104	0.104	0.121	0.121	0.133	0.133	0.133	0.133	0.133	0.15	0.15	0.15	0.162	0.162	0.162	0.162	0.162	0.162	0.162	0.162	0.162	0.157	0.157	0.157	0.157	0.157	0.157	0.157	0.157	0.157	0.157	0.157	0.157	0.163	0.163	0.158	0.158	0.158	0.158	0.158	0.163	0.163	0.163	0.163	0.163	0.163	0.163	0.163	0.163
YBR082C	0.136	0.141	0.141	0.141	0.141	0.147	0.141	0.148	0.148	0.148	0.13	0.136	0.136	0.136	0.136	0.136	0.136	0.136	0.136	0.112	0.105	0.105	0.105	0.105	0.112	0.106	0.106	0.106	0.113	0.113	0.113	0.113	0.113	0.113	0.113	0.107	0.106	0.125	0.125	0.125	0.125	0.125	0.125	0.125	0.125	0.125	0.125	0.125	0.125
YIL031W	0.219	0.219	0.212	0.212	0.212	0.212	0.212	0.219	0.225	0.225	0.225	0.225	0.237	0.237	0.244	0.244	0.244	0.244	0.244	0.244	0.244	0.244	0.244	0.244	0.244	0.244	0.238	0.238	0.238	0.238	0.238	0.238	0.238	0.238	0.238	0.238	0.238	0.238	0.238	0.238	0.238	0.238	0.238	0.238	0.238	0.238	0.238	0.238	0.238
YOR101W	0.268	0.262	0.262	0.262	0.262	0.262	0.262	0.262	0.262	0.262	0.262	0.256	0.256	0.256	0.256	0.256	0.256	0.256	0.256	0.256	0.251	0.251	0.251	0.251	0.245	0.245	0.245	0.245	0.245	0.245	0.245	0.245	0.245	0.245	0.245	0.245	0.238	0.232	0.202	0.147	0.122	0.122	0.122	0.122	0.122	0.122	0.122	0.122	0.122
YCL058W-A	0.165	0.159	0.166	0.166	0.166	0.202	0.202	0.202	0.208	0.208	0.208	0.208	0.213	0.213	0.232	0.237	0.237	0.255	0.255	0.255	0.255	0.255	0.268	0.292	0.292	0.292	0.297	0.297	0.297	0.297	0.297	0.297	0.297	0.297	0.297	0.297	0.303	0.303	0.303	0.303	0.303	0.309	0.309	0.309	0.327	0.334	0.334	0.34	0.34
YER060W	0.072	0.072	0.072	0.072	0.072	0.072	0.067	0.079	0.079	0.079	0.079	0.079	0.085	0.104	0.13	0.13	0.13	0.135	0.135	0.135	0.135	0.135	0.13	0.13	0.13	0.13	0.13	0.13	0.13	0.13	0.13	0.123	0.123	0.123	0.123	0.123	0.123	0.129	0.129	0.123	0.123	0.123	0.123	0.123	0.123	0.123	0.123	0.123	0.13
YOR026W	0.171	0.171	0.152	0.152	0.152	0.134	0.129	0.134	0.134	0.134	0.134	0.134	0.134	0.134	0.134	0.134	0.134	0.134	0.134	0.134	0.134	0.14	0.133	0.139	0.139	0.139	0.139	0.139	0.139	0.139	0.139	0.133	0.133	0.133	0.133	0.121	0.121	0.121	0.121	0.121	0.121	0.121	0.121	0.115	0.115	0.115	0.115	0.109	0.109
YLR437C	0.22	0.22	0.22	0.22	0.22	0.22	0.22	0.22	0.22	0.22	0.22	0.22	0.22	0.22	0.22	0.22	0.22	0.22	0.22	0.22	0.22	0.22	0.22	0.22	0.22	0.22	0.22	0.22	0.22	0.22	0.22	0.22	0.22	0.22	0.22	0.208	0.208	0.203	0.185	0.185	0.178	0.178	0.173	0.173	0.173	0.173	0.173	0.173	0.168
YPR113W	0.222	0.222	0.222	0.222	0.222	0.222	0.222	0.222	0.222	0.222	0.222	0.222	0.222	0.222	0.222	0.222	0.222	0.222	0.222	0.215	0.215	0.215	0.215	0.215	0.215	0.215	0.215	0.215	0.215	0.215	0.215	0.215	0.215	0.215	0.215	0.215	0.192	0.192	0.18	0.174	0.174	0.174	0.174	0.174	0.164	0.164	0.164	0.164	0.164
YGR154C	0.168	0.168	0.168	0.168	0.168	0.168	0.162	0.162	0.162	0.162	0.162	0.155	0.155	0.155	0.155	0.155	0.162	0.162	0.162	0.174	0.174	0.18	0.18	0.18	0.18	0.18	0.186	0.186	0.186	0.186	0.186	0.186	0.186	0.186	0.186	0.18	0.18	0.174	0.174	0.168	0.162	0.162	0.162	0.168	0.161	0.161	0.161	0.168	0.168
YKL201C	0.088	0.088	0.088	0.082	0.082	0.082	0.082	0.082	0.082	0.082	0.057	0.057	0.057	0.057	0.057	0.057	0.057	0.057	0.057	0.057	0.057	0.057	0.057	0.057	0.057	0.057	0.057	0.057	0.057	0.056	0.049	0.049	0.049	0.049	0.054	0.054	0.054	0.054	0.054	0.049	0.049	0.049	0.049	0.049	0.049	0.036	0.036	0.036	0.036
YDL138W	0.029	0.029	0.029	0.029	0.029	0.029	0.036	0.036	0.036	0.036	0.036	0.036	0.036	0.036	0.036	0.036	0.036	0.036	0.043	0.043	0.049	0.056	0.068	0.068	0.073	0.073	0.08	0.08	0.08	0.086	0.086	0.086	0.086	0.086	0.086	0.086	0.086	0.086	0.092	0.098	0.098	0.098	0.098	0.098	0.098	0.098	0.098	0.098	0.098
YLR459W	0.025	0.025	0.03	0.037	0.037	0.037	0.037	0.043	0.075	0.075	0.075	0.075	0.075	0.075	0.075	0.075	0.075	0.075	0.075	0.075	0.075	0.075	0.075	0.092	0.092	0.092	0.092	0.092	0.092	0.099	0.099	0.099	0.104	0.104	0.104	0.104	0.104	0.104	0.104	0.104	0.104	0.104	0.104	0.117	0.117	0.117	0.122	0.122	0.122
YGL055W	0	0	0	0	0	0	0	0	0	0	0	0	0	0	0	0	0	0	0	0	0	0	0	0	0	0	0	0	0	0	0	0	0	0	0	0	0	0	0	0	0	0	0.005	0.005	0.005	0.005	0.005	0.011	0.018
YHL027W	0.286	0.286	0.286	0.286	0.286	0.286	0.281	0.281	0.281	0.281	0.287	0.287	0.287	0.287	0.287	0.281	0.275	0.275	0.275	0.275	0.275	0.262	0.269	0.269	0.269	0.269	0.269	0.269	0.269	0.269	0.263	0.258	0.258	0.258	0.258	0.258	0.258	0.21	0.21	0.21	0.204	0.204	0.198	0.198	0.198	0.191	0.191	0.184	0.151
YGR021W	0.088	0.088	0.095	0.095	0.095	0.095	0.095	0.088	0.083	0.083	0.083	0.083	0.083	0.083	0.083	0.083	0.083	0.083	0.083	0.083	0.083	0.083	0.083	0.083	0.083	0.083	0.083	0.083	0.083	0.083	0.083	0.083	0.083	0.083	0.083	0.083	0.083	0.083	0.083	0.083	0.088	0.088	0.088	0.088	0.088	0.076	0.076	0.076	0.076
YDR378C	0.151	0.151	0.158	0.158	0.158	0.158	0.158	0.158	0.165	0.165	0.165	0.165	0.165	0.165	0.165	0.165	0.165	0.165	0.165	0.165	0.159	0.159	0.159	0.159	0.159	0.159	0.159	0.159	0.159	0.159	0.159	0.152	0.146	0.146	0.146	0.146	0.146	0.128	0.121	0.121	0.121	0.121	0.121	0.121	0.121	0.121	0.121	0.121	0.121
YOR188W	0.189	0.189	0.189	0.194	0.194	0.194	0.194	0.194	0.188	0.188	0.194	0.194	0.194	0.194	0.194	0.194	0.189	0.189	0.194	0.194	0.194	0.194	0.194	0.194	0.201	0.201	0.201	0.201	0.201	0.201	0.201	0.201	0.201	0.201	0.201	0.201	0.201	0.201	0.201	0.201	0.22	0.22	0.22	0.213	0.213	0.213	0.213	0.213	0.213
YCR047C	0.296	0.296	0.296	0.296	0.303	0.303	0.303	0.303	0.303	0.303	0.303	0.303	0.296	0.296	0.296	0.296	0.303	0.303	0.309	0.309	0.309	0.309	0.304	0.304	0.304	0.304	0.304	0.304	0.304	0.304	0.304	0.304	0.304	0.304	0.293	0.293	0.293	0.293	0.293	0.293	0.299	0.299	0.299	0.299	0.293	0.286	0.286	0.286	0.281
YMR014W	0.059	0.059	0.059	0.059	0.059	0.059	0.052	0.052	0.052	0.052	0.052	0.052	0.052	0.052	0.052	0.052	0.052	0.052	0.052	0.052	0.052	0.059	0.059	0.059	0.052	0.052	0.052	0.052	0.052	0.052	0.052	0.052	0.052	0.052	0.052	0.052	0.052	0.052	0.052	0.059	0.059	0.053	0.053	0.053	0.053	0.053	0.053	0.053	0.053
YJL123C	0.287	0.286	0.286	0.286	0.286	0.286	0.281	0.275	0.275	0.275	0.281	0.281	0.281	0.275	0.269	0.269	0.269	0.269	0.269	0.269	0.269	0.258	0.244	0.227	0.227	0.227	0.227	0.227	0.227	0.227	0.227	0.227	0.227	0.227	0.215	0.215	0.215	0.215	0.215	0.198	0.198	0.198	0.185	0.172	0.172	0.162	0.162	0.168	0.168
YOR042W	0.116	0.122	0.122	0.122	0.128	0.128	0.128	0.128	0.128	0.128	0.134	0.127	0.127	0.134	0.134	0.134	0.134	0.134	0.134	0.134	0.134	0.134	0.134	0.134	0.134	0.134	0.134	0.134	0.134	0.134	0.121	0.121	0.121	0.121	0.121	0.121	0.121	0.121	0.121	0.121	0.121	0.121	0.12	0.12	0.12	0.12	0.12	0.12	0.11
YMR137C	0.135	0.135	0.135	0.123	0.11	0.11	0.116	0.116	0.103	0.103	0.103	0.098	0.098	0.098	0.098	0.092	0.092	0.08	0.069	0.069	0.057	0.057	0.057	0.057	0.057	0.057	0.057	0.057	0.057	0.063	0.069	0.069	0.069	0.063	0.063	0.063	0.069	0.069	0.074	0.074	0.08	0.08	0.08	0.086	0.086	0.08	0.08	0.08	0.08
YBR039W	0.263	0.276	0.281	0.281	0.281	0.287	0.287	0.281	0.288	0.281	0.281	0.281	0.288	0.294	0.294	0.3	0.293	0.293	0.293	0.293	0.293	0.293	0.293	0.293	0.293	0.293	0.293	0.293	0.288	0.282	0.282	0.276	0.276	0.276	0.276	0.276	0.276	0.276	0.276	0.282	0.277	0.277	0.277	0.277	0.272	0.272	0.272	0.265	0.265
YNL076W	0.112	0.112	0.112	0.112	0.106	0.123	0.135	0.135	0.135	0.146	0.17	0.17	0.17	0.17	0.17	0.17	0.17	0.151	0.151	0.151	0.151	0.151	0.151	0.158	0.158	0.158	0.158	0.158	0.158	0.164	0.164	0.164	0.164	0.164	0.164	0.164	0.164	0.164	0.164	0.164	0.164	0.164	0.164	0.164	0.164	0.164	0.164	0.164	0.164
YOL155C	0.121	0.121	0.121	0.115	0.115	0.115	0.115	0.115	0.108	0.108	0.115	0.115	0.115	0.115	0.115	0.115	0.115	0.115	0.115	0.115	0.115	0.115	0.115	0.121	0.128	0.128	0.128	0.128	0.128	0.128	0.128	0.129	0.135	0.135	0.135	0.135	0.129	0.129	0.122	0.122	0.122	0.122	0.122	0.122	0.122	0.122	0.122	0.122	0.122
YGR240C	0.102	0.102	0.102	0.102	0.107	0.107	0.107	0.107	0.107	0.107	0.114	0.12	0.126	0.126	0.126	0.126	0.126	0.126	0.126	0.126	0.126	0.126	0.126	0.132	0.132	0.132	0.132	0.132	0.132	0.132	0.132	0.132	0.127	0.127	0.127	0.127	0.127	0.127	0.127	0.127	0.127	0.127	0.127	0.127	0.133	0.133	0.127	0.127	0.12
YNL243W	0.032	0.032	0.032	0.032	0.032	0.032	0.032	0.032	0.032	0.032	0.032	0.032	0.032	0.032	0.032	0.032	0.032	0.032	0.038	0.038	0.038	0.038	0.038	0.038	0.038	0.032	0.032	0.032	0.032	0.032	0.032	0.032	0.032	0.032	0.025	0.025	0.025	0.025	0.025	0.025	0.025	0.025	0.025	0.025	0.025	0.025	0.025	0.025	0.025
YDR044W	0.237	0.237	0.237	0.237	0.237	0.231	0.212	0.207	0.207	0.207	0.207	0.207	0.202	0.202	0.189	0.158	0.158	0.152	0.152	0.152	0.121	0.121	0.121	0.079	0.079	0.068	0.068	0.068	0.062	0.062	0.062	0.062	0.062	0.062	0.062	0.062	0.056	0.056	0.056	0.056	0.056	0.062	0.062	0.062	0.062	0.062	0.062	0.069	0.062
YLR248W	0.137	0.137	0.142	0.142	0.142	0.142	0.155	0.155	0.148	0.148	0.148	0.148	0.148	0.148	0.148	0.148	0.154	0.154	0.161	0.161	0.161	0.161	0.161	0.154	0.154	0.154	0.154	0.154	0.154	0.154	0.154	0.154	0.154	0.154	0.154	0.154	0.154	0.154	0.154	0.154	0.154	0.154	0.16	0.16	0.16	0.16	0.16	0.16	0.16
YGL085W	0.059	0.059	0.059	0.059	0.059	0.059	0.059	0.059	0.059	0.052	0.052	0.052	0.052	0.052	0.052	0.052	0.052	0.052	0.047	0.047	0.047	0.058	0.058	0.058	0.058	0.052	0.046	0.046	0.041	0.041	0.041	0.041	0.046	0.046	0.046	0.057	0.064	0.058	0.058	0.058	0.058	0.058	0.058	0.058	0.064	0.064	0.064	0.064	0.064
YJR050W	0.161	0.161	0.161	0.161	0.161	0.179	0.184	0.19	0.19	0.19	0.19	0.19	0.19	0.19	0.19	0.19	0.19	0.19	0.19	0.197	0.209	0.209	0.209	0.209	0.215	0.215	0.215	0.215	0.215	0.215	0.215	0.215	0.215	0.215	0.215	0.215	0.215	0.215	0.222	0.222	0.222	0.222	0.227	0.227	0.221	0.221	0.221	0.215	0.215
YKL086W	0.275	0.275	0.275	0.281	0.281	0.281	0.281	0.281	0.281	0.281	0.305	0.298	0.298	0.298	0.298	0.298	0.298	0.305	0.305	0.305	0.311	0.311	0.311	0.311	0.305	0.305	0.293	0.293	0.293	0.293	0.293	0.293	0.293	0.299	0.299	0.294	0.287	0.287	0.287	0.287	0.281	0.281	0.281	0.281	0.275	0.275	0.275	0.275	0.275
YDR045C	0.202	0.202	0.202	0.196	0.208	0.208	0.208	0.208	0.208	0.208	0.203	0.203	0.203	0.203	0.214	0.226	0.226	0.226	0.226	0.226	0.226	0.226	0.226	0.226	0.226	0.226	0.226	0.226	0.231	0.231	0.231	0.231	0.231	0.231	0.231	0.231	0.231	0.231	0.231	0.231	0.231	0.231	0.212	0.212	0.212	0.212	0.212	0.212	0.206
YLR074C	0.071	0.071	0.071	0.071	0.071	0.071	0.071	0.071	0.071	0.071	0.071	0.071	0.071	0.071	0.077	0.077	0.077	0.077	0.077	0.077	0.077	0.077	0.077	0.072	0.072	0.072	0.072	0.072	0.072	0.072	0.072	0.072	0.072	0.072	0.072	0.072	0.072	0.072	0.072	0.072	0.072	0.072	0.072	0.061	0.061	0.061	0.061	0.061	0.061
YOL027C	0.15	0.175	0.175	0.175	0.175	0.175	0.175	0.175	0.175	0.175	0.175	0.175	0.175	0.175	0.181	0.182	0.182	0.189	0.189	0.189	0.189	0.189	0.189	0.189	0.189	0.189	0.189	0.195	0.195	0.195	0.195	0.214	0.214	0.214	0.208	0.208	0.208	0.208	0.203	0.203	0.203	0.203	0.203	0.203	0.203	0.203	0.203	0.203	0.203
YKL088W	0.135	0.13	0.13	0.13	0.135	0.135	0.135	0.135	0.135	0.135	0.129	0.11	0.11	0.117	0.123	0.141	0.146	0.146	0.152	0.152	0.152	0.152	0.152	0.152	0.152	0.152	0.152	0.152	0.164	0.169	0.169	0.169	0.169	0.169	0.182	0.188	0.188	0.188	0.194	0.193	0.193	0.193	0.193	0.193	0.193	0.193	0.193	0.199	0.199
YNL078W	0	0	0	0	0	0	0	0	0	0	0	0	0	0	0	0	0	0	0	0	0	0	0	0	0	0	0	0	0	0	0	0	0	0	0	0	0	0	0	0	0	0	0	0	0	0	0	0	0
YHL014C	0.164	0.164	0.164	0.164	0.138	0.143	0.143	0.149	0.156	0.156	0.156	0.156	0.149	0.149	0.149	0.149	0.149	0.144	0.144	0.144	0.144	0.144	0.144	0.14	0.14	0.14	0.14	0.145	0.145	0.133	0.133	0.133	0.128	0.128	0.128	0.14	0.14	0.14	0.14	0.134	0.128	0.128	0.134	0.134	0.134	0.128	0.128	0.122	0.122
YGL025C	0.117	0.117	0.103	0.103	0.103	0.098	0.098	0.103	0.115	0.127	0.127	0.114	0.114	0.114	0.119	0.13	0.165	0.165	0.165	0.172	0.172	0.178	0.178	0.178	0.183	0.19	0.19	0.19	0.19	0.19	0.19	0.19	0.19	0.19	0.197	0.202	0.202	0.215	0.215	0.215	0.215	0.215	0.215	0.221	0.249	0.249	0.279	0.291	0.291
YGR124W	0.258	0.258	0.252	0.252	0.252	0.252	0.252	0.252	0.252	0.223	0.209	0.19	0.183	0.177	0.177	0.177	0.155	0.155	0.148	0.155	0.155	0.155	0.155	0.155	0.149	0.143	0.143	0.144	0.121	0.11	0.11	0.11	0.11	0.11	0.128	0.128	0.128	0.128	0.134	0.134	0.134	0.141	0.141	0.141	0.147	0.147	0.165	0.165	0.165
YHL011C	0.437	0.437	0.437	0.437	0.437	0.437	0.431	0.431	0.431	0.431	0.431	0.431	0.431	0.431	0.431	0.431	0.425	0.418	0.429	0.429	0.429	0.429	0.429	0.429	0.429	0.429	0.429	0.41	0.41	0.41	0.41	0.41	0.41	0.41	0.405	0.41	0.41	0.41	0.41	0.41	0.41	0.404	0.404	0.404	0.404	0.404	0.397	0.391	0.384
YGR238C	0.123	0.123	0.123	0.123	0.123	0.123	0.123	0.123	0.123	0.123	0.123	0.123	0.123	0.123	0.123	0.123	0.123	0.123	0.123	0.123	0.123	0.118	0.118	0.118	0.118	0.118	0.118	0.118	0.118	0.123	0.123	0.123	0.101	0.088	0.088	0.088	0.088	0.088	0.088	0.082	0.082	0.082	0.082	0.082	0.076	0.076	0.071	0.071	0.071
YFR018C	0.176	0.176	0.176	0.176	0.176	0.176	0.183	0.19	0.195	0.195	0.195	0.195	0.195	0.195	0.195	0.195	0.195	0.195	0.19	0.19	0.19	0.19	0.19	0.19	0.19	0.19	0.195	0.195	0.201	0.201	0.201	0.201	0.201	0.201	0.201	0.206	0.206	0.226	0.226	0.22	0.22	0.22	0.22	0.22	0.22	0.22	0.22	0.214	0.214
YHR162W	0.109	0.109	0.109	0.102	0.109	0.109	0.109	0.109	0.109	0.109	0.109	0.109	0.109	0.109	0.116	0.116	0.116	0.116	0.116	0.116	0.116	0.116	0.116	0.116	0.116	0.116	0.116	0.116	0.116	0.116	0.116	0.11	0.097	0.097	0.097	0.097	0.097	0.097	0.097	0.097	0.097	0.097	0.097	0.085	0.085	0.085	0.085	0.085	0.08
YBR058C-A	0.2	0.2	0.194	0.194	0.194	0.194	0.194	0.194	0.204	0.204	0.204	0.204	0.199	0.199	0.199	0.199	0.199	0.199	0.199	0.199	0.205	0.205	0.205	0.217	0.212	0.212	0.213	0.213	0.213	0.213	0.207	0.207	0.207	0.207	0.207	0.207	0.207	0.214	0.214	0.214	0.203	0.203	0.203	0.203	0.203	0.198	0.198	0.203	0.203
YOL020W	0	0	0	0	0	0	0	0	0	0	0	0	0	0	0	0	0	0	0	0	0	0	0	0	0	0	0	0	0	0	0	0	0	0	0	0	0	0	0	0	0	0	0	0	0	0	0	0	0
YBR052C	0.136	0.136	0.136	0.136	0.136	0.136	0.136	0.136	0.136	0.142	0.142	0.136	0.136	0.141	0.141	0.141	0.141	0.146	0.146	0.152	0.152	0.152	0.151	0.151	0.151	0.151	0.158	0.159	0.153	0.153	0.147	0.147	0.147	0.147	0.147	0.141	0.136	0.13	0.13	0.13	0.137	0.137	0.137	0.137	0.144	0.144	0.149	0.149	0.149
YNR053C	0.223	0.223	0.223	0.229	0.229	0.229	0.229	0.229	0.229	0.229	0.229	0.222	0.222	0.222	0.222	0.222	0.222	0.222	0.222	0.222	0.222	0.222	0.222	0.222	0.222	0.229	0.223	0.223	0.223	0.223	0.223	0.223	0.223	0.223	0.223	0.223	0.223	0.223	0.223	0.223	0.223	0.223	0.223	0.223	0.223	0.216	0.216	0.198	0.198
YDR430C	0.177	0.177	0.177	0.177	0.177	0.177	0.177	0.171	0.171	0.171	0.171	0.171	0.171	0.171	0.177	0.176	0.176	0.176	0.176	0.189	0.189	0.189	0.189	0.189	0.189	0.195	0.195	0.195	0.195	0.195	0.195	0.195	0.195	0.195	0.195	0.202	0.202	0.202	0.202	0.202	0.202	0.202	0.202	0.195	0.195	0.195	0.195	0.195	0.195
YDL047W	0.005	0.005	0.005	0.005	0.005	0.005	0.005	0.005	0.005	0.005	0.005	0.005	0.005	0.005	0.005	0.005	0.005	0.005	0.005	0.005	0.005	0.005	0.005	0.005	0.005	0.005	0.005	0.005	0.005	0.005	0.005	0.005	0.005	0.005	0.005	0.005	0.005	0.005	0.005	0.005	0.005	0.005	0.005	0.005	0.005	0.005	0.005	0.005	0.005
YBR066C	0.006	0.006	0.006	0.006	0.006	0.006	0.006	0.006	0.006	0.006	0	0	0	0	0	0	0	0	0	0	0	0	0	0	0	0	0	0	0	0	0	0	0	0	0	0.005	0.005	0.005	0.005	0.005	0.011	0.017	0.017	0.017	0.017	0.017	0.022	0.022	0.022
YDL226C	0.153	0.153	0.153	0.153	0.153	0.153	0.153	0.153	0.16	0.16	0.16	0.16	0.16	0.16	0.16	0.16	0.16	0.16	0.16	0.16	0.16	0.16	0.16	0.16	0.16	0.154	0.154	0.154	0.154	0.154	0.154	0.154	0.167	0.167	0.167	0.167	0.167	0.167	0.167	0.167	0.167	0.167	0.167	0.167	0.167	0.167	0.167	0.167	0.167
YLR234W	0.171	0.171	0.171	0.171	0.165	0.176	0.183	0.183	0.183	0.183	0.183	0.183	0.183	0.189	0.183	0.183	0.183	0.177	0.171	0.181	0.188	0.188	0.188	0.188	0.188	0.188	0.188	0.188	0.188	0.188	0.193	0.193	0.193	0.188	0.188	0.188	0.188	0.188	0.193	0.2	0.205	0.211	0.211	0.218	0.218	0.218	0.218	0.218	0.218
YGR280C	0.166	0.166	0.166	0.166	0.166	0.166	0.166	0.166	0.166	0.166	0.166	0.148	0.148	0.148	0.142	0.142	0.142	0.142	0.142	0.142	0.142	0.142	0.142	0.142	0.142	0.142	0.118	0.118	0.118	0.118	0.118	0.118	0.118	0.113	0.107	0.107	0.101	0.094	0.094	0.094	0.088	0.088	0.088	0.088	0.088	0.088	0.088	0.088	0.094
YJL198W	0.253	0.264	0.27	0.276	0.276	0.282	0.282	0.282	0.282	0.282	0.282	0.282	0.282	0.282	0.282	0.282	0.282	0.282	0.289	0.289	0.289	0.289	0.289	0.289	0.289	0.289	0.289	0.289	0.282	0.289	0.289	0.294	0.289	0.289	0.289	0.289	0.289	0.289	0.277	0.271	0.271	0.271	0.271	0.271	0.265	0.265	0.276	0.276	0.276
YLR017W	0.096	0.102	0.108	0.108	0.108	0.108	0.108	0.108	0.108	0.108	0.108	0.108	0.114	0.114	0.114	0.114	0.114	0.114	0.119	0.13	0.13	0.13	0.13	0.13	0.136	0.136	0.136	0.136	0.136	0.136	0.136	0.136	0.141	0.141	0.147	0.153	0.194	0.194	0.194	0.194	0.194	0.2	0.2	0.206	0.206	0.206	0.206	0.206	0.206
YOL149W	0.087	0.087	0.087	0.099	0.099	0.099	0.099	0.099	0.104	0.104	0.116	0.116	0.116	0.116	0.116	0.128	0.135	0.135	0.14	0.14	0.14	0.14	0.135	0.135	0.135	0.135	0.135	0.135	0.135	0.135	0.135	0.135	0.135	0.135	0.135	0.135	0.141	0.141	0.141	0.141	0.154	0.154	0.154	0.154	0.154	0.154	0.185	0.185	0.185
YPL125W	0.216	0.228	0.228	0.228	0.228	0.228	0.228	0.228	0.228	0.234	0.234	0.241	0.241	0.246	0.241	0.241	0.241	0.247	0.247	0.247	0.247	0.247	0.234	0.234	0.234	0.234	0.234	0.229	0.229	0.241	0.241	0.241	0.241	0.241	0.241	0.241	0.241	0.241	0.241	0.241	0.241	0.241	0.241	0.241	0.241	0.241	0.247	0.247	0.234
YHR066W	0.289	0.289	0.289	0.289	0.289	0.289	0.289	0.289	0.289	0.289	0.289	0.289	0.289	0.289	0.289	0.289	0.289	0.289	0.288	0.288	0.288	0.288	0.288	0.288	0.288	0.288	0.288	0.288	0.288	0.288	0.288	0.288	0.288	0.288	0.288	0.288	0.288	0.282	0.282	0.277	0.277	0.277	0.277	0.271	0.271	0.271	0.271	0.271	0.264
YDR118W	0.117	0.11	0.11	0.13	0.141	0.149	0.149	0.149	0.149	0.155	0.155	0.155	0.155	0.155	0.155	0.173	0.173	0.178	0.192	0.192	0.192	0.192	0.192	0.192	0.192	0.192	0.192	0.192	0.192	0.192	0.192	0.192	0.197	0.197	0.203	0.209	0.209	0.209	0.209	0.209	0.209	0.209	0.215	0.222	0.222	0.222	0.222	0.222	0.222
YML035C	0.279	0.279	0.279	0.279	0.279	0.273	0.273	0.273	0.273	0.267	0.267	0.267	0.267	0.267	0.267	0.267	0.267	0.267	0.267	0.267	0.267	0.267	0.267	0.267	0.254	0.254	0.254	0.254	0.254	0.254	0.254	0.254	0.254	0.247	0.247	0.247	0.247	0.241	0.241	0.247	0.247	0.247	0.247	0.247	0.247	0.247	0.247	0.247	0.247
YDL033C	0.212	0.212	0.212	0.212	0.212	0.212	0.212	0.212	0.212	0.212	0.212	0.212	0.212	0.212	0.212	0.212	0.232	0.232	0.232	0.232	0.232	0.232	0.238	0.238	0.233	0.233	0.233	0.233	0.233	0.233	0.233	0.232	0.232	0.232	0.232	0.232	0.232	0.232	0.232	0.232	0.232	0.232	0.232	0.232	0.232	0.232	0.232	0.232	0.232
YKL002W	0.117	0.13	0.13	0.13	0.13	0.136	0.142	0.142	0.142	0.142	0.142	0.142	0.142	0.142	0.142	0.142	0.148	0.148	0.148	0.148	0.148	0.148	0.148	0.148	0.148	0.148	0.148	0.153	0.153	0.153	0.153	0.153	0.153	0.153	0.153	0.153	0.153	0.153	0.153	0.153	0.153	0.148	0.148	0.148	0.148	0.154	0.154	0.18	0.18
YLR258W	0.023	0.023	0.023	0.023	0.023	0.042	0.047	0.047	0.047	0.047	0.042	0.042	0.042	0.042	0.035	0.035	0.035	0.035	0.035	0.035	0.035	0.035	0.035	0.042	0.042	0.052	0.052	0.052	0.052	0.065	0.065	0.071	0.071	0.071	0.071	0.071	0.071	0.071	0.071	0.076	0.076	0.076	0.083	0.1	0.1	0.1	0.1	0.1	0.105
YCR072C	0.371	0.371	0.371	0.371	0.377	0.377	0.377	0.377	0.377	0.377	0.377	0.377	0.37	0.37	0.37	0.37	0.37	0.37	0.37	0.37	0.37	0.37	0.37	0.37	0.37	0.37	0.37	0.37	0.37	0.37	0.364	0.364	0.364	0.364	0.364	0.364	0.364	0.364	0.364	0.364	0.364	0.364	0.364	0.358	0.358	0.358	0.358	0.358	0.358
YKL214C	0.11	0.11	0.103	0.103	0.103	0.098	0.104	0.104	0.104	0.11	0.11	0.157	0.157	0.157	0.157	0.157	0.157	0.157	0.157	0.162	0.169	0.179	0.179	0.179	0.179	0.204	0.247	0.247	0.247	0.247	0.259	0.259	0.259	0.27	0.271	0.271	0.271	0.271	0.277	0.3	0.307	0.307	0.307	0.307	0.312	0.312	0.312	0.319	0.325
YKR082W	0.222	0.222	0.222	0.222	0.222	0.227	0.233	0.233	0.239	0.239	0.239	0.239	0.239	0.239	0.251	0.251	0.251	0.251	0.251	0.251	0.251	0.251	0.251	0.233	0.233	0.233	0.233	0.233	0.233	0.233	0.233	0.233	0.233	0.233	0.233	0.233	0.233	0.227	0.216	0.216	0.216	0.216	0.209	0.209	0.209	0.209	0.209	0.209	0.209
YGL169W	0.157	0.157	0.157	0.157	0.157	0.15	0.19	0.19	0.195	0.208	0.208	0.208	0.208	0.208	0.203	0.209	0.215	0.215	0.215	0.215	0.215	0.221	0.221	0.228	0.228	0.228	0.228	0.228	0.228	0.228	0.228	0.228	0.233	0.246	0.246	0.246	0.246	0.246	0.246	0.252	0.252	0.258	0.275	0.28	0.292	0.292	0.298	0.298	0.298
YHR049W	0.239	0.239	0.239	0.239	0.239	0.239	0.239	0.257	0.257	0.257	0.262	0.249	0.25	0.25	0.25	0.25	0.25	0.239	0.227	0.226	0.225	0.22	0.22	0.22	0.213	0.213	0.207	0.196	0.208	0.208	0.208	0.208	0.208	0.203	0.203	0.198	0.198	0.198	0.198	0.179	0.191	0.202	0.226	0.226	0.226	0.232	0.232	0.232	0.232
YOR383C	0.135	0.14	0.14	0.14	0.14	0.145	0.145	0.145	0.145	0.145	0.145	0.145	0.145	0.145	0.135	0.135	0.135	0.135	0.135	0.135	0.135	0.141	0.141	0.141	0.141	0.141	0.141	0.141	0.136	0.136	0.142	0.142	0.142	0.142	0.142	0.142	0.142	0.142	0.142	0.142	0.137	0.137	0.137	0.137	0.137	0.137	0.148	0.148	0.148
YKR030W	0.193	0.199	0.18	0.18	0.173	0.154	0.128	0.128	0.128	0.128	0.128	0.128	0.128	0.128	0.128	0.128	0.128	0.128	0.128	0.128	0.121	0.121	0.116	0.121	0.121	0.128	0.128	0.128	0.128	0.128	0.128	0.128	0.134	0.134	0.134	0.134	0.134	0.134	0.134	0.134	0.134	0.128	0.128	0.11	0.11	0.11	0.11	0.11	0.11
YIL093C	0.119	0.113	0.119	0.119	0.119	0.124	0.124	0.137	0.137	0.137	0.137	0.137	0.137	0.137	0.148	0.148	0.172	0.172	0.178	0.178	0.178	0.178	0.178	0.178	0.178	0.178	0.178	0.178	0.166	0.161	0.185	0.199	0.199	0.204	0.229	0.229	0.242	0.242	0.247	0.253	0.253	0.26	0.26	0.26	0.26	0.26	0.26	0.26	0.26
YHR031C	0.167	0.167	0.173	0.173	0.173	0.186	0.186	0.186	0.186	0.186	0.186	0.186	0.186	0.186	0.186	0.186	0.186	0.186	0.186	0.186	0.186	0.186	0.186	0.186	0.186	0.186	0.192	0.192	0.192	0.186	0.186	0.186	0.186	0.186	0.174	0.174	0.174	0.174	0.174	0.174	0.174	0.174	0.174	0.174	0.174	0.174	0.174	0.174	0.174
YCL035C	0.503	0.503	0.503	0.503	0.503	0.503	0.503	0.51	0.51	0.51	0.51	0.51	0.481	0.481	0.481	0.475	0.475	0.469	0.469	0.469	0.469	0.469	0.469	0.469	0.469	0.469	0.462	0.462	0.462	0.462	0.462	0.462	0.449	0.449	0.449	0.449	0.449	0.449	0.443	0.443	0.443	0.443	0.443	0.424	0.418	0.371	0.371	0.365	0.365
YER088C	0.147	0.147	0.147	0.147	0.147	0.147	0.147	0.147	0.147	0.171	0.171	0.171	0.171	0.171	0.177	0.177	0.177	0.177	0.183	0.183	0.183	0.183	0.183	0.183	0.183	0.183	0.19	0.19	0.19	0.19	0.19	0.19	0.19	0.19	0.19	0.19	0.19	0.19	0.19	0.19	0.19	0.19	0.19	0.19	0.19	0.19	0.19	0.19	0.19
YBR275C	0.126	0.124	0.124	0.124	0.124	0.124	0.131	0.131	0.131	0.131	0.131	0.131	0.131	0.131	0.131	0.131	0.131	0.131	0.131	0.131	0.131	0.131	0.131	0.131	0.131	0.131	0.131	0.131	0.131	0.131	0.131	0.131	0.131	0.131	0.126	0.126	0.126	0.126	0.126	0.126	0.126	0.126	0.126	0.126	0.126	0.126	0.126	0.126	0.113
YMR013C	0.052	0.052	0.052	0.052	0.052	0.052	0.047	0.047	0.047	0.047	0.047	0.047	0.047	0.067	0.067	0.067	0.067	0.067	0.067	0.067	0.067	0.067	0.067	0.067	0.067	0.067	0.067	0.067	0.067	0.067	0.067	0.067	0.067	0.067	0.067	0.067	0.067	0.072	0.072	0.072	0.072	0.072	0.072	0.072	0.072	0.067	0.067	0.067	0.067
YDR192C	0.147	0.147	0.147	0.147	0.147	0.153	0.153	0.153	0.153	0.153	0.153	0.172	0.179	0.197	0.197	0.197	0.197	0.197	0.197	0.197	0.197	0.197	0.197	0.197	0.197	0.197	0.197	0.197	0.197	0.197	0.197	0.197	0.202	0.202	0.202	0.202	0.202	0.197	0.197	0.197	0.202	0.202	0.225	0.225	0.225	0.225	0.243	0.25	0.25
YCL055W	0.041	0.041	0.035	0.035	0.035	0.035	0.035	0.041	0.06	0.071	0.071	0.071	0.071	0.071	0.071	0.077	0.077	0.077	0.077	0.077	0.077	0.077	0.09	0.09	0.09	0.09	0.09	0.09	0.09	0.096	0.096	0.096	0.096	0.096	0.096	0.119	0.132	0.132	0.139	0.139	0.139	0.139	0.139	0.139	0.139	0.139	0.144	0.144	0.144
YER123W	0.272	0.272	0.272	0.272	0.272	0.272	0.272	0.278	0.278	0.278	0.283	0.283	0.295	0.295	0.295	0.295	0.295	0.295	0.295	0.295	0.295	0.295	0.295	0.295	0.295	0.295	0.295	0.295	0.295	0.295	0.295	0.295	0.295	0.295	0.295	0.295	0.282	0.289	0.289	0.289	0.289	0.289	0.289	0.289	0.282	0.282	0.282	0.282	0.282
YHL015W	0.289	0.289	0.289	0.289	0.289	0.289	0.289	0.289	0.289	0.289	0.289	0.289	0.289	0.289	0.289	0.283	0.283	0.283	0.283	0.283	0.283	0.283	0.277	0.277	0.277	0.277	0.277	0.27	0.27	0.264	0.245	0.245	0.239	0.233	0.227	0.209	0.209	0.209	0.209	0.209	0.209	0.209	0.209	0.209	0.209	0.209	0.209	0.209	0.209
YDL213C	0.232	0.232	0.237	0.237	0.237	0.237	0.237	0.237	0.237	0.237	0.237	0.237	0.237	0.232	0.232	0.232	0.232	0.232	0.232	0.232	0.232	0.232	0.232	0.232	0.232	0.232	0.226	0.226	0.226	0.22	0.226	0.226	0.226	0.226	0.221	0.214	0.214	0.201	0.196	0.196	0.196	0.196	0.19	0.19	0.19	0.19	0.19	0.19	0.19
YLR077W	0.067	0.067	0.067	0.067	0.067	0.067	0.067	0.067	0.067	0.067	0.067	0.067	0.067	0.067	0.067	0.067	0.067	0.067	0.067	0.067	0.067	0.06	0.066	0.066	0.066	0.066	0.066	0.066	0.066	0.066	0.06	0.06	0.06	0.06	0.06	0.06	0.06	0.06	0.06	0.06	0.056	0.062	0.062	0.062	0.069	0.069	0.075	0.075	0.075
YPL212C	0.172	0.172	0.172	0.161	0.154	0.154	0.154	0.154	0.154	0.141	0.141	0.141	0.141	0.141	0.141	0.141	0.141	0.141	0.141	0.141	0.129	0.122	0.122	0.122	0.117	0.117	0.117	0.117	0.117	0.098	0.098	0.098	0.056	0.05	0.025	0.018	0.032	0.032	0.032	0.038	0.038	0.038	0.038	0.038	0.033	0.033	0.033	0.038	0.038
YNL199C	0.177	0.177	0.177	0.177	0.177	0.177	0.183	0.172	0.172	0.172	0.172	0.172	0.172	0.154	0.154	0.154	0.154	0.154	0.154	0.154	0.148	0.148	0.148	0.148	0.148	0.148	0.148	0.148	0.148	0.148	0.113	0.107	0.107	0.107	0.107	0.107	0.107	0.107	0.107	0.101	0.101	0.101	0.101	0.088	0.076	0.071	0.071	0.066	0.06
YBR031W	0.258	0.252	0.252	0.252	0.252	0.252	0.246	0.246	0.253	0.253	0.253	0.253	0.253	0.253	0.222	0.215	0.21	0.21	0.21	0.21	0.21	0.21	0.21	0.21	0.21	0.21	0.21	0.21	0.21	0.21	0.228	0.228	0.228	0.228	0.228	0.228	0.228	0.228	0.228	0.214	0.177	0.177	0.177	0.177	0.177	0.177	0.177	0.177	0.158
YJL187C	0.235	0.24	0.24	0.24	0.24	0.24	0.24	0.24	0.234	0.221	0.221	0.221	0.221	0.227	0.227	0.227	0.227	0.227	0.227	0.232	0.232	0.232	0.232	0.232	0.232	0.232	0.232	0.232	0.227	0.232	0.232	0.232	0.232	0.232	0.232	0.232	0.232	0.232	0.232	0.232	0.232	0.232	0.232	0.232	0.232	0.232	0.232	0.232	0.226
YDR092W	0.032	0.032	0.032	0.032	0.032	0.032	0.032	0.032	0.032	0.032	0.032	0.032	0.025	0.025	0.025	0.018	0.018	0.018	0.018	0.018	0.018	0.018	0.018	0.018	0.018	0.018	0.018	0.024	0.036	0.036	0.042	0.047	0.047	0.052	0.052	0.052	0.058	0.064	0.064	0.064	0.064	0.058	0.058	0.065	0.071	0.071	0.077	0.077	0.077
YIL064W	0.134	0.134	0.134	0.134	0.14	0.133	0.15	0.156	0.156	0.156	0.156	0.162	0.162	0.167	0.167	0.167	0.167	0.19	0.196	0.196	0.196	0.196	0.196	0.196	0.202	0.202	0.202	0.208	0.221	0.227	0.227	0.227	0.227	0.228	0.228	0.228	0.228	0.228	0.228	0.228	0.234	0.234	0.234	0.234	0.234	0.234	0.234	0.234	0.234
YNL161W	0.15	0.15	0.15	0.156	0.156	0.156	0.156	0.156	0.15	0.15	0.15	0.144	0.144	0.149	0.143	0.143	0.143	0.148	0.148	0.154	0.154	0.154	0.154	0.154	0.154	0.154	0.154	0.161	0.161	0.161	0.161	0.161	0.161	0.161	0.161	0.161	0.161	0.161	0.161	0.161	0.161	0.167	0.167	0.167	0.167	0.167	0.167	0.167	0.167
YJL133C-A	0	0	0	0	0	0	0	0	0	0	0	0	0	0	0	0	0	0	0	0	0	0	0	0	0	0	0	0	0	0	0	0	0	0	0	0	0	0	0	0	0	0	0	0	0	0	0	0	0
YGR077C	0.269	0.269	0.269	0.275	0.275	0.217	0.217	0.217	0.217	0.234	0.216	0.223	0.235	0.235	0.235	0.235	0.235	0.235	0.23	0.23	0.23	0.23	0.23	0.23	0.23	0.23	0.23	0.23	0.23	0.23	0.23	0.224	0.224	0.23	0.23	0.23	0.236	0.236	0.23	0.23	0.241	0.234	0.234	0.241	0.253	0.259	0.259	0.259	0.26
YDL211C	0.084	0.084	0.09	0.097	0.097	0.097	0.097	0.097	0.097	0.116	0.116	0.116	0.116	0.116	0.116	0.116	0.11	0.11	0.11	0.11	0.11	0.11	0.116	0.116	0.116	0.116	0.116	0.116	0.116	0.116	0.116	0.116	0.116	0.129	0.129	0.129	0.129	0.129	0.129	0.129	0.129	0.129	0.129	0.129	0.129	0.134	0.134	0.134	0.134
YHR201C	0.089	0.089	0.088	0.088	0.095	0.095	0.095	0.089	0.089	0.089	0.089	0.089	0.089	0.089	0.077	0.077	0.077	0.077	0.077	0.077	0.077	0.072	0.077	0.077	0.077	0.077	0.102	0.107	0.107	0.107	0.113	0.113	0.113	0.113	0.113	0.113	0.113	0.124	0.124	0.124	0.124	0.13	0.13	0.13	0.13	0.13	0.13	0.13	0.13
YGR055W	0	0	0	0	0	0	0	0	0	0	0	0	0	0	0	0	0	0	0	0	0	0	0	0	0	0	0	0	0	0	0	0	0	0	0	0	0	0	0	0	0	0	0.006	0.006	0.006	0.006	0.006	0.006	0.006
YDR416W	0.094	0.094	0.094	0.094	0.094	0.087	0.087	0.087	0.087	0.087	0.082	0.082	0.087	0.087	0.087	0.075	0.081	0.081	0.075	0.075	0.075	0.081	0.081	0.081	0.081	0.081	0.087	0.116	0.116	0.111	0.104	0.104	0.104	0.104	0.11	0.11	0.11	0.11	0.11	0.115	0.115	0.11	0.11	0.11	0.111	0.121	0.139	0.139	0.139
YPR040W	0.126	0.126	0.126	0.126	0.126	0.126	0.126	0.126	0.119	0.119	0.119	0.119	0.119	0.119	0.119	0.138	0.138	0.144	0.144	0.144	0.144	0.151	0.151	0.151	0.144	0.144	0.144	0.144	0.144	0.144	0.15	0.155	0.155	0.155	0.155	0.155	0.155	0.155	0.149	0.149	0.149	0.149	0.149	0.149	0.149	0.149	0.149	0.161	0.161
YOR142W	0.274	0.287	0.287	0.287	0.287	0.287	0.287	0.287	0.275	0.281	0.288	0.288	0.288	0.288	0.288	0.288	0.288	0.288	0.288	0.288	0.293	0.293	0.293	0.293	0.293	0.293	0.293	0.3	0.3	0.3	0.3	0.3	0.3	0.3	0.3	0.3	0.3	0.294	0.294	0.294	0.294	0.294	0.289	0.289	0.289	0.289	0.289	0.289	0.289
YBL058W	0.112	0.112	0.112	0.112	0.113	0.13	0.13	0.13	0.137	0.137	0.137	0.137	0.137	0.131	0.124	0.124	0.124	0.137	0.149	0.149	0.225	0.231	0.236	0.242	0.254	0.254	0.26	0.254	0.254	0.254	0.254	0.26	0.26	0.266	0.266	0.266	0.26	0.26	0.26	0.26	0.26	0.26	0.26	0.26	0.272	0.272	0.272	0.272	0.265
YLR010C	0.097	0.097	0.097	0.09	0.097	0.097	0.085	0.085	0.085	0.085	0.085	0.085	0.085	0.085	0.085	0.085	0.085	0.085	0.085	0.085	0.085	0.054	0.05	0.05	0.05	0.05	0.056	0.062	0.062	0.062	0.062	0.062	0.062	0.062	0.062	0.062	0.056	0.056	0.056	0.056	0.056	0.056	0.056	0.068	0.08	0.112	0.135	0.135	0.135
YLR095C	0.188	0.188	0.188	0.194	0.194	0.194	0.194	0.194	0.194	0.194	0.194	0.194	0.194	0.194	0.194	0.194	0.194	0.194	0.194	0.189	0.189	0.189	0.189	0.189	0.189	0.17	0.17	0.17	0.17	0.17	0.17	0.152	0.152	0.152	0.141	0.141	0.141	0.141	0.135	0.135	0.135	0.135	0.135	0.129	0.129	0.129	0.129	0.129	0.129
YBL013W	0.196	0.203	0.209	0.209	0.209	0.209	0.209	0.215	0.209	0.209	0.209	0.209	0.209	0.214	0.221	0.227	0.227	0.227	0.233	0.233	0.233	0.233	0.233	0.233	0.233	0.227	0.227	0.227	0.227	0.227	0.227	0.227	0.227	0.227	0.227	0.227	0.221	0.221	0.221	0.221	0.221	0.221	0.221	0.221	0.221	0.221	0.221	0.221	0.221
YHR135C	0.154	0.154	0.154	0.154	0.148	0.141	0.141	0.141	0.141	0.141	0.141	0.154	0.16	0.166	0.166	0.166	0.166	0.166	0.166	0.166	0.166	0.166	0.172	0.172	0.172	0.172	0.172	0.172	0.172	0.172	0.172	0.172	0.172	0.172	0.172	0.172	0.172	0.172	0.172	0.166	0.166	0.166	0.153	0.147	0.147	0.147	0.147	0.141	0.141
YIL034C	0.189	0.176	0.176	0.194	0.225	0.225	0.236	0.236	0.243	0.236	0.23	0.235	0.235	0.235	0.235	0.235	0.246	0.246	0.246	0.246	0.259	0.259	0.259	0.259	0.259	0.259	0.246	0.246	0.241	0.247	0.247	0.247	0.247	0.247	0.247	0.247	0.247	0.247	0.247	0.247	0.247	0.254	0.254	0.254	0.254	0.254	0.26	0.26	0.253
YOR151C	0.059	0.065	0.065	0.065	0.058	0.058	0.058	0.058	0.058	0.058	0.058	0.058	0.058	0.052	0.052	0.052	0.047	0.047	0.047	0.047	0.047	0.047	0.047	0.042	0.042	0.042	0.047	0.052	0.058	0.058	0.076	0.076	0.076	0.076	0.076	0.076	0.076	0.076	0.076	0.076	0.083	0.083	0.083	0.083	0.083	0.083	0.083	0.076	0.076
YGL220W	0.174	0.174	0.169	0.163	0.164	0.134	0.128	0.115	0.109	0.102	0.109	0.109	0.109	0.109	0.116	0.116	0.122	0.129	0.128	0.141	0.141	0.159	0.159	0.159	0.159	0.159	0.159	0.166	0.166	0.166	0.166	0.167	0.167	0.167	0.167	0.167	0.167	0.16	0.16	0.16	0.154	0.154	0.154	0.191	0.191	0.191	0.191	0.203	0.203
YHR040W	0.106	0.106	0.106	0.113	0.113	0.113	0.113	0.113	0.113	0.113	0.113	0.113	0.113	0.113	0.113	0.113	0.113	0.113	0.113	0.113	0.113	0.113	0.113	0.113	0.113	0.113	0.113	0.113	0.124	0.124	0.124	0.124	0.124	0.124	0.124	0.124	0.124	0.124	0.124	0.124	0.124	0.124	0.124	0.124	0.124	0.124	0.124	0.124	0.124
YOL041C	0.07	0.052	0.052	0.052	0.052	0.052	0.052	0.052	0.052	0.052	0.052	0.052	0.052	0.052	0.052	0.052	0.052	0.052	0.052	0.052	0.052	0.052	0.052	0.052	0.046	0.046	0.041	0.041	0.041	0.035	0.035	0.035	0.035	0.035	0.035	0.029	0.029	0.029	0.029	0.029	0.024	0.024	0.024	0.024	0.024	0.024	0.024	0.024	0.024
YML103C	0.041	0.046	0.062	0.079	0.098	0.103	0.103	0.103	0.103	0.103	0.103	0.103	0.108	0.103	0.103	0.103	0.108	0.108	0.108	0.108	0.108	0.108	0.108	0.108	0.108	0.108	0.108	0.108	0.108	0.108	0.114	0.114	0.114	0.114	0.114	0.114	0.114	0.114	0.114	0.114	0.114	0.114	0.114	0.114	0.114	0.114	0.114	0.114	0.114
YPL122C	0.116	0.116	0.133	0.164	0.164	0.164	0.17	0.17	0.17	0.17	0.17	0.164	0.164	0.17	0.183	0.221	0.221	0.228	0.228	0.228	0.246	0.253	0.246	0.246	0.263	0.263	0.263	0.263	0.275	0.28	0.284	0.284	0.284	0.29	0.29	0.29	0.295	0.295	0.301	0.301	0.301	0.301	0.301	0.301	0.301	0.301	0.301	0.301	0.318
YER090W	0.061	0.068	0.074	0.074	0.081	0.081	0.081	0.081	0.081	0.081	0.081	0.081	0.081	0.081	0.081	0.081	0.081	0.081	0.081	0.081	0.075	0.069	0.069	0.069	0.069	0.069	0.069	0.069	0.069	0.069	0.069	0.069	0.069	0.069	0.069	0.069	0.069	0.069	0.069	0.069	0.069	0.069	0.069	0.069	0.069	0.074	0.074	0.074	0.074
YMR253C	0.126	0.126	0.126	0.126	0.126	0.126	0.126	0.126	0.119	0.119	0.119	0.119	0.119	0.119	0.119	0.119	0.119	0.119	0.119	0.119	0.119	0.119	0.119	0.119	0.119	0.119	0.119	0.119	0.119	0.119	0.119	0.119	0.119	0.119	0.119	0.119	0.119	0.119	0.119	0.119	0.102	0.102	0.108	0.102	0.102	0.102	0.102	0.102	0.102
YBR192W	0.203	0.203	0.203	0.196	0.22	0.22	0.22	0.22	0.22	0.22	0.22	0.233	0.233	0.233	0.233	0.233	0.233	0.233	0.233	0.233	0.233	0.233	0.233	0.233	0.233	0.233	0.227	0.227	0.232	0.232	0.232	0.244	0.244	0.244	0.244	0.244	0.244	0.244	0.238	0.238	0.238	0.238	0.238	0.238	0.238	0.238	0.238	0.238	0.238
YPR164W	0.038	0.038	0.038	0.038	0.038	0.038	0.043	0.043	0.057	0.057	0.057	0.057	0.062	0.062	0.069	0.074	0.074	0.074	0.074	0.074	0.074	0.074	0.087	0.087	0.093	0.093	0.093	0.093	0.1	0.1	0.1	0.1	0.1	0.1	0.1	0.1	0.1	0.1	0.141	0.141	0.141	0.147	0.147	0.147	0.147	0.147	0.147	0.147	0.147
YEL017C-A	0	0	0	0	0	0	0	0	0	0	0	0	0	0	0	0	0	0	0	0	0	0	0	0	0	0	0	0	0	0	0	0	0	0	0	0	0	0	0	0	0	0	0	0	0	0	0	0	0
YLR429W	0.168	0.168	0.168	0.168	0.168	0.173	0.186	0.186	0.186	0.186	0.186	0.192	0.192	0.192	0.192	0.192	0.203	0.219	0.219	0.219	0.219	0.219	0.219	0.242	0.248	0.248	0.248	0.255	0.255	0.284	0.284	0.284	0.284	0.284	0.284	0.278	0.278	0.278	0.278	0.272	0.272	0.272	0.272	0.272	0.272	0.272	0.272	0.272	0.272
YJL062W	0.152	0.165	0.165	0.165	0.165	0.17	0.134	0.141	0.18	0.179	0.179	0.179	0.179	0.185	0.185	0.185	0.185	0.185	0.192	0.186	0.186	0.199	0.199	0.199	0.199	0.199	0.199	0.199	0.205	0.205	0.205	0.205	0.211	0.211	0.211	0.211	0.211	0.211	0.224	0.23	0.23	0.23	0.23	0.23	0.23	0.23	0.23	0.218	0.218
YPL074W	0.103	0.103	0.103	0.103	0.103	0.103	0.121	0.121	0.121	0.15	0.15	0.15	0.157	0.157	0.157	0.157	0.157	0.157	0.163	0.163	0.163	0.163	0.163	0.163	0.163	0.169	0.169	0.169	0.169	0.169	0.169	0.169	0.169	0.175	0.175	0.175	0.175	0.175	0.175	0.175	0.175	0.175	0.175	0.175	0.175	0.175	0.175	0.175	0.175
YKR054C	0.253	0.253	0.253	0.258	0.275	0.275	0.28	0.28	0.28	0.28	0.286	0.286	0.293	0.293	0.293	0.293	0.293	0.293	0.293	0.293	0.293	0.286	0.286	0.286	0.286	0.286	0.286	0.286	0.286	0.286	0.286	0.286	0.286	0.286	0.286	0.286	0.286	0.286	0.286	0.286	0.286	0.286	0.286	0.286	0.286	0.286	0.286	0.286	0.286
YGL202W	0.005	0.005	0.005	0	0	0.005	0.005	0.005	0.005	0.005	0.005	0.005	0.005	0.005	0.005	0.005	0.005	0.005	0.005	0.005	0.005	0.005	0.005	0.005	0.005	0.005	0.005	0.005	0.005	0.005	0.005	0.005	0.005	0.005	0.005	0.005	0.005	0.005	0.005	0.005	0.005	0.005	0.005	0.005	0.005	0.005	0.005	0.005	0.005
YGR275W	0.12	0.12	0.12	0.12	0.12	0.12	0.12	0.12	0.12	0.12	0.12	0.126	0.126	0.119	0.124	0.137	0.137	0.137	0.137	0.137	0.137	0.137	0.137	0.142	0.142	0.148	0.148	0.148	0.148	0.148	0.148	0.148	0.155	0.161	0.161	0.173	0.18	0.18	0.18	0.18	0.18	0.18	0.18	0.191	0.204	0.204	0.204	0.204	0.199
YKR017C	0.128	0.128	0.128	0.084	0.077	0.077	0.071	0.071	0.071	0.066	0.095	0.095	0.141	0.141	0.141	0.141	0.152	0.164	0.164	0.164	0.164	0.164	0.181	0.193	0.193	0.193	0.193	0.199	0.204	0.231	0.237	0.237	0.237	0.242	0.242	0.249	0.242	0.242	0.249	0.249	0.249	0.249	0.249	0.249	0.243	0.243	0.243	0.25	0.25
YIL006W	0.175	0.175	0.175	0.175	0.165	0.165	0.165	0.183	0.183	0.183	0.183	0.183	0.195	0.201	0.201	0.201	0.207	0.22	0.22	0.22	0.22	0.22	0.22	0.22	0.227	0.227	0.227	0.227	0.227	0.228	0.228	0.234	0.234	0.239	0.258	0.265	0.277	0.277	0.277	0.277	0.277	0.277	0.277	0.277	0.277	0.277	0.277	0.277	0.277
YGR187C	0.059	0.059	0.059	0.059	0.059	0.059	0.059	0.059	0.059	0.059	0.059	0.059	0.053	0.048	0.048	0.048	0.048	0.048	0.042	0.042	0.042	0.042	0.042	0.035	0.035	0.035	0.035	0.035	0.035	0.035	0.035	0.035	0.035	0.035	0.035	0.029	0.029	0.023	0.023	0.023	0.023	0.023	0.023	0.023	0.029	0.029	0.029	0.029	0.029
YGR253C	0.071	0.071	0.071	0.076	0.076	0.076	0.076	0.076	0.076	0.076	0.076	0.076	0.083	0.083	0.083	0.083	0.083	0.083	0.083	0.083	0.083	0.083	0.083	0.083	0.083	0.083	0.083	0.083	0.083	0.083	0.083	0.083	0.083	0.083	0.083	0.083	0.083	0.083	0.083	0.083	0.076	0.076	0.076	0.076	0.076	0.076	0.076	0.076	0.064
YHR071W	0.164	0.151	0.146	0.134	0.096	0.089	0.089	0.089	0.089	0.089	0.089	0.089	0.089	0.089	0.089	0.089	0.089	0.089	0.089	0.089	0.089	0.084	0.084	0.065	0.058	0.058	0.058	0.058	0.058	0.058	0.058	0.058	0.058	0.058	0.052	0.052	0.052	0.052	0.047	0.035	0.035	0.035	0.035	0.035	0.035	0.035	0.035	0.035	0.035
YBL068W	0.249	0.244	0.244	0.256	0.268	0.268	0.268	0.268	0.268	0.268	0.268	0.262	0.262	0.262	0.267	0.274	0.274	0.274	0.268	0.268	0.268	0.262	0.262	0.262	0.262	0.262	0.262	0.262	0.262	0.262	0.262	0.262	0.262	0.262	0.262	0.262	0.262	0.262	0.262	0.262	0.262	0.262	0.256	0.251	0.251	0.251	0.251	0.251	0.244
YOR247W	0	0	0	0	0	0	0	0	0	0	0	0	0	0	0	0	0	0	0	0	0	0	0	0	0	0	0	0	0	0	0	0	0	0	0	0	0	0	0	0	0	0	0	0	0	0	0	0	0
YHR029C	0.164	0.157	0.157	0.157	0.157	0.157	0.157	0.157	0.157	0.157	0.157	0.157	0.157	0.157	0.157	0.157	0.157	0.157	0.15	0.15	0.15	0.15	0.15	0.15	0.15	0.15	0.15	0.15	0.139	0.132	0.126	0.126	0.126	0.126	0.126	0.126	0.126	0.124	0.124	0.119	0.119	0.119	0.126	0.126	0.126	0.126	0.126	0.126	0.126
YBR078W	0	0	0	0	0	0	0	0	0	0	0	0	0	0	0	0	0	0	0	0	0.005	0.005	0.005	0.005	0.005	0.005	0.005	0.005	0.005	0.005	0.005	0.005	0.005	0.005	0.005	0.005	0.005	0.005	0.005	0.005	0.005	0.005	0.005	0.005	0.005	0.005	0.005	0.005	0.005
YKR056W	0.21	0.21	0.21	0.229	0.229	0.234	0.234	0.234	0.234	0.234	0.234	0.234	0.234	0.234	0.234	0.234	0.234	0.234	0.234	0.234	0.234	0.234	0.234	0.234	0.234	0.24	0.24	0.245	0.245	0.245	0.245	0.245	0.245	0.245	0.245	0.245	0.245	0.245	0.245	0.245	0.245	0.245	0.245	0.239	0.239	0.239	0.239	0.239	0.239
YMR164C	0.115	0.115	0.12	0.12	0.12	0.12	0.12	0.12	0.127	0.138	0.138	0.138	0.138	0.138	0.138	0.138	0.144	0.162	0.162	0.18	0.18	0.18	0.18	0.18	0.185	0.185	0.185	0.185	0.192	0.186	0.18	0.192	0.199	0.199	0.199	0.199	0.199	0.209	0.216	0.216	0.222	0.222	0.222	0.222	0.222	0.222	0.222	0.222	0.222
YDR482C	0.162	0.162	0.169	0.169	0.163	0.157	0.162	0.162	0.169	0.169	0.169	0.175	0.181	0.181	0.181	0.175	0.175	0.162	0.162	0.162	0.162	0.157	0.145	0.145	0.145	0.145	0.145	0.152	0.152	0.164	0.164	0.171	0.171	0.171	0.171	0.171	0.171	0.171	0.171	0.171	0.171	0.171	0.171	0.171	0.17	0.17	0.17	0.17	0.17
YDL174C	0.013	0.013	0.013	0.013	0.013	0.013	0.013	0.013	0.013	0.013	0.013	0.013	0.013	0.013	0.013	0.013	0.013	0.006	0.006	0.006	0.006	0.006	0.006	0.006	0	0	0.006	0.006	0.006	0.006	0.006	0.006	0.006	0.006	0.006	0.006	0.006	0.006	0.006	0.006	0.006	0.006	0.006	0.006	0.006	0.006	0.006	0.006	0.006
YGR118W	0.111	0.111	0.111	0.111	0.053	0.048	0.048	0.048	0.048	0.042	0.036	0.036	0.036	0.036	0.036	0.036	0.036	0.036	0.036	0.036	0.036	0.036	0.036	0.036	0.036	0.036	0.013	0.013	0.006	0.006	0.006	0.006	0.006	0.006	0.006	0.006	0.006	0.006	0.006	0.006	0.006	0.006	0.006	0.006	0.006	0.006	0.006	0.006	0.006
YCR030C	0.006	0.006	0.006	0.006	0.006	0.012	0.012	0.012	0.018	0.018	0.018	0.018	0.018	0.018	0.018	0.018	0.018	0.018	0.018	0.018	0.018	0.018	0.024	0.024	0.024	0.024	0.024	0.024	0.024	0.03	0.03	0.03	0.03	0.03	0.053	0.053	0.053	0.053	0.053	0.053	0.053	0.053	0.053	0.059	0.059	0.059	0.059	0.059	0.066
YDL012C	0.213	0.207	0.213	0.213	0.206	0.206	0.206	0.2	0.2	0.194	0.188	0.188	0.188	0.188	0.188	0.177	0.182	0.182	0.182	0.182	0.182	0.182	0.194	0.194	0.187	0.194	0.194	0.194	0.194	0.194	0.194	0.194	0.181	0.181	0.181	0.181	0.181	0.181	0.181	0.181	0.181	0.181	0.181	0.158	0.163	0.12	0.12	0.12	0.12
YBR084C-A	0	0	0	0	0	0	0	0	0	0	0	0	0	0	0	0	0	0	0	0	0	0	0	0	0	0	0	0	0	0	0	0	0	0	0	0	0	0	0	0	0	0	0	0	0	0	0	0	0
YPL109C	0.123	0.123	0.123	0.123	0.123	0.123	0.123	0.123	0.123	0.123	0.123	0.123	0.123	0.13	0.13	0.13	0.13	0.13	0.13	0.13	0.124	0.124	0.124	0.124	0.124	0.13	0.13	0.137	0.137	0.137	0.137	0.137	0.137	0.137	0.137	0.137	0.137	0.137	0.131	0.131	0.131	0.131	0.126	0.102	0.095	0.114	0.132	0.138	0.138
YPL260W	0.265	0.265	0.265	0.265	0.265	0.265	0.265	0.265	0.265	0.265	0.265	0.265	0.265	0.265	0.265	0.265	0.265	0.265	0.265	0.258	0.258	0.258	0.258	0.258	0.258	0.258	0.258	0.258	0.252	0.252	0.175	0.175	0.175	0.175	0.175	0.175	0.175	0.175	0.175	0.17	0.17	0.17	0.17	0.17	0.17	0.17	0.17	0.17	0.17
YGR123C	0.085	0.085	0.104	0.127	0.133	0.133	0.133	0.133	0.133	0.133	0.133	0.145	0.158	0.158	0.158	0.158	0.165	0.17	0.17	0.17	0.17	0.17	0.17	0.17	0.17	0.17	0.17	0.17	0.17	0.17	0.17	0.17	0.17	0.17	0.17	0.17	0.17	0.17	0.17	0.17	0.17	0.183	0.183	0.183	0.183	0.176	0.176	0.176	0.176
YER035W	0.145	0.145	0.139	0.139	0.139	0.139	0.139	0.139	0.139	0.139	0.139	0.121	0.121	0.121	0.121	0.116	0.109	0.109	0.109	0.109	0.109	0.109	0.109	0.09	0.084	0.073	0.073	0.073	0.068	0.068	0.068	0.068	0.068	0.068	0.068	0.068	0.068	0.073	0.067	0.067	0.067	0.067	0.067	0.06	0.06	0.06	0.06	0.06	0.06
YOR316C	0.063	0.05	0.057	0.057	0.057	0.057	0.057	0.057	0.057	0.057	0.057	0.05	0.05	0.05	0.05	0.05	0.05	0.05	0.05	0.05	0.05	0.05	0.05	0.05	0.05	0.043	0.043	0.043	0.032	0.032	0.025	0.03	0.03	0.03	0.03	0.03	0.03	0.03	0.03	0.03	0.03	0.03	0.03	0.03	0.03	0.03	0.03	0.03	0.03
YOR273C	0.032	0.032	0.032	0.032	0.032	0.032	0.032	0.032	0.032	0.032	0.038	0.043	0.043	0.043	0.043	0.043	0.05	0.05	0.05	0.05	0.05	0.05	0.05	0.05	0.05	0.056	0.056	0.056	0.049	0.049	0.049	0.054	0.054	0.054	0.054	0.054	0.061	0.067	0.079	0.085	0.091	0.091	0.091	0.091	0.091	0.098	0.098	0.098	0.098
YML091C	0.115	0.115	0.115	0.115	0.115	0.115	0.115	0.115	0.115	0.115	0.115	0.115	0.115	0.115	0.115	0.115	0.115	0.115	0.115	0.115	0.115	0.115	0.115	0.102	0.102	0.102	0.102	0.102	0.102	0.102	0.108	0.108	0.108	0.108	0.108	0.108	0.108	0.095	0.095	0.095	0.095	0.083	0.071	0.071	0.071	0.071	0.071	0.071	0.071
YOR347C	0.144	0.144	0.144	0.144	0.139	0.132	0.132	0.132	0.127	0.12	0.12	0.12	0.127	0.127	0.127	0.127	0.127	0.127	0.127	0.127	0.14	0.14	0.14	0.14	0.14	0.14	0.14	0.14	0.146	0.146	0.146	0.146	0.146	0.146	0.146	0.14	0.14	0.14	0.14	0.14	0.14	0.151	0.151	0.151	0.157	0.157	0.157	0.151	0.151
YJL050W	0.248	0.248	0.255	0.255	0.262	0.262	0.262	0.262	0.262	0.262	0.274	0.279	0.309	0.309	0.309	0.309	0.309	0.309	0.309	0.309	0.309	0.309	0.309	0.309	0.309	0.309	0.309	0.304	0.304	0.304	0.304	0.304	0.304	0.309	0.309	0.309	0.309	0.309	0.309	0.309	0.309	0.309	0.309	0.309	0.309	0.309	0.309	0.309	0.309
YBR251W	0.049	0.049	0.072	0.091	0.127	0.127	0.127	0.127	0.127	0.127	0.127	0.127	0.127	0.127	0.127	0.127	0.127	0.127	0.133	0.133	0.133	0.133	0.14	0.146	0.146	0.151	0.158	0.158	0.158	0.158	0.158	0.151	0.151	0.151	0.151	0.157	0.157	0.157	0.163	0.163	0.168	0.173	0.173	0.173	0.173	0.173	0.173	0.173	0.173
YBR231C	0.216	0.216	0.216	0.216	0.222	0.228	0.228	0.228	0.228	0.228	0.228	0.228	0.234	0.234	0.224	0.224	0.224	0.224	0.224	0.224	0.229	0.229	0.229	0.229	0.229	0.229	0.229	0.229	0.229	0.229	0.229	0.229	0.229	0.229	0.229	0.229	0.223	0.223	0.223	0.223	0.223	0.223	0.223	0.223	0.223	0.223	0.223	0.223	0.217
YOR047C	0.046	0.046	0.046	0.052	0.052	0.052	0.052	0.052	0.052	0.052	0.052	0.052	0.052	0.052	0.052	0.052	0.052	0.047	0.052	0.052	0.052	0.052	0.052	0.052	0.052	0.052	0.064	0.083	0.083	0.083	0.083	0.083	0.083	0.083	0.077	0.077	0.077	0.077	0.077	0.077	0.077	0.077	0.077	0.083	0.083	0.083	0.083	0.088	0.088
YBR162C	0.006	0.006	0.006	0.006	0.006	0.006	0.006	0.006	0.006	0.006	0.006	0.006	0.006	0.006	0.006	0.006	0.006	0.006	0.006	0.006	0.006	0.006	0.006	0.006	0.006	0.006	0.006	0.006	0.006	0.006	0.006	0.006	0.006	0.006	0.006	0.006	0.006	0.006	0.006	0.006	0.006	0.006	0.006	0.006	0.006	0.006	0.006	0.006	0.006
YMR246W	0.079	0.079	0.084	0.09	0.09	0.09	0.09	0.09	0.09	0.09	0.09	0.09	0.09	0.084	0.084	0.084	0.084	0.084	0.084	0.084	0.084	0.084	0.084	0.084	0.084	0.084	0.084	0.084	0.084	0.084	0.084	0.084	0.084	0.084	0.084	0.072	0.072	0.072	0.072	0.072	0.072	0.072	0.072	0.072	0.072	0.072	0.061	0.061	0.061
YHR024C	0.173	0.173	0.18	0.18	0.18	0.18	0.18	0.18	0.18	0.18	0.186	0.186	0.193	0.193	0.193	0.199	0.199	0.199	0.199	0.21	0.21	0.21	0.216	0.216	0.216	0.216	0.216	0.216	0.216	0.223	0.223	0.223	0.223	0.223	0.223	0.223	0.223	0.223	0.223	0.223	0.223	0.223	0.223	0.223	0.223	0.223	0.223	0.223	0.223
YKL092C	0.07	0.07	0.07	0.07	0.07	0.065	0.058	0.058	0.058	0.058	0.058	0.058	0.058	0.058	0.058	0.046	0.046	0.046	0.058	0.064	0.07	0.075	0.075	0.075	0.075	0.075	0.075	0.093	0.093	0.105	0.105	0.105	0.112	0.112	0.112	0.112	0.112	0.118	0.118	0.124	0.124	0.124	0.124	0.124	0.124	0.124	0.131	0.132	0.139
YGR004W	0.126	0.126	0.126	0.126	0.126	0.126	0.126	0.126	0.126	0.126	0.126	0.126	0.126	0.126	0.126	0.126	0.126	0.126	0.126	0.126	0.126	0.126	0.126	0.126	0.126	0.126	0.126	0.126	0.126	0.126	0.126	0.126	0.12	0.12	0.12	0.12	0.12	0.12	0.12	0.12	0.12	0.12	0.12	0.12	0.12	0.12	0.12	0.12	0.12
YPR032W	0.224	0.224	0.224	0.224	0.236	0.258	0.258	0.258	0.286	0.286	0.286	0.292	0.305	0.305	0.305	0.305	0.305	0.329	0.329	0.329	0.335	0.335	0.341	0.341	0.347	0.347	0.347	0.347	0.347	0.347	0.358	0.358	0.358	0.358	0.358	0.358	0.358	0.358	0.358	0.358	0.358	0.358	0.358	0.358	0.358	0.358	0.358	0.352	0.345
YGR042W	0.088	0.088	0.083	0.083	0.083	0.083	0.083	0.089	0.089	0.089	0.089	0.089	0.096	0.102	0.102	0.102	0.102	0.102	0.102	0.096	0.089	0.079	0.079	0.079	0.089	0.089	0.089	0.089	0.089	0.089	0.089	0.089	0.108	0.108	0.108	0.108	0.108	0.108	0.108	0.108	0.114	0.126	0.131	0.131	0.131	0.131	0.131	0.131	0.138
YLL002W	0.267	0.267	0.261	0.231	0.219	0.219	0.181	0.175	0.182	0.182	0.176	0.176	0.17	0.17	0.158	0.145	0.145	0.145	0.151	0.151	0.151	0.14	0.14	0.14	0.14	0.14	0.14	0.095	0.095	0.095	0.107	0.127	0.144	0.155	0.165	0.165	0.165	0.16	0.16	0.16	0.16	0.16	0.16	0.16	0.153	0.153	0.153	0.153	0.172
YLR131C	0.193	0.193	0.2	0.2	0.206	0.206	0.206	0.2	0.2	0.205	0.205	0.21	0.23	0.23	0.23	0.23	0.23	0.23	0.23	0.23	0.23	0.23	0.23	0.224	0.217	0.217	0.217	0.217	0.217	0.217	0.211	0.211	0.211	0.211	0.211	0.211	0.211	0.211	0.211	0.205	0.205	0.205	0.205	0.205	0.205	0.205	0.205	0.21	0.21
YKL186C	0.019	0.019	0.019	0.019	0.019	0.019	0.019	0.019	0.019	0.026	0.033	0.033	0.033	0.033	0.033	0.033	0.033	0.033	0.033	0.033	0.033	0.033	0.033	0.033	0.033	0.033	0.033	0.033	0.033	0.033	0.033	0.033	0.033	0.033	0.033	0.033	0.033	0.033	0.033	0.033	0.033	0.033	0.033	0.038	0.038	0.038	0.038	0.038	0.038
YBR155W	0.018	0.018	0.018	0.024	0.029	0.029	0.036	0.047	0.047	0.047	0.047	0.053	0.053	0.053	0.053	0.06	0.06	0.067	0.079	0.079	0.09	0.09	0.09	0.09	0.09	0.096	0.096	0.096	0.096	0.096	0.096	0.096	0.096	0.096	0.096	0.096	0.096	0.096	0.096	0.096	0.096	0.096	0.096	0.096	0.096	0.102	0.102	0.102	0.102
YKL061W	0.141	0.141	0.135	0.135	0.135	0.128	0.128	0.134	0.139	0.145	0.145	0.145	0.145	0.151	0.151	0.157	0.157	0.157	0.157	0.157	0.157	0.157	0.157	0.157	0.157	0.157	0.157	0.157	0.157	0.157	0.157	0.162	0.169	0.169	0.169	0.169	0.169	0.169	0.169	0.163	0.163	0.163	0.163	0.163	0.163	0.163	0.163	0.163	0.163
YHR058C	0.168	0.168	0.168	0.151	0.146	0.117	0.104	0.068	0.062	0.062	0.069	0.087	0.087	0.087	0.087	0.087	0.087	0.087	0.081	0.081	0.081	0.074	0.074	0.069	0.069	0.069	0.069	0.069	0.062	0.069	0.069	0.069	0.069	0.069	0.069	0.069	0.069	0.069	0.069	0.069	0.062	0.062	0.062	0.062	0.069	0.069	0.069	0.086	0.092
YDL040C	0.042	0.047	0.047	0.047	0.047	0.047	0.047	0.047	0.047	0.052	0.052	0.052	0.052	0.052	0.052	0.052	0.052	0.052	0.052	0.052	0.052	0.052	0.052	0.042	0.042	0.042	0.042	0.042	0.042	0.042	0.042	0.059	0.059	0.059	0.059	0.059	0.059	0.059	0.059	0.059	0.059	0.059	0.059	0.059	0.059	0.059	0.059	0.059	0.059
YMR067C	0.159	0.159	0.159	0.159	0.146	0.146	0.141	0.141	0.123	0.123	0.112	0.112	0.112	0.112	0.112	0.112	0.112	0.112	0.112	0.112	0.117	0.117	0.117	0.122	0.122	0.122	0.122	0.117	0.117	0.117	0.117	0.117	0.123	0.123	0.123	0.123	0.123	0.123	0.117	0.117	0.117	0.117	0.117	0.117	0.117	0.117	0.117	0.117	0.117
YGR295C	0.106	0.106	0.106	0.106	0.106	0.106	0.106	0.106	0.106	0.106	0.106	0.106	0.095	0.089	0.096	0.096	0.102	0.102	0.102	0.102	0.102	0.102	0.102	0.102	0.102	0.102	0.102	0.102	0.102	0.108	0.108	0.108	0.115	0.115	0.115	0.115	0.115	0.115	0.115	0.115	0.115	0.115	0.109	0.109	0.109	0.109	0.109	0.109	0.109
YNL181W	0	0	0	0.011	0.011	0.011	0.018	0.018	0.018	0.018	0.018	0.018	0.018	0.018	0.018	0.018	0.018	0.018	0.018	0.03	0.03	0.036	0.036	0.036	0.036	0.036	0.053	0.053	0.065	0.065	0.065	0.065	0.065	0.065	0.065	0.065	0.065	0.065	0.071	0.083	0.107	0.107	0.132	0.132	0.132	0.139	0.145	0.145	0.15
YEL024W	0.1	0.1	0.1	0.105	0.105	0.105	0.105	0.105	0.105	0.105	0.105	0.105	0.105	0.105	0.105	0.092	0.092	0.092	0.092	0.092	0.092	0.092	0.092	0.092	0.092	0.092	0.092	0.092	0.092	0.092	0.092	0.092	0.092	0.086	0.086	0.086	0.086	0.086	0.074	0.074	0.074	0.074	0.074	0.074	0.074	0.074	0.074	0.074	0.074
YBR199W	0.245	0.252	0.252	0.252	0.252	0.252	0.252	0.252	0.252	0.252	0.252	0.252	0.252	0.252	0.252	0.252	0.252	0.252	0.252	0.252	0.252	0.259	0.259	0.259	0.259	0.259	0.259	0.259	0.259	0.259	0.259	0.259	0.259	0.259	0.265	0.265	0.265	0.265	0.265	0.272	0.272	0.259	0.252	0.252	0.252	0.252	0.252	0.252	0.252
YJL098W	0.133	0.133	0.133	0.133	0.133	0.133	0.133	0.133	0.133	0.133	0.133	0.133	0.133	0.128	0.128	0.128	0.128	0.128	0.128	0.128	0.128	0.128	0.128	0.128	0.128	0.128	0.128	0.128	0.128	0.128	0.128	0.128	0.128	0.128	0.11	0.11	0.11	0.11	0.103	0.103	0.103	0.103	0.103	0.097	0.097	0.084	0.079	0.079	0.079
YLR412C-A	0.13	0.124	0.124	0.118	0.124	0.131	0.131	0.131	0.131	0.131	0.131	0.138	0.138	0.131	0.131	0.131	0.131	0.131	0.137	0.137	0.137	0.137	0.137	0.137	0.137	0.137	0.137	0.13	0.13	0.13	0.13	0.13	0.119	0.119	0.114	0.119	0.126	0.126	0.126	0.126	0.126	0.131	0.131	0.131	0.131	0.131	0.131	0.131	0.131
YGR181W	0.132	0.132	0.139	0.139	0.139	0.139	0.144	0.138	0.138	0.163	0.151	0.157	0.157	0.157	0.157	0.157	0.157	0.157	0.169	0.169	0.169	0.169	0.169	0.169	0.169	0.169	0.169	0.175	0.175	0.175	0.175	0.175	0.175	0.175	0.169	0.169	0.169	0.169	0.169	0.169	0.169	0.169	0.169	0.169	0.169	0.169	0.169	0.175	0.175
YPL195W	0.15	0.144	0.108	0.102	0.101	0.101	0.101	0.101	0.101	0.101	0.087	0.087	0.102	0.115	0.121	0.121	0.121	0.121	0.128	0.128	0.128	0.116	0.11	0.11	0.11	0.11	0.11	0.11	0.111	0.111	0.111	0.111	0.111	0.111	0.117	0.117	0.117	0.117	0.117	0.117	0.117	0.117	0.117	0.117	0.117	0.117	0.117	0.117	0.111
YFR017C	0.164	0.164	0.164	0.164	0.164	0.164	0.164	0.164	0.164	0.159	0.159	0.159	0.159	0.159	0.159	0.159	0.159	0.159	0.159	0.153	0.153	0.153	0.153	0.153	0.153	0.153	0.153	0.153	0.153	0.153	0.153	0.153	0.153	0.153	0.153	0.153	0.153	0.153	0.153	0.153	0.153	0.147	0.142	0.142	0.124	0.124	0.124	0.124	0.131
YNL130C	0.097	0.097	0.097	0.097	0.097	0.097	0.097	0.097	0.097	0.097	0.097	0.097	0.097	0.097	0.097	0.097	0.097	0.097	0.097	0.09	0.09	0.09	0.09	0.096	0.096	0.096	0.096	0.096	0.096	0.102	0.102	0.102	0.102	0.102	0.102	0.102	0.102	0.102	0.102	0.102	0.102	0.096	0.096	0.096	0.096	0.096	0.102	0.102	0.102
YLR291C	0.072	0.072	0.077	0.077	0.077	0.083	0.083	0.077	0.083	0.083	0.077	0.121	0.121	0.121	0.121	0.121	0.121	0.128	0.151	0.157	0.157	0.157	0.164	0.164	0.164	0.164	0.164	0.164	0.157	0.157	0.157	0.157	0.157	0.157	0.157	0.164	0.164	0.164	0.164	0.164	0.19	0.19	0.19	0.19	0.19	0.19	0.19	0.196	0.196
YGL229C	0.098	0.091	0.091	0.091	0.091	0.091	0.091	0.091	0.091	0.086	0.086	0.086	0.086	0.08	0.08	0.08	0.08	0.074	0.074	0.074	0.068	0.068	0.068	0.061	0.061	0.061	0.061	0.061	0.038	0.038	0.038	0.038	0.044	0.07	0.075	0.081	0.081	0.081	0.086	0.086	0.086	0.086	0.121	0.121	0.121	0.127	0.127	0.133	0.133
YHL032C	0.392	0.386	0.379	0.379	0.379	0.381	0.381	0.388	0.388	0.393	0.399	0.405	0.422	0.422	0.422	0.422	0.422	0.422	0.422	0.429	0.429	0.423	0.423	0.423	0.423	0.423	0.436	0.431	0.431	0.431	0.431	0.431	0.431	0.431	0.424	0.424	0.424	0.431	0.431	0.431	0.431	0.431	0.431	0.431	0.431	0.431	0.424	0.424	0.424
YBL029W	0.054	0.054	0.061	0.061	0.061	0.061	0.061	0.061	0.061	0.061	0.061	0.061	0.061	0.061	0.061	0.061	0.061	0.068	0.043	0.043	0.043	0.043	0.043	0.043	0.043	0.043	0.043	0.043	0.05	0.05	0.05	0.05	0.05	0.05	0.05	0.05	0.05	0.05	0.05	0.05	0.05	0.05	0.05	0.05	0.05	0.05	0.05	0.05	0.05
YBR181C	0.138	0.132	0.132	0.132	0.132	0.132	0.132	0.132	0.132	0.132	0.138	0.138	0.138	0.138	0.138	0.138	0.138	0.138	0.138	0.138	0.138	0.138	0.138	0.138	0.138	0.138	0.138	0.138	0.138	0.138	0.138	0.138	0.138	0.138	0.138	0.138	0.138	0.138	0.138	0.138	0.138	0.138	0.126	0.126	0.126	0.119	0.119	0.119	0.119
YPL227C	0.154	0.154	0.154	0.154	0.154	0.154	0.154	0.154	0.154	0.154	0.154	0.154	0.154	0.154	0.154	0.154	0.154	0.142	0.142	0.142	0.142	0.142	0.142	0.142	0.142	0.136	0.13	0.13	0.13	0.13	0.117	0.117	0.117	0.117	0.105	0.095	0.075	0.069	0.069	0.069	0.069	0.062	0.062	0.062	0.062	0.062	0.062	0.062	0.057
YIL087C	0.151	0.151	0.151	0.146	0.133	0.127	0.127	0.132	0.139	0.139	0.128	0.128	0.128	0.128	0.128	0.128	0.128	0.128	0.128	0.122	0.117	0.124	0.143	0.143	0.143	0.149	0.149	0.154	0.142	0.142	0.142	0.142	0.142	0.142	0.142	0.142	0.142	0.142	0.149	0.149	0.149	0.149	0.149	0.173	0.173	0.173	0.173	0.173	0.179
YGL237C	0.094	0.094	0.094	0.094	0.094	0.1	0.106	0.119	0.119	0.119	0.138	0.138	0.138	0.138	0.138	0.138	0.138	0.138	0.143	0.143	0.143	0.143	0.143	0.143	0.143	0.143	0.143	0.143	0.149	0.155	0.155	0.155	0.155	0.155	0.162	0.168	0.174	0.174	0.174	0.174	0.174	0.18	0.18	0.191	0.191	0.191	0.191	0.191	0.191
YKR070W	0.151	0.17	0.17	0.17	0.165	0.165	0.165	0.165	0.165	0.165	0.165	0.165	0.171	0.171	0.166	0.159	0.159	0.166	0.166	0.166	0.166	0.166	0.159	0.159	0.153	0.153	0.16	0.16	0.141	0.141	0.135	0.135	0.135	0.141	0.146	0.158	0.158	0.158	0.165	0.165	0.176	0.176	0.21	0.21	0.21	0.21	0.216	0.216	0.216
YNL152W	0.158	0.145	0.145	0.145	0.145	0.145	0.145	0.145	0.145	0.145	0.139	0.138	0.132	0.126	0.12	0.114	0.114	0.12	0.12	0.12	0.12	0.138	0.131	0.131	0.138	0.138	0.138	0.138	0.138	0.138	0.138	0.138	0.138	0.138	0.138	0.138	0.138	0.138	0.132	0.132	0.139	0.134	0.134	0.141	0.141	0.141	0.141	0.141	0.141
YLR392C	0.018	0.018	0.018	0.018	0.018	0.018	0.018	0.018	0.018	0.018	0.013	0.006	0.006	0	0	0	0	0	0	0	0	0	0	0	0	0	0	0	0	0	0	0.005	0.005	0.005	0.005	0.005	0.005	0.005	0.005	0.011	0.017	0.017	0.017	0.022	0.022	0.022	0.022	0.022	0.022
YLR240W	0.049	0.043	0.05	0.061	0.061	0.067	0.067	0.067	0.067	0.067	0.067	0.067	0.067	0.066	0.066	0.076	0.076	0.083	0.083	0.083	0.083	0.095	0.095	0.095	0.108	0.121	0.15	0.15	0.15	0.15	0.15	0.157	0.157	0.163	0.175	0.193	0.193	0.193	0.193	0.193	0.193	0.193	0.209	0.209	0.221	0.221	0.227	0.227	0.227
YKL074C	0.211	0.211	0.211	0.211	0.211	0.217	0.224	0.23	0.23	0.23	0.23	0.235	0.235	0.235	0.235	0.235	0.235	0.235	0.235	0.24	0.24	0.24	0.24	0.24	0.241	0.241	0.241	0.241	0.241	0.241	0.255	0.255	0.255	0.255	0.255	0.255	0.255	0.255	0.255	0.255	0.255	0.255	0.255	0.255	0.255	0.255	0.255	0.255	0.255
YPR063C	0.03	0.03	0.03	0.03	0.03	0.03	0.03	0.03	0.037	0.037	0.037	0.037	0.037	0.037	0.037	0.037	0.037	0.037	0.043	0.063	0.063	0.063	0.063	0.063	0.063	0.063	0.069	0.081	0.081	0.081	0.081	0.081	0.081	0.081	0.081	0.081	0.081	0.081	0.081	0.081	0.081	0.081	0.081	0.081	0.081	0.099	0.099	0.099	0.099
YMR230W	0.123	0.123	0.11	0.085	0.085	0.08	0.08	0.086	0.086	0.086	0.086	0.086	0.081	0.081	0.081	0.081	0.081	0.081	0.081	0.081	0.081	0.081	0.081	0.086	0.087	0.112	0.112	0.112	0.112	0.112	0.112	0.112	0.112	0.118	0.125	0.119	0.119	0.119	0.119	0.119	0.119	0.119	0.119	0.119	0.119	0.119	0.113	0.093	0.088
YLR214W	0.265	0.265	0.265	0.265	0.265	0.265	0.265	0.265	0.265	0.26	0.26	0.26	0.26	0.26	0.26	0.247	0.247	0.247	0.247	0.253	0.253	0.253	0.253	0.253	0.24	0.24	0.24	0.234	0.234	0.227	0.221	0.221	0.221	0.227	0.221	0.221	0.221	0.226	0.226	0.226	0.226	0.232	0.232	0.232	0.226	0.226	0.226	0.207	0.202
YCR045C	0.274	0.275	0.275	0.275	0.275	0.275	0.27	0.27	0.281	0.281	0.288	0.288	0.288	0.288	0.288	0.288	0.288	0.288	0.288	0.288	0.307	0.307	0.307	0.314	0.321	0.321	0.321	0.321	0.321	0.327	0.327	0.334	0.334	0.334	0.334	0.334	0.334	0.334	0.334	0.334	0.334	0.334	0.334	0.334	0.328	0.328	0.328	0.328	0.328
YER177W	0.005	0.005	0.005	0.005	0.005	0.005	0.005	0.011	0.011	0.011	0.011	0.011	0.011	0.011	0.011	0.011	0.011	0.011	0.011	0.011	0.011	0.011	0.011	0.011	0.011	0.011	0.011	0.011	0.011	0.011	0.011	0.011	0.011	0.011	0.011	0.011	0.011	0.011	0.011	0.011	0.011	0.011	0.011	0.011	0.011	0.011	0.011	0.011	0.011
YPR100W	0.133	0.133	0.133	0.133	0.133	0.133	0.133	0.14	0.14	0.151	0.151	0.151	0.151	0.151	0.151	0.151	0.151	0.151	0.151	0.151	0.151	0.157	0.157	0.157	0.157	0.157	0.157	0.157	0.157	0.157	0.164	0.164	0.164	0.164	0.164	0.164	0.164	0.164	0.164	0.164	0.164	0.164	0.164	0.17	0.17	0.17	0.157	0.157	0.157
YDR090C	0.056	0.056	0.056	0.056	0.056	0.056	0.068	0.068	0.068	0.08	0.08	0.08	0.08	0.08	0.08	0.08	0.08	0.08	0.08	0.08	0.08	0.08	0.08	0.073	0.073	0.073	0.073	0.068	0.081	0.081	0.104	0.117	0.117	0.122	0.122	0.14	0.14	0.14	0.14	0.14	0.14	0.14	0.14	0.14	0.152	0.152	0.152	0.146	0.146
YLR147C	0.108	0.108	0.128	0.128	0.115	0.115	0.115	0.115	0.097	0.103	0.103	0.103	0.103	0.103	0.103	0.103	0.103	0.097	0.097	0.096	0.096	0.096	0.096	0.096	0.102	0.095	0.095	0.095	0.095	0.076	0.07	0.075	0.075	0.082	0.082	0.076	0.076	0.076	0.076	0.082	0.094	0.118	0.118	0.118	0.118	0.118	0.118	0.118	0.123
YDL020C	0.126	0.126	0.126	0.126	0.126	0.126	0.132	0.132	0.132	0.139	0.139	0.133	0.133	0.139	0.139	0.139	0.139	0.139	0.132	0.089	0.089	0.084	0.084	0.09	0.096	0.096	0.102	0.102	0.102	0.096	0.096	0.102	0.102	0.102	0.102	0.102	0.102	0.102	0.102	0.102	0.102	0.102	0.102	0.101	0.107	0.119	0.119	0.119	0.119
YCR087C-A	0	0	0.005	0.005	0.005	0.005	0.005	0.005	0.005	0.005	0.005	0.005	0.005	0.005	0.005	0.005	0.012	0.018	0.03	0.03	0.043	0.043	0.043	0.043	0.043	0.043	0.043	0.049	0.049	0.049	0.049	0.049	0.049	0.049	0.049	0.049	0.049	0.049	0.049	0.049	0.049	0.049	0.049	0.049	0.049	0.056	0.062	0.08	0.08
YPR139C	0.174	0.174	0.174	0.18	0.18	0.18	0.186	0.186	0.186	0.186	0.186	0.188	0.188	0.193	0.193	0.211	0.223	0.223	0.223	0.216	0.216	0.216	0.216	0.216	0.209	0.209	0.209	0.209	0.209	0.204	0.204	0.204	0.204	0.204	0.204	0.204	0.204	0.198	0.204	0.199	0.199	0.199	0.199	0.204	0.204	0.204	0.204	0.204	0.204
YOR110W	0.132	0.132	0.132	0.132	0.132	0.132	0.127	0.127	0.127	0.133	0.14	0.164	0.183	0.195	0.22	0.22	0.22	0.22	0.22	0.22	0.22	0.22	0.22	0.22	0.227	0.238	0.244	0.244	0.249	0.256	0.256	0.256	0.256	0.256	0.263	0.263	0.263	0.263	0.263	0.263	0.263	0.263	0.263	0.263	0.263	0.263	0.263	0.263	0.263
YDR412W	0.257	0.257	0.269	0.269	0.269	0.269	0.269	0.269	0.275	0.275	0.28	0.28	0.28	0.28	0.28	0.28	0.28	0.286	0.293	0.293	0.293	0.293	0.293	0.293	0.293	0.299	0.312	0.312	0.312	0.312	0.312	0.312	0.312	0.312	0.312	0.312	0.312	0.312	0.312	0.312	0.312	0.312	0.306	0.306	0.306	0.306	0.306	0.299	0.299
YKL195W	0.195	0.195	0.195	0.195	0.195	0.195	0.201	0.207	0.207	0.255	0.255	0.255	0.261	0.261	0.261	0.261	0.261	0.261	0.261	0.261	0.266	0.266	0.266	0.273	0.278	0.284	0.284	0.284	0.284	0.291	0.291	0.291	0.291	0.291	0.291	0.291	0.291	0.291	0.291	0.291	0.291	0.291	0.291	0.291	0.291	0.291	0.291	0.291	0.291
YLR055C	0.005	0.005	0.005	0.005	0.005	0.005	0.005	0.005	0.005	0.005	0.005	0.005	0.005	0.005	0.005	0.005	0.005	0.005	0.005	0.005	0.005	0.005	0.005	0.005	0.005	0.005	0.005	0.005	0.005	0.005	0.005	0.005	0.005	0.005	0.005	0.005	0.005	0.005	0.005	0.005	0.005	0.005	0.005	0.005	0.005	0.005	0.005	0.005	0.005
YDR411C	0.205	0.205	0.205	0.212	0.212	0.212	0.224	0.224	0.224	0.224	0.224	0.224	0.224	0.224	0.224	0.224	0.224	0.224	0.224	0.224	0.224	0.224	0.224	0.224	0.224	0.224	0.235	0.235	0.235	0.235	0.235	0.235	0.235	0.235	0.235	0.241	0.241	0.229	0.229	0.229	0.229	0.229	0.229	0.229	0.229	0.229	0.229	0.229	0.229
YOL104C	0.195	0.195	0.19	0.19	0.195	0.195	0.189	0.202	0.195	0.195	0.195	0.195	0.19	0.19	0.19	0.19	0.195	0.19	0.19	0.196	0.191	0.184	0.203	0.203	0.203	0.203	0.203	0.203	0.215	0.215	0.228	0.228	0.228	0.228	0.228	0.228	0.228	0.228	0.228	0.228	0.221	0.221	0.214	0.221	0.233	0.233	0.227	0.249	0.249
YOR165W	0.076	0.076	0.076	0.076	0.076	0.094	0.1	0.1	0.1	0.1	0.1	0.1	0.1	0.093	0.093	0.093	0.112	0.112	0.118	0.124	0.142	0.142	0.142	0.154	0.154	0.16	0.16	0.16	0.16	0.166	0.166	0.166	0.166	0.166	0.166	0.166	0.166	0.166	0.166	0.166	0.166	0.166	0.166	0.166	0.166	0.166	0.166	0.166	0.166
YLR372W	0.109	0.108	0.108	0.108	0.114	0.114	0.114	0.114	0.114	0.114	0.096	0.096	0.096	0.096	0.096	0.102	0.102	0.102	0.102	0.096	0.096	0.096	0.089	0.089	0.083	0.083	0.083	0.083	0.083	0.083	0.076	0.076	0.076	0.076	0.076	0.076	0.071	0.071	0.084	0.084	0.084	0.084	0.084	0.084	0.084	0.084	0.084	0.084	0.084
YLR448W	0	0	0	0	0	0	0	0	0	0	0	0	0	0	0	0	0	0	0	0	0	0	0	0	0	0	0	0	0	0	0	0	0	0	0	0	0	0	0	0	0	0	0	0	0	0	0	0	0
YKL110C	0.022	0.022	0.017	0.017	0.017	0.017	0.017	0.017	0.011	0.011	0.011	0.011	0.011	0.011	0.011	0.011	0.011	0.011	0.011	0.011	0.011	0.011	0.011	0.011	0.017	0.017	0.017	0.017	0.017	0.017	0.017	0.023	0.023	0.023	0.023	0.023	0.023	0.023	0.023	0.023	0.023	0.023	0.023	0.023	0.023	0.023	0.023	0.029	0.029
YOR130C	0.037	0.037	0.037	0.037	0.037	0.037	0.037	0.037	0.037	0.043	0.043	0.049	0.049	0.049	0.049	0.049	0.049	0.049	0.049	0.049	0.049	0.049	0.049	0.049	0.049	0.049	0.049	0.049	0.049	0.049	0.043	0.043	0.043	0.049	0.049	0.049	0.049	0.049	0.049	0.056	0.056	0.056	0.056	0.056	0.056	0.056	0.056	0.056	0.056
YML024W	0.182	0.182	0.176	0.176	0.165	0.165	0.165	0.165	0.165	0.165	0.158	0.151	0.151	0.151	0.151	0.151	0.151	0.151	0.145	0.139	0.09	0.079	0.061	0.061	0.049	0.043	0.043	0.043	0.029	0.029	0.029	0.029	0.029	0.029	0.029	0.029	0.029	0.029	0.018	0.012	0.006	0.006	0	0	0	0	0	0	0
YOR363C	0.066	0.06	0.06	0.06	0.066	0.066	0.066	0.066	0.071	0.077	0.088	0.101	0.101	0.101	0.101	0.101	0.107	0.107	0.107	0.107	0.107	0.107	0.107	0.107	0.107	0.107	0.107	0.107	0.113	0.113	0.113	0.113	0.106	0.106	0.106	0.106	0.106	0.106	0.106	0.106	0.106	0.106	0.106	0.106	0.106	0.1	0.1	0.1	0.1
YPL170W	0.255	0.255	0.262	0.262	0.267	0.267	0.267	0.267	0.267	0.262	0.262	0.262	0.262	0.274	0.274	0.274	0.274	0.28	0.28	0.275	0.275	0.275	0.263	0.263	0.263	0.263	0.251	0.251	0.251	0.251	0.251	0.251	0.251	0.251	0.251	0.256	0.256	0.256	0.256	0.256	0.256	0.256	0.256	0.256	0.256	0.256	0.256	0.256	0.256
YBL074C	0.056	0.056	0.056	0.056	0.056	0.056	0.056	0.056	0.056	0.056	0.056	0.056	0.056	0.056	0.056	0.056	0.056	0.056	0.056	0.061	0.061	0.061	0.061	0.061	0.061	0.061	0.061	0.061	0.068	0.068	0.068	0.068	0.068	0.068	0.068	0.068	0.068	0.068	0.068	0.068	0.068	0.068	0.068	0.068	0.068	0.056	0.056	0.056	0.056
YIR005W	0.19	0.19	0.19	0.19	0.19	0.19	0.19	0.19	0.19	0.19	0.19	0.167	0.162	0.155	0.155	0.155	0.155	0.155	0.155	0.133	0.133	0.145	0.145	0.145	0.145	0.145	0.145	0.145	0.14	0.14	0.14	0.14	0.14	0.121	0.116	0.117	0.122	0.122	0.134	0.151	0.158	0.165	0.165	0.171	0.171	0.171	0.171	0.202	0.202
YMR146C	0.037	0.037	0.037	0.037	0.037	0.037	0.037	0.037	0.037	0.037	0.037	0.037	0.037	0.037	0.037	0.037	0.037	0.037	0.037	0.037	0.037	0.037	0.043	0.043	0.048	0.06	0.066	0.106	0.106	0.106	0.106	0.106	0.106	0.106	0.106	0.106	0.113	0.113	0.113	0.113	0.113	0.113	0.131	0.131	0.143	0.143	0.143	0.143	0.143
YOR382W	0.382	0.382	0.382	0.382	0.387	0.387	0.394	0.399	0.399	0.411	0.411	0.411	0.411	0.411	0.411	0.411	0.411	0.411	0.411	0.411	0.416	0.416	0.416	0.416	0.416	0.416	0.416	0.416	0.416	0.422	0.422	0.422	0.416	0.416	0.416	0.41	0.415	0.415	0.415	0.415	0.415	0.415	0.415	0.41	0.404	0.404	0.404	0.404	0.404
YJR148W	0.097	0.097	0.091	0.091	0.091	0.091	0.091	0.091	0.091	0.091	0.086	0.086	0.092	0.082	0.082	0.082	0.075	0.075	0.075	0.075	0.075	0.069	0.069	0.069	0.069	0.069	0.069	0.069	0.069	0.069	0.069	0.069	0.069	0.069	0.069	0.069	0.069	0.069	0.069	0.057	0.057	0.062	0.069	0.069	0.069	0.069	0.069	0.069	0.069
YHR117W	0.186	0.15	0.175	0.175	0.165	0.165	0.165	0.158	0.158	0.158	0.096	0.09	0.085	0.085	0.117	0.117	0.117	0.11	0.117	0.141	0.141	0.141	0.141	0.141	0.141	0.141	0.141	0.141	0.141	0.141	0.141	0.141	0.141	0.141	0.141	0.135	0.135	0.135	0.135	0.135	0.135	0.135	0.135	0.135	0.141	0.141	0.147	0.147	0.147
YOR370C	0.176	0.176	0.183	0.183	0.195	0.195	0.207	0.207	0.207	0.207	0.213	0.213	0.213	0.213	0.213	0.213	0.213	0.213	0.213	0.213	0.213	0.213	0.213	0.213	0.213	0.213	0.213	0.213	0.213	0.207	0.207	0.207	0.202	0.202	0.195	0.195	0.195	0.195	0.195	0.195	0.195	0.189	0.189	0.189	0.189	0.189	0.189	0.182	0.182
YMR070W	0	0	0	0	0	0	0	0	0	0	0	0	0	0	0	0	0	0	0	0	0	0	0	0	0	0	0	0	0	0	0	0	0	0	0	0	0	0	0	0	0	0	0	0	0	0	0	0	0
YBR025C	0.151	0.151	0.151	0.151	0.151	0.151	0.139	0.139	0.134	0.134	0.128	0.128	0.128	0.128	0.122	0.122	0.122	0.094	0.048	0.042	0.042	0.042	0.042	0.042	0.042	0.042	0.042	0.035	0.035	0.029	0.029	0.029	0.029	0.029	0.029	0.029	0.029	0.029	0.029	0.029	0.029	0.029	0.029	0.029	0.029	0.029	0.029	0.029	0.029
YOL116W	0.221	0.221	0.221	0.221	0.214	0.225	0.231	0.231	0.236	0.236	0.236	0.236	0.236	0.236	0.236	0.236	0.236	0.236	0.242	0.249	0.261	0.261	0.261	0.261	0.261	0.261	0.261	0.268	0.281	0.281	0.287	0.287	0.287	0.287	0.287	0.287	0.292	0.292	0.298	0.298	0.298	0.298	0.298	0.298	0.298	0.298	0.298	0.292	0.292
YMR011W	0	0	0	0	0	0	0	0	0	0	0	0	0	0	0	0	0	0	0	0	0	0	0	0	0	0	0	0	0	0	0	0	0	0	0	0	0	0	0	0	0	0	0	0	0	0	0	0	0
YDR026C	0.18	0.186	0.186	0.186	0.186	0.186	0.186	0.193	0.21	0.21	0.21	0.224	0.224	0.218	0.218	0.225	0.219	0.219	0.226	0.232	0.232	0.238	0.238	0.238	0.238	0.238	0.238	0.238	0.238	0.244	0.244	0.249	0.256	0.256	0.256	0.256	0.256	0.256	0.256	0.237	0.232	0.232	0.232	0.237	0.249	0.256	0.256	0.256	0.256
YGR146C-A	0.018	0.018	0.018	0.018	0.018	0.018	0.018	0.018	0.018	0.018	0.018	0.018	0.018	0.018	0.018	0.018	0.018	0.018	0.018	0.018	0.018	0.018	0.018	0.018	0.018	0.018	0.018	0.018	0.018	0.018	0.018	0.018	0.018	0.018	0.018	0.018	0.018	0.018	0.018	0.018	0.018	0.012	0.005	0.005	0.005	0.005	0.005	0.005	0.005
YLR099W-A	0.144	0.144	0.144	0.138	0.138	0.114	0.114	0.133	0.133	0.151	0.151	0.151	0.151	0.151	0.151	0.151	0.158	0.158	0.169	0.169	0.169	0.169	0.169	0.169	0.169	0.169	0.169	0.169	0.169	0.169	0.169	0.169	0.163	0.163	0.163	0.163	0.169	0.169	0.169	0.169	0.163	0.163	0.157	0.157	0.157	0.157	0.157	0.15	0.15
YML068W	0.323	0.323	0.323	0.323	0.323	0.323	0.336	0.343	0.349	0.349	0.349	0.336	0.336	0.336	0.342	0.342	0.342	0.342	0.347	0.347	0.347	0.359	0.359	0.359	0.359	0.359	0.359	0.359	0.359	0.359	0.359	0.359	0.359	0.359	0.359	0.359	0.359	0.359	0.359	0.359	0.352	0.352	0.352	0.352	0.352	0.352	0.352	0.347	0.347
YGR152C	0.122	0.129	0.129	0.129	0.141	0.141	0.141	0.141	0.141	0.141	0.141	0.141	0.135	0.135	0.135	0.135	0.135	0.135	0.135	0.135	0.135	0.135	0.135	0.135	0.135	0.135	0.135	0.135	0.135	0.135	0.135	0.135	0.135	0.135	0.13	0.13	0.13	0.13	0.13	0.13	0.13	0.13	0.13	0.13	0.13	0.13	0.13	0.13	0.13
YIL044C	0.098	0.098	0.103	0.091	0.091	0.091	0.091	0.097	0.097	0.097	0.103	0.103	0.103	0.11	0.11	0.11	0.103	0.103	0.103	0.103	0.103	0.103	0.103	0.103	0.103	0.11	0.117	0.117	0.117	0.117	0.123	0.123	0.123	0.117	0.124	0.135	0.135	0.135	0.141	0.141	0.141	0.166	0.184	0.184	0.19	0.19	0.19	0.19	0.19
YCR071C	0.118	0.118	0.118	0.118	0.125	0.136	0.136	0.149	0.149	0.15	0.15	0.15	0.155	0.161	0.161	0.148	0.148	0.148	0.154	0.154	0.154	0.148	0.154	0.154	0.154	0.175	0.195	0.201	0.201	0.201	0.206	0.206	0.206	0.206	0.206	0.206	0.212	0.212	0.212	0.212	0.212	0.212	0.212	0.212	0.212	0.212	0.212	0.212	0.212
YFR013W	0.065	0.065	0.065	0.065	0.065	0.065	0.065	0.065	0.065	0.052	0.052	0.052	0.058	0.064	0.07	0.102	0.102	0.102	0.102	0.108	0.108	0.108	0.108	0.108	0.108	0.108	0.108	0.108	0.131	0.138	0.155	0.155	0.155	0.155	0.155	0.155	0.155	0.155	0.155	0.155	0.161	0.154	0.16	0.16	0.16	0.171	0.171	0.171	0.171
YNR020C	0.234	0.234	0.234	0.234	0.234	0.234	0.234	0.234	0.234	0.234	0.234	0.234	0.234	0.234	0.234	0.234	0.234	0.234	0.234	0.234	0.234	0.234	0.241	0.241	0.241	0.241	0.241	0.241	0.241	0.247	0.253	0.253	0.253	0.253	0.252	0.252	0.252	0.252	0.252	0.252	0.252	0.252	0.252	0.252	0.252	0.252	0.252	0.252	0.252
YNL136W	0.154	0.172	0.172	0.166	0.166	0.166	0.166	0.166	0.172	0.172	0.172	0.172	0.172	0.172	0.172	0.172	0.177	0.177	0.177	0.177	0.177	0.177	0.177	0.177	0.177	0.177	0.177	0.177	0.177	0.177	0.177	0.177	0.182	0.182	0.182	0.182	0.182	0.182	0.182	0.182	0.182	0.189	0.183	0.183	0.183	0.183	0.183	0.183	0.189
YLR176C	0.423	0.423	0.423	0.423	0.423	0.423	0.423	0.423	0.423	0.423	0.423	0.423	0.423	0.411	0.411	0.418	0.418	0.424	0.424	0.424	0.431	0.431	0.431	0.431	0.431	0.431	0.431	0.431	0.431	0.431	0.431	0.431	0.431	0.438	0.438	0.438	0.438	0.438	0.438	0.438	0.438	0.438	0.438	0.438	0.425	0.402	0.402	0.402	0.402
YDR395W	0.256	0.256	0.268	0.287	0.3	0.306	0.318	0.318	0.318	0.318	0.318	0.318	0.318	0.318	0.318	0.318	0.318	0.318	0.318	0.324	0.324	0.324	0.324	0.324	0.324	0.324	0.324	0.324	0.324	0.324	0.318	0.319	0.319	0.319	0.319	0.319	0.319	0.319	0.312	0.312	0.3	0.281	0.276	0.276	0.269	0.269	0.269	0.269	0.269
YDR492W	0.229	0.235	0.229	0.229	0.229	0.229	0.222	0.222	0.222	0.228	0.228	0.228	0.234	0.24	0.24	0.24	0.24	0.24	0.24	0.234	0.229	0.229	0.229	0.229	0.229	0.229	0.229	0.223	0.216	0.216	0.229	0.229	0.229	0.229	0.229	0.229	0.229	0.229	0.235	0.24	0.24	0.24	0.24	0.24	0.24	0.24	0.24	0.24	0.24
YMR199W	0.069	0.069	0.069	0.069	0.069	0.069	0.069	0.069	0.069	0.069	0.069	0.069	0.069	0.069	0.069	0.069	0.069	0.069	0.069	0.069	0.069	0.069	0.069	0.069	0.069	0.069	0.069	0.062	0.062	0.062	0.062	0.062	0.062	0.062	0.062	0.062	0.062	0.062	0.062	0.062	0.062	0.062	0.056	0.056	0.056	0.056	0.056	0.056	0.056
YKR035W-A	0.183	0.189	0.189	0.189	0.189	0.189	0.195	0.195	0.189	0.189	0.189	0.189	0.189	0.189	0.189	0.184	0.178	0.178	0.178	0.197	0.197	0.197	0.197	0.202	0.19	0.19	0.197	0.185	0.185	0.172	0.172	0.184	0.197	0.197	0.202	0.208	0.208	0.208	0.198	0.198	0.198	0.198	0.198	0.203	0.203	0.203	0.203	0.203	0.203
YLR090W	0.202	0.202	0.202	0.202	0.202	0.202	0.202	0.202	0.202	0.202	0.202	0.202	0.202	0.202	0.202	0.202	0.202	0.195	0.195	0.195	0.195	0.195	0.176	0.17	0.17	0.17	0.176	0.183	0.189	0.189	0.189	0.189	0.189	0.189	0.189	0.189	0.189	0.189	0.189	0.189	0.189	0.182	0.182	0.182	0.182	0.156	0.138	0.144	0.144
YER116C	0.005	0.005	0.005	0.005	0.005	0.005	0.005	0.005	0.005	0.005	0.005	0.005	0.005	0.005	0.005	0	0	0	0	0	0	0	0	0	0	0	0	0	0	0	0	0	0	0	0	0	0	0	0	0	0	0	0	0	0	0	0	0	0
YMR159C	0.161	0.154	0.147	0.111	0.105	0.105	0.105	0.105	0.105	0.087	0.087	0.093	0.093	0.117	0.117	0.123	0.123	0.123	0.123	0.154	0.182	0.188	0.195	0.195	0.195	0.195	0.201	0.207	0.213	0.213	0.22	0.22	0.22	0.214	0.214	0.208	0.208	0.208	0.208	0.208	0.208	0.208	0.222	0.252	0.259	0.259	0.259	0.259	0.259
YDR156W	0.11	0.117	0.117	0.117	0.117	0.117	0.123	0.123	0.13	0.13	0.13	0.13	0.13	0.13	0.124	0.124	0.124	0.124	0.124	0.105	0.099	0.087	0.087	0.081	0.081	0.086	0.086	0.086	0.086	0.086	0.091	0.091	0.091	0.091	0.091	0.091	0.091	0.091	0.091	0.091	0.091	0.091	0.091	0.091	0.091	0.091	0.091	0.098	0.098
YOR288C	0.141	0.141	0.141	0.135	0.135	0.135	0.135	0.135	0.135	0.135	0.135	0.135	0.135	0.147	0.147	0.147	0.147	0.147	0.147	0.147	0.147	0.147	0.147	0.147	0.147	0.147	0.147	0.147	0.147	0.147	0.147	0.147	0.141	0.141	0.147	0.147	0.147	0.141	0.141	0.141	0.141	0.141	0.141	0.141	0.141	0.141	0.141	0.141	0.141
YGL135W	0.117	0.123	0.123	0.123	0.123	0.123	0.123	0.123	0.123	0.123	0.123	0.123	0.123	0.123	0.123	0.117	0.117	0.117	0.117	0.117	0.117	0.117	0.117	0.117	0.117	0.117	0.117	0.116	0.116	0.116	0.116	0.122	0.122	0.122	0.122	0.122	0.122	0.122	0.122	0.122	0.122	0.122	0.122	0.122	0.122	0.122	0.122	0.122	0.122
YLL038C	0.207	0.207	0.207	0.207	0.207	0.207	0.207	0.207	0.207	0.202	0.202	0.202	0.202	0.202	0.207	0.214	0.214	0.208	0.208	0.208	0.214	0.214	0.208	0.208	0.208	0.214	0.214	0.214	0.214	0.214	0.214	0.214	0.214	0.214	0.214	0.214	0.207	0.207	0.207	0.207	0.207	0.207	0.224	0.224	0.224	0.231	0.231	0.231	0.231
YGL180W	0.025	0.025	0.03	0.037	0.037	0.037	0.037	0.037	0.037	0.037	0.037	0.037	0.037	0.037	0.037	0.037	0.036	0.048	0.073	0.109	0.115	0.115	0.115	0.157	0.18	0.18	0.18	0.18	0.186	0.193	0.312	0.398	0.398	0.436	0.442	0.455	0.455	0.467	0.467	0.472	0.472	0.472	0.472	0.472	0.477	0.489	0.501	0.501	0.501
YLR133W	0.177	0.177	0.177	0.177	0.171	0.171	0.177	0.166	0.183	0.183	0.183	0.183	0.183	0.183	0.183	0.183	0.183	0.183	0.183	0.19	0.19	0.19	0.19	0.19	0.19	0.213	0.213	0.213	0.213	0.218	0.218	0.225	0.225	0.225	0.225	0.225	0.225	0.225	0.225	0.225	0.225	0.225	0.225	0.225	0.225	0.225	0.225	0.225	0.225
YGL098W	0.134	0.134	0.134	0.129	0.123	0.123	0.123	0.123	0.123	0.123	0.123	0.123	0.123	0.123	0.123	0.123	0.123	0.123	0.123	0.117	0.117	0.104	0.104	0.124	0.124	0.105	0.1	0.093	0.093	0.093	0.093	0.093	0.093	0.093	0.082	0.082	0.082	0.082	0.088	0.093	0.093	0.093	0.093	0.074	0.074	0.069	0.069	0.075	0.075
YOL144W	0.256	0.256	0.256	0.256	0.256	0.256	0.256	0.256	0.256	0.249	0.249	0.249	0.249	0.249	0.249	0.249	0.249	0.249	0.249	0.249	0.249	0.249	0.249	0.249	0.256	0.256	0.256	0.256	0.256	0.256	0.256	0.256	0.256	0.256	0.256	0.256	0.263	0.263	0.263	0.268	0.268	0.268	0.268	0.268	0.268	0.268	0.268	0.268	0.268
YHL007C	0.049	0.049	0.049	0.049	0.056	0.056	0.061	0.068	0.068	0.068	0.086	0.086	0.086	0.086	0.086	0.086	0.086	0.097	0.103	0.103	0.103	0.103	0.103	0.103	0.109	0.109	0.109	0.109	0.109	0.134	0.134	0.134	0.134	0.147	0.147	0.153	0.153	0.153	0.153	0.153	0.153	0.153	0.153	0.153	0.153	0.159	0.159	0.159	0.17
YFR011C	0.029	0.029	0.029	0.029	0.029	0.029	0.029	0.029	0.029	0.029	0.029	0.012	0.012	0.006	0.006	0.006	0.006	0.006	0.006	0.013	0.013	0.013	0.026	0.026	0.026	0.032	0.032	0.032	0.032	0.032	0.043	0.043	0.043	0.043	0.037	0.037	0.037	0.037	0.037	0.037	0.037	0.037	0.037	0.037	0.037	0.037	0.037	0.037	0.037
YIL074C	0.244	0.244	0.244	0.244	0.244	0.244	0.251	0.251	0.251	0.251	0.251	0.251	0.251	0.251	0.251	0.251	0.244	0.231	0.231	0.231	0.231	0.212	0.212	0.212	0.212	0.181	0.188	0.188	0.188	0.188	0.188	0.188	0.188	0.188	0.188	0.188	0.188	0.188	0.188	0.188	0.188	0.188	0.181	0.181	0.181	0.181	0.139	0.139	0.139
YLR146C	0.047	0.047	0.047	0.035	0.035	0.035	0.035	0.035	0.035	0.029	0.029	0.029	0.029	0.029	0.029	0.029	0.029	0.029	0.018	0.018	0.012	0.012	0.012	0.012	0.012	0.012	0.012	0.012	0.012	0.012	0.012	0.018	0.018	0.018	0.018	0.018	0.023	0.023	0.023	0.023	0.023	0.023	0.023	0.029	0.029	0.035	0.057	0.057	0.057
YLR185W	0.005	0.005	0.005	0.005	0.005	0.005	0.005	0.005	0.005	0.005	0.005	0.005	0.005	0.005	0.005	0.005	0.005	0.005	0.005	0.005	0.005	0.005	0.005	0.005	0.005	0.005	0.005	0.005	0.005	0.005	0.005	0.005	0.005	0.005	0.005	0.005	0.005	0.005	0.005	0.005	0.005	0.005	0.005	0.005	0	0	0	0	0
YIL119C	0	0	0	0	0	0	0	0	0	0	0	0	0	0	0	0	0	0.005	0.005	0.005	0.005	0.005	0.005	0.005	0.005	0.005	0.005	0.005	0.005	0.005	0.005	0.005	0.005	0.005	0.005	0.005	0.005	0.005	0.005	0.005	0.005	0.005	0.005	0.005	0.005	0.005	0.005	0.005	0.005
YOR161C	0.034	0.034	0.034	0.034	0.034	0.034	0.034	0.034	0.034	0.034	0.034	0.034	0.029	0.058	0.058	0.058	0.058	0.07	0.07	0.07	0.07	0.07	0.07	0.081	0.081	0.081	0.081	0.081	0.081	0.081	0.081	0.081	0.081	0.081	0.081	0.081	0.081	0.081	0.081	0.081	0.081	0.081	0.087	0.093	0.093	0.093	0.093	0.093	0.093
YPL161C	0	0	0.005	0.005	0.005	0.005	0.005	0.005	0.005	0.005	0.005	0.005	0.005	0.005	0.012	0.018	0.018	0.018	0.018	0.024	0.024	0.024	0.03	0.03	0.03	0.03	0.03	0.03	0.03	0.03	0.03	0.037	0.037	0.037	0.037	0.037	0.043	0.043	0.049	0.06	0.06	0.072	0.072	0.072	0.079	0.079	0.079	0.079	0.079
YHR057C	0.139	0.126	0.126	0.119	0.119	0.119	0.113	0.113	0.101	0.101	0.101	0.101	0.076	0.076	0.096	0.096	0.089	0.089	0.083	0.072	0.072	0.072	0.072	0.054	0.061	0.073	0.08	0.142	0.142	0.148	0.173	0.167	0.173	0.173	0.173	0.173	0.173	0.173	0.173	0.173	0.173	0.173	0.179	0.203	0.203	0.21	0.21	0.21	0.21
YHR021W-A	0.012	0.012	0.012	0.012	0.012	0.012	0.012	0.012	0.012	0.012	0.012	0.012	0.012	0.012	0.012	0.012	0.012	0.012	0.012	0.012	0.012	0.012	0.012	0.012	0.012	0.012	0	0	0	0	0	0	0	0	0	0	0	0	0	0	0	0	0	0	0	0	0	0	0
YGL083W	0.128	0.128	0.134	0.134	0.134	0.134	0.134	0.134	0.134	0.134	0.134	0.134	0.134	0.134	0.134	0.134	0.134	0.134	0.134	0.134	0.134	0.134	0.134	0.134	0.134	0.134	0.134	0.134	0.134	0.134	0.128	0.128	0.128	0.128	0.128	0.128	0.128	0.128	0.128	0.128	0.128	0.128	0.128	0.128	0.128	0.121	0.121	0.116	0.096
YKL222C	0.117	0.117	0.123	0.123	0.117	0.117	0.117	0.117	0.117	0.124	0.124	0.124	0.124	0.124	0.124	0.124	0.118	0.118	0.118	0.118	0.118	0.118	0.118	0.112	0.112	0.112	0.112	0.112	0.112	0.112	0.088	0.088	0.088	0.088	0.088	0.088	0.088	0.088	0.095	0.095	0.083	0.088	0.101	0.101	0.101	0.101	0.101	0.101	0.101
YGR195W	0.166	0.166	0.166	0.161	0.161	0.161	0.161	0.161	0.161	0.161	0.161	0.161	0.161	0.161	0.161	0.161	0.154	0.138	0.138	0.132	0.132	0.132	0.132	0.132	0.132	0.132	0.132	0.132	0.132	0.132	0.132	0.132	0.132	0.132	0.132	0.127	0.127	0.12	0.108	0.108	0.102	0.096	0.096	0.096	0.096	0.096	0.096	0.096	0.096
YNL311C	0.213	0.22	0.22	0.243	0.243	0.249	0.249	0.249	0.255	0.255	0.249	0.249	0.249	0.249	0.248	0.242	0.242	0.235	0.235	0.241	0.247	0.247	0.247	0.242	0.242	0.242	0.242	0.242	0.242	0.242	0.247	0.253	0.253	0.253	0.253	0.26	0.278	0.278	0.266	0.266	0.266	0.266	0.266	0.266	0.266	0.266	0.266	0.266	0.266
YNL331C	0.122	0.122	0.122	0.122	0.122	0.109	0.086	0.08	0.08	0.08	0.074	0.074	0.074	0.074	0.074	0.074	0.074	0.049	0.049	0.037	0.018	0.018	0.034	0.034	0.034	0.034	0.034	0.034	0.034	0.034	0.034	0.034	0.034	0.034	0.034	0.034	0.034	0.034	0.04	0.056	0.051	0.051	0.051	0.051	0.051	0.045	0.045	0.045	0.045
YMR285C	0.165	0.17	0.17	0.175	0.175	0.181	0.181	0.181	0.181	0.181	0.188	0.193	0.193	0.193	0.193	0.199	0.199	0.199	0.204	0.204	0.204	0.198	0.198	0.222	0.238	0.268	0.268	0.268	0.268	0.279	0.279	0.333	0.345	0.345	0.345	0.345	0.345	0.345	0.345	0.345	0.345	0.345	0.345	0.345	0.345	0.345	0.345	0.345	0.345
YBR074W	0.043	0.043	0.043	0.043	0.037	0.037	0.037	0.037	0.03	0.03	0.03	0.024	0.024	0.024	0.029	0.029	0.029	0.029	0.029	0.029	0.029	0.029	0.029	0.029	0.029	0.029	0.042	0.042	0.065	0.065	0.065	0.071	0.071	0.077	0.077	0.077	0.077	0.077	0.083	0.083	0.095	0.095	0.095	0.095	0.095	0.095	0.095	0.095	0.095
YHL002W	0.222	0.239	0.239	0.239	0.269	0.269	0.274	0.274	0.274	0.274	0.274	0.274	0.281	0.281	0.281	0.281	0.281	0.274	0.274	0.274	0.274	0.281	0.281	0.281	0.281	0.281	0.281	0.281	0.281	0.275	0.275	0.275	0.275	0.275	0.275	0.274	0.275	0.286	0.286	0.286	0.286	0.286	0.286	0.286	0.286	0.292	0.299	0.299	0.299
YBR068C	0	0	0	0	0	0	0	0	0	0	0	0	0	0	0	0	0	0	0	0	0	0	0	0	0	0	0	0	0	0	0	0	0	0	0	0	0	0	0	0	0	0	0	0	0	0	0	0	0
YOL078W	0.26	0.303	0.303	0.308	0.308	0.308	0.308	0.308	0.308	0.308	0.308	0.308	0.308	0.315	0.321	0.321	0.321	0.321	0.323	0.323	0.323	0.323	0.328	0.328	0.328	0.328	0.328	0.328	0.328	0.328	0.328	0.335	0.335	0.335	0.335	0.335	0.335	0.335	0.328	0.328	0.328	0.328	0.328	0.328	0.335	0.335	0.335	0.335	0.335
YER062C	0.186	0.186	0.186	0.186	0.186	0.186	0.186	0.186	0.186	0.186	0.186	0.186	0.186	0.186	0.186	0.186	0.186	0.186	0.186	0.175	0.175	0.175	0.146	0.146	0.141	0.134	0.14	0.14	0.14	0.14	0.14	0.133	0.14	0.14	0.14	0.14	0.14	0.14	0.14	0.14	0.14	0.14	0.14	0.14	0.14	0.14	0.14	0.09	0.09
YGR277C	0.1	0.1	0.1	0.1	0.1	0.1	0.088	0.088	0.088	0.082	0.082	0.082	0.082	0.082	0.082	0.082	0.082	0.082	0.062	0.062	0.062	0.062	0.062	0.062	0.062	0.056	0.056	0.056	0.056	0.056	0.056	0.067	0.06	0.06	0.06	0.06	0.06	0.06	0.06	0.06	0.066	0.09	0.097	0.097	0.097	0.097	0.097	0.097	0.097
YEL038W	0.107	0.107	0.102	0.102	0.102	0.102	0.108	0.108	0.108	0.102	0.095	0.095	0.095	0.095	0.089	0.089	0.083	0.083	0.083	0.077	0.077	0.077	0.077	0.084	0.084	0.084	0.084	0.079	0.079	0.079	0.079	0.079	0.079	0.079	0.079	0.079	0.079	0.073	0.073	0.073	0.073	0.073	0.073	0.073	0.068	0.061	0.061	0.061	0.061
YOR361C	0.227	0.227	0.227	0.227	0.227	0.227	0.227	0.227	0.227	0.234	0.234	0.234	0.234	0.234	0.234	0.234	0.24	0.24	0.24	0.24	0.24	0.24	0.24	0.228	0.228	0.228	0.228	0.223	0.223	0.223	0.223	0.223	0.217	0.217	0.217	0.217	0.217	0.211	0.211	0.211	0.211	0.224	0.224	0.217	0.217	0.217	0.217	0.217	0.217
YGL185C	0.094	0.094	0.094	0.094	0.094	0.094	0.094	0.094	0.088	0.088	0.088	0.088	0.088	0.077	0.071	0.071	0.076	0.088	0.101	0.101	0.101	0.101	0.101	0.101	0.118	0.147	0.147	0.153	0.153	0.16	0.154	0.154	0.161	0.167	0.167	0.167	0.167	0.167	0.162	0.162	0.168	0.184	0.184	0.184	0.184	0.184	0.184	0.19	0.19
YER122C	0.19	0.19	0.19	0.19	0.19	0.19	0.19	0.19	0.19	0.19	0.19	0.19	0.19	0.19	0.19	0.19	0.19	0.19	0.19	0.19	0.19	0.19	0.19	0.19	0.19	0.19	0.19	0.19	0.19	0.19	0.19	0.183	0.183	0.183	0.183	0.183	0.183	0.183	0.183	0.183	0.177	0.177	0.177	0.177	0.177	0.177	0.177	0.177	0.177
YHL008C	0.213	0.213	0.213	0.213	0.207	0.202	0.189	0.165	0.165	0.158	0.158	0.151	0.151	0.151	0.151	0.151	0.151	0.151	0.151	0.151	0.151	0.151	0.151	0.151	0.146	0.152	0.152	0.146	0.146	0.146	0.146	0.146	0.146	0.146	0.14	0.14	0.14	0.14	0.14	0.14	0.14	0.121	0.097	0.097	0.09	0.09	0.09	0.09	0.09
YJR002W	0.25	0.25	0.25	0.25	0.256	0.256	0.256	0.256	0.256	0.256	0.249	0.249	0.249	0.249	0.249	0.249	0.249	0.249	0.242	0.242	0.242	0.242	0.237	0.237	0.237	0.237	0.243	0.243	0.243	0.237	0.237	0.237	0.237	0.237	0.237	0.237	0.237	0.231	0.231	0.231	0.231	0.225	0.225	0.225	0.225	0.225	0.225	0.22	0.22
YBR138C	0.388	0.388	0.388	0.388	0.388	0.389	0.389	0.389	0.389	0.389	0.389	0.389	0.389	0.389	0.389	0.389	0.389	0.389	0.389	0.389	0.389	0.389	0.389	0.389	0.389	0.389	0.389	0.389	0.389	0.389	0.384	0.384	0.384	0.384	0.377	0.377	0.377	0.377	0.377	0.377	0.37	0.37	0.37	0.37	0.376	0.382	0.382	0.382	0.382
YDL122W	0.261	0.261	0.261	0.261	0.255	0.255	0.255	0.261	0.261	0.261	0.261	0.261	0.261	0.26	0.26	0.26	0.26	0.26	0.266	0.266	0.266	0.266	0.266	0.266	0.266	0.266	0.266	0.266	0.266	0.266	0.266	0.266	0.266	0.266	0.266	0.266	0.266	0.266	0.266	0.266	0.266	0.266	0.266	0.266	0.273	0.273	0.273	0.273	0.266
YDL095W	0.323	0.323	0.323	0.328	0.322	0.322	0.322	0.322	0.322	0.322	0.322	0.322	0.322	0.322	0.322	0.322	0.322	0.322	0.322	0.322	0.322	0.322	0.322	0.322	0.322	0.316	0.316	0.281	0.269	0.253	0.253	0.253	0.253	0.253	0.253	0.253	0.253	0.253	0.174	0.151	0.115	0.121	0.121	0.121	0.121	0.121	0.14	0.14	0.14
YGR007W	0.296	0.296	0.296	0.303	0.291	0.291	0.285	0.291	0.291	0.291	0.291	0.284	0.284	0.284	0.284	0.284	0.296	0.296	0.296	0.296	0.296	0.296	0.29	0.29	0.29	0.283	0.29	0.29	0.295	0.325	0.325	0.356	0.356	0.356	0.356	0.356	0.356	0.356	0.356	0.356	0.356	0.356	0.356	0.356	0.356	0.356	0.356	0.356	0.356
YCR021C	0.077	0.077	0.077	0.077	0.084	0.084	0.084	0.084	0.09	0.09	0.09	0.09	0.09	0.09	0.09	0.09	0.09	0.09	0.09	0.09	0.09	0.09	0.09	0.09	0.09	0.09	0.09	0.09	0.09	0.097	0.097	0.097	0.097	0.097	0.097	0.097	0.097	0.102	0.102	0.102	0.102	0.102	0.102	0.102	0.102	0.102	0.102	0.102	0.096
YGR084C	0.096	0.096	0.096	0.096	0.102	0.102	0.102	0.121	0.121	0.121	0.115	0.108	0.102	0.09	0.09	0.09	0.09	0.103	0.103	0.103	0.103	0.103	0.103	0.103	0.103	0.103	0.103	0.103	0.103	0.109	0.115	0.115	0.115	0.115	0.115	0.115	0.115	0.115	0.115	0.115	0.115	0.115	0.115	0.115	0.115	0.109	0.109	0.109	0.109
YMR148W	0.12	0.127	0.127	0.127	0.127	0.127	0.127	0.127	0.108	0.09	0.097	0.109	0.109	0.109	0.115	0.14	0.14	0.134	0.134	0.128	0.128	0.128	0.128	0.128	0.134	0.134	0.134	0.14	0.14	0.14	0.145	0.15	0.15	0.15	0.15	0.156	0.156	0.156	0.162	0.162	0.162	0.162	0.162	0.168	0.169	0.164	0.169	0.169	0.169
YNL215W	0.09	0.09	0.09	0.09	0.09	0.09	0.09	0.09	0.09	0.096	0.096	0.096	0.096	0.096	0.102	0.102	0.107	0.107	0.107	0.107	0.118	0.123	0.123	0.123	0.13	0.13	0.13	0.13	0.13	0.138	0.138	0.138	0.124	0.124	0.124	0.124	0.124	0.124	0.124	0.124	0.124	0.124	0.124	0.124	0.124	0.124	0.124	0.124	0.124
YDR235W	0.139	0.139	0.139	0.15	0.157	0.157	0.179	0.179	0.179	0.179	0.179	0.179	0.197	0.202	0.208	0.208	0.208	0.215	0.215	0.233	0.233	0.233	0.238	0.238	0.249	0.249	0.242	0.242	0.242	0.242	0.242	0.242	0.242	0.242	0.242	0.242	0.242	0.242	0.242	0.249	0.267	0.267	0.267	0.267	0.267	0.272	0.272	0.272	0.272
YPL078C	0.139	0.139	0.139	0.139	0.139	0.139	0.139	0.139	0.139	0.139	0.139	0.139	0.139	0.132	0.132	0.132	0.132	0.132	0.132	0.139	0.139	0.139	0.145	0.145	0.145	0.145	0.145	0.145	0.145	0.145	0.145	0.145	0.145	0.145	0.145	0.145	0.145	0.145	0.145	0.145	0.145	0.14	0.14	0.14	0.14	0.14	0.14	0.14	0.14
YKR021W	0.152	0.147	0.136	0.123	0.123	0.123	0.123	0.13	0.13	0.13	0.13	0.13	0.13	0.112	0.112	0.117	0.111	0.111	0.111	0.111	0.111	0.111	0.111	0.098	0.099	0.104	0.111	0.111	0.131	0.165	0.165	0.17	0.17	0.176	0.176	0.182	0.182	0.182	0.189	0.189	0.189	0.189	0.175	0.169	0.169	0.182	0.182	0.188	0.188
YFL048C	0.167	0.172	0.172	0.172	0.172	0.172	0.172	0.172	0.172	0.172	0.172	0.172	0.172	0.172	0.172	0.172	0.172	0.172	0.172	0.172	0.172	0.172	0.172	0.172	0.172	0.172	0.172	0.178	0.178	0.178	0.178	0.178	0.178	0.178	0.178	0.178	0.178	0.178	0.178	0.178	0.178	0.178	0.178	0.178	0.183	0.183	0.183	0.183	0.19
YFR028C	0.024	0.03	0.03	0.03	0.03	0.03	0.036	0.042	0.047	0.059	0.059	0.065	0.065	0.065	0.065	0.065	0.07	0.07	0.07	0.07	0.082	0.082	0.082	0.082	0.095	0.102	0.102	0.102	0.102	0.115	0.115	0.115	0.115	0.115	0.115	0.121	0.127	0.127	0.127	0.127	0.127	0.127	0.133	0.15	0.15	0.157	0.157	0.157	0.157
YJL093C	0.807	0.807	0.795	0.782	0.782	0.77	0.77	0.765	0.765	0.759	0.759	0.759	0.759	0.749	0.737	0.725	0.725	0.7	0.7	0.7	0.688	0.688	0.681	0.652	0.646	0.64	0.634	0.581	0.581	0.475	0.458	0.451	0.451	0.446	0.446	0.446	0.446	0.446	0.446	0.432	0.432	0.262	0.242	0.237	0.237	0.237	0.232	0.232	0.232
YOR385W	0.053	0.053	0.053	0.053	0.053	0.053	0.053	0.047	0.047	0.047	0.047	0.047	0.047	0.041	0.041	0.041	0.041	0.041	0.041	0.041	0.041	0.041	0.041	0.041	0.041	0.041	0.041	0.041	0.041	0.041	0.041	0.041	0.041	0.041	0.041	0.041	0.047	0.047	0.047	0.047	0.047	0.047	0.047	0.047	0.047	0.047	0.042	0.042	0.042
YLR452C	0.238	0.238	0.238	0.238	0.238	0.244	0.244	0.244	0.244	0.244	0.244	0.251	0.251	0.251	0.251	0.251	0.244	0.25	0.25	0.25	0.25	0.25	0.25	0.244	0.244	0.244	0.244	0.244	0.244	0.244	0.244	0.244	0.244	0.238	0.238	0.232	0.232	0.232	0.232	0.232	0.232	0.232	0.232	0.232	0.237	0.237	0.237	0.237	0.218
YDL234C	0.228	0.228	0.228	0.228	0.228	0.228	0.228	0.228	0.228	0.223	0.223	0.223	0.223	0.234	0.264	0.271	0.272	0.266	0.272	0.272	0.266	0.266	0.266	0.272	0.272	0.272	0.272	0.272	0.272	0.272	0.278	0.278	0.284	0.278	0.283	0.29	0.29	0.29	0.29	0.29	0.29	0.295	0.29	0.29	0.29	0.29	0.284	0.284	0.278
YGL004C	0.148	0.166	0.19	0.203	0.203	0.216	0.216	0.216	0.216	0.223	0.223	0.223	0.223	0.223	0.223	0.223	0.223	0.223	0.223	0.223	0.223	0.223	0.223	0.223	0.223	0.223	0.223	0.223	0.228	0.222	0.222	0.228	0.228	0.228	0.223	0.223	0.223	0.228	0.227	0.227	0.234	0.234	0.234	0.234	0.234	0.234	0.234	0.234	0.234
YLR027C	0.037	0.037	0.043	0.043	0.07	0.07	0.07	0.07	0.07	0.07	0.07	0.07	0.07	0.07	0.07	0.07	0.076	0.087	0.087	0.087	0.087	0.087	0.087	0.087	0.087	0.087	0.087	0.087	0.087	0.087	0.087	0.087	0.087	0.087	0.087	0.087	0.087	0.087	0.087	0.087	0.087	0.087	0.087	0.087	0.093	0.093	0.093	0.093	0.093
YOL061W	0.109	0.116	0.116	0.103	0.098	0.104	0.129	0.151	0.243	0.291	0.298	0.311	0.34	0.346	0.346	0.346	0.351	0.351	0.358	0.363	0.363	0.363	0.363	0.363	0.363	0.363	0.363	0.363	0.363	0.369	0.369	0.381	0.381	0.387	0.447	0.447	0.494	0.501	0.501	0.501	0.501	0.507	0.507	0.507	0.507	0.507	0.507	0.507	0.507
YFL017C	0.183	0.183	0.183	0.19	0.19	0.19	0.19	0.19	0.19	0.19	0.197	0.197	0.197	0.197	0.197	0.197	0.197	0.202	0.202	0.202	0.191	0.191	0.173	0.173	0.18	0.174	0.174	0.193	0.193	0.193	0.193	0.193	0.193	0.188	0.188	0.188	0.188	0.201	0.201	0.213	0.213	0.213	0.214	0.214	0.209	0.214	0.214	0.214	0.22
YIL016W	0.329	0.329	0.329	0.329	0.335	0.335	0.334	0.334	0.334	0.334	0.334	0.334	0.334	0.334	0.334	0.334	0.334	0.334	0.334	0.341	0.346	0.346	0.352	0.352	0.352	0.352	0.352	0.352	0.352	0.352	0.358	0.358	0.358	0.358	0.358	0.364	0.364	0.364	0.364	0.364	0.364	0.364	0.364	0.364	0.364	0.37	0.37	0.37	0.37
YPL064C	0.163	0.168	0.168	0.168	0.168	0.168	0.168	0.168	0.173	0.18	0.18	0.18	0.18	0.18	0.18	0.18	0.18	0.186	0.186	0.186	0.186	0.186	0.186	0.193	0.193	0.2	0.206	0.206	0.206	0.206	0.206	0.206	0.212	0.212	0.212	0.212	0.212	0.212	0.212	0.212	0.212	0.206	0.2	0.2	0.2	0.2	0.205	0.205	0.205
YPL198W	0.143	0.143	0.149	0.155	0.155	0.155	0.155	0.155	0.155	0.155	0.149	0.149	0.124	0.13	0.135	0.135	0.129	0.145	0.145	0.145	0.145	0.157	0.15	0.15	0.144	0.157	0.157	0.157	0.164	0.164	0.164	0.164	0.164	0.169	0.169	0.169	0.169	0.168	0.181	0.181	0.175	0.175	0.193	0.193	0.193	0.223	0.223	0.223	0.223
YHR018C	0.227	0.227	0.227	0.227	0.22	0.213	0.213	0.213	0.213	0.213	0.213	0.213	0.213	0.213	0.213	0.213	0.213	0.22	0.22	0.213	0.213	0.213	0.213	0.22	0.22	0.22	0.22	0.22	0.22	0.22	0.22	0.213	0.213	0.213	0.213	0.213	0.213	0.213	0.213	0.207	0.207	0.207	0.207	0.207	0.207	0.207	0.207	0.207	0.207
YLR199C	0.133	0.133	0.133	0.14	0.127	0.089	0.113	0.119	0.119	0.126	0.126	0.126	0.126	0.119	0.119	0.119	0.119	0.119	0.119	0.126	0.126	0.126	0.124	0.119	0.119	0.119	0.124	0.124	0.136	0.147	0.147	0.159	0.159	0.159	0.159	0.159	0.159	0.159	0.159	0.159	0.159	0.159	0.159	0.159	0.159	0.159	0.164	0.159	0.159
YKL032C	0	0	0	0	0	0	0	0	0	0	0	0	0	0	0.006	0.006	0.006	0.006	0.006	0.006	0.006	0.006	0.006	0.006	0.006	0.006	0.006	0.006	0.006	0.006	0.006	0.006	0.006	0.006	0.006	0.006	0.006	0.006	0.006	0.006	0.006	0.006	0.006	0.006	0.013	0.013	0.013	0.013	0.013
YLR355C	0.05	0.05	0.044	0.044	0.044	0.044	0.044	0.044	0.013	0.013	0.013	0.013	0.013	0.013	0.013	0.013	0.013	0.013	0.013	0.013	0.013	0.013	0.013	0.013	0.013	0.006	0.006	0.006	0.006	0.006	0.006	0.006	0.006	0.006	0.006	0.006	0.006	0.006	0.006	0.006	0.006	0.006	0.006	0.006	0.006	0.006	0.006	0.006	0.006
YPL128C	0.149	0.144	0.144	0.144	0.144	0.144	0.138	0.138	0.138	0.138	0.138	0.138	0.138	0.138	0.138	0.131	0.126	0.126	0.126	0.12	0.12	0.12	0.12	0.089	0.089	0.084	0.09	0.09	0.09	0.09	0.09	0.084	0.077	0.077	0.077	0.077	0.072	0.066	0.066	0.066	0.066	0.066	0.066	0.06	0.06	0.047	0.047	0.047	0.047
YMR263W	0.116	0.116	0.116	0.11	0.097	0.09	0.079	0.079	0.079	0.079	0.084	0.109	0.153	0.153	0.16	0.16	0.16	0.16	0.16	0.16	0.16	0.16	0.16	0.173	0.192	0.192	0.192	0.192	0.192	0.192	0.198	0.198	0.198	0.198	0.198	0.198	0.198	0.198	0.198	0.198	0.198	0.21	0.21	0.216	0.216	0.216	0.222	0.222	0.222
YMR292W	0.152	0.152	0.152	0.152	0.151	0.158	0.158	0.158	0.164	0.17	0.176	0.176	0.176	0.176	0.176	0.176	0.196	0.196	0.202	0.202	0.202	0.208	0.213	0.219	0.219	0.219	0.225	0.231	0.231	0.219	0.219	0.219	0.219	0.219	0.231	0.231	0.237	0.237	0.249	0.256	0.256	0.256	0.256	0.256	0.256	0.256	0.256	0.262	0.262
YMR128W	0.122	0.122	0.122	0.122	0.133	0.144	0.162	0.162	0.162	0.167	0.167	0.167	0.167	0.167	0.167	0.167	0.167	0.167	0.167	0.167	0.167	0.167	0.167	0.167	0.167	0.167	0.167	0.167	0.167	0.167	0.167	0.167	0.167	0.167	0.167	0.167	0.167	0.167	0.167	0.167	0.167	0.167	0.167	0.167	0.167	0.167	0.167	0.167	0.167
YIL136W	0.183	0.177	0.177	0.165	0.165	0.153	0.153	0.153	0.153	0.153	0.153	0.141	0.135	0.135	0.135	0.135	0.116	0.088	0.069	0.041	0.041	0.023	0.018	0.006	0.006	0.006	0.006	0.006	0.006	0.006	0.006	0.006	0.006	0.006	0.006	0.006	0.006	0.006	0.006	0.006	0.006	0.019	0.032	0.032	0.056	0.056	0.056	0.056	0.061
YNR075W	0.054	0.054	0.054	0.054	0.079	0.079	0.116	0.116	0.116	0.116	0.116	0.116	0.122	0.122	0.122	0.122	0.122	0.122	0.122	0.128	0.133	0.127	0.121	0.121	0.121	0.121	0.128	0.128	0.128	0.128	0.139	0.144	0.144	0.157	0.164	0.164	0.169	0.169	0.169	0.169	0.169	0.169	0.169	0.18	0.18	0.18	0.18	0.18	0.18
YOR317W	0.161	0.155	0.155	0.155	0.155	0.155	0.144	0.144	0.144	0.132	0.132	0.121	0.116	0.116	0.11	0.098	0.085	0.085	0.085	0.08	0.08	0.08	0.085	0.085	0.079	0.079	0.079	0.079	0.079	0.079	0.079	0.079	0.079	0.079	0.079	0.079	0.079	0.079	0.068	0.068	0.068	0.068	0.068	0.049	0.049	0.049	0.043	0.043	0.043
YJL107C	0.228	0.228	0.228	0.228	0.228	0.228	0.228	0.228	0.221	0.221	0.221	0.221	0.221	0.221	0.221	0.221	0.221	0.221	0.215	0.215	0.215	0.209	0.209	0.209	0.209	0.209	0.209	0.209	0.209	0.209	0.209	0.209	0.203	0.203	0.203	0.203	0.203	0.203	0.203	0.197	0.197	0.177	0.177	0.177	0.177	0.177	0.177	0.171	0.171
YPL097W	0.152	0.152	0.146	0.146	0.141	0.134	0.128	0.128	0.128	0.128	0.128	0.128	0.128	0.128	0.11	0.11	0.11	0.11	0.116	0.116	0.08	0.08	0.08	0.08	0.08	0.08	0.08	0.08	0.08	0.073	0.073	0.073	0.073	0.054	0.054	0.116	0.116	0.116	0.116	0.116	0.116	0.116	0.116	0.122	0.122	0.122	0.122	0.122	0.122
YMR022W	0.213	0.213	0.213	0.226	0.226	0.226	0.226	0.226	0.226	0.226	0.226	0.226	0.226	0.252	0.252	0.252	0.258	0.258	0.258	0.258	0.258	0.251	0.251	0.251	0.251	0.244	0.244	0.244	0.251	0.251	0.251	0.251	0.251	0.251	0.251	0.251	0.251	0.251	0.245	0.239	0.239	0.239	0.239	0.239	0.239	0.239	0.239	0.239	0.239
YGL023C	0.2	0.2	0.2	0.2	0.2	0.2	0.2	0.2	0.205	0.205	0.205	0.199	0.194	0.194	0.187	0.187	0.187	0.187	0.187	0.18	0.18	0.18	0.18	0.18	0.18	0.175	0.175	0.175	0.175	0.175	0.175	0.175	0.175	0.175	0.175	0.175	0.175	0.175	0.175	0.175	0.175	0.175	0.175	0.175	0.175	0.175	0.175	0.175	0.175
YOR020W-A	0.13	0.13	0.13	0.13	0.13	0.124	0.114	0.114	0.114	0.114	0.114	0.114	0.079	0.079	0.073	0.073	0.073	0.073	0.073	0.073	0.073	0.073	0.073	0.073	0.073	0.073	0.061	0.061	0.054	0.054	0.054	0.054	0.049	0.049	0.049	0.049	0.049	0.049	0.049	0.049	0.049	0.049	0.049	0.037	0.037	0.032	0.032	0.032	0.037
YPL015C	0.122	0.122	0.122	0.122	0.122	0.122	0.147	0.147	0.152	0.169	0.174	0.174	0.174	0.174	0.186	0.186	0.186	0.186	0.193	0.193	0.193	0.193	0.193	0.193	0.199	0.199	0.199	0.199	0.21	0.21	0.21	0.204	0.198	0.203	0.203	0.203	0.203	0.203	0.203	0.203	0.203	0.203	0.203	0.203	0.203	0.203	0.208	0.215	0.215
YLR208W	0.298	0.298	0.298	0.303	0.309	0.309	0.309	0.309	0.309	0.309	0.309	0.309	0.309	0.309	0.309	0.309	0.309	0.309	0.309	0.309	0.309	0.309	0.303	0.303	0.303	0.303	0.303	0.303	0.303	0.303	0.303	0.303	0.309	0.31	0.31	0.31	0.304	0.304	0.304	0.304	0.304	0.304	0.304	0.304	0.304	0.304	0.304	0.304	0.304
YFL023W	0.029	0.029	0.029	0.029	0.035	0.035	0.035	0.035	0.035	0.035	0.035	0.041	0.041	0.041	0.041	0.041	0.041	0.041	0.041	0.041	0.041	0.041	0.041	0.041	0.041	0.058	0.065	0.071	0.131	0.131	0.131	0.138	0.138	0.138	0.138	0.138	0.138	0.138	0.138	0.138	0.143	0.143	0.143	0.143	0.143	0.143	0.143	0.143	0.143
YDR510W	0	0	0	0	0	0	0	0	0	0	0	0	0	0	0	0	0	0	0	0	0	0	0	0	0	0	0	0	0	0	0	0	0	0	0	0	0	0	0	0	0	0	0	0	0	0	0	0	0
YBL057C	0.286	0.286	0.286	0.286	0.286	0.286	0.304	0.316	0.316	0.316	0.316	0.316	0.316	0.316	0.316	0.316	0.316	0.316	0.316	0.316	0.316	0.316	0.31	0.317	0.342	0.348	0.348	0.348	0.348	0.355	0.355	0.355	0.355	0.355	0.355	0.355	0.355	0.355	0.355	0.355	0.355	0.355	0.355	0.355	0.355	0.361	0.361	0.361	0.361
YIL078W	0.205	0.205	0.205	0.205	0.199	0.199	0.199	0.199	0.199	0.199	0.199	0.199	0.199	0.199	0.199	0.199	0.199	0.199	0.199	0.199	0.192	0.192	0.185	0.185	0.179	0.173	0.157	0.135	0.129	0.129	0.123	0.106	0.106	0.088	0.082	0.082	0.082	0.082	0.069	0.062	0.062	0.062	0.062	0.062	0.062	0.062	0.062	0.062	0.062
YCR052W	0.128	0.121	0.121	0.121	0.116	0.104	0.098	0.098	0.098	0.098	0.098	0.098	0.092	0.091	0.073	0.073	0.073	0.073	0.073	0.073	0.073	0.073	0.073	0.073	0.073	0.079	0.084	0.102	0.102	0.102	0.096	0.096	0.096	0.096	0.089	0.089	0.089	0.089	0.089	0.089	0.089	0.089	0.089	0.089	0.095	0.095	0.095	0.095	0.095
YPL220W	0.267	0.267	0.267	0.267	0.267	0.261	0.261	0.243	0.243	0.219	0.219	0.219	0.213	0.213	0.213	0.213	0.213	0.213	0.213	0.213	0.213	0.213	0.213	0.213	0.213	0.214	0.214	0.214	0.214	0.214	0.214	0.208	0.208	0.208	0.208	0.208	0.208	0.208	0.214	0.214	0.208	0.208	0.208	0.202	0.202	0.183	0.19	0.19	0.19
YER082C	0.152	0.159	0.159	0.159	0.159	0.159	0.165	0.165	0.165	0.165	0.165	0.165	0.165	0.165	0.158	0.158	0.158	0.158	0.158	0.158	0.158	0.158	0.158	0.159	0.159	0.165	0.171	0.171	0.171	0.166	0.166	0.166	0.166	0.166	0.159	0.159	0.159	0.159	0.152	0.152	0.152	0.152	0.152	0.152	0.152	0.152	0.152	0.152	0.152
YAL041W	0.199	0.206	0.193	0.193	0.193	0.193	0.193	0.193	0.193	0.193	0.186	0.192	0.192	0.192	0.192	0.192	0.192	0.192	0.192	0.192	0.192	0.198	0.198	0.198	0.198	0.198	0.204	0.204	0.204	0.204	0.204	0.21	0.21	0.21	0.211	0.211	0.211	0.211	0.2	0.2	0.2	0.205	0.205	0.205	0.205	0.205	0.205	0.205	0.205
YOR172W	0.319	0.319	0.319	0.319	0.319	0.319	0.332	0.332	0.332	0.332	0.332	0.332	0.332	0.332	0.344	0.344	0.344	0.344	0.344	0.344	0.344	0.344	0.344	0.344	0.344	0.344	0.344	0.344	0.344	0.344	0.344	0.344	0.344	0.344	0.344	0.344	0.344	0.344	0.344	0.344	0.339	0.339	0.339	0.339	0.339	0.339	0.333	0.327	0.321
YIL154C	0.17	0.158	0.152	0.141	0.141	0.135	0.135	0.135	0.135	0.124	0.094	0.094	0.094	0.113	0.148	0.172	0.178	0.178	0.178	0.189	0.182	0.206	0.236	0.236	0.236	0.236	0.236	0.236	0.248	0.248	0.248	0.259	0.278	0.278	0.29	0.29	0.29	0.29	0.29	0.29	0.301	0.301	0.301	0.301	0.301	0.308	0.308	0.308	0.308
YBL084C	0.205	0.205	0.205	0.205	0.205	0.217	0.217	0.229	0.229	0.241	0.241	0.241	0.241	0.254	0.254	0.248	0.254	0.254	0.254	0.254	0.26	0.284	0.283	0.295	0.295	0.295	0.295	0.295	0.295	0.295	0.295	0.295	0.295	0.302	0.302	0.302	0.302	0.302	0.302	0.302	0.302	0.308	0.321	0.321	0.321	0.321	0.321	0.321	0.321
YDR304C	0.051	0.051	0.051	0.051	0.051	0.041	0.035	0.042	0.066	0.072	0.072	0.072	0.072	0.072	0.072	0.067	0.067	0.067	0.067	0.073	0.097	0.097	0.097	0.103	0.103	0.103	0.097	0.109	0.109	0.109	0.109	0.109	0.109	0.109	0.102	0.102	0.102	0.114	0.126	0.126	0.126	0.126	0.126	0.144	0.144	0.144	0.149	0.149	0.149
YCL028W	0.185	0.185	0.179	0.179	0.179	0.167	0.154	0.149	0.137	0.132	0.132	0.125	0.118	0.112	0.112	0.125	0.125	0.137	0.137	0.137	0.137	0.137	0.137	0.143	0.149	0.154	0.154	0.154	0.148	0.148	0.148	0.153	0.153	0.159	0.159	0.166	0.172	0.172	0.172	0.172	0.172	0.172	0.172	0.172	0.172	0.172	0.173	0.173	0.173
YGR283C	0.129	0.129	0.129	0.157	0.157	0.157	0.163	0.163	0.163	0.163	0.163	0.163	0.163	0.163	0.163	0.163	0.163	0.169	0.175	0.182	0.182	0.182	0.182	0.182	0.182	0.182	0.182	0.182	0.182	0.182	0.182	0.182	0.182	0.182	0.182	0.182	0.182	0.182	0.175	0.175	0.175	0.175	0.175	0.175	0.175	0.175	0.175	0.175	0.175
YGL078C	0.052	0.052	0.052	0.059	0.066	0.066	0.071	0.071	0.077	0.083	0.083	0.083	0.088	0.088	0.088	0.088	0.088	0.088	0.088	0.088	0.088	0.089	0.089	0.089	0.089	0.096	0.096	0.102	0.102	0.109	0.109	0.109	0.109	0.109	0.109	0.115	0.115	0.115	0.115	0.115	0.115	0.115	0.12	0.12	0.12	0.12	0.12	0.12	0.12
YOR090C	0.117	0.117	0.117	0.117	0.117	0.117	0.117	0.117	0.117	0.117	0.117	0.117	0.117	0.117	0.117	0.11	0.098	0.098	0.098	0.092	0.092	0.092	0.092	0.092	0.092	0.092	0.092	0.092	0.092	0.092	0.092	0.092	0.092	0.092	0.063	0.063	0.063	0.063	0.063	0.063	0.057	0.057	0.05	0.05	0.043	0.043	0.043	0.043	0.043
YJL026W	0.082	0.082	0.082	0.082	0.082	0.082	0.082	0.082	0.082	0.082	0.082	0.082	0.082	0.082	0.082	0.082	0.082	0.082	0.082	0.082	0.082	0.082	0.082	0.082	0.082	0.087	0.087	0.087	0.087	0.087	0.094	0.094	0.094	0.094	0.101	0.107	0.102	0.102	0.102	0.102	0.102	0.102	0.102	0.102	0.102	0.107	0.107	0.114	0.114
YAL027W	0.18	0.185	0.192	0.192	0.192	0.192	0.192	0.167	0.127	0.121	0.116	0.122	0.122	0.129	0.129	0.129	0.129	0.129	0.129	0.129	0.134	0.134	0.134	0.14	0.151	0.151	0.151	0.146	0.146	0.146	0.141	0.134	0.134	0.141	0.141	0.141	0.141	0.141	0.166	0.166	0.177	0.177	0.177	0.183	0.183	0.183	0.183	0.183	0.183
YML128C	0.257	0.257	0.262	0.262	0.262	0.262	0.262	0.262	0.262	0.262	0.262	0.262	0.262	0.269	0.275	0.275	0.275	0.275	0.275	0.275	0.275	0.275	0.281	0.281	0.281	0.281	0.281	0.281	0.281	0.281	0.281	0.281	0.281	0.281	0.281	0.281	0.281	0.281	0.281	0.27	0.27	0.27	0.27	0.27	0.27	0.27	0.276	0.276	0.276
YPR003C	0.131	0.137	0.137	0.137	0.123	0.123	0.123	0.123	0.123	0.123	0.141	0.146	0.152	0.152	0.152	0.152	0.152	0.158	0.157	0.18	0.18	0.18	0.18	0.18	0.192	0.198	0.198	0.198	0.211	0.211	0.211	0.204	0.204	0.204	0.204	0.211	0.216	0.216	0.216	0.216	0.216	0.216	0.216	0.216	0.216	0.216	0.216	0.223	0.223
YGL254W	0.179	0.173	0.13	0.117	0.111	0.111	0.111	0.111	0.111	0.111	0.111	0.111	0.117	0.123	0.154	0.154	0.154	0.154	0.154	0.165	0.245	0.245	0.251	0.256	0.256	0.256	0.256	0.256	0.256	0.256	0.309	0.309	0.315	0.333	0.327	0.321	0.321	0.321	0.321	0.321	0.334	0.334	0.339	0.339	0.339	0.339	0.339	0.339	0.339
YDR420W	0.111	0.111	0.111	0.111	0.099	0.099	0.099	0.093	0.093	0.093	0.07	0.065	0.052	0.042	0.042	0.036	0.036	0.036	0.036	0.036	0.036	0.036	0.036	0.036	0.036	0.036	0.03	0.03	0.024	0.024	0.024	0.024	0.024	0.024	0.024	0.024	0.024	0.024	0.024	0.024	0.029	0.029	0.029	0.029	0.029	0.029	0.029	0.029	0.029
YGR255C	0	0	0	0	0	0	0	0	0	0	0	0	0	0	0	0	0	0	0	0	0	0	0	0	0	0	0	0	0	0	0	0	0	0	0	0	0	0	0	0	0	0	0	0	0	0	0	0	0
YPL003W	0.195	0.195	0.195	0.195	0.195	0.195	0.195	0.195	0.195	0.195	0.195	0.195	0.195	0.195	0.195	0.195	0.195	0.195	0.189	0.189	0.189	0.189	0.189	0.196	0.196	0.196	0.196	0.196	0.196	0.196	0.196	0.196	0.183	0.183	0.189	0.189	0.189	0.189	0.189	0.189	0.182	0.188	0.188	0.188	0.188	0.188	0.188	0.188	0.188
YJR055W	0.042	0.042	0.042	0.042	0.042	0.042	0.042	0.035	0.035	0.035	0.035	0.035	0.035	0.035	0.035	0.035	0.035	0.042	0.042	0.042	0.042	0.042	0.042	0.042	0.036	0.036	0.036	0.036	0.036	0.036	0.036	0.036	0.036	0.036	0.036	0.036	0.036	0.036	0.036	0.036	0.036	0.036	0.036	0.036	0.036	0.03	0.03	0.03	0.068
YDR398W	0.006	0.006	0.006	0.006	0.006	0.006	0.006	0.006	0.006	0.006	0.006	0.006	0.006	0.006	0.006	0.006	0.006	0.006	0.006	0.006	0.006	0.006	0.006	0.006	0.006	0.006	0.006	0.006	0.006	0.012	0.012	0.012	0.012	0.018	0.018	0.018	0.018	0.018	0.018	0.018	0.012	0.012	0.012	0.012	0.012	0.012	0.012	0.012	0.012
YCL025C	0.006	0.006	0.006	0.006	0.006	0.006	0.006	0.006	0.006	0.006	0.006	0.006	0.006	0.006	0.006	0.006	0.006	0.006	0.006	0.006	0	0	0	0	0	0	0	0	0	0	0	0	0	0	0	0	0	0	0	0	0	0	0	0	0	0	0	0	0
YDR338C	0.192	0.192	0.192	0.192	0.192	0.192	0.192	0.192	0.192	0.186	0.186	0.157	0.144	0.138	0.15	0.15	0.15	0.15	0.15	0.145	0.145	0.151	0.151	0.151	0.151	0.158	0.141	0.136	0.141	0.141	0.141	0.141	0.141	0.141	0.141	0.148	0.148	0.154	0.166	0.172	0.172	0.178	0.185	0.185	0.185	0.186	0.186	0.186	0.186
YCR067C	0.041	0.041	0.041	0.041	0.041	0.041	0.041	0.041	0.041	0.041	0.041	0.041	0.034	0.034	0.034	0.034	0.034	0.034	0.034	0.034	0.034	0.034	0.034	0.034	0.023	0.018	0.018	0.018	0.018	0.018	0.012	0.012	0.018	0.018	0.018	0.018	0.018	0.018	0.018	0.018	0.018	0.018	0.018	0.018	0.018	0.018	0.018	0.018	0.018
YGL006W	0.126	0.12	0.12	0.12	0.12	0.12	0.12	0.12	0.12	0.12	0.12	0.12	0.12	0.12	0.12	0.12	0.12	0.12	0.115	0.115	0.115	0.115	0.102	0.102	0.102	0.102	0.102	0.102	0.102	0.102	0.102	0.102	0.102	0.102	0.096	0.089	0.079	0.072	0.072	0.061	0.073	0.073	0.073	0.073	0.073	0.073	0.073	0.073	0.073
YIL038C	0.145	0.145	0.158	0.158	0.158	0.171	0.171	0.171	0.171	0.171	0.171	0.171	0.171	0.171	0.171	0.171	0.171	0.171	0.171	0.177	0.177	0.196	0.196	0.196	0.196	0.196	0.196	0.196	0.196	0.196	0.196	0.196	0.196	0.196	0.196	0.196	0.196	0.196	0.196	0.196	0.196	0.196	0.196	0.196	0.196	0.202	0.202	0.202	0.202
YFL005W	0.145	0.145	0.145	0.145	0.145	0.145	0.145	0.145	0.157	0.157	0.164	0.164	0.157	0.157	0.157	0.157	0.157	0.157	0.157	0.157	0.157	0.157	0.163	0.163	0.163	0.163	0.163	0.163	0.156	0.156	0.156	0.156	0.156	0.156	0.156	0.156	0.156	0.156	0.156	0.156	0.156	0.156	0.156	0.156	0.156	0.156	0.156	0.15	0.15
YLL048C	0.17	0.17	0.17	0.176	0.183	0.183	0.183	0.19	0.196	0.196	0.203	0.203	0.203	0.203	0.203	0.208	0.208	0.208	0.208	0.208	0.213	0.213	0.213	0.213	0.213	0.213	0.213	0.213	0.213	0.213	0.22	0.22	0.22	0.22	0.22	0.219	0.219	0.219	0.226	0.226	0.226	0.226	0.226	0.226	0.22	0.22	0.22	0.22	0.233
YPL137C	0.087	0.087	0.099	0.13	0.148	0.148	0.148	0.148	0.148	0.148	0.148	0.148	0.148	0.148	0.148	0.148	0.141	0.141	0.135	0.135	0.148	0.161	0.155	0.155	0.155	0.155	0.161	0.161	0.161	0.161	0.161	0.161	0.154	0.154	0.154	0.161	0.168	0.168	0.174	0.174	0.174	0.18	0.18	0.18	0.174	0.174	0.179	0.179	0.179
YBR105C	0.018	0.018	0.005	0.005	0	0	0	0	0	0	0	0	0	0	0	0	0	0	0	0	0.005	0.005	0.005	0.005	0.005	0.005	0.005	0.005	0.005	0.005	0.005	0.005	0.005	0.005	0.005	0.005	0.005	0.005	0.005	0.005	0.005	0.005	0.005	0.005	0.005	0.005	0.005	0.005	0.005
YKL108W	0.07	0.07	0.075	0.081	0.081	0.081	0.081	0.081	0.081	0.081	0.081	0.081	0.081	0.081	0.081	0.081	0.081	0.081	0.081	0.087	0.087	0.087	0.087	0.1	0.1	0.1	0.1	0.1	0.1	0.1	0.1	0.1	0.1	0.1	0.1	0.105	0.105	0.111	0.111	0.111	0.111	0.111	0.111	0.111	0.111	0.111	0.111	0.111	0.111
YIL085C	0.255	0.237	0.237	0.242	0.26	0.26	0.254	0.254	0.254	0.254	0.254	0.254	0.254	0.254	0.254	0.248	0.254	0.254	0.253	0.218	0.218	0.213	0.213	0.213	0.22	0.213	0.213	0.207	0.207	0.207	0.201	0.19	0.191	0.191	0.197	0.167	0.167	0.167	0.161	0.161	0.161	0.161	0.162	0.156	0.149	0.149	0.189	0.189	0.189
YJR099W	0.253	0.222	0.239	0.221	0.228	0.228	0.228	0.228	0.228	0.228	0.21	0.203	0.203	0.203	0.203	0.203	0.191	0.191	0.191	0.191	0.172	0.184	0.184	0.202	0.202	0.202	0.184	0.184	0.184	0.172	0.172	0.171	0.171	0.177	0.177	0.177	0.177	0.184	0.184	0.19	0.201	0.224	0.224	0.224	0.224	0.217	0.217	0.217	0.217
YDL081C	0.206	0.206	0.188	0.188	0.188	0.182	0.182	0.182	0.182	0.182	0.182	0.182	0.182	0.182	0.182	0.17	0.17	0.158	0.158	0.158	0.151	0.151	0.151	0.145	0.141	0.141	0.141	0.141	0.141	0.141	0.141	0.141	0.141	0.141	0.141	0.134	0.134	0.134	0.134	0.134	0.134	0.128	0.122	0.122	0.109	0.102	0.102	0.102	0.097
YDR201W	0.288	0.294	0.294	0.294	0.294	0.294	0.294	0.299	0.306	0.306	0.306	0.306	0.312	0.312	0.312	0.312	0.312	0.312	0.319	0.314	0.32	0.332	0.332	0.339	0.339	0.351	0.351	0.357	0.357	0.357	0.362	0.369	0.388	0.394	0.407	0.407	0.407	0.407	0.407	0.407	0.407	0.407	0.407	0.413	0.413	0.413	0.413	0.413	0.419
YNL075W	0.236	0.236	0.248	0.248	0.248	0.248	0.248	0.248	0.248	0.261	0.261	0.261	0.261	0.261	0.261	0.261	0.261	0.261	0.261	0.261	0.261	0.261	0.261	0.261	0.261	0.256	0.256	0.256	0.249	0.249	0.249	0.249	0.249	0.249	0.249	0.249	0.249	0.249	0.249	0.249	0.249	0.249	0.249	0.249	0.249	0.249	0.242	0.242	0.242
YPR167C	0.119	0.113	0.113	0.113	0.089	0.083	0.077	0.077	0.077	0.077	0.077	0.077	0.077	0.067	0.067	0.054	0.054	0.054	0.049	0.049	0.049	0.049	0.049	0.049	0.049	0.054	0.054	0.054	0.054	0.043	0.049	0.049	0.049	0.03	0.03	0.048	0.048	0.053	0.066	0.066	0.066	0.066	0.072	0.072	0.072	0.072	0.072	0.072	0.072
YBR297W	0.203	0.203	0.203	0.203	0.203	0.222	0.222	0.222	0.222	0.222	0.222	0.222	0.222	0.222	0.222	0.222	0.222	0.222	0.222	0.222	0.222	0.222	0.222	0.222	0.222	0.221	0.221	0.221	0.221	0.221	0.221	0.221	0.214	0.214	0.214	0.214	0.226	0.238	0.238	0.238	0.238	0.238	0.238	0.238	0.232	0.232	0.232	0.232	0.232
YGR083C	0.071	0.071	0.065	0.059	0.065	0.065	0.075	0.075	0.075	0.075	0.075	0.075	0.075	0.101	0.101	0.101	0.107	0.107	0.107	0.113	0.118	0.118	0.118	0.118	0.123	0.123	0.123	0.143	0.143	0.143	0.143	0.162	0.162	0.162	0.162	0.162	0.162	0.162	0.162	0.162	0.162	0.162	0.162	0.162	0.162	0.168	0.168	0.168	0.162
YMR032W	0.15	0.15	0.15	0.162	0.162	0.162	0.162	0.162	0.148	0.143	0.137	0.137	0.137	0.137	0.137	0.137	0.124	0.124	0.131	0.131	0.131	0.131	0.131	0.131	0.131	0.131	0.131	0.131	0.131	0.131	0.131	0.119	0.119	0.119	0.119	0.119	0.119	0.119	0.119	0.113	0.113	0.113	0.106	0.106	0.106	0.101	0.095	0.095	0.089
YHR203C	0.011	0.011	0.011	0.011	0.005	0.005	0.005	0.005	0.005	0.005	0.005	0.005	0.005	0.005	0.005	0.005	0	0	0	0	0	0	0	0	0	0	0	0	0	0	0	0	0	0	0	0	0	0	0	0	0	0	0	0	0	0	0	0	0
YER118C	0.234	0.24	0.24	0.252	0.252	0.252	0.252	0.252	0.252	0.252	0.252	0.252	0.252	0.252	0.252	0.252	0.252	0.252	0.252	0.252	0.252	0.252	0.252	0.245	0.245	0.252	0.265	0.265	0.265	0.271	0.271	0.271	0.271	0.271	0.271	0.271	0.265	0.265	0.265	0.265	0.265	0.265	0.265	0.265	0.265	0.265	0.265	0.26	0.253
YKL137W	0.096	0.096	0.096	0.096	0.096	0.102	0.097	0.097	0.097	0.103	0.103	0.103	0.103	0.103	0.103	0.103	0.103	0.115	0.108	0.108	0.114	0.12	0.12	0.12	0.12	0.12	0.12	0.12	0.12	0.138	0.138	0.138	0.138	0.131	0.143	0.143	0.149	0.155	0.168	0.168	0.168	0.168	0.168	0.168	0.168	0.168	0.175	0.175	0.175
YNL148C	0.108	0.114	0.114	0.119	0.131	0.131	0.131	0.131	0.131	0.15	0.15	0.15	0.15	0.15	0.15	0.15	0.15	0.15	0.15	0.15	0.15	0.15	0.15	0.156	0.156	0.156	0.156	0.156	0.156	0.156	0.156	0.156	0.156	0.156	0.156	0.156	0.156	0.156	0.156	0.156	0.156	0.156	0.156	0.156	0.156	0.149	0.149	0.149	0.149
YNL009W	0.211	0.211	0.211	0.204	0.199	0.205	0.2	0.2	0.205	0.205	0.205	0.217	0.217	0.224	0.224	0.224	0.224	0.224	0.224	0.224	0.224	0.224	0.224	0.224	0.224	0.218	0.218	0.218	0.225	0.22	0.22	0.206	0.206	0.206	0.206	0.206	0.177	0.19	0.197	0.197	0.197	0.197	0.197	0.197	0.19	0.19	0.177	0.177	0.177
YLR220W	0.364	0.364	0.37	0.37	0.358	0.358	0.358	0.351	0.351	0.351	0.351	0.358	0.34	0.34	0.34	0.34	0.34	0.329	0.329	0.287	0.312	0.312	0.312	0.312	0.318	0.319	0.319	0.312	0.312	0.312	0.312	0.312	0.301	0.301	0.288	0.288	0.282	0.282	0.282	0.282	0.276	0.276	0.271	0.271	0.276	0.271	0.271	0.253	0.253
YCL008C	0.119	0.119	0.119	0.119	0.119	0.119	0.119	0.119	0.119	0.114	0.107	0.107	0.107	0.114	0.12	0.127	0.127	0.127	0.127	0.127	0.127	0.127	0.127	0.127	0.127	0.127	0.127	0.127	0.133	0.133	0.133	0.133	0.133	0.133	0.144	0.144	0.144	0.144	0.144	0.15	0.145	0.157	0.157	0.169	0.169	0.169	0.164	0.164	0.164
YDL029W	0.158	0.164	0.164	0.164	0.17	0.17	0.17	0.17	0.164	0.158	0.158	0.165	0.165	0.195	0.195	0.195	0.201	0.201	0.201	0.201	0.206	0.206	0.206	0.206	0.206	0.206	0.206	0.206	0.206	0.206	0.2	0.2	0.2	0.2	0.2	0.2	0.2	0.2	0.2	0.2	0.2	0.2	0.2	0.2	0.2	0.2	0.2	0.194	0.189
YER087C-B	0.386	0.386	0.386	0.386	0.393	0.393	0.393	0.393	0.393	0.393	0.393	0.393	0.393	0.393	0.393	0.416	0.416	0.416	0.416	0.411	0.406	0.406	0.4	0.4	0.4	0.406	0.406	0.406	0.406	0.406	0.406	0.406	0.406	0.411	0.411	0.411	0.411	0.411	0.405	0.405	0.405	0.405	0.405	0.405	0.405	0.405	0.405	0.405	0.405
YFR003C	0.241	0.241	0.241	0.248	0.248	0.248	0.248	0.248	0.248	0.248	0.248	0.249	0.249	0.249	0.249	0.256	0.269	0.269	0.269	0.269	0.269	0.269	0.269	0.269	0.269	0.269	0.269	0.275	0.275	0.275	0.275	0.275	0.275	0.275	0.281	0.281	0.281	0.281	0.275	0.269	0.28	0.28	0.28	0.28	0.28	0.28	0.28	0.28	0.286
YPR102C	0.018	0	0	0	0	0	0	0	0	0	0	0	0	0	0	0	0	0	0	0	0	0	0	0	0	0	0	0	0	0	0	0	0	0	0	0	0	0	0	0	0	0	0	0	0	0	0	0	0
YDR062W	0.198	0.198	0.193	0.193	0.169	0.169	0.169	0.169	0.169	0.15	0.15	0.144	0.133	0.133	0.133	0.133	0.133	0.133	0.133	0.133	0.133	0.133	0.133	0.12	0.081	0.075	0.075	0.075	0.064	0.051	0.041	0.041	0.041	0.041	0.041	0.041	0.041	0.035	0.018	0.018	0.018	0.018	0.018	0.018	0.018	0.012	0.012	0.012	0.012
YPL100W	0.156	0.156	0.156	0.156	0.156	0.162	0.168	0.173	0.173	0.173	0.179	0.179	0.179	0.179	0.179	0.179	0.179	0.179	0.179	0.179	0.185	0.185	0.192	0.192	0.192	0.198	0.198	0.198	0.198	0.198	0.198	0.198	0.191	0.191	0.191	0.197	0.215	0.222	0.222	0.222	0.222	0.222	0.222	0.222	0.222	0.227	0.227	0.227	0.227
YOR217W	0.102	0.102	0.107	0.107	0.107	0.107	0.107	0.102	0.102	0.102	0.102	0.102	0.102	0.108	0.115	0.102	0.102	0.102	0.103	0.11	0.11	0.097	0.103	0.11	0.129	0.135	0.135	0.141	0.152	0.152	0.152	0.152	0.152	0.158	0.158	0.158	0.165	0.158	0.165	0.165	0.165	0.171	0.171	0.182	0.182	0.188	0.188	0.188	0.188
YNL126W	0.139	0.139	0.139	0.139	0.139	0.139	0.139	0.139	0.145	0.145	0.145	0.145	0.145	0.145	0.145	0.145	0.145	0.145	0.145	0.145	0.145	0.15	0.157	0.157	0.157	0.157	0.157	0.157	0.157	0.157	0.157	0.157	0.157	0.157	0.157	0.157	0.157	0.157	0.157	0.157	0.157	0.157	0.157	0.157	0.157	0.164	0.164	0.164	0.164
YLR115W	0.005	0.005	0.005	0.04	0.071	0.071	0.071	0.082	0.094	0.1	0.105	0.124	0.13	0.152	0.158	0.158	0.164	0.164	0.182	0.182	0.182	0.195	0.195	0.207	0.207	0.207	0.207	0.207	0.207	0.213	0.218	0.218	0.218	0.218	0.218	0.218	0.218	0.218	0.218	0.225	0.242	0.242	0.242	0.267	0.267	0.267	0.267	0.267	0.267
YDR288W	0.193	0.163	0.15	0.131	0.114	0.114	0.119	0.119	0.124	0.124	0.13	0.13	0.136	0.136	0.141	0.141	0.135	0.147	0.147	0.142	0.142	0.142	0.124	0.124	0.157	0.163	0.174	0.174	0.174	0.174	0.174	0.174	0.174	0.174	0.174	0.18	0.18	0.186	0.192	0.192	0.21	0.21	0.21	0.21	0.21	0.21	0.21	0.21	0.204
YFR035C	0.181	0.181	0.181	0.181	0.181	0.181	0.181	0.176	0.176	0.171	0.171	0.165	0.16	0.16	0.16	0.16	0.166	0.166	0.16	0.166	0.166	0.166	0.161	0.161	0.161	0.149	0.149	0.133	0.133	0.133	0.133	0.133	0.133	0.133	0.133	0.128	0.128	0.128	0.128	0.128	0.128	0.128	0.128	0.128	0.128	0.128	0.103	0.103	0.098
YMR287C	0.159	0.159	0.155	0.155	0.155	0.155	0.155	0.161	0.161	0.161	0.161	0.161	0.161	0.161	0.161	0.155	0.149	0.156	0.126	0.126	0.126	0.126	0.126	0.126	0.132	0.115	0.115	0.115	0.115	0.128	0.122	0.128	0.165	0.165	0.165	0.165	0.165	0.17	0.188	0.199	0.199	0.199	0.192	0.192	0.192	0.205	0.21	0.21	0.21
YDL133C-A	0.157	0.157	0.157	0.15	0.144	0.144	0.144	0.144	0.144	0.144	0.144	0.139	0.133	0.121	0.121	0.121	0.121	0.121	0.121	0.115	0.115	0.115	0.115	0.102	0.095	0.088	0.042	0.035	0.035	0.035	0.035	0.035	0.035	0.035	0.035	0.023	0.023	0.023	0.023	0.023	0.023	0.011	0.005	0.005	0.005	0.005	0.005	0.005	0.005
YKL135C	0.283	0.283	0.283	0.289	0.296	0.301	0.307	0.307	0.307	0.307	0.307	0.307	0.307	0.312	0.312	0.312	0.312	0.312	0.319	0.319	0.319	0.319	0.319	0.319	0.319	0.357	0.363	0.363	0.363	0.363	0.363	0.363	0.363	0.369	0.369	0.369	0.369	0.369	0.369	0.369	0.369	0.369	0.376	0.376	0.376	0.376	0.376	0.376	0.376
YHR090C	0.264	0.264	0.264	0.271	0.271	0.271	0.277	0.277	0.277	0.277	0.277	0.277	0.277	0.277	0.277	0.277	0.277	0.277	0.277	0.277	0.277	0.277	0.277	0.277	0.277	0.277	0.277	0.277	0.29	0.295	0.295	0.295	0.295	0.295	0.295	0.295	0.295	0.295	0.295	0.295	0.295	0.295	0.295	0.29	0.29	0.29	0.29	0.29	0.29
YDR533C	0.166	0.172	0.172	0.172	0.172	0.172	0.172	0.172	0.172	0.172	0.172	0.178	0.178	0.178	0.178	0.178	0.178	0.178	0.178	0.178	0.178	0.178	0.178	0.178	0.173	0.173	0.173	0.173	0.173	0.173	0.173	0.168	0.168	0.168	0.168	0.168	0.168	0.168	0.168	0.168	0.168	0.168	0.168	0.168	0.168	0.161	0.161	0.161	0.167
YGL155W	0.065	0.065	0.065	0.065	0.065	0.065	0.065	0.036	0.042	0.042	0.042	0.042	0.048	0.048	0.053	0.053	0.053	0.053	0.053	0.053	0.047	0.047	0.065	0.065	0.065	0.065	0.077	0.096	0.096	0.096	0.096	0.096	0.096	0.096	0.096	0.102	0.096	0.096	0.096	0.096	0.096	0.096	0.096	0.096	0.096	0.096	0.096	0.096	0.102
YKL051W	0.018	0.018	0.018	0.012	0.006	0.006	0.006	0.006	0.006	0.006	0.006	0.006	0.006	0.006	0.006	0.006	0.006	0.006	0.006	0.006	0.006	0.006	0.006	0.006	0.006	0.006	0.006	0.006	0.006	0.006	0.006	0.006	0.006	0.006	0.006	0.006	0.006	0.006	0.006	0.006	0.006	0.006	0.006	0.006	0.006	0.006	0.006	0.006	0.006
YBR149W	0.193	0.193	0.199	0.199	0.211	0.222	0.222	0.222	0.222	0.222	0.215	0.215	0.228	0.228	0.228	0.228	0.228	0.228	0.228	0.233	0.233	0.233	0.245	0.245	0.245	0.245	0.245	0.245	0.245	0.27	0.27	0.27	0.264	0.258	0.258	0.258	0.258	0.264	0.264	0.27	0.27	0.27	0.27	0.27	0.264	0.264	0.269	0.263	0.263
YKL121W	0.099	0.099	0.099	0.099	0.099	0.099	0.099	0.11	0.115	0.121	0.121	0.121	0.121	0.121	0.121	0.128	0.135	0.135	0.135	0.14	0.146	0.146	0.146	0.146	0.146	0.146	0.146	0.146	0.136	0.136	0.136	0.136	0.146	0.152	0.17	0.17	0.17	0.17	0.17	0.17	0.17	0.17	0.17	0.176	0.176	0.176	0.176	0.176	0.176
YDR298C	0	0	0	0	0.005	0.005	0.005	0.005	0.005	0.018	0.018	0.018	0.023	0.029	0.042	0.042	0.042	0.042	0.042	0.042	0.042	0.042	0.042	0.042	0.042	0.042	0.042	0.042	0.042	0.048	0.048	0.076	0.082	0.082	0.082	0.082	0.082	0.082	0.082	0.082	0.082	0.082	0.082	0.087	0.087	0.087	0.087	0.087	0.094
YDR512C	0.279	0.274	0.268	0.268	0.268	0.268	0.268	0.267	0.267	0.267	0.267	0.267	0.267	0.267	0.267	0.248	0.248	0.224	0.185	0.154	0.141	0.141	0.141	0.141	0.141	0.141	0.141	0.141	0.136	0.136	0.136	0.13	0.13	0.13	0.13	0.13	0.1	0.094	0.088	0.088	0.095	0.095	0.095	0.084	0.084	0.084	0.084	0.072	0.067
YGR234W	0.005	0.012	0.025	0.025	0.025	0.025	0.025	0.025	0.025	0.025	0.025	0.025	0.025	0.025	0.025	0.025	0.025	0.025	0.025	0.025	0.025	0.025	0.025	0.025	0.025	0.025	0.025	0.025	0.025	0.025	0.025	0.025	0.025	0.025	0.025	0.025	0.025	0.025	0.025	0.025	0.025	0.025	0.025	0.025	0.025	0.025	0.025	0.025	0.025
YDL206W	0.163	0.163	0.163	0.163	0.169	0.169	0.169	0.156	0.156	0.108	0.108	0.108	0.108	0.108	0.108	0.108	0.102	0.102	0.102	0.102	0.102	0.108	0.102	0.09	0.09	0.09	0.09	0.09	0.09	0.09	0.096	0.096	0.089	0.089	0.089	0.079	0.079	0.085	0.085	0.085	0.085	0.085	0.085	0.085	0.085	0.079	0.079	0.089	0.089
YJR135C	0.012	0.012	0.012	0.012	0.012	0.012	0.012	0.012	0.012	0.012	0.013	0.013	0.018	0.018	0.018	0.018	0.018	0.018	0.018	0.018	0.018	0.018	0.018	0.018	0.018	0.018	0.025	0.049	0.056	0.056	0.056	0.062	0.062	0.062	0.062	0.062	0.056	0.056	0.056	0.056	0.056	0.056	0.068	0.112	0.131	0.142	0.142	0.142	0.142
YNL062C	0.35	0.35	0.35	0.35	0.356	0.356	0.356	0.356	0.356	0.362	0.362	0.362	0.362	0.362	0.362	0.362	0.362	0.357	0.357	0.357	0.35	0.35	0.35	0.35	0.35	0.35	0.35	0.35	0.344	0.344	0.344	0.338	0.338	0.338	0.338	0.338	0.338	0.338	0.338	0.338	0.338	0.338	0.338	0.338	0.338	0.338	0.338	0.331	0.331
YOR324C	0.135	0.135	0.135	0.135	0.135	0.135	0.147	0.147	0.147	0.147	0.147	0.147	0.147	0.16	0.161	0.167	0.167	0.167	0.167	0.167	0.167	0.167	0.167	0.167	0.185	0.185	0.185	0.192	0.192	0.192	0.192	0.197	0.203	0.203	0.22	0.243	0.243	0.243	0.243	0.243	0.248	0.248	0.248	0.254	0.254	0.254	0.254	0.254	0.254
YMR010W	0.197	0.197	0.197	0.197	0.197	0.197	0.197	0.202	0.202	0.202	0.213	0.213	0.213	0.213	0.213	0.213	0.213	0.218	0.218	0.218	0.218	0.224	0.23	0.23	0.23	0.23	0.23	0.23	0.23	0.23	0.23	0.23	0.223	0.223	0.223	0.223	0.216	0.211	0.211	0.211	0.211	0.204	0.204	0.204	0.204	0.199	0.199	0.199	0.199
YPR045C	0.111	0.104	0.116	0.116	0.122	0.122	0.129	0.129	0.161	0.161	0.161	0.161	0.161	0.161	0.161	0.161	0.161	0.172	0.172	0.172	0.172	0.172	0.172	0.178	0.183	0.19	0.19	0.19	0.19	0.19	0.184	0.184	0.19	0.197	0.233	0.233	0.233	0.233	0.233	0.233	0.233	0.233	0.233	0.233	0.233	0.233	0.233	0.233	0.233
YLR194C	0.147	0.153	0.153	0.153	0.153	0.153	0.153	0.153	0.153	0.153	0.153	0.153	0.153	0.153	0.153	0.153	0.153	0.153	0.153	0.153	0.153	0.146	0.141	0.141	0.141	0.136	0.136	0.136	0.136	0.136	0.122	0.122	0.122	0.111	0.111	0.111	0.111	0.111	0.111	0.111	0.111	0.111	0.111	0.111	0.111	0.117	0.117	0.159	0.159
YOR001W	0.258	0.258	0.258	0.27	0.277	0.283	0.283	0.283	0.283	0.283	0.283	0.283	0.283	0.283	0.289	0.296	0.296	0.296	0.296	0.296	0.296	0.296	0.296	0.296	0.296	0.296	0.296	0.296	0.296	0.296	0.296	0.296	0.296	0.296	0.289	0.296	0.296	0.296	0.296	0.296	0.302	0.302	0.302	0.302	0.302	0.296	0.296	0.296	0.296
YJR088C	0.287	0.287	0.287	0.293	0.293	0.293	0.293	0.293	0.293	0.293	0.293	0.293	0.293	0.293	0.293	0.293	0.293	0.293	0.293	0.293	0.293	0.293	0.293	0.293	0.293	0.293	0.293	0.293	0.293	0.293	0.293	0.305	0.317	0.317	0.317	0.317	0.317	0.317	0.317	0.317	0.317	0.317	0.311	0.306	0.311	0.311	0.311	0.311	0.311
YPR015C	0.267	0.267	0.261	0.261	0.261	0.261	0.261	0.261	0.273	0.273	0.328	0.327	0.345	0.345	0.345	0.345	0.345	0.345	0.345	0.345	0.345	0.345	0.345	0.345	0.34	0.335	0.335	0.335	0.335	0.341	0.335	0.335	0.335	0.335	0.335	0.335	0.31	0.31	0.304	0.298	0.287	0.306	0.306	0.306	0.306	0.306	0.306	0.306	0.3
YMR256C	0.264	0.264	0.264	0.277	0.277	0.277	0.283	0.283	0.283	0.283	0.283	0.283	0.283	0.283	0.283	0.283	0.283	0.283	0.277	0.277	0.277	0.277	0.277	0.277	0.277	0.277	0.271	0.265	0.265	0.265	0.265	0.265	0.265	0.265	0.265	0.265	0.265	0.265	0.265	0.265	0.265	0.265	0.265	0.265	0.265	0.265	0.265	0.265	0.265
YKL023W	0.189	0.189	0.182	0.182	0.182	0.172	0.172	0.172	0.172	0.165	0.165	0.129	0.118	0.112	0.112	0.112	0.095	0.095	0.095	0.095	0.095	0.076	0.076	0.07	0.064	0.064	0.065	0.075	0.075	0.075	0.075	0.075	0.075	0.075	0.075	0.075	0.075	0.075	0.075	0.075	0.075	0.07	0.066	0.072	0.072	0.072	0.072	0.073	0.073
YBR163W	0.156	0.156	0.156	0.156	0.156	0.15	0.157	0.157	0.157	0.163	0.169	0.175	0.175	0.181	0.181	0.181	0.181	0.181	0.181	0.181	0.181	0.181	0.188	0.188	0.188	0.188	0.188	0.188	0.188	0.188	0.188	0.194	0.194	0.194	0.194	0.194	0.194	0.194	0.194	0.194	0.194	0.189	0.189	0.189	0.189	0.189	0.189	0.189	0.189
YJL201W	0.172	0.177	0.177	0.172	0.165	0.165	0.165	0.165	0.165	0.165	0.165	0.165	0.165	0.16	0.16	0.16	0.16	0.16	0.166	0.178	0.19	0.19	0.19	0.19	0.19	0.19	0.19	0.19	0.19	0.19	0.19	0.19	0.184	0.184	0.184	0.184	0.184	0.184	0.191	0.191	0.191	0.184	0.19	0.19	0.19	0.19	0.19	0.19	0.19
YLR305C	0.243	0.243	0.243	0.243	0.243	0.243	0.237	0.237	0.237	0.237	0.237	0.237	0.237	0.237	0.237	0.237	0.237	0.237	0.237	0.237	0.237	0.237	0.237	0.237	0.237	0.232	0.232	0.232	0.232	0.232	0.232	0.232	0.226	0.226	0.226	0.226	0.226	0.22	0.22	0.22	0.22	0.22	0.214	0.214	0.208	0.208	0.203	0.203	0.196
YOR021C	0.184	0.184	0.19	0.19	0.19	0.19	0.19	0.19	0.19	0.19	0.183	0.177	0.177	0.177	0.172	0.172	0.172	0.172	0.172	0.172	0.172	0.172	0.172	0.172	0.172	0.172	0.172	0.172	0.178	0.178	0.178	0.178	0.185	0.185	0.185	0.185	0.172	0.172	0.172	0.172	0.172	0.172	0.172	0.172	0.172	0.172	0.172	0.172	0.172
YGR243W	0.05	0.055	0.055	0.055	0.055	0.055	0.055	0.055	0.055	0.055	0.055	0.055	0.055	0.055	0.055	0.055	0.055	0.055	0.055	0.055	0.055	0.055	0.055	0.055	0.055	0.055	0.055	0.055	0.055	0.055	0.055	0.055	0.055	0.055	0.055	0.055	0.055	0.055	0.055	0.055	0.055	0.055	0.055	0.055	0.055	0.055	0.055	0.055	0.055
YGR278W	0.067	0.067	0.067	0.061	0.061	0.056	0.056	0.068	0.068	0.068	0.068	0.068	0.074	0.074	0.074	0.068	0.068	0.068	0.074	0.074	0.093	0.093	0.093	0.093	0.093	0.104	0.104	0.123	0.13	0.13	0.13	0.13	0.13	0.13	0.13	0.13	0.13	0.141	0.141	0.141	0.135	0.147	0.141	0.141	0.141	0.141	0.146	0.146	0.152
YFL022C	0.012	0.012	0.012	0.012	0.012	0.012	0.012	0.012	0.012	0.012	0.012	0.018	0.018	0.018	0.018	0.018	0.018	0.018	0.018	0.024	0.024	0.024	0.024	0.024	0.024	0.024	0.024	0.024	0.024	0.024	0.024	0.024	0.03	0.03	0.03	0.03	0.03	0.03	0.03	0.03	0.03	0.03	0.03	0.03	0.03	0.03	0.03	0.03	0.03
YDL161W	0.404	0.409	0.409	0.409	0.409	0.409	0.409	0.409	0.415	0.415	0.415	0.415	0.415	0.415	0.415	0.415	0.41	0.41	0.405	0.405	0.405	0.405	0.405	0.405	0.405	0.398	0.398	0.398	0.398	0.398	0.398	0.398	0.393	0.386	0.38	0.38	0.38	0.38	0.374	0.374	0.374	0.362	0.362	0.355	0.355	0.326	0.314	0.314	0.314
YGR060W	0	0	0	0	0	0	0	0	0	0	0	0	0	0	0	0	0	0	0	0	0	0	0	0	0	0	0	0	0	0	0	0	0	0	0	0	0	0	0	0	0	0	0	0	0	0	0	0	0
YMR041C	0.005	0.005	0.005	0.005	0.005	0.005	0.005	0.005	0.005	0.005	0.005	0.005	0.005	0.005	0.005	0.005	0.005	0.005	0.005	0.005	0.005	0.005	0.005	0.005	0.005	0.005	0.005	0.005	0.005	0	0	0	0	0	0	0	0	0	0	0	0	0	0	0	0	0	0	0	0
YBL072C	0.102	0.102	0.102	0.102	0.095	0.089	0.084	0.084	0.079	0.073	0.068	0.062	0.062	0.062	0.062	0.062	0.062	0.062	0.062	0.062	0.062	0.062	0.056	0.049	0.049	0.043	0.043	0.043	0.043	0.043	0.043	0.043	0.043	0.018	0.018	0.005	0.005	0.005	0.005	0.005	0.005	0.005	0.005	0.005	0.005	0.005	0.005	0.005	0.005
YBR273C	0.06	0.06	0.06	0.073	0.084	0.084	0.084	0.084	0.084	0.084	0.084	0.09	0.09	0.09	0.09	0.096	0.096	0.109	0.128	0.128	0.14	0.14	0.145	0.145	0.145	0.145	0.151	0.192	0.192	0.204	0.204	0.209	0.209	0.215	0.215	0.215	0.215	0.215	0.215	0.215	0.222	0.222	0.222	0.222	0.222	0.222	0.228	0.228	0.228
YER026C	0.121	0.121	0.121	0.121	0.121	0.121	0.121	0.121	0.121	0.121	0.121	0.121	0.121	0.121	0.121	0.121	0.121	0.121	0.121	0.121	0.121	0.121	0.121	0.121	0.121	0.121	0.116	0.116	0.116	0.104	0.104	0.104	0.104	0.104	0.104	0.104	0.104	0.104	0.104	0.104	0.104	0.098	0.098	0.098	0.091	0.091	0.091	0.091	0.085
YIR001C	0.154	0.148	0.148	0.141	0.141	0.141	0.141	0.135	0.135	0.135	0.135	0.135	0.13	0.13	0.13	0.13	0.123	0.123	0.117	0.117	0.117	0.112	0.112	0.112	0.112	0.112	0.112	0.112	0.112	0.112	0.112	0.112	0.112	0.112	0.099	0.093	0.093	0.093	0.093	0.093	0.093	0.093	0.093	0.093	0.093	0.093	0.093	0.093	0.093
YOR036W	0.226	0.226	0.226	0.232	0.232	0.232	0.232	0.232	0.232	0.231	0.231	0.236	0.236	0.236	0.243	0.243	0.243	0.243	0.243	0.243	0.243	0.243	0.243	0.243	0.243	0.236	0.236	0.236	0.236	0.236	0.236	0.236	0.236	0.231	0.225	0.218	0.218	0.218	0.218	0.218	0.218	0.218	0.218	0.218	0.218	0.218	0.218	0.218	0.218
YHL033C	0.081	0.081	0.081	0.081	0.081	0.081	0.081	0.092	0.092	0.099	0.099	0.099	0.099	0.099	0.112	0.118	0.118	0.118	0.118	0.118	0.118	0.118	0.118	0.118	0.118	0.125	0.125	0.125	0.125	0.125	0.125	0.131	0.131	0.142	0.142	0.154	0.154	0.154	0.154	0.154	0.154	0.154	0.154	0.154	0.154	0.154	0.154	0.154	0.154
YBL082C	0.397	0.397	0.397	0.404	0.404	0.404	0.404	0.404	0.404	0.404	0.404	0.404	0.404	0.404	0.404	0.404	0.404	0.404	0.404	0.404	0.404	0.404	0.404	0.405	0.405	0.405	0.399	0.399	0.399	0.394	0.387	0.381	0.381	0.381	0.381	0.381	0.381	0.381	0.381	0.381	0.381	0.381	0.381	0.375	0.375	0.375	0.375	0.375	0.375
YDR083W	0.216	0.216	0.223	0.223	0.223	0.234	0.234	0.234	0.241	0.247	0.247	0.254	0.254	0.254	0.254	0.254	0.261	0.267	0.267	0.267	0.267	0.267	0.267	0.267	0.267	0.267	0.267	0.274	0.274	0.28	0.292	0.292	0.292	0.292	0.292	0.292	0.292	0.297	0.304	0.304	0.304	0.304	0.304	0.304	0.297	0.297	0.291	0.291	0.291
YHL028W	0.006	0.006	0.006	0.006	0.006	0.006	0.006	0.006	0.006	0.006	0.006	0.006	0.006	0.006	0.006	0.006	0.006	0.006	0.006	0.006	0.006	0.006	0.006	0.006	0.012	0.012	0.012	0.012	0.012	0.012	0.012	0.012	0.012	0.012	0.012	0.012	0.012	0.012	0.012	0.012	0.012	0.012	0.012	0.012	0.012	0.012	0.012	0.012	0.012
YJR040W	0.156	0.156	0.156	0.156	0.156	0.156	0.156	0.163	0.169	0.169	0.169	0.169	0.163	0.163	0.163	0.163	0.163	0.163	0.163	0.163	0.163	0.157	0.157	0.145	0.145	0.145	0.145	0.145	0.145	0.145	0.145	0.145	0.145	0.145	0.145	0.14	0.14	0.14	0.14	0.14	0.14	0.133	0.139	0.139	0.145	0.145	0.145	0.15	0.15
YOR104W	0.013	0.013	0.013	0.013	0.013	0.013	0.013	0.013	0.013	0.013	0.013	0.013	0.013	0.013	0.013	0.013	0.013	0.013	0.013	0.013	0.013	0.013	0.013	0.013	0.013	0.019	0.03	0.03	0.03	0.03	0.03	0.03	0.03	0.03	0.03	0.03	0.03	0.03	0.03	0.036	0.036	0.036	0.036	0.036	0.036	0.036	0.049	0.049	0.049
YDR177W	0.179	0.184	0.178	0.184	0.184	0.184	0.184	0.184	0.184	0.184	0.184	0.184	0.184	0.184	0.191	0.191	0.191	0.191	0.191	0.191	0.191	0.191	0.191	0.191	0.191	0.191	0.191	0.191	0.191	0.191	0.191	0.191	0.191	0.191	0.198	0.198	0.198	0.198	0.198	0.192	0.192	0.192	0.192	0.192	0.192	0.192	0.192	0.192	0.192
YCR083W	0.16	0.154	0.148	0.148	0.148	0.148	0.148	0.148	0.148	0.148	0.148	0.148	0.148	0.148	0.148	0.142	0.142	0.142	0.142	0.142	0.137	0.138	0.113	0.102	0.102	0.102	0.102	0.102	0.102	0.102	0.096	0.096	0.096	0.096	0.102	0.102	0.102	0.102	0.102	0.108	0.108	0.114	0.096	0.096	0.108	0.102	0.102	0.102	0.12
YDR081C	0.175	0.17	0.17	0.17	0.17	0.165	0.165	0.165	0.165	0.165	0.165	0.165	0.165	0.171	0.148	0.141	0.141	0.141	0.146	0.177	0.203	0.216	0.228	0.228	0.228	0.228	0.228	0.228	0.228	0.228	0.233	0.233	0.233	0.233	0.233	0.233	0.233	0.233	0.233	0.233	0.233	0.233	0.233	0.233	0.238	0.238	0.245	0.245	0.245
YER007C-A	0.066	0.066	0.066	0.066	0.06	0.067	0.067	0.073	0.073	0.073	0.073	0.08	0.08	0.08	0.08	0.08	0.08	0.085	0.085	0.085	0.085	0.085	0.091	0.097	0.097	0.091	0.091	0.091	0.091	0.098	0.11	0.129	0.122	0.129	0.129	0.135	0.135	0.135	0.135	0.135	0.135	0.135	0.135	0.135	0.135	0.135	0.134	0.134	0.141
YDL102W	0.068	0.068	0.074	0.074	0.074	0.074	0.074	0.074	0.081	0.109	0.146	0.146	0.146	0.146	0.146	0.146	0.146	0.146	0.146	0.146	0.14	0.14	0.14	0.14	0.14	0.14	0.151	0.173	0.173	0.18	0.18	0.186	0.186	0.193	0.193	0.206	0.23	0.235	0.235	0.235	0.242	0.242	0.242	0.235	0.235	0.235	0.235	0.235	0.235
YMR083W	0.072	0.072	0.072	0.072	0.072	0.072	0.072	0.072	0.066	0.066	0.066	0.035	0.035	0.035	0.035	0.035	0.029	0.029	0.029	0.029	0.029	0.029	0.029	0.029	0.029	0.029	0.029	0.029	0.029	0.029	0.029	0.029	0.029	0.018	0.018	0.018	0.018	0.018	0.018	0.012	0.012	0.012	0.012	0.012	0.012	0.012	0.006	0	0
YOR210W	0.155	0.155	0.155	0.155	0.155	0.155	0.155	0.155	0.155	0.155	0.155	0.155	0.155	0.155	0.155	0.155	0.155	0.155	0.155	0.155	0.155	0.155	0.155	0.155	0.155	0.148	0.143	0.143	0.138	0.138	0.138	0.138	0.132	0.132	0.132	0.132	0.126	0.119	0.119	0.114	0.108	0.102	0.102	0.102	0.102	0.102	0.102	0.097	0.084
YPL115C	0.21	0.216	0.216	0.216	0.216	0.216	0.223	0.229	0.241	0.241	0.241	0.241	0.241	0.276	0.27	0.27	0.294	0.294	0.294	0.294	0.307	0.307	0.307	0.307	0.307	0.307	0.307	0.307	0.313	0.313	0.326	0.351	0.351	0.356	0.356	0.356	0.356	0.356	0.35	0.35	0.35	0.344	0.344	0.344	0.344	0.344	0.344	0.344	0.344
YDL184C	0.145	0.145	0.145	0.145	0.14	0.133	0.133	0.133	0.14	0.14	0.14	0.14	0.14	0.14	0.14	0.14	0.14	0.14	0.14	0.14	0.14	0.14	0.134	0.134	0.134	0.134	0.134	0.134	0.134	0.134	0.134	0.134	0.134	0.134	0.134	0.134	0.134	0.134	0.134	0.134	0.134	0.134	0.134	0.134	0.134	0.134	0.134	0.096	0.096
YOR171C	0.199	0.199	0.193	0.193	0.193	0.199	0.199	0.199	0.199	0.199	0.199	0.199	0.199	0.211	0.211	0.211	0.211	0.211	0.211	0.211	0.211	0.211	0.211	0.211	0.211	0.211	0.211	0.211	0.211	0.217	0.217	0.217	0.217	0.217	0.217	0.217	0.224	0.224	0.224	0.224	0.224	0.224	0.224	0.224	0.224	0.224	0.224	0.224	0.224
YGL018C	0.057	0.057	0.057	0.057	0.057	0.033	0.047	0.065	0.077	0.077	0.077	0.084	0.102	0.102	0.102	0.108	0.108	0.108	0.114	0.114	0.127	0.127	0.127	0.127	0.127	0.127	0.127	0.133	0.133	0.133	0.133	0.133	0.133	0.133	0.128	0.134	0.134	0.134	0.14	0.145	0.151	0.206	0.212	0.253	0.253	0.259	0.259	0.265	0.272
YLL060C	0.226	0.226	0.226	0.226	0.22	0.22	0.22	0.22	0.22	0.213	0.213	0.213	0.213	0.213	0.213	0.213	0.213	0.213	0.213	0.213	0.219	0.219	0.219	0.226	0.226	0.232	0.232	0.232	0.232	0.232	0.232	0.232	0.219	0.219	0.212	0.212	0.212	0.194	0.195	0.22	0.208	0.208	0.208	0.208	0.196	0.196	0.196	0.196	0.196
YIL022W	0.127	0.127	0.127	0.127	0.127	0.127	0.127	0.127	0.127	0.127	0.127	0.121	0.121	0.121	0.121	0.121	0.121	0.121	0.121	0.121	0.121	0.121	0.121	0.121	0.121	0.121	0.121	0.121	0.121	0.121	0.121	0.121	0.121	0.121	0.121	0.121	0.121	0.121	0.121	0.121	0.121	0.121	0.121	0.121	0.121	0.121	0.121	0.121	0.121
YDR460W	0.102	0.102	0.102	0.114	0.127	0.127	0.127	0.127	0.127	0.127	0.127	0.127	0.127	0.116	0.122	0.122	0.122	0.122	0.122	0.145	0.145	0.158	0.158	0.164	0.164	0.176	0.176	0.183	0.202	0.202	0.202	0.202	0.202	0.202	0.202	0.202	0.202	0.202	0.218	0.247	0.271	0.271	0.276	0.276	0.276	0.276	0.281	0.281	0.281
YOR020C	0.152	0.152	0.152	0.152	0.152	0.159	0.159	0.166	0.166	0.166	0.166	0.166	0.166	0.159	0.159	0.159	0.159	0.159	0.159	0.159	0.159	0.159	0.159	0.166	0.166	0.166	0.166	0.166	0.166	0.153	0.153	0.153	0.147	0.147	0.147	0.147	0.147	0.147	0.147	0.147	0.141	0.141	0.141	0.141	0.147	0.147	0.147	0.147	0.147
YFL034C-A	0.077	0.072	0.072	0.072	0.072	0.072	0.072	0.072	0.072	0.029	0.029	0.041	0.047	0.047	0.047	0.041	0.041	0.041	0.041	0.046	0.046	0.052	0.052	0.052	0.052	0.052	0.052	0.052	0.047	0.047	0.047	0.047	0.047	0.053	0.052	0.071	0.071	0.071	0.071	0.071	0.077	0.077	0.083	0.088	0.088	0.088	0.088	0.088	0.088
YKR099W	0.191	0.168	0.168	0.168	0.168	0.168	0.163	0.163	0.156	0.156	0.156	0.156	0.156	0.156	0.156	0.144	0.144	0.144	0.144	0.138	0.138	0.096	0.096	0.089	0.089	0.089	0.089	0.089	0.089	0.089	0.089	0.089	0.089	0.089	0.089	0.089	0.089	0.077	0.067	0.046	0.046	0.046	0.052	0.052	0.052	0.052	0.052	0.07	0.07
YBL022C	0.255	0.255	0.243	0.243	0.225	0.22	0.216	0.216	0.228	0.228	0.234	0.234	0.234	0.248	0.248	0.255	0.255	0.255	0.255	0.255	0.255	0.255	0.255	0.255	0.262	0.267	0.262	0.262	0.256	0.256	0.263	0.263	0.256	0.236	0.236	0.236	0.236	0.231	0.225	0.225	0.206	0.206	0.206	0.206	0.17	0.175	0.186	0.186	0.193
YHL018W	0.091	0.086	0.086	0.086	0.081	0.081	0.069	0.062	0.062	0.062	0.062	0.062	0.03	0.025	0.025	0.025	0.025	0.025	0.025	0.025	0.032	0.067	0.073	0.073	0.073	0.073	0.073	0.073	0.073	0.073	0.073	0.073	0.096	0.096	0.096	0.096	0.096	0.096	0.096	0.096	0.089	0.089	0.095	0.095	0.095	0.113	0.113	0.113	0.118
YNL261W	0.241	0.247	0.247	0.247	0.247	0.247	0.247	0.247	0.247	0.247	0.247	0.247	0.247	0.247	0.253	0.253	0.26	0.26	0.26	0.26	0.26	0.26	0.26	0.26	0.26	0.265	0.271	0.271	0.271	0.271	0.271	0.271	0.271	0.271	0.271	0.271	0.271	0.271	0.271	0.271	0.271	0.271	0.271	0.271	0.271	0.276	0.276	0.276	0.271
YOR281C	0.189	0.189	0.189	0.189	0.189	0.194	0.194	0.212	0.212	0.212	0.212	0.212	0.212	0.212	0.212	0.219	0.219	0.219	0.219	0.219	0.219	0.219	0.219	0.219	0.219	0.219	0.219	0.219	0.219	0.219	0.219	0.219	0.219	0.225	0.225	0.225	0.225	0.225	0.225	0.225	0.225	0.225	0.225	0.225	0.225	0.225	0.225	0.218	0.218
YDL072C	0	0	0	0	0	0	0	0	0	0	0	0	0	0	0	0	0	0	0	0	0	0	0	0	0	0	0	0	0.006	0.006	0.006	0.006	0.006	0.006	0.006	0.006	0.006	0.006	0.006	0.006	0.048	0.048	0.048	0.048	0.048	0.06	0.06	0.06	0.06
YHR172W	0.017	0.017	0.017	0.017	0.017	0.017	0.017	0.017	0.017	0.017	0.017	0.017	0.017	0.017	0.017	0.017	0.017	0.017	0.022	0.022	0.022	0.022	0.022	0.035	0.035	0.035	0.035	0.035	0.035	0.035	0.035	0.035	0.053	0.06	0.06	0.06	0.06	0.06	0.06	0.072	0.077	0.077	0.077	0.077	0.077	0.077	0.077	0.077	0.077
YDR422C	0.186	0.186	0.186	0.199	0.199	0.224	0.224	0.234	0.234	0.234	0.246	0.246	0.307	0.307	0.301	0.301	0.301	0.301	0.301	0.301	0.301	0.301	0.301	0.301	0.301	0.301	0.301	0.301	0.301	0.301	0.301	0.301	0.301	0.301	0.301	0.301	0.301	0.301	0.301	0.301	0.301	0.301	0.294	0.294	0.289	0.289	0.289	0.289	0.289
YJL065C	0.195	0.201	0.194	0.22	0.22	0.22	0.22	0.227	0.218	0.218	0.218	0.218	0.242	0.236	0.236	0.236	0.236	0.236	0.236	0.249	0.249	0.243	0.243	0.249	0.243	0.243	0.243	0.243	0.243	0.237	0.237	0.237	0.237	0.237	0.237	0.237	0.237	0.237	0.237	0.237	0.237	0.231	0.231	0.218	0.211	0.231	0.251	0.264	0.269
YDR281C	0.214	0.207	0.207	0.207	0.207	0.207	0.207	0.214	0.214	0.214	0.214	0.207	0.207	0.207	0.207	0.202	0.197	0.197	0.197	0.19	0.19	0.19	0.19	0.183	0.165	0.165	0.165	0.165	0.165	0.165	0.165	0.165	0.152	0.135	0.135	0.135	0.135	0.135	0.128	0.128	0.128	0.111	0.099	0.099	0.099	0.099	0.099	0.099	0.099
YFL009W	0.19	0.19	0.197	0.197	0.197	0.197	0.197	0.197	0.203	0.203	0.203	0.203	0.203	0.203	0.203	0.203	0.203	0.203	0.203	0.203	0.203	0.208	0.215	0.215	0.215	0.215	0.215	0.215	0.215	0.215	0.222	0.222	0.222	0.222	0.222	0.222	0.222	0.228	0.228	0.245	0.245	0.245	0.24	0.24	0.24	0.24	0.24	0.24	0.24
YMR308C	0.107	0.107	0.114	0.114	0.114	0.114	0.114	0.114	0.126	0.131	0.131	0.131	0.131	0.131	0.131	0.131	0.131	0.131	0.131	0.131	0.131	0.124	0.124	0.124	0.131	0.131	0.131	0.131	0.131	0.131	0.131	0.131	0.131	0.131	0.131	0.131	0.131	0.131	0.131	0.131	0.131	0.131	0.131	0.131	0.131	0.124	0.124	0.124	0.124
YOL022C	0.086	0.086	0.086	0.086	0.086	0.08	0.08	0.08	0.08	0.08	0.073	0.073	0.073	0.067	0.067	0.06	0.06	0.06	0.06	0.06	0.06	0.054	0.054	0.054	0.049	0.056	0.068	0.068	0.068	0.068	0.068	0.068	0.068	0.068	0.068	0.068	0.074	0.074	0.074	0.074	0.074	0.074	0.074	0.067	0.067	0.067	0.06	0.06	0.06
YLR410W	0.082	0.082	0.088	0.088	0.088	0.088	0.088	0.088	0.095	0.101	0.106	0.106	0.106	0.106	0.106	0.106	0.106	0.106	0.106	0.106	0.106	0.106	0.106	0.106	0.112	0.112	0.118	0.118	0.118	0.118	0.118	0.118	0.118	0.118	0.118	0.118	0.118	0.118	0.118	0.118	0.118	0.118	0.118	0.118	0.118	0.118	0.118	0.118	0.118
YDR503C	0.051	0.051	0.051	0.051	0.063	0.063	0.063	0.063	0.058	0.058	0.058	0.058	0.058	0.058	0.058	0.058	0.058	0.058	0.051	0.057	0.057	0.057	0.062	0.062	0.062	0.062	0.062	0.062	0.062	0.062	0.068	0.086	0.091	0.097	0.103	0.109	0.109	0.109	0.109	0.109	0.115	0.12	0.133	0.133	0.14	0.14	0.14	0.14	0.14
YGR159C	0.264	0.264	0.263	0.268	0.285	0.285	0.285	0.285	0.285	0.285	0.285	0.285	0.285	0.285	0.279	0.279	0.279	0.279	0.262	0.262	0.262	0.256	0.256	0.263	0.263	0.263	0.268	0.268	0.268	0.268	0.274	0.274	0.274	0.274	0.274	0.274	0.274	0.274	0.274	0.274	0.274	0.274	0.274	0.274	0.274	0.274	0.274	0.261	0.261
YFR049W	0.13	0.13	0.13	0.13	0.124	0.124	0.124	0.119	0.119	0.119	0.132	0.132	0.133	0.127	0.127	0.127	0.127	0.121	0.121	0.121	0.128	0.128	0.128	0.128	0.128	0.128	0.128	0.128	0.122	0.122	0.122	0.122	0.122	0.135	0.135	0.135	0.135	0.135	0.129	0.129	0.123	0.123	0.123	0.123	0.123	0.123	0.123	0.123	0.13
YDR213W	0.15	0.15	0.145	0.145	0.145	0.145	0.145	0.145	0.145	0.145	0.145	0.145	0.145	0.15	0.15	0.15	0.15	0.15	0.15	0.15	0.15	0.15	0.14	0.117	0.123	0.123	0.123	0.123	0.117	0.117	0.117	0.117	0.117	0.117	0.117	0.117	0.117	0.117	0.117	0.117	0.117	0.117	0.117	0.098	0.098	0.109	0.109	0.109	0.109
YKL193C	0.174	0.168	0.168	0.168	0.168	0.168	0.168	0.163	0.174	0.174	0.175	0.175	0.175	0.175	0.164	0.164	0.164	0.158	0.158	0.158	0.158	0.158	0.158	0.158	0.158	0.164	0.164	0.17	0.164	0.164	0.164	0.164	0.145	0.145	0.139	0.144	0.144	0.144	0.144	0.155	0.167	0.167	0.18	0.18	0.18	0.174	0.194	0.182	0.182
YMR145C	0	0	0	0	0	0	0	0	0	0	0	0	0	0	0	0	0	0	0	0	0	0	0	0	0	0	0	0	0	0	0	0	0	0	0	0	0	0	0	0	0	0	0	0	0	0	0	0	0
YJL139C	0.139	0.132	0.132	0.132	0.132	0.132	0.132	0.132	0.132	0.144	0.144	0.144	0.157	0.157	0.15	0.15	0.15	0.15	0.15	0.15	0.15	0.15	0.15	0.15	0.144	0.144	0.144	0.124	0.124	0.119	0.119	0.119	0.114	0.114	0.108	0.108	0.115	0.108	0.108	0.108	0.108	0.108	0.102	0.102	0.102	0.102	0.102	0.089	0.089
YMR296C	0.17	0.17	0.17	0.128	0.128	0.116	0.116	0.116	0.116	0.116	0.116	0.116	0.079	0.079	0.079	0.079	0.079	0.079	0.079	0.079	0.073	0.073	0.073	0.073	0.073	0.073	0.073	0.073	0.049	0.049	0.043	0.043	0.043	0.043	0.043	0.043	0.043	0.029	0.029	0.018	0.018	0.018	0.018	0.018	0.018	0.012	0.012	0.012	0.012
YER042W	0.192	0.192	0.186	0.173	0.163	0.157	0.157	0.157	0.157	0.17	0.194	0.194	0.194	0.194	0.194	0.2	0.2	0.2	0.2	0.2	0.2	0.2	0.205	0.205	0.205	0.199	0.199	0.199	0.199	0.205	0.205	0.205	0.205	0.205	0.21	0.21	0.21	0.21	0.204	0.199	0.199	0.199	0.199	0.199	0.199	0.199	0.199	0.199	0.199
YNL146W	0.164	0.164	0.164	0.164	0.17	0.17	0.17	0.19	0.19	0.19	0.195	0.201	0.201	0.201	0.201	0.201	0.201	0.201	0.201	0.201	0.201	0.201	0.201	0.201	0.201	0.201	0.201	0.207	0.207	0.213	0.213	0.213	0.213	0.22	0.22	0.22	0.214	0.214	0.214	0.214	0.214	0.214	0.214	0.214	0.221	0.221	0.221	0.221	0.221
YLR057W	0.119	0.126	0.126	0.132	0.132	0.126	0.126	0.126	0.126	0.126	0.127	0.127	0.127	0.127	0.127	0.127	0.127	0.127	0.127	0.127	0.127	0.127	0.127	0.127	0.12	0.12	0.12	0.12	0.12	0.12	0.115	0.109	0.109	0.109	0.109	0.109	0.109	0.109	0.109	0.109	0.109	0.109	0.103	0.098	0.098	0.098	0.098	0.098	0.098
YHR114W	0.214	0.214	0.221	0.221	0.215	0.215	0.222	0.222	0.215	0.215	0.215	0.209	0.209	0.214	0.203	0.203	0.197	0.197	0.197	0.202	0.213	0.219	0.242	0.231	0.231	0.231	0.231	0.228	0.228	0.228	0.233	0.233	0.238	0.238	0.238	0.238	0.238	0.238	0.238	0.245	0.236	0.242	0.247	0.247	0.247	0.247	0.247	0.241	0.234
YKL185W	0.006	0.006	0.006	0	0	0	0	0	0	0	0	0	0	0	0	0	0	0	0	0	0	0	0	0	0	0	0	0	0	0	0	0	0	0	0	0	0	0	0	0	0	0	0	0	0	0	0	0	0
YDL168W	0.092	0.122	0.122	0.122	0.122	0.135	0.147	0.147	0.153	0.165	0.165	0.165	0.165	0.165	0.184	0.19	0.19	0.19	0.19	0.197	0.197	0.197	0.197	0.197	0.197	0.202	0.208	0.208	0.208	0.208	0.208	0.208	0.208	0.208	0.208	0.208	0.208	0.208	0.208	0.208	0.208	0.208	0.208	0.208	0.208	0.215	0.215	0.234	0.234
YJL033W	0.218	0.218	0.218	0.225	0.225	0.225	0.225	0.225	0.225	0.225	0.225	0.225	0.225	0.219	0.219	0.212	0.212	0.212	0.212	0.212	0.213	0.213	0.207	0.207	0.201	0.207	0.201	0.201	0.201	0.201	0.201	0.201	0.201	0.201	0.201	0.201	0.201	0.201	0.201	0.201	0.201	0.201	0.201	0.201	0.201	0.201	0.201	0.201	0.194
YAL047C	0.235	0.235	0.235	0.235	0.235	0.235	0.235	0.235	0.235	0.235	0.235	0.242	0.242	0.235	0.235	0.224	0.207	0.19	0.19	0.19	0.178	0.178	0.178	0.177	0.177	0.177	0.177	0.177	0.177	0.177	0.177	0.177	0.177	0.172	0.172	0.178	0.184	0.16	0.171	0.171	0.177	0.177	0.177	0.165	0.171	0.171	0.171	0.172	0.172
YNL169C	0.176	0.176	0.189	0.201	0.201	0.201	0.206	0.206	0.206	0.206	0.206	0.211	0.211	0.211	0.211	0.211	0.206	0.206	0.206	0.206	0.206	0.206	0.206	0.206	0.206	0.206	0.206	0.206	0.212	0.212	0.212	0.212	0.219	0.219	0.219	0.219	0.219	0.219	0.219	0.219	0.219	0.219	0.219	0.219	0.219	0.226	0.226	0.226	0.226
YGL153W	0.092	0.092	0.092	0.092	0.092	0.104	0.104	0.104	0.11	0.104	0.104	0.104	0.111	0.129	0.13	0.13	0.13	0.153	0.183	0.183	0.183	0.183	0.183	0.183	0.221	0.214	0.214	0.214	0.226	0.232	0.232	0.244	0.244	0.244	0.244	0.251	0.251	0.251	0.263	0.263	0.269	0.269	0.269	0.269	0.276	0.276	0.287	0.287	0.294
YIL039W	0.207	0.207	0.207	0.207	0.207	0.207	0.201	0.201	0.201	0.189	0.194	0.2	0.2	0.2	0.2	0.2	0.2	0.2	0.2	0.2	0.2	0.2	0.189	0.183	0.171	0.165	0.171	0.183	0.19	0.201	0.201	0.201	0.201	0.201	0.201	0.201	0.201	0.201	0.201	0.201	0.201	0.194	0.194	0.194	0.194	0.182	0.182	0.175	0.175
YOL067C	0.192	0.198	0.198	0.198	0.198	0.216	0.222	0.222	0.222	0.222	0.222	0.222	0.222	0.222	0.222	0.227	0.227	0.227	0.227	0.227	0.227	0.227	0.227	0.233	0.198	0.204	0.226	0.226	0.226	0.226	0.226	0.226	0.226	0.25	0.261	0.261	0.261	0.261	0.261	0.261	0.268	0.273	0.273	0.273	0.268	0.268	0.268	0.268	0.268
YOL092W	0.095	0.123	0.123	0.123	0.123	0.123	0.123	0.123	0.123	0.123	0.123	0.13	0.142	0.142	0.142	0.142	0.142	0.142	0.142	0.142	0.142	0.142	0.142	0.143	0.155	0.155	0.173	0.173	0.18	0.18	0.18	0.18	0.18	0.18	0.18	0.18	0.18	0.18	0.185	0.185	0.18	0.18	0.18	0.18	0.18	0.18	0.18	0.18	0.18
YKR055W	0.225	0.225	0.225	0.225	0.243	0.256	0.268	0.274	0.274	0.274	0.274	0.274	0.274	0.274	0.274	0.274	0.274	0.274	0.286	0.293	0.298	0.318	0.318	0.318	0.318	0.318	0.318	0.318	0.318	0.318	0.318	0.318	0.318	0.318	0.318	0.318	0.318	0.318	0.318	0.318	0.318	0.318	0.325	0.325	0.325	0.325	0.325	0.325	0.325
YCL045C	0.131	0.131	0.15	0.15	0.15	0.15	0.15	0.15	0.15	0.156	0.156	0.162	0.162	0.167	0.173	0.173	0.173	0.173	0.173	0.173	0.173	0.18	0.18	0.18	0.18	0.18	0.18	0.18	0.18	0.18	0.18	0.18	0.18	0.18	0.174	0.181	0.181	0.193	0.199	0.199	0.199	0.199	0.199	0.199	0.199	0.199	0.199	0.199	0.199
YDR108W	0.154	0.154	0.154	0.154	0.154	0.154	0.154	0.154	0.154	0.154	0.154	0.154	0.154	0.154	0.161	0.161	0.155	0.155	0.155	0.155	0.155	0.155	0.155	0.155	0.155	0.155	0.155	0.155	0.155	0.155	0.155	0.155	0.155	0.162	0.162	0.162	0.162	0.162	0.168	0.168	0.168	0.168	0.168	0.168	0.163	0.157	0.151	0.158	0.158
YLL015W	0.109	0.109	0.109	0.109	0.109	0.109	0.109	0.097	0.097	0.097	0.097	0.097	0.097	0.102	0.102	0.102	0.102	0.102	0.102	0.096	0.096	0.096	0.096	0.089	0.084	0.084	0.084	0.084	0.09	0.097	0.097	0.116	0.116	0.116	0.122	0.129	0.129	0.129	0.129	0.129	0.129	0.135	0.141	0.141	0.141	0.141	0.141	0.141	0.159
YDR270W	0.193	0.193	0.193	0.193	0.193	0.193	0.186	0.186	0.181	0.181	0.175	0.169	0.169	0.169	0.169	0.169	0.169	0.169	0.175	0.175	0.175	0.175	0.175	0.175	0.175	0.175	0.175	0.175	0.175	0.175	0.182	0.182	0.17	0.165	0.165	0.171	0.152	0.152	0.152	0.152	0.152	0.158	0.17	0.17	0.17	0.17	0.17	0.17	0.17
YDL235C	0.118	0.118	0.118	0.118	0.118	0.118	0.118	0.118	0.118	0.124	0.131	0.131	0.137	0.137	0.137	0.137	0.137	0.137	0.137	0.143	0.143	0.143	0.162	0.172	0.179	0.179	0.179	0.179	0.179	0.179	0.179	0.179	0.179	0.179	0.179	0.179	0.179	0.179	0.179	0.179	0.179	0.179	0.179	0.179	0.179	0.179	0.179	0.179	0.179
YGL044C	0.152	0.145	0.145	0.152	0.152	0.152	0.169	0.18	0.187	0.194	0.206	0.212	0.212	0.212	0.212	0.212	0.212	0.212	0.212	0.212	0.205	0.205	0.205	0.205	0.205	0.205	0.205	0.205	0.205	0.205	0.205	0.205	0.205	0.205	0.205	0.205	0.211	0.211	0.211	0.211	0.211	0.211	0.211	0.211	0.211	0.211	0.211	0.211	0.211
YPL169C	0.189	0.189	0.189	0.194	0.194	0.194	0.194	0.194	0.194	0.201	0.201	0.201	0.201	0.201	0.201	0.201	0.201	0.201	0.201	0.201	0.201	0.206	0.201	0.201	0.201	0.201	0.201	0.201	0.201	0.201	0.201	0.201	0.201	0.201	0.201	0.201	0.201	0.201	0.201	0.201	0.201	0.201	0.201	0.201	0.194	0.194	0.194	0.194	0.182
YGL210W	0.172	0.172	0.172	0.172	0.172	0.179	0.185	0.191	0.209	0.209	0.221	0.221	0.221	0.221	0.227	0.234	0.245	0.245	0.252	0.252	0.258	0.258	0.258	0.258	0.263	0.263	0.27	0.27	0.27	0.27	0.27	0.27	0.27	0.276	0.276	0.276	0.276	0.276	0.276	0.276	0.276	0.276	0.276	0.276	0.276	0.276	0.271	0.277	0.309
YOR373W	0.203	0.203	0.203	0.203	0.203	0.203	0.203	0.203	0.203	0.203	0.196	0.196	0.196	0.196	0.196	0.196	0.196	0.196	0.196	0.196	0.196	0.196	0.196	0.19	0.19	0.19	0.19	0.189	0.176	0.176	0.158	0.147	0.141	0.134	0.128	0.122	0.122	0.122	0.122	0.122	0.122	0.122	0.122	0.128	0.128	0.128	0.128	0.091	0.091
YDR076W	0.18	0.18	0.186	0.186	0.186	0.192	0.192	0.197	0.197	0.197	0.178	0.184	0.191	0.191	0.191	0.191	0.197	0.197	0.197	0.197	0.197	0.197	0.197	0.197	0.203	0.203	0.203	0.21	0.21	0.21	0.21	0.21	0.21	0.222	0.228	0.228	0.228	0.228	0.228	0.228	0.228	0.228	0.228	0.228	0.228	0.228	0.228	0.24	0.24
YIL115C	0.216	0.216	0.216	0.216	0.217	0.205	0.224	0.23	0.235	0.235	0.235	0.235	0.235	0.235	0.235	0.235	0.235	0.235	0.235	0.235	0.241	0.252	0.252	0.252	0.252	0.252	0.252	0.252	0.252	0.252	0.252	0.252	0.252	0.252	0.252	0.252	0.252	0.252	0.252	0.252	0.252	0.252	0.252	0.252	0.245	0.245	0.245	0.245	0.239
YJR076C	0.082	0.082	0.082	0.082	0.082	0.082	0.082	0.082	0.075	0.075	0.075	0.075	0.075	0.075	0.075	0.075	0.075	0.075	0.075	0.075	0.075	0.075	0.075	0.075	0.075	0.075	0.075	0.075	0.075	0.075	0.075	0.075	0.075	0.07	0.07	0.07	0.07	0.07	0.07	0.07	0.07	0.064	0.058	0.058	0.058	0.058	0.058	0.058	0.058
YGR279C	0.039	0.039	0.039	0.039	0.039	0.039	0.039	0.039	0.039	0.039	0.033	0.033	0.033	0.033	0.033	0.033	0.026	0.026	0.026	0.026	0.026	0.026	0.026	0.026	0.026	0.026	0.026	0.026	0.026	0.026	0.026	0.026	0.026	0.026	0.026	0.026	0.026	0.026	0.026	0.026	0.026	0.026	0.019	0.019	0.019	0.019	0.019	0.019	0.019
YHR061C	0.175	0.175	0.175	0.175	0.175	0.175	0.175	0.175	0.175	0.175	0.175	0.165	0.165	0.165	0.165	0.165	0.165	0.165	0.165	0.165	0.165	0.165	0.165	0.165	0.165	0.165	0.165	0.165	0.165	0.135	0.135	0.135	0.135	0.129	0.129	0.129	0.129	0.129	0.129	0.129	0.129	0.129	0.129	0.129	0.129	0.129	0.129	0.122	0.122
YCL033C	0.058	0.044	0.044	0.032	0.032	0.032	0.032	0.032	0.049	0.062	0.062	0.062	0.062	0.062	0.062	0.069	0.087	0.093	0.105	0.105	0.112	0.137	0.15	0.172	0.172	0.191	0.191	0.191	0.191	0.191	0.191	0.209	0.209	0.209	0.232	0.232	0.276	0.276	0.276	0.281	0.281	0.286	0.286	0.286	0.326	0.326	0.326	0.332	0.332
YDR205W	0.133	0.133	0.133	0.132	0.121	0.102	0.102	0.102	0.109	0.109	0.109	0.109	0.109	0.109	0.08	0.08	0.08	0.08	0.08	0.081	0.081	0.081	0.081	0.081	0.081	0.081	0.081	0.069	0.069	0.069	0.069	0.069	0.069	0.069	0.069	0.069	0.069	0.063	0.07	0.075	0.075	0.075	0.075	0.075	0.075	0.075	0.075	0.075	0.075
YDR200C	0.073	0.056	0.043	0.043	0.043	0.043	0.03	0.03	0.043	0.049	0.049	0.049	0.049	0.069	0.069	0.069	0.069	0.069	0.069	0.075	0.075	0.075	0.075	0.082	0.093	0.106	0.106	0.106	0.113	0.113	0.118	0.118	0.118	0.118	0.112	0.112	0.112	0.144	0.144	0.144	0.144	0.144	0.144	0.138	0.15	0.15	0.15	0.15	0.15
YOL100W	0.047	0.06	0.067	0.091	0.091	0.091	0.097	0.097	0.097	0.102	0.116	0.116	0.121	0.121	0.121	0.121	0.128	0.128	0.14	0.14	0.14	0.14	0.14	0.146	0.151	0.151	0.151	0.151	0.151	0.151	0.151	0.151	0.151	0.157	0.157	0.157	0.157	0.157	0.157	0.157	0.157	0.164	0.169	0.169	0.186	0.199	0.199	0.199	0.204
YLR099C	0.115	0.109	0.109	0.109	0.133	0.145	0.151	0.157	0.157	0.157	0.157	0.157	0.157	0.157	0.164	0.164	0.164	0.164	0.164	0.164	0.164	0.164	0.164	0.164	0.158	0.158	0.158	0.158	0.158	0.158	0.158	0.158	0.158	0.158	0.158	0.165	0.165	0.165	0.165	0.165	0.165	0.165	0.165	0.165	0.165	0.165	0.165	0.165	0.165
YOR176W	0.036	0.036	0.036	0.036	0.03	0.03	0.03	0.03	0.024	0.024	0.024	0.024	0.024	0.03	0.037	0.03	0.03	0.03	0.03	0.03	0.03	0.036	0.036	0.036	0.036	0.036	0.036	0.036	0.036	0.036	0.049	0.049	0.049	0.054	0.054	0.054	0.054	0.054	0.054	0.054	0.054	0.079	0.09	0.116	0.116	0.116	0.116	0.135	0.135
YHR001W-A	0.054	0.054	0.054	0.061	0.061	0.061	0.061	0.072	0.072	0.079	0.079	0.084	0.084	0.084	0.084	0.077	0.071	0.076	0.071	0.076	0.118	0.118	0.118	0.118	0.118	0.118	0.118	0.118	0.118	0.118	0.124	0.156	0.156	0.174	0.174	0.168	0.162	0.156	0.168	0.168	0.168	0.168	0.168	0.168	0.168	0.168	0.163	0.163	0.168
YGR174C	0.043	0.043	0.043	0.036	0.035	0.029	0.029	0.029	0.029	0.029	0.023	0.023	0.023	0.023	0.023	0.023	0.029	0.029	0.029	0.029	0.022	0.022	0.022	0.022	0.022	0.022	0.022	0.029	0.029	0.029	0.034	0.034	0.034	0.034	0.034	0.046	0.052	0.052	0.052	0.052	0.052	0.052	0.052	0.052	0.052	0.052	0.058	0.058	0.058
YGL147C	0.051	0.058	0.058	0.058	0.058	0.058	0.058	0.058	0.052	0.052	0.052	0.052	0.052	0.052	0.052	0.052	0.052	0.052	0.052	0.052	0.052	0.052	0.052	0.041	0.041	0.041	0.041	0.041	0.041	0.041	0.041	0.041	0.041	0.041	0.035	0.035	0.035	0.035	0.035	0.035	0.042	0.042	0.042	0.042	0.042	0.042	0.042	0.042	0.042
YDR011W	0.012	0.012	0.018	0.025	0.025	0.032	0.032	0.032	0.032	0.032	0.032	0.032	0.032	0.032	0.032	0.032	0.032	0.032	0.032	0.026	0.026	0.026	0.026	0.019	0.019	0.019	0.019	0.019	0.019	0.019	0.019	0.019	0.019	0.026	0.026	0.026	0.026	0.026	0.026	0.033	0.033	0.033	0.033	0.033	0.033	0.033	0.033	0.033	0.033
YHR081W	0.094	0.094	0.094	0.094	0.094	0.094	0.094	0.088	0.088	0.088	0.088	0.088	0.088	0.088	0.088	0.088	0.082	0.082	0.082	0.082	0.082	0.071	0.071	0.071	0.071	0.071	0.071	0.065	0.059	0.059	0.059	0.059	0.047	0.042	0.042	0.042	0.042	0.042	0.042	0.042	0.036	0.036	0.029	0.024	0.024	0.024	0.024	0.024	0.024
YMR182C	0.005	0.005	0.005	0.005	0.005	0.005	0.005	0.005	0.005	0.005	0.005	0.005	0.005	0.005	0.012	0.012	0.012	0.012	0.012	0.012	0.012	0.012	0.012	0.012	0.012	0.012	0.012	0.012	0.012	0.012	0.012	0.012	0.012	0.012	0.012	0.012	0.012	0.012	0.012	0.012	0.012	0.012	0.012	0.012	0.012	0.012	0.012	0.012	0.012
YOR290C	0.141	0.141	0.141	0.141	0.141	0.146	0.152	0.152	0.152	0.152	0.152	0.152	0.158	0.158	0.17	0.17	0.17	0.17	0.17	0.17	0.17	0.17	0.17	0.17	0.17	0.17	0.17	0.17	0.17	0.17	0.17	0.17	0.17	0.176	0.176	0.176	0.176	0.176	0.176	0.176	0.176	0.176	0.176	0.176	0.176	0.176	0.176	0.176	0.176
YOR079C	0.131	0.125	0.125	0.105	0.088	0.088	0.088	0.093	0.111	0.117	0.117	0.117	0.117	0.135	0.135	0.135	0.135	0.135	0.141	0.141	0.146	0.146	0.146	0.146	0.152	0.159	0.159	0.159	0.159	0.159	0.159	0.152	0.152	0.152	0.152	0.152	0.152	0.152	0.152	0.152	0.152	0.146	0.146	0.14	0.14	0.14	0.14	0.14	0.14
YKL001C	0.115	0.115	0.115	0.115	0.115	0.115	0.115	0.115	0.115	0.115	0.115	0.115	0.115	0.115	0.115	0.115	0.115	0.115	0.115	0.115	0.115	0.115	0.115	0.115	0.115	0.115	0.115	0.115	0.115	0.109	0.109	0.109	0.109	0.109	0.109	0.109	0.115	0.115	0.115	0.115	0.115	0.115	0.115	0.115	0.115	0.115	0.115	0.109	0.109
YML126C	0.155	0.155	0.155	0.155	0.155	0.155	0.155	0.155	0.162	0.162	0.162	0.149	0.149	0.149	0.149	0.149	0.149	0.155	0.155	0.155	0.162	0.162	0.162	0.162	0.162	0.168	0.173	0.173	0.173	0.173	0.173	0.173	0.167	0.167	0.167	0.167	0.167	0.167	0.172	0.184	0.195	0.195	0.201	0.201	0.194	0.188	0.188	0.182	0.182
YJL144W	0.16	0.159	0.171	0.177	0.177	0.177	0.177	0.177	0.177	0.172	0.172	0.172	0.172	0.172	0.172	0.172	0.172	0.172	0.172	0.172	0.172	0.172	0.172	0.178	0.178	0.178	0.172	0.172	0.161	0.155	0.161	0.166	0.166	0.154	0.154	0.154	0.171	0.178	0.191	0.191	0.191	0.191	0.191	0.217	0.253	0.253	0.253	0.253	0.253
YHR025W	0.149	0.149	0.149	0.156	0.156	0.156	0.156	0.156	0.163	0.169	0.164	0.164	0.158	0.164	0.169	0.169	0.169	0.169	0.169	0.169	0.169	0.169	0.169	0.169	0.169	0.169	0.169	0.169	0.169	0.169	0.169	0.169	0.169	0.169	0.169	0.169	0.169	0.169	0.169	0.174	0.174	0.18	0.18	0.18	0.18	0.168	0.168	0.174	0.169
YKR064W	0.123	0.135	0.135	0.152	0.152	0.152	0.158	0.181	0.181	0.181	0.186	0.192	0.192	0.192	0.192	0.192	0.199	0.199	0.199	0.199	0.21	0.21	0.21	0.21	0.21	0.21	0.21	0.216	0.222	0.222	0.222	0.222	0.227	0.227	0.227	0.234	0.234	0.234	0.234	0.234	0.234	0.234	0.234	0.234	0.234	0.234	0.234	0.234	0.234
YMR315W	0.122	0.122	0.122	0.134	0.134	0.134	0.14	0.14	0.14	0.141	0.147	0.152	0.152	0.146	0.146	0.146	0.146	0.146	0.146	0.146	0.146	0.151	0.151	0.151	0.151	0.151	0.151	0.151	0.151	0.151	0.157	0.157	0.151	0.151	0.151	0.151	0.164	0.164	0.164	0.164	0.164	0.164	0.164	0.17	0.17	0.17	0.175	0.182	0.182
YER041W	0.061	0.061	0.061	0.079	0.079	0.079	0.079	0.079	0.079	0.079	0.089	0.089	0.095	0.095	0.095	0.095	0.088	0.088	0.088	0.088	0.088	0.095	0.088	0.095	0.095	0.095	0.095	0.095	0.095	0.107	0.107	0.107	0.107	0.107	0.106	0.112	0.112	0.112	0.112	0.112	0.112	0.112	0.112	0.112	0.118	0.118	0.118	0.118	0.118
YNL234W	0.117	0.123	0.118	0.118	0.106	0.106	0.106	0.106	0.106	0.106	0.106	0.106	0.101	0.083	0.066	0.066	0.066	0.066	0.066	0.077	0.072	0.072	0.072	0.072	0.072	0.072	0.072	0.072	0.066	0.066	0.066	0.07	0.083	0.083	0.077	0.077	0.077	0.084	0.084	0.09	0.09	0.09	0.103	0.103	0.103	0.103	0.103	0.103	0.103
YJL159W	0.097	0.097	0.097	0.097	0.097	0.097	0.097	0.097	0.09	0.097	0.097	0.097	0.097	0.097	0.097	0.102	0.102	0.097	0.097	0.097	0.097	0.103	0.103	0.103	0.103	0.103	0.103	0.097	0.097	0.097	0.097	0.084	0.084	0.084	0.079	0.072	0.072	0.072	0.067	0.061	0.061	0.061	0.061	0.048	0.048	0.048	0.043	0.043	0.043
YKL046C	0.018	0.018	0.018	0.018	0.023	0.023	0.023	0.023	0.023	0.023	0.023	0.023	0.023	0.023	0.023	0.023	0.029	0.035	0.035	0.046	0.052	0.052	0.058	0.058	0.051	0.051	0.057	0.057	0.057	0.057	0.064	0.064	0.064	0.064	0.064	0.07	0.07	0.07	0.076	0.082	0.1	0.123	0.123	0.137	0.137	0.137	0.137	0.137	0.137
YIL076W	0.059	0.059	0.059	0.076	0.088	0.119	0.126	0.126	0.139	0.149	0.149	0.149	0.149	0.168	0.168	0.174	0.186	0.186	0.186	0.186	0.186	0.193	0.193	0.193	0.193	0.193	0.193	0.193	0.193	0.193	0.193	0.2	0.2	0.2	0.2	0.2	0.2	0.2	0.2	0.2	0.2	0.2	0.2	0.228	0.228	0.228	0.234	0.234	0.234
YGR150C	0.024	0.024	0.024	0.024	0.024	0.03	0.047	0.047	0.047	0.047	0.047	0.041	0.046	0.046	0.046	0.046	0.046	0.052	0.052	0.052	0.052	0.052	0.052	0.052	0.052	0.052	0.052	0.058	0.058	0.058	0.058	0.065	0.065	0.065	0.065	0.065	0.065	0.065	0.065	0.07	0.07	0.076	0.076	0.076	0.076	0.076	0.088	0.088	0.088
YLR380W	0.214	0.214	0.214	0.214	0.208	0.208	0.208	0.213	0.213	0.213	0.213	0.213	0.213	0.213	0.213	0.213	0.213	0.213	0.207	0.207	0.207	0.207	0.207	0.207	0.207	0.207	0.158	0.158	0.144	0.138	0.138	0.138	0.131	0.131	0.131	0.131	0.131	0.131	0.131	0.131	0.131	0.126	0.126	0.126	0.126	0.126	0.12	0.12	0.12
YBR085W	0.006	0.006	0.006	0.006	0.006	0.006	0.006	0.006	0.006	0.006	0.006	0.006	0.006	0.006	0.006	0.006	0.006	0.006	0.006	0.006	0.006	0.006	0.006	0.006	0.006	0.006	0.006	0.006	0.006	0.006	0.006	0.006	0.006	0.006	0.006	0.006	0.006	0.006	0.006	0.006	0.006	0.006	0.006	0.006	0.006	0.006	0.006	0.006	0.012
YDR488C	0.131	0.131	0.137	0.143	0.143	0.143	0.143	0.143	0.143	0.149	0.156	0.156	0.156	0.156	0.156	0.156	0.156	0.163	0.163	0.163	0.163	0.163	0.169	0.169	0.169	0.169	0.169	0.169	0.169	0.169	0.169	0.169	0.169	0.169	0.169	0.169	0.169	0.169	0.169	0.169	0.169	0.169	0.175	0.175	0.175	0.175	0.175	0.175	0.175
YMR078C	0.105	0.105	0.105	0.105	0.105	0.105	0.105	0.111	0.111	0.111	0.111	0.111	0.111	0.111	0.111	0.111	0.117	0.117	0.117	0.13	0.13	0.142	0.142	0.142	0.142	0.142	0.142	0.142	0.142	0.142	0.142	0.142	0.142	0.142	0.142	0.142	0.142	0.142	0.142	0.142	0.142	0.142	0.142	0.142	0.142	0.142	0.142	0.142	0.142
YOR150W	0.03	0.024	0.024	0.035	0.035	0.035	0.048	0.048	0.053	0.053	0.053	0.053	0.053	0.06	0.06	0.054	0.054	0.054	0.054	0.054	0.054	0.054	0.054	0.054	0.054	0.054	0.061	0.061	0.061	0.061	0.061	0.067	0.067	0.067	0.067	0.067	0.073	0.073	0.073	0.073	0.084	0.084	0.084	0.084	0.089	0.089	0.089	0.089	0.089
YDR051C	0.193	0.193	0.2	0.2	0.205	0.205	0.205	0.205	0.205	0.222	0.222	0.222	0.222	0.222	0.222	0.222	0.222	0.222	0.222	0.222	0.222	0.234	0.234	0.234	0.234	0.234	0.234	0.234	0.234	0.234	0.228	0.228	0.229	0.224	0.224	0.224	0.224	0.224	0.224	0.224	0.205	0.205	0.2	0.2	0.2	0.2	0.2	0.2	0.2
YCR044C	0.158	0.158	0.151	0.151	0.163	0.168	0.198	0.198	0.198	0.215	0.215	0.215	0.222	0.227	0.227	0.227	0.227	0.227	0.227	0.222	0.222	0.222	0.241	0.241	0.241	0.247	0.247	0.266	0.266	0.266	0.259	0.252	0.265	0.265	0.265	0.265	0.265	0.265	0.265	0.265	0.265	0.265	0.265	0.265	0.272	0.272	0.265	0.26	0.26
YDR370C	0.147	0.147	0.147	0.147	0.147	0.147	0.147	0.147	0.147	0.147	0.147	0.147	0.147	0.147	0.147	0.147	0.147	0.147	0.147	0.147	0.147	0.147	0.147	0.147	0.147	0.147	0.147	0.147	0.147	0.147	0.147	0.147	0.147	0.147	0.147	0.147	0.152	0.152	0.152	0.152	0.152	0.152	0.152	0.152	0.152	0.152	0.152	0.152	0.152
YDR074W	0.195	0.195	0.195	0.195	0.195	0.195	0.195	0.195	0.195	0.195	0.195	0.195	0.195	0.195	0.195	0.195	0.195	0.202	0.202	0.202	0.202	0.208	0.195	0.189	0.176	0.176	0.164	0.164	0.169	0.169	0.169	0.163	0.157	0.157	0.15	0.15	0.15	0.15	0.15	0.15	0.15	0.15	0.15	0.15	0.15	0.15	0.15	0.15	0.15
YFL037W	0.264	0.264	0.264	0.264	0.264	0.264	0.257	0.239	0.239	0.239	0.239	0.239	0.239	0.239	0.239	0.239	0.239	0.239	0.239	0.239	0.239	0.239	0.233	0.233	0.227	0.227	0.19	0.19	0.19	0.19	0.19	0.19	0.19	0.19	0.183	0.183	0.171	0.171	0.158	0.151	0.133	0.133	0.128	0.128	0.122	0.122	0.116	0.109	0.109
YDL129W	0.172	0.172	0.172	0.172	0.172	0.166	0.172	0.172	0.172	0.172	0.172	0.172	0.172	0.172	0.165	0.165	0.165	0.165	0.165	0.165	0.165	0.165	0.165	0.165	0.165	0.154	0.16	0.165	0.172	0.178	0.178	0.178	0.178	0.172	0.16	0.154	0.153	0.153	0.16	0.165	0.165	0.165	0.165	0.165	0.172	0.178	0.178	0.178	0.178
YPL131W	0.163	0.163	0.163	0.163	0.163	0.163	0.163	0.156	0.156	0.156	0.156	0.156	0.156	0.156	0.156	0.156	0.156	0.144	0.138	0.138	0.138	0.138	0.138	0.138	0.138	0.132	0.132	0.132	0.138	0.138	0.138	0.138	0.138	0.138	0.138	0.138	0.138	0.138	0.138	0.138	0.138	0.138	0.138	0.138	0.138	0.132	0.126	0.126	0.108
YJL166W	0.36	0.36	0.36	0.36	0.36	0.36	0.365	0.372	0.372	0.372	0.372	0.372	0.372	0.372	0.372	0.372	0.372	0.372	0.372	0.372	0.366	0.366	0.366	0.366	0.366	0.366	0.361	0.349	0.331	0.331	0.331	0.32	0.32	0.32	0.32	0.32	0.32	0.302	0.302	0.302	0.302	0.302	0.302	0.302	0.302	0.302	0.302	0.302	0.302
YHR048W	0.108	0.108	0.108	0.108	0.114	0.12	0.12	0.12	0.115	0.115	0.115	0.121	0.121	0.116	0.116	0.122	0.122	0.122	0.122	0.122	0.122	0.122	0.122	0.129	0.135	0.129	0.152	0.152	0.152	0.152	0.152	0.152	0.152	0.152	0.152	0.152	0.152	0.152	0.152	0.152	0.152	0.152	0.152	0.159	0.165	0.165	0.165	0.165	0.165
YNL048W	0.084	0.084	0.084	0.096	0.102	0.107	0.107	0.113	0.131	0.137	0.142	0.148	0.148	0.148	0.148	0.154	0.154	0.16	0.16	0.16	0.16	0.171	0.217	0.212	0.212	0.24	0.24	0.247	0.258	0.286	0.286	0.286	0.286	0.286	0.286	0.286	0.286	0.286	0.305	0.305	0.305	0.305	0.311	0.324	0.324	0.33	0.33	0.33	0.337
YMR190C	0.212	0.219	0.219	0.219	0.219	0.219	0.219	0.219	0.219	0.219	0.219	0.219	0.219	0.219	0.219	0.219	0.219	0.219	0.219	0.219	0.226	0.226	0.231	0.231	0.231	0.231	0.231	0.231	0.231	0.231	0.225	0.218	0.218	0.218	0.225	0.231	0.231	0.231	0.231	0.231	0.231	0.237	0.237	0.237	0.237	0.237	0.237	0.237	0.225
YBL010C	0.108	0.108	0.108	0.102	0.102	0.102	0.102	0.102	0.102	0.102	0.102	0.102	0.102	0.102	0.102	0.102	0.102	0.115	0.121	0.121	0.121	0.121	0.121	0.128	0.128	0.128	0.128	0.134	0.134	0.134	0.134	0.134	0.134	0.134	0.134	0.134	0.134	0.134	0.134	0.141	0.141	0.141	0.141	0.141	0.141	0.141	0.141	0.141	0.134
YMR065W	0.077	0.077	0.071	0.065	0.065	0.066	0.066	0.072	0.096	0.102	0.102	0.102	0.102	0.102	0.096	0.096	0.09	0.096	0.096	0.12	0.127	0.174	0.174	0.174	0.186	0.186	0.186	0.186	0.186	0.181	0.175	0.175	0.175	0.175	0.175	0.175	0.175	0.175	0.181	0.186	0.186	0.186	0.193	0.193	0.199	0.205	0.205	0.217	0.217
YHR187W	0.144	0.144	0.144	0.149	0.149	0.149	0.155	0.161	0.161	0.179	0.191	0.191	0.191	0.191	0.191	0.191	0.191	0.191	0.191	0.185	0.185	0.185	0.185	0.185	0.179	0.179	0.179	0.179	0.179	0.179	0.179	0.179	0.179	0.179	0.179	0.179	0.179	0.179	0.179	0.179	0.185	0.185	0.185	0.18	0.18	0.18	0.18	0.186	0.186
YOL045W	0.379	0.373	0.373	0.38	0.38	0.38	0.38	0.38	0.38	0.38	0.38	0.38	0.38	0.38	0.38	0.38	0.385	0.385	0.385	0.385	0.385	0.385	0.385	0.385	0.379	0.379	0.385	0.385	0.385	0.385	0.385	0.385	0.385	0.385	0.385	0.379	0.379	0.384	0.384	0.384	0.384	0.372	0.372	0.372	0.372	0.372	0.372	0.372	0.372
YBR001C	0.253	0.253	0.253	0.279	0.279	0.279	0.279	0.279	0.279	0.279	0.279	0.279	0.279	0.279	0.279	0.284	0.284	0.284	0.284	0.279	0.279	0.279	0.273	0.28	0.286	0.286	0.286	0.28	0.28	0.28	0.28	0.28	0.28	0.28	0.28	0.28	0.273	0.273	0.273	0.273	0.273	0.273	0.273	0.267	0.267	0.268	0.268	0.268	0.268
YKL134C	0.175	0.175	0.175	0.175	0.175	0.175	0.175	0.175	0.175	0.163	0.163	0.163	0.156	0.156	0.156	0.156	0.168	0.168	0.168	0.168	0.168	0.199	0.199	0.21	0.21	0.217	0.217	0.223	0.223	0.223	0.234	0.234	0.234	0.234	0.234	0.235	0.235	0.235	0.235	0.235	0.235	0.235	0.235	0.235	0.235	0.241	0.246	0.272	0.278
YKL019W	0.285	0.285	0.31	0.324	0.318	0.318	0.318	0.318	0.318	0.318	0.318	0.318	0.312	0.312	0.312	0.307	0.307	0.307	0.307	0.307	0.307	0.307	0.307	0.307	0.307	0.307	0.307	0.307	0.307	0.307	0.307	0.307	0.307	0.307	0.307	0.307	0.307	0.307	0.307	0.307	0.307	0.307	0.307	0.301	0.301	0.301	0.301	0.301	0.301
YLR456W	0.084	0.084	0.084	0.084	0.085	0.091	0.091	0.086	0.086	0.086	0.086	0.086	0.086	0.085	0.085	0.085	0.085	0.079	0.079	0.079	0.079	0.084	0.084	0.084	0.084	0.084	0.084	0.084	0.084	0.084	0.084	0.09	0.097	0.097	0.097	0.097	0.097	0.097	0.097	0.097	0.097	0.097	0.097	0.097	0.097	0.097	0.097	0.102	0.102
YNL035C	0.214	0.214	0.214	0.214	0.208	0.196	0.196	0.196	0.196	0.196	0.196	0.19	0.183	0.183	0.17	0.17	0.17	0.17	0.17	0.17	0.164	0.164	0.117	0.117	0.117	0.111	0.111	0.111	0.111	0.111	0.111	0.111	0.111	0.111	0.111	0.111	0.111	0.111	0.111	0.111	0.111	0.099	0.092	0.075	0.075	0.075	0.075	0.069	0.049
YKL006C-A	0.159	0.159	0.159	0.159	0.159	0.159	0.159	0.159	0.159	0.166	0.159	0.159	0.159	0.159	0.159	0.159	0.152	0.152	0.152	0.158	0.158	0.158	0.158	0.157	0.157	0.157	0.157	0.157	0.157	0.157	0.157	0.157	0.151	0.151	0.151	0.151	0.151	0.145	0.145	0.145	0.145	0.145	0.128	0.122	0.116	0.121	0.121	0.121	0.121
YDR507C	0.147	0.147	0.152	0.152	0.14	0.121	0.115	0.115	0.115	0.115	0.121	0.121	0.121	0.121	0.127	0.127	0.127	0.127	0.127	0.127	0.127	0.127	0.127	0.127	0.127	0.127	0.127	0.127	0.127	0.127	0.127	0.127	0.127	0.127	0.127	0.127	0.127	0.127	0.127	0.127	0.127	0.127	0.121	0.121	0.121	0.121	0.121	0.121	0.121
YDR365C	0.037	0.037	0.037	0.043	0.043	0.043	0.043	0.043	0.043	0.043	0.043	0.043	0.043	0.043	0.043	0.043	0.043	0.043	0.043	0.043	0.043	0.049	0.043	0.043	0.054	0.054	0.054	0.054	0.054	0.054	0.054	0.054	0.054	0.054	0.061	0.061	0.061	0.061	0.061	0.061	0.061	0.061	0.061	0.061	0.061	0.068	0.068	0.068	0.081
YNR044W	0.131	0.12	0.12	0.12	0.12	0.12	0.127	0.139	0.139	0.144	0.144	0.144	0.144	0.15	0.15	0.157	0.157	0.157	0.157	0.157	0.157	0.18	0.174	0.181	0.181	0.181	0.181	0.181	0.181	0.188	0.188	0.188	0.188	0.182	0.194	0.188	0.188	0.188	0.194	0.194	0.194	0.194	0.194	0.194	0.194	0.194	0.194	0.194	0.194
YDR444W	0.202	0.202	0.208	0.208	0.208	0.208	0.208	0.208	0.215	0.221	0.221	0.238	0.238	0.238	0.238	0.238	0.238	0.238	0.238	0.244	0.244	0.244	0.244	0.234	0.239	0.239	0.239	0.239	0.239	0.239	0.239	0.239	0.239	0.239	0.239	0.244	0.244	0.244	0.244	0.244	0.244	0.244	0.244	0.244	0.244	0.244	0.244	0.244	0.244
YEL020W-A	0.275	0.275	0.269	0.269	0.281	0.293	0.335	0.335	0.335	0.335	0.335	0.335	0.34	0.363	0.363	0.363	0.363	0.363	0.363	0.363	0.363	0.363	0.356	0.356	0.356	0.356	0.356	0.356	0.356	0.356	0.356	0.356	0.356	0.356	0.35	0.35	0.361	0.366	0.372	0.372	0.372	0.365	0.36	0.36	0.36	0.36	0.36	0.353	0.353
YJL157C	0.168	0.168	0.168	0.144	0.126	0.102	0.102	0.102	0.102	0.102	0.102	0.102	0.102	0.102	0.096	0.096	0.096	0.09	0.085	0.085	0.085	0.085	0.08	0.074	0.069	0.069	0.069	0.069	0.069	0.069	0.069	0.063	0.063	0.063	0.063	0.058	0.058	0.058	0.052	0.052	0.052	0.052	0.052	0.052	0.052	0.052	0.052	0.052	0.052
YLR304C	0.164	0.164	0.169	0.169	0.182	0.182	0.182	0.182	0.182	0.182	0.189	0.189	0.189	0.195	0.201	0.22	0.22	0.22	0.22	0.22	0.22	0.219	0.219	0.219	0.219	0.219	0.219	0.219	0.219	0.219	0.219	0.226	0.226	0.219	0.219	0.219	0.219	0.219	0.219	0.219	0.219	0.219	0.219	0.219	0.213	0.213	0.207	0.207	0.207
YNL313C	0.191	0.191	0.197	0.197	0.197	0.197	0.197	0.197	0.197	0.197	0.197	0.197	0.197	0.197	0.197	0.197	0.197	0.197	0.197	0.197	0.197	0.197	0.197	0.203	0.203	0.203	0.203	0.203	0.203	0.203	0.203	0.203	0.203	0.203	0.203	0.203	0.203	0.203	0.203	0.203	0.203	0.203	0.203	0.203	0.203	0.203	0.203	0.203	0.198
YDL170W	0.133	0.133	0.133	0.133	0.133	0.139	0.139	0.139	0.139	0.139	0.133	0.133	0.133	0.133	0.133	0.133	0.139	0.139	0.139	0.139	0.144	0.144	0.144	0.144	0.144	0.144	0.144	0.144	0.144	0.144	0.144	0.144	0.144	0.144	0.139	0.139	0.139	0.134	0.134	0.134	0.134	0.134	0.134	0.134	0.134	0.134	0.134	0.134	0.134
YDR166C	0.13	0.124	0.124	0.082	0.082	0.117	0.13	0.13	0.135	0.135	0.135	0.135	0.135	0.135	0.135	0.135	0.135	0.135	0.135	0.134	0.134	0.128	0.14	0.15	0.149	0.149	0.149	0.155	0.161	0.161	0.161	0.161	0.166	0.166	0.197	0.191	0.191	0.191	0.191	0.191	0.191	0.198	0.198	0.198	0.198	0.198	0.192	0.204	0.229
YOR039W	0.182	0.182	0.182	0.189	0.189	0.189	0.189	0.175	0.175	0.188	0.188	0.188	0.188	0.188	0.188	0.188	0.188	0.188	0.188	0.188	0.2	0.2	0.2	0.2	0.2	0.2	0.2	0.2	0.2	0.2	0.2	0.2	0.2	0.2	0.2	0.2	0.2	0.2	0.2	0.2	0.2	0.2	0.2	0.2	0.2	0.2	0.2	0.2	0.2
YHR072W-A	0.222	0.222	0.227	0.227	0.227	0.227	0.227	0.227	0.227	0.227	0.227	0.227	0.227	0.227	0.227	0.227	0.227	0.227	0.227	0.227	0.222	0.228	0.228	0.228	0.228	0.228	0.228	0.228	0.228	0.228	0.228	0.228	0.228	0.223	0.223	0.223	0.223	0.223	0.223	0.223	0.223	0.223	0.223	0.223	0.223	0.223	0.223	0.204	0.198
YNL116W	0.14	0.14	0.14	0.14	0.14	0.14	0.14	0.14	0.14	0.14	0.14	0.14	0.146	0.146	0.146	0.146	0.146	0.146	0.146	0.146	0.146	0.146	0.146	0.146	0.146	0.146	0.146	0.151	0.151	0.151	0.151	0.146	0.146	0.146	0.146	0.141	0.141	0.134	0.134	0.134	0.134	0.134	0.134	0.134	0.134	0.122	0.122	0.116	0.109
YAL026C	0.276	0.282	0.282	0.288	0.288	0.288	0.288	0.306	0.318	0.318	0.318	0.318	0.318	0.324	0.324	0.324	0.324	0.324	0.324	0.329	0.317	0.324	0.324	0.324	0.324	0.324	0.33	0.325	0.325	0.325	0.331	0.331	0.331	0.331	0.337	0.337	0.337	0.337	0.337	0.337	0.337	0.337	0.337	0.337	0.337	0.337	0.337	0.337	0.325
YBR281C	0	0	0	0	0	0	0	0	0	0	0	0	0	0	0	0	0	0	0	0	0	0	0	0	0	0	0	0	0	0.006	0.012	0.012	0.012	0.024	0.024	0.024	0.03	0.03	0.03	0.03	0.03	0.03	0.03	0.049	0.049	0.049	0.049	0.049	0.049
YPR025C	0.248	0.248	0.248	0.248	0.248	0.248	0.248	0.248	0.248	0.248	0.248	0.248	0.248	0.254	0.254	0.254	0.254	0.254	0.254	0.254	0.254	0.254	0.248	0.248	0.242	0.242	0.242	0.248	0.248	0.248	0.248	0.248	0.242	0.236	0.236	0.236	0.236	0.236	0.236	0.236	0.236	0.249	0.249	0.249	0.249	0.249	0.243	0.243	0.243
YLR363C	0.17	0.17	0.175	0.201	0.207	0.207	0.225	0.225	0.225	0.225	0.231	0.243	0.243	0.249	0.249	0.249	0.249	0.243	0.243	0.243	0.243	0.243	0.243	0.237	0.251	0.256	0.256	0.256	0.256	0.256	0.256	0.256	0.256	0.256	0.256	0.256	0.256	0.256	0.256	0.256	0.256	0.256	0.256	0.256	0.256	0.256	0.256	0.256	0.256
YML007C-A	0.196	0.189	0.189	0.189	0.189	0.189	0.189	0.189	0.189	0.189	0.189	0.183	0.172	0.172	0.172	0.172	0.172	0.172	0.167	0.167	0.167	0.167	0.167	0.13	0.124	0.114	0.108	0.114	0.114	0.114	0.114	0.115	0.115	0.102	0.102	0.102	0.107	0.107	0.107	0.107	0.101	0.095	0.083	0.071	0.058	0.058	0.058	0.058	0.058
YLR103C	0.047	0.047	0.047	0.047	0.047	0.047	0.047	0.047	0.047	0.052	0.052	0.052	0.052	0.052	0.052	0.052	0.052	0.052	0.052	0.052	0.052	0.052	0.052	0.052	0.052	0.066	0.088	0.107	0.107	0.107	0.101	0.101	0.101	0.101	0.101	0.101	0.101	0.101	0.101	0.101	0.101	0.101	0.101	0.101	0.101	0.107	0.107	0.107	0.113
YPR127W	0.188	0.174	0.169	0.149	0.149	0.143	0.138	0.138	0.116	0.116	0.116	0.116	0.116	0.083	0.083	0.064	0.064	0.064	0.034	0.034	0.029	0.029	0.029	0.023	0.023	0.023	0.023	0.023	0.023	0.023	0.023	0.023	0.018	0.018	0.018	0.018	0.018	0.018	0.018	0.018	0.024	0.024	0.024	0.024	0.03	0.036	0.042	0.042	0.042
YCR088W	0.025	0.025	0.025	0.025	0.025	0.025	0.025	0.025	0.025	0.025	0.036	0.036	0.043	0.043	0.043	0.043	0.043	0.043	0.043	0.043	0.043	0.043	0.043	0.043	0.043	0.043	0.043	0.043	0.043	0.043	0.043	0.043	0.043	0.043	0.043	0.043	0.043	0.043	0.043	0.043	0.043	0.043	0.043	0.036	0.036	0.036	0.036	0.036	0.036
YLR022C	0.071	0.071	0.071	0.071	0.071	0.071	0.071	0.071	0.071	0.071	0.071	0.071	0.071	0.071	0.071	0.071	0.071	0.071	0.066	0.066	0.066	0.066	0.066	0.066	0.066	0.066	0.066	0.066	0.066	0.066	0.066	0.066	0.066	0.066	0.066	0.066	0.066	0.066	0.059	0.059	0.052	0.052	0.052	0.052	0.047	0.047	0.047	0.047	0.047
YJR048W	0.099	0.092	0.092	0.086	0.086	0.08	0.08	0.068	0.062	0.062	0.062	0.062	0.062	0.062	0.057	0.051	0.046	0.046	0.046	0.041	0.041	0.041	0.041	0.041	0.041	0.041	0.035	0.035	0.029	0.029	0.029	0.029	0.029	0.018	0.018	0.018	0.006	0.006	0.006	0.006	0.006	0.006	0.006	0.006	0.006	0.006	0.006	0.012	0.012
YOL048C	0.259	0.259	0.254	0.247	0.247	0.207	0.179	0.179	0.179	0.179	0.179	0.179	0.179	0.179	0.18	0.186	0.185	0.185	0.185	0.185	0.185	0.185	0.185	0.185	0.173	0.167	0.144	0.138	0.156	0.198	0.191	0.198	0.198	0.198	0.198	0.198	0.209	0.223	0.235	0.235	0.235	0.235	0.235	0.235	0.229	0.229	0.229	0.229	0.229
YDR159W	0.175	0.188	0.188	0.188	0.189	0.189	0.195	0.195	0.195	0.201	0.201	0.207	0.207	0.207	0.207	0.207	0.201	0.192	0.18	0.18	0.18	0.191	0.191	0.208	0.208	0.222	0.222	0.222	0.222	0.222	0.222	0.227	0.227	0.227	0.227	0.222	0.227	0.227	0.227	0.227	0.221	0.221	0.221	0.226	0.22	0.22	0.22	0.22	0.22
YGL087C	0.128	0.128	0.128	0.134	0.151	0.151	0.151	0.157	0.157	0.157	0.157	0.157	0.157	0.157	0.157	0.157	0.157	0.157	0.157	0.157	0.17	0.17	0.17	0.163	0.163	0.163	0.169	0.169	0.174	0.174	0.174	0.174	0.18	0.18	0.18	0.18	0.18	0.18	0.18	0.187	0.187	0.187	0.187	0.187	0.187	0.187	0.187	0.187	0.187
YJR068W	0.164	0.164	0.164	0.164	0.164	0.164	0.164	0.164	0.164	0.164	0.174	0.174	0.174	0.174	0.174	0.156	0.156	0.179	0.185	0.225	0.261	0.261	0.261	0.261	0.261	0.285	0.291	0.291	0.291	0.291	0.296	0.303	0.303	0.303	0.303	0.303	0.309	0.316	0.316	0.316	0.316	0.316	0.323	0.323	0.323	0.323	0.316	0.323	0.323
YDR049W	0.191	0.191	0.191	0.191	0.191	0.191	0.184	0.184	0.184	0.184	0.184	0.184	0.184	0.184	0.184	0.19	0.19	0.19	0.19	0.183	0.183	0.183	0.183	0.183	0.189	0.189	0.189	0.189	0.189	0.195	0.195	0.195	0.195	0.195	0.195	0.188	0.188	0.195	0.195	0.195	0.195	0.195	0.195	0.195	0.195	0.189	0.189	0.189	0.189
YER165W	0.213	0.213	0.207	0.207	0.207	0.207	0.207	0.207	0.183	0.178	0.13	0.13	0.13	0.13	0.13	0.13	0.123	0.123	0.123	0.099	0.099	0.099	0.099	0.099	0.086	0.086	0.086	0.086	0.086	0.086	0.086	0.074	0.074	0.074	0.074	0.081	0.075	0.075	0.07	0.065	0.065	0.071	0.071	0.072	0.072	0.054	0.054	0.054	0.068
YNL068C	0.089	0.089	0.096	0.096	0.096	0.096	0.096	0.102	0.108	0.108	0.12	0.12	0.12	0.12	0.12	0.12	0.12	0.12	0.12	0.12	0.114	0.114	0.114	0.114	0.114	0.107	0.107	0.107	0.102	0.102	0.102	0.096	0.096	0.096	0.096	0.096	0.096	0.096	0.096	0.084	0.077	0.072	0.067	0.061	0.061	0.061	0.061	0.061	0.061
YPR082C	0.117	0.124	0.112	0.143	0.143	0.143	0.143	0.143	0.143	0.143	0.137	0.137	0.126	0.126	0.126	0.133	0.133	0.137	0.16	0.173	0.173	0.173	0.179	0.197	0.203	0.203	0.203	0.21	0.222	0.233	0.233	0.233	0.233	0.239	0.239	0.252	0.252	0.245	0.251	0.251	0.269	0.269	0.281	0.281	0.281	0.28	0.28	0.28	0.28
YPL179W	0.333	0.333	0.34	0.345	0.345	0.345	0.345	0.345	0.345	0.339	0.333	0.333	0.333	0.333	0.333	0.328	0.322	0.309	0.309	0.309	0.315	0.315	0.308	0.308	0.302	0.302	0.302	0.297	0.279	0.279	0.279	0.279	0.279	0.279	0.266	0.266	0.266	0.26	0.26	0.26	0.26	0.26	0.26	0.254	0.254	0.259	0.211	0.183	0.172
YBR183W	0.23	0.23	0.23	0.23	0.23	0.23	0.23	0.23	0.23	0.23	0.225	0.225	0.225	0.225	0.225	0.213	0.213	0.219	0.219	0.219	0.219	0.226	0.226	0.226	0.226	0.226	0.22	0.22	0.22	0.22	0.22	0.22	0.226	0.231	0.231	0.226	0.226	0.232	0.232	0.232	0.232	0.232	0.232	0.232	0.238	0.238	0.232	0.232	0.232
YIL090W	0.258	0.258	0.264	0.27	0.27	0.263	0.257	0.262	0.269	0.286	0.286	0.286	0.286	0.286	0.286	0.286	0.292	0.304	0.329	0.329	0.329	0.329	0.335	0.348	0.354	0.354	0.354	0.354	0.354	0.354	0.354	0.361	0.361	0.361	0.361	0.361	0.361	0.361	0.361	0.361	0.361	0.367	0.367	0.367	0.367	0.367	0.367	0.367	0.367
YER157W	0.289	0.289	0.282	0.282	0.277	0.264	0.271	0.281	0.288	0.288	0.288	0.288	0.288	0.288	0.293	0.293	0.293	0.293	0.293	0.293	0.299	0.304	0.298	0.298	0.286	0.28	0.28	0.286	0.291	0.298	0.298	0.298	0.304	0.304	0.304	0.298	0.298	0.298	0.298	0.298	0.298	0.298	0.298	0.298	0.291	0.291	0.291	0.291	0.291
YJR013W	0.066	0.066	0.066	0.066	0.066	0.066	0.066	0.052	0.052	0.052	0.052	0.052	0.065	0.065	0.065	0.065	0.065	0.065	0.065	0.07	0.082	0.076	0.083	0.088	0.088	0.094	0.1	0.1	0.106	0.106	0.106	0.106	0.106	0.113	0.113	0.119	0.126	0.126	0.126	0.126	0.126	0.126	0.126	0.126	0.126	0.119	0.132	0.15	0.174
YPL043W	0.254	0.254	0.254	0.254	0.254	0.248	0.248	0.248	0.242	0.242	0.242	0.242	0.242	0.242	0.242	0.242	0.236	0.23	0.224	0.218	0.218	0.218	0.212	0.206	0.206	0.206	0.206	0.206	0.206	0.206	0.206	0.206	0.201	0.201	0.206	0.206	0.212	0.212	0.212	0.212	0.207	0.207	0.207	0.207	0.201	0.201	0.201	0.201	0.201
YBR069C	0.017	0.017	0.017	0.011	0.011	0.011	0.011	0.011	0.011	0.011	0.011	0.011	0.005	0.005	0.005	0.005	0.005	0.005	0.005	0.005	0.005	0.005	0.005	0	0	0	0	0	0	0	0	0	0.005	0.005	0.005	0.005	0.005	0.005	0.005	0.005	0.005	0.005	0.005	0.005	0.005	0.005	0.005	0.005	0.005
YDR409W	0.12	0.12	0.12	0.108	0.102	0.095	0.089	0.089	0.089	0.089	0.089	0.089	0.089	0.089	0.089	0.089	0.089	0.083	0.083	0.083	0.083	0.083	0.083	0.077	0.077	0.071	0.071	0.071	0.065	0.065	0.065	0.065	0.065	0.065	0.052	0.046	0.046	0.046	0.046	0.046	0.046	0.046	0.035	0.035	0.029	0.029	0.029	0.029	0.029
YDR480W	0.299	0.299	0.299	0.299	0.299	0.305	0.305	0.299	0.299	0.299	0.299	0.299	0.299	0.299	0.299	0.299	0.299	0.299	0.299	0.299	0.299	0.305	0.305	0.305	0.3	0.3	0.293	0.287	0.287	0.287	0.287	0.287	0.287	0.287	0.287	0.287	0.287	0.287	0.287	0.287	0.287	0.287	0.287	0.293	0.287	0.287	0.287	0.281	0.281
YBR205W	0.123	0.123	0.123	0.123	0.117	0.112	0.105	0.124	0.124	0.124	0.124	0.124	0.124	0.124	0.136	0.136	0.136	0.136	0.136	0.136	0.136	0.141	0.148	0.148	0.148	0.148	0.148	0.148	0.148	0.148	0.148	0.184	0.184	0.227	0.227	0.227	0.239	0.239	0.239	0.239	0.258	0.258	0.258	0.258	0.258	0.258	0.258	0.252	0.252
YDL104C	0.226	0.232	0.232	0.232	0.232	0.232	0.225	0.179	0.138	0.125	0.119	0.126	0.133	0.162	0.162	0.162	0.162	0.162	0.162	0.162	0.161	0.161	0.155	0.162	0.162	0.162	0.162	0.162	0.149	0.142	0.142	0.142	0.142	0.148	0.148	0.148	0.148	0.166	0.175	0.181	0.181	0.181	0.181	0.181	0.181	0.181	0.181	0.181	0.181
YOR280C	0.108	0.108	0.108	0.108	0.114	0.12	0.115	0.115	0.115	0.115	0.115	0.115	0.115	0.115	0.126	0.126	0.126	0.126	0.126	0.113	0.113	0.113	0.113	0.136	0.136	0.136	0.136	0.136	0.136	0.136	0.136	0.136	0.136	0.136	0.141	0.141	0.141	0.141	0.142	0.142	0.142	0.142	0.142	0.142	0.142	0.142	0.147	0.147	0.141
YLR105C	0.029	0.082	0.082	0.082	0.082	0.082	0.082	0.082	0.088	0.094	0.105	0.116	0.116	0.116	0.116	0.116	0.122	0.14	0.14	0.14	0.14	0.14	0.14	0.145	0.145	0.145	0.145	0.152	0.158	0.152	0.152	0.152	0.152	0.152	0.152	0.152	0.152	0.158	0.158	0.158	0.158	0.158	0.158	0.158	0.158	0.158	0.158	0.158	0.158
YER058W	0.068	0.061	0.067	0.072	0.072	0.072	0.072	0.072	0.066	0.066	0.066	0.072	0.072	0.072	0.072	0.066	0.066	0.066	0.072	0.09	0.116	0.11	0.117	0.134	0.146	0.152	0.152	0.152	0.152	0.152	0.166	0.166	0.171	0.171	0.177	0.177	0.177	0.177	0.177	0.177	0.177	0.177	0.177	0.177	0.177	0.171	0.171	0.171	0.171
YLR164W	0.118	0.118	0.118	0.118	0.118	0.118	0.118	0.118	0.118	0.118	0.118	0.125	0.125	0.125	0.125	0.125	0.125	0.125	0.125	0.125	0.125	0.125	0.125	0.125	0.125	0.125	0.125	0.125	0.125	0.125	0.125	0.125	0.125	0.125	0.125	0.125	0.125	0.125	0.125	0.125	0.125	0.125	0.125	0.125	0.125	0.125	0.125	0.118	0.118
YHR199C	0.172	0.172	0.172	0.172	0.178	0.183	0.183	0.183	0.189	0.189	0.189	0.189	0.189	0.189	0.212	0.212	0.212	0.212	0.212	0.212	0.212	0.212	0.212	0.212	0.212	0.23	0.23	0.241	0.254	0.259	0.259	0.259	0.259	0.259	0.259	0.259	0.265	0.265	0.265	0.265	0.265	0.265	0.265	0.265	0.265	0.265	0.265	0.265	0.265
YOL060C	0.064	0.064	0.064	0.064	0.064	0.064	0.064	0.064	0.064	0.064	0.064	0.064	0.064	0.064	0.064	0.064	0.064	0.064	0.064	0.064	0.064	0.047	0.047	0.047	0.047	0.047	0.047	0.047	0.047	0.047	0.047	0.047	0.047	0.047	0.042	0.042	0.042	0.042	0.042	0.042	0.042	0.042	0.036	0.024	0.024	0.024	0.024	0.024	0.024
YHR074W	0.087	0.075	0.075	0.075	0.075	0.075	0.075	0.07	0.07	0.07	0.07	0.065	0.065	0.071	0.071	0.071	0.071	0.071	0.071	0.071	0.071	0.071	0.071	0.071	0.071	0.071	0.071	0.071	0.071	0.071	0.053	0.053	0.053	0.053	0.053	0.053	0.053	0.053	0.053	0.053	0.048	0.048	0.048	0.048	0.048	0.048	0.048	0.048	0.048
YPL140C	0.193	0.193	0.193	0.199	0.199	0.21	0.222	0.222	0.222	0.222	0.222	0.222	0.222	0.222	0.222	0.222	0.222	0.222	0.222	0.222	0.222	0.222	0.222	0.222	0.222	0.215	0.215	0.215	0.215	0.215	0.215	0.215	0.209	0.209	0.209	0.204	0.204	0.21	0.205	0.205	0.205	0.205	0.205	0.205	0.205	0.205	0.21	0.21	0.21
YPL081W	0.023	0.023	0.023	0.023	0.023	0.023	0.023	0.023	0.023	0.023	0.023	0.023	0.023	0.023	0.023	0.023	0.023	0.023	0.023	0.023	0.023	0.023	0.023	0.023	0.023	0.023	0.023	0.023	0.023	0.023	0.023	0.023	0.023	0.023	0.023	0.023	0.023	0.023	0.023	0.023	0.023	0.023	0.023	0.023	0.023	0.023	0.023	0.023	0.023
YNL322C	0.683	0.683	0.683	0.683	0.683	0.683	0.683	0.683	0.683	0.676	0.671	0.671	0.671	0.671	0.671	0.639	0.639	0.622	0.606	0.606	0.606	0.606	0.606	0.606	0.599	0.599	0.587	0.563	0.563	0.499	0.493	0.486	0.486	0.486	0.486	0.486	0.486	0.48	0.48	0.467	0.398	0.375	0.362	0.362	0.362	0.362	0.362	0.355	0.249
YPL224C	0.312	0.306	0.306	0.306	0.306	0.319	0.319	0.325	0.338	0.338	0.338	0.338	0.338	0.338	0.338	0.326	0.326	0.326	0.326	0.29	0.29	0.29	0.296	0.303	0.316	0.316	0.316	0.316	0.303	0.303	0.314	0.314	0.314	0.314	0.32	0.314	0.314	0.307	0.307	0.301	0.301	0.295	0.29	0.303	0.401	0.407	0.419	0.419	0.419
YIL138C	0.152	0.152	0.152	0.152	0.158	0.158	0.17	0.17	0.175	0.182	0.182	0.2	0.2	0.2	0.224	0.224	0.224	0.224	0.224	0.234	0.241	0.234	0.234	0.246	0.246	0.246	0.246	0.246	0.246	0.246	0.246	0.246	0.246	0.246	0.252	0.252	0.252	0.252	0.252	0.252	0.259	0.259	0.259	0.259	0.259	0.259	0.259	0.259	0.259
YMR036C	0.128	0.128	0.128	0.128	0.128	0.128	0.141	0.141	0.146	0.151	0.151	0.151	0.151	0.151	0.151	0.151	0.151	0.151	0.151	0.164	0.17	0.17	0.17	0.17	0.17	0.17	0.17	0.17	0.176	0.176	0.176	0.189	0.189	0.189	0.189	0.189	0.189	0.182	0.182	0.182	0.182	0.182	0.182	0.182	0.182	0.182	0.182	0.182	0.182
YOR267C	0.057	0.063	0.063	0.063	0.063	0.063	0.063	0.063	0.063	0.063	0.063	0.063	0.063	0.069	0.069	0.082	0.082	0.082	0.082	0.082	0.082	0.088	0.105	0.105	0.105	0.105	0.124	0.131	0.131	0.131	0.131	0.131	0.131	0.131	0.131	0.131	0.136	0.136	0.136	0.136	0.136	0.136	0.136	0.136	0.136	0.136	0.136	0.136	0.136
YHR080C	0.065	0.065	0.065	0.065	0.065	0.065	0.065	0.065	0.065	0.065	0.065	0.065	0.065	0.065	0.059	0.059	0.059	0.059	0.059	0.052	0.052	0.052	0.052	0.052	0.024	0.018	0.018	0.018	0.018	0.018	0.018	0.018	0.018	0.018	0.018	0.012	0.012	0.012	0.012	0.012	0.012	0.012	0.012	0.012	0.012	0.012	0.012	0.012	0.006
YDR276C	0.058	0.058	0.058	0.058	0.058	0.058	0.052	0.052	0.052	0.052	0.047	0.047	0.047	0.047	0.047	0.041	0.041	0.041	0.041	0.041	0.041	0.041	0.041	0.041	0.041	0.035	0.029	0.029	0.035	0.035	0.029	0.029	0.029	0.029	0.029	0.029	0.029	0.029	0.029	0.029	0.029	0.029	0.029	0.029	0.029	0.029	0.029	0.029	0.029
YDR258C	0.137	0.137	0.137	0.137	0.137	0.143	0.143	0.143	0.143	0.143	0.143	0.137	0.143	0.143	0.143	0.148	0.155	0.155	0.155	0.148	0.143	0.143	0.143	0.143	0.143	0.143	0.143	0.143	0.143	0.143	0.143	0.143	0.138	0.138	0.143	0.143	0.143	0.143	0.143	0.138	0.138	0.138	0.138	0.138	0.138	0.138	0.138	0.138	0.138
YMR213W	0.102	0.102	0.096	0.102	0.102	0.102	0.115	0.115	0.115	0.115	0.115	0.115	0.109	0.109	0.103	0.109	0.121	0.128	0.128	0.128	0.128	0.128	0.128	0.128	0.128	0.128	0.128	0.128	0.128	0.128	0.134	0.134	0.141	0.141	0.141	0.141	0.141	0.141	0.147	0.159	0.159	0.183	0.183	0.183	0.183	0.183	0.183	0.19	0.19
YML107C	0.084	0.084	0.09	0.09	0.097	0.097	0.097	0.102	0.102	0.102	0.102	0.102	0.102	0.102	0.102	0.102	0.102	0.102	0.102	0.102	0.102	0.102	0.116	0.121	0.121	0.121	0.121	0.133	0.133	0.133	0.133	0.133	0.133	0.133	0.133	0.133	0.133	0.133	0.133	0.133	0.133	0.133	0.133	0.133	0.133	0.133	0.133	0.133	0.133
YGR098C	0.068	0.068	0.068	0.073	0.067	0.067	0.061	0.061	0.061	0.061	0.061	0.061	0.061	0.061	0.061	0.061	0.061	0.061	0.067	0.096	0.089	0.096	0.096	0.096	0.096	0.096	0.096	0.102	0.102	0.108	0.108	0.144	0.149	0.149	0.149	0.156	0.156	0.156	0.156	0.156	0.156	0.156	0.156	0.162	0.162	0.162	0.162	0.162	0.162
YGR223C	0.281	0.281	0.281	0.281	0.281	0.281	0.281	0.281	0.275	0.275	0.275	0.275	0.281	0.281	0.275	0.275	0.269	0.269	0.269	0.256	0.25	0.25	0.25	0.256	0.256	0.256	0.256	0.249	0.249	0.255	0.255	0.255	0.255	0.248	0.248	0.248	0.248	0.248	0.248	0.248	0.248	0.248	0.248	0.241	0.241	0.236	0.23	0.204	0.204
YGL187C	0.233	0.233	0.233	0.233	0.233	0.227	0.233	0.233	0.233	0.233	0.233	0.233	0.233	0.233	0.227	0.227	0.227	0.227	0.227	0.227	0.227	0.227	0.227	0.227	0.227	0.22	0.22	0.22	0.22	0.22	0.22	0.22	0.22	0.22	0.22	0.213	0.213	0.213	0.207	0.207	0.207	0.207	0.202	0.202	0.202	0.19	0.19	0.183	0.176
YPR158W	0.069	0.069	0.069	0.069	0.069	0.056	0.056	0.056	0.056	0.056	0.056	0.056	0.05	0.043	0.043	0.043	0.037	0.037	0.037	0.037	0.037	0.037	0.037	0.037	0.037	0.037	0.037	0.037	0.037	0.03	0.03	0.03	0.03	0.03	0.03	0.03	0.03	0.03	0.03	0.025	0.025	0.025	0.025	0.025	0.018	0.018	0.018	0.018	0.018
YDR115W	0.322	0.322	0.322	0.322	0.309	0.309	0.29	0.29	0.29	0.29	0.279	0.279	0.279	0.279	0.279	0.272	0.267	0.267	0.267	0.254	0.254	0.237	0.237	0.237	0.226	0.213	0.213	0.213	0.213	0.213	0.213	0.207	0.207	0.196	0.177	0.177	0.172	0.172	0.172	0.166	0.155	0.144	0.144	0.144	0.144	0.144	0.144	0.144	0.144
YDL105W	0.67	0.677	0.677	0.677	0.677	0.677	0.677	0.677	0.677	0.677	0.67	0.67	0.677	0.677	0.677	0.677	0.677	0.67	0.67	0.664	0.664	0.664	0.664	0.664	0.664	0.657	0.657	0.657	0.657	0.639	0.639	0.633	0.621	0.621	0.621	0.621	0.621	0.621	0.615	0.577	0.571	0.571	0.571	0.571	0.571	0.571	0.565	0.565	0.565
YBR145W	0.265	0.252	0.252	0.241	0.241	0.241	0.241	0.241	0.241	0.241	0.241	0.241	0.241	0.241	0.241	0.241	0.241	0.241	0.241	0.235	0.235	0.235	0.235	0.235	0.235	0.235	0.235	0.235	0.235	0.235	0.235	0.235	0.216	0.13	0.084	0.072	0.072	0.067	0.067	0.067	0.067	0.061	0.061	0.061	0.061	0.068	0.068	0.068	0.068
YCR073W-A	0.288	0.288	0.288	0.288	0.282	0.26	0.26	0.253	0.253	0.253	0.253	0.253	0.253	0.218	0.226	0.22	0.227	0.22	0.213	0.213	0.213	0.213	0.213	0.213	0.213	0.213	0.221	0.276	0.257	0.274	0.274	0.291	0.291	0.291	0.291	0.291	0.296	0.291	0.297	0.304	0.31	0.31	0.31	0.317	0.317	0.304	0.304	0.304	0.316
YDR225W	0	0	0	0	0	0	0	0	0	0	0	0	0	0	0	0	0	0	0	0	0	0	0	0	0	0	0	0	0	0	0	0	0	0	0.006	0.006	0.012	0.012	0.012	0.012	0.012	0.012	0.012	0.012	0.012	0.012	0.012	0.012	0.012
YGL250W	0.126	0.126	0.132	0.132	0.139	0.151	0.19	0.237	0.237	0.237	0.237	0.237	0.244	0.244	0.244	0.244	0.244	0.244	0.251	0.251	0.251	0.251	0.251	0.274	0.274	0.28	0.28	0.28	0.286	0.286	0.293	0.293	0.298	0.304	0.304	0.304	0.304	0.304	0.304	0.304	0.304	0.304	0.298	0.298	0.304	0.304	0.304	0.304	0.304
YER074W-A	0.192	0.192	0.192	0.192	0.192	0.192	0.186	0.186	0.186	0.186	0.186	0.193	0.193	0.193	0.193	0.193	0.193	0.193	0.18	0.18	0.18	0.18	0.18	0.18	0.18	0.18	0.174	0.168	0.168	0.168	0.168	0.168	0.168	0.168	0.168	0.15	0.144	0.144	0.144	0.144	0.144	0.139	0.139	0.139	0.139	0.126	0.126	0.126	0.126
YMR313C	0.159	0.159	0.159	0.171	0.182	0.2	0.206	0.206	0.213	0.213	0.213	0.225	0.225	0.225	0.231	0.231	0.231	0.256	0.256	0.256	0.256	0.256	0.256	0.256	0.25	0.256	0.256	0.256	0.267	0.267	0.267	0.267	0.267	0.267	0.273	0.279	0.279	0.284	0.284	0.284	0.284	0.29	0.29	0.29	0.29	0.29	0.297	0.297	0.297
YOR022C	0.218	0.225	0.225	0.231	0.231	0.231	0.231	0.231	0.244	0.249	0.249	0.256	0.249	0.249	0.243	0.248	0.248	0.248	0.248	0.248	0.248	0.248	0.248	0.248	0.255	0.261	0.254	0.266	0.279	0.279	0.279	0.284	0.284	0.308	0.322	0.322	0.322	0.322	0.322	0.322	0.309	0.303	0.303	0.303	0.303	0.303	0.303	0.303	0.303
YJL191W	0.158	0.158	0.152	0.159	0.134	0.151	0.157	0.157	0.164	0.164	0.157	0.157	0.157	0.151	0.151	0.158	0.201	0.201	0.201	0.206	0.206	0.212	0.218	0.218	0.218	0.218	0.218	0.218	0.218	0.218	0.212	0.212	0.231	0.251	0.257	0.257	0.257	0.257	0.257	0.257	0.257	0.257	0.257	0.263	0.275	0.275	0.275	0.275	0.275
YML081C-A	0.337	0.337	0.337	0.337	0.337	0.332	0.332	0.332	0.332	0.332	0.325	0.32	0.32	0.32	0.32	0.32	0.32	0.32	0.32	0.32	0.32	0.308	0.302	0.302	0.296	0.296	0.296	0.278	0.278	0.26	0.26	0.26	0.26	0.26	0.26	0.26	0.253	0.253	0.205	0.185	0.114	0.108	0.108	0.108	0.108	0.108	0.108	0.108	0.108
YJR019C	0.192	0.192	0.204	0.228	0.228	0.234	0.234	0.234	0.234	0.234	0.234	0.239	0.304	0.328	0.35	0.43	0.43	0.43	0.43	0.436	0.436	0.436	0.436	0.436	0.436	0.436	0.436	0.436	0.436	0.436	0.443	0.443	0.455	0.461	0.484	0.484	0.495	0.495	0.501	0.501	0.501	0.495	0.495	0.495	0.495	0.495	0.502	0.508	0.515
YHR166C	0.171	0.171	0.171	0.171	0.171	0.171	0.171	0.171	0.171	0.165	0.165	0.16	0.16	0.16	0.16	0.153	0.153	0.153	0.153	0.14	0.14	0.14	0.145	0.164	0.164	0.171	0.171	0.171	0.182	0.182	0.182	0.182	0.189	0.196	0.196	0.196	0.196	0.196	0.196	0.196	0.202	0.202	0.202	0.202	0.202	0.202	0.202	0.202	0.202
YER018C	0.247	0.247	0.254	0.254	0.254	0.254	0.254	0.254	0.254	0.254	0.254	0.254	0.254	0.254	0.26	0.26	0.26	0.26	0.26	0.26	0.267	0.267	0.267	0.267	0.267	0.272	0.272	0.272	0.283	0.283	0.283	0.288	0.3	0.3	0.3	0.3	0.3	0.3	0.3	0.3	0.3	0.3	0.3	0.3	0.3	0.307	0.307	0.312	0.312
YGL243W	0.116	0.116	0.116	0.111	0.111	0.111	0.104	0.112	0.118	0.118	0.118	0.118	0.118	0.113	0.119	0.119	0.119	0.119	0.119	0.119	0.113	0.113	0.119	0.131	0.149	0.149	0.149	0.156	0.156	0.156	0.156	0.18	0.18	0.18	0.18	0.168	0.168	0.168	0.157	0.157	0.157	0.157	0.169	0.169	0.175	0.181	0.181	0.181	0.181
YLR357W	0.172	0.172	0.184	0.184	0.184	0.184	0.191	0.191	0.191	0.191	0.203	0.209	0.209	0.209	0.209	0.215	0.215	0.215	0.233	0.233	0.233	0.233	0.233	0.233	0.238	0.238	0.238	0.238	0.238	0.238	0.238	0.232	0.232	0.232	0.232	0.232	0.232	0.232	0.232	0.232	0.232	0.232	0.227	0.227	0.227	0.233	0.233	0.233	0.233
YBL098W	0.115	0.115	0.115	0.115	0.115	0.115	0.115	0.109	0.109	0.109	0.109	0.109	0.109	0.115	0.115	0.115	0.115	0.115	0.115	0.115	0.115	0.115	0.115	0.072	0.066	0.066	0.066	0.06	0.06	0.06	0.06	0.06	0.06	0.067	0.067	0.067	0.067	0.067	0.067	0.061	0.061	0.061	0.068	0.068	0.073	0.073	0.073	0.073	0.073
YNL024C-A	0.175	0.175	0.175	0.175	0.175	0.175	0.175	0.175	0.175	0.175	0.182	0.182	0.182	0.182	0.182	0.182	0.182	0.219	0.219	0.219	0.219	0.219	0.219	0.219	0.219	0.219	0.219	0.219	0.219	0.207	0.202	0.214	0.214	0.214	0.214	0.209	0.209	0.214	0.214	0.214	0.214	0.214	0.214	0.214	0.214	0.221	0.221	0.221	0.221
YDR204W	0.092	0.092	0.098	0.086	0.086	0.091	0.079	0.084	0.084	0.084	0.084	0.09	0.09	0.09	0.09	0.085	0.085	0.085	0.08	0.08	0.08	0.079	0.072	0.072	0.072	0.067	0.059	0.072	0.072	0.072	0.072	0.077	0.077	0.084	0.084	0.084	0.084	0.084	0.09	0.09	0.09	0.09	0.097	0.097	0.145	0.144	0.144	0.149	0.149
YKR058W	0.25	0.25	0.25	0.25	0.25	0.25	0.25	0.25	0.25	0.25	0.25	0.25	0.25	0.25	0.239	0.239	0.239	0.239	0.239	0.24	0.24	0.24	0.24	0.24	0.24	0.245	0.252	0.258	0.258	0.263	0.263	0.263	0.263	0.263	0.263	0.263	0.269	0.263	0.263	0.263	0.263	0.263	0.257	0.257	0.257	0.257	0.257	0.275	0.275
YGL022W	0.243	0.243	0.243	0.255	0.255	0.278	0.284	0.284	0.284	0.284	0.284	0.284	0.284	0.284	0.291	0.291	0.297	0.31	0.316	0.316	0.316	0.309	0.309	0.309	0.309	0.309	0.303	0.303	0.303	0.303	0.303	0.29	0.29	0.29	0.29	0.29	0.29	0.29	0.29	0.29	0.29	0.29	0.29	0.29	0.29	0.29	0.29	0.29	0.296
YDR182W	0.113	0.113	0.118	0.123	0.123	0.13	0.137	0.137	0.137	0.137	0.137	0.137	0.137	0.137	0.137	0.137	0.137	0.142	0.148	0.148	0.16	0.166	0.172	0.172	0.172	0.172	0.172	0.172	0.172	0.172	0.172	0.172	0.179	0.179	0.179	0.179	0.179	0.179	0.179	0.179	0.179	0.179	0.179	0.179	0.179	0.179	0.179	0.179	0.184
YDR041W	0.129	0.135	0.135	0.128	0.128	0.135	0.135	0.135	0.135	0.135	0.135	0.135	0.14	0.14	0.14	0.14	0.14	0.14	0.135	0.135	0.139	0.139	0.139	0.139	0.139	0.134	0.134	0.134	0.134	0.134	0.134	0.134	0.134	0.134	0.134	0.134	0.134	0.134	0.134	0.134	0.134	0.134	0.134	0.128	0.128	0.128	0.135	0.135	0.135
YGL206C	0.399	0.409	0.409	0.409	0.409	0.409	0.409	0.416	0.416	0.416	0.416	0.416	0.416	0.41	0.41	0.429	0.423	0.43	0.435	0.442	0.442	0.442	0.442	0.442	0.454	0.466	0.472	0.472	0.472	0.472	0.472	0.472	0.472	0.478	0.478	0.478	0.478	0.478	0.478	0.484	0.496	0.508	0.514	0.519	0.526	0.526	0.526	0.526	0.526
YLR225C	0.22	0.232	0.232	0.232	0.232	0.232	0.232	0.232	0.232	0.232	0.227	0.227	0.227	0.227	0.227	0.227	0.227	0.227	0.227	0.227	0.227	0.227	0.227	0.227	0.221	0.263	0.263	0.263	0.263	0.263	0.263	0.263	0.263	0.263	0.263	0.263	0.263	0.263	0.263	0.263	0.256	0.263	0.268	0.268	0.275	0.275	0.275	0.275	0.281
YBR122C	0.271	0.271	0.271	0.271	0.271	0.277	0.311	0.311	0.318	0.324	0.324	0.324	0.337	0.337	0.337	0.337	0.337	0.337	0.343	0.343	0.343	0.343	0.343	0.343	0.343	0.343	0.343	0.343	0.343	0.343	0.343	0.343	0.343	0.343	0.343	0.343	0.343	0.349	0.349	0.338	0.338	0.338	0.338	0.338	0.338	0.326	0.326	0.326	0.326
YJL129C	0.373	0.373	0.373	0.373	0.373	0.373	0.373	0.373	0.38	0.38	0.38	0.38	0.38	0.38	0.38	0.38	0.38	0.38	0.38	0.38	0.38	0.38	0.38	0.38	0.38	0.38	0.38	0.38	0.38	0.38	0.374	0.374	0.367	0.367	0.367	0.367	0.367	0.367	0.367	0.361	0.361	0.361	0.361	0.361	0.361	0.361	0.349	0.349	0.349
YNL315C	0.083	0.083	0.083	0.083	0.101	0.101	0.107	0.107	0.107	0.107	0.107	0.107	0.107	0.107	0.108	0.149	0.149	0.149	0.173	0.173	0.18	0.186	0.186	0.186	0.186	0.186	0.186	0.199	0.199	0.199	0.199	0.199	0.199	0.192	0.193	0.193	0.217	0.224	0.224	0.224	0.224	0.224	0.224	0.224	0.224	0.224	0.224	0.224	0.224
YNR074C	0.074	0.074	0.081	0.091	0.098	0.115	0.115	0.115	0.115	0.121	0.121	0.115	0.109	0.109	0.109	0.109	0.109	0.109	0.109	0.109	0.109	0.109	0.109	0.102	0.102	0.102	0.102	0.102	0.102	0.097	0.097	0.09	0.09	0.09	0.09	0.09	0.09	0.09	0.09	0.09	0.09	0.09	0.09	0.09	0.09	0.09	0.09	0.09	0.09
YNL063W	0.083	0.083	0.083	0.083	0.083	0.083	0.083	0.083	0.083	0.083	0.067	0.067	0.067	0.067	0.067	0.067	0.067	0.067	0.067	0.066	0.053	0.053	0.053	0.053	0.053	0.053	0.053	0.053	0.053	0.053	0.053	0.047	0.047	0.047	0.047	0.047	0.047	0.047	0.041	0.041	0.041	0.041	0.034	0.034	0.034	0.034	0.034	0.034	0.029
YLR272C	0.157	0.157	0.157	0.157	0.157	0.157	0.157	0.157	0.157	0.157	0.157	0.157	0.157	0.157	0.157	0.157	0.157	0.157	0.157	0.14	0.14	0.133	0.12	0.115	0.115	0.115	0.114	0.114	0.114	0.114	0.114	0.114	0.114	0.114	0.114	0.114	0.126	0.126	0.126	0.126	0.126	0.126	0.126	0.126	0.126	0.126	0.107	0.106	0.106
YBR153W	0.168	0.174	0.174	0.174	0.179	0.179	0.179	0.179	0.18	0.187	0.181	0.181	0.187	0.204	0.204	0.198	0.192	0.197	0.197	0.203	0.203	0.203	0.203	0.203	0.203	0.203	0.197	0.197	0.191	0.197	0.197	0.197	0.203	0.203	0.203	0.203	0.203	0.203	0.203	0.203	0.203	0.197	0.197	0.203	0.203	0.203	0.221	0.227	0.238
YMR220W	0.158	0.165	0.183	0.183	0.183	0.176	0.176	0.176	0.176	0.176	0.183	0.177	0.177	0.177	0.177	0.177	0.177	0.171	0.171	0.171	0.171	0.171	0.171	0.171	0.171	0.171	0.171	0.171	0.171	0.171	0.165	0.165	0.165	0.165	0.171	0.165	0.165	0.165	0.165	0.165	0.165	0.17	0.17	0.17	0.17	0.17	0.17	0.164	0.164
YDL217C	0.14	0.133	0.133	0.133	0.133	0.133	0.128	0.155	0.166	0.172	0.178	0.178	0.178	0.178	0.178	0.178	0.178	0.178	0.178	0.178	0.178	0.178	0.233	0.233	0.226	0.232	0.232	0.232	0.237	0.237	0.237	0.232	0.256	0.261	0.261	0.261	0.261	0.261	0.261	0.261	0.261	0.261	0.261	0.261	0.261	0.261	0.267	0.267	0.267
YFL041W	0.215	0.215	0.215	0.208	0.208	0.208	0.203	0.203	0.203	0.203	0.203	0.203	0.191	0.191	0.191	0.191	0.191	0.184	0.178	0.16	0.154	0.154	0.148	0.148	0.12	0.127	0.127	0.138	0.144	0.144	0.144	0.144	0.144	0.139	0.139	0.133	0.133	0.133	0.133	0.133	0.133	0.133	0.133	0.133	0.133	0.133	0.133	0.133	0.133
YML062C	0.178	0.178	0.183	0.183	0.178	0.178	0.178	0.178	0.178	0.178	0.178	0.184	0.184	0.184	0.184	0.184	0.184	0.184	0.13	0.101	0.101	0.101	0.113	0.118	0.181	0.224	0.224	0.224	0.224	0.224	0.235	0.246	0.278	0.283	0.283	0.283	0.288	0.311	0.311	0.311	0.311	0.324	0.329	0.34	0.34	0.34	0.346	0.346	0.358
YDL004W	0.013	0.013	0.013	0.013	0.013	0.013	0.013	0.013	0.013	0.013	0.013	0.013	0.013	0.013	0.013	0.013	0.013	0.013	0.013	0.013	0.013	0.013	0.013	0.013	0.013	0.013	0.013	0.018	0.018	0.018	0.024	0.03	0.03	0.037	0.037	0.037	0.037	0.037	0.037	0.037	0.043	0.043	0.043	0.068	0.074	0.074	0.074	0.074	0.074
YAL030W	0.18	0.18	0.18	0.18	0.18	0.18	0.198	0.198	0.204	0.204	0.222	0.259	0.259	0.259	0.288	0.288	0.288	0.288	0.288	0.288	0.288	0.288	0.288	0.288	0.288	0.288	0.294	0.294	0.294	0.294	0.294	0.294	0.294	0.294	0.294	0.294	0.294	0.294	0.294	0.294	0.294	0.294	0.294	0.294	0.294	0.294	0.294	0.294	0.294
YNL129W	0.012	0.012	0.012	0.012	0.012	0.012	0.012	0.012	0.012	0.012	0.012	0.012	0.012	0.012	0.012	0.012	0.012	0.012	0.012	0.012	0.012	0.012	0.012	0.012	0.012	0.012	0.012	0.012	0.012	0.012	0.012	0.012	0.012	0.012	0.012	0.012	0.012	0.012	0.012	0.012	0.012	0.012	0.012	0.012	0.012	0.012	0.012	0.012	0.012
YBR097W	0.157	0.157	0.164	0.164	0.164	0.164	0.164	0.152	0.158	0.145	0.145	0.145	0.145	0.145	0.145	0.145	0.139	0.139	0.139	0.139	0.139	0.139	0.139	0.139	0.139	0.139	0.145	0.145	0.145	0.139	0.139	0.139	0.144	0.15	0.157	0.157	0.188	0.193	0.193	0.193	0.193	0.193	0.199	0.199	0.199	0.199	0.199	0.199	0.199
YDR408C	0.158	0.158	0.158	0.158	0.158	0.158	0.158	0.158	0.158	0.158	0.158	0.158	0.158	0.158	0.158	0.158	0.158	0.158	0.158	0.158	0.158	0.158	0.158	0.158	0.158	0.158	0.158	0.158	0.146	0.146	0.146	0.133	0.127	0.127	0.127	0.127	0.115	0.115	0.108	0.108	0.108	0.084	0.072	0.072	0.066	0.066	0.066	0.066	0.066
YLR026C	0.13	0.13	0.13	0.124	0.118	0.123	0.123	0.123	0.123	0.118	0.118	0.118	0.118	0.118	0.118	0.118	0.118	0.118	0.118	0.118	0.118	0.118	0.118	0.118	0.118	0.118	0.118	0.118	0.118	0.1	0.1	0.094	0.088	0.083	0.083	0.083	0.083	0.083	0.083	0.083	0.083	0.083	0.083	0.083	0.083	0.083	0.083	0.076	0.07
YLR384C	0.303	0.285	0.303	0.303	0.303	0.285	0.291	0.268	0.268	0.268	0.268	0.268	0.268	0.262	0.256	0.256	0.249	0.249	0.243	0.232	0.201	0.206	0.206	0.2	0.2	0.2	0.2	0.2	0.188	0.181	0.181	0.181	0.168	0.168	0.168	0.168	0.168	0.186	0.186	0.186	0.186	0.181	0.181	0.181	0.181	0.174	0.173	0.173	0.186
YNL278W	0.17	0.17	0.17	0.17	0.182	0.188	0.182	0.182	0.182	0.182	0.182	0.189	0.189	0.194	0.194	0.2	0.2	0.2	0.2	0.2	0.2	0.21	0.21	0.247	0.247	0.253	0.253	0.253	0.253	0.253	0.253	0.253	0.247	0.272	0.283	0.283	0.283	0.283	0.296	0.296	0.296	0.296	0.296	0.296	0.296	0.296	0.296	0.296	0.296
YGL039W	0.028	0.028	0.028	0.028	0.028	0.028	0.028	0.028	0.028	0.028	0.028	0.028	0.033	0.033	0.033	0.033	0.033	0.033	0.033	0.033	0.038	0.038	0.038	0.038	0.038	0.045	0.045	0.045	0.045	0.045	0.045	0.045	0.045	0.045	0.045	0.051	0.051	0.058	0.058	0.065	0.071	0.077	0.077	0.083	0.083	0.083	0.088	0.088	0.088
YJR003C	0.311	0.311	0.311	0.311	0.299	0.299	0.293	0.293	0.293	0.293	0.293	0.287	0.287	0.287	0.287	0.287	0.287	0.287	0.257	0.251	0.251	0.251	0.258	0.258	0.258	0.258	0.244	0.228	0.228	0.228	0.223	0.223	0.223	0.223	0.223	0.194	0.174	0.164	0.157	0.157	0.157	0.157	0.181	0.188	0.194	0.194	0.207	0.201	0.207
YLR243W	0.059	0.059	0.059	0.059	0.059	0.066	0.06	0.06	0.06	0.06	0.06	0.06	0.067	0.067	0.067	0.067	0.06	0.06	0.06	0.067	0.099	0.092	0.092	0.092	0.092	0.092	0.092	0.092	0.092	0.092	0.092	0.092	0.092	0.103	0.103	0.103	0.103	0.103	0.103	0.103	0.103	0.103	0.103	0.103	0.103	0.103	0.103	0.103	0.11
YER083C	0.07	0.07	0.083	0.083	0.083	0.083	0.118	0.118	0.118	0.124	0.131	0.143	0.148	0.148	0.148	0.167	0.167	0.179	0.179	0.179	0.179	0.185	0.197	0.197	0.197	0.197	0.197	0.197	0.197	0.197	0.197	0.197	0.197	0.197	0.197	0.203	0.203	0.203	0.203	0.203	0.208	0.208	0.215	0.215	0.221	0.221	0.221	0.226	0.226
YNL086W	0.186	0.186	0.186	0.186	0.186	0.186	0.186	0.18	0.173	0.173	0.168	0.173	0.173	0.173	0.173	0.173	0.173	0.173	0.173	0.173	0.186	0.193	0.193	0.193	0.193	0.193	0.193	0.193	0.188	0.188	0.188	0.188	0.188	0.188	0.176	0.201	0.201	0.232	0.232	0.232	0.232	0.232	0.232	0.232	0.237	0.237	0.237	0.243	0.243
YGL223C	0.211	0.211	0.205	0.199	0.199	0.199	0.199	0.187	0.166	0.143	0.148	0.148	0.148	0.148	0.148	0.148	0.154	0.154	0.154	0.154	0.143	0.143	0.13	0.13	0.13	0.13	0.13	0.13	0.137	0.131	0.137	0.136	0.141	0.141	0.159	0.154	0.154	0.154	0.154	0.154	0.154	0.154	0.154	0.154	0.167	0.167	0.167	0.167	0.167
YLR298C	0.112	0.112	0.112	0.112	0.106	0.106	0.106	0.057	0.05	0.025	0.025	0.025	0.025	0.025	0.03	0.03	0.03	0.03	0.03	0.03	0.03	0.03	0.03	0.029	0.029	0.029	0.029	0.029	0.029	0.029	0.029	0.029	0.029	0.029	0.029	0.023	0.023	0.023	0.023	0.023	0.023	0.023	0.023	0.023	0.023	0.023	0.023	0.023	0.023
YCR043C	0.205	0.228	0.257	0.257	0.257	0.257	0.257	0.257	0.257	0.257	0.257	0.269	0.269	0.28	0.28	0.28	0.335	0.335	0.353	0.364	0.364	0.364	0.364	0.364	0.358	0.364	0.364	0.364	0.371	0.371	0.371	0.371	0.371	0.378	0.378	0.378	0.371	0.371	0.371	0.371	0.382	0.382	0.382	0.382	0.382	0.389	0.395	0.395	0.395
YGR038W	0.077	0.077	0.077	0.077	0.077	0.077	0.077	0.077	0.077	0.077	0.077	0.077	0.077	0.077	0.077	0.077	0.077	0.077	0.077	0.077	0.077	0.072	0.072	0.072	0.072	0.072	0.072	0.067	0.067	0.067	0.06	0.06	0.06	0.06	0.06	0.06	0.06	0.06	0.06	0.06	0.06	0.06	0.06	0.06	0.06	0.06	0.06	0.06	0.037
YJL133W	0.066	0.066	0.066	0.066	0.066	0.053	0.053	0.047	0.047	0.047	0.047	0.047	0.047	0.047	0.042	0.052	0.052	0.052	0.052	0.052	0.052	0.052	0.052	0.052	0.052	0.052	0.052	0.052	0.052	0.052	0.052	0.052	0.052	0.052	0.052	0.052	0.052	0.052	0.052	0.052	0.052	0.052	0.052	0.052	0.052	0.052	0.052	0.052	0.052
YPR143W	0.422	0.428	0.428	0.435	0.441	0.441	0.441	0.446	0.446	0.446	0.446	0.446	0.453	0.453	0.453	0.453	0.453	0.453	0.453	0.453	0.453	0.453	0.453	0.453	0.453	0.453	0.453	0.453	0.446	0.446	0.446	0.446	0.446	0.446	0.446	0.446	0.404	0.404	0.404	0.398	0.398	0.398	0.398	0.398	0.398	0.398	0.398	0.398	0.398
YPR169W	0.077	0.083	0.089	0.113	0.113	0.113	0.119	0.113	0.113	0.136	0.136	0.136	0.141	0.147	0.147	0.147	0.147	0.147	0.141	0.141	0.146	0.146	0.146	0.146	0.146	0.146	0.146	0.146	0.146	0.146	0.159	0.164	0.164	0.164	0.164	0.164	0.164	0.164	0.164	0.164	0.164	0.164	0.171	0.171	0.17	0.175	0.175	0.175	0.18
YNR048W	0.088	0.088	0.088	0.088	0.095	0.112	0.112	0.112	0.112	0.112	0.112	0.112	0.112	0.117	0.117	0.117	0.129	0.129	0.129	0.141	0.141	0.141	0.141	0.141	0.141	0.141	0.141	0.141	0.141	0.141	0.148	0.148	0.148	0.148	0.148	0.154	0.16	0.184	0.184	0.184	0.184	0.184	0.184	0.184	0.184	0.184	0.184	0.184	0.184
YNL156C	0.268	0.268	0.268	0.268	0.268	0.268	0.268	0.268	0.268	0.268	0.268	0.268	0.274	0.274	0.274	0.274	0.274	0.274	0.274	0.274	0.267	0.267	0.267	0.267	0.267	0.267	0.267	0.261	0.254	0.254	0.254	0.254	0.254	0.254	0.254	0.254	0.254	0.248	0.248	0.218	0.218	0.218	0.211	0.211	0.217	0.217	0.217	0.217	0.217
YPR109W	0.046	0.04	0.034	0.028	0.022	0.035	0.035	0.035	0.035	0.035	0.035	0.035	0.053	0.071	0.077	0.077	0.077	0.077	0.077	0.077	0.077	0.077	0.083	0.083	0.083	0.083	0.083	0.077	0.077	0.077	0.077	0.077	0.077	0.077	0.072	0.067	0.089	0.095	0.142	0.142	0.142	0.142	0.142	0.142	0.142	0.142	0.137	0.137	0.142
YMR268C	0.141	0.141	0.142	0.142	0.142	0.142	0.142	0.142	0.142	0.137	0.137	0.131	0.132	0.132	0.142	0.142	0.142	0.142	0.142	0.131	0.124	0.117	0.117	0.124	0.141	0.148	0.153	0.16	0.177	0.177	0.177	0.177	0.177	0.177	0.177	0.177	0.196	0.209	0.209	0.221	0.227	0.227	0.232	0.232	0.232	0.232	0.226	0.226	0.226
YKL043W	0.012	0.012	0.012	0.012	0.012	0.012	0.012	0.012	0.012	0.012	0.012	0.012	0.012	0.012	0.012	0.012	0.012	0.012	0.012	0.012	0.012	0.012	0.012	0.012	0.012	0.012	0.012	0.012	0.012	0.012	0.012	0.012	0.012	0.012	0.012	0.012	0.012	0.012	0.012	0.005	0.005	0.005	0.005	0.005	0.018	0.023	0.023	0.023	0.023
YPR101W	0.116	0.116	0.116	0.116	0.116	0.116	0.116	0.116	0.134	0.13	0.13	0.13	0.124	0.124	0.124	0.13	0.13	0.135	0.141	0.141	0.141	0.141	0.141	0.141	0.141	0.141	0.141	0.141	0.141	0.141	0.152	0.152	0.152	0.152	0.14	0.132	0.126	0.126	0.126	0.138	0.138	0.144	0.144	0.138	0.138	0.138	0.138	0.138	0.138
YDR001C	0.263	0.263	0.263	0.263	0.263	0.257	0.257	0.257	0.257	0.257	0.257	0.25	0.25	0.25	0.237	0.237	0.237	0.231	0.224	0.224	0.224	0.224	0.224	0.224	0.217	0.217	0.217	0.206	0.206	0.196	0.196	0.196	0.196	0.178	0.178	0.178	0.178	0.178	0.178	0.178	0.178	0.178	0.178	0.178	0.178	0.178	0.167	0.172	0.153
YDL001W	0.204	0.204	0.204	0.204	0.204	0.204	0.199	0.204	0.204	0.204	0.204	0.204	0.216	0.223	0.24	0.251	0.251	0.257	0.257	0.257	0.257	0.257	0.244	0.244	0.244	0.244	0.244	0.244	0.244	0.244	0.251	0.245	0.245	0.245	0.245	0.245	0.245	0.245	0.245	0.245	0.245	0.245	0.245	0.24	0.24	0.24	0.24	0.234	0.234
YPL042C	0.133	0.127	0.127	0.127	0.127	0.127	0.127	0.127	0.127	0.127	0.127	0.127	0.127	0.127	0.127	0.127	0.121	0.121	0.121	0.121	0.121	0.121	0.121	0.121	0.109	0.109	0.109	0.109	0.102	0.102	0.102	0.108	0.114	0.114	0.114	0.114	0.114	0.114	0.114	0.114	0.114	0.114	0.114	0.114	0.114	0.114	0.114	0.114	0.114
YER132C	0.012	0.012	0.012	0.012	0.012	0.012	0.012	0.012	0.012	0.012	0.012	0.012	0.012	0.012	0.012	0.012	0.012	0.012	0.012	0.012	0.012	0.012	0.012	0.006	0.006	0.006	0.006	0.006	0.006	0.006	0.006	0.006	0.006	0.006	0.006	0.006	0.006	0	0	0	0	0	0	0	0	0	0	0	0
YFR008W	0.343	0.343	0.343	0.343	0.336	0.33	0.33	0.33	0.319	0.319	0.319	0.319	0.319	0.319	0.306	0.306	0.306	0.306	0.313	0.313	0.313	0.313	0.307	0.307	0.307	0.307	0.307	0.307	0.307	0.301	0.301	0.301	0.294	0.294	0.294	0.294	0.294	0.294	0.271	0.264	0.264	0.264	0.271	0.271	0.271	0.259	0.259	0.259	0.259
YDR513W	0.088	0.088	0.088	0.088	0.088	0.088	0.088	0.088	0.088	0.088	0.088	0.088	0.088	0.088	0.088	0.095	0.095	0.102	0.113	0.113	0.113	0.113	0.113	0.113	0.113	0.118	0.118	0.118	0.118	0.118	0.113	0.113	0.113	0.113	0.113	0.113	0.113	0.119	0.119	0.119	0.119	0.119	0.119	0.119	0.119	0.119	0.126	0.126	0.126
YPL111W	0.037	0.037	0.037	0.037	0.037	0.037	0.037	0.037	0.037	0.037	0.037	0.037	0.037	0.037	0.03	0.03	0.03	0.03	0.03	0.03	0.03	0.03	0.024	0.024	0.024	0.024	0.018	0.018	0.018	0.018	0.018	0.018	0.018	0.018	0.018	0.018	0.018	0.018	0.018	0.018	0.018	0.018	0.018	0.005	0	0	0	0	0
YKL038W	0.149	0.149	0.149	0.149	0.149	0.149	0.149	0.149	0.149	0.149	0.149	0.143	0.143	0.137	0.137	0.143	0.143	0.143	0.143	0.143	0.143	0.143	0.155	0.161	0.167	0.167	0.167	0.172	0.172	0.172	0.167	0.167	0.161	0.161	0.155	0.162	0.156	0.156	0.156	0.156	0.156	0.156	0.156	0.156	0.156	0.156	0.156	0.149	0.149
YBR237W	0.186	0.192	0.192	0.192	0.192	0.192	0.192	0.192	0.192	0.192	0.192	0.192	0.192	0.192	0.192	0.192	0.192	0.199	0.204	0.204	0.204	0.204	0.21	0.21	0.216	0.216	0.216	0.216	0.216	0.222	0.222	0.222	0.222	0.222	0.222	0.222	0.222	0.222	0.227	0.227	0.227	0.227	0.227	0.227	0.227	0.227	0.227	0.234	0.234
YOR113W	0.185	0.185	0.185	0.185	0.185	0.185	0.185	0.185	0.185	0.185	0.198	0.203	0.208	0.208	0.208	0.208	0.214	0.221	0.232	0.226	0.226	0.226	0.226	0.226	0.226	0.226	0.226	0.226	0.226	0.233	0.233	0.233	0.233	0.233	0.233	0.239	0.239	0.239	0.244	0.244	0.244	0.244	0.244	0.244	0.251	0.258	0.258	0.258	0.258
YGR063C	0.192	0.192	0.192	0.192	0.192	0.192	0.192	0.204	0.209	0.209	0.209	0.209	0.209	0.209	0.209	0.203	0.203	0.208	0.208	0.208	0.208	0.208	0.208	0.208	0.208	0.208	0.208	0.215	0.215	0.215	0.215	0.215	0.215	0.215	0.215	0.215	0.215	0.215	0.215	0.215	0.215	0.215	0.215	0.215	0.215	0.208	0.208	0.208	0.208
YPL006W	0.233	0.233	0.233	0.233	0.226	0.214	0.207	0.207	0.207	0.207	0.207	0.202	0.179	0.179	0.179	0.179	0.179	0.179	0.179	0.179	0.179	0.149	0.144	0.149	0.149	0.149	0.149	0.149	0.149	0.149	0.143	0.143	0.143	0.143	0.143	0.143	0.143	0.149	0.138	0.137	0.137	0.143	0.143	0.131	0.131	0.131	0.084	0.084	0.072
YGL242C	0.103	0.103	0.087	0.081	0.086	0.104	0.104	0.104	0.104	0.092	0.098	0.103	0.129	0.141	0.148	0.152	0.152	0.159	0.166	0.16	0.173	0.178	0.178	0.178	0.178	0.184	0.184	0.184	0.184	0.184	0.191	0.196	0.196	0.196	0.208	0.22	0.22	0.226	0.226	0.226	0.226	0.226	0.226	0.231	0.231	0.231	0.231	0.236	0.236
YMR157C	0.037	0.043	0.049	0.054	0.054	0.054	0.054	0.054	0.054	0.054	0.054	0.054	0.054	0.054	0.054	0.073	0.073	0.08	0.08	0.08	0.08	0.08	0.08	0.08	0.073	0.073	0.073	0.068	0.068	0.074	0.074	0.074	0.081	0.081	0.081	0.092	0.103	0.103	0.103	0.103	0.11	0.11	0.121	0.121	0.121	0.121	0.121	0.121	0.121
YBL014C	0.323	0.323	0.323	0.323	0.323	0.323	0.31	0.303	0.292	0.292	0.292	0.292	0.292	0.292	0.292	0.292	0.292	0.292	0.292	0.292	0.292	0.292	0.287	0.287	0.281	0.27	0.27	0.27	0.27	0.27	0.27	0.206	0.206	0.206	0.206	0.206	0.206	0.199	0.205	0.2	0.2	0.2	0.194	0.188	0.177	0.171	0.175	0.175	0.175
YNR022C	0.165	0.165	0.165	0.176	0.181	0.181	0.181	0.181	0.187	0.194	0.194	0.194	0.194	0.194	0.199	0.199	0.199	0.216	0.216	0.223	0.223	0.217	0.217	0.217	0.217	0.217	0.217	0.223	0.223	0.223	0.223	0.217	0.217	0.217	0.224	0.224	0.248	0.248	0.248	0.248	0.248	0.248	0.248	0.248	0.248	0.241	0.241	0.241	0.241
YNR009W	0.145	0.145	0.145	0.145	0.145	0.145	0.145	0.145	0.145	0.15	0.15	0.144	0.144	0.144	0.144	0.144	0.144	0.144	0.144	0.144	0.144	0.144	0.144	0.144	0.144	0.144	0.144	0.144	0.144	0.144	0.144	0.144	0.144	0.132	0.132	0.12	0.12	0.12	0.12	0.12	0.12	0.12	0.12	0.12	0.12	0.114	0.114	0.114	0.114
YGR113W	0.141	0.141	0.141	0.141	0.141	0.141	0.147	0.165	0.165	0.165	0.17	0.181	0.199	0.204	0.204	0.204	0.204	0.204	0.204	0.198	0.198	0.203	0.203	0.203	0.208	0.208	0.215	0.228	0.234	0.24	0.24	0.24	0.245	0.245	0.245	0.245	0.245	0.245	0.245	0.245	0.245	0.251	0.251	0.251	0.251	0.251	0.251	0.238	0.238
YER093C	0.141	0.141	0.141	0.113	0.112	0.112	0.112	0.112	0.111	0.105	0.105	0.105	0.105	0.112	0.117	0.117	0.117	0.117	0.117	0.117	0.117	0.117	0.104	0.104	0.104	0.117	0.123	0.182	0.182	0.182	0.182	0.182	0.182	0.182	0.182	0.182	0.182	0.182	0.182	0.182	0.182	0.189	0.189	0.195	0.195	0.195	0.202	0.202	0.22
YGR239C	0.04	0.034	0.034	0.034	0.034	0.034	0.033	0.033	0.04	0.04	0.04	0.04	0.04	0.04	0.04	0.04	0.04	0.04	0.046	0.046	0.046	0.046	0.046	0.058	0.058	0.058	0.058	0.058	0.058	0.058	0.058	0.058	0.058	0.058	0.058	0.058	0.058	0.058	0.058	0.058	0.058	0.058	0.058	0.052	0.052	0.052	0.052	0.052	0.058
YOR140W	0.205	0.218	0.218	0.218	0.218	0.218	0.218	0.218	0.218	0.218	0.218	0.218	0.207	0.207	0.207	0.207	0.207	0.207	0.207	0.201	0.201	0.201	0.196	0.189	0.171	0.171	0.164	0.164	0.159	0.159	0.153	0.153	0.153	0.153	0.153	0.153	0.153	0.153	0.153	0.135	0.135	0.135	0.135	0.146	0.146	0.146	0.146	0.146	0.146
YHL016C	0.117	0.11	0.097	0.085	0.085	0.085	0.085	0.085	0.085	0.068	0.062	0.056	0.056	0.056	0.056	0.056	0.056	0.056	0.056	0.056	0.056	0.056	0.056	0.056	0.056	0.056	0.056	0.056	0.056	0.056	0.056	0.056	0.056	0.069	0.069	0.075	0.075	0.075	0.075	0.075	0.081	0.081	0.081	0.092	0.111	0.117	0.117	0.124	0.124
YDR375C	0.097	0.097	0.097	0.097	0.097	0.097	0.097	0.108	0.108	0.108	0.108	0.108	0.108	0.108	0.108	0.108	0.108	0.108	0.108	0.108	0.102	0.115	0.121	0.121	0.127	0.127	0.127	0.127	0.127	0.159	0.159	0.159	0.159	0.159	0.159	0.159	0.166	0.172	0.172	0.172	0.172	0.172	0.172	0.172	0.172	0.172	0.172	0.172	0.172
YBR059C	0.09	0.09	0.084	0.084	0.079	0.079	0.079	0.06	0.073	0.073	0.073	0.073	0.073	0.073	0.068	0.061	0.061	0.061	0.061	0.074	0.074	0.074	0.074	0.074	0.074	0.062	0.062	0.062	0.062	0.043	0.049	0.049	0.054	0.066	0.095	0.101	0.101	0.113	0.113	0.119	0.131	0.131	0.138	0.138	0.144	0.144	0.144	0.144	0.144
YDR181C	0.104	0.111	0.111	0.111	0.111	0.117	0.117	0.117	0.117	0.117	0.117	0.117	0.123	0.123	0.123	0.123	0.123	0.123	0.123	0.123	0.123	0.123	0.117	0.117	0.117	0.117	0.117	0.117	0.117	0.117	0.117	0.117	0.117	0.117	0.123	0.123	0.123	0.123	0.123	0.123	0.123	0.123	0.123	0.123	0.123	0.123	0.123	0.123	0.123
YHR164C	0.135	0.135	0.135	0.135	0.135	0.135	0.135	0.135	0.135	0.135	0.135	0.135	0.135	0.135	0.135	0.135	0.129	0.129	0.129	0.122	0.122	0.122	0.122	0.122	0.122	0.122	0.122	0.122	0.122	0.122	0.112	0.117	0.117	0.117	0.122	0.122	0.122	0.122	0.122	0.122	0.122	0.122	0.122	0.122	0.122	0.122	0.122	0.122	0.122
YBR293W	0.109	0.109	0.109	0.109	0.109	0.109	0.109	0.109	0.109	0.109	0.109	0.109	0.109	0.109	0.109	0.109	0.109	0.109	0.109	0.109	0.102	0.102	0.115	0.115	0.143	0.143	0.148	0.142	0.155	0.162	0.162	0.162	0.162	0.162	0.162	0.162	0.162	0.162	0.162	0.162	0.162	0.162	0.162	0.162	0.162	0.162	0.162	0.162	0.162
YGL146C	0.176	0.176	0.176	0.176	0.176	0.183	0.183	0.183	0.183	0.183	0.183	0.183	0.176	0.181	0.181	0.181	0.181	0.181	0.181	0.181	0.164	0.146	0.146	0.151	0.151	0.151	0.151	0.151	0.151	0.145	0.145	0.145	0.145	0.145	0.132	0.126	0.126	0.126	0.126	0.126	0.126	0.126	0.126	0.126	0.126	0.126	0.119	0.113	0.113
YIL108W	0.247	0.247	0.241	0.241	0.241	0.241	0.241	0.241	0.234	0.223	0.223	0.223	0.223	0.223	0.223	0.205	0.199	0.199	0.185	0.179	0.179	0.172	0.166	0.166	0.166	0.154	0.154	0.148	0.137	0.13	0.13	0.13	0.13	0.13	0.13	0.13	0.13	0.13	0.137	0.137	0.137	0.137	0.137	0.117	0.123	0.111	0.105	0.099	0.092
YIL043C	0.124	0.124	0.137	0.13	0.131	0.131	0.131	0.131	0.131	0.131	0.131	0.131	0.131	0.126	0.126	0.126	0.126	0.126	0.126	0.139	0.132	0.132	0.138	0.138	0.138	0.138	0.138	0.138	0.138	0.132	0.132	0.132	0.132	0.132	0.132	0.132	0.132	0.156	0.156	0.163	0.168	0.168	0.168	0.168	0.168	0.168	0.169	0.169	0.162
YGR188C	0.161	0.161	0.166	0.166	0.166	0.166	0.166	0.172	0.172	0.172	0.172	0.172	0.178	0.178	0.178	0.178	0.184	0.184	0.184	0.184	0.184	0.184	0.184	0.184	0.184	0.184	0.19	0.19	0.19	0.19	0.19	0.19	0.19	0.19	0.197	0.197	0.197	0.197	0.197	0.197	0.197	0.197	0.197	0.197	0.203	0.203	0.203	0.203	0.203
YBL045C	0.037	0.037	0.043	0.043	0.043	0.043	0.043	0.043	0.043	0.043	0.043	0.043	0.043	0.043	0.036	0.036	0.036	0.036	0.036	0.036	0.036	0.036	0.036	0.036	0.036	0.036	0.036	0.036	0.036	0.036	0.036	0.036	0.043	0.043	0.043	0.043	0.043	0.043	0.043	0.043	0.043	0.037	0.037	0.037	0.037	0.037	0.037	0.037	0.037
YJR070C	0.277	0.271	0.271	0.271	0.264	0.264	0.264	0.264	0.264	0.264	0.264	0.264	0.252	0.252	0.252	0.252	0.252	0.252	0.252	0.24	0.24	0.24	0.24	0.24	0.24	0.24	0.245	0.245	0.245	0.24	0.234	0.234	0.234	0.234	0.234	0.234	0.234	0.234	0.234	0.234	0.234	0.223	0.223	0.223	0.217	0.217	0.217	0.217	0.223
YMR205C	0	0	0	0	0	0	0	0	0	0	0	0	0	0	0	0	0	0	0	0	0	0	0	0	0	0	0	0	0	0	0	0	0	0	0	0	0	0	0	0	0	0	0	0	0	0	0	0	0
YLL013C	0.059	0.059	0.059	0.059	0.059	0.053	0.048	0.048	0.017	0.011	0	0	0	0	0	0	0	0	0	0	0	0	0	0	0	0	0	0	0	0	0	0	0	0	0	0	0	0	0	0	0	0	0	0	0	0	0	0	0
YMR215W	0.175	0.175	0.181	0.181	0.169	0.169	0.181	0.181	0.188	0.188	0.188	0.188	0.188	0.194	0.194	0.194	0.194	0.194	0.194	0.194	0.188	0.188	0.188	0.188	0.188	0.188	0.188	0.188	0.188	0.188	0.188	0.188	0.188	0.193	0.2	0.2	0.2	0.205	0.205	0.205	0.205	0.205	0.205	0.205	0.205	0.205	0.205	0.205	0.211
YNL165W	0.25	0.244	0.244	0.244	0.244	0.244	0.238	0.232	0.242	0.241	0.247	0.253	0.253	0.253	0.259	0.259	0.259	0.259	0.259	0.259	0.253	0.253	0.258	0.258	0.258	0.264	0.264	0.264	0.264	0.264	0.27	0.27	0.27	0.258	0.264	0.264	0.264	0.257	0.264	0.264	0.27	0.27	0.27	0.27	0.27	0.27	0.27	0.277	0.277
YPR060C	0.172	0.172	0.19	0.19	0.19	0.19	0.19	0.19	0.183	0.189	0.166	0.166	0.166	0.166	0.171	0.176	0.176	0.183	0.19	0.202	0.202	0.202	0.202	0.202	0.202	0.207	0.207	0.207	0.207	0.207	0.207	0.207	0.207	0.207	0.207	0.207	0.213	0.213	0.213	0.213	0.213	0.213	0.213	0.213	0.213	0.213	0.213	0.213	0.213
YDR472W	0	0	0	0	0	0	0	0	0	0	0	0	0	0	0	0	0	0	0	0	0	0	0	0	0	0	0	0	0	0	0	0	0	0	0	0	0	0	0	0	0	0	0	0	0	0	0	0	0
YDL135C	0.195	0.195	0.195	0.195	0.195	0.201	0.201	0.201	0.201	0.201	0.201	0.207	0.202	0.202	0.202	0.208	0.208	0.202	0.195	0.19	0.196	0.196	0.196	0.203	0.203	0.203	0.208	0.208	0.208	0.208	0.208	0.208	0.208	0.208	0.208	0.208	0.208	0.208	0.203	0.208	0.208	0.208	0.208	0.214	0.214	0.221	0.221	0.221	0.221
YOL021C	0.012	0.012	0.012	0.012	0.012	0.012	0.012	0.012	0.012	0.012	0.012	0.012	0.012	0.012	0.012	0.012	0.012	0.012	0.012	0.012	0.012	0.012	0.012	0.012	0.012	0.012	0.012	0.012	0.012	0.012	0.012	0.012	0.012	0.012	0.012	0.012	0.012	0.012	0.012	0.012	0.006	0.006	0.006	0.006	0.006	0.006	0.006	0.006	0.006
YOR066W	0.069	0.069	0.069	0.069	0.069	0.069	0.069	0.069	0.069	0.069	0.069	0.069	0.069	0.069	0.069	0.069	0.069	0.069	0.069	0.069	0.069	0.069	0.069	0.069	0.069	0.069	0.069	0.069	0.069	0.069	0.069	0.069	0.069	0.069	0.069	0.069	0.069	0.069	0.069	0.05	0.05	0.05	0.05	0.05	0.05	0.05	0.05	0.05	0.037
YAL051W	0.226	0.226	0.226	0.226	0.226	0.226	0.226	0.226	0.226	0.226	0.226	0.226	0.226	0.226	0.226	0.22	0.22	0.22	0.22	0.22	0.22	0.22	0.213	0.207	0.207	0.202	0.19	0.196	0.196	0.196	0.19	0.19	0.19	0.183	0.183	0.177	0.177	0.177	0.177	0.177	0.177	0.177	0.177	0.177	0.177	0.171	0.164	0.17	0.17
YGL095C	0.173	0.173	0.168	0.157	0.151	0.151	0.157	0.162	0.162	0.162	0.162	0.162	0.162	0.162	0.162	0.162	0.162	0.162	0.162	0.162	0.151	0.145	0.14	0.14	0.14	0.14	0.14	0.128	0.128	0.128	0.128	0.128	0.128	0.128	0.128	0.128	0.128	0.128	0.128	0.128	0.128	0.128	0.128	0.128	0.122	0.122	0.122	0.122	0.122
YBL102W	0.117	0.117	0.123	0.13	0.13	0.136	0.136	0.136	0.136	0.136	0.142	0.142	0.142	0.142	0.142	0.142	0.142	0.142	0.142	0.142	0.142	0.142	0.142	0.142	0.142	0.142	0.142	0.142	0.142	0.142	0.142	0.142	0.142	0.142	0.142	0.142	0.142	0.142	0.142	0.137	0.137	0.137	0.137	0.137	0.142	0.142	0.142	0.142	0.142
YDR087C	0.217	0.217	0.217	0.217	0.223	0.222	0.239	0.239	0.239	0.239	0.239	0.245	0.252	0.258	0.278	0.278	0.278	0.278	0.278	0.278	0.278	0.284	0.284	0.284	0.284	0.284	0.284	0.284	0.284	0.301	0.301	0.301	0.301	0.308	0.308	0.308	0.308	0.308	0.308	0.308	0.308	0.308	0.308	0.308	0.308	0.302	0.302	0.302	0.302
YBR131W	0.157	0.157	0.157	0.163	0.179	0.179	0.185	0.185	0.185	0.185	0.185	0.185	0.185	0.185	0.192	0.192	0.192	0.192	0.209	0.209	0.209	0.203	0.203	0.209	0.209	0.209	0.216	0.216	0.216	0.216	0.223	0.223	0.228	0.228	0.228	0.228	0.228	0.234	0.24	0.24	0.24	0.24	0.24	0.24	0.24	0.24	0.24	0.24	0.24
YLR224W	0.029	0.029	0.029	0.029	0.029	0.029	0.029	0.029	0.024	0.024	0.024	0.018	0.018	0.018	0.018	0.012	0.005	0.005	0.005	0.005	0.005	0.005	0	0	0	0	0	0	0	0	0	0	0	0	0	0	0	0	0	0	0	0	0	0	0	0	0	0	0
YIL143C	0.286	0.286	0.286	0.286	0.286	0.286	0.286	0.286	0.286	0.286	0.286	0.291	0.291	0.291	0.291	0.285	0.285	0.285	0.285	0.285	0.285	0.285	0.285	0.285	0.285	0.285	0.285	0.291	0.291	0.291	0.291	0.291	0.291	0.291	0.291	0.291	0.291	0.291	0.291	0.291	0.291	0.291	0.286	0.286	0.286	0.286	0.286	0.286	0.286
YDL190C	0.117	0.117	0.117	0.13	0.124	0.124	0.124	0.124	0.119	0.119	0.119	0.119	0.119	0.119	0.119	0.119	0.119	0.119	0.119	0.119	0.119	0.119	0.119	0.119	0.119	0.119	0.119	0.119	0.119	0.119	0.119	0.119	0.119	0.119	0.119	0.107	0.107	0.107	0.107	0.107	0.107	0.107	0.107	0.077	0.072	0.072	0.072	0.072	0.072
YJL039C	0	0	0	0	0	0	0	0	0	0	0	0	0	0	0	0	0	0	0	0	0	0	0	0	0	0	0	0	0	0	0	0	0	0	0	0.005	0.012	0.012	0.012	0.012	0.012	0.012	0.012	0.012	0.012	0.018	0.024	0.036	0.036
YMR281W	0.247	0.223	0.197	0.184	0.184	0.184	0.184	0.184	0.184	0.172	0.156	0.156	0.163	0.163	0.163	0.163	0.163	0.157	0.157	0.157	0.157	0.15	0.15	0.15	0.15	0.15	0.15	0.145	0.145	0.151	0.151	0.151	0.157	0.157	0.157	0.17	0.17	0.17	0.17	0.164	0.164	0.176	0.183	0.177	0.177	0.177	0.177	0.177	0.177
YPL163C	0.189	0.189	0.2	0.2	0.212	0.212	0.212	0.212	0.212	0.212	0.212	0.212	0.212	0.212	0.212	0.212	0.226	0.226	0.22	0.22	0.208	0.208	0.208	0.213	0.213	0.213	0.22	0.22	0.22	0.22	0.22	0.22	0.22	0.213	0.213	0.213	0.213	0.213	0.213	0.213	0.213	0.213	0.213	0.213	0.213	0.213	0.213	0.213	0.213
YMR009W	0.18	0.18	0.193	0.193	0.193	0.193	0.193	0.193	0.193	0.193	0.193	0.193	0.193	0.193	0.199	0.199	0.199	0.199	0.199	0.199	0.199	0.199	0.199	0.199	0.199	0.199	0.199	0.199	0.199	0.199	0.199	0.199	0.199	0.193	0.193	0.193	0.193	0.193	0.193	0.193	0.193	0.193	0.186	0.186	0.186	0.186	0.186	0.186	0.186
YML009C	0.189	0.194	0.188	0.188	0.188	0.188	0.188	0.188	0.188	0.188	0.193	0.193	0.193	0.193	0.193	0.193	0.193	0.186	0.186	0.186	0.186	0.211	0.211	0.211	0.211	0.211	0.211	0.211	0.211	0.211	0.211	0.211	0.211	0.211	0.2	0.2	0.188	0.188	0.181	0.181	0.181	0.181	0.181	0.181	0.181	0.181	0.181	0.181	0.181
YER146W	0.042	0.042	0.042	0.042	0.042	0.048	0.048	0.048	0.053	0.06	0.06	0.06	0.06	0.06	0.06	0.06	0.06	0.06	0.06	0.06	0.06	0.06	0.06	0.06	0.06	0.06	0.06	0.06	0.06	0.06	0.06	0.06	0.06	0.06	0.06	0.06	0.067	0.067	0.067	0.067	0.067	0.067	0.067	0.073	0.073	0.073	0.073	0.073	0.073
YMR163C	0.085	0.085	0.085	0.085	0.085	0.085	0.079	0.072	0.072	0.072	0.067	0.061	0.056	0.056	0.056	0.056	0.056	0.056	0.056	0.056	0.056	0.056	0.056	0.056	0.056	0.056	0.043	0.037	0.037	0.037	0.043	0.049	0.061	0.061	0.061	0.061	0.061	0.061	0.061	0.061	0.061	0.061	0.061	0.061	0.061	0.061	0.061	0.061	0.061
YDR400W	0.182	0.182	0.182	0.182	0.188	0.188	0.188	0.195	0.201	0.201	0.201	0.201	0.201	0.212	0.212	0.206	0.206	0.206	0.206	0.206	0.206	0.199	0.199	0.199	0.199	0.205	0.205	0.205	0.205	0.205	0.205	0.205	0.205	0.211	0.211	0.211	0.211	0.211	0.211	0.211	0.211	0.211	0.211	0.211	0.205	0.205	0.205	0.212	0.212
YDL164C	0.278	0.278	0.278	0.278	0.278	0.278	0.278	0.29	0.29	0.29	0.29	0.29	0.29	0.29	0.29	0.29	0.29	0.29	0.29	0.29	0.29	0.283	0.283	0.283	0.283	0.283	0.283	0.283	0.283	0.283	0.283	0.283	0.277	0.277	0.272	0.272	0.272	0.272	0.272	0.252	0.234	0.234	0.234	0.234	0.234	0.228	0.228	0.216	0.216
YKL011C	0.157	0.157	0.157	0.157	0.15	0.144	0.144	0.144	0.144	0.144	0.149	0.149	0.149	0.149	0.149	0.149	0.137	0.137	0.13	0.137	0.137	0.147	0.147	0.147	0.147	0.147	0.147	0.147	0.147	0.141	0.141	0.136	0.136	0.129	0.123	0.123	0.129	0.129	0.123	0.123	0.129	0.129	0.118	0.118	0.13	0.13	0.136	0.136	0.136
YBR026C	0.087	0.1	0.106	0.106	0.106	0.106	0.106	0.106	0.106	0.106	0.106	0.106	0.1	0.089	0.083	0.096	0.131	0.131	0.131	0.131	0.136	0.136	0.136	0.136	0.136	0.136	0.136	0.136	0.13	0.13	0.142	0.142	0.148	0.154	0.154	0.154	0.154	0.154	0.154	0.154	0.154	0.154	0.154	0.161	0.161	0.154	0.154	0.154	0.154
YIL151C	0.272	0.272	0.289	0.283	0.283	0.289	0.301	0.301	0.301	0.301	0.301	0.301	0.301	0.296	0.296	0.296	0.296	0.296	0.296	0.296	0.296	0.296	0.296	0.296	0.315	0.315	0.374	0.374	0.374	0.374	0.374	0.374	0.374	0.38	0.38	0.38	0.38	0.38	0.38	0.38	0.38	0.38	0.38	0.386	0.386	0.391	0.391	0.391	0.385
YGR274C	0.105	0.099	0.087	0.087	0.087	0.087	0.087	0.087	0.061	0.049	0.049	0.043	0.043	0.043	0.043	0.043	0.03	0.03	0.036	0.029	0.029	0.029	0.029	0.042	0.029	0.029	0.029	0.029	0.029	0.029	0.029	0.029	0.029	0.029	0.029	0.029	0.029	0.035	0.035	0.035	0.035	0.035	0.035	0.035	0.035	0.035	0.042	0.048	0.071
YLR228C	0.069	0.056	0.049	0.049	0.049	0.049	0.049	0.049	0.049	0.049	0.049	0.049	0.049	0.049	0.049	0.049	0.049	0.049	0.043	0.043	0.043	0.024	0.024	0.024	0.024	0.024	0.024	0.024	0.024	0.024	0.024	0.024	0.024	0.024	0.024	0.018	0.012	0.012	0.012	0.012	0.012	0.012	0.012	0.012	0.012	0.012	0.012	0.018	0.013
YBR061C	0.111	0.111	0.111	0.111	0.111	0.094	0.094	0.094	0.094	0.094	0.075	0.07	0.07	0.07	0.071	0.071	0.077	0.083	0.088	0.088	0.088	0.095	0.095	0.102	0.102	0.102	0.102	0.089	0.089	0.089	0.089	0.089	0.089	0.089	0.084	0.077	0.094	0.094	0.094	0.101	0.101	0.101	0.101	0.101	0.101	0.101	0.101	0.132	0.132
YGL012W	0.102	0.102	0.102	0.13	0.13	0.13	0.143	0.18	0.18	0.23	0.23	0.248	0.248	0.248	0.248	0.248	0.248	0.248	0.248	0.248	0.248	0.248	0.248	0.248	0.255	0.268	0.268	0.268	0.268	0.268	0.268	0.268	0.268	0.268	0.268	0.275	0.275	0.275	0.281	0.281	0.286	0.286	0.286	0.286	0.286	0.286	0.286	0.286	0.286
YKR085C	0.086	0.075	0.069	0.062	0.049	0.049	0.043	0.043	0.043	0.043	0.049	0.049	0.049	0.049	0.043	0.043	0.043	0.043	0.043	0.043	0.03	0.024	0.024	0.024	0.03	0.049	0.189	0.189	0.195	0.248	0.254	0.284	0.284	0.284	0.284	0.284	0.284	0.284	0.284	0.284	0.284	0.284	0.284	0.284	0.307	0.307	0.307	0.307	0.313
YLR326W	0	0	0	0	0	0	0	0	0	0	0	0	0	0	0	0	0	0	0	0	0	0	0	0	0	0	0	0	0	0	0	0	0	0	0	0	0	0	0	0	0	0	0	0	0	0	0	0	0
YMR241W	0.158	0.158	0.158	0.158	0.151	0.151	0.145	0.145	0.145	0.145	0.145	0.139	0.139	0.139	0.139	0.139	0.139	0.139	0.139	0.139	0.139	0.139	0.139	0.139	0.132	0.126	0.126	0.126	0.12	0.12	0.102	0.102	0.095	0.095	0.095	0.095	0.095	0.095	0.088	0.088	0.088	0.088	0.076	0.076	0.076	0.076	0.076	0.07	0.07
YBR156C	0.14	0.146	0.145	0.164	0.164	0.164	0.195	0.195	0.213	0.22	0.22	0.22	0.22	0.22	0.22	0.232	0.232	0.232	0.232	0.232	0.232	0.237	0.231	0.242	0.242	0.242	0.242	0.242	0.242	0.248	0.248	0.248	0.248	0.254	0.254	0.248	0.248	0.248	0.255	0.266	0.266	0.266	0.266	0.266	0.266	0.266	0.266	0.266	0.266
YPL265W	0	0	0	0	0	0	0	0	0	0	0	0	0	0	0	0	0	0	0	0	0	0	0	0	0	0	0	0	0	0	0	0	0	0	0	0	0	0	0	0	0	0	0	0	0	0	0	0	0
YNL094W	0.202	0.202	0.207	0.207	0.207	0.213	0.207	0.207	0.207	0.207	0.207	0.207	0.207	0.207	0.207	0.207	0.207	0.207	0.207	0.207	0.207	0.207	0.207	0.207	0.207	0.207	0.207	0.207	0.213	0.213	0.226	0.226	0.226	0.226	0.226	0.226	0.226	0.226	0.226	0.226	0.226	0.22	0.213	0.213	0.207	0.207	0.207	0.207	0.201
YPL138C	0.236	0.236	0.236	0.236	0.236	0.261	0.261	0.255	0.255	0.255	0.261	0.267	0.274	0.274	0.274	0.274	0.274	0.274	0.274	0.28	0.28	0.286	0.286	0.286	0.286	0.286	0.286	0.286	0.286	0.286	0.286	0.286	0.292	0.292	0.297	0.297	0.297	0.297	0.303	0.308	0.302	0.282	0.282	0.282	0.276	0.289	0.289	0.289	0.289
YOR295W	0.186	0.163	0.168	0.173	0.202	0.202	0.202	0.233	0.233	0.239	0.239	0.239	0.245	0.245	0.245	0.245	0.245	0.245	0.245	0.245	0.245	0.252	0.252	0.252	0.252	0.252	0.252	0.252	0.252	0.252	0.245	0.245	0.222	0.233	0.233	0.233	0.233	0.239	0.239	0.239	0.239	0.239	0.234	0.239	0.239	0.234	0.234	0.234	0.234
YPL087W	0.152	0.152	0.146	0.146	0.159	0.159	0.159	0.159	0.159	0.159	0.159	0.159	0.152	0.152	0.152	0.146	0.146	0.146	0.146	0.141	0.134	0.134	0.134	0.134	0.134	0.134	0.14	0.14	0.14	0.14	0.14	0.14	0.14	0.14	0.14	0.146	0.146	0.146	0.146	0.146	0.146	0.146	0.146	0.146	0.146	0.146	0.14	0.14	0.127
YPR033C	0.276	0.276	0.269	0.269	0.269	0.269	0.269	0.269	0.251	0.245	0.245	0.245	0.245	0.245	0.245	0.245	0.227	0.227	0.227	0.203	0.203	0.203	0.203	0.203	0.196	0.196	0.196	0.196	0.196	0.168	0.168	0.168	0.168	0.168	0.168	0.162	0.162	0.15	0.126	0.12	0.114	0.107	0.101	0.101	0.101	0.101	0.095	0.095	0.088
YHR073W	0.084	0.09	0.09	0.09	0.096	0.096	0.096	0.096	0.096	0.096	0.089	0.089	0.089	0.084	0.084	0.102	0.124	0.149	0.149	0.149	0.149	0.149	0.149	0.149	0.149	0.149	0.149	0.149	0.149	0.149	0.149	0.144	0.144	0.133	0.133	0.133	0.133	0.14	0.14	0.14	0.14	0.14	0.14	0.145	0.145	0.158	0.174	0.181	0.181
YMR201C	0.23	0.236	0.241	0.241	0.241	0.241	0.241	0.241	0.241	0.241	0.241	0.248	0.248	0.248	0.248	0.248	0.248	0.248	0.248	0.248	0.248	0.248	0.248	0.248	0.248	0.248	0.248	0.248	0.26	0.26	0.26	0.26	0.26	0.26	0.26	0.26	0.26	0.26	0.26	0.26	0.26	0.254	0.254	0.254	0.254	0.254	0.247	0.247	0.247
YJR102C	0.051	0.051	0.051	0.051	0.051	0.051	0.051	0.051	0.051	0.051	0.051	0.051	0.045	0.045	0.045	0.045	0.045	0.045	0.039	0.026	0.019	0.019	0.019	0.019	0.019	0.019	0.019	0.019	0.019	0.019	0.019	0.019	0.019	0.019	0.019	0.032	0.038	0.038	0.038	0.038	0.038	0.032	0.032	0.032	0.032	0.032	0.032	0.032	0.032
YGL171W	0.19	0.184	0.184	0.184	0.19	0.203	0.228	0.228	0.228	0.246	0.246	0.246	0.246	0.246	0.246	0.246	0.246	0.246	0.246	0.246	0.246	0.246	0.265	0.277	0.277	0.277	0.277	0.277	0.277	0.277	0.277	0.277	0.277	0.277	0.277	0.277	0.277	0.277	0.277	0.277	0.277	0.277	0.277	0.277	0.277	0.277	0.277	0.29	0.29
YCR020C	0.194	0.194	0.194	0.194	0.194	0.194	0.194	0.194	0.194	0.194	0.194	0.194	0.194	0.187	0.187	0.194	0.194	0.194	0.194	0.194	0.2	0.206	0.206	0.206	0.212	0.218	0.218	0.231	0.231	0.231	0.231	0.231	0.231	0.231	0.231	0.231	0.231	0.231	0.231	0.237	0.237	0.237	0.243	0.243	0.243	0.243	0.243	0.243	0.25
YHL031C	0.012	0.012	0.012	0.012	0.012	0.012	0.012	0.012	0.012	0.012	0.012	0.012	0.012	0.012	0.012	0.012	0.012	0.012	0.012	0.006	0.006	0.006	0.006	0.006	0.006	0.006	0.006	0.006	0.006	0.006	0.006	0.006	0.006	0.006	0.006	0.006	0.006	0.006	0.006	0.006	0.006	0.006	0.006	0.006	0.006	0.018	0.029	0.029	0.029
YGR134W	0.123	0.123	0.123	0.123	0.117	0.117	0.123	0.123	0.123	0.117	0.117	0.11	0.11	0.11	0.11	0.103	0.116	0.122	0.122	0.122	0.122	0.122	0.122	0.122	0.122	0.122	0.11	0.116	0.109	0.109	0.109	0.109	0.115	0.115	0.115	0.115	0.115	0.115	0.115	0.12	0.12	0.114	0.114	0.114	0.102	0.102	0.114	0.114	0.114
YLR175W	0.137	0.137	0.131	0.126	0.126	0.126	0.126	0.115	0.115	0.115	0.102	0.102	0.102	0.102	0.102	0.102	0.102	0.102	0.096	0.096	0.096	0.09	0.09	0.102	0.097	0.097	0.097	0.09	0.096	0.096	0.096	0.096	0.096	0.096	0.09	0.09	0.09	0.09	0.09	0.071	0.064	0.062	0.086	0.097	0.097	0.102	0.102	0.107	0.107
YLL061W	0.243	0.236	0.236	0.236	0.236	0.236	0.236	0.236	0.236	0.254	0.267	0.279	0.296	0.296	0.296	0.296	0.296	0.296	0.296	0.296	0.296	0.303	0.303	0.303	0.303	0.303	0.303	0.297	0.292	0.292	0.292	0.292	0.292	0.292	0.292	0.292	0.279	0.279	0.279	0.285	0.292	0.292	0.292	0.292	0.304	0.304	0.304	0.304	0.304
YML025C	0.036	0.036	0.036	0.03	0.03	0.03	0.03	0.03	0.03	0.03	0.03	0.03	0.03	0.03	0.03	0.03	0.03	0.025	0.018	0.018	0.018	0.018	0.018	0.018	0.018	0.018	0.018	0.018	0.012	0.005	0.005	0.011	0.011	0.011	0.011	0.011	0.011	0.017	0.017	0.017	0.017	0.017	0.017	0.017	0.017	0.017	0.017	0.017	0.017
YPL132W	0.127	0.127	0.127	0.12	0.12	0.126	0.126	0.119	0.119	0.114	0.12	0.12	0.12	0.12	0.12	0.12	0.12	0.12	0.127	0.126	0.126	0.126	0.126	0.126	0.126	0.126	0.126	0.126	0.126	0.126	0.132	0.151	0.152	0.147	0.152	0.152	0.152	0.152	0.152	0.152	0.152	0.146	0.146	0.146	0.146	0.146	0.141	0.147	0.147
YDL237W	0.121	0.121	0.121	0.121	0.121	0.121	0.109	0.109	0.109	0.109	0.108	0.115	0.115	0.131	0.131	0.126	0.126	0.126	0.126	0.119	0.083	0.083	0.083	0.088	0.094	0.094	0.112	0.112	0.112	0.112	0.112	0.117	0.117	0.117	0.112	0.112	0.112	0.112	0.134	0.128	0.128	0.128	0.121	0.121	0.134	0.164	0.207	0.207	0.206
YNL101W	0.146	0.146	0.146	0.146	0.146	0.146	0.146	0.146	0.146	0.146	0.146	0.146	0.146	0.146	0.146	0.16	0.165	0.165	0.165	0.165	0.165	0.16	0.172	0.179	0.179	0.179	0.179	0.179	0.179	0.179	0.179	0.179	0.179	0.179	0.179	0.179	0.179	0.179	0.179	0.173	0.173	0.173	0.173	0.173	0.162	0.162	0.168	0.168	0.168
YJR067C	0.079	0.079	0.079	0.072	0.072	0.072	0.072	0.072	0.072	0.072	0.072	0.072	0.072	0.072	0.066	0.052	0.047	0.065	0.065	0.065	0.083	0.083	0.083	0.083	0.083	0.089	0.102	0.102	0.102	0.121	0.121	0.121	0.121	0.121	0.121	0.128	0.128	0.128	0.134	0.141	0.141	0.141	0.141	0.159	0.159	0.159	0.159	0.159	0.159
YNR026C	0.148	0.148	0.148	0.148	0.148	0.167	0.185	0.229	0.234	0.246	0.246	0.246	0.246	0.246	0.246	0.246	0.241	0.241	0.247	0.247	0.247	0.247	0.254	0.254	0.254	0.254	0.261	0.261	0.261	0.261	0.267	0.267	0.267	0.267	0.274	0.274	0.274	0.274	0.274	0.274	0.274	0.274	0.28	0.28	0.28	0.28	0.28	0.28	0.28
YDR425W	0.187	0.187	0.187	0.187	0.175	0.175	0.175	0.164	0.164	0.164	0.159	0.14	0.14	0.134	0.134	0.134	0.134	0.134	0.134	0.122	0.128	0.128	0.128	0.128	0.122	0.117	0.117	0.1	0.081	0.074	0.074	0.074	0.074	0.074	0.074	0.074	0.074	0.074	0.068	0.046	0.035	0.035	0.035	0.035	0.047	0.047	0.047	0.047	0.047
YDR462W	0.394	0.394	0.394	0.394	0.411	0.411	0.411	0.411	0.411	0.406	0.406	0.419	0.419	0.419	0.419	0.419	0.419	0.419	0.419	0.419	0.419	0.419	0.419	0.419	0.419	0.419	0.419	0.419	0.419	0.419	0.419	0.419	0.419	0.419	0.419	0.419	0.419	0.419	0.419	0.419	0.419	0.419	0.419	0.419	0.419	0.419	0.419	0.419	0.412
YOR064C	0.043	0.043	0.043	0.037	0.037	0.037	0.037	0.037	0.037	0.037	0.037	0.037	0.037	0.037	0.03	0.03	0.03	0.03	0.024	0.024	0.024	0.03	0.03	0.03	0.03	0.03	0.03	0.03	0.048	0.053	0.053	0.053	0.053	0.053	0.053	0.053	0.053	0.048	0.048	0.048	0.06	0.06	0.06	0.06	0.06	0.06	0.06	0.06	0.06
YKL048C	0.159	0.159	0.159	0.159	0.153	0.153	0.16	0.16	0.166	0.182	0.182	0.182	0.182	0.182	0.183	0.183	0.183	0.183	0.183	0.19	0.19	0.19	0.19	0.19	0.19	0.19	0.19	0.19	0.19	0.19	0.19	0.19	0.19	0.19	0.19	0.19	0.196	0.191	0.191	0.191	0.191	0.191	0.185	0.191	0.191	0.191	0.191	0.191	0.191
YNL002C	0.139	0.139	0.139	0.145	0.145	0.145	0.145	0.145	0.14	0.14	0.14	0.133	0.133	0.133	0.133	0.133	0.133	0.133	0.133	0.133	0.133	0.133	0.128	0.128	0.128	0.121	0.121	0.121	0.121	0.121	0.121	0.121	0.121	0.121	0.121	0.121	0.115	0.108	0.102	0.102	0.102	0.102	0.102	0.102	0.102	0.102	0.102	0.102	0.102
YGR169C-A	0.238	0.256	0.256	0.256	0.256	0.256	0.256	0.268	0.268	0.268	0.274	0.274	0.274	0.274	0.274	0.274	0.274	0.274	0.274	0.274	0.274	0.274	0.274	0.274	0.274	0.281	0.281	0.287	0.303	0.309	0.309	0.32	0.326	0.326	0.326	0.326	0.326	0.326	0.326	0.326	0.326	0.326	0.326	0.326	0.326	0.326	0.326	0.326	0.326
YPL099C	0.169	0.169	0.169	0.169	0.169	0.169	0.169	0.163	0.156	0.156	0.145	0.14	0.14	0.145	0.145	0.145	0.12	0.12	0.115	0.121	0.122	0.122	0.122	0.122	0.122	0.122	0.122	0.116	0.116	0.116	0.116	0.116	0.116	0.116	0.116	0.054	0.054	0.073	0.073	0.073	0.073	0.08	0.08	0.08	0.08	0.08	0.08	0.08	0.08
YKL146W	0.085	0.085	0.085	0.085	0.085	0.085	0.085	0.085	0.085	0.085	0.085	0.085	0.085	0.085	0.085	0.085	0.085	0.085	0.085	0.085	0.085	0.085	0.085	0.085	0.085	0.085	0.085	0.085	0.085	0.085	0.085	0.085	0.085	0.085	0.085	0.085	0.085	0.085	0.085	0.085	0.085	0.08	0.08	0.08	0.061	0.061	0.061	0.048	0.048
YGL231C	0.089	0.095	0.083	0.077	0.077	0.077	0.077	0.084	0.084	0.084	0.084	0.084	0.084	0.084	0.084	0.084	0.084	0.084	0.085	0.085	0.085	0.085	0.085	0.085	0.085	0.104	0.11	0.11	0.11	0.117	0.11	0.116	0.122	0.122	0.122	0.122	0.14	0.134	0.134	0.134	0.135	0.135	0.135	0.135	0.135	0.135	0.135	0.146	0.146
YMR259C	0.073	0.073	0.073	0.073	0.073	0.073	0.073	0.073	0.073	0.073	0.073	0.079	0.085	0.085	0.09	0.097	0.102	0.102	0.102	0.102	0.102	0.102	0.102	0.102	0.102	0.102	0.102	0.102	0.102	0.102	0.102	0.102	0.096	0.096	0.096	0.096	0.096	0.096	0.096	0.096	0.096	0.096	0.096	0.096	0.096	0.096	0.096	0.096	0.096
YPL229W	0	0	0	0	0	0	0	0	0	0	0	0	0	0	0	0	0	0	0	0	0	0	0	0	0	0	0	0	0	0.005	0.005	0.005	0.005	0.005	0.005	0.005	0.012	0.012	0.012	0.012	0.012	0.012	0.012	0.012	0.018	0.018	0.018	0.018	0.018
YGL027C	0.138	0.149	0.156	0.156	0.156	0.156	0.156	0.15	0.15	0.164	0.17	0.17	0.176	0.176	0.176	0.176	0.176	0.151	0.145	0.14	0.145	0.145	0.171	0.171	0.171	0.171	0.171	0.171	0.171	0.176	0.19	0.19	0.19	0.19	0.196	0.215	0.222	0.222	0.222	0.222	0.222	0.222	0.229	0.229	0.229	0.229	0.229	0.229	0.229
YDR325W	0.211	0.211	0.211	0.211	0.211	0.218	0.218	0.218	0.218	0.218	0.218	0.218	0.218	0.218	0.218	0.218	0.218	0.224	0.229	0.229	0.229	0.229	0.229	0.229	0.229	0.229	0.235	0.242	0.242	0.242	0.242	0.242	0.242	0.242	0.235	0.235	0.235	0.235	0.242	0.242	0.242	0.242	0.242	0.242	0.242	0.242	0.242	0.242	0.242
YIL042C	0.134	0.134	0.134	0.134	0.134	0.134	0.134	0.134	0.134	0.134	0.141	0.135	0.135	0.135	0.135	0.135	0.153	0.147	0.159	0.159	0.166	0.166	0.166	0.166	0.166	0.172	0.172	0.172	0.172	0.172	0.172	0.177	0.177	0.177	0.177	0.177	0.177	0.177	0.177	0.177	0.177	0.177	0.177	0.177	0.195	0.201	0.201	0.201	0.201
YFR040W	0.231	0.236	0.236	0.236	0.236	0.231	0.231	0.217	0.217	0.211	0.211	0.211	0.199	0.199	0.199	0.194	0.199	0.199	0.199	0.199	0.199	0.199	0.199	0.199	0.182	0.178	0.178	0.167	0.167	0.167	0.162	0.149	0.149	0.139	0.139	0.139	0.139	0.139	0.139	0.139	0.139	0.139	0.139	0.139	0.139	0.133	0.133	0.133	0.139
YOR183W	0.053	0.053	0.053	0.047	0.047	0.047	0.047	0.047	0.047	0.047	0.042	0.042	0.042	0.042	0.042	0.042	0.042	0.042	0.042	0.042	0.042	0.029	0.023	0.018	0.018	0.018	0.018	0.018	0.018	0.018	0.018	0.018	0.018	0.018	0.018	0.018	0.018	0.018	0.018	0.018	0.018	0.018	0.018	0.018	0.018	0.018	0.018	0.018	0.018
YPL112C	0.025	0.025	0.025	0.025	0.025	0.025	0.036	0.036	0.036	0.036	0.036	0.036	0.036	0.036	0.036	0.036	0.036	0.036	0.036	0.036	0.03	0.03	0.03	0.03	0.03	0.037	0.037	0.037	0.037	0.037	0.037	0.037	0.037	0.037	0.043	0.043	0.043	0.043	0.043	0.043	0.043	0.043	0.043	0.043	0.043	0.043	0.043	0.049	0.049
YLR066W	0.086	0.086	0.086	0.091	0.091	0.091	0.091	0.091	0.091	0.114	0.137	0.137	0.137	0.137	0.142	0.142	0.142	0.142	0.142	0.148	0.148	0.148	0.148	0.154	0.154	0.154	0.154	0.154	0.154	0.154	0.154	0.154	0.154	0.161	0.161	0.161	0.167	0.167	0.167	0.173	0.173	0.173	0.179	0.179	0.179	0.179	0.179	0.179	0.179
YDR516C	0.313	0.313	0.313	0.319	0.319	0.319	0.319	0.319	0.319	0.319	0.319	0.33	0.33	0.33	0.33	0.33	0.33	0.342	0.342	0.342	0.342	0.342	0.342	0.342	0.342	0.342	0.342	0.342	0.342	0.342	0.342	0.342	0.329	0.329	0.335	0.335	0.335	0.335	0.335	0.335	0.335	0.335	0.335	0.335	0.335	0.335	0.335	0.335	0.335
YCL014W	0.247	0.247	0.247	0.265	0.265	0.265	0.265	0.265	0.265	0.265	0.265	0.265	0.265	0.265	0.272	0.272	0.272	0.272	0.277	0.272	0.272	0.272	0.272	0.272	0.272	0.272	0.272	0.266	0.266	0.261	0.261	0.267	0.267	0.267	0.262	0.262	0.262	0.262	0.262	0.262	0.262	0.262	0.262	0.262	0.262	0.262	0.262	0.262	0.255
YDR125C	0.011	0.011	0.011	0.011	0.011	0.011	0.011	0.011	0.011	0.011	0.011	0.011	0.011	0.005	0.011	0.017	0.017	0.017	0.017	0.022	0.028	0.028	0.028	0.028	0.033	0.033	0.033	0.033	0.033	0.033	0.033	0.033	0.038	0.038	0.038	0.038	0.038	0.038	0.038	0.044	0.044	0.044	0.044	0.051	0.051	0.051	0.051	0.051	0.051
YKL022C	0.118	0.118	0.123	0.123	0.123	0.137	0.143	0.143	0.143	0.143	0.149	0.156	0.156	0.156	0.15	0.156	0.181	0.181	0.181	0.186	0.186	0.186	0.192	0.192	0.198	0.208	0.208	0.215	0.215	0.215	0.215	0.215	0.227	0.227	0.227	0.227	0.234	0.234	0.24	0.24	0.24	0.24	0.24	0.24	0.24	0.24	0.24	0.24	0.24
YDR056C	0.128	0.128	0.128	0.128	0.128	0.128	0.128	0.128	0.128	0.128	0.129	0.129	0.129	0.134	0.134	0.134	0.134	0.134	0.157	0.163	0.173	0.173	0.203	0.203	0.203	0.209	0.209	0.209	0.215	0.215	0.215	0.215	0.215	0.215	0.215	0.215	0.215	0.215	0.215	0.215	0.215	0.208	0.208	0.208	0.208	0.208	0.208	0.208	0.208
YCR068W	0	0	0	0	0	0	0	0	0	0	0	0	0	0	0	0	0	0	0	0	0	0	0	0	0	0	0	0	0	0	0	0	0	0	0	0	0	0	0	0.006	0.006	0.006	0.006	0.006	0.006	0.006	0.006	0.006	0.006
YNL193W	0.154	0.154	0.154	0.154	0.154	0.154	0.154	0.154	0.154	0.154	0.154	0.154	0.154	0.154	0.154	0.154	0.154	0.154	0.154	0.154	0.154	0.154	0.154	0.154	0.154	0.148	0.143	0.138	0.139	0.139	0.145	0.145	0.145	0.145	0.145	0.145	0.145	0.145	0.145	0.145	0.145	0.145	0.145	0.145	0.145	0.145	0.139	0.132	0.132
YLR427W	0.084	0.084	0.084	0.084	0.084	0.095	0.089	0.089	0.089	0.096	0.09	0.09	0.09	0.09	0.133	0.133	0.133	0.14	0.14	0.151	0.17	0.17	0.212	0.218	0.218	0.218	0.225	0.225	0.225	0.225	0.225	0.225	0.231	0.231	0.231	0.231	0.231	0.231	0.231	0.231	0.237	0.237	0.237	0.237	0.237	0.237	0.237	0.237	0.231
YKR036C	0.18	0.15	0.144	0.144	0.144	0.163	0.188	0.188	0.193	0.199	0.204	0.204	0.204	0.204	0.204	0.204	0.209	0.204	0.204	0.21	0.21	0.21	0.21	0.217	0.217	0.217	0.224	0.224	0.224	0.224	0.224	0.224	0.218	0.218	0.225	0.23	0.23	0.23	0.235	0.235	0.254	0.235	0.253	0.253	0.253	0.252	0.252	0.252	0.252
YHR197W	0.124	0.124	0.124	0.124	0.124	0.124	0.124	0.124	0.124	0.124	0.124	0.13	0.13	0.13	0.13	0.147	0.147	0.147	0.147	0.142	0.142	0.142	0.142	0.142	0.142	0.142	0.142	0.142	0.142	0.142	0.142	0.148	0.148	0.148	0.155	0.155	0.162	0.162	0.162	0.162	0.162	0.162	0.162	0.162	0.162	0.162	0.162	0.162	0.162
YPL249C	0.2	0.2	0.2	0.206	0.206	0.206	0.206	0.206	0.206	0.206	0.206	0.206	0.206	0.206	0.213	0.213	0.213	0.213	0.213	0.213	0.213	0.213	0.213	0.213	0.218	0.218	0.218	0.218	0.218	0.218	0.218	0.212	0.206	0.206	0.213	0.213	0.207	0.207	0.207	0.207	0.207	0.207	0.207	0.207	0.207	0.207	0.207	0.207	0.207
YFR001W	0	0	0	0	0	0	0	0	0	0	0	0	0	0	0	0	0	0	0	0	0	0	0	0	0	0	0	0	0	0	0	0	0	0	0	0	0	0	0	0	0	0	0	0	0	0	0	0	0.006
YGR112W	0.119	0.119	0.119	0.119	0.119	0.119	0.114	0.114	0.114	0.107	0.102	0.101	0.101	0.114	0.108	0.108	0.108	0.108	0.115	0.115	0.115	0.115	0.108	0.108	0.102	0.096	0.096	0.096	0.096	0.09	0.09	0.09	0.085	0.08	0.08	0.074	0.074	0.074	0.081	0.081	0.081	0.081	0.081	0.075	0.075	0.075	0.075	0.075	0.07
YHR208W	0.206	0.206	0.218	0.225	0.225	0.225	0.225	0.225	0.225	0.225	0.225	0.225	0.225	0.217	0.217	0.217	0.217	0.217	0.217	0.217	0.217	0.217	0.217	0.217	0.217	0.217	0.217	0.217	0.217	0.217	0.217	0.211	0.211	0.211	0.211	0.211	0.211	0.211	0.211	0.211	0.199	0.199	0.199	0.199	0.199	0.199	0.199	0.205	0.205
YBR011C	0.146	0.146	0.146	0.146	0.146	0.146	0.146	0.146	0.146	0.146	0.146	0.146	0.146	0.146	0.146	0.146	0.146	0.146	0.146	0.146	0.146	0.14	0.14	0.146	0.146	0.146	0.146	0.146	0.146	0.146	0.146	0.146	0.146	0.146	0.146	0.151	0.151	0.151	0.151	0.151	0.151	0.151	0.151	0.151	0.151	0.151	0.151	0.151	0.151
YDR323C	0.118	0.118	0.118	0.118	0.118	0.118	0.118	0.118	0.124	0.142	0.142	0.142	0.142	0.142	0.142	0.142	0.154	0.154	0.154	0.154	0.154	0.154	0.154	0.161	0.161	0.161	0.161	0.161	0.161	0.166	0.207	0.207	0.233	0.233	0.239	0.239	0.239	0.239	0.239	0.233	0.232	0.232	0.226	0.226	0.226	0.226	0.226	0.238	0.238
YMR183C	0.263	0.263	0.263	0.263	0.252	0.252	0.252	0.252	0.252	0.252	0.241	0.241	0.241	0.203	0.203	0.197	0.197	0.197	0.197	0.197	0.197	0.197	0.202	0.202	0.196	0.201	0.188	0.188	0.177	0.172	0.165	0.165	0.153	0.147	0.13	0.13	0.13	0.13	0.13	0.13	0.118	0.118	0.118	0.118	0.118	0.112	0.105	0.105	0.105
YLR197W	0.204	0.204	0.204	0.204	0.204	0.199	0.199	0.199	0.199	0.199	0.199	0.192	0.192	0.188	0.175	0.17	0.17	0.17	0.17	0.17	0.17	0.151	0.151	0.163	0.163	0.163	0.163	0.163	0.169	0.169	0.163	0.163	0.163	0.163	0.163	0.169	0.174	0.174	0.174	0.174	0.174	0.175	0.181	0.181	0.181	0.175	0.175	0.175	0.164
YIL134W	0.136	0.136	0.142	0.142	0.142	0.142	0.137	0.137	0.15	0.15	0.157	0.151	0.151	0.151	0.151	0.151	0.151	0.144	0.144	0.138	0.138	0.138	0.138	0.138	0.144	0.144	0.144	0.144	0.139	0.139	0.139	0.139	0.144	0.144	0.15	0.15	0.143	0.143	0.143	0.143	0.132	0.132	0.132	0.138	0.161	0.161	0.161	0.161	0.167
YLR163C	0.135	0.141	0.141	0.141	0.141	0.141	0.141	0.148	0.148	0.148	0.148	0.148	0.142	0.142	0.142	0.142	0.142	0.142	0.142	0.142	0.142	0.142	0.142	0.137	0.137	0.137	0.137	0.137	0.137	0.137	0.137	0.137	0.137	0.137	0.137	0.137	0.137	0.137	0.137	0.137	0.137	0.137	0.137	0.137	0.137	0.125	0.125	0.118	0.118
YGR046W	0.043	0.043	0.043	0.057	0.063	0.063	0.063	0.063	0.063	0.063	0.063	0.063	0.063	0.063	0.063	0.063	0.063	0.063	0.063	0.063	0.07	0.07	0.076	0.076	0.076	0.076	0.076	0.095	0.101	0.101	0.101	0.101	0.101	0.101	0.101	0.101	0.101	0.101	0.101	0.101	0.101	0.101	0.101	0.101	0.101	0.101	0.101	0.101	0.101
YDR326C	0.219	0.219	0.231	0.231	0.231	0.231	0.231	0.231	0.237	0.232	0.232	0.219	0.219	0.219	0.219	0.219	0.219	0.225	0.225	0.225	0.225	0.225	0.23	0.23	0.23	0.23	0.23	0.23	0.23	0.23	0.236	0.236	0.236	0.236	0.236	0.236	0.236	0.236	0.236	0.236	0.236	0.236	0.236	0.23	0.23	0.23	0.236	0.236	0.236
YER162C	0.171	0.166	0.147	0.147	0.146	0.146	0.146	0.146	0.151	0.151	0.151	0.145	0.145	0.145	0.145	0.14	0.189	0.256	0.249	0.255	0.267	0.274	0.297	0.297	0.297	0.303	0.303	0.303	0.296	0.296	0.296	0.296	0.296	0.296	0.296	0.303	0.303	0.303	0.303	0.303	0.302	0.302	0.302	0.302	0.302	0.302	0.302	0.302	0.302
YPL167C	0.035	0.035	0.035	0.035	0.024	0.024	0.024	0.024	0.024	0.036	0.036	0.036	0.036	0.036	0.036	0.03	0.037	0.043	0.043	0.043	0.043	0.043	0.043	0.043	0.043	0.049	0.049	0.049	0.049	0.049	0.049	0.049	0.049	0.049	0.049	0.049	0.043	0.043	0.043	0.043	0.043	0.043	0.043	0.049	0.049	0.049	0.08	0.08	0.086
YML073C	0.097	0.097	0.097	0.086	0.086	0.086	0.08	0.062	0.056	0.056	0.056	0.043	0.043	0.043	0.043	0.043	0.043	0.043	0.037	0.03	0.03	0.025	0.018	0.018	0.018	0.018	0.018	0.018	0.012	0.012	0.006	0.006	0.006	0.006	0.006	0.006	0.006	0.006	0.006	0.006	0.006	0.006	0.006	0.006	0.006	0.006	0.006	0.006	0.006
YDR236C	0.019	0.019	0.013	0.019	0.019	0.019	0.019	0.019	0.019	0.019	0.019	0.019	0.019	0.025	0.025	0.025	0.025	0.025	0.025	0.025	0.025	0.025	0.025	0.025	0.025	0.025	0.025	0.025	0.056	0.056	0.056	0.056	0.056	0.062	0.062	0.062	0.062	0.062	0.062	0.062	0.062	0.062	0.075	0.087	0.116	0.186	0.186	0.186	0.186
[truncated: 3,376 more rows]
[truncated: 952 more columns]
