# Supplementary material for: Constitutive turnover of histone H2A.Z at yeast promoters requires the preinitiation complex
Source: eLife. 2016 Jul 20;5:e14243. doi: 10.7554/eLife.14243 (PMC4995100; doi:10.7554/eLife.14243)
Supplement: Figure 3—source data 2. — DOI: http://dx.doi.org/10.7554/eLife.14243.028 [file elife-14243-fig3-data2.zip › Figure_3--source_data_2/SWC5-FRB_H2AZ_noRAP.txt]

gene_name	-500	-499	-498	-497	-496	-495	-494	-493	-492	-491	-490	-489	-488	-487	-486	-485	-484	-483	-482	-481	-480	-479	-478	-477	-476	-475	-474	-473	-472	-471	-470	-469	-468	-467	-466	-465	-464	-463	-462	-461	-460	-459	-458	-457	-456	-455	-454	-453	-452
YIR007W	0.97	0.928	0.886	0.866	0.866	0.866	0.866	0.866	0.886	0.907	0.907	0.907	0.907	0.907	0.907	0.907	0.907	0.907	0.907	0.907	0.907	0.907	0.907	0.907	0.907	0.907	0.886	0.783	0.659	0.659	0.659	0.659	0.577	0.577	0.577	0.556	0.556	0.536	0.536	0.515	0.515	0.515	0.515	0.515	0.515	0.515	0.515	0.515	0.515
YFL022C	0.103	0.103	0.103	0.103	0.103	0.103	0.103	0.103	0.103	0.145	0.145	0.145	0.145	0.145	0.145	0.145	0.145	0.145	0.166	0.166	0.166	0.166	0.166	0.166	0.166	0.166	0.166	0.166	0.166	0.166	0.166	0.166	0.166	0.166	0.166	0.166	0.166	0.166	0.166	0.166	0.166	0.166	0.166	0.166	0.166	0.166	0.166	0.166	0.166
YLR104W	0.061	0.061	0.061	0.061	0.061	0.061	0.061	0.061	0.061	0.061	0.061	0.061	0.061	0.082	0.082	0.082	0.102	0.102	0.102	0.102	0.102	0.102	0.102	0.102	0.102	0.102	0.102	0.082	0.082	0.082	0.082	0.082	0.082	0.082	0.082	0.082	0.082	0.082	0.144	0.144	0.226	0.35	0.35	0.35	0.35	0.35	0.35	0.412	0.412
YJR001W	0	0	0	0	0	0	0	0	0	0	0	0	0	0	0	0	0	0	0	0	0	0	0	0	0	0	0	0	0	0	0	0	0	0	0	0	0	0	0	0	0	0	0	0	0	0	0	0	0
YNL107W	0.99	0.99	1.01	1.01	1.052	1.032	1.093	1.093	1.135	1.217	1.217	1.217	1.217	1.279	1.279	1.321	1.403	1.403	1.403	1.445	1.486	1.486	1.486	1.486	1.486	1.486	1.486	1.486	1.486	1.507	1.507	1.507	1.507	1.507	1.548	1.548	1.548	1.548	1.528	1.528	1.528	1.508	1.508	1.508	1.508	1.508	1.528	1.528	1.528
YKR008W	1.714	1.692	1.692	1.692	1.692	1.692	1.692	1.692	1.672	1.651	1.651	1.651	1.651	1.651	1.651	1.651	1.672	1.672	1.672	1.672	1.672	1.672	1.672	1.672	1.692	1.692	1.692	1.692	1.692	1.692	1.672	1.672	1.672	1.672	1.672	1.672	1.672	1.672	1.672	1.672	1.672	1.692	1.692	1.692	1.692	1.672	1.672	1.672	1.672
YDL171C	5.12	5.12	5.1	5.1	5.1	5.1	5.1	5.1	5.1	5.1	5.1	5.1	5.1	5.1	5.1	5.1	4.997	4.935	4.935	4.915	4.915	4.915	4.915	4.832	4.832	4.832	4.832	4.75	4.708	4.708	4.708	4.708	4.688	4.688	4.543	4.543	4.522	4.522	4.481	4.481	4.356	4.315	3.779	3.655	3.572	3.49	3.49	3.49	3.49
YDR204W	0.724	0.744	0.744	0.744	0.744	0.744	0.785	0.868	0.868	0.868	0.868	0.868	0.868	0.929	0.929	0.929	0.929	0.929	0.929	0.909	0.992	0.848	0.868	0.868	0.868	0.888	0.93	0.95	0.95	0.95	0.95	0.95	0.95	0.95	0.95	0.95	0.95	0.95	0.95	0.95	0.95	0.929	0.929	0.971	1.323	1.343	1.364	1.364	1.364
YNR044W	0.454	0.474	0.536	0.536	0.536	0.536	0.578	0.578	0.578	0.578	0.619	0.619	0.619	0.681	0.681	0.723	0.723	0.723	0.723	0.723	0.784	0.887	0.908	0.97	0.97	0.97	0.97	0.97	0.97	0.97	0.97	0.97	0.97	0.97	0.97	0.97	0.97	0.97	0.928	0.928	0.928	0.928	0.928	0.928	0.928	0.928	0.928	0.928	0.928
YOR267C	0.269	0.269	0.269	0.269	0.269	0.269	0.289	0.31	0.31	0.31	0.31	0.31	0.331	0.331	0.331	0.331	0.331	0.331	0.331	0.331	0.331	0.331	0.371	0.371	0.371	0.392	0.515	0.536	0.578	0.578	0.578	0.578	0.598	0.598	0.598	0.598	0.639	0.639	0.66	0.66	0.66	0.66	0.66	0.66	0.66	0.66	0.66	0.66	0.66
YBR043C	1.363	1.466	1.487	1.508	1.508	1.508	1.508	1.508	1.508	1.508	1.508	1.508	1.549	1.549	1.528	1.528	1.487	1.487	1.487	1.487	1.487	1.487	1.487	1.487	1.487	1.487	1.487	1.487	1.487	1.487	1.487	1.487	1.487	1.466	1.466	1.466	1.466	1.466	1.466	1.466	1.466	1.466	1.446	1.446	1.466	1.466	1.466	1.466	1.466
YKL084W	1.012	0.971	0.971	0.971	0.971	0.971	0.971	0.971	0.971	0.971	0.971	1.012	1.012	1.012	1.012	1.012	1.012	1.012	0.971	0.971	0.971	0.971	0.971	0.971	0.971	0.971	0.971	0.971	0.971	0.971	0.971	0.971	0.971	0.971	0.971	0.971	0.971	0.971	0.971	0.971	0.971	0.971	0.971	0.971	0.929	0.929	0.929	0.929	0.929
YKL075C	0.599	0.599	0.599	0.599	0.599	0.64	0.64	0.66	0.66	0.66	0.702	0.702	0.784	0.784	0.784	0.826	0.826	0.826	0.826	0.826	0.826	0.826	0.846	0.846	0.846	0.846	0.846	0.846	0.804	0.804	0.804	0.804	0.804	0.804	0.804	0.804	0.804	0.804	0.804	0.804	0.804	0.784	0.784	0.763	0.743	0.743	0.743	0.743	0.743
YOL086C	0.619	0.619	0.619	0.619	0.619	0.619	0.619	0.619	0.599	0.599	0.599	0.599	0.599	0.599	0.599	0.64	0.64	0.66	0.66	0.66	0.66	0.66	0.66	0.66	0.66	0.66	0.66	0.66	0.66	0.66	0.66	0.702	0.702	0.702	0.702	0.66	0.66	0.66	0.66	0.66	0.66	0.66	0.599	0.599	0.599	0.599	0.599	0.599	0.599
YJL083W	3.18	3.18	3.201	3.284	3.346	3.49	3.49	3.49	3.49	3.532	3.532	3.532	3.532	3.594	3.635	3.635	3.635	3.635	3.635	3.635	3.635	3.635	3.905	3.905	3.905	3.946	3.946	3.946	3.988	3.988	3.988	3.988	3.988	3.988	3.988	3.988	3.988	3.988	3.988	3.988	3.988	3.988	3.988	3.988	3.988	3.988	3.988	3.988	3.988
YBR131W	0.868	0.868	0.909	0.951	0.951	0.951	1.012	1.012	1.033	1.033	1.033	1.054	1.054	1.054	1.054	1.054	1.054	1.054	1.054	1.054	1.054	1.115	1.115	1.115	1.115	1.115	1.115	1.115	1.115	1.115	1.115	1.115	1.115	1.115	1.115	1.115	1.157	1.157	1.157	1.157	1.198	1.198	1.198	1.198	1.198	1.198	1.198	1.198	1.198
YJL190C	0	0	0	0	0	0	0	0	0	0	0	0	0	0	0	0	0	0	0	0	0	0	0	0	0	0	0	0	0	0	0	0	0	0	0	0	0	0	0	0	0	0	0	0	0	0	0	0	0
YDL099W	0.909	0.909	0.909	0.909	0.909	0.909	0.93	0.93	0.888	0.888	0.888	0.827	0.744	0.703	0.703	0.703	0.703	0.703	0.703	0.723	0.703	0.703	0.703	0.703	0.702	0.744	0.971	0.971	0.971	1.095	1.095	1.115	1.157	1.157	1.157	1.157	1.157	1.157	1.157	1.157	1.157	1.157	1.177	1.177	1.219	1.219	1.219	1.363	1.363
YKR066C	0.185	0.185	0.185	0.185	0.185	0.185	0.33	0.392	0.578	0.826	0.826	0.867	1.052	1.052	1.052	1.155	1.176	1.176	1.176	1.321	1.424	2.272	2.272	2.272	2.272	2.292	2.333	2.437	2.85	2.913	3.015	3.035	3.035	3.035	3.077	3.098	3.221	3.53	3.53	3.53	3.53	3.55	3.716	3.716	3.777	3.777	3.86	3.86	3.86
YMR273C	0.866	0.825	0.845	0.845	0.906	0.906	0.906	0.989	0.989	1.03	1.091	1.091	1.091	1.133	1.153	1.173	1.173	1.173	1.173	1.173	1.173	1.173	1.215	1.215	1.215	1.256	1.256	1.256	1.256	1.256	1.256	1.256	1.277	1.298	1.298	1.298	1.298	1.298	1.298	1.298	1.298	1.298	1.298	1.298	1.298	1.298	1.298	1.298	1.298
YCR072C	1.836	1.836	1.919	1.981	1.94	1.94	1.94	1.96	1.94	1.94	1.94	1.94	1.96	1.96	1.96	2.002	2.002	2.002	2.002	2.002	2.002	2.002	2.002	2.002	2.002	2.002	2.002	2.002	2.002	2.002	2.002	2.002	2.002	2.002	2.002	2.002	2.002	1.981	1.981	1.981	1.981	1.94	1.94	1.919	1.919	1.877	1.877	1.877	1.877
YNL081C	0.888	0.888	0.888	0.888	0.888	0.888	0.888	0.805	0.805	0.805	0.867	0.887	0.887	0.887	0.887	0.887	0.887	0.908	0.908	0.908	0.928	0.928	0.928	0.928	0.928	0.928	0.928	0.928	0.928	0.928	0.928	0.887	0.887	0.887	0.887	0.887	0.866	0.866	0.866	0.886	0.907	0.907	0.907	0.907	0.907	0.927	0.927	0.927	0.927
YOR281C	1.466	1.466	1.466	1.425	1.425	1.425	1.507	1.776	1.776	1.796	1.796	1.796	1.817	1.817	1.817	1.817	1.817	1.817	1.817	1.817	1.817	1.817	1.817	1.817	1.817	1.817	1.817	1.817	1.817	1.859	1.859	1.859	1.859	1.859	1.859	1.859	1.859	1.859	1.859	1.859	1.859	1.859	1.859	1.838	1.838	1.838	1.838	1.838	1.838
YKR082W	1.217	1.217	1.217	1.217	1.217	1.217	1.217	1.217	1.217	1.217	1.217	1.217	1.217	1.217	1.258	1.258	1.258	1.258	1.258	1.258	1.279	1.279	1.279	1.279	1.279	1.279	1.279	1.279	1.279	1.279	1.279	1.279	1.279	1.279	1.279	1.279	1.279	1.238	1.238	1.238	1.238	1.258	1.217	1.238	1.238	1.238	1.238	1.238	1.238
YBR093C	0.762	0.762	0.762	0.762	0.783	0.742	0.742	0.721	0.679	0.679	0.679	0.845	0.825	0.825	0.825	0.825	0.825	0.825	0.825	0.804	0.804	0.804	0.804	0.804	0.804	0.804	0.804	0.804	0.804	0.804	0.804	0.722	0.722	0.722	0.722	0.846	0.846	0.949	0.949	0.949	0.949	0.949	0.949	0.97	0.97	1.073	1.073	1.135	1.155
YPL083C	0.35	0.35	0.35	0.35	0.35	0.35	0.35	0.35	0.35	0.432	0.432	0.494	0.494	0.494	0.494	0.494	0.494	0.494	0.494	0.494	0.494	0.515	0.515	0.515	0.515	0.515	0.515	0.515	0.515	0.515	0.515	0.474	0.432	0.494	0.494	0.494	0.494	0.494	0.494	0.494	0.494	0.494	0.494	0.515	0.515	0.515	0.515	0.515	0.515
YJR097W	1.238	1.238	1.238	1.238	1.28	1.28	1.28	1.28	1.28	1.363	1.363	1.363	1.363	1.363	1.363	1.363	1.363	1.363	1.383	1.383	1.383	1.383	1.383	1.321	1.341	1.341	1.341	1.341	1.341	1.341	1.341	1.341	1.341	1.341	1.341	1.341	1.321	1.321	1.321	1.321	1.321	1.321	1.321	1.3	1.3	1.3	1.3	1.3	1.3
YDR469W	0.515	0.536	0.578	0.578	0.702	0.702	0.702	0.702	0.722	0.722	0.722	0.722	0.722	0.722	0.722	0.763	0.763	0.763	0.763	0.763	0.763	0.763	0.763	0.805	0.805	0.805	0.867	0.908	1.052	1.052	1.052	1.052	1.094	1.094	1.094	1.094	1.094	1.115	1.177	1.177	1.177	1.177	1.177	1.177	1.177	1.177	1.177	1.177	1.177
YLR130C	0.475	0.475	0.475	0.475	0.475	0.475	0.475	0.475	0.475	0.475	0.475	0.475	0.475	0.475	0.475	0.475	0.475	0.475	0.475	0.475	0.475	0.475	0.475	0.455	0.455	0.455	0.455	0.455	0.455	0.455	0.455	0.455	0.455	0.455	0.455	0.413	0.413	0.413	0.413	0.413	0.413	0.413	0.413	0.413	0.455	0.455	0.455	0.392	0.33
YOR264W	0.392	0.392	0.392	0.475	0.475	0.495	0.495	0.516	0.557	0.557	0.578	0.578	0.578	0.578	0.619	0.619	0.619	0.557	0.557	0.599	0.681	0.887	1.032	1.032	1.032	1.052	1.052	1.135	1.135	1.135	1.196	1.196	1.341	1.341	1.341	1.403	1.526	1.568	1.609	1.609	1.609	1.609	1.609	1.609	1.63	1.63	1.63	1.63	1.63
YMR043W	0.186	0.186	0.186	0.186	0.186	0.186	0.186	0.186	0.186	0.186	0.186	0.186	0.186	0.186	0.228	0.228	0.228	0.228	0.228	0.228	0.228	0.228	0.228	0.186	0.186	0.207	0.207	0.207	0.207	0.207	0.207	0.207	0.207	0.207	0.207	0.207	0.207	0.228	0.228	0.228	0.228	0.248	0.248	0.248	0.248	0.248	0.269	0.31	0.31
YHL044W	1.569	1.569	1.569	1.569	1.549	1.549	1.549	1.549	1.549	1.549	1.549	1.549	1.549	1.549	1.549	1.549	1.569	1.569	1.569	1.569	1.652	1.652	1.652	1.673	1.673	1.673	1.673	1.673	1.673	1.673	1.673	1.673	1.673	1.631	1.631	1.631	1.631	1.589	1.589	1.589	1.589	1.589	1.589	1.589	1.589	1.589	1.61	1.61	1.631
YOR286W	1.22	1.22	1.22	1.22	1.22	1.22	1.22	1.24	1.24	1.24	1.24	1.24	1.24	1.24	1.24	1.24	1.24	1.24	1.24	1.24	1.24	1.24	1.199	1.157	1.157	1.157	1.157	1.157	1.157	1.157	1.157	1.157	1.157	1.157	1.116	1.116	1.116	1.116	1.116	1.116	1.116	1.116	1.116	1.116	1.116	1.116	1.116	1.116	1.116
YDR480W	3.156	3.219	3.219	3.219	3.219	3.219	3.219	3.219	3.219	3.28	3.28	3.28	3.28	3.28	3.28	3.28	3.28	3.28	3.28	3.219	3.219	3.219	3.219	3.198	3.157	3.157	3.095	3.054	3.095	3.095	3.095	3.095	3.095	3.116	3.116	3.095	3.095	3.095	3.075	3.075	3.075	3.034	3.034	2.93	2.93	2.93	2.971	2.951	2.951
YDL037C	0.33	0.33	0.33	0.33	0.309	0.309	0.309	0.309	0.309	0.309	0.288	0.288	0.144	0.102	0.102	0.102	0.061	0.061	0.061	0.061	0.061	0.061	0.061	0.061	0.061	0.061	0.061	0.061	0.061	0.061	0.061	0.061	0.061	0.061	0.061	0.061	0.061	0.061	0.061	0.061	0.061	0.061	0.061	0.061	0.061	0.061	0.061	0.061	0.061
YJL013C	0.517	0.517	0.517	0.517	0.517	0.517	0.517	0.517	0.434	0.434	0.434	0.393	0.393	0.351	0.351	0.351	0.351	0.351	0.351	0.351	0.351	0.393	0.454	0.454	0.454	0.454	0.454	0.454	0.454	0.454	0.454	0.454	0.454	0.454	0.454	0.454	0.454	0.454	0.454	0.454	0.454	0.412	0.412	0.412	0.412	0.412	0.412	0.412	0.412
YMR225C	0.494	0.494	0.494	0.494	0.494	0.494	0.494	0.494	0.494	0.494	0.494	0.494	0.453	0.453	0.453	0.453	0.453	0.453	0.432	0.391	0.349	0.349	0.349	0.329	0.329	0.308	0.308	0.329	0.329	0.391	0.391	0.432	0.432	0.432	0.432	0.432	0.432	0.432	0.432	0.432	0.432	0.411	0.411	0.411	0.391	0.391	0.308	0.308	0.308
YCR030C	0.042	0.042	0.042	0.042	0.042	0.042	0.083	0.145	0.145	0.145	0.145	0.145	0.145	0.166	0.166	0.166	0.166	0.166	0.166	0.166	0.166	0.166	0.207	0.207	0.207	0.207	0.207	0.207	0.207	0.31	0.31	0.269	0.269	0.289	0.413	0.413	0.413	0.413	0.413	0.413	0.413	0.413	0.413	0.433	0.433	0.433	0.433	0.433	0.433
YAL027W	1.095	1.095	1.095	1.095	1.095	1.074	1.032	0.971	0.722	0.577	0.577	0.577	0.577	0.577	0.598	0.598	0.598	0.577	0.577	0.577	0.577	0.577	0.577	0.598	0.618	0.618	0.618	0.556	0.556	0.535	0.494	0.494	0.514	0.535	0.535	0.555	0.555	0.555	0.494	0.494	0.515	0.515	0.619	0.639	0.659	0.659	0.701	0.701	0.701
YDR252W	0.867	0.867	0.867	0.867	0.867	0.826	0.804	0.804	0.804	0.784	0.784	0.784	0.784	0.784	0.784	0.784	0.784	0.784	0.784	0.784	0.784	0.701	0.701	0.783	0.846	0.846	0.907	0.907	0.949	1.134	1.134	1.134	1.175	1.175	1.175	1.216	1.216	1.216	1.216	1.216	1.216	1.216	1.216	1.216	1.216	1.216	1.175	1.175	1.196
YOR317W	0.289	0.289	0.289	0.269	0.269	0.269	0.269	0.248	0.206	0.206	0.206	0.206	0.186	0.186	0.186	0.186	0.186	0.186	0.186	0.186	0.186	0.144	0.124	0.124	0.124	0.124	0.124	0.124	0.124	0.103	0.103	0.103	0.103	0.103	0.103	0.103	0.103	0.103	0.083	0.083	0.083	0.083	0.042	0	0	0	0	0	0
YLR335W	0.165	0.165	0.165	0.165	0.206	0.206	0.227	0.227	0.227	0.247	0.268	0.268	0.288	0.288	0.288	0.288	0.288	0.288	0.308	0.308	0.308	0.308	0.308	0.308	0.308	0.308	0.308	0.308	0.308	0.308	0.329	0.329	0.329	0.329	0.329	0.329	0.329	0.329	0.329	0.329	0.329	0.329	0.308	0.308	0.308	0.308	0.288	0.268	0.288
YMR086W	0.432	0.432	0.392	0.33	0.288	0.288	0.268	0.268	0.268	0.268	0.268	0.268	0.268	0.268	0.268	0.268	0.247	0.247	0.247	0.205	0.226	0.226	0.226	0.226	0.226	0.226	0.226	0.226	0.184	0.184	0.205	0.205	0.205	0.205	0.246	0.246	0.246	0.246	0.205	0.205	0.205	0.205	0.205	0.205	0.185	0.185	0.185	0.165	0.165
YDL097C	0.992	0.992	0.992	0.992	1.135	1.198	1.198	1.198	1.198	1.198	1.198	1.198	1.198	1.198	1.157	1.157	1.198	1.198	1.198	1.198	1.218	1.218	1.218	1.218	1.157	1.157	1.157	1.157	1.157	1.157	1.157	1.157	1.157	1.054	1.032	1.032	1.032	1.054	1.115	2.043	2.291	3.075	3.075	3.117	3.117	3.117	3.117	3.117	3.138
YPL138C	0.951	1.012	1.012	1.012	1.012	1.074	1.074	1.095	1.095	1.095	1.095	1.136	1.136	1.136	1.136	1.136	1.136	1.136	1.136	1.157	1.157	1.177	1.177	1.177	1.177	1.177	1.177	1.177	1.177	1.177	1.177	1.135	1.135	1.135	1.198	1.198	1.198	1.198	1.218	1.218	1.218	1.218	1.218	1.238	1.259	1.259	1.259	1.197	1.197
YGL002W	0.888	0.888	0.888	0.93	0.951	0.951	0.992	0.992	0.992	1.012	1.033	1.033	1.033	1.033	1.033	1.033	1.033	1.116	1.157	1.219	1.24	1.323	1.323	1.323	1.363	1.363	1.363	1.363	1.363	1.363	1.425	1.425	1.425	1.425	1.425	1.425	1.425	1.425	1.425	1.425	1.405	1.405	1.405	1.405	1.405	1.405	1.405	1.405	1.405
YMR213W	0.434	0.434	0.434	0.434	0.434	0.434	0.496	0.496	0.496	0.455	0.455	0.455	0.413	0.413	0.413	0.413	0.413	0.413	0.413	0.475	0.475	0.475	0.475	0.475	0.475	0.475	0.475	0.475	0.475	0.475	0.475	0.495	0.516	0.516	0.516	0.516	0.516	0.516	0.516	0.536	0.557	0.681	0.681	0.681	0.681	0.681	0.681	0.681	0.681
YBR079C	0.66	0.66	0.702	0.702	0.702	0.702	0.702	0.702	0.681	0.681	0.681	0.702	0.702	0.702	0.702	0.702	0.702	0.702	0.785	0.785	0.785	0.805	0.805	0.805	0.805	0.805	0.805	0.805	0.805	0.805	0.805	0.805	0.805	0.785	0.785	0.785	0.785	0.847	0.847	0.847	0.805	0.805	0.744	0.744	0.744	0.744	0.744	0.744	0.744
YJR034W	1.22	1.137	1.179	1.179	1.096	1.075	1.054	1.054	1.054	1.054	1.075	1.075	1.157	1.095	1.095	1.137	1.137	1.178	1.24	1.24	1.24	1.24	1.198	1.219	1.219	1.219	1.219	1.177	1.095	1.053	1.073	1.094	1.259	1.259	1.28	1.424	1.424	1.444	1.527	1.734	1.734	1.734	1.754	1.754	1.754	1.733	1.712	1.712	1.774
YCR095C	0.538	0.538	0.6	0.6	0.6	0.641	0.641	0.683	0.683	0.683	0.683	0.683	0.683	0.683	0.641	0.662	0.641	0.621	0.621	0.621	0.621	0.621	0.621	0.621	0.621	0.621	0.621	0.621	0.621	0.621	0.621	0.621	0.621	0.621	0.621	0.621	0.621	0.621	0.621	0.641	0.641	0.641	0.641	0.641	0.662	0.662	0.621	0.621	0.579
YBR288C	0.848	0.848	0.848	0.868	0.868	0.848	0.869	0.869	0.91	0.91	1.014	1.323	1.323	1.323	1.323	1.468	1.592	1.592	1.592	1.592	1.592	1.633	1.633	1.633	1.633	1.633	1.633	1.839	1.839	1.839	1.839	1.839	1.839	1.839	1.839	1.839	1.839	1.839	1.839	1.839	1.839	1.86	1.86	1.86	1.86	1.86	1.86	1.86	1.881
YGL224C	0.662	0.662	0.662	0.662	0.662	0.621	0.621	0.621	0.621	0.621	0.621	0.6	0.6	0.6	0.6	0.6	0.621	0.621	0.621	0.621	0.621	0.641	0.641	0.641	0.641	0.641	0.641	0.641	0.641	0.641	0.641	0.641	0.641	0.641	0.641	0.641	0.641	0.641	0.641	0.641	0.641	0.641	0.621	0.621	0.621	0.621	0.621	0.579	0.579
YLL050C	2.025	2.025	2.025	2.025	2.025	2.025	2.025	2.025	2.025	2.025	2.025	2.025	2.025	2.025	2.025	2.025	2.025	2.025	2.025	2.025	1.984	1.963	1.921	1.797	1.797	1.839	1.839	1.839	1.839	1.839	1.839	1.839	1.797	1.797	1.797	1.797	1.797	1.797	1.776	1.776	1.776	1.735	1.673	1.673	1.673	1.653	1.632	1.487	1.487
YMR155W	1.115	1.115	1.115	1.135	0.97	0.97	0.95	0.95	0.95	0.908	0.908	0.908	0.908	0.784	0.764	0.764	0.764	0.454	0.392	0.392	0.412	0.371	0.371	0.557	0.784	1.012	1.487	1.487	1.611	1.631	1.631	1.631	1.714	1.714	1.817	1.837	1.837	1.837	1.899	1.899	1.899	1.899	1.941	1.962	1.962	1.962	1.962	1.962	1.982
YHR200W	0.31	0.31	0.31	0.31	0.31	0.351	0.661	0.661	0.661	0.661	0.661	0.661	0.661	0.661	0.744	0.744	0.785	0.785	1.034	1.075	1.095	1.095	1.095	1.095	1.095	1.095	1.095	1.095	1.116	1.116	1.116	1.116	1.157	1.157	1.199	1.199	1.199	1.199	1.261	1.261	1.261	1.261	1.261	1.261	1.261	1.261	1.261	1.261	1.261
YDL090C	0.598	0.826	0.868	0.909	0.909	0.909	0.909	0.909	0.929	0.971	0.971	0.971	0.971	0.95	0.991	0.991	1.073	1.073	1.115	1.425	1.611	1.921	1.942	1.942	1.942	1.942	2.045	2.045	2.087	2.169	2.21	2.252	2.252	2.252	2.252	2.272	2.313	2.313	2.354	2.354	2.354	2.375	2.375	2.375	2.375	2.375	2.375	2.375	2.458
YOR086C	0.041	0.021	0.021	0.021	0.021	0.021	0.021	0.021	0.021	0.021	0.021	0.021	0.021	0.021	0.021	0.021	0.021	0.021	0.021	0.021	0.021	0.021	0.021	0.021	0.021	0.021	0.021	0.021	0.021	0.021	0.021	0.021	0.021	0.021	0.021	0.021	0.021	0.021	0.021	0.021	0.021	0.021	0.021	0.021	0.021	0.021	0.021	0.021	0.021
YGL075C	3.14	3.16	3.264	3.264	3.326	3.326	3.388	3.388	3.388	3.388	3.388	3.409	3.409	3.409	3.409	3.409	3.429	3.429	3.429	3.429	3.429	3.429	3.429	3.304	3.304	3.304	3.366	3.366	3.366	3.366	3.366	3.366	3.284	3.284	3.243	3.243	3.201	3.201	3.201	3.201	3.181	3.078	3.078	3.078	3.078	3.078	3.078	3.078	3.078
YGR279C	0.268	0.268	0.268	0.268	0.268	0.247	0.227	0.227	0.227	0.227	0.227	0.227	0.227	0.227	0.227	0.227	0.227	0.227	0.227	0.206	0.206	0.206	0.206	0.206	0.206	0.206	0.206	0.206	0.206	0.206	0.166	0.166	0.166	0.166	0.166	0.166	0.166	0.166	0.166	0.166	0.145	0.103	0.103	0.103	0.103	0.103	0.103	0.103	0.103
YJL063C	1.653	1.653	1.653	1.653	1.653	1.673	1.632	1.591	1.632	1.632	1.632	1.632	1.673	1.673	1.714	1.714	1.714	1.694	1.694	1.694	1.694	1.756	1.756	1.756	1.736	1.736	1.736	1.736	1.736	1.736	1.736	1.736	1.736	1.736	1.736	1.736	1.736	1.736	1.736	1.736	1.736	1.736	1.736	1.736	1.736	1.736	1.736	1.736	1.736
YOL016C	0.908	0.868	0.868	0.868	0.909	0.909	0.909	0.951	0.951	0.909	0.951	0.951	0.951	0.951	0.951	0.93	0.93	0.909	0.764	0.723	0.723	0.764	0.744	0.724	0.724	0.703	0.661	0.661	0.661	0.703	0.765	0.786	0.786	0.786	0.786	0.786	0.786	0.786	0.786	0.786	0.786	0.786	0.786	0.786	0.848	0.848	0.848	0.868	0.868
YDR013W	0.622	0.642	0.642	0.642	0.662	0.662	0.662	0.662	0.662	0.662	0.662	0.662	0.662	0.662	0.662	0.621	0.621	0.559	0.559	0.559	0.559	0.559	0.559	0.559	0.559	0.476	0.476	0.434	0.434	0.476	0.538	0.662	0.662	0.704	0.745	0.745	0.745	0.745	0.745	0.745	0.745	0.745	0.745	0.745	0.786	0.87	0.89	0.89	0.89
YER168C	2.102	2.102	2.102	2.102	2.102	1.917	1.896	1.855	1.855	1.855	1.855	1.834	1.834	1.834	1.834	1.792	1.792	1.751	1.751	1.751	1.751	1.751	1.751	1.751	1.73	1.73	1.71	1.71	1.649	1.628	1.628	1.628	1.628	1.628	1.628	1.628	1.628	1.607	1.607	1.566	1.566	1.546	1.546	1.546	1.422	1.422	1.381	1.381	1.381
YIL115C	0.99	0.99	0.99	1.032	1.052	1.052	1.052	1.321	1.383	1.383	1.383	1.466	1.466	1.487	1.466	1.508	1.508	1.508	1.508	1.508	1.528	1.57	1.57	1.57	1.57	1.57	1.57	1.57	1.57	1.57	1.57	1.57	1.57	1.57	1.57	1.57	1.57	1.57	1.57	1.57	1.57	1.57	1.57	1.611	1.611	1.611	1.55	1.55	1.55
YKR081C	1.134	1.134	1.134	1.134	1.134	1.134	1.134	1.134	1.134	1.134	1.134	1.134	1.134	1.155	1.175	1.196	1.196	1.196	1.196	1.196	1.196	1.196	1.196	1.237	1.237	1.278	1.278	1.278	1.278	1.278	1.278	1.278	1.278	1.278	1.278	1.216	1.216	1.216	1.216	1.216	1.216	1.216	1.216	1.196	1.196	1.196	1.196	1.093	1.093
YBR146W	1.322	1.302	1.302	1.302	1.302	1.343	1.343	1.322	1.322	1.302	1.302	1.302	1.302	1.302	1.302	1.302	1.302	1.302	1.302	1.302	1.302	1.302	1.302	1.302	1.302	1.446	1.446	1.446	1.446	1.446	1.446	1.446	1.405	1.405	1.405	1.405	1.405	1.405	1.405	1.405	1.405	1.405	1.405	1.405	1.405	1.405	1.405	1.405	1.405
YJL212C	1.961	1.961	1.961	1.961	1.961	1.961	1.961	1.961	1.961	1.961	1.94	1.94	1.94	1.94	1.94	1.94	1.92	1.92	1.879	1.879	1.879	1.879	1.879	1.879	1.879	1.858	1.858	1.858	1.858	1.858	1.858	1.858	1.858	1.858	1.858	1.796	1.694	1.632	1.611	1.611	1.611	1.611	1.611	1.611	1.426	1.426	1.26	1.26	1.26
YOR206W	0.579	0.579	0.579	0.579	0.579	0.579	0.579	0.579	0.579	0.579	0.579	0.579	0.579	0.579	0.579	0.579	0.579	0.579	0.579	0.579	0.579	0.579	0.579	0.579	0.579	0.579	0.579	0.579	0.579	0.579	0.579	0.579	0.579	0.579	0.579	0.579	0.579	0.579	0.579	0.579	0.579	0.579	0.579	0.537	0.558	0.558	0.558	0.558	0.516
YFL034C-A	0.392	0.392	0.392	0.392	0.392	0.392	0.392	0.392	0.392	0.331	0.331	0.496	0.579	0.579	0.579	0.579	0.579	0.579	0.579	0.579	0.579	0.785	0.785	0.868	0.868	0.868	0.848	0.888	0.826	0.826	0.826	0.826	0.826	0.868	1.012	1.466	1.466	1.466	1.466	1.446	1.508	1.508	1.508	1.611	1.714	1.735	1.735	1.735	1.735
YMR130W	0.227	0.227	0.247	0.247	0.288	0.288	0.288	0.288	0.288	0.288	0.268	0.268	0.268	0.268	0.268	0.268	0.268	0.268	0.268	0.268	0.268	0.268	0.268	0.268	0.268	0.268	0.268	0.268	0.309	0.392	0.392	0.392	0.392	0.495	0.64	0.64	0.64	0.64	0.64	0.702	0.702	0.702	0.702	0.702	0.702	0.702	0.702	0.702	0.723
YPL239W	0.474	0.474	0.494	0.536	0.536	0.536	0.536	0.515	0.557	0.557	0.557	0.64	0.66	0.66	0.66	0.66	0.66	0.66	0.66	0.66	0.66	0.66	0.66	0.66	0.66	0.66	0.66	0.66	0.66	0.66	0.66	0.66	0.681	0.681	0.681	0.702	0.702	0.702	0.702	0.702	0.702	0.702	0.702	0.702	0.702	0.722	0.743	0.763	0.763
YHR032W	0.973	0.973	0.973	0.931	0.931	0.931	0.931	0.931	0.931	0.931	0.931	0.931	0.931	0.931	0.931	0.931	0.931	0.931	0.806	0.786	0.806	0.806	0.806	0.827	0.827	0.827	0.827	0.827	0.827	0.827	0.827	0.827	0.827	0.785	0.765	0.765	0.682	0.641	0.641	0.621	0.579	0.579	0.579	0.579	0.579	0.579	0.579	0.6	0.6
YLR166C	0.887	0.846	0.846	0.846	0.846	0.846	0.846	0.846	0.846	0.846	0.846	0.825	0.783	0.783	0.763	0.763	0.763	0.763	0.763	0.763	0.763	0.763	0.763	0.763	0.763	0.68	0.68	0.68	0.701	0.659	0.659	0.659	0.659	0.659	0.659	0.659	0.659	0.659	0.659	0.701	0.701	0.701	0.659	0.639	0.619	0.619	0.598	0.598	0.598
YLL036C	0.95	0.95	0.888	0.888	1.177	1.135	1.135	1.135	1.198	1.218	1.218	1.239	1.26	1.26	1.26	1.26	1.26	1.26	1.26	1.26	1.26	1.301	1.301	1.321	1.342	1.342	1.342	1.342	1.363	1.446	1.446	1.446	1.446	1.446	1.446	1.446	1.425	1.425	1.425	1.383	1.383	1.383	1.383	1.383	1.383	1.383	1.383	1.383	1.383
YOR336W	0.083	0.083	0.083	0.083	0.083	0.083	0.083	0.083	0.083	0.083	0.083	0.083	0.083	0.083	0.083	0.083	0.083	0.083	0.083	0.083	0.083	0.083	0.083	0.083	0.083	0.083	0.021	0.021	0.021	0.021	0.021	0.021	0.021	0.021	0.021	0	0	0	0	0	0	0	0	0	0	0	0	0	0
YPL149W	1.278	1.278	1.278	1.278	1.238	1.238	1.196	1.196	1.196	1.196	1.196	1.196	1.155	1.155	1.175	1.134	1.134	1.134	1.134	1.093	1.093	1.113	1.134	1.134	1.134	1.134	1.134	1.134	1.134	1.134	1.134	1.134	1.134	1.134	1.01	1.01	1.01	1.01	1.01	1.01	1.01	1.01	1.01	1.01	1.01	1.031	1.031	1.052	1.052
YGL175C	0.827	0.744	0.806	1.261	1.24	1.24	1.24	1.261	1.302	1.302	1.302	1.302	1.302	1.282	1.282	1.282	1.282	1.385	1.365	1.365	1.323	1.323	1.323	1.302	1.22	1.261	1.282	1.405	1.405	1.405	1.405	1.405	1.405	1.405	1.488	1.55	1.55	1.55	1.55	1.55	1.55	1.55	1.55	1.55	1.55	1.612	1.612	1.612	1.612
YER034W	1.198	1.198	1.135	1.053	1.012	1.012	1.012	1.012	1.012	1.012	0.992	0.95	0.95	0.95	0.723	0.289	0.289	0.289	0.165	0.165	0.185	0.289	0.289	0.289	0.289	0.289	0.269	0.31	0.413	0.579	0.579	0.6	0.6	0.6	0.6	0.6	0.537	0.537	0.579	0.579	0.579	0.641	0.641	0.682	0.786	0.848	0.93	1.034	1.405
YBL052C	0.103	0.103	0.103	0.103	0.103	0.103	0.103	0.103	0.103	0.103	0.103	0.103	0.103	0.103	0.103	0.103	0.103	0.103	0.103	0.103	0.124	0.289	0.31	0.31	0.31	0.31	0.31	0.31	0.31	0.31	0.31	0.31	0.31	0.31	0.31	0.331	0.351	0.351	0.351	0.351	0.371	0.371	0.412	0.412	0.412	0.474	0.474	0.474	0.474
YGL032C	0.144	0.144	0.144	0.144	0.144	0.144	0.144	0.144	0.144	0.144	0.144	0.144	0.144	0.144	0.144	0.123	0.123	0.123	0.123	0.123	0.123	0.123	0.123	0.082	0.082	0.061	0.061	0.061	0.061	0.061	0.061	0.061	0.061	0.061	0.061	0.061	0.061	0.061	0.061	0.061	0.061	0.061	0.061	0.061	0.061	0.061	0.061	0.061	0.061
YNL007C	0.97	0.97	0.97	0.97	0.97	0.97	0.97	0.97	0.97	0.97	0.97	0.97	0.97	0.743	0.723	0.723	0.681	0.598	0.619	0.619	0.619	0.619	0.578	0.578	0.578	0.578	0.578	0.578	0.578	0.578	0.557	0.557	0.515	0.536	0.556	0.556	0.556	0.556	0.515	0.515	0.743	0.908	0.949	1.073	1.073	1.073	1.012	1.012	1.012
YFR017C	0.434	0.393	0.393	0.393	0.393	0.393	0.393	0.393	0.393	0.393	0.393	0.393	0.393	0.393	0.393	0.393	0.393	0.393	0.393	0.393	0.351	0.351	0.351	0.351	0.351	0.351	0.351	0.351	0.351	0.351	0.351	0.351	0.351	0.331	0.331	0.331	0.331	0.31	0.31	0.31	0.31	0.31	0.31	0.289	0.207	0.207	0.207	0.207	0.207
YHR073W	0.392	0.412	0.412	0.412	0.412	0.412	0.412	0.412	0.392	0.392	0.392	0.392	0.392	0.35	0.35	0.33	0.37	0.535	0.556	0.556	0.556	0.556	0.556	0.556	0.556	0.556	0.556	0.556	0.556	0.556	0.556	0.556	0.556	0.556	0.535	0.515	0.577	0.577	0.577	0.577	0.577	0.577	0.577	0.577	0.598	0.639	0.68	0.722	0.722
YHR021C	0.227	0.227	0.227	0.227	0.206	0.206	0.206	0.206	0.186	0.145	0.145	0.145	0.145	0.145	0.145	0.103	0.103	0.103	0.103	0.103	0.103	0.103	0.083	0.083	0.042	0.042	0.042	0.042	0.042	0.042	0.042	0.042	0.042	0.042	0.042	0.042	0.042	0.042	0.042	0.042	0.042	0.042	0.042	0.042	0.042	0.042	0.042	0.042	0
YNL244C	2.704	2.704	2.704	2.704	2.704	2.663	2.663	2.663	2.663	2.663	2.663	2.663	2.642	2.642	2.58	2.58	2.58	2.538	2.538	2.538	2.414	2.414	2.27	2.27	2.084	1.96	1.96	1.96	1.65	1.588	1.588	1.381	1.381	1.381	1.381	1.381	1.381	1.175	1.175	1.113	1.092	1.092	1.071	1.071	1.071	1.071	1.071	1.071	0.577
YML030W	0.805	0.888	0.95	1.033	1.075	1.116	1.116	1.157	1.178	1.302	1.302	1.323	1.323	1.343	1.343	1.343	1.323	1.302	1.302	1.302	1.302	1.302	1.302	1.302	1.447	1.447	1.509	1.509	1.509	1.509	1.509	1.509	1.509	1.509	1.509	1.55	1.55	1.55	1.55	1.55	1.55	1.55	1.55	1.55	1.55	1.55	1.55	1.55	1.55
YKL127W	0.124	0.124	0.124	0.124	0.166	0.166	0.166	0.166	0.166	0.166	0.166	0.166	0.166	0.166	0.166	0.166	0.166	0.166	0.166	0.166	0.166	0.166	0.166	0.166	0.166	0.166	0.166	0.166	0.124	0.124	0.124	0.124	0.083	0.083	0.083	0.083	0.042	0.042	0.042	0.042	0.042	0.042	0.042	0.042	0.042	0.042	0.042	0.042	0.062
YDL230W	1.549	1.549	1.508	1.508	1.508	1.508	1.921	1.921	1.879	1.859	1.859	1.859	1.839	1.839	1.839	1.818	1.818	1.818	1.818	1.859	1.859	1.839	1.735	1.776	1.776	1.776	1.714	1.838	2.023	2.045	2.168	2.272	2.313	2.354	2.438	2.458	2.458	2.458	2.458	2.541	2.561	2.541	2.541	2.541	2.499	2.499	2.727	2.727	2.85
YJR112W-A	0.703	0.724	0.724	0.765	0.765	0.765	0.765	0.765	0.661	0.62	0.62	0.62	0.661	0.661	0.661	0.62	0.62	0.62	0.62	0.64	0.64	0.66	0.64	0.64	0.64	0.64	0.64	0.702	0.66	0.66	0.66	0.64	0.599	0.599	0.619	0.68	0.68	0.68	0.928	0.99	1.258	1.258	1.258	1.258	1.258	1.258	1.258	1.258	1.258
YDR047W	0.042	0.042	0.042	0.042	0.042	0.042	0.042	0	0	0	0	0	0	0	0	0	0	0	0	0	0	0	0	0	0	0	0	0	0	0	0	0	0	0	0	0	0	0	0	0	0	0	0	0	0	0	0	0	0
YOR154W	0.331	0.331	0.331	0.331	0.331	0.331	0.331	0.331	0.331	0.331	0.331	0.331	0.331	0.331	0.331	0.331	0.331	0.331	0.331	0.331	0.331	0.331	0.331	0.331	0.331	0.331	0.331	0.331	0.331	0.331	0.331	0.331	0.331	0.331	0.331	0.331	0.331	0.331	0.331	0.331	0.331	0.289	0.289	0.289	0.289	0.289	0.289	0.289	0.289
YPL031C	4.147	4.147	4.189	4.189	4.189	4.189	4.189	4.189	4.168	4.168	4.168	4.127	4.127	4.127	4.085	4.085	4.065	4.106	4.106	4.148	4.148	4.148	4.148	4.148	4.148	3.901	3.818	3.777	3.756	3.716	3.716	3.716	3.716	3.716	3.716	3.695	3.695	3.695	3.695	3.634	3.634	3.634	3.634	3.634	3.634	3.634	3.613	3.49	3.469
YOR070C	0.536	0.578	0.578	0.599	0.804	0.804	0.825	0.825	0.845	0.845	0.825	0.825	0.804	0.825	0.825	0.825	0.825	0.825	0.825	0.825	0.825	0.783	0.783	0.783	0.783	0.783	0.762	0.721	0.721	0.721	0.721	0.721	0.721	0.721	0.721	0.721	0.742	0.782	0.845	0.845	0.845	0.845	0.845	0.845	0.845	0.845	0.845	0.845	0.845
YGR007W	1.219	1.24	1.219	1.219	1.28	1.28	1.24	1.343	1.363	1.405	1.405	1.405	1.405	1.385	1.385	1.405	1.405	1.405	1.405	1.405	1.405	1.405	1.405	1.405	1.405	1.488	1.488	1.508	1.508	1.528	1.528	1.549	1.549	1.591	1.591	1.591	1.591	1.591	1.631	1.631	1.631	1.631	1.631	1.631	1.631	1.631	1.631	1.631	1.631
YBR223C	0.536	0.536	0.536	0.516	0.309	0.412	0.454	0.454	0.454	0.454	0.516	0.516	0.516	0.516	0.536	0.536	0.557	0.557	0.536	0.536	0.516	0.516	0.599	0.599	0.681	0.681	0.681	0.723	0.723	0.723	0.723	0.723	0.743	0.743	0.743	0.763	0.763	0.763	0.763	0.763	0.763	0.763	0.763	0.763	0.763	0.763	0.763	0.805	0.805
YJL061W	1.157	1.157	1.157	1.157	1.157	1.157	1.157	1.157	1.157	1.177	1.28	1.343	1.384	1.466	1.508	1.508	1.508	1.508	1.55	1.55	1.55	1.55	1.55	1.55	1.55	1.57	1.57	1.57	1.57	1.57	1.57	1.57	1.57	1.57	1.57	1.57	1.57	1.57	1.632	1.632	1.756	1.756	1.756	1.756	1.756	1.756	1.756	1.756	1.756
YFR015C	0.455	0.413	0.413	0.413	0.413	0.372	0.31	0.31	0.31	0.31	0.31	0.31	0.31	0.31	0.269	0.248	0.228	0.186	0.186	0.186	0.186	0.042	0.042	0.042	0.042	0.042	0.042	0.042	0.042	0.042	0.042	0.042	0.042	0.042	0.042	0	0	0	0	0	0	0	0	0	0	0	0	0	0
YMR305C	0.185	0.185	0.185	0.185	0.185	0.185	0.185	0.185	0.185	0.185	0.185	0.185	0.185	0.185	0.205	0.205	0.246	0.288	0.288	0.288	0.288	0.288	0.288	0.288	0.288	0.288	0.288	0.288	0.35	0.35	0.433	0.433	0.433	0.433	0.433	0.433	0.433	0.433	0.433	0.433	0.433	0.433	0.433	0.433	0.433	0.495	0.742	0.742	0.742
YFR011C	0.31	0.29	0.29	0.27	0.27	0.27	0.27	0.27	0.228	0.228	0.145	0.042	0	0	0	0	0	0	0	0	0	0	0	0	0	0	0	0	0	0	0	0	0	0	0	0	0	0	0	0	0	0	0	0	0	0	0	0	0
YHR123W	0.744	0.723	0.723	0.723	0.723	0.723	0.723	0.764	0.558	0.6	0.6	0.6	0.6	0.6	0.6	0.6	0.6	0.6	0.6	0.6	0.6	0.537	0.537	0.537	0.537	0.537	0.537	0.537	0.537	0.537	0.537	0.537	0.537	0.537	0.537	0.517	0.517	0.537	0.537	0.537	0.537	0.537	0.537	0.537	0.537	0.6	0.6	0.6	0.6
YER151C	0.537	0.537	0.537	0.537	0.537	0.537	0.537	0.578	0.578	0.578	0.578	0.578	0.578	0.578	0.578	0.578	0.578	0.578	0.578	0.578	0.578	0.578	0.578	0.578	0.599	0.599	0.599	0.599	0.64	0.64	0.64	0.64	0.64	0.64	0.64	0.64	0.64	0.62	0.64	0.64	0.64	0.64	0.64	0.64	0.64	0.64	0.64	0.64	0.64
YIL002C	0.828	0.828	0.828	0.828	0.828	0.828	0.828	0.828	0.828	0.828	0.828	0.869	0.869	0.909	0.909	0.868	0.992	0.972	0.992	1.116	1.116	1.116	1.137	1.157	1.157	1.157	1.198	1.157	1.157	1.157	1.157	1.157	1.157	1.198	1.219	1.219	1.219	1.219	1.219	1.24	1.24	1.24	1.24	1.24	1.24	1.24	1.24	1.24	1.281
YPL174C	0.949	0.949	0.949	0.949	0.949	0.949	0.949	0.949	0.949	0.949	0.97	1.01	1.01	1.01	1.031	1.031	1.052	1.052	1.052	1.052	1.072	1.113	1.113	1.113	1.113	1.113	1.113	1.134	1.134	1.134	1.134	1.134	1.134	1.134	1.134	1.134	1.134	1.134	1.134	1.134	1.134	1.134	1.134	1.134	1.175	1.175	1.175	1.196	1.196
YGR267C	0.866	0.866	0.866	0.866	0.866	0.866	0.866	0.866	0.866	0.866	0.866	0.866	0.866	0.866	0.866	0.866	0.866	0.866	0.866	0.866	0.866	0.866	0.866	0.866	0.866	0.866	0.866	0.866	0.845	0.845	0.845	0.886	0.886	0.886	0.886	0.886	0.886	0.886	0.845	0.845	0.845	0.845	0.845	0.845	0.845	0.845	0.845	0.845	0.845
YOR118W	0.31	0.31	0.31	0.31	0.31	0.31	0.31	0.31	0.31	0.331	0.331	0.372	0.372	0.372	0.372	0.372	0.413	0.413	0.413	0.393	0.393	0.413	0.413	0.455	0.455	0.455	0.455	0.455	0.455	0.455	0.455	0.475	0.475	0.475	0.475	0.475	0.537	0.558	0.558	0.558	0.558	0.558	0.558	0.558	0.6	0.641	0.641	0.641	0.641
YLR034C	2.392	2.35	2.35	2.35	2.35	2.35	2.35	2.35	2.35	2.35	2.33	2.33	2.33	2.33	2.33	2.33	2.33	2.33	2.248	2.248	2.041	2.041	2.02	2	2	2	2	2	2	1.958	1.958	1.958	1.938	1.938	1.938	1.938	1.421	1.359	1.277	1.277	1.277	1.277	1.277	1.277	1.277	1.256	1.256	1.256	1.256
YJR093C	0.951	1.075	1.095	1.115	1.115	1.136	1.177	1.28	1.321	1.321	1.363	1.363	1.363	1.425	1.425	1.466	1.507	1.507	1.507	1.548	1.548	1.548	1.548	1.507	1.466	1.507	1.528	1.569	1.569	1.569	1.569	1.569	1.569	1.652	1.652	1.652	1.652	1.652	1.652	1.652	1.652	1.673	1.673	1.673	1.673	1.673	1.673	1.673	1.673
YNL129W	0.021	0.021	0.021	0.021	0.021	0.021	0.021	0.021	0.021	0.021	0.021	0.062	0.062	0.062	0.062	0.062	0.062	0.062	0.062	0.062	0.062	0.062	0.062	0.062	0.062	0.062	0.062	0.062	0.062	0.062	0.062	0.062	0.062	0.062	0.062	0.062	0.062	0.062	0.062	0.062	0.062	0.062	0.062	0.062	0.062	0.062	0.062	0.062	0.062
YNL169C	0.473	0.473	0.473	0.473	0.515	0.515	0.515	0.515	0.556	0.556	0.556	0.556	0.556	0.556	0.577	0.536	0.536	0.536	0.536	0.536	0.536	0.536	0.536	0.578	0.578	0.578	0.578	0.578	0.578	0.578	0.578	0.578	0.578	0.578	0.578	0.578	0.598	0.598	0.598	0.598	0.598	0.598	0.598	0.598	0.598	0.598	0.598	0.598	0.578
YJR022W	0.64	0.64	0.62	0.62	0.62	0.661	0.62	0.579	0.579	0.579	0.537	0.537	0.537	0.516	0.475	0.475	0.475	0.496	0.578	0.578	0.578	0.578	0.578	0.598	0.598	0.639	0.598	0.598	0.598	0.598	0.598	0.577	0.598	0.618	0.618	0.618	0.618	0.68	0.68	0.762	0.783	0.783	0.783	0.783	0.783	0.783	0.886	0.969	0.969
YDR033W	1.778	1.778	1.778	1.778	1.778	1.778	1.778	1.778	1.799	1.841	1.841	1.841	1.861	1.861	1.861	1.861	1.861	1.861	1.861	1.841	1.841	1.799	1.799	1.799	1.819	1.778	1.778	1.654	1.633	1.633	1.633	1.653	1.653	1.653	1.653	1.653	1.653	1.653	1.653	1.653	1.653	1.653	1.55	1.55	1.53	1.53	1.55	1.591	1.571
YJL196C	0.764	0.764	0.764	0.764	0.764	0.723	0.723	0.723	0.723	0.702	0.702	0.64	0.64	0.64	0.64	0.64	0.64	0.64	0.64	0.64	0.64	0.64	0.64	0.64	0.64	0.64	0.62	0.62	0.536	0.536	0.536	0.495	0.495	0.495	0.495	0.433	0.433	0.33	0.33	0.33	0.33	0.33	0.33	0.309	0.309	0.227	0.227	0.227	0.185
YER013W	0.434	0.434	0.455	0.455	0.475	0.579	0.579	0.599	0.599	0.599	0.599	0.599	0.599	0.579	0.558	0.558	0.558	0.558	0.558	0.558	0.558	0.558	0.558	0.558	0.516	0.516	0.516	0.6	0.64	0.64	0.64	0.64	0.64	0.64	0.64	0.64	0.64	0.64	0.64	0.64	0.64	0.64	0.64	0.64	0.64	0.64	0.64	0.64	0.64
YHL011C	1.94	1.94	1.94	1.94	1.94	1.94	1.919	1.919	1.919	1.94	1.94	1.94	1.94	1.94	1.94	1.94	1.898	1.877	1.857	1.857	1.857	1.857	1.857	1.857	1.857	1.857	1.878	1.796	1.837	1.837	1.837	1.837	1.837	1.837	1.879	1.879	1.899	1.899	1.899	1.94	1.94	1.94	1.94	1.94	1.94	1.94	1.899	1.857	1.899
YDR322C-A	1.177	1.177	1.157	1.384	1.343	1.363	1.383	1.383	1.383	1.383	1.383	1.425	1.425	1.425	1.466	1.466	1.466	1.466	1.466	1.466	1.466	1.466	1.466	1.487	1.528	1.548	1.548	1.548	1.548	1.548	1.548	1.548	1.548	1.59	1.59	1.673	1.673	1.673	1.653	1.653	1.653	1.611	1.653	1.714	1.714	1.714	1.714	1.694	1.694
YER150W	0.31	0.31	0.31	0.31	0.351	0.351	0.351	0.351	0.351	0.351	0.393	0.393	0.413	0.413	0.413	0.413	0.413	0.413	0.413	0.434	0.6	0.6	0.6	0.682	0.786	0.786	0.786	0.828	0.828	0.828	0.869	0.993	0.993	0.993	0.993	0.993	0.993	0.993	0.993	1.282	1.282	1.282	1.282	1.282	1.343	1.385	1.385	1.385	1.385
YDL159W	0.866	0.866	0.886	0.886	0.886	0.886	0.886	0.886	0.886	0.886	0.886	0.886	0.886	0.886	0.886	0.886	0.886	0.886	0.886	0.886	0.845	0.845	0.845	0.845	0.845	0.845	0.845	0.845	0.845	0.845	0.845	0.825	0.825	0.825	0.866	0.866	0.866	0.866	0.866	0.866	0.866	0.846	0.846	0.846	0.846	0.846	0.846	0.846	0.846
YLR085C	1.342	1.342	1.342	1.342	1.383	1.631	1.671	1.671	1.671	1.671	1.671	1.671	1.671	1.754	1.754	1.754	1.754	1.774	1.94	1.981	1.981	2.002	2.022	2.022	2.022	2.022	2.104	2.125	2.208	2.208	2.228	2.228	2.228	2.332	2.332	2.332	2.373	2.373	2.415	2.415	2.415	2.415	2.436	2.436	2.436	2.436	2.477	2.539	2.539
YGR143W	1.22	1.22	1.22	1.22	1.261	1.282	1.282	1.282	1.282	1.282	1.282	1.282	1.282	1.282	1.282	1.282	1.282	1.282	1.282	1.282	1.282	1.282	1.282	1.282	1.282	1.282	1.282	1.282	1.282	1.282	1.282	1.282	1.282	1.282	1.282	1.282	1.282	1.282	1.282	1.282	1.282	1.282	1.282	1.282	1.282	1.282	1.282	1.282	1.282
YMR184W	1.736	1.736	1.777	1.777	1.777	1.859	1.859	1.818	1.818	1.818	1.818	1.818	1.818	1.818	1.818	1.818	1.818	1.818	1.818	1.818	1.818	1.756	1.756	1.736	1.736	1.756	1.756	1.756	1.736	1.736	1.673	1.673	1.673	1.673	1.673	1.673	1.673	1.673	1.673	1.673	1.673	1.57	1.528	1.528	1.528	1.528	1.57	1.57	1.528
YER049W	0.248	0.248	0.248	0.248	0.248	0.248	0.248	0.248	0.248	0.248	0.248	0.248	0.248	0.248	0.248	0.248	0.248	0.248	0.248	0.206	0.206	0.206	0.206	0.206	0.206	0.206	0.206	0.206	0.165	0.165	0.165	0.165	0.165	0.165	0.165	0.165	0.165	0.165	0.165	0.185	0.185	0.185	0.185	0.185	0.185	0.185	0.185	0.185	0.185
YDR126W	0.558	0.558	0.558	0.558	0.558	0.558	0.558	0.558	0.558	0.558	0.475	0.537	0.579	0.579	0.579	0.6	0.6	0.6	0.641	0.641	0.661	0.661	0.661	0.661	0.661	0.62	0.765	0.869	0.869	0.869	0.869	0.91	0.93	0.93	0.93	0.93	0.93	0.93	0.93	0.93	0.93	0.93	0.93	0.93	0.93	0.93	0.93	0.93	0.93
YIL087C	0.557	0.557	0.557	0.516	0.516	0.516	0.516	0.536	0.536	0.536	0.536	0.536	0.536	0.536	0.536	0.516	0.516	0.516	0.516	0.474	0.454	0.516	0.66	0.66	0.66	0.66	0.66	0.66	0.66	0.66	0.66	0.66	0.66	0.66	0.66	0.66	0.66	0.66	0.66	0.66	0.66	0.66	0.66	0.66	0.66	0.66	0.66	0.66	0.64
YKR029C	2.621	2.621	2.662	2.724	2.785	2.909	2.909	2.909	2.909	2.909	2.909	2.909	2.909	2.909	2.909	2.971	3.26	3.322	3.322	3.322	3.322	3.384	3.363	3.446	3.446	3.446	3.446	3.549	3.611	3.611	3.611	3.611	3.611	3.611	3.611	3.611	3.611	3.611	3.611	3.611	3.591	3.57	3.57	3.57	3.57	3.57	3.57	3.57	3.57
YGR098C	0.371	0.392	0.392	0.433	0.433	0.433	0.433	0.433	0.433	0.433	0.433	0.433	0.433	0.433	0.433	0.454	0.454	0.454	0.412	0.495	0.516	0.557	0.557	0.557	0.557	0.557	0.557	0.619	0.619	0.681	0.723	0.847	0.888	0.888	0.888	0.888	0.888	0.888	0.888	0.888	0.908	0.908	0.908	0.971	0.971	0.971	0.971	0.971	0.971
YMR214W	0.681	0.763	0.763	0.763	0.763	0.805	0.805	0.763	0.763	0.763	0.763	0.763	0.784	0.826	0.887	0.887	0.887	0.908	0.908	0.95	0.95	0.95	0.97	1.032	1.032	1.032	1.032	1.032	1.115	1.115	1.115	1.115	1.115	1.115	1.115	1.115	1.115	1.115	1.115	1.115	1.115	1.115	1.115	1.115	1.115	1.115	1.115	1.115	1.115
YDL188C	0.62	0.62	0.62	0.62	0.599	0.579	0.579	0.579	0.579	0.579	0.579	0.579	0.579	0.579	0.475	0.475	0.433	0.433	0.433	0.433	0.433	0.433	0.413	0.413	0.413	0.413	0.413	0.289	0.289	0.289	0.247	0.247	0.247	0.247	0.206	0.206	0.206	0.206	0.206	0.206	0.206	0.206	0.206	0.165	0.165	0.165	0.165	0.165	0.123
YLR323C	1.155	1.155	1.155	1.196	1.238	1.196	1.216	1.237	1.237	1.237	1.298	1.298	1.464	1.464	1.464	1.464	1.464	1.464	1.464	1.484	1.484	1.484	1.526	1.526	1.732	1.732	1.732	1.732	1.732	1.815	1.919	1.94	2.043	2.043	2.043	2.043	2.043	2.043	2.063	2.063	2.063	2.063	2.063	2.084	2.084	2.084	2.084	2.084	2.084
YER164W	0.494	0.494	0.494	0.494	0.494	0.494	0.515	0.515	0.515	0.515	0.494	0.494	0.494	0.474	0.474	0.474	0.474	0.474	0.474	0.474	0.474	0.474	0.474	0.474	0.515	0.515	0.515	0.515	0.515	0.515	0.515	0.515	0.535	0.535	0.535	0.535	0.535	0.535	0.535	0.535	0.535	0.535	0.535	0.535	0.535	0.535	0.535	0.535	0.535
YMR185W	1.341	1.341	1.341	1.341	1.341	1.321	1.321	1.321	1.321	1.321	1.321	1.321	1.28	1.28	1.28	1.28	1.28	1.28	1.28	1.28	1.259	1.259	1.259	1.259	1.197	1.197	1.197	1.197	1.197	1.135	1.135	1.115	1.115	1.115	1.115	1.115	1.115	1.115	1.115	1.052	1.052	1.032	1.032	1.012	0.908	0.867	0.764	0.744	0.744
YBL090W	0.474	0.536	0.494	0.494	0.494	0.494	0.494	0.494	0.515	0.433	0.433	0.433	0.412	0.412	0.371	0.433	0.744	1.238	1.404	1.404	1.404	1.466	1.466	1.486	1.528	1.631	1.631	1.652	1.735	1.735	1.859	1.859	1.859	1.859	1.859	1.859	1.901	1.921	1.921	1.921	1.921	1.921	1.921	2.107	2.107	2.148	2.148	2.169	2.169
YIR024C	0.433	0.433	0.412	0.392	0.433	0.433	0.433	0.392	0.392	0.392	0.371	0.371	0.351	0.351	0.351	0.351	0.351	0.331	0.351	0.434	0.434	0.434	0.434	0.434	0.475	0.557	0.599	0.599	0.599	0.599	0.599	0.62	0.62	0.62	0.64	0.703	0.703	0.703	0.703	0.703	0.723	0.703	0.703	0.764	0.764	0.806	0.848	0.93	0.93
YMR272C	0.351	0.351	0.351	0.351	0.289	0.351	0.331	0.331	0.331	0.289	0.289	0.33	0.33	0.33	0.35	0.35	0.392	0.412	0.412	0.412	0.412	0.412	0.412	0.412	0.37	0.37	0.37	0.37	0.37	0.37	0.391	0.432	0.536	0.723	0.723	0.723	0.764	0.764	0.826	0.805	0.805	0.805	0.805	0.805	0.847	0.805	0.805	0.888	0.888
YKL018W	0.888	0.888	0.847	0.867	0.847	0.847	0.847	0.847	0.847	0.847	0.867	0.867	0.867	0.867	0.867	0.867	0.847	0.888	1.074	1.074	1.074	1.074	1.074	1.074	1.074	1.074	1.157	1.383	1.404	1.363	1.363	1.363	1.466	1.425	1.466	1.466	1.466	1.466	1.466	1.486	1.486	1.486	1.528	1.631	1.673	1.673	1.673	1.673	1.673
YLR242C	0.454	0.454	0.454	0.454	0.454	0.495	0.578	0.578	0.578	0.578	0.578	0.578	0.578	0.598	0.619	0.619	0.639	0.701	0.701	0.701	0.722	0.722	0.701	0.701	0.701	0.722	0.722	0.722	0.722	0.722	0.722	0.722	0.722	0.722	0.722	0.722	0.722	0.722	0.722	0.722	0.722	0.742	0.783	0.783	0.804	0.825	0.825	0.825	0.825
YHR023W	0.288	0.288	0.288	0.308	0.288	0.288	0.33	0.33	0.33	0.33	0.33	0.33	0.288	0.288	0.288	0.288	0.288	0.288	0.288	0.288	0.288	0.288	0.268	0.247	0.269	0.331	0.331	0.331	0.331	0.331	0.331	0.331	0.331	0.331	0.331	0.331	0.331	0.331	0.351	0.351	0.351	0.351	0.351	0.393	0.496	0.62	0.62	0.62	0.62
YAR007C	1.177	1.177	1.177	1.177	1.177	1.177	1.177	1.343	1.343	1.302	1.302	1.302	1.302	1.363	1.467	1.467	1.467	1.508	1.529	1.529	1.529	1.571	1.571	1.591	1.591	1.591	1.591	1.591	1.633	1.633	1.633	1.633	1.633	1.653	1.653	1.736	1.716	1.716	1.757	1.757	1.757	1.798	1.84	1.84	1.84	1.84	1.84	1.84	1.84
YGR118W	1.631	1.631	1.61	1.61	0.847	0.764	0.764	0.764	0.764	0.744	0.682	0.599	0.599	0.496	0.496	0.496	0.372	0.372	0.372	0.372	0.31	0.31	0.31	0.31	0.31	0.31	0.145	0.103	0.042	0	0	0	0	0	0	0	0	0	0	0	0	0	0	0	0	0	0	0	0
YGR189C	0.061	0.061	0.061	0.061	0.061	0.061	0.061	0.061	0.061	0.061	0.061	0.061	0.061	0.061	0.061	0.061	0.061	0.061	0.041	0.041	0.041	0.041	0.021	0.021	0.021	0.021	0.021	0.021	0.021	0.021	0.021	0.021	0.021	0.021	0.021	0.021	0.021	0.021	0.021	0.021	0.021	0.021	0.021	0.021	0.021	0.021	0.021	0.021	0.021
YCR019W	1.032	1.032	1.053	1.032	1.032	1.032	1.032	1.012	0.95	0.95	0.95	0.95	0.95	0.887	0.887	0.847	0.847	0.867	0.908	0.908	0.908	0.908	0.908	0.908	0.908	0.929	0.867	0.888	0.888	0.888	0.888	0.826	0.928	0.928	0.928	0.97	0.97	0.97	1.011	1.011	1.011	1.011	1.052	1.052	1.052	1.052	1.052	1.032	1.032
YDR101C	0.785	0.785	0.785	0.785	0.785	0.785	0.681	0.681	0.64	0.64	0.64	0.64	0.66	0.681	0.681	0.681	0.681	0.681	0.681	0.681	0.681	0.681	0.702	0.702	0.681	0.681	0.702	0.702	0.702	0.66	0.66	0.66	0.64	0.64	0.702	0.744	0.744	0.764	0.868	0.868	0.909	0.929	0.929	0.888	0.888	0.847	0.847	0.785	0.785
YJL148W	0.247	0.247	0.247	0.247	0.247	0.247	0.247	0.247	0.247	0.247	0.227	0.227	0.227	0.227	0.227	0.227	0.227	0.227	0.227	0.227	0.227	0.227	0.227	0.227	0.227	0.227	0.227	0.227	0.227	0.227	0.227	0.227	0.227	0.227	0.227	0.206	0.206	0.144	0.144	0.144	0.144	0.144	0.144	0.144	0.144	0.144	0.103	0.103	0.103
YGL221C	0.393	0.331	0.351	0.351	0.351	0.393	0.413	0.413	0.662	0.662	0.662	0.662	0.662	0.662	0.662	0.662	0.91	0.952	0.952	0.952	0.952	0.952	0.952	0.952	0.952	0.952	0.973	0.993	1.014	1.014	1.034	1.075	1.075	1.096	1.096	1.117	1.137	1.157	1.157	1.178	1.137	1.302	1.302	1.302	1.302	1.302	1.302	1.302	1.405
YJL051W	1.756	1.756	1.756	1.756	1.776	1.776	1.776	1.776	1.796	1.796	1.796	1.796	1.796	1.796	1.796	1.796	1.796	1.796	1.796	1.817	1.817	1.817	1.817	1.817	1.817	1.817	1.817	1.817	1.796	1.796	1.796	1.796	1.796	1.796	1.796	1.796	1.796	1.796	1.755	1.776	1.776	1.776	1.776	1.734	1.734	1.734	1.734	1.692	1.672
YKL216W	1.095	1.095	1.095	1.095	1.095	1.095	1.095	1.095	1.095	1.095	1.095	1.199	1.199	1.199	1.22	1.22	1.22	1.22	1.24	1.24	1.24	1.24	1.282	1.282	1.282	1.261	1.261	1.261	1.261	1.261	1.261	1.261	1.261	1.261	1.261	1.261	1.261	1.261	1.261	1.261	1.261	1.261	1.261	1.261	1.261	1.261	1.261	1.261	1.261
YNR069C	1.488	1.468	1.468	1.344	1.344	1.365	1.365	1.385	1.323	1.323	1.323	1.282	1.282	1.22	1.22	1.282	1.323	1.323	1.323	1.323	1.323	1.323	1.282	1.22	1.22	1.22	1.24	1.198	1.198	1.198	1.177	1.24	1.24	1.24	1.24	1.24	1.24	1.24	1.24	1.26	1.177	1.157	1.157	1.157	1.157	1.157	1.157	1.135	1.115
YDR042C	0.31	0.31	0.31	0.31	0.31	0.31	0.31	0.31	0.31	0.31	0.31	0.31	0.31	0.31	0.31	0.31	0.31	0.31	0.31	0.31	0.269	0.269	0.228	0.228	0.186	0.186	0.186	0.144	0.103	0.103	0.103	0.103	0.103	0.103	0.083	0.062	0.062	0.062	0.062	0.062	0.062	0.062	0.062	0.062	0.062	0.062	0.042	0.042	0.042
YOR260W	0.393	0.393	0.393	0.393	0.393	0.393	0.393	0.393	0.475	0.475	0.475	0.496	0.496	0.516	0.516	0.516	0.516	0.537	0.579	0.579	0.579	0.62	0.62	0.62	0.62	0.62	0.62	0.62	0.62	0.62	0.62	0.62	0.62	0.62	0.62	0.62	0.62	0.64	0.64	0.64	0.64	0.64	0.64	0.682	0.682	0.724	0.724	0.724	0.724
YBR059C	0.578	0.599	0.599	0.557	0.557	0.537	0.537	0.62	0.702	0.702	0.723	0.723	0.723	0.723	0.64	0.64	0.62	0.62	0.661	0.681	0.64	0.64	0.64	0.64	0.64	0.64	0.64	0.702	0.702	0.784	0.784	0.784	0.784	0.929	1.466	1.466	1.508	1.508	1.508	1.508	1.591	1.633	1.757	1.757	1.757	1.757	1.757	1.798	1.798
YMR247C	0.599	0.599	0.599	0.599	0.599	0.599	0.599	0.599	0.599	0.578	0.578	0.536	0.536	0.495	0.433	0.433	0.433	0.433	0.433	0.433	0.433	0.433	0.433	0.433	0.412	0.392	0.392	0.392	0.392	0.392	0.35	0.185	0.165	0.165	0.165	0.144	0.144	0.144	0.103	0.083	0	0	0	0	0	0	0	0	0
YOR114W	1.159	1.159	1.159	1.159	1.159	1.159	1.159	1.159	1.179	1.179	1.179	1.179	1.2	1.2	1.2	1.22	1.22	1.262	1.304	1.304	1.304	1.304	1.304	1.304	1.304	1.345	1.345	1.345	1.304	1.304	1.324	1.324	1.324	1.324	1.324	1.282	1.282	1.282	1.282	1.282	1.282	1.282	1.282	1.282	1.282	1.241	1.241	1.241	1.241
YML055W	0.887	0.887	0.887	0.887	0.846	0.846	0.846	0.846	0.846	0.846	0.846	0.846	0.846	0.846	0.846	0.846	0.804	0.804	0.804	0.784	0.763	0.763	0.763	0.763	0.763	0.763	0.763	0.763	0.763	0.763	0.763	0.723	0.723	0.723	0.723	0.723	0.64	0.64	0.64	0.64	0.599	0.579	0.579	0.516	0.455	0.393	0.393	0.393	0.372
YMR182W-A	0.475	0.475	0.455	0.455	0.455	0.455	0.455	0.455	0.455	0.455	0.455	0.455	0.455	0.455	0.455	0.475	0.475	0.475	0.475	0.475	0.475	0.475	0.475	0.475	0.495	0.495	0.495	0.495	0.495	0.454	0.454	0.495	0.495	0.516	0.516	0.516	0.516	0.516	0.536	0.536	0.536	0.536	0.536	0.536	0.516	0.516	0.516	0.516	0.516
YLR392C	0.061	0.061	0.061	0.041	0.041	0.083	0.083	0.083	0.083	0.083	0.062	0.062	0.062	0.062	0.062	0.062	0.062	0.062	0.062	0.062	0.083	0.083	0.186	0.289	0.351	0.413	0.455	0.455	0.495	0.599	0.64	0.66	0.66	0.66	0.66	0.66	0.681	0.702	0.681	0.826	1.095	1.095	1.095	1.135	1.135	1.156	1.156	1.218	1.218
YPL049C	0.704	0.704	0.704	0.704	0.704	0.704	0.704	0.746	0.746	0.746	0.787	0.787	0.787	0.787	0.787	0.787	0.787	0.787	0.787	0.787	0.807	0.807	0.807	0.787	0.787	0.787	0.787	0.787	0.828	0.89	0.91	0.91	0.91	0.91	0.869	0.889	0.889	0.889	0.889	0.889	0.869	0.869	0.786	0.745	0.745	0.745	0.745	0.745	0.745
YGR012W	1.302	1.302	1.302	1.323	1.426	1.426	1.426	1.426	1.426	1.571	1.612	1.653	1.653	1.674	1.674	1.736	1.778	1.819	1.819	1.819	1.839	1.839	1.901	1.901	1.901	1.901	1.901	1.901	1.943	1.943	1.943	1.943	1.943	1.943	1.943	1.943	1.943	2.026	2.026	2.026	2.026	1.984	1.984	1.984	1.984	1.984	2.046	2.046	2.026
YPL059W	0.991	0.991	0.991	1.052	1.156	1.218	1.26	1.26	1.26	1.26	1.26	1.26	1.218	1.26	1.26	1.26	1.26	1.26	1.26	1.26	1.26	1.26	1.26	1.26	1.26	1.26	1.26	1.156	1.115	1.073	1.073	1.011	1.011	1.094	1.094	1.094	1.094	1.053	1.073	1.073	1.073	1.073	1.073	1.053	1.053	1.053	1.053	1.074	1.075
YGL212W	0.825	0.825	0.825	0.928	0.928	0.99	0.99	0.99	0.99	1.155	1.155	1.155	1.155	1.197	1.197	1.259	1.259	1.259	1.259	1.259	1.259	1.259	1.238	1.238	1.238	1.3	1.3	1.3	1.321	1.382	1.526	1.526	1.526	1.526	1.526	1.526	1.526	1.526	1.526	1.526	1.526	1.547	1.547	1.629	1.629	1.629	1.629	1.629	1.629
YDR370C	0.909	0.951	0.993	0.993	0.993	0.993	0.993	0.993	0.993	0.993	0.993	0.993	0.993	0.993	0.972	0.972	0.972	0.972	0.972	0.972	0.972	0.972	0.91	0.91	0.91	0.91	0.91	0.91	0.91	0.91	0.91	0.91	0.869	0.848	0.806	0.745	0.745	0.765	0.765	0.765	0.765	0.765	0.765	0.765	0.765	0.765	0.765	0.765	0.765
YKR070W	0.619	0.762	0.762	0.928	0.97	1.01	1.01	1.01	1.01	1.01	1.031	1.073	1.155	1.176	1.196	1.196	1.196	1.196	1.196	1.196	1.238	1.238	1.238	1.238	1.258	1.258	1.258	1.258	1.238	1.238	1.238	1.238	1.238	1.238	1.218	1.403	1.403	1.403	1.403	1.403	1.403	1.403	1.445	1.445	1.486	1.466	1.508	1.508	1.508
YFR016C	0.724	0.724	0.724	0.785	0.827	0.888	0.93	0.972	0.972	1.095	1.095	1.095	1.095	1.095	1.095	1.095	1.137	1.137	1.137	1.137	1.137	1.137	1.137	1.137	1.137	1.137	1.137	1.137	1.137	1.157	1.157	1.137	1.137	1.137	1.137	1.137	1.137	1.137	1.137	1.137	1.137	1.137	1.137	1.137	1.137	1.137	1.137	1.137	1.137
YBL037W	0.744	0.744	0.744	0.744	0.744	0.744	0.744	0.744	0.744	0.744	0.744	0.744	0.744	0.744	0.744	0.744	0.724	0.724	0.724	0.724	0.724	0.703	0.703	0.682	0.682	0.724	0.724	0.724	0.724	0.724	0.724	0.724	0.724	0.724	0.724	0.724	0.682	0.682	0.682	0.682	0.682	0.662	0.662	0.662	0.662	0.662	0.662	0.662	0.662
YLR011W	1.921	1.88	1.88	1.88	1.839	1.839	1.839	1.839	1.839	1.839	1.839	1.839	1.839	1.839	1.839	1.839	1.839	1.839	1.818	1.818	1.777	1.736	1.715	1.715	1.715	1.715	1.715	1.715	1.715	1.673	1.673	1.673	1.591	1.591	1.571	1.55	1.385	1.343	1.343	1.302	1.282	1.282	1.22	1.178	1.178	1.178	1.178	1.178	1.178
YDR321W	0.867	0.867	0.867	0.867	0.867	0.867	0.867	0.867	0.805	0.805	0.846	0.971	1.032	1.074	1.115	1.115	1.115	1.115	1.095	1.095	1.177	1.177	1.157	1.219	1.198	1.198	1.198	1.157	1.136	1.198	1.198	1.198	1.198	1.157	1.115	1.136	1.136	1.136	1.136	1.136	1.095	1.095	1.095	1.095	1.095	1.095	1.095	1.073	1.26
YAL020C	1.691	1.691	1.691	1.691	1.815	1.815	2.001	2.187	2.187	2.187	2.062	2.062	2.021	2.021	2.083	2.083	2.166	2.166	2.207	2.476	2.663	2.704	2.745	2.745	2.765	2.765	2.765	2.765	2.807	2.807	2.848	2.848	2.889	2.951	3.014	3.014	3.014	3.014	3.014	3.014	3.014	3.014	3.014	3.014	3.014	3.014	3.014	3.014	2.993
YKR095W-A	0.639	0.639	0.639	0.639	0.639	0.619	0.599	0.599	0.599	0.536	0.536	0.536	0.516	0.516	0.516	0.516	0.516	0.516	0.516	0.516	0.393	0.331	0.31	0.31	0.31	0.31	0.31	0.31	0.31	0.269	0.289	0.371	0.351	0.351	0.351	0.351	0.351	0.351	0.351	0.351	0.351	0.351	0.351	0.351	0.351	0.371	0.371	0.371	0.371
YAL053W	0	0	0	0	0	0	0	0	0	0	0	0	0	0	0	0	0	0	0	0	0	0	0	0	0	0	0	0	0	0	0	0	0	0	0	0	0	0	0	0	0	0	0	0	0	0	0	0	0
YHR059W	0.557	0.599	0.578	0.702	0.702	0.702	0.702	0.702	0.702	0.95	0.95	0.929	0.929	0.971	0.971	0.909	0.909	0.929	0.929	0.929	0.971	0.971	0.992	0.992	0.992	0.992	0.992	0.992	0.992	1.033	1.054	1.528	1.528	1.528	1.61	1.631	1.754	1.754	1.754	1.817	1.817	1.817	1.817	1.817	1.817	1.817	1.817	1.817	1.817
YPL235W	4.835	4.856	5.021	5.021	5.062	5.144	5.207	5.434	5.434	5.475	5.495	5.537	5.537	5.537	5.537	5.537	5.62	5.62	5.62	5.62	5.62	5.62	5.62	5.599	5.599	5.579	5.579	5.599	5.599	5.599	5.641	5.641	5.62	5.62	5.62	5.62	5.599	5.599	5.599	5.599	5.599	5.599	5.579	5.496	5.496	5.476	5.455	5.496	5.496
YKR038C	0.144	0.144	0.144	0.144	0.144	0.144	0.144	0.144	0.144	0.144	0.144	0.144	0.144	0.165	0.206	0.206	0.206	0.206	0.206	0.206	0.206	0.206	0.206	0.206	0.206	0.206	0.206	0.206	0.206	0.228	0.228	0.228	0.228	0.228	0.228	0.228	0.228	0.228	0.228	0.228	0.228	0.248	0.289	0.289	0.289	0.289	0.289	0.289	0.289
YGL120C	3.593	3.593	3.593	3.593	3.655	3.655	3.696	3.655	3.655	3.655	3.655	3.696	3.696	3.696	3.696	3.696	3.696	3.696	3.696	3.696	3.696	3.696	3.696	3.696	3.696	3.635	3.614	3.594	3.552	3.552	3.552	3.552	3.552	3.552	3.407	3.407	3.407	3.365	3.345	3.345	3.345	3.345	3.325	3.283	3.283	3.283	3.2	3.179	3.179
YBR083W	0.103	0.103	0.103	0.103	0.103	0.103	0.103	0.103	0.103	0.103	0.103	0.062	0.021	0.021	0.021	0.021	0.021	0.021	0.021	0.021	0.021	0.021	0.021	0.021	0.021	0.021	0.021	0.021	0.021	0.021	0.021	0.021	0.021	0.021	0.021	0.021	0.021	0.021	0.021	0.021	0.021	0.021	0.021	0.021	0.021	0.021	0.021	0.021	0.021
YAL023C	0.495	0.495	0.454	0.454	0.454	0.454	0.454	0.454	0.454	0.454	0.454	0.454	0.454	0.454	0.454	0.454	0.454	0.454	0.454	0.454	0.454	0.454	0.454	0.454	0.454	0.454	0.433	0.433	0.433	0.392	0.392	0.392	0.392	0.392	0.35	0.35	0.35	0.35	0.308	0.308	0.308	0.308	0.308	0.308	0.35	0.35	0.35	0.35	0.35
YDR435C	1.052	1.052	1.052	1.052	1.052	1.052	1.052	1.052	1.052	1.052	1.052	1.052	1.032	1.032	1.032	1.032	1.052	1.073	1.073	1.073	1.073	1.052	1.052	1.031	1.072	1.258	1.341	1.341	1.341	1.341	1.341	1.341	1.341	1.3	1.3	1.3	1.3	1.423	1.506	1.527	1.527	1.672	1.672	1.672	1.672	1.672	1.692	1.775	1.919
YGL178W	0.866	0.866	0.846	0.867	0.867	0.867	0.867	0.867	0.867	0.867	0.867	0.867	0.846	0.805	0.763	0.763	0.763	0.826	0.846	0.887	0.95	0.95	0.95	0.95	0.887	0.887	1.032	1.135	1.177	1.177	1.177	1.177	1.218	1.218	1.218	1.218	1.258	1.258	1.258	1.321	1.362	1.362	1.362	1.362	1.362	1.362	1.362	1.362	1.362
YML048W	1.238	1.238	1.238	1.238	1.238	1.238	1.238	1.238	1.238	1.238	1.238	1.238	1.238	1.238	1.238	1.238	1.238	1.321	1.321	1.361	1.361	1.361	1.361	1.361	1.382	1.382	1.423	1.444	1.444	1.444	1.444	1.444	1.444	1.444	1.444	1.465	1.465	1.486	1.506	1.486	1.506	1.486	1.486	1.486	1.486	1.486	1.486	1.528	1.507
YHR159W	0.992	0.992	0.992	0.992	0.971	0.971	1.054	1.074	1.095	1.095	1.095	1.136	1.136	1.136	1.177	1.198	1.198	1.198	1.177	1.157	1.157	1.157	1.157	1.24	1.24	1.281	1.281	1.302	1.302	1.302	1.302	1.343	1.343	1.343	1.343	1.343	1.385	1.385	1.385	1.385	1.385	1.467	1.467	1.467	1.467	1.467	1.508	1.55	1.55
YDR371W	1.199	1.199	1.199	1.199	1.199	1.157	1.157	1.157	1.157	1.157	1.178	1.178	1.178	1.178	1.178	1.178	1.137	1.137	1.137	1.137	1.137	1.137	1.137	1.137	1.137	1.137	1.137	1.137	1.116	1.116	1.116	1.075	1.075	1.075	1.075	1.075	1.075	1.075	1.075	1.054	1.012	1.012	1.074	1.074	1.074	1.074	1.074	1.074	1.074
YPL215W	1.633	1.633	1.571	1.53	1.509	1.571	1.571	1.571	1.571	1.571	1.612	1.674	1.674	1.653	1.653	1.653	1.653	1.653	1.653	1.653	1.653	1.653	1.653	1.695	1.653	1.633	1.613	1.613	1.613	1.613	1.613	1.613	1.613	1.613	1.613	1.613	1.613	1.571	1.53	1.53	1.571	1.571	1.571	1.571	1.571	1.53	1.53	1.53	1.53
YHR183W	0.702	0.702	0.702	0.681	0.681	0.681	0.681	0.702	0.702	0.702	0.702	0.744	0.744	0.744	0.744	0.744	0.744	0.744	0.744	0.744	0.744	0.744	0.744	0.723	0.723	0.723	0.723	0.723	0.723	0.723	0.723	0.723	0.723	0.64	0.64	0.62	0.62	0.62	0.681	0.681	0.743	0.743	0.763	0.763	0.763	0.784	0.784	0.784	0.784
YOR156C	0.413	0.413	0.413	0.413	0.413	0.413	0.413	0.413	0.413	0.413	0.413	0.433	0.371	0.371	0.371	0.393	0.393	0.393	0.393	0.413	0.413	0.433	0.433	0.433	0.433	0.433	0.433	0.454	0.454	0.454	0.454	0.412	0.412	0.412	0.412	0.412	0.412	0.412	0.371	0.371	0.371	0.371	0.371	0.33	0.371	0.33	0.33	0.371	0.371
YKR010C	2.213	2.047	1.965	1.903	1.903	1.903	1.903	1.923	1.923	1.923	1.923	1.923	1.923	1.923	1.923	1.882	1.882	1.882	1.882	1.882	1.841	1.841	1.841	1.841	1.653	1.674	1.674	1.674	1.653	1.653	1.653	1.653	1.612	1.612	1.55	1.53	1.53	1.53	1.53	1.343	1.343	1.281	1.281	1.281	1.281	1.24	1.24	1.24	1.219
YPL163C	0.474	0.474	0.557	0.557	0.578	0.578	0.598	0.598	0.598	0.598	0.619	0.619	0.659	0.659	0.701	0.701	0.783	0.783	0.783	0.783	0.763	0.763	0.804	0.867	0.867	0.887	0.887	0.887	0.887	0.887	0.887	0.887	0.907	0.907	0.907	0.907	0.907	0.907	0.907	0.887	0.887	0.908	0.928	0.928	0.928	0.928	0.928	0.928	0.928
YLR097C	0.597	0.597	0.597	0.597	0.597	0.597	0.556	0.556	0.556	0.535	0.535	0.535	0.535	0.535	0.515	0.515	0.515	0.535	0.598	0.598	0.598	0.577	0.577	0.598	0.598	0.639	0.68	0.763	0.804	0.804	0.846	0.928	0.928	0.928	0.928	0.928	0.845	0.845	0.825	0.804	0.804	0.846	0.846	0.846	0.846	0.846	0.846	0.846	0.846
YNL112W	0.413	0.413	0.433	0.515	0.515	0.557	0.557	0.557	0.557	0.557	0.557	0.557	0.536	0.536	0.557	0.557	0.578	0.578	0.578	0.578	0.578	0.494	0.515	0.515	0.515	0.515	0.639	0.701	0.701	0.743	0.743	0.743	0.743	0.804	0.867	0.908	0.95	0.991	0.991	0.991	1.032	1.032	1.032	1.032	1.032	1.032	1.053	1.053	1.115
YOR274W	0.103	0.103	0.103	0.103	0.103	0.103	0.145	0.145	0.186	0.186	0.186	0.186	0.186	0.186	0.186	0.186	0.186	0.186	0.186	0.186	0.186	0.186	0.186	0.186	0.186	0.186	0.186	0.186	0.186	0.186	0.145	0.145	0.145	0.145	0.145	0.145	0.145	0.145	0.145	0.145	0.145	0.145	0.145	0.145	0.145	0.145	0.145	0.145	0.145
YDL130W-A	0.641	0.641	0.641	0.641	0.641	0.641	0.641	0.641	0.641	0.641	0.641	0.641	0.641	0.641	0.641	0.641	0.682	0.682	0.682	0.682	0.682	0.682	0.682	0.682	0.662	0.662	0.662	0.662	0.662	0.662	0.662	0.662	0.662	0.662	0.662	0.662	0.662	0.662	0.662	0.662	0.662	0.621	0.579	0.579	0.537	0.537	0.537	0.537	0.537
YOR020C	1.65	1.65	1.65	1.65	1.65	1.65	1.65	1.65	1.65	1.65	1.65	1.65	1.65	1.65	1.65	1.629	1.629	1.589	1.63	1.63	1.63	1.63	1.63	1.589	1.589	1.589	1.589	1.589	1.589	1.486	1.486	1.506	1.506	1.486	1.486	1.486	1.486	1.486	1.486	1.486	1.486	1.486	1.486	1.3	1.32	1.32	1.32	1.32	1.341
YOL138C	0.474	0.474	0.474	0.474	0.599	0.599	0.599	0.599	0.599	0.578	0.578	0.578	0.578	0.578	0.578	0.578	0.578	0.578	0.578	0.578	0.578	0.578	0.578	0.578	0.578	0.722	0.702	0.702	0.702	0.702	0.702	0.743	0.826	0.826	0.826	0.826	0.826	0.826	0.826	0.888	0.929	0.929	0.929	0.929	0.95	0.95	0.95	0.95	0.95
YAL010C	0.64	0.6	0.6	0.6	0.6	0.6	0.579	0.6	0.6	0.6	0.6	0.621	0.579	0.579	0.6	0.6	0.6	0.6	0.6	0.6	0.558	0.558	0.579	0.579	0.909	0.909	0.909	0.909	0.909	0.909	0.93	1.054	1.012	1.571	1.714	1.714	1.714	1.714	1.818	1.88	1.984	2.107	2.107	2.107	2.107	2.107	2.107	2.127	2.107
YDR324C	4.214	4.214	4.214	4.214	4.255	4.255	4.255	4.255	4.255	4.255	4.255	4.255	4.255	4.276	4.234	4.255	4.255	4.255	4.255	4.255	4.275	4.255	4.255	4.275	4.275	4.295	4.295	4.295	4.295	4.275	4.234	4.254	4.254	4.254	4.254	4.254	4.213	4.213	4.213	4.213	4.213	4.213	4.171	4.171	4.171	4.171	4.171	4.171	4.171
YKR011C	0.269	0.269	0.289	0.289	0.289	0.289	0.269	0.269	0.269	0.269	0.269	0.269	0.269	0.269	0.269	0.289	0.289	0.289	0.289	0.289	0.289	0.289	0.289	0.289	0.351	0.371	0.371	0.371	0.371	0.371	0.371	0.412	0.412	0.454	0.454	0.454	0.454	0.454	0.454	0.454	0.454	0.454	0.454	0.454	0.454	0.454	0.454	0.454	0.454
YGL246C	0.908	0.908	0.949	1.052	1.113	1.155	1.155	1.155	1.155	1.155	1.155	1.258	1.258	1.258	1.258	1.258	1.298	1.298	1.298	1.298	1.298	1.361	1.381	1.423	1.423	1.423	1.423	1.423	1.423	1.423	1.423	1.423	1.423	1.484	1.484	1.505	1.526	1.526	1.567	1.567	1.567	1.567	1.587	1.587	1.587	1.587	1.546	1.546	1.546
YOL141W	1.528	1.528	1.486	1.486	1.486	1.486	1.486	1.466	1.466	1.446	1.425	1.383	1.343	1.26	1.177	1.177	1.177	1.177	1.136	1.115	0.682	0.558	0.579	0.579	0.579	0.579	0.64	0.64	0.64	0.702	0.702	0.702	0.763	0.722	0.971	0.929	0.929	0.908	0.95	0.992	0.95	1.074	1.074	1.095	1.136	1.136	1.136	1.136	1.136
YGR081C	0.66	0.66	0.66	0.723	0.723	0.723	0.723	0.723	0.723	0.784	0.805	0.805	0.805	0.805	0.826	0.847	0.847	0.847	0.847	0.847	0.929	0.929	0.929	0.929	0.929	0.971	0.971	0.971	0.971	0.95	0.95	0.908	0.929	0.929	1.032	1.032	1.032	1.032	1.032	1.032	1.032	1.032	1.032	1.032	1.032	1.032	1.032	1.032	1.032
YNL025C	0.246	0.246	0.246	0.246	0.246	0.267	0.267	0.267	0.267	0.267	0.267	0.267	0.267	0.267	0.267	0.267	0.267	0.267	0.267	0.267	0.267	0.308	0.308	0.308	0.308	0.308	0.308	0.308	0.308	0.308	0.308	0.308	0.308	0.308	0.308	0.308	0.308	0.308	0.288	0.288	0.288	0.288	0.288	0.288	0.288	0.288	0.288	0.288	0.288
YGR015C	0.702	0.702	0.702	0.702	0.723	0.723	0.723	0.723	0.743	0.743	0.908	0.908	0.908	1.012	1.012	1.012	1.012	1.012	1.012	0.97	0.95	0.95	0.95	0.887	0.887	0.887	0.929	1.384	1.384	1.508	1.508	1.508	1.528	1.528	1.528	1.528	1.528	1.528	1.569	1.569	1.569	1.569	1.569	1.569	1.59	1.611	1.611	1.652	1.652
YGL145W	1.859	1.88	2.189	3.098	3.139	3.16	3.263	3.263	3.263	3.263	3.263	3.263	3.263	3.243	3.387	3.51	3.614	3.614	3.614	3.717	3.717	3.717	3.717	3.758	3.779	3.779	3.737	3.757	3.902	3.902	3.901	4.026	4.232	4.417	4.519	4.519	4.519	4.623	4.623	4.644	4.644	4.705	4.933	5.159	5.345	5.345	5.345	5.345	5.345
YML081C-A	4.87	4.87	4.87	4.87	4.85	4.85	4.85	4.85	4.85	4.85	4.726	4.705	4.664	4.664	4.664	4.664	4.644	4.623	4.623	4.582	4.582	4.416	4.313	4.313	4.313	4.313	4.313	3.901	3.819	3.591	3.591	3.591	3.591	3.591	3.591	3.591	3.571	3.571	2.953	2.891	2.252	2.148	2.148	2.148	2.148	2.065	2.065	2.065	2.065
YJL112W	0.103	0.123	0.123	0.123	0.123	0.123	0.123	0.123	0.123	0.123	0.123	0.103	0.103	0.144	0.144	0.144	0.144	0.144	0.144	0.144	0.144	0.144	0.165	0.165	0.165	0.165	0.165	0.165	0.165	0.165	0.165	0.165	0.165	0.206	0.206	0.206	0.206	0.206	0.206	0.206	0.206	0.206	0.206	0.248	0.248	0.269	0.269	0.269	0.289
YGL112C	0.6	0.6	0.6	0.6	0.6	0.6	0.6	0.621	0.6	0.6	0.558	0.579	0.579	0.579	0.579	0.579	0.579	0.724	0.765	0.868	0.909	0.909	0.909	0.909	0.909	0.909	0.909	0.909	0.909	0.909	0.909	0.909	0.868	0.868	0.868	0.888	0.971	1.012	1.012	1.012	1.033	1.033	1.033	1.033	1.033	1.033	1.033	1.033	1.033
YCR023C	0.887	0.908	0.991	0.991	0.991	0.991	0.991	0.991	1.052	1.052	1.052	1.052	1.052	1.052	1.052	1.052	1.052	1.094	1.094	1.094	1.094	1.094	1.156	1.156	1.156	1.156	1.156	1.156	1.156	1.156	1.156	1.156	1.156	1.156	1.156	1.156	1.156	1.156	1.156	1.156	1.156	1.135	1.135	1.115	1.115	1.115	1.115	1.115	1.115
YLR357W	0.826	0.826	0.826	0.826	0.826	0.826	0.826	0.826	0.826	0.826	0.887	0.887	0.928	0.928	0.928	0.928	0.928	0.928	0.928	0.928	0.928	0.949	0.949	0.949	0.949	0.949	0.949	0.949	0.949	0.97	1.011	1.011	1.011	1.011	1.011	1.011	1.011	1.011	1.011	1.011	1.011	1.011	1.011	1.011	1.011	1.011	1.011	1.011	1.011
YLR058C	0.371	0.371	0.371	0.371	0.371	0.371	0.371	0.371	0.413	0.413	0.393	0.393	0.393	0.393	0.393	0.393	0.393	0.393	0.393	0.351	0.351	0.351	0.351	0.351	0.351	0.331	0.331	0.331	0.331	0.331	0.331	0.331	0.331	0.331	0.331	0.331	0.331	0.331	0.331	0.331	0.331	0.331	0.331	0.331	0.331	0.31	0.31	0.31	0.31
YOL115W	0.639	0.639	0.639	0.639	0.639	0.639	0.639	0.639	0.681	0.66	0.66	0.66	0.66	0.66	0.66	0.66	0.66	0.66	0.66	0.66	0.66	0.66	0.66	0.66	0.66	0.66	0.66	0.681	0.681	0.681	0.681	0.681	0.681	0.681	0.681	0.681	0.681	0.681	0.681	0.681	0.681	0.681	0.681	0.681	0.64	0.64	0.64	0.64	0.64
YER068W	1.693	1.693	1.673	1.652	1.652	1.652	1.652	1.652	1.652	1.693	1.693	1.673	1.673	1.673	1.673	1.673	1.652	1.611	1.569	1.548	1.548	1.548	1.548	1.548	1.548	1.548	1.528	1.528	1.528	1.486	1.383	1.383	1.363	1.363	1.28	1.28	1.28	1.28	1.28	1.28	1.28	1.28	1.238	1.238	1.238	1.3	1.3	1.341	1.341
YKL183W	0.392	0.392	0.392	0.392	0.392	0.371	0.371	0.371	0.371	0.371	0.371	0.351	0.331	0.289	0.289	0.289	0.289	0.289	0.289	0.289	0.309	0.33	0.35	0.35	0.35	0.35	0.35	0.35	0.35	0.35	0.35	0.35	0.35	0.35	0.35	0.35	0.35	0.35	0.35	0.35	0.35	0.309	0.309	0.309	0.309	0.309	0.288	0.288	0.268
YLR424W	1.056	1.056	1.056	1.056	1.056	1.056	1.117	1.137	1.157	1.157	1.157	1.157	1.178	1.178	1.178	1.178	1.178	1.198	1.198	1.198	1.22	1.22	1.22	1.24	1.22	1.178	1.178	1.178	1.22	1.22	1.22	1.24	1.24	1.24	1.24	1.24	1.282	1.365	1.365	1.406	1.406	1.406	1.468	1.468	1.468	1.468	1.468	1.468	1.468
YMR142C	0	0	0	0	0	0	0	0	0	0	0	0	0	0	0	0	0	0	0	0	0	0	0	0	0	0	0	0	0	0	0	0	0	0	0	0	0	0	0	0	0	0	0	0	0	0	0	0	0
YBR049C	3.573	3.655	3.696	3.862	3.759	4.11	4.151	4.171	4.171	4.171	4.171	4.151	4.151	4.749	5.989	6.34	6.816	6.836	6.939	6.939	7.022	7.022	7.022	7.125	7.146	7.311	7.372	7.372	7.414	7.455	7.497	7.599	7.806	7.806	7.806	7.847	7.888	7.888	7.93	7.93	7.93	7.971	8.115	8.115	8.157	8.219	8.219	8.261	8.261
YMR074C	2.107	2.066	2.024	2.003	2.003	2.003	2.003	2.003	2.003	2.003	2.003	2.003	2.003	2.003	1.714	1.673	1.591	1.468	1.468	1.446	1.446	1.446	1.446	1.446	1.446	1.426	1.447	1.447	1.447	1.302	1.282	1.282	1.282	1.282	1.198	1.198	1.198	1.24	1.158	1.137	1.2	1.2	1.2	1.2	1.2	1.158	1.075	0.972	0.785
YMR167W	1.198	1.219	1.219	1.26	1.26	1.24	1.24	1.24	1.24	1.281	1.26	1.281	1.281	1.281	1.281	1.281	1.281	1.177	1.177	1.157	1.157	1.198	1.157	1.281	1.425	1.488	1.488	1.488	1.488	1.488	1.488	1.488	1.591	1.591	1.591	1.673	1.673	1.714	1.776	1.776	1.776	1.756	1.756	1.756	1.756	1.756	1.756	1.756	1.756
YDL064W	0.867	0.867	0.867	0.867	0.867	0.826	0.97	0.97	0.97	0.97	1.012	1.012	1.053	1.053	1.053	1.053	1.157	1.404	1.425	1.445	1.528	1.528	1.528	1.528	1.528	1.548	1.61	1.651	1.651	1.651	1.651	1.672	1.672	1.672	1.672	1.672	1.672	1.672	1.672	1.672	1.714	1.714	1.714	1.714	1.693	1.693	1.693	1.693	1.714
YFR008W	1.589	1.589	1.589	1.63	1.63	1.63	1.63	1.63	1.63	1.63	1.63	1.63	1.63	1.63	1.485	1.485	1.485	1.444	1.444	1.423	1.403	1.403	1.403	1.403	1.403	1.403	1.403	1.403	1.403	1.403	1.403	1.403	1.403	1.403	1.403	1.403	1.403	1.403	1.341	1.32	1.341	1.341	1.382	1.382	1.382	1.403	1.403	1.403	1.382
YOR054C	0.783	0.783	0.783	0.825	0.825	0.825	0.825	0.825	0.825	0.825	0.825	0.825	0.825	0.825	0.866	0.866	0.866	0.866	0.866	0.866	0.866	0.825	0.825	0.886	0.886	0.886	0.886	0.886	0.886	0.886	0.886	0.886	0.886	0.886	0.886	0.886	0.886	0.886	0.886	0.886	0.886	0.886	0.866	0.866	0.866	0.866	0.866	0.866	0.866
YDR173C	0.723	0.723	0.702	0.702	0.702	0.681	0.681	0.681	0.703	0.703	0.703	0.703	0.703	0.703	0.723	0.723	0.723	0.723	0.723	0.723	0.723	0.723	0.703	0.703	0.703	0.661	0.661	0.661	0.661	0.681	0.681	0.681	0.681	0.681	0.681	0.681	0.681	0.681	0.681	0.681	0.681	0.681	0.681	0.681	0.681	0.661	0.661	0.62	0.62
YGL001C	0	0	0	0	0	0	0	0	0	0	0	0	0	0	0	0	0	0	0	0	0	0	0	0	0	0	0	0	0	0	0	0	0	0	0	0	0	0	0	0	0	0	0	0	0	0	0	0	0
YER182W	0.495	0.495	0.495	0.495	0.475	0.475	0.455	0.455	0.434	0.434	0.434	0.434	0.475	0.475	0.434	0.434	0.434	0.434	0.434	0.434	0.372	0.372	0.372	0.372	0.289	0.289	0.289	0.31	0.351	0.558	0.558	0.6	0.6	0.6	0.579	0.579	0.579	0.579	0.579	0.6	0.6	0.64	0.599	0.599	0.599	0.599	0.64	0.64	0.64
YEL064C	0.66	0.702	0.784	0.784	0.784	0.784	0.784	0.784	0.784	0.784	0.847	0.867	0.867	0.867	0.867	0.867	0.867	0.805	0.805	0.805	0.805	0.805	0.826	0.826	0.826	0.826	0.805	0.805	0.763	0.743	0.743	0.723	0.723	0.702	0.702	0.723	0.723	0.743	0.763	0.743	0.743	0.784	0.826	0.826	0.826	0.826	0.826	0.826	0.826
YJL066C	1.24	1.24	1.24	1.24	1.282	1.282	1.282	1.282	1.282	1.282	1.282	1.282	1.282	1.282	1.282	1.262	1.262	1.262	1.262	1.262	1.302	1.282	1.282	1.323	1.303	1.303	1.262	1.262	1.262	1.22	1.22	1.22	1.22	1.22	1.22	1.2	1.2	1.2	1.2	1.137	1.117	1.137	1.137	1.075	1.158	1.117	1.117	1.117	1.137
YBR233W	1.345	1.345	1.386	1.386	1.386	1.468	1.468	1.468	1.468	1.468	1.468	1.468	1.468	1.53	1.53	1.53	1.53	1.53	1.53	1.53	1.53	1.53	1.53	1.53	1.53	1.53	1.49	1.51	1.572	1.613	1.613	1.613	1.613	1.613	1.613	1.613	1.779	1.779	1.779	1.779	1.779	1.779	1.779	1.779	1.738	1.738	1.717	1.717	1.717
YDR034C	0.908	0.908	0.908	0.908	0.908	0.908	0.867	0.846	0.846	0.846	0.846	0.784	0.763	0.763	0.763	0.763	0.763	0.763	0.722	0.702	0.702	0.681	0.66	0.619	0.619	0.619	0.66	0.66	0.66	0.66	0.66	0.66	0.62	0.62	0.62	0.66	0.681	0.723	0.723	0.723	0.723	0.723	0.681	0.681	0.681	0.681	0.66	0.66	0.66
YLR315W	0	0	0	0	0	0	0	0	0	0	0	0	0	0	0	0	0	0	0	0	0	0	0	0.062	0.062	0.062	0.062	0.062	0.062	0.062	0.062	0.062	0.062	0.083	0.083	0.083	0.083	0.083	0.083	0.083	0.123	0.248	0.248	0.248	0.248	0.248	0.248	0.248	0.248
YLR218C	0.7	0.7	0.7	0.7	0.7	0.7	0.7	0.638	0.638	0.659	0.659	0.659	0.638	0.701	0.763	0.846	0.887	0.887	0.887	0.887	0.887	0.887	0.887	0.907	0.907	0.907	0.907	0.907	0.907	0.907	0.928	0.928	0.928	0.907	0.907	0.907	0.907	0.907	0.907	0.907	0.907	0.907	0.907	0.887	0.887	0.887	0.887	0.887	0.887
YBR159W	0.558	0.558	0.558	0.558	0.558	0.558	0.558	0.558	0.579	0.579	0.579	0.579	0.579	0.579	0.579	0.537	0.537	0.537	0.537	0.537	0.537	0.537	0.537	0.579	0.62	0.62	0.62	0.62	0.62	0.62	0.62	0.62	0.62	0.62	0.62	0.62	0.62	0.62	0.62	0.62	0.62	0.62	0.62	0.62	0.62	0.62	0.62	0.62	0.62
YCR063W	0.31	0.31	0.31	0.31	0.31	0.269	0.269	0.269	0.269	0.269	0.269	0.248	0.248	0.248	0.248	0.248	0.248	0.248	0.207	0.207	0.186	0.186	0.186	0.186	0.186	0.186	0.186	0.186	0.145	0.145	0.145	0.145	0.145	0.103	0.062	0.062	0.062	0.062	0.062	0.062	0.062	0.062	0.062	0.062	0.062	0.062	0.062	0.062	0.062
YLL010C	1.117	1.117	1.117	1.117	1.117	1.117	1.096	1.096	1.096	1.117	1.117	1.117	1.117	1.117	1.117	1.117	1.096	1.096	1.096	1.096	1.117	1.117	1.075	1.075	1.075	1.075	1.075	1.075	1.075	1.075	1.075	1.034	1.034	1.034	1.034	1.034	1.034	1.034	1.034	0.972	0.972	0.972	1.013	1.013	1.013	1.013	1.013	1.013	1.054
YGR247W	0.083	0.103	0.103	0.103	0.103	0.103	0.103	0.103	0.103	0.103	0.103	0.144	0.144	0.144	0.144	0.144	0.144	0.166	0.166	0.166	0.207	0.207	0.414	0.414	0.414	0.414	0.414	0.456	0.601	0.827	0.909	0.909	0.909	0.909	0.909	0.909	0.909	0.909	0.909	0.909	0.951	0.951	0.992	1.034	1.034	1.034	1.095	1.137	1.26
YOL018C	1.468	1.448	1.427	1.262	1.262	1.054	1.054	1.013	0.993	0.93	0.847	0.971	0.971	0.971	0.971	0.971	0.971	0.971	0.971	0.971	0.971	0.971	0.971	0.908	0.908	0.908	0.908	0.908	0.723	0.557	0.557	0.557	0.557	0.599	0.475	0.475	0.475	0.557	0.557	0.62	0.681	0.681	0.681	0.681	0.681	0.681	0.681	0.578	0.578
YOR026W	0.62	0.62	0.579	0.579	0.579	0.599	0.579	0.579	0.599	0.599	0.599	0.599	0.599	0.599	0.599	0.599	0.6	0.6	0.6	0.6	0.558	0.558	0.516	0.516	0.516	0.516	0.516	0.516	0.516	0.516	0.516	0.496	0.496	0.496	0.496	0.434	0.434	0.393	0.372	0.372	0.331	0.331	0.331	0.331	0.331	0.331	0.331	0.269	0.269
YFL034C-B	0.185	0.205	0.205	0.205	0.205	0.205	0.205	0.247	0.247	0.227	0.227	0.227	0.227	0.227	0.227	0.227	0.247	0.247	0.247	0.247	0.268	0.268	0.268	0.268	0.268	0.268	0.268	0.268	0.268	0.268	0.268	0.268	0.268	0.268	0.268	0.268	0.268	0.268	0.247	0.247	0.247	0.247	0.247	0.247	0.247	0.247	0.247	0.227	0.227
YDL212W	3.925	3.925	3.925	3.925	3.925	3.925	3.925	3.925	3.925	3.925	3.925	3.925	3.862	3.842	3.842	3.8	3.8	3.8	3.8	3.8	3.8	3.8	3.697	3.697	3.697	3.697	3.697	3.697	3.697	3.697	3.697	3.697	3.656	3.553	3.45	3.45	3.388	3.388	3.346	3.346	3.346	3.346	3.346	3.346	3.325	3.325	3.325	3.325	3.325
YMR098C	0.062	0.062	0.062	0.062	0.062	0.062	0.062	0.062	0.062	0.062	0.062	0.062	0.042	0.042	0.042	0.042	0.062	0.062	0.062	0.144	0.144	0.144	0.144	0.144	0.144	0.144	0.144	0.144	0.144	0.144	0.206	0.33	0.702	0.702	0.702	0.702	0.826	0.909	0.909	0.909	0.909	0.909	0.909	0.909	0.909	0.909	0.971	1.054	1.075
YDR069C	2.292	2.292	2.333	2.416	2.457	2.477	2.477	2.477	2.477	2.477	2.477	2.477	2.477	2.477	2.477	2.477	2.477	2.477	2.559	2.58	2.58	2.58	2.58	2.58	2.58	2.58	2.58	2.58	2.58	2.58	2.58	2.58	2.642	2.642	2.642	2.642	2.622	2.622	2.622	2.622	2.498	2.457	2.312	2.291	2.312	2.332	2.332	2.332	2.332
YBL076C	1.403	1.403	1.403	1.361	1.361	1.361	1.361	1.361	1.361	1.361	1.361	1.361	1.361	1.361	1.341	1.341	1.341	1.341	1.341	1.341	1.341	1.341	1.341	1.341	1.341	1.279	1.279	1.279	1.279	1.279	1.279	1.279	1.279	1.279	1.258	1.3	1.3	1.3	1.3	1.3	1.3	1.3	1.3	1.3	1.28	1.28	1.28	1.28	1.28
YDR483W	1.135	1.135	1.135	1.135	1.135	1.094	1.052	1.115	1.115	1.115	1.115	1.115	1.115	1.115	1.115	1.115	1.115	1.115	1.115	1.115	1.073	1.052	1.052	1.052	1.052	1.052	1.052	1.052	1.052	1.052	1.052	1.052	1.011	1.011	1.032	1.032	1.032	1.032	1.032	1.032	1.073	1.032	1.032	0.99	0.99	0.99	0.99	0.99	0.99
YGL244W	0.496	0.496	0.496	0.496	0.496	0.496	0.496	0.455	0.455	0.455	0.455	0.455	0.455	0.455	0.455	0.455	0.455	0.455	0.475	0.475	0.475	0.475	0.495	0.495	0.495	0.495	0.495	0.495	0.495	0.495	0.495	0.495	0.495	0.495	0.495	0.495	0.495	0.495	0.495	0.516	0.516	0.516	0.516	0.516	0.516	0.516	0.516	0.516	0.516
YBR283C	1.691	1.732	1.732	1.732	1.753	1.794	1.794	1.794	1.815	1.815	1.815	1.815	1.815	1.794	1.794	1.794	1.794	1.794	1.794	1.794	1.774	1.774	1.774	1.774	1.774	1.732	1.732	1.732	1.732	1.732	1.732	1.732	1.649	1.649	1.629	1.587	1.587	1.587	1.629	1.67	1.67	1.69	1.69	1.69	1.752	1.732	1.69	1.69	1.69
YHR012W	0.579	0.621	0.662	0.662	0.662	0.682	0.621	0.621	0.621	0.621	0.621	0.621	0.621	0.621	0.621	0.621	0.621	0.621	0.621	0.621	0.724	0.682	0.682	0.745	0.745	0.745	0.745	0.745	0.745	0.682	0.682	0.682	0.765	0.765	0.765	0.765	0.765	0.806	0.806	0.806	0.806	0.806	0.806	0.889	0.91	0.91	0.93	0.93	0.93
YMR299C	0.64	0.64	0.64	0.64	0.64	0.64	0.599	0.599	0.599	0.599	0.64	0.64	0.599	0.599	0.578	0.475	0.475	0.599	0.62	0.62	0.744	0.744	0.764	0.784	0.784	0.784	0.784	0.763	0.805	0.805	0.805	0.929	0.929	0.929	0.888	0.888	0.888	0.888	0.888	0.888	0.888	0.908	0.908	0.95	0.95	0.95	1.032	1.053	1.095
YGL129C	1.136	1.136	1.136	1.136	1.136	1.136	1.157	1.177	1.177	1.177	1.177	1.177	1.177	1.177	1.177	1.177	1.177	1.136	1.136	1.095	1.115	1.115	1.095	1.095	1.095	1.136	1.177	1.177	1.177	1.177	1.177	1.177	1.218	1.218	1.218	1.218	1.218	1.218	1.218	1.239	1.28	1.28	1.28	1.28	1.28	1.28	1.28	1.28	1.239
YJR003C	1.466	1.425	1.404	1.404	1.342	1.342	1.28	1.26	1.26	1.239	1.218	1.218	1.218	1.218	1.218	1.218	1.218	1.218	1.012	0.992	0.992	0.992	0.992	0.992	0.992	0.992	0.909	0.888	0.888	0.888	0.888	0.888	0.888	0.888	0.888	0.579	0.538	0.497	0.497	0.518	0.476	0.558	0.662	0.662	0.662	0.662	0.765	0.765	0.765
YKR092C	0.29	0.29	0.29	0.29	0.29	0.29	0.29	0.29	0.29	0.29	0.29	0.29	0.29	0.29	0.29	0.29	0.29	0.207	0.207	0.166	0.166	0.166	0.166	0.166	0.103	0.103	0.103	0.103	0.103	0.103	0.103	0.103	0	0	0	0	0	0	0	0	0	0	0	0	0	0	0	0	0
YMR021C	0.887	0.887	0.95	0.97	0.97	0.97	1.052	1.052	1.052	1.052	1.052	1.052	1.052	1.052	1.052	1.052	1.093	1.196	1.196	1.196	1.196	1.196	1.216	1.216	1.216	1.216	1.237	1.237	1.298	1.298	1.34	1.34	1.34	1.34	1.361	1.361	1.361	1.361	1.361	1.361	1.361	1.361	1.361	1.361	1.361	1.361	1.361	1.361	1.361
YPR149W	0.041	0.041	0.041	0.041	0.041	0.041	0.041	0.041	0.041	0.041	0.041	0.041	0.041	0.041	0.041	0.021	0.021	0.021	0.021	0.021	0	0	0	0	0	0	0	0	0	0	0	0	0	0	0	0	0	0	0	0	0	0	0	0	0	0	0	0	0
YOL017W	0.991	0.991	0.991	0.97	0.97	0.97	0.97	0.908	0.908	0.95	0.95	0.95	0.95	0.95	0.95	0.95	0.95	0.95	0.95	0.929	0.929	0.929	0.929	0.929	0.929	1.012	1.136	1.136	1.156	1.156	1.156	1.156	1.135	1.135	1.115	1.136	1.136	1.136	1.136	1.157	1.073	1.073	1.073	1.073	1.094	1.094	1.135	1.094	1.135
YKL156W	0.744	0.744	0.744	0.764	0.764	0.764	0.805	0.805	0.971	0.971	0.971	0.971	0.971	0.971	0.992	0.992	0.992	0.992	0.992	0.992	0.992	1.115	1.135	1.156	1.156	1.135	1.156	1.156	1.156	1.156	1.156	1.156	1.156	1.156	1.218	1.197	1.197	1.197	1.197	1.197	1.218	1.218	1.218	1.238	1.28	1.28	1.28	1.28	1.28
YLR451W	1.115	1.115	1.115	1.115	1.115	1.157	1.157	1.157	1.157	1.157	1.157	1.157	1.157	1.157	1.157	1.157	1.157	1.157	1.198	1.198	1.198	1.198	1.198	1.198	1.136	1.136	1.136	1.136	1.136	1.136	1.136	1.136	1.136	1.136	1.136	1.136	1.136	1.136	1.136	1.136	1.177	1.177	1.177	1.177	1.177	1.177	1.177	1.177	1.177
YBR154C	0.434	0.434	0.434	0.434	0.434	0.434	0.434	0.475	0.496	0.496	0.496	0.496	0.496	0.496	0.496	0.496	0.558	0.744	0.909	0.909	0.93	0.93	0.93	0.951	0.951	0.951	0.951	0.951	0.951	0.992	0.992	1.034	1.034	1.034	1.034	1.034	1.034	1.034	1.034	1.075	1.075	1.075	1.075	1.075	1.075	1.075	1.075	1.075	1.075
YDR166C	0.455	0.455	0.455	0.331	0.351	0.393	0.559	0.559	0.559	0.559	0.559	0.559	0.559	0.517	0.517	0.517	0.517	0.517	0.517	0.517	0.476	0.456	0.58	1.2	1.159	1.159	1.2	1.2	1.262	1.304	1.304	1.324	1.345	1.345	1.407	1.407	1.427	1.427	1.427	1.427	1.468	1.468	1.489	1.489	1.489	1.593	1.593	1.634	1.82
YGL020C	0.848	0.704	0.704	0.704	0.704	0.704	0.683	0.683	0.683	0.683	0.58	0.58	0.58	0.58	0.58	0.517	0.58	0.58	0.558	0.558	0.558	0.724	0.806	0.848	0.848	0.848	0.909	0.848	0.848	0.848	1.013	1.013	0.951	0.951	0.868	0.868	0.868	0.868	0.868	0.993	0.993	0.993	1.013	1.013	1.013	1.013	1.013	1.013	1.013
YIL096C	0.413	0.413	0.413	0.413	0.413	0.413	0.413	0.413	0.413	0.413	0.413	0.413	0.413	0.413	0.413	0.413	0.413	0.393	0.393	0.393	0.393	0.393	0.372	0.372	0.372	0.331	0.228	0.228	0.228	0.228	0.228	0.228	0.228	0.228	0.228	0.228	0.228	0.228	0.228	0.228	0.228	0.228	0.228	0.228	0.228	0.228	0.207	0.207	0.166
YDR379W	5.417	5.417	5.417	5.417	5.231	5.231	5.231	5.231	5.231	5.231	5.231	5.169	5.169	5.045	5.045	5.045	4.983	4.983	4.983	4.983	4.983	4.983	4.901	4.859	4.817	4.715	4.715	4.715	4.715	4.715	4.715	4.715	4.715	4.694	4.694	4.633	4.633	3.868	3.579	3.537	3.495	3.433	3.433	3.433	3.433	3.413	3.413	3.393	3.289
YEL025C	0.784	0.784	0.991	1.032	1.052	1.052	1.052	1.052	1.052	1.052	1.073	1.073	1.073	1.032	1.032	1.032	1.032	1.052	1.073	1.073	1.073	1.073	1.073	1.073	1.073	1.073	1.073	1.073	1.093	1.093	1.093	1.052	1.052	1.052	1.052	1.052	1.052	1.052	1.052	1.052	1.052	1.052	1.052	1.052	1.052	1.052	1.052	1.052	1.052
YMR009W	1.157	1.157	1.157	1.157	1.157	1.157	1.157	1.157	1.157	1.157	1.178	1.178	1.178	1.178	1.178	1.178	1.178	1.178	1.178	1.178	1.178	1.178	1.178	1.178	1.178	1.24	1.24	1.24	1.22	1.22	1.22	1.22	1.22	1.22	1.22	1.22	1.199	1.199	1.199	1.199	1.199	1.199	1.199	1.199	1.199	1.199	1.199	1.158	1.158
YBL002W	0.123	0.165	0.165	0.165	0.144	0.102	0.123	0.123	0.226	0.226	0.226	0.226	0.226	0.205	0.205	0.205	0.205	0.205	0.205	0.205	0.226	0.226	0.226	0.268	0.268	0.33	0.33	0.33	0.33	0.33	0.33	0.33	0.35	0.35	0.432	0.803	0.845	0.845	0.845	0.886	0.886	0.928	0.928	0.928	0.928	0.949	0.949	0.949	0.949
YHR158C	1.072	1.072	1.072	1.072	1.072	1.134	1.134	1.155	1.155	1.155	1.155	1.155	1.113	1.071	1.175	1.464	1.464	1.464	1.464	1.464	1.485	1.526	1.526	1.526	1.526	1.526	1.526	1.546	1.546	1.546	1.546	1.567	1.567	1.567	1.567	1.567	1.567	1.567	1.567	1.567	1.567	1.567	1.567	1.567	1.567	1.567	1.567	1.567	1.567
YCR073C	2.064	2.105	2.414	2.352	2.352	2.352	2.352	2.332	2.332	2.393	2.393	2.434	2.248	2.373	2.208	2.332	2.27	2.27	2.311	2.291	2.291	2.291	2.104	3.157	3.219	3.302	3.467	3.467	3.55	3.55	3.631	4.313	4.787	4.787	4.849	4.849	4.891	4.911	4.911	4.911	4.952	4.994	5.056	5.056	5.098	5.098	5.098	5.139	5.201
YCR094W	0.268	0.268	0.268	0.268	0.268	0.268	0.268	0.268	0.268	0.268	0.268	0.247	0.247	0.247	0.247	0.247	0.247	0.247	0.247	0.247	0.247	0.247	0.247	0.247	0.247	0.247	0.247	0.247	0.247	0.247	0.247	0.247	0.247	0.247	0.247	0.247	0.247	0.206	0.206	0.185	0.227	0.227	0.227	0.227	0.227	0.227	0.227	0.227	0.227
YHR122W	0.786	0.682	0.682	0.703	0.703	0.703	0.703	0.703	0.682	0.682	0.64	0.64	0.64	0.682	0.682	0.682	0.682	0.682	0.599	0.599	0.599	0.599	0.599	0.599	0.682	0.62	0.579	0.579	0.579	0.579	0.579	0.579	0.579	0.579	0.599	0.579	0.579	0.579	0.62	0.62	0.62	0.62	0.62	0.62	0.62	0.62	0.62	0.62	0.64
YLR211C	0.578	0.578	0.578	0.578	0.578	0.578	0.578	0.578	0.578	0.578	0.62	0.64	0.64	0.682	0.744	0.929	0.971	0.971	0.971	1.033	1.033	1.033	1.054	1.054	1.054	1.054	1.054	1.033	1.075	1.137	1.157	1.157	1.24	1.24	1.24	1.198	1.219	1.24	1.24	1.24	1.24	1.24	1.24	1.24	1.24	1.24	1.24	1.24	1.302
YDR208W	2.688	2.316	2.088	2.026	2.006	2.006	2.006	1.944	1.944	0.827	0.745	0.682	0.682	0.682	0.682	0.682	0.434	0.228	0.207	0.207	0.207	0.166	0.166	0.166	0.166	0.166	0.166	0.166	0.145	0.145	0.103	0.062	0.062	0.062	0.062	0.062	0.062	0.062	0.062	0.062	0.062	0.062	0.083	0.083	0.083	0.083	0.083	0.083	0.083
YGR213C	0	0	0	0	0	0	0	0	0	0	0	0	0	0	0	0	0	0	0	0	0	0	0	0	0	0	0	0	0	0	0	0	0	0	0	0	0	0	0	0	0	0	0	0	0	0	0	0	0
YHR193C	4.032	4.073	4.073	4.073	4.093	4.135	4.135	4.176	4.466	4.446	4.817	4.859	4.982	5.127	5.23	5.292	5.292	5.332	5.332	5.332	5.332	5.332	5.374	5.456	5.518	5.518	5.518	5.518	5.518	5.518	5.538	5.621	5.952	5.952	5.973	6.013	6.075	6.137	6.137	6.137	6.137	6.137	6.137	6.137	6.137	6.137	6.117	6.178	6.22
YHR102W	2.522	2.832	2.832	2.832	2.832	2.832	2.832	2.79	2.811	2.811	2.811	2.811	2.811	2.811	2.893	2.913	2.975	3.346	3.594	3.594	3.635	3.635	3.635	3.677	3.677	3.719	3.719	3.719	3.905	3.905	3.987	4.008	4.05	4.091	4.112	4.112	4.112	4.112	4.112	4.112	4.153	4.194	4.277	4.277	4.298	4.298	4.298	4.298	4.256
YDL192W	0.556	0.494	0.515	0.515	0.515	0.515	0.515	0.535	0.535	0.535	0.535	0.535	0.535	0.535	0.535	0.453	0.411	0.35	0.309	0.288	0.268	0.268	0.268	0.393	0.393	0.393	0.393	0.393	0.496	0.496	0.496	0.496	0.496	0.496	0.516	0.516	0.516	0.496	0.496	0.496	0.496	0.475	0.475	0.537	0.537	0.537	0.537	0.558	0.558
YLR287C-A	1.488	1.488	1.488	1.488	1.488	1.405	1.405	1.385	1.385	1.385	1.323	1.281	1.281	1.281	1.157	1.157	1.198	1.198	1.198	1.115	1.115	1.115	1.115	1.115	1.073	1.073	1.115	1.115	1.115	1.197	1.259	1.28	1.404	1.363	1.363	1.383	1.341	1.341	1.341	1.362	1.754	1.754	1.754	1.816	1.816	1.796	1.816	1.775	1.858
YDR194C	2.869	2.869	2.869	2.869	2.869	2.869	2.869	2.869	2.869	2.869	2.869	2.869	2.869	2.869	2.869	2.869	2.869	2.869	2.869	2.869	2.869	2.869	2.869	2.869	2.869	2.869	2.869	2.869	2.869	2.869	2.869	2.869	2.869	2.869	2.869	2.869	2.869	2.869	2.869	2.828	2.828	2.828	2.828	2.828	2.828	2.828	2.787	2.787	2.787
YPR070W	1.777	1.777	1.777	1.777	1.777	1.777	1.715	1.611	1.611	1.611	1.633	1.633	1.633	1.633	1.633	1.633	1.633	1.633	1.633	1.633	1.633	1.633	1.612	1.467	1.467	1.467	1.467	1.467	1.467	1.425	1.405	1.385	1.385	1.385	1.385	1.302	1.282	1.282	1.137	1.137	1.137	1.137	1.116	1.116	1.116	1.116	1.116	1.116	1.095
YBL071W-A	0	0	0	0	0	0	0	0	0	0	0	0	0	0	0	0	0	0	0	0	0	0	0	0	0	0	0	0	0	0	0	0	0	0	0	0	0	0	0	0	0	0	0	0	0	0	0	0	0
YOR249C	0.517	0.517	0.517	0.517	0.517	0.517	0.558	0.455	0.642	0.683	0.766	0.766	0.766	0.766	0.766	0.766	0.766	0.766	0.766	0.766	0.766	0.807	0.807	0.807	0.828	0.828	0.828	0.828	0.849	0.849	0.849	0.849	0.849	0.849	0.807	0.807	0.786	0.786	0.786	0.91	0.91	0.91	0.91	0.91	0.91	0.952	0.952	0.952	0.952
YGL127C	0.846	0.846	0.846	0.846	0.846	0.846	0.846	0.887	0.971	0.971	0.971	0.971	0.971	0.971	0.992	1.012	0.971	0.971	0.971	0.971	0.971	0.971	0.971	0.971	0.971	0.971	0.971	1.012	1.012	1.033	1.033	1.033	1.033	1.033	1.033	1.033	1.033	1.033	1.033	1.054	1.054	1.054	1.054	1.054	1.054	1.054	1.054	1.054	1.054
YDL020C	0.702	0.702	0.702	0.702	0.681	0.681	0.681	0.681	0.681	0.681	0.681	0.681	0.681	0.681	0.681	0.681	0.681	0.64	0.474	0.412	0.392	0.392	0.392	0.392	0.392	0.433	0.475	0.495	0.495	0.495	0.495	0.66	0.66	0.66	0.66	0.66	0.66	0.66	0.639	0.619	0.619	0.66	0.702	0.783	1.01	1.114	1.155	1.155	1.197
YNL166C	0.826	0.867	0.887	0.887	0.929	0.95	0.95	1.053	1.053	1.238	1.238	1.238	1.363	1.363	1.363	1.363	1.363	1.363	1.363	1.363	1.383	1.363	1.363	1.363	1.404	1.446	1.446	1.591	1.591	1.632	1.632	1.632	1.632	1.632	1.632	1.632	1.632	1.632	1.632	1.632	1.632	1.632	1.632	1.632	1.632	1.632	1.632	1.632	1.632
YER029C	1.258	1.258	1.341	1.341	1.341	1.341	1.362	1.362	1.362	1.362	1.424	1.424	1.424	1.424	1.424	1.424	1.424	1.444	1.444	1.444	1.444	1.444	1.444	1.444	1.444	1.527	1.527	1.527	1.527	1.527	1.527	1.527	1.527	1.527	1.548	1.568	1.568	1.568	1.568	1.568	1.568	1.568	1.568	1.568	1.568	1.568	1.568	1.568	1.568
YPR190C	1.137	1.137	1.137	1.137	1.137	1.137	1.137	1.137	1.137	1.137	1.137	1.158	1.158	1.158	1.158	1.158	1.158	1.158	1.117	1.117	1.117	1.117	1.117	1.117	1.117	1.117	1.117	1.117	1.117	1.117	1.117	1.137	1.117	1.117	1.117	1.117	1.117	1.117	1.075	1.075	1.013	0.972	0.972	0.972	0.972	0.972	0.972	0.972	0.951
YLR152C	0.289	0.289	0.289	0.289	0.289	0.289	0.289	0.289	0.289	0.289	0.289	0.289	0.289	0.289	0.289	0.289	0.289	0.289	0.289	0.289	0.289	0.289	0.289	0.289	0.289	0.289	0.331	0.351	0.351	0.351	0.351	0.351	0.351	0.351	0.351	0.351	0.351	0.351	0.351	0.351	0.351	0.351	0.351	0.351	0.351	0.351	0.351	0.351	0.351
YNR054C	0.351	0.33	0.392	0.433	0.433	0.433	0.433	0.475	0.475	0.475	0.475	0.475	0.516	0.455	0.455	0.516	0.496	0.496	0.579	0.537	0.62	0.62	0.62	0.62	0.62	0.62	0.579	0.579	0.579	0.579	0.579	0.579	0.599	0.599	0.599	0.599	0.599	0.599	0.599	0.599	0.599	0.579	0.579	0.64	0.64	0.661	0.661	0.661	0.661
YIL004C	0.269	0.269	0.269	0.269	0.269	0.269	0.269	0.269	0.269	0.269	0.269	0.269	0.269	0.269	0.269	0.289	0.309	0.309	0.309	0.309	0.33	0.33	0.33	0.474	0.495	0.515	0.515	0.515	0.515	0.599	0.599	0.599	0.599	0.599	0.599	0.599	0.599	0.619	0.619	0.619	0.619	0.619	0.619	0.619	0.619	0.619	0.619	0.619	0.826
YDR054C	0.268	0.268	0.288	0.288	0.288	0.288	0.288	0.288	0.288	0.288	0.288	0.288	0.288	0.288	0.288	0.288	0.288	0.288	0.288	0.268	0.268	0.268	0.268	0.268	0.268	0.268	0.268	0.268	0.268	0.268	0.268	0.268	0.247	0.247	0.247	0.247	0.247	0.247	0.247	0.247	0.247	0.247	0.206	0.206	0.185	0.185	0.185	0.185	0.185
YBL078C	0.723	0.744	0.744	0.744	0.744	0.744	0.744	0.744	0.744	0.744	0.744	0.744	0.744	0.744	0.744	0.744	0.744	0.744	0.744	0.744	0.744	0.744	0.744	0.744	0.744	0.744	0.744	0.744	0.744	0.723	0.744	0.744	0.744	0.744	0.744	0.744	0.744	0.744	0.702	0.702	0.702	0.702	0.702	0.702	0.702	0.681	0.62	0.62	0.62
YBL014C	2.58	2.58	2.58	2.58	2.58	2.58	2.56	2.498	2.374	2.25	2.25	2.292	2.292	2.292	2.292	2.292	2.292	2.292	2.292	2.292	2.292	2.292	2.292	2.292	2.271	2.229	2.229	2.251	2.251	2.251	2.251	2.003	2.003	2.003	2.003	1.92	1.94	1.919	2.002	2.002	2.002	2.002	2.002	1.919	1.899	1.837	1.816	1.796	1.796
YBR078W	0	0	0	0	0	0	0	0	0	0	0	0	0	0	0	0	0	0	0	0	0	0	0	0	0	0	0	0	0	0	0	0	0	0	0	0	0	0	0	0	0	0	0	0	0	0	0	0	0
YMR079W	2.023	2.023	2.023	2.023	2.023	2.065	2.065	2.065	2.065	2.065	2.065	2.065	2.065	2.065	2.065	2.065	2.065	2.065	2.065	2.065	2.065	2.065	2.045	2.045	2.045	2.045	2.045	2.045	2.045	2.045	2.045	2.045	2.045	2.045	2.045	2.045	2.045	2.065	2.023	2.023	2.023	2.003	2.003	1.9	1.9	1.9	1.921	1.921	1.921
YBL003C	0	0	0	0	0	0.021	0.021	0.021	0.062	0.062	0.062	0.103	0.103	0.103	0.103	0.103	0.103	0.103	0.103	0.103	0.103	0.103	0.103	0.103	0.103	0.103	0.103	0.124	0.124	0.207	0.207	0.207	0.207	0.207	0.207	0.207	0.207	0.207	0.207	0.207	0.207	0.207	0.207	0.31	0.31	0.31	0.31	0.31	0.31
YLR320W	0.701	0.701	0.701	0.659	0.659	0.659	0.701	0.701	0.598	0.638	0.638	0.638	0.68	0.68	0.721	0.721	0.721	0.721	0.782	0.7	0.721	0.762	0.762	0.782	0.803	0.761	0.761	0.761	0.803	0.803	0.803	0.803	1.093	1.113	1.113	1.113	1.113	1.113	1.093	1.134	1.134	1.134	1.238	1.238	1.238	1.238	1.238	1.238	1.238
YOL125W	0.021	0.021	0.021	0.021	0.021	0.021	0.021	0.021	0.021	0.021	0.021	0.021	0.021	0.021	0.021	0	0	0	0	0	0	0	0	0	0	0	0	0	0	0	0	0	0	0	0	0	0	0	0	0	0	0	0	0	0	0	0	0	0
YGR020C	1.033	1.033	1.033	1.095	1.177	1.157	1.198	1.24	1.281	1.281	1.281	1.281	1.281	1.302	1.302	1.302	1.302	1.302	1.302	1.302	1.302	1.302	1.302	1.322	1.322	1.363	1.363	1.363	1.363	1.363	1.405	1.405	1.405	1.405	1.405	1.405	1.405	1.385	1.385	1.364	1.364	1.364	1.364	1.364	1.364	1.364	1.364	1.364	1.364
YGL068W	0.783	0.866	0.866	0.866	0.866	0.866	0.866	0.866	0.866	0.949	1.032	1.032	1.032	1.032	1.032	1.032	1.032	1.032	1.011	1.011	1.011	1.011	1.032	1.032	1.032	1.073	1.073	1.073	1.073	1.073	1.073	1.073	1.073	1.073	1.073	1.073	1.093	1.093	1.093	1.093	1.093	1.093	1.093	1.093	1.093	1.093	1.135	1.135	1.155
YFL042C	1.051	1.051	1.051	1.051	1.051	1.051	1.051	1.051	0.989	1.03	1.03	1.03	1.03	1.03	1.03	1.03	1.01	1.01	0.99	0.99	0.99	1.031	1.031	1.031	0.886	1.093	1.052	1.052	1.01	0.948	0.969	0.927	0.927	1.052	1.134	1.134	1.134	1.196	1.196	1.258	1.278	1.278	1.278	1.278	1.278	1.278	1.278	1.32	1.32
YER004W	2.067	2.087	2.087	2.087	2.087	2.087	2.087	2.087	2.087	2.087	2.087	2.087	2.17	2.212	2.212	2.232	2.232	2.232	2.232	2.252	2.252	2.252	2.252	2.252	2.252	2.252	2.252	2.252	2.232	2.232	2.232	2.232	2.232	2.232	2.232	2.191	2.191	2.17	2.087	2.046	2.004	2.004	2.004	1.984	1.942	1.942	1.942	1.942	1.942
YIL089W	0.66	0.66	0.66	0.619	0.536	0.494	0.474	0.474	0.474	0.454	0.454	0.495	0.495	0.495	0.495	0.495	0.495	0.495	0.495	0.495	0.495	0.495	0.536	0.536	0.536	0.536	0.516	0.516	0.516	0.474	0.433	0.433	0.433	0.433	0.433	0.413	0.393	0.393	0.393	0.393	0.393	0.393	0.393	0.393	0.393	0.393	0.393	0.393	0.393
YLR314C	0.661	0.682	0.723	0.723	0.723	0.764	0.764	0.764	0.785	0.785	0.785	0.805	0.805	0.805	0.764	0.764	0.784	0.826	0.826	0.846	0.846	0.846	0.887	0.846	0.908	0.908	0.908	0.908	0.598	0.536	0.454	0.412	0.412	0.412	0.412	0.412	0.412	0.412	0.474	0.495	0.495	0.495	0.722	0.887	0.99	0.99	0.99	0.99	0.99
YGR233C	0.475	0.475	0.475	0.475	0.475	0.475	0.475	0.475	0.475	0.475	0.475	0.475	0.475	0.475	0.455	0.455	0.455	0.455	0.475	0.475	0.475	0.475	0.475	0.475	0.475	0.475	0.475	0.475	0.475	0.475	0.475	0.475	0.475	0.433	0.433	0.433	0.433	0.392	0.371	0.371	0.371	0.371	0.413	0.413	0.413	0.413	0.413	0.413	0.413
YLR063W	0.31	0.31	0.31	0.31	0.31	0.331	0.331	0.331	0.331	0.331	0.331	0.331	0.331	0.331	0.331	0.331	0.331	0.331	0.331	0.331	0.331	0.331	0.331	0.331	0.331	0.31	0.31	0.289	0.289	0.289	0.331	0.331	0.331	0.331	0.331	0.331	0.331	0.331	0.331	0.331	0.331	0.331	0.331	0.331	0.331	0.331	0.331	0.331	0.331
YDL051W	1.219	1.219	1.219	1.219	1.219	1.219	1.219	1.219	1.24	1.24	1.24	1.24	1.24	1.24	1.24	1.24	1.24	1.115	1.115	1.115	1.073	1.073	1.073	1.053	1.012	1.012	0.991	0.991	1.032	1.032	1.032	1.032	1.053	1.095	1.095	1.095	1.095	1.032	1.032	0.992	0.93	0.93	0.93	0.93	0.93	0.93	0.93	0.93	0.806
YKL058W	1.238	1.238	1.238	1.28	1.28	1.28	1.28	1.28	1.28	1.28	1.28	1.28	1.28	1.28	1.28	1.28	1.28	1.28	1.28	1.28	1.28	1.28	1.28	1.28	1.28	1.28	1.28	1.28	1.28	1.28	1.28	1.28	1.28	1.28	1.28	1.28	1.28	1.28	1.28	1.28	1.28	1.28	1.28	1.28	1.28	1.28	1.28	1.28	1.28
YER172C	1.054	1.054	1.115	1.115	1.115	1.115	1.136	1.157	1.198	1.24	1.28	1.28	1.28	1.322	1.322	1.508	1.508	1.508	1.508	1.55	1.55	1.653	1.653	1.715	1.715	1.736	1.736	1.777	1.798	1.818	1.818	1.818	1.818	1.859	1.859	1.859	1.901	1.901	1.942	1.942	1.942	1.942	1.942	1.942	1.942	1.942	1.942	1.942	1.942
YLL048C	1.136	1.157	1.157	1.157	1.26	1.26	1.301	1.301	1.301	1.301	1.343	1.343	1.343	1.343	1.363	1.363	1.363	1.343	1.343	1.343	1.363	1.363	1.363	1.363	1.363	1.363	1.363	1.363	1.363	1.363	1.363	1.363	1.363	1.363	1.383	1.404	1.404	1.404	1.321	1.321	1.321	1.321	1.321	1.321	1.321	1.321	1.321	1.363	1.404
YGL167C	1.302	1.343	1.343	1.466	1.528	1.591	1.591	1.673	1.673	1.673	1.673	1.673	1.673	1.714	1.714	1.714	1.673	1.673	1.673	1.673	1.673	1.673	1.673	1.714	1.714	1.714	1.714	1.714	1.714	1.714	1.714	1.714	1.714	1.714	1.714	1.714	1.714	1.714	1.735	1.735	1.735	1.735	1.735	1.735	1.735	1.756	1.756	1.756	1.756
YML007C-A	2.375	2.375	2.375	2.375	2.333	2.292	2.292	2.292	2.292	2.292	2.292	2.292	2.189	2.147	2.147	2.106	2.106	2.106	2.106	2.106	2.064	2.064	2.064	1.59	1.487	1.342	1.177	1.177	1.177	1.177	1.177	1.012	1.012	1.012	0.97	0.97	0.867	0.846	0.846	0.805	0.702	0.702	0.598	0.515	0.515	0.515	0.515	0.515	0.515
YGR028W	0.248	0.248	0.248	0.248	0.206	0.206	0.206	0.206	0.206	0.206	0.186	0.186	0.186	0.186	0.186	0.186	0.186	0.186	0.186	0.186	0.186	0.228	0.228	0.228	0.228	0.228	0.186	0.186	0.186	0.186	0.186	0.228	0.228	0.331	0.331	0.331	0.331	0.331	0.331	0.372	0.413	0.413	0.413	0.413	0.413	0.413	0.413	0.413	0.413
YDR345C	0.021	0.021	0.021	0.021	0.021	0.021	0.021	0.041	0.021	0.021	0.021	0.021	0.021	0.021	0.021	0.021	0.021	0.021	0.021	0.021	0.021	0.021	0.021	0.021	0.021	0.021	0.021	0.021	0.021	0.021	0.021	0.021	0.021	0.021	0.021	0.021	0.021	0.021	0.021	0.021	0.021	0.021	0.021	0.041	0.041	0.041	0.041	0.041	0.041
YHR129C	0.248	0.248	0.248	0.248	0.248	0.413	0.579	0.579	0.6	0.641	0.745	0.765	0.765	0.765	0.765	0.765	0.765	0.785	0.785	0.785	0.785	0.785	0.785	0.785	0.827	0.848	0.848	0.93	0.93	0.93	0.93	0.93	0.93	0.951	0.951	0.992	0.992	1.034	1.034	1.034	1.034	1.034	1.034	1.034	1.117	1.157	1.24	1.24	1.24
YNL037C	0.371	0.371	0.351	0.351	0.351	0.351	0.351	0.351	0.331	0.331	0.331	0.331	0.331	0.331	0.331	0.331	0.331	0.331	0.331	0.331	0.331	0.331	0.331	0.331	0.331	0.331	0.331	0.331	0.331	0.331	0.331	0.331	0.331	0.31	0.31	0.31	0.31	0.31	0.31	0.248	0.228	0.228	0.186	0.186	0.186	0.186	0.186	0.186	0.186
YER074W-A	0.557	0.557	0.557	0.557	0.557	0.557	0.557	0.557	0.433	0.433	0.433	0.433	0.433	0.433	0.433	0.433	0.433	0.433	0.433	0.433	0.433	0.433	0.433	0.433	0.433	0.433	0.433	0.433	0.433	0.433	0.433	0.433	0.433	0.433	0.433	0.433	0.433	0.433	0.433	0.433	0.433	0.392	0.392	0.392	0.392	0.392	0.392	0.392	0.392
YCL011C	0.784	0.784	0.784	0.784	0.743	0.743	0.702	0.702	0.763	0.805	0.805	0.805	0.847	0.826	0.826	0.826	0.826	0.826	0.826	0.826	0.847	0.847	0.867	0.867	0.867	0.867	0.867	0.867	0.867	0.867	0.826	0.826	0.826	0.826	0.826	0.826	0.826	0.826	0.826	0.826	0.826	0.826	0.826	0.846	0.846	0.846	0.846	0.846	0.846
YBR293W	1.324	1.324	1.324	1.324	1.365	1.365	1.365	1.407	1.407	1.427	1.427	1.427	1.427	1.427	1.427	1.427	1.427	1.427	1.427	1.427	1.448	1.448	1.468	1.468	1.716	1.736	1.819	1.819	1.819	1.861	1.861	1.861	1.861	1.861	1.861	1.903	1.903	1.903	1.903	1.964	1.964	1.964	1.964	1.964	1.964	1.964	1.964	1.964	1.964
YAL003W	0.124	0.124	0.083	0.083	0.083	0	0	0	0	0	0	0	0	0	0	0	0	0	0	0	0	0	0	0	0	0	0	0	0	0	0	0	0	0	0	0	0	0	0	0	0	0	0	0	0	0	0	0	0
YCL024W	0.083	0.083	0.083	0.083	0.062	0.062	0.062	0.062	0.103	0.248	0.248	0.248	0.248	0.248	0.248	0.248	0.248	0.248	0.248	0.248	0.248	0.248	0.248	0.269	0.269	0.269	0.269	0.269	0.269	0.269	0.269	0.269	0.269	0.269	0.289	0.31	0.31	0.31	0.31	0.31	0.31	0.31	0.31	0.31	0.31	0.31	0.31	0.351	0.372
YBR055C	0.351	0.351	0.351	0.351	0.351	0.351	0.351	0.351	0.309	0.309	0.309	0.309	0.165	0.123	0.123	0.123	0.123	0.123	0.123	0.123	0.123	0.123	0.123	0.103	0.103	0.061	0.061	0.041	0.041	0.041	0.041	0.041	0.021	0.021	0.021	0.021	0.021	0.062	0.062	0.062	0.062	0.062	0.062	0.062	0.062	0.062	0.062	0.062	0.062
YER155C	1.527	1.527	1.527	1.527	1.527	1.589	1.548	1.548	1.548	1.548	1.548	1.528	1.486	1.486	1.486	1.486	1.486	1.486	1.486	1.486	1.486	1.486	1.486	1.486	1.486	1.486	1.486	1.486	1.486	1.486	1.444	1.444	1.444	1.444	1.444	1.444	1.444	1.444	1.444	1.444	1.444	1.486	1.486	1.444	1.444	1.444	1.444	1.444	1.423
YFL033C	0.889	0.889	0.869	0.869	0.869	0.869	0.869	0.786	0.786	0.786	0.786	0.786	0.786	0.786	0.786	0.786	0.786	0.786	0.786	0.786	0.786	0.786	0.765	0.765	0.765	0.765	0.765	0.765	0.765	0.765	0.765	0.683	0.662	0.662	0.662	0.662	0.662	0.662	0.662	0.662	0.662	0.476	0.476	0.476	0.476	0.476	0.476	0.476	0.476
YDL124W	1.859	1.694	1.694	1.694	1.694	1.611	1.632	1.549	1.549	1.302	1.115	1.013	0.972	0.992	0.992	0.992	0.992	0.992	0.992	0.992	0.93	0.868	0.868	0.868	0.868	0.868	0.868	0.868	0.868	0.868	0.848	0.848	0.848	0.786	0.765	0.765	0.765	0.765	0.765	0.456	0.414	0.331	0.248	0.248	0.248	0.248	0.248	0.207	0.166
YNR041C	0.433	0.433	0.433	0.495	0.495	0.495	0.495	0.495	0.495	0.495	0.495	0.516	0.516	0.516	0.516	0.516	0.516	0.474	0.454	0.495	0.495	0.681	0.681	0.764	0.827	0.827	0.827	0.827	0.827	0.827	0.847	0.847	0.888	0.888	0.95	0.95	0.95	0.95	0.95	0.95	0.95	0.95	0.95	0.95	0.95	0.95	0.95	0.95	0.95
YOL022C	0.475	0.495	0.454	0.454	0.454	0.454	0.454	0.454	0.454	0.454	0.412	0.412	0.412	0.412	0.392	0.371	0.371	0.371	0.371	0.371	0.371	0.371	0.371	0.371	0.35	0.309	0.309	0.309	0.309	0.309	0.309	0.309	0.309	0.309	0.309	0.288	0.288	0.268	0.268	0.268	0.268	0.268	0.268	0.226	0.226	0.226	0.226	0.226	0.164
YNL214W	0.536	0.536	0.536	0.536	0.536	0.536	0.536	0.495	0.474	0.474	0.474	0.474	0.474	0.474	0.413	0.393	0.413	0.433	0.454	0.454	0.454	0.433	0.433	0.454	0.64	0.827	0.868	0.868	0.929	0.909	0.909	0.929	0.929	0.929	0.992	0.992	1.054	1.095	1.095	1.074	1.074	1.074	1.095	1.095	1.095	1.095	1.095	1.095	1.095
YDR012W	0.6	0.6	0.6	0.6	0.6	0.579	0.579	0.579	0.517	0.517	0.517	0.517	0.517	0.517	0.517	0.517	0.517	0.517	0.517	0.475	0.475	0.475	0.475	0.455	0.455	0.455	0.455	0.413	0.413	0.206	0.206	0.206	0.206	0.206	0.206	0.206	0.206	0.206	0.206	0.206	0.206	0.206	0.206	0.206	0.165	0.185	0.144	0.165	0.165
YIR015W	0.557	0.557	0.474	0.474	0.474	0.474	0.474	0.474	0.536	0.557	0.557	0.557	0.557	0.557	0.557	0.557	0.557	0.557	0.557	0.557	0.702	0.702	0.702	0.702	0.702	0.702	0.702	0.702	0.702	0.702	0.744	0.744	0.744	0.744	0.744	0.702	0.702	0.702	0.702	0.702	0.702	0.702	0.702	0.702	0.66	0.66	0.66	0.66	0.66
YJL065C	1.198	1.198	1.135	1.528	1.528	1.569	1.569	1.569	1.694	1.694	1.714	1.714	1.859	1.859	1.901	1.901	1.921	1.901	1.901	1.983	1.983	1.983	1.983	1.983	2.087	2.045	2.045	2.045	2.045	2.045	2.045	2.045	2.086	2.086	2.086	2.086	2.086	2.107	2.107	2.066	2.066	2.066	2.066	2.024	2.045	2.107	2.292	2.333	2.333
YDL073W	0.992	0.992	1.033	1.033	1.033	1.033	1.033	1.033	1.033	1.033	1.033	1.033	1.033	1.033	1.012	1.012	1.012	1.012	1.012	1.012	1.012	1.012	1.012	1.012	1.012	1.054	1.054	1.054	1.054	1.054	1.054	1.054	1.054	1.054	1.054	1.054	1.054	1.054	1.054	1.054	1.054	1.054	1.054	1.054	1.054	1.054	1.095	1.095	1.095
YIL150C	0.62	0.62	0.62	0.62	0.62	0.62	0.62	0.62	0.62	0.62	0.62	0.62	0.62	0.62	0.62	0.62	0.62	0.62	0.62	0.62	0.62	0.62	0.62	0.62	0.62	0.578	0.578	0.578	0.599	0.599	0.599	0.599	0.66	0.702	0.702	0.702	0.702	0.702	0.702	0.702	0.66	0.66	0.66	0.66	0.66	0.66	0.66	0.66	0.66
YKR052C	2.542	2.625	2.625	2.666	2.666	2.708	2.728	2.728	2.748	2.748	2.728	2.728	2.728	2.728	2.728	2.728	2.728	2.79	2.79	2.79	2.79	2.79	2.79	2.769	2.728	2.728	2.811	2.831	2.872	3.078	3.201	3.222	3.222	3.222	3.222	3.222	3.222	3.222	3.263	3.263	3.263	3.325	3.325	3.325	3.345	3.366	3.366	3.366	3.366
YNL329C	1.323	1.323	1.323	1.323	1.323	1.323	1.323	1.344	1.344	1.344	1.344	1.344	1.344	1.344	1.344	1.344	1.344	1.344	1.344	1.344	1.344	1.344	1.344	1.385	1.427	1.427	1.427	1.427	1.427	1.427	1.468	1.468	1.51	1.51	1.51	1.51	1.51	1.51	1.51	1.53	1.53	1.53	1.53	1.53	1.53	1.53	1.53	1.53	1.53
YNL058C	1.96	1.794	1.794	1.381	1.298	1.175	1.175	1.175	1.175	1.093	1.093	1.073	1.052	1.052	1.052	1.032	1.032	1.032	0.886	0.886	0.886	0.866	0.866	0.846	0.825	0.804	0.722	0.702	0.702	0.578	0.474	0.454	0.371	0.371	0.371	0.371	0.413	0.413	0.413	0.413	0.371	0.371	0.371	0.371	0.309	0.289	0.186	0.124	0.124
YPL262W	0.476	0.476	0.476	0.538	0.538	0.538	0.538	0.538	0.538	0.455	0.434	0.455	0.455	0.496	0.496	0.496	0.496	0.496	0.496	0.496	0.496	0.496	0.496	0.496	0.496	0.496	0.496	0.496	0.496	0.517	0.517	0.517	0.517	0.517	0.517	0.517	0.517	0.496	0.537	0.537	0.537	0.537	0.558	0.558	0.558	0.558	0.558	0.558	0.558
YGL225W	0.331	0.331	0.309	0.309	0.393	0.331	0.331	0.331	0.372	0.289	0.269	0.248	0.248	0.372	0.393	0.455	0.455	0.455	0.455	0.455	0.455	0.455	0.455	0.455	0.455	0.455	0.455	0.455	0.455	0.496	0.496	0.599	0.599	0.557	0.557	0.516	0.516	0.516	0.599	0.62	0.661	0.681	0.681	0.681	0.681	0.702	0.702	0.702	0.702
YJL130C	0.33	0.33	0.33	0.33	0.33	0.33	0.33	0.33	0.33	0.33	0.33	0.33	0.35	0.35	0.35	0.392	0.392	0.392	0.392	0.392	0.392	0.392	0.392	0.392	0.371	0.371	0.371	0.371	0.371	0.371	0.371	0.371	0.371	0.371	0.371	0.371	0.413	0.413	0.413	0.413	0.413	0.413	0.413	0.413	0.413	0.413	0.413	0.413	0.413
YNL219C	5.015	5.015	5.015	5.015	5.015	5.015	5.015	4.995	5.036	5.056	5.056	5.056	5.056	5.056	5.077	5.077	5.077	5.077	5.077	5.056	5.036	5.016	4.995	4.912	4.912	4.809	4.809	4.809	4.809	4.768	4.809	4.768	4.747	4.747	4.747	4.747	4.747	4.767	4.767	4.747	4.747	4.747	4.726	4.726	4.726	4.726	4.726	4.705	4.705
YKL063C	0.95	0.95	0.971	0.971	0.991	0.991	0.991	0.991	0.991	0.991	0.929	0.929	0.805	0.805	0.805	0.805	0.805	0.764	0.764	0.764	0.764	0.805	0.805	0.805	0.805	0.805	0.805	0.785	0.702	0.681	0.703	0.62	0.62	0.62	0.62	0.681	0.681	0.702	0.702	0.702	0.702	0.702	0.681	0.681	0.744	0.703	0.703	0.703	0.93
YPL020C	0.206	0.206	0.206	0.206	0.227	0.247	0.268	0.309	0.309	0.309	0.309	0.309	0.309	0.33	0.33	0.371	0.371	0.371	0.371	0.371	0.371	0.371	0.371	0.371	0.392	0.392	0.392	0.392	0.392	0.392	0.454	0.454	0.495	0.495	0.495	0.495	0.495	0.495	0.495	0.495	0.495	0.495	0.537	0.537	0.537	0.537	0.579	0.579	0.579
YNL153C	0.722	0.722	0.722	0.722	0.722	0.722	0.722	0.722	0.722	0.722	0.722	0.722	0.762	0.762	0.803	0.99	0.99	1.052	1.052	1.052	1.052	1.052	1.052	1.01	1.01	1.01	1.01	1.01	1.03	1.03	1.03	1.03	1.03	1.03	1.03	1.175	1.279	1.3	1.3	1.3	1.3	1.3	1.3	1.3	1.3	1.3	1.3	1.3	1.3
YPL244C	2.086	2.086	2.086	2.127	2.127	2.147	2.168	2.168	2.209	2.209	2.209	2.209	2.229	2.229	2.229	2.229	2.229	2.229	2.229	2.229	2.271	2.292	2.312	2.333	2.333	2.333	2.333	2.333	2.353	2.353	2.353	2.456	2.456	2.456	2.456	2.456	2.456	2.456	2.456	2.456	2.456	2.456	2.456	2.456	2.456	2.456	2.456	2.456	2.456
YNL159C	0.659	0.659	0.659	0.659	0.659	0.68	0.659	0.659	0.659	0.659	0.701	0.742	0.762	0.762	0.762	0.742	0.762	0.803	0.803	0.803	0.803	0.803	0.803	0.803	0.803	0.845	0.825	0.866	0.866	0.866	0.866	0.866	0.866	0.866	0.928	0.928	0.949	0.928	0.928	0.928	0.928	0.928	0.928	0.928	0.928	0.928	0.928	0.928	0.928
YNL067W	1.136	1.136	1.157	1.115	1.032	1.032	1.032	1.032	1.032	1.032	1.032	1.032	0.95	0.908	0.908	0.908	0.908	0.908	0.908	0.846	0.887	0.847	0.868	0.868	0.909	0.868	0.868	0.93	0.93	0.93	0.93	0.93	0.93	0.888	0.827	0.909	0.909	0.909	0.909	0.909	0.909	0.785	0.744	0.724	0.724	0.724	0.724	0.724	0.724
YOR115C	0.206	0.206	0.206	0.206	0.206	0.206	0.206	0.206	0.206	0.206	0.206	0.206	0.206	0.206	0.165	0.165	0.165	0.165	0.206	0.206	0.31	0.31	0.31	0.372	0.413	0.434	0.434	0.434	0.434	0.434	0.434	0.434	0.393	0.393	0.393	0.393	0.393	0.393	0.393	0.393	0.413	0.413	0.413	0.413	0.413	0.413	0.433	0.433	0.433
YPR085C	0.516	0.516	0.516	0.516	0.475	0.475	0.579	0.765	0.848	1.446	1.446	1.446	1.446	1.446	1.446	1.446	1.488	1.675	1.675	1.716	1.819	1.819	1.923	1.923	1.923	1.923	1.943	1.943	1.984	1.984	2.025	2.046	2.046	2.046	2.046	2.046	2.066	2.066	2.128	2.128	2.148	2.148	2.148	2.148	2.148	2.148	2.148	2.148	2.148
YIL003W	0.185	0.185	0.185	0.185	0.185	0.185	0.143	0.143	0.143	0.143	0.143	0.143	0.143	0.143	0.143	0.143	0.164	0.164	0.164	0.164	0.164	0.164	0.123	0.123	0.123	0.123	0.123	0.185	0.185	0.185	0.185	0.185	0.185	0.185	0.165	0.206	0.227	0.227	0.227	0.227	0.227	0.412	0.412	0.412	0.412	0.412	0.412	0.412	0.412
YMR228W	0.578	0.578	0.578	0.578	0.578	0.578	0.578	0.578	0.536	0.536	0.536	0.557	0.495	0.495	0.495	0.536	0.536	0.516	0.557	0.599	0.764	0.951	0.951	0.971	0.971	0.971	0.971	0.971	0.971	0.971	0.95	0.95	0.95	0.929	0.95	0.95	0.929	0.929	0.929	0.929	0.929	0.929	0.929	0.971	0.971	0.971	0.971	0.992	0.992
YER092W	1.219	1.219	1.219	1.219	1.219	1.219	1.219	1.219	0.951	0.806	0.806	0.806	0.806	0.848	0.848	0.848	0.848	0.806	0.806	0.806	0.806	0.806	0.806	0.745	0.745	0.745	0.745	0.745	0.745	0.745	0.682	0.641	0.641	0.641	0.641	0.641	0.641	0.641	0.538	0.434	0.434	0.476	0.476	0.476	0.476	0.476	0.456	0.456	0.456
YPL232W	0.743	0.702	0.744	0.744	0.744	0.764	0.743	0.681	0.681	0.723	0.702	0.702	0.743	1.113	1.072	1.072	1.196	1.196	1.196	1.196	1.196	1.196	1.196	1.258	1.3	1.3	1.3	1.3	1.3	1.3	1.341	1.3	1.341	1.361	1.32	1.32	1.32	1.32	1.32	1.3	1.3	1.3	1.3	1.3	1.3	1.341	1.361	1.361	1.361
YOR247W	0	0	0	0	0	0	0	0	0	0	0	0	0	0	0	0	0	0	0	0	0	0	0	0	0	0	0	0	0	0	0	0.042	0.042	0.042	0.042	0.042	0.042	0.042	0.042	0.042	0.042	0.042	0.042	0.042	0.042	0.042	0.042	0.042	0.042
YDR146C	0.433	0.475	0.475	0.475	0.475	0.495	0.495	0.495	0.495	0.495	0.537	0.537	0.537	0.537	0.537	0.537	0.537	0.537	0.537	0.537	0.495	0.475	0.475	0.475	0.455	0.455	0.433	0.433	0.516	0.516	0.516	0.516	0.516	0.516	0.516	0.516	0.516	0.516	0.516	0.537	0.537	0.537	0.537	0.537	0.537	0.537	0.537	0.537	0.578
YMR110C	0.927	0.989	0.989	0.989	1.237	1.278	1.505	1.505	1.505	1.526	1.526	1.526	1.567	1.629	1.629	1.629	1.629	1.629	1.629	1.629	1.629	1.629	1.629	1.629	1.671	1.671	1.671	1.671	1.671	1.671	1.671	1.671	1.671	1.671	1.671	1.671	1.671	1.671	1.671	1.671	1.671	1.671	1.671	1.671	1.712	1.712	1.712	1.712	1.712
YMR102C	0.021	0.021	0.021	0.021	0.021	0.021	0.021	0.021	0.021	0.021	0.021	0.021	0.021	0.021	0.021	0.021	0.021	0.021	0.021	0.021	0.021	0.021	0.021	0.021	0.021	0.021	0.021	0.021	0.021	0.021	0.021	0.021	0.021	0.021	0.021	0.021	0.021	0.021	0.021	0.021	0.021	0.021	0.021	0.021	0.021	0.021	0.021	0.021	0.021
YJL023C	0.661	0.62	0.661	0.703	0.703	0.744	0.744	0.785	0.785	0.785	0.785	0.785	0.848	0.868	0.972	1.034	1.075	1.075	1.075	1.075	1.075	1.075	1.075	1.075	1.075	1.095	1.095	1.095	1.095	1.095	1.137	1.157	1.157	1.157	1.157	1.157	1.157	1.157	1.199	1.199	1.199	1.24	1.24	1.24	1.24	1.24	1.261	1.261	1.261
YPR147C	0.35	0.33	0.412	0.412	0.392	0.392	0.392	0.35	0.33	0.33	0.33	0.33	0.33	0.33	0.33	0.288	0.288	0.288	0.33	0.33	0.33	0.33	0.33	0.33	0.33	0.33	0.33	0.33	0.33	0.33	0.33	0.33	0.33	0.33	0.33	0.33	0.392	0.392	0.412	0.412	0.412	0.412	0.412	0.412	0.412	0.412	0.412	0.412	0.392
YOL013C	0.474	0.474	0.474	0.474	0.474	0.474	0.474	0.474	0.474	0.474	0.474	0.433	0.433	0.433	0.433	0.413	0.31	0.124	0.062	0.062	0.062	0.062	0.062	0.062	0.062	0.062	0.062	0.062	0.062	0.062	0.021	0	0	0	0	0	0	0	0	0	0	0	0	0	0	0	0	0	0
YHR034C	0.287	0.287	0.287	0.267	0.246	0.288	0.288	0.288	0.288	0.288	0.308	0.37	0.454	0.577	0.577	0.577	0.577	0.577	0.577	0.577	0.577	0.577	0.577	0.577	0.577	0.577	0.577	0.618	0.618	0.659	0.659	0.679	0.7	0.782	0.782	0.782	0.782	0.865	0.865	0.865	0.865	0.865	0.865	0.865	0.865	0.906	0.948	0.989	0.989
YJR043C	0.951	0.889	0.889	0.889	0.806	0.806	0.765	0.765	0.765	0.745	0.683	0.58	0.538	0.538	0.538	0.538	0.538	0.538	0.538	0.538	0.538	0.476	0.476	0.476	0.476	0.414	0.414	0.414	0.414	0.27	0.228	0.228	0.228	0.145	0.145	0.103	0.103	0.103	0.083	0.083	0.083	0.083	0.083	0.083	0.083	0.083	0.083	0.083	0.083
YKL137W	0.639	0.639	0.639	0.598	0.619	0.66	0.763	0.743	0.743	0.784	0.764	0.744	0.805	0.805	0.805	0.805	0.805	0.827	0.827	0.847	0.868	0.826	0.826	0.888	0.888	0.888	0.888	0.908	0.95	1.053	1.053	1.032	1.032	1.074	1.074	1.074	1.074	1.095	1.198	1.198	1.198	1.198	1.198	1.198	1.198	1.198	1.136	1.136	1.136
YDL236W	0.619	0.619	0.619	0.619	0.619	0.619	0.619	0.619	0.619	0.619	0.619	0.619	0.619	0.619	0.578	0.578	0.578	0.578	0.578	0.598	0.598	0.598	0.722	0.722	0.722	0.722	0.722	0.722	0.722	0.722	0.722	0.722	0.722	0.722	0.722	0.722	0.722	0.722	0.722	0.722	0.722	0.722	0.722	0.722	0.722	0.722	0.722	0.722	0.722
YEL016C	1.219	1.219	1.219	1.219	1.219	1.219	1.219	1.219	1.219	1.24	1.24	1.24	1.24	1.26	1.26	1.26	1.26	1.26	1.28	1.28	1.28	1.28	1.28	1.28	1.28	1.28	1.28	1.28	1.28	1.28	1.28	1.28	1.28	1.28	1.28	1.28	1.322	1.322	1.322	1.322	1.322	1.322	1.322	1.322	1.322	1.343	1.343	1.343	1.343
YOR122C	0.828	0.828	0.828	0.828	0.828	0.828	0.828	0.828	0.828	0.828	0.828	0.828	0.828	0.828	0.828	0.828	0.828	0.828	0.848	0.848	0.848	0.848	0.848	0.848	0.848	0.848	0.848	0.848	0.848	0.848	0.848	0.848	0.848	0.848	0.848	0.848	0.848	0.848	0.848	0.848	0.848	0.848	0.848	0.848	0.848	0.848	0.765	0.765	0.765
YOL111C	0.269	0.269	0.269	0.269	0.269	0.269	0.269	0.269	0.269	0.31	0.31	0.31	0.31	0.31	0.31	0.31	0.31	0.31	0.31	0.31	0.31	0.331	0.331	0.331	0.331	0.331	0.331	0.289	0.289	0.289	0.289	0.289	0.289	0.289	0.289	0.289	0.289	0.31	0.31	0.31	0.31	0.31	0.31	0.31	0.31	0.31	0.31	0.31	0.31
YFR037C	0.909	0.929	0.929	0.929	0.929	0.971	0.971	0.971	0.971	0.971	0.991	1.012	1.012	1.012	1.012	1.012	1.012	1.012	1.012	1.012	0.991	0.991	0.991	0.991	0.991	0.991	0.991	0.991	0.991	0.991	0.991	0.991	1.032	1.032	1.032	1.032	1.032	1.052	1.052	1.052	1.052	1.052	1.052	1.052	1.052	1.073	1.073	1.073	1.073
YGR074W	1.218	1.238	1.259	1.259	1.259	1.259	1.259	1.259	1.259	1.259	1.238	1.238	1.238	1.197	1.197	1.238	1.321	1.321	1.321	1.363	1.363	1.363	1.343	1.343	1.343	1.343	1.343	1.343	1.343	1.343	1.343	1.343	1.343	1.343	1.343	1.343	1.343	1.343	1.343	1.28	1.28	1.28	1.28	1.28	1.28	1.28	1.322	1.322	1.322
YDR409W	3.16	3.078	3.078	3.037	3.037	2.974	2.933	2.892	2.892	2.892	2.872	2.872	2.872	2.872	2.851	2.851	2.81	2.789	2.687	2.666	2.666	2.666	2.666	2.646	2.646	2.314	2.293	2.293	2.273	2.273	2.273	2.273	2.273	2.211	1.757	1.571	1.571	1.571	1.571	1.55	1.55	1.55	1.344	1.303	1.22	1.22	1.22	1.2	1.2
YNL125C	2.518	2.518	2.518	2.518	2.518	2.414	2.332	2.332	2.228	2.228	2.228	2.228	1.734	1.734	1.734	1.734	0.62	0.558	0.558	0.558	0.516	0.516	0.516	0.516	0.433	0.392	0.392	0.392	0.33	0.289	0.289	0.186	0.166	0.166	0.166	0.166	0.166	0.166	0.062	0.083	0.041	0.041	0.041	0.041	0.041	0.041	0.021	0.021	0.021
YGR232W	3.054	3.054	3.054	3.054	3.054	3.054	3.034	3.034	3.034	3.034	3.034	3.034	3.034	3.261	3.281	3.322	3.343	3.343	3.343	3.322	3.322	3.281	3.281	3.281	3.281	3.281	3.281	3.301	3.301	3.301	3.301	3.301	3.301	3.281	3.281	3.26	3.26	3.199	3.199	3.095	3.034	2.951	2.868	2.868	2.868	2.868	2.868	2.868	2.868
YHR107C	0.784	0.971	0.971	0.971	0.971	0.971	0.971	0.992	0.992	0.992	0.992	0.992	0.992	0.992	1.054	1.054	1.054	1.012	1.032	1.053	1.053	1.135	1.135	1.135	1.198	1.198	1.198	1.198	1.198	1.198	1.198	1.198	1.198	1.198	1.198	1.198	1.28	1.28	1.28	1.28	1.28	1.28	1.28	1.28	1.28	1.28	1.28	1.28	1.28
YNR013C	0.061	0.061	0.061	0.061	0.061	0.061	0.061	0.061	0.061	0.061	0.061	0.041	0.041	0.041	0.041	0.041	0.041	0.061	0.061	0.082	0.082	0.082	0.082	0.082	0.082	0.082	0.082	0.082	0.082	0.082	0.082	0.082	0.082	0.082	0.082	0.082	0.082	0.082	0.082	0.082	0.082	0.082	0.082	0.082	0.082	0.082	0.082	0.082	0.082
YGL233W	0.351	0.351	0.351	0.351	0.351	0.351	0.351	0.351	0.351	0.351	0.413	0.599	0.557	0.557	0.557	0.557	0.557	0.557	0.557	0.557	0.557	0.557	0.557	0.557	0.62	0.62	0.62	0.661	0.661	0.661	0.661	0.661	0.661	0.661	0.661	0.661	0.661	0.661	0.703	0.703	0.703	0.703	0.703	0.703	0.703	0.703	0.703	0.703	0.703
YBR217W	0.58	0.58	0.538	0.496	0.496	0.496	0.455	0.434	0.434	0.434	0.434	0.434	0.434	0.434	0.434	0.434	0.455	0.331	0.289	0.309	0.309	0.309	0.309	0.309	0.309	0.309	0.309	0.289	0.289	0.31	0.331	0.331	0.351	0.351	0.351	0.351	0.351	0.351	0.309	0.371	0.371	0.392	0.392	0.392	0.392	0.412	0.537	0.537	0.537
YKR031C	1.135	1.135	1.094	1.094	1.094	1.115	1.115	1.115	1.073	1.073	0.991	0.991	0.991	0.991	0.991	0.991	1.032	1.032	1.032	1.032	1.032	1.032	0.991	0.97	0.929	0.929	0.929	0.929	0.929	0.929	0.929	0.929	0.929	0.929	0.929	0.929	0.929	0.888	0.888	0.888	0.888	0.888	0.888	0.888	0.888	0.847	0.805	0.805	0.805
YGR197C	0.432	0.432	0.432	0.432	0.412	0.412	0.515	0.515	0.515	0.599	0.599	0.599	0.599	0.599	0.599	0.599	0.557	0.536	0.536	0.536	0.536	0.516	0.536	0.681	0.888	0.888	0.929	0.929	0.929	0.929	0.929	0.929	0.929	0.95	0.95	0.991	0.991	1.053	1.404	1.404	1.404	1.404	1.404	1.404	1.486	1.486	1.486	1.486	1.486
YCL014W	4.521	4.562	4.583	5.037	5.037	5.079	5.162	5.162	5.162	5.204	5.204	5.204	5.224	5.224	5.224	5.224	5.224	5.224	5.224	5.224	5.266	5.266	5.266	5.266	5.266	5.266	5.287	5.287	5.287	5.287	5.287	5.287	5.287	5.287	5.245	5.245	5.204	5.204	5.204	5.204	5.204	5.204	5.183	5.183	5.122	5.101	5.06	5.06	5.101
YJL151C	0.021	0.021	0.021	0.021	0	0	0	0	0	0	0	0	0	0	0	0	0	0	0	0	0	0	0	0	0	0	0	0	0	0	0	0	0	0	0	0	0	0	0	0	0	0	0	0	0	0	0	0	0
YBR129C	0.64	0.64	0.64	0.64	0.64	0.64	0.64	0.64	0.64	0.682	0.703	0.724	0.724	0.724	0.724	0.724	0.765	0.765	0.765	0.765	0.765	0.765	0.765	0.765	0.765	0.765	0.765	0.765	0.682	0.682	0.724	0.724	0.724	0.724	0.703	0.703	0.703	0.703	0.703	0.745	0.745	0.745	0.745	0.745	0.745	0.724	0.765	0.765	0.765
YER122C	0.826	0.826	0.826	0.826	0.826	0.826	0.826	0.826	0.826	0.826	0.826	0.826	0.826	0.826	0.826	0.826	0.826	0.826	0.826	0.826	0.826	0.826	0.826	0.784	0.784	0.784	0.784	0.784	0.784	0.764	0.764	0.764	0.764	0.764	0.764	0.764	0.764	0.764	0.764	0.764	0.764	0.744	0.744	0.744	0.744	0.744	0.744	0.744	0.744
YAL002W	0.186	0.186	0.145	0.145	0.103	0.103	0.103	0.124	0.124	0.124	0.166	0.166	0.166	0.166	0.166	0.186	0.186	0.206	0.206	0.206	0.206	0.206	0.206	0.206	0.206	0.206	0.206	0.206	0.206	0.206	0.206	0.206	0.248	0.289	0.289	0.289	0.289	0.289	0.289	0.289	0.289	0.289	0.289	0.289	0.289	0.289	0.289	0.289	0.289
YOR069W	1.387	1.387	1.427	1.427	1.427	1.427	1.427	1.427	1.427	1.427	1.427	1.448	1.448	1.552	1.593	1.593	1.593	1.593	1.655	1.655	1.655	1.655	1.655	1.655	1.613	1.613	1.613	1.634	1.634	1.634	1.634	1.634	1.634	1.634	1.675	1.655	1.655	1.655	1.655	1.655	1.655	1.655	1.655	1.655	1.655	1.655	1.655	1.655	1.613
YGR218W	0.496	0.496	0.496	0.496	0.496	0.496	0.496	0.455	0.434	0.434	0.434	0.434	0.434	0.434	0.434	0.434	0.434	0.434	0.434	0.434	0.434	0.434	0.434	0.434	0.434	0.434	0.434	0.434	0.434	0.434	0.434	0.393	0.393	0.393	0.393	0.393	0.393	0.351	0.351	0.351	0.351	0.351	0.393	0.393	0.393	0.393	0.393	0.393	0.393
YMR024W	0.557	0.536	0.578	0.578	0.578	0.578	0.578	0.578	0.578	0.578	0.578	0.598	0.598	0.598	0.598	0.619	0.639	0.639	0.722	0.722	0.722	0.762	0.783	0.803	0.803	0.803	0.803	0.803	0.824	0.824	0.824	0.824	0.824	0.824	0.824	0.824	0.824	0.845	0.845	0.845	0.845	0.886	0.886	0.886	0.886	0.886	0.989	0.989	1.01
YOL006C	0.95	0.95	0.908	0.888	0.888	0.826	0.826	0.784	0.784	0.784	0.764	0.764	0.764	0.764	0.764	0.681	0.62	0.64	0.64	0.64	0.64	0.64	0.579	0.579	0.579	0.579	0.579	0.579	0.537	0.537	0.537	0.537	0.537	0.557	0.557	0.557	0.557	0.516	0.516	0.516	0.516	0.516	0.557	0.557	0.557	0.557	0.557	0.537	0.537
YDR322W	0.042	0.042	0.042	0.042	0.042	0.042	0.042	0.042	0.042	0.042	0.042	0.042	0.042	0.042	0.042	0.042	0.042	0.042	0.042	0.042	0.042	0.042	0.042	0.042	0.042	0.042	0.042	0.042	0.042	0.042	0.042	0.042	0.042	0.042	0.042	0.042	0.042	0.042	0.042	0.042	0.083	0.083	0.083	0.083	0.124	0.124	0.124	0.124	0.124
YOR128C	0.725	0.766	0.766	0.766	0.766	0.766	0.725	0.725	0.725	0.683	0.683	0.683	0.683	0.683	0.683	0.683	0.683	0.683	0.683	0.683	0.683	0.683	0.683	0.683	0.683	0.683	0.683	0.683	0.683	0.683	0.683	0.683	0.683	0.683	0.683	0.559	0.497	0.414	0.394	0.394	0.394	0.394	0.394	0.435	0.435	0.435	0.435	0.456	0.456
YLR438W	1.095	1.095	1.095	1.136	1.136	1.136	1.136	1.24	1.363	1.363	1.363	1.363	1.363	1.363	1.384	1.384	1.384	1.384	1.384	1.384	1.384	1.384	1.384	1.384	1.384	1.384	1.384	1.384	1.384	1.384	1.343	1.343	1.343	1.343	1.343	1.343	1.343	1.343	1.343	1.343	1.343	1.343	1.343	1.323	1.323	1.281	1.281	1.281	1.281
YBL082C	3.796	3.796	3.837	3.878	3.878	3.878	3.878	3.878	3.878	3.878	3.878	3.878	3.878	3.878	3.878	3.878	3.837	3.837	3.837	3.837	3.837	3.837	3.837	3.754	3.754	3.754	3.754	3.754	3.754	3.754	3.775	3.775	3.775	3.775	3.775	3.775	3.775	3.775	3.775	3.733	3.733	3.733	3.651	3.651	3.651	3.651	3.527	3.507	3.466
YKL128C	0.743	0.743	0.784	0.805	0.784	0.784	0.784	0.784	0.784	0.784	0.784	0.784	0.784	0.784	0.784	0.743	0.743	0.743	0.743	0.743	0.743	0.743	0.743	0.743	0.743	0.743	0.743	0.743	0.743	0.743	0.743	0.743	0.743	0.743	0.743	0.743	0.743	0.743	0.743	0.743	0.743	0.743	0.743	0.743	0.743	0.743	0.743	0.743	0.702
YMR016C	0	0	0	0	0	0	0	0	0	0	0	0	0	0	0	0	0	0	0	0	0	0	0	0	0	0	0	0	0	0	0	0	0	0	0	0	0	0	0	0	0	0	0	0	0	0	0	0	0
YGR215W	0.557	0.599	0.599	0.599	0.599	0.599	0.599	0.661	0.661	0.661	0.703	0.744	0.744	0.744	0.744	0.744	0.744	0.744	0.744	0.703	0.703	0.661	0.661	0.681	0.681	0.702	0.702	0.702	0.702	0.702	0.744	0.744	0.744	0.744	0.744	0.744	0.744	0.744	0.744	0.744	0.744	0.744	0.744	0.744	0.744	0.744	0.744	0.744	0.744
YGR257C	0.682	0.682	0.805	0.805	0.805	0.805	0.805	0.805	0.805	0.805	0.826	0.826	0.867	0.867	0.867	0.867	0.867	0.867	0.867	0.867	0.867	0.867	0.867	0.867	0.867	0.867	0.867	0.867	0.867	0.867	0.867	0.867	0.867	0.867	0.847	0.847	0.847	0.847	0.847	0.847	0.847	0.847	0.847	0.847	0.847	0.847	0.847	0.847	0.805
YLR129W	1.569	1.569	1.569	1.569	1.569	1.569	1.569	1.569	1.569	1.569	1.569	1.569	1.569	1.569	1.569	1.569	1.569	1.589	1.569	1.569	1.569	1.569	1.59	1.59	1.59	1.59	1.611	1.611	1.611	1.611	1.611	1.611	1.631	1.631	1.631	1.631	1.631	1.631	1.611	1.611	1.611	1.611	1.611	1.569	1.569	1.569	1.569	1.569	1.569
YPL243W	3.201	3.201	3.201	3.201	3.264	3.264	3.264	3.264	3.264	3.264	3.264	3.264	3.264	3.284	3.284	3.264	3.264	3.264	3.264	3.346	3.346	3.346	3.243	3.264	3.574	3.574	3.656	3.656	3.656	3.697	3.739	3.739	3.739	3.739	3.739	3.78	3.78	3.78	3.78	3.78	3.78	3.78	3.78	3.78	3.78	3.78	3.78	3.78	3.78
YDR332W	0.455	0.455	0.413	0.413	0.413	0.413	0.413	0.413	0.372	0.372	0.372	0.372	0.372	0.372	0.393	0.393	0.393	0.393	0.393	0.393	0.393	0.454	0.474	0.516	0.516	0.516	0.536	0.557	0.557	0.557	0.557	0.557	0.557	0.557	0.578	0.578	0.578	0.619	0.619	0.578	0.578	0.578	0.598	0.598	0.66	0.66	0.66	0.66	0.66
YKR056W	1.342	1.342	1.342	1.383	1.383	1.383	1.383	1.383	1.383	1.383	1.383	1.383	1.383	1.383	1.425	1.425	1.425	1.425	1.425	1.425	1.425	1.425	1.425	1.425	1.466	1.466	1.466	1.466	1.466	1.466	1.466	1.466	1.466	1.466	1.466	1.466	1.466	1.466	1.466	1.466	1.466	1.466	1.466	1.466	1.466	1.466	1.466	1.466	1.466
YIL123W	0.371	0.371	0.371	0.371	0.371	0.371	0.371	0.371	0.371	0.371	0.371	0.371	0.309	0.309	0.268	0.268	0.268	0.268	0.268	0.309	0.309	0.309	0.351	0.351	0.351	0.351	0.351	0.413	0.413	0.413	0.413	0.413	0.413	0.413	0.413	0.413	0.413	0.413	0.413	0.413	0.413	0.413	0.413	0.413	0.413	0.413	0.393	0.393	0.393
YBL004W	0	0	0	0	0	0	0	0	0	0	0	0	0	0	0	0	0	0	0	0	0	0	0	0	0	0	0	0	0	0	0	0	0	0	0	0	0	0	0	0	0	0	0	0	0	0	0	0	0
YML029W	1.406	1.448	1.448	1.427	1.51	1.551	1.551	1.551	1.551	1.593	1.53	1.53	1.53	1.468	1.468	1.468	1.468	1.468	1.468	1.468	1.448	1.49	1.49	1.468	1.407	1.407	1.407	1.365	1.365	1.365	1.365	1.323	1.282	1.282	1.282	1.199	1.199	1.179	1.199	1.282	1.261	1.302	1.302	1.302	1.344	1.365	1.365	1.365	1.365
YER073W	0.083	0.083	0.083	0.083	0.083	0.083	0.083	0.083	0.083	0.083	0.083	0.083	0.083	0.083	0.083	0.083	0.083	0.083	0.083	0.083	0.083	0.083	0.083	0.083	0.083	0.083	0.083	0.083	0.083	0.083	0.083	0.083	0.083	0.083	0.083	0.083	0.083	0.083	0.083	0.083	0.083	0.083	0.083	0.083	0.083	0.083	0.124	0.124	0.124
YEL051W	1.673	1.673	1.673	1.673	1.673	1.673	1.633	1.633	1.653	1.778	1.839	1.922	1.964	1.964	1.984	2.005	2.005	2.067	2.067	2.108	2.108	2.108	2.108	2.15	2.15	2.15	2.15	2.15	2.15	2.15	2.15	2.15	2.15	2.15	2.15	2.15	2.15	2.191	2.191	2.191	2.191	2.191	2.191	2.191	2.191	2.191	2.232	2.232	2.232
YMR150C	0.64	0.62	0.62	0.62	0.579	0.579	0.579	0.579	0.579	0.579	0.579	0.579	0.579	0.579	0.579	0.579	0.579	0.579	0.579	0.558	0.496	0.434	0.434	0.434	0.434	0.434	0.393	0.393	0.393	0.393	0.351	0.31	0.331	0.31	0.31	0.31	0.351	0.351	0.351	0.351	0.351	0.351	0.351	0.351	0.351	0.331	0.331	0.31	0.31
YOR079C	0.741	0.741	0.741	0.803	0.782	0.782	0.782	0.782	0.762	0.782	0.782	0.782	0.865	0.824	0.824	0.824	0.824	0.824	0.844	0.844	0.844	0.844	0.865	0.844	0.865	0.865	0.865	0.865	0.865	0.865	0.865	0.947	0.947	0.947	1.009	1.009	0.989	0.989	0.989	0.947	0.947	0.947	0.947	0.947	0.947	1.03	1.03	1.03	1.03
YNL312W	2.147	2.147	2.147	2.147	2.147	2.147	2.147	2.147	2.147	2.147	2.147	2.147	2.231	2.231	2.313	2.313	2.355	2.355	2.355	2.355	2.355	2.355	2.355	2.334	2.334	2.334	2.334	2.334	2.334	2.334	2.334	2.376	2.376	2.376	2.376	2.376	2.376	2.376	2.376	2.376	2.376	2.376	2.376	2.376	2.376	2.376	2.376	2.376	2.376
YFL026W	0.951	0.951	0.971	0.971	0.971	0.971	0.971	0.971	0.971	0.971	0.971	0.971	0.971	0.971	0.992	0.992	0.992	0.992	1.053	1.157	1.157	1.198	1.198	1.198	1.26	1.28	1.424	1.424	1.424	1.444	1.444	1.444	1.444	1.444	1.444	1.403	1.403	1.403	1.444	1.444	1.465	1.423	1.423	1.423	1.423	1.423	1.423	1.423	1.423
YJR040W	1.2	1.2	1.2	1.2	1.262	1.262	1.262	1.283	1.283	1.283	1.283	1.283	1.283	1.283	1.304	1.304	1.304	1.304	1.304	1.262	1.262	1.262	1.262	1.242	1.324	1.448	1.448	1.448	1.448	1.448	1.448	1.448	1.489	1.489	1.489	1.53	1.53	1.489	1.489	1.489	1.489	1.489	1.53	1.551	1.571	1.613	1.613	1.613	1.613
YGL215W	0.682	0.661	0.661	0.661	0.661	0.661	0.661	0.703	0.703	0.703	0.724	0.744	0.806	0.827	0.847	0.847	0.847	0.847	0.847	0.847	0.847	0.847	0.847	0.847	0.847	0.847	0.847	0.847	0.847	0.847	0.847	0.847	0.868	0.868	0.868	0.868	0.868	0.868	0.868	0.868	0.868	0.868	0.868	0.868	0.868	0.868	0.868	0.868	0.868
YKL015W	0.371	0.371	0.371	0.371	0.33	0.309	0.309	0.309	0.309	0.309	0.309	0.35	0.35	0.35	0.536	0.639	0.639	0.639	0.639	0.639	0.639	0.639	0.639	0.639	0.66	0.66	0.66	0.66	0.66	0.66	0.743	0.805	0.805	0.805	0.805	0.805	0.805	0.805	0.805	0.805	0.805	0.805	0.805	0.805	0.805	0.805	0.805	0.805	0.805
YOR142W	1.692	1.754	1.754	1.754	1.754	1.754	1.754	1.754	1.734	1.734	1.734	1.734	1.734	1.734	1.734	1.734	1.692	1.692	1.692	1.692	1.692	1.692	1.692	1.692	1.692	1.692	1.692	1.692	1.692	1.692	1.692	1.692	1.692	1.692	1.671	1.671	1.671	1.63	1.63	1.63	1.63	1.63	1.589	1.589	1.609	1.609	1.609	1.609	1.609
YNR004W	0.952	0.952	0.952	0.849	0.889	0.869	0.869	0.807	0.807	0.807	0.807	0.807	0.807	0.807	0.807	0.807	0.807	0.807	0.807	0.807	0.807	0.807	0.807	0.807	0.849	0.828	0.828	0.828	0.828	0.828	0.828	0.828	0.828	0.848	0.806	0.806	0.806	0.806	0.806	0.806	0.848	0.848	0.869	0.869	0.869	0.889	0.889	0.889	0.889
YMR070W	0.042	0.042	0.042	0.042	0.042	0.042	0.042	0.042	0.042	0.042	0.042	0	0	0	0	0	0	0	0	0	0	0	0	0	0	0	0	0	0	0	0	0	0	0	0	0	0	0	0	0	0	0	0	0	0	0	0	0	0
YGL098W	1.179	1.179	1.179	1.095	1.095	1.054	1.054	0.972	0.972	0.972	0.972	0.972	0.972	0.972	0.972	0.951	0.951	0.93	0.93	0.93	0.93	0.868	0.848	0.848	0.848	0.723	0.703	0.682	0.682	0.682	0.682	0.682	0.682	0.682	0.516	0.516	0.495	0.475	0.413	0.413	0.413	0.413	0.413	0.247	0.206	0.165	0.165	0.165	0.165
YGR240C-A	1.22	1.262	1.262	1.262	1.262	1.262	1.262	1.262	1.262	1.22	1.22	1.22	1.22	1.179	1.179	1.179	1.179	1.179	1.179	1.199	1.199	1.199	1.199	1.199	1.096	1.096	1.096	1.096	1.075	1.075	1.075	1.075	1.117	1.117	1.117	1.117	1.075	1.097	1.097	1.22	1.365	1.365	1.365	1.365	1.385	1.385	1.385	1.385	1.385
YNL278W	1.012	1.012	1.012	1.012	1.012	1.075	1.177	1.239	1.239	1.239	1.26	1.26	1.26	1.26	1.26	1.26	1.3	1.3	1.321	1.321	1.321	1.383	1.383	1.506	1.506	1.506	1.506	1.506	1.506	1.506	1.506	1.506	1.506	1.568	1.568	1.568	1.589	1.589	1.589	1.589	1.589	1.589	1.589	1.568	1.568	1.568	1.568	1.568	1.548
YKR030W	0.826	0.826	0.868	0.805	0.805	0.619	0.536	0.764	0.744	0.744	0.744	0.744	0.744	0.744	0.744	0.764	0.764	0.764	0.784	0.784	0.784	0.805	0.95	0.929	0.868	0.908	0.908	0.908	0.908	0.908	0.971	0.971	0.971	0.971	0.971	0.971	0.971	0.971	0.971	0.971	0.991	1.115	1.115	1.115	1.115	1.073	1.073	1.094	1.094
YMR158W	0.351	0.351	0.309	0.309	0.206	0.165	0.206	0.206	0.206	0.206	0.206	0.227	0.268	0.351	0.331	0.331	0.331	0.331	0.331	0.331	0.331	0.351	0.331	0.331	0.331	0.371	0.412	0.557	0.557	0.578	0.702	0.702	0.702	0.722	0.722	0.722	0.743	0.743	0.743	0.743	0.763	0.763	0.763	0.763	0.763	0.763	0.763	0.722	0.825
YCR052W	0.433	0.412	0.454	0.454	0.454	0.454	0.454	0.495	0.537	0.537	0.537	0.516	0.475	0.579	0.641	0.641	0.661	0.661	0.641	0.641	0.641	0.621	0.621	0.6	0.6	0.6	0.6	0.641	0.682	0.785	0.785	0.785	0.785	0.785	0.785	0.93	0.889	0.909	0.909	0.909	0.909	0.909	0.909	0.909	0.909	0.909	0.909	0.909	0.951
YGL169W	0.723	0.723	0.785	0.805	0.805	0.805	0.929	0.929	0.929	0.971	0.971	0.971	0.971	0.971	0.971	1.012	1.012	1.012	1.012	1.012	1.074	1.074	1.074	1.074	1.157	1.157	1.157	1.157	1.157	1.198	1.198	1.198	1.198	1.198	1.24	1.24	1.24	1.24	1.24	1.24	1.24	1.24	1.24	1.24	1.24	1.24	1.24	1.24	1.24
YLL049W	0.599	0.599	0.599	0.599	0.64	0.64	0.64	0.64	0.64	0.64	0.661	0.661	0.661	0.723	0.723	0.723	0.723	0.723	0.723	0.723	0.723	0.723	0.743	0.743	0.743	0.743	0.743	0.743	0.743	0.743	0.743	0.743	0.743	0.743	0.743	0.743	0.743	0.723	0.723	0.723	0.723	0.723	0.702	0.702	0.702	0.702	0.702	0.702	0.702
YDR115W	3.509	3.509	3.509	3.509	3.488	3.467	3.365	3.365	3.385	3.385	3.365	3.365	3.344	3.344	3.344	3.283	3.179	3.076	3.076	2.953	2.953	2.953	2.953	2.953	2.912	2.726	2.643	2.643	2.643	2.643	2.602	2.396	2.375	1.982	1.962	1.962	1.962	1.962	1.941	1.651	1.61	1.403	1.3	1.3	1.3	1.3	1.3	1.3	1.3
YER018C	1.012	1.012	1.012	1.012	1.012	1.012	1.012	1.012	1.012	1.012	1.012	1.012	1.032	1.032	1.053	1.053	1.053	1.053	1.053	1.053	1.053	1.053	1.053	1.053	1.053	1.095	1.095	1.095	1.115	1.115	1.115	1.115	1.135	1.135	1.135	1.135	1.135	1.135	1.135	1.135	1.135	1.135	1.135	1.115	1.115	1.135	1.135	1.094	1.094
YLL001W	1.219	1.219	1.219	1.219	1.219	1.219	1.281	1.26	1.26	1.26	1.26	1.302	1.302	1.343	1.343	1.384	1.384	1.425	1.425	1.425	1.425	1.425	1.405	1.405	1.405	1.405	1.405	1.405	1.405	1.405	1.488	1.508	1.488	1.488	1.488	1.488	1.488	1.488	1.488	1.488	1.488	1.53	1.53	1.53	1.53	1.53	1.53	1.53	1.53
YIL038C	1.276	1.317	1.317	1.317	1.358	1.688	1.688	1.688	1.688	1.688	1.688	1.688	1.647	1.647	1.647	1.647	1.627	1.627	1.627	1.627	1.627	1.688	1.688	1.688	1.688	1.688	1.688	1.688	1.73	1.73	1.73	1.71	1.71	1.71	1.71	1.71	1.71	1.71	1.71	1.71	1.71	1.71	1.71	1.71	1.71	1.71	1.71	1.71	1.71
YDR465C	3.84	3.84	3.84	3.84	3.84	3.84	3.84	3.84	3.84	3.84	3.86	3.86	3.86	3.86	3.86	3.86	3.86	3.86	3.86	3.86	3.86	3.86	3.84	3.84	3.84	3.84	3.84	3.84	3.84	3.84	3.84	3.84	3.84	3.84	3.84	3.84	3.84	3.84	3.819	3.799	3.634	3.634	3.531	3.531	3.49	3.49	3.449	3.449	2.954
YBR038W	1.939	1.939	1.939	1.939	1.939	1.63	1.63	1.63	1.63	1.63	1.63	1.63	1.569	1.548	1.506	1.506	1.506	1.506	1.486	1.486	1.341	1.341	1.341	1.28	0.95	1.094	1.094	1.094	1.094	1.094	1.094	1.073	1.053	1.032	1.032	1.032	1.032	1.032	0.95	0.929	1.177	1.177	1.405	1.466	1.59	1.631	1.631	1.631	1.631
YJR016C	1.115	1.115	1.052	1.052	1.052	1.052	1.052	1.052	1.052	1.011	1.011	1.011	1.011	1.011	1.011	1.011	1.011	1.011	0.991	0.949	0.949	0.949	0.928	0.887	0.722	0.722	0.722	0.722	0.722	0.722	0.722	0.722	0.702	0.702	0.702	0.702	0.66	0.639	0.639	0.598	0.556	0.556	0.556	0.556	0.556	0.556	0.536	0.536	0.515
YOR035C	0.972	0.972	0.992	1.054	1.054	1.054	1.054	1.054	1.054	1.095	1.157	1.157	1.157	1.157	1.157	1.137	1.137	1.075	1.034	1.034	1.054	1.116	1.116	1.137	1.157	1.157	1.157	1.157	1.157	1.219	1.219	1.219	1.219	1.219	1.219	1.219	1.219	1.219	1.219	1.219	1.219	1.219	1.219	1.219	1.219	1.198	1.198	1.198	1.198
YBR239C	2.128	2.148	2.148	2.148	2.066	2.086	2.086	2.086	2.086	1.962	1.962	1.941	2.023	2.044	2.044	2.065	2.086	2.086	2.086	2.044	2.044	2.023	2.023	2.065	2.065	2.065	2.045	2.127	2.127	2.293	2.293	2.293	2.273	2.273	2.232	2.19	2.231	2.252	2.252	2.252	2.252	2.252	2.252	2.231	2.231	2.231	2.231	2.231	2.231
YER118C	0.972	1.013	1.013	1.013	1.054	1.054	1.054	1.054	1.054	1.096	1.096	1.096	1.096	1.096	1.096	1.096	1.096	1.096	1.096	1.096	0.972	0.952	0.972	0.951	0.951	1.013	1.137	1.137	1.157	1.137	1.157	1.157	1.157	1.157	1.199	1.24	1.24	1.24	1.24	1.24	1.24	1.24	1.24	1.24	1.24	1.24	1.24	1.24	1.199
YGL130W	0.413	0.495	0.557	0.557	0.557	0.598	0.598	0.598	0.598	0.598	0.598	0.598	0.598	0.598	0.598	0.598	0.598	0.598	0.68	0.68	0.68	0.701	0.701	0.743	0.743	0.743	0.783	0.804	0.804	0.804	0.846	0.846	0.887	0.887	0.928	0.928	0.928	0.97	0.97	0.97	1.032	1.032	1.073	1.094	1.094	1.094	1.094	1.094	1.094
YMR208W	6.732	6.774	6.774	6.774	6.815	6.835	6.835	6.856	6.856	6.856	6.856	6.856	6.856	6.877	7.146	7.167	7.167	7.167	7.167	7.167	7.167	7.167	7.167	7.167	7.167	7.167	7.167	7.187	7.207	7.207	7.207	7.207	7.187	7.434	7.413	7.413	7.413	7.413	7.413	7.413	7.413	7.413	7.413	7.413	7.413	7.413	7.413	7.413	7.413
YDL144C	0.888	0.888	0.909	0.909	0.909	0.909	0.909	0.909	0.951	0.951	0.951	0.951	0.951	0.951	0.992	0.992	0.972	0.972	0.972	0.972	0.972	0.972	0.972	0.972	0.972	0.972	0.972	0.972	0.972	0.972	0.992	0.992	1.054	1.054	1.054	1.054	1.054	1.054	1.054	1.054	1.054	1.054	1.054	1.054	1.054	1.075	1.075	1.075	1.075
YNR020C	2.004	2.004	2.004	2.004	2.004	2.004	2.004	2.004	2.004	2.004	2.004	2.004	2.004	2.004	1.984	1.984	1.984	2.004	2.004	2.004	2.004	2.046	2.046	2.046	2.046	2.046	2.046	2.046	2.046	1.984	1.942	1.942	1.942	1.942	1.942	1.942	1.942	1.942	1.942	1.942	1.942	1.942	1.942	1.942	1.942	1.942	1.942	1.901	1.901
YML106W	1.031	1.135	1.135	1.135	1.135	1.135	1.135	1.135	1.135	1.218	1.259	1.259	1.3	1.3	1.3	1.3	1.28	1.28	1.28	1.28	1.28	1.28	1.28	1.28	1.26	1.26	1.28	1.321	1.321	1.301	1.301	1.301	1.384	1.384	1.384	1.384	1.384	1.384	1.384	1.384	1.363	1.363	1.363	1.363	1.363	1.363	1.363	1.363	1.343
YMR298W	1.198	1.198	1.218	1.218	1.218	1.26	1.26	1.26	1.3	1.3	1.3	1.3	1.341	1.341	1.341	1.341	1.341	1.341	1.403	1.403	1.528	1.528	1.548	1.631	1.631	1.631	1.631	1.631	1.631	1.631	1.673	1.673	1.673	1.673	1.673	1.673	1.673	1.652	1.652	1.652	1.652	1.694	1.673	1.714	1.714	1.714	1.714	1.714	1.714
YDR472W	0	0	0	0	0	0	0	0	0	0	0	0	0	0	0	0	0	0	0	0	0	0	0	0	0	0	0	0	0	0	0	0	0	0	0	0	0	0	0	0	0	0	0	0	0	0	0	0	0
YMR256C	0.578	0.578	0.578	0.578	0.578	0.578	0.578	0.578	0.62	0.62	0.599	0.599	0.557	0.557	0.557	0.557	0.557	0.557	0.557	0.557	0.557	0.557	0.557	0.557	0.557	0.557	0.516	0.516	0.516	0.516	0.516	0.516	0.516	0.516	0.516	0.516	0.516	0.516	0.516	0.516	0.516	0.516	0.516	0.516	0.516	0.516	0.516	0.516	0.516
YOL129W	0.453	0.453	0.453	0.453	0.453	0.494	0.515	0.515	0.515	0.515	0.515	0.515	0.515	0.515	0.515	0.556	0.556	0.556	0.556	0.556	0.556	0.556	0.556	0.556	0.556	0.556	0.556	0.556	0.556	0.556	0.556	0.556	0.556	0.556	0.556	0.556	0.556	0.556	0.536	0.536	0.536	0.536	0.536	0.536	0.536	0.536	0.536	0.536	0.536
YMR076C	0.041	0.041	0.041	0.041	0.041	0.041	0.041	0.041	0.041	0.041	0.041	0.041	0.041	0.041	0.041	0.021	0.021	0.021	0.021	0.021	0.021	0.021	0.021	0.021	0.021	0.021	0.021	0.021	0.021	0.021	0.021	0.021	0.021	0.021	0.021	0.021	0.021	0.021	0.021	0.021	0.021	0.021	0.021	0.021	0.021	0.021	0.021	0.021	0.021
YGL194C	0.206	0.227	0.227	0.227	0.227	0.227	0.227	0.227	0.227	0.227	0.227	0.227	0.268	0.268	0.309	0.309	0.309	0.309	0.309	0.309	0.309	0.309	0.309	0.309	0.309	0.309	0.309	0.309	0.309	0.309	0.309	0.309	0.309	0.309	0.309	0.309	0.309	0.33	0.33	0.33	0.33	0.33	0.33	0.33	0.33	0.33	0.33	0.33	0.33
YOR250C	0.619	0.619	0.619	0.639	0.681	0.681	0.681	0.681	0.723	0.723	0.723	0.764	0.764	0.764	0.764	0.764	0.764	0.826	0.868	0.868	0.868	0.868	0.868	0.868	0.868	0.847	0.888	0.888	0.908	0.908	0.908	0.908	0.908	0.971	0.971	0.971	0.971	1.136	1.115	1.115	1.136	1.136	1.177	1.198	1.198	1.198	1.218	1.218	1.218
YKL122C	0.599	0.599	0.599	0.599	0.578	0.578	0.578	0.578	0.578	0.578	0.578	0.536	0.536	0.515	0.515	0.515	0.515	0.536	0.536	0.536	0.536	0.536	0.536	0.494	0.515	0.454	0.454	0.454	0.454	0.454	0.454	0.454	0.454	0.454	0.412	0.432	0.432	0.432	0.432	0.432	0.432	0.432	0.432	0.432	0.432	0.432	0.432	0.432	0.432
YOR131C	0.929	0.971	1.033	1.033	1.033	1.054	1.074	1.074	1.033	1.054	1.178	1.178	1.26	1.508	1.508	1.508	1.508	1.633	1.633	1.653	1.653	1.653	1.694	1.694	1.715	1.715	1.715	1.715	1.715	1.715	1.715	1.715	1.715	1.756	1.756	1.756	1.756	1.756	1.756	1.756	1.756	1.756	1.756	1.756	1.756	1.756	1.756	1.756	1.756
YPR122W	0.537	0.537	0.537	0.557	0.557	0.557	0.557	0.557	0.557	0.557	0.557	0.557	0.557	0.62	0.62	0.62	0.62	0.661	0.661	0.661	0.661	0.661	0.661	0.661	0.661	0.661	0.681	0.681	0.681	0.681	0.681	0.681	0.681	0.681	0.681	0.62	0.62	0.661	0.661	0.661	0.661	0.661	0.661	0.661	0.661	0.661	0.703	0.703	0.703
YGL117W	0.619	0.66	0.68	0.701	0.701	0.701	0.701	0.701	0.68	0.68	0.68	0.68	0.68	0.68	0.68	0.68	0.619	0.619	0.619	0.619	0.619	0.619	0.619	0.619	0.619	0.619	0.619	0.619	0.536	0.536	0.536	0.536	0.536	0.516	0.516	0.516	0.516	0.516	0.516	0.474	0.474	0.474	0.495	0.495	0.495	0.578	0.619	0.619	0.619
YPR016C	0.929	0.929	0.929	0.929	0.929	0.929	0.929	0.929	0.929	0.929	0.929	0.929	0.929	0.929	0.929	0.95	0.95	0.95	0.95	0.95	0.95	0.95	0.95	0.95	0.867	0.867	0.867	0.867	0.867	0.867	0.867	0.867	0.867	0.867	0.867	0.908	0.908	0.908	0.908	0.95	0.929	0.95	0.95	0.95	0.95	0.95	0.95	0.95	0.95
YLR245C	0.331	0.331	0.31	0.351	0.495	0.599	0.599	0.599	0.599	0.599	0.599	0.64	0.64	0.64	0.64	0.64	0.64	0.64	0.64	0.64	0.64	0.64	0.64	0.66	0.66	0.66	0.66	0.64	0.64	0.599	0.619	0.66	0.702	0.929	0.929	0.929	0.929	0.97	0.97	0.97	0.97	0.97	0.97	0.97	0.97	0.991	0.991	0.991	0.991
YGL153W	0.846	0.846	0.846	0.846	0.846	1.012	0.991	0.991	1.177	1.177	1.177	1.177	1.281	1.281	1.385	1.426	1.426	1.508	1.798	1.798	1.798	1.798	1.818	1.963	2.107	2.107	2.107	2.107	2.128	2.128	2.19	2.19	2.19	2.19	2.19	2.19	2.211	2.211	2.314	2.293	2.293	2.293	2.293	2.314	2.314	2.314	2.356	2.376	2.376
YOL007C	0.35	0.35	0.35	0.371	0.371	0.371	0.371	0.412	0.412	0.412	0.412	0.412	0.412	0.412	0.371	0.371	0.371	0.371	0.371	0.371	0.371	0.371	0.371	0.371	0.371	0.371	0.371	0.371	0.371	0.371	0.371	0.371	0.371	0.371	0.331	0.331	0.331	0.331	0.331	0.331	0.331	0.331	0.331	0.331	0.331	0.331	0.331	0.31	0.227
YOR369C	0.144	0.144	0.144	0.144	0.144	0.144	0.144	0.144	0.144	0.185	0.185	0.185	0.206	0.206	0.206	0.206	0.206	0.206	0.165	0.206	0.206	0.206	0.206	0.227	0.227	0.227	0.227	0.227	0.227	0.227	0.227	0.227	0.227	0.269	0.269	0.269	0.269	0.269	0.269	0.269	0.269	0.269	0.269	0.269	0.269	0.269	0.269	0.269	0.269
YMR251W-A	0.558	0.558	0.6	0.6	0.6	0.621	0.682	0.682	0.682	0.682	0.682	0.682	0.682	0.682	0.682	0.682	0.682	0.682	0.682	0.682	0.682	0.641	0.661	0.661	0.661	0.661	0.661	0.661	0.6	0.6	0.6	0.724	0.724	0.745	0.745	0.745	0.745	0.745	0.745	0.745	0.745	0.703	0.703	0.703	0.724	0.724	0.724	0.724	0.724
YGL011C	1.653	1.653	1.653	1.653	1.653	1.736	1.736	1.736	1.736	1.736	1.736	1.736	1.736	1.736	1.736	1.736	1.736	1.736	1.736	1.736	1.736	1.736	1.736	1.736	1.736	1.756	1.756	1.776	1.776	1.776	1.776	1.776	1.776	1.736	1.736	1.736	1.736	1.736	1.736	1.736	1.736	1.736	1.736	1.736	1.736	1.736	1.715	1.715	1.715
YIL043C	0.599	0.599	0.599	0.578	0.66	0.619	0.619	0.619	0.619	0.619	0.619	0.619	0.619	0.66	0.66	0.66	0.66	0.66	0.66	0.68	0.66	0.66	0.66	0.66	0.66	0.66	0.702	0.702	0.702	0.702	0.702	0.702	0.702	0.681	0.681	0.681	0.681	0.805	0.805	0.826	0.826	0.826	0.826	0.805	0.805	0.805	0.763	0.784	0.846
YNL127W	0.805	0.805	0.909	0.909	0.909	0.909	0.909	0.909	0.909	0.909	0.909	0.909	0.826	0.805	0.805	0.805	0.805	0.805	0.805	0.764	0.764	0.723	0.723	0.682	0.703	0.764	0.908	1.094	1.094	1.135	1.094	1.135	1.135	1.198	1.198	1.156	1.218	1.218	1.115	1.135	1.176	1.176	1.176	1.176	1.176	1.176	1.176	1.176	1.176
YGR010W	1.696	1.758	1.799	1.799	1.799	1.758	1.799	1.799	1.799	1.799	1.799	1.819	1.819	1.861	1.944	1.944	2.109	2.151	2.151	2.254	2.254	2.254	2.254	2.254	2.254	2.275	2.337	2.377	2.48	2.521	2.521	2.521	2.521	2.521	2.521	2.521	2.521	2.521	2.542	2.542	2.542	2.542	2.542	2.542	2.603	2.644	2.644	2.644	2.644
YGL136C	0	0	0	0	0	0	0	0	0	0	0	0	0	0	0	0	0	0	0	0	0	0	0	0	0	0	0	0	0	0	0	0	0	0	0	0	0	0	0	0	0	0	0	0	0	0	0	0	0
YLR188W	0.351	0.351	0.351	0.351	0.372	0.372	0.372	0.372	0.372	0.331	0.331	0.412	0.412	0.516	0.599	0.599	0.599	0.619	0.825	0.825	0.867	0.908	0.908	0.908	0.908	0.908	0.908	0.991	0.991	1.095	1.095	1.095	1.095	1.095	1.136	1.177	1.177	1.177	1.177	1.177	1.177	1.198	1.198	1.198	1.198	1.198	1.198	1.198	1.157
YMR236W	0.909	0.909	0.929	0.992	1.012	1.073	1.073	1.073	1.073	1.073	1.073	1.073	1.073	1.073	1.073	1.073	1.073	1.073	1.073	1.073	1.073	1.073	1.073	1.073	1.073	1.073	1.115	1.115	1.115	1.115	1.135	1.135	1.135	1.135	1.135	1.135	1.135	1.135	1.135	1.135	1.135	1.135	1.135	1.135	1.135	1.135	1.135	1.135	1.135
YJL005W	0.083	0.124	0.124	0.186	0.27	0.27	0.27	0.27	0.27	0.27	0.29	0.29	0.29	0.29	0.29	0.332	0.332	0.332	0.332	0.332	0.332	0.332	0.332	0.373	0.373	0.373	0.373	0.373	0.373	0.373	0.373	0.373	0.373	0.373	0.373	0.373	0.373	0.373	0.373	0.394	0.394	0.394	0.394	0.394	0.394	0.394	0.394	0.394	0.394
YOR253W	1.258	1.238	1.238	1.218	1.218	1.114	1.114	1.114	1.114	1.114	1.052	1.052	0.867	0.68	0.392	0.35	0.35	0.35	0.33	0.33	0.288	0.268	0.268	0.206	0.206	0.247	0.185	0.185	0.289	0.289	0.289	0.351	0.537	0.537	0.537	0.537	0.537	0.579	0.579	0.579	0.6	0.641	0.641	0.641	0.641	0.641	0.641	0.641	0.765
YKL195W	1.22	1.22	1.22	1.22	1.22	1.22	1.24	1.385	1.406	1.716	1.716	1.716	1.716	1.716	1.716	1.716	1.716	1.716	1.695	1.695	1.736	1.736	1.736	1.736	1.736	1.798	1.798	1.798	1.798	1.798	1.798	1.798	1.798	1.798	1.798	1.798	1.798	1.798	1.798	1.798	1.798	1.798	1.798	1.798	1.798	1.798	1.798	1.798	1.798
YFL046W	0.371	0.371	0.371	0.371	0.371	0.371	0.351	0.331	0.434	0.475	0.475	0.475	0.475	0.475	0.475	0.475	0.475	0.475	0.475	0.475	0.475	0.475	0.475	0.475	0.475	0.475	0.475	0.475	0.475	0.475	0.413	0.413	0.413	0.434	0.434	0.455	0.558	0.579	0.703	0.703	0.723	0.723	0.723	0.723	0.723	0.764	0.764	0.764	0.764
YMR117C	1.343	1.343	1.343	1.343	1.343	1.343	1.322	1.322	1.363	1.363	1.549	1.549	1.549	1.549	1.549	1.569	1.611	1.611	1.611	1.611	1.611	1.611	1.611	1.611	1.611	1.611	1.652	1.652	1.652	1.652	1.652	1.652	1.652	1.652	1.652	1.652	1.652	1.652	1.652	1.652	1.631	1.611	1.611	1.611	1.611	1.611	1.611	1.611	1.611
YDR448W	0.434	0.434	0.434	0.434	0.434	0.434	0.434	0.434	0.434	0.434	0.393	0.393	0.393	0.393	0.393	0.393	0.289	0.289	0.289	0.289	0.228	0.228	0.186	0.186	0.144	0.144	0.144	0.144	0.144	0.144	0.144	0.144	0.144	0.144	0.062	0.062	0.062	0.062	0.062	0.062	0.062	0.021	0.021	0.021	0.021	0.021	0.021	0.021	0.021
YGL043W	2.337	2.337	2.337	2.337	2.337	2.337	2.337	2.337	2.337	2.378	2.378	2.378	2.378	2.337	2.337	2.337	2.337	2.337	2.337	2.337	2.337	2.337	2.337	2.337	2.337	2.337	2.337	2.337	2.337	2.337	2.337	2.337	2.337	2.337	2.296	2.296	2.296	2.296	2.296	2.296	2.296	2.296	2.296	2.296	2.296	2.296	2.296	2.296	2.296
YLR453C	0.723	0.681	0.681	0.681	0.681	0.681	0.64	0.64	0.537	0.537	0.557	0.557	0.557	0.557	0.557	0.557	0.475	0.331	0.289	0.289	0.289	0.289	0.289	0.289	0.309	0.371	0.371	0.371	0.371	0.351	0.331	0.351	0.351	0.351	0.455	0.455	0.455	0.475	0.516	0.537	0.537	0.537	0.537	0.537	0.537	0.537	0.537	0.579	0.579
YMR067C	1.26	1.26	1.26	1.218	1.177	1.177	1.177	1.177	1.032	0.991	0.929	0.909	0.909	0.909	0.868	0.868	0.868	0.888	0.93	0.93	0.951	0.951	0.951	0.971	0.971	0.951	0.909	0.909	0.909	0.909	0.909	0.909	0.826	0.826	0.826	0.847	0.847	0.847	0.847	0.847	0.847	0.847	0.888	0.868	0.868	0.868	0.847	0.702	0.681
YDR200C	0.599	0.557	0.474	0.495	0.495	0.495	0.495	0.474	0.599	0.599	0.599	0.599	0.599	0.599	0.619	0.619	0.66	0.66	0.66	0.66	0.62	0.661	0.661	0.744	0.764	0.827	0.827	0.827	0.847	0.868	0.868	0.868	0.868	0.868	0.908	0.867	0.908	0.97	0.97	0.97	0.97	0.97	1.012	1.012	1.012	1.032	1.032	1.032	1.032
YDR266C	1.054	1.054	1.054	1.054	1.054	1.054	1.054	1.054	1.054	1.178	1.178	1.178	1.198	1.198	1.198	1.198	1.198	1.198	1.24	1.24	1.24	1.24	1.24	1.24	1.24	1.24	1.24	1.24	1.26	1.26	1.26	1.26	1.26	1.26	1.26	1.26	1.26	1.26	1.26	1.26	1.26	1.218	1.218	1.198	1.198	1.198	1.198	1.198	1.177
YDR303C	0.744	0.744	0.744	0.724	0.724	0.682	0.682	0.682	0.724	0.703	0.745	0.703	0.703	0.703	0.703	0.745	0.765	0.765	0.765	0.765	0.765	0.765	0.765	0.765	0.785	0.806	0.868	0.992	1.075	1.075	1.116	1.116	1.116	1.116	1.178	1.178	1.178	1.178	1.178	1.198	1.198	1.198	1.198	1.24	1.178	1.178	1.178	1.178	1.198
YJL050W	1.381	1.381	1.381	1.381	1.381	1.381	1.401	1.401	1.401	1.401	1.401	1.401	1.463	1.504	1.504	1.504	1.504	1.504	1.504	1.504	1.504	1.504	1.504	1.504	1.504	1.546	1.546	1.546	1.546	1.546	1.546	1.546	1.546	1.546	1.546	1.546	1.546	1.587	1.587	1.567	1.567	1.567	1.567	1.567	1.567	1.567	1.567	1.567	1.567
YIL040W	0.681	0.681	0.681	0.639	0.639	0.557	0.578	0.556	0.556	0.556	0.556	0.556	0.536	0.536	0.536	0.536	0.578	0.557	0.557	0.557	0.557	0.557	0.557	0.515	0.515	0.536	0.536	0.578	0.578	0.578	0.578	0.578	0.578	0.578	0.578	0.578	0.598	0.598	0.639	0.66	0.66	0.66	0.66	0.66	0.619	0.66	0.639	0.723	0.723
YOR288C	0.866	0.866	0.866	0.866	0.866	0.866	0.866	0.907	0.907	0.907	0.907	0.907	0.907	0.907	0.907	0.907	0.907	0.907	0.907	0.907	0.927	0.927	0.927	0.927	0.927	0.927	0.927	0.927	0.927	0.907	0.907	0.907	0.907	0.866	0.907	0.907	0.907	0.866	0.866	0.824	0.824	0.824	0.845	0.845	0.845	0.845	0.803	0.803	0.803
YBR163W	1.159	1.159	1.159	1.159	1.159	1.117	1.117	1.117	1.117	1.117	1.034	1.075	1.075	1.075	1.034	1.034	1.034	1.096	1.096	1.096	1.096	1.096	1.096	1.096	1.096	1.096	1.096	1.096	1.096	1.096	1.096	1.096	1.096	1.096	1.096	1.096	1.096	1.096	1.096	1.096	1.096	1.096	1.096	1.096	1.096	1.096	1.096	1.096	1.096
YLR167W	0.33	0.309	0.309	0.309	0.309	0.309	0.309	0.33	0.33	0.33	0.371	0.371	0.392	0.392	0.392	0.392	0.392	0.392	0.392	0.371	0.371	0.371	0.33	0.371	0.371	0.371	0.371	0.371	0.371	0.371	0.371	0.371	0.351	0.351	0.351	0.309	0.351	0.351	0.351	0.351	0.371	0.433	0.494	0.598	0.598	0.598	0.598	0.598	0.619
YCR079W	0.723	0.723	0.744	0.744	0.764	0.764	0.764	0.847	0.847	0.847	0.909	0.909	0.909	0.909	0.909	0.909	0.909	0.909	0.909	0.909	0.929	1.033	1.137	1.137	1.137	1.137	1.137	1.137	1.137	1.137	1.157	1.157	1.157	1.157	1.157	1.157	1.177	1.177	1.177	1.177	1.177	1.177	1.177	1.177	1.177	1.177	1.177	1.177	1.177
YEL003W	0.701	0.701	0.701	0.701	0.701	0.701	0.701	0.701	0.701	0.701	0.722	0.722	0.722	0.722	0.722	0.722	0.722	0.722	0.722	0.577	0.577	0.577	0.577	0.577	0.577	0.577	0.577	0.619	0.619	0.619	0.619	0.619	0.598	0.598	0.578	0.578	0.578	0.619	0.66	0.66	0.64	0.66	0.681	0.681	0.723	0.723	0.723	0.723	0.66
YBL091C-A	0.37	0.37	0.37	0.37	0.391	0.391	0.391	0.391	0.391	0.411	0.411	0.411	0.432	0.391	0.391	0.391	0.391	0.391	0.391	0.391	0.391	0.37	0.37	0.37	0.37	0.37	0.37	0.37	0.329	0.329	0.329	0.308	0.308	0.308	0.308	0.308	0.308	0.308	0.308	0.432	0.432	0.432	0.432	0.432	0.432	0.432	0.432	0.432	0.453
YOR213C	0.247	0.247	0.247	0.247	0.206	0.227	0.227	0.309	0.33	0.33	0.371	0.371	0.371	0.371	0.371	0.371	0.371	0.371	0.371	0.371	0.371	0.371	0.371	0.371	0.392	0.494	0.494	0.494	0.494	0.494	0.494	0.494	0.494	0.494	0.494	0.494	0.494	0.494	0.494	0.494	0.494	0.494	0.494	0.494	0.494	0.494	0.494	0.494	0.515
YLR233C	1.633	1.633	1.653	1.653	1.695	1.757	1.633	1.736	1.736	1.736	1.736	1.778	1.778	1.778	1.778	1.778	1.86	1.922	1.922	1.922	1.922	1.922	1.942	1.942	1.942	1.963	1.963	1.963	1.963	1.963	1.963	1.984	1.984	1.984	1.984	1.984	1.984	2.025	2.045	2.066	2.066	2.045	2.045	2.045	2.045	2.045	2.045	2.066	2.066
YGR153W	3.409	3.512	3.574	3.615	3.822	3.822	3.822	3.885	3.885	3.925	3.925	3.946	4.07	4.07	4.07	4.09	4.111	4.152	4.152	4.152	4.152	4.152	4.152	4.152	4.173	4.173	4.194	4.173	4.173	4.173	4.173	4.173	4.131	4.131	4.09	4.09	4.09	4.09	4.09	4.09	4.09	4.09	4.09	4.09	4.09	4.069	4.069	4.028	4.028
YIL139C	0.826	0.826	0.826	0.826	0.846	0.846	0.846	0.867	0.867	0.867	0.867	0.867	0.867	0.867	0.867	0.846	0.867	0.867	0.867	0.825	0.846	0.846	0.846	0.846	0.846	0.846	0.825	0.825	0.825	0.825	0.825	0.846	0.846	0.846	0.846	0.846	0.866	0.866	0.866	0.866	0.825	0.825	0.825	0.825	0.803	0.803	0.803	0.803	0.803
YKR071C	0.35	0.35	0.35	0.35	0.35	0.35	0.35	0.308	0.308	0.308	0.308	0.308	0.308	0.308	0.308	0.308	0.308	0.308	0.308	0.308	0.308	0.308	0.308	0.308	0.308	0.308	0.308	0.288	0.288	0.288	0.288	0.288	0.288	0.268	0.268	0.268	0.268	0.268	0.268	0.268	0.268	0.247	0.227	0.227	0.227	0.227	0.227	0.227	0.206
YKL130C	1.591	1.591	1.591	1.591	1.591	1.591	1.591	1.612	1.612	1.612	1.612	1.673	1.673	1.673	1.673	1.673	1.673	1.673	1.673	1.673	1.673	1.736	1.736	1.736	1.736	1.736	1.736	1.736	1.694	1.694	1.694	1.694	1.653	1.653	1.653	1.653	1.653	1.653	1.653	1.653	1.653	1.653	1.653	1.653	1.653	1.653	1.653	1.611	1.611
YJL191W	0.951	0.951	1.012	1.012	1.115	1.26	1.198	1.198	1.157	1.177	1.115	1.115	1.095	1.095	1.095	1.135	1.341	1.341	1.341	1.403	1.548	1.609	1.817	1.817	1.858	1.858	1.858	1.858	1.858	1.858	1.858	1.817	2.148	2.396	2.602	2.623	2.623	2.623	2.623	2.643	2.643	2.643	2.643	2.643	2.663	2.663	2.663	2.663	2.663
YPL053C	1.611	1.611	1.611	1.611	1.611	1.611	1.611	1.611	1.611	1.611	1.611	1.611	1.611	1.611	1.611	1.611	1.611	1.611	1.591	1.591	1.653	1.611	1.611	1.611	1.611	1.611	1.611	1.611	1.611	1.611	1.611	1.611	1.611	1.611	1.632	1.632	1.632	1.632	1.632	1.632	1.632	1.632	1.632	1.632	1.632	1.632	1.632	1.632	1.632
YER048W-A	0.93	0.93	0.93	0.93	0.93	0.888	0.888	0.868	0.806	0.765	0.765	0.765	0.683	0.641	0.641	0.6	0.6	0.58	0.58	0.538	0.496	0.496	0.496	0.496	0.496	0.496	0.496	0.496	0.496	0.496	0.496	0.455	0.372	0.372	0.372	0.372	0.372	0.372	0.372	0.372	0.352	0.352	0.31	0.31	0.31	0.31	0.31	0.31	0.31
YER080W	1.486	1.486	1.486	1.466	1.466	1.446	1.631	1.879	1.879	1.879	1.879	1.879	1.879	1.879	1.879	1.921	1.921	1.879	1.879	1.899	1.899	1.899	1.879	1.879	1.879	1.879	1.879	1.879	1.879	1.879	1.899	1.899	1.879	1.879	1.879	1.879	1.921	1.921	1.921	1.921	1.921	1.921	1.921	1.941	1.941	1.941	1.941	1.941	1.941
YKL114C	1.177	1.177	1.177	1.218	1.218	1.218	1.218	1.177	1.157	1.177	1.177	1.26	1.322	1.322	1.343	1.343	1.343	1.405	1.405	1.405	1.466	1.466	1.487	1.487	1.487	1.487	1.487	1.487	1.528	1.528	1.528	1.528	1.528	1.528	1.528	1.528	1.549	1.549	1.549	1.569	1.569	1.548	1.548	1.548	1.528	1.486	1.528	1.528	1.528
YGL161C	1.548	1.673	1.673	1.673	1.673	1.673	1.673	1.673	1.714	1.796	1.879	1.941	1.941	1.941	1.941	1.941	1.941	1.962	1.962	1.962	1.962	1.962	1.962	1.962	1.962	1.962	1.962	1.962	1.962	1.962	2.023	2.023	2.023	2.023	2.023	1.982	1.982	1.982	2.002	2.002	2.002	2.044	2.044	2.044	2.127	2.127	2.127	2.127	2.127
YGR220C	1.61	1.672	1.672	1.714	1.714	1.714	1.714	1.714	1.693	1.693	1.693	1.693	1.693	1.714	1.714	1.755	1.776	1.776	1.817	1.879	1.921	1.962	1.962	1.982	2.024	2.024	2.066	2.066	2.066	2.066	2.066	2.066	2.066	2.127	2.209	2.209	2.209	2.251	2.251	2.251	2.272	2.272	2.272	2.272	2.272	2.272	2.272	2.272	2.292
YPL109C	1.198	1.198	1.177	1.177	1.177	1.177	1.177	1.177	1.157	1.157	1.115	1.115	1.115	1.115	1.115	1.075	1.075	1.075	1.075	1.075	1.075	1.075	1.033	1.012	1.012	1.012	1.012	0.929	0.909	0.929	0.929	0.929	0.929	0.929	0.929	0.868	0.868	0.868	0.868	0.868	0.826	0.847	0.805	0.62	0.62	0.62	0.681	0.681	0.681
YMR121C	0.434	0.434	0.434	0.434	0.434	0.434	0.434	0.434	0.434	0.434	0.434	0.434	0.434	0.413	0.413	0.413	0.413	0.413	0.413	0.413	0.413	0.413	0.413	0.413	0.413	0.413	0.434	0.434	0.434	0.434	0.434	0.434	0.434	0.475	0.475	0.475	0.475	0.475	0.475	0.475	0.475	0.475	0.475	0.434	0.434	0.434	0.434	0.413	0.413
YLR193C	0.91	0.952	0.952	0.952	0.972	0.972	0.972	0.972	0.93	0.93	0.93	0.93	0.93	0.93	0.93	0.951	1.013	1.013	1.013	1.013	1.013	1.013	1.013	1.013	1.013	1.013	1.054	1.075	1.075	1.095	1.095	1.095	1.095	1.095	1.054	1.054	1.054	1.054	1.012	1.012	1.012	1.054	1.095	1.095	1.095	1.095	1.095	1.137	1.095
YLR382C	0.621	0.931	1.014	1.014	1.014	1.262	1.262	1.262	1.282	1.323	1.323	1.323	1.323	1.365	1.365	1.385	1.385	1.385	1.365	1.365	1.365	1.365	1.365	1.365	1.365	1.489	1.489	1.489	1.489	1.551	1.551	1.551	1.571	1.571	1.571	1.571	1.571	1.8	1.923	1.923	1.923	1.965	1.965	1.965	1.965	1.986	1.986	1.986	2.006
YOL103W	0.268	0.268	0.268	0.227	0.227	0.227	0.227	0.206	0.185	0.185	0.185	0.185	0.185	0.165	0.165	0.165	0.165	0.165	0.144	0.144	0.144	0.186	0.247	0.247	0.247	0.247	0.247	0.247	0.247	0.247	0.247	0.247	0.268	0.33	0.33	0.33	0.33	0.33	0.309	0.33	0.309	0.309	0.309	0.309	0.309	0.309	0.309	0.309	0.309
YEL002C	1.24	1.282	1.282	1.282	1.282	1.302	1.302	1.302	1.302	1.302	1.302	1.302	1.302	1.302	1.302	1.302	1.302	1.302	1.302	1.302	1.302	1.302	1.302	1.302	1.302	1.302	1.302	1.302	1.302	1.302	1.302	1.302	1.302	1.323	1.323	1.323	1.323	1.323	1.323	1.323	1.323	1.323	1.323	1.323	1.281	1.281	1.281	1.281	1.281
YOR262W	0.557	0.557	0.557	0.537	0.537	0.537	0.537	0.537	0.537	0.537	0.537	0.537	0.537	0.537	0.537	0.537	0.537	0.537	0.62	0.62	0.661	0.62	0.62	0.62	0.62	0.62	0.62	0.62	0.62	0.62	0.62	0.62	0.661	0.661	0.661	0.661	0.661	0.661	0.661	0.661	0.661	0.661	0.682	0.682	0.682	0.682	0.682	0.682	0.682
YPL237W	0.846	0.846	0.846	0.846	0.846	0.846	0.846	0.846	0.804	0.804	0.804	0.804	0.804	0.804	0.804	0.804	0.804	0.804	0.804	0.804	0.804	0.804	0.804	0.783	0.763	0.763	0.763	0.743	0.743	0.743	0.722	0.722	0.722	0.722	0.722	0.722	0.722	0.722	0.722	0.722	0.722	0.619	0.619	0.536	0.495	0.495	0.495	0.454	0.454
YDR113C	5.306	5.306	5.265	5.224	5.224	5.162	5.162	5.162	5.141	5.141	4.418	4.253	4.232	4.232	4.232	4.232	4.128	4.108	4.108	4.066	3.963	3.86	3.736	3.736	3.633	3.633	3.51	3.51	3.469	3.469	3.469	3.469	3.345	3.263	3.18	3.18	3.098	3.015	3.015	2.498	2.498	2.314	2.107	2.107	1.942	1.218	1.115	1.115	1.115
YDR032C	0.992	0.992	0.992	0.992	0.992	0.992	0.992	0.929	0.929	0.888	0.888	0.888	0.888	0.847	0.847	0.743	0.702	0.702	0.702	0.702	0.702	0.702	0.702	0.702	0.66	0.639	0.639	0.639	0.639	0.639	0.639	0.639	0.639	0.639	0.639	0.639	0.619	0.619	0.619	0.619	0.578	0.578	0.578	0.578	0.578	0.578	0.578	0.578	0.578
YDR478W	0.331	0.372	0.393	0.393	0.393	0.393	0.393	0.393	0.393	0.393	0.351	0.351	0.351	0.351	0.351	0.371	0.496	0.496	0.496	0.496	0.496	0.537	0.558	0.558	0.558	0.558	0.558	0.558	0.558	0.558	0.558	0.6	0.6	0.6	0.641	0.641	0.641	0.641	0.641	0.641	0.641	0.641	0.641	0.682	0.682	0.682	0.682	0.682	0.682
YOR386W	0.599	0.557	0.557	0.495	0.495	0.495	0.495	0.495	0.495	0.495	0.495	0.495	0.495	0.454	0.433	0.433	0.393	0.413	0.371	0.351	0.309	0.309	0.351	0.351	0.351	0.309	0.33	0.206	0.206	0.247	0.247	0.185	0.185	0.185	0.185	0.227	0.227	0.227	0.227	0.247	0.247	0.247	0.247	0.247	0.247	0.227	0.227	0.227	0.227
YGL055W	0.124	0.124	0.124	0.124	0.124	0.124	0.124	0.124	0.124	0.124	0.124	0.124	0.124	0.124	0.124	0.124	0.124	0.124	0.124	0.124	0.145	0.145	0.145	0.145	0.145	0.145	0.145	0.145	0.145	0.145	0.145	0.145	0.145	0.145	0.145	0.145	0.145	0.145	0.145	0.145	0.145	0.145	0.145	0.145	0.103	0.186	0.186	0.186	0.186
YIL035C	0.971	1.033	1.054	1.115	1.115	1.115	1.115	1.26	1.26	1.26	1.26	1.26	1.26	1.26	1.281	1.281	1.302	1.322	1.322	1.363	1.363	1.405	1.405	1.405	1.405	1.405	1.405	1.405	1.405	1.425	1.425	1.425	1.425	1.425	1.425	1.425	1.425	1.425	1.425	1.425	1.425	1.384	1.384	1.384	1.384	1.384	1.384	1.384	1.384
YNL309W	0.97	0.908	0.908	0.723	0.723	0.723	0.723	0.723	0.723	0.702	0.702	0.702	0.723	0.723	0.723	0.723	0.744	0.744	0.744	0.764	0.826	0.847	0.847	0.847	0.847	0.847	0.847	0.847	0.805	0.805	0.743	0.743	0.743	0.743	0.743	0.784	0.784	0.784	0.784	0.784	0.784	0.846	0.908	0.908	0.908	0.908	0.908	0.908	0.908
YDL025C	2.642	2.704	2.704	2.704	2.704	2.704	2.704	2.704	2.704	2.704	2.724	2.724	2.724	2.724	2.724	2.724	2.765	2.765	2.765	2.765	2.807	2.807	2.807	2.807	2.807	2.807	2.807	2.827	2.827	2.827	2.827	2.827	2.848	2.848	2.848	2.848	2.848	2.848	2.848	2.848	2.848	2.868	2.868	2.806	2.785	2.765	2.724	2.724	2.683
YGR146C	0.166	0.166	0.166	0.166	0.166	0.166	0.166	0.166	0.166	0.166	0.166	0.166	0.124	0.124	0.124	0.124	0.124	0.124	0.124	0.103	0.103	0.103	0.103	0.103	0.103	0.103	0.103	0.103	0.103	0.103	0.103	0.103	0.103	0.103	0.103	0.103	0.103	0.103	0.103	0.062	0.062	0.062	0.062	0.062	0.062	0.062	0.062	0.062	0.062
YDL213C	4.441	4.441	4.462	4.462	4.462	4.482	4.482	4.482	4.482	4.482	4.482	4.482	4.482	4.524	4.524	4.524	4.524	4.524	4.482	4.482	4.441	4.359	4.359	4.359	4.359	4.359	4.173	4.173	4.173	4.173	4.131	4.131	4.131	4.131	4.131	4.069	4.069	3.945	3.882	3.821	3.821	3.821	3.78	3.78	3.759	3.759	3.553	3.553	3.428
YEL048C	1.052	1.052	1.052	1.052	1.052	1.073	1.073	1.218	1.218	1.218	1.218	1.218	1.238	1.197	1.3	1.321	1.321	1.321	1.321	1.321	1.321	1.279	1.279	1.279	1.279	1.279	1.279	1.279	1.3	1.3	1.361	1.361	1.361	1.361	1.361	1.361	1.361	1.361	1.361	1.403	1.403	1.403	1.444	1.444	1.444	1.444	1.444	1.444	1.486
YBR141C	1.095	1.095	1.115	1.115	1.115	1.115	1.115	1.115	1.115	1.115	1.115	1.115	1.115	1.115	1.198	1.239	1.239	1.28	1.26	1.26	1.302	1.302	1.363	1.363	1.363	1.383	1.383	1.383	1.383	1.383	1.383	1.383	1.383	1.383	1.383	1.383	1.383	1.425	1.425	1.425	1.466	1.466	1.466	1.466	1.466	1.466	1.466	1.466	1.466
YPR144C	0.206	0.206	0.206	0.206	0.247	0.247	0.247	0.247	0.247	0.247	0.247	0.247	0.247	0.247	0.247	0.247	0.247	0.247	0.247	0.247	0.247	0.247	0.247	0.185	0.185	0.185	0.185	0.185	0.185	0.185	0.185	0.185	0.185	0.185	0.185	0.185	0.185	0.185	0.185	0.185	0.185	0.185	0.185	0.185	0.185	0.185	0.185	0.185	0.185
YDR391C	0.992	0.992	0.992	0.992	1.033	1.074	1.115	1.115	1.115	1.115	1.115	1.282	1.282	1.282	1.282	1.282	1.302	1.385	1.343	1.343	1.343	1.343	1.343	1.364	1.364	1.364	1.364	1.364	1.385	1.385	1.385	1.385	1.468	1.468	1.468	1.468	1.468	1.468	1.468	1.488	1.488	1.488	1.488	1.53	1.571	1.571	1.571	1.571	1.571
YDL077C	0.289	0.289	0.289	0.289	0.289	0.227	0.206	0.185	0.206	0.206	0.227	0.227	0.227	0.227	0.227	0.227	0.227	0.227	0.227	0.227	0.247	0.247	0.205	0.205	0.205	0.205	0.205	0.205	0.309	0.33	0.33	0.35	0.35	0.35	0.35	0.35	0.35	0.35	0.35	0.35	0.35	0.35	0.35	0.35	0.35	0.35	0.35	0.35	0.35
YBR185C	0.166	0.166	0.166	0.124	0.124	0.124	0.124	0.124	0.124	0.124	0.124	0.124	0.124	0.124	0.124	0.124	0.124	0.124	0.124	0.124	0.124	0.124	0.124	0.124	0.124	0.124	0.124	0.124	0.124	0.124	0.124	0.124	0.124	0.124	0.124	0.166	0.248	0.248	0.332	0.332	0.332	0.352	0.372	0.475	0.475	0.495	0.516	0.536	0.536
YBR162W-A	0.041	0.041	0.041	0.041	0.021	0.021	0.041	0.041	0.041	0.083	0.083	0.083	0.083	0.083	0.083	0.083	0.083	0.083	0.083	0.083	0.083	0.083	0.083	0.083	0.083	0.083	0.083	0.083	0.083	0.083	0.083	0.083	0.083	0.083	0.083	0.124	0.124	0.124	0.124	0.124	0.166	0.207	0.207	0.207	0.207	0.207	0.207	0.207	0.207
YDR292C	0.393	0.393	0.351	0.455	0.475	0.475	0.475	0.475	0.475	0.475	0.495	0.495	0.495	0.516	0.516	0.516	0.516	0.516	0.516	0.578	0.619	0.619	0.619	0.619	0.66	0.681	0.681	0.702	0.743	0.743	0.743	0.743	0.743	0.743	0.743	0.763	0.784	0.784	0.784	0.784	0.784	0.784	0.784	0.784	0.784	0.784	0.784	0.784	0.784
YGL097W	1.403	1.403	1.403	1.403	1.403	1.403	1.403	1.403	1.403	1.403	1.403	1.403	1.403	1.362	1.321	1.321	1.383	1.383	1.383	1.383	1.383	1.424	1.424	1.424	1.424	1.424	1.424	1.424	1.424	1.424	1.424	1.424	1.424	1.424	1.424	1.424	1.424	1.424	1.424	1.424	1.424	1.466	1.466	1.466	1.445	1.445	1.486	1.528	1.528
YBL016W	1.365	1.325	1.138	1.055	1.055	0.869	0.828	0.765	0.765	0.807	0.765	0.765	0.765	0.827	0.848	0.848	0.848	0.848	0.785	0.785	0.785	0.785	0.806	0.806	0.64	0.64	0.64	0.64	0.64	0.64	0.681	0.681	0.681	0.681	0.681	0.681	0.681	0.681	0.681	0.681	0.64	0.578	0.516	0.516	0.516	0.516	0.516	0.516	0.516
YOR097C	0.331	0.31	0.352	0.372	0.372	0.372	0.331	0.331	0.331	0.331	0.331	0.331	0.331	0.351	0.351	0.351	0.351	0.351	0.351	0.351	0.372	0.413	0.516	0.516	0.516	0.516	0.516	0.516	0.516	0.516	0.516	0.516	0.516	0.516	0.516	0.516	0.516	0.516	0.516	0.516	0.516	0.516	0.516	0.516	0.516	0.516	0.516	0.516	0.537
YFL041W	0.868	0.827	0.806	0.806	0.785	0.785	0.785	0.785	0.785	0.785	0.785	0.785	0.703	0.682	0.682	0.682	0.682	0.64	0.64	0.516	0.496	0.455	0.434	0.434	0.372	0.31	0.331	0.393	0.517	0.517	0.517	0.517	0.475	0.475	0.579	0.745	0.745	0.828	0.828	0.828	0.849	0.849	0.849	0.807	0.807	0.849	0.849	0.849	0.849
YEL056W	0.971	0.93	0.93	0.972	0.972	0.972	0.972	0.972	0.972	0.972	0.972	0.93	0.93	0.972	1.014	1.034	1.096	1.096	1.096	1.096	1.096	1.096	1.055	1.097	1.137	1.365	1.448	1.468	1.488	1.488	1.488	1.447	1.447	1.447	1.447	1.447	1.447	1.447	1.447	1.447	1.447	1.447	1.447	1.447	1.447	1.447	1.447	1.405	1.405
YKL179C	0.537	0.537	0.537	0.537	0.537	0.537	0.537	0.537	0.537	0.537	0.537	0.537	0.537	0.537	0.537	0.537	0.537	0.516	0.516	0.516	0.516	0.516	0.516	0.537	0.557	0.64	0.744	0.908	1.156	1.156	1.177	1.177	1.177	1.177	1.177	1.177	1.177	1.177	1.177	1.177	1.177	1.177	1.177	1.177	1.177	1.177	1.177	1.177	1.177
YLR321C	1.198	1.198	1.198	1.198	1.198	1.198	1.238	1.218	1.218	1.321	1.363	1.363	1.363	1.321	1.321	1.321	1.321	1.321	1.321	1.321	1.321	1.321	1.321	1.321	1.321	1.321	1.363	1.404	1.404	1.404	1.404	1.425	1.425	1.445	1.445	1.445	1.445	1.445	1.445	1.403	1.403	1.403	1.403	1.403	1.403	1.403	1.445	1.445	1.445
YKL002W	0.537	0.537	0.517	0.517	0.579	0.579	0.62	0.62	0.62	0.64	0.64	0.64	0.661	0.661	0.661	0.681	0.681	0.681	0.681	0.681	0.681	0.702	0.702	0.702	0.702	0.702	0.702	0.702	0.702	0.702	0.702	0.702	0.702	0.723	0.723	0.723	0.723	0.723	0.723	0.723	0.723	0.723	0.723	0.723	0.723	0.723	0.723	0.784	0.784
YGL250W	0.206	0.206	0.206	0.206	0.206	0.248	0.351	0.517	0.537	0.537	0.537	0.537	0.537	0.537	0.537	0.537	0.537	0.558	0.599	0.599	0.661	0.661	0.661	0.723	0.723	0.723	0.723	0.723	0.723	0.723	0.744	0.744	0.744	0.744	0.764	0.764	0.764	0.764	0.764	0.764	0.723	0.723	0.723	0.723	0.723	0.723	0.723	0.723	0.743
YOL136C	0.805	0.805	0.805	0.868	0.868	0.868	0.868	0.868	0.868	0.868	0.868	0.868	0.868	0.868	0.868	0.868	0.868	0.868	0.868	0.868	0.868	0.868	0.868	0.868	0.868	0.868	0.868	0.868	0.868	0.868	0.868	0.868	0.868	0.868	0.868	0.868	0.868	0.868	0.868	0.868	0.826	0.785	0.785	0.805	0.805	0.805	0.805	0.805	0.805
YDR206W	1.692	1.692	1.692	1.692	1.692	1.712	1.712	1.712	1.712	1.712	1.712	1.712	1.691	1.691	1.691	1.691	1.691	1.732	1.732	1.732	1.732	1.732	1.732	1.732	1.732	1.732	1.732	1.732	1.732	1.732	1.732	1.732	1.732	1.691	1.671	1.671	1.671	1.671	1.671	1.671	1.671	1.671	1.671	1.671	1.671	1.671	1.671	1.671	1.671
YBR062C	0.372	0.372	0.207	0.228	0.228	0.248	0.393	0.393	0.393	0.393	0.393	0.434	0.434	0.434	0.434	0.434	0.434	0.434	0.434	0.434	0.434	0.434	0.434	0.434	0.434	0.434	0.475	0.495	0.495	0.495	0.495	0.516	0.536	0.536	0.536	0.536	0.536	0.536	0.619	0.619	0.66	0.702	0.702	0.744	0.744	0.744	0.744	0.744	0.744
YDR394W	0.744	0.744	0.744	0.744	0.744	0.805	0.908	0.908	0.908	0.908	0.908	0.95	0.95	0.95	0.95	0.95	0.95	0.95	0.95	0.95	0.95	0.95	0.95	0.95	0.95	0.971	0.971	0.971	0.971	0.991	0.991	0.991	0.991	0.991	0.991	0.991	0.991	0.971	0.971	0.991	0.991	1.073	1.073	1.073	1.073	1.032	1.032	1.032	1.032
YDR390C	0.062	0.062	0.062	0.062	0.062	0.103	0.103	0.103	0.124	0.124	0.124	0.083	0.103	0.103	0.123	0.123	0.123	0.165	0.165	0.165	0.165	0.165	0.165	0.185	0.331	0.351	0.496	0.496	0.496	0.496	0.496	0.496	0.496	0.496	0.496	0.496	0.475	0.475	0.475	0.475	0.475	0.475	0.537	0.537	0.537	0.537	0.537	0.537	0.537
YDL120W	1.054	1.095	1.095	1.095	1.095	1.095	1.095	1.095	1.095	1.095	1.095	1.095	1.095	1.095	1.095	1.095	1.095	1.095	1.095	1.095	1.095	1.054	1.054	1.012	1.033	1.033	1.054	1.054	1.054	1.054	1.054	1.054	1.054	1.054	1.054	1.074	1.074	1.074	1.115	1.115	1.115	1.115	1.115	1.115	1.115	1.115	1.115	1.095	1.033
YML074C	0.269	0.269	0.393	0.393	0.393	0.558	0.558	0.558	0.558	0.558	0.621	0.621	0.682	0.682	0.682	0.682	0.682	0.682	0.682	0.661	0.703	0.703	0.745	0.745	0.745	0.745	0.745	0.785	0.806	0.847	0.93	0.93	0.93	0.93	0.93	0.93	0.93	0.93	0.93	0.93	0.93	0.93	0.93	0.93	0.93	0.93	0.93	0.93	0.951
YLR049C	0.723	0.723	0.62	0.682	0.682	0.682	0.682	0.682	0.682	0.682	0.579	0.558	0.558	0.579	0.579	0.579	0.579	0.579	0.579	0.537	0.537	0.516	0.516	0.536	0.62	0.702	0.723	0.763	0.763	0.784	0.908	0.887	0.887	0.887	0.887	0.908	0.991	0.991	0.991	0.991	0.991	0.991	0.991	0.991	0.991	0.991	1.011	1.011	1.011
YNL256W	0.289	0.289	0.289	0.289	0.557	0.537	0.62	0.62	0.62	0.64	0.64	0.64	0.64	0.64	0.62	0.62	0.64	0.64	0.661	0.661	0.661	0.661	0.723	0.723	0.723	0.723	0.723	0.764	0.764	0.764	0.764	0.764	0.744	0.805	0.805	0.805	0.826	0.847	0.847	0.867	0.867	0.867	0.867	0.867	0.887	0.887	0.887	0.887	0.867
YDR051C	0.537	0.537	0.537	0.537	0.537	0.537	0.558	0.558	0.558	0.6	0.6	0.6	0.6	0.6	0.6	0.6	0.6	0.6	0.6	0.6	0.6	0.6	0.6	0.6	0.6	0.6	0.661	0.661	0.661	0.661	0.661	0.661	0.661	0.661	0.661	0.661	0.661	0.661	0.661	0.661	0.661	0.661	0.661	0.703	0.785	0.785	0.785	0.785	0.785
YJR110W	0.599	0.579	0.579	0.579	0.661	0.661	0.661	0.661	0.661	0.661	0.62	0.661	0.661	0.661	0.682	0.682	0.703	0.703	0.703	0.703	0.703	0.703	0.703	0.703	0.703	0.703	0.703	0.661	0.661	0.661	0.661	0.62	0.62	0.599	0.599	0.599	0.599	0.599	0.599	0.599	0.681	1.073	1.135	1.342	1.342	1.342	1.425	1.486	1.59
YDR320C	0.041	0.041	0.041	0.041	0.061	0.061	0.061	0.061	0.061	0.061	0.061	0.061	0.061	0.061	0.061	0.041	0.041	0.041	0.041	0.041	0.041	0.041	0.041	0.041	0.041	0.041	0.041	0.041	0.041	0.061	0.061	0.082	0.061	0.061	0.061	0.103	0.123	0.123	0.123	0.123	0.123	0.144	0.144	0.144	0.144	0.495	0.495	0.537	0.579
YBR246W	0.309	0.33	0.33	0.33	0.33	0.33	0.33	0.33	0.33	0.308	0.454	0.515	0.515	0.535	0.535	0.556	0.618	0.68	0.824	0.824	0.824	0.824	0.824	0.824	0.824	0.824	0.824	0.824	0.824	0.824	0.824	0.824	0.824	0.845	0.865	0.865	0.865	0.865	0.865	0.865	0.865	0.865	0.865	0.845	0.845	0.845	0.845	0.845	0.865
YDR378C	1.671	1.671	1.733	1.733	1.733	1.733	1.774	1.774	1.774	1.816	1.857	1.857	1.857	1.837	1.837	1.837	1.775	1.775	1.775	1.775	1.775	1.775	1.734	1.734	1.713	1.713	1.713	1.713	1.692	1.692	1.692	1.692	1.631	1.631	1.61	1.61	1.528	1.466	1.425	1.425	1.425	1.425	1.383	1.383	1.363	1.342	1.342	1.342	1.342
YLR304C	0.35	0.35	0.371	0.371	0.454	0.454	0.454	0.412	0.412	0.412	0.412	0.412	0.412	0.412	0.412	0.432	0.432	0.432	0.432	0.432	0.432	0.432	0.432	0.432	0.432	0.432	0.432	0.432	0.432	0.432	0.432	0.432	0.494	0.494	0.515	0.515	0.515	0.515	0.515	0.515	0.515	0.515	0.515	0.515	0.515	0.515	0.515	0.515	0.515
YCR075C	0.309	0.309	0.309	0.247	0.206	0.165	0.165	0.144	0.123	0.061	0.082	0.144	0.144	0.144	0.144	0.144	0.144	0.144	0.144	0.165	0.165	0.185	0.165	0.165	0.165	0.165	0.165	0.206	0.412	0.412	0.412	0.412	0.516	0.495	0.495	0.537	0.66	0.723	0.723	0.764	0.764	0.764	0.764	0.764	0.764	0.847	0.847	0.847	0.867
YDL147W	1.589	1.568	1.568	1.568	1.568	1.568	1.568	1.568	1.568	1.568	1.548	1.548	1.548	1.548	1.548	1.464	1.464	1.464	1.464	1.464	1.464	1.464	1.361	1.258	1.176	1.176	1.176	1.176	1.176	1.176	1.176	1.155	1.155	1.155	1.115	1.094	1.094	1.094	1.094	1.094	1.073	1.073	0.971	0.971	0.971	0.971	0.95	0.95	0.95
YML131W	0.763	0.763	0.763	0.763	0.784	0.804	0.804	0.804	0.804	0.825	0.825	0.825	0.825	0.825	0.825	0.825	0.866	0.866	0.866	0.866	0.866	0.866	0.866	0.866	0.866	0.886	0.928	0.928	0.928	0.928	0.928	0.928	0.928	0.928	0.928	0.928	0.928	0.97	0.97	0.97	0.991	0.991	0.991	0.991	0.97	0.99	0.99	0.99	0.99
YDR531W	4.502	4.522	4.522	4.522	4.522	4.522	4.522	4.522	4.522	4.522	4.522	4.522	4.522	4.522	4.522	4.44	4.378	4.482	4.482	4.482	4.482	4.482	4.482	4.482	4.482	4.482	4.42	4.42	4.42	4.42	4.42	4.42	4.42	4.255	4.152	4.131	4.131	4.048	4.048	4.048	4.027	4.027	4.027	4.027	4.027	3.779	3.717	3.738	3.532
YKR043C	0.847	0.868	0.868	0.888	0.95	0.95	0.95	0.95	1.012	1.012	1.012	1.012	1.012	1.054	1.095	1.095	1.095	1.095	1.095	1.095	1.095	1.095	1.095	1.095	1.115	1.115	1.115	1.115	1.115	1.115	1.115	1.115	1.115	1.115	1.115	1.115	1.115	1.115	1.115	1.115	1.115	1.115	1.115	1.115	1.198	1.198	1.198	1.198	1.198
YMR059W	0.908	0.908	0.908	0.847	0.867	0.929	1.053	1.053	1.053	1.053	1.053	1.053	1.073	1.073	1.073	1.073	1.073	1.073	1.115	1.115	1.157	1.157	1.157	1.198	1.218	1.218	1.218	1.218	1.218	1.218	1.218	1.218	1.239	1.239	1.239	1.239	1.239	1.28	1.28	1.28	1.28	1.28	1.28	1.322	1.405	1.405	1.405	1.405	1.385
YBR192W	0.577	0.577	0.577	0.577	0.597	0.597	0.597	0.597	0.597	0.597	0.597	0.577	0.577	0.618	0.618	0.618	0.618	0.618	0.618	0.598	0.598	0.598	0.598	0.598	0.598	0.598	0.598	0.598	0.598	0.598	0.598	0.598	0.598	0.598	0.598	0.598	0.598	0.659	0.639	0.639	0.639	0.639	0.639	0.639	0.639	0.639	0.639	0.639	0.639
YML114C	1.611	1.611	1.611	1.611	1.611	1.611	1.611	1.611	1.59	1.59	1.59	1.59	1.59	1.59	1.59	1.59	1.59	1.59	1.59	1.59	1.59	1.59	1.59	1.466	1.466	1.466	1.466	1.466	1.466	1.466	1.321	1.301	1.26	1.26	1.26	1.218	1.177	1.115	1.115	1.115	1.115	1.073	1.073	1.073	1.073	1.052	1.094	1.094	1.094
YHR134W	0.228	0.228	0.269	0.331	0.331	0.331	0.497	0.517	0.517	0.517	0.517	0.517	0.517	0.476	0.434	0.434	0.434	0.517	0.517	0.517	0.517	0.517	0.517	0.517	0.517	0.517	0.517	0.517	0.517	0.517	0.517	0.517	0.517	0.517	0.517	0.517	0.517	0.517	0.517	0.517	0.517	0.517	0.517	0.517	0.517	0.538	0.517	0.517	0.517
YAL014C	1.197	1.28	1.28	1.28	1.28	1.28	1.28	1.28	1.28	1.321	1.321	1.363	1.363	1.342	1.342	1.321	1.321	1.321	1.321	1.28	1.3	1.321	1.321	1.321	1.321	1.321	1.321	1.321	1.341	1.341	1.341	1.383	1.383	1.383	1.383	1.383	1.383	1.383	1.383	1.383	1.383	1.383	1.383	1.383	1.383	1.383	1.383	1.383	1.383
YNL175C	0.846	0.846	0.826	0.826	0.826	0.826	0.826	0.826	0.826	0.826	0.805	0.805	0.805	0.763	0.763	0.763	0.763	0.763	0.763	0.763	0.763	0.763	0.763	0.64	0.64	0.536	0.516	0.516	0.516	0.516	0.557	0.557	0.557	0.557	0.537	0.537	0.537	0.516	0.516	0.557	0.557	0.557	0.495	0.495	0.495	0.495	0.537	0.516	0.516
YER114C	0.907	0.907	0.991	1.011	1.011	1.052	1.052	1.052	1.073	1.073	1.073	1.073	1.073	1.073	1.073	1.073	1.073	1.073	1.093	1.093	1.093	1.093	1.093	1.093	1.093	1.093	1.114	1.114	1.114	1.114	1.135	1.135	1.135	1.135	1.135	1.135	1.114	1.114	1.114	1.114	1.114	1.093	1.093	1.093	1.093	1.093	1.093	1.073	1.073
YLR003C	1.136	1.136	1.136	1.136	1.157	1.26	1.26	1.26	1.26	1.26	1.26	1.342	1.383	1.466	1.466	1.466	1.466	1.466	1.466	1.466	1.466	1.486	1.528	1.528	1.569	1.714	1.734	1.734	1.734	1.734	1.754	1.754	1.754	1.754	1.754	1.754	1.754	1.837	1.879	1.879	1.879	1.879	1.879	1.879	1.879	1.941	1.962	1.962	1.962
YJL010C	0.6	0.6	0.6	0.579	0.558	0.538	0.538	0.538	0.538	0.58	0.58	0.58	0.58	0.58	0.58	0.517	0.517	0.517	0.58	0.683	0.683	0.683	0.683	0.704	0.704	0.704	0.704	0.704	0.724	0.724	0.745	0.745	0.745	0.745	0.745	0.745	0.745	0.745	0.745	0.745	0.745	0.745	0.745	0.745	0.745	0.745	0.745	0.745	0.745
YLR372W	0.434	0.434	0.434	0.434	0.434	0.434	0.434	0.434	0.393	0.393	0.331	0.331	0.331	0.331	0.351	0.351	0.351	0.351	0.351	0.269	0.289	0.289	0.289	0.289	0.331	0.289	0.309	0.309	0.309	0.309	0.309	0.309	0.309	0.309	0.309	0.309	0.309	0.309	0.351	0.351	0.351	0.351	0.351	0.309	0.309	0.309	0.309	0.309	0.309
YBR068C	0.042	0.042	0.042	0.042	0.042	0.042	0.042	0.042	0.042	0.042	0.042	0.042	0.042	0.042	0.042	0.042	0.042	0.042	0.042	0.042	0.042	0.042	0.042	0.042	0.042	0.042	0.042	0.042	0.042	0.042	0.042	0.042	0.042	0.042	0.042	0.042	0.042	0.042	0.042	0.042	0.042	0.042	0.042	0.042	0.042	0.083	0.083	0.083	0.083
YIR034C	1.114	1.114	1.155	1.093	1.093	1.093	1.011	0.991	0.949	0.949	0.928	0.928	0.928	0.928	0.928	0.991	0.991	1.032	1.032	1.032	1.012	1.032	1.032	1.032	1.032	1.032	1.032	1.032	1.032	1.032	1.052	1.052	1.052	1.052	1.052	1.114	1.218	1.218	1.218	1.218	1.259	1.238	1.238	1.238	1.238	1.238	1.238	1.218	1.218
YNL257C	0.165	0.185	0.309	0.64	0.64	0.64	0.64	0.64	0.62	0.62	0.724	0.724	0.764	0.806	0.806	0.827	0.908	0.929	0.95	0.95	0.95	0.95	0.95	0.95	0.95	0.95	0.991	0.991	0.991	0.991	0.991	0.991	0.991	0.991	0.991	0.991	0.971	1.012	0.991	0.991	0.991	0.991	0.991	0.991	1.032	1.032	1.032	1.032	1.032
YNR029C	0.909	0.951	0.951	0.951	0.951	0.951	0.951	0.951	0.951	0.971	0.971	0.971	0.971	0.971	0.971	0.971	0.971	0.971	0.971	0.971	0.951	0.951	0.951	0.951	0.951	0.951	0.971	0.971	0.971	0.971	0.971	0.971	0.971	0.971	0.971	0.971	0.971	0.971	0.951	0.93	0.888	0.888	0.888	0.888	0.888	0.888	0.95	0.95	0.908
YDL133C-A	1.28	1.26	1.26	1.219	1.219	1.219	1.219	1.219	1.219	1.219	1.219	1.157	1.095	0.992	0.992	0.992	0.992	0.992	0.929	0.929	0.888	0.888	0.888	0.764	0.723	0.578	0.31	0.31	0.31	0.31	0.31	0.31	0.31	0.31	0.31	0.269	0.269	0.269	0.269	0.269	0.269	0.166	0	0	0	0	0	0	0
YKL068W	0.228	0.228	0.228	0.228	0.228	0.228	0.228	0.228	0.228	0.228	0.228	0.228	0.228	0.228	0.228	0.228	0.228	0.228	0.228	0.228	0.228	0.228	0.228	0.228	0.186	0.207	0.207	0.207	0.207	0.207	0.207	0.207	0.207	0.207	0.207	0.207	0.207	0.207	0.207	0.166	0.166	0.166	0.166	0.166	0.166	0.166	0.166	0.166	0.166
YER161C	1.321	1.321	1.321	1.321	1.321	1.321	1.321	1.321	1.342	1.342	1.342	1.342	1.342	1.342	1.342	1.342	1.342	1.342	1.363	1.363	1.363	1.363	1.363	1.363	1.363	1.363	1.363	1.363	1.363	1.363	1.383	1.425	1.425	1.425	1.445	1.445	1.445	1.445	1.445	1.445	1.445	1.445	1.425	1.425	1.425	1.425	1.425	1.383	1.383
YER134C	0.392	0.392	0.392	0.475	0.475	0.475	0.475	0.537	0.537	0.537	0.537	0.537	0.703	0.703	0.703	0.703	0.703	0.703	0.661	0.661	0.661	0.681	0.681	0.681	0.681	0.743	0.743	0.743	0.743	0.743	0.763	0.763	0.763	0.763	0.763	0.763	0.763	0.763	0.763	0.763	0.763	0.763	0.763	0.763	0.763	0.763	0.784	0.784	0.784
YNL323W	0.083	0.083	0.124	0.124	0.124	0.124	0.124	0.124	0.124	0.124	0.124	0.124	0.166	0.166	0.166	0.166	0.166	0.166	0.166	0.166	0.166	0.166	0.166	0.166	0.207	0.207	0.207	0.207	0.207	0.207	0.207	0.207	0.207	0.207	0.207	0.269	0.269	0.269	0.269	0.31	0.31	0.31	0.31	0.31	0.31	0.31	0.31	0.31	0.31
YMR242C	0.082	0.061	0.061	0.061	0.061	0.061	0.061	0.061	0.021	0	0	0	0	0	0	0	0	0	0	0	0	0	0	0	0	0	0	0	0	0	0	0	0.021	0.021	0.021	0.021	0.021	0.021	0.021	0.021	0.021	0.021	0.021	0.021	0.021	0.021	0.021	0.021	0.021
YJR120W	1.362	1.403	1.383	1.383	1.383	1.383	1.383	1.383	1.383	1.383	1.383	1.383	1.383	1.383	1.383	1.383	1.403	1.301	1.177	1.157	1.115	1.115	1.115	1.115	1.115	1.115	1.115	1.115	1.115	1.095	1.095	1.053	1.032	1.032	1.032	1.032	1.136	1.136	1.136	1.136	1.157	1.157	1.157	1.137	1.116	1.095	1.095	1.095	1.095
YPL006W	3.117	3.117	3.117	3.117	2.973	2.704	2.704	2.704	2.704	2.683	2.683	2.6	2.455	2.393	2.393	2.393	2.393	2.393	2.393	2.393	2.393	2.166	2.083	2.083	2.083	2.063	2.063	2.063	2.042	2.042	2.022	2.002	1.981	1.796	1.796	1.775	1.734	1.734	1.589	1.528	1.528	1.528	1.528	1.156	1.156	1.156	0.908	0.887	0.847
YOR080W	0.744	0.744	0.744	0.599	0.558	0.558	0.558	0.516	0.496	0.496	0.455	0.455	0.393	0.351	0.351	0.351	0.351	0.371	0.371	0.371	0.433	0.495	0.495	0.495	0.537	0.537	0.537	0.537	0.537	0.537	0.579	0.579	0.744	0.764	0.764	0.806	0.806	0.848	0.909	0.909	0.909	0.93	1.117	1.117	1.117	1.137	1.157	1.178	1.261
YHR046C	0.309	0.35	0.35	0.35	0.35	0.35	0.412	0.433	0.433	0.516	0.578	0.599	0.599	0.599	0.599	0.599	0.599	0.681	0.681	0.681	0.702	0.702	0.723	0.723	0.723	0.723	0.723	0.723	0.723	0.723	0.723	0.723	0.723	0.723	0.723	0.723	0.723	0.723	0.723	0.723	0.723	0.723	0.723	0.723	0.723	0.723	0.723	0.743	0.743
YDR150W	1.818	1.798	1.798	1.798	1.798	1.798	1.798	1.798	1.714	1.714	1.653	1.653	1.653	1.653	1.653	1.611	1.508	1.508	1.384	1.322	1.157	1.115	1.115	1.115	0.971	0.929	0.743	0.722	0.722	0.722	0.722	0.722	0.66	0.66	0.66	0.66	0.66	0.66	0.66	0.64	0.64	0.64	0.516	0.495	0.455	0.455	0.455	0.455	0.455
YIL127C	1.135	1.135	1.135	1.218	1.218	1.218	1.218	1.218	1.218	1.196	1.196	1.155	1.259	1.259	1.259	1.259	1.259	1.259	1.259	1.28	1.28	1.259	1.259	1.218	1.218	1.218	1.218	1.218	1.218	1.218	1.218	1.218	1.238	1.28	1.28	1.259	1.3	1.341	1.341	1.341	1.177	1.198	1.941	1.921	1.921	2.003	2.375	2.354	2.541
YOR059C	0.744	0.744	0.744	0.744	0.744	0.744	0.744	0.744	0.744	0.744	0.744	0.744	0.599	0.536	0.536	0.495	0.495	0.495	0.495	0.495	0.515	0.515	0.474	0.433	0.433	0.433	0.495	0.495	0.558	0.558	0.558	0.558	0.496	0.496	0.496	0.496	0.496	0.496	0.475	0.475	0.475	0.475	0.475	0.475	0.475	0.475	0.475	0.475	0.455
YOR043W	0.474	0.474	0.474	0.474	0.454	0.454	0.454	0.454	0.454	0.454	0.454	0.454	0.433	0.413	0.393	0.372	0.372	0.372	0.351	0.186	0.144	0.144	0.144	0.144	0.144	0.144	0.061	0.061	0.061	0.061	0.061	0.061	0.061	0.061	0.061	0.061	0.061	0.061	0.061	0.061	0.061	0.061	0.041	0.021	0.021	0.021	0.021	0.021	0.021
YOR208W	1.055	1.055	1.055	1.055	1.055	1.055	1.055	1.055	1.075	1.096	1.137	1.137	1.137	1.137	1.137	1.137	1.137	1.137	1.137	1.137	1.137	1.137	1.137	1.137	1.137	1.137	1.137	1.137	1.137	1.137	1.137	1.137	1.137	1.137	1.137	1.137	1.137	1.137	1.137	1.137	1.137	1.179	1.138	1.138	1.138	1.138	1.138	1.138	1.138
YLR068W	0.826	0.826	0.826	0.826	0.826	0.826	0.826	0.826	0.826	0.826	0.826	0.991	1.321	1.301	1.384	1.384	1.57	1.57	1.57	1.57	1.57	1.57	1.57	1.57	1.57	1.57	1.57	1.57	1.57	1.57	1.57	1.57	1.57	1.57	1.611	1.611	1.591	1.591	1.591	1.591	1.716	1.778	1.778	1.839	1.859	1.859	1.859	1.859	1.859
YMR127C	1.052	1.052	1.052	1.093	1.093	1.113	1.113	1.155	1.155	1.196	1.196	1.217	1.217	1.217	1.217	1.217	1.238	1.258	1.32	1.32	1.361	1.361	1.361	1.361	1.361	1.361	1.361	1.361	1.361	1.361	1.361	1.361	1.382	1.382	1.382	1.382	1.382	1.382	1.382	1.382	1.382	1.382	1.382	1.382	1.382	1.382	1.382	1.382	1.382
YPR103W	0.144	0.144	0.144	0.144	0.144	0.144	0.144	0.144	0.144	0.123	0.123	0.123	0.123	0.123	0.123	0.123	0.123	0.123	0.123	0.123	0.123	0.123	0.123	0.123	0.123	0.123	0.123	0.123	0.123	0.123	0.123	0.123	0.123	0.123	0.123	0.123	0.123	0.123	0.103	0.103	0.103	0.103	0.083	0.083	0.083	0.083	0.083	0.083	0.083
YKR098C	1.3	1.3	1.3	1.3	1.3	1.3	1.3	1.3	1.3	1.3	1.258	1.258	1.258	1.258	1.278	1.278	1.278	1.278	1.278	1.278	1.278	1.32	1.32	1.258	1.258	1.258	1.258	1.217	1.217	1.217	1.217	1.217	1.217	1.217	1.217	1.217	1.217	1.217	1.217	1.175	1.093	1.073	1.052	1.052	0.97	0.97	0.97	0.97	0.907
YNL176C	0.474	0.474	0.474	0.454	0.454	0.454	0.454	0.454	0.495	0.599	0.599	0.599	0.599	0.599	0.599	0.599	0.599	0.64	0.64	0.681	0.702	0.744	0.744	0.785	0.785	0.805	0.805	0.805	0.805	0.805	0.805	0.805	0.805	0.805	0.805	0.805	0.805	0.847	0.847	0.847	0.847	0.847	0.847	0.888	0.888	0.888	0.888	0.888	0.888
YNL250W	2.765	2.765	2.765	2.765	2.765	2.765	2.765	2.765	2.765	2.765	2.765	2.765	2.745	2.745	2.745	2.745	2.745	2.745	2.745	2.745	2.724	2.724	2.724	2.724	2.724	2.724	2.621	2.6	2.6	2.6	2.58	2.58	2.58	2.559	2.539	2.333	2.022	1.919	1.899	1.899	1.899	1.631	1.569	1.548	1.424	1.424	1.424	1.445	1.342
YLR423C	0.517	0.517	0.517	0.517	0.434	0.434	0.434	0.434	1.053	1.198	1.591	1.694	1.694	1.839	1.839	1.839	1.839	1.839	1.839	1.839	1.879	1.9	1.9	1.9	1.9	1.9	1.9	1.9	1.941	2.024	2.024	2.024	2.024	2.024	2.024	2.024	2.024	2.024	2.045	2.045	2.045	2.045	2.045	2.045	2.045	2.045	2.045	2.127	2.293
YNL073W	0.722	0.722	0.722	0.722	0.722	0.722	0.722	0.722	0.722	0.722	0.722	0.722	0.722	0.722	0.722	0.762	0.762	0.762	0.762	0.762	0.762	0.762	0.783	0.783	0.783	0.783	0.783	0.783	0.762	0.762	0.762	0.825	0.825	0.825	0.825	0.825	0.825	0.825	0.825	0.825	0.825	0.825	0.825	0.825	0.825	0.825	0.825	0.825	0.825
YGR076C	0.206	0.206	0.206	0.144	0.062	0.021	0.062	0.103	0.103	0.103	0.103	0.103	0.103	0.103	0.103	0.103	0.103	0.103	0.083	0.124	0.124	0.124	0.124	0.124	0.124	0.124	0.124	0.124	0.124	0.124	0.124	0.124	0.124	0.124	0.124	0.124	0.124	0.124	0.124	0.124	0.124	0.124	0.124	0.124	0.124	0.124	0.124	0.166	0.186
YBL034C	0.64	0.64	0.723	0.764	0.847	0.868	0.888	0.888	0.888	0.888	0.929	0.929	0.929	0.929	0.929	0.951	0.971	0.971	0.971	0.971	0.971	0.971	0.971	0.929	0.929	0.929	0.929	0.929	0.929	0.971	0.971	0.971	0.971	0.971	0.971	0.971	0.971	0.971	0.971	0.971	0.971	0.971	0.971	0.971	0.971	0.971	0.971	0.971	0.971
YLR143W	1.383	1.383	1.383	1.363	1.363	1.363	1.363	1.363	1.363	1.321	1.321	1.363	1.363	1.363	1.363	1.363	1.363	1.363	1.363	1.363	1.363	1.218	1.177	1.177	1.177	1.177	1.177	1.177	1.177	1.198	1.198	1.198	1.198	1.198	1.322	1.322	1.322	1.322	1.322	1.322	1.322	1.198	1.135	1.135	1.115	1.115	1.115	1.115	1.115
YMR014W	0.165	0.165	0.165	0.165	0.165	0.165	0.165	0.165	0.165	0.165	0.165	0.165	0.165	0.165	0.165	0.165	0.165	0.165	0.165	0.165	0.165	0.165	0.165	0.165	0.165	0.165	0.165	0.165	0.165	0.165	0.165	0.165	0.165	0.165	0.165	0.165	0.144	0.144	0.144	0.144	0.144	0.144	0.124	0.124	0.124	0.124	0.124	0.124	0.124
YBL057C	1.754	1.754	1.774	1.774	1.774	1.774	1.815	1.919	1.96	1.96	1.96	1.96	1.96	1.96	1.96	1.94	1.94	1.94	1.96	1.96	1.96	1.96	1.96	1.96	2.002	2.022	2.022	2.022	2.022	2.022	2.022	2.022	2.022	2.022	2.022	2.043	2.043	2.043	2.043	2.043	2.043	2.043	2.043	2.043	2.043	2.043	2.043	2.043	2.002
YJL186W	0.288	0.288	0.288	0.308	0.308	0.308	0.308	0.308	0.308	0.308	0.308	0.308	0.308	0.308	0.308	0.308	0.308	0.308	0.308	0.308	0.35	0.35	0.35	0.35	0.35	0.35	0.35	0.35	0.433	0.433	0.433	0.433	0.433	0.433	0.516	0.599	0.599	0.599	0.599	0.599	0.599	0.599	0.599	0.599	0.599	0.599	0.599	0.599	0.599
YML065W	0.103	0.124	0.165	0.165	0.165	0.165	0.165	0.165	0.165	0.144	0.185	0.185	0.185	0.227	0.227	0.227	0.227	0.227	0.185	0.185	0.185	0.185	0.185	0.247	0.247	0.288	0.433	0.474	0.474	0.495	0.495	0.495	0.495	0.495	0.495	0.495	0.474	0.474	0.474	0.474	0.495	0.495	0.557	0.557	0.557	0.557	0.557	0.578	0.578
YOR207C	2.146	2.105	2.084	2.084	2.084	2.043	1.981	1.857	1.857	1.857	1.857	1.857	1.857	1.857	1.857	1.857	1.816	1.816	1.734	1.692	1.651	1.651	1.651	1.651	1.651	1.651	1.651	1.651	1.631	1.631	1.631	1.548	1.548	1.548	1.548	1.548	1.548	1.527	1.527	1.486	1.486	1.486	1.486	1.486	1.486	1.486	1.486	1.486	0.742
YLR136C	2.066	2.066	2.066	2.066	2.066	2.066	2.066	2.066	2.066	2.107	2.045	2.086	2.086	1.901	1.901	1.921	1.942	2.128	2.252	2.252	2.252	2.252	2.252	2.252	2.232	2.232	2.232	2.232	2.232	2.252	2.252	2.252	2.252	2.252	2.211	2.211	2.211	2.252	2.252	2.252	2.252	2.252	2.293	2.252	2.293	2.313	2.252	2.334	2.334
YDL189W	1.694	1.694	1.694	1.694	1.694	1.714	1.693	1.714	1.858	1.858	1.899	1.94	2.002	2.002	2.002	2.022	2.022	2.022	2.022	2.022	2.022	2.084	2.084	2.084	2.084	2.084	2.084	2.084	2.084	2.084	2.084	2.084	2.084	2.084	2.084	2.084	2.084	2.084	2.084	2.084	2.084	2.084	2.084	2.084	2.084	2.084	2.084	2.084	2.084
YNL082W	0.496	0.496	0.475	0.475	0.475	0.475	0.517	0.579	0.579	0.579	0.661	0.723	0.764	0.764	0.764	0.764	0.764	0.764	0.764	0.764	0.764	0.764	0.848	0.909	0.93	0.93	0.93	0.93	0.93	0.972	0.972	0.972	0.972	0.972	0.972	0.972	0.972	0.972	0.972	0.972	1.013	1.075	1.075	1.075	1.075	1.095	1.095	1.137	1.137
YDR239C	0.228	0.228	0.228	0.289	0.289	0.289	0.331	0.331	0.351	0.496	0.496	0.496	0.517	0.558	0.641	0.641	0.641	0.641	0.621	0.682	0.765	0.765	0.765	0.765	0.745	0.745	0.785	0.848	0.868	0.868	0.888	0.888	0.888	0.909	0.909	0.909	0.909	0.909	0.909	0.909	0.909	0.929	0.929	0.929	0.929	0.929	0.929	0.95	0.95
YNL282W	1.157	1.074	0.991	0.971	0.971	0.971	0.847	0.847	0.847	0.723	0.703	0.703	0.703	0.703	0.703	0.703	0.703	0.703	0.703	0.661	0.661	0.64	0.599	0.599	0.558	0.558	0.558	0.558	0.516	0.516	0.516	0.516	0.516	0.475	0.475	0.247	0.103	0.041	0.041	0.041	0.041	0.041	0.041	0.041	0.041	0.021	0.021	0.021	0.021
YPR035W	0	0	0	0	0	0	0	0	0	0	0	0	0	0	0	0	0	0	0	0	0	0	0	0	0	0	0	0	0	0	0	0	0	0	0	0	0	0	0	0	0	0	0	0	0	0	0	0	0
YBL105C	0.868	0.868	0.868	0.847	0.847	0.847	0.847	0.847	0.847	0.805	0.847	0.929	1.012	1.157	1.302	1.302	1.302	1.302	1.302	1.322	1.322	1.322	1.322	1.322	1.343	1.384	1.405	1.405	1.405	1.405	1.405	1.405	1.405	1.405	1.405	1.405	1.405	1.405	1.405	1.405	1.405	1.405	1.405	1.405	1.405	1.405	1.405	1.384	1.384
YJL177W	0.021	0.021	0.021	0.021	0.021	0.021	0.021	0.021	0	0	0	0	0	0	0	0	0	0	0	0	0	0	0	0	0	0	0	0	0	0	0	0	0	0	0	0	0	0	0	0	0	0	0	0	0	0	0	0	0
YGR049W	0.516	0.516	0.578	0.557	0.557	0.557	0.557	0.557	0.557	0.557	0.557	0.557	0.515	0.515	0.515	0.515	0.515	0.515	0.515	0.515	0.433	0.433	0.454	0.454	0.454	0.454	0.454	0.454	0.454	0.454	0.454	0.454	0.454	0.454	0.454	0.454	0.454	0.454	0.495	0.516	0.495	0.495	0.495	0.495	0.495	0.495	0.495	0.495	0.495
YJR096W	2.83	2.83	2.872	2.913	2.913	2.913	2.913	2.913	2.913	2.913	2.913	2.913	2.913	2.913	2.913	2.873	2.873	2.873	2.852	2.852	2.852	2.852	2.832	2.832	2.832	2.832	2.832	2.832	2.832	2.832	2.832	2.832	2.832	2.852	2.852	2.811	2.79	2.79	2.79	2.79	2.79	2.79	2.79	2.79	2.769	2.769	2.79	2.79	2.79
YDR307W	0.227	0.227	0.227	0.227	0.227	0.227	0.227	0.227	0.227	0.227	0.227	0.227	0.227	0.227	0.227	0.227	0.227	0.227	0.227	0.227	0.227	0.227	0.227	0.227	0.227	0.227	0.227	0.227	0.227	0.227	0.227	0.227	0.206	0.186	0.186	0.186	0.186	0.186	0.186	0.186	0.186	0.186	0.186	0.186	0.186	0.186	0.186	0.166	0.166
YOL009C	0.597	0.577	0.37	0.37	0.412	0.412	0.432	0.432	0.473	0.473	0.473	0.473	0.473	0.453	0.453	0.453	0.453	0.432	0.473	0.453	0.742	0.722	0.722	0.763	0.762	0.804	0.886	1.01	1.051	1.051	1.051	1.133	1.175	1.175	1.175	1.155	1.155	1.196	1.196	1.196	1.237	1.237	1.216	1.216	1.216	1.216	1.216	1.299	1.361
YHR097C	0.661	0.661	0.703	0.682	0.682	0.703	0.703	0.703	0.703	0.703	0.703	0.785	0.827	0.847	0.847	0.847	0.888	0.888	0.888	0.888	0.888	0.847	0.847	0.847	0.827	0.827	0.908	0.805	1.095	1.095	1.095	1.095	1.095	1.095	1.095	1.095	1.095	1.095	1.095	1.095	1.095	1.095	1.095	1.095	1.115	1.115	1.115	1.115	1.115
YMR302C	1.302	1.282	1.282	1.282	1.26	1.26	1.26	1.26	1.281	1.281	1.281	1.24	1.24	1.24	1.322	1.343	1.343	1.343	1.384	1.488	1.57	1.57	1.611	1.611	1.632	1.591	1.631	1.631	1.631	1.651	1.672	1.754	1.693	1.796	1.817	1.859	2.024	2.003	2.087	2.501	2.501	2.501	2.481	2.542	2.667	2.728	2.728	2.77	2.977
YNL243W	0.6	0.6	0.6	0.579	0.558	0.558	0.558	0.558	0.558	0.558	0.558	0.558	0.558	0.558	0.558	0.558	0.558	0.496	0.476	0.476	0.476	0.476	0.456	0.456	0.456	0.394	0.394	0.394	0.394	0.394	0.394	0.394	0.394	0.394	0.352	0.352	0.352	0.332	0.332	0.248	0.248	0.248	0.207	0.207	0.186	0.186	0.186	0.186	0.186
YDR387C	0.309	0.33	0.33	0.33	0.33	0.35	0.35	0.35	0.35	0.35	0.35	0.35	0.35	0.35	0.35	0.35	0.35	0.37	0.412	0.432	0.453	0.453	0.453	0.453	0.453	0.453	0.453	0.453	0.473	0.473	0.473	0.473	0.473	0.473	0.473	0.473	0.473	0.473	0.473	0.473	0.473	0.473	0.494	0.494	0.494	0.494	0.494	0.494	0.494
YBL040C	0.762	0.783	0.803	0.803	0.803	0.803	0.803	0.824	0.824	0.824	0.845	0.886	0.886	0.886	0.886	0.886	0.907	0.907	0.907	0.907	0.907	0.907	0.907	0.907	0.907	0.907	0.907	0.907	0.907	0.907	0.907	0.907	0.907	0.907	0.907	0.907	0.907	0.907	0.907	0.886	0.886	0.886	0.886	0.886	0.886	0.886	0.886	0.866	0.846
YEL052W	1.28	1.28	1.28	1.28	1.28	1.403	1.444	1.444	1.486	1.486	1.486	1.486	1.548	1.548	1.651	2.086	2.106	2.106	2.044	2.044	2.064	2.25	2.478	2.478	3.117	3.117	3.117	3.117	3.117	3.117	3.159	3.159	3.303	4.005	4.149	4.479	4.479	4.562	4.562	4.582	4.582	4.603	4.79	4.851	4.851	4.872	4.892	4.934	4.934
YIR035C	0.783	0.825	0.825	0.825	0.825	0.825	0.825	0.825	0.825	0.825	0.825	0.846	1.136	1.239	1.342	1.363	1.363	1.363	1.363	1.363	1.363	1.363	1.363	1.363	1.383	1.383	1.425	1.425	1.425	1.425	1.528	1.528	1.528	1.486	1.486	1.486	1.486	1.486	1.486	1.446	1.446	1.446	1.466	1.466	1.466	1.466	1.508	1.508	1.549
YKL171W	1.054	1.054	1.054	1.054	1.014	0.93	0.889	0.889	0.889	0.889	0.889	0.889	0.889	0.889	0.909	0.951	0.951	0.992	0.992	0.992	0.992	0.992	0.992	0.908	0.743	0.784	0.846	0.846	0.887	0.887	0.887	0.887	0.805	0.784	0.743	0.743	0.743	0.784	0.763	0.763	0.723	0.702	0.681	0.661	0.62	0.661	0.661	0.723	0.764
YMR175W-A	0.413	0.248	0.289	0.289	0.289	0.269	0.269	0.269	0.269	0.289	0.289	0.289	0.289	0.289	0.289	0.269	0.269	0.351	0.31	0.351	0.371	0.371	0.413	0.578	0.578	0.578	0.66	0.66	0.97	0.949	0.949	0.949	0.97	0.97	0.97	1.011	1.032	1.032	1.032	1.032	1.052	1.135	1.155	1.155	1.176	1.259	1.259	1.259	1.259
YHR047C	0.577	0.577	0.577	0.494	0.494	0.494	0.494	0.474	0.227	0.206	0.206	0.186	0.206	0.206	0.288	0.309	0.309	0.309	0.309	0.371	0.371	0.371	0.37	0.598	0.681	0.743	0.743	0.743	0.743	0.743	0.743	0.784	0.887	0.887	0.887	0.887	0.887	0.887	0.908	0.908	0.928	1.176	1.341	1.341	1.341	1.341	1.341	1.341	1.611
YGR244C	0.516	0.516	0.516	0.516	0.516	0.516	0.516	0.516	0.496	0.496	0.496	0.496	0.496	0.496	0.496	0.537	0.579	0.579	0.641	0.682	0.682	0.703	0.703	0.703	0.703	0.703	0.703	0.703	0.703	0.703	0.703	0.703	0.703	0.703	0.724	0.744	0.744	0.744	0.744	0.744	0.744	0.744	0.744	0.744	0.744	0.744	0.744	0.744	0.744
YMR036C	1.528	1.528	1.508	1.508	1.569	1.569	1.673	1.673	1.673	1.673	1.673	1.673	1.673	1.673	1.673	1.673	1.673	1.673	1.756	1.776	1.796	1.796	1.796	1.796	1.796	1.776	1.776	1.776	1.796	1.796	1.796	1.755	1.776	1.776	1.776	1.776	1.776	1.776	1.776	1.734	1.734	1.734	1.734	1.734	1.734	1.754	1.754	1.754	1.775
YOL086W-A	0.64	0.64	0.64	0.64	0.66	0.66	0.66	0.66	0.619	0.619	0.619	0.619	0.639	0.639	0.639	0.639	0.639	0.639	0.619	0.619	0.619	0.619	0.619	0.619	0.619	0.619	0.619	0.619	0.619	0.619	0.619	0.619	0.619	0.619	0.619	0.619	0.619	0.619	0.619	0.619	0.619	0.619	0.619	0.619	0.619	0.578	0.578	0.578	0.578
YNL020C	0.972	0.972	0.972	0.972	0.972	0.972	0.972	0.972	0.972	0.972	0.972	0.972	0.972	0.972	0.972	0.972	0.992	0.992	0.992	0.972	0.972	0.93	0.93	0.93	0.909	0.909	0.909	0.909	0.889	0.889	0.889	0.889	0.848	0.848	0.848	0.848	0.848	0.848	0.848	0.848	0.848	0.848	0.848	0.848	0.848	0.806	0.764	0.764	0.682
YPL250C	0.846	0.846	0.846	0.846	0.826	0.826	0.826	0.826	0.826	0.826	0.826	0.805	0.805	0.805	0.805	0.805	0.805	0.784	0.826	0.826	0.826	0.909	0.909	0.909	0.909	0.95	0.95	0.95	0.95	0.95	0.95	0.95	0.95	0.95	0.95	0.95	0.95	0.95	0.95	0.95	0.908	0.908	0.908	0.908	0.908	0.867	0.867	0.867	0.867
YDR058C	1.28	1.28	1.28	1.322	1.322	1.343	1.343	1.363	1.405	1.425	1.425	1.425	1.425	1.425	1.425	1.383	1.383	1.383	1.383	1.383	1.383	1.383	1.383	1.383	1.383	1.383	1.383	1.383	1.383	1.383	1.383	1.343	1.343	1.322	1.322	1.301	1.301	1.301	1.425	1.425	1.488	1.488	1.488	1.508	1.528	1.549	1.549	1.591	1.591
YGR027C	0.269	0.269	0.228	0.228	0.228	0.248	0.31	0.331	0.331	0.331	0.351	0.371	0.392	0.475	0.475	0.475	0.661	0.661	0.661	0.661	0.785	0.785	0.785	0.785	0.785	0.827	0.827	1.095	1.054	1.054	1.054	1.054	1.054	1.054	1.012	0.971	0.971	0.971	1.012	1.012	1.095	1.095	1.095	1.136	1.136	1.177	1.177	1.219	1.219
YHR186C	1.176	1.176	1.176	1.176	1.176	1.176	1.176	1.176	1.176	1.176	1.176	1.176	1.176	1.176	1.176	1.238	1.238	1.258	1.258	1.258	1.258	1.258	1.258	1.258	1.258	1.3	1.3	1.3	1.3	1.3	1.3	1.3	1.3	1.258	1.258	1.3	1.3	1.3	1.3	1.341	1.341	1.341	1.341	1.341	1.341	1.341	1.341	1.341	1.341
YMR293C	0.662	0.642	0.642	0.642	0.642	0.622	0.663	0.663	0.663	0.746	0.746	0.787	0.787	0.787	0.828	0.828	0.828	0.828	0.828	0.828	0.828	0.849	0.869	0.993	0.993	0.993	1.034	1.034	1.034	1.075	1.075	1.096	0.992	0.992	1.075	1.117	1.117	1.117	1.117	1.303	1.633	1.633	1.716	1.716	1.758	1.778	1.778	1.778	1.778
YLR312W-A	3.634	3.634	3.634	3.634	3.634	3.634	3.634	3.634	3.324	3.2	3.2	3.159	3.119	3.119	3.098	3.057	3.077	3.057	3.057	3.057	3.057	3.057	3.057	3.057	3.057	3.057	3.057	3.057	3.057	3.057	3.057	3.015	3.015	2.974	2.974	2.933	2.933	2.933	2.933	2.933	2.892	2.892	2.705	2.541	2.541	2.52	2.499	2.499	2.087
YDR159W	0.723	0.723	0.723	0.723	0.847	0.827	0.827	0.785	0.805	0.826	0.826	0.826	0.826	0.826	0.826	0.826	0.805	0.888	0.888	0.888	0.888	0.908	0.908	0.929	0.929	0.95	0.95	0.95	0.95	0.95	0.97	1.156	1.177	1.177	1.177	1.177	1.218	1.218	1.218	1.218	1.218	1.218	1.177	1.135	1.135	1.135	1.135	1.135	1.135
YLR074C	0.165	0.165	0.165	0.165	0.165	0.165	0.165	0.165	0.165	0.165	0.165	0.165	0.165	0.165	0.165	0.165	0.165	0.165	0.165	0.165	0.165	0.165	0.165	0.165	0.165	0.165	0.165	0.165	0.165	0.165	0.165	0.165	0.165	0.165	0.165	0.165	0.165	0.165	0.165	0.165	0.165	0.165	0.144	0.124	0.144	0.144	0.144	0.144	0.144
YPL183W-A	0.021	0.021	0.021	0.021	0.021	0.021	0.041	0.041	0.041	0.041	0.041	0.041	0.041	0.041	0.041	0.061	0.185	0.185	0.185	0.185	0.185	0.185	0.185	0.227	0.247	0.268	0.268	0.268	0.309	0.309	0.309	0.309	0.309	0.309	0.309	0.309	0.309	0.309	0.309	0.33	0.33	0.33	0.392	0.433	0.433	0.433	0.433	0.433	0.433
YHR007C	0.083	0.083	0.083	0.083	0.103	0.103	0.103	0.103	0.103	0.103	0.103	0.103	0.103	0.103	0.103	0.062	0.062	0.062	0.062	0.062	0.062	0.062	0.062	0.062	0.062	0.062	0.062	0.062	0.062	0.021	0.021	0.021	0.021	0.021	0.021	0.021	0.021	0.021	0.021	0.021	0.021	0.021	0.021	0.021	0.021	0.021	0.021	0.062	0.062
YJL141C	0.743	0.743	0.743	0.743	0.743	0.743	0.681	0.681	0.66	0.681	0.66	0.66	0.702	0.826	0.826	0.826	0.826	0.887	0.867	0.867	0.867	0.867	0.867	0.887	0.887	0.887	0.907	0.907	0.97	0.97	1.011	1.011	1.011	1.011	1.011	0.97	0.97	0.95	0.95	0.95	0.95	0.867	0.867	0.887	0.887	0.887	0.887	0.887	0.887
YJR041C	1.507	1.507	1.507	1.507	1.528	1.734	1.734	1.734	1.734	1.858	1.899	1.899	2.022	2.022	2.043	2.043	2.043	2.002	2.002	2.002	2.002	2.043	2.043	2.043	2.043	2.084	2.084	2.084	2.084	2.084	2.084	2.146	2.146	2.146	2.146	2.269	2.373	2.455	2.476	2.476	2.476	2.476	2.476	2.476	2.476	2.476	2.476	2.476	2.476
YPL117C	2.045	2.045	2.045	2.003	1.942	1.942	1.942	1.859	1.859	1.859	1.859	1.549	1.466	1.446	1.446	1.405	1.405	1.384	1.24	1.115	0.826	0.557	0.557	0.557	0.557	0.557	0.536	0.412	0.392	0.392	0.392	0.392	0.392	0.392	0.392	0.392	0.392	0.392	0.35	0.247	0.165	0.165	0.165	0.165	0.165	0.165	0.165	0.165	0.165
YLR173W	0.579	0.579	0.579	0.579	0.579	0.579	0.579	0.662	0.765	0.952	0.952	0.952	0.952	0.952	0.952	0.952	0.952	0.952	0.952	0.952	0.952	0.952	0.952	0.952	0.952	0.952	0.972	0.972	1.034	0.993	1.013	1.013	1.013	1.013	1.013	1.013	1.013	1.013	1.013	1.013	1.013	1.013	1.013	1.013	1.054	1.054	1.054	1.054	1.054
YDR272W	1.341	1.341	1.341	1.341	1.341	1.341	1.341	1.341	1.341	1.341	1.341	1.341	1.341	1.341	1.341	1.341	1.341	1.341	1.341	1.341	1.341	1.341	1.341	1.341	1.362	1.362	1.362	1.383	1.383	1.383	1.383	1.383	1.383	1.383	1.424	1.424	1.403	1.403	1.341	1.341	1.341	1.321	1.321	1.321	1.321	1.321	1.321	1.321	1.321
YBR227C	0.827	0.806	0.827	0.827	0.827	0.827	0.827	0.827	0.806	0.806	0.848	0.889	0.889	0.93	0.951	0.951	0.951	0.951	0.972	0.972	0.909	0.889	0.889	0.889	0.889	0.889	0.889	0.909	0.909	0.868	0.868	0.847	0.93	1.075	1.24	1.24	1.24	1.24	1.24	1.198	1.198	1.198	1.198	1.198	1.198	1.24	1.198	1.198	1.198
YDL234C	1.052	1.052	1.073	0.99	0.99	1.031	1.031	1.031	1.031	1.031	1.01	1.01	1.01	1.01	1.011	1.052	1.094	1.073	1.094	1.094	1.094	1.094	1.094	1.115	1.115	1.115	1.115	1.115	1.177	1.177	1.177	1.156	1.156	1.177	1.197	1.259	1.259	1.259	1.28	1.341	1.341	1.362	1.362	1.383	1.383	1.383	1.383	1.383	1.403
YMR153W	0.372	0.372	0.372	0.393	0.517	0.6	0.661	0.661	0.661	0.869	0.952	0.994	0.994	0.994	0.994	0.994	0.994	0.994	0.994	0.994	0.994	0.994	0.994	0.994	0.994	0.994	0.994	0.994	0.994	0.994	0.994	0.994	0.994	0.994	0.994	0.994	1.014	1.014	1.014	1.014	1.014	1.014	1.014	1.014	1.034	1.034	0.993	0.993	1.014
YHR007C-A	0.536	0.536	0.536	0.536	0.536	0.536	0.536	0.494	0.494	0.494	0.494	0.494	0.494	0.494	0.494	0.494	0.494	0.494	0.474	0.474	0.474	0.412	0.494	0.494	0.474	0.474	0.494	0.494	0.494	0.494	0.494	0.494	0.494	0.494	0.494	0.494	0.494	0.494	0.494	0.494	0.494	0.494	0.494	0.494	0.494	0.494	0.494	0.494	0.494
YNL259C	0.287	0.287	0.287	0.287	0.287	0.287	0.287	0.287	0.287	0.287	0.267	0.308	0.37	0.37	0.37	0.37	0.37	0.37	0.391	0.391	0.391	0.391	0.453	0.453	0.453	0.453	0.453	0.453	0.473	0.494	0.494	0.535	0.535	0.535	0.535	0.577	0.577	0.556	0.556	0.556	0.556	0.556	0.598	0.598	0.598	0.681	0.681	0.681	0.702
YLR288C	0.701	0.578	0.557	0.392	0.392	0.392	0.392	0.392	0.454	0.578	0.619	0.702	0.702	0.702	0.702	0.702	0.702	0.66	0.723	0.723	0.723	0.764	0.764	0.764	0.764	0.805	0.805	0.868	0.868	0.888	0.887	0.887	0.887	0.887	0.763	0.743	0.744	0.805	1.26	1.302	1.323	1.323	1.363	1.363	1.405	1.488	1.488	1.488	1.53
YKR057W	0.371	0.371	0.371	0.371	0.371	0.371	0.371	0.351	0.351	0.351	0.351	0.351	0.351	0.309	0.309	0.289	0.206	0.185	0.185	0.185	0.185	0.185	0.185	0.185	0.185	0.185	0.185	0.185	0.185	0.185	0.185	0.144	0.124	0.124	0.124	0.124	0.124	0.144	0.144	0.31	0.372	0.372	0.372	0.372	0.372	0.372	0.372	0.496	0.639
YPR163C	1.425	1.425	1.425	1.425	1.529	1.55	1.591	1.591	1.591	1.591	1.591	1.591	1.632	1.632	1.632	1.632	1.632	1.632	1.653	1.673	1.673	1.694	1.714	1.714	1.714	1.714	1.714	1.714	1.714	1.756	1.756	1.756	1.756	1.756	1.756	1.756	1.756	1.756	1.756	1.756	1.714	1.694	1.694	1.694	1.694	1.694	1.694	1.694	1.694
YJR142W	0.701	0.701	0.68	0.805	0.805	0.805	0.867	0.784	0.826	0.868	0.868	0.868	0.868	0.868	0.868	0.847	0.847	0.888	0.888	0.888	0.888	0.785	0.785	0.744	0.682	0.682	0.661	0.744	0.744	0.744	0.744	0.744	0.702	0.723	0.744	0.806	0.93	0.93	0.93	0.93	0.951	0.951	0.951	0.992	1.034	1.075	1.075	1.447	1.468
YKL196C	0.723	0.723	0.723	0.723	0.723	0.723	0.723	0.723	0.723	0.723	0.723	0.723	0.723	0.805	0.805	0.826	0.826	0.826	0.826	0.826	0.826	0.805	0.805	0.805	0.805	0.826	0.826	0.868	0.951	0.951	0.951	0.951	0.951	0.951	0.951	0.951	0.992	1.033	1.033	1.033	1.054	1.054	1.115	1.177	1.177	1.177	1.177	1.177	1.177
YER140W	0.185	0.185	0.227	0.227	0.351	0.351	0.393	0.433	0.661	0.661	0.661	0.661	0.661	0.661	0.723	0.723	0.723	0.723	0.723	0.764	0.785	0.785	0.785	0.805	0.805	0.805	0.805	0.805	0.805	0.805	0.805	0.805	0.805	0.805	0.888	0.888	0.868	0.868	0.868	0.868	0.868	0.868	0.909	0.909	0.909	0.951	0.992	0.972	0.972
YBR281C	0	0	0	0	0	0	0	0	0	0	0	0	0	0	0	0	0	0	0	0	0	0	0	0	0	0	0	0.021	0.021	0.021	0.021	0.021	0.021	0.021	0.083	0.103	0.103	0.103	0.103	0.103	0.123	0.206	0.268	0.494	0.494	0.494	0.494	0.494	0.494
YNR033W	0.433	0.371	0.371	0.371	0.371	0.371	0.392	0.392	0.392	0.392	0.392	0.392	0.392	0.392	0.392	0.433	0.413	0.413	0.413	0.413	0.413	0.413	0.413	0.413	0.393	0.393	0.393	0.413	0.455	0.455	0.455	0.392	0.392	0.371	0.371	0.33	0.33	0.412	0.412	0.454	0.454	0.454	0.433	0.412	0.412	0.453	0.639	0.639	0.639
YOR067C	0.888	0.888	0.888	0.909	0.929	0.971	0.971	0.971	0.971	0.971	0.991	0.991	1.032	1.094	1.115	1.135	1.177	1.177	1.177	1.26	1.26	1.28	1.28	1.362	1.403	1.403	1.424	1.424	1.465	1.465	1.486	1.486	1.486	1.486	1.486	1.486	1.486	1.486	1.486	1.486	1.486	1.486	1.486	1.486	1.527	1.527	1.548	1.548	1.548
YBL024W	1.115	1.115	1.115	1.115	1.115	1.115	1.115	1.115	1.218	1.218	1.218	1.26	1.28	1.28	1.28	1.28	1.28	1.28	1.28	1.28	1.28	1.28	1.28	1.28	1.28	1.28	1.28	1.28	1.28	1.28	1.28	1.26	1.26	1.26	1.26	1.26	1.26	1.28	1.3	1.3	1.3	1.3	1.3	1.3	1.3	1.3	1.3	1.3	1.3
YFR040W	1.382	1.465	1.465	1.465	1.465	1.465	1.465	1.465	1.465	1.486	1.486	1.527	1.506	1.506	1.506	1.423	1.547	1.547	1.547	1.547	1.464	1.464	1.464	1.464	1.444	1.383	1.341	1.258	1.278	1.216	1.32	1.217	1.258	1.466	1.651	1.755	1.776	1.817	1.817	1.817	1.817	1.817	1.9	1.859	1.901	1.859	1.859	1.859	1.797
YGL018C	0.413	0.413	0.413	0.413	0.413	0.331	0.331	0.351	0.331	0.331	0.331	0.331	0.434	0.434	0.434	0.476	0.476	0.476	0.538	0.558	0.558	0.558	0.517	0.558	0.558	0.579	0.641	0.641	0.641	0.661	0.661	0.661	0.661	0.661	0.703	0.724	0.724	0.703	0.703	0.724	0.765	1.053	1.177	1.447	1.447	1.571	1.675	1.716	1.716
YHR020W	1.054	1.054	1.054	1.054	1.054	1.054	1.012	1.012	1.012	0.971	0.971	0.971	0.929	0.929	0.929	0.929	0.929	0.929	0.847	0.847	0.805	0.805	0.805	0.805	0.723	0.764	0.764	0.764	0.764	0.723	0.743	0.805	0.805	0.723	0.723	0.723	0.723	0.723	0.743	0.743	0.743	0.681	0.722	0.722	0.763	0.866	1.032	1.032	1.032
YNL147W	3.324	3.324	3.386	3.386	3.386	3.386	3.386	3.386	3.406	3.406	3.406	3.406	3.447	3.633	3.716	3.716	3.757	3.757	3.757	3.757	3.757	3.757	3.777	3.777	3.777	3.777	3.736	3.777	3.777	3.819	3.819	3.819	3.819	3.819	3.819	3.819	3.819	3.819	3.819	3.819	3.819	3.819	3.84	3.84	3.84	3.84	3.84	3.84	3.84
YGR093W	1.114	1.114	1.114	1.093	1.114	1.114	1.114	1.113	1.113	1.113	1.113	1.113	1.113	1.113	1.113	1.113	1.113	1.113	1.134	1.134	1.134	1.134	1.134	1.134	1.134	1.134	1.134	1.134	1.134	1.134	1.134	1.134	1.134	1.134	1.134	1.134	1.134	1.134	1.134	1.134	1.134	1.134	1.134	1.134	1.113	1.113	1.073	1.073	1.052
YOR352W	0.536	0.578	0.578	0.557	0.578	0.578	0.578	0.578	0.578	0.578	0.536	0.536	0.516	0.516	0.516	0.557	0.557	0.557	0.557	0.557	0.557	0.516	0.475	0.475	0.433	0.454	0.495	0.495	0.495	0.495	0.495	0.495	0.495	0.495	0.495	0.516	0.516	0.495	0.495	0.495	0.495	0.495	0.516	0.516	0.516	0.516	0.557	0.557	0.557
YOL144W	1.96	1.96	1.96	1.96	1.96	1.96	1.96	1.98	1.98	1.98	1.98	2.001	2.001	2.042	2.042	2.042	2.042	2.042	2.042	2.042	2.042	2.042	2.042	2.042	2.042	2.042	2.042	2.042	2.042	2.042	2.042	2.042	2.022	2.022	2.022	2.022	2.022	2.042	2.042	2.042	2.042	2.042	2.042	2.042	2.042	2.042	2.022	2.002	2.002
YDL215C	0.826	0.826	0.826	0.826	0.826	0.826	0.784	0.784	0.784	0.784	0.784	0.784	0.784	0.784	0.784	0.784	0.784	0.784	0.784	0.784	0.784	0.784	0.784	0.784	0.784	0.784	0.784	0.784	0.784	0.784	0.784	0.784	0.784	0.784	0.784	0.784	0.784	0.784	0.784	0.784	0.784	0.784	0.804	0.804	0.804	0.846	0.846	0.846	0.846
YHR135C	0.701	0.701	0.701	0.701	0.701	0.68	0.68	0.68	0.68	0.68	0.68	0.701	0.743	0.784	0.784	0.784	0.784	0.784	0.784	0.784	0.784	0.784	0.826	0.826	0.826	0.826	0.826	0.826	0.826	0.826	0.826	0.826	0.826	0.826	0.826	0.826	0.826	0.826	0.826	0.826	0.826	0.826	0.826	0.826	0.826	0.826	0.826	0.826	0.826
YOL076W	1.301	1.343	1.343	1.343	1.343	1.343	1.384	1.384	1.384	1.384	1.467	1.467	1.467	1.467	1.467	1.467	1.467	1.467	1.467	1.446	1.446	1.446	1.446	1.446	1.446	1.446	1.446	1.446	1.426	1.426	1.426	1.426	1.426	1.426	1.426	1.426	1.426	1.426	1.426	1.426	1.426	1.426	1.426	1.426	1.426	1.426	1.405	1.385	1.365
YCR069W	1.425	1.405	1.466	1.466	1.466	1.466	1.466	1.425	1.425	1.425	1.425	1.425	1.425	1.383	1.383	1.383	1.383	1.383	1.383	1.383	1.383	1.383	1.383	1.383	1.383	1.383	1.383	1.383	1.363	1.363	1.363	1.363	1.363	1.363	1.363	1.363	1.363	1.363	1.363	1.425	1.425	1.425	1.425	1.405	1.363	1.28	1.322	1.322	1.322
YKL142W	0.661	0.681	0.744	0.744	0.744	0.744	0.744	0.744	0.702	0.702	0.744	0.744	0.744	0.702	0.702	0.702	0.702	0.702	0.702	0.702	0.744	0.744	0.744	0.723	0.723	0.744	0.744	0.744	0.744	0.744	0.744	0.744	0.744	0.744	0.744	0.744	0.784	0.784	0.784	0.784	0.784	0.784	0.784	0.784	0.784	0.784	0.784	0.784	0.784
YOR342C	0.083	0.083	0.083	0.083	0.083	0.083	0.083	0.083	0.083	0.083	0.083	0.083	0.083	0.062	0.062	0.062	0.062	0.062	0.062	0.062	0.062	0.062	0.103	0.103	0.103	0.103	0.103	0.103	0.103	0.103	0.103	0.103	0.103	0.103	0.103	0.103	0.103	0.103	0.103	0.103	0.103	0.103	0.103	0.103	0.103	0.103	0.103	0.103	0.103
YER083C	0.371	0.371	0.537	0.537	0.537	0.537	0.537	0.62	0.62	0.62	0.661	0.785	0.785	0.785	0.805	0.867	0.867	0.908	0.971	0.971	0.971	0.991	1.032	1.032	1.032	1.032	1.095	1.095	1.095	1.095	1.095	1.095	1.095	1.095	1.136	1.136	1.177	1.177	1.177	1.177	1.177	1.177	1.218	1.218	1.218	1.198	1.198	1.198	1.198
YGL124C	0.083	0.083	0.083	0.083	0.083	0.083	0.083	0.083	0.083	0.083	0.083	0.083	0.083	0.083	0.083	0.083	0.083	0.083	0.083	0.083	0.083	0.083	0.083	0.083	0.083	0.083	0.083	0.083	0.083	0.083	0.083	0.042	0.042	0.062	0.062	0.062	0.062	0.062	0.062	0.062	0.062	0.062	0.083	0.083	0.124	0.124	0.124	0.124	0.124
YGR001C	0.701	0.701	0.701	0.701	0.784	0.846	0.846	0.887	0.887	0.887	0.887	0.908	0.908	0.908	0.908	0.908	0.908	0.908	0.95	0.95	0.95	0.95	0.95	0.95	0.95	0.95	0.95	0.97	0.97	0.97	0.97	0.991	0.991	0.97	1.012	1.012	0.991	0.991	0.991	0.991	0.991	0.991	0.991	0.991	0.991	0.991	0.991	0.991	0.971
YGR184C	0.869	0.909	0.909	0.909	0.909	0.909	0.909	0.909	0.909	0.909	0.909	0.909	0.848	0.848	0.848	0.827	0.785	0.805	0.805	0.805	0.826	0.826	0.826	0.826	0.826	0.826	0.826	0.826	0.826	0.826	0.826	0.826	0.826	0.826	0.826	0.826	0.826	0.826	0.826	0.805	0.805	0.805	0.805	0.805	0.805	0.805	0.805	0.805	0.805
YPL003W	0.535	0.535	0.535	0.535	0.535	0.535	0.535	0.535	0.535	0.535	0.535	0.535	0.535	0.577	0.577	0.577	0.577	0.619	0.619	0.619	0.619	0.619	0.619	0.619	0.577	0.577	0.577	0.577	0.577	0.577	0.619	0.619	0.659	0.659	0.659	0.659	0.659	0.659	0.659	0.659	0.639	0.639	0.639	0.639	0.639	0.639	0.639	0.639	0.639
YJL179W	0.372	0.372	0.413	0.413	0.393	0.393	0.393	0.496	0.538	0.538	0.538	0.538	0.538	0.538	0.538	0.538	0.538	0.579	0.579	0.579	0.579	0.579	0.621	0.682	0.724	0.745	0.745	0.745	0.745	0.786	0.724	0.724	0.724	0.785	0.827	0.827	0.827	0.827	0.827	0.827	0.869	0.952	0.952	0.952	0.952	1.034	1.075	1.075	1.075
YJR067C	0.476	0.434	0.434	0.434	0.434	0.434	0.434	0.434	0.434	0.434	0.434	0.434	0.434	0.455	0.413	0.496	0.496	0.786	0.889	0.91	0.951	0.951	0.993	1.013	1.054	1.116	1.116	1.116	1.199	1.343	1.343	1.343	1.343	1.343	1.343	1.343	1.343	1.343	1.385	1.405	1.405	1.426	1.426	1.426	1.426	1.446	1.446	1.446	1.446
YNL148C	0.703	0.703	0.703	0.703	0.703	0.703	0.703	0.703	0.703	0.723	0.723	0.744	0.764	0.764	0.764	0.764	0.764	0.764	0.764	0.764	0.764	0.764	0.764	0.764	0.764	0.764	0.764	0.764	0.764	0.764	0.764	0.764	0.764	0.764	0.764	0.764	0.764	0.764	0.764	0.764	0.764	0.764	0.764	0.764	0.764	0.764	0.764	0.764	0.764
YNL099C	0.867	0.991	0.991	0.991	0.991	0.991	0.991	0.991	0.991	0.991	0.991	0.971	0.971	1.012	1.012	1.012	1.012	1.012	1.012	1.012	1.012	1.012	1.012	1.012	1.012	1.012	1.012	1.012	1.012	0.971	0.971	0.992	1.012	1.012	1.012	1.012	1.012	1.012	1.012	0.971	0.971	1.032	1.053	1.053	1.053	1.053	1.053	1.053	1.053
YGL049C	0.826	0.826	0.826	0.826	0.826	0.826	0.826	0.826	0.826	0.847	0.847	0.805	0.805	0.805	0.929	0.971	0.991	0.991	0.991	0.991	0.991	0.991	0.991	0.991	0.991	0.991	0.991	0.991	0.991	0.991	0.991	0.991	0.991	0.991	0.991	0.991	0.991	1.012	1.012	1.012	1.012	1.115	1.115	1.115	1.054	1.054	1.054	1.054	1.054
YER044C	0.372	0.372	0.372	0.372	0.372	0.372	0.372	0.372	0.372	0.372	0.372	0.351	0.372	0.372	0.372	0.372	0.372	0.372	0.393	0.393	0.393	0.393	0.393	0.413	0.413	0.413	0.413	0.413	0.413	0.413	0.413	0.413	0.413	0.372	0.31	0.289	0.289	0.289	0.289	0.31	0.31	0.31	0.31	0.31	0.31	0.31	0.31	0.31	0.31
YCR097W	0.556	0.578	0.578	0.557	0.557	0.578	0.578	0.598	0.598	0.598	0.598	0.598	0.598	0.598	0.598	0.598	0.598	0.598	0.598	0.578	0.578	0.578	0.578	0.578	0.536	0.556	0.556	0.556	0.556	0.556	0.556	0.556	0.556	0.515	0.515	0.515	0.474	0.474	0.474	0.495	0.495	0.495	0.495	0.495	0.495	0.495	0.495	0.495	0.495
YDL103C	0.764	0.764	0.764	0.764	0.723	0.723	0.723	0.723	0.702	0.702	0.578	0.475	0.475	0.475	0.475	0.475	0.475	0.475	0.455	0.455	0.455	0.455	0.455	0.434	0.248	0.248	0.228	0.331	0.351	0.351	0.351	0.351	0.351	0.433	0.433	0.433	0.433	0.433	0.433	0.433	0.433	0.433	0.433	0.392	0.433	0.433	0.433	0.516	0.516
YOL068C	0.661	0.641	0.641	0.661	0.661	0.661	0.661	0.661	0.661	0.661	0.579	0.579	0.579	0.579	0.558	0.558	0.558	0.6	0.621	0.621	0.641	0.641	0.641	0.6	0.6	0.6	0.6	0.6	0.579	0.558	0.558	0.558	0.558	0.517	0.475	0.475	0.537	0.558	0.558	0.558	0.558	0.558	0.558	0.558	0.558	0.558	0.558	0.558	0.558
YCR012W	0	0	0	0	0	0	0	0	0	0	0	0	0	0	0	0	0	0	0	0	0	0	0	0	0	0	0	0	0	0	0	0	0	0	0	0	0	0	0	0	0	0	0	0	0	0	0	0	0
YPR017C	2.457	2.457	2.457	2.436	2.394	2.353	2.353	2.353	2.353	2.353	2.353	2.353	2.353	2.353	2.353	2.353	2.353	2.353	2.353	2.353	2.353	2.333	2.333	2.333	2.333	2.333	2.249	2.208	2.208	2.147	2.147	1.692	1.567	1.526	1.506	1.486	1.486	1.486	1.486	1.486	1.486	1.486	1.486	1.403	1.382	1.382	1.32	1.32	1.32
YNL072W	0.599	0.599	0.578	0.516	0.516	0.516	0.536	0.536	0.495	0.536	0.598	0.598	0.639	0.659	0.659	0.659	0.743	0.783	0.783	0.783	0.783	0.887	0.887	0.887	0.887	0.887	0.97	0.97	1.011	1.011	1.011	1.011	1.011	1.011	0.991	0.991	0.991	0.991	0.991	0.991	0.991	0.991	0.949	0.97	0.97	0.97	1.073	1.093	1.093
YHR144C	0.083	0.083	0.083	0.083	0.144	0.186	0.248	0.248	0.248	0.248	0.248	0.248	0.248	0.248	0.248	0.248	0.248	0.289	0.31	0.31	0.372	0.496	0.538	0.58	0.58	0.58	0.58	0.58	0.58	0.621	0.621	0.621	0.662	0.662	0.662	0.662	0.662	0.662	0.662	0.662	0.662	0.662	0.662	0.662	0.662	0.662	0.621	0.621	0.621
YPL180W	0.804	0.804	0.804	0.907	0.907	0.907	0.907	0.907	0.907	0.907	0.907	0.97	0.97	0.97	1.052	1.052	1.093	1.073	1.073	1.073	1.073	1.073	1.115	1.115	1.115	1.115	1.115	1.115	1.115	1.115	1.155	1.155	1.155	1.155	1.217	1.217	1.217	1.217	1.238	1.196	1.196	1.196	1.196	1.196	1.196	1.196	1.196	1.196	1.196
YGR210C	1.032	1.032	1.032	1.032	1.012	1.012	1.012	0.992	0.992	0.992	0.992	1.033	1.033	1.033	1.033	1.033	0.992	0.992	0.992	0.971	0.971	0.992	0.785	0.785	0.785	0.764	0.764	0.764	0.641	0.682	0.661	0.661	0.661	0.661	0.703	0.764	0.827	0.827	0.827	0.827	0.847	0.868	0.868	0.868	0.805	0.826	0.929	0.971	0.971
YMR056C	0.021	0.021	0.021	0.021	0.021	0.021	0.021	0.021	0.021	0.021	0.021	0.021	0.021	0.021	0.041	0.041	0.041	0.041	0.041	0.041	0.041	0.041	0.041	0.041	0.041	0.041	0.041	0.041	0.041	0.041	0.041	0.041	0.041	0.041	0.041	0.041	0.041	0.041	0.041	0.041	0.041	0.041	0.041	0.041	0.041	0.041	0.041	0.041	0.041
YBR110W	3.284	3.325	3.325	3.325	3.325	3.325	3.325	3.325	3.325	3.325	3.325	3.325	3.325	3.387	3.387	3.428	3.428	3.428	3.428	3.449	3.49	3.49	3.49	3.49	3.47	3.47	3.47	3.47	3.47	3.449	3.408	3.366	3.366	3.366	3.325	3.325	3.325	3.325	3.284	3.263	3.263	3.243	3.159	3.159	3.159	3.159	3.201	3.201	3.201
YNL086W	0.473	0.473	0.473	0.473	0.473	0.515	0.515	0.515	0.515	0.556	0.494	0.514	0.514	0.514	0.514	0.514	0.514	0.514	0.514	0.535	0.598	0.598	0.598	0.598	0.598	0.598	0.598	0.598	0.598	0.598	0.598	0.598	0.598	0.598	0.618	0.68	0.68	0.762	0.762	0.762	0.762	0.762	0.762	0.762	0.846	0.846	0.846	0.887	0.887
YER107C	0.515	0.515	0.515	0.515	0.515	0.535	0.598	0.598	0.659	0.659	0.659	0.659	0.659	0.659	0.68	0.68	0.68	0.68	0.68	0.68	0.68	0.68	0.68	0.701	0.907	0.949	1.01	1.072	1.238	1.238	1.238	1.238	1.28	1.28	1.28	1.28	1.28	1.3	1.3	1.362	1.362	1.362	1.362	1.362	1.362	1.362	1.444	1.444	1.444
YHL019C	3.364	3.322	3.301	3.301	3.178	3.199	3.199	3.115	3.115	3.115	3.115	3.115	3.115	3.157	3.116	3.075	3.075	3.075	3.075	3.075	3.034	3.034	3.034	3.013	3.013	3.013	2.683	2.663	2.643	2.643	2.643	2.643	2.643	2.643	2.683	1.548	1.506	1.444	1.444	1.444	1.527	1.527	1.527	1.527	1.527	1.548	1.568	1.671	1.506
YLR397C	0.413	0.413	0.496	0.6	0.6	0.6	0.6	0.6	0.6	0.6	0.6	0.6	0.6	0.6	0.6	0.6	0.6	0.6	0.6	0.6	0.62	0.661	0.661	0.661	0.682	0.703	0.744	0.744	0.744	0.744	0.744	0.744	0.744	0.744	0.785	0.785	0.785	0.785	0.785	0.785	0.785	0.785	0.744	0.744	0.744	0.744	0.744	0.744	0.744
YBR031W	1.095	1.095	1.095	1.095	1.095	1.095	1.095	1.095	1.095	1.095	1.075	1.054	1.012	1.012	0.784	0.784	0.784	0.784	0.784	0.784	0.847	0.888	0.888	0.888	0.888	0.908	0.908	0.95	0.888	0.888	0.909	0.909	0.827	0.827	0.785	0.785	0.785	0.764	0.744	0.661	0.559	0.559	0.559	0.559	0.559	0.559	0.559	0.559	0.538
YBL074C	0.144	0.144	0.144	0.144	0.144	0.144	0.144	0.144	0.144	0.144	0.144	0.144	0.144	0.165	0.165	0.227	0.227	0.227	0.227	0.227	0.227	0.227	0.227	0.227	0.227	0.227	0.227	0.227	0.227	0.227	0.227	0.227	0.227	0.227	0.227	0.227	0.227	0.227	0.227	0.227	0.227	0.227	0.227	0.227	0.227	0.227	0.227	0.227	0.227
YKL110C	0.393	0.393	0.393	0.393	0.393	0.393	0.331	0.31	0.31	0.31	0.31	0.31	0.31	0.31	0.269	0.269	0.269	0.227	0.227	0.227	0.227	0.289	0.309	0.309	0.309	0.309	0.309	0.309	0.309	0.309	0.309	0.309	0.309	0.309	0.371	0.371	0.371	0.371	0.371	0.371	0.371	0.371	0.371	0.393	0.372	0.372	0.372	0.372	0.372
YMR172W	0.599	0.599	0.62	0.64	0.64	0.64	0.64	0.64	0.661	0.661	0.661	0.62	0.62	0.661	0.661	0.681	0.681	0.681	0.681	0.681	0.763	0.763	0.763	0.763	1.012	1.012	1.012	1.012	1.012	1.012	1.012	1.012	1.012	1.032	1.032	1.032	1.032	1.032	1.053	1.053	1.073	1.073	1.073	1.073	1.094	1.094	1.094	1.094	1.238
YMR205C	0	0	0	0	0	0	0	0	0	0	0	0	0	0	0	0	0	0	0	0	0	0	0	0	0	0	0	0	0	0	0	0	0	0	0	0	0	0	0	0	0	0	0	0	0	0	0	0	0
YDR330W	1.879	1.879	1.879	1.879	1.9	1.941	1.982	2.023	2.023	2.086	2.106	2.106	2.106	2.106	2.127	2.127	2.127	2.127	2.127	2.106	2.106	2.106	2.106	2.106	2.106	2.106	2.106	2.106	2.106	2.106	2.127	2.127	2.168	2.168	2.168	2.168	2.168	2.168	2.168	2.168	2.168	2.168	2.168	2.147	2.147	2.147	2.147	2.127	2.127
YIL007C	7.976	7.976	7.976	7.976	7.976	7.976	7.976	7.976	7.976	8.038	8.038	8.121	8.079	8.224	8.224	8.286	8.286	8.574	8.657	8.698	8.698	8.698	8.698	8.698	8.698	8.698	8.698	8.698	8.698	8.698	8.719	8.719	8.719	8.739	8.76	8.801	8.801	8.801	8.801	8.801	8.801	8.801	8.822	8.822	8.822	8.822	8.822	8.822	8.822
YJR148W	0.599	0.599	0.599	0.599	0.599	0.599	0.599	0.599	0.599	0.599	0.557	0.557	0.454	0.454	0.454	0.433	0.433	0.433	0.433	0.433	0.433	0.433	0.433	0.433	0.392	0.392	0.392	0.392	0.392	0.392	0.392	0.392	0.392	0.392	0.371	0.371	0.371	0.371	0.371	0.309	0.33	0.33	0.35	0.35	0.35	0.35	0.35	0.35	0.35
YBR048W	1.342	1.342	1.342	1.342	1.383	1.446	1.425	1.425	1.425	1.425	1.425	1.343	1.343	1.343	1.343	1.343	1.363	1.363	1.363	1.363	1.363	1.363	1.363	1.321	1.321	1.321	1.321	1.26	1.26	1.26	1.26	1.26	1.26	1.26	1.218	1.218	1.218	1.218	1.218	1.218	1.218	1.198	1.198	1.198	1.177	1.177	1.157	1.136	1.136
YGR133W	3.941	3.941	3.941	3.941	3.941	3.941	3.982	3.962	3.962	3.962	3.962	3.962	3.962	3.962	3.962	3.962	3.962	3.962	3.962	4.003	4.003	3.942	3.901	3.901	3.901	3.86	3.818	3.818	3.818	3.818	3.818	3.818	3.818	3.818	3.818	3.818	3.818	3.777	3.777	3.777	3.777	3.756	3.756	3.715	3.715	3.695	3.695	3.632	3.571
YER028C	0.144	0.144	0.144	0.144	0.144	0.144	0.144	0.144	0.144	0.144	0.144	0.144	0.144	0.144	0.144	0.144	0.186	0.186	0.186	0.228	0.228	0.228	0.228	0.269	0.289	0.289	0.289	0.289	0.289	0.289	0.289	0.289	0.289	0.289	0.289	0.289	0.289	0.289	0.289	0.289	0.331	0.331	0.331	0.351	0.351	0.351	0.351	0.351	0.351
YDR030C	0.825	0.825	0.825	0.825	0.825	0.825	0.825	0.825	0.825	0.783	0.783	0.722	0.722	0.722	0.722	0.722	0.722	0.722	0.722	0.742	0.742	0.722	0.68	0.598	0.598	0.598	0.598	0.515	0.474	0.64	0.64	0.64	0.64	0.64	0.64	0.62	0.62	0.558	0.6	0.6	0.661	0.703	0.703	0.723	0.723	0.848	0.972	0.972	0.992
YMR162C	1.631	1.631	1.631	1.754	1.754	1.796	1.796	1.837	1.94	1.94	1.94	1.94	1.94	1.94	1.94	1.94	1.982	2.044	2.044	2.044	2.044	2.044	2.044	2.044	2.044	2.064	2.064	2.064	2.064	2.064	2.064	2.064	2.106	2.106	2.106	2.126	2.126	2.126	2.126	2.126	2.126	2.126	2.106	2.106	2.106	2.106	2.106	2.106	2.106
YOL128C	0	0	0	0	0	0	0	0	0	0	0.021	0.021	0.021	0.021	0.021	0.021	0.021	0.021	0.021	0.021	0.021	0.021	0.021	0.021	0.021	0.021	0.021	0.021	0.021	0.021	0.021	0.021	0.021	0.021	0.021	0.021	0.021	0.021	0.021	0.021	0.021	0.021	0.083	0.083	0.083	0.103	0.103	0.103	0.123
YER128W	0.144	0.144	0.144	0.144	0.144	0.227	0.227	0.289	0.289	0.289	0.289	0.289	0.289	0.289	0.289	0.309	0.351	0.433	0.433	0.433	0.433	0.454	0.454	0.454	0.454	0.454	0.454	0.495	0.495	0.495	0.495	0.495	0.454	0.454	0.474	0.474	0.474	0.454	0.536	0.536	0.536	0.536	0.536	0.62	0.62	0.62	0.62	0.62	0.62
YJL168C	2.871	2.892	2.892	2.892	2.892	2.892	2.892	2.892	2.912	2.912	2.912	2.912	2.912	2.912	2.912	2.912	2.912	2.912	2.912	2.912	2.912	2.912	2.892	2.892	2.829	2.788	2.747	2.747	2.726	2.664	2.664	2.664	2.664	2.602	2.582	2.582	2.582	2.602	2.602	2.602	2.602	2.602	2.602	2.519	2.478	2.436	2.333	2.333	2.333
YOR297C	0.413	0.393	0.394	0.414	0.517	0.517	0.538	0.6	0.682	0.745	0.827	0.827	0.827	0.827	0.827	0.827	0.889	0.889	0.93	0.93	0.93	0.93	0.93	0.93	0.93	0.93	0.93	0.93	0.93	0.93	0.93	0.93	0.972	0.972	0.972	0.972	0.972	0.972	0.972	1.013	1.013	1.034	1.034	1.034	1.034	1.034	1.034	1.034	1.034
YML028W	0.992	0.992	0.992	0.992	0.992	1.012	1.012	1.054	1.054	1.054	1.095	1.095	1.095	1.095	1.095	1.095	1.095	1.095	1.095	1.095	1.095	1.095	1.095	1.095	1.095	1.095	1.095	1.095	1.095	1.095	1.095	1.115	1.115	1.115	1.115	1.115	1.115	1.115	1.115	1.115	1.115	1.115	1.115	1.115	1.115	1.115	1.115	1.115	1.095
YGL198W	1.157	1.157	1.157	1.157	1.157	1.157	1.157	1.157	1.157	1.157	1.157	1.136	1.136	1.136	1.177	1.177	1.177	1.135	1.135	1.135	1.135	1.135	1.115	1.115	1.115	1.115	1.115	1.157	1.157	1.157	1.157	1.198	1.177	1.177	1.177	1.177	1.177	1.177	1.177	1.177	1.177	1.136	1.136	1.136	1.136	1.157	1.157	1.115	1.115
YKL140W	0.516	0.495	0.475	0.475	0.434	0.434	0.434	0.434	0.434	0.434	0.434	0.393	0.393	0.393	0.393	0.393	0.393	0.393	0.393	0.393	0.393	0.393	0.393	0.372	0.372	0.393	0.393	0.393	0.393	0.434	0.434	0.434	0.434	0.455	0.433	0.433	0.433	0.433	0.454	0.433	0.454	0.454	0.454	0.454	0.454	0.454	0.454	0.474	0.474
YIL104C	0.786	0.786	0.786	0.786	0.786	0.765	0.745	0.806	0.888	0.93	0.93	0.992	0.992	1.012	1.012	1.012	1.012	1.054	1.198	1.198	1.363	1.363	1.405	1.405	1.405	1.405	1.446	1.466	1.549	1.549	1.549	1.569	2.003	2.003	2.003	2.066	2.066	2.066	2.066	2.066	2.066	2.024	2.024	2.045	2.045	2.045	2.045	2.045	2.045
YJL092W	5.735	5.735	5.673	5.673	5.673	5.673	5.673	5.673	5.673	5.673	5.591	5.55	5.467	5.467	5.467	5.447	5.447	5.447	5.447	5.343	5.343	5.343	5.302	5.302	5.282	5.24	5.117	4.952	4.932	4.809	4.127	4.086	4.024	4.024	3.983	3.942	3.716	3.53	3.489	3.345	3.345	1.857	0.885	0.803	0.701	0.68	0.68	0.68	0.68
YJL029C	1.921	1.921	1.921	1.859	1.859	1.839	1.88	1.88	1.88	1.88	1.859	1.859	1.859	1.859	1.859	1.859	1.859	1.859	1.777	1.756	1.756	1.756	1.756	1.756	1.674	1.612	1.529	1.508	1.55	1.529	1.529	1.488	1.488	1.363	1.384	1.363	1.363	1.363	1.363	1.363	1.342	1.342	1.363	1.363	1.425	1.26	1.26	1.26	1.26
YIL068C	1.258	1.299	1.319	1.319	1.319	1.444	1.733	1.712	1.712	1.774	1.816	1.816	1.837	1.837	1.837	1.857	1.857	1.857	1.857	1.857	1.857	1.857	1.857	1.877	1.898	1.919	1.919	1.939	2.042	2.042	2.042	2.063	2.063	2.063	2.063	2.063	2.063	2.208	2.208	2.228	2.228	2.29	2.29	2.29	2.29	2.29	2.248	2.248	2.248
YDR228C	2.167	2.126	2.126	2.167	2.147	2.147	2.147	2.105	2.105	2.084	1.981	1.919	1.775	1.651	1.651	1.651	1.631	1.569	1.569	1.423	1.197	0.99	0.99	1.01	0.99	0.99	0.949	0.949	0.949	0.949	0.949	0.949	0.886	0.886	0.886	0.928	0.659	0.618	0.638	0.638	0.638	0.638	0.659	0.679	0.679	0.721	0.721	0.721	0.721
YPR031W	0.971	0.971	0.971	0.971	0.971	1.012	1.012	1.012	1.012	1.012	1.012	0.991	0.991	0.991	0.991	0.991	0.991	1.012	1.012	1.012	1.053	1.053	1.053	1.032	1.032	1.032	1.032	1.032	1.073	1.073	1.073	1.073	1.073	1.115	1.115	1.115	1.115	1.115	1.156	1.156	1.156	1.073	1.073	1.073	1.073	1.073	1.073	1.073	1.073
YPR156C	0	0	0	0	0	0	0	0	0	0	0	0	0	0	0	0	0	0	0	0	0	0	0	0	0	0	0	0	0	0	0	0	0	0	0	0	0	0	0	0	0	0	0	0	0	0	0	0	0
YML129C	2.006	2.006	2.006	2.006	2.006	2.006	2.006	2.006	2.006	2.006	2.006	2.006	2.006	2.006	2.006	2.088	2.088	2.171	2.171	2.171	2.171	2.171	2.171	2.171	2.15	2.15	2.171	2.151	2.151	2.151	2.151	2.151	2.151	2.171	2.171	2.171	2.171	2.171	2.13	2.15	2.046	2.046	2.046	2.005	2.005	2.005	2.005	2.005	2.005
YEL001C	0.826	0.826	0.826	0.826	0.909	0.909	0.909	0.909	0.909	0.909	0.888	0.888	0.888	0.888	0.888	0.888	0.868	0.868	0.868	0.868	0.868	0.765	0.765	0.765	0.765	0.745	0.745	0.703	0.745	0.745	0.704	0.704	0.683	0.641	0.641	0.641	0.641	0.641	0.641	0.641	0.641	0.641	0.621	0.621	0.662	0.683	0.683	0.725	0.725
YPL086C	4.152	4.152	4.152	4.152	4.152	4.152	4.131	4.111	4.111	4.111	4.111	4.069	4.008	4.008	4.07	4.07	4.07	4.029	4.029	3.862	3.862	3.842	3.842	3.842	3.821	3.801	3.76	3.719	3.677	3.677	3.677	3.635	3.615	3.553	3.511	3.45	3.45	3.119	3.119	3.119	3.078	3.016	3.016	3.016	3.016	3.016	2.727	2.686	2.665
YGL140C	0.371	0.371	0.371	0.371	0.371	0.371	0.371	0.371	0.371	0.371	0.371	0.371	0.371	0.371	0.371	0.371	0.371	0.371	0.371	0.371	0.371	0.454	0.474	0.536	0.722	0.722	0.722	0.763	0.763	0.763	0.763	0.763	0.763	0.763	0.763	0.763	0.743	0.743	0.743	0.784	0.784	0.826	0.826	0.929	0.991	0.991	0.991	0.991	0.991
YGR205W	0.765	0.807	0.807	0.807	0.807	0.807	0.828	0.828	0.828	0.828	0.828	0.994	0.994	0.994	1.014	1.014	1.014	1.014	1.014	1.014	1.014	1.014	1.034	1.034	1.034	1.076	1.076	1.076	1.076	1.076	1.076	1.076	1.056	1.056	1.056	1.056	1.056	1.056	1.056	1.056	0.89	0.89	0.89	0.89	0.89	0.89	0.89	0.89	0.89
YOR017W	1.238	1.238	1.238	1.238	1.3	1.3	1.341	1.341	1.341	1.341	1.341	1.341	1.341	1.383	1.383	1.383	1.383	1.383	1.383	1.383	1.383	1.383	1.383	1.383	1.383	1.425	1.425	1.425	1.425	1.425	1.425	1.425	1.425	1.425	1.425	1.445	1.466	1.466	1.466	1.466	1.466	1.466	1.466	1.466	1.466	1.507	1.548	1.548	1.548
YKL113C	0	0	0	0	0	0	0	0	0	0	0	0	0	0	0	0	0	0	0	0	0	0	0	0	0	0	0	0	0	0	0	0	0	0	0	0	0	0	0	0	0	0	0	0	0	0	0	0	0
YML001W	1.835	1.897	1.897	1.897	1.897	2.001	2.001	2.001	2.001	2.001	1.96	1.96	1.939	1.939	1.939	1.939	1.939	1.939	1.939	1.98	1.98	1.98	1.98	1.98	1.98	1.98	1.98	1.98	2.022	2.063	2.063	2.063	2.063	2.063	2.063	2.063	2.063	2.063	2.063	2.063	2.063	2.063	2.063	2.063	2.063	2.022	1.919	1.919	1.919
YKL139W	1.278	1.506	1.526	1.526	1.567	1.567	1.567	1.567	1.567	1.567	1.567	1.609	1.671	1.671	1.691	1.691	1.691	1.691	1.691	1.691	1.649	1.649	1.649	1.649	1.649	1.649	1.649	1.649	1.649	1.649	1.649	1.649	1.649	1.649	1.649	1.649	1.649	1.649	1.649	1.649	1.649	1.649	1.649	1.649	1.691	1.712	1.712	1.691	1.691
YIL161W	0.62	0.62	0.62	0.599	0.515	0.515	0.515	0.515	0.515	0.515	0.515	0.515	0.495	0.495	0.536	0.578	0.578	0.536	0.536	0.536	0.536	0.536	0.536	0.515	0.495	0.474	0.494	0.494	0.494	0.494	0.494	0.494	0.494	0.578	0.578	0.578	0.578	0.578	0.578	0.578	0.557	0.536	0.536	0.536	0.536	0.536	0.536	0.536	0.536
YPL070W	0.701	0.701	0.701	0.743	0.743	0.743	0.743	0.784	0.68	0.68	0.701	0.701	0.722	0.722	0.742	0.742	0.722	0.722	0.783	0.783	0.804	0.804	0.804	0.804	0.804	0.804	0.804	0.804	0.804	0.804	0.804	0.804	0.825	0.825	0.866	0.866	0.866	0.886	0.886	0.886	0.886	0.928	0.97	0.99	0.99	1.01	1.01	1.01	1.031
YDR353W	0.372	0.372	0.372	0.372	0.372	0.372	0.372	0.331	0.331	0.331	0.331	0.331	0.331	0.331	0.289	0.269	0.269	0.269	0.269	0.269	0.269	0.269	0.269	0.269	0.269	0.269	0.269	0.269	0.269	0.269	0.269	0.269	0.269	0.269	0.269	0.289	0.331	0.331	0.331	0.331	0.331	0.31	0.31	0.31	0.31	0.269	0.269	0.269	0.269
YML123C	0.516	0.516	0.516	0.516	0.516	0.516	0.516	0.516	0.516	0.516	0.516	0.516	0.557	0.557	0.557	0.557	0.557	0.557	0.557	0.557	0.557	0.557	0.557	0.537	0.537	0.537	0.537	0.537	0.537	0.537	0.537	0.537	0.537	0.537	0.537	0.537	0.537	0.537	0.537	0.537	0.516	0.516	0.475	0.475	0.392	0.35	0.35	0.35	0.35
YPL057C	0.083	0.083	0.083	0.083	0.083	0.083	0.083	0.083	0.103	0.103	0.103	0.103	0.103	0.103	0.103	0.103	0.103	0.103	0.103	0.103	0.021	0.021	0.021	0.021	0.021	0.021	0.021	0.021	0.021	0.021	0.021	0.021	0.021	0.021	0.021	0.021	0.021	0.021	0.021	0.021	0.021	0.021	0.021	0.021	0.021	0.021	0.021	0.021	0.021
YBR248C	0.949	0.949	0.949	0.949	0.949	0.949	0.949	0.907	0.907	0.907	0.949	0.97	1.032	1.032	1.052	1.052	1.052	1.052	1.052	1.052	1.052	1.052	1.052	1.052	1.052	1.073	1.073	1.073	1.093	1.093	1.093	1.093	1.093	1.093	1.093	1.093	1.093	1.093	1.093	1.093	1.093	1.093	1.093	1.093	1.093	1.093	1.093	1.093	1.093
YDR177W	0.804	0.867	0.867	0.887	0.887	0.887	0.887	0.887	0.887	0.887	0.887	0.887	0.887	0.887	0.907	0.907	0.907	0.907	0.907	0.907	0.907	0.907	0.907	0.907	0.907	0.907	0.907	0.907	0.907	0.928	0.928	0.928	0.928	0.928	0.928	0.928	0.928	0.928	0.928	0.928	0.928	0.928	0.928	0.949	0.949	0.949	0.949	0.949	0.949
YJR033C	1.281	1.281	1.302	1.302	1.26	1.26	1.198	1.219	1.219	1.219	1.157	1.157	1.157	1.177	1.137	1.157	1.116	1.075	1.095	1.075	1.075	1.075	1.095	1.137	1.115	1.115	1.053	1.053	1.053	1.053	1.073	1.073	1.073	1.053	1.053	1.053	1.053	1.136	1.136	1.136	1.136	1.136	1.095	1.095	1.095	1.095	1.095	1.093	1.363
YBR263W	0.661	0.661	0.682	0.682	0.682	0.682	0.621	0.621	0.641	0.827	0.909	0.909	0.929	0.929	0.929	0.971	0.971	0.971	0.971	0.971	0.971	0.971	0.971	0.992	0.992	0.992	0.992	0.992	0.992	0.992	0.951	0.951	0.951	0.951	0.951	1.012	1.012	1.012	1.012	1.033	1.054	1.074	1.074	1.074	1.074	0.991	0.971	0.991	0.991
YBR222C	0.62	0.558	0.517	0.517	0.517	0.517	0.517	0.517	0.517	0.517	0.393	0.393	0.393	0.393	0.393	0.393	0.393	0.393	0.372	0.186	0.186	0.186	0.186	0.186	0.186	0.103	0.103	0.103	0.103	0.103	0.103	0.103	0.103	0.103	0.103	0.103	0.062	0.062	0.062	0.062	0	0	0	0	0	0	0	0	0.041
YNL087W	0.453	0.453	0.453	0.453	0.453	0.453	0.453	0.453	0.453	0.453	0.453	0.453	0.453	0.453	0.453	0.453	0.453	0.453	0.453	0.453	0.411	0.453	0.35	0.33	0.309	0.309	0.33	0.33	0.33	0.309	0.289	0.289	0.268	0.268	0.268	0.268	0.268	0.268	0.268	0.268	0.288	0.288	0.288	0.247	0.268	0.185	0.185	0.185	0.206
YOR032W-A	0	0	0	0	0	0	0	0	0	0	0	0	0	0	0	0	0	0	0	0	0	0	0	0	0	0	0	0	0	0	0	0	0	0	0	0	0	0	0	0	0	0	0	0	0	0	0	0	0
YDR179W-A	0.909	0.909	0.909	0.909	0.909	0.909	0.909	0.909	0.929	0.929	0.929	0.929	0.682	0.661	0.641	0.6	0.6	0.6	0.579	0.6	0.765	0.849	0.89	0.89	0.89	0.89	0.89	0.869	0.869	0.869	0.869	0.828	0.828	0.828	0.765	0.828	0.931	0.993	1.159	1.407	1.407	1.407	1.407	1.407	1.365	1.324	1.324	1.324	1.345
YOL080C	0.681	0.681	0.681	0.681	0.681	0.681	0.702	0.723	0.723	0.723	0.723	0.723	0.702	0.827	0.868	0.888	0.971	1.073	1.073	1.177	1.218	1.218	1.322	1.322	1.322	1.322	1.322	1.322	1.322	1.322	1.322	1.322	1.343	1.405	1.446	1.488	1.488	1.488	1.488	1.488	1.488	1.529	1.529	1.529	1.529	1.529	1.529	1.529	1.529
YPR113W	1.446	1.446	1.446	1.446	1.446	1.446	1.446	1.446	1.446	1.446	1.446	1.446	1.385	1.385	1.385	1.385	1.364	1.343	1.282	1.282	1.282	1.282	1.261	1.261	1.22	1.137	1.095	1.095	1.095	1.115	1.115	1.115	1.115	1.115	1.074	1.074	0.992	1.012	1.012	1.012	1.012	1.012	1.012	1.012	1.012	1.012	0.972	0.93	0.93
YKR021W	0.764	0.724	0.64	0.599	0.64	0.64	0.64	0.64	0.599	0.599	0.599	0.599	0.599	0.516	0.516	0.516	0.557	0.599	0.599	0.599	0.599	0.599	0.599	0.599	0.515	0.515	0.556	0.598	0.743	1.135	1.135	1.135	1.177	1.218	1.26	1.26	1.26	1.26	1.26	1.26	1.26	1.26	1.157	1.157	1.177	1.26	1.26	1.28	1.28
YOL062C	0.989	0.989	0.989	0.969	0.907	0.846	0.866	0.99	1.196	1.319	1.319	1.401	1.401	1.464	1.464	1.464	1.464	1.464	1.464	1.464	1.464	1.484	1.484	1.484	1.484	1.484	1.484	1.484	1.484	1.484	1.484	1.484	1.484	1.484	1.484	1.526	1.526	1.526	1.526	1.526	1.526	1.526	1.526	1.526	1.526	1.526	1.526	1.526	1.526
YJL008C	1.238	1.238	1.238	1.238	1.238	1.258	1.258	1.258	1.278	1.278	1.278	1.278	1.278	1.278	1.278	1.278	1.278	1.278	1.278	1.278	1.278	1.278	1.278	1.278	1.278	1.278	1.278	1.216	1.237	1.237	1.237	1.237	1.237	1.237	1.237	1.237	1.237	1.237	1.237	1.237	1.237	1.237	1.237	1.237	1.237	1.216	1.216	1.216	1.216
YLR432W	2.232	2.232	2.232	2.087	2.067	2.046	2.046	2.046	2.087	2.026	1.922	1.798	1.756	1.756	1.756	1.756	1.756	1.756	1.756	1.756	1.756	1.756	1.756	1.756	1.715	1.715	1.715	1.715	1.715	1.673	1.611	1.611	1.611	1.219	1.075	0.993	0.93	0.889	0.889	0.889	0.889	0.889	0.889	0.869	0.848	0.869	0.869	0.869	0.869
YLR154C	0.331	0.331	0.331	0.331	0.331	0.331	0.331	0.331	0.331	0.331	0.331	0.331	0.331	0.31	0.31	0.31	0.31	0.31	0.269	0.269	0.269	0.269	0.269	0.269	0.269	0.269	0.269	0.269	0.269	0.269	0.269	0.269	0.269	0.269	0.269	0.269	0.269	0.269	0.228	0.228	0.228	0.228	0.228	0.145	0.124	0.166	0.166	0.166	0.166
YMR100W	0.185	0.185	0.185	0.185	0.227	0.289	0.289	0.289	0.289	0.269	0.269	0.269	0.269	0.269	0.269	0.269	0.269	0.269	0.206	0.206	0.206	0.227	0.227	0.227	0.227	0.227	0.227	0.227	0.227	0.227	0.185	0.185	0.268	0.392	0.495	0.495	0.495	0.495	0.495	0.495	0.495	0.495	0.495	0.495	0.495	0.495	0.495	0.495	0.495
YLR005W	1.279	1.32	1.278	1.278	1.32	1.465	1.527	1.527	1.527	1.631	1.672	1.672	1.672	1.672	1.672	1.672	1.672	1.672	1.692	1.692	1.713	1.692	1.692	1.692	1.692	1.672	1.651	1.651	1.714	1.776	1.817	1.817	1.879	1.962	1.982	1.982	2.087	2.128	2.19	2.211	2.417	2.438	2.438	2.438	2.438	2.479	2.479	2.479	2.479
YDR487C	0.516	0.516	0.516	0.516	0.475	0.434	0.434	0.434	0.434	0.331	0.331	0.331	0.331	0.331	0.331	0.331	0.331	0.331	0.331	0.269	0.269	0.269	0.269	0.269	0.269	0.269	0.269	0.269	0.269	0.166	0.083	0.083	0.083	0.083	0.083	0.083	0.083	0.083	0.021	0	0	0	0	0	0	0	0	0	0
YPR065W	0.042	0.042	0.042	0.042	0.042	0.042	0.042	0.042	0.042	0.042	0.042	0.042	0.042	0.042	0.042	0.042	0.042	0.042	0.042	0.042	0.042	0.042	0.042	0.042	0.042	0.042	0.042	0.042	0.042	0.042	0.042	0.042	0.042	0.042	0.042	0.042	0.042	0.042	0.042	0.042	0	0	0	0	0	0	0	0	0
YLR021W	0.289	0.289	0.289	0.456	0.497	0.538	0.538	0.538	0.58	0.622	0.622	0.622	0.622	0.622	0.622	0.622	0.622	0.622	0.642	0.622	0.58	0.622	0.622	0.622	0.662	0.724	0.786	0.786	0.786	0.786	0.786	0.786	0.786	0.786	0.786	0.828	0.828	0.828	0.848	0.848	0.869	0.869	0.91	0.91	0.91	0.972	0.972	0.972	0.972
YGR096W	0.951	0.992	0.992	1.012	1.012	1.012	1.012	1.012	1.012	1.012	1.012	1.012	1.012	1.012	1.012	1.012	1.012	1.012	1.012	1.012	1.012	1.012	1.012	1.012	1.012	1.012	1.012	1.012	1.075	1.116	1.116	1.116	1.116	1.116	1.116	1.116	1.116	1.116	1.116	1.178	1.178	1.178	1.178	1.178	1.157	1.157	1.157	1.157	1.157
YNL291C	0.868	0.868	0.868	0.868	0.888	0.888	0.888	0.888	0.888	0.888	0.888	0.929	0.929	0.929	0.929	0.929	0.929	0.971	1.054	1.054	1.054	1.054	1.074	1.074	1.074	1.074	1.054	1.054	1.054	1.054	1.054	1.054	1.074	1.115	1.074	1.074	1.074	1.074	1.074	1.074	1.095	1.095	1.095	1.095	1.095	1.053	1.053	1.095	1.095
YPR105C	0.309	0.309	0.309	0.268	0.309	0.33	0.371	0.371	0.371	0.371	0.371	0.371	0.392	0.474	0.536	0.536	0.536	0.536	0.536	0.536	0.536	0.515	0.536	0.784	0.784	0.825	0.825	0.825	0.825	0.825	0.825	0.825	0.825	0.825	0.825	0.825	0.846	0.846	0.846	0.846	0.886	0.886	0.886	0.886	0.886	0.886	0.886	0.886	0.886
YKL088W	0.35	0.35	0.35	0.35	0.433	0.433	0.454	0.454	0.474	0.474	0.474	0.495	0.536	0.62	0.703	0.703	0.703	0.703	0.703	0.703	0.703	0.703	0.703	0.703	0.703	0.703	0.703	0.703	0.723	0.744	0.784	0.784	0.743	0.743	0.763	0.784	0.784	0.784	0.784	0.867	0.867	0.867	0.867	0.867	0.867	0.908	0.908	0.908	0.908
YDR172W	1.756	1.756	1.756	1.756	1.756	1.756	1.756	1.756	1.735	1.735	1.735	1.735	1.756	1.756	1.735	1.694	1.569	1.548	1.548	1.508	1.508	1.508	1.508	1.508	1.508	1.508	1.508	1.508	1.404	1.3	1.115	1.115	1.115	1.012	1.012	0.97	0.97	0.97	0.867	0.826	0.784	0.784	0.784	0.743	0.722	0.702	0.702	0.66	0.639
YDR083W	2.167	2.167	2.188	2.188	2.208	2.228	2.228	2.228	2.228	2.228	2.228	2.228	2.332	2.414	2.414	2.435	2.393	2.435	2.476	2.476	2.497	2.497	2.497	2.497	2.497	2.497	2.517	2.497	2.6	2.6	2.744	2.744	2.744	2.744	2.744	2.744	2.744	2.807	2.807	2.807	2.807	2.807	2.807	2.765	2.765	2.807	2.807	2.807	2.807
YNL083W	0.558	0.558	0.6	0.703	0.806	0.806	0.806	0.889	0.93	0.93	0.992	0.992	0.971	0.971	0.971	0.971	0.971	1.012	1.012	1.012	1.012	1.012	1.012	1.012	1.054	1.054	1.095	1.095	1.095	1.095	1.095	1.095	1.095	1.095	1.095	1.095	1.095	1.095	1.095	1.095	1.095	1.095	1.115	1.115	1.115	1.115	1.115	1.115	1.115
YMR137C	1.24	1.24	1.24	1.219	1.157	1.157	1.137	1.137	1.157	1.157	1.137	1.137	1.137	1.137	1.137	1.157	1.157	1.054	1.054	1.054	0.681	0.64	0.723	0.723	0.723	0.723	0.723	0.723	0.702	0.494	0.494	0.535	0.535	0.598	0.598	0.598	0.598	0.598	0.598	0.598	0.598	0.556	0.556	0.556	0.556	0.535	0.494	0.494	0.494
YDR221W	0.703	0.703	0.703	0.703	0.723	0.744	0.744	0.744	0.744	0.723	0.723	0.744	0.764	0.764	0.764	0.764	0.744	0.744	0.744	0.764	0.805	0.847	0.847	0.847	0.847	0.847	0.847	0.847	0.847	0.909	0.909	0.909	0.909	0.909	0.909	0.909	0.909	0.909	0.929	0.929	0.929	0.95	0.908	0.908	0.908	0.908	0.908	0.908	0.95
YDL129W	0.269	0.269	0.269	0.269	0.228	0.228	0.228	0.228	0.228	0.228	0.228	0.228	0.228	0.207	0.207	0.207	0.207	0.207	0.207	0.207	0.207	0.207	0.166	0.166	0.166	0.166	0.166	0.166	0.166	0.166	0.166	0.166	0.186	0.206	0.206	0.206	0.269	0.269	0.31	0.31	0.31	0.31	0.31	0.31	0.31	0.31	0.31	0.31	0.31
YPL167C	0.413	0.372	0.372	0.372	0.186	0.186	0.186	0.186	0.186	0.31	0.31	0.31	0.372	0.372	0.372	0.413	0.413	0.434	0.537	0.537	0.537	0.537	0.537	0.579	0.537	0.537	0.537	0.558	0.558	0.558	0.558	0.516	0.516	0.516	0.516	0.516	0.516	0.516	0.516	0.516	0.557	0.578	0.578	0.578	0.578	0.64	0.784	0.847	0.847
YER026C	0.621	0.621	0.621	0.621	0.621	0.621	0.621	0.6	0.6	0.6	0.6	0.6	0.6	0.58	0.58	0.58	0.58	0.58	0.58	0.58	0.58	0.621	0.621	0.621	0.621	0.621	0.621	0.621	0.662	0.662	0.704	0.704	0.704	0.704	0.662	0.662	0.662	0.662	0.662	0.662	0.601	0.601	0.601	0.601	0.58	0.58	0.58	0.58	0.58
YDR236C	0.062	0.042	0.124	0.124	0.124	0.124	0.124	0.124	0.124	0.124	0.124	0.165	0.165	0.227	0.227	0.227	0.289	0.289	0.289	0.393	0.393	0.393	0.393	0.393	0.393	0.393	0.434	0.496	0.806	0.806	0.909	0.909	0.909	0.909	0.909	0.929	0.95	0.95	0.95	0.95	0.95	0.971	0.971	1.073	1.218	2.25	2.25	2.312	2.312
YEL038W	0.703	0.703	0.703	0.703	0.703	0.703	0.703	0.703	0.703	0.703	0.661	0.661	0.661	0.661	0.641	0.641	0.641	0.558	0.558	0.496	0.496	0.496	0.496	0.496	0.496	0.496	0.475	0.413	0.413	0.413	0.413	0.413	0.393	0.372	0.372	0.331	0.289	0.289	0.289	0.269	0.269	0.269	0.269	0.269	0.269	0.269	0.269	0.269	0.269
YBR249C	2.434	2.434	2.434	2.393	2.393	2.393	2.393	2.393	2.393	2.393	2.393	2.393	2.393	2.393	2.414	2.414	2.311	2.208	2.146	2.146	2.146	2.146	2.146	2.146	2.146	2.084	2.084	2.063	2.063	2.063	2.022	1.98	1.94	1.899	1.857	1.857	1.815	1.815	1.795	1.795	1.526	1.319	1.258	1.258	1.237	1.237	1.175	1.175	1.216
YOR231W	0.992	0.992	0.992	0.992	0.992	0.992	0.992	1.012	1.012	1.012	1.032	1.074	1.074	1.074	1.074	1.074	1.074	1.074	1.074	1.074	1.074	1.074	1.074	1.074	1.074	1.074	1.074	1.074	1.074	1.115	1.115	1.115	1.115	1.115	1.115	1.073	1.073	1.053	0.928	0.887	0.949	0.949	0.949	0.949	0.949	0.949	0.949	0.949	0.949
YJL055W	1.776	1.776	1.776	1.817	1.817	1.817	1.817	1.962	1.962	1.962	1.962	1.962	1.962	1.962	1.942	1.962	1.962	1.962	1.962	1.962	1.982	1.982	2.003	1.982	2.003	2.003	1.962	1.962	1.962	1.962	1.962	1.92	1.94	1.94	1.94	1.92	1.92	1.837	1.857	2.126	2.126	2.126	2.126	2.126	2.126	2.167	2.167	2.147	2.147
YMR135C	0.021	0.021	0.021	0.021	0	0	0	0	0	0	0	0	0	0	0	0	0	0	0	0	0	0	0	0	0	0	0	0	0	0	0	0	0	0	0	0	0	0	0	0	0	0	0	0	0	0	0	0	0
YIL046W	0.95	0.95	0.992	1.074	1.24	1.24	1.26	1.281	1.468	1.881	1.881	1.901	1.901	1.964	2.087	2.087	2.087	2.108	2.128	2.17	2.17	2.15	2.15	2.17	2.191	2.191	2.191	2.191	2.191	2.191	2.191	2.749	2.79	2.811	2.811	2.811	2.811	2.811	2.811	2.852	2.852	2.852	2.893	2.893	2.914	2.914	3.017	3.017	3.017
YNL098C	0.165	0.165	0.165	0.165	0.165	0.165	0.165	0.144	0.144	0.144	0.144	0.144	0.083	0.083	0.062	0.062	0.062	0.062	0.062	0.062	0.062	0.062	0.062	0.062	0.062	0.062	0.062	0.062	0.062	0.062	0.062	0.062	0.062	0.062	0.062	0.062	0.062	0.062	0.062	0.062	0.062	0.062	0.062	0.062	0.062	0.062	0.062	0.062	0.062
YDR529C	1.282	1.282	1.302	1.302	1.302	1.302	1.302	1.302	1.302	1.302	1.302	1.302	1.302	1.302	1.302	1.302	1.261	1.261	1.261	1.261	1.261	1.282	1.282	1.302	1.302	1.302	1.302	1.302	1.302	1.302	1.302	1.302	1.302	1.302	1.302	1.302	1.302	1.302	1.302	1.302	1.302	1.302	1.302	1.302	1.302	1.302	1.302	1.302	1.302
YHR083W	0.803	0.803	0.803	0.803	0.845	0.845	0.907	0.907	0.907	0.907	0.907	0.907	0.907	0.907	0.907	0.907	0.907	0.907	0.907	0.907	0.907	0.907	0.907	0.907	0.907	0.907	0.907	0.907	0.907	0.907	0.907	0.907	0.907	0.907	0.907	0.907	0.907	0.907	0.907	0.907	0.907	0.907	0.886	0.886	0.886	0.886	0.886	0.886	0.886
YKR069W	1.053	1.053	1.032	1.032	1.032	0.971	0.971	0.661	0.62	0.599	0.599	0.579	0.579	0.579	0.579	0.579	0.206	0.124	0.042	0	0	0	0	0	0	0	0	0	0	0	0	0	0	0	0	0	0	0	0	0	0	0	0	0	0	0	0	0	0
YLR350W	0.661	0.661	0.661	0.661	0.62	0.578	0.536	0.536	0.536	0.536	0.536	0.536	0.536	0.536	0.536	0.516	0.454	0.454	0.454	0.454	0.433	0.392	0.392	0.35	0.35	0.35	0.35	0.35	0.35	0.35	0.35	0.35	0.35	0.35	0.35	0.268	0.247	0.247	0.247	0.247	0.247	0.247	0.247	0.247	0.247	0.247	0.247	0.247	0.289
YDR238C	1.444	1.444	1.464	1.464	1.464	1.464	1.464	1.464	1.464	1.464	1.464	1.464	1.464	1.464	1.464	1.464	1.464	1.464	1.464	1.464	1.464	1.444	1.444	1.444	1.444	1.444	1.444	1.444	1.444	1.444	1.444	1.444	1.444	1.444	1.444	1.444	1.444	1.444	1.444	1.444	1.464	1.464	1.423	1.423	1.381	1.381	1.381	1.381	1.381
YDR443C	1.734	1.734	1.734	1.692	1.671	1.671	1.671	1.671	1.754	1.754	1.754	1.754	1.754	1.754	1.754	1.754	1.754	1.815	1.857	1.857	1.857	1.857	1.857	1.857	1.857	1.877	1.877	1.877	1.877	1.877	1.877	1.877	1.877	1.877	1.877	1.877	1.836	1.836	1.794	1.794	1.836	1.898	1.898	1.898	1.898	1.898	1.898	1.898	1.898
YER116C	0	0	0	0	0	0	0	0	0	0	0	0	0	0	0	0	0	0	0	0	0	0	0	0	0	0	0	0	0	0	0	0	0	0	0	0	0	0	0	0	0	0	0	0	0	0	0	0	0
YLR240W	0.227	0.205	0.205	0.226	0.226	0.226	0.268	0.268	0.268	0.268	0.247	0.247	0.247	0.247	0.227	0.33	0.33	0.309	0.289	0.289	0.289	0.289	0.289	0.331	0.372	0.393	0.516	0.516	0.516	0.516	0.537	0.557	0.557	0.557	0.62	0.681	0.681	0.681	0.681	0.681	0.681	0.681	0.681	0.681	0.681	0.681	0.785	0.785	0.785
YOR151C	0.371	0.371	0.371	0.392	0.412	0.412	0.412	0.412	0.433	0.433	0.433	0.433	0.433	0.433	0.433	0.433	0.433	0.433	0.433	0.433	0.433	0.392	0.392	0.392	0.392	0.392	0.308	0.37	0.432	0.453	0.577	0.577	0.577	0.577	0.577	0.577	0.577	0.638	0.638	0.638	0.638	0.638	0.638	0.638	0.638	0.659	0.659	0.701	0.701
YNL293W	0.331	0.331	0.331	0.331	0.331	0.248	0.186	0.186	0.228	0.269	0.269	0.269	0.31	0.31	0.31	0.31	0.31	0.352	0.373	0.517	0.517	0.558	0.558	0.6	0.6	0.6	0.6	0.6	0.6	0.62	0.62	0.64	0.64	0.64	0.64	0.64	0.661	0.744	0.764	0.847	0.847	0.847	0.847	0.847	0.847	0.847	0.847	0.847	0.868
YHR112C	0.58	0.621	0.621	0.662	0.662	0.703	0.888	0.888	0.888	0.888	0.888	0.888	0.888	0.93	0.951	1.095	1.095	1.095	1.137	1.405	1.714	1.754	1.754	1.754	1.837	1.899	2.332	2.332	2.394	2.622	2.808	2.91	2.91	2.931	2.931	2.931	2.993	2.993	2.993	2.993	3.034	3.034	3.055	3.096	3.138	3.138	3.179	3.261	3.261
YJL140W	0.455	0.455	0.455	0.475	0.475	0.475	0.434	0.434	0.434	0.434	0.434	0.496	0.496	0.537	0.537	0.537	0.62	0.847	0.867	0.867	0.867	0.867	0.867	0.908	0.908	1.239	1.59	2.21	2.231	2.231	2.272	2.313	2.313	2.313	2.313	2.313	2.313	2.355	2.355	2.397	2.438	2.727	3.015	3.015	3.015	3.015	3.015	3.077	3.035
YDR296W	0.889	0.848	0.848	0.848	0.848	0.827	0.827	0.827	0.827	0.827	0.827	0.785	0.785	0.765	0.765	0.765	0.765	0.765	0.765	0.745	0.745	0.703	0.703	0.703	0.661	0.661	0.661	0.661	0.661	0.661	0.661	0.661	0.661	0.661	0.661	0.661	0.661	0.661	0.661	0.661	0.661	0.661	0.475	0.372	0.372	0.372	0.372	0.31	0.31
YNL302C	0.186	0.186	0.186	0.186	0.186	0.186	0.186	0.166	0.166	0.166	0.166	0.166	0.166	0.166	0.166	0.166	0.166	0.166	0.083	0.083	0.083	0.083	0.083	0.083	0.083	0.083	0.083	0.083	0.021	0.021	0.021	0.021	0.021	0.021	0.021	0	0	0	0	0	0	0	0	0	0	0	0	0	0
YLR298C	1.982	1.982	1.982	1.982	1.982	1.982	1.817	1.053	0.908	0.764	0.723	0.723	0.723	0.723	0.723	0.723	0.723	0.723	0.702	0.702	0.702	0.702	0.681	0.66	0.66	0.639	0.639	0.639	0.639	0.639	0.639	0.639	0.599	0.599	0.599	0.599	0.599	0.599	0.599	0.599	0.599	0.599	0.599	0.599	0.599	0.599	0.599	0.599	0.599
YLL004W	0.247	0.247	0.185	0.185	0.185	0.185	0.185	0.185	0.185	0.185	0.165	0.165	0.165	0.165	0.165	0.165	0.206	0.206	0.206	0.206	0.206	0.206	0.206	0.206	0.206	0.206	0.186	0.144	0.144	0.144	0.186	0.186	0.186	0.186	0.186	0.186	0.186	0.186	0.186	0.186	0.186	0.269	0.269	0.269	0.269	0.269	0.269	0.269	0.269
YER162C	0.536	0.516	0.516	0.516	0.537	0.516	0.516	0.516	0.516	0.516	0.516	0.516	0.516	0.516	0.516	0.516	0.805	1.011	1.011	1.011	1.073	1.073	1.238	1.238	1.238	1.238	1.238	1.238	1.238	1.238	1.238	1.238	1.238	1.238	1.259	1.259	1.3	1.3	1.3	1.321	1.3	1.321	1.341	1.341	1.341	1.341	1.341	1.341	1.363
YBR066C	0.021	0.021	0.021	0.021	0.021	0.021	0.021	0.021	0.021	0.021	0.021	0.021	0.021	0.021	0.021	0.021	0.021	0.021	0.021	0	0	0	0	0	0	0	0	0	0	0	0	0	0	0	0	0	0.042	0.042	0.042	0.042	0.042	0.042	0.042	0.042	0.042	0.042	0.042	0.042	0.042
YIL105C	0.907	0.866	0.886	0.886	0.886	0.886	0.907	0.907	0.907	0.907	0.927	0.927	0.927	0.927	0.969	0.99	0.99	0.99	0.99	0.99	0.99	1.031	1.031	1.031	1.073	1.073	1.073	1.073	1.073	1.073	1.073	1.114	1.114	1.114	1.114	1.114	1.114	1.073	1.073	1.114	1.114	1.114	1.114	1.114	1.135	1.135	1.135	1.135	1.135
YML011C	1.054	1.302	1.488	1.488	1.509	1.488	1.53	1.53	1.633	1.633	1.633	1.633	1.674	1.674	1.674	1.674	1.674	1.674	1.674	1.674	1.674	1.674	1.674	1.674	1.674	1.674	1.674	1.674	1.674	1.674	1.674	1.694	1.694	1.694	1.694	1.694	1.694	1.653	1.653	1.653	1.653	1.653	1.653	1.653	1.653	1.653	1.653	1.653	1.653
YLR032W	0.868	0.868	0.868	0.888	0.929	0.971	0.971	0.992	1.032	1.032	1.136	1.136	1.136	1.136	1.136	1.136	1.136	1.136	1.136	1.136	1.198	1.55	1.55	1.57	1.611	1.611	1.653	1.653	1.653	1.715	1.715	1.715	1.715	1.715	1.715	1.715	1.715	1.715	1.715	1.736	1.736	1.736	1.819	1.86	1.86	1.86	1.86	1.984	1.984
YBR189W	1.445	1.445	1.383	1.383	1.383	1.404	1.528	1.528	1.528	1.528	1.548	1.548	1.548	1.548	1.548	1.508	1.508	1.508	1.528	1.528	1.694	1.652	2.004	1.984	1.984	1.984	1.984	2.046	2.046	2.025	2.025	2.025	2.149	2.15	2.15	2.17	2.128	2.108	2.087	2.005	2.191	2.522	2.832	3.018	3.512	3.512	3.512	4.131	4.152
YKL145W	0.393	0.475	0.517	0.517	0.517	0.517	0.517	0.517	0.517	0.517	0.517	0.517	0.621	0.621	0.621	0.6	0.621	0.621	0.6	0.6	0.6	0.621	0.621	0.621	0.621	0.621	0.662	0.662	0.662	0.662	0.662	0.662	0.662	0.662	0.662	0.662	0.662	0.662	0.662	0.621	0.621	0.621	0.579	0.6	0.6	0.6	0.6	0.6	0.6
YKL098W	0.744	0.744	0.744	0.827	0.848	0.888	0.909	0.909	0.909	0.909	0.909	1.012	1.012	1.012	1.012	1.012	1.012	1.012	1.012	1.012	1.012	1.012	1.032	1.032	1.136	1.136	1.136	1.177	1.177	1.219	1.219	1.219	1.219	1.219	1.26	1.26	1.26	1.281	1.281	1.281	1.323	1.323	1.323	1.323	1.385	1.385	1.385	1.385	1.385
YGR092W	0.827	0.827	0.827	0.806	0.806	0.806	0.806	0.806	0.848	0.848	0.848	0.848	0.848	0.848	0.848	0.848	0.848	0.848	0.848	0.848	0.848	0.848	0.848	0.848	0.848	0.848	0.848	0.848	0.848	0.848	0.848	0.848	0.848	0.848	0.848	0.848	0.806	0.806	0.764	0.764	0.764	0.764	0.764	0.764	0.723	0.703	0.703	0.661	0.661
YMR255W	0.102	0.102	0.102	0.102	0.102	0.102	0.102	0.123	0.123	0.123	0.123	0.123	0.123	0.123	0.144	0.268	0.454	0.764	0.827	1.095	1.137	1.137	1.137	1.137	1.157	1.157	1.157	1.157	1.157	1.157	1.198	1.198	1.198	1.198	1.198	1.218	1.239	1.239	1.239	1.239	1.239	1.239	1.26	1.26	1.26	1.26	1.26	1.26	1.26
YKL150W	1.052	1.114	1.114	1.114	1.114	1.175	1.175	1.258	1.258	1.258	1.258	1.382	1.465	1.465	1.465	1.486	1.486	1.465	1.423	1.403	1.383	1.341	1.341	1.341	1.341	1.341	1.341	1.383	1.383	1.424	1.424	1.424	1.424	1.424	1.424	1.424	1.444	1.444	1.444	1.444	1.465	1.465	1.465	1.465	1.486	1.486	1.486	1.486	1.486
YPL026C	0	0	0	0	0	0	0	0	0	0	0	0	0	0	0	0	0	0	0	0	0	0	0	0	0	0	0	0	0	0	0	0	0	0.021	0.021	0.021	0.021	0.021	0.021	0.021	0.021	0.021	0.021	0.021	0.021	0.021	0.021	0.021	0.021
YCR054C	0.537	0.537	0.537	0.537	0.537	0.537	0.537	0.579	0.579	0.661	0.661	0.661	0.661	0.682	0.744	0.744	0.848	0.848	0.848	0.848	0.848	0.848	0.848	0.848	0.848	0.889	0.889	0.889	0.889	0.889	0.889	0.889	0.951	0.951	0.951	0.951	0.951	0.951	0.951	0.951	0.951	0.951	0.951	0.951	0.951	0.951	0.951	0.993	0.993
YPL193W	1.425	1.425	1.425	1.425	1.425	1.425	1.425	1.425	1.425	1.425	1.425	1.425	1.425	1.425	1.425	1.425	1.425	1.425	1.425	1.425	1.425	1.425	1.425	1.425	1.445	1.445	1.445	1.445	1.486	1.486	1.486	1.486	1.486	1.486	1.486	1.486	1.486	1.486	1.486	1.486	1.486	1.507	1.466	1.466	1.466	1.445	1.445	1.445	1.445
YDR195W	2.912	2.954	2.954	2.954	2.933	2.933	2.933	2.933	2.933	2.933	2.933	2.933	2.933	2.933	2.892	2.871	2.871	2.85	2.85	2.85	2.85	2.768	2.727	2.685	2.685	2.685	2.685	2.685	2.685	2.685	2.685	2.685	2.685	2.603	2.603	2.603	2.561	2.561	2.541	2.52	2.499	2.499	2.499	2.499	2.499	2.499	2.499	2.211	2.211
YHR001W	0	0	0	0	0	0	0	0	0	0	0	0	0	0	0	0	0	0	0	0	0	0	0	0	0	0	0	0	0	0	0	0	0	0	0	0	0	0	0	0	0	0	0	0	0	0	0	0	0
YBR261C	3.118	3.118	3.118	3.118	3.118	3.118	3.118	3.118	3.118	3.076	2.953	2.953	2.933	2.933	2.891	2.891	2.87	2.85	2.85	2.829	2.829	2.829	2.829	2.829	2.727	2.727	2.768	2.768	2.768	2.768	2.748	2.748	2.727	2.768	2.665	2.665	2.583	2.293	2.232	2.17	2.087	2.025	2.025	2.025	2.005	1.839	1.819	1.756	1.715
YOL051W	2.542	2.542	2.563	2.563	2.563	2.563	2.563	2.563	2.563	2.563	2.563	2.563	2.563	2.563	2.563	2.563	2.563	2.522	2.522	2.522	2.522	2.522	2.522	2.522	2.522	2.522	2.501	2.501	2.501	2.481	2.481	2.481	2.481	2.481	2.481	2.481	2.481	2.439	2.439	2.439	2.439	2.439	2.439	2.397	2.397	1.715	1.653	1.322	1.26
YOR346W	0.784	0.784	0.764	0.764	0.908	0.908	0.95	1.012	1.012	1.012	1.012	1.012	1.012	1.032	1.053	1.115	1.239	1.239	1.239	1.239	1.239	1.239	1.239	1.239	1.239	1.239	1.26	1.28	1.28	1.28	1.28	1.28	1.321	1.383	1.383	1.404	1.404	1.404	1.404	1.404	1.404	1.404	1.404	1.404	1.404	1.404	1.404	1.404	1.404
YOL052C	0.103	0.103	0.103	0.103	0.103	0.103	0.103	0.062	0.062	0.062	0.062	0.062	0.062	0.062	0.062	0.062	0.062	0.062	0.042	0.042	0.042	0.042	0.042	0.042	0.042	0.042	0.042	0.042	0.042	0.042	0.042	0.042	0.042	0.042	0.042	0.042	0.042	0.042	0.042	0.042	0.042	0.083	0.083	0.083	0.083	0.103	0.124	0.124	0.124
YDR225W	0.042	0	0	0	0	0	0	0	0	0	0	0	0	0	0	0	0	0	0	0	0	0	0	0	0	0	0	0	0	0	0	0	0	0	0	0	0	0	0	0	0	0	0	0	0	0	0	0	0
YDL170W	0.516	0.681	0.681	0.681	0.681	0.681	0.681	0.723	0.723	0.723	0.723	0.764	0.784	0.784	0.784	0.784	0.784	0.784	0.784	0.784	0.743	0.805	0.805	0.805	0.805	0.805	0.805	0.805	0.805	0.805	0.805	0.805	0.805	0.805	0.805	0.805	0.826	0.826	0.826	0.826	0.826	0.826	0.826	0.826	0.826	0.867	0.867	0.867	0.867
YBL018C	0.804	0.846	0.846	0.846	0.846	0.846	0.846	0.846	0.846	0.804	0.804	0.804	0.804	0.804	0.846	0.846	0.867	0.867	0.867	0.867	0.867	0.867	0.867	0.867	0.867	0.867	0.867	0.867	0.867	0.867	0.867	0.867	0.867	0.867	0.867	0.867	0.867	0.867	0.867	0.867	0.867	0.867	0.867	0.867	0.867	0.867	0.867	0.867	0.825
YLL034C	0.803	0.803	0.803	0.803	0.803	0.782	0.782	0.803	0.865	0.885	0.906	0.906	0.926	0.926	0.947	0.989	1.071	1.258	1.341	1.382	1.382	1.382	1.382	1.382	1.382	1.382	1.382	1.382	1.382	1.382	1.382	1.403	1.403	1.403	1.444	1.444	1.444	1.486	1.486	1.527	1.527	1.527	1.527	1.527	1.527	1.527	1.527	1.527	1.527
YDR354W	0.33	0.309	0.351	0.351	0.351	0.351	0.351	0.351	0.351	0.351	0.351	0.351	0.351	0.351	0.351	0.351	0.371	0.371	0.371	0.371	0.371	0.371	0.371	0.371	0.371	0.412	0.454	0.454	0.454	0.454	0.454	0.454	0.454	0.454	0.495	0.495	0.495	0.516	0.516	0.516	0.455	0.455	0.455	0.455	0.455	0.455	0.455	0.455	0.434
YMR005W	1.074	1.115	1.198	1.198	1.198	1.198	1.198	1.198	1.198	1.198	1.198	1.198	1.198	1.178	1.178	1.178	1.178	1.178	1.178	1.178	1.137	1.137	1.137	1.137	1.137	1.137	1.116	1.116	1.137	1.137	1.137	1.137	1.137	1.137	1.137	1.137	1.137	1.137	1.137	1.137	1.137	1.137	1.116	1.116	1.012	1.012	0.972	0.93	0.909
YGL181W	1.341	1.341	1.341	1.341	1.341	1.341	1.341	1.341	1.341	1.341	1.383	1.383	1.383	1.383	1.383	1.383	1.383	1.383	1.383	1.383	1.383	1.383	1.383	1.383	1.383	1.403	1.403	1.403	1.403	1.403	1.403	1.362	1.362	1.362	1.362	1.321	1.321	1.321	1.321	1.321	1.321	1.321	1.321	1.321	1.279	1.279	1.279	1.279	1.321
YML075C	2.186	2.248	2.248	2.248	2.248	2.248	2.228	2.228	2.248	2.248	2.248	2.248	2.248	2.289	2.289	2.289	2.289	2.248	2.248	2.248	2.248	2.268	2.268	2.268	2.33	2.351	2.351	2.351	2.351	2.351	2.351	2.351	2.351	2.351	2.413	2.393	2.393	2.393	2.413	2.413	2.413	2.413	2.372	2.309	2.165	2.144	2.186	2.186	2.186
YDR139C	0.824	0.845	0.845	0.845	0.865	0.906	0.927	0.927	0.927	0.968	0.968	0.968	0.968	0.968	0.968	0.968	1.01	1.01	1.01	1.01	1.01	1.01	1.01	1.01	1.03	1.03	1.03	1.03	1.03	1.03	1.01	1.01	1.01	1.03	1.03	1.03	1.03	1.03	1.03	1.03	1.03	1.03	1.03	1.03	1.05	1.05	1.05	1.092	1.092
YGR163W	0.309	0.309	0.309	0.309	0.309	0.309	0.309	0.309	0.309	0.392	0.392	0.392	0.392	0.412	0.412	0.412	0.392	0.392	0.433	0.495	0.495	0.495	0.495	0.536	0.536	0.536	0.536	0.536	0.556	0.556	0.556	0.556	0.556	0.556	0.556	0.556	0.556	0.556	0.556	0.556	0.556	0.556	0.556	0.556	0.556	0.556	0.556	0.556	0.556
YPL221W	0.042	0.042	0.042	0.042	0	0	0	0	0	0	0	0	0	0	0	0	0	0	0	0	0	0	0	0	0	0	0	0	0	0	0	0	0	0	0	0	0	0	0	0	0	0	0	0	0	0	0	0	0
YLR410W	0.558	0.558	0.558	0.558	0.558	0.558	0.558	0.558	0.558	0.558	0.558	0.558	0.558	0.516	0.516	0.516	0.516	0.516	0.516	0.516	0.516	0.516	0.516	0.516	0.516	0.516	0.516	0.516	0.516	0.516	0.516	0.516	0.516	0.516	0.516	0.516	0.516	0.516	0.516	0.516	0.537	0.537	0.537	0.537	0.537	0.537	0.537	0.537	0.537
YCR047C	1.941	1.941	1.941	1.941	1.962	1.962	1.962	2.045	2.045	2.045	2.045	2.045	2.045	2.045	2.045	2.045	2.045	2.045	2.045	2.045	2.003	1.983	1.983	1.983	1.983	1.983	1.983	1.942	1.942	1.942	1.942	1.942	1.942	1.921	1.921	1.921	1.921	1.921	1.921	1.921	1.921	1.921	1.88	1.901	1.859	1.839	1.839	1.839	1.839
YKL174C	0.639	0.599	0.619	0.619	0.619	0.578	0.557	0.515	0.495	0.64	0.64	0.64	0.64	0.64	0.599	0.599	0.599	0.536	0.536	0.536	0.557	0.66	0.722	0.722	0.722	0.722	0.722	0.722	0.722	0.722	0.722	0.763	0.763	0.763	0.763	0.784	0.784	0.784	0.784	0.784	0.784	0.804	0.804	0.804	0.846	0.846	0.846	0.846	0.846
YKR039W	1.013	1.013	1.013	1.013	1.013	1.013	1.013	0.993	0.972	0.972	0.952	0.952	0.952	0.952	0.952	0.91	0.91	0.91	0.889	0.889	0.889	0.889	0.848	0.807	0.765	0.765	0.538	0.434	0.434	0.434	0.331	0.331	0.289	0.289	0.289	0.289	0.289	0.289	0.289	0.289	0.289	0.289	0.289	0.289	0.289	0.289	0.289	0.289	0.289
YMR124W	0.681	0.681	0.681	0.681	0.681	0.681	0.681	0.681	0.681	0.681	0.681	0.681	0.681	0.681	0.661	0.661	0.661	0.661	0.661	0.661	0.661	0.661	0.661	0.703	0.703	0.703	0.703	0.703	0.703	0.703	0.703	0.703	0.703	0.703	0.703	0.703	0.703	0.703	0.703	0.703	0.703	0.703	0.703	0.703	0.703	0.703	0.703	0.703	0.661
YKL210W	1.095	1.095	1.095	1.095	1.095	1.095	1.095	1.095	1.095	1.075	1.095	1.095	1.095	1.095	1.115	1.115	1.115	1.115	1.115	1.115	1.115	1.115	1.115	1.115	1.115	1.115	1.115	1.115	1.074	1.074	1.074	1.074	1.074	1.074	1.074	1.074	1.012	1.012	1.012	1.012	0.992	0.992	0.888	0.888	0.888	0.888	0.888	0.888	0.867
YMR026C	1.197	1.197	1.197	1.197	1.238	1.238	1.28	1.28	1.28	1.28	1.28	1.28	1.28	1.28	1.28	1.259	1.404	1.425	1.425	1.383	1.444	1.444	1.444	1.444	1.444	1.444	1.444	1.444	1.444	1.444	1.444	1.465	1.465	1.465	1.465	1.465	1.465	1.465	1.465	1.465	1.465	1.486	1.486	1.486	1.486	1.486	1.486	1.486	1.486
YHR076W	0.971	0.971	0.951	0.909	0.909	0.888	0.888	0.888	0.888	0.888	0.888	0.888	0.888	0.888	0.971	0.971	0.909	0.909	0.909	0.909	0.909	0.744	0.619	0.619	0.702	0.702	0.702	0.702	0.702	0.702	0.702	0.764	0.847	0.847	0.868	1.198	1.198	1.198	1.24	1.26	1.26	1.219	1.177	1.157	1.157	1.157	1.157	1.157	1.157
YEL034W	0	0	0	0	0	0	0	0	0	0	0	0	0	0	0	0	0	0	0	0	0	0	0	0	0	0	0	0	0	0	0	0	0	0	0	0	0	0	0	0	0	0	0	0	0	0	0	0	0
YOL054W	0.413	0.393	0.393	0.393	0.393	0.393	0.289	0.248	0.248	0.248	0.289	0.289	0.289	0.248	0.248	0.248	0.248	0.248	0.248	0.248	0.248	0.248	0.248	0.248	0.248	0.248	0.248	0.228	0.186	0.145	0.145	0.186	0.186	0.206	0.206	0.206	0.269	0.269	0.269	0.31	0.31	0.31	0.31	0.31	0.31	0.31	0.31	0.31	0.331
YDR174W	4.378	4.378	4.378	4.378	4.336	4.336	4.378	4.378	4.378	4.316	4.295	4.295	4.378	4.378	4.378	4.378	4.378	4.378	4.378	4.378	4.378	4.378	4.378	4.378	4.378	4.378	4.378	4.378	4.357	4.357	4.316	4.006	4.006	4.006	4.006	4.006	4.006	3.945	3.945	3.821	3.821	3.821	3.8	3.8	3.739	3.697	3.655	3.47	3.409
YPL115C	0.908	0.928	0.928	0.928	0.928	0.928	0.887	0.887	0.908	0.908	0.908	0.908	0.908	1.301	1.28	1.322	1.384	1.384	1.384	1.384	1.405	1.425	1.425	1.425	1.487	1.487	1.487	1.487	1.487	1.487	1.528	1.59	1.59	1.59	1.59	1.59	1.59	1.631	1.631	1.631	1.631	1.631	1.631	1.631	1.631	1.631	1.673	1.673	1.673
YDL226C	1.093	1.114	1.114	1.114	1.114	1.114	1.114	1.114	1.135	1.135	1.135	1.135	1.135	1.135	1.135	1.155	1.155	1.155	1.155	1.155	1.155	1.155	1.155	1.155	1.155	1.155	1.155	1.175	1.175	1.175	1.175	1.175	1.175	1.175	1.175	1.175	1.175	1.175	1.175	1.175	1.175	1.175	1.175	1.175	1.175	1.175	1.175	1.175	1.175
YLL029W	0.703	0.682	0.621	0.621	0.621	0.621	0.621	0.6	0.6	0.6	0.621	0.621	0.621	0.558	0.621	0.621	0.641	0.641	0.641	0.641	0.641	0.641	0.641	0.641	0.558	0.434	0.475	0.475	0.496	0.496	0.496	0.496	0.496	0.475	0.517	0.517	0.6	0.744	0.908	0.908	0.867	0.867	0.867	0.867	0.907	0.907	0.99	0.99	0.99
YMR276W	1.117	1.117	1.117	1.117	1.117	1.035	1.222	1.222	1.222	1.222	1.222	1.222	1.429	1.429	1.613	1.613	1.634	1.696	1.696	1.738	1.738	1.738	1.779	1.964	1.964	2.026	2.13	2.13	2.13	2.13	2.13	2.13	2.13	2.13	2.13	2.13	2.088	2.088	2.171	2.192	2.213	2.213	2.213	2.213	2.233	2.213	2.213	2.213	2.213
YGL173C	1.859	1.9	1.9	1.9	1.982	2.023	2.023	2.064	2.064	2.064	2.106	2.106	2.106	2.106	2.106	2.106	2.106	2.106	2.106	2.106	2.106	2.106	2.106	2.106	2.106	2.189	2.189	2.189	2.189	2.189	2.189	2.189	2.189	2.189	2.189	2.189	2.189	2.189	2.168	2.168	2.168	2.168	2.168	2.168	2.168	2.168	2.168	2.168	2.168
YER027C	0.393	0.393	0.31	0.31	0.31	0.31	0.351	0.351	0.351	0.372	0.372	0.538	0.538	0.538	0.538	0.538	0.538	0.538	0.538	0.538	0.558	0.765	0.89	1.014	1.014	1.034	1.034	1.034	1.034	0.993	0.993	0.973	0.973	0.973	0.973	0.973	0.973	0.973	0.973	0.973	0.973	0.973	0.973	0.973	0.973	0.973	0.931	0.952	0.952
YBR035C	0.083	0.083	0.083	0.083	0.083	0.083	0.083	0.083	0.083	0.083	0.083	0.083	0.083	0.083	0.083	0.083	0.083	0.083	0.083	0.083	0.042	0.042	0.042	0.042	0.042	0.042	0.042	0.042	0.042	0.042	0.042	0.062	0.062	0.062	0.062	0.062	0.062	0.062	0.062	0.083	0.083	0.083	0.083	0.083	0.083	0.083	0.083	0.083	0.083
YBR042C	0.62	0.703	0.703	0.703	0.703	0.703	0.703	0.703	0.703	0.703	0.703	0.703	0.744	0.744	0.744	0.785	0.744	0.744	0.744	0.724	0.703	0.703	0.703	0.682	0.682	0.724	0.745	0.745	0.745	0.786	0.786	0.848	0.993	1.53	1.694	1.694	1.694	1.694	1.736	1.736	1.736	1.736	1.736	1.736	1.756	1.756	1.756	1.777	1.777
YNR036C	3.84	3.84	3.634	3.634	3.634	3.613	3.634	3.634	3.592	3.571	3.53	3.53	3.53	3.117	2.829	2.457	2.457	2.457	2.457	2.457	2.044	1.177	1.135	1.135	1.135	1.115	1.115	1.115	1.115	1.073	1.073	1.073	0.991	0.908	0.908	0.908	0.908	0.578	0.557	0.557	0.557	0.557	0.557	0.536	0.516	0.516	0.516	0.516	0.516
YDL173W	0.866	0.906	0.906	0.906	1.01	1.01	1.01	1.01	1.01	1.01	1.01	1.01	1.01	1.01	1.01	1.01	1.01	1.01	1.01	1.01	1.01	1.01	1.01	1.01	1.01	0.886	0.866	0.866	0.866	0.866	0.866	0.866	0.866	0.7	0.659	0.659	0.618	0.618	0.618	0.618	0.618	0.618	0.618	0.618	0.618	0.618	0.618	0.618	0.618
YML128C	0.949	0.928	0.928	0.928	0.928	0.97	0.97	1.012	1.012	1.012	1.012	1.012	1.012	1.012	1.012	1.012	1.012	1.053	1.053	1.053	1.053	1.032	1.032	0.991	0.991	0.991	0.991	1.032	1.032	1.032	1.032	1.032	1.032	1.032	1.032	1.032	1.032	1.032	1.032	1.032	1.032	1.053	1.053	1.053	1.053	1.053	1.053	1.053	1.053
YDR258C	0.393	0.351	0.351	0.393	0.393	0.393	0.393	0.393	0.393	0.393	0.393	0.393	0.393	0.393	0.393	0.393	0.393	0.393	0.393	0.372	0.372	0.372	0.372	0.393	0.434	0.434	0.434	0.434	0.434	0.434	0.434	0.475	0.475	0.475	0.517	0.558	0.6	0.62	0.62	0.6	0.6	0.6	0.6	0.6	0.6	0.6	0.6	0.6	0.6
YPL060W	0.537	0.537	0.516	0.558	0.64	0.64	0.661	0.661	0.661	0.661	0.661	0.661	0.661	0.703	0.703	0.703	0.744	0.764	0.806	0.806	0.806	0.806	0.806	0.805	0.847	0.847	0.847	0.847	0.847	0.847	0.847	0.847	0.868	0.868	0.847	0.847	0.847	0.847	0.847	0.847	0.847	0.847	0.847	0.847	0.847	0.908	0.908	0.908	0.908
YOR014W	0.619	0.619	0.619	0.619	0.639	0.639	0.639	0.639	0.639	0.639	0.639	0.659	0.659	0.742	0.866	0.866	0.866	0.866	0.907	0.907	0.907	0.907	0.907	0.907	0.907	0.907	0.907	0.907	0.907	0.907	0.907	0.907	0.907	0.886	0.949	0.949	0.949	0.949	0.949	0.949	0.928	0.907	0.907	0.907	0.907	0.907	0.928	0.928	0.99
YHR094C	0.145	0.145	0.145	0.145	0.145	0.145	0.145	0.145	0.145	0.145	0.145	0.103	0.103	0.103	0.103	0.103	0.083	0.083	0.083	0.042	0.042	0.042	0.042	0.042	0.042	0.042	0.042	0.042	0.042	0.042	0.042	0.042	0.042	0.042	0.042	0.042	0.042	0.042	0.042	0.042	0.042	0	0	0	0	0	0	0	0
YLR258W	0.497	0.497	0.497	0.497	0.496	0.558	0.558	0.6	0.6	0.6	0.6	0.6	0.703	0.869	0.869	0.91	0.91	0.91	0.91	0.91	0.869	0.91	0.91	0.952	0.972	1.157	1.157	1.157	1.178	1.364	1.385	1.426	1.426	1.385	1.385	1.405	1.446	1.488	1.488	1.488	1.488	1.488	1.591	1.881	1.881	1.901	1.901	1.901	1.901
YNL265C	1.362	1.362	1.383	1.383	1.527	1.714	1.714	1.714	1.714	1.714	1.714	1.714	1.714	1.714	1.714	1.714	1.714	1.755	1.755	1.755	1.755	1.796	1.796	1.796	1.796	1.858	1.899	1.96	2.022	2.125	2.125	2.125	2.125	2.125	2.125	2.125	2.146	2.146	2.146	2.146	2.146	2.146	2.166	2.146	2.166	2.166	2.166	2.166	2.166
YHR061C	0.785	0.785	0.785	0.785	0.744	0.744	0.744	0.744	0.744	0.744	0.744	0.682	0.682	0.682	0.682	0.682	0.682	0.682	0.64	0.64	0.64	0.64	0.64	0.64	0.64	0.64	0.64	0.64	0.64	0.6	0.6	0.6	0.6	0.6	0.6	0.558	0.558	0.558	0.558	0.558	0.558	0.558	0.558	0.558	0.558	0.558	0.558	0.558	0.558
YDL112W	2.107	2.107	2.107	2.107	2.107	2.107	2.107	2.046	2.004	2.066	2.046	2.087	2.087	2.087	2.128	2.128	2.128	2.149	2.149	2.149	2.107	2.107	2.107	2.149	2.149	2.149	2.252	2.252	2.252	2.273	2.273	2.273	2.273	2.211	2.211	2.211	2.211	2.211	2.211	2.149	2.191	2.15	2.13	2.109	2.067	2.067	2.067	2.006	1.985
YML013W	0.64	0.64	0.64	0.64	0.661	0.661	0.703	0.744	0.744	0.848	0.848	0.848	0.848	0.868	0.888	0.909	0.909	0.909	0.909	0.909	0.909	0.909	0.909	0.909	0.909	0.909	0.909	0.992	0.992	0.951	0.93	0.93	0.93	0.951	0.951	0.93	0.971	0.992	0.992	0.992	0.992	1.033	1.033	1.033	1.033	1.033	1.033	1.054	1.054
YPR184W	0.309	0.309	0.309	0.309	0.309	0.309	0.309	0.309	0.309	0.309	0.309	0.289	0.289	0.289	0.289	0.289	0.289	0.289	0.289	0.289	0.289	0.289	0.289	0.289	0.289	0.289	0.289	0.289	0.309	0.309	0.309	0.309	0.309	0.309	0.309	0.309	0.309	0.309	0.309	0.309	0.309	0.309	0.309	0.309	0.309	0.309	0.309	0.309	0.309
YNL262W	2.046	2.066	2.066	2.087	2.107	2.107	2.107	2.148	2.19	2.19	2.314	2.314	2.314	2.356	2.356	2.356	2.356	2.356	2.356	2.356	2.397	2.397	2.397	2.397	2.418	2.418	2.418	2.438	2.48	2.583	2.542	2.542	2.542	2.542	2.542	2.542	2.542	2.542	2.542	2.542	2.542	2.542	2.542	2.542	2.542	2.542	2.542	2.542	2.542
YPL067C	0.804	0.846	0.887	0.887	0.95	0.95	0.95	0.991	0.991	0.991	1.032	1.032	1.032	1.032	1.032	1.095	1.095	1.095	1.095	1.095	1.095	1.095	1.095	1.095	1.095	1.095	1.095	1.095	1.095	1.095	1.095	1.095	1.095	1.095	1.095	1.095	1.095	1.095	1.095	1.095	1.095	1.095	1.075	1.054	1.054	1.054	1.054	1.054	1.054
YFL017C	0.394	0.394	0.456	0.456	0.456	0.456	0.456	0.476	0.476	0.476	0.476	0.476	0.476	0.476	0.476	0.476	0.476	0.496	0.517	0.517	0.517	0.517	0.475	0.475	0.496	0.496	0.496	0.537	0.537	0.537	0.537	0.537	0.537	0.537	0.558	0.558	0.558	0.558	0.558	0.558	0.558	0.6	0.6	0.579	0.579	0.621	0.621	0.6	0.6
YLL014W	0.62	0.62	0.62	0.62	0.62	0.62	0.62	0.62	0.579	0.579	0.579	0.62	0.661	0.661	0.661	0.661	0.661	0.661	0.661	0.661	0.661	0.661	0.702	0.702	0.702	0.744	0.744	0.805	0.805	0.847	0.847	0.847	0.847	0.847	0.847	0.847	0.847	0.847	0.847	0.847	0.847	0.847	0.847	0.847	0.847	0.868	0.868	0.868	0.868
YHL004W	0.331	0.331	0.331	0.331	0.331	0.351	0.351	0.351	0.351	0.351	0.393	0.393	0.393	0.434	0.414	0.414	0.414	0.434	0.476	0.476	0.476	0.476	0.476	0.476	0.476	0.476	0.476	0.476	0.476	0.476	0.476	0.476	0.476	0.476	0.476	0.476	0.517	0.517	0.517	0.517	0.517	0.537	0.537	0.537	0.537	0.537	0.537	0.537	0.537
YJR098C	0.969	0.949	0.949	0.928	0.803	0.803	0.803	0.803	0.803	0.845	0.825	0.907	0.907	0.907	0.949	0.949	0.949	0.97	0.97	0.97	1.011	1.115	1.135	1.258	1.258	1.258	1.258	1.258	1.258	1.279	1.279	1.279	1.279	1.279	1.279	1.3	1.3	1.3	1.341	1.361	1.423	1.423	1.486	1.506	1.506	1.506	1.506	1.506	1.506
YCL059C	0.763	0.805	0.784	0.784	0.804	0.846	0.846	0.846	0.887	0.949	0.97	0.97	1.052	1.052	1.052	1.052	1.052	1.052	1.01	1.052	1.114	1.135	1.093	1.135	1.135	1.135	1.135	1.135	1.135	1.135	1.135	1.135	1.135	1.135	1.176	1.196	1.196	1.196	1.196	1.196	1.196	1.196	1.196	1.196	1.196	1.196	1.196	1.196	1.238
YDR508C	0	0	0	0	0	0	0	0	0.021	0.021	0.021	0.021	0.021	0.021	0.021	0.021	0.021	0.021	0.021	0.021	0.021	0.021	0.021	0.021	0.021	0.021	0.021	0.021	0.021	0.021	0.021	0.021	0.021	0.021	0.021	0.021	0.021	0.021	0.021	0.021	0.021	0.021	0.021	0.021	0.021	0.021	0.021	0.021	0.021
YBR193C	0.722	0.702	0.702	0.702	0.702	0.702	0.702	0.702	0.702	0.743	0.784	0.847	0.847	0.847	0.888	0.929	0.929	0.95	0.95	0.991	0.991	1.032	1.012	1.012	1.135	1.176	1.176	1.176	1.176	1.176	1.176	1.218	1.176	1.259	1.259	1.259	1.28	1.486	1.528	1.528	1.528	1.569	1.569	1.611	1.611	1.611	1.673	1.673	1.673
YHR100C	1.549	1.631	1.673	1.673	1.694	1.694	1.714	1.714	1.714	1.714	1.714	1.694	1.694	1.735	1.735	1.735	1.735	1.735	1.735	1.735	1.776	1.818	1.818	1.818	1.818	1.818	1.818	1.818	1.859	1.859	1.921	1.921	1.942	1.942	1.942	1.942	1.942	1.942	1.942	1.942	1.942	1.921	1.921	1.921	1.921	1.921	1.921	1.921	1.921
YHR116W	0.972	0.993	0.993	0.993	0.993	1.034	1.075	1.075	1.075	1.075	1.075	1.075	1.075	1.075	1.075	1.075	1.095	1.095	1.095	1.116	1.137	1.137	1.137	1.137	1.157	1.157	1.157	1.157	1.157	1.157	1.157	1.137	1.137	1.137	1.137	1.137	1.137	1.137	1.137	1.137	1.137	1.137	1.137	1.137	1.137	1.137	1.137	1.137	1.137
YOL060C	0.95	0.95	0.909	0.909	0.909	0.909	0.909	0.868	0.868	0.868	0.868	0.868	0.868	0.848	0.848	0.806	0.806	0.806	0.806	0.785	0.785	0.662	0.662	0.662	0.662	0.662	0.662	0.621	0.621	0.621	0.621	0.621	0.621	0.621	0.559	0.559	0.559	0.559	0.559	0.559	0.559	0.456	0.372	0.331	0.31	0.31	0.31	0.31	0.31
YOR108W	0.641	0.641	0.641	0.6	0.6	0.6	0.621	0.621	0.641	0.641	0.661	0.661	0.62	0.62	0.62	0.62	0.62	0.62	0.579	0.579	0.579	0.558	0.558	0.62	0.62	0.62	0.62	0.703	0.703	0.723	0.723	0.723	0.723	0.723	0.723	0.744	0.805	0.805	0.805	0.805	0.805	0.764	0.764	0.764	0.805	0.805	0.805	0.764	0.764
YDR144C	4.296	4.296	4.255	4.255	4.255	4.255	4.255	4.172	4.172	4.027	4.027	4.007	3.986	2.91	2.602	2.478	2.478	2.353	2.353	2.126	2.126	2.126	2.126	2.126	2.126	2.126	2.085	2.085	1.444	1.444	1.403	1.362	1.362	1.362	1.362	0.722	0.577	0.371	0.247	0.206	0.206	0.206	0.206	0.206	0.206	0.206	0.206	0.206	0.206
YDR519W	0.515	0.515	0.515	0.515	0.515	0.599	0.599	0.578	0.578	0.578	0.578	0.578	0.578	0.578	0.557	0.557	0.537	0.537	0.537	0.537	0.537	0.537	0.537	0.537	0.537	0.537	0.537	0.537	0.537	0.537	0.537	0.537	0.537	0.557	0.557	0.557	0.557	0.599	0.599	0.599	0.599	0.599	0.599	0.599	0.599	0.599	0.579	0.579	0.579
YGL185C	0.804	0.804	0.804	0.825	0.825	0.825	0.825	0.825	0.825	0.825	0.783	0.783	0.783	0.494	0.453	0.494	0.556	0.638	1.052	1.052	1.052	1.073	1.073	1.093	1.175	1.3	1.3	1.3	1.3	1.3	1.258	1.3	1.3	1.341	1.341	1.341	1.341	1.341	1.362	1.383	1.444	1.589	1.589	1.589	1.589	1.589	1.609	1.609	1.609
YBR165W	1.385	1.385	1.385	1.427	1.427	1.427	1.427	1.468	1.468	1.468	1.427	1.468	1.468	1.51	1.51	1.51	1.468	1.385	1.406	1.448	1.448	1.448	1.448	1.448	1.448	1.448	1.448	1.448	1.448	1.448	1.448	1.448	1.448	1.448	1.448	1.448	1.448	1.448	1.448	1.448	1.448	1.427	1.427	1.427	1.427	1.427	1.427	1.427	1.427
YIR021W	0.598	0.578	0.515	0.515	0.536	0.536	0.599	0.599	0.557	0.475	0.434	0.434	0.495	0.557	0.723	1.115	1.115	1.157	1.405	1.405	1.405	1.405	1.405	1.425	1.425	1.446	1.446	1.446	1.446	1.508	1.569	1.984	1.984	1.984	1.984	2.025	2.148	2.148	2.148	2.148	2.169	2.169	2.169	2.169	2.211	2.211	2.211	2.211	2.211
YMR311C	0.722	0.722	0.783	0.783	0.825	0.825	0.846	0.846	0.846	0.846	0.846	0.846	0.825	0.825	0.846	0.825	0.867	0.867	0.867	0.887	0.907	0.928	0.949	0.969	1.052	1.093	1.155	1.155	1.176	1.176	1.176	1.176	1.176	1.176	1.176	1.176	1.176	1.218	1.218	1.218	1.218	1.218	1.218	1.218	1.218	1.218	1.218	1.218	1.176
YER109C	0.64	0.64	0.661	0.661	0.661	0.661	0.661	0.661	0.64	0.64	0.703	0.703	0.703	0.703	0.703	0.703	0.703	0.703	0.703	0.703	0.703	0.723	0.723	0.723	0.723	0.723	0.723	0.723	0.723	0.723	0.703	0.723	0.744	0.744	0.744	0.744	0.744	0.744	0.744	0.744	0.744	0.744	0.744	0.744	0.744	0.744	0.744	0.744	0.744
YNL101W	1.24	1.24	1.24	1.198	1.198	1.198	1.198	1.198	1.198	1.198	1.198	1.198	1.137	1.137	1.095	1.137	1.137	1.137	1.137	1.137	1.137	1.116	1.116	1.095	1.095	1.075	1.075	1.075	1.075	1.075	1.075	1.075	1.033	1.054	1.054	1.054	1.032	1.032	1.032	1.074	1.074	1.074	1.074	1.074	1.074	1.074	1.074	1.074	1.074
YCR035C	0.847	0.847	0.847	0.847	0.847	0.847	0.847	0.847	0.847	0.847	0.847	0.847	0.847	0.847	0.847	0.847	0.847	0.847	0.847	0.847	0.847	0.847	0.847	0.847	0.847	0.847	0.805	0.805	0.639	0.598	0.598	0.598	0.598	0.598	0.598	0.598	0.598	0.598	0.598	0.598	0.598	0.598	0.598	0.598	0.598	0.536	0.536	0.536	0.494
YBR173C	2.001	2.104	2.104	2.084	2.104	2.104	2.125	2.125	2.146	2.187	2.208	2.208	2.269	2.289	2.289	2.289	2.289	2.289	2.31	2.31	2.31	2.31	2.31	2.31	2.31	2.31	2.31	2.31	2.31	2.31	2.31	2.31	2.31	2.31	2.31	2.31	2.31	2.31	2.31	2.31	2.31	2.31	2.31	2.31	2.31	2.31	2.31	2.33	2.33
YBR298C	1.963	1.963	1.963	1.963	1.921	1.921	1.921	1.88	1.921	1.942	1.942	1.942	1.942	1.942	1.942	1.942	1.942	1.921	1.963	1.963	1.963	1.942	1.901	1.901	1.901	1.901	1.901	1.901	1.901	1.901	1.901	1.901	1.901	1.86	1.86	1.86	1.86	1.86	1.819	1.819	1.819	1.819	1.819	1.819	1.819	1.798	1.756	1.756	1.694
YBR177C	0.556	0.556	0.556	0.556	0.577	0.556	0.619	0.598	0.598	0.619	0.783	0.783	0.783	0.804	0.804	1.135	1.135	1.135	1.238	1.238	1.321	1.341	1.341	1.341	1.383	1.403	1.464	1.506	1.651	1.651	1.63	1.63	1.692	1.692	1.754	1.774	1.836	1.836	1.836	1.919	1.919	1.919	1.96	1.96	1.981	2.002	2.084	2.084	2.126
YDL046W	0.659	0.659	0.659	0.659	0.659	0.659	0.659	0.659	0.659	0.659	0.659	0.659	0.639	0.639	0.639	0.639	0.639	0.639	0.639	0.639	0.659	0.659	0.659	0.659	0.659	0.659	0.659	0.659	0.659	0.659	0.659	0.659	0.659	0.659	0.659	0.659	0.659	0.743	0.701	0.701	0.701	0.701	0.701	0.701	0.701	0.701	0.701	0.619	0.619
YML085C	3.303	3.345	3.345	3.386	3.386	3.386	3.428	3.428	3.448	3.49	3.49	3.49	3.49	3.49	3.49	3.49	3.49	3.531	3.531	3.531	3.531	3.531	3.531	3.531	3.51	3.51	3.51	3.51	3.51	3.51	3.49	3.49	3.49	3.49	3.531	3.531	3.531	3.531	3.531	3.531	3.511	3.511	3.511	3.511	3.511	3.511	3.49	3.45	3.45
YEL043W	1.298	1.298	1.298	1.298	1.298	1.298	1.298	1.298	1.298	1.298	1.319	1.319	1.36	1.401	1.381	1.381	1.381	1.381	1.381	1.381	1.361	1.361	1.361	1.361	1.361	1.423	1.423	1.423	1.423	1.423	1.423	1.464	1.464	1.464	1.444	1.464	1.464	1.464	1.464	1.464	1.506	1.506	1.506	1.506	1.506	1.506	1.485	1.485	1.464
YKL162C	0.331	0.331	0.331	0.517	0.517	0.6	0.6	0.6	0.641	0.662	0.703	0.703	0.703	0.703	0.682	0.682	0.703	0.703	0.724	0.724	0.724	0.724	0.724	0.744	0.744	0.744	0.744	0.744	0.744	0.764	0.764	0.764	0.764	0.806	0.806	0.806	0.806	0.827	0.827	0.868	0.868	0.868	0.868	0.868	0.868	0.868	0.888	0.888	0.908
YMR216C	0.124	0.124	0.083	0.083	0.041	0.041	0.041	0.041	0.041	0.041	0.041	0.041	0.041	0.041	0.041	0.041	0.041	0.041	0.041	0.041	0.041	0.041	0.041	0.041	0.041	0.041	0.041	0.041	0.041	0.041	0.041	0.041	0.041	0.041	0.041	0.041	0.041	0.041	0.041	0.041	0.041	0.041	0	0	0	0	0	0	0
YER139C	0.659	0.659	0.68	0.68	0.743	0.743	0.743	0.743	0.743	0.743	0.826	0.826	0.868	0.868	0.826	0.826	0.868	0.909	0.909	0.909	0.909	0.929	0.929	0.929	0.929	0.929	0.95	0.971	0.971	1.012	1.012	1.012	1.012	1.012	1.012	1.012	1.012	1.012	1.012	1.012	1.012	1.012	1.053	1.094	1.177	1.177	1.177	1.177	1.177
YDR444W	2.168	2.168	2.168	2.168	2.168	2.168	2.252	2.252	2.272	2.313	2.313	2.313	2.355	2.355	2.355	2.355	2.355	2.376	2.376	2.376	2.376	2.376	2.376	2.376	2.376	2.376	2.334	2.334	2.334	2.334	2.334	2.334	2.334	2.334	2.334	2.355	2.355	2.355	2.355	2.355	2.334	2.334	2.334	2.334	2.334	2.334	2.334	2.293	2.293
YDL133W	0.165	0.165	0.165	0.165	0.165	0.165	0.165	0.165	0.165	0.123	0.123	0.123	0.123	0.102	0.102	0.102	0.102	0.102	0.102	0.102	0.102	0.102	0.102	0.102	0.102	0.102	0.082	0.082	0.082	0.082	0.061	0.061	0.061	0.061	0.061	0.061	0.041	0.041	0.041	0.041	0.041	0.041	0.041	0.021	0.021	0.021	0.021	0.021	0.021
YJL049W	1.012	1.012	1.012	1.012	0.992	0.992	1.012	1.012	1.054	1.095	1.095	1.095	1.095	1.095	1.095	1.095	1.095	1.095	1.095	1.095	1.095	1.095	1.137	1.157	1.157	1.157	1.157	1.157	1.157	1.157	1.157	1.137	1.157	1.157	1.157	1.136	1.136	1.136	1.136	1.136	1.136	1.136	1.136	1.136	1.157	1.157	1.157	1.157	1.157
YHR043C	1.465	1.444	1.362	1.383	1.403	1.403	1.403	1.403	1.403	1.383	1.383	1.383	1.363	1.363	1.363	1.363	1.404	1.383	1.383	1.383	1.383	1.383	1.28	1.301	1.301	1.301	1.28	1.28	1.28	1.28	1.28	1.28	1.28	1.26	1.24	1.24	1.219	0.909	0.951	0.93	0.93	0.93	0.93	0.888	0.744	0.744	0.744	0.744	0.703
YLR370C	0.847	0.847	0.847	0.847	0.847	0.867	0.867	0.867	0.867	0.887	0.887	0.887	0.887	0.887	0.887	0.887	0.887	0.887	0.95	0.95	0.95	0.97	0.97	0.97	0.95	0.95	0.95	0.95	0.95	0.95	0.95	0.95	0.95	0.95	0.95	0.95	0.95	0.95	0.95	0.95	0.95	0.95	0.95	0.95	0.95	0.95	0.95	0.95	0.95
YCR071C	0.536	0.536	0.536	0.536	0.599	0.681	0.723	0.743	0.743	0.743	0.743	0.743	0.743	0.743	0.723	0.723	0.723	0.723	0.723	0.723	0.723	0.723	0.723	0.743	0.743	0.743	0.804	0.887	0.887	0.887	0.887	0.887	0.887	0.887	0.887	0.887	0.887	0.887	0.887	0.887	0.887	0.887	0.887	0.887	0.887	0.887	0.887	0.887	0.887
YPL211W	1.404	1.404	1.404	1.404	1.404	1.404	1.404	1.363	1.363	1.363	1.321	1.321	1.197	1.156	1.135	1.095	1.095	1.095	1.095	1.032	1.032	1.032	1.032	1.032	1.032	1.032	1.032	1.032	1.032	0.991	0.991	0.971	0.826	0.784	0.784	0.784	0.784	0.784	0.763	0.723	0.723	0.66	0.66	0.66	0.826	0.826	0.826	0.826	0.826
YBR133C	2.436	2.436	2.58	2.6	2.58	2.787	2.787	2.849	2.829	2.829	2.849	2.849	3.22	3.2	3.282	3.385	3.509	3.509	3.509	3.53	3.53	3.53	3.571	3.633	3.674	4.128	4.128	4.149	4.149	4.21	4.189	4.231	4.231	4.231	4.231	4.231	4.252	4.314	4.726	4.726	4.809	4.85	4.85	4.954	4.954	4.995	5.056	5.139	5.16
YLR199C	0.783	0.783	0.783	0.783	0.639	0.597	0.907	0.887	0.887	0.887	0.887	0.887	0.907	0.928	0.928	0.928	0.928	0.928	0.928	0.928	0.928	0.97	0.97	0.97	0.97	1.032	1.032	1.197	1.341	1.362	1.362	1.383	1.362	1.362	1.362	1.362	1.362	1.362	1.362	1.362	1.362	1.362	1.362	1.362	1.362	1.362	1.362	1.506	1.527
YDR246W	0.806	0.806	0.806	0.806	0.806	0.806	0.806	0.806	0.806	0.806	0.806	0.806	0.806	0.806	0.806	0.806	0.806	0.827	0.868	0.909	0.909	0.909	0.909	0.909	0.909	0.909	0.909	0.992	1.012	1.012	1.012	1.033	1.033	1.033	0.992	0.992	0.992	0.992	0.992	0.992	0.992	1.054	1.054	1.054	1.095	1.095	1.095	1.095	1.095
YKR059W	1.365	1.323	1.323	1.261	1.261	1.261	1.178	1.157	1.157	1.157	1.199	1.199	1.199	1.199	1.24	1.157	1.137	1.137	1.158	1.137	1.158	1.158	1.158	1.158	1.137	1.137	1.055	1.055	1.055	1.056	0.973	0.973	0.952	0.993	0.951	0.951	0.951	0.951	0.951	0.909	1.117	1.117	1.117	1.365	1.365	1.427	1.427	1.427	1.407
YCR017C	0.166	0.166	0.166	0.166	0.166	0.166	0.166	0.166	0.166	0.166	0.124	0.124	0.124	0.124	0.124	0.124	0.124	0.124	0.124	0.124	0.124	0.124	0.124	0.124	0.124	0.124	0.124	0.124	0.124	0.124	0.124	0.124	0.124	0.124	0.124	0.124	0.124	0.124	0.124	0.124	0.166	0.166	0.166	0.166	0.166	0.166	0.166	0.166	0.166
YGL139W	1.077	1.077	1.077	1.077	1.077	1.077	1.077	1.118	1.118	1.159	1.159	1.159	1.159	1.159	1.118	1.118	1.118	1.118	1.118	1.118	1.118	1.118	1.118	1.118	1.118	1.118	1.118	1.118	1.118	1.139	1.139	1.159	1.159	1.159	1.159	1.159	1.159	1.159	1.159	1.159	1.117	1.117	1.117	1.117	1.117	1.076	1.076	1.076	1.076
YDL058W	0.578	0.578	0.578	0.578	0.578	0.598	0.598	0.619	0.619	0.639	0.639	0.639	0.639	0.639	0.639	0.598	0.618	0.618	0.638	0.638	0.638	0.638	0.659	0.659	0.701	0.701	0.701	0.701	0.701	0.701	0.701	0.68	0.68	0.804	0.846	0.866	0.866	0.866	0.866	0.866	0.866	0.886	0.886	0.886	0.886	0.886	0.886	0.886	0.886
YNR043W	0.786	0.828	0.889	0.952	0.952	0.952	0.952	0.952	0.972	1.014	1.055	1.055	1.097	1.345	1.345	1.345	1.345	1.345	1.345	1.345	1.345	1.345	1.345	1.345	1.345	1.345	1.345	1.345	1.345	1.345	1.387	1.387	1.387	1.387	1.387	1.387	1.387	1.428	1.428	1.428	1.428	1.428	1.428	1.428	1.428	1.428	1.387	1.428	1.428
YFR036W	0.702	0.805	0.805	0.805	0.805	0.805	0.847	0.847	0.847	0.847	0.847	0.847	0.847	0.847	0.805	0.805	0.846	0.826	0.826	0.826	0.826	0.826	0.826	0.805	0.805	0.805	0.805	0.805	0.805	0.805	0.805	0.805	0.805	0.805	0.805	0.805	0.763	0.763	0.763	0.763	0.784	0.784	0.784	0.784	0.784	0.784	0.784	0.784	0.784
YOL093W	1.363	1.363	1.363	1.363	1.446	1.446	1.446	1.446	1.487	1.694	1.963	1.963	1.984	1.984	1.984	1.984	1.984	1.984	1.984	2.025	2.212	2.212	2.252	2.252	2.252	2.252	2.252	2.252	2.252	2.252	2.252	2.252	2.252	2.314	2.314	2.314	2.314	2.314	2.314	2.314	2.294	2.273	2.273	2.315	2.315	2.315	2.315	2.315	2.315
YMR123W	1.3	1.3	1.321	1.321	1.321	1.321	1.403	1.466	1.466	1.631	1.631	1.631	1.631	1.651	1.651	1.651	1.651	1.651	1.651	1.651	1.651	1.651	1.672	1.672	1.692	1.692	1.713	1.713	1.713	1.754	1.754	1.754	1.754	1.754	1.754	1.754	1.754	1.775	1.775	1.775	1.775	1.775	1.775	1.775	1.775	1.775	1.775	1.775	1.775
YIR006C	0	0	0	0.021	0.021	0.021	0.021	0.021	0.021	0.021	0.021	0.021	0.021	0.021	0.041	0.041	0.041	0.041	0.041	0.041	0.041	0.041	0.041	0.041	0.041	0.041	0.041	0.041	0.041	0.041	0.041	0.041	0.041	0.041	0.041	0.041	0.041	0.041	0.041	0.041	0.041	0.041	0.041	0.041	0.041	0.041	0.041	0.041	0.061
YMR152W	0.432	0.432	0.432	0.432	0.432	0.412	0.454	0.433	0.433	0.412	0.392	0.392	0.392	0.454	0.454	0.454	0.454	0.495	0.516	0.516	0.516	0.516	0.516	0.516	0.516	0.516	0.516	0.516	0.557	0.557	0.578	0.599	0.599	0.599	0.702	0.723	1.218	1.446	1.446	1.446	1.466	1.548	1.611	1.693	1.754	1.754	1.754	1.754	1.754
YBL019W	0.412	0.392	0.392	0.392	0.392	0.412	0.412	0.412	0.412	0.412	0.412	0.392	0.392	0.392	0.392	0.392	0.371	0.371	0.35	0.35	0.35	0.35	0.35	0.35	0.35	0.35	0.35	0.392	0.392	0.392	0.392	0.392	0.392	0.392	0.392	0.392	0.392	0.371	0.371	0.393	0.393	0.393	0.393	0.393	0.393	0.413	0.413	0.413	0.413
YHR190W	1.466	1.486	1.506	1.506	1.609	1.609	1.568	1.568	1.568	1.568	1.568	1.568	1.568	1.568	1.568	1.568	1.568	1.568	1.568	1.568	1.568	1.568	1.568	1.568	1.568	1.568	1.568	1.568	1.568	1.568	1.568	1.568	1.568	1.568	1.568	1.609	1.609	1.609	1.651	1.651	1.651	1.651	1.651	1.589	1.61	1.589	1.61	1.61	1.61
YLR095C	1.032	1.032	1.032	1.032	1.032	1.032	1.032	1.032	1.032	1.032	1.032	1.032	0.991	0.991	0.991	0.991	0.991	0.991	0.991	0.991	0.991	0.991	0.991	0.991	0.991	0.929	0.929	0.887	0.846	0.846	0.804	0.804	0.784	0.784	0.784	0.784	0.784	0.743	0.743	0.743	0.743	0.722	0.722	0.722	0.722	0.722	0.722	0.722	0.702
YER112W	0.763	0.763	0.722	0.722	0.68	0.68	0.68	0.68	0.68	0.701	0.701	0.701	0.701	0.659	0.659	0.659	0.659	0.659	0.639	0.639	0.639	0.639	0.639	0.639	0.619	0.598	0.598	0.598	0.578	0.578	0.578	0.536	0.536	0.536	0.536	0.536	0.536	0.474	0.474	0.515	0.515	0.515	0.515	0.515	0.515	0.515	0.515	0.515	0.433
YOR083W	1.052	1.052	1.052	1.052	1.052	1.052	1.052	1.032	1.032	1.011	1.011	1.011	1.011	1.011	1.011	1.011	1.011	1.073	1.073	1.073	1.073	1.073	1.073	1.073	1.052	1.052	1.052	1.052	1.052	1.052	1.052	1.052	1.074	1.032	0.971	1.012	1.012	1.012	1.012	1.012	1.012	1.012	0.992	0.992	0.992	0.868	0.847	0.805	0.805
YPR010C	0.62	0.62	0.62	0.62	0.62	0.599	0.599	0.599	0.599	0.599	0.599	0.599	0.599	0.557	0.557	0.537	0.433	0.433	0.433	0.433	0.433	0.433	0.433	0.433	0.433	0.351	0.269	0.248	0.248	0.248	0.248	0.248	0.165	0.103	0.083	0.083	0.124	0.186	0.228	0.31	0.31	0.31	0.31	0.414	0.621	0.621	0.579	0.579	0.703
YPR114W	0.599	0.599	0.599	0.64	0.599	0.599	0.599	0.558	0.6	0.579	0.6	0.6	0.6	0.6	0.6	0.6	0.6	0.6	0.6	0.558	0.558	0.558	0.558	0.558	0.537	0.537	0.537	0.537	0.537	0.558	0.558	0.558	0.537	0.537	0.517	0.517	0.517	0.496	0.455	0.455	0.455	0.496	0.496	0.517	0.517	0.517	0.517	0.537	0.537
YML031W	0.556	0.556	0.515	0.556	0.598	0.598	0.639	0.639	0.639	0.639	0.66	0.66	0.805	0.826	0.826	0.826	0.887	0.887	0.887	0.887	0.887	0.867	0.867	0.867	0.867	0.867	0.867	0.867	0.867	0.867	0.847	0.847	0.847	0.847	0.847	0.847	0.847	0.847	0.847	0.847	0.847	0.847	0.847	0.847	0.888	0.908	0.908	0.971	1.012
YLR390W	3.263	3.263	3.242	3.242	3.242	3.242	3.242	3.242	3.221	3.221	3.221	3.201	3.201	3.201	3.159	3.118	3.118	3.118	3.118	3.118	3.098	3.057	3.015	3.015	3.015	3.015	3.015	3.015	2.974	2.974	2.892	2.892	2.871	2.85	2.83	2.809	2.789	2.748	2.748	2.748	2.748	2.17	1.88	1.88	1.88	1.529	1.425	1.322	1.302
YHR137W	0.639	0.639	0.743	0.743	0.784	0.784	0.784	0.784	0.784	0.784	0.784	0.784	0.784	0.784	0.805	0.763	0.784	0.784	0.784	0.846	0.908	0.908	0.908	0.908	0.908	0.928	0.928	0.928	0.928	0.928	0.928	0.97	0.97	0.97	1.012	1.115	1.135	1.135	1.135	1.156	1.156	1.156	1.156	1.156	1.156	1.156	1.156	1.156	1.156
YJL213W	0.083	0.083	0.083	0.083	0.083	0.103	0.103	0.144	0.144	0.144	0.144	0.144	0.144	0.144	0.144	0.144	0.144	0.144	0.144	0.144	0.144	0.144	0.206	0.206	0.206	0.206	0.206	0.206	0.248	0.248	0.248	0.248	0.248	0.248	0.248	0.372	0.372	0.372	0.372	0.372	0.372	0.372	0.372	0.372	0.372	0.372	0.372	0.372	0.372
YOR045W	1.054	1.198	1.28	1.28	1.28	1.28	1.301	1.301	1.301	1.301	1.343	1.343	1.363	1.363	1.363	1.363	1.363	1.363	1.363	1.363	1.363	1.363	1.363	1.363	1.383	1.383	1.383	1.383	1.383	1.404	1.446	1.446	1.446	1.446	1.446	1.446	1.446	1.425	1.425	1.425	1.425	1.425	1.425	1.425	1.425	1.425	1.425	1.425	1.425
YOR172W	2.957	2.957	2.957	2.957	3.019	3.061	3.081	3.081	3.081	3.081	3.102	3.102	3.143	3.143	3.143	3.143	3.143	3.143	3.143	3.143	3.143	3.143	3.143	3.143	3.143	3.143	3.143	3.163	3.163	3.163	3.163	3.163	3.163	3.163	3.163	3.163	3.163	3.163	3.163	3.163	3.163	3.163	3.163	3.184	3.184	3.184	3.184	3.184	3.184
YNL247W	0.847	0.847	0.847	0.847	0.847	0.888	0.888	0.909	0.929	0.971	0.971	0.971	0.971	0.971	0.971	0.971	0.971	0.971	0.971	0.971	0.971	0.971	1.054	1.054	1.054	1.054	1.054	1.054	1.054	1.054	1.054	1.054	1.054	1.054	1.054	1.054	1.054	1.054	1.054	1.054	1.054	1.054	1.054	1.054	0.992	0.992	0.992	0.992	0.992
YIL152W	0.762	0.762	0.762	0.825	0.825	0.825	0.825	0.825	0.825	0.783	0.783	0.783	0.783	0.783	0.783	0.803	0.803	0.803	0.803	0.701	0.701	0.701	0.598	0.556	0.535	0.535	0.556	0.556	0.556	0.556	0.556	0.556	0.556	0.556	0.556	0.598	0.577	0.577	0.577	0.598	0.577	0.577	0.494	0.494	0.494	0.454	0.454	0.454	0.454
YER142C	0.723	0.763	0.68	0.722	0.805	0.826	0.826	0.826	0.826	0.826	0.867	0.908	0.908	0.908	0.908	0.95	0.95	0.95	0.95	0.95	0.95	0.95	0.95	0.95	0.95	0.95	0.95	0.991	0.991	0.991	0.991	0.991	1.012	1.012	1.053	1.073	1.115	1.177	1.198	1.198	1.198	1.198	1.198	1.198	1.198	1.198	1.198	1.198	1.198
YLR254C	0.455	0.455	0.455	0.455	0.455	0.455	0.455	0.393	0.393	0.393	0.393	0.393	0.372	0.372	0.372	0.372	0.372	0.372	0.372	0.372	0.372	0.372	0.372	0.372	0.372	0.372	0.372	0.372	0.372	0.372	0.31	0.31	0.351	0.351	0.31	0.31	0.31	0.31	0.31	0.289	0.289	0.289	0.289	0.289	0.289	0.289	0.289	0.289	0.289
YPR186C	0.847	0.847	0.847	0.847	0.826	0.868	0.908	0.908	0.929	0.929	0.929	0.929	0.929	0.929	0.929	0.929	0.929	0.929	0.929	0.929	0.929	0.929	0.929	0.929	0.929	0.95	0.95	0.95	0.95	0.95	0.95	0.95	0.95	0.95	0.95	0.95	0.95	0.95	0.95	0.95	0.95	0.95	0.95	0.908	0.908	0.908	0.908	0.908	0.908
YER167W	1.095	1.095	1.095	1.095	1.095	1.095	1.095	1.095	1.095	1.095	1.095	1.095	1.095	1.095	1.095	1.095	1.095	1.095	1.095	1.095	1.075	1.075	1.075	1.075	1.075	1.075	1.075	1.075	1.075	1.075	1.033	1.033	1.033	1.033	1.012	0.909	0.909	0.909	0.909	0.909	0.909	0.868	0.868	0.868	0.868	0.868	0.868	0.868	0.868
YBR236C	2.021	2.062	2.103	2.144	2.144	2.165	2.206	2.206	2.248	2.248	2.248	2.289	2.248	2.248	2.289	2.289	2.309	2.454	2.495	2.495	2.495	2.495	2.495	2.495	2.495	2.495	2.495	2.495	2.495	2.537	2.557	2.557	2.557	2.578	2.578	2.578	2.578	2.557	2.557	2.557	2.578	2.578	2.598	2.619	2.619	2.619	2.619	2.619	2.619
YDR363W-A	0.082	0.061	0.061	0.061	0.061	0.061	0.061	0.061	0.061	0.061	0.061	0.041	0.041	0.041	0.041	0.041	0.041	0.041	0.041	0.041	0.041	0.041	0.041	0.021	0.021	0.021	0.021	0.021	0.021	0.021	0.021	0.021	0	0	0	0	0	0	0	0	0	0	0	0	0	0	0	0	0
YNR018W	0.289	0.248	0.248	0.248	0.248	0.248	0.248	0.248	0.248	0.248	0.248	0.228	0.228	0.228	0.228	0.228	0.228	0.228	0.228	0.228	0.228	0.228	0.228	0.228	0.228	0.228	0.228	0.228	0.228	0.228	0.269	0.269	0.289	0.248	0.248	0.248	0.248	0.248	0.248	0.248	0.248	0.248	0.248	0.248	0.248	0.248	0.248	0.248	0.248
YGL041W-A	0.682	0.64	0.62	0.62	0.62	0.62	0.62	0.62	0.62	0.62	0.557	0.599	0.64	0.66	0.64	0.64	0.64	0.62	0.62	0.66	0.578	0.578	0.578	0.619	0.599	0.599	0.599	0.66	0.64	0.557	0.557	0.557	0.557	0.557	0.557	0.578	0.578	0.578	0.536	0.536	0.557	0.557	0.557	0.557	0.578	0.578	0.578	0.578	0.578
YJR080C	0.972	0.993	0.993	0.993	0.993	0.993	0.993	0.827	0.827	0.827	0.827	0.827	0.827	0.827	0.827	0.827	0.827	0.827	0.827	0.848	0.848	0.848	0.848	0.848	0.827	0.827	0.745	0.785	0.827	0.827	0.827	0.827	0.806	0.806	0.806	0.806	0.579	0.455	0.455	0.455	0.516	0.516	0.516	0.516	0.496	0.537	0.537	0.537	0.537
YHR028C	1.032	1.032	1.032	1.032	1.032	1.073	1.094	1.094	1.094	1.094	1.156	1.218	1.26	1.321	1.321	1.363	1.363	1.363	1.363	1.363	1.363	1.425	1.425	1.425	1.425	1.425	1.425	1.425	1.425	1.425	1.425	1.425	1.405	1.549	1.549	1.549	1.549	1.549	1.549	1.549	1.632	1.632	1.653	1.653	1.653	1.694	1.694	1.694	1.694
YJL121C	0.021	0.021	0.021	0.041	0.041	0.041	0.041	0.041	0.041	0.041	0.041	0.041	0.041	0.061	0.144	0.144	0.144	0.144	0.144	0.144	0.144	0.144	0.165	0.165	0.165	0.206	0.227	0.227	0.269	0.269	0.269	0.269	0.31	0.31	0.31	0.31	0.31	0.31	0.31	0.31	0.31	0.31	0.31	0.31	0.31	0.31	0.31	0.31	0.31
YBR037C	0.412	0.432	0.432	0.432	0.432	0.432	0.432	0.453	0.432	0.412	0.392	0.392	0.392	0.392	0.392	0.392	0.371	0.371	0.371	0.371	0.371	0.371	0.371	0.371	0.371	0.35	0.35	0.392	0.433	0.433	0.433	0.433	0.433	0.474	0.474	0.433	0.433	0.433	0.433	0.433	0.392	0.392	0.35	0.35	0.33	0.33	0.33	0.288	0.33
YCL063W	0.475	0.455	0.455	0.455	0.496	0.496	0.537	0.537	0.537	0.537	0.537	0.537	0.496	0.496	0.496	0.496	0.496	0.496	0.496	0.455	0.455	0.455	0.455	0.455	0.455	0.455	0.455	0.455	0.455	0.455	0.455	0.455	0.455	0.455	0.455	0.455	0.455	0.455	0.455	0.455	0.413	0.413	0.413	0.413	0.475	0.475	0.475	0.475	0.475
YJL146W	1.795	1.795	1.795	1.795	1.795	1.795	1.795	1.795	1.774	1.774	1.774	1.733	1.733	1.733	1.733	1.733	1.733	1.692	1.692	1.692	1.692	1.692	1.692	1.692	1.692	1.692	1.692	1.692	1.589	1.527	1.506	1.506	1.506	1.465	1.465	1.403	1.403	1.403	1.135	1.073	1.01	1.01	1.114	1.279	1.279	1.341	1.341	1.341	1.278
YDR454C	0.33	0.33	0.33	0.33	0.33	0.33	0.371	0.496	0.516	0.516	0.516	0.516	0.516	0.516	0.516	0.516	0.558	0.558	0.558	0.558	0.579	0.579	0.6	0.6	0.6	0.6	0.661	0.661	0.661	0.703	0.848	0.909	0.909	0.909	0.909	0.909	0.909	0.93	0.93	0.93	0.93	0.93	0.93	0.93	0.972	0.992	0.992	0.992	1.095
YOR350C	0.64	0.681	0.783	1.012	1.032	1.032	1.032	1.052	1.052	1.052	1.094	1.094	1.28	1.28	1.28	1.28	1.322	1.343	1.343	1.343	1.343	1.343	1.384	1.425	1.425	1.446	1.446	1.446	1.446	1.446	1.466	1.466	1.446	1.446	1.446	1.446	1.446	1.446	1.446	1.446	1.446	1.446	1.446	1.446	1.446	1.466	1.466	1.466	1.466
YDR395W	0.641	0.662	0.662	0.682	0.682	0.682	0.682	0.682	0.682	0.682	0.682	0.662	0.662	0.662	0.662	0.662	0.662	0.662	0.662	0.682	0.682	0.682	0.682	0.682	0.682	0.682	0.682	0.682	0.682	0.682	0.682	0.682	0.682	0.682	0.682	0.682	0.682	0.682	0.682	0.682	0.641	0.641	0.641	0.641	0.641	0.641	0.641	0.641	0.641
YLR389C	1.92	1.92	1.92	1.92	1.92	1.92	1.92	1.92	1.92	1.92	1.92	1.92	1.92	1.817	1.775	1.754	1.61	1.61	1.61	1.61	1.61	1.527	1.444	1.341	1.28	1.135	1.053	1.012	1.012	0.825	0.804	0.722	0.722	0.722	0.722	0.722	0.702	0.702	0.681	0.66	0.66	0.619	0.619	0.578	0.578	0.578	0.578	0.578	0.578
YDR270W	0.765	0.765	0.765	0.765	0.765	0.765	0.765	0.765	0.765	0.765	0.765	0.765	0.765	0.765	0.765	0.765	0.662	0.641	0.641	0.641	0.641	0.641	0.641	0.641	0.641	0.641	0.641	0.641	0.641	0.641	0.641	0.641	0.6	0.6	0.58	0.58	0.58	0.58	0.58	0.559	0.559	0.559	0.6	0.6	0.641	0.641	0.641	0.641	0.641
YMR114C	0.083	0.083	0.083	0.083	0.083	0.083	0.083	0.083	0.083	0.083	0.062	0.062	0.062	0.083	0.083	0.103	0.103	0.144	0.227	0.227	0.227	0.227	0.247	0.309	0.35	0.371	0.371	0.392	0.433	0.454	0.454	0.454	0.454	0.454	0.454	0.454	0.454	0.454	0.454	0.474	0.474	0.619	0.639	0.639	0.639	0.68	0.743	0.763	0.929
YER070W	1.776	1.776	1.776	1.776	1.776	1.776	1.611	1.611	1.611	1.591	1.508	1.508	1.405	1.405	1.405	1.384	1.384	1.384	1.363	1.363	1.363	1.363	1.219	1.116	1.116	1.095	0.703	0.579	0.558	0.558	0.558	0.558	0.558	0.558	0.558	0.496	0.331	0.331	0.331	0.331	0.331	0.331	0.124	0.083	0.041	0.041	0.041	0.041	0.041
YGL143C	0.412	0.495	0.495	0.515	0.515	0.495	0.495	0.536	0.536	0.536	0.536	0.536	0.536	0.536	0.536	0.536	0.536	0.536	0.536	0.474	0.454	0.433	0.433	0.392	0.351	0.393	0.393	0.393	0.393	0.393	0.393	0.413	0.413	0.413	0.413	0.393	0.393	0.393	0.393	0.393	0.413	0.413	0.413	0.413	0.413	0.413	0.413	0.413	0.351
YNL238W	0.371	0.495	0.62	0.62	0.62	0.62	0.64	0.64	0.64	0.64	0.64	0.64	0.681	0.702	0.702	0.702	0.702	0.702	0.702	0.702	0.702	0.702	0.702	0.702	0.723	0.723	0.723	0.763	0.763	0.763	0.763	0.763	0.763	0.763	0.763	0.763	0.743	0.743	0.743	0.743	0.743	0.743	0.743	0.743	0.743	0.743	0.743	0.743	0.743
YGL083W	1.075	1.075	1.137	1.137	1.137	1.116	1.116	1.116	1.116	1.116	1.095	1.095	1.095	1.095	1.095	1.095	1.095	1.095	1.095	1.095	1.095	1.095	1.095	1.095	1.095	1.095	1.095	1.095	1.095	1.095	1.012	1.054	1.054	1.054	1.054	1.054	1.012	0.992	0.992	0.992	0.992	0.992	0.992	0.992	0.992	0.992	0.992	0.992	0.972
YMR039C	3.279	3.3	3.279	3.279	3.3	3.32	3.32	3.382	3.382	3.32	3.32	3.32	3.32	3.32	3.32	3.32	3.32	3.32	3.32	3.32	3.3	3.3	3.279	3.259	3.259	3.259	3.259	3.259	3.259	3.094	3.011	2.866	2.825	2.888	2.888	2.888	2.888	2.867	2.867	2.867	2.826	2.826	2.744	2.744	2.744	2.744	2.744	2.744	2.744
YGR146C-A	0.166	0.166	0.166	0.166	0.166	0.166	0.166	0.166	0.166	0.166	0.166	0.166	0.124	0.124	0.124	0.124	0.124	0.124	0.124	0.103	0.103	0.103	0.103	0.103	0.103	0.103	0.103	0.103	0.103	0.103	0.103	0.103	0.103	0.103	0.103	0.103	0.103	0.103	0.103	0.062	0.062	0.062	0.062	0.062	0.062	0.062	0.062	0.062	0.062
YLR105C	0.413	0.598	0.598	0.619	0.619	0.619	0.619	0.619	0.619	0.701	0.763	0.825	0.867	0.867	0.867	0.908	0.928	1.052	1.052	1.052	1.052	1.052	1.052	1.052	1.052	1.052	1.093	1.093	1.093	1.093	1.093	1.093	1.093	1.093	1.093	1.093	1.093	1.093	1.093	1.093	1.093	1.093	1.093	1.114	1.114	1.114	1.114	1.114	1.114
YPL214C	1.962	1.962	1.962	1.962	1.962	1.942	1.901	1.921	1.921	1.921	1.921	1.921	1.879	1.796	1.796	1.693	1.714	1.693	1.734	1.734	1.734	1.734	1.734	1.734	1.734	1.734	1.631	1.61	1.734	1.651	1.651	1.651	1.651	1.63	1.63	1.63	1.526	1.526	1.526	1.526	1.526	1.423	1.423	1.053	0.804	0.722	0.701	0.783	0.949
YJL019W	0.537	0.537	0.496	0.475	0.475	0.475	0.434	0.475	0.496	0.496	0.475	0.496	0.496	0.578	0.62	0.702	0.784	0.784	0.784	0.784	0.784	0.784	0.764	0.764	0.764	1.157	1.447	1.468	1.468	1.468	1.468	1.468	1.468	1.468	1.447	1.447	1.612	1.735	2.397	2.397	2.397	2.397	2.397	2.397	2.397	2.562	2.562	2.645	2.645
YCL040W	0.743	0.743	0.743	0.743	0.702	0.681	0.681	0.681	0.681	0.681	0.681	0.681	0.681	0.681	0.681	0.681	0.62	0.599	0.599	0.599	0.599	0.599	0.599	0.599	0.599	0.599	0.599	0.599	0.599	0.537	0.537	0.537	0.516	0.516	0.516	0.516	0.516	0.496	0.475	0.475	0.434	0.434	0.434	0.434	0.434	0.434	0.434	0.434	0.434
YGL154C	1.073	1.094	1.094	1.094	1.094	1.094	1.094	1.135	1.135	1.177	1.177	1.177	1.177	1.177	1.177	1.177	1.177	1.177	1.258	1.279	1.3	1.3	1.3	1.3	1.3	1.279	1.279	1.279	1.321	1.589	1.526	1.568	1.568	1.568	1.526	1.609	1.569	1.692	1.775	1.961	2.106	2.106	2.106	2.106	2.106	2.106	2.106	2.167	2.167
YMR001C	0	0	0	0	0	0	0	0	0	0	0	0	0	0	0	0	0.021	0.145	0.166	0.166	0.166	0.166	0.166	0.166	0.166	0.166	0.166	0.166	0.166	0.166	0.166	0.166	0.166	0.207	0.207	0.207	0.207	0.207	0.207	0.207	0.207	0.207	0.207	0.207	0.207	0.248	0.248	0.248	0.248
YPL063W	0.536	0.536	0.536	0.516	0.516	0.557	0.992	0.992	1.054	1.095	1.095	1.095	1.095	1.116	1.116	1.116	1.157	1.157	1.157	1.22	1.22	1.22	1.22	1.22	1.22	1.22	1.24	1.24	1.24	1.24	1.24	1.24	1.24	1.24	1.24	1.24	1.24	1.24	1.24	1.24	1.24	1.24	1.24	1.24	1.24	1.24	1.24	1.24	1.24
YIL085C	0.495	0.495	0.495	0.495	0.515	0.515	0.515	0.515	0.536	0.536	0.536	0.556	0.556	0.556	0.536	0.536	0.536	0.536	0.536	0.515	0.515	0.495	0.495	0.495	0.495	0.474	0.474	0.474	0.474	0.474	0.474	0.474	0.474	0.474	0.474	0.454	0.454	0.454	0.516	0.516	0.516	0.516	0.516	0.516	0.557	0.599	0.661	0.681	0.681
YFR031C-A	0	0	0	0	0	0	0	0	0	0	0	0	0	0	0	0	0	0	0	0	0	0	0	0	0	0	0	0	0	0	0	0	0	0	0	0	0	0	0	0	0	0	0	0	0	0	0	0	0
YDL155W	0.641	0.641	0.641	0.641	0.641	0.661	0.744	0.744	0.744	0.744	0.723	0.723	0.723	0.723	0.723	0.723	0.723	0.723	0.723	0.723	0.723	0.723	0.723	0.723	0.681	0.681	0.681	0.681	0.681	0.681	0.681	0.681	0.681	0.681	0.681	0.681	0.681	0.681	0.681	0.681	0.702	0.702	0.702	0.66	0.66	0.66	0.66	0.619	0.619
YOR020W-A	1.922	1.922	1.922	1.922	1.922	1.633	1.55	1.55	1.55	1.55	1.55	1.53	1.427	1.303	1.262	1.241	1.241	1.241	1.241	1.241	1.2	1.2	0.993	0.951	0.951	0.951	0.455	0.455	0.455	0.434	0.351	0.351	0.331	0.351	0.351	0.351	0.351	0.351	0.351	0.331	0.331	0.331	0.331	0.31	0.165	0.165	0.165	0.165	0.269
YCR044C	0.351	0.412	0.412	0.392	0.474	0.515	0.702	0.681	0.681	0.909	0.909	0.909	0.929	0.992	0.992	0.992	1.054	1.054	1.054	1.054	1.054	1.054	1.054	1.054	1.054	1.136	1.136	1.342	1.342	1.342	1.342	1.3	1.404	1.404	1.404	1.404	1.404	1.425	1.466	1.466	1.466	1.466	1.466	1.466	1.466	1.466	1.466	1.508	1.508
YKR080W	0.764	0.784	0.805	0.867	0.867	0.95	0.95	0.971	0.971	0.971	0.971	0.971	0.971	0.971	0.971	1.053	1.053	1.053	1.053	1.053	1.053	1.053	1.073	1.073	1.073	1.073	1.073	1.135	1.177	1.177	1.177	1.177	1.177	1.177	1.156	1.156	1.198	1.198	1.198	1.218	1.218	1.218	1.218	1.218	1.218	1.218	1.218	1.218	1.218
YLR050C	1.405	1.405	1.343	1.343	1.219	1.219	1.219	1.198	1.198	1.198	1.198	1.198	0.868	0.785	0.62	0.62	0.599	0.66	0.66	0.66	0.744	0.744	0.744	0.744	0.744	0.744	0.744	0.702	0.723	0.723	0.723	0.743	0.743	0.702	0.66	0.66	0.66	0.66	0.66	0.66	0.66	0.66	0.66	0.66	0.66	0.66	0.66	0.639	0.598
YOL113W	1.075	1.075	1.075	1.012	1.054	1.054	1.054	1.054	1.012	1.012	1.012	1.012	1.012	1.012	1.012	0.971	0.971	0.991	1.032	1.032	1.073	1.073	1.156	1.156	1.156	1.156	1.115	1.135	1.135	1.218	1.218	1.218	1.218	1.218	1.218	1.218	1.218	1.218	1.218	1.218	1.218	1.218	1.238	1.196	1.217	1.217	1.217	1.217	1.341
YDR517W	3.45	3.429	3.429	3.429	3.367	3.367	3.367	3.367	3.264	3.264	3.222	3.201	2.954	2.933	2.933	2.933	2.872	2.851	2.686	2.438	2.418	2.459	2.459	2.459	2.439	2.439	2.398	2.398	2.377	2.377	2.357	2.357	2.337	2.337	2.316	2.316	2.275	2.275	2.213	2.213	2.047	1.965	1.923	1.923	1.923	1.923	1.303	1.262	1.22
YNL248C	0.99	0.99	0.99	0.99	0.99	0.99	0.99	0.99	0.99	0.99	1.093	1.093	1.093	1.093	1.113	1.113	1.113	1.113	1.113	1.113	1.113	1.113	1.113	1.113	1.113	1.113	1.113	1.113	1.113	1.113	1.113	1.113	1.113	1.113	1.113	1.113	1.113	1.113	1.072	1.072	1.072	1.072	1.072	1.072	1.072	1.072	1.072	1.072	1.072
YNL284C	0.392	0.433	0.433	0.433	0.433	0.433	0.392	0.475	0.516	0.558	0.558	0.558	0.558	0.558	0.579	0.579	0.579	0.579	0.64	0.744	0.744	0.744	0.744	0.785	0.785	0.805	0.805	0.805	0.805	0.805	0.805	0.805	0.805	0.847	0.847	0.847	0.847	0.847	0.847	0.847	0.847	0.847	0.847	0.847	0.847	0.847	0.847	0.847	0.888
YMR032W	1.591	1.591	1.591	1.653	1.653	1.653	1.653	1.569	1.528	1.528	1.528	1.508	1.508	1.508	1.508	1.466	1.446	1.405	1.425	1.425	1.425	1.425	1.405	1.405	1.405	1.405	1.425	1.405	1.343	1.343	1.343	1.219	1.219	1.219	1.219	1.177	1.177	1.177	1.136	1.136	1.136	1.095	1.053	1.053	1.053	1.012	1.012	1.012	0.991
YEL063C	1.758	1.655	1.655	1.655	1.655	1.655	1.655	1.365	1.323	1.282	1.323	1.696	1.696	1.696	1.696	1.696	1.758	1.716	1.716	1.737	2.151	2.131	2.192	2.192	2.192	2.192	2.192	2.192	2.192	2.192	2.233	2.398	2.419	2.46	2.46	2.46	2.46	2.418	2.418	2.377	2.418	2.542	2.646	2.646	2.646	2.666	2.687	2.666	2.687
YDL125C	0.33	0.288	0.288	0.288	0.288	0.246	0.226	0.205	0.165	0.165	0.165	0.165	0.185	0.185	0.185	0.185	0.185	0.185	0.185	0.185	0.123	0.123	0.123	0.123	0.103	0.103	0.103	0.103	0.103	0.103	0.103	0.103	0.103	0.103	0.103	0.103	0.103	0.103	0.103	0.083	0.083	0.083	0.083	0.083	0.083	0.083	0.083	0.062	0.062
YMR140W	0.619	0.619	0.619	0.619	0.619	0.599	0.619	0.619	0.619	0.619	0.619	0.619	0.619	0.619	0.619	0.619	0.619	0.619	0.619	0.702	0.702	0.744	0.764	0.764	0.764	0.764	0.764	0.847	0.909	0.909	0.909	0.909	0.909	0.909	0.909	0.909	0.909	0.909	0.909	0.909	0.909	0.909	0.909	0.909	0.909	0.909	0.909	0.909	0.909
YFL027C	0	0	0	0	0	0	0	0	0	0	0	0	0	0.021	0.021	0.021	0.021	0.021	0.021	0.021	0.021	0.021	0.021	0.021	0.021	0.021	0.021	0.021	0.021	0.021	0.021	0.021	0.021	0.021	0.041	0.041	0.041	0.041	0.041	0.041	0.041	0.041	0.041	0.041	0.041	0.041	0.041	0.041	0.041
YPR009W	0.639	0.639	0.639	0.639	0.639	0.639	0.66	0.66	0.66	0.66	0.66	0.66	0.639	0.578	0.536	0.536	0.536	0.557	0.557	0.578	0.578	0.578	0.578	0.578	0.578	0.453	0.473	0.473	0.473	0.473	0.473	0.494	0.494	0.453	0.453	0.453	0.453	0.453	0.453	0.453	0.453	0.453	0.515	0.515	0.515	0.515	0.494	0.494	0.577
YJR102C	1.651	1.651	1.651	1.61	1.61	1.61	1.589	1.589	1.589	1.486	1.486	1.444	1.3	1.155	1.135	1.135	1.135	1.135	1.031	0.99	0.867	0.846	0.826	0.826	0.826	0.826	0.826	0.826	0.826	0.826	0.763	0.763	0.763	0.743	0.743	0.784	0.784	0.784	0.784	0.784	0.784	0.66	0.66	0.619	0.619	0.599	0.599	0.619	0.619
YLR207W	0.599	0.62	0.64	0.66	0.681	0.681	0.681	0.681	0.681	0.681	0.681	0.681	0.681	0.681	0.681	0.681	0.639	0.639	0.723	0.723	0.723	0.723	0.723	0.723	0.723	0.723	0.723	0.723	0.723	0.723	0.723	0.723	0.764	0.764	0.764	0.764	0.805	0.805	0.805	0.805	0.805	0.805	0.805	0.805	0.805	0.805	0.805	0.805	0.805
YCL034W	5.04	5.082	5.061	5.103	5.123	5.165	5.144	5.165	5.165	5.165	5.165	5.185	5.185	5.165	5.165	5.165	5.165	5.165	5.165	5.185	5.185	5.185	5.144	4.998	4.998	4.998	4.998	4.998	5.019	5.019	5.019	5.019	5.061	5.04	5.04	5.019	5.019	4.875	4.834	4.731	4.731	4.731	4.731	4.647	4.647	4.586	4.545	4.545	4.586
YKR026C	0.846	0.846	0.846	0.846	0.846	0.846	0.826	0.826	0.826	0.826	0.867	0.867	0.867	0.867	0.867	0.908	0.908	0.908	0.908	0.908	0.908	0.908	0.908	0.908	0.908	0.97	0.97	1.012	1.032	1.032	1.135	1.239	1.26	1.26	1.28	1.28	1.28	1.28	1.3	1.3	1.341	1.341	1.341	1.341	1.341	1.341	1.341	1.362	1.362
YGR171C	0.681	0.681	0.681	0.681	0.681	0.681	0.681	0.723	0.723	0.723	0.723	0.723	0.723	0.703	0.703	0.744	0.703	0.703	0.703	0.703	0.744	0.744	0.744	0.703	0.62	0.579	0.476	0.476	0.476	0.476	0.476	0.476	0.496	0.496	0.496	0.496	0.496	0.496	0.496	0.496	0.496	0.414	0.414	0.414	0.455	0.455	0.455	0.455	0.496
YIR023W	0.496	0.496	0.476	0.434	0.394	0.352	0.352	0.31	0.29	0.29	0.29	0.29	0.373	0.456	0.745	0.765	0.765	0.785	0.785	0.785	0.951	1.012	1.012	1.012	1.012	0.992	0.992	0.992	0.992	0.992	0.992	0.992	0.992	0.992	0.992	0.992	0.992	0.992	0.992	0.992	0.992	1.012	1.012	1.012	1.012	1.012	1.012	1.012	1.033
YOL070C	0.784	0.784	0.826	0.826	0.826	0.888	0.888	0.888	0.888	0.908	0.908	0.908	0.908	0.908	0.888	0.888	0.991	1.094	1.094	1.094	1.094	1.094	1.094	1.135	1.177	1.177	1.177	1.198	1.198	1.218	1.321	1.342	1.363	1.444	1.444	1.444	1.444	1.444	1.506	1.506	1.506	1.506	1.506	1.506	1.506	1.506	1.506	1.506	1.506
YMR131C	0.828	0.828	0.848	0.889	1.013	1.096	1.096	1.096	1.096	1.179	1.179	1.179	1.179	1.179	1.179	1.179	1.179	1.179	1.179	1.179	1.179	1.179	1.179	1.179	1.179	1.282	1.282	1.282	1.282	1.282	1.282	1.282	1.282	1.324	1.324	1.324	1.282	1.262	1.262	1.262	1.282	1.282	1.282	1.282	1.282	1.282	1.282	1.282	1.282
YKL175W	5.146	5.146	5.146	5.146	5.146	5.146	5.146	5.146	5.146	5.104	5.104	5.104	5.104	5.104	5.104	5.104	5.104	5.104	5.104	4.918	4.877	4.877	4.897	4.897	4.897	4.897	4.918	4.918	4.918	4.918	4.877	4.877	4.649	4.608	4.608	4.526	4.526	4.463	4.463	4.463	4.422	4.422	4.381	4.381	4.298	4.298	4.029	3.926	3.843
YDL153C	0.371	0.371	0.371	0.371	0.371	0.371	0.413	0.455	0.455	0.537	0.537	0.517	0.558	0.6	0.6	0.6	0.6	0.662	0.662	0.662	0.662	0.724	0.724	0.724	0.724	0.724	0.724	0.724	0.724	0.724	0.724	0.724	0.724	0.724	0.724	0.724	0.724	0.724	0.724	0.724	0.724	0.724	0.724	0.724	0.724	0.724	0.724	0.724	0.724
YNL133C	1.425	1.425	1.363	1.363	1.322	1.322	1.322	1.219	1.219	1.115	1.054	1.054	0.971	0.971	0.764	0.557	0.455	0.455	0.393	0.372	0.351	0.351	0.351	0.351	0.351	0.351	0.351	0.351	0.351	0.289	0.289	0.289	0.269	0.186	0.186	0.186	0.186	0.186	0.186	0.186	0.186	0.186	0.186	0.186	0.186	0.166	0.166	0.103	0.103
YKL049C	0.927	0.927	0.927	0.927	0.927	0.927	0.948	0.948	0.948	0.948	0.948	0.969	0.969	0.969	0.969	0.969	0.969	0.969	0.969	0.969	0.969	0.969	0.969	0.969	0.969	0.969	0.969	0.969	0.969	0.969	0.969	0.969	0.969	0.969	0.969	0.969	0.969	0.969	0.948	0.948	0.948	0.948	0.948	0.948	0.948	0.948	0.948	0.948	0.948
YDR035W	0.949	0.949	0.949	0.949	0.949	0.949	0.99	0.99	0.99	0.99	1.01	1.01	1.01	1.01	1.01	1.01	1.01	1.01	1.01	1.01	1.01	1.01	1.01	1.01	1.01	1.01	1.01	1.01	1.01	1.01	1.01	1.01	1.01	1.01	1.01	1.01	1.01	1.01	1.01	1.01	1.01	1.01	1.01	0.969	0.969	0.927	0.886	0.886	0.866
YDR065W	0.165	0.165	0.165	0.165	0.165	0.165	0.165	0.165	0.144	0.144	0.144	0.144	0.144	0.144	0.144	0.144	0.144	0.144	0.144	0.144	0.144	0.144	0.144	0.144	0.144	0.144	0.144	0.144	0.144	0.144	0.144	0.144	0.144	0.144	0.144	0.144	0.206	0.206	0.206	0.206	0.206	0.206	0.206	0.206	0.206	0.206	0.206	0.206	0.206
YDR235W	0.723	0.723	0.723	0.764	0.785	0.868	0.951	0.951	0.951	0.951	0.951	0.951	0.951	0.971	0.971	0.971	1.033	1.033	1.033	1.116	1.116	1.116	1.116	1.116	1.137	1.137	1.137	1.137	1.157	1.157	1.157	1.157	1.157	1.177	1.177	1.177	1.177	1.177	1.177	1.177	1.219	1.219	1.219	1.219	1.219	1.219	1.219	1.219	1.219
YOL145C	0.639	0.66	0.66	0.66	0.66	0.619	0.619	0.66	0.763	0.763	0.784	0.784	0.784	0.784	0.784	0.784	0.784	0.826	0.867	0.867	0.867	0.887	0.887	0.887	0.887	0.887	0.887	0.887	0.887	0.887	0.887	0.887	0.887	0.887	0.887	0.887	0.887	0.887	0.887	0.887	0.887	0.887	0.887	0.867	0.867	0.867	0.826	0.826	0.826
YKR061W	0.392	0.371	0.33	0.33	0.33	0.33	0.33	0.33	0.33	0.33	0.33	0.33	0.33	0.288	0.247	0.185	0.185	0.185	0.185	0.185	0.206	0.227	0.247	0.33	0.33	0.33	0.371	0.371	0.371	0.371	0.371	0.412	0.412	0.412	0.412	0.412	0.412	0.412	0.412	0.412	0.412	0.412	0.433	0.433	0.433	0.433	0.433	0.454	0.454
YGL004C	0.413	0.433	0.516	0.557	0.557	0.557	0.557	0.557	0.578	0.578	0.578	0.578	0.578	0.578	0.639	0.639	0.639	0.639	0.639	0.639	0.639	0.66	0.66	0.68	0.68	0.68	0.68	0.68	0.68	0.68	0.68	0.68	0.68	0.68	0.68	0.68	0.68	0.639	0.639	0.639	0.68	0.68	0.68	0.68	0.68	0.68	0.68	0.68	0.68
YBL013W	0.989	1.093	1.133	1.133	1.133	1.154	1.154	1.154	1.154	1.154	1.175	1.175	1.175	1.175	1.216	1.216	1.236	1.236	1.236	1.236	1.236	1.236	1.236	1.236	1.236	1.236	1.216	1.216	1.216	1.216	1.216	1.216	1.216	1.216	1.175	1.175	1.216	1.216	1.216	1.216	1.216	1.216	1.196	1.196	1.196	1.196	1.175	1.175	1.175
YOR204W	0.929	0.929	0.929	0.929	0.929	0.929	0.929	0.929	0.929	0.929	0.929	0.929	0.929	0.95	0.929	0.929	0.888	0.908	0.908	0.908	0.908	0.908	0.868	0.868	0.868	0.868	0.868	0.868	0.929	0.929	0.929	0.929	0.971	0.971	0.951	0.951	0.909	0.909	0.888	0.909	0.909	0.909	0.909	0.909	0.909	0.909	0.909	0.929	0.95
YLR344W	0	0	0	0	0	0	0	0	0	0	0	0	0	0	0	0	0.042	0.062	0.062	0.062	0.062	0.062	0.062	0.062	0.062	0.062	0.062	0.083	0.083	0.083	0.083	0.083	0.083	0.083	0.083	0.083	0.083	0.083	0.103	0.103	0.103	0.103	0.103	0.103	0.103	0.103	0.103	0.103	0.103
YNR021W	1.819	1.819	1.819	1.839	1.839	1.839	1.839	1.859	1.859	1.859	1.859	1.859	1.859	1.859	1.859	1.859	1.859	1.859	1.859	1.859	1.859	1.859	1.859	1.859	1.859	1.859	1.839	1.839	1.839	1.839	1.86	1.86	1.86	1.922	1.922	1.922	1.922	1.922	1.922	1.901	1.901	1.901	1.901	1.901	1.901	1.901	1.901	1.819	1.777
YBR171W	1.156	1.156	1.156	1.177	1.177	1.177	1.177	1.177	1.177	1.177	1.177	1.197	1.197	1.197	1.197	1.197	1.197	1.197	1.197	1.197	1.197	1.197	1.197	1.197	1.197	1.155	1.155	1.155	1.155	1.155	1.155	1.155	1.155	1.155	1.155	1.155	1.155	1.197	1.197	1.197	1.155	1.155	1.155	1.155	1.155	1.176	1.176	1.176	1.176
YML087C	0.31	0.31	0.31	0.31	0.31	0.248	0.248	0.206	0.206	0.206	0.186	0.186	0.186	0.186	0.186	0.186	0.206	0.206	0.206	0.206	0.227	0.269	0.269	0.269	0.269	0.269	0.269	0.269	0.31	0.31	0.31	0.31	0.31	0.31	0.31	0.31	0.331	0.331	0.372	0.372	0.372	0.372	0.372	0.372	0.372	0.372	0.372	0.372	0.372
YNL223W	1.219	1.219	1.24	1.24	1.302	1.302	1.302	1.405	1.405	1.405	1.405	1.405	1.405	1.405	1.405	1.405	1.405	1.446	1.446	1.446	1.446	1.446	1.446	1.446	1.446	1.446	1.446	1.488	1.488	1.488	1.488	1.488	1.488	1.488	1.488	1.488	1.53	1.53	1.53	1.53	1.53	1.53	1.571	1.571	1.571	1.571	1.571	1.571	1.571
YLR306W	0.579	0.62	0.661	0.661	0.661	0.744	0.744	0.744	0.744	0.744	0.764	0.785	0.785	0.785	0.785	0.888	0.888	0.888	0.888	0.888	0.888	0.909	0.909	0.909	0.951	0.951	0.951	0.951	0.992	0.992	1.054	1.054	1.054	1.054	1.054	1.054	1.054	1.054	1.054	1.054	1.054	1.054	1.095	1.095	1.095	1.095	1.095	1.095	1.095
YER154W	1.137	1.137	1.137	1.137	1.137	1.199	1.323	1.323	1.323	1.323	1.323	1.323	1.323	1.323	1.323	1.323	1.323	1.323	1.323	1.302	1.302	1.261	1.282	1.302	1.302	1.302	1.302	1.302	1.302	1.302	1.302	1.302	1.302	1.302	1.302	1.302	1.302	1.302	1.364	1.364	1.343	1.343	1.343	1.343	1.343	1.343	1.343	1.343	1.343
YOR130C	0.185	0.185	0.185	0.185	0.185	0.185	0.185	0.185	0.185	0.185	0.185	0.269	0.289	0.331	0.331	0.331	0.331	0.331	0.331	0.331	0.331	0.331	0.331	0.331	0.372	0.372	0.372	0.372	0.372	0.372	0.372	0.413	0.434	0.455	0.455	0.496	0.496	0.496	0.496	0.682	0.682	0.682	0.682	0.682	0.682	0.682	0.682	0.682	0.682
YHR074W	0.351	0.351	0.331	0.331	0.31	0.31	0.31	0.31	0.31	0.31	0.31	0.269	0.269	0.269	0.269	0.269	0.269	0.269	0.269	0.269	0.269	0.269	0.269	0.269	0.269	0.269	0.269	0.269	0.248	0.228	0.186	0.145	0.145	0.145	0.145	0.145	0.145	0.145	0.145	0.166	0.166	0.166	0.166	0.166	0.166	0.166	0.166	0.166	0.166
YBL098W	0.454	0.454	0.454	0.454	0.454	0.454	0.454	0.454	0.454	0.413	0.413	0.413	0.372	0.372	0.372	0.372	0.372	0.372	0.372	0.372	0.372	0.372	0.372	0.289	0.269	0.269	0.269	0.269	0.269	0.269	0.269	0.269	0.228	0.228	0.228	0.228	0.228	0.228	0.228	0.228	0.207	0.166	0.166	0.124	0.144	0.144	0.144	0.144	0.144
YJR055W	0.144	0.144	0.144	0.144	0.144	0.144	0.144	0.144	0.144	0.144	0.144	0.144	0.144	0.144	0.144	0.144	0.185	0.206	0.206	0.185	0.185	0.185	0.185	0.227	0.227	0.248	0.248	0.248	0.248	0.248	0.248	0.248	0.248	0.289	0.289	0.289	0.289	0.289	0.289	0.289	0.331	0.331	0.331	0.331	0.331	0.331	0.351	0.372	0.455
YDL110C	0.849	0.911	0.911	0.911	0.911	0.911	0.911	0.911	0.911	0.911	0.911	0.911	0.953	0.953	0.994	0.994	0.994	1.036	1.077	1.077	1.077	1.077	1.077	1.077	1.077	1.077	1.077	1.077	1.077	1.077	1.077	1.077	1.077	1.077	1.077	1.077	1.077	1.077	1.077	1.077	1.036	1.036	1.036	0.994	0.994	0.994	0.974	0.974	0.974
YDR293C	0.764	0.764	0.764	0.681	0.578	0.536	0.536	0.536	0.412	0.412	0.412	0.433	0.433	0.433	0.433	0.392	0.392	0.392	0.392	0.392	0.392	0.392	0.392	0.392	0.392	0.392	0.392	0.35	0.35	0.308	0.308	0.288	0.288	0.288	0.288	0.288	0.288	0.288	0.288	0.288	0.288	0.288	0.205	0.205	0.185	0.144	0.144	0.144	0.144
YBR257W	0.413	0.413	0.413	0.413	0.413	0.413	0.413	0.413	0.413	0.413	0.413	0.413	0.413	0.413	0.413	0.537	0.537	0.537	0.537	0.496	0.496	0.496	0.496	0.496	0.496	0.496	0.496	0.496	0.496	0.496	0.496	0.496	0.496	0.496	0.496	0.455	0.455	0.455	0.496	0.496	0.496	0.496	0.496	0.496	0.496	0.496	0.496	0.413	0.413
YLR359W	0.165	0.165	0.123	0.123	0.123	0.123	0.123	0.165	0.165	0.165	0.165	0.165	0.165	0.165	0.165	0.165	0.165	0.165	0.165	0.165	0.165	0.165	0.165	0.165	0.206	0.206	0.206	0.206	0.206	0.206	0.206	0.206	0.206	0.206	0.206	0.206	0.206	0.206	0.206	0.206	0.206	0.206	0.206	0.206	0.206	0.186	0.186	0.186	0.186
YKL045W	0.021	0.021	0.021	0.021	0.021	0.021	0.021	0.062	0.062	0.062	0.062	0.062	0.062	0.062	0.062	0.062	0.062	0.062	0.062	0.062	0.062	0.062	0.062	0.062	0.062	0.062	0.062	0.062	0.062	0.062	0.062	0.062	0.062	0.062	0.062	0.062	0.145	0.145	0.166	0.166	0.166	0.207	0.207	0.207	0.207	0.207	0.248	0.248	0.248
YNL313C	1.88	1.88	1.901	1.901	1.901	1.942	1.962	1.962	1.962	1.962	1.962	1.962	1.962	1.962	1.962	1.962	1.962	1.962	1.921	1.921	1.921	1.921	1.921	1.921	1.921	1.921	1.921	1.921	1.921	1.921	1.921	1.921	1.921	1.921	1.921	1.921	1.921	1.921	1.921	1.921	1.921	1.942	1.942	1.942	1.942	1.942	1.942	1.942	1.942
YMR210W	0.887	0.887	0.867	0.867	0.867	0.867	0.867	0.908	0.928	0.928	0.928	0.949	0.949	0.949	0.949	0.949	0.949	0.949	0.949	0.949	0.949	0.949	0.949	0.949	0.949	0.949	0.949	0.97	0.99	0.928	0.928	0.928	0.949	0.949	0.949	0.949	0.949	0.99	1.155	1.155	1.155	1.155	1.155	1.155	1.155	1.155	1.155	1.155	1.155
YCR057C	1.426	1.446	1.446	1.446	1.446	1.446	1.446	1.446	1.446	1.446	1.446	1.446	1.467	1.467	1.467	1.467	1.467	1.467	1.446	1.385	1.405	1.405	1.405	1.405	1.405	1.405	1.405	1.405	1.405	1.405	1.405	1.343	1.343	1.343	1.343	1.323	1.323	1.281	1.281	1.281	1.281	1.281	1.281	1.281	1.281	1.24	1.24	1.24	1.24
YDR384C	0.456	0.456	0.456	0.435	0.394	0.373	0.373	0.373	0.352	0.414	0.414	0.414	0.414	0.414	0.414	0.414	0.414	0.414	0.414	0.414	0.414	0.414	0.414	0.414	0.373	0.373	0.373	0.373	0.373	0.373	0.394	0.372	0.372	0.372	0.372	0.372	0.372	0.372	0.372	0.372	0.372	0.372	0.372	0.372	0.372	0.372	0.372	0.372	0.372
YDR233C	0	0	0	0	0	0	0	0	0	0	0	0	0	0	0	0	0	0	0	0	0	0	0	0	0	0	0	0	0	0	0	0	0	0	0	0	0	0	0	0	0	0	0	0	0	0	0	0	0
YPR134W	3.446	3.425	3.425	3.425	3.425	3.425	3.425	3.446	3.446	3.446	3.446	3.446	3.446	3.446	3.446	3.425	3.425	3.425	3.425	3.425	3.425	3.384	3.342	3.342	3.342	3.342	3.363	3.363	3.342	3.342	3.239	3.219	3.219	3.219	3.219	3.219	3.219	3.219	3.198	3.178	2.95	2.847	2.889	2.806	2.806	2.806	2.806	2.806	2.806
YNL290W	0.949	0.949	0.907	0.927	1.072	1.155	1.175	1.175	1.175	1.175	1.175	1.175	1.175	1.175	1.216	1.464	1.464	1.506	1.526	1.526	1.526	1.484	1.484	1.484	1.484	1.484	1.484	1.588	1.919	1.919	1.94	1.94	2.023	2.023	2.023	2.023	2.064	2.064	2.064	2.106	2.106	2.106	2.106	2.106	2.147	2.147	2.147	2.147	2.147
YER095W	3.511	3.511	3.49	3.47	3.45	3.284	3.243	3.243	3.243	2.891	2.788	2.747	2.747	2.086	1.714	1.694	1.694	1.694	1.694	1.694	1.694	1.59	1.569	1.486	1.486	1.486	1.425	1.404	1.198	0.97	0.784	0.763	0.763	0.763	0.763	0.763	0.763	0.763	0.763	0.619	0.598	0.578	0.578	0.309	0.309	0.309	0.041	0.041	0.021
YKL119C	0.662	0.662	0.601	0.601	0.538	0.538	0.538	0.538	0.538	0.538	0.538	0.497	0.497	0.497	0.331	0.248	0.228	0.228	0.228	0.228	0.228	0.144	0.124	0.124	0.124	0.124	0.124	0.124	0.124	0.166	0.166	0.166	0.103	0.103	0.103	0.124	0.124	0.124	0.124	0.124	0.124	0.165	0.185	0.33	0.495	0.536	0.536	0.557	0.557
YMR157C	0.246	0.246	0.246	0.287	0.349	0.349	0.329	0.329	0.329	0.329	0.329	0.329	0.329	0.329	0.308	0.308	0.308	0.308	0.288	0.288	0.33	0.33	0.33	0.33	0.288	0.247	0.227	0.227	0.227	0.309	0.289	0.289	0.309	0.309	0.33	0.33	0.495	0.578	0.578	0.578	0.578	0.578	0.681	0.681	0.681	0.681	0.681	0.702	0.702
YGL021W	0.64	0.64	0.681	0.681	0.681	0.681	0.681	0.681	0.681	0.681	0.681	0.681	0.681	0.681	0.681	0.681	0.681	0.681	0.681	0.681	0.681	0.681	0.723	0.723	0.723	0.723	0.723	0.723	0.744	0.744	0.744	0.744	0.744	0.744	0.744	0.744	0.744	0.744	0.744	0.744	0.744	0.744	0.744	0.744	0.744	0.744	0.744	0.744	0.744
YDR183W	0.372	0.372	0.372	0.372	0.372	0.372	0.372	0.372	0.352	0.352	0.31	0.31	0.31	0.31	0.31	0.351	0.351	0.62	0.64	0.64	0.64	0.64	0.64	0.64	0.64	0.661	0.661	0.661	0.661	0.661	0.661	0.661	0.681	0.702	0.743	0.743	0.867	0.867	0.907	0.907	0.907	0.907	0.907	0.907	0.907	0.907	0.907	0.97	0.97
YDR056C	1.22	1.22	1.22	1.22	1.22	1.22	1.262	1.262	1.304	1.304	1.304	1.304	1.282	1.304	1.304	1.304	1.324	1.324	1.551	1.592	1.613	1.613	1.736	1.736	1.716	1.674	1.674	1.715	1.715	1.777	1.777	1.777	1.777	1.777	1.777	1.777	1.777	1.777	1.777	1.777	1.777	1.777	1.819	1.819	1.819	1.819	1.819	1.819	1.819
YJR062C	0.536	0.536	0.515	0.515	0.474	0.474	0.474	0.474	0.454	0.454	0.454	0.454	0.454	0.433	0.433	0.433	0.433	0.433	0.372	0.393	0.393	0.557	0.764	0.764	0.764	0.723	0.723	0.764	0.826	1.198	1.198	1.239	1.301	1.486	1.486	1.507	1.507	1.507	1.507	1.651	1.651	1.651	1.692	1.692	1.692	1.713	1.713	1.754	1.754
YHR121W	0.929	0.929	0.929	0.929	0.929	0.929	0.929	0.929	0.929	0.929	0.929	0.929	0.929	0.929	0.929	0.929	0.929	0.929	0.908	0.908	0.929	0.929	0.929	0.971	0.929	0.991	0.991	0.991	0.991	0.991	0.991	0.991	0.991	0.991	0.991	0.991	0.991	0.991	0.991	0.991	0.991	0.991	0.991	0.991	0.991	0.991	0.991	0.991	0.991
YNL181W	0	0	0.021	0.021	0.021	0.021	0.062	0.062	0.062	0.083	0.083	0.083	0.103	0.123	0.123	0.123	0.123	0.123	0.123	0.144	0.144	0.206	0.206	0.247	0.247	0.33	0.474	0.474	0.557	0.599	0.599	0.639	0.639	0.639	0.639	0.639	0.639	0.66	0.722	0.867	0.97	0.97	1.073	1.073	1.073	1.135	1.135	1.135	1.176
YER132C	0	0	0	0	0	0	0	0	0	0	0	0	0	0	0	0	0	0	0	0	0	0	0	0	0	0	0	0	0	0	0	0	0	0	0	0	0	0	0	0	0	0	0	0	0	0	0	0	0
YMR041C	0.021	0.021	0.021	0.021	0.021	0.021	0.021	0.021	0.021	0.021	0.021	0.021	0.021	0.021	0.021	0.021	0.021	0.021	0.021	0.021	0.021	0.021	0.021	0.021	0.021	0.021	0	0	0	0	0	0	0	0	0	0	0	0	0	0	0	0	0	0	0	0	0	0	0
YGL061C	0.372	0.372	0.372	0.372	0.372	0.269	0.289	0.351	0.351	0.516	0.516	0.516	0.516	0.516	0.516	0.703	0.703	0.703	0.703	0.703	0.703	0.703	0.703	0.723	0.681	0.681	0.681	0.681	0.681	0.681	0.681	0.681	0.681	0.681	0.702	0.702	0.785	0.785	0.785	0.785	0.785	0.785	0.785	0.785	0.95	1.032	1.053	1.053	1.053
YOL031C	0.062	0.083	0.083	0.083	0.083	0.083	0.083	0.083	0.083	0.083	0.083	0.124	0.124	0.124	0.124	0.124	0.124	0.124	0.124	0.124	0.124	0.124	0.124	0.124	0.124	0.124	0.124	0.124	0.124	0.124	0.124	0.124	0.124	0.124	0.124	0.124	0.124	0.124	0.103	0.103	0.186	0.186	0.186	0.186	0.186	0.228	0.27	0.311	0.311
YOR358W	6.692	6.755	6.816	6.837	7.044	7.044	7.044	7.044	7.064	7.064	7.064	7.064	7.147	7.147	7.147	7.147	7.168	7.168	7.229	7.208	7.29	7.311	7.311	7.311	7.353	7.353	7.353	7.353	7.353	7.311	7.332	7.332	7.332	7.332	7.332	7.332	7.332	7.332	7.332	7.332	7.352	7.352	7.352	7.352	7.352	7.352	7.372	7.311	7.311
YIR025W	1.386	1.386	1.324	1.324	1.324	1.262	1.262	1.22	1.22	1.262	1.179	1.179	1.158	1.117	1.117	1.117	1.117	1.117	1.117	1.117	1.095	1.095	1.075	1.075	1.075	0.992	0.992	0.992	0.992	0.764	0.64	0.64	0.64	0.64	0.557	0.474	0.433	0.433	0.515	0.578	0.722	0.722	0.846	0.928	0.928	0.928	0.97	0.97	0.97
YGL151W	0.887	0.887	0.887	0.887	0.887	0.887	0.887	0.887	0.887	0.887	0.784	0.805	0.826	0.826	0.826	0.826	0.826	0.846	0.867	0.867	0.867	0.867	0.867	0.867	0.867	0.867	0.867	0.97	0.97	0.97	0.991	1.032	1.032	1.032	1.032	1.032	1.073	1.073	1.073	1.073	1.073	1.073	1.073	1.053	1.053	1.053	1.053	1.053	1.053
YDR211W	1.323	1.323	1.323	1.343	1.343	1.343	1.343	1.363	1.363	1.363	1.363	1.363	1.363	1.363	1.363	1.363	1.363	1.363	1.363	1.363	1.363	1.343	1.343	1.343	1.343	1.343	1.343	1.343	1.343	1.343	1.343	1.343	1.323	1.323	1.323	1.323	1.323	1.323	1.281	1.281	1.281	1.281	1.281	1.281	1.281	1.24	1.24	1.24	1.157
YHR210C	0.618	0.618	0.618	0.618	0.618	0.618	0.618	0.618	0.597	0.577	0.577	0.577	0.577	0.577	0.577	0.577	0.577	0.577	0.577	0.577	0.577	0.618	0.556	0.556	0.556	0.535	0.535	0.556	0.556	0.556	0.556	0.556	0.556	0.556	0.556	0.535	0.514	0.514	0.514	0.514	0.453	0.493	0.473	0.514	0.514	0.514	0.514	0.535	0.514
YDR162C	1.032	1.074	0.971	1.012	0.971	0.971	0.929	1.012	1.054	1.054	1.054	1.054	1.054	1.054	1.095	1.095	1.075	1.115	1.115	1.115	1.198	1.198	1.219	1.24	1.28	1.363	1.363	1.321	1.321	1.321	1.321	1.321	1.3	1.3	1.342	1.342	1.342	1.342	1.342	1.321	1.321	1.342	1.363	1.363	1.363	1.363	1.363	1.424	1.424
YDR107C	1.031	1.052	1.072	1.01	1.01	1.093	1.093	1.155	1.155	1.155	1.175	1.175	1.217	1.258	1.258	1.258	1.258	1.258	1.238	1.28	1.341	1.341	1.3	1.362	1.362	1.383	1.383	1.383	1.383	1.444	1.444	1.444	1.506	1.506	1.506	1.506	1.506	1.506	1.506	1.506	1.527	1.527	1.569	1.548	1.548	1.528	1.528	1.528	1.528
YEL071W	0.93	0.93	0.93	0.93	0.868	0.909	0.93	0.93	0.93	0.888	0.888	0.888	0.888	0.888	0.888	0.888	0.888	0.909	0.909	0.909	0.909	0.909	0.909	0.929	0.888	0.888	0.992	0.992	0.992	0.992	0.992	0.992	0.992	0.992	0.95	0.95	0.95	0.95	0.971	0.971	0.971	0.971	0.971	0.971	0.971	0.971	0.971	0.971	0.971
YGL164C	0.578	0.578	0.578	0.578	0.578	0.578	0.681	0.681	0.681	0.681	0.784	0.826	0.867	0.929	0.971	0.971	0.991	0.991	1.074	1.115	1.115	1.135	1.135	1.135	1.156	1.156	1.156	1.156	1.135	1.135	1.135	1.135	1.177	1.198	1.238	1.238	1.238	1.238	1.238	1.238	1.238	1.238	1.238	1.238	1.238	1.238	1.238	1.238	1.218
YER077C	0.33	0.33	0.371	0.371	0.371	0.392	0.412	0.432	0.432	0.432	0.453	0.453	0.638	0.638	0.638	0.638	0.638	0.68	0.68	0.659	0.701	0.701	0.701	0.701	0.701	0.701	0.701	0.701	0.701	0.701	0.701	0.701	0.659	0.701	0.701	0.701	0.763	0.763	0.763	0.743	0.743	0.743	0.743	0.743	0.743	0.722	0.722	0.743	0.784
YJL062W	2.624	2.666	2.666	2.666	2.645	2.645	1.921	1.838	1.797	1.942	1.984	1.963	1.963	1.963	1.963	1.963	1.942	1.901	1.942	1.901	1.901	1.819	1.839	1.756	1.756	1.756	1.798	1.798	1.777	1.777	1.819	1.778	1.778	1.778	1.778	1.757	1.716	1.716	1.757	1.736	1.736	1.736	1.736	1.716	1.716	1.716	1.716	1.696	1.696
YPL090C	0.083	0.083	0.083	0.083	0.083	0.083	0.083	0.083	0.083	0.083	0.083	0.083	0.083	0.083	0.083	0.083	0.083	0.083	0.083	0.083	0.083	0.083	0.083	0.083	0.083	0.083	0.083	0.083	0.083	0.083	0.083	0.083	0.083	0.083	0.083	0.083	0.083	0.083	0.083	0.083	0.083	0.083	0.083	0.083	0.083	0.083	0.083	0.083	0.083
YHR132W-A	0.475	0.475	0.475	0.455	0.496	0.496	0.537	0.537	0.537	0.537	0.537	0.6	0.6	0.6	0.6	0.6	0.6	0.6	0.6	0.6	0.6	0.661	0.661	0.661	0.682	0.682	0.682	0.682	0.744	0.744	0.744	0.744	0.744	0.744	0.744	0.744	0.744	0.806	0.806	0.806	0.806	0.806	0.806	0.806	0.806	0.806	0.806	0.806	0.806
YGR119C	0.493	0.493	0.555	0.555	0.555	0.555	0.555	0.555	0.576	0.597	0.597	0.597	0.597	0.597	0.597	0.597	0.597	0.597	0.597	0.597	0.617	0.617	0.617	0.617	0.617	0.617	0.658	0.658	0.658	0.658	0.658	0.658	0.658	0.658	0.658	0.658	0.658	0.658	0.658	0.658	0.658	0.658	0.658	0.658	0.658	0.658	0.658	0.658	0.638
YNL222W	0.621	0.765	0.765	0.765	0.786	0.765	0.848	0.868	0.909	0.909	0.909	0.909	0.909	0.909	0.909	0.909	0.909	0.909	0.93	0.93	0.93	1.013	1.013	1.013	1.013	1.034	1.034	1.034	1.034	1.034	1.034	1.034	1.034	1.034	1.034	1.034	1.034	1.034	1.034	1.034	1.054	1.054	1.054	1.054	1.054	1.054	1.054	1.054	1.054
YER078W-A	1.075	1.033	1.012	1.012	0.992	0.992	0.992	0.992	0.992	0.992	0.682	0.641	0.538	0.558	0.475	0.475	0.558	0.558	0.517	0.6	0.6	0.621	0.621	0.682	0.703	0.62	0.62	0.62	0.62	0.661	0.806	0.909	0.951	0.951	0.951	0.951	0.951	0.992	0.992	0.992	0.992	1.054	1.158	1.22	1.22	1.22	1.22	1.22	1.22
YCR065W	0.227	0.227	0.227	0.227	0.227	0.227	0.227	0.227	0.227	0.227	0.227	0.227	0.227	0.227	0.227	0.247	0.247	0.247	0.247	0.247	0.247	0.393	0.372	0.372	0.372	0.372	0.372	0.372	0.372	0.372	0.372	0.372	0.372	0.372	0.372	0.372	0.372	0.372	0.372	0.372	0.372	0.372	0.372	0.372	0.372	0.393	0.393	0.393	0.393
YCL037C	0.784	0.784	0.784	0.763	0.805	0.805	0.805	0.805	0.805	0.805	0.784	0.784	0.784	0.784	0.784	0.784	0.784	0.784	0.784	0.784	0.805	0.805	0.805	0.805	0.784	0.784	0.784	0.723	0.682	0.599	0.579	0.579	0.579	0.579	0.579	0.579	0.579	0.579	0.579	0.495	0.495	0.495	0.495	0.495	0.495	0.495	0.495	0.495	0.495
YMR296C	3.058	3.058	3.058	2.582	2.582	2.293	2.232	2.19	2.19	2.19	2.19	2.149	2.046	2.005	1.839	1.736	1.694	1.653	1.653	1.653	1.487	1.487	1.487	1.487	1.487	1.487	1.466	1.466	0.536	0.516	0.309	0.248	0.248	0.248	0.248	0.248	0.248	0.124	0.124	0.124	0.124	0.124	0.124	0.124	0.124	0.124	0.124	0.124	0.124
YKL166C	1.593	1.593	1.593	1.593	1.593	1.593	1.551	1.551	1.51	1.51	1.51	1.427	1.385	1.385	1.385	1.365	1.262	1.22	1.22	1.22	1.22	1.22	1.2	1.2	1.2	1.2	1.241	1.241	1.241	1.241	1.241	1.282	1.282	1.282	1.282	1.282	1.282	1.282	1.282	1.282	1.282	1.282	1.282	1.282	1.282	1.179	1.137	1.137	1.137
YBR143C	2.025	2.025	2.025	2.025	2.025	2.066	2.066	2.066	2.066	2.066	2.066	2.066	2.066	2.066	2.066	2.004	1.942	1.942	1.942	1.942	1.942	1.942	1.942	1.942	1.942	1.942	1.942	1.859	1.735	1.735	1.735	1.735	1.611	1.611	1.611	1.591	1.591	1.591	1.549	1.549	1.549	1.528	1.528	1.528	1.528	1.528	1.528	1.363	1.363
YCL001W	0.62	0.62	0.62	0.62	0.62	0.62	0.62	0.62	0.681	0.681	0.681	0.681	0.681	0.681	0.681	0.681	0.681	0.743	0.805	0.805	0.805	0.826	0.867	0.95	1.115	1.198	1.198	1.198	1.198	1.198	1.198	1.198	1.198	1.198	1.198	1.198	1.198	1.26	1.26	1.343	1.343	1.343	1.343	1.343	1.343	1.343	1.302	1.302	1.302
YKL055C	0.537	0.537	0.537	0.537	0.517	0.517	0.517	0.517	0.517	0.496	0.496	0.496	0.496	0.496	0.558	0.558	0.579	0.558	0.558	0.558	0.558	0.579	0.621	0.682	0.682	0.682	0.682	0.786	0.786	0.786	0.745	0.745	0.745	0.745	0.745	0.745	0.745	0.745	0.745	0.745	0.745	0.745	0.682	0.682	0.682	0.682	0.682	0.682	0.682
YKR018C	1.218	1.218	1.218	1.177	1.177	1.177	1.177	1.177	1.135	1.135	1.135	1.135	1.115	1.094	1.115	1.115	0.928	0.928	0.928	0.928	0.928	0.887	0.846	0.743	0.66	0.66	0.702	0.702	0.619	0.619	0.598	0.598	0.598	0.598	0.598	0.557	0.557	0.557	0.681	0.681	0.681	0.702	0.97	1.176	1.176	1.155	1.155	1.177	1.177
YHR004C	0.516	0.495	0.495	0.495	0.495	0.495	0.495	0.537	0.64	0.64	0.64	0.764	0.764	0.806	0.806	0.848	0.848	0.848	0.848	0.848	0.848	0.848	0.848	0.848	0.848	0.868	0.888	0.888	0.888	0.888	0.888	0.888	0.909	0.909	0.909	0.909	0.909	0.909	0.909	0.909	0.909	0.909	0.764	0.764	0.784	0.784	0.784	0.764	0.764
YHR162W	2.169	2.169	2.169	2.148	2.107	2.107	2.107	2.107	2.107	2.107	2.107	2.107	2.107	2.107	2.169	2.169	2.189	2.189	2.189	2.127	2.127	2.127	2.127	2.127	2.127	2.066	2.066	2.003	2.003	2.003	2.003	1.817	1.776	1.776	1.776	1.734	1.714	1.714	1.714	1.714	1.714	1.714	1.714	1.403	1.403	1.403	1.403	1.239	1.177
YML024W	2.828	2.787	2.724	2.249	2.187	2.187	2.187	2.187	2.187	2.187	2.146	2.063	2.063	2.063	2.063	2.063	2.063	2.063	2.002	1.981	1.671	1.527	1.279	1.279	1.279	1.217	1.176	1.176	0.928	0.928	0.928	0.908	0.887	0.887	0.847	0.847	0.847	0.826	0.579	0.331	0.021	0.021	0.021	0.021	0.021	0.021	0.021	0.021	0.021
YBR164C	0.639	0.639	0.639	0.639	0.66	0.826	0.887	0.887	0.908	0.928	0.928	0.928	0.928	0.928	0.928	0.928	0.928	0.928	0.97	0.97	0.97	0.97	0.97	0.97	0.991	0.991	0.991	0.991	0.991	0.991	0.991	0.991	0.991	0.991	0.991	0.991	0.991	0.991	0.991	0.991	0.991	0.991	0.991	0.991	0.991	0.991	0.97	0.97	0.97
YBR010W	0.456	0.456	0.456	0.456	0.456	0.372	0.331	0.331	0.331	0.331	0.331	0.331	0.331	0.331	0.331	0.331	0.331	0.331	0.331	0.331	0.331	0.331	0.331	0.331	0.207	0.207	0.186	0.186	0.186	0.186	0.186	0.186	0.186	0.103	0.103	0.103	0.103	0.103	0.103	0.103	0.062	0.021	0.021	0.021	0.021	0.021	0.021	0.021	0.021
YDR450W	0.598	0.578	0.515	0.495	0.495	0.454	0.454	0.454	0.454	0.433	0.433	0.433	0.433	0.433	0.433	0.433	0.433	0.392	0.392	0.309	0.309	0.309	0.309	0.309	0.309	0.309	0.35	0.35	0.35	0.35	0.35	0.35	0.35	0.35	0.35	0.35	0.35	0.35	0.35	0.33	0.371	0.371	0.33	0.33	0.33	0.33	0.33	0.33	0.33
YJL204C	0.578	0.578	0.578	0.578	0.557	0.557	0.515	0.515	0.515	0.515	0.515	0.515	0.515	0.495	0.495	0.495	0.495	0.495	0.495	0.495	0.371	0.392	0.432	0.453	0.453	0.453	0.453	0.453	0.411	0.37	0.37	0.391	0.473	0.514	0.576	0.803	0.803	0.824	0.824	0.989	0.989	1.01	1.01	1.01	1.03	1.03	1.05	1.092	1.174
YOL056W	1.095	1.095	1.095	1.095	1.074	1.074	1.074	1.074	1.074	1.074	1.032	0.971	0.971	0.971	0.971	0.971	0.971	0.971	0.971	0.847	0.868	0.785	0.93	0.972	0.972	0.972	0.972	0.972	0.972	0.972	0.972	0.972	0.972	0.972	0.972	0.909	0.992	1.013	1.013	1.013	1.034	1.095	1.095	1.095	1.075	1.075	1.117	1.117	1.117
YHL038C	0.392	0.392	0.474	0.474	0.495	0.495	0.495	0.495	0.495	0.495	0.495	0.495	0.599	0.619	0.619	0.639	0.639	0.639	0.639	0.681	0.723	0.763	0.763	0.763	0.763	0.763	0.763	0.763	0.763	0.784	0.887	0.929	0.929	0.929	0.929	1.032	1.301	1.363	1.363	1.405	1.466	1.466	1.466	1.487	1.487	1.487	1.487	1.549	1.549
YGL222C	0.764	0.764	0.764	0.805	0.888	0.888	0.95	0.992	0.971	0.971	0.929	1.012	1.218	1.302	1.446	1.446	1.446	1.446	1.446	1.488	1.488	1.488	1.488	1.488	1.488	1.488	1.468	1.468	1.468	1.468	1.468	1.468	1.488	1.488	1.488	1.488	1.488	1.488	1.488	1.488	1.488	1.488	1.488	1.488	1.488	1.488	1.488	1.488	1.488
YDL076C	0	0	0	0	0	0	0	0	0	0	0	0	0	0	0	0	0	0	0	0	0	0	0	0	0	0	0	0	0	0	0	0	0	0	0	0	0	0	0	0	0	0	0	0	0	0	0	0	0
YDR288W	1.405	1.116	1.013	0.848	0.765	0.765	0.765	0.765	0.765	0.765	0.827	0.806	0.848	0.848	0.869	0.869	0.869	0.869	0.91	0.91	0.91	0.91	0.952	0.91	1.096	1.178	1.302	1.302	1.302	1.302	1.364	1.364	1.323	1.323	1.323	1.343	1.343	1.343	1.343	1.343	1.363	1.363	1.363	1.363	1.363	1.363	1.322	1.343	1.343
YGL206C	2.229	2.249	2.249	2.249	2.249	2.249	2.249	2.27	2.27	2.27	2.27	2.27	2.27	2.27	2.291	2.311	2.311	2.393	2.414	2.455	2.476	2.497	2.497	2.538	2.579	2.579	2.62	2.62	2.62	2.641	2.641	2.641	2.641	2.662	2.662	2.662	2.662	2.662	2.662	2.599	2.62	2.662	2.662	2.724	2.724	2.744	2.744	2.744	2.744
YGL028C	1.734	1.734	1.774	1.733	1.733	1.774	1.774	1.774	1.774	1.774	1.774	1.774	1.774	1.774	1.816	1.816	1.816	1.878	1.878	1.878	1.878	1.878	1.878	1.878	1.878	1.878	1.878	1.878	1.878	1.878	1.878	1.878	1.878	1.878	1.837	1.837	1.837	1.837	1.817	1.817	1.817	1.817	1.817	1.817	1.817	1.858	1.858	1.858	1.858
YPL178W	0.413	0.413	0.413	0.371	0.371	0.371	0.371	0.371	0.371	0.371	0.371	0.371	0.371	0.371	0.33	0.33	0.33	0.33	0.33	0.33	0.33	0.33	0.33	0.33	0.288	0.288	0.288	0.288	0.288	0.288	0.288	0.288	0.288	0.288	0.288	0.288	0.288	0.288	0.288	0.288	0.288	0.288	0.288	0.288	0.288	0.288	0.288	0.288	0.288
YLR106C	1.735	1.735	1.735	1.756	1.776	1.817	1.859	1.859	1.859	1.859	1.921	1.921	1.921	1.941	1.941	2.044	2.064	2.064	2.106	2.127	2.127	2.127	2.127	2.127	2.127	2.127	2.127	2.127	2.127	2.127	2.127	2.127	2.127	2.127	2.127	2.127	2.127	2.127	2.127	2.127	2.127	2.127	2.127	2.127	2.127	2.127	2.127	2.127	2.127
YKL059C	1.073	1.115	1.115	1.135	1.135	1.135	1.135	1.135	1.239	1.239	1.239	1.239	1.239	1.239	1.239	1.26	1.26	1.26	1.26	1.26	1.26	1.26	1.26	1.26	1.26	1.26	1.26	1.26	1.26	1.26	1.26	1.26	1.26	1.26	1.26	1.26	1.26	1.26	1.26	1.26	1.177	1.135	1.135	1.135	1.135	1.135	1.135	1.135	1.135
YML109W	0.247	0.247	0.247	0.247	0.247	0.247	0.288	0.288	0.288	0.288	0.288	0.288	0.288	0.309	0.309	0.309	0.309	0.309	0.309	0.309	0.371	0.433	0.433	0.433	0.433	0.474	0.494	0.494	0.494	0.494	0.494	0.494	0.494	0.494	0.494	0.494	0.494	0.494	0.536	0.556	0.577	0.846	0.867	0.908	0.928	1.032	1.032	1.032	1.032
YHR089C	0.764	0.764	0.785	0.785	0.785	0.764	0.764	0.764	0.744	0.744	0.744	0.744	0.744	0.744	0.744	0.744	0.744	0.744	0.744	0.744	0.744	0.744	0.744	0.744	0.744	0.744	0.744	0.744	0.744	0.744	0.744	0.744	0.744	0.744	0.744	0.744	0.744	0.703	0.703	0.661	0.661	0.661	0.661	0.661	0.661	0.661	0.661	0.661	0.661
YNL158W	0.516	0.516	0.516	0.516	0.454	0.495	0.536	0.536	0.536	0.536	0.536	0.536	0.536	0.536	0.536	0.536	0.557	0.557	0.557	0.557	0.557	0.557	0.66	0.68	0.701	0.763	0.763	0.804	0.825	0.825	0.825	0.867	0.867	0.907	0.949	0.949	0.949	0.991	1.011	1.011	1.135	1.135	1.218	1.218	1.218	1.218	1.218	1.218	1.238
YER035W	1.922	1.922	1.922	1.922	1.922	1.922	1.922	1.881	1.881	1.881	1.881	1.736	1.736	1.736	1.736	1.446	1.363	1.363	1.363	1.343	1.343	1.343	1.26	1.136	1.115	1.157	1.157	1.157	1.157	1.157	1.177	1.177	1.177	1.095	1.054	1.054	1.054	1.054	1.033	1.033	1.012	1.012	1.054	1.054	1.054	1.054	1.054	1.054	1.054
YLL002W	1.323	1.303	1.303	1.179	1.179	1.159	1.034	1.014	1.014	0.993	0.993	0.973	0.952	0.952	0.786	0.806	0.806	0.806	0.765	0.724	0.786	0.745	0.703	0.703	0.703	0.703	0.703	0.6	0.496	0.516	0.599	0.599	0.619	0.619	0.68	0.68	0.68	0.68	0.68	0.68	0.639	0.639	0.639	0.639	0.598	0.556	0.556	0.556	0.577
YPL170W	2.249	2.249	2.27	2.312	2.312	2.312	2.312	2.312	2.312	2.312	2.312	2.312	2.312	2.312	2.312	2.312	2.312	2.312	2.312	2.312	2.312	2.312	2.291	2.291	2.249	2.249	2.27	2.291	2.291	2.291	2.291	2.291	2.312	2.312	2.271	2.25	2.25	2.25	2.25	2.25	2.25	2.25	2.25	2.25	2.25	2.208	2.167	2.167	2.167
YGR002C	0.557	0.557	0.557	0.557	0.557	0.557	0.557	0.557	0.557	0.557	0.557	0.557	0.578	0.578	0.578	0.598	0.639	0.66	0.702	0.702	0.681	0.681	0.681	0.681	0.681	0.681	0.681	0.702	0.702	0.702	0.702	0.702	0.702	0.702	0.784	0.763	0.763	0.763	0.763	0.763	0.763	0.763	0.763	0.763	0.763	0.763	0.763	0.763	0.763
YOR212W	0.042	0.042	0.042	0.042	0.042	0.042	0.042	0.042	0.042	0.042	0.042	0.042	0.042	0.042	0.042	0.042	0.042	0.042	0.042	0.042	0.042	0.042	0.042	0.042	0	0	0	0	0	0	0	0	0	0	0	0	0	0	0	0	0	0	0	0	0	0	0	0	0
YEL047C	0.247	0.247	0.247	0.247	0.247	0.247	0.227	0.227	0.227	0.227	0.227	0.227	0.227	0.227	0.227	0.227	0.227	0.227	0.227	0.227	0.227	0.227	0.227	0.227	0.227	0.227	0.227	0.227	0.227	0.227	0.227	0.227	0.227	0.227	0.227	0.227	0.227	0.206	0.206	0.206	0.206	0.206	0.206	0.206	0.206	0.206	0.206	0.206	0.206
YNL015W	0.124	0.124	0.124	0.124	0.124	0.124	0.124	0.124	0.124	0.124	0.124	0.124	0.124	0.124	0.124	0.124	0.124	0.124	0.124	0.124	0.124	0.124	0.103	0.144	0.144	0.144	0.144	0.144	0.144	0.144	0.144	0.144	0.144	0.144	0.144	0.144	0.144	0.123	0.123	0.123	0.123	0.123	0.123	0.123	0.123	0.123	0.123	0.123	0.123
YMR181C	0.393	0.393	0.413	0.393	0.413	0.413	0.413	0.413	0.413	0.413	0.413	0.455	0.455	0.455	0.455	0.455	0.455	0.455	0.475	0.517	0.6	0.6	0.6	0.6	0.6	0.6	0.6	0.6	0.6	0.6	0.6	0.6	0.6	0.6	0.641	0.641	0.641	0.641	0.641	0.641	0.641	0.641	0.641	0.641	0.641	0.641	0.641	0.641	0.641
YCL045C	1.26	1.26	1.302	1.302	1.302	1.343	1.343	1.343	1.343	1.343	1.343	1.343	1.343	1.363	1.363	1.363	1.384	1.384	1.384	1.384	1.384	1.384	1.384	1.384	1.384	1.384	1.384	1.384	1.384	1.384	1.384	1.384	1.384	1.425	1.446	1.446	1.446	1.446	1.446	1.446	1.466	1.466	1.466	1.466	1.487	1.466	1.425	1.425	1.425
YLR022C	0.394	0.394	0.394	0.394	0.394	0.394	0.394	0.394	0.394	0.394	0.394	0.394	0.394	0.394	0.394	0.394	0.414	0.414	0.414	0.414	0.414	0.414	0.414	0.434	0.434	0.434	0.434	0.434	0.434	0.434	0.434	0.434	0.434	0.434	0.434	0.434	0.434	0.434	0.434	0.434	0.434	0.434	0.393	0.393	0.393	0.393	0.393	0.393	0.393
YHR179W	1.178	1.178	1.178	1.178	1.178	1.178	1.178	1.178	1.178	1.178	1.137	1.137	1.137	1.137	1.137	1.137	1.137	1.116	1.116	1.116	1.116	1.116	1.116	1.095	1.095	1.095	1.095	1.054	1.054	1.054	1.095	1.095	1.095	1.075	1.075	1.117	1.117	1.117	1.117	1.117	1.117	1.158	1.158	1.158	1.158	1.158	1.158	1.137	1.137
YDR449C	0.474	0.474	0.474	0.474	0.474	0.515	0.515	0.578	0.578	0.578	0.557	0.557	0.557	0.557	0.557	0.557	0.557	0.557	0.557	0.557	0.557	0.557	0.578	0.578	0.578	0.536	0.536	0.536	0.536	0.536	0.495	0.433	0.433	0.433	0.433	0.433	0.454	0.474	0.474	0.474	0.474	0.474	0.474	0.474	0.474	0.474	0.474	0.474	0.474
YOR306C	0.763	0.763	0.763	0.722	0.722	0.659	0.639	0.639	0.639	0.639	0.639	0.639	0.639	0.639	0.515	0.454	0.433	0.433	0.412	0.412	0.412	0.412	0.392	0.35	0.33	0.33	0.33	0.227	0.227	0.227	0.227	0.227	0.227	0.227	0.227	0.227	0.227	0.227	0.227	0.227	0.227	0.185	0.185	0.185	0.185	0.185	0.185	0.185	0.185
YOR335C	0.083	0.083	0.083	0.083	0.083	0.062	0.103	0.062	0.062	0.062	0.103	0.103	0.103	0.083	0.083	0.083	0.083	0.083	0.083	0.083	0.083	0.083	0.124	0.166	0.166	0.166	0.166	0.166	0.166	0.166	0.166	0.166	0.166	0.166	0.166	0.206	0.268	0.33	0.33	0.33	0.33	0.371	0.454	0.474	0.536	0.639	0.639	0.66	0.66
YOR305W	2.809	2.933	2.933	2.995	2.995	3.015	3.036	3.036	3.057	3.057	3.015	3.015	3.015	3.036	3.036	3.036	3.036	3.036	3.036	3.036	3.036	3.036	3.036	3.036	3.036	3.057	3.077	3.159	3.159	3.118	3.118	3.118	3.159	3.159	3.2	3.2	3.2	3.2	3.2	3.2	3.2	3.2	3.2	3.2	3.2	3.2	3.221	3.221	3.179
YPR071W	0.538	0.538	0.538	0.538	0.538	0.538	0.538	0.538	0.538	0.538	0.538	0.538	0.538	0.538	0.538	0.538	0.538	0.538	0.538	0.538	0.538	0.538	0.538	0.538	0.538	0.538	0.455	0.455	0.475	0.475	0.475	0.475	0.475	0.455	0.455	0.455	0.455	0.455	0.455	0.455	0.455	0.455	0.455	0.455	0.455	0.455	0.455	0.455	0.455
YJR066W	1.508	1.508	1.508	1.508	1.508	1.508	1.55	1.57	1.591	1.591	1.591	1.591	1.591	1.591	1.591	1.591	1.591	1.591	1.591	1.591	1.611	1.611	1.611	1.631	1.631	1.631	1.631	1.631	1.631	1.631	1.631	1.611	1.591	1.591	1.57	1.57	1.57	1.57	1.57	1.57	1.55	1.55	1.55	1.55	1.55	1.55	1.55	1.55	1.55
YKR019C	1.902	1.861	1.861	1.839	1.839	1.839	1.839	1.839	1.819	1.819	1.819	1.839	1.921	1.901	1.901	1.921	1.921	1.942	1.942	1.942	1.901	1.88	1.88	1.962	1.962	1.962	1.962	1.962	2.003	2.003	1.983	2.003	2.003	2.003	1.962	1.921	2.045	2.045	2.003	2.045	2.045	2.045	2.045	2.045	2.045	2.045	2.045	1.941	1.941
YPL160W	1.527	1.568	1.568	1.568	1.568	1.589	1.589	1.609	1.629	1.65	1.65	1.692	1.692	1.733	1.733	1.774	1.774	1.774	1.774	1.774	1.774	1.774	1.754	1.754	1.774	1.774	1.774	1.774	1.774	1.816	1.816	1.816	1.816	1.816	1.816	1.816	1.816	1.816	1.816	1.816	1.796	1.796	1.796	1.796	1.796	1.796	1.796	1.796	1.754
YHR078W	0.639	0.639	0.557	0.474	0.454	0.412	0.392	0.371	0.309	0.309	0.289	0.289	0.289	0.289	0.289	0.289	0.289	0.289	0.269	0.269	0.248	0.248	0.248	0.248	0.248	0.206	0.206	0.186	0.186	0.186	0.186	0.166	0.166	0.166	0.166	0.166	0.124	0.124	0.083	0.042	0.042	0	0	0	0	0	0	0	0
YLR324W	1.012	1.053	1.053	1.053	1.053	1.073	1.094	1.094	1.094	1.053	1.115	1.486	1.486	1.486	1.486	1.486	1.486	1.486	1.486	1.486	1.486	1.486	1.486	1.486	1.486	1.506	1.506	1.506	1.506	1.548	1.548	1.548	1.569	1.692	1.692	1.796	1.796	1.796	1.796	1.796	1.796	1.796	1.796	1.837	1.899	1.92	1.92	1.92	1.961
YNL292W	0.33	0.392	0.392	0.392	0.392	0.392	0.37	0.494	0.556	0.556	0.514	0.514	0.514	0.514	0.514	0.514	0.514	0.514	0.514	0.514	0.535	0.535	0.535	0.555	0.555	0.555	0.638	0.659	0.659	0.659	0.659	0.659	0.659	0.659	0.659	0.679	0.679	0.7	0.7	0.7	0.7	0.7	0.7	0.7	0.7	0.721	0.721	0.721	0.721
YDL166C	0.433	0.433	0.433	0.433	0.433	0.454	0.454	0.454	0.454	0.495	0.495	0.578	0.62	0.723	0.723	0.723	0.723	0.703	0.703	0.703	0.764	0.764	0.785	0.785	0.785	0.785	0.805	0.805	0.805	0.805	0.805	0.805	0.805	0.826	0.826	0.826	0.868	0.888	0.888	0.888	0.888	0.888	0.888	0.888	0.888	0.888	0.888	0.888	0.888
YLL045C	2.562	2.542	2.542	2.521	2.521	2.521	2.562	2.603	2.562	2.562	2.562	2.562	2.542	2.583	2.583	2.562	2.562	2.542	2.542	2.562	2.583	2.624	2.624	2.624	2.624	2.624	2.624	2.624	2.624	2.624	2.645	2.645	2.645	2.603	2.603	2.603	2.603	2.603	2.603	2.603	2.603	2.603	2.603	2.562	2.562	2.562	2.562	2.501	2.438
YBL103C	1.404	1.404	1.404	1.404	1.404	1.446	1.446	1.446	1.446	1.446	1.425	1.425	1.631	1.631	1.692	1.692	1.837	1.858	1.92	1.879	1.879	1.879	1.879	1.879	1.879	1.879	1.899	1.899	1.899	1.899	1.899	1.879	1.879	1.879	1.879	1.879	1.899	1.899	1.899	1.96	1.96	1.96	1.96	1.96	1.96	1.919	1.919	1.919	1.919
YJR064W	0.886	0.886	0.928	0.928	0.928	0.928	0.928	0.886	0.866	0.866	0.846	0.846	0.846	0.846	0.846	0.846	0.846	0.846	0.846	0.846	0.846	0.804	0.804	0.825	0.722	0.701	0.701	0.722	0.825	0.825	0.825	0.825	0.784	0.784	0.804	0.804	0.804	0.804	0.804	0.804	0.804	0.804	0.804	0.804	0.804	0.804	0.804	0.804	0.804
YPL154C	1.652	1.652	1.652	1.652	1.652	1.694	1.694	1.694	1.694	1.694	1.694	1.694	1.694	1.694	1.694	1.694	1.694	1.694	1.694	1.694	1.631	1.631	1.631	1.631	1.631	1.611	1.611	1.611	1.611	1.611	1.611	1.611	1.611	1.611	1.591	1.591	1.591	1.591	1.528	1.383	1.343	1.343	1.302	1.281	1.198	1.157	1.157	1.157	1.135
YDR007W	1.383	1.404	1.404	1.404	1.404	1.404	1.404	1.404	1.404	1.404	1.404	1.425	1.425	1.425	1.425	1.425	1.425	1.425	1.425	1.425	1.404	1.404	1.404	1.404	1.404	1.404	1.404	1.404	1.404	1.425	1.425	1.425	1.425	1.425	1.425	1.425	1.425	1.425	1.425	1.425	1.425	1.487	1.487	1.405	1.405	1.405	1.405	1.405	1.405
YHR114W	1.177	1.177	1.177	1.218	1.177	1.218	1.218	1.301	1.301	1.301	1.301	1.301	1.301	1.301	1.322	1.343	1.343	1.323	1.281	1.385	1.364	1.364	1.467	1.467	1.467	1.467	1.508	1.343	1.343	1.343	1.343	1.343	1.363	1.363	1.384	1.384	1.384	1.384	1.384	1.384	1.384	1.425	1.466	1.466	1.466	1.466	1.466	1.466	1.466
YER050C	1.116	1.116	1.116	1.137	1.137	1.137	1.137	1.137	1.137	1.137	1.178	1.178	1.178	1.178	1.178	1.178	1.178	1.178	1.178	1.178	1.178	1.178	1.22	1.22	1.22	1.22	1.22	1.261	1.261	1.261	1.261	1.261	1.261	1.261	1.261	1.261	1.261	1.22	1.22	1.22	1.24	1.219	1.219	1.219	1.219	1.219	1.219	1.219	1.219
YDR533C	0.661	0.661	0.703	0.703	0.764	0.764	0.785	0.827	0.827	0.827	0.827	0.827	0.827	0.785	0.785	0.785	0.785	0.785	0.785	0.785	0.785	0.785	0.785	0.805	0.805	0.805	0.805	0.805	0.805	0.805	0.805	0.805	0.805	0.805	0.805	0.805	0.826	0.826	0.826	0.826	0.826	0.826	0.826	0.826	0.826	0.784	0.784	0.784	0.826
YJL129C	1.135	1.135	1.135	1.135	1.135	1.135	1.135	1.135	1.135	1.135	1.135	1.135	1.135	1.135	1.135	1.135	1.135	1.135	1.135	1.135	1.135	1.135	1.135	1.135	1.135	1.135	1.114	1.114	1.114	1.114	1.052	1.052	1.052	1.052	1.052	1.052	1.052	1.052	1.052	1.052	1.052	1.052	1.052	1.052	1.052	1.032	1.011	1.011	1.011
YML051W	0.599	0.599	0.599	0.578	0.557	0.557	0.557	0.557	0.557	0.557	0.557	0.557	0.557	0.557	0.495	0.495	0.454	0.454	0.516	0.516	0.516	0.516	0.516	0.516	0.516	0.516	0.516	0.516	0.516	0.516	0.516	0.536	0.536	0.536	0.536	0.536	0.578	0.578	0.578	0.578	0.619	0.619	0.619	0.66	0.66	0.66	0.66	0.66	0.723
YNL254C	0.599	0.599	0.64	0.599	0.599	0.599	0.64	0.661	0.661	0.661	0.661	0.661	0.661	0.661	0.661	0.661	0.661	0.661	0.64	0.62	0.579	0.62	0.62	0.62	0.62	0.62	0.62	0.62	0.62	0.62	0.62	0.661	0.661	0.661	0.661	0.661	0.661	0.641	0.641	0.558	0.579	0.516	0.516	0.537	0.557	0.557	0.557	0.557	0.557
YCL028W	0.64	0.64	0.64	0.64	0.64	0.64	0.64	0.62	0.6	0.6	0.6	0.6	0.6	0.516	0.537	0.475	0.475	0.475	0.475	0.475	0.475	0.475	0.475	0.475	0.475	0.475	0.475	0.475	0.475	0.475	0.475	0.475	0.475	0.6	0.6	0.661	0.661	0.661	0.661	0.661	0.661	0.661	0.661	0.558	0.516	0.516	0.516	0.516	0.516
YDR160W	0.413	0.413	0.413	0.371	0.371	0.433	0.433	0.433	0.433	0.433	0.433	0.454	0.454	0.454	0.495	0.495	0.495	0.495	0.495	0.495	0.495	0.495	0.495	0.495	0.495	0.495	0.495	0.495	0.495	0.516	0.516	0.516	0.516	0.516	0.516	0.516	0.516	0.516	0.516	0.516	0.516	0.516	0.516	0.516	0.557	0.557	0.557	0.557	0.557
YOL075C	0.845	0.845	0.845	0.845	0.845	0.845	0.845	0.845	0.845	0.845	0.845	0.639	0.618	0.618	0.618	0.618	0.618	0.618	0.618	0.618	0.515	0.515	0.66	0.66	0.681	0.681	0.681	0.681	0.681	0.681	0.743	0.784	0.784	0.784	0.784	0.784	0.784	0.784	0.825	0.825	0.825	0.825	0.866	0.949	1.133	1.133	1.133	1.113	1.113
YIL128W	8.053	8.033	8.033	8.156	8.177	8.177	8.239	8.652	8.797	8.797	8.797	8.797	8.797	8.797	8.818	8.818	8.818	8.818	8.818	8.818	8.818	8.818	8.818	8.818	8.818	8.818	8.818	8.818	8.818	8.818	8.818	8.818	8.818	8.797	8.797	8.797	8.777	8.777	8.777	8.777	8.777	8.777	8.736	8.715	8.653	8.653	8.653	8.653	8.653
YDR243C	0.888	0.888	0.888	0.888	0.888	1.013	1.013	1.013	1.013	1.013	1.013	1.013	1.013	1.054	1.054	1.054	1.054	1.054	1.054	1.054	1.054	1.054	1.054	1.054	1.054	1.054	1.054	1.054	1.054	1.054	1.054	1.054	1.054	1.054	1.054	1.054	1.054	1.054	1.054	1.054	1.054	1.054	1.054	1.054	1.054	1.054	1.054	1.054	1.054
YOR175C	0.765	0.765	0.849	0.849	0.91	0.952	1.055	1.055	1.055	1.055	1.055	1.055	1.075	1.075	1.075	1.096	1.096	1.137	1.179	1.241	1.282	1.282	1.282	1.324	1.49	1.49	1.49	1.49	1.531	1.531	1.531	1.531	1.531	1.531	1.531	1.531	1.531	1.531	1.531	1.531	1.531	1.531	1.531	1.531	1.531	1.531	1.49	1.49	1.593
YLR195C	0.042	0.042	0.042	0.042	0.042	0.042	0.042	0.042	0.042	0.042	0.042	0.042	0.042	0.042	0.042	0.042	0.042	0.042	0.042	0.042	0.042	0	0	0	0	0	0	0	0	0	0	0	0	0	0	0	0	0	0	0	0	0	0.042	0.083	0.186	0.269	0.269	0.269	0.289
YIL053W	0.042	0.042	0.062	0.062	0.062	0.062	0.062	0.062	0.062	0.062	0.062	0.062	0.062	0.062	0.062	0.062	0.062	0.062	0.062	0.062	0.062	0.062	0.062	0.062	0.062	0.062	0.062	0.062	0.062	0.062	0.062	0.062	0.062	0.062	0.062	0.062	0.062	0.062	0.062	0.062	0.062	0.062	0.062	0.062	0.062	0.062	0.062	0.062	0.062
YKR089C	0.495	0.433	0.433	0.433	0.433	0.454	0.516	0.516	0.579	0.579	0.579	0.579	0.599	0.64	0.702	0.826	0.992	0.992	0.992	0.992	0.992	1.012	1.012	1.012	1.156	1.156	1.156	1.156	1.156	1.156	1.156	1.198	1.198	1.198	1.198	1.198	1.198	1.198	1.239	1.239	1.239	1.239	1.239	1.239	1.239	1.239	1.239	1.239	1.26
YNL065W	0.041	0.041	0.041	0.041	0.041	0.041	0.041	0.041	0.041	0.041	0.041	0.041	0.041	0.041	0.041	0.041	0.041	0.041	0.041	0.041	0.041	0.041	0.041	0.041	0.041	0.041	0.041	0.041	0.041	0.041	0.041	0.041	0.041	0.041	0.041	0.041	0.041	0.021	0.021	0.021	0.021	0.021	0.021	0.021	0.021	0.021	0.021	0.021	0.021
YOR321W	0.702	0.702	0.64	0.64	0.64	0.64	0.64	0.64	0.64	0.64	0.64	0.599	0.578	0.578	0.392	0.392	0.392	0.413	0.413	0.413	0.413	0.413	0.433	0.454	0.454	0.454	0.454	0.454	0.454	0.454	0.454	0.454	0.454	0.474	0.515	0.557	0.536	0.536	0.578	0.578	0.578	0.578	0.599	0.599	0.599	0.599	0.557	0.557	0.474
YLL054C	0.453	0.453	0.453	0.453	0.453	0.536	0.536	0.536	0.536	0.536	0.536	0.536	0.536	0.556	0.577	0.577	0.577	0.577	0.598	0.598	0.598	0.598	0.598	0.598	0.598	0.598	0.598	0.598	0.598	0.598	0.577	0.619	0.578	0.578	0.578	0.578	0.619	0.619	0.619	0.619	0.66	0.68	0.722	0.722	0.722	0.722	0.722	0.722	0.68
YOL023W	2.994	2.994	2.994	2.994	2.994	2.994	3.036	2.994	2.994	2.994	2.994	2.994	2.994	2.953	2.953	2.953	2.953	2.933	2.933	2.933	2.933	2.933	2.933	2.933	2.892	2.829	2.768	2.685	2.644	2.644	2.623	2.603	2.541	2.499	2.479	2.479	2.479	2.355	2.355	2.355	2.313	2.272	2.231	2.231	2.231	2.21	2.189	2.189	2.189
YOL151W	0.371	0.371	0.371	0.371	0.371	0.371	0.371	0.371	0.371	0.371	0.371	0.371	0.371	0.371	0.371	0.371	0.371	0.371	0.371	0.371	0.371	0.371	0.371	0.371	0.371	0.371	0.371	0.371	0.371	0.371	0.371	0.371	0.371	0.371	0.371	0.371	0.35	0.35	0.35	0.35	0.35	0.33	0.33	0.33	0.309	0.309	0.309	0.227	0.206
YBR120C	0.682	0.682	0.661	0.703	0.703	0.703	0.703	0.703	0.745	0.745	0.724	0.745	0.745	0.745	0.745	0.745	0.745	0.745	0.745	0.745	0.745	0.745	0.745	0.724	0.724	0.724	0.724	0.724	0.724	0.724	0.745	0.745	0.745	0.745	0.745	0.745	0.745	0.745	0.745	0.745	0.745	0.745	0.745	0.745	0.786	0.786	0.786	0.786	0.786
YJL088W	1.881	1.881	1.881	1.881	1.881	1.881	1.881	1.881	1.881	1.819	1.778	1.778	1.778	1.778	1.778	1.778	1.778	1.778	1.778	1.778	1.778	1.778	1.778	1.778	1.757	1.674	1.633	1.633	1.426	1.385	1.385	1.385	1.282	1.282	1.22	1.22	1.22	1.22	1.22	1.22	1.22	1.22	1.157	1.137	1.137	1.137	0.992	0.93	0.889
YDR375C	1.425	1.467	1.508	1.508	1.508	1.508	1.508	1.653	1.653	1.653	1.673	1.673	1.673	1.673	1.673	1.673	1.673	1.673	1.673	1.673	1.715	1.736	1.715	1.715	1.715	1.653	1.653	1.694	1.736	1.901	1.921	2.004	2.004	2.004	2.004	2.004	2.004	2.004	2.004	2.004	2.004	2.004	2.087	2.087	2.087	2.066	2.066	2.066	2.087
YJR106W	0.723	0.723	0.723	0.703	0.703	0.703	0.744	0.805	0.909	0.909	0.909	0.909	0.909	0.888	0.847	0.847	0.847	0.805	0.826	0.826	0.805	0.805	0.805	0.805	0.847	0.847	0.847	0.827	0.827	0.827	0.847	0.847	0.847	0.847	0.847	0.847	0.847	0.888	0.888	0.93	0.93	0.93	0.951	0.951	0.951	0.992	0.992	0.992	0.992
YKL143W	0.722	0.722	0.722	0.722	0.722	0.846	1.012	1.321	1.321	1.383	1.424	1.465	1.465	1.465	1.465	1.465	1.465	1.465	1.465	1.465	1.465	1.465	1.465	1.465	1.465	1.465	1.465	1.465	1.506	1.506	1.506	1.506	1.506	1.569	1.569	1.569	1.569	1.569	1.569	1.569	1.569	1.507	1.507	1.507	1.507	1.507	1.507	1.507	1.507
YHL026C	1.547	1.526	1.506	1.506	1.506	1.506	1.506	1.506	1.506	1.341	1.155	1.012	1.012	1.032	1.032	1.012	0.991	0.991	0.991	0.991	0.991	0.909	0.868	0.868	0.868	0.868	0.868	0.868	0.868	0.826	0.826	0.785	0.785	0.785	0.785	0.785	0.744	0.64	0.64	0.578	0.578	0.536	0.536	0.536	0.495	0.495	0.495	0.495	0.474
YPR082C	0.331	0.331	0.227	0.434	0.434	0.434	0.455	0.455	0.455	0.455	0.434	0.455	0.413	0.413	0.413	0.413	0.413	0.599	0.62	0.847	0.847	0.847	0.929	0.971	1.033	1.075	1.075	1.075	1.095	1.095	1.095	1.178	1.178	1.178	1.178	1.178	1.178	1.261	1.261	1.261	1.323	1.323	1.323	1.323	1.323	1.365	1.365	1.365	1.365
YNL003C	0.413	0.413	0.413	0.372	0.372	0.372	0.372	0.372	0.372	0.372	0.372	0.372	0.372	0.372	0.413	0.413	0.434	0.434	0.434	0.434	0.434	0.434	0.434	0.434	0.475	0.475	0.475	0.475	0.475	0.475	0.475	0.475	0.475	0.475	0.475	0.475	0.475	0.475	0.475	0.475	0.475	0.475	0.475	0.475	0.475	0.475	0.475	0.475	0.475
YGR024C	1.674	1.674	1.674	1.674	1.674	1.674	1.674	1.674	1.674	1.674	1.674	1.694	1.653	1.653	1.653	1.653	1.653	1.653	1.653	1.653	1.653	1.612	1.612	1.612	1.612	1.612	1.612	1.612	1.612	1.612	1.612	1.653	1.674	1.674	1.674	1.674	1.674	1.674	1.674	1.674	1.653	1.653	1.695	1.716	1.716	1.716	1.716	1.716	1.716
YBR166C	0.454	0.454	0.454	0.454	0.474	0.474	0.474	0.474	0.474	0.474	0.474	0.474	0.474	0.474	0.495	0.495	0.474	0.474	0.454	0.454	0.454	0.537	0.537	0.557	0.557	0.557	0.557	0.557	0.557	0.557	0.557	0.557	0.557	0.557	0.557	0.536	0.536	0.536	0.536	0.536	0.494	0.494	0.494	0.494	0.494	0.432	0.432	0.432	0.454
YDR311W	2.438	2.356	2.356	2.356	2.211	2.128	2.087	2.087	2.087	2.087	2.087	2.087	2.087	2.087	2.087	2.087	2.067	2.067	2.067	2.025	1.984	1.984	1.881	1.86	1.778	1.716	1.716	1.654	1.613	1.613	1.55	1.53	1.447	1.447	1.447	1.427	1.427	1.241	1.241	1.241	1.241	1.159	1.159	1.034	0.931	0.911	0.766	0.725	0.725
YKL019W	3.138	3.138	3.2	3.2	3.2	3.2	3.2	3.2	3.2	3.2	3.2	3.179	3.096	3.096	3.096	3.096	3.096	3.096	3.096	3.096	3.096	3.096	3.117	3.117	3.117	3.096	3.096	3.076	3.076	3.076	3.076	3.076	3.076	3.076	3.076	3.076	3.076	3.076	3.076	3.076	3.076	3.076	3.076	3.055	3.055	3.055	3.055	3.055	3.055
YGR162W	0.186	0.186	0.186	0.186	0.186	0.186	0.186	0.186	0.186	0.186	0.186	0.186	0.186	0.186	0.186	0.186	0.186	0.186	0.186	0.186	0.186	0.186	0.186	0.186	0.186	0.186	0.186	0.186	0.186	0.186	0.186	0.186	0.228	0.29	0.456	0.497	0.497	0.497	0.497	0.497	0.497	0.497	0.497	0.497	0.497	0.497	0.497	0.497	0.497
YLR299W	5.186	5.186	5.227	5.227	5.227	5.227	5.227	5.227	5.309	5.351	5.393	5.393	5.393	5.393	5.393	5.393	5.434	5.434	5.599	5.681	5.702	5.702	5.764	5.785	5.785	5.785	5.785	5.826	5.826	5.846	5.846	5.846	5.846	5.846	5.846	5.888	5.909	5.867	5.867	5.867	5.867	5.867	5.867	5.867	5.846	5.846	5.846	5.909	5.909
YBR088C	0.744	0.724	0.724	0.744	0.744	0.764	0.764	0.764	0.764	0.764	0.764	0.764	0.764	0.806	0.806	0.806	0.806	0.806	0.806	0.806	0.806	0.806	0.806	0.806	0.806	0.806	0.848	0.827	0.869	0.869	0.869	0.869	0.848	0.848	0.848	0.848	0.848	0.848	0.848	0.848	0.889	0.889	0.889	0.889	0.889	0.889	0.889	0.889	0.786
YOR252W	0.351	0.351	0.269	0.248	0.248	0.269	0.289	0.579	0.847	0.827	0.888	0.888	0.888	0.888	0.909	0.929	1.054	1.28	1.28	1.301	1.363	1.383	1.383	1.383	1.383	1.383	1.383	1.383	1.383	1.383	1.404	1.528	1.528	1.528	1.528	1.611	1.652	1.735	1.735	1.756	1.756	1.756	1.756	1.756	1.756	1.756	1.776	1.859	1.901
YDL174C	0.124	0.124	0.124	0.124	0.083	0.083	0.083	0.083	0.083	0.083	0.083	0.083	0.083	0.083	0.083	0.083	0.083	0.083	0.041	0.041	0.041	0.041	0.041	0.041	0.041	0.041	0.041	0.041	0.041	0.041	0.041	0.041	0.041	0.041	0.041	0.041	0.041	0.041	0.041	0.041	0.041	0.083	0.083	0.083	0.083	0.083	0.083	0.103	0.103
YOR007C	0.185	0.185	0.185	0.185	0.185	0.185	0.185	0.165	0.165	0.123	0.123	0.062	0.062	0.062	0.062	0.062	0.062	0.062	0.021	0.021	0.021	0.021	0.021	0.021	0.021	0.021	0.021	0.021	0.021	0.021	0.021	0.021	0.021	0.021	0	0.021	0.021	0.021	0.021	0.021	0.021	0.021	0.021	0.021	0.062	0.062	0.062	0.062	0.062
YMR260C	1.075	1.075	1.075	1.075	1.075	1.075	1.075	1.075	1.075	1.075	1.075	1.075	1.075	1.116	1.157	1.157	1.157	1.157	1.157	1.157	1.157	1.157	1.157	1.157	1.157	1.178	1.178	1.178	1.178	1.178	1.178	1.178	1.178	1.178	1.178	1.178	1.178	1.178	1.178	1.178	1.178	1.178	1.178	1.178	1.178	1.178	1.137	1.116	1.054
YNL014W	0.702	0.702	0.702	0.702	0.681	0.62	0.578	0.578	0.578	0.578	0.578	0.578	0.578	0.578	0.578	0.578	0.578	0.578	0.474	0.33	0.33	0.33	0.309	0.289	0.269	0.269	0.269	0.269	0.269	0.269	0.269	0.269	0.186	0.124	0.103	0.103	0.103	0.083	0.083	0.083	0.083	0.083	0.083	0.083	0.083	0.083	0.083	0.083	0.083
YPR128C	6.42	6.503	6.503	6.503	6.523	6.523	6.481	6.502	6.502	6.502	6.502	6.481	6.481	6.481	6.481	6.481	6.481	6.481	6.481	6.481	6.481	6.481	6.481	6.481	6.481	6.481	6.481	6.481	6.502	6.502	6.44	6.44	6.44	6.44	6.44	6.44	6.42	6.42	6.275	6.275	6.275	6.234	6.234	6.172	6.172	6.172	6.11	6.027	6.007
YOR010C	0.579	0.579	0.579	0.6	0.558	0.558	0.558	0.558	0.579	0.579	0.62	0.64	0.64	0.64	0.64	0.64	0.64	0.661	0.702	0.702	0.702	0.744	0.702	0.702	0.702	0.702	0.702	0.702	0.702	0.702	0.702	0.743	0.784	0.888	0.908	0.908	0.908	0.908	0.908	0.908	0.908	0.868	0.868	0.868	0.826	0.826	0.826	0.826	0.826
YLR024C	0.579	0.455	0.352	0.332	0.332	0.332	0.332	0.414	0.413	0.476	0.476	0.476	0.476	0.476	0.476	0.476	0.455	0.455	0.455	0.455	0.455	0.455	0.455	0.455	0.476	0.476	0.558	0.579	0.661	0.703	0.703	0.703	0.764	0.764	0.764	0.764	0.785	0.744	0.744	0.66	0.66	0.805	0.805	0.868	0.868	0.868	0.868	0.929	1.157
YBL091C	0.889	0.806	0.806	0.806	0.806	0.806	0.93	1.117	1.117	1.262	1.262	1.262	1.282	1.282	1.302	1.302	1.302	1.302	1.323	1.323	1.323	1.323	1.323	1.323	1.323	1.323	1.488	1.488	1.654	1.819	1.819	1.819	1.819	1.819	1.819	1.819	1.819	1.819	1.819	1.861	1.861	1.861	1.861	1.942	1.984	1.984	1.984	1.984	1.984
YMR193W	0.744	0.744	0.744	0.744	0.744	0.744	0.764	0.723	0.723	0.723	0.723	0.723	0.723	0.723	0.723	0.723	0.764	0.764	0.847	0.805	0.805	0.805	0.805	0.805	0.805	0.805	0.805	0.763	0.763	0.763	0.763	0.763	0.763	0.763	0.763	0.763	0.723	0.723	0.702	0.681	0.764	0.805	0.868	0.868	0.868	0.909	0.909	0.909	0.909
YER126C	0.516	0.516	0.516	0.413	0.413	0.413	0.413	0.496	0.496	0.516	0.516	0.516	0.516	0.516	0.516	0.516	0.516	0.516	0.516	0.516	0.516	0.516	0.516	0.557	0.557	0.557	0.578	0.578	0.578	0.578	0.578	0.578	0.578	0.578	0.578	0.599	0.599	0.599	0.599	0.599	0.599	0.599	0.599	0.599	0.599	0.557	0.557	0.557	0.557
YGL234W	1.115	1.115	1.115	1.115	1.115	1.094	1.094	1.094	1.094	1.094	1.094	1.094	1.094	1.094	1.094	1.094	1.094	1.094	1.073	1.073	1.073	1.073	1.073	1.073	1.073	1.073	1.073	1.053	1.053	1.053	1.053	1.053	1.053	1.053	1.053	1.053	1.053	1.053	1.053	1.053	1.053	1.053	1.073	1.073	1.073	1.115	1.115	1.115	1.115
YJL157C	1.216	1.196	1.196	1.175	1.155	1.114	1.093	1.073	1.073	1.032	1.032	1.011	1.011	1.011	0.95	0.95	0.95	0.908	0.887	0.887	0.887	0.887	0.784	0.743	0.743	0.743	0.763	0.763	0.763	0.763	0.763	0.763	0.763	0.763	0.722	0.701	0.701	0.701	0.68	0.68	0.68	0.68	0.68	0.68	0.66	0.66	0.66	0.66	0.66
YLR340W	0.599	0.578	0.578	0.578	0.578	0.536	0.516	0.516	0.516	0.516	0.495	0.495	0.495	0.495	0.495	0.495	0.495	0.495	0.495	0.495	0.495	0.495	0.413	0.413	0.413	0.413	0.413	0.413	0.413	0.393	0.351	0.351	0.351	0.289	0.289	0.289	0.289	0.289	0.289	0.289	0.289	0.269	0.269	0.269	0.269	0.269	0.248	0.165	0.165
YGR080W	0.516	0.516	0.516	0.516	0.495	0.495	0.495	0.495	0.495	0.495	0.495	0.495	0.495	0.516	0.516	0.516	0.536	0.412	0.515	0.536	0.536	0.536	0.536	0.536	0.536	0.536	0.536	0.536	0.536	0.536	0.536	0.536	0.536	0.536	0.536	0.536	0.536	0.536	0.536	0.536	0.536	0.536	0.536	0.556	0.515	0.515	0.515	0.515	0.515
YMR136W	0.103	0.103	0.103	0.103	0.103	0.103	0.103	0.103	0.103	0.103	0.103	0.103	0.103	0.103	0.103	0.103	0.103	0.103	0.103	0.103	0.103	0.103	0.103	0.103	0.103	0.103	0.103	0.103	0.103	0.103	0.103	0.103	0.103	0.103	0.103	0.103	0.103	0.103	0.103	0.103	0.103	0.166	0.166	0.166	0.166	0.166	0.166	0.166	0.166
YBL022C	0.929	0.929	0.929	0.929	0.847	0.806	0.868	0.848	0.848	0.848	0.848	0.848	0.848	0.827	0.827	0.827	0.827	0.827	0.827	0.827	0.806	0.806	0.806	0.806	0.827	0.827	0.827	0.827	0.827	0.827	0.848	0.806	0.806	0.764	0.764	0.764	0.764	0.744	0.744	0.744	0.682	0.682	0.682	0.661	0.64	0.64	0.681	0.681	0.681
YKL125W	0.95	0.95	0.95	0.95	0.95	0.95	0.95	0.95	0.95	0.95	0.95	0.95	0.95	0.95	0.95	0.95	0.95	0.95	0.95	0.95	0.929	0.929	0.929	0.929	0.929	0.929	0.929	0.929	0.929	0.867	0.867	0.867	0.867	0.867	0.867	0.867	0.826	0.826	0.723	0.702	0.702	0.702	0.702	0.64	0.64	0.64	0.64	0.495	0.475
YGR141W	0.866	0.866	0.907	0.907	0.949	0.949	0.949	1.011	1.011	1.011	1.052	1.052	1.052	1.052	1.052	1.052	1.052	1.052	1.052	1.052	1.052	1.052	1.052	1.052	1.052	1.052	1.052	1.073	1.073	1.073	1.073	1.073	1.073	1.073	1.073	1.073	1.073	1.073	1.073	1.032	1.052	1.052	1.052	1.052	1.052	1.052	1.052	1.052	1.052
YML115C	0.64	0.64	0.64	0.64	0.62	0.516	0.536	0.557	0.557	0.557	0.578	0.619	0.619	0.619	0.619	0.619	0.619	0.619	0.619	0.619	0.619	0.578	0.598	0.68	0.68	0.68	0.68	0.68	0.68	0.68	0.68	0.68	0.68	0.68	0.68	0.68	0.68	0.68	0.68	0.68	0.68	0.68	0.68	0.68	0.68	0.66	0.66	0.66	0.66
YOR385W	0.289	0.289	0.289	0.289	0.289	0.289	0.289	0.289	0.289	0.289	0.289	0.289	0.289	0.289	0.248	0.206	0.186	0.186	0.186	0.186	0.186	0.186	0.186	0.186	0.228	0.228	0.228	0.228	0.228	0.228	0.228	0.228	0.228	0.228	0.228	0.228	0.331	0.331	0.331	0.331	0.331	0.331	0.331	0.331	0.331	0.331	0.331	0.351	0.413
YDR486C	0.577	0.577	0.619	0.66	0.66	0.68	0.846	0.846	0.846	0.846	0.846	0.846	0.846	0.907	0.907	1.01	1.01	0.99	0.99	1.01	1.01	1.01	0.99	1.01	1.01	1.01	1.01	1.01	1.01	1.01	1.01	1.03	1.03	1.03	1.03	1.03	1.03	1.134	1.113	1.113	1.113	1.113	1.134	1.134	1.155	1.216	1.216	1.216	1.216
YFR055W	0.496	0.496	0.496	0.496	0.496	0.496	0.496	0.496	0.517	0.517	0.641	0.641	0.641	0.641	0.641	0.661	0.661	0.661	0.661	0.661	0.661	0.661	0.661	0.661	0.703	0.703	0.703	0.703	0.703	0.745	0.745	0.745	0.745	0.703	0.703	0.703	0.765	0.765	0.765	0.765	0.765	0.765	0.765	0.765	0.765	0.765	0.724	0.745	0.745
YKL048C	1.88	1.88	1.88	1.839	1.839	1.88	1.901	1.942	1.942	2.004	1.984	1.984	1.984	1.984	1.984	1.984	1.984	1.984	2.025	2.025	2.046	2.046	2.046	2.046	2.046	2.046	2.046	2.046	2.046	2.046	2.046	2.046	2.046	2.046	2.025	1.962	1.962	1.942	1.942	1.942	1.942	1.942	1.942	1.901	1.901	1.901	1.901	1.901	1.901
YBR002C	1.321	1.341	1.341	1.341	1.341	1.341	1.341	1.341	1.341	1.362	1.362	1.362	1.362	1.362	1.362	1.362	1.362	1.362	1.362	1.362	1.362	1.362	1.362	1.362	1.362	1.362	1.362	1.362	1.362	1.362	1.362	1.362	1.362	1.362	1.362	1.362	1.362	1.362	1.362	1.362	1.321	1.321	1.3	1.258	1.258	1.258	1.258	1.258	1.258
YDR182W	0.865	0.865	0.927	1.03	1.03	1.071	1.071	1.071	1.071	1.071	1.113	1.113	1.113	1.113	1.113	1.113	1.113	1.113	1.155	1.175	1.278	1.278	1.299	1.341	1.341	1.341	1.341	1.341	1.341	1.341	1.341	1.361	1.403	1.403	1.444	1.444	1.444	1.444	1.444	1.444	1.444	1.444	1.444	1.444	1.444	1.444	1.464	1.464	1.464
YHL009C	0.349	0.329	0.308	0.287	0.287	0.287	0.287	0.287	0.267	0.267	0.226	0.226	0.226	0.226	0.226	0.226	0.226	0.226	0.226	0.164	0.143	0.143	0.123	0.123	0.102	0.082	0.082	0.082	0.082	0.082	0.082	0.082	0.082	0.082	0.082	0.082	0.082	0.082	0.082	0.082	0.082	0.082	0.061	0.061	0.061	0.061	0.061	0.061	0.061
YJL217W	1.343	1.343	1.446	1.446	1.446	1.488	1.468	1.468	1.468	1.53	1.53	1.53	1.53	1.53	1.53	1.53	1.53	1.53	1.509	1.509	1.509	1.509	1.509	1.55	1.55	1.55	1.55	1.55	1.55	1.55	1.55	1.55	1.55	1.51	1.51	1.51	1.51	1.51	1.51	1.53	1.53	1.53	1.53	1.55	1.571	1.53	1.53	1.53	1.53
YDL013W	0.33	0.33	0.33	0.33	0.33	0.33	0.33	0.33	0.33	0.309	0.309	0.309	0.309	0.309	0.289	0.289	0.289	0.289	0.289	0.289	0.289	0.289	0.247	0.247	0.247	0.247	0.247	0.247	0.247	0.247	0.247	0.247	0.247	0.247	0.268	0.268	0.268	0.268	0.268	0.268	0.247	0.247	0.247	0.247	0.247	0.247	0.247	0.247	0.247
YKL006W	0.103	0.103	0.103	0.103	0.103	0.103	0.103	0.103	0.103	0.103	0.103	0.103	0.103	0.103	0.103	0.103	0.103	0.103	0.103	0.103	0.103	0.103	0.103	0.103	0.103	0.103	0.103	0.083	0.042	0.042	0.042	0.042	0.042	0.042	0.042	0.042	0.042	0.042	0.042	0.042	0.042	0.042	0.042	0.042	0.042	0.042	0.042	0.042	0.042
YHR018C	0.641	0.641	0.641	0.641	0.641	0.641	0.641	0.641	0.641	0.641	0.641	0.683	0.683	0.683	0.683	0.683	0.683	0.683	0.683	0.683	0.683	0.683	0.683	0.683	0.683	0.704	0.704	0.704	0.704	0.704	0.641	0.641	0.641	0.641	0.641	0.641	0.641	0.641	0.641	0.641	0.641	0.641	0.641	0.641	0.641	0.641	0.641	0.641	0.641
YPL037C	0.206	0.206	0.185	0.185	0.185	0.185	0.185	0.185	0.185	0.206	0.206	0.206	0.206	0.206	0.206	0.206	0.206	0.206	0.206	0.185	0.165	0.144	0.144	0.144	0.144	0.124	0.124	0.124	0.124	0.124	0.124	0.124	0.124	0.083	0.021	0.021	0.021	0.021	0.021	0.021	0.021	0.021	0.041	0.061	0.144	0.144	0.144	0.144	0.144
YGL056C	0.124	0.124	0.124	0.124	0.124	0.124	0.083	0.083	0.083	0.083	0.083	0.083	0.083	0.083	0.083	0.083	0.083	0.083	0.083	0.083	0.083	0.083	0.083	0.083	0.083	0.042	0.042	0.042	0.042	0.042	0.042	0.042	0.042	0.042	0.042	0.042	0.042	0.042	0.042	0.042	0.042	0	0	0	0	0	0	0	0
YNL162W-A	0.825	0.825	0.825	0.825	0.825	0.867	0.867	0.867	0.867	0.867	0.867	0.867	0.949	0.949	0.949	0.949	0.949	0.949	0.97	0.97	0.97	0.97	0.97	1.032	1.032	1.032	1.032	1.032	1.032	1.032	1.032	1.135	1.135	1.135	1.135	1.177	1.177	1.238	1.238	1.28	1.28	1.28	1.3	1.3	1.3	1.3	1.3	1.3	1.3
YNL201C	0.969	0.969	0.969	0.969	0.969	0.969	0.99	0.99	1.01	1.01	1.01	1.01	1.01	1.072	1.072	1.072	1.052	1.052	1.072	1.072	1.072	1.134	1.278	1.278	1.278	1.278	1.278	1.278	1.278	1.278	1.278	1.278	1.278	1.278	1.278	1.278	1.278	1.278	1.278	1.258	1.258	1.258	1.258	1.278	1.278	1.278	1.278	1.278	1.278
YNL131W	0.703	0.744	0.744	0.744	0.744	0.744	0.744	0.703	0.661	0.661	0.661	0.661	0.681	0.681	0.681	0.681	0.681	0.681	0.681	0.64	0.64	0.64	0.64	0.64	0.64	0.64	0.64	0.64	0.64	0.64	0.62	0.62	0.62	0.62	0.62	0.62	0.62	0.62	0.62	0.62	0.62	0.62	0.62	0.62	0.62	0.62	0.62	0.62	0.62
YOR047C	0.826	0.826	0.826	0.847	0.826	0.826	0.826	0.826	0.826	0.826	0.826	0.826	0.847	0.888	0.888	0.888	0.888	0.888	0.888	0.888	0.888	0.888	0.929	0.929	0.929	0.929	0.971	1.115	1.115	1.136	1.136	1.115	1.115	1.115	1.115	1.136	1.136	1.136	1.136	1.136	1.157	1.198	1.218	1.26	1.26	1.26	1.26	1.301	1.384
YNL167C	0.124	0.124	0.144	0.165	0.227	0.227	0.227	0.227	0.227	0.227	0.227	0.227	0.247	0.247	0.247	0.309	0.309	0.309	0.309	0.309	0.309	0.309	0.309	0.309	0.309	0.309	0.309	0.309	0.309	0.309	0.33	0.33	0.33	0.33	0.33	0.33	0.33	0.33	0.33	0.33	0.33	0.33	0.33	0.33	0.33	0.33	0.33	0.33	0.33
YDL063C	0.515	0.515	0.515	0.515	0.515	0.556	0.556	0.556	0.556	0.556	0.556	0.556	0.556	0.556	0.556	0.556	0.556	0.556	0.556	0.536	0.536	0.536	0.536	0.536	0.515	0.454	0.454	0.412	0.412	0.412	0.412	0.412	0.412	0.412	0.412	0.412	0.412	0.412	0.412	0.35	0.35	0.35	0.35	0.35	0.35	0.371	0.371	0.309	0.309
YDR476C	1.052	1.052	1.052	1.032	1.032	1.094	1.095	1.074	1.074	1.012	1.054	1.054	1.054	1.054	1.054	1.054	1.012	0.992	0.992	0.95	0.95	0.95	0.95	0.95	0.95	0.95	0.95	0.992	0.992	0.992	0.992	0.992	0.992	0.992	0.992	0.992	0.992	0.992	0.992	0.971	0.971	1.012	1.012	1.012	1.012	1.012	1.012	1.075	1.095
YDR279W	1.032	1.032	1.032	1.052	1.094	1.094	1.094	1.094	1.094	1.094	1.094	1.094	1.094	1.135	1.115	1.156	1.073	1.053	1.053	1.053	1.053	1.032	1.053	1.073	1.073	1.115	1.218	1.343	1.343	1.363	1.363	1.363	1.363	1.383	1.404	1.404	1.404	1.404	1.404	1.404	1.404	1.383	1.425	1.528	1.569	1.569	1.569	1.569	1.569
YOL008W	0.557	0.557	0.536	0.495	0.495	0.495	0.495	0.474	0.474	0.474	0.495	0.474	0.454	0.454	0.454	0.495	0.495	0.495	0.495	0.495	0.495	0.495	0.495	0.495	0.495	0.495	0.495	0.495	0.433	0.433	0.433	0.515	0.639	0.66	0.66	0.66	0.66	0.66	0.681	0.681	0.681	0.681	0.681	0.681	0.723	0.723	0.681	0.66	0.578
YDR381W	1.716	1.716	1.737	1.799	1.799	1.799	1.799	1.944	1.944	2.026	2.192	2.192	2.212	2.212	2.212	2.212	2.212	2.212	2.212	2.212	2.212	2.212	2.212	2.46	2.563	2.646	2.728	2.728	2.728	2.728	2.893	2.934	3.141	3.162	3.182	3.224	3.285	3.43	3.554	3.844	3.885	3.905	3.988	4.154	4.154	4.154	4.154	4.154	4.175
YPL203W	0.538	0.538	0.538	0.538	0.538	0.496	0.476	0.476	0.434	0.434	0.434	0.434	0.434	0.434	0.434	0.434	0.434	0.393	0.393	0.393	0.393	0.393	0.393	0.434	0.476	0.476	0.476	0.476	0.476	0.476	0.476	0.476	0.476	0.476	0.476	0.517	0.517	0.517	0.538	0.538	0.538	0.558	0.558	0.558	0.558	0.517	0.517	0.517	0.475
YIR036C	1.569	1.548	1.506	1.548	1.548	1.548	1.548	1.569	1.63	1.63	1.63	1.63	1.63	1.63	1.692	1.692	1.733	1.733	1.754	1.774	1.774	1.774	1.774	1.774	1.774	1.774	1.774	1.774	1.815	1.815	1.815	1.877	1.877	1.857	1.857	1.857	1.815	1.815	1.815	1.815	1.815	1.835	1.877	1.877	1.877	1.877	1.897	1.897	1.897
YPR101W	0.331	0.331	0.331	0.331	0.331	0.331	0.331	0.331	0.331	0.331	0.331	0.33	0.33	0.33	0.33	0.33	0.268	0.289	0.331	0.331	0.331	0.331	0.289	0.289	0.289	0.289	0.289	0.289	0.289	0.289	0.289	0.289	0.289	0.269	0.185	0.206	0.227	0.227	0.227	0.227	0.227	0.227	0.227	0.227	0.227	0.227	0.227	0.227	0.227
YGR054W	0.33	0.33	0.33	0.33	0.33	0.309	0.309	0.309	0.309	0.309	0.309	0.309	0.309	0.309	0.309	0.35	0.35	0.371	0.371	0.371	0.371	0.371	0.412	0.412	0.412	0.412	0.412	0.412	0.412	0.412	0.412	0.412	0.412	0.392	0.392	0.371	0.371	0.371	0.371	0.351	0.351	0.351	0.393	0.393	0.393	0.393	0.372	0.372	0.372
YBR017C	0.97	0.97	0.97	0.97	0.97	0.97	0.97	0.97	0.97	0.97	0.97	0.97	0.97	0.97	0.97	0.97	0.97	0.97	0.97	0.97	0.97	0.97	0.97	0.97	0.97	0.97	0.97	0.97	0.928	0.907	0.907	0.907	0.907	0.866	0.866	0.866	0.866	0.866	0.866	0.866	0.866	0.866	0.866	0.866	0.866	0.866	0.866	0.866	0.866
YMR116C	0.269	0.269	0.269	0.269	0.248	0.248	0.248	0.248	0.269	0.228	0.228	0.228	0.228	0.228	0.228	0.228	0.228	0.228	0.228	0.228	0.228	0.228	0.228	0.228	0.228	0.228	0.228	0.207	0.207	0.207	0.207	0.228	0.228	0.269	0.372	0.372	0.372	0.372	0.372	0.331	0.413	0.455	0.455	0.475	0.475	0.475	0.641	0.641	0.641
YBR191W	1.714	1.714	1.714	1.734	1.734	1.734	1.776	1.776	1.776	1.776	1.776	1.776	1.776	1.776	1.776	1.776	1.756	1.714	1.694	1.632	1.591	1.57	1.57	1.57	1.57	1.57	1.57	1.57	1.57	1.57	1.57	1.528	1.528	1.528	1.528	1.528	1.528	1.487	1.487	1.487	1.487	1.487	1.487	1.487	1.487	1.446	1.446	1.363	1.343
YLR035C	0.062	0.021	0.021	0.021	0.021	0.021	0.021	0.021	0.021	0.021	0.021	0.021	0.021	0.021	0.021	0.021	0.021	0.021	0.021	0.021	0.021	0.021	0.021	0.021	0.021	0.021	0.021	0.021	0.021	0.021	0.021	0.021	0.021	0.021	0.021	0.021	0.021	0.021	0.021	0.021	0.021	0.021	0.021	0.021	0.021	0.021	0.021	0.021	0.021
YIL013C	1.218	1.218	1.218	1.218	1.218	1.218	1.218	1.198	1.198	1.198	1.198	1.198	1.198	1.218	1.218	1.218	1.218	1.218	1.218	1.26	1.136	1.157	1.157	1.157	1.157	1.115	1.115	1.115	1.115	1.115	1.115	1.073	1.073	1.073	1.073	1.073	1.073	0.887	0.907	0.846	0.846	0.846	0.846	0.846	0.846	0.846	0.825	0.825	0.825
YLR316C	0.495	0.537	0.537	0.537	0.475	0.474	0.515	0.536	0.536	0.494	0.494	0.556	0.556	0.556	0.598	0.598	0.618	0.618	0.722	0.722	0.722	0.722	0.722	0.722	0.804	0.846	0.866	0.886	0.886	0.886	0.886	0.886	0.866	0.846	1.113	1.113	1.155	1.423	1.423	1.443	1.484	1.484	1.567	1.567	1.607	1.587	1.587	1.607	1.607
YPL023C	1.323	1.323	1.323	1.323	1.427	1.509	1.509	1.509	1.509	1.509	1.509	1.55	1.633	1.633	1.694	1.694	1.694	1.694	1.694	1.715	1.736	1.797	1.817	1.817	1.817	1.817	1.817	1.817	1.838	1.838	1.838	1.838	1.838	1.838	1.838	1.838	1.838	1.838	1.838	1.796	1.796	1.796	1.796	1.796	1.796	1.796	1.796	1.796	1.796
YNL039W	1.323	1.323	1.343	1.343	1.343	1.323	1.405	1.425	1.425	1.425	1.425	1.425	1.425	1.425	1.425	1.425	1.425	1.425	1.425	1.425	1.425	1.425	1.425	1.363	1.363	1.363	1.363	1.363	1.363	1.363	1.363	1.363	1.363	1.363	1.363	1.363	1.363	1.363	1.363	1.363	1.343	1.343	1.343	1.343	1.343	1.343	1.343	1.343	1.343
YJL178C	0.061	0.061	0.061	0.061	0.061	0.061	0.061	0.061	0.061	0.061	0.061	0.061	0.061	0.061	0.061	0.061	0.061	0.061	0.061	0.061	0.041	0.041	0.041	0.041	0.041	0.041	0.041	0.041	0.041	0.021	0.021	0.021	0.021	0.021	0.021	0	0	0	0	0	0	0	0	0	0	0	0	0	0
YOR145C	1.838	1.962	1.962	1.982	2.003	2.003	1.982	1.982	2.024	2.107	2.272	2.354	2.746	2.746	2.746	2.746	2.829	2.829	2.829	2.849	2.849	2.849	2.808	2.808	2.808	2.808	2.808	2.808	2.808	2.808	2.808	2.933	2.933	3.015	3.015	3.015	3.118	3.118	3.118	3.118	3.118	3.118	3.118	3.118	3.118	3.118	3.118	3.118	3.118
YGL253W	0.021	0.021	0.021	0.021	0.021	0.021	0.021	0.021	0.021	0.021	0.021	0.021	0.021	0.021	0.021	0.021	0.021	0.021	0.021	0.021	0.021	0.021	0.021	0.021	0.021	0.021	0.021	0.021	0.021	0.021	0.021	0.021	0.021	0.021	0.021	0.021	0.021	0.021	0.021	0.021	0.021	0.021	0.021	0.021	0.021	0.021	0.021	0.021	0.021
YDL092W	1.053	1.053	1.053	1.053	1.053	1.012	1.012	1.012	1.012	1.012	1.012	1.012	1.012	1.012	1.012	1.012	1.012	1.012	1.012	1.012	1.012	1.012	1.012	1.012	1.012	1.012	1.012	1.012	1.012	1.012	1.012	1.012	1.012	1.012	1.012	1.012	0.991	0.991	0.991	0.991	0.991	0.991	0.991	0.991	0.991	0.991	0.991	0.991	0.991
YOR257W	0.682	0.682	0.682	0.682	0.682	0.682	0.682	0.682	0.682	0.537	0.475	0.413	0.413	0.413	0.433	0.433	0.433	0.475	0.516	0.516	0.537	0.703	0.764	0.805	0.805	0.826	0.826	0.826	0.867	0.826	0.826	0.867	0.847	0.847	0.847	0.971	0.971	0.971	0.971	0.971	1.054	1.24	1.24	1.323	1.405	1.405	1.425	1.467	1.467
YOR211C	0.331	0.331	0.331	0.331	0.331	0.331	0.331	0.331	0.331	0.331	0.331	0.351	0.351	0.351	0.351	0.351	0.351	0.413	0.413	0.413	0.413	0.413	0.351	0.351	0.351	0.351	0.393	0.393	0.393	0.393	0.413	0.413	0.413	0.413	0.413	0.413	0.413	0.413	0.393	0.393	0.393	0.351	0.393	0.393	0.393	0.393	0.393	0.393	0.434
YGR084C	0.351	0.351	0.351	0.351	0.351	0.351	0.351	0.351	0.309	0.309	0.309	0.289	0.289	0.309	0.309	0.309	0.289	0.331	0.331	0.331	0.331	0.331	0.372	0.331	0.331	0.331	0.289	0.289	0.289	0.289	0.289	0.289	0.289	0.289	0.309	0.309	0.309	0.309	0.309	0.309	0.309	0.309	0.351	0.351	0.351	0.351	0.351	0.351	0.351
YGR131W	0.083	0.083	0.083	0.083	0.083	0.083	0.083	0.083	0.083	0.083	0.083	0.103	0.144	0.144	0.144	0.144	0.144	0.144	0.144	0.144	0.144	0.144	0.144	0.144	0.144	0.144	0.165	0.206	0.206	0.206	0.206	0.206	0.206	0.227	0.268	0.268	0.268	0.268	0.268	0.268	0.371	0.371	0.371	0.495	0.495	0.495	0.495	0.495	0.495
YHR050W	0.682	0.682	0.682	0.662	0.662	0.662	0.662	0.662	0.662	0.662	0.662	0.662	0.703	0.703	0.724	0.724	0.724	0.724	0.724	0.724	0.724	0.703	0.682	0.682	0.641	0.641	0.641	0.641	0.641	0.641	0.641	0.641	0.641	0.641	0.641	0.537	0.537	0.537	0.537	0.537	0.537	0.537	0.537	0.537	0.558	0.579	0.579	0.579	0.579
YKL109W	0.041	0.041	0.041	0.041	0.041	0.041	0.041	0.041	0.041	0.041	0.041	0.041	0.041	0.041	0.041	0.041	0.041	0.041	0.041	0.041	0.041	0.041	0.041	0.041	0.083	0.083	0.083	0.083	0.083	0.083	0.083	0.083	0.083	0.062	0.062	0.062	0.062	0.062	0.062	0.062	0.062	0.062	0.062	0.062	0.062	0.062	0.062	0.062	0.062
YDR473C	0.351	0.351	0.413	0.413	0.413	0.413	0.371	0.371	0.413	0.413	0.455	0.475	0.475	0.475	0.475	0.475	0.475	0.517	0.517	0.517	0.641	0.724	0.724	0.724	0.724	0.745	0.765	0.806	1.034	1.034	1.034	1.054	1.054	1.054	1.054	1.034	1.075	1.075	1.075	1.075	1.075	1.075	1.075	1.075	1.075	1.075	1.075	1.075	1.075
YGL157W	3.078	3.078	3.078	3.078	3.078	3.078	3.078	3.078	3.078	3.078	3.078	3.078	3.036	3.036	3.015	3.015	3.015	3.015	3.015	3.015	3.015	3.015	3.015	2.995	2.995	2.995	2.954	2.954	2.954	2.85	2.83	2.83	2.83	2.83	2.809	2.809	2.809	2.768	2.644	2.562	2.334	2.231	2.21	2.21	2.21	2.128	2.005	2.005	2.005
YBL008W	0.682	0.682	0.682	0.703	0.806	0.848	0.848	0.909	0.909	0.909	0.909	0.909	0.909	0.909	0.909	0.909	0.909	0.909	0.909	0.93	0.888	0.888	0.888	0.888	0.888	0.888	0.909	0.909	0.909	0.929	0.909	0.951	0.951	0.951	0.951	0.951	0.951	0.972	0.972	0.972	0.972	0.972	0.972	0.972	1.157	1.302	1.302	1.302	1.302
YLR036C	0.494	0.474	0.474	0.454	0.433	0.433	0.433	0.433	0.433	0.433	0.433	0.433	0.433	0.433	0.433	0.392	0.392	0.392	0.392	0.392	0.392	0.371	0.371	0.371	0.371	0.371	0.412	0.412	0.412	0.412	0.412	0.412	0.412	0.412	0.412	0.412	0.412	0.371	0.371	0.371	0.371	0.371	0.371	0.371	0.371	0.309	0.309	0.309	0.309
YOR251C	0.33	0.33	0.35	0.35	0.35	0.392	0.68	0.867	1.052	1.052	1.114	1.114	1.114	1.114	1.114	1.218	1.218	1.238	1.238	1.258	1.258	1.258	1.258	1.279	1.279	1.279	1.279	1.279	1.238	1.238	1.238	1.196	1.196	1.196	1.196	1.196	1.279	1.279	1.279	1.279	1.321	1.321	1.321	1.321	1.321	1.362	1.362	1.362	1.362
YNL157W	0.866	0.866	0.866	0.866	0.866	0.866	0.825	0.845	0.803	0.803	0.803	0.803	0.803	0.803	0.803	0.803	0.762	0.742	0.762	0.762	0.762	0.742	0.701	0.659	0.659	0.659	0.659	0.68	0.659	0.659	0.659	0.659	0.659	0.659	0.659	0.659	0.659	0.659	0.515	0.329	0.329	0.288	0.288	0.288	0.288	0.288	0.288	0.288	0.288
YLL021W	1.692	1.692	1.734	1.734	1.734	1.734	1.734	1.734	1.734	1.734	1.734	1.734	1.734	1.734	1.734	1.734	1.734	1.734	1.734	1.734	1.734	1.734	1.734	1.734	1.734	1.734	1.734	1.734	1.734	1.712	1.712	1.712	1.712	1.712	1.712	1.712	1.712	1.712	1.712	1.651	1.651	1.609	1.609	1.609	1.609	1.609	1.589	1.568	1.568
YOR085W	0.95	0.95	0.95	0.971	0.971	0.971	0.971	0.971	0.971	0.971	0.991	0.991	0.991	0.971	0.971	0.971	0.971	0.971	0.971	0.971	0.971	0.971	0.971	0.971	0.971	0.971	0.95	0.95	0.95	0.95	0.95	0.929	0.929	0.888	0.888	0.888	0.888	0.888	0.908	0.908	0.908	0.908	0.908	0.908	0.867	0.867	0.867	0.867	0.867
YNL301C	0.661	0.661	0.661	0.661	0.661	0.661	0.661	0.661	0.661	0.661	0.661	0.661	0.661	0.661	0.661	0.661	0.661	0.661	0.661	0.661	0.661	0.661	0.661	0.661	0.661	0.661	0.661	0.661	0.661	0.661	0.661	0.661	0.661	0.661	0.661	0.661	0.62	0.6	0.6	0.6	0.6	0.6	0.6	0.62	0.62	0.62	0.62	0.579	0.558
YLR084C	0.951	0.951	0.951	0.951	0.951	0.95	0.95	0.95	0.929	0.929	0.929	0.888	0.888	0.888	0.971	0.971	0.971	0.971	0.971	0.971	0.971	0.971	0.971	0.971	1.012	1.074	1.074	1.115	1.115	1.115	1.136	1.157	1.157	1.157	1.157	1.157	1.157	1.157	1.073	1.032	0.991	0.991	0.991	1.053	0.97	0.97	0.97	0.97	0.97
YCR042C	2.168	2.354	2.354	2.396	2.396	2.396	2.396	2.396	2.396	2.396	2.396	2.396	2.458	2.603	2.603	2.603	2.769	2.81	2.852	2.852	2.852	2.852	2.872	2.872	2.872	2.872	2.872	2.872	2.872	2.872	2.872	2.872	2.893	2.893	2.893	2.872	2.872	2.872	2.872	2.872	2.872	2.872	2.852	2.852	2.852	2.852	2.852	2.852	2.852
YKR063C	0.97	0.97	0.95	0.95	0.95	0.991	0.991	1.053	1.053	1.053	1.053	1.053	1.053	1.053	1.053	1.073	1.073	1.073	1.073	1.073	1.073	1.073	1.073	1.073	1.073	1.115	1.115	1.115	1.177	1.177	1.197	1.177	1.177	1.177	1.177	1.156	1.156	1.156	1.156	1.177	1.177	1.177	1.197	1.197	1.197	1.197	1.197	1.177	1.177
YMR173W	1.281	1.281	1.281	1.281	1.281	1.302	1.302	1.302	1.302	1.302	1.302	1.302	1.322	1.322	1.322	1.322	1.322	1.322	1.302	1.281	1.302	1.28	1.26	1.26	1.26	1.26	1.26	1.26	1.26	1.24	1.24	1.24	1.24	1.24	1.198	1.198	0.929	0.888	0.744	0.703	0.703	0.744	0.785	0.785	0.785	0.827	0.827	0.827	0.827
YIR005W	0.661	0.661	0.661	0.661	0.661	0.62	0.62	0.578	0.578	0.578	0.578	0.516	0.495	0.495	0.454	0.433	0.433	0.433	0.433	0.371	0.371	0.454	0.454	0.454	0.454	0.454	0.433	0.433	0.433	0.433	0.454	0.454	0.454	0.35	0.35	0.412	0.454	0.454	0.495	0.537	0.599	0.681	0.681	0.681	0.702	0.723	0.723	0.826	0.867
YJR052W	0.144	0.144	0.144	0.144	0.144	0.144	0.124	0.124	0.124	0.124	0.124	0.124	0.124	0.103	0.103	0.103	0.103	0.103	0.062	0.062	0.083	0.083	0.083	0.103	0.103	0.103	0.103	0.144	0.144	0.144	0.165	0.165	0.165	0.185	0.185	0.227	0.227	0.227	0.227	0.227	0.227	0.227	0.227	0.227	0.165	0.165	0.165	0.206	0.206
YOR198C	0.537	0.537	0.537	0.537	0.537	0.537	0.579	0.579	0.579	0.579	0.579	0.579	0.579	0.579	0.579	0.579	0.6	0.6	0.6	0.6	0.6	0.6	0.6	0.641	0.641	0.641	0.641	0.641	0.682	0.682	0.682	0.682	0.682	0.682	0.682	0.682	0.682	0.682	0.682	0.682	0.682	0.682	0.682	0.682	0.682	0.682	0.682	0.682	0.682
YDR184C	1.259	1.259	1.259	1.259	1.259	1.259	1.259	1.238	1.238	1.238	1.238	1.238	1.238	1.218	1.218	1.218	1.177	1.177	1.135	1.135	1.135	1.011	0.991	0.991	0.908	0.908	0.908	0.887	0.887	0.867	0.867	0.867	0.867	0.847	0.847	0.847	0.826	0.826	0.826	0.826	0.826	0.826	0.826	0.826	0.784	0.702	0.639	0.619	0.619
YJL193W	0.412	0.412	0.432	0.453	0.453	0.453	0.453	0.453	0.453	0.453	0.453	0.453	0.453	0.453	0.453	0.453	0.453	0.453	0.453	0.453	0.453	0.432	0.412	0.412	0.412	0.412	0.412	0.412	0.412	0.412	0.412	0.412	0.412	0.412	0.412	0.412	0.412	0.412	0.412	0.412	0.37	0.308	0.267	0.267	0.267	0.287	0.287	0.287	0.287
YPL087W	2.354	2.396	2.396	2.396	2.416	2.416	2.416	2.416	2.416	2.416	2.416	2.333	2.354	2.354	2.354	2.396	2.396	2.396	2.396	2.354	2.437	2.457	2.457	2.457	2.539	2.539	2.539	2.539	2.539	2.539	2.498	2.498	2.498	2.518	2.518	2.518	2.518	2.518	2.518	2.518	2.518	2.518	2.518	2.477	2.477	2.477	2.436	2.457	2.394
YKL205W	0.971	0.971	1.012	1.012	1.053	1.135	1.135	1.135	1.156	1.156	1.156	1.156	1.156	1.218	1.218	1.156	1.156	1.156	1.156	1.135	1.155	1.217	1.217	1.217	1.3	1.3	1.383	1.425	1.445	1.507	1.507	1.466	1.466	1.466	1.466	1.466	1.466	1.466	1.466	1.466	1.466	1.466	1.466	1.466	1.466	1.466	1.444	1.444	1.444
YNL180C	0.124	0.124	0.124	0.124	0.124	0.144	0.144	0.144	0.144	0.144	0.144	0.144	0.144	0.144	0.144	0.144	0.144	0.144	0.144	0.144	0.144	0.144	0.144	0.144	0.144	0.144	0.144	0.124	0.124	0.124	0.124	0.083	0.083	0.083	0.041	0.041	0.041	0.041	0.041	0.041	0.041	0.041	0.041	0.041	0.041	0.041	0.041	0.041	0.041
YMR138W	0.558	0.558	0.516	0.455	0.434	0.434	0.434	0.434	0.434	0.434	0.434	0.393	0.393	0.393	0.393	0.393	0.372	0.372	0.227	0.165	0.185	0.165	0.144	0.144	0.227	0.331	0.331	0.331	0.331	0.331	0.331	0.331	0.331	0.372	0.372	0.372	0.495	0.495	0.578	0.578	0.578	0.599	0.681	0.681	1.115	1.115	1.115	1.136	1.136
YDR176W	0.268	0.268	0.268	0.268	0.268	0.268	0.268	0.309	0.33	0.33	0.33	0.33	0.412	0.412	0.412	0.412	0.412	0.412	0.412	0.433	0.433	0.433	0.433	0.433	0.433	0.433	0.454	0.454	0.454	0.454	0.454	0.454	0.454	0.454	0.454	0.474	0.474	0.474	0.474	0.474	0.474	0.474	0.474	0.474	0.454	0.515	0.515	0.515	0.515
YMR044W	0.911	0.953	0.953	0.932	0.932	0.932	0.932	0.932	0.932	0.932	0.932	0.87	0.87	0.87	0.87	0.87	0.87	0.87	0.87	0.87	0.87	0.87	0.932	0.932	0.932	0.932	0.932	0.932	0.932	0.932	0.932	0.932	0.932	0.89	0.89	0.89	0.89	0.89	0.849	0.849	0.849	0.807	0.807	0.807	0.807	0.766	0.766	0.766	0.725
YCR007C	0.785	0.785	0.785	0.785	0.765	0.765	0.745	0.745	0.703	0.703	0.724	0.785	0.785	0.785	0.806	0.847	0.847	0.847	0.847	0.847	0.868	0.868	0.826	0.826	0.826	0.826	0.826	0.826	0.826	0.826	0.764	0.723	0.703	0.703	0.785	0.805	0.805	0.805	0.805	0.805	0.826	0.826	0.826	0.826	0.826	0.847	0.847	0.847	0.847
YCR092C	0.598	0.598	0.598	0.598	0.598	0.598	0.598	0.598	0.598	0.598	0.598	0.598	0.598	0.598	0.598	0.598	0.598	0.639	0.639	0.639	0.639	0.639	0.639	0.681	0.681	0.681	0.681	0.681	0.702	0.743	0.743	0.743	0.743	0.743	0.743	0.743	0.743	0.743	0.743	0.743	0.743	0.743	0.743	0.743	0.743	0.743	0.743	0.743	0.743
YHL023C	1.302	1.282	1.798	1.798	1.881	1.942	1.942	1.942	1.942	1.901	1.942	1.9	1.9	1.921	2.168	2.705	2.705	2.725	2.683	2.91	2.91	2.931	2.951	2.993	2.993	3.158	3.158	3.158	3.158	3.158	3.178	3.178	3.178	3.178	3.136	3.136	3.199	3.199	3.199	3.199	3.199	3.219	3.219	3.281	3.405	3.446	3.467	3.509	3.55
YDR104C	0.393	0.393	0.434	0.434	0.434	0.434	0.434	0.434	0.434	0.434	0.434	0.434	0.434	0.434	0.434	0.434	0.434	0.434	0.434	0.434	0.434	0.393	0.393	0.393	0.393	0.393	0.393	0.393	0.393	0.393	0.393	0.393	0.393	0.393	0.393	0.393	0.393	0.393	0.393	0.393	0.393	0.393	0.393	0.413	0.413	0.413	0.413	0.413	0.413
YHR065C	2.005	1.984	1.984	1.984	1.984	1.984	1.984	1.984	1.984	1.984	1.984	2.005	2.005	1.964	1.964	1.964	1.964	1.964	1.964	1.964	1.964	1.964	1.943	1.984	2.005	2.005	2.005	2.005	2.005	2.005	2.005	2.005	2.005	2.005	2.005	2.005	2.005	2.005	2.005	2.005	2.005	2.005	2.005	2.005	2.005	2.005	2.005	2.005	2.005
YPL012W	1.444	1.444	1.444	1.465	1.465	1.569	1.569	1.569	1.569	1.569	1.569	1.569	1.569	1.569	1.569	1.569	1.569	1.569	1.61	1.61	1.651	1.651	1.651	1.651	1.651	1.651	1.651	1.651	1.651	1.651	1.651	1.651	1.651	1.651	1.651	1.651	1.651	1.651	1.651	1.651	1.569	1.569	1.569	1.569	1.589	1.589	1.589	1.589	1.589
YAL022C	0.392	0.392	0.454	0.495	0.495	0.495	0.495	0.495	0.495	0.495	0.495	0.66	0.66	0.66	0.66	0.66	0.66	0.66	0.66	0.66	0.66	0.66	0.66	0.66	0.66	0.66	0.681	0.702	0.722	0.722	0.722	0.763	0.763	0.763	0.763	0.805	0.763	0.763	0.763	0.743	0.743	0.743	0.743	0.743	0.743	0.743	0.743	0.743	0.743
YNL068C	0.35	0.35	0.35	0.35	0.35	0.35	0.35	0.35	0.35	0.35	0.35	0.35	0.35	0.35	0.35	0.35	0.35	0.35	0.35	0.371	0.371	0.371	0.371	0.371	0.371	0.371	0.371	0.371	0.371	0.371	0.371	0.392	0.392	0.392	0.392	0.392	0.392	0.392	0.392	0.392	0.392	0.33	0.309	0.309	0.309	0.309	0.351	0.371	0.371
YLR114C	1.178	1.178	1.178	1.178	1.178	1.178	1.178	1.22	1.22	1.22	1.22	1.281	1.508	1.55	2.044	2.086	2.086	2.086	2.086	2.106	2.106	2.147	2.147	2.147	2.147	2.147	2.147	2.147	2.147	2.147	2.292	2.292	2.292	2.333	2.333	2.333	2.333	2.333	2.333	2.333	2.354	2.416	2.458	2.458	2.458	2.458	2.458	2.458	2.519
YER072W	1.653	1.508	1.508	1.384	1.323	1.323	1.323	1.323	1.323	1.302	1.302	1.343	1.343	1.343	1.343	1.343	1.302	1.282	1.262	1.262	1.22	1.22	1.2	1.096	1.096	1.096	1.096	1.096	1.096	1.096	1.096	1.096	1.054	1.054	1.054	1.054	1.034	0.993	0.993	0.993	0.972	0.972	0.889	0.889	0.889	0.889	0.889	0.889	0.806
YEL061C	1.302	1.302	1.323	1.323	1.323	1.323	1.323	1.323	1.323	1.323	1.323	1.323	1.323	1.365	1.365	1.365	1.365	1.365	1.365	1.365	1.365	1.365	1.323	1.282	1.282	1.282	1.282	1.282	1.282	1.282	1.282	1.282	1.282	1.24	1.24	1.24	1.22	1.22	1.158	1.158	1.158	1.117	1.117	1.075	1.075	1.075	1.034	0.972	0.972
YKR036C	0.886	0.742	0.701	0.701	0.701	0.742	0.783	0.783	0.804	0.804	0.804	0.804	0.804	0.825	0.825	0.804	0.804	0.804	0.804	0.846	0.846	0.846	0.846	0.805	0.805	0.805	0.826	0.826	0.826	0.826	0.826	0.826	0.826	0.847	0.847	0.805	0.805	0.805	0.805	0.805	0.867	0.929	0.991	0.971	0.971	0.929	0.929	0.929	0.929
YAL036C	0.722	0.722	0.763	0.763	0.804	0.825	0.887	0.887	0.887	0.887	0.99	1.01	1.052	1.052	1.072	1.072	1.072	1.072	1.072	1.072	1.072	1.072	1.113	1.113	1.113	1.113	1.113	1.113	1.113	1.113	1.113	1.113	1.113	1.113	1.113	1.113	1.133	1.133	1.154	1.154	1.196	1.196	1.196	1.196	1.196	1.196	1.196	1.196	1.196
YPL125W	0.413	0.413	0.413	0.413	0.413	0.413	0.413	0.433	0.433	0.433	0.433	0.433	0.433	0.433	0.433	0.433	0.392	0.392	0.392	0.392	0.392	0.392	0.392	0.392	0.392	0.392	0.392	0.392	0.392	0.392	0.392	0.392	0.392	0.433	0.433	0.454	0.454	0.454	0.495	0.495	0.495	0.495	0.495	0.495	0.495	0.495	0.495	0.495	0.495
YGR136W	0.991	0.991	0.991	0.991	0.991	0.991	0.991	0.991	0.991	0.991	0.991	0.991	0.991	0.991	0.991	0.991	0.991	0.991	0.991	0.991	0.991	0.991	0.95	0.95	0.95	0.95	0.971	0.971	0.971	0.971	0.971	0.971	0.95	0.95	0.95	0.95	0.95	0.95	0.95	0.971	0.971	0.971	0.971	0.971	0.971	0.971	0.971	0.971	0.971
YBR187W	1.343	1.343	1.302	1.302	1.302	1.302	1.363	1.343	1.323	1.364	1.323	1.323	1.323	1.323	1.323	1.323	1.323	1.323	1.364	1.364	1.364	1.364	1.364	1.364	1.323	1.323	1.343	1.343	1.343	1.343	1.323	1.323	1.116	1.116	1.116	1.116	1.157	1.157	1.157	1.157	1.117	1.117	1.117	1.117	1.117	1.117	0.805	0.805	0.785
YML012W	0.991	0.991	0.991	0.991	0.991	0.991	0.991	0.991	0.991	0.991	0.991	0.97	0.929	0.867	0.847	0.847	0.847	0.847	0.826	0.826	0.826	0.826	0.826	0.764	0.764	0.681	0.681	0.723	0.723	0.723	0.764	0.764	0.764	0.764	0.764	0.764	0.784	0.784	0.784	0.784	0.784	0.784	0.784	0.784	0.826	0.847	0.847	0.847	0.867
YGL084C	0.496	0.496	0.537	0.537	0.537	0.537	0.537	0.537	0.537	0.537	0.579	0.621	0.724	0.765	0.952	1.2	1.2	1.242	1.448	1.51	1.571	1.571	1.571	1.571	1.613	1.613	1.613	1.633	1.716	1.902	1.902	2.273	2.273	2.293	2.376	2.397	2.458	2.645	2.666	2.666	2.666	2.666	2.666	2.666	2.707	2.707	2.707	2.707	2.748
YIL017C	4.089	4.089	4.089	4.151	4.296	4.296	4.276	4.276	4.276	4.296	4.337	4.316	4.357	4.42	4.42	4.42	4.42	4.481	4.502	4.502	4.502	4.502	4.502	4.481	4.585	4.585	4.585	4.605	4.605	4.605	4.605	4.605	4.605	4.564	4.564	4.564	4.564	4.564	4.564	4.502	4.502	4.502	4.502	4.502	4.522	4.522	4.481	4.481	4.481
YKR001C	1.857	1.837	1.837	1.837	1.837	1.837	1.837	1.837	1.837	1.857	1.857	1.878	1.878	1.878	1.878	1.878	1.878	1.878	1.899	1.899	1.899	1.899	1.899	1.899	1.899	1.899	1.899	1.878	1.857	1.857	1.857	1.857	1.857	1.857	1.857	1.857	1.857	1.857	1.857	1.857	1.857	1.816	1.796	1.775	1.775	1.775	1.775	1.775	1.775
YKL035W	1.26	1.26	1.343	1.343	1.363	1.363	1.363	1.363	1.363	1.363	1.363	1.363	1.405	1.405	1.405	1.405	1.405	1.405	1.405	1.405	1.405	1.405	1.405	1.446	1.446	1.467	1.467	1.467	1.467	1.467	1.467	1.467	1.508	1.508	1.508	1.508	1.508	1.571	1.571	1.571	1.571	1.571	1.571	1.571	1.571	1.571	1.571	1.529	1.529
YGR038W	1.467	1.467	1.467	1.467	1.467	1.446	1.446	1.446	1.446	1.488	1.488	1.488	1.488	1.488	1.488	1.488	1.488	1.488	1.468	1.447	1.447	1.447	1.405	1.405	1.405	1.405	1.405	1.405	1.405	1.405	1.405	1.405	1.405	1.405	1.405	1.405	1.405	1.405	1.405	1.405	1.405	1.385	1.385	1.385	1.385	1.385	1.385	1.385	1.179
YNL010W	2.004	2.004	2.025	2.045	2.045	2.087	2.087	2.087	2.087	2.087	2.087	2.087	2.087	2.087	2.087	2.189	2.189	2.189	2.189	2.231	2.231	2.231	2.231	2.231	2.231	2.231	2.231	2.231	2.231	2.231	2.231	2.231	2.231	2.231	2.231	2.231	2.231	2.231	2.231	2.231	2.231	2.252	2.211	2.211	2.211	2.211	2.211	2.211	1.984
YNL212W	0.928	0.928	0.949	0.949	0.949	0.97	1.032	1.032	1.135	1.135	1.135	1.135	1.135	1.115	1.115	1.115	1.115	1.115	1.115	1.115	1.115	1.156	1.156	1.156	1.115	1.115	1.115	1.115	1.115	1.115	1.115	1.115	1.115	1.115	1.135	1.115	1.115	1.156	1.156	1.156	1.156	1.156	1.135	1.115	1.115	1.115	1.115	1.115	1.115
YLR401C	2.292	2.272	2.272	2.251	2.024	2.024	1.962	1.921	1.921	1.879	1.879	1.859	1.796	1.444	1.403	1.362	1.362	1.362	1.362	1.341	1.28	1.239	1.239	1.218	1.198	1.198	1.177	1.177	1.177	1.177	1.177	1.177	0.744	0.6	0.517	0.331	0.331	0.331	0.331	0.331	0.31	0.31	0.31	0.31	0.31	0.31	0.31	0.289	0.289
YFR048W	1.095	1.095	1.095	1.095	1.095	1.095	1.095	1.095	1.095	1.136	1.198	1.198	1.198	1.198	1.198	1.198	1.198	1.198	1.24	1.24	1.281	1.281	1.281	1.322	1.322	1.322	1.322	1.384	1.384	1.384	1.384	1.384	1.425	1.425	1.425	1.425	1.425	1.425	1.425	1.425	1.425	1.425	1.425	1.425	1.425	1.425	1.425	1.425	1.425
YLR409C	0.639	0.639	0.639	0.639	0.639	0.639	0.639	0.639	0.639	0.639	0.639	0.639	0.639	0.639	0.639	0.639	0.639	0.639	0.639	0.639	0.639	0.639	0.639	0.639	0.639	0.639	0.639	0.639	0.639	0.639	0.639	0.639	0.639	0.639	0.536	0.536	0.536	0.536	0.536	0.536	0.536	0.536	0.536	0.536	0.536	0.536	0.536	0.536	0.536
YDR359C	0.784	0.784	0.784	0.784	0.784	0.784	0.784	0.826	0.826	0.826	0.826	0.826	0.847	0.847	0.847	0.847	0.847	0.847	0.847	0.847	0.847	0.847	0.847	0.826	0.826	0.826	0.826	0.826	0.826	0.805	0.805	0.805	0.805	0.805	0.805	0.805	0.805	0.764	0.764	0.764	0.784	0.784	0.764	0.743	0.743	0.743	0.743	0.743	0.639
YGR125W	1.032	1.032	1.032	1.032	1.032	1.032	1.032	1.032	1.095	1.095	1.095	1.095	1.095	1.095	1.095	1.095	1.095	1.095	1.095	1.095	1.095	1.095	1.095	1.095	1.095	1.095	1.095	1.095	1.095	1.095	1.095	1.095	1.095	1.095	1.095	1.095	1.095	1.095	1.095	1.095	1.095	1.095	1.095	1.095	1.095	1.095	1.095	1.095	1.095
YJL162C	0.537	0.516	0.516	0.516	0.516	0.516	0.516	0.516	0.516	0.516	0.516	0.516	0.516	0.516	0.516	0.516	0.516	0.516	0.516	0.516	0.516	0.516	0.516	0.516	0.516	0.516	0.516	0.516	0.516	0.516	0.516	0.455	0.455	0.393	0.393	0.393	0.393	0.393	0.393	0.393	0.393	0.393	0.393	0.393	0.393	0.393	0.227	0.227	0.206
YBL102W	0.639	0.639	0.722	0.763	0.784	0.784	0.784	0.784	0.804	0.804	0.825	0.825	0.825	0.825	0.825	0.825	0.825	0.825	0.825	0.825	0.825	0.825	0.825	0.825	0.825	0.825	0.825	0.825	0.825	0.825	0.825	0.825	0.825	0.825	0.804	0.804	0.763	0.763	0.763	0.763	0.763	0.743	0.743	0.743	0.743	0.743	0.743	0.743	0.743
YKL201C	0.186	0.186	0.186	0.186	0.186	0.186	0.083	0.083	0.083	0.062	0.062	0.062	0.062	0.062	0.062	0.062	0.062	0.062	0.062	0.062	0.062	0.062	0.062	0.062	0.062	0.062	0.062	0.062	0.062	0.042	0	0	0	0	0	0	0	0	0	0	0	0	0	0	0	0	0	0	0
YLR028C	0.144	0.144	0.144	0.103	0.103	0.103	0.103	0.103	0.103	0.103	0.103	0.103	0.103	0.103	0.103	0.083	0.083	0.083	0.083	0.083	0.083	0.083	0.083	0.083	0.041	0.041	0.041	0.041	0.041	0.041	0.041	0.021	0.021	0.021	0.021	0.021	0.021	0.021	0.021	0.021	0.021	0.021	0.021	0.021	0.021	0.021	0.021	0.021	0.021
YGR016W	0.723	0.723	0.764	0.785	0.827	0.847	0.888	1.075	1.177	1.24	1.343	1.343	1.385	1.446	1.571	1.612	1.612	1.612	1.612	1.674	1.674	1.674	1.674	1.674	1.694	1.674	1.674	1.674	1.674	1.674	1.674	1.674	1.674	1.674	1.633	1.633	1.633	1.633	1.674	1.674	1.591	1.591	1.591	1.591	1.591	1.571	1.571	1.571	1.571
YBR201W	0.703	0.703	0.703	0.703	0.703	0.703	0.744	0.744	0.744	0.744	0.764	0.764	0.764	0.764	0.661	0.785	0.826	0.826	0.826	0.826	0.826	0.826	0.826	0.867	0.929	0.971	0.971	0.971	0.971	1.074	1.074	1.074	1.074	1.074	1.074	1.074	1.074	1.074	1.095	1.095	1.095	1.095	1.095	1.074	1.074	1.074	1.074	1.074	1.074
YDR427W	0.744	0.744	0.744	0.744	0.744	0.744	0.744	0.744	0.744	0.764	0.764	0.764	0.764	0.764	0.785	0.785	0.785	0.847	0.847	0.847	0.847	0.867	0.908	0.908	0.908	0.908	0.908	0.908	0.908	0.908	0.908	0.908	0.908	0.908	0.908	0.908	0.908	0.908	0.908	0.908	0.95	0.95	0.95	0.95	0.95	0.95	0.95	0.95	0.95
YHR133C	0.62	0.62	0.62	0.723	0.723	0.723	0.723	0.723	0.723	0.661	0.661	0.703	0.703	0.703	0.991	0.991	0.991	0.991	0.991	0.991	0.991	0.991	0.991	0.991	0.991	0.991	0.991	1.052	1.052	1.052	1.052	1.052	1.094	1.094	1.094	1.094	1.094	1.052	1.032	0.99	0.99	0.99	0.99	0.99	0.97	0.97	0.949	0.949	0.949
YKL120W	0.682	0.682	0.558	0.496	0.496	0.496	0.496	0.496	0.496	0.496	0.434	0.434	0.434	0.269	0.206	0.186	0.041	0.021	0.021	0.021	0.021	0.021	0.021	0.021	0.021	0.021	0.021	0.021	0.021	0.021	0.021	0	0	0	0	0	0	0	0	0	0	0	0	0	0	0	0	0	0
YLR371W	0.433	0.433	0.433	0.433	0.433	0.433	0.454	0.536	0.536	0.536	0.536	0.536	0.578	0.578	0.578	0.578	0.578	0.578	0.578	0.598	0.598	0.598	0.598	0.598	0.598	0.598	0.598	0.598	0.598	0.598	0.578	0.578	0.578	0.557	0.557	0.557	0.557	0.557	0.557	0.557	0.557	0.557	0.557	0.557	0.598	0.598	0.598	0.598	0.598
YNL245C	0.352	0.352	0.352	0.352	0.352	0.352	0.352	0.352	0.352	0.352	0.352	0.352	0.352	0.352	0.352	0.352	0.352	0.352	0.352	0.352	0.352	0.352	0.352	0.352	0.352	0.352	0.352	0.352	0.352	0.352	0.352	0.352	0.352	0.414	0.414	0.456	0.456	0.456	0.456	0.414	0.414	0.414	0.414	0.414	0.414	0.414	0.414	0.414	0.414
YNL206C	1.341	1.383	1.486	1.486	1.486	1.486	1.486	1.486	1.486	1.486	1.486	1.486	1.486	1.486	1.486	1.486	1.486	1.486	1.486	1.486	1.486	1.486	1.486	1.486	1.486	1.486	1.486	1.486	1.506	1.506	1.506	1.506	1.506	1.506	1.506	1.506	1.548	1.548	1.548	1.548	1.548	1.548	1.548	1.548	1.527	1.527	1.527	1.527	1.527
YPL050C	0.475	0.475	0.475	0.475	0.475	0.475	0.455	0.434	0.414	0.414	0.414	0.414	0.414	0.414	0.414	0.414	0.414	0.434	0.434	0.434	0.434	0.434	0.434	0.434	0.434	0.434	0.434	0.434	0.434	0.434	0.434	0.434	0.393	0.393	0.393	0.393	0.372	0.372	0.372	0.372	0.393	0.393	0.393	0.393	0.393	0.393	0.351	0.331	0.331
YLR265C	1.012	1.012	1.012	1.075	1.116	1.095	1.137	1.137	1.137	1.137	1.137	1.137	1.137	1.22	1.22	1.261	1.261	1.261	1.261	1.261	1.261	1.261	1.261	1.22	1.24	1.24	1.24	1.24	1.302	1.302	1.302	1.302	1.282	1.323	1.302	1.302	1.302	1.302	1.302	1.302	1.302	1.302	1.302	1.261	1.24	1.261	1.261	1.261	1.261
YGR208W	0.578	0.578	0.578	0.557	0.557	0.557	0.557	0.516	0.557	0.537	0.557	0.557	0.599	0.744	0.744	0.785	0.785	0.868	0.868	0.888	0.888	0.888	0.888	0.847	0.991	0.991	0.991	0.991	0.991	0.991	0.991	0.991	0.991	0.991	0.991	0.991	0.991	1.032	1.032	1.032	1.053	1.095	1.095	1.095	1.095	1.095	1.095	1.136	1.136
YPR138C	0.537	0.537	0.537	0.537	0.537	0.537	0.537	0.537	0.537	0.537	0.537	0.537	0.537	0.537	0.537	0.537	0.537	0.496	0.496	0.496	0.496	0.496	0.496	0.496	0.475	0.475	0.475	0.475	0.475	0.475	0.475	0.475	0.475	0.475	0.475	0.434	0.434	0.434	0.434	0.434	0.434	0.434	0.434	0.434	0.434	0.372	0.289	0.289	0.289
YOR256C	0.558	0.558	0.537	0.517	0.372	0.372	0.372	0.269	0.269	0.124	0.124	0.144	0.144	0.144	0.165	0.185	0.185	0.185	0.185	0.185	0.185	0.185	0.144	0.123	0.123	0.123	0.123	0.061	0.103	0.227	0.227	0.227	0.247	0.268	0.309	0.475	0.516	0.516	0.537	0.537	0.537	0.557	0.62	0.702	0.702	0.702	0.702	0.702	0.702
YGR168C	1.694	1.736	1.716	1.716	1.756	1.777	1.777	1.777	1.777	1.736	1.736	1.736	1.736	1.736	1.736	1.736	1.736	1.694	1.694	1.674	1.612	1.53	1.53	1.53	1.53	1.468	1.385	1.323	1.282	1.282	1.282	1.282	1.282	1.282	1.282	1.282	1.282	1.282	1.282	1.24	1.24	1.095	1.012	1.012	1.054	1.054	1.054	1.034	1.034
YER074W	0.185	0.185	0.185	0.185	0.185	0.185	0.165	0.165	0.165	0.165	0.165	0.165	0.165	0.165	0.165	0.165	0.165	0.165	0.144	0.144	0.144	0.144	0.144	0.144	0.123	0.123	0.123	0.123	0.123	0.123	0.123	0.123	0.123	0.123	0.123	0.123	0.123	0.123	0.123	0.123	0.123	0.123	0.123	0.123	0.123	0.123	0.123	0.123	0.123
YKL089W	0.887	0.887	0.887	0.887	0.846	0.887	0.949	0.949	0.949	0.949	0.99	0.99	0.99	1.01	1.01	1.01	1.031	1.031	1.072	1.072	1.072	1.072	1.072	1.072	1.072	1.093	1.093	1.134	1.134	1.175	1.175	1.175	1.175	1.093	1.113	1.093	1.113	1.113	1.134	1.134	1.134	1.134	1.134	1.134	1.134	1.134	1.155	1.155	1.216
YLL012W	0.455	0.455	0.455	0.31	0.123	0.061	0.061	0.061	0.061	0.061	0.061	0.041	0.041	0.021	0	0	0	0	0	0	0	0	0	0	0	0	0	0	0	0	0	0	0	0	0	0	0	0	0	0	0	0	0	0	0	0	0	0	0
YKL013C	0.723	0.723	0.723	0.723	0.723	0.723	0.723	0.723	0.723	0.723	0.723	0.723	0.723	0.723	0.723	0.744	0.702	0.681	0.744	0.744	0.744	0.744	0.744	0.744	0.744	0.744	0.744	0.703	0.703	0.703	0.703	0.703	0.723	0.723	0.723	0.744	0.744	0.744	0.744	0.744	0.744	0.785	0.785	0.785	0.785	0.785	0.785	0.785	0.785
YPL106C	0.082	0.102	0.102	0.102	0.102	0.102	0.102	0.102	0.102	0.102	0.102	0.102	0.102	0.102	0.102	0.144	0.185	0.165	0.165	0.165	0.124	0.124	0.124	0.124	0.103	0.103	0.103	0.103	0.103	0.103	0.103	0.228	0.248	0.248	0.309	0.309	0.309	0.309	0.309	0.309	0.351	0.455	0.455	0.455	0.475	0.475	0.475	0.475	0.475
YOL010W	0.702	0.702	0.723	0.723	0.723	0.723	0.723	0.723	0.723	0.723	0.723	0.723	0.723	0.723	0.723	0.723	0.723	0.723	0.723	0.723	0.723	0.723	0.723	0.723	0.723	0.723	0.681	0.681	0.723	0.723	0.723	0.723	0.723	0.723	0.64	0.64	0.64	0.64	0.64	0.64	0.723	0.723	0.723	0.723	0.723	0.723	0.723	0.723	0.723
YGR006W	0.783	0.783	0.783	0.783	0.907	0.907	0.907	0.887	0.887	0.867	0.846	0.97	0.97	1.053	1.053	1.053	1.053	1.053	1.053	1.095	1.095	1.095	1.115	1.115	1.115	1.135	1.135	1.135	1.135	1.156	1.156	1.135	1.135	1.26	1.26	1.26	1.26	1.26	1.26	1.322	1.322	1.322	1.322	1.322	1.322	1.322	1.322	1.322	1.322
YJL115W	0.682	0.682	0.703	0.703	0.703	0.703	0.744	0.764	0.764	0.806	0.806	0.806	0.806	0.806	0.806	0.806	0.764	0.764	0.764	0.764	0.764	0.764	0.764	0.764	0.764	0.764	0.764	0.764	0.764	0.764	0.764	0.764	0.764	0.764	0.723	0.723	0.681	0.681	0.681	0.681	0.681	0.681	0.681	0.599	0.599	0.599	0.599	0.599	0.599
YPR198W	0.682	0.64	0.64	0.682	0.682	0.682	0.682	0.682	0.682	0.682	0.682	0.558	0.558	0.558	0.558	0.558	0.641	0.641	0.765	0.806	0.806	0.806	0.868	0.868	0.827	0.827	0.806	0.848	0.848	0.868	0.868	0.868	0.888	0.888	0.888	0.888	0.888	0.888	0.888	0.929	0.929	0.909	0.909	0.909	0.909	0.909	0.909	0.909	0.951
YMR217W	0.042	0.042	0.042	0.042	0.042	0.042	0.042	0	0	0	0	0	0	0	0	0	0	0	0	0	0	0	0	0	0	0	0	0	0	0	0	0	0	0	0	0	0	0	0	0	0	0	0	0	0	0	0	0	0
YDL001W	1.177	1.177	1.177	1.177	1.177	1.177	1.177	1.177	1.198	1.198	1.198	1.198	1.198	1.198	1.259	1.341	1.341	1.341	1.341	1.341	1.362	1.362	1.362	1.362	1.403	1.361	1.382	1.382	1.423	1.423	1.423	1.423	1.527	1.527	1.527	1.486	1.486	1.486	1.486	1.486	1.486	1.486	1.486	1.465	1.569	1.569	1.569	1.569	1.569
YBL060W	2.646	2.646	2.687	2.769	2.769	2.769	2.769	2.769	2.769	2.769	2.769	2.769	2.769	2.769	2.769	2.769	2.769	2.769	2.769	2.769	2.769	2.769	2.769	2.811	2.811	2.811	2.811	2.811	2.811	2.811	2.811	2.811	2.811	2.811	2.811	2.811	2.832	2.832	2.832	2.832	2.832	2.832	2.832	2.79	2.79	2.79	2.687	2.625	2.583
YDR214W	1.22	1.22	1.22	1.22	1.22	1.22	1.22	1.22	1.22	1.22	1.22	0.993	0.889	0.869	0.869	0.869	0.848	0.848	0.848	0.848	0.848	0.848	0.828	0.807	0.765	0.765	0.765	0.765	0.641	0.641	0.621	0.558	0.558	0.517	0.475	0.475	0.475	0.475	0.434	0.434	0.393	0.351	0.351	0.331	0.331	0.269	0.248	0.248	0.248
YLR001C	0.805	0.805	0.805	0.805	0.805	0.826	0.826	0.826	0.826	0.826	0.826	0.826	0.868	0.95	0.95	0.95	0.95	0.95	0.95	0.95	0.95	0.95	0.95	0.95	0.95	0.95	0.95	0.971	0.971	0.971	0.929	0.929	0.929	0.929	0.929	0.929	0.929	0.929	0.929	0.929	0.929	0.908	0.908	0.908	0.908	0.908	0.908	0.888	0.888
YMR300C	0.723	0.723	0.743	0.743	0.743	0.702	0.702	0.702	0.702	0.702	0.702	0.702	0.702	0.702	0.702	0.702	0.681	0.681	0.681	0.681	0.681	0.681	0.681	0.681	0.681	0.681	0.681	0.681	0.681	0.681	0.681	0.681	0.681	0.681	0.639	0.639	0.639	0.639	0.639	0.639	0.66	0.66	0.66	0.66	0.66	0.702	0.702	0.702	0.702
YPR106W	3.966	3.966	3.966	3.966	3.966	4.007	4.007	4.007	3.966	3.924	3.924	3.924	3.924	3.924	3.924	3.924	3.924	3.924	3.924	3.924	3.924	3.924	3.924	3.924	3.882	3.882	3.882	3.738	3.635	3.573	3.552	3.552	3.572	3.572	3.572	3.572	3.572	3.572	3.572	3.572	3.572	3.469	3.49	3.47	3.386	3.386	3.366	3.366	3.119
YGR283C	0.475	0.495	0.537	0.578	0.599	0.599	0.599	0.599	0.599	0.599	0.599	0.599	0.599	0.599	0.599	0.599	0.599	0.599	0.599	0.639	0.639	0.639	0.639	0.639	0.639	0.639	0.639	0.639	0.639	0.743	0.743	0.743	0.743	0.743	0.743	0.763	0.763	0.763	0.763	0.763	0.763	0.763	0.763	0.763	0.763	0.763	0.763	0.763	0.763
YJR077C	0.412	0.578	0.64	1.053	1.053	1.115	1.115	1.115	1.115	1.115	1.155	1.155	1.238	1.238	1.258	1.258	1.258	1.258	1.258	1.279	1.279	1.279	1.279	1.3	1.3	1.361	1.403	1.403	1.403	1.403	1.423	1.423	1.423	1.423	1.423	1.444	1.464	1.464	1.464	1.464	1.464	1.464	1.484	1.526	1.526	1.526	1.526	1.526	1.526
YDR357C	2.955	2.955	2.955	2.997	2.997	2.976	2.976	2.976	2.955	2.934	2.914	2.914	2.914	2.914	2.914	2.914	2.914	2.914	2.914	2.934	2.893	2.893	2.934	2.934	2.955	2.955	2.955	2.997	2.976	3.018	2.997	2.997	2.997	3.1	2.935	2.914	2.914	2.873	2.873	2.873	2.873	2.832	2.832	2.336	2.46	2.315	2.356	2.769	2.894
YPL227C	1.694	1.694	1.694	1.694	1.694	1.694	1.694	1.694	1.694	1.694	1.694	1.694	1.694	1.694	1.694	1.694	1.694	1.694	1.694	1.694	1.632	1.632	1.632	1.632	1.632	1.632	1.508	1.467	1.467	1.467	1.446	1.446	1.446	1.323	1.178	1.075	0.992	0.992	0.992	0.992	0.992	0.992	0.992	0.992	0.992	0.992	0.972	0.972	0.827
YBR080C	1.57	1.57	1.611	1.611	1.611	1.611	1.611	1.591	1.591	1.591	1.591	1.591	1.591	1.591	1.591	1.591	1.591	1.591	1.591	1.591	1.591	1.591	1.591	1.571	1.55	1.55	1.53	1.53	1.53	1.53	1.53	1.488	1.405	1.364	1.364	1.364	1.364	1.364	1.364	1.281	1.281	1.177	1.136	1.115	1.115	1.074	1.074	1.032	0.991
YDR479C	0.929	0.929	0.929	0.929	0.929	0.929	0.929	0.929	0.929	0.929	0.929	0.929	0.929	0.929	0.929	0.929	0.929	0.929	0.929	0.909	0.909	0.909	0.909	0.909	0.909	0.909	0.909	0.909	0.909	0.909	0.909	0.909	0.909	0.909	0.909	0.909	0.909	0.909	0.909	0.909	0.929	0.929	0.929	0.929	0.929	0.929	0.929	0.929	0.868
YBR269C	0.888	0.888	0.888	0.888	0.929	0.929	0.95	0.95	0.95	0.971	0.971	0.991	1.115	1.115	1.115	1.115	1.115	1.115	1.115	1.115	1.115	1.115	1.115	1.115	1.115	1.074	1.074	1.074	1.074	1.074	1.032	1.032	1.032	1.032	1.032	1.032	1.032	1.032	1.032	1.032	1.012	1.012	1.012	1.012	1.012	1.074	1.157	1.157	1.157
YPR073C	0.557	0.515	0.515	0.515	0.515	0.557	0.557	0.557	0.557	0.599	0.557	0.536	0.536	0.536	0.536	0.536	0.536	0.536	0.536	0.536	0.516	0.516	0.516	0.516	0.516	0.454	0.454	0.454	0.454	0.433	0.433	0.433	0.433	0.433	0.433	0.433	0.433	0.433	0.433	0.433	0.433	0.392	0.371	0.371	0.371	0.371	0.371	0.371	0.371
YBL036C	0.682	0.682	0.682	0.703	0.703	0.703	0.703	0.764	0.764	0.826	0.826	0.826	0.826	0.826	0.868	0.868	0.868	0.868	0.909	0.95	0.95	0.95	0.95	0.95	0.992	0.992	0.992	0.992	0.992	0.992	0.992	1.012	1.012	1.012	1.012	1.054	1.054	1.054	1.033	1.033	1.033	1.033	1.033	1.033	1.033	1.033	1.033	1.033	1.033
YOR326W	1.612	1.653	1.674	1.674	1.674	1.736	1.798	1.839	2.025	2.501	2.501	2.501	2.687	3.658	4.008	4.008	4.008	4.173	4.545	4.731	4.731	4.731	4.731	4.731	4.731	4.771	4.854	4.957	4.957	4.957	4.957	4.957	4.957	4.957	4.957	4.957	4.957	4.978	5.019	5.287	5.287	5.37	5.37	5.391	5.391	5.391	5.391	5.432	5.515
YJL118W	0.454	0.454	0.556	0.556	0.556	0.619	0.763	0.867	0.867	0.908	0.928	0.928	0.928	0.928	0.928	0.928	0.928	0.928	0.928	0.928	0.908	0.928	0.928	0.928	0.928	0.928	0.928	0.928	0.928	0.928	0.928	0.949	0.949	0.97	0.97	0.99	1.01	1.01	1.01	1.01	1.01	1.01	1.032	1.032	1.032	1.032	1.176	1.259	1.28
YBR235W	1.054	1.054	1.054	1.054	1.054	1.054	1.054	1.054	1.096	1.158	1.158	1.158	1.158	1.158	1.158	1.158	1.158	1.158	1.158	1.158	1.158	1.158	1.158	1.158	1.179	1.179	1.179	1.179	1.179	1.179	1.179	1.179	1.179	1.179	1.179	1.179	1.179	1.179	1.179	1.179	1.179	1.199	1.199	1.199	1.199	1.199	1.199	1.199	1.22
YJR058C	0.991	1.032	1.032	1.032	1.032	1.074	1.115	1.115	1.115	1.115	1.115	1.115	1.115	1.115	1.115	1.115	1.115	1.115	1.115	1.115	1.115	1.115	1.115	1.115	1.115	1.115	1.157	1.157	1.157	1.157	1.157	1.157	1.157	1.157	1.157	1.157	1.157	1.157	1.157	1.116	1.116	1.116	1.116	1.137	1.137	1.137	1.137	1.137	1.137
YJL147C	0.516	0.516	0.516	0.496	0.455	0.455	0.475	0.475	0.475	0.516	0.516	0.516	0.475	0.475	0.475	0.475	0.475	0.475	0.475	0.475	0.516	0.536	0.536	0.536	0.536	0.536	0.536	0.536	0.516	0.557	0.578	0.578	0.578	0.578	0.578	0.578	0.578	0.578	0.599	0.764	1.012	1.012	1.054	1.198	1.198	1.198	1.218	1.239	1.239
YDL048C	0.558	0.558	0.558	0.516	0.516	0.516	0.455	0.455	0.455	0.455	0.455	0.455	0.496	0.537	0.537	0.6	0.6	0.6	0.6	0.6	0.6	0.6	0.6	0.6	0.6	0.6	0.6	0.6	0.62	0.558	0.558	0.599	0.599	0.599	0.599	0.64	0.682	0.724	0.724	0.703	0.682	0.765	0.765	0.765	0.765	0.765	0.765	0.765	0.765
YIL149C	0.124	0.124	0.124	0.124	0.124	0.124	0.124	0.124	0.124	0.124	0.124	0.124	0.124	0.124	0.124	0.124	0.103	0.021	0.021	0.021	0.021	0.021	0.021	0.021	0.021	0.021	0.021	0.021	0.021	0.021	0.021	0.021	0.021	0.062	0.062	0.062	0.062	0.062	0.062	0.062	0.062	0.062	0.062	0.062	0.062	0.062	0.062	0.062	0.062
YBR273C	0.621	0.621	0.621	0.724	0.848	0.828	0.828	0.828	0.828	0.869	0.91	0.91	0.931	0.931	0.931	0.931	0.91	0.952	1.179	1.179	1.24	1.24	1.282	1.282	1.282	1.282	1.364	1.86	1.881	1.901	1.942	1.942	1.984	1.984	1.984	1.984	1.984	1.984	2.005	2.005	2.005	2.005	2.046	2.046	2.046	2.108	2.15	2.15	2.15
YPL008W	1.341	1.341	1.341	1.361	1.464	1.485	1.485	1.526	1.567	1.567	1.567	1.567	1.567	1.567	1.567	1.588	1.588	1.588	1.588	1.588	1.588	1.588	1.588	1.629	1.629	1.629	1.629	1.629	1.629	1.629	1.629	1.629	1.671	1.671	1.671	1.671	1.671	1.671	1.671	1.671	1.671	1.671	1.671	1.671	1.671	1.671	1.671	1.671	1.671
YDL197C	1.922	1.922	1.922	1.922	1.901	1.901	1.901	1.943	1.943	1.943	1.943	1.943	1.943	1.943	1.943	1.943	1.943	1.943	1.943	1.943	1.943	1.943	1.943	1.943	1.943	1.943	1.943	1.923	1.923	1.923	1.923	1.923	1.923	1.923	1.923	1.923	1.923	1.923	1.923	1.923	1.923	1.923	1.819	1.819	1.819	1.819	1.819	1.819	1.819
YDL235C	0.785	0.785	0.785	0.785	0.785	0.744	0.744	0.744	0.785	0.785	0.785	0.785	0.785	0.806	0.806	0.806	0.806	0.806	0.806	0.806	0.806	0.868	0.951	0.972	0.972	0.972	0.972	0.972	0.972	0.992	1.054	1.054	1.054	1.054	1.054	1.054	1.054	1.054	1.054	1.054	1.054	1.054	1.054	1.054	1.054	1.095	1.095	1.095	1.095
YGL141W	0.682	0.703	0.661	0.661	0.661	0.661	0.661	0.64	0.723	0.703	0.723	0.723	0.723	0.723	0.723	0.723	0.723	0.723	0.723	0.764	0.764	0.785	0.888	0.929	1.115	1.444	1.444	1.444	1.444	1.444	1.444	1.444	1.444	1.444	1.465	1.527	1.548	1.548	1.548	1.589	1.609	1.63	1.63	1.63	1.63	1.63	1.651	1.63	1.63
YGL062W	0.971	0.971	0.971	0.971	0.971	0.971	0.971	0.971	0.971	0.971	0.929	0.929	0.929	0.908	0.847	0.805	0.702	0.66	0.66	0.66	0.66	0.66	0.66	0.557	0.392	0.165	0.165	0.165	0.165	0.165	0.165	0.165	0.165	0.165	0.165	0.165	0.165	0.165	0.165	0.165	0.165	0.165	0.165	0.165	0.165	0.165	0.165	0.165	0.124
YLR127C	1.01	1.01	0.97	0.97	0.97	0.97	0.97	0.97	0.97	0.97	0.97	0.97	0.97	0.97	0.97	0.97	0.97	0.97	0.928	0.928	0.928	0.928	0.928	0.908	0.95	0.908	0.908	0.908	0.887	0.887	0.887	0.887	0.887	0.867	0.867	0.784	0.784	0.639	0.639	0.639	0.639	0.639	0.639	0.639	0.639	0.639	0.639	0.413	0.413
YJR025C	0.021	0.021	0.021	0.021	0.021	0.021	0.062	0.062	0.062	0.062	0.062	0.062	0.103	0.103	0.103	0.206	0.206	0.206	0.206	0.206	0.206	0.206	0.206	0.206	0.206	0.206	0.206	0.206	0.206	0.206	0.206	0.206	0.206	0.206	0.206	0.248	0.248	0.248	0.248	0.248	0.248	0.248	0.31	0.31	0.351	0.351	0.372	0.372	0.372
YOR226C	3.615	3.636	3.636	3.636	3.636	3.636	3.636	3.636	3.636	3.574	3.574	3.512	3.512	3.512	3.47	3.47	3.45	3.099	2.522	2.522	2.522	2.522	2.522	2.522	2.459	2.418	2.418	2.397	2.356	2.356	2.314	2.253	2.191	2.191	2.191	1.778	1.778	1.694	1.694	1.653	1.612	1.612	1.612	1.612	1.571	1.571	1.323	1.219	1.219
YBR086C	1.879	1.879	1.879	1.879	1.879	1.837	1.817	1.817	1.817	1.817	1.817	1.817	1.817	1.817	1.817	1.776	1.776	1.776	1.776	1.776	1.755	1.755	1.755	1.755	1.652	1.611	1.611	1.508	1.446	1.446	1.446	1.446	1.177	1.177	1.177	1.054	1.054	1.054	1.054	1.054	1.054	1.054	0.992	0.909	0.909	0.909	0.909	0.909	0.868
YLR300W	0	0	0	0	0	0	0	0	0	0	0	0	0	0	0	0	0	0	0	0	0	0	0	0	0	0	0	0	0	0	0	0	0	0	0	0	0	0	0	0	0	0	0	0	0	0	0	0	0
YIL088C	1.798	1.798	1.798	1.798	1.776	1.818	1.756	1.736	1.736	1.736	1.756	1.756	1.715	1.715	1.756	1.756	1.777	1.777	1.777	1.777	1.777	1.777	1.798	1.756	1.694	1.673	1.653	1.653	1.653	1.591	1.549	1.528	1.528	1.57	1.57	1.57	1.611	1.632	1.632	1.632	1.632	1.632	1.632	1.632	1.591	1.591	1.405	1.343	1.384
YEL055C	0.31	0.31	0.31	0.352	0.352	0.352	0.352	0.352	0.352	0.352	0.352	0.352	0.352	0.352	0.352	0.352	0.352	0.352	0.352	0.332	0.332	0.332	0.332	0.332	0.332	0.332	0.332	0.332	0.332	0.332	0.332	0.332	0.332	0.332	0.332	0.332	0.332	0.311	0.311	0.311	0.311	0.311	0.311	0.311	0.311	0.311	0.311	0.311	0.311
YMR268C	1.031	1.031	1.031	1.031	1.052	1.052	1.052	1.052	1.052	1.01	1.031	0.886	0.907	0.907	0.969	0.969	0.969	0.969	0.969	0.846	0.722	0.701	0.701	0.701	0.701	0.742	0.701	0.701	0.804	0.804	0.804	0.804	0.804	0.804	0.804	0.743	0.743	0.743	0.763	0.763	0.763	0.763	0.763	0.742	0.762	0.783	0.825	0.825	0.825
YDL194W	0.578	0.62	0.62	0.62	0.66	0.743	0.743	0.763	0.805	0.805	0.805	0.805	0.805	0.805	0.805	0.805	0.805	0.805	0.805	0.805	0.805	0.805	0.805	0.805	0.805	0.805	0.805	0.805	0.805	0.805	0.805	0.805	0.805	0.805	0.805	0.805	0.805	0.846	0.867	0.867	0.867	0.867	0.867	0.867	0.867	0.867	0.867	0.867	0.867
YMR281W	0.95	0.908	0.763	0.763	0.763	0.763	0.763	0.763	0.763	0.743	0.639	0.639	0.681	0.681	0.723	0.723	0.723	0.723	0.723	0.702	0.702	0.702	0.702	0.681	0.681	0.681	0.681	0.681	0.681	0.64	0.682	0.64	0.64	0.64	0.64	0.64	0.64	0.64	0.64	0.64	0.661	0.661	0.599	0.599	0.599	0.599	0.599	0.599	0.599
YMR054W	2.106	2.127	2.127	2.127	2.127	2.127	2.251	2.373	2.373	2.394	2.414	2.456	2.456	2.477	2.477	2.559	2.58	2.58	2.58	2.6	2.6	2.6	2.6	2.6	2.6	2.6	2.6	2.6	2.6	2.6	2.6	2.6	2.6	2.6	2.58	2.58	2.58	2.58	2.559	2.559	2.559	2.559	2.559	2.559	2.518	2.518	2.518	2.538	2.538
YGR284C	0.826	0.826	0.867	0.826	0.826	0.867	0.867	0.867	0.867	0.867	0.867	0.867	0.867	0.867	0.867	0.867	0.867	0.804	0.804	0.804	0.804	0.804	0.804	0.804	0.804	0.804	0.804	0.846	0.846	0.846	0.846	0.846	0.846	0.846	0.846	0.846	0.846	0.846	0.846	0.846	0.846	0.846	0.846	0.846	0.846	0.846	0.846	0.846	0.846
YBR028C	0.372	0.372	0.372	0.372	0.372	0.372	0.351	0.351	0.351	0.351	0.351	0.351	0.351	0.351	0.331	0.331	0.331	0.351	0.351	0.393	0.496	0.496	0.496	0.516	0.516	0.516	0.516	0.516	0.537	0.537	0.537	0.537	0.537	0.537	0.537	0.537	0.537	0.557	0.557	0.557	0.557	0.557	0.578	0.557	0.557	0.599	0.599	0.599	0.599
YGR061C	0.599	0.557	0.557	0.557	0.557	0.557	0.557	0.557	0.557	0.557	0.578	0.578	0.578	0.578	0.578	0.578	0.578	0.578	0.578	0.578	0.578	0.62	0.62	0.62	0.62	0.62	0.62	0.62	0.62	0.62	0.599	0.599	0.599	0.599	0.579	0.579	0.62	0.62	0.661	0.661	0.661	0.661	0.661	0.661	0.661	0.661	0.661	0.661	0.682
YFR034C	0.826	0.846	0.805	0.805	0.847	0.847	0.847	0.847	0.847	0.847	0.847	0.847	0.805	0.805	0.805	0.805	0.805	0.702	0.702	0.64	0.681	0.681	0.681	0.681	0.681	0.681	0.639	0.619	0.619	0.619	0.619	0.619	0.599	0.599	0.599	0.599	0.599	0.599	0.599	0.599	0.599	0.599	0.557	0.557	0.557	0.515	0.515	0.495	0.495
YOL012C	0.062	0.062	0.062	0.062	0.062	0.062	0.062	0.062	0.062	0.062	0.062	0.062	0.062	0.062	0.062	0.062	0.062	0.062	0.062	0.062	0.062	0.062	0.062	0.062	0.062	0.062	0.062	0.062	0.062	0.062	0.062	0.062	0.062	0.062	0.062	0.021	0.021	0.021	0.021	0.021	0.021	0.021	0.021	0.021	0.021	0.021	0.021	0.021	0.021
YLR055C	0.042	0.042	0.042	0.042	0.042	0.042	0.042	0.042	0.042	0.042	0.042	0.042	0.042	0.042	0.042	0.042	0.042	0.042	0.042	0.042	0.042	0.042	0.042	0.042	0.042	0.042	0.042	0.042	0.042	0.042	0.042	0.042	0.042	0	0	0	0	0	0	0	0	0	0	0	0	0	0	0	0
YGL016W	0.37	0.37	0.37	0.37	0.391	0.494	0.804	0.784	0.784	0.826	0.826	0.826	0.826	0.847	0.847	0.847	0.847	0.847	0.847	0.847	0.847	0.847	0.826	0.951	1.137	1.199	1.199	1.199	1.199	1.199	1.199	1.199	1.24	1.24	1.24	1.261	1.261	1.323	1.323	1.323	1.323	1.323	1.323	1.323	1.323	1.323	1.323	1.323	1.323
YDR249C	2.144	2.144	2.144	1.855	1.855	1.855	1.731	1.69	1.69	1.608	1.546	1.546	1.546	1.526	1.526	1.526	1.526	1.526	1.175	1.093	0.969	0.948	0.948	0.948	0.948	0.803	0.803	0.803	0.803	0.679	0.638	0.638	0.638	0.638	0.618	0.618	0.618	0.598	0.535	0.453	0.453	0.453	0.411	0.411	0.391	0.37	0.309	0.309	0.309
YGL142C	0.33	0.33	0.268	0.165	0.165	0.31	0.31	0.31	0.31	0.31	0.31	0.31	0.31	0.31	0.31	0.331	0.413	0.537	0.806	0.785	0.785	0.785	0.806	0.848	0.868	0.93	1.075	1.343	1.343	1.343	1.343	1.343	1.343	1.343	1.343	1.343	1.405	1.57	1.57	1.57	1.57	1.57	1.57	1.57	1.653	1.694	1.714	1.714	1.735
YHL015W-A	0.432	0.432	0.391	0.391	0.391	0.391	0.391	0.37	0.37	0.37	0.37	0.37	0.37	0.37	0.37	0.37	0.37	0.37	0.37	0.37	0.37	0.37	0.37	0.37	0.37	0.37	0.37	0.37	0.37	0.37	0.37	0.329	0.329	0.329	0.329	0.329	0.329	0.329	0.329	0.329	0.329	0.329	0.329	0.329	0.329	0.329	0.329	0.329	0.329
YJL180C	0.371	0.371	0.371	0.371	0.371	0.371	0.475	0.475	0.475	0.6	0.6	0.6	0.6	0.6	0.62	0.64	0.64	0.64	0.64	0.64	0.64	0.661	0.661	0.661	0.579	0.579	0.579	0.579	0.516	0.537	0.682	0.724	0.724	0.724	0.724	0.724	0.724	0.95	1.074	1.095	1.157	1.157	1.157	1.198	1.198	1.239	1.3	1.3	1.3
YLR414C	0.723	0.723	0.723	0.743	0.763	0.763	0.763	0.763	0.763	0.763	0.763	0.763	0.804	0.804	0.804	0.804	0.804	0.804	0.804	0.804	0.804	0.804	0.804	0.804	0.804	0.804	0.804	0.804	0.804	0.804	0.804	0.804	0.804	0.804	0.804	0.804	0.804	0.804	0.804	0.763	0.763	0.763	0.763	0.763	0.763	0.763	0.763	0.763	0.763
YBR276C	0.849	0.849	0.869	0.869	0.869	0.869	0.869	0.869	0.869	0.807	0.848	0.744	0.744	0.764	0.764	0.764	0.785	0.785	0.785	0.785	0.785	0.785	0.785	0.785	0.785	0.785	0.826	0.847	0.847	0.847	0.847	0.847	0.847	0.847	0.847	0.805	0.805	0.908	0.97	0.991	0.991	0.991	0.991	0.991	0.991	0.991	0.991	0.991	0.991
YMR004W	0.454	0.454	0.495	0.536	0.536	0.536	0.536	0.536	0.536	0.536	0.536	0.536	0.536	0.536	0.495	0.495	0.495	0.495	0.495	0.536	0.536	0.536	0.536	0.557	0.557	0.557	0.578	0.578	0.578	0.598	0.598	0.598	0.598	0.598	0.598	0.578	0.557	0.557	0.557	0.599	0.619	0.578	0.598	0.598	0.598	0.598	0.598	0.598	0.598
YBR156C	0.681	0.784	0.826	1.032	1.032	1.052	1.176	1.176	1.218	1.258	1.341	1.341	1.341	1.341	1.403	1.466	1.466	1.466	1.466	1.466	1.466	1.507	1.507	1.507	1.507	1.528	1.548	1.548	1.589	1.589	1.589	1.61	1.589	1.589	1.673	1.673	1.673	1.673	1.673	1.673	1.673	1.673	1.673	1.673	1.673	1.673	1.673	1.673	1.673
YOL140W	0.785	0.785	0.785	0.805	0.764	0.764	0.764	0.764	0.764	0.764	0.764	0.764	0.764	0.764	0.826	0.805	0.805	0.805	0.805	0.805	0.805	0.826	0.826	0.847	0.847	0.847	0.847	0.847	0.847	0.847	0.887	0.887	0.929	0.971	0.971	0.971	0.971	0.971	0.971	0.971	1.012	1.032	1.053	1.053	1.053	1.053	1.053	1.053	1.053
YAL013W	1.302	1.302	1.322	1.405	1.405	1.405	1.405	1.405	1.405	1.488	1.488	1.488	1.488	1.488	1.528	1.528	1.528	1.528	1.528	1.528	1.528	1.549	1.569	1.611	1.611	1.611	1.611	1.611	1.611	1.611	1.611	1.611	1.611	1.653	1.653	1.653	1.653	1.653	1.653	1.653	1.653	1.653	1.653	1.653	1.653	1.653	1.653	1.653	1.653
YPL066W	0.042	0.042	0.042	0.042	0.042	0.042	0.042	0.042	0.042	0.042	0.042	0.042	0.042	0.042	0.042	0.042	0	0	0	0	0	0	0	0	0	0	0	0	0	0	0	0	0	0	0	0	0	0	0	0	0.021	0.021	0.021	0.021	0.021	0.062	0.062	0.062	0.062
YIL076W	0.413	0.413	0.413	0.454	0.495	0.908	1.054	1.074	1.074	1.095	1.095	1.095	1.095	1.115	1.115	1.115	1.218	1.218	1.259	1.259	1.259	1.28	1.28	1.3	1.3	1.3	1.3	1.3	1.3	1.341	1.362	1.403	1.403	1.403	1.403	1.403	1.424	1.444	1.465	1.486	1.486	1.486	1.486	1.609	1.609	1.629	1.629	1.629	1.629
YKL193C	0.95	0.908	0.908	0.908	0.888	0.888	0.888	0.888	0.95	0.95	0.971	0.971	0.971	0.971	0.908	0.908	0.908	0.908	0.908	0.867	0.867	0.867	0.867	0.867	0.867	0.867	0.826	0.784	0.784	0.784	0.784	0.784	0.743	0.743	0.702	0.743	0.701	0.743	0.743	0.783	0.845	0.845	0.865	0.865	0.865	0.906	0.989	0.948	0.948
YJL143W	1.177	1.177	1.177	1.177	1.218	1.26	1.26	1.26	1.26	1.26	1.26	1.26	1.26	1.26	1.26	1.26	1.26	1.26	1.26	1.26	1.26	1.26	1.26	1.26	1.218	1.218	1.218	1.218	1.26	1.26	1.26	1.26	1.26	1.26	1.26	1.26	1.26	1.26	1.26	1.26	1.26	1.218	1.218	1.218	1.218	1.218	1.218	1.218	1.218
YNL306W	5.247	5.247	5.247	5.247	5.226	5.226	5.226	5.226	5.226	5.226	5.226	5.226	5.288	5.33	5.33	5.372	5.372	5.372	5.372	5.372	5.372	5.372	5.372	5.372	5.372	5.372	5.372	5.351	5.351	5.351	5.309	5.309	5.309	5.309	5.309	5.309	5.309	5.309	5.103	5.103	5.103	4.979	4.959	4.959	4.959	4.939	4.939	4.939	4.939
YFL044C	0.578	0.578	0.536	0.536	0.536	0.495	0.495	0.495	0.495	0.495	0.495	0.495	0.474	0.474	0.495	0.474	0.474	0.474	0.474	0.474	0.433	0.433	0.433	0.433	0.433	0.433	0.433	0.371	0.309	0.289	0.289	0.269	0.269	0.269	0.269	0.269	0.269	0.269	0.269	0.269	0.227	0.227	0.206	0.206	0.248	0.248	0.248	0.248	0.248
YGR191W	1.219	1.198	1.157	1.137	1.137	1.137	1.095	1.095	1.075	1.075	1.075	1.012	1.012	1.012	0.971	0.971	0.888	0.888	0.888	0.888	0.888	0.888	0.888	0.868	0.826	0.805	0.785	0.744	0.744	0.744	0.681	0.723	0.723	0.723	0.723	0.723	0.764	0.764	0.744	0.744	0.764	0.764	0.744	0.703	0.64	0.64	0.64	0.64	0.661
YKL112W	0.103	0.103	0.103	0.103	0.103	0.103	0.103	0.103	0.103	0.103	0.103	0.103	0.103	0.103	0.103	0.103	0.103	0.103	0.103	0.103	0.103	0.103	0.103	0.103	0.103	0.103	0.103	0.103	0.103	0.103	0.103	0.103	0.103	0.103	0.124	0.124	0.124	0.124	0.124	0.124	0.124	0.124	0.124	0.124	0.124	0.124	0.124	0.124	0.124
YLR002C	0.33	0.33	0.33	0.33	0.288	0.288	0.288	0.288	0.288	0.288	0.288	0.268	0.268	0.268	0.227	0.227	0.227	0.206	0.206	0.206	0.206	0.206	0.206	0.206	0.206	0.123	0.123	0.123	0.123	0.123	0.123	0.123	0.123	0.123	0.103	0.083	0.062	0.021	0.021	0.021	0	0	0	0	0.042	0.042	0.042	0.042	0.042
YNL191W	0.288	0.288	0.247	0.247	0.247	0.247	0.247	0.247	0.247	0.247	0.206	0.206	0.206	0.206	0.206	0.206	0.206	0.165	0.165	0.144	0.144	0.144	0.144	0.144	0.144	0.144	0.123	0.082	0.082	0.082	0.061	0.061	0.061	0.061	0.061	0.041	0.041	0.041	0.041	0.041	0.041	0.041	0.041	0.041	0.041	0.041	0.041	0.041	0.041
YJL093C	8.18	8.18	8.098	8.077	8.077	7.974	7.933	7.933	7.933	7.933	7.933	7.933	7.891	7.663	7.622	7.497	7.497	7.436	7.436	7.436	7.353	7.353	7.311	7.127	6.878	6.878	6.858	6.548	6.548	5.558	5.124	5.124	5.124	5.124	5.124	5.124	5.124	5.124	5.124	5.041	5.041	2.541	2.499	2.499	2.499	2.499	2.438	2.438	2.355
YER015W	1.116	1.116	1.157	1.302	1.302	1.343	1.343	1.302	1.302	1.364	1.364	1.364	1.385	1.385	1.385	1.385	1.385	1.385	1.385	1.385	1.385	1.468	1.426	1.426	1.426	1.426	1.405	1.405	1.385	1.385	1.364	1.364	1.364	1.364	1.405	1.385	1.385	1.385	1.385	1.385	1.385	1.385	1.385	1.385	1.716	1.736	1.736	1.756	1.756
YLL027W	0.269	0.269	0.309	0.309	0.309	0.309	0.351	0.351	0.351	0.351	0.351	0.351	0.351	0.393	0.393	0.393	0.393	0.351	0.351	0.351	0.351	0.393	0.433	0.433	0.433	0.454	0.454	0.454	0.474	0.474	0.474	0.474	0.474	0.474	0.474	0.557	0.557	0.578	0.578	0.578	0.578	0.578	0.578	0.578	0.578	0.619	0.619	0.619	0.619
YNL002C	0.351	0.351	0.351	0.351	0.393	0.393	0.393	0.393	0.393	0.393	0.393	0.393	0.393	0.393	0.393	0.393	0.393	0.393	0.393	0.393	0.393	0.393	0.393	0.393	0.351	0.351	0.351	0.351	0.351	0.351	0.351	0.351	0.351	0.351	0.351	0.351	0.351	0.351	0.351	0.351	0.351	0.351	0.31	0.31	0.331	0.331	0.331	0.331	0.331
YDR334W	0.454	0.454	0.454	0.454	0.454	0.227	0.206	0.331	0.371	0.371	0.371	0.371	0.371	0.475	0.516	0.516	0.537	0.579	0.579	0.579	0.579	0.579	0.846	0.929	0.929	0.929	0.95	0.95	1.012	1.012	1.012	1.012	1.012	1.012	0.991	0.95	0.95	1.115	1.529	1.694	1.778	1.798	1.798	1.819	1.839	1.839	1.839	1.901	1.942
YPR104C	0.99	0.99	1.032	1.032	1.073	1.073	1.073	1.073	1.073	1.073	1.073	1.073	1.073	1.073	1.093	1.093	1.093	1.093	1.093	1.052	1.052	1.052	1.052	1.052	1.052	1.052	1.052	1.052	1.052	1.052	1.052	1.052	1.052	1.052	1.052	1.052	1.052	1.052	1.052	1.011	0.991	0.991	0.991	0.991	0.991	0.95	0.95	0.95	0.95
YPL274W	0.746	0.746	0.746	0.746	0.725	0.725	0.766	0.787	0.746	0.746	0.786	0.849	0.849	0.849	0.849	0.931	0.931	0.931	0.931	0.931	0.931	0.931	0.931	0.931	0.931	0.931	0.89	0.89	0.91	0.91	0.91	0.91	0.91	0.91	0.786	0.786	0.786	0.745	0.661	0.641	0.661	0.703	0.703	0.703	0.703	0.703	0.703	0.703	0.661
YPL245W	0.806	0.764	0.764	0.764	0.764	0.806	0.827	0.827	0.785	0.805	0.805	0.805	0.805	0.805	0.805	0.826	0.826	0.826	0.826	0.826	0.784	0.763	0.763	0.763	0.763	0.763	0.763	0.763	0.763	0.763	0.847	0.847	0.847	0.847	0.847	0.867	0.929	0.929	0.929	0.95	0.95	0.95	0.95	0.95	0.95	0.95	0.95	0.95	0.95
YGL123W	0.206	0.206	0.206	0.206	0.186	0.166	0.166	0.166	0.166	0.166	0.166	0.124	0.124	0.124	0.124	0.124	0.124	0.124	0.124	0.124	0.083	0.083	0.062	0.062	0.062	0.062	0.062	0.062	0.062	0.062	0.062	0.042	0.042	0.083	0.083	0.083	0.083	0.083	0.083	0.083	0.083	0.083	0.083	0.083	0.083	0.083	0.083	0.083	0.083
YAR033W	1.716	1.716	1.716	1.716	1.736	1.736	1.716	1.716	1.716	1.716	1.716	1.716	1.716	1.716	1.716	1.716	1.716	1.571	1.55	1.55	1.468	1.427	1.427	1.365	1.365	1.302	1.323	1.323	1.364	1.364	1.364	1.364	1.364	1.364	1.364	1.364	1.364	1.364	1.364	1.343	1.343	1.343	1.012	0.93	0.847	0.868	1.177	1.219	1.426
YDL067C	2.767	2.767	2.829	2.87	2.911	2.911	2.911	2.89	2.89	2.89	2.89	2.932	2.932	2.932	2.932	2.932	2.932	2.953	2.89	2.89	2.89	2.89	2.932	2.952	2.993	2.993	2.993	2.951	2.931	2.931	2.931	2.91	2.91	2.91	2.932	2.932	2.932	2.932	2.973	2.932	2.932	2.932	2.932	2.932	2.932	2.932	2.932	2.932	2.932
YBR295W	0.351	0.517	0.517	0.517	0.579	0.579	0.621	0.621	0.621	0.621	0.621	0.621	0.621	0.621	0.621	0.621	0.621	0.621	0.641	0.909	1.095	1.363	1.363	1.466	1.466	1.466	1.466	1.466	1.466	1.466	1.466	1.466	1.466	1.466	1.548	1.548	1.548	1.548	1.548	1.548	1.59	1.59	1.59	1.59	1.59	1.59	1.631	1.631	1.631
YLR009W	1.012	1.012	0.971	0.971	0.971	0.971	0.971	0.992	0.992	1.012	1.012	1.012	1.095	1.095	1.095	1.095	1.095	1.095	1.095	1.095	1.095	1.095	1.095	1.095	1.095	1.095	1.095	1.095	1.095	1.095	1.095	1.095	1.095	1.095	1.095	1.095	1.095	1.095	1.095	1.095	1.095	1.095	1.095	1.095	1.095	1.095	1.095	1.095	1.095
YDR245W	1.299	1.299	1.299	1.299	1.258	1.258	1.258	1.258	1.258	1.258	1.278	1.278	1.278	1.278	1.278	1.278	1.278	1.278	1.278	1.278	1.278	1.278	1.278	1.278	1.278	1.278	1.278	1.278	1.278	1.278	1.278	1.278	1.237	1.237	1.237	1.237	1.237	1.237	1.237	1.237	1.196	1.196	1.196	1.196	1.196	1.196	1.196	1.196	1.196
YMR069W	1.236	1.236	1.236	1.236	1.236	1.236	1.236	1.236	1.236	1.236	1.236	1.236	1.236	1.257	1.257	1.257	1.257	1.236	1.236	1.236	1.216	1.216	1.216	1.216	1.216	1.216	1.236	1.236	1.236	1.236	1.236	1.236	1.236	1.236	1.236	1.236	1.216	1.216	1.216	1.216	1.216	1.216	1.216	1.216	1.216	1.175	1.175	1.175	1.175
YBR054W	0.909	0.909	0.909	0.909	0.909	0.909	0.909	0.951	0.951	0.971	0.971	0.971	0.971	0.971	1.012	1.012	1.012	1.012	1.012	1.054	1.115	1.115	1.115	1.115	1.115	1.115	1.115	1.115	1.115	1.157	1.157	1.157	1.157	1.157	1.157	1.157	1.157	1.157	1.157	1.157	1.115	1.073	1.073	1.073	1.073	1.073	1.053	1.053	1.053
YGR172C	1.135	1.135	1.135	1.218	1.218	1.218	1.218	1.218	1.218	1.238	1.3	1.3	1.3	1.3	1.28	1.3	1.3	1.424	1.527	1.609	1.796	1.837	1.837	1.92	1.92	1.94	1.94	1.94	2.022	2.022	2.188	2.188	2.188	2.188	2.188	2.188	2.188	2.188	2.188	2.188	2.188	2.188	2.188	2.188	2.188	2.188	2.188	2.188	2.188
YMR316W	2.167	2.167	2.167	2.167	2.167	2.167	2.208	2.208	2.249	2.249	2.249	2.249	2.249	2.249	2.249	2.249	2.249	2.228	2.188	2.229	2.229	2.395	2.395	2.601	2.601	2.643	2.704	2.704	2.704	2.704	2.704	2.704	2.704	2.704	2.704	2.704	2.704	2.704	2.704	2.684	2.684	2.684	2.684	2.684	2.684	2.684	2.684	2.684	2.704
YDL131W	0.144	0.144	0.144	0.144	0.144	0.144	0.144	0.144	0.144	0.144	0.144	0.144	0.165	0.165	0.165	0.165	0.165	0.165	0.165	0.165	0.165	0.165	0.165	0.165	0.165	0.165	0.165	0.165	0.165	0.165	0.165	0.165	0.165	0.165	0.165	0.165	0.165	0.165	0.165	0.165	0.165	0.165	0.165	0.144	0.144	0.144	0.144	0.144	0.124
YEL072W	1.899	1.899	1.858	1.858	1.858	1.858	1.858	1.858	1.858	1.837	1.837	1.754	1.754	1.693	1.611	1.611	1.569	1.569	1.569	1.569	1.569	1.569	1.569	1.528	1.528	1.528	1.528	1.528	1.322	1.239	1.239	1.239	1.239	1.239	1.239	1.218	1.177	1.24	1.218	1.198	1.136	1.136	1.136	1.136	1.115	1.054	0.971	0.951	0.909
YOL089C	0.828	0.828	0.931	0.973	1.22	1.22	1.241	1.241	1.386	1.386	1.427	1.427	1.427	1.427	1.427	1.427	1.468	1.51	1.53	1.53	1.572	1.593	1.593	1.593	1.552	1.552	1.552	1.552	1.552	1.552	1.552	1.531	1.531	1.531	1.531	1.552	1.552	1.552	1.593	1.593	1.552	1.552	1.51	1.468	1.489	1.489	1.489	1.489	1.489
YGL133W	0.206	0.206	0.248	0.248	0.248	0.248	0.248	0.31	0.455	0.557	0.64	0.64	0.64	0.64	0.64	0.64	0.64	0.724	0.765	0.765	0.765	0.765	0.765	0.765	0.765	0.765	0.765	0.765	0.765	0.765	0.765	0.785	0.785	0.785	0.785	0.785	0.785	0.785	0.889	0.889	0.889	0.889	0.889	0.889	0.889	0.889	0.889	0.889	0.889
YML117W	0.577	0.97	1.238	1.259	1.259	1.321	1.321	1.321	1.321	1.321	1.341	1.341	1.341	1.341	1.341	1.341	1.341	1.383	1.383	1.403	1.403	1.444	1.465	1.465	1.465	1.465	1.444	1.444	1.444	1.444	1.424	1.424	1.424	1.424	1.424	1.424	1.424	1.424	1.444	1.424	1.424	1.424	1.466	1.466	1.528	1.528	1.528	1.528	1.528
YOR290C	0.681	0.681	0.681	0.681	0.681	0.681	0.681	0.681	0.681	0.681	0.681	0.681	0.681	0.681	0.763	0.763	0.763	0.763	0.763	0.763	0.763	0.763	0.763	0.763	0.763	0.763	0.763	0.763	0.763	0.763	0.763	0.763	0.763	0.763	0.763	0.763	0.763	0.763	0.763	0.763	0.763	0.763	0.763	0.763	0.763	0.763	0.763	0.763	0.763
YBR009C	0.083	0.083	0.083	0.083	0.083	0.083	0.083	0.083	0.083	0.083	0.083	0.083	0.083	0.083	0.083	0.083	0.083	0.083	0.083	0.083	0.083	0.083	0.083	0.083	0.083	0.083	0.083	0.083	0.083	0.083	0.083	0.062	0.062	0.021	0.021	0.021	0.021	0.021	0.041	0.041	0.041	0.041	0.041	0.041	0.041	0.041	0.041	0.041	0.041
YNL193W	1.157	1.157	1.157	1.157	1.157	1.157	1.157	1.136	1.136	1.136	1.157	1.157	1.157	1.157	1.095	1.095	1.095	1.074	1.074	1.074	1.074	1.074	1.074	1.074	1.032	1.032	0.971	0.992	0.929	0.909	0.909	0.909	0.909	0.909	0.909	0.909	0.909	0.909	0.909	0.888	0.888	0.888	0.888	0.888	0.888	0.888	0.888	0.888	0.888
YCL044C	0.619	0.619	0.619	0.619	0.619	0.619	0.681	0.681	0.681	0.681	0.681	0.681	0.702	0.743	0.743	0.743	0.723	0.723	0.723	0.723	0.723	0.681	0.681	0.702	0.743	0.743	0.743	0.743	0.743	0.743	0.743	0.702	0.681	0.681	0.681	0.681	0.681	0.681	0.681	0.681	0.722	0.722	0.722	0.722	0.722	0.722	0.722	0.722	0.722
YOR124C	0.475	0.475	0.496	0.475	0.475	0.475	0.475	0.496	0.455	0.413	0.413	0.413	0.413	0.537	0.557	0.557	0.557	0.537	0.537	0.557	0.557	0.557	0.557	0.557	0.557	0.557	0.599	0.64	0.64	0.702	0.743	0.805	0.847	0.847	0.847	0.847	0.847	0.847	0.847	0.847	0.847	0.847	0.887	0.887	0.95	0.95	0.95	0.991	0.991
YLR241W	0.33	0.33	0.33	0.33	0.33	0.309	0.309	0.289	0.289	0.289	0.309	0.33	0.454	0.454	0.495	0.703	0.723	0.723	0.723	0.723	0.723	0.723	0.723	0.723	0.723	0.764	0.764	0.764	0.806	0.806	0.806	0.806	0.806	0.806	0.806	0.827	0.827	0.868	0.868	0.868	0.868	0.909	0.909	1.178	1.178	1.178	1.178	1.178	1.178
YFL049W	0.846	0.846	0.867	0.867	0.867	0.867	0.908	0.908	0.908	0.929	0.95	0.95	0.95	1.074	1.095	1.095	1.095	1.095	1.157	1.115	1.115	1.115	1.115	1.115	1.115	1.115	1.115	1.135	1.135	1.135	1.135	1.135	1.073	1.074	1.054	1.095	1.137	1.137	1.178	1.198	1.26	1.26	1.26	1.26	1.26	1.26	1.26	1.26	1.26
YML119W	0.909	0.909	0.909	0.909	0.909	0.972	0.972	0.972	0.972	0.972	0.972	0.951	0.951	0.993	0.993	0.993	0.993	0.993	0.993	0.993	0.993	0.993	0.993	0.993	0.993	1.013	1.013	1.013	1.013	1.013	1.013	1.013	1.013	1.013	1.034	1.034	1.034	1.034	1.034	1.034	1.034	1.034	1.054	1.075	1.075	1.075	1.075	1.075	1.075
YGL013C	1.486	1.486	1.528	1.548	1.569	1.589	1.589	1.609	1.609	1.609	1.609	1.609	1.609	1.609	1.609	1.609	1.609	1.609	1.609	1.609	1.609	1.609	1.609	1.609	1.609	1.609	1.609	1.609	1.609	1.609	1.609	1.527	1.527	1.548	1.548	1.548	1.548	1.548	1.548	1.548	1.568	1.568	1.568	1.568	1.568	1.548	1.63	1.63	1.651
YLR274W	0.744	0.744	0.744	0.744	0.744	0.744	0.847	0.929	1.052	1.052	1.052	1.094	1.094	1.094	1.094	1.094	1.094	1.094	1.094	1.094	1.094	1.094	1.094	1.094	1.094	1.094	1.094	1.094	1.094	1.094	1.094	1.094	1.094	1.094	1.094	1.094	1.094	1.094	1.094	1.094	1.052	1.094	1.094	1.094	1.094	1.094	1.094	1.094	1.094
YNR063W	0.248	0.248	0.248	0.248	0.248	0.248	0.207	0.207	0.083	0.083	0.083	0.083	0.083	0.083	0.083	0.083	0.083	0.083	0.083	0.083	0.083	0.083	0.083	0.083	0.083	0.083	0.083	0.083	0.083	0.083	0.083	0.083	0.083	0.083	0.083	0.083	0.083	0.083	0.083	0.083	0.103	0.144	0.144	0.144	0.165	0.165	0.165	0.165	0.165
YPL013C	0.743	0.723	0.723	0.723	0.723	0.723	0.743	0.763	0.763	0.763	0.763	0.763	0.763	0.784	0.784	0.784	0.784	0.784	0.784	0.784	0.784	0.784	0.784	0.784	0.784	0.784	0.784	0.784	0.784	0.784	0.784	0.784	0.784	0.784	0.826	0.826	0.847	0.847	0.847	0.826	0.826	0.826	0.826	0.847	0.847	0.847	0.847	0.847	0.847
[truncated: 3,375 more rows]
[truncated: 952 more columns]
