# Supplementary material for: Constitutive turnover of histone H2A.Z at yeast promoters requires the preinitiation complex
Source: eLife. 2016 Jul 20;5:e14243. doi: 10.7554/eLife.14243 (PMC4995100; doi:10.7554/eLife.14243)
Supplement: Figure 3—source data 2. — DOI: http://dx.doi.org/10.7554/eLife.14243.028 [file elife-14243-fig3-data2.zip › Figure_3--source_data_2/SWC5-FRB_input_+RAP.txt]

gene_name	-500	-499	-498	-497	-496	-495	-494	-493	-492	-491	-490	-489	-488	-487	-486	-485	-484	-483	-482	-481	-480	-479	-478	-477	-476	-475	-474	-473	-472	-471	-470	-469	-468	-467	-466	-465	-464	-463	-462	-461	-460	-459	-458	-457	-456	-455	-454	-453	-452
YNL011C	13.985	13.985	13.985	13.985	13.985	13.985	13.985	13.985	13.985	13.985	13.985	13.985	13.985	13.985	13.985	13.985	13.985	13.588	13.588	12.795	11.505	11.505	11.059	11.059	11.505	11.505	11.505	11.505	11.505	11.505	11.505	11.505	11.505	11.505	11.505	11.505	11.505	11.505	11.505	11.505	11.505	11.505	11.505	11.505	11.505	11.059	10.613	10.216	10.216
YDR492W	11.602	11.602	11.602	11.602	11.602	11.602	11.602	11.602	11.206	11.206	11.206	11.652	12.049	12.892	12.892	12.892	12.892	12.892	12.892	12.892	12.892	13.338	13.338	13.338	13.338	13.338	13.338	13.338	13.338	12.941	12.941	12.941	13.388	13.388	13.388	13.388	13.835	14.281	14.281	14.727	14.727	14.727	14.727	14.727	14.727	14.727	14.727	14.727	14.727
YKL137W	9.62	9.62	9.62	9.62	9.62	10.909	11.702	12.149	12.149	12.149	12.149	12.149	12.595	12.149	12.149	12.149	12.149	11.752	11.306	12.149	11.752	11.752	12.595	13.041	13.041	13.041	13.041	13.041	13.488	13.488	13.488	13.488	13.488	13.488	13.488	13.488	13.488	13.488	13.934	13.934	13.934	13.934	13.934	13.934	13.538	13.538	13.884	13.884	13.884
YNL185C	15.967	15.967	15.967	15.967	15.967	15.967	15.967	15.967	15.967	15.967	15.967	15.967	15.967	15.967	15.967	15.967	15.57	15.57	15.57	15.57	15.57	15.57	15.57	15.57	15.57	15.57	15.57	15.57	15.174	14.727	14.727	15.174	15.174	15.174	15.174	15.174	15.174	15.174	15.174	15.174	15.174	15.174	15.174	14.777	14.381	14.381	14.381	14.381	14.381
YNL323W	1.339	1.786	2.975	2.975	2.975	2.975	2.975	2.975	2.975	2.975	2.975	2.975	2.975	3.372	3.372	3.372	3.372	3.372	3.372	3.818	3.818	3.818	5.058	5.058	6.298	6.298	6.298	6.298	6.298	6.298	6.298	6.298	6.298	6.298	6.298	6.744	6.744	6.744	6.744	6.744	6.744	6.744	6.744	6.744	6.744	6.744	6.744	6.744	6.744
YOL136C	19.835	19.835	19.835	19.835	19.835	19.835	19.835	19.835	19.835	19.835	19.835	19.835	19.835	19.835	19.835	19.835	19.835	19.835	19.835	19.835	19.835	19.835	19.835	19.835	19.835	19.835	19.835	19.835	19.439	19.439	18.992	18.992	18.992	18.992	18.992	18.992	18.992	18.992	18.992	18.596	17.753	16.91	16.91	16.91	16.91	16.91	16.91	16.91	16.91
YDR155C	8.826	8.826	9.62	9.62	9.62	12.149	12.149	12.941	12.545	12.941	12.941	12.941	12.941	12.941	13.338	13.288	13.288	13.288	13.288	13.288	13.735	13.735	13.735	13.735	13.735	13.735	13.735	13.735	13.735	13.735	13.735	13.735	13.735	13.735	13.735	14.131	15.37	16.163	16.163	16.163	16.163	16.163	16.163	16.163	16.163	16.163	16.163	16.163	16.163
YNL178W	8.48	8.48	8.927	8.927	8.927	8.927	8.927	8.927	8.927	8.48	8.48	8.48	8.48	8.48	8.48	8.48	8.48	8.48	7.637	7.637	7.637	8.084	8.53	8.53	8.53	8.084	8.084	8.53	8.53	8.927	8.927	8.927	8.927	8.927	8.927	8.927	8.927	8.927	8.927	8.927	8.927	9.323	9.323	9.323	9.323	9.323	9.323	9.77	9.77
YGR118W	5.951	5.951	5.951	5.951	3.472	3.026	3.026	3.026	3.026	3.026	2.579	2.579	2.579	2.579	2.579	2.183	0.843	0.843	0.843	0.843	0.843	0.843	0.843	0.843	0.843	0.843	0.843	0.397	0	0	0	0	0	0	0	0	0	0	0	0	0	0	0	0	0	0	0	0	0
YDR291W	6.348	9.569	10.412	10.412	10.412	10.412	10.859	10.859	10.859	10.859	10.859	10.859	10.859	10.859	10.859	10.859	12.198	12.198	12.198	12.198	12.198	12.198	11.752	11.752	11.752	11.752	12.198	12.198	14.231	14.231	14.231	14.231	14.231	14.231	14.231	15.124	15.967	15.967	15.967	15.967	15.967	15.967	15.967	16.413	16.413	16.81	16.81	16.81	16.81
YBL027W	0	0	0	0	0	0	0	0	0	0	0	0	0.447	0.447	0.447	0.447	0.447	0.447	0.447	0.447	0.447	0.447	0.447	0.447	0.447	0.447	0.447	0.447	0.447	0.447	0.447	0.447	0.447	0.447	0.447	0.843	0.843	0.843	0.843	0.843	0.843	0.843	0.843	0.843	0.843	0.843	0.843	0.843	0.843
YLR326W	2.083	2.083	2.083	2.083	2.083	2.083	2.083	2.083	2.083	2.083	2.083	2.083	2.083	1.686	1.686	1.686	1.686	1.686	1.686	1.686	2.132	2.132	2.132	2.132	2.132	2.132	2.529	2.529	2.529	2.529	2.529	2.529	2.529	2.529	2.529	2.529	2.529	2.529	2.529	2.529	2.529	2.529	2.529	2.529	2.529	2.529	2.529	2.529	2.083
YMR110C	7.487	8.826	8.826	8.826	9.223	11.802	12.645	12.645	12.645	12.645	13.041	13.041	13.041	13.884	13.884	13.884	14.281	14.281	14.281	14.281	14.281	14.281	14.281	14.281	14.281	14.281	14.281	14.281	14.281	14.281	14.281	14.281	14.727	14.727	14.727	14.727	14.727	14.727	14.727	14.727	14.727	14.727	14.331	14.331	14.331	14.331	14.331	14.331	14.331
YNL108C	9.47	9.47	9.47	9.47	9.47	9.47	9.47	9.47	9.47	9.47	9.47	9.47	9.47	9.47	9.023	8.576	8.576	8.576	8.576	8.13	8.13	8.576	9.023	9.023	9.023	9.023	9.419	9.419	9.419	9.419	9.419	9.419	9.419	9.419	9.023	9.023	9.023	9.023	9.023	9.023	9.023	9.023	9.023	9.023	9.023	9.023	9.023	9.023	8.627
YNL265C	10.066	10.066	10.066	9.223	9.62	10.066	10.066	10.066	10.066	10.066	10.066	10.066	10.066	10.066	10.066	10.066	10.463	10.463	10.463	10.463	10.463	10.463	10.463	10.016	10.016	10.016	10.412	10.859	10.859	11.752	11.752	11.752	11.752	11.752	11.306	11.306	11.306	11.306	11.306	11.306	11.752	11.752	11.752	11.752	11.752	11.752	11.752	11.752	12.198
YPL092W	5.354	5.354	5.354	5.751	5.751	6.197	5.801	5.801	5.801	4.958	4.612	4.612	4.612	4.215	4.215	4.215	4.215	4.215	4.215	4.215	4.215	4.215	4.215	4.215	4.215	4.215	4.662	4.662	4.265	4.265	4.265	4.265	4.265	4.265	4.265	4.265	4.265	4.265	4.265	3.818	3.818	3.818	3.818	3.818	3.818	3.818	3.818	3.818	3.818
YGL020C	14.081	11.552	11.552	11.552	11.105	11.105	10.262	10.262	10.213	9.419	9.023	9.023	9.023	9.023	9.023	7.883	8.726	7.09	7.09	7.09	7.09	6.694	7.984	10.512	10.512	10.512	10.909	10.909	11.306	11.306	11.752	11.752	11.306	11.306	11.306	11.306	11.306	11.306	11.306	10.909	10.909	10.909	10.909	10.909	11.355	11.355	11.355	11.355	11.355
YGR037C	8.927	8.927	8.927	8.53	8.53	8.53	8.53	8.53	8.53	8.53	7.29	7.29	7.29	7.29	7.29	7.29	7.29	6.844	6.844	6.844	6.844	6.844	6.844	6.844	6.447	6.447	6.051	6.051	6.051	5.654	5.654	5.654	5.654	5.654	5.654	5.654	5.654	5.654	5.654	5.208	5.208	5.208	5.208	5.208	5.208	5.208	5.208	5.208	5.208
YPL074W	8.777	8.777	8.777	8.777	8.777	8.777	9.173	9.173	9.173	10.463	10.463	10.463	10.463	10.463	10.463	10.463	10.463	10.463	10.909	10.909	10.909	10.909	10.909	10.909	10.116	10.562	10.562	10.562	10.562	10.959	10.959	10.959	10.959	10.959	10.959	10.959	10.959	10.959	10.959	10.959	10.959	10.562	10.562	10.562	10.562	10.562	10.562	10.562	10.562
YOR386W	7.883	7.883	7.883	8.33	7.883	7.883	7.883	7.883	7.883	7.883	8.28	8.28	8.28	7.833	7.833	7.833	7.437	7.04	6.197	6.197	6.197	6.197	6.197	5.801	5.801	5.404	5.404	5.404	5.801	5.801	6.247	5.851	5.851	5.851	5.851	6.247	6.247	6.247	6.247	6.247	7.537	7.537	7.537	7.537	7.537	6.694	6.298	6.298	6.694
YBR159W	6.348	6.348	6.348	6.348	6.348	6.348	6.348	6.744	6.744	6.744	6.744	6.744	6.744	6.744	6.744	6.348	6.348	6.348	6.348	6.348	6.794	6.794	6.794	6.794	7.191	7.191	7.191	7.191	7.191	7.191	7.637	7.637	7.637	7.637	7.637	7.637	7.637	7.637	7.637	7.637	7.637	7.637	7.637	7.637	7.637	7.637	7.637	7.637	7.637
YDR365C	2.429	2.429	3.272	3.272	3.272	3.272	3.272	2.876	2.876	2.876	2.876	2.876	2.876	2.876	2.876	2.876	2.876	2.876	2.876	2.876	2.876	2.876	2.876	2.876	3.322	3.322	3.322	3.322	3.322	3.322	3.322	3.322	3.322	3.322	3.322	3.322	3.322	2.925	2.925	2.925	3.768	3.768	4.215	4.215	4.215	4.662	4.662	4.662	4.662
YOR115C	10.266	10.266	10.266	10.266	10.266	10.266	10.266	10.266	9.819	9.819	9.819	9.819	9.819	9.819	9.819	9.373	9.373	9.373	9.373	9.77	11.852	11.852	11.852	11.852	12.299	12.299	13.142	13.142	13.142	13.142	13.142	13.142	13.142	13.588	13.588	13.142	13.142	13.142	13.142	13.142	13.142	13.142	13.142	13.142	13.142	13.142	13.142	12.745	12.745
YMR016C	6.694	6.298	6.298	6.298	6.298	6.298	6.298	5.851	5.851	5.851	5.851	5.851	5.851	5.851	5.851	5.851	5.851	5.851	5.851	5.851	5.851	5.404	5.404	5.404	5.404	5.404	5.404	5.404	4.165	3.719	3.322	3.322	3.322	3.322	3.322	3.322	3.322	3.322	3.322	3.322	2.925	2.925	2.925	2.925	2.925	2.083	1.636	1.636	1.636
YKL086W	14.381	14.381	14.381	14.381	14.381	14.777	14.331	14.331	14.331	14.331	14.331	14.331	14.331	14.331	14.331	14.331	14.331	14.331	14.331	14.331	14.331	14.331	14.331	14.331	14.331	14.331	14.331	14.331	14.331	14.331	14.331	14.331	14.331	14.331	14.331	14.331	14.331	14.331	14.331	14.331	14.331	14.331	14.331	14.331	13.884	13.884	13.884	13.884	13.884
YIL089W	4.561	4.561	4.561	4.958	5.751	5.751	5.751	5.751	5.751	5.304	5.751	5.751	5.751	5.751	5.751	5.751	5.751	5.751	5.751	5.751	5.751	6.147	6.544	6.544	6.544	6.544	6.544	6.544	6.544	6.098	6.891	6.891	6.891	6.891	6.891	7.387	7.833	7.833	8.726	8.726	8.726	8.726	8.726	8.726	9.173	9.173	9.173	9.173	9.173
YKL100C	9.123	9.123	9.123	9.123	9.569	9.569	9.569	9.569	8.677	8.677	8.677	8.677	8.677	8.677	8.677	8.677	8.677	8.677	9.073	9.073	9.073	9.073	9.073	8.627	8.627	8.627	8.627	8.627	8.627	8.627	8.627	8.627	8.627	8.23	9.123	9.123	9.123	9.123	9.123	9.123	9.123	9.52	9.52	9.073	9.073	9.073	9.073	9.073	9.52
YIL137C	8.48	8.48	8.48	8.48	8.48	8.48	8.48	8.48	8.034	7.587	7.587	7.587	7.587	5.951	5.951	5.951	5.951	5.951	5.505	5.505	5.505	5.505	5.951	6.348	6.348	6.348	6.348	6.744	6.744	6.744	6.744	7.191	8.034	8.877	8.877	8.877	8.877	8.877	8.48	8.48	8.48	8.48	8.48	8.48	8.48	8.927	9.77	10.166	10.613
YCR054C	13.091	13.091	13.091	13.091	13.538	13.934	13.934	13.934	13.488	13.884	14.331	14.331	14.331	14.331	14.331	14.331	14.331	14.331	14.331	14.331	14.331	14.331	14.331	14.331	13.934	13.934	13.934	13.934	13.934	13.934	13.934	13.934	14.331	14.331	14.331	15.62	15.224	15.224	15.224	15.224	15.224	15.224	15.224	15.224	15.224	15.224	15.224	15.224	14.828
YDR518W	9.073	9.52	9.52	9.52	9.52	9.52	9.52	9.52	9.52	9.52	9.52	9.52	9.52	9.52	9.52	9.52	9.52	9.52	9.123	9.123	9.123	9.123	9.123	9.123	9.123	9.123	9.52	9.52	9.52	9.916	9.916	9.916	9.916	9.916	9.916	9.916	9.916	9.916	9.916	9.916	9.916	9.916	9.916	9.52	9.123	8.726	8.726	8.726	8.726
YDR116C	15.274	15.274	15.274	15.274	15.274	15.274	15.274	15.671	15.671	15.671	15.671	15.671	15.671	15.671	15.671	15.671	15.671	15.671	15.671	15.671	15.671	15.671	15.671	15.671	15.671	15.671	15.671	15.671	15.671	15.671	15.671	15.671	16.067	16.067	16.067	16.067	16.067	16.067	15.671	15.671	15.224	15.224	15.224	15.224	15.224	15.224	15.224	15.224	15.224
YDL192W	12.645	11.009	11.009	11.009	11.009	11.009	11.009	11.009	11.009	11.009	11.009	11.059	11.059	11.059	10.613	8.927	8.927	8.53	7.29	5.554	5.554	6.001	5.554	6.001	6.001	6.001	6.001	6.001	6.001	6.001	6.001	6.001	6.001	6.001	5.604	5.604	6.051	5.604	5.604	5.604	5.604	6.051	5.654	5.654	4.761	4.761	4.315	3.918	3.918
YGR074W	18.793	19.239	19.636	20.032	20.032	20.032	20.032	20.032	20.032	20.032	19.585	19.189	19.585	19.585	19.585	19.585	19.585	19.585	19.585	19.585	19.585	19.585	19.585	19.585	19.585	19.585	19.585	19.585	19.585	19.585	19.585	19.585	19.585	19.585	19.585	19.585	19.585	19.585	19.585	19.585	19.585	19.585	19.189	19.189	19.189	19.189	19.189	19.189	19.189
YLR223C	4.115	3.668	3.668	3.668	3.668	3.668	3.272	3.272	3.272	2.876	2.876	2.876	2.876	2.429	2.429	3.272	2.876	2.876	2.876	2.876	2.876	2.876	2.876	2.876	2.876	2.876	2.876	2.876	2.876	2.876	2.876	2.876	2.876	2.876	2.876	2.876	2.876	2.479	2.479	2.479	2.033	2.033	2.033	2.033	2.033	2.033	2.033	2.033	2.033
YLR116W	14.231	14.231	14.231	14.231	14.231	14.231	14.231	14.231	14.231	14.231	14.231	14.231	14.231	14.231	14.231	14.231	14.231	14.231	14.231	14.231	14.231	13.388	13.388	13.835	12.992	12.992	12.545	12.545	12.545	12.545	12.545	12.545	12.545	12.545	12.545	12.545	12.545	12.545	12.545	12.545	12.545	12.545	12.545	12.545	12.545	12.149	12.149	12.149	12.149
YDL133W	8.133	8.133	8.133	8.133	8.133	8.133	8.133	8.133	8.133	7.687	7.687	7.687	7.687	7.687	7.687	7.687	7.687	7.687	7.687	7.687	7.687	7.687	7.24	7.24	7.24	7.24	6.844	6.844	6.844	6.844	6.844	6.844	6.844	6.844	6.844	6.844	6.844	6.397	6.397	6.397	6.397	6.001	5.108	4.662	4.662	4.265	4.265	4.265	3.818
YKL082C	4.561	4.561	4.561	4.561	4.561	4.561	4.561	4.561	4.561	4.165	4.165	4.165	4.165	4.165	4.165	4.165	4.165	4.165	3.719	3.272	3.272	3.272	3.272	3.272	3.272	3.272	3.272	3.272	3.272	3.272	3.272	3.272	3.272	3.272	3.272	3.272	3.272	2.876	2.876	2.876	1.24	1.24	0.793	0.793	0.793	0.793	0.793	0.793	0.793
YDR460W	3.322	3.322	3.719	4.115	5.751	5.751	5.751	5.751	6.197	6.197	6.197	6.197	6.594	6.594	6.99	6.99	6.99	6.99	7.437	8.677	8.677	9.52	9.916	9.916	9.916	9.916	9.916	9.916	10.312	10.312	10.312	10.312	10.312	10.312	10.312	10.312	10.312	10.759	11.155	12.892	14.477	14.477	14.477	14.477	14.477	14.477	14.477	14.477	14.477
YCL005W	7.191	7.191	7.191	7.587	7.587	7.587	7.587	7.587	7.587	7.587	7.587	7.587	7.587	7.587	7.587	7.587	7.587	7.984	9.669	9.669	10.562	10.562	10.959	10.959	10.959	10.959	12.645	12.645	12.645	13.091	13.091	13.091	13.091	13.091	13.091	13.091	13.091	13.091	13.091	13.091	13.091	13.091	13.091	12.695	12.695	12.695	12.695	12.645	13.041
YGL213C	6.594	7.487	7.487	7.487	7.487	7.487	7.487	7.487	7.883	7.883	8.726	11.306	11.306	11.306	11.306	11.306	11.306	11.306	11.306	11.306	11.306	11.306	11.306	11.306	11.306	11.306	11.306	11.306	11.306	11.306	11.306	11.306	11.306	11.306	11.306	11.702	11.702	12.149	12.149	12.149	12.149	12.149	12.149	12.149	12.149	12.149	12.149	12.149	12.149
YML101C	5.901	5.901	6.298	6.298	6.298	6.298	6.298	6.298	6.298	6.298	6.298	6.298	6.298	6.298	6.298	6.298	6.298	6.298	6.298	6.298	6.298	6.298	6.298	5.851	6.694	6.298	6.298	6.298	6.298	6.298	6.298	6.298	6.298	5.851	5.851	5.851	5.851	5.851	5.851	5.851	5.851	5.404	5.404	5.404	5.008	5.008	5.008	5.008	5.008
YPL196W	12.941	12.941	12.149	12.149	12.149	12.149	12.149	12.149	12.149	12.149	12.149	12.149	12.149	12.149	12.149	12.149	12.149	12.149	12.149	12.149	12.595	12.595	12.595	12.595	12.595	12.595	12.198	12.198	12.198	12.198	12.198	12.198	12.198	11.802	11.405	11.405	11.852	11.852	11.852	11.852	11.852	11.852	12.248	12.248	11.852	11.852	11.405	11.405	12.248
YOR246C	7.487	7.487	7.487	7.487	7.487	7.487	7.09	7.09	7.09	7.09	7.09	7.09	7.09	7.09	7.09	7.09	6.247	6.247	6.247	6.644	6.644	6.644	7.09	7.537	7.537	7.537	7.537	7.537	7.537	7.537	7.537	7.537	7.537	7.537	7.984	8.826	8.826	8.826	8.826	9.273	9.273	9.273	9.273	9.273	9.273	9.273	9.273	9.273	9.273
YGL145W	4.761	4.761	5.208	7.34	7.34	7.34	7.787	8.233	8.233	8.233	8.233	8.233	8.233	8.68	8.68	9.076	9.076	9.076	9.076	9.076	9.076	9.076	9.076	9.076	9.076	9.076	9.076	9.473	9.919	9.919	10.316	10.316	10.762	11.556	11.556	11.556	12.399	12.845	12.845	12.845	12.845	12.845	13.242	14.134	14.134	14.134	14.134	14.134	14.134
YLL048C	11.306	11.306	11.306	12.198	12.595	12.992	12.992	12.992	12.992	12.992	13.784	13.784	13.784	13.784	13.784	13.784	13.784	13.784	13.784	13.784	13.784	14.181	14.181	14.181	13.784	13.784	13.784	13.784	13.784	13.784	13.784	13.784	13.784	13.784	13.784	13.784	13.784	13.784	14.181	14.181	14.181	14.181	14.181	14.181	14.181	14.181	14.181	14.181	14.181
YPL064C	8.677	8.677	8.677	8.677	8.677	8.677	8.677	8.677	8.677	10.312	10.312	10.312	10.312	10.312	10.312	10.312	10.709	10.262	10.659	10.659	10.659	10.659	10.659	11.105	11.105	11.105	11.502	11.502	11.502	11.502	11.502	11.502	11.899	11.502	11.899	12.345	12.345	12.345	12.345	12.345	12.345	11.899	11.899	11.899	11.899	11.899	11.899	11.899	11.899
YNR043W	12.841	13.288	13.735	13.735	14.181	14.181	14.578	14.181	14.578	14.578	14.578	14.578	15.47	17.603	17.603	17.603	17.603	17.603	17.603	17.603	17.603	17.603	18	18	18.396	18.396	18.396	18.396	18.396	18.396	18.396	18.396	18.396	18.396	18.396	18.396	18.396	18.396	18.396	18.396	18.396	18.396	18.396	18.396	18.396	18.396	18.396	18.396	18.396
YDR312W	3.719	2.876	2.876	2.876	2.876	2.876	2.876	2.876	2.876	2.876	2.876	2.876	2.876	2.876	2.876	2.876	2.876	2.479	2.479	2.479	2.479	2.479	2.479	2.479	2.479	2.479	2.033	2.033	2.033	1.636	1.636	1.636	1.636	1.636	1.636	0.843	0.397	0	0	0	0	0	0	0	0	0	0	0	0
YOR236W	0.843	0.843	0.843	0.843	0.843	0.843	0.843	0.843	0.843	0.843	0.843	0.843	0.843	0.843	0.843	0.843	0.843	0.843	0.843	0.843	0.843	0.843	0.843	0.843	0.843	0.843	1.24	1.24	1.24	1.24	1.24	1.24	1.24	0.843	0.843	0.843	0.843	0.843	0.843	0.843	0.843	0.843	0.843	0.843	0.843	0.843	0.843	0.843	0.843
YOL113W	15.47	15.47	15.47	14.627	14.627	14.627	14.627	14.627	14.231	13.784	13.784	13.784	13.784	13.835	13.438	13.438	13.438	13.438	13.438	13.438	13.438	13.438	13.884	13.884	13.884	13.884	13.884	13.884	14.331	15.174	15.174	15.174	15.174	15.174	15.174	15.174	15.174	15.174	15.174	15.174	15.174	15.174	14.727	14.331	14.331	14.331	14.331	14.331	14.281
YER051W	17.107	17.107	19.189	20.428	20.428	20.428	20.428	20.428	20.428	20.428	20.428	20.428	20.428	20.428	20.428	20.428	20.428	21.768	21.768	21.768	21.768	21.768	21.768	21.768	21.768	21.768	21.768	21.768	21.768	22.165	22.165	22.165	22.165	22.165	22.165	22.165	22.165	22.165	22.165	22.165	22.165	22.165	22.165	22.165	22.165	22.165	22.165	22.165	22.165
YNL031C	5.208	5.208	5.208	5.208	5.208	6.051	6.051	6.051	6.051	6.051	6.051	6.051	6.051	6.051	6.051	6.051	6.051	6.051	6.051	6.051	6.051	6.051	6.051	6.051	6.051	6.051	6.051	6.051	6.051	6.051	6.051	6.051	6.051	6.051	6.051	6.051	6.051	5.604	5.604	5.604	5.604	5.604	5.604	5.604	3.869	3.869	3.869	3.869	3.869
YDR260C	7.984	8.43	8.43	8.877	8.877	8.877	8.877	9.323	9.323	9.323	9.323	9.323	8.877	8.877	8.877	8.43	8.777	8.777	8.777	9.173	9.173	9.173	9.173	9.173	9.173	9.173	9.173	9.173	9.62	9.62	9.62	9.62	9.62	9.62	9.62	10.066	10.066	10.066	10.463	10.463	10.463	10.463	10.463	10.463	10.463	10.463	10.463	10.463	10.463
YDR206W	14.134	14.134	14.581	14.977	14.977	14.977	14.977	14.977	14.977	14.977	14.977	14.581	14.581	14.581	14.581	14.581	14.581	14.581	14.581	14.581	14.581	14.581	14.977	14.977	14.977	14.977	14.977	14.977	14.977	14.977	14.977	14.977	14.581	14.581	14.977	14.977	15.424	15.424	15.424	15.424	15.424	15.424	15.424	15.424	15.424	15.424	15.424	15.424	15.424
YOR174W	7.934	7.934	7.934	7.934	7.934	7.934	7.537	7.537	7.141	7.141	7.141	7.141	6.744	5.455	5.455	4.165	4.561	4.561	4.561	5.404	5.404	5.404	5.801	5.801	5.801	5.801	5.801	5.801	5.801	4.958	4.958	4.958	4.958	5.404	6.147	7.437	7.437	7.437	7.437	7.437	6.99	8.677	8.677	8.677	8.677	8.677	8.677	9.073	9.52
YLR393W	8.38	8.38	8.38	8.38	8.38	8.38	7.537	6.694	6.694	6.694	6.694	6.694	6.694	6.694	6.694	6.694	6.694	6.694	7.09	7.09	7.487	7.487	7.487	7.487	7.487	7.487	7.487	7.487	7.487	7.487	7.487	7.934	8.38	6.744	6.744	6.744	6.744	6.744	6.744	6.298	5.951	5.951	5.951	6.397	6.397	6.397	6.397	6.397	6.397
YLR262C	3.422	3.372	3.818	3.818	3.818	4.265	3.818	3.422	3.422	3.422	3.818	5.158	6.447	6.447	6.447	6.447	6.447	6.447	6.447	6.447	6.447	6.447	6.447	6.447	6.447	6.447	6.447	6.447	6.447	6.447	6.447	6.447	6.447	6.447	6.447	6.447	6.447	6.447	6.447	6.447	6.447	6.447	6.447	6.447	6.447	6.447	6.447	6.894	6.894
YKL116C	7.441	7.441	7.441	7.837	7.837	7.837	7.837	8.284	8.284	7.837	7.837	7.837	7.837	7.837	6.944	7.787	7.787	8.184	8.184	8.184	8.184	8.184	7.737	7.737	8.927	9.819	10.662	10.662	10.662	10.662	10.662	10.662	10.662	10.662	10.662	11.059	11.059	11.059	11.059	10.613	10.613	10.613	10.613	10.613	10.216	10.216	10.216	10.216	11.109
YLR214W	10.312	10.709	10.709	10.709	10.709	10.709	10.709	10.709	10.709	10.709	10.709	10.709	10.709	10.709	10.709	10.709	10.709	9.866	9.419	9.419	9.419	9.419	9.419	9.419	9.419	9.419	9.419	9.419	9.419	9.419	9.419	9.419	9.419	9.419	8.576	8.576	8.576	8.576	8.576	8.576	8.576	8.576	8.576	8.576	8.576	8.576	8.576	8.576	8.576
YOR047C	6.894	6.894	6.894	6.894	7.34	7.687	7.687	7.687	7.687	8.133	8.133	8.133	8.133	8.58	8.58	8.58	8.58	8.976	8.976	8.976	8.976	8.976	8.976	9.373	9.373	9.373	9.77	9.77	9.77	9.77	9.77	10.166	10.166	10.166	10.562	10.116	10.512	10.512	10.512	10.512	10.909	10.909	10.909	11.752	11.752	11.752	11.752	11.702	11.702
YNL076W	4.858	4.858	4.858	5.304	5.304	5.701	6.098	6.098	6.098	6.494	7.287	7.287	7.287	7.287	7.287	7.287	7.287	7.287	7.287	7.287	7.287	7.287	7.287	7.287	7.734	8.973	8.973	8.973	8.973	8.973	8.973	8.973	8.973	8.973	8.973	8.973	8.973	8.973	8.973	8.973	8.973	8.973	8.973	8.973	8.973	8.973	8.973	8.973	8.973
YOR027W	7.984	7.984	7.984	7.984	7.984	7.09	7.09	7.09	7.09	7.09	7.09	7.487	7.09	6.644	6.197	6.197	6.197	5.751	5.751	5.751	5.304	5.304	5.304	5.304	4.908	4.908	4.908	4.908	4.908	4.908	4.908	4.908	4.908	4.908	4.908	4.908	4.511	4.115	4.115	3.719	3.272	2.876	2.876	2.876	2.876	2.876	2.876	3.322	2.925
YKL160W	20.032	20.032	20.032	20.032	20.032	20.032	20.032	20.032	20.032	19.636	19.636	19.239	19.239	19.239	19.239	19.239	19.239	18.793	18.346	17.206	17.206	16.81	18.049	18.049	18.049	18.049	18.049	18.049	17.206	16.363	16.363	16.363	16.363	15.917	15.917	15.917	15.917	15.917	15.917	15.917	15.917	15.917	15.917	15.917	15.47	15.47	15.47	14.231	13.784
YPL172C	4.165	4.165	4.612	4.612	4.612	4.612	4.612	4.612	4.215	5.058	5.455	5.455	5.455	5.455	5.455	5.455	5.455	5.455	5.455	6.348	6.348	6.348	6.348	6.744	6.744	7.191	7.191	7.191	7.191	7.191	9.373	10.662	10.662	10.662	10.662	10.662	11.109	11.109	11.109	11.109	11.109	11.109	11.109	11.109	11.109	11.109	11.109	11.109	11.109
YEL058W	2.183	2.183	2.183	2.183	2.183	2.183	2.183	2.183	2.183	2.183	2.183	2.975	2.975	3.372	3.372	3.372	3.372	3.372	3.372	3.372	3.372	3.372	3.372	3.372	3.372	3.372	3.372	3.372	3.372	5.158	9.223	12.149	12.149	12.149	12.149	12.149	12.149	12.149	12.149	12.149	13.438	13.438	13.884	13.884	13.438	13.835	13.835	14.281	14.281
YPL270W	0.397	0.397	0.397	0.397	0.397	0.397	0.397	0.397	0.397	0.397	0.397	0.397	0.397	0.843	0.843	0.843	0.843	0.843	0.843	0.843	0.843	0.843	0.843	0.843	0.843	0.843	1.29	1.29	1.29	1.29	1.29	1.29	2.629	2.629	2.629	2.629	2.629	4.265	4.265	4.265	4.265	4.265	4.265	4.265	4.265	5.108	5.108	5.108	5.108
YDR315C	4.662	5.058	5.058	5.058	5.505	5.505	5.505	5.505	5.505	5.505	5.505	5.505	5.505	5.505	5.505	6.298	6.694	6.694	6.694	6.694	6.694	6.694	6.694	6.694	6.694	6.694	6.694	6.694	6.298	6.298	6.298	6.298	6.298	6.298	6.298	6.298	6.298	5.901	5.901	6.694	7.934	7.934	7.934	7.934	7.934	7.934	7.934	7.934	7.934
YLR023C	5.208	5.208	5.208	5.208	5.208	5.208	5.208	5.158	5.554	5.554	5.951	5.951	5.951	5.951	6.397	6.397	6.397	6.397	6.397	6.397	6.397	6.844	6.844	6.844	6.844	7.191	7.191	7.191	7.191	7.191	7.191	7.191	7.191	7.191	7.191	7.191	7.191	7.191	7.191	7.191	7.191	7.637	7.637	8.034	8.034	8.034	8.034	7.587	7.141
YPL017C	9.72	9.72	9.273	9.273	9.273	9.273	9.273	9.273	9.273	8.826	8.826	8.826	8.826	8.826	8.826	8.826	8.826	8.826	8.826	8.826	8.38	8.38	8.38	8.38	8.38	8.38	8.38	8.38	8.38	8.38	8.38	8.38	8.38	8.38	8.38	7.984	7.09	6.644	6.247	6.247	6.247	6.247	5.008	5.008	5.008	5.404	5.404	5.404	5.404
YJL143W	13.538	13.538	13.538	13.538	13.538	13.538	13.538	13.538	13.538	13.538	13.538	13.538	13.538	13.538	13.538	13.538	13.538	13.538	13.538	13.538	13.538	13.538	13.538	13.538	13.538	13.538	13.538	13.538	13.091	13.091	13.091	13.091	13.091	13.091	13.091	13.091	13.091	13.091	13.091	13.091	13.091	13.091	13.091	12.645	12.645	12.645	12.645	12.645	12.645
YOR032W-A	2.975	2.975	2.975	2.975	2.975	2.975	2.975	2.579	2.579	2.579	2.579	2.132	2.132	2.132	2.132	2.132	2.529	2.529	2.529	2.529	2.529	2.083	2.083	2.083	2.083	2.083	2.083	2.083	2.083	1.24	0.793	0.793	0.793	0.397	0.843	0.843	0.843	0.843	0.843	0.843	0.843	0.843	0.843	0.843	0.843	0.843	0.843	0.843	0.843
YEL029C	10.216	10.216	10.216	10.216	10.216	10.216	10.613	10.613	10.166	9.72	10.116	10.116	10.562	10.562	11.405	11.405	11.405	11.405	11.852	12.299	12.299	12.299	12.299	12.299	12.299	12.299	12.299	12.299	12.299	12.299	12.299	12.299	12.299	12.299	12.299	12.299	12.299	12.348	12.348	12.348	12.845	12.845	12.845	12.845	12.845	12.845	12.845	12.845	12.845
YPL258C	13.091	13.488	13.488	13.488	13.488	13.488	13.934	13.934	14.381	13.934	13.934	13.934	13.934	13.934	13.934	13.934	13.934	13.934	13.934	13.934	13.934	13.934	13.934	13.934	13.934	13.934	13.041	12.645	12.248	12.248	12.248	11.852	11.456	11.456	11.456	11.456	11.456	10.166	9.72	9.72	9.72	9.72	9.72	9.72	9.72	9.72	10.116	10.116	9.669
YDR310C	9.77	9.77	9.77	9.323	9.323	8.927	8.48	8.48	7.141	6.744	6.298	6.298	6.298	6.298	6.298	6.298	6.298	6.298	6.298	6.298	5.901	5.901	5.058	5.058	5.058	4.612	4.612	4.612	4.215	4.215	4.215	4.215	4.215	2.529	2.529	2.529	2.529	2.083	0.447	0.447	0.447	0.447	0.447	0	0	0	0	0	0
YPR154W	10.116	9.62	9.62	9.62	9.62	9.173	9.173	9.173	9.173	9.173	9.173	9.173	9.173	9.569	9.62	9.223	9.669	9.273	9.273	9.273	9.273	9.273	9.273	7.191	9.273	10.512	11.355	11.355	11.355	11.355	11.802	11.802	11.802	11.802	11.802	11.802	11.802	11.802	12.248	12.248	12.248	12.248	12.248	12.248	12.695	12.248	12.248	12.248	12.248
YHR107C	9.62	12.545	12.545	12.545	12.545	12.545	12.545	12.545	12.941	12.941	13.388	13.388	13.388	13.388	14.678	14.678	14.678	14.678	14.678	15.074	15.074	15.917	15.917	15.917	15.917	15.917	15.917	15.917	15.917	15.917	15.917	15.917	15.917	16.363	16.81	16.81	16.81	16.81	16.363	16.363	16.363	16.363	16.363	16.363	16.363	16.363	16.363	16.363	16.363
YJL035C	7.737	7.737	7.737	8.58	8.58	8.58	8.58	8.58	8.58	8.58	8.58	9.027	9.027	9.027	9.027	9.027	9.027	9.87	9.87	9.87	9.87	9.87	9.87	9.87	9.87	9.87	9.87	9.87	9.87	9.87	9.87	9.87	9.87	9.87	9.87	9.87	9.87	9.87	9.87	9.87	9.87	9.87	9.87	9.87	9.87	9.87	9.87	9.87	9.87
YIL139C	9.62	9.62	9.62	9.62	9.62	9.62	9.62	9.62	9.62	9.62	10.016	10.016	10.016	10.016	10.016	10.016	10.463	10.463	10.463	10.463	10.412	10.412	10.412	10.412	10.412	10.412	10.016	10.016	10.016	10.016	10.016	10.016	10.463	10.463	10.463	10.463	10.463	10.463	10.463	10.066	9.669	9.669	9.669	10.116	10.562	10.562	10.562	10.562	10.562
YPL195W	13.191	10.713	9.423	8.58	9.473	9.87	9.87	9.87	9.87	9.87	8.63	8.68	8.233	8.976	10.266	10.266	10.266	10.266	10.266	10.662	10.662	11.456	11.456	11.456	11.456	11.456	11.456	11.456	12.348	12.348	12.745	12.745	12.745	14.481	14.034	14.034	14.034	14.034	14.034	14.034	14.034	14.381	14.381	14.381	14.381	14.381	14.381	14.381	14.381
YKL027W	15.967	15.967	15.967	15.967	16.363	16.363	16.363	16.76	16.76	16.76	16.76	16.76	16.76	16.314	16.314	16.314	16.314	16.314	16.314	15.917	15.917	16.314	16.314	16.314	16.314	16.314	16.314	16.314	16.314	16.314	16.314	16.314	16.314	16.314	16.314	16.314	16.314	16.314	16.314	16.314	16.314	16.314	16.314	16.314	16.314	16.314	16.314	16.314	15.421
YLR356W	9.72	9.72	10.166	10.166	9.72	9.72	9.72	9.72	9.72	9.72	9.72	10.166	10.166	10.166	10.166	10.166	9.77	9.77	9.77	8.53	9.819	9.819	9.819	9.819	9.819	9.819	9.819	9.819	9.819	9.819	9.819	9.819	9.819	9.819	9.819	9.819	9.819	9.819	9.819	9.819	10.166	9.72	9.323	9.323	9.323	9.323	8.877	8.877	8.877
YMR167W	12.945	12.945	12.549	12.549	12.549	11.655	11.655	11.655	12.498	12.102	12.102	12.102	12.102	12.102	12.102	12.102	12.102	11.706	10.812	9.97	9.97	9.523	9.523	11.655	12.498	12.895	12.895	12.895	12.895	12.895	12.845	12.845	14.977	14.977	15.424	15.87	15.87	16.267	16.267	16.267	16.267	16.267	16.713	16.713	16.713	16.713	16.713	16.713	16.713
YGR240C	7.437	7.437	7.437	7.437	7.437	7.437	7.437	7.437	7.437	7.437	7.437	7.437	7.437	7.437	7.437	7.437	7.883	7.883	7.883	7.883	7.883	7.883	7.883	7.883	7.883	7.883	8.677	8.677	8.677	8.677	8.677	8.677	8.677	8.677	8.677	8.677	8.677	8.677	8.23	8.23	8.23	8.23	8.23	7.833	7.833	7.833	7.833	7.833	7.437
YPL235W	14.331	14.727	15.62	15.62	16.067	16.067	16.514	17.803	17.803	17.803	17.803	17.803	17.803	17.803	17.803	17.803	17.803	17.803	17.803	17.803	17.803	17.803	17.803	17.803	17.803	18.2	19.093	19.093	19.093	19.093	19.093	19.093	19.093	19.093	19.093	19.093	19.093	19.093	19.093	19.093	19.093	18.25	18.25	17.853	17.853	17.853	18.25	18.25	18.25
YML056C	20.232	20.232	20.232	20.232	20.232	20.232	20.232	20.232	19.389	19.389	18.992	18.992	18.992	18.992	17.01	15.671	15.274	15.274	14.481	14.481	14.481	14.034	14.034	14.034	13.638	13.638	13.638	13.638	13.638	13.638	13.638	13.638	13.638	13.638	13.638	13.638	12.299	11.009	11.009	8.877	8.43	8.826	8.43	8.43	8.43	8.43	8.43	8.43	8.43
YGL036W	0.397	0.397	0.397	0.397	0.397	0.397	0.397	0.397	0.397	0.397	0.397	0.397	0.397	0	0	0	0	0	0	0	0	0	0	0	0	0.447	0.843	0.843	0.843	0.843	0.843	0.843	1.24	1.24	1.24	1.24	1.24	1.24	1.24	1.24	1.24	1.24	1.24	1.24	1.24	1.24	1.24	1.24	1.24
YNL283C	11.159	10.316	9.87	9.027	9.027	9.027	9.027	9.027	9.027	9.027	8.133	8.133	8.133	8.133	8.133	8.133	8.133	3.918	3.026	2.132	2.132	2.132	2.132	2.132	2.132	2.132	2.132	1.736	1.29	1.686	1.686	1.686	1.686	1.686	1.686	1.686	1.686	1.686	1.686	1.686	1.686	1.686	1.686	1.686	1.686	1.686	1.24	0.843	0.843
YGL108C	9.373	9.373	9.373	9.373	10.662	10.662	10.662	10.662	11.109	11.109	11.109	11.109	11.109	11.505	11.109	10.662	10.662	10.662	10.662	10.662	10.662	10.662	10.662	10.662	10.662	10.662	10.662	10.662	11.059	11.059	11.059	11.059	11.505	11.505	11.505	11.902	11.902	12.795	12.795	12.795	12.795	12.795	12.795	12.795	12.795	12.795	12.795	12.795	12.795
YOL081W	9.123	9.123	9.52	9.52	9.52	9.52	9.916	9.916	10.363	10.759	11.998	12.445	12.445	12.445	14.131	14.131	14.131	14.974	14.974	14.974	14.974	16.163	16.56	16.56	16.56	16.56	16.56	16.56	16.56	16.56	18.296	18.296	19.485	19.485	19.932	19.932	19.932	19.932	19.932	20.378	21.271	21.271	21.718	22.165	22.165	22.611	22.611	22.611	22.611
YDR272W	14.281	14.678	14.678	14.678	14.678	14.678	14.678	14.678	14.678	14.678	14.678	14.678	14.678	14.678	14.678	14.678	14.678	14.678	14.678	14.678	14.678	14.281	14.281	12.992	14.231	14.231	14.231	14.231	14.231	14.231	13.784	14.578	14.578	14.578	14.578	14.578	14.181	14.181	14.181	14.181	14.181	14.181	14.181	14.181	14.181	14.181	14.181	14.181	14.181
YMR128W	12.595	12.595	12.595	12.595	12.595	12.595	13.041	13.041	13.041	13.438	13.438	13.438	13.438	13.438	13.438	13.438	13.438	13.438	13.438	13.438	13.438	13.438	13.438	13.438	13.438	13.438	13.438	13.438	13.438	13.438	13.438	13.438	13.438	13.438	13.438	13.438	13.438	13.438	13.438	13.438	13.438	13.438	13.438	13.438	13.438	13.438	13.438	13.438	13.438
YKL193C	7.984	7.984	7.587	7.587	7.587	7.587	7.587	7.191	7.191	7.191	7.191	7.191	7.191	7.191	6.348	6.348	6.348	6.348	6.348	6.348	6.348	6.348	5.951	5.951	5.951	5.951	5.951	6.001	6.001	6.001	6.001	6.001	5.554	5.554	6.001	7.29	7.29	7.687	7.687	7.687	8.58	8.58	8.58	8.58	7.737	7.737	7.29	7.29	7.29
YOR147W	9.223	9.223	9.223	9.223	9.223	9.223	9.223	9.223	9.669	9.669	9.669	9.669	9.669	9.669	9.669	9.669	10.066	10.066	10.066	10.066	10.066	10.066	10.066	10.066	10.066	10.066	10.066	10.066	10.066	10.512	10.512	10.512	10.512	10.512	10.512	10.512	10.512	10.512	10.512	10.512	10.512	10.512	10.512	10.512	10.512	10.512	10.512	10.512	10.512
YHL040C	4.908	4.462	4.908	4.511	4.511	4.511	4.908	4.908	5.304	5.304	5.304	5.304	5.304	5.304	5.304	5.304	5.304	4.908	4.908	4.908	5.354	5.354	5.751	5.751	5.751	5.751	5.751	5.751	5.751	5.751	5.751	5.751	6.197	6.197	6.197	6.197	6.644	7.04	7.04	7.04	7.04	7.04	7.04	6.644	6.644	7.934	7.487	7.487	7.487
YBR207W	15.027	15.027	15.027	15.027	15.027	15.027	15.027	15.027	15.027	15.027	14.134	13.291	12.845	12.845	13.242	13.242	13.242	13.291	13.291	13.291	13.738	13.738	13.738	13.738	13.738	13.738	13.738	13.738	13.738	14.184	14.184	14.184	14.631	14.631	14.631	14.631	14.631	14.631	15.078	15.078	15.078	15.078	15.078	15.078	15.078	15.078	15.078	15.078	15.078
YPR016C	11.652	11.652	11.652	11.652	11.652	11.652	11.652	11.652	11.652	11.652	11.652	11.652	11.652	11.652	11.652	11.652	11.652	12.098	12.098	12.098	12.098	12.098	12.098	12.098	11.652	11.652	11.652	11.652	11.652	11.652	11.255	11.255	11.255	11.255	11.255	12.098	12.098	12.098	12.098	12.098	12.098	12.098	12.098	12.098	12.098	12.098	12.098	12.098	12.098
YLR281C	7.984	8.826	10.959	11.802	14.727	14.727	15.521	15.521	15.521	15.521	15.521	15.917	15.917	15.917	15.917	15.917	16.81	16.81	16.81	17.653	17.653	17.653	17.653	17.653	18.099	18.099	18.099	18.892	18.892	18.892	18.892	18.892	19.289	19.686	20.529	20.529	20.529	20.925	20.925	21.372	21.372	21.818	21.818	21.818	21.818	21.818	21.818	21.818	21.818
YBR233W	12.049	12.049	12.445	12.445	12.445	13.288	13.288	13.288	13.288	13.288	13.288	13.288	13.288	13.288	13.288	13.684	13.684	13.684	13.684	13.684	13.684	13.684	13.238	13.238	12.841	12.841	12.941	12.941	12.892	12.892	12.892	12.892	12.892	12.892	12.892	12.892	14.527	14.527	14.131	14.131	14.131	14.131	14.131	14.131	14.131	14.131	14.131	14.131	14.131
YOL064C	2.925	2.925	2.925	2.925	2.925	2.925	2.925	2.925	2.925	2.925	1.686	1.686	3.372	5.108	6.397	6.397	6.397	8.58	8.58	8.58	8.58	9.77	9.77	9.77	10.216	10.216	11.059	11.059	11.059	11.059	11.059	11.059	11.059	11.059	11.059	11.059	11.059	11.059	11.059	11.059	11.059	11.059	11.902	12.348	12.348	12.348	12.348	12.348	14.085
YPL063W	5.604	5.604	5.604	5.604	6.001	6.001	9.373	9.373	9.819	9.819	9.819	9.819	9.819	9.819	9.819	9.819	10.266	10.266	10.662	10.662	10.662	10.662	10.662	10.662	11.059	11.059	11.059	11.059	11.059	11.059	11.059	11.059	11.059	11.059	11.505	11.505	11.505	11.505	11.505	11.059	11.059	11.059	11.059	11.059	11.456	11.456	11.456	11.456	11.902
YHR100C	11.059	11.059	11.059	11.059	11.059	11.059	11.059	11.059	11.059	11.059	11.059	11.059	11.059	11.059	11.059	11.059	11.059	11.059	11.059	11.059	11.059	11.059	11.059	11.505	11.505	11.505	11.505	11.902	12.299	12.299	13.588	13.588	13.588	13.588	13.588	13.588	13.588	13.588	13.588	13.588	13.588	13.588	13.588	13.588	13.588	13.588	13.588	13.588	13.588
YEL001C	5.901	5.901	5.901	5.901	6.348	6.348	6.348	6.348	6.348	6.348	6.348	6.348	6.348	6.348	5.901	5.901	5.901	5.801	4.908	4.908	4.908	5.354	5.354	5.354	5.354	5.354	5.354	5.354	5.354	5.354	5.354	5.354	4.958	4.958	4.958	4.561	4.561	4.958	4.958	4.958	4.958	4.958	4.561	4.561	4.561	4.561	4.561	4.561	4.561
YKL017C	15.521	15.521	15.521	15.521	15.521	15.521	15.521	15.521	15.521	15.521	15.521	15.521	15.521	15.521	15.521	15.521	15.521	15.521	15.521	14.181	14.181	14.181	13.338	13.338	12.941	11.652	11.255	11.255	10.809	10.412	10.412	10.412	10.412	10.363	10.363	10.363	10.363	10.363	10.363	10.363	9.52	8.726	8.726	8.726	8.726	8.726	8.726	7.833	7.784
YOR284W	4.958	5.404	6.247	6.644	6.644	6.644	6.644	6.247	6.744	6.348	8.826	8.826	8.826	8.826	10.016	10.016	10.016	10.016	10.809	11.652	12.445	12.445	12.445	12.445	12.445	12.445	12.445	12.445	12.445	12.892	12.892	12.892	13.288	14.131	14.974	14.974	14.974	15.817	15.817	15.817	15.421	15.867	15.867	15.867	15.867	15.867	16.264	16.264	16.66
YMR231W	11.355	10.959	10.959	10.959	10.959	10.959	10.959	10.959	10.959	10.959	10.959	10.959	10.959	10.512	10.512	10.512	10.512	10.512	10.512	10.512	10.512	10.512	10.512	10.512	10.116	10.959	10.562	10.562	10.562	10.562	10.562	10.562	10.562	10.562	10.562	10.562	10.562	10.562	10.562	10.562	10.562	10.959	10.959	10.959	10.959	10.959	10.959	10.959	10.512
YLR008C	13.735	13.735	14.181	14.578	14.578	14.578	14.974	14.974	14.974	14.974	14.974	15.37	15.37	15.37	15.37	15.37	15.37	15.37	15.37	15.37	15.37	15.37	15.37	15.37	15.37	15.37	15.37	15.37	15.37	15.37	15.37	15.37	15.37	15.37	15.37	15.37	14.924	14.924	14.924	14.527	14.527	14.527	14.527	14.527	14.527	14.527	14.527	14.527	14.131
YDR153C	5.455	5.455	5.455	5.455	5.455	5.455	5.455	5.455	5.455	5.851	6.298	6.298	6.298	6.298	6.298	6.298	6.298	6.298	5.851	5.851	5.851	5.851	5.851	5.851	5.851	5.008	5.008	5.008	5.008	5.008	4.511	5.801	5.801	5.801	5.801	5.801	5.801	5.801	5.404	4.958	5.801	5.801	5.801	6.197	6.197	6.197	6.197	6.197	6.197
YNL199C	10.166	10.166	10.166	9.72	9.72	9.72	9.72	9.323	9.323	9.323	9.323	9.323	9.323	8.877	8.877	8.877	8.877	8.877	9.273	9.273	9.273	9.273	9.273	9.273	9.273	9.273	9.273	8.826	8.826	8.826	7.537	7.537	7.537	7.537	7.537	7.537	7.537	7.537	7.934	7.934	7.934	7.934	7.934	7.141	7.141	7.141	7.141	7.141	6.247
YCL027W	21.122	21.122	20.725	20.725	20.725	20.725	20.725	20.725	20.725	20.725	20.279	20.279	20.279	20.279	20.279	20.279	20.279	19.039	19.039	19.039	19.039	19.039	17.353	17.353	17.353	17.353	17.353	17.353	17.75	17.75	17.75	17.75	17.75	17.75	17.75	17.75	17.75	17.303	17.303	17.303	16.857	16.857	16.857	16.857	16.46	16.46	16.46	15.617	15.617
YJL176C	18.546	18.546	18.546	18.546	18.546	18.546	18.546	18.546	18.546	18.546	18.546	18.546	18.546	18.992	18.992	18.992	18.992	19.439	19.439	19.439	19.439	19.439	19.439	19.439	19.439	19.886	19.886	19.886	19.886	19.886	19.886	19.886	19.886	19.886	19.886	19.886	19.886	19.886	19.886	19.886	19.886	19.886	19.886	19.886	19.886	19.886	19.886	19.886	18.646
YPL176C	11.752	13.041	13.438	13.884	13.884	13.884	14.727	14.727	14.727	14.727	14.727	14.727	14.727	14.727	14.727	14.727	14.727	14.727	14.727	14.727	14.727	14.727	14.727	14.727	14.727	14.727	14.727	14.727	14.727	15.57	15.57	15.57	15.57	15.57	14.777	14.777	14.777	14.777	14.777	14.777	14.777	14.777	14.331	14.331	14.331	14.331	14.331	14.331	14.331
YJR117W	14.431	14.431	14.431	14.431	14.828	14.828	14.828	14.828	14.828	14.828	15.224	15.224	15.224	15.224	15.224	16.017	16.017	16.017	16.413	16.413	16.413	15.967	16.363	16.363	16.363	16.363	16.363	16.363	16.363	16.363	16.363	16.363	16.363	16.363	16.363	16.363	16.363	16.363	16.363	16.363	16.363	16.363	16.363	16.363	15.917	15.917	15.917	15.917	15.917
YIL144W	14.477	14.477	14.477	14.477	14.477	14.477	14.477	14.477	14.477	14.477	14.477	14.477	14.477	14.477	14.477	14.477	14.477	14.477	14.477	14.477	14.477	14.477	14.477	14.477	14.477	14.477	14.477	14.477	14.477	14.477	14.477	14.477	14.477	14.477	14.477	14.477	14.477	14.477	14.477	14.477	14.477	14.477	14.477	14.477	14.477	14.477	14.477	14.477	14.477
YPL096W	6.298	5.851	5.404	5.404	5.404	5.404	5.801	5.801	5.801	5.801	5.801	5.801	5.801	5.801	5.801	5.801	5.801	5.801	5.801	5.801	5.801	5.801	5.801	5.801	2.479	1.24	1.686	1.686	2.132	3.768	3.768	3.768	3.768	3.768	3.768	3.768	4.165	4.612	5.058	5.058	5.058	5.058	5.058	5.058	5.058	5.058	5.058	5.058	5.058
YMR134W	13.588	13.588	13.985	13.985	14.431	14.431	14.431	15.324	15.324	15.324	15.324	15.324	15.324	15.324	15.324	15.324	15.324	15.324	15.324	15.324	14.877	14.481	14.481	14.481	14.481	14.481	14.481	14.481	14.481	14.034	14.034	12.845	12.002	12.002	12.002	12.002	12.002	11.556	11.556	11.556	11.556	10.662	10.662	10.662	10.613	10.613	10.613	10.613	10.613
YDL089W	10.512	10.512	10.512	10.512	10.116	10.562	10.959	10.562	10.959	10.166	11.009	12.248	12.248	12.645	12.645	12.645	12.645	12.645	12.645	13.091	13.488	13.488	13.934	13.934	13.934	14.331	14.331	14.331	14.331	13.041	13.438	12.992	12.992	13.884	14.281	14.281	14.281	14.281	14.281	14.281	14.281	13.884	13.884	14.281	15.917	15.917	15.917	15.917	15.917
YMR224C	8.38	8.826	8.43	8.034	8.034	8.034	8.034	8.034	8.034	8.034	8.034	8.034	8.034	8.034	7.587	6.744	6.744	6.744	5.158	5.158	5.158	5.158	5.158	5.158	5.158	4.761	4.761	6.844	6.794	7.24	7.24	7.24	7.24	7.24	7.24	7.24	7.24	7.24	6.794	6.794	6.794	6.794	6.794	10.066	10.066	13.438	13.438	13.438	13.835
YKR007W	11.852	11.852	12.248	12.248	12.248	12.248	12.695	12.695	12.695	12.695	12.695	12.695	12.695	12.695	12.695	13.142	13.142	13.142	13.588	13.985	13.985	16.067	16.067	16.514	16.514	16.91	16.91	16.91	16.91	16.91	16.91	16.91	17.306	17.306	18.2	18.2	18.2	18.2	18.2	18.2	18.2	18.2	18.2	18.2	18.2	18.2	18.2	18.2	18.2
YJL127C	6.348	6.348	6.744	6.744	7.587	9.72	10.959	11.355	11.355	11.355	11.802	12.198	12.198	12.198	12.198	12.198	13.041	13.041	13.041	13.041	13.041	13.041	13.041	13.041	12.595	13.041	13.884	13.884	13.884	13.884	14.678	14.678	15.124	15.124	15.124	15.124	15.124	15.521	15.521	15.521	15.521	15.521	15.521	15.521	15.521	15.521	15.521	15.521	15.917
YLR363C	10.959	10.959	11.405	13.091	13.488	13.488	14.331	14.331	14.331	14.331	14.331	14.727	14.727	14.727	14.727	15.124	15.124	15.174	15.174	15.174	15.174	15.174	15.174	15.074	15.47	15.47	15.47	15.47	15.47	15.47	15.47	15.867	15.867	15.867	15.867	15.867	16.314	16.314	16.314	16.314	16.314	16.314	16.314	16.314	16.314	16.314	16.314	16.314	16.314
YDR415C	1.686	2.529	3.768	6.197	6.197	6.197	7.437	7.437	8.28	9.966	9.966	9.966	11.155	11.155	11.155	11.552	11.948	11.948	11.948	11.998	11.998	11.998	12.841	12.841	12.841	12.841	12.841	12.841	12.841	12.841	13.238	13.238	14.081	14.477	14.477	14.477	14.477	14.477	14.477	14.477	14.874	15.667	16.51	16.956	16.956	16.956	16.956	16.956	16.956
YKL014C	10.116	10.116	10.116	10.116	10.116	10.116	10.116	10.116	10.116	10.116	10.116	10.116	10.116	10.116	10.116	9.669	9.669	9.669	9.669	9.669	9.273	9.273	9.273	9.273	9.273	9.273	9.273	9.273	9.273	8.826	8.826	8.826	8.826	8.826	8.826	8.826	8.38	8.38	8.38	7.934	7.934	6.644	6.644	6.644	6.644	6.644	6.247	6.247	6.247
YHR067W	11.702	11.702	11.702	12.098	12.098	12.098	12.098	12.098	12.098	12.098	12.098	12.098	12.098	12.098	12.098	12.098	12.495	12.098	12.098	12.098	11.652	10.809	11.255	11.255	11.702	12.992	12.992	12.992	12.545	12.941	12.941	12.941	12.941	12.545	12.941	12.941	12.941	12.941	13.835	14.281	13.438	13.041	13.041	12.198	13.934	13.934	13.934	13.934	12.745
YOR266W	14.085	14.085	14.085	14.085	14.085	14.085	14.085	14.085	14.481	14.034	14.034	14.034	14.034	14.034	14.034	14.034	14.034	14.034	14.034	14.034	14.034	14.034	9.423	9.819	9.819	9.819	9.819	9.819	9.819	9.819	10.713	9.87	9.87	9.87	9.87	8.233	8.233	7.837	7.787	7.787	7.787	7.787	7.787	7.787	7.787	8.233	8.233	8.233	8.233
YLR292C	12.348	12.348	12.348	11.952	11.952	11.952	11.952	11.952	12.399	12.399	12.399	12.399	12.399	12.399	12.399	12.399	12.399	12.795	12.795	12.795	12.795	12.795	12.795	12.795	12.348	12.348	12.795	12.795	13.242	13.638	13.638	13.638	13.638	13.638	13.638	13.638	14.085	14.085	14.085	14.085	14.481	14.481	14.481	14.481	14.481	14.481	14.481	14.481	14.481
YJL088W	9.47	9.47	9.47	9.47	9.47	9.47	9.47	9.023	9.023	7.833	7.833	7.833	7.833	7.833	7.833	7.833	7.833	7.833	7.833	7.833	7.833	7.833	7.833	7.833	7.833	7.437	7.437	7.437	6.197	6.197	6.197	6.197	5.801	5.801	5.801	5.801	5.801	5.801	5.801	5.801	5.801	5.801	5.801	5.801	5.801	5.801	5.404	5.801	5.404
YMR260C	16.66	16.66	16.66	16.66	16.66	16.66	16.66	16.66	16.66	16.66	16.66	16.66	16.66	16.66	16.71	16.71	16.71	16.71	16.71	16.71	16.71	16.71	16.71	16.71	16.71	16.71	16.71	16.71	16.71	16.71	16.71	16.71	16.71	16.71	16.71	16.71	16.71	16.71	16.71	16.71	16.71	16.71	16.71	16.71	16.71	16.71	16.71	15.47	15.47
YKR068C	1.24	1.24	1.24	1.24	1.24	1.24	1.24	1.24	1.24	1.24	1.24	1.24	1.24	0.843	0.843	0.843	0.843	0.843	0.397	0.397	0.397	0.397	0.397	0.397	0.397	0.397	0.397	0.397	0.397	0.397	0.397	0.397	0.397	0.397	0.397	0	0	0	0	0	0	0	0	0	0	0	0	0	0
YDL212W	18.793	18.793	18.793	18.793	18.793	18.793	18.793	18.793	18.793	18.793	18.793	18.793	18.793	18.396	18.396	18.396	18.396	18.396	18.396	18.396	18.396	18.396	18.396	18.396	18.396	18.396	18.396	18.396	18.396	18.396	18.396	18.396	18.396	18.396	17.503	16.71	16.71	16.71	16.71	16.71	16.71	16.71	16.71	16.71	16.71	16.71	16.71	16.71	16.71
YLR077W	7.24	7.24	7.24	7.24	7.24	6.844	6.844	6.844	6.844	6.844	6.844	6.844	6.844	6.844	6.844	6.844	6.844	6.844	6.844	6.844	6.844	6.844	6.844	6.844	6.397	6.397	5.951	6.348	6.348	5.901	5.901	5.058	5.058	5.058	5.058	5.901	5.505	5.505	5.505	5.505	5.058	5.455	5.455	5.455	5.455	5.455	5.455	5.455	5.455
YJL133W	7.934	7.934	7.934	7.934	7.934	7.537	6.247	6.247	6.247	6.247	4.958	4.958	4.958	3.272	3.668	4.115	4.958	4.958	4.958	4.958	4.958	4.958	4.958	4.958	4.958	4.958	4.958	4.561	4.561	4.561	4.561	4.561	4.561	4.561	4.561	4.561	4.561	4.561	4.561	4.561	4.958	4.958	4.958	4.958	5.354	5.354	5.354	5.354	5.354
YAL009W	15.32	15.32	14.924	14.924	14.924	14.924	14.924	14.924	14.924	14.924	13.238	13.238	13.238	11.948	9.916	9.123	9.123	9.123	9.123	9.123	8.33	9.123	8.726	9.123	9.966	9.966	9.966	10.116	8.877	8.877	8.877	8.877	8.877	8.877	8.877	8.877	8.877	8.877	8.877	8.48	8.48	8.48	8.48	8.48	9.323	9.323	9.323	9.323	9.323
YJR091C	12.841	12.841	12.841	12.841	12.841	12.841	12.841	12.841	12.841	12.841	12.841	12.395	12.395	11.998	11.998	11.998	11.998	11.998	11.998	11.998	11.998	11.552	9.52	9.123	9.123	9.123	9.123	9.123	9.123	9.123	9.123	8.726	8.726	8.726	8.726	9.173	8.33	8.33	8.33	8.33	8.33	8.33	7.141	7.141	7.537	7.537	7.537	6.694	6.694
YGL078C	8.726	8.726	8.726	9.173	9.173	9.569	10.412	10.412	10.412	10.412	11.255	11.255	11.255	11.255	11.255	11.255	11.255	11.255	11.255	11.255	11.255	10.859	11.306	10.909	10.909	10.909	10.909	10.909	10.909	10.909	10.909	11.355	10.463	10.463	10.066	10.066	10.066	10.066	10.066	10.066	10.066	10.066	10.066	10.066	10.066	10.066	10.066	10.066	10.066
YDL077C	7.04	7.04	7.04	7.04	7.04	6.594	6.594	6.147	6.147	6.147	6.147	6.594	6.197	6.594	6.594	6.594	6.594	6.594	6.147	6.147	6.594	6.197	6.594	6.594	6.594	6.594	6.594	6.594	7.487	7.09	7.09	7.09	7.09	7.09	7.09	7.09	7.09	7.09	7.537	7.537	7.537	7.537	7.537	7.537	7.537	7.537	7.537	7.537	7.537
YDR012W	10.463	10.463	10.463	10.463	10.463	10.016	10.016	9.62	9.62	9.62	9.62	9.62	9.62	9.62	9.62	9.62	9.223	9.223	9.223	8.33	8.33	7.934	8.38	8.38	8.38	8.38	8.38	8.38	8.38	7.984	7.587	7.587	7.141	8.034	8.034	8.034	8.034	8.034	8.034	8.034	8.034	8.034	8.034	8.034	7.637	7.687	7.29	6.844	6.844
YLR265C	6.644	6.644	6.644	6.247	6.694	7.09	9.273	11.306	11.306	11.702	11.702	11.702	11.702	12.149	12.149	12.149	12.149	12.149	12.149	12.149	12.149	12.149	12.149	12.149	12.149	12.149	12.149	12.149	13.784	13.784	13.784	13.784	13.784	14.181	14.181	14.181	14.974	14.974	14.974	14.974	14.974	14.974	14.974	14.527	14.527	14.974	14.974	14.974	15.421
YMR012W	10.016	9.62	9.62	9.62	9.62	9.223	6.694	4.165	3.768	3.322	3.322	3.768	5.008	5.008	5.008	5.008	5.008	5.008	5.008	5.008	5.901	5.901	5.901	5.901	5.901	5.455	7.191	6.744	6.744	6.744	6.744	7.141	7.141	7.141	7.141	7.537	7.537	7.537	7.09	7.09	7.09	7.09	7.09	7.09	7.09	7.09	7.09	7.09	7.487
YLR355C	5.008	5.008	4.612	4.215	4.215	4.215	4.215	4.215	3.322	3.322	2.925	2.479	2.479	2.479	2.479	2.033	2.033	2.033	2.033	2.033	2.033	2.033	2.033	2.033	2.033	1.636	1.19	2.033	2.033	2.033	2.033	2.033	2.033	2.033	2.033	2.033	2.033	2.033	2.033	2.033	2.033	2.033	2.033	2.033	2.033	2.033	2.033	2.033	2.033
YDR065W	6.794	6.794	6.794	6.794	6.794	6.794	6.794	6.397	6.397	6.397	6.397	6.397	6.397	6.397	6.397	6.397	6.397	6.397	6.397	5.951	6.348	6.348	6.348	5.901	5.901	5.901	5.901	6.298	6.298	6.298	6.744	6.744	6.744	6.744	6.744	6.744	7.191	7.191	7.191	7.191	7.191	7.191	7.191	7.191	7.191	7.191	7.191	7.191	7.191
YJL164C	11.652	11.652	11.255	11.652	11.652	11.652	11.652	11.652	11.652	11.652	11.255	11.255	11.255	11.255	11.255	11.255	11.255	11.306	11.306	11.306	11.306	11.306	11.306	11.752	11.752	11.752	11.752	11.752	11.752	11.752	11.752	11.752	11.752	11.752	12.198	12.595	12.595	12.595	12.595	12.595	12.595	12.595	12.595	12.595	12.595	12.595	12.595	12.595	12.595
YOR181W	10.066	10.066	10.066	10.066	10.066	10.066	10.066	10.512	10.512	10.909	10.909	10.909	10.909	10.909	10.909	10.463	10.463	10.463	10.463	11.306	11.306	11.306	11.306	11.702	11.702	11.702	11.702	11.702	11.702	11.702	11.702	11.702	11.702	11.702	11.702	11.702	11.702	11.255	10.809	10.809	10.809	10.809	10.809	10.809	10.809	10.809	10.809	10.809	10.809
YLR378C	6.694	6.694	6.694	6.694	5.851	5.851	5.851	5.008	5.008	5.008	5.008	5.008	5.008	5.008	5.008	5.008	5.008	4.165	3.768	3.768	3.768	3.768	3.768	3.768	4.165	4.165	4.165	4.165	4.165	3.768	3.818	4.712	4.712	4.712	4.712	4.712	4.712	4.712	4.712	4.712	4.712	4.712	4.712	4.712	4.712	4.712	4.712	4.712	4.712
YBR055C	2.479	2.479	2.479	2.479	2.479	2.479	2.479	2.479	2.479	2.479	2.479	2.479	1.29	0.843	0.843	0.397	0.397	0.397	0.397	0.397	0.397	0.397	0.397	0.397	0.397	0.397	0.397	0.397	0.397	0.397	0.397	0.397	0.397	0.397	0.397	0.397	0.397	0.397	0.397	0.397	0.397	0.397	0.397	0.397	0.397	0.397	0.397	0.397	0.397
YBL042C	4.612	4.612	4.612	4.612	4.612	4.612	4.612	4.612	4.612	3.768	2.429	2.429	2.429	2.429	2.429	2.429	2.429	2.429	2.429	2.429	2.429	2.429	2.429	2.429	2.429	2.876	2.876	2.876	2.876	2.876	3.719	3.668	3.668	3.668	3.668	3.668	3.668	3.668	3.668	3.668	3.668	3.668	3.668	4.065	4.065	4.065	4.065	4.065	4.065
YGR076C	7.784	7.784	7.784	7.387	5.205	4.808	4.808	4.808	5.601	5.601	5.601	5.601	5.601	5.601	5.601	5.154	5.154	6.444	7.237	7.684	7.684	7.684	8.476	8.476	8.476	8.476	8.476	8.476	8.476	8.873	8.873	8.873	8.873	8.873	9.319	9.319	9.319	9.319	9.319	9.319	9.319	9.319	9.319	8.923	8.527	8.527	8.527	8.923	9.319
YDR231C	5.751	5.751	5.751	5.751	5.751	5.751	5.751	5.751	5.751	5.751	4.958	4.561	4.561	4.561	4.561	4.561	4.561	4.561	4.561	4.561	4.561	4.561	3.768	3.768	3.322	3.322	3.322	3.322	3.322	3.322	3.322	3.322	3.322	3.322	2.529	2.925	2.529	3.422	4.215	4.215	4.215	4.215	4.662	4.662	4.662	4.662	4.662	5.108	5.108
YLR238W	5.058	5.058	5.058	5.058	5.058	5.058	5.058	5.505	5.505	5.505	5.505	5.505	5.505	5.505	5.108	5.108	5.108	5.108	5.108	5.108	5.108	5.108	5.108	5.108	5.108	5.108	4.662	4.662	4.662	4.662	4.662	4.662	4.662	4.662	4.662	4.662	4.662	2.579	1.736	0.893	0.893	0.893	0.893	0.893	0.893	0.893	0.893	0.893	1.29
YBR214W	11.702	11.702	11.702	11.702	11.702	11.702	11.702	11.702	11.702	11.702	11.702	11.306	11.752	11.752	11.752	11.752	11.752	11.752	11.752	11.752	11.752	11.752	11.355	11.306	11.306	11.306	11.306	11.306	11.306	11.306	11.306	11.306	10.859	10.859	10.859	10.463	10.909	10.909	10.909	10.909	10.909	10.909	10.909	10.909	11.306	11.306	11.306	11.306	11.306
YHR187W	12.198	12.198	12.198	12.198	12.198	12.198	12.198	12.198	12.198	13.091	13.091	13.091	13.091	13.091	13.091	13.091	13.091	13.538	13.538	13.985	13.985	13.985	13.985	13.985	14.381	15.174	15.174	15.174	15.174	15.174	15.62	15.62	15.62	15.62	15.62	15.62	15.62	15.62	15.62	15.62	15.62	15.62	15.62	15.62	15.62	15.62	15.62	15.62	15.62
YOR092W	4.115	4.115	4.115	4.115	4.115	4.115	4.115	3.322	3.322	3.322	3.322	3.322	3.322	3.322	3.322	3.322	3.322	3.322	3.322	3.322	3.322	3.322	3.322	2.925	2.925	2.925	2.925	2.925	2.925	2.925	2.925	2.529	2.529	2.529	2.975	2.975	2.975	2.975	2.975	2.975	2.975	2.975	2.975	3.026	3.026	3.026	2.579	2.579	2.183
YOR275C	13.934	13.934	13.934	13.934	13.934	13.934	13.934	13.934	14.331	14.331	14.777	14.777	14.777	14.777	14.777	15.57	15.57	15.57	15.57	15.57	15.57	15.57	15.57	15.57	15.57	15.57	15.57	15.57	15.57	15.57	15.57	15.57	15.57	15.57	15.57	15.57	15.57	15.57	15.57	15.57	16.017	16.017	16.017	16.017	16.017	16.017	16.017	16.017	16.017
YDL146W	4.115	4.115	4.115	4.511	4.958	5.354	5.354	5.354	5.354	6.197	6.197	6.594	6.594	6.594	6.594	6.594	6.99	6.99	6.99	6.99	6.99	6.99	6.99	6.99	7.437	7.437	7.437	7.437	7.437	7.437	7.437	7.04	7.04	7.04	7.04	7.487	7.487	7.883	8.28	8.28	9.173	9.173	9.173	9.173	9.173	9.173	9.173	9.966	9.966
YMR032W	11.456	10.166	10.166	10.613	10.613	10.613	10.613	10.613	10.613	10.613	10.613	10.613	10.613	10.613	10.613	10.166	10.613	11.059	11.902	11.902	11.902	11.902	11.902	11.902	11.902	11.902	11.902	11.902	11.902	11.902	11.902	12.299	12.299	12.299	12.299	12.299	12.299	12.299	12.299	12.299	12.299	12.299	12.299	12.299	11.852	11.852	12.299	12.299	12.299
YBL010C	12.695	12.695	12.695	12.695	12.299	12.299	12.299	12.299	11.902	11.902	11.902	11.902	11.902	11.902	11.902	11.902	11.902	11.902	11.902	11.902	11.456	11.456	11.456	11.456	11.456	11.456	12.299	13.538	13.538	13.538	13.538	13.538	13.538	13.538	13.538	13.538	13.538	13.538	13.538	13.538	13.538	13.538	13.538	13.538	13.538	13.538	13.538	13.538	13.538
YMR053C	13.388	15.57	15.57	15.57	15.57	15.57	15.57	15.57	15.57	15.57	15.57	15.57	15.57	15.57	15.57	15.57	15.57	15.57	15.57	15.57	15.57	15.57	15.57	15.57	15.57	15.57	15.57	15.57	15.57	15.57	15.57	15.57	15.57	15.57	15.57	15.57	15.57	15.57	15.57	15.57	15.57	15.57	15.57	15.57	15.57	15.57	15.57	15.57	15.57
YPR011C	11.902	11.902	12.348	12.348	12.348	12.348	12.348	12.348	12.348	12.745	12.745	12.745	12.745	12.745	12.745	12.745	11.802	12.248	11.802	11.802	11.802	11.802	11.802	11.802	11.802	11.355	11.355	11.752	12.198	12.198	12.198	12.198	13.091	13.091	13.091	13.091	13.091	13.091	13.091	13.091	13.091	13.091	13.091	13.091	13.091	13.091	13.091	13.091	13.091
YOR188W	13.041	13.041	13.041	13.041	13.041	13.041	13.041	13.041	13.041	13.041	13.488	13.488	13.488	13.488	13.488	13.488	13.488	13.884	14.281	14.281	14.281	14.281	14.281	14.281	14.281	14.281	14.281	14.281	14.281	14.281	14.281	14.281	14.281	14.281	14.281	14.281	14.281	14.281	14.281	14.281	14.281	14.281	14.281	14.281	14.281	14.281	14.281	14.281	14.281
YOR244W	7.934	7.934	7.934	7.934	8.33	8.33	8.33	8.33	8.777	8.777	9.223	9.223	9.223	9.223	9.223	9.669	9.669	9.669	9.669	9.669	9.669	9.669	9.669	9.669	9.669	9.669	9.669	9.669	9.669	9.669	9.669	9.669	9.669	9.223	9.223	9.223	9.223	9.223	9.223	9.223	9.223	9.223	9.223	9.223	9.223	9.223	9.223	9.223	9.223
YNL056W	7.984	7.984	7.984	7.984	7.984	7.984	7.984	7.537	7.537	7.537	7.537	7.141	6.744	6.744	6.744	6.744	6.744	6.744	6.744	6.744	6.744	6.744	6.744	6.744	6.348	5.901	5.901	5.901	5.455	5.008	5.008	5.008	5.008	5.008	5.008	5.008	5.008	5.008	5.008	5.008	5.008	4.612	4.612	4.612	4.612	4.612	4.612	4.612	4.612
YLL062C	13.735	13.735	13.735	14.578	14.578	14.578	14.578	14.578	14.578	14.578	14.578	14.578	14.974	15.421	15.421	15.421	15.421	15.421	15.421	15.421	15.421	15.421	15.421	15.421	15.421	15.421	15.421	15.421	15.421	15.867	15.867	15.867	15.421	15.421	15.421	15.421	15.421	15.421	15.421	15.421	15.421	15.421	15.421	15.421	15.421	15.421	15.421	15.421	15.421
YNL081C	10.859	10.859	10.016	9.62	9.62	9.62	9.62	9.62	9.62	9.62	9.62	10.016	10.016	10.016	10.412	10.412	10.809	11.255	11.255	11.255	11.255	11.255	11.255	11.255	11.255	11.255	11.255	11.255	11.702	11.702	11.702	11.702	11.702	11.702	11.702	11.702	11.255	10.809	11.206	11.998	11.998	11.998	12.445	12.445	12.445	12.445	12.445	12.445	12.445
YIR005W	12.992	12.992	12.992	12.992	12.992	12.992	12.992	12.992	12.992	12.992	12.992	12.645	12.645	12.645	12.645	12.198	12.198	12.198	12.595	10.959	10.959	11.802	11.802	11.802	11.802	11.802	10.959	10.959	10.959	10.959	11.405	11.009	11.009	8.826	9.323	10.662	11.505	11.952	12.399	13.688	13.688	14.481	14.928	14.928	14.877	14.877	14.877	16.117	16.117
YGR007W	18.149	18.149	18.149	18.546	18.546	18.546	17.703	17.703	18.099	18.099	18.099	18.099	18.099	18.099	18.099	18.099	18.496	18.496	18.496	18.496	18.496	18.496	18.496	18.496	18.496	18.049	18.446	18.446	18.446	19.735	19.735	20.182	20.182	20.578	20.578	20.578	20.578	20.578	21.025	21.025	21.025	21.025	21.025	21.025	21.025	21.025	21.025	21.025	21.025
YPR108W	5.901	5.901	5.901	5.901	5.901	5.901	5.901	5.901	5.901	6.298	6.298	6.298	6.298	6.298	6.744	7.191	8.034	8.034	8.43	8.43	8.43	8.43	8.43	8.43	8.43	8.43	8.43	8.43	8.43	8.43	8.43	8.43	8.43	8.826	8.826	8.826	8.826	8.826	8.826	8.38	8.38	8.38	8.38	8.38	8.38	8.38	8.38	8.38	8.38
YMR122W-A	3.272	3.272	3.272	3.272	3.272	3.272	3.272	3.272	3.272	3.272	3.272	3.272	3.272	3.272	3.272	3.272	3.272	2.876	2.876	2.876	2.876	2.876	2.876	2.876	2.876	2.876	2.876	2.876	2.876	2.876	2.429	2.429	2.429	2.429	2.429	2.429	2.429	2.429	2.429	2.429	2.429	2.429	2.429	2.429	2.429	2.429	2.429	2.429	2.429
YDR499W	4.712	4.712	4.712	4.712	5.158	5.158	5.158	6.051	6.497	6.944	6.944	7.34	7.34	8.233	8.233	8.233	8.233	8.233	7.787	8.184	8.184	8.184	8.184	8.184	8.63	8.63	8.63	8.63	8.63	8.63	8.63	8.63	8.63	8.63	8.63	8.63	8.63	8.63	8.63	8.63	9.076	9.076	9.076	9.076	9.076	9.076	9.076	9.076	9.076
YPR167C	12.745	12.745	12.745	12.745	9.273	8.826	8.826	8.826	8.826	8.826	8.826	8.826	7.934	7.934	7.934	6.298	6.298	6.694	6.247	6.247	5.404	5.404	5.404	5.404	4.958	5.801	5.008	4.561	4.115	3.668	4.115	4.115	4.115	3.668	2.479	2.479	4.115	4.561	5.008	5.008	5.851	5.851	5.851	5.851	5.851	5.851	5.851	5.851	6.298
YPL181W	8.28	8.28	8.28	8.28	8.28	8.677	8.677	8.677	8.677	8.677	8.677	8.677	8.677	8.677	8.677	8.23	8.23	8.23	8.23	6.941	6.941	6.941	6.941	6.544	6.544	6.544	6.544	6.544	6.544	6.544	6.544	6.544	6.544	6.544	6.99	6.99	6.99	6.99	6.594	6.594	6.594	6.594	6.594	6.594	6.594	6.594	6.594	6.594	6.594
YNL221C	3.322	2.876	2.876	2.876	2.479	2.479	2.479	2.479	2.479	2.479	2.479	2.479	2.479	2.479	2.479	2.479	2.479	2.479	2.479	2.479	2.083	2.083	2.083	2.083	1.686	1.686	1.686	1.686	1.29	1.29	1.29	1.29	1.29	1.29	1.29	1.29	1.29	1.29	1.29	1.29	1.29	1.29	1.686	1.686	1.686	1.686	1.686	1.686	1.686
YMR039C	11.602	11.602	11.206	11.206	11.206	11.206	11.206	11.206	11.206	11.206	10.809	10.809	10.809	10.809	10.809	10.809	10.809	10.809	10.809	10.809	10.809	10.809	10.809	10.809	10.809	10.809	10.809	10.809	10.809	10.809	10.809	9.173	9.173	9.173	9.173	9.569	9.569	9.569	9.569	9.569	9.569	9.569	9.569	9.569	9.569	9.569	9.569	9.569	9.569
YOL144W	18.396	18.396	18.396	18.396	18.396	18.396	18.396	18.396	18.396	18.396	18.793	18.793	18.793	18.793	18.793	18.793	18.793	18.793	18.793	19.239	19.239	19.239	19.239	19.239	19.239	19.239	19.239	19.239	19.239	19.239	19.239	19.239	19.239	19.239	19.239	19.239	19.239	19.239	19.239	19.239	19.239	19.239	19.239	19.239	19.239	19.239	19.239	19.239	19.686
YJL124C	5.554	5.554	5.554	5.554	5.554	5.554	6.001	6.001	6.001	6.794	6.794	6.794	6.794	6.794	6.794	7.587	7.984	9.173	9.173	9.173	9.62	10.066	10.066	10.066	10.066	10.066	10.066	10.066	10.066	9.62	9.62	10.463	10.463	10.463	10.463	10.463	10.463	10.463	10.463	10.463	10.463	10.463	10.463	10.463	10.463	10.463	10.463	10.463	10.463
YML001W	19.339	19.339	19.339	19.339	19.339	19.735	19.735	19.735	19.735	19.735	19.289	19.289	19.289	19.289	19.289	19.289	19.686	19.686	19.686	20.082	20.082	20.082	20.082	20.082	20.082	20.082	20.082	20.082	20.082	20.082	20.082	20.082	20.082	20.082	19.686	19.686	19.686	19.686	19.686	19.686	19.686	20.082	20.082	20.082	20.082	20.082	19.686	19.239	19.239
YJR046W	14.974	14.974	14.974	14.974	14.974	14.974	14.974	14.974	14.974	14.974	14.974	14.974	14.974	14.974	14.974	14.974	14.974	14.974	14.974	14.974	14.974	14.974	14.974	14.974	14.974	14.974	14.974	14.578	14.578	14.578	14.578	14.578	14.578	14.974	14.527	14.527	14.527	14.131	14.131	14.131	14.131	14.131	14.131	13.735	13.735	13.735	13.735	13.735	13.735
YGR152C	8.63	8.63	8.63	8.63	8.63	8.63	8.63	8.63	8.63	8.63	8.63	8.184	8.63	8.63	8.63	8.63	8.63	8.63	8.63	8.63	8.63	8.63	8.63	8.63	8.63	8.63	9.076	9.076	9.076	9.076	9.076	9.076	9.076	9.076	9.076	9.076	9.076	9.076	9.076	9.076	9.076	9.076	9.076	9.076	8.284	7.837	7.837	7.837	7.837
YHL009C	1.19	0.793	0.793	0.793	0.793	0.793	0.793	0.793	0.793	0.793	0.793	0.793	0.793	0.793	0.793	0.793	0.793	0.793	0.793	0.397	0.397	0.397	0.397	0.397	0.397	0.397	0.397	0.397	0.397	0.397	0.397	0.397	0.397	0.397	0.397	0.397	0.397	0.397	0.397	0.397	0.397	0.397	0.397	0.397	0.397	0.397	0.397	0.397	0.397
YOR311C	14.727	14.727	14.727	14.727	14.727	14.727	14.727	14.727	14.727	14.727	14.727	14.727	14.727	14.281	14.281	14.281	14.281	13.835	14.231	14.231	14.231	14.231	14.231	14.231	14.181	14.181	14.181	14.181	14.181	14.181	14.181	14.181	14.181	14.181	14.181	14.181	14.181	14.578	14.578	14.578	14.578	14.578	14.578	14.131	14.131	14.131	13.684	13.238	13.238
YDR141C	7.537	7.537	7.537	7.537	7.537	7.537	7.537	7.537	7.537	7.537	7.537	7.537	7.537	7.537	7.537	7.537	7.537	7.537	7.537	7.537	7.537	7.537	7.537	7.537	7.934	7.537	7.537	7.537	7.537	7.537	7.537	7.537	7.537	7.984	8.38	8.38	8.38	8.38	8.38	8.38	7.934	7.934	7.934	7.934	7.934	7.934	7.934	7.934	7.934
YNL311C	10.613	11.059	11.059	12.348	12.348	12.348	12.348	12.299	12.299	12.695	12.695	12.695	12.695	12.695	14.381	14.381	14.381	14.381	14.381	14.381	14.381	14.381	13.538	13.538	13.538	13.538	13.538	13.538	13.538	13.985	13.985	13.985	13.985	13.985	13.985	13.142	13.142	13.142	12.695	12.695	13.091	13.091	13.091	13.091	13.091	13.091	13.091	13.091	13.091
YPR049C	4.511	4.015	4.412	6.098	9.47	9.866	9.866	9.866	9.866	9.866	9.866	9.866	9.866	9.866	9.866	9.866	9.866	9.866	10.312	10.312	10.312	10.312	10.312	10.312	10.312	10.312	10.759	10.759	10.759	10.759	10.759	10.759	10.759	10.759	10.759	10.759	10.759	10.759	11.206	11.206	11.206	11.206	11.206	11.206	11.206	11.206	11.206	11.206	11.206
YBR261C	25.04	25.04	25.04	25.04	25.04	24.593	24.593	24.593	24.593	24.593	24.593	24.593	23.8	23.8	23.8	23.8	23.354	23.354	23.354	23.354	23.354	23.354	23.354	23.354	22.907	21.618	21.618	21.618	21.618	21.618	21.618	21.618	21.618	21.618	19.485	19.485	19.039	17.353	16.956	16.56	16.907	16.46	16.46	16.46	16.46	14.774	14.377	13.534	13.534
YKL155C	11.306	10.859	11.306	11.306	12.841	12.892	12.892	12.892	12.892	12.892	12.495	12.049	12.049	11.602	11.602	12.049	11.652	12.049	12.049	12.892	12.892	13.288	13.288	13.288	14.974	14.974	14.974	14.974	14.974	14.974	14.974	14.974	15.817	14.231	14.627	14.627	14.627	15.024	16.264	16.264	16.264	16.264	16.264	15.817	15.817	15.817	15.817	15.817	15.817
YPR086W	6.744	6.348	6.348	5.901	5.901	5.901	5.058	5.058	5.058	5.505	8.034	10.116	11.752	11.752	11.752	11.752	12.149	13.735	15.024	15.817	15.817	15.817	15.817	15.817	15.817	16.213	15.817	15.817	16.61	16.61	16.61	16.61	16.61	16.61	16.61	16.61	17.056	17.056	17.056	17.056	17.056	17.056	17.056	17.503	17.503	17.503	17.503	18.396	18.396
YJL179W	4.115	4.511	5.354	5.354	5.354	5.354	4.958	9.123	9.123	9.966	9.966	9.966	9.52	9.52	9.52	9.52	9.52	9.52	9.52	9.52	9.52	9.073	9.073	9.073	9.073	9.073	9.073	9.52	9.52	9.916	9.916	9.916	11.552	11.552	11.552	11.948	11.948	11.948	11.948	11.948	12.791	12.791	12.791	12.791	13.238	13.634	13.634	14.031	14.031
YIL067C	11.005	11.005	10.609	10.609	10.162	10.609	11.005	11.005	11.005	11.005	11.005	10.609	9.816	9.816	10.609	10.609	10.609	10.609	11.056	11.056	11.056	11.056	14.031	14.031	14.031	14.031	14.031	14.031	14.031	14.031	14.031	14.031	14.031	14.031	14.031	14.031	14.031	14.031	14.031	14.477	14.477	14.477	14.477	14.477	14.477	14.477	14.477	14.477	14.477
YOR228C	12.595	12.595	12.595	12.595	12.595	12.595	10.463	10.016	8.43	9.273	11.405	11.405	11.405	12.248	12.248	12.248	12.248	12.248	11.852	11.852	11.852	11.852	11.852	11.456	13.091	13.438	13.488	13.488	13.488	13.934	13.934	13.934	13.934	13.488	13.934	13.934	13.934	14.331	14.331	14.331	13.934	13.934	14.331	14.727	14.727	14.727	14.727	14.727	13.835
YDL074C	16.264	16.264	16.264	16.264	16.264	16.264	16.264	16.264	16.264	16.264	16.264	16.264	16.264	16.264	16.264	16.264	16.264	16.264	16.264	16.264	16.264	16.264	16.264	16.264	16.264	16.264	16.264	16.264	16.264	15.867	16.314	15.917	15.917	15.917	15.917	15.917	15.917	15.917	15.917	15.917	16.314	16.314	16.314	16.314	16.314	16.314	16.314	16.314	16.314
YIL132C	12.098	12.098	12.098	12.098	12.098	11.255	11.255	11.255	11.255	11.255	10.809	10.809	10.809	10.809	10.809	10.809	10.809	10.412	10.412	11.306	11.306	11.306	11.306	11.306	11.306	11.306	11.752	11.752	11.752	11.752	11.752	11.752	11.306	10.859	10.859	8.726	8.726	9.966	9.966	9.966	9.966	9.966	10.363	10.363	10.759	12.049	12.049	12.049	12.049
YKL142W	11.355	11.355	11.752	11.752	11.752	11.752	11.752	11.752	11.752	11.752	11.752	11.752	11.752	11.752	11.752	11.752	11.752	11.752	11.752	11.752	11.752	11.752	11.752	11.752	11.752	11.752	11.752	11.752	11.752	11.355	11.355	11.355	11.355	11.355	11.355	11.752	11.752	11.752	11.752	11.752	11.752	11.752	11.355	11.355	11.355	11.355	11.355	11.355	11.355
YLR049C	11.998	11.998	10.363	9.173	10.016	10.016	10.016	10.016	9.62	9.62	7.934	7.934	7.934	8.33	8.777	8.777	8.777	8.777	8.777	7.934	7.934	7.487	7.09	9.62	10.463	12.992	12.992	12.992	12.992	12.992	13.388	13.388	13.388	13.388	13.388	13.388	13.388	13.388	13.388	13.388	13.388	13.388	13.784	14.181	14.578	14.578	14.578	14.131	13.735
YBR131W	11.306	11.306	11.306	11.306	11.306	11.306	10.859	10.859	10.859	10.859	11.306	11.802	11.802	11.802	11.802	11.802	12.248	12.248	12.645	12.645	12.645	13.488	13.488	13.488	13.488	13.488	13.488	13.488	13.488	13.488	13.488	13.488	13.884	13.884	13.884	13.884	13.884	13.884	13.884	13.884	13.884	13.884	13.884	13.884	13.884	13.884	13.884	13.884	13.884
YER104W	5.058	5.058	5.901	8.084	8.084	8.084	8.877	8.877	8.877	8.877	8.877	8.877	8.877	9.273	9.669	10.116	10.116	10.116	10.116	10.116	10.116	9.72	9.72	9.72	9.72	9.72	9.273	9.273	9.273	9.669	9.669	9.669	9.669	9.62	9.62	10.909	10.909	10.909	12.149	12.149	12.149	12.595	13.388	13.388	13.388	13.388	13.388	13.388	13.438
YBL019W	6.944	6.944	6.944	6.944	6.944	6.944	6.944	6.944	6.497	6.497	6.497	6.051	6.051	5.158	5.158	5.158	4.265	4.265	3.818	3.372	3.372	3.372	3.372	3.372	3.372	3.372	3.768	3.768	3.768	3.768	3.768	3.768	3.768	3.768	3.768	3.768	3.768	4.215	4.612	4.215	4.215	4.662	4.662	4.662	5.108	5.108	5.108	4.662	4.662
YDR262W	3.768	3.768	3.768	3.768	3.768	3.768	3.768	3.768	4.165	4.165	4.165	4.165	4.165	4.165	4.612	4.612	5.058	5.058	5.058	5.058	5.058	5.058	5.058	5.058	5.058	5.058	5.058	5.058	5.058	5.058	5.058	5.058	5.058	5.058	5.058	5.058	5.058	5.058	5.058	5.058	5.058	5.058	5.058	5.058	5.058	5.058	5.058	5.058	5.058
YPL220W	17.503	17.503	17.503	17.503	17.503	17.503	17.503	17.107	17.107	16.66	16.66	16.66	16.66	16.66	17.056	17.056	16.61	16.61	16.61	16.61	16.61	16.61	16.61	16.61	16.61	16.61	15.767	15.767	15.767	15.767	15.767	15.767	15.767	15.767	15.767	15.767	15.767	15.37	15.37	14.924	14.527	14.527	14.527	14.527	14.527	13.288	13.288	13.288	13.288
YPL241C	6.298	6.298	6.298	5.008	5.008	4.612	5.008	5.851	6.694	8.034	8.034	8.034	8.034	8.43	8.43	8.43	8.43	8.43	8.43	8.43	8.826	8.826	8.826	8.826	8.826	8.826	8.826	8.826	8.826	8.826	8.826	8.826	8.826	8.826	8.826	8.826	8.826	8.826	8.826	8.826	8.826	8.826	8.826	8.826	8.826	8.826	8.826	8.826	8.826
YLR098C	5.851	5.851	7.934	7.934	8.777	8.777	9.173	9.62	9.62	9.62	9.62	9.62	9.62	9.62	9.223	9.223	9.223	9.223	9.223	9.223	9.223	9.223	9.223	9.669	9.669	9.669	9.669	9.669	9.669	9.669	10.066	10.066	10.066	10.066	10.066	10.066	10.066	10.066	9.669	10.116	10.512	10.066	9.62	8.38	8.38	9.669	9.223	8.826	8.826
YBR176W	16.76	16.76	16.76	14.627	14.231	14.231	13.388	12.445	12.892	13.288	13.288	13.288	13.288	14.131	13.288	13.288	12.495	12.495	12.495	12.495	12.495	12.495	12.495	12.495	12.495	12.495	12.495	12.495	12.495	12.495	12.495	11.652	11.206	10.809	10.363	10.363	10.363	9.966	9.966	9.966	9.966	9.966	9.52	9.52	9.52	9.52	9.52	7.833	7.09
YDR313C	17.453	17.453	17.453	17.453	17.453	17.453	16.66	16.66	17.453	17.056	17.056	17.056	17.503	17.503	17.503	17.503	17.503	17.503	17.503	17.503	17.503	17.503	16.66	16.66	16.66	16.66	16.66	16.66	16.66	16.66	16.66	16.66	16.66	16.66	16.66	16.66	16.66	16.66	16.264	16.264	16.264	16.264	16.264	15.867	15.867	15.867	15.867	15.867	15.867
YPR179C	10.016	10.016	6.594	6.197	5.801	5.801	5.801	7.537	7.537	7.537	7.537	7.141	7.141	7.537	7.141	7.141	7.141	7.141	8.034	8.034	8.034	8.034	7.637	8.034	8.034	8.034	8.034	8.034	8.034	8.034	8.034	8.48	8.48	8.48	8.48	8.877	8.877	8.877	8.877	8.877	8.877	8.877	8.877	8.877	8.43	8.877	8.877	9.72	9.72
YNR063W	2.529	2.529	2.529	2.529	2.529	2.529	2.529	2.132	1.686	1.686	1.686	1.686	1.686	1.686	1.686	1.686	1.686	1.686	1.686	1.686	1.686	1.686	1.686	1.686	1.686	1.686	1.686	1.686	1.686	1.686	1.686	1.686	1.686	1.686	1.686	1.686	1.686	1.686	1.686	1.686	1.686	1.686	1.686	1.686	2.132	2.529	2.529	2.529	2.529
YNL301C	4.811	4.811	4.811	4.811	4.811	4.811	4.811	4.811	4.365	4.365	4.365	4.365	4.365	4.365	4.365	4.365	4.365	4.365	4.365	4.365	4.365	4.365	4.365	4.365	4.365	4.365	4.365	4.365	4.365	4.365	4.365	4.365	4.365	4.365	4.365	4.365	4.365	4.365	3.918	3.472	3.472	3.472	3.918	3.918	3.918	3.918	3.918	3.969	3.969
YPR051W	13.041	13.041	13.488	13.488	14.331	14.331	14.331	14.331	14.331	14.331	14.331	14.331	14.331	14.331	14.331	14.331	14.331	14.331	14.727	14.727	14.727	14.727	14.727	15.57	15.57	15.57	15.57	15.57	15.57	15.57	15.57	15.57	15.57	15.57	15.57	15.57	15.124	15.124	15.124	15.124	15.521	15.967	15.967	16.413	16.413	16.413	16.413	16.017	16.017
YPL269W	2.925	2.925	6.694	7.587	9.273	9.273	10.116	10.116	10.116	10.116	11.852	11.852	11.852	11.852	11.852	11.852	11.852	11.852	11.852	12.745	12.745	12.745	12.745	13.191	13.191	13.191	13.191	13.191	13.191	13.191	13.191	13.191	13.191	13.191	13.588	13.588	13.588	13.588	13.588	13.985	13.985	13.985	13.985	13.985	13.985	14.381	15.224	15.224	15.224
YPL245W	6.894	7.34	6.944	6.944	6.497	6.548	6.548	6.548	6.548	6.548	6.548	6.548	6.944	6.944	6.051	6.051	6.051	6.051	6.051	6.051	6.051	6.051	6.051	6.051	6.051	6.051	6.051	6.051	6.447	6.447	6.447	6.447	6.447	6.447	6.447	6.894	6.447	6.447	6.447	6.447	6.447	6.447	6.447	6.447	6.447	6.447	6.447	6.447	6.447
YEL071W	11.009	11.009	11.405	11.405	11.405	11.405	11.405	11.405	11.405	10.562	11.009	11.009	11.405	11.405	11.405	11.852	11.852	11.852	11.852	11.852	11.852	11.852	11.852	12.248	12.248	12.248	14.431	14.431	14.828	15.671	15.671	15.671	15.671	15.671	15.72	15.72	15.72	15.324	15.324	15.324	15.324	15.324	15.324	15.324	15.324	14.928	14.928	14.481	14.034
YPR047W	14.578	12.941	12.941	12.545	12.545	12.545	12.545	11.702	11.255	10.859	10.859	11.306	10.463	9.669	9.223	9.669	9.669	10.066	10.066	10.066	10.066	10.066	10.066	10.066	10.066	10.066	9.62	9.62	9.62	9.62	9.62	9.62	9.62	9.62	9.62	9.173	9.173	7.487	7.883	7.437	7.833	9.123	8.726	9.173	9.173	12.098	12.098	12.098	12.098
YBR008C	11.652	11.652	11.652	11.652	11.206	11.602	10.809	10.809	10.809	10.809	10.809	10.809	10.809	10.809	10.809	10.809	10.809	10.809	10.809	10.809	11.255	11.702	11.702	11.702	11.702	11.702	11.702	11.702	11.306	11.306	11.306	11.306	11.306	10.463	9.223	8.826	7.984	8.43	8.43	8.43	8.43	8.43	8.43	8.43	8.43	8.43	8.43	8.43	8.43
YDR378C	11.105	11.105	11.105	11.105	11.105	11.105	11.998	11.998	11.998	11.998	11.998	11.998	11.998	11.998	11.998	11.998	11.552	11.552	11.552	11.552	11.552	11.552	11.552	11.155	11.155	10.759	10.759	10.759	10.759	10.759	10.759	10.759	10.759	10.759	10.759	10.759	10.759	10.363	9.52	9.52	9.52	9.52	9.52	9.52	9.966	9.966	9.966	9.966	9.966
YHR196W	13.041	13.041	13.041	13.041	13.041	13.041	13.041	13.041	13.488	15.124	15.124	15.124	15.124	15.124	15.57	15.57	15.57	15.57	15.57	15.57	15.57	15.57	15.57	15.57	15.57	15.57	15.57	15.57	15.57	15.57	15.57	15.57	15.57	15.57	15.57	15.57	15.57	15.57	15.57	15.57	15.57	15.57	15.57	15.124	15.124	14.727	14.727	14.727	14.727
YGR046W	4.511	4.511	4.511	4.462	5.751	5.751	5.751	5.751	5.751	5.751	5.751	5.751	5.751	7.04	7.04	7.04	7.04	7.04	7.04	7.934	7.537	7.984	7.984	8.43	8.43	8.43	8.034	8.826	8.826	8.826	8.826	8.826	8.826	8.826	8.826	8.826	9.273	9.273	9.273	9.273	9.273	9.273	9.273	9.273	9.273	9.273	9.273	9.273	9.273
YDR478W	3.472	3.472	3.472	3.075	3.075	3.075	3.075	2.629	2.629	2.629	2.629	2.629	2.629	3.075	3.075	3.472	3.918	3.918	3.918	3.918	3.918	3.918	3.918	3.918	3.918	4.365	4.365	4.365	4.365	4.365	4.365	4.365	4.761	4.761	4.761	4.761	4.761	4.761	4.761	4.761	4.761	4.761	4.761	4.761	4.761	4.761	4.761	4.761	5.208
YLR088W	3.272	3.272	3.272	4.612	4.612	4.612	4.612	4.612	4.612	4.612	5.455	6.348	6.744	6.744	7.537	7.537	8.33	8.33	8.33	8.33	8.33	8.33	8.33	8.33	8.777	8.38	8.777	9.223	9.669	9.669	9.669	9.669	10.116	10.116	10.116	10.116	10.116	10.116	10.116	10.116	10.562	11.355	11.355	11.355	11.355	11.355	11.355	11.355	11.355
YDR170C	5.058	4.612	4.612	4.612	4.612	4.612	4.612	4.612	4.612	4.612	4.612	4.165	3.768	3.768	3.768	3.768	3.768	3.768	3.768	3.768	3.768	3.768	3.768	3.768	3.768	2.925	2.925	2.925	2.925	2.925	2.925	2.925	2.925	2.925	2.925	2.925	2.925	2.925	2.925	2.925	2.479	2.479	2.479	2.479	2.479	2.479	2.083	2.083	2.083
YHR017W	6.794	6.794	6.794	6.794	6.794	6.794	6.794	6.794	6.794	6.794	6.794	6.794	6.794	7.191	7.191	6.794	6.397	6.397	6.397	6.397	6.397	6.397	6.397	6.397	6.397	6.794	6.794	6.794	6.794	6.794	6.794	6.348	7.637	8.084	8.48	8.48	8.48	8.927	8.927	9.373	9.373	9.373	9.373	9.373	9.373	11.009	11.009	11.009	11.009
YOR237W	11.502	11.502	11.502	11.502	11.502	11.502	11.502	11.502	11.502	11.502	11.502	11.502	11.502	11.502	11.899	11.899	12.345	12.345	12.345	12.345	12.345	11.948	11.155	10.759	10.759	10.759	10.759	10.759	10.759	10.759	11.206	11.206	11.206	11.206	11.206	11.206	11.206	11.206	11.206	11.206	11.206	11.206	11.206	11.206	11.206	11.206	11.206	11.206	11.206
YMR019W	5.801	5.801	5.801	6.644	7.487	7.487	9.916	9.916	9.916	9.916	9.916	9.916	9.916	9.966	9.966	9.966	9.966	9.966	9.966	9.966	9.966	9.966	9.966	10.412	10.412	10.412	10.412	10.809	11.206	11.652	11.652	11.652	12.941	12.941	12.941	12.941	12.941	12.941	12.941	12.941	12.941	13.388	13.388	13.388	13.388	13.388	13.388	13.388	13.388
YLR216C	17.603	17.603	17.603	17.603	17.603	16.76	16.76	17.157	15.47	16.264	16.264	16.66	16.66	16.66	16.66	16.66	16.66	16.66	17.056	17.056	17.056	16.66	16.213	16.213	16.213	16.213	16.213	16.163	16.163	16.163	16.163	16.163	16.163	16.163	16.163	15.767	16.163	15.37	15.37	15.37	15.37	14.974	14.974	14.974	14.974	14.578	14.578	14.081	14.081
YKL135C	15.57	15.57	15.57	15.57	15.57	15.57	16.463	16.463	16.91	17.306	17.306	17.306	17.306	17.306	17.703	17.703	17.703	17.703	17.703	17.703	17.703	17.703	17.703	18.149	17.703	18.496	18.892	18.892	18.892	18.892	18.892	18.892	18.892	18.892	18.892	18.892	18.892	18.892	18.892	18.892	18.892	18.892	18.892	18.892	18.892	18.892	18.892	18.892	18.892
YGR250C	2.429	2.429	2.429	2.429	2.429	2.429	2.429	2.033	2.083	2.083	2.083	2.479	2.479	2.479	2.479	2.479	2.479	2.479	2.479	2.033	2.033	2.033	2.033	2.033	2.033	2.033	2.033	2.825	3.272	3.272	3.668	4.065	4.065	4.462	4.462	4.462	4.462	4.462	4.462	4.462	4.462	4.908	4.908	4.908	4.908	4.908	4.908	4.908	6.147
YDR121W	13.688	13.688	13.688	13.688	13.688	13.688	14.085	14.481	14.481	14.481	14.481	14.481	14.481	14.481	14.481	14.481	14.481	14.481	14.085	14.085	14.085	14.085	14.085	14.085	14.085	14.085	14.085	14.085	14.085	14.085	14.085	14.085	14.085	14.085	14.085	14.085	14.085	14.085	14.085	14.085	14.085	14.085	14.085	14.085	14.085	14.085	14.085	13.638	13.638
YLR390W	16.413	16.017	16.017	16.017	16.017	16.017	16.017	16.017	15.62	15.62	15.62	15.62	15.62	15.62	15.62	15.62	15.62	15.62	15.62	15.62	15.224	15.224	15.224	15.224	15.224	15.224	15.224	15.224	14.777	14.777	14.777	14.331	14.331	14.331	13.934	13.934	13.934	13.934	13.934	13.934	13.934	10.066	9.273	8.826	8.826	6.397	5.951	5.951	5.951
YGR054W	5.554	5.554	5.554	5.554	5.554	5.554	5.554	5.554	5.554	5.108	4.662	5.008	5.008	5.008	5.008	5.008	5.008	5.404	5.404	5.404	5.404	5.404	5.404	5.404	5.404	5.404	5.404	5.404	5.801	5.801	5.801	5.801	5.801	5.354	5.354	5.354	5.354	5.354	5.354	5.354	5.751	5.751	5.751	5.751	5.751	5.304	5.304	5.701	6.098
YOR038C	15.32	15.32	15.32	15.717	15.717	15.717	16.56	18.642	19.039	19.485	19.485	19.485	19.485	19.485	19.485	19.932	19.932	20.725	20.725	20.725	20.725	20.725	20.725	20.725	20.725	20.725	20.725	20.725	20.725	20.725	20.725	20.725	20.725	20.725	20.725	20.725	20.725	20.725	20.725	20.725	20.725	20.725	20.725	20.725	21.172	21.172	21.172	21.172	21.172
YHR068W	10.713	10.713	11.159	11.605	12.448	12.448	12.448	12.448	12.448	12.448	12.448	12.895	12.895	12.895	13.738	13.291	13.688	13.688	13.688	14.085	14.085	14.085	14.481	14.481	14.481	14.481	14.481	14.481	14.481	14.481	14.481	14.481	14.481	14.481	14.481	14.481	14.481	14.481	14.481	14.481	14.481	14.481	14.481	14.481	14.481	14.481	14.481	14.481	14.481
YLR064W	4.612	4.165	4.561	4.561	4.561	3.372	3.372	3.372	2.925	2.925	3.372	3.768	4.561	4.561	4.561	5.008	5.008	5.008	5.008	5.008	5.008	5.008	5.008	5.008	5.008	6.794	7.587	8.48	8.927	8.927	9.77	9.77	9.77	9.77	9.77	9.77	9.77	9.77	9.77	9.77	9.77	9.77	9.77	10.166	10.166	10.166	10.166	10.166	10.166
YDR284C	4.115	4.115	4.115	4.115	4.115	4.115	4.115	4.115	4.115	4.115	4.115	4.115	4.115	4.115	2.876	2.876	2.876	0.843	0.397	0	0	0	0	0	0	0	0	0	0	0	0	0	0	0	0	0	0	0	0	0	0	0	0	0	0	0	0	0	0.447
YGL175C	7.141	6.644	7.09	11.255	11.255	11.255	11.255	11.255	11.255	11.255	11.255	11.255	11.255	11.255	11.255	12.149	12.149	12.149	12.149	12.149	12.149	12.149	11.702	11.702	11.306	11.702	11.306	12.149	12.149	12.149	13.438	13.835	13.835	13.835	14.281	14.678	15.074	15.521	15.521	15.521	15.521	15.521	15.521	15.521	15.521	16.413	16.413	16.413	16.413
YMR143W	2.479	2.479	2.479	2.479	2.479	2.479	2.479	2.479	2.479	2.479	2.479	2.479	2.479	2.479	2.479	2.479	2.479	2.479	2.479	2.479	2.479	2.479	2.479	2.479	2.479	2.083	2.083	1.636	1.636	1.24	0.843	0.447	0.447	0.447	0.447	0.447	0.447	0.447	0.447	0.447	0.447	0.447	0.447	0.447	0.447	0.447	0.447	0.447	0.447
YGR004W	8.48	8.48	8.48	8.48	8.48	8.48	8.48	8.48	8.48	8.48	8.48	8.48	8.48	8.48	8.48	8.48	8.48	8.48	8.48	8.48	8.48	8.48	8.48	8.927	8.927	8.927	8.927	8.927	8.927	8.927	8.927	8.927	8.48	8.48	8.48	8.48	8.48	8.48	8.48	8.48	8.48	8.48	8.48	8.48	8.48	8.48	8.48	8.48	8.48
YDL082W	0.447	0.447	0.447	0.893	0.893	0.893	0.893	0.893	0.893	0.893	0.893	1.786	2.232	3.572	3.572	3.572	3.572	3.572	3.572	4.019	4.019	4.019	4.019	4.019	4.019	4.019	4.019	4.019	4.019	4.019	4.019	4.019	4.019	4.019	4.019	4.019	4.019	4.019	4.019	3.572	3.572	3.572	3.572	3.572	3.572	3.572	3.572	3.572	3.572
YKR067W	4.115	4.115	4.511	4.511	4.511	4.511	4.511	4.511	4.511	4.511	4.511	4.065	4.065	4.065	4.065	4.065	4.065	4.065	4.065	4.065	4.065	3.222	3.222	4.511	5.354	5.354	5.354	5.354	5.354	5.354	5.354	5.354	5.354	5.801	5.801	6.594	6.594	6.594	6.594	6.594	6.594	6.594	6.594	6.594	8.28	9.569	9.966	9.966	9.966
YBR034C	15.62	15.62	15.62	15.62	15.62	15.62	15.62	15.62	15.62	15.62	15.62	15.62	15.62	15.62	15.62	15.62	15.62	14.828	14.828	14.828	14.828	14.828	14.828	14.828	14.828	14.828	14.828	14.828	14.828	14.828	14.828	14.828	14.828	14.828	14.828	13.985	13.985	13.538	13.538	13.538	13.538	13.538	13.538	13.538	13.538	13.538	13.538	13.538	13.538
YOR052C	14.531	14.531	14.531	14.531	14.531	14.531	14.531	14.531	14.531	14.531	14.531	14.531	14.531	14.531	14.531	14.531	14.531	14.531	14.531	14.531	14.531	13.638	13.191	13.191	13.191	13.191	13.638	13.638	13.638	13.638	13.638	13.638	13.191	13.191	13.191	13.191	13.191	13.191	13.191	11.456	10.562	9.323	8.53	8.53	8.084	8.084	8.084	8.084	8.084
YKL080W	3.272	3.272	3.272	3.272	3.272	2.876	2.876	2.876	3.272	3.272	2.825	2.825	2.825	2.825	2.825	2.825	2.825	2.825	2.825	2.825	2.825	2.825	2.825	2.429	2.429	2.429	2.429	2.429	2.429	2.429	2.429	2.429	2.429	2.429	2.429	1.982	1.982	1.982	1.982	1.982	1.982	1.982	1.982	1.982	2.379	2.379	2.379	2.379	2.379
YIL010W	15.47	15.47	15.47	15.47	15.47	15.47	15.47	15.47	15.47	15.47	15.47	16.363	16.363	16.363	16.363	16.363	16.363	16.363	16.363	16.363	16.363	16.363	16.363	16.81	16.81	16.81	16.76	16.76	16.76	16.363	16.81	16.81	16.81	16.413	16.413	16.413	16.86	16.86	16.86	17.306	17.306	17.306	17.306	17.306	17.306	17.306	17.306	17.306	17.306
YLR456W	7.24	7.24	7.24	7.687	7.687	7.687	7.687	7.687	8.084	8.084	8.084	8.084	7.29	7.29	7.29	7.29	7.29	7.29	7.29	7.29	7.34	7.34	7.737	7.737	7.737	7.737	7.737	7.737	7.737	7.737	7.737	8.58	8.58	8.58	8.58	8.58	8.58	8.58	8.133	8.133	8.133	8.133	8.133	8.133	8.133	8.133	8.133	8.133	8.133
YGR255C	2.083	2.083	2.083	2.083	2.083	2.083	2.083	2.083	2.083	2.083	2.083	2.083	2.083	2.083	2.083	2.083	2.083	2.083	0.843	0.843	0.843	0.843	0.843	0.843	0.843	0.843	0.843	0.843	0.843	0.843	0.843	0.843	0.843	0.843	0.843	0.843	0.843	0.843	0	0	0	0	0	0	0	0	0	0	0
YHR040W	8.777	8.777	8.777	8.777	8.777	8.777	9.223	9.62	9.62	9.62	9.62	10.066	10.066	10.066	10.066	10.066	10.066	10.066	10.066	10.066	10.066	10.066	10.066	10.066	10.066	10.066	10.066	10.066	10.066	10.066	10.066	10.066	10.066	10.066	10.066	10.066	10.066	10.066	10.066	10.066	10.066	10.066	10.066	10.066	9.62	9.223	9.223	9.223	9.223
YBR127C	14.331	14.331	14.331	14.331	14.331	14.331	14.331	14.331	14.331	14.331	14.331	14.331	14.331	14.331	14.331	14.331	14.331	14.331	14.331	14.331	14.331	14.331	14.331	14.331	14.331	14.331	13.884	13.884	13.884	13.884	13.884	13.884	13.884	13.884	13.884	13.884	13.884	13.884	13.884	13.884	13.884	13.884	13.884	13.884	13.884	13.884	13.884	13.884	13.884
YOR061W	9.173	10.412	10.412	10.412	10.412	10.412	10.412	10.412	10.412	10.412	10.412	10.412	10.412	10.412	10.412	10.412	10.412	10.412	10.412	10.412	10.412	10.412	10.412	9.966	9.966	9.966	9.966	9.966	9.966	9.966	9.966	9.966	9.966	9.966	9.966	9.966	9.966	10.363	10.363	10.363	10.363	9.916	9.916	10.363	10.363	10.363	10.363	10.363	10.363
YJL020C	9.966	9.966	9.966	9.966	9.966	9.966	9.966	9.966	9.966	9.966	9.569	9.569	9.569	9.569	9.569	9.569	9.569	9.569	9.569	9.569	9.569	9.569	9.569	9.569	7.487	7.934	7.934	7.934	7.934	7.487	7.487	6.594	6.197	6.197	6.197	6.197	6.197	6.197	6.594	7.09	6.694	7.09	7.09	7.09	7.09	8.38	8.38	8.38	8.38
YHR042W	16.907	16.907	16.907	16.907	16.907	16.907	16.907	16.907	16.907	16.907	16.907	16.907	16.907	16.907	16.907	16.907	16.907	16.51	16.51	16.51	16.51	16.51	16.51	16.51	16.113	15.667	15.667	15.667	15.667	15.667	15.667	15.667	15.667	15.667	15.667	15.667	14.824	13.634	13.634	12.841	12.841	12.445	12.445	12.841	12.841	12.841	12.841	12.445	12.445
YNR035C	2.975	2.975	2.975	3.422	3.422	3.422	3.422	3.422	3.422	3.422	3.422	3.422	3.422	3.422	3.422	3.422	3.422	3.422	4.265	4.265	4.265	4.265	4.265	4.265	4.265	4.265	4.265	4.265	4.265	4.265	4.265	4.265	4.265	4.265	4.265	5.108	5.554	6.397	6.397	6.397	6.397	6.397	6.397	7.29	7.737	7.737	7.737	7.737	7.737
YOR356W	8.877	8.877	8.877	8.877	9.323	8.927	8.927	8.927	8.927	8.53	8.53	8.53	8.53	8.53	8.53	8.53	8.53	8.084	8.084	8.084	8.084	8.084	8.084	8.084	8.084	8.084	8.084	8.084	8.084	8.084	8.084	8.084	8.084	8.084	8.084	8.084	8.084	8.53	8.53	8.53	8.53	8.927	9.373	8.927	8.927	8.927	8.48	8.48	8.48
YDL155W	9.62	9.62	9.62	10.016	10.016	10.412	10.412	10.412	10.412	9.966	9.966	9.966	9.966	9.966	9.966	9.966	9.569	9.569	9.569	9.569	9.569	9.569	9.569	9.569	9.569	9.569	9.569	9.569	9.569	9.123	9.123	8.726	8.726	8.726	8.28	8.28	8.28	8.28	8.28	8.28	8.28	8.28	8.28	8.28	8.28	8.28	8.28	8.28	8.28
YAL003W	4.165	4.165	4.165	4.165	4.165	1.736	1.29	0	0	0	0	0	0	0	0	0	0	0	0	0	0	0	0	0	0	0	0	0	0	0	0	0	0	0	0	0	0	0	0	0	0	0	0.397	0.397	0.397	0.397	0.397	0.397	0.397
YIL149C	4.662	4.662	4.662	4.215	4.215	4.215	4.215	4.215	4.215	4.215	4.215	4.215	3.818	3.818	3.818	3.818	1.24	0.793	0.793	0.397	0.397	0.843	0.843	0.843	0.843	0.843	0.843	0.843	0.447	0.447	0.447	0.447	0.447	0.447	0.447	0.447	0.447	0.447	0.447	0.447	0.447	0.447	0.447	0.447	0.447	0.447	0.447	0.447	0.447
YJL140W	5.801	5.801	5.801	5.008	5.008	5.008	5.008	5.008	5.008	4.165	3.768	3.372	3.768	3.768	3.768	3.768	3.768	3.768	4.662	4.662	4.662	4.662	4.662	4.215	4.215	4.215	5.901	7.141	7.141	7.141	7.537	7.537	7.537	7.537	7.537	7.537	7.537	7.537	7.537	7.537	7.537	7.537	8.43	8.43	8.43	8.43	8.43	8.877	8.877
YKL023W	11.799	11.799	11.799	11.799	11.799	10.162	9.766	9.766	9.766	9.766	9.766	9.37	9.37	9.37	9.816	8.23	7.833	7.833	7.833	7.833	7.833	6.644	6.197	5.404	4.165	4.165	3.322	2.925	2.925	2.925	2.925	2.925	2.925	2.925	2.925	2.925	2.925	2.479	2.479	2.479	2.479	2.925	2.529	3.372	3.372	3.372	3.372	3.372	3.372
YOL011W	2.975	2.975	2.975	2.975	2.975	3.869	3.869	3.869	3.869	3.869	3.869	3.869	3.869	3.869	3.869	3.869	4.315	4.315	4.315	4.315	4.315	4.315	4.315	4.315	4.315	4.315	4.315	4.315	4.315	4.315	4.315	4.315	3.869	3.869	3.869	3.869	3.869	3.869	3.869	3.869	3.918	3.918	3.918	3.918	3.918	3.472	3.869	4.712	4.712
YNL133C	3.768	3.768	3.768	3.768	3.768	3.768	3.768	3.322	3.322	3.322	3.322	3.322	2.529	2.529	2.529	2.529	2.529	2.529	1.686	1.686	1.686	1.686	1.686	1.686	1.686	1.686	1.686	1.686	1.686	1.686	1.686	1.686	0.843	0.843	0.843	0.843	0.843	0.843	0.843	0.843	0.843	0.843	0.843	0.843	0.843	0.843	0.843	0.843	0.843
YFR002W	12.892	12.892	12.892	12.892	12.892	12.892	12.892	12.892	12.892	13.288	13.288	13.288	13.288	13.288	13.684	13.684	13.684	13.684	14.131	14.131	14.527	14.527	14.527	14.527	14.527	14.527	14.527	14.527	14.527	14.527	14.527	14.527	14.527	14.924	14.924	15.767	15.767	15.767	15.767	15.767	15.767	15.767	15.767	15.767	15.767	15.767	15.767	16.213	16.66
YLR119W	11.802	11.802	11.802	11.802	11.802	10.959	10.959	10.512	10.512	10.512	10.512	10.909	10.909	10.909	10.909	10.909	10.909	11.306	10.859	10.859	11.255	11.255	11.255	11.255	10.809	9.966	8.33	8.33	8.33	7.04	6.247	6.298	6.298	7.537	7.537	7.537	7.537	7.537	7.537	7.537	7.141	7.141	7.141	7.141	7.141	7.141	6.694	6.694	6.694
YIL122W	6.744	6.744	6.744	6.744	6.744	6.744	6.744	6.744	6.744	6.744	6.744	6.744	6.744	6.744	6.744	6.744	6.744	6.744	6.744	6.348	6.348	6.348	6.348	6.348	6.348	6.348	6.348	6.348	5.901	7.09	7.09	7.09	7.09	7.09	7.09	7.09	7.09	7.09	7.09	7.09	7.09	7.09	7.09	7.09	7.09	7.537	7.537	7.537	7.537
YGL201C	6.247	6.247	6.247	6.247	6.247	6.247	6.247	6.247	6.247	6.247	6.247	6.247	6.247	6.247	6.247	7.09	7.537	7.537	7.537	7.934	7.934	7.934	7.934	7.934	7.934	7.934	7.934	7.934	7.934	7.934	7.934	7.934	7.934	8.33	8.33	8.33	8.33	8.33	8.33	8.33	8.33	8.33	8.33	8.33	8.33	8.726	8.726	8.726	8.726
YBR126C	21.021	21.021	21.418	21.418	21.418	21.418	21.021	21.021	20.625	20.625	20.229	20.229	21.072	21.072	21.072	21.072	20.675	20.675	20.675	20.675	20.675	20.675	20.675	20.675	20.279	20.279	20.279	20.279	20.279	20.279	20.279	20.279	20.328	20.328	20.328	19.932	19.932	20.328	18.296	19.139	18.692	18.692	19.535	19.535	19.485	17.799	15.32	15.32	15.32
YPR067W	7.934	7.934	7.934	7.934	8.777	8.777	9.173	9.173	9.569	9.569	9.569	10.412	11.652	11.652	11.652	11.652	11.652	11.652	11.652	12.049	11.602	11.602	11.602	11.602	11.602	11.602	11.602	11.602	11.602	11.602	11.602	11.602	11.602	11.602	11.602	11.602	11.602	11.602	11.602	11.602	11.602	11.206	11.206	11.206	11.206	11.206	11.206	11.206	11.206
YJL013C	8.826	8.826	8.826	8.826	9.273	9.273	9.273	9.273	8.43	8.43	8.43	7.191	7.191	7.191	7.191	7.191	7.637	8.034	8.034	8.034	8.034	8.034	8.48	8.48	8.48	8.48	8.877	8.877	8.877	8.877	8.877	9.273	9.273	9.273	9.273	9.273	9.273	9.273	9.273	9.273	9.273	9.273	9.273	9.273	9.273	9.273	9.273	9.273	9.273
YER011W	1.24	1.24	1.24	1.636	1.636	2.033	2.876	3.719	3.719	3.719	3.719	3.719	3.719	3.719	3.272	3.272	3.272	3.272	3.272	3.272	3.272	3.272	3.272	3.272	3.272	3.272	3.272	3.272	3.272	3.272	3.272	3.272	3.272	3.272	3.272	3.272	3.272	3.272	3.272	3.272	3.768	3.768	3.768	3.768	3.768	3.768	3.768	3.768	3.768
YFL044C	7.487	7.487	7.537	7.537	7.537	7.141	7.141	7.141	7.141	7.141	7.141	7.141	7.141	7.141	6.744	6.744	6.744	6.744	6.744	6.744	6.744	6.744	6.744	6.744	6.744	6.744	6.744	6.298	6.298	6.298	5.455	5.455	5.455	5.455	5.455	5.455	5.455	5.455	5.455	5.455	5.901	5.455	5.455	5.058	5.455	5.455	5.851	5.851	5.851
YDR514C	6.298	7.437	7.437	7.883	7.883	9.173	9.173	9.173	9.62	9.62	9.62	9.62	9.62	9.62	9.62	9.62	9.62	9.173	9.62	9.223	9.223	9.223	10.116	10.116	10.512	10.512	10.512	10.512	10.512	10.512	10.512	10.512	10.512	10.512	10.512	10.512	10.512	10.909	10.909	10.909	10.909	10.909	10.909	10.909	10.463	10.463	10.463	10.463	10.463
YMR014W	6.397	6.397	6.794	6.794	6.794	6.794	6.794	6.794	6.794	6.794	6.794	7.24	7.24	7.24	7.24	7.24	7.24	7.24	7.24	7.24	7.24	7.24	7.24	7.24	7.24	7.24	7.24	7.24	7.24	7.24	7.24	7.24	6.794	6.794	6.794	6.794	6.794	6.794	6.794	6.794	6.794	5.554	5.108	4.265	3.818	3.818	3.818	3.818	3.818
YJL141C	10.512	10.512	10.066	10.066	10.066	7.984	6.694	6.694	6.694	6.694	5.505	5.901	5.901	6.247	6.247	6.247	6.247	5.851	5.404	5.404	5.404	5.404	5.404	5.404	5.008	5.008	5.008	4.612	4.612	4.612	3.719	3.719	3.719	3.719	3.719	3.719	3.719	3.272	3.272	3.272	3.272	3.272	3.272	3.272	3.272	3.272	3.272	3.272	2.825
YOR138C	19.639	19.192	19.192	19.192	19.192	19.192	19.192	19.192	18.746	18.746	19.192	19.192	19.192	19.192	18.746	18.746	16.564	16.167	16.167	16.167	16.167	16.167	16.167	16.167	16.167	16.167	16.167	15.771	15.771	14.877	14.877	14.431	14.431	14.431	14.431	14.431	14.431	13.638	13.638	13.638	13.638	13.638	13.638	13.638	14.085	14.085	13.242	13.242	6.794
YPR134W	16.363	16.363	16.363	16.363	16.363	16.363	16.363	16.363	16.363	16.363	16.363	16.363	16.363	16.363	16.363	16.363	16.363	16.363	16.363	16.363	16.363	16.363	16.363	16.363	16.363	16.363	16.363	16.363	16.363	16.363	15.967	15.967	16.413	16.413	16.413	16.413	16.413	16.413	16.413	16.413	15.967	15.967	15.967	14.727	14.727	14.727	14.727	14.727	15.174
YEL007W	1.982	1.982	1.982	1.982	1.982	1.586	1.586	1.586	1.19	1.586	1.586	1.586	1.586	1.586	1.586	1.586	1.586	1.19	1.19	1.19	1.19	1.19	1.19	1.19	1.19	1.19	1.19	1.19	1.19	1.19	1.19	1.19	1.19	1.19	1.19	1.19	1.19	1.19	1.19	1.19	1.19	1.19	1.19	1.19	1.19	1.19	1.19	1.19	1.19
YGR017W	8.48	8.48	8.927	8.927	8.927	8.927	8.927	8.927	8.927	8.927	8.927	8.927	10.613	10.613	10.613	10.613	10.613	10.613	10.613	10.613	11.009	11.852	11.852	11.852	11.852	11.852	11.852	11.852	11.852	11.852	11.852	11.852	11.852	11.852	11.405	11.405	11.405	11.405	11.405	11.405	11.405	11.405	11.405	11.405	11.405	11.405	11.405	11.802	11.802
YMR228W	11.155	11.155	11.155	11.155	11.155	11.155	11.155	11.552	11.155	11.552	11.552	11.552	10.759	10.363	10.363	10.363	9.173	9.173	9.173	8.33	9.569	10.412	10.809	11.206	11.206	11.206	11.206	11.652	11.652	11.702	12.495	12.495	12.495	11.702	11.702	11.702	11.702	12.098	12.941	13.835	13.835	13.835	13.835	14.281	14.281	14.281	13.884	14.678	14.231
YNL281W	5.455	5.058	5.058	5.058	5.851	7.09	7.934	7.934	7.934	7.934	7.934	7.934	7.934	7.934	7.934	7.934	7.934	7.934	7.934	7.934	7.934	7.934	7.934	7.934	7.934	7.934	7.934	7.934	7.934	7.934	7.934	7.934	7.934	7.934	7.934	7.934	7.934	7.934	7.934	7.934	7.934	7.934	7.934	7.934	7.487	7.487	7.487	7.487	7.487
YBR141C	11.802	11.802	11.802	12.645	12.645	12.645	12.645	12.645	12.645	12.645	12.645	12.645	12.645	12.645	13.041	13.041	13.041	13.041	13.041	13.041	13.041	13.438	13.835	13.835	13.835	14.281	14.281	14.678	14.678	14.678	14.678	14.678	14.678	14.678	14.678	14.678	14.678	15.074	15.074	15.074	15.074	15.074	15.074	15.074	15.074	15.074	15.074	15.074	15.074
YEL006W	11.009	11.009	11.456	11.852	12.248	12.645	12.645	12.645	12.645	12.645	12.248	12.248	12.695	12.695	13.091	13.091	13.091	13.091	13.091	13.091	13.091	12.645	12.645	11.752	12.198	12.198	12.198	12.198	12.198	12.198	12.198	12.198	12.198	12.198	12.198	12.198	12.198	12.198	12.198	12.198	12.198	12.198	12.198	12.198	12.198	11.802	11.355	12.149	12.149
YDR178W	9.62	9.62	8.33	8.33	7.09	6.694	5.354	5.354	5.801	7.04	7.883	7.883	7.883	7.883	7.883	7.883	8.33	8.33	8.33	8.33	8.33	8.33	8.33	8.33	8.33	8.33	8.33	8.777	8.33	8.33	7.934	9.173	9.173	9.173	9.173	9.173	9.569	9.569	9.569	9.173	9.669	9.273	9.72	10.116	10.116	10.116	10.116	10.116	10.116
YKR016W	5.505	5.505	5.505	5.505	5.505	5.901	5.901	6.298	7.141	7.141	7.141	7.141	7.537	7.984	7.984	7.984	7.984	7.984	7.984	8.38	8.38	8.38	8.38	8.826	8.826	8.826	8.826	9.273	9.273	9.273	9.273	9.273	9.273	9.273	9.273	9.72	9.273	9.669	9.669	9.669	9.669	9.669	9.669	9.669	9.669	9.669	9.669	9.669	8.826
YOR332W	11.505	11.505	11.505	11.505	11.505	11.505	11.505	11.505	11.952	11.952	11.952	11.952	11.952	11.952	11.952	11.952	11.952	11.952	11.952	11.952	11.952	11.952	11.952	11.952	11.952	11.952	11.952	11.952	11.952	11.952	11.952	11.952	11.952	11.952	11.952	11.952	11.952	11.952	11.952	11.952	11.952	11.952	11.952	11.952	12.348	12.348	12.348	12.348	12.348
YER167W	15.671	15.671	15.671	15.671	15.671	15.671	15.671	15.274	15.274	15.274	15.274	15.274	15.274	15.274	15.274	15.274	15.274	15.274	15.274	15.274	14.828	14.828	14.828	14.828	14.828	14.828	14.828	14.828	14.828	14.828	14.828	14.828	14.828	14.828	14.828	12.695	12.695	12.695	12.695	12.695	12.695	12.695	12.695	12.695	12.695	12.248	12.248	12.248	12.248
YPL128C	11.405	11.405	11.405	11.405	11.405	11.405	11.405	11.405	11.405	11.405	11.405	11.405	11.405	11.405	11.405	11.405	11.405	11.405	11.405	10.959	10.959	10.959	10.959	7.191	7.191	7.141	7.141	7.141	7.141	7.141	6.744	6.298	6.298	6.298	6.298	6.298	5.404	5.008	4.612	5.058	5.058	5.455	5.851	5.851	5.851	5.404	4.511	4.511	4.511
YOL147C	13.884	13.884	13.884	13.884	13.884	13.884	13.884	13.884	12.645	12.595	13.835	13.835	15.074	15.074	15.521	15.521	15.521	15.521	15.521	15.521	16.86	16.86	16.86	16.86	16.86	16.86	16.86	16.86	16.86	16.86	16.86	16.86	16.86	16.86	16.86	16.86	16.86	16.86	16.86	16.86	17.306	17.306	17.306	17.306	16.91	16.91	16.91	16.91	16.91
YOR342C	10.066	10.066	10.066	10.066	10.066	10.066	10.066	10.066	10.066	10.066	10.066	10.066	10.066	10.066	10.066	10.066	10.066	10.066	10.066	10.066	9.669	8.826	8.826	8.826	8.826	8.826	8.826	8.826	8.826	8.826	8.826	8.826	8.826	8.826	8.034	7.191	6.348	6.348	6.348	6.348	6.348	6.348	6.348	6.348	6.348	5.901	5.901	5.901	5.901
YDL031W	12.098	12.098	12.098	12.098	12.098	12.098	12.495	12.495	12.495	12.049	12.049	12.049	12.049	12.049	12.049	12.049	11.652	11.652	11.652	11.652	11.652	11.652	11.652	11.652	11.652	11.652	11.652	11.652	11.652	11.652	11.652	11.652	10.759	10.759	10.759	10.759	10.759	10.759	10.759	10.759	10.759	10.759	10.759	10.759	10.759	10.759	10.759	10.759	10.759
YBR255C-A	12.098	12.495	12.495	12.495	12.495	12.495	12.495	12.098	11.702	11.802	11.802	11.802	11.802	11.802	11.802	11.802	11.802	11.802	11.802	11.802	11.802	11.802	11.802	11.355	9.223	7.587	7.984	8.034	8.034	8.877	8.877	8.877	8.877	8.877	8.877	8.877	8.48	8.48	8.48	8.48	9.373	9.373	9.373	9.373	9.373	9.373	9.373	9.373	9.373
YJR096W	19.936	19.936	19.936	19.043	19.043	19.043	19.043	19.043	19.043	19.043	19.043	19.043	19.043	19.043	19.043	19.043	18.646	18.2	18.2	18.2	18.2	18.596	18.596	18.596	18.596	18.596	18.596	18.596	18.596	18.596	18.596	18.596	18.2	18.2	18.2	18.2	18.2	18.2	18.2	18.2	18.2	18.2	18.2	18.2	18.2	18.2	18.2	16.96	16.96
YLR021W	4.511	4.511	5.751	6.147	7.833	7.833	7.833	8.23	8.677	8.677	8.677	8.677	8.677	8.677	8.677	8.677	9.073	9.073	9.073	9.073	9.866	9.866	9.866	9.866	10.262	11.452	11.452	11.899	11.899	11.899	11.899	11.899	11.899	13.188	13.634	13.634	13.634	14.081	14.081	14.081	14.081	14.081	14.081	13.684	13.684	14.527	14.527	14.527	14.527
YMR116C	4.065	4.065	4.065	4.065	4.065	3.619	3.619	3.619	3.619	3.719	3.719	3.719	3.719	3.719	4.115	4.115	4.115	4.115	4.115	4.115	4.115	4.115	4.115	4.115	4.115	4.115	3.719	2.925	2.529	2.529	2.925	2.925	3.372	3.372	4.165	4.165	4.165	4.165	3.322	3.768	4.215	4.265	4.265	4.265	5.951	5.951	9.669	9.669	9.669
YER150W	0.843	0.843	0.843	0.843	0.843	0.843	0.843	0.843	0.843	0.843	0.843	0.843	1.24	1.24	1.24	1.24	1.24	1.24	2.083	2.083	2.529	2.529	2.529	2.925	3.768	3.768	3.768	3.768	3.768	4.165	4.958	5.751	5.751	5.751	5.751	5.751	5.751	5.751	6.197	7.833	7.833	7.833	7.833	7.833	7.833	8.28	8.28	8.28	8.28
YBR279W	6.298	6.348	6.744	6.744	6.298	6.298	6.744	7.984	8.927	8.927	10.216	10.613	10.613	10.613	11.009	11.009	11.009	11.009	11.009	11.456	11.456	11.456	11.456	11.456	11.456	11.456	11.456	11.456	11.852	11.852	12.299	12.299	13.142	13.142	13.142	13.142	13.142	13.142	13.142	13.142	13.142	13.142	13.142	13.142	13.142	13.142	13.142	13.142	12.348
YDL066W	17.157	16.71	16.71	17.056	16.66	16.66	16.66	16.66	16.66	16.66	16.264	16.264	16.264	16.264	16.264	15.867	15.867	15.867	15.867	15.867	15.867	15.867	15.421	15.421	15.421	15.421	15.421	15.421	15.024	15.024	15.024	15.024	15.47	15.024	15.024	15.024	15.024	15.024	15.024	15.024	15.421	14.627	14.627	14.627	15.024	15.024	15.024	15.024	14.627
YHR204W	3.272	3.272	3.272	3.272	3.272	2.876	2.479	2.479	2.479	2.876	2.876	2.876	2.876	2.876	2.876	2.876	3.322	3.322	3.322	3.322	3.322	3.322	3.322	2.925	2.925	2.925	2.925	2.925	3.372	3.372	3.372	3.372	3.372	3.372	3.372	3.372	2.579	2.579	2.579	2.579	2.579	2.579	2.183	2.183	2.183	2.183	2.183	2.183	2.629
YDR249C	8.23	8.23	8.23	8.23	8.23	8.23	8.23	8.23	8.23	8.23	8.23	8.23	8.23	8.23	8.23	8.23	8.23	8.23	7.387	6.941	5.751	5.751	5.751	5.751	5.751	5.751	5.751	5.751	5.751	4.908	5.354	5.354	4.511	4.511	4.511	4.511	4.511	4.511	4.115	4.115	4.115	4.115	4.115	4.115	4.115	4.115	4.115	4.115	4.115
YHR056C	10.166	10.166	10.166	10.166	10.166	10.166	10.166	9.77	9.77	9.77	9.373	9.373	9.373	9.373	9.77	9.373	9.373	9.819	9.819	10.216	10.216	10.613	10.613	10.613	10.613	10.613	10.613	10.613	10.613	10.613	10.613	10.613	10.613	10.613	10.613	10.613	10.613	10.216	10.216	10.216	10.216	10.216	10.216	10.216	10.216	10.216	10.216	10.216	10.216
YHR085W	12.348	12.795	12.795	12.795	12.795	13.242	13.242	13.242	13.242	13.242	13.242	13.242	13.242	13.242	13.242	13.242	13.242	13.242	13.242	13.242	13.242	13.242	13.242	13.242	13.242	13.242	13.242	13.242	13.242	13.242	13.242	13.242	13.242	13.242	13.242	13.242	13.242	12.795	12.795	12.795	12.795	12.795	12.795	12.795	12.795	12.795	12.795	12.795	12.795
YFR021W	8.777	8.777	8.777	9.173	9.173	9.173	9.173	9.173	9.123	9.866	9.47	9.47	9.47	9.47	9.47	9.47	9.47	9.47	11.206	11.206	11.206	12.049	12.049	12.049	12.049	12.049	12.049	12.049	12.049	12.049	12.049	12.049	12.049	12.049	12.049	12.049	12.049	12.049	12.049	12.049	12.049	12.049	12.049	12.049	11.652	11.255	11.255	11.255	11.255
YMR086W	10.909	10.909	8.43	8.43	8.43	8.43	8.43	8.43	8.826	8.38	8.38	8.38	8.38	7.934	7.141	7.141	7.141	7.141	7.141	6.744	5.851	5.851	5.851	5.851	5.455	5.455	5.455	5.455	5.058	5.058	5.058	4.662	5.554	5.554	5.554	5.554	5.554	5.108	5.108	5.108	5.108	5.108	5.108	5.108	5.108	5.108	5.108	5.108	4.265
YCR045C	13.784	13.784	13.784	14.231	14.231	14.231	14.231	14.231	14.627	14.627	14.627	14.627	14.627	14.627	14.627	14.627	14.627	14.627	14.627	14.627	15.024	15.024	15.024	15.024	15.024	15.024	15.024	15.024	15.024	15.024	15.47	15.47	15.47	15.47	15.47	15.47	15.074	15.074	15.074	14.627	14.627	14.627	14.627	14.627	14.627	15.074	15.074	15.074	15.074
YIL093C	10.562	10.562	10.562	10.562	10.562	10.562	9.72	9.72	9.62	9.62	10.016	10.016	10.412	10.809	11.602	11.602	11.602	11.998	11.998	11.998	11.552	11.948	11.948	11.948	11.948	11.948	11.502	11.502	11.056	12.295	11.452	11.452	11.899	11.899	12.295	12.295	12.295	12.295	12.295	12.295	12.295	13.138	13.138	13.138	13.138	13.138	13.138	13.138	13.138
YNL071W	12.198	12.198	12.198	12.198	12.198	12.198	12.198	12.198	12.198	12.198	12.198	12.198	12.198	12.198	12.198	13.934	13.934	14.381	14.381	15.224	15.224	15.224	15.224	15.224	15.224	15.224	15.224	15.224	15.224	15.224	15.224	14.777	15.57	15.967	15.967	15.967	15.967	15.967	15.967	15.967	15.967	15.967	16.413	16.413	16.413	16.413	16.413	16.81	16.81
YGR286C	2.579	2.579	2.579	2.579	2.579	2.579	3.026	3.026	3.026	3.026	3.026	3.026	3.026	2.629	2.629	2.629	2.629	2.629	2.629	2.629	2.629	2.629	2.629	3.075	3.075	3.075	3.075	3.522	3.969	4.365	4.365	4.365	4.365	3.918	3.918	3.918	3.918	3.918	3.918	4.315	4.315	4.315	4.315	4.315	4.315	4.761	5.158	5.158	5.158
YPR023C	16.514	16.514	16.514	16.514	16.514	16.514	16.514	16.96	16.96	16.96	16.96	16.96	16.514	16.514	16.514	16.514	16.514	16.514	16.514	16.514	16.514	16.514	16.514	16.514	16.514	16.514	16.514	16.514	16.514	16.514	16.514	16.514	16.514	16.514	16.514	16.514	16.514	16.514	16.514	16.514	16.514	16.514	16.117	16.117	16.117	15.72	15.72	15.72	15.72
YER145C	8.28	8.28	8.28	8.28	8.28	8.28	8.28	8.28	8.677	8.677	8.677	8.28	8.28	7.883	7.09	6.694	6.247	6.247	6.247	7.09	7.09	7.09	7.09	7.09	7.09	7.09	7.09	7.09	7.09	7.09	7.09	7.09	7.09	6.694	6.694	6.694	5.455	5.455	5.455	5.901	5.505	5.505	5.505	5.505	5.505	5.505	5.505	5.505	5.505
YPL070W	7.191	7.191	6.794	6.794	6.794	6.794	6.794	6.794	6.348	5.951	5.951	5.505	5.505	5.505	5.505	5.505	5.505	5.505	6.744	6.744	6.744	6.744	7.141	7.141	7.141	7.141	7.141	7.141	7.141	6.744	7.141	7.141	7.141	7.141	6.744	6.744	5.851	5.851	5.851	5.851	5.851	5.851	6.694	6.694	6.694	6.694	7.141	7.587	7.537
YIL109C	24.151	23.754	23.308	23.308	23.308	23.308	23.308	23.308	23.308	23.308	23.308	22.018	22.018	22.018	22.018	21.572	21.572	21.572	21.125	20.282	20.282	19.835	19.835	19.835	19.835	19.439	19.439	19.439	19.439	19.439	19.439	14.727	13.934	13.934	13.934	13.934	13.091	13.091	12.248	12.248	12.248	4.215	3.818	3.372	3.372	3.372	3.372	3.372	3.372
YEL042W	14.331	14.331	14.331	14.331	14.331	14.331	14.331	14.331	14.331	14.331	14.331	14.331	14.331	14.331	14.331	14.331	14.331	13.934	13.934	13.934	13.934	13.934	13.934	13.488	13.488	13.488	13.488	13.091	11.752	11.752	11.752	11.306	11.306	11.306	10.859	10.859	10.859	10.859	10.859	10.859	10.859	10.859	10.859	10.859	10.859	10.859	10.859	10.859	10.859
YER166W	11.552	11.552	11.552	11.552	11.552	11.552	11.552	11.998	11.998	11.998	11.998	11.998	11.998	11.998	11.998	11.998	11.998	11.998	11.998	11.998	11.998	11.998	11.998	11.998	11.998	11.998	11.602	11.602	11.602	11.602	12.445	12.445	12.445	12.445	12.445	12.445	12.445	12.445	12.445	12.445	12.445	12.445	12.445	12.445	12.049	12.049	12.049	12.049	12.049
YHR132C	7.04	7.04	7.04	7.04	7.04	7.04	7.04	7.04	7.04	7.04	7.04	8.33	10.859	11.255	11.255	11.255	11.255	11.255	11.255	11.255	11.255	11.255	11.255	11.255	11.255	11.255	11.255	11.255	11.255	11.255	11.255	11.255	11.255	11.255	11.255	11.255	11.255	11.652	11.652	11.652	11.652	11.652	11.652	11.652	11.652	11.652	11.652	11.652	11.652
YOR087W	5.255	5.255	5.255	5.255	5.255	5.255	5.255	5.255	4.858	4.858	4.858	4.858	4.858	7.04	7.04	7.04	7.487	7.487	7.487	7.934	7.934	7.934	7.934	7.934	7.934	7.934	7.934	8.38	8.38	8.777	8.777	8.777	9.173	9.173	9.173	9.569	9.569	9.569	9.569	9.569	9.569	9.569	9.569	10.016	10.016	10.016	10.016	10.016	10.016
YDR051C	5.901	5.901	5.901	5.901	5.901	5.901	5.901	5.901	5.901	7.191	7.191	7.191	7.191	7.191	7.191	7.191	7.191	7.191	7.191	7.191	7.191	7.637	7.637	7.637	7.637	7.637	7.637	7.637	7.637	7.637	7.637	7.637	7.637	7.637	7.637	7.637	7.637	7.637	7.637	7.637	7.637	7.637	7.637	7.637	7.637	7.637	7.637	7.637	7.637
YHR089C	15.521	15.521	15.521	15.521	15.521	15.521	15.521	15.521	15.521	15.917	15.917	15.917	15.917	15.917	15.917	15.917	15.917	15.917	15.917	15.917	15.917	15.917	15.917	15.917	15.917	15.917	15.917	15.917	15.074	15.074	15.074	15.074	15.074	15.074	15.074	15.074	15.074	15.074	15.074	15.074	15.074	15.074	15.521	15.521	15.521	15.521	15.521	15.521	15.521
YOL009C	7.09	5.505	3.322	3.322	3.322	3.322	3.719	3.719	3.719	3.719	3.719	3.719	3.719	3.719	3.719	3.719	3.719	3.719	3.719	3.272	4.165	4.165	4.165	4.165	5.901	5.901	6.744	7.587	8.43	8.877	8.877	8.877	10.116	10.116	10.116	10.116	10.116	10.512	10.959	10.959	10.959	10.959	10.959	10.959	10.959	10.959	10.959	13.538	13.985
YGL196W	8.777	8.777	8.777	8.777	8.777	8.777	8.777	9.223	9.223	9.223	9.223	9.223	9.223	9.223	9.223	9.223	9.223	8.826	8.826	8.38	8.38	8.38	8.38	8.38	8.38	8.38	8.38	7.984	7.984	7.191	7.191	7.191	7.191	6.794	6.794	6.794	6.794	6.794	6.794	6.794	6.744	7.191	7.191	7.191	7.191	7.191	7.191	7.191	7.191
YNL188W	11.009	11.009	11.405	11.405	11.405	11.405	11.405	11.405	11.405	11.852	12.299	12.299	12.299	12.299	12.299	12.299	12.745	12.745	12.745	13.191	12.745	12.745	13.142	13.142	13.142	13.142	13.142	13.142	13.142	13.142	13.142	13.142	13.142	13.142	13.142	13.142	13.142	13.142	13.538	13.538	13.538	13.142	13.538	13.538	13.538	13.538	13.538	13.538	13.538
YMR312W	1.636	1.24	1.24	1.24	1.24	1.24	0.843	0.843	0.843	0.843	0.843	0.843	0.843	0.843	0.843	0.843	0	0	0	0	0	0	0	0	0	0	0	0	0	0	0	0	0	0	0	0	0	0	0	0	0	0	0	0	0	0	0	0	0
YKR006C	7.09	7.09	7.09	7.09	7.09	7.09	5.801	5.354	5.354	5.354	5.354	5.901	5.901	5.901	6.348	6.348	6.744	6.744	6.744	6.744	6.744	6.744	6.744	6.744	7.191	7.191	7.191	7.191	7.191	8.034	8.48	8.48	8.48	8.48	8.48	8.48	8.48	8.48	8.48	8.877	8.877	8.877	8.877	8.877	8.877	8.826	8.826	8.826	8.826
YHL036W	9.423	9.423	10.316	9.919	9.919	9.919	9.919	9.473	9.87	9.87	9.87	9.87	9.027	8.58	8.58	8.58	8.58	8.58	8.976	9.87	9.87	9.87	9.87	9.87	9.87	10.713	11.159	11.159	11.159	12.052	12.052	12.052	12.052	12.052	12.052	12.052	12.052	12.052	12.052	12.052	14.235	14.235	14.235	15.424	15.424	15.424	15.424	15.424	15.424
YBR017C	10.759	10.759	10.759	10.759	10.759	10.759	10.759	10.759	10.759	10.759	10.759	11.206	11.206	11.206	11.206	11.206	11.206	11.206	11.206	11.206	11.206	11.206	11.206	11.206	11.206	11.206	11.206	11.602	11.602	11.602	11.602	11.602	11.602	11.602	11.602	11.602	11.602	11.602	11.602	11.602	11.602	11.602	11.602	11.602	11.602	11.155	11.155	11.155	11.155
YPL034W	7.537	7.537	7.537	7.537	7.537	7.537	8.726	8.33	8.33	8.726	8.726	8.726	9.123	10.363	10.363	10.363	10.363	11.552	11.552	12.445	12.445	12.445	12.445	12.445	12.445	12.445	12.445	12.445	12.445	12.445	12.445	12.445	12.445	12.049	12.495	12.941	13.388	13.784	15.421	15.421	15.421	15.421	15.421	15.421	15.421	15.421	15.421	15.421	15.421
YNL166C	9.373	9.373	9.373	9.77	10.216	10.216	10.216	11.405	11.802	13.835	13.835	14.281	14.678	14.678	14.678	14.678	14.678	15.074	15.074	15.074	15.074	15.074	15.074	15.074	15.074	15.074	15.074	15.074	15.074	15.074	15.074	15.074	15.074	15.074	15.074	15.074	15.074	15.074	14.181	14.181	14.181	14.181	14.181	14.181	14.181	14.181	14.181	14.578	14.578
YDL238C	10.363	9.916	9.916	9.023	8.627	8.627	8.627	8.627	8.627	8.627	8.627	8.627	8.627	8.627	8.18	8.18	8.18	8.576	8.576	8.576	8.576	8.576	8.576	7.784	7.784	7.784	7.784	7.784	7.784	7.784	7.784	7.784	6.941	6.544	6.147	6.544	6.544	5.701	4.908	4.065	3.272	3.668	4.065	4.065	4.065	4.065	4.065	4.065	4.065
YPL250C	14.828	14.828	14.828	14.381	14.381	14.381	13.985	13.985	13.985	13.985	13.985	13.985	13.985	13.985	13.985	13.985	13.985	12.745	12.745	13.142	12.695	12.695	12.695	12.695	12.695	12.695	12.745	13.191	13.191	13.191	13.191	13.191	13.191	13.191	13.191	13.191	13.191	13.191	13.191	13.191	13.191	13.191	13.191	13.191	13.191	13.191	13.191	13.191	13.191
YER087W	4.958	4.561	3.719	3.719	3.719	4.165	4.165	4.165	5.008	5.008	5.455	5.455	5.455	5.851	6.298	6.298	6.298	6.298	6.298	6.298	6.298	6.298	6.298	6.298	6.298	6.298	6.298	6.298	6.298	6.298	6.298	6.298	6.298	6.298	6.298	6.298	6.298	5.901	5.901	6.298	6.694	6.694	6.694	6.694	6.694	6.694	7.141	7.587	7.587
YJL117W	10.909	10.909	10.909	10.909	10.909	10.463	10.463	10.859	10.859	10.859	10.859	10.859	10.859	10.859	10.859	10.859	10.859	10.859	10.859	10.859	10.859	10.859	10.859	10.859	11.652	11.652	11.652	11.652	11.652	11.652	11.652	11.652	11.652	11.652	11.652	11.652	11.652	11.652	11.652	11.652	11.652	11.652	11.652	11.652	11.652	11.652	11.652	11.652	10.016
YGL209W	4.215	4.215	4.662	4.215	4.215	4.215	4.215	4.215	4.612	4.958	6.197	6.197	6.197	6.197	7.04	7.437	7.437	7.437	7.437	7.437	7.437	7.437	7.437	7.437	7.437	7.437	7.437	7.437	7.883	7.883	7.883	7.883	8.33	9.173	8.777	9.223	9.223	9.223	9.223	9.223	9.223	9.223	9.62	9.62	9.62	9.62	9.62	9.62	9.62
YLR405W	16.017	16.017	15.62	15.62	15.62	15.62	15.62	15.62	15.174	15.174	14.777	14.777	14.777	14.777	14.777	14.777	14.777	14.777	14.777	14.777	14.777	14.777	14.777	14.777	14.777	14.777	14.777	14.777	14.777	14.777	14.777	14.777	14.381	13.985	13.985	13.538	13.538	13.538	13.538	13.538	13.934	13.934	13.934	13.934	13.934	13.934	13.091	12.695	12.299
YMR150C	4.561	4.561	4.561	4.561	4.165	4.165	4.165	4.165	3.768	3.768	3.768	3.768	3.768	3.768	3.768	3.768	3.768	3.372	3.372	2.975	2.975	2.975	2.579	2.579	2.579	2.579	2.183	2.183	2.183	2.183	1.736	1.736	1.736	1.736	1.736	1.736	1.736	1.736	1.736	1.736	1.736	1.736	1.736	1.736	1.736	1.736	1.736	1.29	1.29
YHL028W	1.786	1.786	1.786	2.183	2.579	2.579	2.579	2.132	2.132	2.132	2.132	1.686	1.686	1.686	1.686	1.686	1.686	1.686	1.686	1.686	1.686	1.686	1.686	1.686	1.686	1.686	1.686	1.686	1.686	1.686	2.083	2.083	2.083	2.083	2.083	2.083	2.083	2.083	2.083	2.083	2.083	2.083	2.083	2.083	2.083	2.083	2.083	2.083	2.083
YBR204C	10.512	10.512	10.959	11.306	12.198	12.992	12.992	12.992	12.992	12.992	12.992	12.992	14.678	14.678	14.678	14.678	14.678	14.678	14.678	14.678	14.678	14.678	15.074	15.074	15.074	15.074	15.074	15.074	15.074	15.074	15.074	15.074	15.074	15.074	15.47	15.47	15.47	15.47	15.47	15.47	15.917	15.917	15.917	15.917	15.917	15.917	15.917	15.917	15.917
YDR305C	8.777	8.777	8.777	8.777	8.777	8.777	8.777	8.777	8.777	7.883	7.487	7.487	7.487	7.487	7.09	7.934	8.034	7.587	7.587	7.587	7.637	7.637	8.034	6.794	7.984	8.877	8.877	8.877	10.116	10.116	10.116	9.72	9.72	9.72	9.273	9.273	9.273	10.066	10.066	10.066	10.066	10.066	10.909	10.909	10.909	10.909	10.909	12.595	12.595
YGL167C	11.255	11.702	11.702	12.149	12.149	12.992	12.992	12.545	12.545	12.545	12.545	12.992	12.992	12.992	12.992	12.992	12.992	12.992	12.992	12.992	12.992	13.388	13.388	13.388	13.388	13.388	13.388	13.835	13.835	13.835	13.835	13.835	13.835	13.835	13.835	13.835	13.835	13.835	13.835	13.835	13.835	13.835	13.835	13.835	13.835	13.835	13.835	13.835	13.835
YGR284C	15.62	15.62	16.067	16.514	16.514	16.514	16.514	16.514	16.514	16.514	16.514	16.514	16.514	16.514	16.514	16.514	16.514	17.01	17.407	17.407	17.407	17.407	17.407	17.407	17.407	17.407	17.357	17.407	17.407	17.407	17.407	17.407	17.407	17.407	17.407	17.407	17.407	17.407	17.407	16.96	16.96	16.96	16.96	16.96	16.96	16.96	16.96	16.96	16.96
YMR194W	16.76	16.76	16.76	16.76	16.76	16.76	16.76	16.76	16.76	16.76	16.76	16.76	16.76	16.76	16.76	16.76	16.76	16.314	16.314	16.314	16.314	16.314	16.314	16.314	16.314	16.314	16.314	16.314	16.314	16.314	16.314	16.314	16.314	16.314	15.521	15.521	15.521	15.521	15.521	15.521	15.521	15.521	15.521	15.521	15.521	15.521	15.521	15.521	15.521
YER078W-A	7.934	7.537	7.537	7.537	7.537	7.537	7.537	7.537	7.537	7.984	5.901	4.612	4.612	4.215	4.215	4.215	4.612	4.612	4.612	5.505	5.505	5.505	5.505	5.505	5.505	5.505	5.505	5.505	5.108	5.108	6.348	8.034	8.034	8.034	8.034	8.034	8.034	8.034	8.034	8.034	8.034	8.43	9.273	9.273	9.273	9.273	9.273	9.273	8.877
YML004C	2.232	2.232	2.232	1.786	1.786	1.786	1.786	1.786	1.786	1.339	1.736	1.29	1.686	1.686	1.686	1.686	1.686	1.686	1.686	1.686	1.686	2.083	2.083	2.529	2.529	2.529	2.529	2.529	2.529	2.925	3.768	3.768	3.768	4.165	4.165	4.612	5.058	5.058	5.505	5.505	5.505	5.901	5.901	5.901	5.901	5.901	5.901	5.901	5.901
YDR430C	10.562	10.562	10.562	10.562	10.562	10.562	10.562	10.562	10.562	10.562	9.72	9.72	9.72	9.72	10.166	10.166	10.166	10.166	10.166	10.613	10.613	10.613	10.613	10.613	10.613	10.613	10.613	10.613	10.613	10.613	10.613	10.613	10.613	10.613	10.613	10.613	10.613	10.613	10.613	10.613	10.613	10.613	10.613	10.613	10.613	10.613	10.613	10.613	10.613
YDL176W	6.644	6.247	6.247	6.694	6.694	6.694	6.694	6.298	6.298	6.298	7.191	7.984	7.984	8.826	9.72	9.72	9.72	10.066	9.62	10.016	10.016	10.016	10.016	10.016	10.016	10.016	10.016	10.016	10.016	10.016	10.016	10.016	10.016	10.016	10.016	10.016	10.016	10.016	10.016	10.016	10.463	10.909	11.355	11.752	11.355	11.355	11.355	11.355	11.355
YOR279C	13.142	13.538	13.538	13.985	13.985	12.695	13.142	13.142	13.588	13.588	13.588	13.588	13.588	14.034	13.638	14.085	14.085	14.085	14.085	14.877	14.877	15.274	15.72	15.72	15.72	15.72	15.72	15.72	15.72	15.274	14.828	15.224	15.224	15.224	15.224	15.224	15.224	15.62	15.671	15.671	15.671	15.671	15.671	15.671	15.671	15.274	14.828	14.828	14.828
YMR182C	0	0	0	0	0	0	0	0	0	0	0	0	0	0.397	0.397	0.793	1.586	1.586	1.586	1.586	2.033	2.033	2.033	2.033	2.033	2.033	2.033	2.033	2.033	2.033	2.033	2.033	2.033	2.033	2.033	2.033	2.033	2.033	2.033	2.033	2.033	2.033	2.033	2.033	2.033	2.033	2.033	2.033	2.033
YMR195W	7.191	7.191	7.191	7.191	7.191	6.744	5.851	5.851	5.851	5.851	5.455	5.455	5.455	5.455	5.455	4.612	4.612	4.612	4.165	4.612	5.008	5.008	5.008	5.008	5.008	5.008	5.008	5.008	5.008	4.561	4.561	4.561	4.561	4.561	4.561	4.561	4.561	4.561	4.561	4.561	4.561	4.561	4.165	4.165	4.165	4.165	4.165	4.561	4.561
YNL186W	8.877	8.877	8.877	8.877	8.877	8.877	8.877	8.43	8.43	8.43	8.43	7.587	7.587	7.587	5.901	5.901	4.712	4.712	5.108	5.108	5.108	5.108	5.505	5.505	5.108	5.108	5.108	5.108	5.108	5.108	5.108	5.108	5.108	5.108	5.108	5.108	5.108	5.108	4.712	4.712	3.818	3.818	3.372	2.925	2.925	2.925	3.322	3.322	3.322
YHR163W	9.866	10.312	10.759	10.759	10.759	10.759	10.759	10.759	10.759	10.759	10.759	10.759	10.759	10.759	10.759	10.759	10.759	11.155	11.155	11.155	11.155	11.155	11.155	11.155	11.155	11.155	11.155	11.155	11.155	11.155	11.155	11.155	11.155	11.552	11.998	11.998	11.998	11.998	11.998	11.998	11.998	11.998	11.998	11.998	11.998	11.998	11.998	11.998	11.998
YMR138W	4.761	4.315	4.761	4.761	4.761	4.761	4.761	4.761	4.761	4.761	4.761	4.761	4.761	4.761	4.761	4.761	3.918	3.918	3.522	2.679	2.679	2.679	2.679	3.126	4.365	4.761	4.761	5.158	5.158	5.158	5.158	5.158	5.158	5.158	4.712	4.712	5.108	5.505	5.505	5.505	5.505	6.298	7.984	7.984	11.852	12.299	12.299	12.299	12.745
YDL043C	11.602	11.602	11.602	11.652	12.098	12.098	12.098	12.098	12.098	12.098	12.098	12.098	12.098	12.098	12.545	12.545	12.545	12.545	12.545	12.545	12.941	12.941	13.388	13.388	13.388	13.388	13.388	13.388	13.388	13.388	13.388	13.388	13.388	13.388	13.388	13.388	12.992	12.545	12.992	13.388	13.388	13.388	13.388	13.388	13.388	13.388	13.388	13.388	13.388
YGL180W	0.843	0.843	0.843	0.843	0.843	0.843	0.843	0.843	0.843	0.843	0.843	0.843	2.033	2.033	2.033	2.033	2.429	2.429	3.668	4.511	4.958	4.958	4.958	6.197	7.883	7.883	8.28	8.28	8.28	8.28	11.652	14.527	14.527	14.527	14.974	15.421	15.421	15.421	15.421	15.421	15.421	15.421	15.421	15.421	15.421	15.421	16.213	16.213	16.213
YPL151C	6.147	6.147	6.147	6.147	6.147	6.147	6.147	6.147	6.147	6.147	7.04	7.437	7.437	7.437	7.437	7.437	7.437	7.437	7.883	8.33	8.33	8.33	8.33	8.33	8.33	8.33	8.33	8.33	8.33	8.33	8.33	8.33	8.777	9.569	9.569	9.569	9.569	9.569	9.569	9.569	9.569	9.569	9.569	9.569	9.569	9.569	9.569	9.569	9.569
YDL081C	17.107	17.107	15.124	15.124	15.124	14.727	14.727	14.727	14.727	14.281	14.281	14.281	14.281	14.281	14.281	14.281	14.281	13.488	13.488	13.041	12.595	12.149	12.149	11.306	11.306	11.306	11.306	11.306	11.306	11.306	11.306	11.306	11.306	11.306	11.306	11.306	11.306	11.306	11.306	11.306	11.306	11.306	11.306	9.669	9.669	9.223	9.223	8.38	8.38
YFL017W-A	0.893	0.893	0.893	0.893	0.893	0.893	0.893	0.893	0.893	0.893	0.893	0.893	0.893	0.893	0.893	0.893	0.893	0.893	0.893	0.893	0.893	0.893	0.893	0.893	0.447	0.447	0.447	0.447	0.447	0.447	0.447	0.447	0.447	0.447	0.447	0.447	0.447	0.447	0.447	0.447	0.447	0.447	0.447	0.447	0	0	0	0	0
YOL117W	8.576	8.576	8.973	8.973	9.37	9.37	9.37	9.37	9.37	9.37	9.37	9.37	9.37	9.37	9.37	9.37	9.37	9.37	9.37	9.37	9.37	9.37	9.37	8.973	8.13	8.13	8.13	7.684	7.287	6.891	6.891	6.494	6.494	6.494	6.494	5.651	5.651	5.255	5.255	4.858	5.304	5.701	8.28	8.28	8.28	8.28	8.677	7.883	7.883
YOL127W	1.786	1.786	1.786	2.183	2.183	2.183	2.183	2.183	2.183	2.183	2.183	2.183	2.183	2.183	1.736	1.736	1.736	1.736	1.29	1.29	1.29	1.29	1.29	1.29	1.29	1.29	1.29	1.29	1.29	1.29	1.29	1.29	1.29	1.29	1.29	1.29	1.29	1.29	1.29	1.29	1.29	1.29	1.29	1.29	1.29	1.29	1.29	1.29	1.29
YOL031C	1.686	1.686	1.686	1.686	1.686	1.686	1.686	1.686	1.686	1.686	1.686	2.132	2.579	2.579	2.579	2.579	2.579	2.579	2.579	2.579	2.579	2.579	2.579	2.579	2.529	2.529	2.529	2.529	2.529	2.529	2.529	2.925	2.925	2.925	2.925	2.925	2.925	2.925	2.925	2.925	3.322	3.322	3.322	3.322	3.322	3.322	3.322	3.322	3.768
YDR115W	13.985	13.985	13.985	13.985	13.985	13.985	13.538	13.538	13.538	13.538	13.538	13.538	13.538	13.538	13.538	13.538	13.538	13.538	13.538	13.538	13.538	12.695	12.695	12.695	12.695	12.695	12.695	12.695	12.695	12.695	12.248	12.248	12.248	11.009	10.562	10.116	10.116	10.116	9.669	7.587	7.587	7.191	6.794	6.794	6.794	6.794	6.794	6.794	6.794
YML007W	6.197	6.197	6.197	6.197	6.197	6.197	6.197	6.197	5.801	5.801	5.354	5.354	5.354	5.354	4.958	4.511	4.511	4.511	4.511	4.511	4.511	4.511	4.511	4.511	4.511	4.511	4.511	4.511	4.511	4.908	4.908	4.908	4.908	4.908	4.908	4.462	4.462	4.462	4.462	4.462	4.462	4.462	4.858	4.858	4.858	4.858	4.858	4.858	4.858
YLR300W	2.429	2.429	2.429	2.429	2.429	2.429	2.429	1.982	1.982	1.982	1.982	1.982	1.982	1.982	1.982	1.982	1.982	1.982	1.982	1.982	1.982	1.982	1.982	1.982	1.982	1.982	1.586	2.825	2.825	3.719	3.719	3.719	3.719	3.719	3.719	3.719	3.719	3.719	4.165	4.165	4.165	4.165	4.165	3.768	3.768	3.768	4.215	4.215	4.215
YBR014C	12.049	12.049	12.495	12.495	12.098	12.098	12.892	12.892	12.892	12.892	12.892	12.892	12.892	12.892	12.892	12.892	12.892	12.892	12.892	12.892	12.892	12.892	12.892	12.892	12.892	12.892	12.892	12.892	12.892	12.892	12.098	10.859	10.859	10.859	10.412	10.412	10.412	10.412	10.412	10.412	10.412	10.412	10.016	10.016	10.016	10.016	10.016	10.016	10.016
YJL137C	11.009	11.009	11.009	11.009	11.009	10.216	10.216	10.216	10.216	10.216	10.216	9.77	9.323	9.323	9.323	9.323	9.323	9.323	9.323	9.323	8.877	8.877	8.877	8.877	8.877	9.77	9.819	9.819	9.819	9.819	9.819	9.819	10.216	10.216	10.216	10.216	10.216	10.216	10.216	10.216	9.373	9.373	9.373	9.373	9.373	9.373	9.373	9.373	9.373
YNL255C	11.405	11.405	11.405	11.405	11.405	11.405	11.405	11.405	11.405	11.405	11.405	11.405	11.405	11.405	11.405	11.405	11.405	11.405	11.405	11.405	11.405	11.405	11.405	11.802	11.802	11.802	11.802	11.802	12.645	12.645	12.645	12.645	12.645	12.645	12.645	12.645	12.645	12.645	13.041	13.041	13.041	13.041	13.041	12.595	12.595	12.595	12.595	12.595	12.595
YPR131C	10.613	10.613	10.613	10.613	10.613	10.613	11.009	11.009	11.009	11.009	11.009	11.009	11.009	11.009	11.009	11.009	11.009	11.009	11.405	11.405	11.405	11.405	11.405	11.405	10.959	10.959	10.959	10.959	10.959	10.959	10.959	10.959	10.959	10.512	10.512	10.512	10.512	10.512	10.512	10.066	10.066	10.066	10.066	10.066	9.62	9.223	9.223	8.777	8.777
YER183C	9.223	9.223	8.33	8.33	8.33	8.33	8.33	8.33	7.487	7.934	7.934	8.33	8.33	8.726	8.726	8.726	8.726	9.073	9.916	9.916	9.916	9.47	9.866	9.866	9.866	10.759	10.759	10.759	10.759	10.759	10.759	10.759	10.759	10.759	10.759	10.759	10.759	10.759	10.759	10.759	9.916	9.916	9.916	9.916	9.916	9.916	9.52	9.52	9.966
YOR385W	3.818	3.818	3.818	3.818	3.818	3.372	3.372	3.372	3.372	3.372	3.372	3.372	3.372	2.132	2.132	3.869	3.869	3.869	3.869	3.869	3.869	3.869	3.869	3.869	3.422	3.422	3.422	3.422	3.422	3.422	3.422	3.422	3.422	3.422	3.422	3.869	3.869	3.869	3.869	3.869	3.869	3.869	3.869	3.869	3.869	3.869	3.075	3.522	3.522
YLR108C	12.941	12.941	12.941	12.049	12.049	12.049	12.049	11.652	11.255	11.255	11.255	11.255	11.255	10.859	10.463	10.463	9.669	9.669	9.669	9.669	9.669	9.669	9.669	9.669	9.669	6.744	6.298	4.165	4.165	4.165	4.561	4.561	4.115	4.115	4.115	4.115	4.115	4.115	4.115	4.115	4.115	4.115	4.561	4.165	4.165	4.165	4.165	4.165	4.165
YEL012W	0.843	1.24	1.24	1.24	1.24	1.24	1.686	1.686	1.686	1.686	1.686	1.686	1.686	1.686	1.686	1.686	1.686	2.132	2.132	2.132	2.132	2.132	2.132	2.132	2.132	2.529	3.818	4.265	4.712	4.712	4.712	4.712	4.712	4.712	4.712	4.712	4.712	4.712	4.712	4.712	4.712	4.712	4.712	4.712	4.712	4.712	4.712	4.712	4.712
YML117W	3.075	6.051	6.894	7.29	7.29	9.473	9.473	9.473	9.473	9.473	9.473	9.473	9.473	9.473	9.473	9.473	9.473	9.473	9.473	9.473	9.473	9.87	9.87	9.87	9.87	9.87	9.87	9.87	9.87	9.87	9.87	9.87	9.87	10.266	10.266	10.266	10.266	10.266	10.266	10.266	10.266	10.266	10.266	10.266	10.266	10.266	10.266	10.216	10.216
YJL041W	27.869	27.869	28.662	28.662	28.662	29.058	29.058	29.058	29.058	29.058	29.058	29.058	29.058	29.058	29.058	29.058	28.612	28.612	28.612	28.612	28.612	28.612	28.612	28.612	28.612	28.612	28.612	28.612	28.612	28.612	28.166	28.166	28.166	28.166	28.166	28.166	28.166	28.166	27.769	27.769	27.769	27.769	27.769	27.769	27.769	27.769	27.769	27.769	27.769
YBL006C	13.091	13.091	13.091	13.091	13.091	13.091	13.488	13.488	13.934	13.934	13.934	13.934	13.934	13.934	13.538	13.538	13.538	13.538	13.538	13.934	13.934	13.934	13.934	13.934	13.934	13.934	13.934	13.934	13.934	13.934	13.934	13.934	13.538	13.538	13.985	13.985	13.985	13.985	13.985	13.588	13.588	13.588	13.588	13.588	13.588	13.588	12.695	12.695	12.695
YKL089W	8.38	8.38	8.38	8.38	8.777	9.173	9.62	9.62	9.62	9.62	9.62	9.62	9.62	10.016	9.62	9.62	8.826	8.826	9.273	9.273	9.273	9.273	9.273	9.273	9.273	9.669	8.877	9.273	9.273	9.273	9.273	9.273	9.273	9.273	9.72	9.72	9.72	9.72	9.72	9.72	9.72	9.72	9.72	9.323	9.323	9.323	9.323	9.323	9.323
YBR170C	9.669	9.669	9.669	9.669	9.669	9.669	9.669	9.669	9.669	9.669	9.669	9.669	9.669	9.669	9.669	9.669	9.669	9.669	9.669	9.669	9.669	9.669	9.669	9.669	9.669	9.669	10.066	10.066	10.066	10.066	10.066	10.066	10.066	10.066	10.066	10.066	10.066	10.066	10.066	10.066	10.066	10.066	10.066	10.066	10.066	10.066	10.066	10.066	10.066
YHL023C	5.801	6.147	7.883	7.883	7.883	8.677	8.677	8.677	8.677	8.677	8.677	9.073	9.073	9.073	9.52	10.363	10.363	10.363	10.363	10.759	10.759	10.759	10.759	11.206	11.206	11.652	11.652	11.652	11.652	11.652	11.652	11.652	11.652	12.098	12.098	12.098	12.098	12.098	12.098	12.098	12.098	12.098	11.702	12.098	12.892	12.892	13.338	14.181	14.627
YBL098W	5.304	5.304	5.304	5.304	5.304	5.304	5.304	4.908	4.908	2.479	2.479	2.479	2.479	2.479	2.479	2.479	2.479	2.479	2.479	2.479	2.479	2.479	2.479	1.686	1.686	1.686	1.686	1.29	1.29	1.29	1.29	1.24	1.24	1.24	1.24	1.24	1.24	1.24	1.24	1.24	1.24	0.793	0.793	1.24	1.636	1.636	1.636	1.636	1.636
YGR085C	5.604	5.604	6.001	6.001	6.001	6.001	6.001	6.001	6.001	6.001	5.108	4.712	4.712	4.712	4.265	4.265	4.265	4.265	4.265	4.265	4.265	3.818	3.422	4.265	3.818	3.818	3.818	3.818	3.372	3.372	3.372	3.372	3.372	3.372	3.372	3.372	3.768	4.215	4.215	4.215	4.215	4.215	4.215	3.768	3.768	3.768	2.975	2.975	2.975
YDR034C	10.759	10.759	10.759	10.759	10.759	11.206	11.206	11.206	11.206	11.206	10.809	10.016	10.016	10.463	10.463	10.463	10.463	10.463	10.066	10.066	10.066	9.223	8.777	8.777	8.38	8.38	8.38	8.38	8.38	8.38	8.38	8.38	8.38	8.38	8.38	8.38	8.777	8.777	8.777	8.777	8.777	8.777	8.38	8.38	7.537	7.141	7.141	7.141	7.141
YJR054W	10.562	10.959	10.959	10.959	10.959	10.959	10.959	10.512	10.959	10.959	10.959	10.959	10.959	10.959	10.959	10.959	10.959	10.959	10.959	10.959	10.959	10.959	10.959	11.355	11.355	11.752	11.752	11.752	11.752	11.752	11.752	11.752	11.752	11.752	12.149	12.149	12.149	12.149	12.149	12.149	12.149	11.702	11.702	11.702	11.702	11.702	11.702	11.702	11.702
YMR078C	8.43	8.43	8.43	8.43	8.43	8.43	8.43	8.43	8.43	8.43	8.43	8.43	8.43	8.43	8.43	8.43	8.43	8.43	8.43	8.43	8.43	8.826	8.826	8.826	8.826	8.826	8.826	8.826	8.43	8.43	8.43	8.43	8.43	8.43	8.43	8.43	8.43	8.43	8.43	8.877	8.877	8.877	8.877	8.877	8.877	8.877	8.877	8.877	8.877
YDR088C	7.191	7.191	6.794	6.794	6.794	6.794	6.794	6.794	7.191	7.191	7.191	7.191	7.191	7.191	7.587	7.587	7.587	7.587	7.587	7.587	7.587	5.851	4.612	4.612	4.165	4.165	4.165	4.165	3.322	3.322	2.876	2.876	2.876	1.686	1.686	1.686	2.083	2.083	2.083	2.083	2.479	2.479	2.876	3.322	3.322	2.876	2.876	2.876	2.876
YPL002C	4.858	4.858	4.858	4.858	4.858	4.858	4.858	4.858	4.858	4.858	4.858	4.858	4.858	4.858	4.858	4.858	4.858	4.858	5.701	6.147	6.147	6.147	6.147	6.594	6.594	6.594	6.594	6.594	6.594	6.594	7.487	7.934	7.934	7.934	7.934	8.33	8.33	8.33	8.33	8.33	8.33	8.33	8.33	8.33	8.33	8.33	8.33	8.33	8.33
YHR104W	7.191	5.505	5.951	5.951	5.951	5.951	5.951	5.951	5.951	6.397	5.951	5.951	5.951	6.348	5.951	5.951	6.348	7.24	7.24	7.24	7.24	7.24	7.24	7.24	7.24	7.687	7.24	7.24	7.24	7.24	7.687	7.687	7.687	7.687	8.084	7.24	7.637	7.191	6.348	7.191	8.084	8.927	8.927	8.927	9.72	9.72	9.72	9.72	9.72
YER065C	5.255	5.255	5.255	5.255	5.255	5.255	5.255	5.255	4.462	4.462	4.462	4.462	4.462	4.462	4.462	4.462	4.462	4.462	4.462	4.462	4.065	4.065	4.065	4.065	4.065	4.065	4.065	4.065	4.065	3.668	3.668	2.429	2.429	2.429	2.429	2.429	2.429	2.429	2.429	2.429	2.429	2.429	2.429	2.033	1.636	1.24	0.843	0.843	0.843
YJR070C	19.585	19.585	19.585	19.585	19.585	19.585	19.585	19.585	19.189	19.189	19.189	19.189	19.189	19.189	19.189	19.189	19.189	19.189	19.189	19.189	19.189	19.189	19.189	19.189	19.189	18.793	18.793	18.793	18.793	18.346	18.346	18.346	18.346	18.346	18.346	18.346	18.346	18.346	18.346	18.346	18.346	18.346	18.346	17.95	17.503	17.503	17.503	17.503	17.503
YDR471W	6.694	5.851	4.958	4.958	4.958	3.719	1.686	1.29	1.29	1.29	1.29	1.29	1.29	1.29	1.29	1.29	1.29	1.29	1.29	1.29	1.29	1.29	1.29	1.29	1.29	1.29	0.893	0.893	0.893	0.893	0.893	0.893	0.893	0.893	0.447	0.447	0.447	0.447	0	0	0	0	0	0	0	0	0	0	0
YCL008C	7.34	7.787	7.787	6.944	6.944	6.944	6.497	6.497	6.497	6.497	6.497	6.497	6.497	6.894	7.34	7.737	7.737	7.737	7.737	7.737	7.29	7.29	7.29	7.29	7.29	7.29	7.29	7.29	7.687	8.133	8.58	8.58	8.58	8.133	8.133	8.133	8.133	8.133	9.373	9.819	10.266	10.662	10.662	10.662	10.662	10.662	10.662	10.662	10.662
YNL078W	1.29	1.29	1.29	1.29	1.29	1.29	1.29	1.29	1.29	0.843	0.843	0.843	0.843	0.843	0.843	0.843	0.843	0.843	0.843	0.843	0.843	0.843	0.843	0.843	0.843	0.843	0.843	0.843	0.843	0.843	0.843	0.843	0.843	0.843	0.843	0.843	0.843	0.843	0.843	0.843	0.843	0.843	0.843	0.843	0.843	0.843	0.843	0.843	0.843
YPL014W	3.026	3.026	1.786	1.786	1.786	1.786	1.786	1.786	1.786	1.786	1.786	1.736	2.579	2.579	2.579	2.579	2.579	2.579	2.579	2.579	2.579	2.579	2.579	2.579	3.818	3.818	3.818	3.818	3.818	3.818	3.818	3.818	3.818	3.818	3.818	3.818	3.818	4.265	4.265	4.265	4.265	4.265	4.265	4.265	4.265	4.265	4.265	4.265	4.265
YPL139C	12.892	12.892	12.892	11.702	11.702	13.338	13.338	14.181	14.181	14.627	15.521	15.521	16.314	16.314	16.314	16.314	16.314	16.71	16.71	16.71	16.71	16.71	16.71	16.71	17.157	17.157	17.553	17.553	17.553	17.553	17.95	17.95	18.346	18.346	18.346	18.346	17.899	18.346	18.346	18.346	18.346	18.346	18.346	17.899	17.453	17.453	17.453	17.453	17.453
YCR021C	10.366	10.366	10.366	10.366	10.366	10.366	10.366	10.366	10.366	10.366	10.366	9.97	9.97	9.97	9.97	9.97	10.366	10.812	10.812	10.812	10.812	10.812	10.812	10.366	10.762	11.209	11.209	11.209	11.209	11.655	11.655	11.655	11.655	11.655	11.655	12.102	11.706	12.152	12.152	12.152	12.152	12.598	12.598	12.598	12.598	12.598	12.598	12.598	12.598
YNL131W	16.66	17.056	16.61	16.61	16.61	16.61	17.006	16.907	16.907	17.75	18.196	18.196	18.196	18.196	18.196	18.196	18.196	18.196	18.196	18.196	18.196	18.196	18.196	18.196	18.196	18.196	18.196	18.196	18.196	18.146	18.146	18.146	18.146	18.543	18.543	18.543	18.543	18.543	18.543	18.543	18.146	18.146	18.146	18.146	18.146	18.146	18.146	17.75	17.75
YHR144C	0.447	0.447	0.447	0.447	0.447	1.686	2.479	2.479	2.479	2.479	2.479	2.479	2.479	2.479	2.479	2.479	2.479	2.479	2.479	2.479	2.925	2.925	4.662	5.058	5.058	5.058	5.058	5.058	5.058	5.058	5.058	5.058	5.058	5.058	5.058	5.058	5.058	5.058	5.058	5.058	5.058	5.058	5.058	5.058	5.058	5.058	5.058	5.455	5.455
YLR138W	15.57	15.174	16.463	16.463	16.463	16.463	16.463	16.463	16.463	16.463	16.067	16.067	16.067	16.514	16.514	18.696	18.696	18.696	18.696	18.696	18.696	19.093	19.539	19.539	19.539	19.142	19.142	19.142	19.142	19.142	19.142	19.142	19.142	19.142	19.142	19.142	19.142	19.142	19.142	19.142	19.142	18.696	18.696	19.093	19.093	19.093	19.093	19.093	19.093
YOR193W	8.43	8.43	8.034	7.637	7.637	7.191	7.191	7.191	6.744	6.744	6.744	6.744	6.744	6.744	6.744	6.744	6.744	6.348	5.554	5.158	5.158	5.158	5.158	5.158	5.158	5.158	5.554	5.554	5.554	5.554	5.554	6.001	6.001	6.001	6.447	6.447	6.051	6.051	6.051	6.051	6.051	6.051	6.051	6.051	6.051	6.051	6.051	6.051	6.051
YAR015W	16.956	17.353	17.353	17.353	17.75	17.75	17.75	17.75	18.246	19.832	19.832	19.832	19.832	19.832	20.229	20.229	20.229	20.229	20.229	20.229	20.229	20.229	20.229	20.229	20.229	20.229	20.229	20.229	20.229	20.229	20.229	20.229	20.229	20.229	20.229	20.229	20.229	20.229	20.229	20.229	20.229	20.229	20.229	20.229	20.229	20.229	20.675	20.675	20.675
YAL002W	3.768	3.768	3.768	3.768	3.768	3.768	3.768	3.768	3.768	3.768	3.768	3.768	3.768	3.768	3.768	3.768	3.768	3.768	3.768	3.768	3.768	3.768	3.768	3.768	3.372	3.372	3.372	3.372	3.372	3.372	3.372	3.372	3.372	3.372	3.372	3.372	3.372	2.925	2.925	2.925	2.925	2.925	2.925	2.479	2.479	2.479	2.479	2.479	2.479
YGL027C	6.247	7.141	7.141	7.141	7.141	7.141	7.141	7.141	7.141	7.141	7.934	7.934	8.38	9.669	9.669	9.669	9.669	9.273	9.273	9.669	10.463	10.909	12.595	12.595	12.595	12.595	12.595	12.595	12.595	12.595	13.934	13.934	13.934	13.934	13.538	13.538	13.538	13.538	13.142	13.142	13.142	13.142	13.985	14.381	14.381	14.381	14.381	14.381	14.381
YCR012W	3.768	3.768	3.768	3.768	3.768	3.768	3.768	3.768	3.768	3.768	3.768	3.768	3.768	3.768	3.768	3.768	3.768	4.215	4.215	4.215	4.215	4.215	3.818	3.818	3.818	3.818	3.372	3.372	4.215	4.215	4.215	4.215	3.818	3.818	3.818	3.818	3.422	3.422	3.422	3.422	3.422	3.422	3.422	3.422	3.422	3.422	3.422	3.422	3.422
YAL008W	10.016	7.934	6.694	6.348	6.744	6.744	6.744	6.744	6.744	6.744	5.851	5.404	4.561	4.958	4.958	4.958	4.958	4.958	4.958	6.247	5.851	5.851	5.851	5.851	5.851	5.008	5.008	5.008	5.008	6.197	6.197	6.197	6.594	7.437	7.833	9.173	9.173	9.569	9.569	9.569	9.569	9.569	9.569	10.016	10.412	11.206	12.791	12.791	14.428
YGR169C	16.66	16.66	16.264	15.867	15.867	15.47	15.47	15.47	15.47	15.47	15.47	15.47	14.627	14.181	14.181	13.735	13.735	13.735	13.735	13.735	13.735	13.735	13.735	14.181	14.231	14.231	14.231	13.784	14.231	13.388	13.784	13.784	13.784	13.784	13.784	13.784	13.784	13.784	13.784	13.784	13.784	13.784	13.784	12.545	12.098	10.859	10.859	10.859	10.859
YLL002W	13.884	13.884	14.331	12.299	12.299	12.299	9.77	9.77	9.77	9.77	9.77	9.77	9.77	9.77	10.613	10.216	10.216	10.216	10.613	10.613	10.613	9.323	9.323	9.323	9.323	9.323	9.323	7.587	8.48	9.373	10.562	11.802	11.802	11.802	12.198	12.198	12.198	12.645	12.645	12.645	12.645	12.645	12.645	12.645	12.299	12.299	12.745	12.745	13.142
YER040W	14.578	14.578	14.578	14.578	14.578	14.578	14.578	14.578	14.578	14.578	14.578	14.578	14.578	14.974	16.61	16.61	17.006	17.006	17.006	17.006	17.006	17.006	17.006	17.006	17.006	17.453	17.453	17.453	17.453	17.453	17.453	17.453	17.453	17.453	17.453	17.453	17.899	17.899	17.899	17.899	17.899	17.899	17.899	17.899	17.899	17.899	17.899	17.899	17.899
YJL094C	9.72	9.72	9.72	9.72	9.72	10.116	10.116	10.116	10.116	9.72	9.72	9.72	9.72	10.116	12.695	12.695	13.588	13.588	13.588	13.588	13.588	13.588	13.588	13.588	14.034	14.034	14.034	14.034	14.034	14.034	14.034	14.034	14.034	14.034	14.034	14.034	14.034	14.034	14.034	14.034	14.034	14.034	14.431	14.431	14.431	14.431	14.431	14.431	14.877
YDR484W	7.984	7.984	7.984	7.984	7.141	6.694	6.298	6.298	7.587	7.587	7.587	7.587	7.587	7.191	6.794	6.794	7.191	7.637	8.084	8.084	8.084	8.084	8.084	8.084	8.084	8.084	8.084	7.637	7.637	7.637	7.637	7.637	7.637	7.637	7.637	7.637	7.637	7.637	7.637	7.637	7.637	7.637	7.637	7.637	7.637	7.637	7.637	8.48	9.323
YDL113C	16.163	16.163	16.163	16.163	16.163	16.163	16.163	16.163	16.163	16.163	16.163	16.163	16.163	16.163	16.163	16.163	16.163	16.163	16.163	16.163	16.163	16.163	16.163	16.163	16.163	16.163	16.163	17.006	17.006	17.006	17.006	17.006	17.006	17.006	17.006	17.006	17.006	17.006	17.006	17.006	17.006	16.61	16.61	16.61	16.61	16.61	16.61	16.61	16.61
YBR112C	1.686	1.686	1.686	1.686	1.686	1.686	1.686	1.686	1.686	1.686	1.686	1.686	1.686	1.686	1.686	1.686	1.24	1.24	1.24	0.793	0.793	0.793	0.793	0.793	0.793	0.793	0.793	0.793	0.793	0.793	0.793	0.793	0.793	0.793	0.397	0.397	0.397	0.397	0.397	0.397	0.397	0.397	0.397	0.397	0.397	0.397	0.397	0.397	0.397
YLR254C	6.001	6.001	6.001	6.001	6.001	6.001	6.001	6.001	6.001	6.001	6.001	6.001	6.001	5.604	5.604	5.604	5.604	5.604	5.604	5.604	5.604	5.604	5.604	5.158	5.158	5.158	5.158	5.158	5.158	5.158	5.158	5.158	5.208	5.208	5.208	5.208	5.208	5.208	3.969	3.969	3.969	3.969	4.365	4.365	4.811	4.811	5.208	5.208	5.208
YOR383C	8.976	8.976	8.976	9.77	9.77	9.77	9.77	9.77	9.323	9.323	9.323	9.323	9.323	9.323	9.323	9.323	8.927	8.927	8.927	8.927	8.927	8.927	8.927	8.927	8.927	8.927	8.927	8.927	8.53	8.976	9.423	9.423	9.423	9.027	9.027	9.87	9.87	9.87	9.87	9.87	9.87	9.87	9.87	9.027	9.027	9.027	9.027	9.027	9.027
YBR102C	4.908	5.751	7.04	7.04	7.437	7.883	7.883	8.28	8.28	8.28	8.726	8.726	8.726	9.62	10.066	10.066	11.355	11.355	11.355	11.355	12.149	12.149	12.992	12.992	12.992	12.992	12.992	13.438	13.438	13.438	13.835	14.231	14.231	14.231	14.231	14.231	14.231	14.231	14.231	14.231	14.231	14.231	14.231	14.231	14.231	14.231	14.231	14.231	14.231
YER114C	10.412	10.859	11.306	11.306	11.752	11.752	11.752	11.752	11.752	11.752	11.752	11.752	11.752	11.752	11.752	11.752	11.752	11.752	13.091	13.091	13.091	13.091	13.091	13.091	13.091	13.091	13.091	13.091	13.091	13.091	13.091	13.091	13.091	13.091	13.091	13.091	13.091	13.091	13.091	13.091	13.091	13.091	13.091	13.091	13.091	13.091	13.091	13.091	13.091
YKL172W	11.652	11.652	11.652	12.495	12.941	12.941	12.941	12.941	12.941	12.941	12.941	12.941	12.941	12.941	12.941	12.941	12.941	12.941	12.941	12.941	12.941	12.941	12.941	12.941	13.388	13.388	13.388	13.388	13.388	13.388	13.388	13.388	13.388	13.388	13.388	13.388	13.388	13.388	13.388	12.992	12.992	12.595	12.595	12.595	12.595	12.595	12.595	12.595	12.595
YPL066W	4.561	4.561	4.561	4.561	4.561	4.561	4.561	4.958	4.958	4.958	4.958	4.958	4.958	4.958	4.958	4.561	4.561	4.561	4.561	4.561	4.561	4.561	4.561	4.561	4.561	4.561	4.561	4.561	4.561	4.561	4.561	4.561	4.561	4.561	4.561	4.115	3.719	3.719	3.719	3.719	3.322	3.322	3.322	3.322	3.322	3.322	3.322	3.322	3.322
YLR095C	10.363	10.363	10.363	10.363	10.363	10.363	9.966	9.966	9.966	9.966	9.966	9.966	9.966	9.966	9.966	9.966	9.966	9.569	9.569	9.569	9.569	9.569	9.569	9.569	9.569	9.569	9.569	9.569	9.569	9.569	9.569	9.569	9.569	9.569	9.569	9.569	9.173	9.173	9.173	9.173	9.173	8.726	8.726	8.726	8.726	8.726	8.726	8.726	8.726
YDR213W	10.216	10.216	9.323	8.48	8.48	8.48	8.48	8.48	8.48	8.48	8.48	8.48	8.48	8.48	8.48	8.48	8.48	8.927	8.927	8.927	8.927	8.927	8.084	8.084	8.084	8.084	8.084	8.084	8.084	8.084	7.687	7.687	7.24	7.24	7.24	7.24	7.24	7.24	7.24	7.24	7.24	7.24	7.24	6.794	7.24	7.24	7.24	7.24	7.24
YDR205W	11.009	11.009	11.009	11.009	10.562	10.562	10.562	10.562	10.562	10.562	10.562	10.562	10.562	10.562	10.116	10.116	10.116	9.273	9.273	9.669	9.669	9.669	9.669	9.669	9.669	9.223	8.38	8.38	7.984	7.984	7.984	7.537	7.537	7.537	7.537	7.537	7.537	7.934	7.537	7.537	7.537	7.537	7.984	7.984	7.984	7.984	7.587	7.587	7.587
YJL162C	5.801	6.594	6.594	6.594	6.594	6.147	6.147	6.147	6.147	6.147	5.751	5.751	5.751	6.147	6.147	6.147	6.147	6.147	6.147	6.147	6.147	6.147	6.147	6.147	6.147	6.147	6.147	6.147	6.147	6.147	6.147	6.147	6.147	6.147	6.147	6.147	6.147	6.147	6.147	6.147	6.147	6.147	6.147	6.147	6.147	6.147	3.172	2.776	2.776
YNL029C	14.777	14.777	14.777	14.777	14.777	14.777	14.777	14.777	14.777	14.777	14.777	14.777	14.777	14.777	14.777	14.777	14.777	14.777	14.777	14.777	14.777	12.595	11.802	10.562	10.562	10.562	10.562	9.223	8.826	8.38	8.38	7.984	7.984	7.984	8.38	8.38	8.38	8.38	8.38	8.777	8.777	8.777	8.777	8.777	8.777	7.883	7.883	7.883	7.437
YJR101W	11.355	11.355	11.802	13.091	13.538	13.538	13.538	13.985	13.985	13.985	14.381	14.777	14.777	14.777	14.777	14.777	14.777	14.777	15.224	15.224	15.224	15.224	15.224	15.224	15.224	14.777	14.777	14.777	14.777	14.777	14.777	14.777	13.934	13.934	13.934	13.934	13.934	13.934	13.934	13.934	13.934	13.934	13.934	13.934	13.934	13.934	13.934	13.934	13.934
YIL021W	19.439	19.439	19.439	19.439	19.439	19.439	19.439	19.439	19.439	19.439	19.439	19.439	19.835	19.835	19.835	19.835	19.835	19.835	19.835	19.835	19.835	19.835	19.835	19.835	19.835	19.835	19.835	19.835	19.835	19.835	19.835	19.835	19.835	19.835	19.835	19.835	19.835	19.835	19.835	19.835	19.835	19.835	19.835	19.835	19.835	19.835	19.835	19.835	19.835
YJL080C	15.024	15.024	15.024	15.024	15.024	15.024	15.024	15.024	15.024	15.024	15.024	15.024	15.024	15.024	15.024	15.024	15.024	15.024	15.024	15.024	15.024	15.024	15.024	15.024	15.024	15.024	15.024	15.024	14.627	14.627	14.627	14.627	14.627	14.627	14.627	14.627	14.627	14.627	14.627	14.627	14.231	14.231	14.231	14.231	13.784	13.784	13.784	13.784	13.784
YGL185C	4.561	4.561	4.561	4.561	4.561	4.958	4.958	4.958	4.958	4.958	4.561	4.561	4.561	3.668	3.272	3.668	4.065	4.065	5.304	5.304	5.751	6.197	6.197	6.197	6.644	7.09	7.09	7.09	7.09	7.09	7.09	7.09	8.33	8.33	8.33	8.33	8.33	8.33	8.777	9.223	9.223	10.066	10.512	10.512	10.909	10.909	10.909	11.752	11.752
YDR093W	10.016	10.016	8.38	8.38	8.38	8.38	8.38	7.09	7.09	7.09	7.09	7.09	7.09	7.09	7.09	7.09	7.09	7.09	7.09	7.09	6.644	6.644	6.644	6.197	6.197	5.801	5.404	5.404	5.404	5.404	4.958	4.958	5.404	5.008	5.008	5.008	5.008	4.612	4.612	4.612	4.612	5.455	5.455	5.455	5.851	5.851	5.851	5.851	5.851
YLR059C	11.702	11.702	11.702	11.702	11.702	11.702	11.702	11.702	11.702	11.702	11.702	11.306	11.306	11.306	11.306	11.306	11.306	11.306	11.306	11.306	11.306	11.306	11.306	11.306	11.306	10.909	10.909	10.909	10.909	10.909	10.909	10.909	10.909	10.909	10.909	10.909	10.512	9.72	9.273	8.877	8.43	8.43	7.984	7.587	7.587	7.141	7.141	7.141	7.141
YJR016C	21.172	21.172	20.328	20.328	19.932	19.932	19.932	19.139	19.139	18.742	18.742	18.742	17.849	17.849	17.849	17.849	17.849	17.849	17.849	16.113	14.874	14.874	14.428	14.031	12.742	12.742	12.742	12.742	12.742	12.742	12.742	12.742	12.742	11.948	11.552	10.709	10.709	10.709	10.709	10.709	10.312	10.312	10.312	10.312	10.312	10.312	10.312	10.312	9.52
YDR152W	5.901	5.901	5.901	6.298	6.298	6.298	6.298	6.298	6.298	6.298	6.298	6.298	6.298	6.298	6.298	8.33	8.777	12.495	12.495	12.495	12.495	12.495	12.495	12.495	13.388	12.992	12.992	12.992	12.992	12.992	12.992	12.992	13.388	13.388	13.784	14.181	15.521	15.967	15.967	15.967	15.967	15.967	15.967	15.521	15.917	15.917	15.917	15.917	15.917
YBR293W	7.537	7.537	7.537	7.537	7.141	7.141	7.141	7.141	7.141	7.141	7.141	7.141	7.141	7.141	7.141	7.141	7.141	7.141	7.141	7.141	7.537	7.537	7.537	7.934	8.33	8.33	8.777	8.777	9.62	9.62	9.62	9.62	9.62	10.016	10.016	10.016	10.016	10.016	10.016	10.016	10.016	10.412	10.412	10.412	10.412	10.412	10.412	10.412	10.412
YNL159C	12.495	12.495	12.495	12.495	12.495	13.735	13.735	13.735	13.735	14.181	14.181	14.181	14.181	14.181	14.181	13.338	13.338	14.131	14.131	14.131	14.131	14.131	14.131	14.131	14.131	14.527	14.527	15.817	15.817	15.817	15.817	15.817	16.264	16.264	16.264	16.264	16.264	16.264	16.264	16.264	16.264	16.71	16.264	16.264	16.264	16.264	16.264	16.264	16.264
YOR267C	3.869	3.869	3.869	3.869	3.869	3.869	3.869	4.315	4.315	4.315	4.315	4.315	4.315	4.315	4.315	4.315	4.315	4.315	4.315	4.315	4.315	4.315	5.554	5.554	5.554	5.554	6.348	6.348	6.794	6.794	6.794	6.794	6.794	6.794	6.794	6.794	6.794	6.794	6.794	6.794	6.794	6.794	6.794	6.794	6.794	6.794	6.794	6.794	6.794
YDL008W	6.744	9.223	10.463	13.835	13.835	14.727	14.727	14.727	14.727	14.727	14.727	14.727	14.727	14.727	14.727	14.727	14.727	14.727	14.727	15.174	15.174	15.174	15.174	15.174	15.174	15.174	15.174	15.174	15.174	15.62	16.067	16.067	16.067	16.067	16.067	16.067	16.067	16.067	16.067	16.067	16.067	16.067	16.067	16.067	16.067	16.067	16.067	16.067	16.067
YMR299C	10.116	10.116	10.116	10.116	10.116	10.116	10.116	10.116	10.116	10.116	9.669	9.669	9.273	9.273	8.38	8.826	10.116	10.959	10.959	10.959	11.752	11.752	11.752	12.545	12.545	12.545	12.545	12.992	13.438	13.438	13.438	13.884	13.884	13.884	13.884	13.884	13.884	13.488	13.488	13.488	13.488	13.488	13.488	13.488	13.488	13.091	13.091	13.091	13.488
YJL091C	10.412	10.412	10.412	10.412	10.412	10.412	10.412	10.412	10.412	10.412	10.859	10.859	10.859	10.859	10.859	10.859	10.463	10.066	10.512	11.752	11.752	12.149	12.149	12.149	12.149	12.149	12.149	12.149	15.124	15.521	15.917	15.917	15.917	16.314	16.314	16.314	16.314	16.314	16.314	16.314	16.314	16.314	16.314	16.314	16.314	16.314	16.314	16.314	16.314
YMR192W	8.726	9.173	9.569	9.569	9.569	9.123	10.016	10.016	10.016	10.016	10.412	10.412	10.412	10.412	10.363	10.363	10.363	10.363	10.363	11.255	11.255	11.255	11.255	11.255	11.255	11.255	12.545	12.545	12.545	12.545	12.545	12.545	12.545	12.545	12.992	12.992	13.388	13.388	13.388	13.388	13.388	13.784	13.784	13.784	13.784	13.784	13.784	13.784	13.784
YBR132C	11.405	11.405	11.405	11.405	11.405	11.405	11.405	11.405	11.405	11.405	11.852	11.852	11.852	11.852	11.852	12.299	12.299	12.299	12.299	12.299	12.299	12.299	12.299	12.299	12.299	12.299	12.299	12.299	12.299	12.299	12.299	12.299	12.299	12.299	11.852	11.852	11.852	11.852	11.852	11.852	12.248	12.248	12.248	12.248	12.248	12.248	11.852	11.852	11.852
YDR174W	18.299	18.299	18.299	18.299	18.299	18.299	18.299	18.299	18.299	18.299	18.299	18.299	18.299	18.299	18.299	18.299	18.299	18.299	18.299	18.299	18.299	18.299	18.299	17.853	17.407	17.407	17.407	17.407	17.407	17.407	16.96	16.96	16.96	16.96	16.96	16.96	16.96	16.96	16.96	16.96	16.96	16.96	16.96	16.96	16.564	16.564	16.564	15.72	15.324
YMR217W	0.447	0.447	0.447	0.447	0	0	0	0	0	0	0	0	0	0	0	0	0	0	0	0	0	0	0	0	0	0	0	0	0	0	0	0	0	0	0	0	0	0	0	0	0	0	0	0	0	0	0	0	0
YLR432W	14.974	14.974	14.974	14.131	14.131	14.131	14.131	14.131	14.131	13.684	13.238	12.791	12.791	12.791	12.791	12.791	12.791	12.791	12.791	12.791	12.791	12.791	12.791	12.791	12.791	12.791	12.791	12.791	12.791	12.791	12.395	12.395	12.395	11.552	10.709	10.709	9.916	9.916	9.52	9.52	9.52	9.52	9.123	8.777	7.934	8.33	8.33	8.33	8.33
YDR370C	8.38	8.38	8.826	8.826	8.826	8.826	8.826	8.826	8.826	8.826	8.826	8.826	8.826	8.826	8.826	8.826	8.826	8.826	8.826	8.826	8.826	8.826	8.826	8.826	8.826	8.826	8.826	8.826	8.826	8.826	8.826	8.826	8.826	8.826	8.826	8.43	8.43	8.43	8.43	8.43	8.43	8.43	8.43	8.43	8.43	8.43	8.43	8.43	8.43
YNL180C	5.951	5.951	5.108	5.108	5.108	5.554	5.554	5.554	6.001	6.001	6.001	6.001	6.001	5.208	5.208	5.208	5.208	5.208	5.208	5.208	5.208	5.208	5.208	5.208	5.208	5.208	5.208	3.918	3.918	3.918	3.918	3.918	3.918	3.918	3.918	3.918	3.918	3.918	3.918	3.918	3.918	3.918	3.918	3.472	3.472	3.472	3.472	3.472	3.472
YMR181C	5.354	5.354	6.197	6.197	6.594	6.594	6.594	6.594	6.594	6.594	6.594	6.594	6.594	6.594	6.594	6.594	6.594	6.594	6.594	6.594	7.437	7.437	7.437	7.437	7.437	7.883	7.883	7.883	7.883	7.883	7.883	7.883	7.883	7.883	8.28	8.28	8.28	8.28	8.28	8.28	7.833	7.833	7.437	7.437	7.437	7.04	7.04	7.04	7.04
YDR388W	14.031	14.031	14.031	13.634	13.634	13.585	15.22	15.667	15.667	15.667	15.667	15.667	15.667	15.667	15.667	15.667	16.113	16.113	16.51	16.51	16.51	16.51	16.51	16.51	16.956	16.956	16.956	16.956	16.956	16.956	16.51	18.642	19.436	19.436	19.436	19.436	19.436	19.436	19.436	19.436	19.436	19.436	19.436	19.436	19.436	19.436	19.436	19.436	19.436
YLR278C	0.447	0.447	0.447	0.447	0.447	0.447	0.447	0.893	0.893	0.893	0.893	0.893	0.893	0.893	1.339	1.339	1.339	1.339	1.736	1.736	1.736	1.736	1.736	1.736	1.736	1.736	1.736	1.736	1.736	1.736	1.736	1.736	1.736	1.736	1.736	1.736	1.736	1.736	1.736	1.736	1.736	1.736	1.736	1.736	1.736	1.736	1.736	1.736	1.736
YGL010W	3.322	3.322	3.322	3.322	3.322	3.322	3.322	3.322	3.322	3.322	3.322	3.322	3.322	3.322	3.322	3.322	3.322	4.115	4.115	4.115	4.115	4.115	4.115	4.115	4.115	4.908	5.801	7.04	7.437	7.833	7.833	7.833	7.833	7.833	7.833	7.833	7.833	7.833	8.28	7.833	7.833	7.833	7.833	7.833	7.833	7.833	7.833	7.833	7.833
YBR011C	7.09	7.09	7.09	7.09	7.487	7.487	7.487	7.487	7.487	7.487	7.487	7.487	7.487	7.487	7.487	7.487	7.487	7.487	7.487	7.487	7.883	7.883	7.883	7.883	7.883	7.883	7.883	7.883	7.883	7.883	7.883	7.883	7.883	7.883	7.883	7.883	7.883	7.883	7.883	7.883	7.883	7.883	7.883	7.883	7.883	7.883	7.883	7.883	7.883
YJR043C	4.908	4.908	4.908	4.908	4.511	4.511	4.511	4.511	4.511	3.719	3.719	2.479	2.479	2.925	2.925	2.925	2.925	2.925	2.925	2.925	3.322	2.925	2.925	2.479	2.479	2.083	2.083	2.083	2.083	2.132	2.132	2.132	2.132	2.132	2.132	2.132	2.132	2.132	2.132	2.132	2.579	2.579	2.579	2.579	2.579	2.579	2.579	2.183	2.183
YOR064C	4.612	4.612	4.612	4.612	3.818	3.818	3.818	3.818	3.818	3.818	3.372	3.372	2.975	2.975	2.975	2.975	2.529	2.529	1.24	1.24	1.24	1.636	1.636	1.636	1.636	1.636	1.636	2.083	3.322	4.165	4.165	4.165	4.165	4.165	4.165	4.165	4.165	3.768	3.768	3.768	3.768	3.768	3.768	3.768	3.768	3.768	3.768	3.768	3.768
YNR053C	11.355	11.355	11.355	11.355	11.355	11.355	11.355	11.355	11.355	11.355	11.355	11.355	11.355	11.355	10.959	10.959	10.959	10.959	10.959	11.355	11.355	11.355	11.355	11.355	11.355	11.355	11.355	11.355	11.355	11.355	11.355	11.355	11.355	11.355	11.355	10.909	10.909	10.909	10.909	10.512	10.512	10.512	10.512	10.512	10.512	10.116	10.116	10.116	10.116
YGR202C	4.612	4.612	4.612	4.612	4.612	4.612	4.612	4.612	4.612	4.612	2.876	2.876	2.876	2.876	2.876	2.925	2.925	3.322	3.322	3.322	3.322	3.322	3.322	3.322	3.322	3.322	3.322	3.322	3.322	3.322	3.322	3.322	3.768	3.372	4.165	4.165	4.165	4.165	4.165	4.165	4.165	4.165	4.165	4.165	4.165	4.165	4.165	4.165	3.719
YDR111C	16.91	16.91	16.91	16.91	16.91	16.91	16.91	16.91	16.91	16.91	16.91	16.91	16.91	16.91	14.381	13.985	13.985	13.985	13.588	13.142	12.695	12.695	12.299	11.852	11.852	11.852	11.852	11.852	11.852	11.852	11.456	11.456	11.456	11.456	11.456	11.456	11.456	11.009	11.009	10.116	10.116	10.116	10.116	10.116	8.48	8.48	8.48	8.034	8.034
YMR215W	12.595	12.149	12.595	12.595	12.595	12.595	12.595	12.595	12.595	13.488	13.488	13.488	13.488	13.884	13.884	13.884	13.884	13.884	13.884	13.884	13.884	13.884	13.884	13.884	13.884	13.884	14.331	14.331	14.331	14.727	14.727	14.727	14.331	14.331	14.331	14.331	14.331	14.331	14.331	14.331	14.331	14.331	14.331	14.331	14.331	14.331	14.331	14.331	14.727
YLL063C	5.455	5.455	5.455	5.455	5.455	5.455	5.455	5.455	5.455	5.455	6.744	6.744	6.744	6.744	6.744	6.744	6.744	6.348	6.348	6.348	6.348	6.744	7.141	7.141	7.141	7.141	7.141	7.141	7.141	7.141	7.141	7.141	7.141	7.141	7.141	7.141	7.141	7.141	7.141	7.141	8.034	8.034	8.034	8.034	8.034	8.034	8.034	8.034	8.034
YIR006C	3.322	3.322	3.322	3.322	3.322	2.925	2.925	2.925	2.925	2.925	2.925	2.925	2.925	2.925	2.925	2.925	2.925	2.925	2.925	2.925	2.925	2.925	2.925	2.925	2.925	2.925	2.925	2.925	2.925	2.925	2.925	2.925	2.925	2.925	2.925	2.925	2.925	2.925	2.925	2.925	2.925	2.925	2.925	2.925	2.925	2.925	2.925	2.925	2.925
YHR174W	3.026	3.026	3.026	3.026	3.026	3.026	3.026	3.026	3.026	3.026	3.026	3.026	3.026	3.026	2.579	2.579	2.579	2.579	2.579	2.132	2.132	2.132	2.132	2.132	2.132	1.686	1.686	1.686	1.686	1.686	0.893	0.447	0	0	0	0	0	0	0	0	0	0	0	0	0	0	0	0	0
YPL180W	14.527	14.527	14.527	14.527	14.131	14.131	14.131	14.131	14.131	14.131	14.131	14.527	14.527	14.527	14.477	14.477	14.477	14.477	14.477	14.477	14.477	14.477	14.477	14.477	14.477	14.477	14.477	14.477	14.477	14.477	14.924	14.924	14.924	14.924	14.924	14.924	14.924	14.924	14.527	14.527	14.527	14.527	14.527	14.527	14.527	14.527	14.527	14.527	14.527
YKL146W	8.38	8.777	8.777	8.777	8.777	8.777	8.777	8.777	8.777	8.777	8.777	8.777	8.777	8.777	8.777	8.777	8.777	8.777	8.777	8.777	8.777	8.777	8.777	8.777	8.777	8.777	8.777	8.777	8.777	8.777	8.777	7.934	7.934	7.934	7.934	7.934	7.934	7.934	7.934	7.934	7.934	7.934	7.537	7.537	7.141	7.141	7.141	6.694	6.694
YHR013C	1.636	1.636	3.619	3.668	3.668	3.668	3.668	3.668	3.668	3.668	3.668	3.668	3.668	3.668	3.668	4.462	4.858	5.701	5.701	5.701	6.544	6.544	6.544	6.544	6.544	6.544	6.544	6.544	6.544	6.544	6.99	7.784	8.18	8.18	8.18	8.18	8.18	8.18	8.627	8.627	8.627	8.627	8.627	8.627	8.627	8.627	8.627	8.627	8.627
YGL101W	3.768	3.768	3.768	4.215	4.215	4.215	4.612	4.612	4.612	5.008	5.008	5.008	5.008	5.404	5.404	5.404	5.851	5.851	5.851	5.851	5.851	5.851	5.851	5.851	5.851	5.851	5.851	5.851	5.851	5.851	5.851	5.851	5.851	4.662	4.662	4.662	4.662	4.662	4.662	5.058	5.951	5.951	5.951	5.951	5.505	5.505	5.505	5.505	5.505
YGR145W	19.835	20.282	20.282	20.282	20.282	20.282	20.282	20.282	20.282	20.282	20.282	19.835	19.835	19.835	19.835	19.835	19.835	19.835	19.389	19.389	19.389	19.389	19.389	19.389	19.389	19.389	19.389	19.389	19.389	19.389	19.389	19.389	19.389	19.389	19.389	19.389	19.389	19.389	19.389	18.149	18.149	18.149	18.149	18.149	18.149	18.149	18.149	18.149	18.149
YFR036W	11.306	10.909	10.909	10.909	10.909	10.909	10.909	10.909	10.909	10.909	10.909	10.463	10.463	10.463	10.463	10.463	11.306	11.306	11.306	11.306	11.306	11.306	11.306	11.306	11.306	11.306	11.306	11.306	11.306	11.306	11.306	10.909	10.909	10.909	10.909	10.909	10.909	10.909	10.066	10.066	10.066	10.066	10.066	10.463	10.463	10.463	10.463	10.463	10.463
YKL134C	9.72	9.72	9.72	9.72	9.72	9.72	9.72	9.72	9.72	9.72	9.72	9.273	9.273	8.43	8.38	8.38	9.669	9.669	9.669	9.669	9.669	11.405	12.248	13.091	13.091	13.091	13.091	13.091	13.091	13.091	13.091	13.091	13.091	13.091	13.091	13.091	13.091	13.091	13.091	13.091	13.091	13.091	13.091	13.091	13.488	13.488	13.934	13.934	14.331
YLR042C	14.081	14.081	14.081	14.081	14.081	14.081	14.081	14.081	14.081	14.477	14.477	15.271	14.874	14.874	15.271	16.113	16.113	16.113	16.113	16.113	16.113	16.113	16.113	16.113	16.113	16.113	16.113	16.113	16.113	16.56	16.56	16.56	16.56	16.163	16.163	16.163	16.163	16.163	16.56	15.37	14.974	14.974	14.974	14.974	14.974	14.578	15.024	15.024	15.024
YER056C	2.132	2.132	2.132	2.132	2.132	2.132	2.132	2.132	2.132	2.132	2.132	2.132	2.132	2.132	2.132	2.132	2.132	2.132	2.132	2.132	2.132	2.132	2.132	2.132	2.132	2.132	2.132	2.132	2.132	2.132	2.132	2.132	2.132	2.132	2.132	2.132	2.132	2.132	1.686	1.686	1.686	1.686	1.686	1.686	1.29	1.29	1.29	1.29	1.29
YPL012W	17.407	17.407	17.407	17.853	17.853	18.746	18.746	18.746	18.746	18.746	18.746	18.746	18.746	18.746	18.746	18.299	18.299	19.142	19.142	19.589	19.985	19.985	19.985	19.985	19.985	19.985	19.985	20.432	20.432	20.432	20.432	20.432	20.432	20.432	20.432	19.985	20.382	19.985	19.985	19.985	19.985	19.985	19.985	19.985	19.985	19.589	19.589	19.589	19.589
YGL227W	10.512	10.909	11.306	12.149	12.149	12.149	12.149	12.149	12.595	12.595	12.595	12.595	12.595	12.595	12.595	12.545	12.545	12.545	12.545	12.545	13.388	13.388	13.388	13.388	13.388	13.388	13.388	13.835	13.835	13.835	14.231	14.578	14.578	14.578	15.024	16.66	16.66	16.66	16.66	16.66	16.66	16.66	17.056	17.056	17.056	17.056	17.056	17.056	17.056
YPR079W	6.644	6.644	6.644	6.644	6.247	6.247	6.247	7.141	7.984	7.984	7.984	7.984	8.826	8.826	8.826	8.826	9.223	9.223	9.223	9.223	9.223	9.223	9.223	9.223	9.223	9.223	9.223	9.223	9.223	9.223	9.223	9.223	9.223	9.223	9.223	9.223	9.223	9.223	9.223	9.669	9.669	9.669	9.669	9.669	9.669	9.669	9.669	9.669	9.669
YDR266C	15.967	15.967	15.967	15.967	15.967	15.967	15.967	15.967	15.57	15.967	15.967	15.967	15.57	15.57	15.57	15.57	15.57	15.57	15.967	15.967	15.967	15.967	15.967	15.967	15.967	15.967	15.967	15.967	15.967	15.967	15.967	15.967	15.967	15.967	15.967	15.967	15.57	15.57	15.57	15.57	15.57	15.124	15.124	15.124	15.124	15.124	15.124	15.124	15.124
YER052C	11.306	11.306	11.306	11.306	11.306	11.306	11.306	11.306	11.306	11.306	11.306	11.306	11.306	11.306	11.306	11.306	11.306	10.909	10.512	10.512	10.512	10.512	10.959	10.959	10.959	10.959	10.959	10.959	10.959	10.959	10.959	10.959	10.959	10.959	10.959	10.959	9.77	9.77	10.216	10.216	10.216	10.216	10.662	10.266	10.713	10.713	10.713	10.713	10.713
YLL061W	11.155	11.552	11.552	11.552	11.552	11.552	11.552	11.552	11.552	11.948	12.395	13.634	14.924	14.924	14.924	14.924	14.924	14.924	14.924	14.924	14.924	14.924	14.924	14.924	14.924	14.924	14.924	14.924	14.924	14.924	14.924	14.924	14.924	14.924	14.924	14.924	14.924	14.924	14.924	14.924	14.924	14.924	14.477	14.477	14.477	14.874	14.874	14.874	14.874
YML102W	9.173	9.173	9.173	9.173	9.173	8.726	8.726	8.726	8.726	8.726	8.726	8.726	8.726	8.726	8.726	8.726	7.883	7.09	7.09	7.09	7.09	7.09	7.09	7.09	7.09	7.09	7.09	7.09	7.09	7.09	7.09	7.09	7.09	7.09	6.694	6.694	6.694	6.247	6.247	5.801	5.801	5.801	5.801	5.801	5.801	5.801	5.801	5.801	5.801
YPR162C	12.395	12.395	12.395	12.395	12.395	12.395	12.395	12.395	12.841	13.288	13.684	13.684	13.684	13.684	14.081	14.081	15.37	16.213	16.213	16.213	16.213	16.213	16.213	16.213	16.213	16.213	16.213	16.213	17.056	17.503	17.503	17.503	18.346	19.139	20.032	20.032	20.032	20.032	20.479	20.479	20.479	20.925	20.925	20.925	20.925	20.925	20.925	20.925	20.925
YCR003W	11.452	11.452	11.452	11.452	11.899	11.899	11.899	11.899	11.899	11.899	11.899	11.502	11.502	11.948	12.345	12.742	12.742	12.742	12.742	12.742	12.742	12.742	12.742	12.742	12.742	12.742	12.742	12.742	12.742	12.742	12.742	12.742	12.742	12.742	12.742	12.742	13.138	13.138	13.138	13.138	13.138	13.931	13.931	13.931	13.931	13.931	13.931	13.931	13.931
YCR034W	7.637	7.637	7.637	7.637	7.637	7.637	7.637	7.24	7.24	7.24	7.24	7.24	7.24	7.24	7.24	7.24	7.24	7.24	7.24	7.24	7.24	7.24	7.24	7.24	7.24	7.24	6.397	6.397	6.001	6.001	6.001	6.001	6.001	6.001	6.001	6.001	6.001	5.604	5.208	5.208	4.761	4.315	4.315	4.315	4.315	4.315	4.315	4.315	4.315
YGL226C-A	2.975	2.975	2.529	2.529	2.083	2.925	3.322	4.561	4.561	4.561	5.354	5.801	5.801	5.801	5.801	5.801	5.801	6.197	6.197	6.197	6.197	6.197	6.197	6.99	8.28	8.28	8.28	8.28	8.28	8.28	8.28	8.28	8.28	8.28	8.28	8.28	8.28	8.28	8.28	8.28	8.28	8.28	8.28	8.28	8.726	8.726	8.726	8.726	8.726
YNL003C	7.04	7.04	7.04	7.04	7.04	7.04	7.04	7.04	7.04	7.04	7.04	7.487	7.487	7.487	7.04	7.04	7.04	7.04	7.04	7.04	7.04	7.04	7.04	7.04	7.04	7.04	6.644	6.644	6.644	6.644	6.644	6.644	6.644	6.644	6.644	6.644	6.644	6.644	6.644	6.644	6.644	6.644	6.644	6.644	7.04	7.04	7.437	7.437	7.437
YCR094W	9.173	9.173	9.173	9.173	9.173	9.173	9.173	9.173	9.173	9.173	9.173	8.777	8.777	8.777	8.777	9.173	9.173	9.173	9.173	9.173	9.173	9.173	9.173	9.173	9.173	8.777	8.777	8.777	8.777	8.777	8.777	8.777	8.777	9.223	9.223	9.223	9.223	8.826	8.43	8.877	9.323	9.323	9.323	9.323	9.323	9.323	9.323	9.323	9.323
YGL029W	8.133	8.133	8.133	7.687	7.687	7.687	7.687	7.687	7.29	6.844	7.687	7.687	7.687	7.24	7.687	7.637	8.034	8.034	8.877	8.877	9.273	9.273	9.273	9.273	9.273	9.273	9.72	9.72	9.72	9.72	9.72	9.72	9.72	9.72	9.72	9.72	8.826	8.38	8.38	8.38	9.669	9.669	9.669	9.669	9.669	9.669	9.669	9.669	9.669
YNR049C	15.174	15.174	15.174	15.174	15.174	15.174	15.62	15.62	15.62	16.067	16.067	16.017	16.017	15.57	15.57	16.017	16.017	16.017	16.017	16.017	16.017	16.463	16.91	16.91	16.91	16.91	16.91	16.91	16.91	16.91	16.91	16.91	16.91	16.91	16.91	16.91	16.91	16.91	16.514	17.753	17.753	17.753	17.753	17.753	17.753	17.753	17.803	17.803	17.803
YHR190W	12.941	12.941	12.941	12.941	13.735	13.735	13.735	13.735	13.735	13.735	13.735	13.735	13.735	13.735	13.735	13.735	13.735	13.735	13.735	13.735	13.735	13.735	13.735	13.735	13.735	13.735	13.735	13.735	13.735	13.735	13.735	14.181	14.627	14.627	15.024	15.024	15.024	15.024	15.024	15.024	15.024	15.024	15.024	15.024	15.421	15.817	16.264	16.264	16.264
YPL050C	7.984	7.984	7.984	7.984	7.984	7.984	7.984	7.984	7.984	7.984	7.984	7.984	7.984	7.984	7.984	7.984	7.984	7.984	7.984	7.984	8.43	8.43	8.034	8.034	8.034	8.034	8.034	8.034	7.637	7.637	7.637	7.191	7.191	7.191	7.191	7.191	7.191	7.191	7.191	6.348	6.348	6.348	6.348	6.348	6.348	6.348	6.348	5.455	5.455
YDR386W	6.247	6.247	6.247	6.247	5.354	5.354	5.354	5.354	5.354	5.354	5.354	5.354	5.354	7.09	7.09	7.09	7.09	7.09	7.09	7.09	7.09	7.09	7.09	7.487	7.487	7.487	7.487	6.644	6.247	6.247	6.247	6.247	6.247	6.247	6.247	6.247	6.247	6.247	7.141	8.48	8.48	8.48	8.48	8.877	8.877	8.877	8.877	8.48	8.48
YOR308C	12.742	13.981	13.981	13.981	13.981	14.377	14.377	14.377	14.377	14.377	14.824	14.824	14.824	15.271	15.271	15.271	15.271	15.717	15.717	16.113	16.113	16.51	16.51	16.51	16.51	16.113	16.113	16.113	15.717	15.717	15.717	15.271	15.271	15.271	15.271	15.271	15.271	15.271	15.271	15.271	15.271	15.667	15.667	15.22	15.22	15.22	15.22	15.22	15.22
YOL141W	25.783	25.783	25.783	25.783	25.783	26.676	26.676	26.676	26.676	25.883	25.486	25.486	24.643	23.354	22.907	22.907	22.907	22.907	22.511	22.064	13.634	10.363	9.223	9.223	9.223	9.223	9.223	8.826	8.826	8.826	8.826	8.826	8.826	8.826	10.909	10.512	10.512	10.512	10.512	10.512	10.512	11.852	11.456	11.456	11.456	11.456	11.456	11.456	12.299
YBL087C	12.595	11.852	11.852	12.248	12.695	12.695	12.695	12.695	12.695	12.695	12.695	12.695	12.695	12.695	12.299	12.299	12.299	12.695	13.091	13.091	13.091	13.091	13.091	13.091	13.091	13.884	13.884	13.884	13.884	13.884	15.074	14.678	14.678	14.678	14.678	14.678	15.124	15.124	15.124	15.124	15.124	15.124	15.124	15.124	15.124	15.124	15.124	15.124	15.124
YCR087C-A	2.132	2.132	2.132	2.132	2.132	2.132	2.132	2.132	1.686	1.686	1.686	1.686	1.686	1.686	1.686	1.686	2.132	3.422	4.265	4.265	4.265	4.265	4.265	4.265	4.662	4.662	5.058	5.901	5.901	5.901	5.901	6.298	6.298	6.298	6.298	6.298	6.298	7.191	6.744	6.744	6.744	6.744	7.141	7.141	7.141	7.587	8.826	9.62	9.62
YPL110C	10.016	11.306	11.306	11.306	11.306	11.306	10.859	10.859	10.859	10.859	10.859	10.859	11.306	11.306	11.306	11.306	12.545	12.941	12.941	12.941	12.941	12.941	12.941	12.941	12.941	12.941	12.941	12.941	12.941	12.941	12.941	12.941	12.941	12.941	12.941	12.941	12.941	12.941	12.941	12.941	12.941	12.545	12.992	12.595	12.595	12.595	12.595	12.595	12.595
YNL041C	19.439	19.439	19.439	19.439	19.439	18.992	18.992	18.992	19.439	19.835	19.835	19.835	19.835	19.835	19.835	19.835	19.835	19.835	19.835	19.835	19.389	19.389	19.389	18.942	18.942	18.942	18.496	18.496	18.496	18.496	18.099	18.099	18.099	18.099	18.099	18.149	18.149	18.149	18.149	16.514	16.117	15.274	14.381	13.985	13.985	13.985	13.985	13.985	13.985
YNL118C	15.074	15.074	15.074	15.074	15.074	15.074	15.074	15.074	15.074	15.074	15.074	15.074	15.074	15.074	15.074	15.074	15.074	15.074	15.074	15.074	15.074	15.074	15.074	15.074	15.074	15.074	15.074	15.074	15.074	15.074	15.074	15.074	15.074	15.074	15.074	15.074	15.074	15.074	15.074	15.074	14.627	14.627	14.627	14.627	14.627	14.627	14.627	14.627	14.627
YOR295W	10.066	8.877	7.934	7.934	11.009	10.613	10.613	11.405	11.405	12.198	11.802	11.802	11.802	11.802	12.198	12.198	12.198	12.198	12.198	12.595	12.595	12.595	12.149	12.992	12.992	12.992	12.992	12.992	12.992	12.992	12.992	12.992	12.149	12.545	12.545	12.545	12.545	12.545	12.545	12.545	12.545	12.545	12.992	12.992	12.992	12.992	12.992	13.438	13.438
YBL029C-A	1.736	1.736	1.736	1.736	1.736	1.736	1.736	1.736	1.736	1.736	1.736	1.736	1.736	1.736	2.629	2.629	2.629	2.629	2.629	2.629	2.629	2.629	2.629	2.629	2.629	2.629	3.026	3.026	3.026	3.026	3.026	3.026	3.026	3.026	3.026	3.026	3.026	3.026	3.026	3.026	3.026	3.026	3.026	3.026	3.026	3.026	3.026	3.026	3.026
YHR023W	3.372	3.372	3.372	3.372	3.372	3.372	3.768	4.215	4.215	4.215	4.215	4.215	4.215	4.215	4.215	3.768	3.768	3.768	3.768	3.768	3.768	3.768	3.768	2.529	2.529	2.132	2.132	2.132	2.132	2.132	2.132	2.132	2.132	2.579	2.925	2.925	2.925	2.925	2.925	2.925	2.925	2.925	2.925	2.925	3.322	3.322	3.719	3.719	3.719
YPL226W	17.603	17.603	17.603	17.603	17.157	17.157	17.157	17.157	17.157	17.157	17.157	17.157	17.157	16.71	16.71	16.71	16.71	16.71	16.71	16.71	16.71	14.678	14.678	14.678	14.678	14.678	14.678	14.678	14.678	14.231	13.835	13.438	13.438	13.438	13.438	13.438	13.438	13.041	13.041	12.149	11.306	10.463	10.463	10.463	10.463	10.463	10.463	10.463	10.016
YLL050C	13.091	13.091	13.091	13.091	13.091	13.091	13.091	13.091	13.091	13.091	13.091	13.091	13.091	13.091	13.091	13.091	13.091	13.091	13.091	13.091	13.091	13.091	13.091	12.248	11.852	11.852	11.852	11.852	11.852	11.852	11.852	11.852	11.852	11.852	11.852	11.852	11.852	11.405	11.405	11.405	11.405	11.405	11.405	11.405	11.405	11.405	11.405	10.959	10.959
YLR093C	9.866	9.866	9.866	9.866	9.47	9.47	9.866	9.866	9.866	9.866	9.866	9.866	9.866	9.866	10.262	10.262	10.262	10.262	10.262	10.262	10.262	10.262	10.262	10.262	10.262	10.709	10.709	10.709	10.709	10.709	10.709	10.709	10.709	11.155	11.155	10.759	11.206	11.206	11.206	10.412	10.412	10.859	10.859	10.859	11.255	11.255	11.255	11.255	10.859
YFR031C	10.312	10.312	9.866	9.866	10.262	9.47	9.866	9.866	9.866	9.866	10.262	10.262	10.659	10.659	10.659	10.659	10.659	10.659	10.659	10.659	10.659	10.659	10.659	10.659	10.659	10.659	10.262	10.262	10.262	10.262	10.659	10.659	10.659	11.899	11.899	11.899	11.899	11.899	11.899	11.899	11.899	11.502	11.502	11.105	11.105	11.105	11.105	11.105	11.105
YNR038W	5.008	5.008	5.008	5.008	5.008	5.008	5.455	5.058	5.058	5.058	5.058	5.455	5.455	5.851	5.008	5.008	5.008	4.612	4.612	5.008	5.008	5.008	5.008	5.008	5.455	5.901	5.901	5.901	5.901	6.744	6.744	6.744	6.744	6.744	6.744	6.744	6.744	6.744	6.744	6.744	6.744	6.744	6.744	6.744	6.744	6.744	6.744	6.744	6.744
YFR014C	9.223	9.223	10.512	10.512	10.512	10.512	10.512	10.512	10.512	10.512	10.512	10.512	10.512	10.512	10.512	10.512	10.512	10.512	10.512	10.512	10.116	10.116	10.512	10.512	10.512	10.512	10.909	10.909	10.909	10.909	10.909	10.909	10.463	10.463	10.463	10.463	10.463	10.463	10.463	10.463	10.463	10.463	10.463	10.463	10.463	10.463	10.463	10.463	10.463
YML029W	14.184	14.631	15.87	15.87	17.11	18.349	18.349	18.796	18.796	18.796	16.117	16.514	14.828	13.191	13.191	13.191	13.191	13.638	13.638	13.638	13.638	13.242	13.242	14.481	14.481	14.481	14.481	14.034	14.034	14.034	14.034	14.034	14.431	14.431	14.431	14.431	14.431	14.431	14.381	13.985	13.985	13.985	14.431	14.828	15.671	15.671	15.671	15.671	15.671
YLR409C	13.884	13.884	13.884	13.884	13.884	13.884	13.884	13.884	13.884	13.884	13.884	13.884	13.884	13.884	13.884	13.884	13.884	13.884	13.884	13.884	13.884	13.884	13.884	13.884	13.884	13.884	13.884	13.884	13.884	13.438	13.438	13.438	13.438	13.438	13.041	13.041	12.645	12.645	12.645	12.645	12.645	12.645	12.645	12.645	12.645	12.645	12.645	12.645	12.645
YHL044W	11.702	11.702	11.702	11.702	11.702	12.545	12.545	12.545	12.545	12.545	12.545	12.545	12.941	12.941	13.388	13.388	13.388	13.388	13.388	13.388	13.388	13.388	13.388	13.388	13.388	13.388	13.835	13.835	13.835	13.835	13.835	13.835	13.835	13.835	13.835	13.835	13.835	13.835	13.835	13.835	13.835	13.835	13.835	13.835	13.835	13.835	13.835	13.835	13.835
YML038C	12.845	12.845	12.845	12.845	12.845	12.845	12.845	12.845	12.845	13.291	14.134	14.134	14.134	14.134	14.134	14.977	14.977	15.424	15.424	15.424	15.424	15.424	15.424	15.424	15.424	15.424	15.87	15.87	15.87	15.474	15.474	15.474	15.474	15.474	15.474	15.87	16.317	16.317	16.317	16.317	16.317	16.317	16.317	16.317	16.317	16.317	16.317	16.713	16.713
YOR341W	5.901	5.901	5.901	5.901	6.348	7.637	7.637	7.637	7.637	7.637	7.637	7.637	7.637	7.637	7.637	7.637	7.637	7.637	7.637	7.637	7.637	7.637	8.877	9.669	9.669	9.669	9.669	10.066	10.066	10.066	10.066	10.066	10.066	10.066	10.512	10.512	10.512	10.512	10.512	10.512	10.512	10.512	10.512	10.512	10.512	10.512	10.512	10.512	10.512
YGR013W	6.348	6.348	6.348	6.348	7.191	7.191	7.191	7.191	7.191	7.191	7.191	7.191	7.191	7.191	7.637	7.637	7.637	7.637	8.48	8.43	8.826	10.909	10.909	10.909	10.909	10.909	11.355	11.355	10.959	10.959	10.959	11.802	12.198	13.438	13.438	13.438	13.438	13.438	13.438	13.438	13.438	13.438	13.438	13.438	13.438	13.438	13.835	13.438	13.438
YPR061C	12.892	12.892	12.892	12.892	13.288	13.288	13.684	14.081	14.081	14.081	14.081	14.081	14.081	14.081	14.081	14.081	14.081	14.081	14.081	14.081	14.081	14.924	14.924	15.37	15.37	15.37	15.37	15.37	15.37	15.37	15.37	15.37	15.37	15.37	15.37	15.37	15.817	15.817	15.817	15.817	15.817	16.264	16.264	16.264	16.264	16.264	16.264	16.264	16.264
YDL036C	10.412	10.412	10.016	9.62	10.412	10.412	10.412	10.412	10.412	10.412	10.412	10.809	10.809	10.809	10.809	10.809	10.809	10.809	10.809	11.255	11.255	11.652	11.652	11.652	11.652	11.652	11.652	11.652	12.098	12.495	12.495	12.495	12.495	12.495	12.892	12.892	12.892	12.892	12.892	12.892	12.892	13.338	13.338	13.338	13.338	13.338	13.338	13.338	13.338
YLR205C	0.397	0.397	0.397	0.397	0.397	0.397	0.397	0.397	0.397	0.397	0.397	0.397	0.397	0.397	0.397	0.397	0.397	0.397	0.397	0.397	0.397	0.397	0.397	0.397	0.397	0.397	0.397	1.24	0.843	0.843	0.843	0.843	0.843	0.843	0.843	1.636	2.529	2.529	2.529	2.529	2.529	2.529	2.529	2.529	2.529	2.529	2.529	2.529	2.529
YPL105C	21.075	21.075	21.471	21.471	21.471	21.471	21.471	21.471	21.471	21.471	21.422	21.422	21.422	21.422	21.422	21.422	21.422	21.471	22.761	22.761	22.761	22.761	22.761	22.761	22.761	23.157	23.157	23.157	23.157	23.157	23.157	23.157	23.157	23.157	23.157	23.157	23.157	23.157	23.157	23.157	23.157	22.761	22.761	22.761	22.761	22.761	22.761	22.761	22.761
YKL078W	9.323	9.323	9.323	8.927	8.927	8.927	9.77	10.216	10.613	11.059	11.059	11.456	11.852	11.852	12.248	13.142	13.142	13.142	13.142	13.142	13.142	13.142	13.142	13.142	13.142	13.142	13.142	13.142	13.142	13.142	13.142	13.142	13.142	13.142	13.142	13.142	13.142	13.142	13.142	13.142	13.142	13.142	13.142	13.142	13.142	13.142	13.142	13.142	13.142
YPL204W	12.941	12.941	12.941	12.941	12.941	12.941	12.941	12.941	12.545	12.545	12.545	12.098	12.098	12.098	12.098	12.098	12.098	12.098	12.098	12.098	12.098	12.098	12.098	12.098	12.098	12.098	12.098	8.826	8.38	6.694	6.247	5.851	5.455	5.455	5.058	5.058	5.058	5.058	5.058	5.058	5.058	5.058	4.662	3.768	3.768	3.768	3.768	3.768	3.768
YDR069C	25.14	25.14	25.14	25.14	25.14	25.14	25.14	25.14	25.14	25.14	25.14	25.14	25.14	25.14	25.14	25.14	25.14	25.14	25.537	25.537	25.537	25.537	25.537	25.983	25.983	25.983	25.983	25.983	25.983	25.983	25.983	25.983	26.38	26.38	26.38	26.38	26.38	26.38	26.38	25.983	25.09	25.09	25.09	25.537	25.19	25.19	25.19	25.19	25.19
YDR055W	2.479	2.479	2.479	2.479	2.479	2.479	2.479	2.479	2.479	2.925	2.925	2.479	2.479	2.479	2.479	2.479	2.479	2.479	2.925	2.925	2.925	2.925	2.925	2.925	2.925	2.925	2.925	2.925	2.925	2.925	2.925	2.925	2.925	2.925	2.925	3.322	3.322	3.322	3.322	3.322	3.322	3.322	3.322	3.322	3.322	3.768	3.768	3.768	3.768
YDR325W	18.942	18.942	18.942	18.942	18.942	19.339	19.339	19.785	19.785	20.232	20.232	20.232	20.232	20.232	20.232	20.232	20.232	20.232	20.232	20.232	20.232	20.232	20.232	20.232	20.232	20.232	20.232	20.678	20.678	20.678	20.678	20.678	20.678	20.232	20.232	20.232	20.232	20.232	20.232	20.232	20.232	20.232	20.232	20.232	20.232	20.232	20.232	20.232	19.785
YOL070C	3.869	3.869	3.869	3.869	3.869	4.712	4.712	4.712	4.712	4.662	4.662	5.058	5.058	5.058	5.058	5.058	5.901	7.587	8.034	8.034	8.034	8.48	8.48	8.48	8.48	8.48	8.48	8.48	8.48	8.48	8.084	8.084	8.53	9.323	9.323	9.323	9.323	9.323	9.323	9.323	9.323	9.323	9.323	9.323	9.323	9.323	9.323	9.323	9.323
YMR127C	21.322	21.718	21.718	22.957	22.957	22.957	22.957	23.354	23.354	23.354	23.354	23.354	23.354	23.354	23.354	23.354	23.8	23.8	23.8	23.8	23.8	24.197	24.197	24.197	24.197	24.197	24.197	24.197	24.197	23.8	23.8	23.8	23.8	23.8	23.8	23.8	23.8	23.8	23.8	23.8	23.8	23.8	23.8	23.8	23.8	23.8	23.8	23.8	23.8
YKR093W	2.479	2.083	2.083	2.083	2.083	2.083	1.686	1.686	1.24	1.24	1.636	1.636	1.636	1.636	2.033	2.033	2.033	2.033	2.033	2.033	2.033	2.033	2.033	2.033	2.033	2.033	2.033	2.033	2.033	2.033	2.033	2.033	2.033	1.636	1.636	1.636	1.636	1.636	1.636	1.636	1.636	1.636	1.636	1.636	1.636	1.636	1.636	1.636	1.636
YKR092C	6.298	6.298	6.298	6.298	6.298	6.298	5.851	5.851	5.851	5.851	5.404	5.404	5.404	5.404	5.404	5.404	5.404	4.115	4.115	4.115	4.115	4.115	4.115	3.668	2.825	2.825	2.825	2.825	2.825	2.825	2.825	2.825	2.429	2.429	2.429	2.429	2.429	2.429	2.825	2.429	2.429	2.429	2.429	2.429	2.429	1.982	1.982	1.982	1.982
YNL291C	17.403	17.799	17.799	18.196	18.196	18.196	18.196	18.196	18.196	18.146	17.7	17.7	17.7	17.7	17.7	17.7	17.7	17.7	18.096	18.492	18.492	18.492	18.492	18.492	18.492	18.492	18.492	18.492	18.492	18.492	18.492	18.492	18.492	18.492	18.096	17.7	17.7	17.7	17.7	17.7	17.7	17.7	17.7	17.7	17.7	16.46	16.46	16.857	16.857
YAL016W	10.416	10.416	11.259	11.655	11.655	11.655	11.655	11.655	11.655	11.655	11.655	11.655	11.655	11.655	11.655	11.655	11.655	11.655	11.655	11.655	11.655	11.655	11.655	11.655	11.655	11.655	11.655	11.655	11.655	11.655	11.655	11.655	11.655	11.655	11.655	11.655	11.655	11.655	11.209	11.209	11.209	11.209	9.919	9.919	9.919	9.919	9.919	9.919	9.919
YMR054W	16.564	16.613	16.613	16.613	16.613	16.613	17.01	17.456	17.853	17.853	17.853	18.299	18.299	18.299	18.299	18.696	18.696	18.696	18.696	18.696	18.696	18.696	18.696	18.696	18.696	18.696	18.696	18.696	18.696	18.696	18.696	18.696	18.696	18.696	18.696	19.142	19.142	19.142	19.142	19.142	19.142	19.142	19.142	19.142	19.142	19.142	19.142	19.142	18.696
YBL089W	5.751	5.751	5.751	5.751	5.354	5.354	5.354	5.354	4.462	4.462	4.858	4.858	4.462	4.462	4.462	4.462	4.462	3.668	3.668	4.065	4.065	4.065	4.065	4.065	4.065	3.719	3.719	3.719	3.719	3.719	4.165	4.165	3.719	3.719	3.719	3.719	3.322	3.322	3.768	3.768	3.768	3.768	3.768	4.215	6.348	6.744	6.744	6.744	6.744
YBL060W	14.974	15.37	16.264	16.71	16.71	16.71	16.71	16.71	16.71	16.71	16.71	16.71	16.71	16.71	16.71	16.71	16.71	16.71	16.71	16.71	16.71	16.71	16.71	16.71	16.71	16.71	16.71	16.71	16.71	16.71	16.71	16.314	16.314	16.314	16.314	16.314	16.314	15.917	15.917	15.917	15.917	15.917	15.917	15.917	15.917	15.917	15.074	14.678	14.678
YDR049W	10.809	10.809	10.809	10.809	10.809	10.809	10.809	11.255	11.255	11.255	10.859	11.255	11.255	12.149	12.595	12.595	12.149	12.149	12.149	11.752	11.752	11.752	11.752	11.752	11.752	11.752	11.752	11.752	11.752	11.752	11.752	11.752	11.752	11.752	11.752	11.752	11.752	11.752	11.752	11.752	11.752	11.752	11.752	11.752	11.752	11.306	11.306	11.306	11.306
YIL047C	7.637	7.637	7.637	7.637	7.637	7.637	7.637	7.637	7.191	7.191	7.191	7.191	7.191	7.191	7.191	7.191	7.191	7.191	7.191	7.191	7.191	7.191	7.191	7.191	7.191	7.191	6.744	7.587	7.141	7.537	7.537	7.984	7.984	7.984	7.984	7.984	7.984	7.984	7.984	7.984	7.984	7.984	7.191	7.191	7.191	7.191	7.191	6.744	6.744
YKR087C	15.967	15.967	15.967	15.967	15.967	15.967	15.521	15.521	15.521	14.331	13.538	13.538	13.538	13.538	13.934	11.009	10.562	10.166	10.166	10.166	10.166	10.166	9.77	9.77	10.166	10.166	10.166	10.166	9.323	9.323	9.323	7.191	6.744	7.141	7.141	7.141	7.141	6.744	7.587	7.141	7.141	7.141	7.141	6.744	6.744	6.744	5.851	6.298	7.141
YNL175C	12.049	12.049	12.049	12.049	12.049	12.049	12.049	12.049	12.049	12.049	12.049	12.049	12.049	12.049	12.049	12.049	12.049	12.049	12.049	12.049	12.049	12.049	12.049	11.652	11.652	8.777	9.569	9.569	9.569	10.463	10.463	10.463	10.463	10.463	10.463	10.016	10.016	10.463	10.463	10.463	10.463	10.463	10.463	10.066	10.066	10.066	10.066	10.066	10.066
YGL141W	8.133	8.58	7.687	7.687	7.687	7.687	7.687	7.687	8.58	8.58	9.027	8.63	8.63	8.233	7.787	7.787	7.787	8.233	7.787	8.184	8.184	8.58	8.58	10.266	12.002	13.638	13.638	13.638	13.638	14.034	14.034	14.034	14.431	14.431	14.877	14.877	15.671	16.117	16.117	16.117	16.117	16.96	16.96	16.96	16.96	16.96	16.96	16.514	16.91
YNL236W	7.437	7.437	7.833	7.833	8.28	7.833	7.833	9.123	9.123	9.123	9.123	9.123	9.123	9.123	8.726	8.726	8.726	8.726	8.726	8.33	8.33	8.33	8.33	9.173	9.569	10.016	10.463	10.463	10.463	10.463	10.463	10.463	10.463	10.463	10.909	11.355	11.355	11.355	11.355	11.355	11.355	11.355	11.355	10.959	10.959	10.959	10.959	10.959	12.695
YMR188C	16.61	16.61	16.61	16.61	16.61	16.61	16.61	16.61	16.61	16.61	16.61	16.61	16.61	16.61	16.213	16.213	16.213	16.213	16.213	15.421	15.421	15.421	15.421	15.421	13.735	13.735	13.735	13.735	13.735	13.338	11.752	11.752	10.959	10.562	10.562	10.166	10.166	9.72	9.669	9.669	9.669	9.223	9.223	9.223	7.537	6.694	6.744	7.934	7.934
YKL052C	0.843	0.843	0.843	0.843	0.843	0.843	0.843	0.843	0.843	0.843	0.843	0.843	0.447	0.447	0.843	1.24	1.24	1.24	1.24	1.24	1.24	1.24	1.24	1.24	1.24	1.24	1.24	1.24	1.24	1.24	3.322	6.147	6.99	6.99	6.99	6.99	6.99	6.99	7.437	7.437	7.437	7.437	7.437	7.437	7.437	7.437	7.437	9.866	9.866
YDR219C	10.562	10.562	10.562	10.562	10.959	10.959	10.959	10.959	10.959	12.198	12.198	12.198	12.198	12.198	12.595	12.149	12.149	12.149	12.149	12.149	12.149	11.752	11.752	11.752	11.752	11.752	11.752	12.198	12.198	12.198	12.198	12.198	12.198	12.992	13.388	13.784	13.784	13.784	13.784	13.784	13.784	13.784	13.784	14.231	14.231	14.678	15.074	15.074	15.074
YGL041W-A	6.941	6.941	7.387	7.387	7.387	7.387	7.387	7.387	7.387	7.387	6.99	6.99	6.99	6.99	6.544	6.544	7.387	6.99	7.437	7.437	7.437	7.437	7.437	7.883	7.883	7.883	7.883	7.883	8.33	8.33	8.33	7.934	7.934	7.934	7.537	7.09	7.09	7.09	7.09	7.09	6.694	6.694	6.694	6.694	6.298	6.298	6.298	6.298	6.298
YPR084W	9.62	9.223	9.223	8.777	8.33	6.247	6.247	6.247	6.247	6.247	6.247	6.247	6.247	6.247	6.644	6.644	7.09	6.644	6.644	7.04	7.04	7.04	7.04	7.04	7.437	7.437	7.437	7.437	7.437	6.99	6.99	6.99	6.594	6.594	6.594	6.594	6.594	3.322	4.115	6.594	8.23	8.23	8.23	8.23	8.23	8.23	8.23	10.412	13.884
YHR079C	14.828	14.828	15.224	15.224	15.224	15.224	15.224	15.224	15.224	15.224	15.224	15.224	15.224	15.671	16.117	16.117	16.514	16.514	16.514	16.514	16.514	16.514	16.514	16.514	16.514	16.514	16.96	16.96	16.96	16.96	16.96	17.407	17.407	17.407	17.407	17.407	17.407	17.407	17.407	17.407	17.407	17.407	17.407	17.407	17.407	17.407	17.407	17.407	17.407
YDR020C	10.116	9.273	10.166	14.381	14.331	14.331	14.331	14.331	14.331	14.331	14.331	14.331	14.331	14.777	14.777	14.777	14.777	14.777	14.777	14.777	14.777	16.413	16.86	16.86	16.86	17.306	17.306	17.306	17.306	17.306	17.753	18.149	18.149	19.439	19.439	19.439	19.439	19.439	19.439	19.439	19.043	19.043	19.043	19.043	19.043	19.043	19.043	19.043	19.043
YIL118W	1.24	1.24	1.24	1.24	1.24	1.24	1.24	1.24	1.24	0.843	0.843	0.843	0.843	0.843	0.843	0.843	0.843	0.843	0.843	0.843	0.843	0.843	0.843	0.843	0.843	1.24	0.843	1.29	1.29	1.29	1.29	1.29	1.29	1.29	1.29	1.29	1.29	1.29	1.29	1.29	1.29	1.29	1.29	1.29	1.686	2.132	2.132	2.132	2.132
YGR258C	14.974	14.974	14.974	14.974	15.37	15.37	15.37	15.37	15.37	15.37	15.37	15.37	15.37	15.37	15.37	15.37	15.37	15.37	15.37	15.37	15.37	15.37	15.37	15.37	15.37	15.37	15.37	15.37	15.767	15.767	15.767	15.767	15.767	15.767	15.767	15.767	15.767	15.767	15.767	15.767	15.767	15.767	15.767	15.767	15.767	15.767	15.767	15.767	15.767
YFR024C-A	9.669	9.669	9.669	9.669	9.669	9.669	9.669	9.669	9.669	9.72	9.72	9.72	9.72	9.72	9.72	9.72	9.273	9.273	8.826	8.826	8.826	8.826	8.826	9.669	9.669	9.669	9.669	9.669	10.066	10.859	10.859	10.859	10.859	9.62	8.726	9.123	9.123	9.123	9.52	9.52	9.52	8.677	8.677	9.073	8.28	9.966	9.966	9.966	10.412
YDR225W	0.793	0.793	0.793	0.793	1.24	1.686	1.686	1.686	1.686	1.686	1.686	1.686	1.686	1.686	1.686	1.686	1.686	1.686	1.686	1.686	1.686	2.132	2.132	2.132	2.132	2.132	2.132	2.132	2.132	2.132	2.529	2.529	2.529	2.529	3.719	3.719	3.719	3.719	3.719	3.719	3.719	3.719	3.719	3.719	3.719	3.719	3.719	3.719	3.719
YKL112W	0.843	0.843	0.843	0.843	0.843	0.843	0.843	0.843	0.843	0.843	0.843	0.843	0.843	0.843	0.843	0.843	0.843	0.843	0.843	0.447	0.447	0.447	0	0	0	0	0	0	0	0	0.397	0.397	0.397	0.397	0.397	0.397	0.793	0.793	0.793	0.793	0.793	0.793	0.793	0.793	0.793	0.793	0.793	1.19	1.19
YOR254C	16.017	16.017	16.017	16.017	16.017	16.017	16.017	16.017	16.017	16.017	16.017	16.017	16.017	16.017	16.017	16.017	16.017	16.017	16.017	16.017	16.017	16.017	16.017	16.017	16.017	16.017	16.017	15.57	15.57	15.57	15.57	15.57	15.57	15.57	15.57	15.57	15.57	15.57	15.57	15.57	15.57	15.124	15.124	14.678	14.678	14.678	13.835	13.835	13.835
YDR449C	8.48	8.48	8.48	8.48	8.927	8.927	9.373	10.613	10.613	10.613	10.613	10.166	10.166	10.216	10.216	10.216	10.216	10.216	10.216	10.216	10.216	10.216	10.216	10.216	10.216	10.216	10.216	10.216	10.216	10.216	10.216	10.216	10.216	10.216	10.216	9.819	9.819	9.819	10.216	10.216	10.216	10.216	10.216	10.216	10.216	10.216	9.819	9.819	8.976
YML073C	8.826	8.826	8.826	6.298	5.901	5.455	5.008	5.008	4.561	3.372	3.372	3.372	3.372	3.372	3.372	3.372	3.372	3.372	3.372	2.479	2.479	2.033	2.033	2.033	2.033	2.033	2.033	2.033	2.033	1.636	1.24	0.793	0.793	0.793	0.793	0.793	0.793	0.793	0.793	0.793	0.793	0.793	0.793	0.793	0.793	0.793	0.793	0.793	0.793
YBR249C	16.413	16.413	16.413	15.967	15.967	15.967	15.967	15.967	15.967	16.363	16.363	16.363	15.967	15.967	15.967	15.967	15.967	15.521	15.521	15.521	15.521	15.521	15.521	15.521	15.521	15.074	15.074	15.074	15.074	15.074	15.074	15.074	13.835	13.835	13.041	13.041	13.041	13.041	13.041	13.041	11.802	10.562	10.116	10.116	10.116	10.116	10.116	10.116	10.562
YDR146C	12.098	12.941	12.941	12.941	12.941	12.941	12.941	12.941	12.545	12.545	12.545	12.545	12.545	12.545	12.545	12.545	12.545	12.545	12.545	12.545	12.149	12.149	12.149	12.149	11.306	10.859	11.255	10.809	10.809	11.652	11.652	11.652	11.652	11.652	11.652	11.652	11.652	11.206	11.206	11.206	11.206	10.412	10.412	10.412	10.809	10.363	10.363	10.363	10.363
YMR044W	12.892	12.892	12.892	12.892	12.892	12.892	12.892	12.892	12.445	12.049	11.652	11.652	11.652	11.652	11.652	11.652	11.652	11.652	11.652	11.652	11.652	11.652	11.652	11.652	11.652	11.206	11.206	11.206	11.206	11.206	11.206	11.206	10.759	10.759	10.759	10.759	10.759	10.312	10.312	9.073	9.073	9.073	9.073	9.073	9.073	8.677	8.677	7.883	7.883
YHL038C	2.876	2.876	2.876	2.876	2.876	2.876	2.876	2.876	2.876	2.876	2.876	2.876	2.876	3.322	3.322	3.322	3.322	2.925	2.925	2.925	2.925	3.372	3.768	3.768	3.768	3.768	3.768	3.768	3.768	3.768	5.008	5.008	5.008	5.008	5.008	5.851	7.09	7.09	7.09	7.09	7.09	7.09	7.537	7.537	7.537	7.537	7.537	7.984	7.984
YBR264C	12.098	12.098	12.098	12.049	12.495	12.892	12.892	12.892	12.892	12.892	12.892	13.338	13.735	13.735	13.735	13.735	13.735	13.735	13.735	13.735	13.735	13.735	13.735	13.735	13.735	13.735	13.735	13.338	14.131	15.421	15.421	15.421	16.264	16.264	16.264	16.264	16.264	16.264	16.71	16.71	16.71	16.71	16.71	16.71	16.71	16.71	16.71	16.71	16.71
YHR183W	17.553	17.553	17.553	16.81	16.81	16.81	16.81	16.81	16.81	16.81	16.81	16.81	16.413	16.413	15.967	15.967	15.967	15.967	15.174	14.727	14.727	14.727	14.727	14.727	14.727	14.727	14.727	14.727	14.727	14.727	13.538	13.142	11.852	10.613	10.613	11.505	11.902	11.902	12.348	12.745	13.142	13.142	13.142	13.142	13.142	12.695	12.695	12.695	12.695
YPL042C	12.448	12.895	12.895	12.895	12.895	12.895	12.895	12.895	12.895	12.498	12.498	12.498	12.498	12.498	12.052	12.052	12.052	12.052	12.052	12.052	12.052	12.052	12.052	12.052	12.052	12.498	12.498	12.498	12.498	12.895	12.895	12.895	13.341	13.738	13.738	13.738	13.738	13.738	13.738	13.738	13.738	13.738	13.738	13.738	13.738	13.738	13.738	13.738	13.738
YML081W	18.796	18.796	18.796	18.349	18.349	18.349	18.349	18.349	18.349	18.349	18.349	18.349	18.349	18.349	18.349	17.953	17.06	16.663	16.663	16.663	17.06	16.613	16.613	16.613	16.613	16.613	16.217	16.663	16.663	16.663	16.663	15.82	15.82	15.374	14.928	14.928	14.928	14.928	14.928	14.928	14.928	14.928	14.928	14.928	14.928	14.481	14.481	13.588	13.588
YDR186C	5.158	4.315	4.315	4.315	3.869	3.869	3.869	3.869	3.869	3.869	3.869	3.869	3.026	3.472	3.026	3.026	2.975	3.372	3.372	3.372	3.372	3.372	3.818	3.818	3.818	3.818	3.818	3.818	3.818	3.818	3.818	3.818	3.818	3.818	3.818	3.818	3.818	3.818	3.818	3.818	3.818	3.818	3.818	3.818	3.818	3.818	3.818	3.818	3.818
YIL038C	12.841	12.841	12.841	12.841	12.841	15.767	15.767	15.767	15.767	15.767	15.767	15.767	15.767	15.767	15.767	15.767	15.767	15.767	15.767	15.767	15.767	15.767	15.767	15.767	15.767	15.767	15.767	15.767	16.163	17.453	17.453	17.453	17.453	17.453	17.453	17.453	17.453	17.453	17.453	17.453	17.453	17.453	17.453	17.453	17.849	17.849	17.403	17.403	17.403
YDL070W	0.397	0.397	0.397	0.397	0.397	0.397	0.397	0.397	0.397	0.397	0.397	0.397	0.397	0.397	0.397	0.397	0.397	0.397	0.397	0.793	0.793	0.793	3.719	3.719	3.719	4.165	4.612	4.612	4.612	4.612	4.612	4.612	4.612	4.612	4.612	4.612	4.612	5.058	5.058	5.058	5.058	5.058	5.505	5.505	5.505	5.505	5.505	5.505	5.505
YGL224C	11.355	11.355	11.802	11.802	11.802	11.802	11.802	11.802	11.802	11.802	11.802	11.802	11.802	11.802	11.802	11.802	11.802	11.802	11.802	11.802	11.802	11.802	11.802	11.802	11.802	11.802	11.802	11.802	11.802	11.802	11.802	11.802	11.802	11.802	11.802	11.802	11.802	11.802	11.802	11.802	11.802	11.802	10.909	10.512	10.512	10.512	10.512	10.066	10.066
YOL002C	13.338	13.338	13.338	13.735	13.735	13.735	13.735	13.735	13.735	13.735	13.735	13.735	13.288	13.288	13.288	13.288	13.288	13.288	13.288	13.288	12.445	11.602	11.602	12.841	12.841	12.841	12.841	12.841	12.841	11.998	11.998	12.445	12.841	12.841	12.841	12.841	12.841	12.841	12.445	12.445	12.445	12.445	12.445	12.445	12.445	12.445	12.892	12.892	12.892
YDR176W	12.642	12.642	13.088	13.088	13.088	13.088	13.088	13.088	14.328	14.328	14.328	14.328	15.22	15.22	15.22	15.22	15.22	15.22	15.22	15.22	15.22	15.22	15.22	15.22	15.22	15.22	15.22	15.22	15.22	15.22	15.22	15.22	15.22	15.22	15.22	15.22	15.22	15.22	15.22	15.22	15.22	15.22	15.22	14.824	14.824	14.377	14.377	14.377	14.377
YKL057C	9.87	9.87	9.87	9.87	9.87	9.87	9.87	9.87	9.87	9.87	9.87	9.87	9.87	9.87	9.87	9.87	9.87	9.87	9.87	9.87	9.87	9.87	9.423	9.027	9.027	9.027	9.027	9.027	9.027	9.027	9.027	9.027	9.027	9.027	9.027	8.63	8.63	8.63	8.63	8.63	8.63	8.63	8.63	8.63	8.63	8.63	7.34	6.894	6.894
YDR282C	7.04	7.883	7.883	7.883	7.883	7.883	7.883	8.726	8.726	8.726	9.569	9.569	9.569	9.569	9.173	8.726	8.726	8.726	8.726	8.726	8.726	8.726	8.726	8.726	8.726	8.726	8.726	8.726	8.726	8.726	9.123	9.123	9.52	8.677	8.677	9.073	9.073	9.073	9.073	9.073	9.073	9.47	9.47	9.47	9.47	9.47	8.627	8.627	11.005
YER030W	10.659	10.659	10.659	10.659	10.659	10.659	10.659	10.659	10.659	10.659	10.262	10.709	10.709	10.709	10.709	10.709	10.709	11.552	11.552	11.552	11.552	11.155	11.155	11.552	11.948	11.948	11.948	11.948	11.948	11.948	11.948	11.948	11.105	11.105	11.105	11.105	11.105	11.105	11.552	11.552	11.552	11.552	11.602	11.602	11.602	11.602	11.602	11.602	11.602
YDR202C	15.57	15.57	15.57	15.57	15.57	15.174	14.777	14.777	14.777	14.777	15.174	15.174	16.017	17.256	17.256	17.256	17.256	16.86	16.86	16.86	16.86	17.306	17.306	17.306	17.306	17.306	17.306	17.306	17.306	17.306	17.306	17.306	18.546	18.099	18.099	18.099	18.099	18.099	18.099	18.099	18.546	18.099	18.099	18.099	17.256	18.496	18.496	18.496	18.496
YNL216W	22.957	22.957	22.957	22.957	22.957	22.957	22.957	22.957	22.511	22.511	22.511	22.511	22.511	22.511	20.378	19.932	19.932	19.932	19.932	19.932	19.535	19.535	19.535	19.535	19.535	19.535	19.535	19.535	19.535	19.139	19.139	19.139	18.692	18.692	17.503	17.503	17.503	17.503	17.503	16.66	15.867	15.421	15.421	15.421	15.024	15.024	15.024	15.024	15.024
YNL008C	11.556	11.556	11.109	11.109	11.109	11.109	11.109	12.745	12.745	12.745	13.142	13.142	13.142	13.142	13.142	13.142	13.538	13.091	13.091	13.091	13.091	12.645	12.645	12.645	12.645	12.645	12.645	12.645	12.645	12.248	12.248	12.248	12.248	12.248	12.248	12.248	12.248	12.248	12.248	12.248	12.248	12.248	12.248	12.248	12.248	12.248	12.248	12.248	12.248
YLL049W	11.206	11.206	11.206	11.206	11.602	11.602	11.602	11.602	11.602	11.602	11.602	11.998	11.998	11.998	12.892	12.892	12.892	12.892	12.892	12.892	12.892	12.892	12.892	12.892	12.892	12.892	12.892	12.892	12.892	12.892	12.892	12.892	12.892	12.892	12.892	12.892	12.892	12.495	12.495	12.495	12.495	12.495	12.495	12.495	12.495	12.495	12.495	12.495	12.495
YKL003C	6.794	7.191	7.984	7.984	7.984	7.984	7.984	8.38	9.669	9.669	9.669	10.066	10.066	10.066	10.066	10.066	10.066	10.066	10.066	10.066	10.066	10.066	10.066	10.066	9.223	9.223	9.223	9.223	9.223	9.223	9.223	9.223	9.223	9.223	9.62	9.62	9.62	9.62	9.62	9.62	9.62	9.62	9.62	9.62	9.62	9.62	9.62	9.62	9.62
YHR052W	5.108	5.108	5.108	5.108	5.108	5.108	5.108	5.108	5.108	5.108	5.108	5.108	5.108	5.108	5.108	5.108	5.108	5.108	5.108	5.108	5.108	5.108	4.662	3.818	3.818	3.818	3.818	3.818	3.818	3.818	3.818	3.818	3.818	3.818	3.818	3.818	3.818	3.818	3.818	3.818	3.818	3.818	3.818	3.818	3.818	3.818	3.818	3.818	3.818
YOL104C	16.514	16.514	16.117	16.117	16.117	16.117	16.514	16.91	16.91	16.91	16.91	16.91	16.91	17.306	17.306	17.306	17.306	17.306	18.149	18.149	18.149	17.357	17.803	17.803	17.803	17.803	17.803	16.96	18.2	18.596	18.596	18.596	18.596	18.596	18.596	18.596	18.596	18.596	18.596	17.703	17.256	17.256	17.256	17.256	17.653	17.653	17.256	17.653	17.206
YDR059C	10.363	10.363	10.363	10.363	10.363	9.966	9.966	9.966	9.123	8.677	8.677	9.123	9.123	9.123	8.726	8.726	8.726	8.726	8.33	7.883	7.883	7.883	7.883	7.883	7.883	7.883	6.247	5.404	5.008	4.612	4.612	4.612	4.612	4.612	4.612	4.612	4.165	4.165	4.165	4.165	4.165	4.165	4.165	4.165	4.561	4.561	4.561	4.561	4.561
YBR179C	3.026	2.629	2.629	2.629	2.629	2.629	2.629	2.629	2.629	2.629	2.232	1.786	1.786	1.786	1.786	1.786	1.786	1.786	1.786	1.786	1.786	2.183	2.183	2.183	2.183	2.183	2.183	1.736	1.736	1.736	1.736	1.736	1.736	1.736	1.736	0.843	0.843	0.843	0.843	0.843	0.843	0.843	0.843	0.843	0.843	0.843	0.843	0.843	0.843
YHR134W	3.322	3.322	2.876	2.876	2.876	3.322	4.612	5.455	5.455	5.455	5.455	5.455	5.455	5.455	6.348	6.348	6.348	6.794	6.794	6.794	6.794	6.794	6.794	6.794	6.794	7.191	7.191	7.191	7.191	7.191	7.191	7.191	7.191	7.191	7.637	7.637	7.637	7.637	7.637	7.637	7.637	7.637	7.637	7.637	7.637	6.844	6.844	7.637	7.637
YPR173C	7.737	7.737	7.737	7.737	7.737	7.737	7.737	7.29	7.687	7.24	7.24	7.24	7.24	7.687	7.29	7.29	7.29	7.29	6.844	6.844	6.844	6.844	6.844	6.844	6.447	6.447	6.447	6.447	6.447	6.447	6.447	6.447	6.447	6.447	6.894	6.447	6.447	6.447	5.158	5.158	5.158	5.158	5.158	5.554	6.397	8.034	8.034	8.48	8.48
YPL207W	9.62	9.62	9.62	9.62	9.62	9.62	9.62	9.62	9.62	9.62	9.62	9.62	9.62	9.62	9.62	10.016	10.016	10.016	10.016	10.016	10.016	10.016	10.016	10.016	10.016	10.016	10.016	10.016	10.016	10.016	10.016	9.62	9.62	9.62	9.62	8.43	8.43	8.43	8.034	8.034	8.034	8.034	8.034	8.034	8.034	8.034	8.034	8.43	8.43
YBL105C	16.81	16.81	16.81	16.81	16.413	16.413	16.413	16.413	16.81	17.256	17.256	18.049	19.239	19.636	21.271	21.271	21.271	21.271	21.271	21.271	21.271	21.271	21.271	21.718	21.718	21.718	21.718	21.718	21.718	21.718	21.718	21.718	21.718	21.718	21.718	21.718	21.718	22.114	22.114	22.114	22.114	22.114	22.114	22.114	22.114	22.114	22.114	22.114	22.114
YOR354C	1.29	1.736	1.736	1.736	1.736	1.736	1.736	1.736	1.736	1.736	1.736	1.736	1.736	1.736	1.736	1.736	1.736	1.736	1.736	1.736	1.736	1.736	1.736	1.736	1.736	1.736	1.736	1.736	1.736	1.736	1.736	1.736	1.736	2.132	2.529	2.529	2.529	2.529	2.529	2.529	2.529	2.529	2.529	2.529	2.529	2.529	2.529	2.529	2.529
YNL050C	7.04	7.04	7.04	7.487	7.883	7.883	7.883	7.883	7.883	7.883	8.33	8.33	8.33	8.33	8.33	8.33	8.33	8.33	8.33	8.33	8.33	8.33	9.569	9.569	10.363	11.206	11.998	12.395	12.395	12.395	12.395	12.395	12.841	12.841	12.841	12.841	12.841	12.841	12.841	12.841	12.841	12.841	12.841	12.841	13.238	13.238	13.238	13.238	13.238
YER182W	9.123	9.123	9.123	9.123	9.123	8.28	8.28	8.28	7.437	7.437	7.437	7.437	7.437	7.437	7.387	7.387	7.387	7.387	7.387	7.387	6.99	6.594	6.594	6.594	4.908	4.908	5.304	5.304	5.751	6.594	6.594	6.594	6.594	6.594	6.197	6.197	6.197	6.197	6.197	6.197	6.197	4.958	4.958	4.958	4.958	4.958	4.958	4.561	4.561
YML059C	11.752	11.752	11.752	11.752	11.752	11.752	11.752	11.752	11.752	11.306	11.306	11.306	11.306	11.306	11.306	9.62	6.694	6.298	5.851	5.851	5.851	5.851	5.851	5.404	5.404	4.561	4.165	4.165	4.165	4.165	4.165	4.612	4.612	4.612	4.612	4.612	4.612	4.612	4.612	4.612	4.612	4.612	4.612	4.612	4.165	4.165	4.165	3.768	3.768
YGR113W	4.612	4.612	4.612	4.215	3.768	4.215	4.215	5.058	5.058	5.058	5.505	5.505	6.348	6.348	6.348	6.348	6.744	6.744	6.744	7.191	7.191	7.191	7.191	7.191	7.191	7.587	7.587	8.43	8.826	8.826	8.826	8.826	8.826	8.826	8.826	8.826	8.826	8.826	8.826	8.826	8.826	9.223	9.223	9.223	9.223	9.223	9.223	9.223	9.223
YEL036C	0.893	0.893	0.893	0.447	0.893	0.447	0.447	0.447	0.447	0.447	0.447	0.447	0.447	0.447	0.447	0.447	0.447	0.447	0.447	0.447	0.447	0.447	0.447	0.843	0.843	0.843	0.843	0.843	0.843	0.843	0.843	0.843	0.843	0.843	0.843	0.843	0.843	0.843	1.29	2.132	2.132	2.132	2.132	2.132	2.132	2.132	2.132	2.132	2.132
YKR064W	11.009	11.009	11.009	11.009	11.009	10.562	10.562	13.438	13.438	13.438	14.678	15.074	15.074	14.678	14.678	14.678	14.678	15.074	15.074	15.074	15.521	15.521	15.521	15.521	15.521	15.521	16.86	17.306	17.703	17.703	17.703	18.099	18.099	18.099	18.546	18.942	18.942	18.942	18.942	18.942	18.942	18.942	18.942	18.942	18.942	18.942	18.942	18.942	18.942
YCR042C	6.744	6.744	6.744	6.744	6.744	6.744	6.744	6.744	6.744	6.744	6.744	6.744	6.744	6.744	6.744	7.191	7.191	7.191	7.191	7.191	7.191	7.191	7.191	7.191	7.191	7.191	7.191	7.191	7.191	7.191	7.191	7.191	7.191	7.191	7.191	7.191	7.191	7.191	7.191	7.191	7.191	7.191	7.191	7.191	7.191	7.191	7.191	7.191	7.191
YML098W	17.306	17.753	17.357	17.357	17.803	17.803	17.803	17.803	17.803	17.803	18.25	17.853	18.25	18.25	18.25	18.25	18.25	18.25	18.25	18.25	19.043	18.596	18.596	18.596	18.596	19.043	19.043	19.439	19.439	19.439	19.439	19.439	19.439	19.439	19.439	19.439	19.389	19.389	19.389	19.389	19.389	19.389	19.389	19.389	18.992	18.596	18.596	18.596	18.596
YLR003C	8.927	8.927	8.927	8.927	8.48	8.877	8.877	8.877	8.877	8.877	8.877	8.877	8.877	8.877	8.877	8.877	8.877	8.877	8.877	8.877	8.877	8.877	8.877	8.877	8.877	8.877	9.77	9.77	9.77	9.77	9.77	9.77	9.77	10.166	10.562	10.562	10.562	10.562	10.562	10.562	10.562	10.562	10.562	10.562	10.562	10.562	10.562	10.562	10.562
YLR404W	2.529	2.529	2.529	2.132	2.132	2.132	2.132	2.132	0.843	0.843	0.843	0.843	0.843	0.843	0.843	0.843	0.843	0.843	0.843	0.843	0.843	0.843	0.843	0.397	0.397	0.397	0.397	0.397	0.397	0.397	0.397	0.397	0.397	0.397	0.397	0.397	0.397	0.397	0.397	0.397	0.397	0.397	0.397	0.397	0.843	0.843	0.843	0.843	0.843
YMR270C	10.363	10.709	10.312	10.312	10.312	9.916	9.916	9.073	9.073	9.073	9.073	9.073	9.073	7.437	7.437	7.437	7.437	7.883	6.694	6.694	6.694	6.694	6.247	6.644	6.644	6.644	6.197	6.197	5.801	6.197	6.197	6.197	6.197	5.751	5.354	6.694	6.694	7.934	7.934	7.934	7.934	7.934	7.934	8.38	8.38	8.38	8.38	8.38	8.38
YLR453C	5.851	5.455	5.455	5.455	5.455	5.455	5.455	5.455	5.058	5.058	5.058	5.058	5.058	5.058	5.058	5.058	4.662	4.215	4.215	4.215	4.215	4.215	4.215	4.215	4.612	4.612	4.612	4.612	4.612	4.612	4.612	4.612	5.058	5.058	5.455	5.455	5.455	5.901	7.587	7.984	7.984	7.984	7.984	7.984	7.984	7.984	7.984	7.984	7.984
YKL170W	13.191	13.191	13.191	13.191	13.191	13.191	13.191	13.191	13.191	13.191	13.638	14.431	14.431	14.431	14.828	14.828	14.828	14.828	14.431	14.431	14.431	14.431	14.431	14.431	14.431	14.877	14.877	14.877	14.877	14.877	14.877	15.274	15.274	15.274	15.274	15.274	15.274	15.274	15.274	15.274	15.274	15.274	15.274	15.274	15.274	15.274	15.274	15.671	15.671
YOR312C	4.561	4.561	4.561	3.768	3.768	3.768	3.768	3.768	3.768	3.768	3.768	3.768	3.768	3.768	3.768	3.768	3.768	3.768	3.768	3.768	3.768	3.768	3.768	3.768	2.083	2.083	2.083	2.083	2.083	2.083	2.083	1.686	1.686	1.686	1.686	1.29	1.29	1.29	1.29	1.29	0.843	0.843	0.843	0.843	0.843	0.447	0.447	0.447	0.447
YMR142C	0	0	0	0	0.397	0.397	0.843	0.843	0.843	0.843	0.843	0.843	0.843	0.843	0.843	0.843	0.843	0.843	0.843	0.843	0.843	0.843	0.843	0.843	0.843	1.24	1.24	1.24	1.24	1.24	1.24	1.24	1.24	1.24	1.24	1.24	1.24	1.24	1.24	1.24	1.24	1.24	1.24	1.24	1.24	1.24	1.24	1.24	1.24
YDR054C	3.322	3.322	2.925	2.925	2.925	2.925	2.925	2.925	2.925	2.925	2.925	2.925	2.925	2.925	2.925	2.925	2.925	2.925	2.925	2.479	2.479	2.479	2.479	2.479	2.479	2.479	2.925	2.925	2.479	2.479	2.479	2.479	2.479	2.479	2.479	2.479	2.479	2.479	2.479	2.479	2.479	2.479	1.636	1.636	1.636	1.636	1.636	1.636	1.636
YJR093C	5.455	6.298	7.141	9.223	9.223	10.116	10.116	10.116	11.306	11.306	11.752	11.752	11.752	12.645	12.645	12.645	13.091	13.091	13.091	13.091	13.091	13.091	13.091	13.091	13.488	13.934	14.331	14.331	15.62	15.62	15.62	15.62	15.62	16.017	16.017	16.017	16.017	16.017	16.017	16.017	16.017	16.017	16.017	16.017	16.017	16.017	16.017	16.017	16.017
YDR236C	0.447	0.447	0.447	0.447	0.447	0.447	0.447	0.447	0.447	0.447	0.447	1.24	1.636	2.083	2.083	2.083	2.479	2.479	2.479	2.479	2.479	2.925	2.925	2.925	2.925	2.925	2.925	3.322	3.719	3.719	3.719	3.719	3.719	3.719	3.719	4.115	4.115	4.115	4.115	4.115	4.115	4.115	4.115	4.115	4.561	7.487	7.487	7.487	7.487
YOR304C-A	5.554	5.554	5.554	5.554	6.348	7.587	9.223	11.306	11.752	12.198	12.198	12.198	12.198	12.198	12.198	12.595	12.595	12.595	12.595	12.595	12.595	12.595	13.488	13.488	13.488	13.488	13.488	13.091	13.091	11.355	11.752	11.306	12.098	12.098	12.545	12.545	13.438	14.281	14.281	14.281	14.281	14.281	14.281	14.281	14.281	14.281	14.281	14.281	14.281
YMR061W	5.901	5.901	6.744	6.744	7.191	7.191	7.587	7.587	7.587	7.587	7.587	7.587	7.984	7.984	7.984	7.984	7.984	7.984	7.984	8.38	8.38	8.38	8.38	8.38	8.38	8.38	8.777	8.777	8.777	8.777	8.777	8.777	8.777	8.777	8.777	8.777	8.777	8.777	8.777	8.777	8.777	8.777	8.777	8.777	8.777	8.777	8.777	8.777	8.777
YOL126C	21.422	21.422	21.422	21.422	21.422	21.422	20.975	20.975	20.529	20.529	20.529	20.529	20.529	20.529	20.925	20.529	20.529	20.529	20.132	19.735	19.289	19.289	18	18.446	18.446	18.446	18.446	18.446	18.446	18.446	17.206	16.81	16.81	16.81	16.81	16.81	16.363	16.363	15.967	15.967	15.967	13.142	12.248	9.669	9.223	9.223	9.669	9.669	9.273
YEL055C	6.497	6.497	6.497	6.497	7.34	7.34	7.34	7.34	7.34	7.34	7.34	7.34	7.34	7.34	7.34	7.34	6.894	6.894	6.447	6.447	6.051	5.604	5.604	5.604	5.604	5.604	5.604	5.604	6.001	6.001	6.001	6.397	6.397	6.397	6.397	6.397	6.397	6.397	6.794	6.794	6.794	6.397	6.397	6.397	6.397	6.397	6.397	5.158	5.554
YBR115C	8.53	8.53	8.084	8.133	8.58	8.58	8.58	7.737	6.001	6.001	6.001	6.001	6.001	6.001	6.001	6.001	6.001	6.001	5.554	5.554	5.158	5.158	5.158	5.158	5.158	5.158	5.158	5.158	5.158	5.158	5.158	4.761	4.761	4.761	4.761	4.365	3.918	3.472	3.472	3.472	3.472	3.918	3.918	3.918	3.918	3.918	3.918	3.918	3.472
YLR368W	8.43	8.826	8.826	8.826	8.826	8.826	8.826	8.826	8.826	8.38	8.38	8.38	8.38	8.38	9.62	9.62	9.62	9.62	10.016	10.016	10.016	10.016	10.016	10.859	10.859	10.859	10.859	10.859	10.859	10.859	10.859	11.255	11.255	11.255	11.255	11.255	12.098	13.288	13.288	13.288	13.684	14.081	14.081	13.684	14.081	14.081	14.081	14.081	14.081
YOL095C	9.62	9.62	9.62	9.62	9.62	9.62	9.62	9.62	9.62	9.62	8.826	8.43	7.984	8.38	8.38	8.38	7.984	7.984	7.984	7.984	6.794	6.794	6.794	6.794	6.794	7.24	7.24	7.24	7.24	6.794	5.901	8.33	10.016	10.016	10.463	10.859	10.859	10.859	10.859	10.859	10.859	10.859	10.859	9.569	10.463	10.016	10.016	10.016	10.016
YOR081C	22.811	22.811	22.415	21.572	22.018	21.622	21.622	21.622	21.622	21.622	21.622	21.225	21.225	21.225	21.225	21.225	21.225	21.225	21.225	21.225	21.225	21.225	21.225	21.225	21.225	21.225	21.225	21.225	21.225	21.225	20.828	20.828	20.828	20.828	20.828	20.828	20.828	20.432	20.035	20.035	20.432	18.696	16.463	14.281	14.281	14.281	13.884	13.438	13.438
YFR009W	6.298	6.298	6.298	6.298	6.298	6.694	7.09	7.09	7.09	7.09	7.09	7.09	6.694	7.537	7.537	7.537	7.537	7.537	8.777	9.223	9.223	9.223	9.62	10.412	10.412	10.412	10.412	10.412	10.412	10.412	10.809	10.809	10.809	10.809	10.809	10.809	10.809	10.809	10.809	10.809	10.809	10.809	10.809	10.809	10.809	10.809	10.412	10.412	10.412
YGR281W	11.948	11.948	11.948	11.948	11.948	11.948	11.948	11.948	11.948	11.948	11.948	11.948	11.948	11.948	11.948	11.948	11.948	12.742	12.742	12.742	12.742	12.742	12.742	12.742	12.742	12.742	12.742	12.742	12.742	12.742	12.742	12.742	12.742	12.742	12.742	12.742	12.742	12.742	12.742	12.295	12.295	12.295	12.295	12.295	12.295	12.295	12.295	12.295	12.295
YEL015W	16.956	16.956	16.956	16.956	16.956	17.353	17.353	17.353	18.196	19.039	21.172	21.172	21.172	21.172	21.172	21.172	21.172	21.172	21.172	21.568	21.965	22.411	22.411	22.411	22.411	22.411	22.411	22.808	22.808	22.808	22.808	22.808	22.808	22.411	23.304	23.304	23.304	23.304	23.701	23.701	23.701	23.701	23.701	23.701	23.701	24.097	24.097	24.097	24.097
YNL091W	8.084	8.084	8.48	8.48	8.48	8.48	8.927	8.927	8.927	8.927	8.927	9.373	10.166	10.166	10.166	10.166	10.166	10.166	10.116	10.116	10.116	10.116	10.116	10.116	10.116	10.116	10.116	10.116	10.116	10.116	10.562	10.562	10.562	10.562	10.562	9.72	10.166	10.166	10.166	10.166	10.166	10.166	9.72	10.166	10.613	10.613	10.613	10.613	10.613
YOR243C	6.794	6.794	7.24	7.637	7.637	7.637	7.637	7.637	7.637	7.637	7.637	7.637	7.637	7.637	7.637	8.084	8.084	8.084	8.084	8.084	8.084	8.084	8.084	8.084	8.084	8.084	8.084	8.084	8.084	8.084	8.084	8.084	8.084	8.084	8.084	8.877	8.877	8.877	8.877	8.877	8.877	8.877	8.877	8.877	8.877	8.877	8.877	8.877	8.877
YOR260W	12.595	12.595	12.595	12.595	12.595	12.595	12.595	12.595	12.595	12.595	12.595	13.488	13.488	13.488	13.934	13.934	14.828	14.828	14.828	15.224	15.224	15.224	15.224	15.224	15.671	16.067	16.067	16.067	16.067	16.067	16.067	16.067	16.067	16.067	16.067	16.067	16.514	16.514	16.514	16.514	16.514	16.514	16.514	16.117	16.117	16.117	16.117	16.117	16.117
YDR489W	5.701	6.147	6.594	6.594	6.99	7.437	7.437	7.437	7.437	7.437	7.437	8.23	8.23	8.23	8.23	8.23	8.23	8.627	9.073	9.073	9.073	9.073	10.809	10.809	11.652	11.652	11.652	11.652	11.652	11.652	11.206	11.206	11.206	11.206	11.206	11.206	11.206	11.206	11.206	11.206	11.206	11.652	11.652	11.652	12.049	12.049	12.049	12.049	12.049
YMR157C	5.404	5.404	5.404	5.801	5.801	5.801	5.801	5.801	5.801	5.801	5.801	5.801	5.801	5.801	5.404	6.247	6.247	6.247	6.247	6.247	7.09	7.09	7.09	7.09	6.197	6.197	5.751	5.751	3.719	4.115	4.115	4.115	4.115	4.115	4.115	4.165	4.165	4.612	4.612	5.008	5.455	5.455	5.851	5.851	5.851	5.851	5.851	6.247	6.247
YNL106C	10.512	9.669	10.066	10.066	10.066	10.959	11.355	11.355	11.355	11.355	11.355	11.355	11.752	11.752	11.752	11.306	11.306	12.495	12.892	12.892	12.892	12.892	12.892	12.892	12.892	14.181	14.181	14.181	14.181	14.181	14.181	14.181	14.181	14.181	14.181	13.338	13.338	13.338	13.338	13.338	13.338	13.338	13.338	13.338	13.338	13.338	13.338	13.338	13.338
YDR375C	10.166	10.166	10.613	10.613	11.059	11.059	11.059	11.456	11.456	11.456	11.456	11.456	11.456	11.456	11.456	11.456	11.456	11.456	11.456	11.456	12.299	13.488	13.884	13.884	13.884	14.281	14.281	14.281	15.124	15.967	16.81	17.206	17.206	17.206	17.206	17.206	17.206	17.603	17.603	17.603	17.603	17.603	18.049	18.049	18.049	18.049	18.049	17.256	17.653
YKR057W	7.587	7.587	7.587	7.587	6.348	6.348	6.348	5.901	5.901	5.901	5.901	5.901	5.901	5.901	5.901	4.265	4.265	4.265	4.265	4.265	4.265	4.265	4.265	4.265	4.265	4.265	4.265	3.818	3.818	3.818	3.422	2.529	0.843	0.843	0.843	1.29	1.29	1.29	1.29	1.686	2.529	2.975	2.975	2.975	2.975	2.975	3.372	4.662	5.554
YHR024C	11.505	11.505	11.952	11.952	11.952	11.952	11.952	11.952	11.952	11.952	12.348	12.795	13.588	13.588	13.588	14.034	14.034	14.034	14.034	14.034	14.481	14.481	14.481	14.481	14.481	14.481	14.481	14.481	14.481	14.481	14.481	14.481	14.481	14.481	14.928	14.928	14.928	14.928	14.928	14.928	14.928	14.928	14.928	14.928	14.928	14.928	14.928	14.928	14.928
YNL231C	14.231	14.627	14.181	14.181	14.181	14.181	14.181	14.181	14.181	14.181	14.181	14.181	14.181	14.181	14.627	14.627	14.181	14.181	14.181	14.181	14.181	14.181	14.181	14.181	14.181	14.181	14.181	14.181	14.181	14.181	14.181	14.181	14.181	14.181	14.181	14.181	13.784	13.784	13.784	13.388	13.388	13.388	13.388	12.992	12.992	12.992	12.545	12.545	12.545
YGR253C	5.801	5.404	5.404	5.801	5.801	5.801	5.801	5.801	5.801	5.801	5.801	5.801	5.404	5.404	5.404	5.404	5.404	5.404	5.404	5.404	5.404	5.404	5.404	5.404	5.404	5.404	5.404	5.404	5.404	5.404	5.404	5.404	5.404	5.404	5.404	5.404	5.404	5.404	5.404	5.404	4.115	4.115	4.115	4.115	4.115	4.115	4.115	4.115	3.719
YMR162C	14.281	14.281	14.281	14.678	14.678	15.124	15.124	15.124	15.521	15.521	15.521	15.521	15.521	15.521	15.521	15.521	15.967	15.967	16.413	16.413	16.413	16.413	16.413	16.413	16.413	16.413	16.413	16.413	16.413	16.81	16.81	16.81	17.206	17.206	17.206	17.206	17.206	17.206	17.653	17.256	17.256	17.256	17.256	17.256	17.256	17.256	17.256	17.703	17.703
YAL033W	7.191	7.191	7.191	7.191	7.191	7.191	7.191	7.191	7.191	7.191	7.637	7.191	7.191	7.191	7.587	7.587	8.877	8.877	8.877	8.877	8.877	8.877	9.273	9.273	9.273	9.273	9.72	9.373	9.373	9.373	9.373	9.373	9.373	9.373	9.373	9.373	9.373	9.373	9.373	9.373	9.373	9.373	9.373	9.373	8.927	8.927	8.927	8.927	8.927
YDR244W	21.025	21.422	21.422	21.422	21.422	21.422	21.422	21.422	21.422	21.818	22.215	22.215	22.215	22.215	22.215	23.058	23.951	23.951	23.951	23.108	23.108	23.108	23.108	23.108	22.711	22.711	22.711	22.711	22.711	23.157	23.157	23.157	23.157	23.157	23.157	23.157	23.157	23.157	23.157	23.157	23.157	23.157	23.157	23.157	23.157	23.157	23.157	22.711	22.711
YHR077C	9.72	9.72	7.587	7.587	6.694	6.694	6.694	6.694	5.901	5.901	5.901	5.901	5.901	5.901	5.901	5.901	2.579	2.579	2.183	1.736	1.736	1.736	1.736	2.183	3.372	3.372	3.818	3.818	3.818	4.265	4.265	4.265	4.265	4.265	4.265	4.265	4.265	4.265	4.265	4.265	4.265	4.265	4.265	4.265	4.265	4.265	4.265	4.265	4.712
YLR019W	8.33	8.33	8.33	8.33	8.33	8.33	7.141	7.537	7.537	7.537	7.934	7.934	7.934	7.934	7.934	7.934	7.934	7.934	7.934	7.934	7.934	7.934	7.934	7.537	8.43	8.927	9.323	9.323	9.323	9.323	9.323	9.323	9.72	9.72	9.72	9.72	9.72	9.72	9.72	10.166	10.166	10.562	10.562	10.562	10.562	10.562	10.562	10.562	10.562
YJL194W	6.644	6.197	6.197	6.197	6.197	6.197	6.197	5.801	5.404	5.404	5.404	5.404	3.422	3.422	3.422	3.818	3.818	3.818	3.372	3.372	3.372	2.925	2.925	2.925	2.925	2.925	2.925	2.925	2.925	2.479	2.479	2.479	2.479	2.033	2.033	2.033	2.033	2.033	2.033	2.033	2.033	2.033	2.033	1.636	1.636	1.636	1.636	1.636	1.636
YAL022C	5.455	5.951	8.43	8.43	8.43	8.43	8.43	8.43	8.43	8.43	9.77	11.009	11.009	11.009	11.009	11.405	11.405	11.405	11.405	11.405	11.405	11.405	11.405	11.405	11.405	11.405	12.198	13.488	13.488	13.488	13.884	14.331	14.331	14.331	14.777	14.777	14.777	14.777	15.224	15.224	15.224	15.224	15.224	15.224	15.224	15.224	15.224	15.224	15.224
YMR208W	12.348	12.348	12.348	12.348	12.348	12.348	12.348	13.142	13.142	13.142	13.142	13.142	13.142	13.142	13.142	13.142	13.142	13.142	13.142	13.142	13.142	13.142	13.142	13.142	13.142	13.142	13.142	13.538	13.538	13.538	13.538	13.538	13.538	13.538	13.538	13.538	13.538	13.538	13.934	13.934	13.934	13.934	13.934	13.934	13.934	13.934	13.934	13.934	13.934
YDR422C	12.098	12.098	12.098	12.495	12.941	12.941	12.941	12.941	13.338	13.784	13.784	13.784	13.784	13.784	13.784	13.784	13.784	13.784	13.784	13.784	13.784	13.784	13.338	13.338	13.338	13.338	13.338	13.338	13.338	13.338	13.338	13.338	13.338	13.338	13.338	13.338	13.338	13.338	12.892	12.892	12.495	12.495	12.495	12.495	12.495	12.495	12.495	12.495	12.495
YNR026C	10.809	10.809	10.809	11.206	11.206	11.206	11.105	14.031	14.477	14.874	14.874	14.874	14.874	14.874	14.874	14.874	15.271	15.271	15.271	15.271	16.56	16.56	17.006	17.006	17.006	17.006	17.403	17.403	17.403	17.403	17.849	17.899	17.899	17.899	18.346	18.346	18.346	18.742	18.742	18.742	18.742	18.742	18.742	18.742	18.742	18.742	18.742	18.742	18.742
YOR051C	5.751	5.354	5.354	5.354	5.354	5.354	5.801	6.197	6.197	6.197	6.197	6.197	6.197	6.197	6.197	5.801	5.801	5.801	5.801	5.801	5.801	5.404	5.404	4.958	5.354	5.751	6.147	6.147	6.147	6.147	6.594	6.594	6.594	6.594	6.594	6.594	6.594	6.594	6.594	6.594	6.594	6.594	6.594	6.594	6.594	6.594	6.594	6.594	7.04
YNR041C	8.084	8.084	8.084	8.084	8.084	8.084	8.084	8.084	8.084	8.084	8.084	8.53	8.53	8.53	8.53	8.53	8.53	8.133	8.133	8.58	8.58	9.423	9.423	9.423	9.423	9.423	9.423	9.423	9.423	9.423	9.027	9.027	9.027	9.027	9.473	9.473	9.473	9.473	9.473	9.473	9.473	9.473	9.473	9.473	9.473	10.316	10.316	10.316	10.316
YNL073W	9.223	9.223	9.223	9.223	9.669	10.116	10.116	10.116	10.116	10.116	10.116	10.116	10.116	10.512	10.959	11.405	11.405	11.405	11.405	11.405	11.405	11.405	11.009	11.009	11.009	11.009	11.009	11.009	11.009	11.009	11.009	11.059	11.059	11.059	11.059	11.059	10.613	10.613	10.613	10.613	10.613	10.613	10.613	10.613	10.613	10.613	10.613	10.613	10.613
YDR079W	4.958	5.851	5.851	5.851	5.851	5.851	6.247	6.247	6.247	6.694	6.694	6.694	6.694	6.694	5.901	5.901	6.298	7.09	7.09	7.09	7.487	7.487	7.487	7.487	7.487	7.487	7.487	7.487	7.09	7.537	7.537	7.883	7.883	7.883	8.677	8.677	8.677	8.677	8.677	8.677	8.677	8.677	8.677	8.677	8.677	8.677	8.677	8.677	8.677
YMR220W	12.299	12.299	12.695	12.695	12.695	13.934	13.934	13.934	13.934	13.934	13.934	13.934	13.934	13.934	13.934	13.934	14.381	14.381	14.381	14.777	14.777	14.777	14.777	14.777	14.777	14.777	14.777	14.381	14.381	14.381	14.381	14.381	14.381	14.381	14.381	14.381	14.381	14.381	14.381	14.381	14.381	13.934	13.934	13.934	13.934	13.934	13.934	13.041	13.041
YGL128C	16.514	16.514	16.514	16.514	16.96	16.96	16.96	16.96	16.96	16.96	16.96	16.96	16.96	16.514	16.514	16.514	16.514	16.514	16.514	16.514	16.514	16.514	16.514	16.514	16.514	16.514	16.514	16.514	16.514	16.514	16.514	16.514	16.514	16.514	16.514	16.514	16.514	16.514	16.514	16.514	16.514	16.514	15.671	15.224	14.777	14.777	14.777	14.777	14.777
YJR066W	17.753	17.753	17.753	17.753	17.753	17.753	18.149	18.149	18.149	18.149	18.149	18.149	18.149	18.149	18.149	18.149	18.149	18.149	18.149	18.149	18.149	18.149	18.149	18.149	18.149	18.149	18.149	18.546	18.546	18.546	18.546	18.546	18.546	18.546	18.546	17.653	17.653	17.653	17.653	17.653	17.653	17.653	18.049	18.049	18.049	18.049	18.049	17.653	17.653
YOL129W	10.859	10.859	10.859	10.859	10.859	10.859	11.306	11.306	11.306	11.306	11.306	11.306	11.306	11.306	11.306	11.306	11.306	11.306	11.306	11.306	11.306	11.306	11.306	11.306	11.306	11.306	11.306	11.306	11.306	11.306	11.306	11.306	11.306	11.306	11.306	11.306	11.306	11.306	11.306	11.306	11.306	11.306	11.306	11.306	11.306	11.306	11.306	11.306	11.306
YNL182C	2.579	2.579	2.579	2.579	4.315	4.315	4.315	5.158	5.158	5.158	5.158	5.158	5.158	5.158	5.158	5.158	5.158	5.158	5.158	5.158	5.158	4.712	4.712	4.712	4.712	4.712	5.108	5.554	5.554	5.554	5.554	5.554	5.554	5.554	6.447	6.447	6.447	6.447	6.447	6.447	6.447	6.447	6.447	6.447	6.447	6.447	6.447	6.447	6.447
YER021W	12.695	13.488	13.488	13.488	13.488	13.488	13.488	13.488	13.488	13.091	13.091	13.091	13.091	13.488	13.488	13.488	13.488	13.488	13.488	13.488	13.488	13.488	13.488	13.488	13.488	13.488	13.488	13.488	13.488	13.488	13.488	13.488	13.488	13.488	13.488	13.488	13.488	13.488	13.488	13.488	13.488	13.488	13.488	13.488	13.488	13.488	13.488	13.488	13.488
YER109C	7.734	7.734	7.734	7.734	8.627	8.18	7.784	7.784	7.337	7.337	7.337	7.337	7.337	7.337	7.337	7.337	6.941	6.941	6.941	6.941	7.337	7.337	7.337	7.337	7.337	7.337	7.337	7.337	7.337	7.337	7.337	7.337	6.941	6.941	6.941	6.941	6.941	6.941	6.941	6.544	6.544	6.544	6.544	6.544	6.544	6.99	6.99	6.99	6.99
YPR116W	8.38	8.777	9.569	9.569	9.569	9.569	9.569	9.569	9.569	9.569	9.569	9.569	9.569	9.62	9.966	13.238	16.163	16.163	16.56	16.56	16.56	16.56	16.56	16.56	16.56	17.006	17.006	17.006	17.453	17.453	17.453	17.453	17.453	17.453	17.453	17.899	17.899	17.899	17.899	17.899	17.899	17.899	17.899	17.899	18.296	18.296	18.296	18.296	18.296
YDL027C	14.678	14.281	14.281	14.281	14.281	14.281	14.281	14.281	14.281	14.281	14.281	14.281	14.281	14.281	14.281	14.281	14.281	14.281	14.281	14.281	14.281	14.281	14.281	14.281	14.281	14.281	14.281	14.281	14.281	14.281	14.281	14.281	14.281	14.281	14.281	14.281	13.884	13.835	14.231	14.231	14.231	14.231	14.231	14.231	14.231	13.784	13.784	13.388	13.388
YMR034C	8.826	8.826	8.826	8.826	9.223	9.223	9.223	9.223	9.62	9.62	10.512	11.306	11.306	11.306	11.306	11.306	11.306	11.306	11.306	11.306	11.306	11.752	11.752	11.752	11.752	11.355	11.802	12.198	12.198	12.645	12.645	12.645	12.645	12.645	12.645	12.645	12.645	12.645	12.645	12.645	12.645	12.645	12.645	13.041	13.041	13.438	13.438	13.438	13.438
YGR048W	13.788	13.788	13.788	13.788	13.788	13.341	13.341	13.341	13.341	13.341	12.498	11.259	11.259	10.812	9.97	10.416	10.416	10.416	9.523	9.523	9.076	9.076	9.076	8.63	8.63	7.737	7.737	7.737	7.737	6.844	6.844	6.844	5.108	4.662	5.505	5.505	5.108	5.108	4.265	3.372	3.372	2.579	2.579	2.975	2.975	2.975	2.529	2.529	2.529
YKR039W	14.331	13.488	13.488	13.488	13.488	13.488	13.488	13.488	13.488	13.091	12.248	12.248	12.248	12.248	12.248	11.456	11.456	11.456	11.456	11.456	11.456	11.456	11.456	11.059	11.059	10.613	8.48	6.744	6.744	6.744	5.901	5.901	5.901	5.901	5.505	5.505	5.505	5.505	4.712	4.712	4.712	4.712	4.712	4.712	4.712	4.712	4.712	4.712	4.265
YGR213C	0.447	0.447	0.447	0.447	0.447	0.447	0.447	0.447	0.447	0.447	0.447	0.447	0.447	0.447	0.447	0.447	0.447	0.447	0.447	0.447	0.447	0.447	0.447	0.447	0.447	0.447	0.447	0.447	0.447	0.447	0.447	0.447	0.447	0.447	0.447	0.447	0.447	0.447	0.447	0.447	0.447	0.447	0.447	0.447	0.447	0.447	0.447	0.447	0.447
YPL122C	6.247	5.851	5.851	5.851	5.455	5.455	5.455	5.455	5.455	5.455	5.455	5.901	5.901	6.298	6.694	7.934	7.934	7.934	7.934	7.934	7.934	7.934	7.934	7.934	8.826	8.826	8.826	8.826	8.826	10.562	11.009	11.009	11.009	11.009	11.009	11.009	11.009	11.009	11.009	11.405	11.405	11.405	11.405	11.405	11.405	11.405	11.405	11.405	11.405
YHR177W	2.529	2.529	2.529	3.818	3.869	3.869	3.869	3.869	3.869	4.265	4.265	4.265	4.265	4.265	4.265	4.265	4.265	5.455	5.901	5.901	5.901	5.901	5.901	5.901	5.901	5.901	5.901	6.348	6.348	6.348	6.794	6.794	6.794	6.794	6.794	6.794	6.794	7.191	7.191	7.191	7.587	7.587	7.587	7.587	7.587	7.587	7.984	7.984	7.984
YDR254W	10.809	10.809	10.809	10.809	11.206	11.206	11.206	11.206	11.206	11.206	11.206	11.206	11.206	11.206	11.206	11.206	11.206	11.206	11.206	11.206	11.206	10.759	10.759	9.966	9.966	9.966	9.966	9.966	9.966	9.966	9.966	9.966	9.966	9.966	9.966	9.966	9.966	9.52	9.52	9.52	9.52	9.52	9.52	9.52	9.073	7.437	7.437	7.437	7.437
YMR176W	14.924	14.924	14.924	14.081	14.081	13.684	13.684	14.924	14.924	15.37	15.37	15.37	15.37	15.37	15.37	15.37	15.37	15.37	14.974	14.974	14.974	14.974	14.974	15.47	15.867	16.264	16.264	15.817	15.817	15.817	15.817	15.817	16.66	16.66	16.66	16.66	16.66	16.66	16.264	16.264	16.264	16.264	16.264	16.264	16.264	16.264	16.264	16.264	16.264
YOR336W	1.736	1.736	1.736	1.736	1.736	1.736	2.132	2.132	2.132	2.132	2.132	2.132	2.132	2.132	2.132	2.132	2.132	2.132	2.132	2.132	1.686	1.686	1.686	1.686	1.686	1.686	1.686	1.686	1.686	1.686	1.686	1.686	1.686	1.686	1.29	0.843	0.843	0.843	0.843	0.843	0.843	0.843	0.843	0.843	0.843	0.843	1.29	1.29	1.29
YBR166C	12.645	12.645	12.645	12.645	12.645	13.488	13.041	13.041	13.041	13.041	12.198	11.802	11.802	11.802	11.802	11.802	11.802	11.802	11.802	11.405	11.405	11.405	11.405	11.852	11.852	11.852	11.852	12.299	12.299	12.299	12.299	12.299	12.299	12.299	11.505	11.902	11.952	11.952	11.952	11.952	11.505	11.109	11.109	10.713	10.713	8.63	8.63	8.63	8.63
YDR326C	12.645	13.091	13.091	13.091	13.091	13.091	13.091	13.091	13.091	12.645	12.645	12.645	12.645	12.645	12.645	12.198	13.438	13.438	13.438	13.884	13.884	13.884	14.281	14.281	14.281	14.281	14.281	14.281	14.281	14.281	14.281	14.281	14.281	14.281	14.281	14.281	14.281	14.281	14.281	14.281	14.281	14.281	14.281	14.281	14.281	14.281	15.124	15.124	15.124
YOR171C	11.355	11.355	11.355	11.355	11.752	11.752	12.149	12.149	12.149	12.149	12.149	12.149	12.545	12.545	12.992	12.992	12.992	12.992	12.992	12.992	12.992	12.992	12.992	12.992	12.992	12.992	12.992	12.992	13.438	13.438	13.438	13.438	13.438	13.438	13.438	13.438	13.438	13.438	13.438	13.438	13.438	12.992	12.992	13.388	13.388	12.992	12.992	12.992	12.992
YPL082C	1.636	1.636	1.636	1.636	1.636	1.636	1.636	1.636	1.636	1.636	1.636	1.636	1.636	2.033	3.719	4.115	4.115	4.115	4.511	4.511	4.511	4.511	4.511	4.511	4.511	4.511	4.511	4.065	4.511	4.908	4.908	4.908	4.908	5.304	6.147	6.147	6.147	6.147	6.147	6.147	6.147	6.147	6.147	6.594	7.04	8.28	8.677	9.123	9.123
YDL037C	5.008	4.612	4.612	4.215	4.215	4.215	4.215	4.215	4.215	4.215	3.818	3.818	3.372	3.372	3.372	3.372	2.925	2.529	2.529	2.529	2.529	2.529	2.529	2.529	2.529	2.529	2.529	2.529	2.529	2.529	2.529	2.529	2.529	2.529	2.529	2.529	2.529	2.529	2.529	2.529	2.529	2.529	2.529	2.529	2.529	2.132	1.736	1.736	1.736
YNL191W	7.984	7.984	7.587	6.794	6.794	6.794	6.794	5.951	5.554	5.554	5.554	5.554	5.554	5.554	5.554	5.554	5.554	4.712	4.712	4.265	4.265	4.265	4.265	4.265	4.265	4.265	4.265	4.265	4.265	4.265	3.818	3.818	3.818	3.818	3.818	3.422	3.422	3.026	3.026	3.026	3.026	3.026	3.026	3.026	3.026	3.026	3.026	3.026	3.026
YMR022W	18.246	18.246	18.246	18.692	18.692	18.692	18.692	18.692	19.139	19.139	19.139	19.139	19.139	19.139	19.139	19.139	19.139	19.139	19.139	19.139	18.692	18.692	18.246	18.246	18.246	18.246	18.246	18.692	18.692	18.692	18.692	18.692	18.692	18.692	18.692	18.692	18.692	18.692	18.246	18.246	18.642	18.642	18.642	18.642	18.246	18.246	18.246	17.799	17.799
YGL116W	16.71	16.71	16.71	16.71	16.71	16.71	16.71	16.71	16.71	16.71	16.71	16.71	16.71	16.264	16.264	16.264	16.264	16.264	16.264	16.264	16.264	16.264	15.867	15.867	15.47	15.47	15.47	15.47	15.47	15.47	15.024	15.917	15.47	15.47	15.47	15.024	15.024	15.024	15.024	15.024	14.627	14.627	14.627	14.231	14.231	14.231	13.835	13.835	13.835
YMR158W	5.158	5.158	5.158	5.158	5.158	4.761	4.761	5.208	5.208	5.208	5.208	5.208	5.604	6.447	6.447	6.447	6.447	6.447	6.447	5.554	5.554	5.554	5.554	5.554	5.554	6.397	5.951	7.29	7.29	7.29	8.63	8.63	8.63	8.63	8.63	8.63	8.63	8.63	8.63	8.63	8.63	8.63	8.63	8.63	8.63	8.184	8.184	8.184	8.58
YLR330W	10.562	10.562	10.562	10.562	10.562	10.959	11.405	11.405	11.405	11.405	11.405	11.405	11.405	11.405	11.405	11.852	11.852	11.852	11.852	11.852	11.852	11.852	11.852	11.852	11.852	11.852	11.852	11.852	11.852	11.852	11.456	11.456	11.059	11.059	11.059	11.059	11.059	11.059	11.059	10.613	10.613	10.613	10.613	10.216	10.216	10.216	10.216	10.216	10.216
YDR194C	11.652	11.652	11.652	11.652	11.652	11.652	11.652	11.652	11.652	11.652	11.652	11.652	11.652	11.652	11.652	11.652	11.652	11.652	11.652	11.652	11.652	11.652	11.652	11.652	11.652	11.652	11.652	11.652	11.652	11.652	11.652	11.652	11.652	11.652	11.652	11.652	11.652	11.652	11.652	11.652	11.652	11.652	11.652	11.652	11.652	11.652	11.255	11.255	11.255
YPR060C	7.487	7.487	7.883	7.883	7.883	7.437	7.437	7.437	7.437	7.437	6.99	6.99	6.99	6.99	6.99	7.833	7.833	7.833	7.833	7.833	7.833	7.833	7.833	7.833	7.833	7.833	7.883	9.073	9.073	9.073	9.47	9.47	9.47	9.47	9.47	9.47	9.47	9.47	9.47	9.47	9.47	9.073	9.073	9.073	9.073	9.52	9.52	9.916	9.916
YPL079W	3.768	3.768	3.768	3.768	3.768	3.768	4.165	4.165	4.165	4.165	4.165	4.165	4.165	4.165	4.165	3.768	3.768	3.322	3.322	3.322	3.322	3.322	3.322	3.322	2.083	2.083	1.636	1.636	1.636	1.636	1.636	1.636	1.636	1.636	1.636	1.636	1.636	1.636	1.636	1.636	1.636	1.636	1.636	1.636	2.033	4.561	4.561	4.561	4.561
YDR328C	12.198	12.645	13.041	13.041	13.041	13.041	13.041	13.041	13.041	13.041	13.041	13.041	14.777	15.62	17.357	17.357	17.357	17.357	17.357	17.357	18.25	20.678	20.678	20.678	20.678	20.678	20.678	20.678	20.678	20.678	20.678	20.678	20.678	21.125	21.125	21.125	21.125	21.125	21.125	21.125	21.125	20.678	20.678	20.678	21.075	21.471	21.471	21.471	21.471
YMR301C	5.058	5.058	5.058	5.058	5.058	5.851	6.298	6.744	7.141	7.587	7.984	7.984	7.984	7.984	7.537	7.537	7.537	7.537	7.537	8.43	8.43	8.43	8.43	8.43	8.43	8.43	8.43	8.43	8.877	8.877	9.273	9.273	9.273	9.273	9.273	9.273	9.273	9.273	9.273	9.273	9.273	9.273	9.273	9.273	9.273	9.273	9.273	9.273	9.273
YJL189W	0.447	0.447	0.447	0.447	0.447	0.447	0.447	0.447	0.447	0.447	0.447	0.447	0.447	0.447	0.447	0.447	0.447	0.447	0.447	0.447	0.447	0.447	0.447	0.447	0.447	0.447	0.447	0.447	0.447	0.447	0.447	0	0	0	0	0	0	0	0	0	0	0	0	0	0	0	0	0	0
YOR065W	9.77	9.77	9.77	9.77	9.77	9.77	9.77	9.373	8.927	8.084	7.637	7.191	7.191	7.191	7.191	7.191	7.191	7.191	7.191	7.191	7.191	7.191	7.191	7.191	7.191	7.191	7.191	7.191	7.191	7.191	7.191	7.191	4.265	2.529	2.083	3.026	3.818	3.818	3.818	3.818	4.215	4.215	4.215	5.108	5.108	5.108	5.108	5.108	5.505
YDR027C	20.132	20.132	20.132	20.132	20.578	20.578	20.578	20.578	20.529	20.529	20.529	20.529	20.529	20.529	20.529	20.529	20.529	20.529	20.529	20.529	20.529	20.529	20.529	20.529	20.529	20.529	20.529	20.529	20.529	20.529	20.529	20.529	20.529	20.529	20.529	20.529	20.529	20.529	20.529	20.529	20.529	19.686	20.082	20.082	20.082	20.082	20.082	19.686	19.686
YLR414C	7.29	7.29	7.29	7.29	8.133	8.133	8.133	8.133	8.133	8.133	8.133	8.133	8.58	8.58	8.58	8.58	8.58	8.58	8.58	8.58	8.58	8.976	8.976	8.976	8.976	8.53	8.53	8.53	8.53	8.53	8.53	8.53	8.53	8.53	8.53	8.53	8.53	8.53	8.53	8.53	8.53	8.927	8.927	8.927	8.927	8.927	8.927	8.927	8.927
YIL111W	9.47	9.47	10.759	10.759	10.759	10.759	11.206	11.652	11.652	11.652	11.652	11.652	11.652	11.652	11.652	11.652	11.652	11.652	11.652	11.652	11.652	11.652	11.652	11.652	11.652	11.652	11.652	11.652	11.652	11.652	11.652	11.652	11.652	11.652	11.652	12.098	12.098	12.098	12.098	12.098	12.098	12.098	12.495	12.495	12.495	12.495	12.495	12.495	12.495
YHR128W	13.438	13.438	13.438	13.438	13.438	13.438	13.438	13.438	13.884	13.884	13.884	13.884	13.884	13.884	13.884	13.884	13.884	13.884	13.884	13.884	13.884	13.884	13.884	13.884	13.884	13.884	13.884	13.884	14.281	14.678	14.678	14.678	14.678	14.678	14.678	14.678	14.678	14.678	14.678	14.678	14.678	14.678	14.678	14.678	14.678	14.678	14.678	14.678	14.678
YPR169W	8.826	8.826	9.273	12.745	12.745	12.745	12.745	12.745	12.745	14.381	14.381	14.381	14.777	14.777	15.174	15.174	15.174	15.174	15.62	15.62	15.62	15.62	15.62	15.62	15.62	15.57	16.81	16.81	17.256	17.703	18.149	18.992	19.439	19.439	19.439	19.439	19.439	19.439	19.439	19.439	19.439	19.439	19.439	19.439	19.439	19.439	19.439	19.886	19.886
YBR058C	15.374	14.928	14.928	14.531	12.299	12.299	12.695	12.695	12.695	12.695	12.695	12.695	11.852	11.902	11.505	11.902	11.902	11.902	11.505	11.952	11.505	11.505	11.505	11.505	11.109	11.109	11.556	11.109	11.109	11.109	11.109	8.48	6.397	6.397	6.397	5.554	5.951	5.505	6.298	7.141	7.141	7.537	8.33	8.33	10.909	10.909	10.909	12.149	12.149
YPL011C	16.81	16.81	16.413	16.413	16.413	16.413	16.413	16.413	16.413	16.413	16.81	16.81	16.81	16.81	16.81	16.81	16.81	16.363	16.363	16.363	16.363	16.363	16.363	15.967	15.967	16.363	16.363	16.363	16.363	16.363	16.363	16.363	16.363	16.363	16.363	16.363	16.363	16.363	16.363	16.363	16.363	16.363	16.363	16.363	16.363	16.363	16.363	16.363	16.363
YNL222W	8.233	9.87	9.87	9.87	9.87	10.316	10.713	10.713	10.713	10.713	10.713	10.713	10.713	10.713	10.713	10.713	10.713	10.713	10.713	10.266	10.266	10.662	10.662	10.662	10.662	10.662	10.662	10.662	10.662	10.662	11.556	11.556	11.556	11.556	12.002	12.002	12.002	12.002	12.002	12.002	12.002	12.002	12.002	12.002	12.002	12.002	12.002	12.002	12.002
YER118C	12.049	12.049	12.049	12.049	12.049	12.049	12.049	12.049	12.049	12.049	12.049	12.049	12.049	12.049	12.049	12.049	12.049	12.049	12.049	12.049	11.206	11.206	11.206	9.966	10.809	10.809	11.206	11.206	11.206	11.206	11.206	11.206	11.206	11.206	11.206	11.206	11.206	11.206	11.206	11.206	11.206	11.206	11.206	11.206	11.206	11.206	11.206	11.206	10.809
YJR103W	9.223	9.223	9.223	9.223	9.223	9.223	9.223	9.223	7.934	7.934	7.934	7.09	7.09	7.587	7.587	7.587	7.984	7.984	7.984	7.984	7.984	7.984	8.43	8.43	8.826	8.826	8.826	8.826	8.826	8.826	9.223	8.826	8.38	8.38	8.38	8.38	8.777	8.777	8.777	8.777	8.777	8.777	7.141	5.951	5.505	5.505	5.505	5.505	5.505
YLR073C	10.116	10.116	10.116	11.009	11.009	10.562	10.959	10.959	10.959	10.959	10.959	10.959	11.405	11.405	11.405	11.802	11.802	11.802	11.802	11.802	11.802	11.802	11.802	11.802	11.802	11.802	11.802	12.248	12.248	11.802	11.405	11.405	11.009	11.009	11.009	10.613	10.613	10.613	10.613	11.456	11.456	12.348	12.348	12.348	13.242	12.795	12.795	12.795	12.795
YPR188C	6.694	6.694	6.694	6.694	6.247	5.801	5.801	5.404	5.801	6.594	11.105	12.892	12.892	13.784	13.784	13.784	14.181	14.181	14.627	15.917	15.917	16.363	16.363	16.363	16.363	15.917	15.917	15.917	15.917	15.917	15.917	15.917	15.917	15.917	16.314	16.71	16.71	16.71	16.71	16.71	16.71	17.157	17.603	17.603	17.603	18.049	18.049	18.049	18.049
YIL164C	4.215	4.215	4.215	3.768	3.768	3.768	3.768	4.215	4.215	4.215	4.215	4.215	4.215	4.215	4.215	3.818	3.818	3.422	3.422	3.422	2.975	2.975	3.372	4.165	4.958	4.958	4.958	4.958	4.958	4.958	4.958	4.958	5.404	5.801	5.801	5.801	5.801	5.801	5.801	5.801	5.801	7.487	7.487	7.487	8.38	8.38	8.38	8.826	8.826
YPR149W	5.851	5.851	5.851	5.851	5.851	5.851	5.851	5.851	5.851	5.851	5.851	5.455	5.455	3.719	2.925	2.925	2.925	2.925	2.925	2.925	1.686	0.447	0	0	0	0	0	0	0	0	0	0.793	0.793	0.793	0.793	0.793	0.793	0.793	0.793	0.793	0.793	0.793	0.793	0.793	0.793	0.793	0.793	0.793	0.793
YKL117W	8.084	8.084	7.24	5.951	5.505	5.108	5.108	5.108	4.712	4.712	4.712	4.712	4.712	2.529	2.529	2.083	1.24	1.24	1.686	1.686	1.686	1.686	1.686	1.686	1.686	1.686	1.686	1.686	1.686	1.686	1.686	1.686	1.686	1.686	1.686	1.686	1.686	1.686	1.686	1.686	1.686	1.686	1.686	1.686	1.686	1.686	1.24	1.24	1.24
YER119C	12.742	12.742	13.138	13.138	13.138	13.138	13.138	13.138	13.138	13.138	13.585	13.585	13.585	13.585	13.585	13.585	13.585	13.585	13.585	13.585	13.585	13.585	13.585	13.585	13.585	13.585	13.585	13.585	13.585	13.585	13.585	13.585	13.585	13.585	13.585	13.585	13.585	13.585	13.585	13.585	13.585	13.585	13.585	13.585	13.585	13.585	13.585	13.585	13.585
YKL091C	12.445	12.445	12.445	12.049	11.652	11.652	11.652	11.652	11.652	11.652	11.652	11.652	11.652	11.652	11.652	11.652	10.412	10.412	10.412	9.569	9.569	9.569	5.404	4.612	4.662	4.662	4.662	4.662	5.554	6.397	6.397	6.397	6.397	6.844	6.844	7.29	6.844	7.29	7.29	9.919	9.473	9.473	9.473	9.87	9.87	9.87	9.87	9.473	9.473
YDL195W	3.869	3.869	3.869	3.869	3.869	4.265	4.265	4.265	4.265	4.265	4.265	4.265	4.265	4.265	4.265	3.818	4.215	4.215	4.215	4.215	4.215	4.215	4.215	4.215	4.215	4.215	4.215	4.215	4.215	4.612	5.008	5.008	5.008	5.404	6.247	6.247	6.694	6.694	6.694	6.694	6.694	6.694	6.694	6.694	6.694	6.694	6.694	6.694	6.694
YOR145C	9.173	9.62	9.62	9.62	9.62	9.62	9.62	9.62	9.62	8.726	9.966	9.966	12.742	12.742	12.742	12.742	12.742	12.742	12.742	12.742	12.742	13.138	13.138	13.138	13.138	13.138	13.138	13.138	13.138	13.138	13.138	13.534	13.534	13.981	13.981	13.981	14.377	14.377	14.774	14.774	14.774	14.774	14.774	14.774	14.774	14.774	14.774	14.774	14.774
YDR212W	7.141	8.38	8.38	9.173	9.173	9.173	9.173	9.569	9.966	9.966	9.966	9.966	9.966	9.966	10.412	10.412	10.412	10.412	10.412	10.412	10.412	10.412	10.412	10.412	10.412	10.412	10.412	10.412	10.412	10.412	10.412	10.412	10.859	11.306	11.306	11.306	11.306	11.306	11.306	11.306	11.306	11.306	11.306	11.306	11.306	11.306	11.306	11.306	11.306
YOR187W	6.348	6.348	6.348	6.348	6.348	6.348	6.348	5.158	4.712	4.712	4.712	4.712	4.712	4.712	4.712	4.712	4.265	4.265	3.869	3.472	3.472	3.472	3.472	3.472	3.472	3.472	3.472	3.472	3.472	3.472	3.472	3.472	3.472	3.472	3.472	3.026	3.026	3.026	3.026	2.579	3.026	3.026	3.026	3.026	3.026	3.026	3.026	3.026	3.026
YMR290C	8.927	8.927	8.927	8.927	8.927	8.927	8.927	8.927	8.927	8.927	8.927	8.927	8.927	8.927	8.927	8.927	8.927	8.927	8.927	8.927	8.927	8.927	8.48	8.48	8.877	8.877	8.877	8.877	8.877	8.877	8.877	8.877	8.877	8.877	8.034	8.034	7.637	7.637	7.637	7.637	7.637	6.744	6.298	6.298	6.298	6.298	6.298	6.298	6.298
YGR267C	13.588	13.588	13.588	13.588	13.588	13.588	13.588	13.588	13.588	13.588	13.588	13.588	13.588	13.588	13.588	13.588	13.588	13.588	13.588	13.588	13.588	13.588	13.588	13.588	13.588	13.588	13.588	13.588	13.588	13.588	13.588	13.588	13.588	13.588	13.588	13.588	13.588	13.588	13.588	13.142	13.142	13.142	13.142	13.142	13.142	13.142	13.142	13.142	13.142
YNL207W	7.141	7.141	7.141	7.141	7.141	7.141	7.141	7.537	7.537	7.09	7.09	7.09	7.09	4.958	4.958	5.801	6.247	6.247	6.247	6.247	6.247	6.644	7.09	7.934	7.934	7.934	7.934	7.934	7.934	7.934	7.934	7.934	7.934	7.934	7.934	7.934	7.934	7.934	8.33	8.33	8.33	8.33	8.33	8.33	9.173	9.173	9.173	9.173	9.173
YJR013W	5.505	5.505	5.505	5.505	5.505	5.505	5.505	5.505	5.505	5.505	5.505	5.505	6.348	6.348	6.348	6.348	6.348	5.901	5.901	5.505	5.901	5.455	5.901	5.901	5.901	6.298	6.694	8.38	9.223	9.62	9.62	9.62	9.62	10.016	10.016	10.016	10.016	10.016	10.016	10.016	10.016	10.016	10.412	10.412	10.412	10.859	10.859	11.702	12.992
YDR113C	14.777	14.777	14.777	14.777	14.777	14.381	14.381	13.985	13.985	13.985	13.142	13.142	13.142	13.142	13.142	13.142	13.142	13.142	13.142	13.142	12.695	12.695	12.695	12.695	12.695	13.538	13.538	13.538	13.142	13.142	13.142	13.142	13.142	13.142	13.142	13.142	13.142	12.745	12.745	11.852	11.852	10.613	10.166	10.166	8.877	6.794	6.794	7.24	6.844
YCL028W	8.826	8.826	8.826	8.826	8.826	8.826	8.38	7.537	7.141	7.141	7.141	7.141	6.348	6.744	6.298	6.744	6.744	7.191	7.191	7.191	7.191	7.191	7.191	6.744	6.744	7.141	7.141	7.141	7.141	7.141	7.141	7.141	7.141	7.537	7.934	7.934	7.934	7.934	7.934	7.934	7.934	7.934	7.934	7.09	6.644	6.644	6.644	6.644	6.644
YER007C-A	6.644	6.644	6.644	6.644	6.644	7.934	7.934	7.934	7.934	7.934	7.934	8.33	8.33	8.33	8.33	8.33	8.33	8.33	8.777	7.934	7.934	7.934	7.934	8.33	8.33	7.934	7.537	7.537	7.537	7.537	7.537	10.016	10.016	10.016	10.016	10.016	10.016	10.016	10.016	10.016	10.412	9.966	9.966	9.966	9.966	9.966	9.073	9.073	9.073
YJR014W	8.18	8.18	8.18	8.18	8.18	8.18	8.18	8.18	8.576	8.576	8.576	8.576	8.576	8.576	8.576	8.576	8.576	8.576	8.576	8.576	8.576	8.576	8.576	8.576	8.576	8.576	9.023	9.023	9.023	9.023	9.023	9.023	9.023	9.023	9.023	9.023	9.023	9.023	9.023	9.023	9.023	9.023	9.023	9.023	9.023	9.023	9.023	9.023	9.023
YPL023C	10.166	10.166	10.166	10.166	10.562	10.562	10.562	10.562	10.562	10.562	10.562	10.562	11.009	11.009	11.009	11.009	11.009	11.009	11.009	10.613	11.009	11.902	11.902	11.902	11.902	11.902	11.902	11.902	11.902	11.902	11.902	11.902	11.902	11.902	11.902	11.902	11.902	11.902	11.902	11.902	11.902	11.902	11.902	11.902	11.902	11.902	12.348	12.348	12.348
YNL158W	6.298	6.298	6.298	5.505	4.712	4.712	5.158	5.951	5.951	5.951	5.951	5.951	5.951	5.951	5.951	5.951	5.951	5.951	5.951	5.951	5.951	5.951	7.24	7.24	7.24	8.48	8.927	8.927	8.927	8.927	8.927	9.373	9.373	9.373	9.373	9.373	9.819	9.819	9.819	9.423	9.373	9.373	10.166	10.166	10.166	10.166	10.166	10.166	10.166
YJL001W	11.802	11.405	11.405	10.959	10.959	10.959	10.959	10.959	10.959	10.959	10.959	10.959	10.959	10.959	10.959	10.959	10.959	10.959	10.959	10.959	10.959	9.72	9.72	9.72	9.72	9.72	9.72	9.72	9.72	9.72	9.72	9.72	8.53	7.637	7.637	7.637	7.637	7.637	7.637	7.637	7.637	6.397	6.397	6.397	6.397	6.001	6.001	5.554	5.554
YNL103W	3.322	3.322	3.322	3.322	3.322	3.322	2.876	2.876	3.719	3.719	3.719	3.719	3.719	3.719	3.719	3.719	3.719	3.719	3.719	3.719	3.719	4.115	4.115	4.115	4.115	4.561	4.561	4.561	4.561	4.561	4.165	4.165	4.165	4.612	4.612	5.008	5.008	5.008	5.008	5.008	5.008	5.008	5.008	5.008	4.612	3.719	3.719	3.719	3.719
YNR069C	15.074	15.074	15.074	14.627	14.627	14.627	14.231	14.231	13.835	13.835	13.835	13.835	13.835	13.438	13.488	13.091	12.695	12.695	12.695	12.695	12.695	12.695	12.695	13.091	12.695	12.695	12.695	11.902	11.902	11.902	11.505	11.505	11.109	11.109	11.109	11.109	11.109	11.109	10.662	10.662	9.819	9.423	9.423	9.423	9.423	9.423	9.423	9.027	7.637
YFL002C	21.471	21.471	21.868	21.868	22.265	22.711	22.711	22.711	22.711	22.711	22.265	22.265	22.265	22.661	22.661	22.661	22.661	22.661	22.661	22.661	23.108	23.108	23.108	23.108	23.108	23.108	23.108	23.108	23.108	23.108	23.108	23.108	23.108	23.108	23.108	23.108	23.108	23.504	23.504	23.951	23.951	23.951	23.951	23.951	23.951	23.951	23.504	23.504	23.504
YKL009W	16.76	16.76	16.76	16.76	16.76	16.76	16.76	17.206	17.206	17.206	17.206	17.653	17.653	17.653	17.653	17.653	17.653	17.653	17.653	17.653	17.653	17.653	17.653	17.653	17.653	17.653	17.653	17.653	17.653	17.653	17.653	17.653	17.653	17.653	18.049	18.049	18.049	18.049	18.049	18.049	18.049	18.049	17.653	17.256	17.256	16.463	16.463	16.067	16.067
YOL059W	5.801	5.801	6.247	6.247	6.247	6.247	6.247	6.247	6.247	6.247	6.247	6.644	6.644	7.04	7.437	7.833	8.28	8.28	8.28	8.28	8.28	8.677	8.677	8.677	8.677	8.677	8.677	9.073	9.47	9.47	9.47	9.47	9.47	9.866	9.866	9.866	9.866	9.866	9.866	9.866	9.866	9.866	9.866	9.47	9.47	9.47	9.023	9.023	9.023
YLL031C	14.727	14.727	14.727	14.727	14.727	14.727	14.727	14.727	14.727	14.727	14.727	14.727	14.727	14.727	14.727	15.174	15.174	15.174	15.174	15.174	15.174	15.174	15.174	15.174	15.174	15.174	15.174	15.174	15.174	15.174	15.174	15.174	15.174	15.62	15.62	15.224	15.224	14.777	14.331	14.331	14.331	14.331	14.331	14.331	14.331	14.331	14.331	14.331	14.331
YDR068W	8.084	7.29	7.737	7.29	7.687	7.687	7.687	7.687	8.133	8.133	8.133	8.133	8.133	8.133	9.423	9.423	9.423	9.423	9.423	9.423	9.423	8.976	8.976	8.53	8.976	8.976	8.976	8.976	8.976	8.976	8.976	8.976	8.976	8.133	8.133	8.133	8.133	8.133	8.133	8.133	7.687	7.29	7.29	7.29	7.29	7.29	7.29	7.29	7.737
YKL002W	8.133	8.58	8.58	8.58	9.027	9.027	9.027	9.027	9.423	9.819	9.819	9.819	9.819	9.819	9.819	9.819	9.819	9.819	9.819	9.819	9.819	9.819	9.819	9.819	9.819	9.819	9.819	9.819	9.819	9.819	9.373	9.373	9.373	9.373	9.373	9.373	9.373	9.373	9.373	9.373	9.373	9.373	8.976	9.423	9.87	9.87	10.662	11.902	11.902
YJL031C	12.545	12.098	12.545	12.149	12.149	11.702	11.702	12.149	12.149	12.149	12.149	11.702	11.702	11.702	11.306	10.066	10.066	10.066	10.066	10.066	10.066	10.066	10.066	10.512	10.512	10.512	10.512	10.512	9.62	9.62	9.62	9.62	9.223	9.223	8.38	8.38	8.38	8.38	8.777	8.38	8.38	8.38	8.38	6.247	6.247	6.247	5.455	5.058	4.662
YOR211C	4.115	4.561	4.561	4.958	4.958	4.958	4.958	4.958	5.404	5.404	5.404	5.404	5.404	5.404	5.404	5.404	5.404	7.09	7.09	7.09	7.09	7.984	7.984	8.38	8.38	8.38	8.777	8.777	8.777	8.777	8.777	8.777	8.777	8.777	8.777	8.777	8.777	8.777	8.777	8.777	8.777	8.777	8.777	8.777	8.777	8.777	8.777	8.777	8.777
YFR044C	2.033	2.033	2.825	2.825	2.825	2.825	3.222	3.222	3.222	3.619	7.237	11.452	11.452	11.452	11.452	11.452	11.452	11.452	11.452	11.452	11.452	11.848	11.848	11.848	11.848	11.848	12.295	12.295	12.295	12.295	12.295	12.295	12.295	12.295	12.295	12.295	12.295	12.295	12.691	13.138	13.585	13.585	13.585	13.585	13.585	13.585	13.188	13.634	13.634
YLR026C	9.323	9.323	8.48	8.034	8.034	8.48	8.48	8.48	8.48	8.48	8.48	8.877	8.877	8.877	9.273	9.273	9.273	9.273	9.273	9.273	9.273	9.273	9.273	9.273	9.273	9.273	9.273	9.72	9.72	9.72	9.72	8.48	7.191	6.794	6.397	6.397	6.397	6.397	6.397	6.397	6.844	6.844	6.844	6.844	6.844	6.844	6.844	6.844	6.844
YDR475C	12.495	12.495	12.495	12.495	12.495	12.892	12.892	12.495	12.495	12.941	12.941	12.941	12.941	12.941	12.941	12.941	12.941	12.941	12.941	12.941	12.941	12.941	12.941	12.941	12.941	12.941	12.941	13.388	13.388	13.388	15.024	15.024	15.024	15.024	15.024	15.024	15.024	15.024	15.421	15.421	15.421	15.421	15.421	14.974	14.974	14.974	14.974	15.421	15.817
YGL068W	10.463	10.909	10.909	10.909	10.909	10.909	10.909	10.909	10.909	11.355	13.142	13.142	13.142	13.142	13.142	13.142	13.142	13.142	13.934	13.934	13.934	13.934	14.777	15.62	16.017	16.017	16.017	16.017	16.017	16.017	16.017	16.463	16.463	16.463	16.463	16.86	17.256	17.256	17.256	17.256	17.256	17.256	17.256	17.256	17.256	17.256	17.256	17.256	17.256
YER029C	10.016	10.016	10.016	10.016	10.016	10.463	10.463	10.859	10.859	10.859	12.049	12.049	12.049	11.602	11.602	11.602	11.602	11.602	11.602	11.602	11.602	11.602	11.602	11.602	11.602	11.602	11.602	11.206	11.206	10.759	10.759	10.759	10.759	10.759	11.155	11.155	11.155	11.155	11.155	11.155	11.155	11.155	11.155	11.155	11.155	11.155	11.155	11.155	11.155
YPL157W	13.684	13.684	13.684	13.684	15.717	15.717	15.717	15.717	15.717	15.717	15.717	15.717	15.717	15.271	15.667	16.113	16.113	16.113	16.113	16.113	16.113	16.113	16.113	16.113	16.113	16.113	16.113	16.113	16.113	16.113	16.113	15.717	15.717	15.717	15.717	15.717	15.717	16.113	16.113	16.56	16.56	16.56	16.56	16.56	16.56	16.56	16.56	16.56	16.56
YDR075W	7.587	7.587	7.587	7.191	7.191	7.191	7.191	7.984	8.43	8.43	8.43	8.43	8.43	8.43	8.43	8.43	8.43	9.77	11.456	12.299	12.299	12.299	13.538	13.934	15.917	15.917	15.917	16.314	16.314	16.314	16.314	16.314	16.314	16.314	16.314	16.314	17.157	17.157	17.157	17.157	17.157	17.157	17.157	17.157	17.157	17.157	17.157	17.157	17.603
YJL131C	14.777	15.174	15.174	15.174	15.174	15.174	15.174	15.174	15.62	15.224	15.224	15.224	15.224	15.224	15.224	15.62	15.62	15.62	15.62	15.62	15.62	15.62	15.62	15.62	15.671	15.671	14.331	14.331	14.331	14.331	13.934	13.934	13.934	13.934	13.934	13.934	13.934	14.331	14.727	14.727	14.727	14.727	14.727	14.727	14.727	14.281	14.281	14.281	14.281
YKL068W	5.554	5.951	5.951	5.951	5.951	5.951	5.951	5.951	5.951	5.951	5.951	5.951	5.951	5.951	5.951	5.951	5.951	5.951	5.951	5.951	5.951	5.951	5.951	6.348	6.794	6.794	7.637	7.637	7.637	7.637	7.637	7.637	6.744	6.744	6.744	6.298	5.851	5.851	5.851	5.851	5.851	5.851	5.851	5.851	5.851	5.851	5.851	5.851	5.851
YDR135C	3.719	4.165	4.165	4.165	4.165	4.165	4.165	4.165	4.165	4.165	4.165	4.165	4.165	4.165	4.165	4.165	4.165	4.165	4.165	4.165	4.165	4.165	4.165	4.165	4.165	4.165	4.165	4.165	4.561	4.561	4.561	4.561	4.561	4.561	5.008	5.008	5.008	5.008	5.008	5.404	5.851	6.744	6.744	6.744	7.141	7.537	7.984	7.537	7.537
YDR520C	23.254	23.254	23.254	23.254	23.254	23.254	23.254	23.254	23.254	23.254	23.254	23.254	23.254	23.254	23.701	24.097	24.097	24.097	24.097	24.097	24.494	24.494	24.494	24.494	24.494	24.494	24.494	24.494	24.494	24.097	24.94	25.337	25.337	25.337	25.337	25.337	25.337	25.337	25.337	25.337	25.337	25.337	25.337	25.337	25.337	25.337	25.337	25.387	25.387
YMR263W	8.677	8.677	8.28	8.28	8.28	7.437	6.247	6.247	6.694	6.694	7.883	11.752	12.545	12.545	12.545	12.941	12.941	12.941	12.941	13.735	13.735	14.131	14.924	14.924	14.924	14.924	14.924	14.924	15.32	15.32	15.32	15.32	15.32	15.32	15.32	15.32	15.32	15.32	15.32	15.32	15.32	15.32	15.32	15.32	15.32	15.32	15.32	15.32	14.874
YJR109C	0	0	0	0	0	0	0	0	0	0	0	0	0	0	0	0	0	0	0	0	0	0	0	0	0	0	0	0	0	0	0	0	0	0	0	0	0	0	0	0	0	0	0	0	0	0	0	0	0
YHL042W	10.412	10.412	10.859	10.859	10.859	10.859	10.859	11.702	12.098	12.098	12.098	11.255	11.255	11.255	10.859	10.859	10.859	10.859	10.859	10.859	10.859	11.255	11.255	11.652	11.652	11.652	11.652	11.652	11.652	12.098	11.702	11.702	11.702	11.702	11.702	11.702	11.702	11.306	11.306	11.306	11.306	10.859	10.859	10.859	10.859	10.412	10.412	10.859	10.859
YPL007C	2.825	2.825	2.825	2.825	2.825	2.825	2.825	3.719	4.115	4.115	4.511	4.511	4.511	4.511	4.511	4.511	4.511	4.511	4.511	4.511	4.511	4.511	4.511	4.165	4.561	4.958	4.958	4.958	5.404	5.851	6.247	6.644	6.694	6.694	7.141	8.034	8.034	8.034	8.43	8.43	8.877	8.877	8.877	9.669	10.116	10.116	10.116	10.562	10.562
YLR061W	9.966	9.966	9.966	9.173	9.173	9.173	9.173	9.173	9.173	9.173	8.726	8.726	7.883	7.437	7.437	7.437	7.437	7.437	7.437	7.437	7.437	7.437	7.437	6.644	6.298	6.298	6.298	6.298	6.298	6.298	6.298	6.298	6.298	6.298	6.298	6.298	6.298	6.298	6.298	6.298	4.958	4.511	3.272	2.876	2.876	2.876	2.876	2.876	2.876
YCR086W	0	0	0	0	0	0	0	0	0	0	0	0	0	0	0	0	0	0	0	0	0	0	0	0	0	0	0	0	0	0	0	0	0	0.397	0.397	0.397	0.397	0.397	0.843	0.843	0.843	0.843	0.843	0.843	0.843	0.843	0.843	0.843	0.843
YMR236W	13.338	13.338	13.338	14.131	15.37	15.37	15.37	15.37	15.37	15.817	15.817	15.817	15.817	15.817	15.817	15.817	15.817	15.817	15.817	15.817	15.817	15.817	15.817	15.817	15.817	16.264	16.264	16.264	16.264	16.264	16.264	16.264	16.264	16.264	16.264	16.264	16.264	16.264	16.264	16.264	16.264	16.264	16.264	16.264	16.264	16.264	16.264	16.264	16.264
YHR028C	11.602	11.602	11.602	11.206	11.206	10.759	11.206	11.206	11.602	11.602	12.841	13.288	13.288	13.288	13.288	13.288	13.288	13.288	13.288	13.288	13.288	13.288	13.288	13.288	13.288	13.288	13.288	13.288	13.288	13.288	13.288	13.288	13.288	12.841	12.841	12.841	12.841	12.841	12.841	12.841	13.288	13.735	14.131	14.131	14.131	14.131	14.578	14.578	14.578
YLR250W	4.165	3.719	3.719	3.719	4.165	4.165	4.165	4.165	4.165	4.165	4.561	4.561	4.561	4.561	4.561	4.561	4.561	4.561	4.561	4.561	4.561	4.561	4.561	4.115	3.719	3.719	3.719	3.719	3.719	3.719	3.719	4.958	4.958	4.958	4.958	4.958	4.958	6.247	6.247	6.247	5.851	5.851	5.851	5.851	6.644	7.04	7.04	7.04	7.04
YOL022C	7.984	7.984	7.984	8.38	8.38	8.33	8.777	8.777	8.777	8.777	8.777	8.777	8.777	8.777	7.984	7.537	7.934	8.38	8.38	8.38	8.38	7.934	7.487	7.487	7.09	6.247	6.247	6.247	6.247	6.247	6.247	6.247	6.247	6.247	6.247	5.801	6.197	6.197	6.197	6.197	6.594	6.644	6.644	7.04	7.04	7.04	6.644	6.644	5.801
YOL142W	16.71	16.71	16.71	16.71	16.71	16.71	16.71	16.71	17.553	17.553	17.553	17.553	17.553	17.553	17.553	17.553	17.553	17.553	17.553	18	18	18	18	18	18	18.446	18.446	18.446	18.446	18.446	18.446	18.446	18.446	18.049	18.049	18.049	18.049	18.049	18.049	18.049	18.049	18.049	18.049	17.653	17.653	17.653	17.653	17.653	17.653
YDL180W	5.901	5.901	5.901	5.901	5.901	5.901	5.901	5.901	5.901	5.901	6.348	6.744	6.744	6.744	6.744	6.744	6.744	6.744	6.744	7.191	7.191	7.191	7.191	7.191	6.744	6.744	6.744	6.744	6.744	7.141	7.141	7.141	7.587	7.587	7.587	7.587	7.141	7.537	6.348	6.348	5.901	6.744	6.794	7.687	11.505	11.505	11.505	11.505	11.505
YOL137W	6.298	6.298	6.298	5.901	6.694	6.247	7.984	7.984	7.984	7.984	7.984	7.984	7.984	7.984	7.984	8.38	8.38	8.38	8.38	8.38	8.38	8.777	8.777	8.777	8.777	8.777	8.777	8.777	8.777	8.777	8.777	8.777	8.38	8.777	8.777	9.569	10.412	11.652	11.652	11.652	11.652	11.652	11.652	11.652	11.652	12.098	12.545	12.545	12.545
YOR150W	5.455	5.901	6.348	6.744	7.141	7.141	7.141	7.141	7.141	7.141	7.141	7.141	7.141	7.141	7.141	7.141	7.141	7.141	7.141	7.141	7.141	7.141	6.694	6.694	6.694	7.09	7.09	7.09	7.09	7.09	7.09	7.537	7.537	7.537	7.537	7.537	7.537	7.537	7.537	7.537	8.38	8.38	8.38	9.273	9.72	9.72	9.72	9.72	9.72
YGL083W	16.514	16.514	16.514	16.514	16.514	16.514	16.514	16.514	16.514	16.514	16.514	16.514	16.514	16.514	16.514	16.564	16.564	16.564	17.01	17.01	17.01	16.564	16.564	16.96	16.96	16.96	16.96	16.96	16.96	16.96	16.96	16.96	16.96	16.96	16.96	16.96	16.96	16.96	16.96	16.96	16.96	16.96	16.96	16.96	16.96	16.96	16.96	16.117	16.117
YJR062C	8.48	8.48	8.48	8.48	8.034	8.034	7.587	7.141	7.141	7.141	7.141	7.141	7.141	7.141	7.141	7.141	7.141	7.141	6.744	3.768	4.165	4.165	6.744	6.744	6.744	6.744	6.744	6.744	8.034	8.48	8.48	9.323	9.323	9.77	9.77	9.77	9.77	10.216	10.216	10.216	10.216	10.662	10.662	10.662	11.059	11.059	11.059	11.059	11.059
YJR082C	6.397	6.397	6.397	5.951	5.951	5.951	5.951	5.951	5.951	5.951	5.951	5.951	5.951	5.951	5.951	6.348	6.348	6.348	5.901	5.901	5.901	5.455	5.455	5.455	5.455	4.612	3.818	3.818	4.215	3.768	3.768	3.768	3.768	3.768	3.768	3.768	3.768	3.768	3.768	3.768	3.768	3.768	3.768	3.768	3.768	3.768	3.768	3.768	3.768
YKR088C	7.29	7.29	7.29	7.29	7.29	7.29	6.894	7.391	8.184	8.184	8.184	8.976	8.976	8.976	8.53	8.53	8.53	8.53	8.976	9.819	9.819	9.819	9.819	9.819	9.819	10.216	10.216	10.216	10.216	10.216	10.613	10.613	10.613	10.613	10.613	10.613	10.613	10.613	10.613	10.216	10.216	9.77	10.613	10.613	11.852	11.852	11.852	11.852	11.852
YGR082W	12.002	12.002	11.556	11.556	11.556	11.556	11.556	11.556	11.556	11.556	11.556	11.556	11.556	11.556	11.556	11.556	11.556	11.556	11.556	11.556	11.556	11.556	11.556	11.556	11.556	11.556	11.556	11.556	11.556	11.556	11.109	11.109	11.109	11.109	11.109	11.109	10.662	10.266	10.266	10.266	10.266	10.266	10.266	10.266	10.266	10.266	10.266	10.266	10.266
YLR375W	7.883	7.883	7.883	7.883	7.883	7.883	7.883	7.883	7.883	7.883	7.883	7.883	7.883	7.883	7.883	7.883	7.487	7.487	7.487	7.487	7.487	7.487	7.487	7.487	7.487	7.487	7.487	7.487	7.487	7.487	7.487	7.09	7.09	7.09	7.09	7.09	7.09	7.09	7.09	7.09	7.09	7.09	7.09	7.09	7.09	6.644	6.644	6.644	6.644
YBR158W	0.397	0.397	0.397	0.397	0.397	0.397	0	0	0	0	0	0	0	0	0	0	0	0	0	0	0	0	0	0	0	0	0	0.397	0.397	0.397	0.397	0.397	0.397	0.397	0.397	0.397	0.397	0.397	0.397	0.397	0.397	0.397	0.397	0.397	0.397	0.397	0.397	0.397	0.397
YDR257C	14.431	14.431	14.431	14.431	14.431	14.431	14.034	14.431	14.431	14.431	14.431	14.431	14.431	14.431	14.431	14.431	14.431	14.431	14.431	14.431	14.431	14.431	14.431	14.431	14.431	14.431	14.431	14.431	14.431	14.431	14.431	14.431	14.431	14.431	14.431	14.431	14.431	13.985	13.985	13.985	13.985	13.985	13.985	14.381	14.381	14.381	13.934	14.331	14.331
YGL060W	5.951	5.951	5.951	6.348	6.348	6.348	6.348	5.951	5.951	5.505	5.058	4.662	4.265	4.265	4.712	4.712	5.158	5.158	5.158	6.844	6.844	6.844	6.844	6.844	6.844	8.133	8.133	8.58	8.58	8.58	9.027	9.027	9.027	9.473	9.473	9.87	9.87	9.87	9.87	9.87	9.87	10.266	10.266	10.266	10.266	10.266	11.109	11.109	11.109
YDR092W	3.422	3.422	3.422	3.422	2.975	2.975	2.975	2.975	2.975	2.975	2.975	2.975	2.925	2.479	2.479	2.479	2.033	2.033	2.033	2.033	2.033	2.429	2.429	2.429	2.429	2.429	2.429	2.429	2.876	2.876	3.272	3.272	3.272	3.668	4.511	4.511	4.511	4.511	4.511	4.511	4.511	4.511	4.511	4.511	4.511	4.511	4.511	4.511	4.511
YNL095C	17.407	17.407	17.407	18.25	19.142	19.142	19.142	19.142	19.142	19.142	19.142	19.142	19.142	19.936	19.936	19.936	19.539	19.936	19.936	19.936	19.936	19.936	19.936	19.936	19.936	19.936	19.936	19.936	19.936	20.332	20.332	20.332	20.332	20.332	20.332	20.332	20.332	20.332	20.332	20.332	20.332	20.332	20.332	19.539	19.539	19.142	19.142	19.142	19.142
YBR281C	0	0	0	0	0	0	0	0	0	0	0	0	0	0	0	0	0	0	0	0	0	0	0	0	0	0	0	0	0	0.397	0.397	0.397	0.397	0.793	0.793	1.24	1.24	1.24	1.24	1.24	1.24	1.24	2.529	5.554	5.554	5.554	5.554	5.554	5.554
YPL150W	10.312	10.709	11.998	11.998	11.998	11.998	11.998	12.445	12.445	13.338	13.338	13.338	14.181	14.181	14.181	14.578	14.578	14.974	14.974	14.974	14.974	14.974	14.974	14.974	14.974	14.578	14.578	14.578	14.578	14.578	15.421	15.421	15.421	16.66	16.66	16.66	16.66	16.66	17.056	17.503	17.503	18.396	18.396	18.396	18.396	18.396	18.396	18.396	18.396
YGR143W	8.43	8.43	8.43	8.43	8.43	8.43	8.43	8.43	8.43	8.43	8.43	8.43	8.43	8.43	8.43	8.43	8.43	8.43	8.43	8.43	8.43	8.43	8.43	8.43	8.43	8.43	8.43	8.43	8.43	8.43	8.43	8.43	8.43	8.43	8.43	8.43	8.43	8.43	8.43	8.43	8.43	8.43	8.43	8.43	8.034	7.637	7.24	7.24	7.24
YBR066C	2.183	2.183	2.183	2.183	2.183	2.183	2.183	2.183	2.183	1.736	1.736	1.29	0.447	0.447	0.843	0.843	0.843	0.843	0.843	0.843	0.843	0.843	0.843	0.843	0.843	0.843	0.843	0.843	0.843	0.843	0.843	0.843	0.843	0.843	0.843	0.843	1.29	1.29	1.29	1.29	1.29	0.843	0.843	0.843	0.843	0.843	0.843	0.843	0.843
YPR133W-A	14.381	14.381	14.381	14.381	14.381	14.381	14.381	14.381	14.381	14.381	14.381	14.381	14.381	14.777	14.777	14.777	14.777	14.777	14.777	14.777	14.777	14.777	14.777	14.777	14.381	14.381	14.381	14.381	14.381	14.381	14.381	14.381	14.381	14.381	14.381	14.381	14.381	14.381	14.777	14.777	14.777	14.777	14.777	14.777	14.381	14.381	14.381	14.381	13.985
YPR104C	10.759	11.206	11.206	11.206	11.206	11.206	11.206	11.206	11.206	11.206	11.652	11.652	11.652	11.652	11.652	11.652	11.652	11.652	11.652	11.206	11.206	11.206	11.206	11.206	11.206	11.206	11.206	11.206	11.206	11.206	11.206	11.206	11.206	11.206	11.206	11.206	11.206	11.206	11.206	11.206	11.206	11.206	11.206	11.206	11.206	10.809	10.809	10.809	10.809
YML024W	8.677	8.677	8.677	8.23	8.23	8.23	8.23	8.23	8.23	8.23	8.23	7.784	7.784	7.784	7.784	7.784	7.784	7.784	7.387	7.387	5.751	4.908	4.511	4.511	4.511	4.511	4.511	4.511	3.222	3.222	3.222	3.222	3.222	3.222	3.222	3.222	2.825	2.825	1.982	1.586	0.793	0.793	0.793	0.793	0.793	0.793	0.793	0.793	0.793
YNL213C	8.677	8.677	8.677	8.677	8.677	8.677	8.677	8.677	8.677	8.677	8.677	8.677	8.677	8.677	8.677	9.123	9.123	9.966	9.966	9.966	9.966	9.966	9.966	9.966	9.966	9.966	9.966	9.966	9.966	9.966	10.412	10.859	10.859	10.859	10.859	10.859	10.859	11.306	11.306	11.306	11.306	11.306	11.306	11.306	11.306	11.306	11.306	11.306	11.306
YJL145W	12.445	12.445	12.445	12.445	12.445	12.445	12.395	12.395	12.395	12.395	12.841	12.445	12.445	12.445	12.445	11.602	11.155	11.602	12.841	13.735	13.735	14.131	14.131	14.131	14.131	14.578	14.578	14.578	14.578	14.578	14.578	14.578	14.578	14.131	14.131	14.131	14.131	14.131	14.131	14.131	14.131	14.131	14.131	14.131	14.131	14.131	14.131	14.131	14.131
YDR100W	4.165	4.165	4.165	4.165	3.768	3.768	4.165	4.165	4.165	4.165	4.165	4.165	4.165	4.165	4.165	4.165	4.165	4.165	4.165	4.561	4.561	4.561	4.561	4.561	4.561	4.561	4.561	4.561	4.561	4.561	4.561	4.561	4.561	4.561	4.561	4.561	4.561	4.561	4.561	4.561	4.561	4.561	4.561	4.561	4.561	4.561	4.561	4.561	4.561
YMR031C	15.32	15.32	15.32	15.32	15.32	15.32	15.32	15.32	15.32	15.32	15.32	15.32	15.32	15.32	15.32	15.32	15.32	15.32	14.874	14.874	13.634	13.634	13.634	13.634	13.634	13.634	13.238	13.634	13.634	13.634	13.634	13.634	13.634	13.634	13.238	13.238	12.791	12.791	13.188	13.188	13.188	13.188	12.742	12.742	12.295	12.295	11.848	11.848	11.848
YDR252W	10.412	10.412	10.412	10.412	10.412	10.412	11.702	11.702	11.702	11.702	11.702	11.702	11.702	11.306	11.306	11.306	11.306	11.306	11.306	11.306	10.909	10.463	10.463	11.752	11.752	12.645	13.091	13.091	13.934	14.777	14.777	14.777	14.777	14.777	14.777	14.777	14.777	14.777	14.777	14.777	14.777	14.777	14.777	15.174	14.777	14.777	15.174	15.57	15.57
YOR157C	7.984	6.694	5.354	5.354	5.354	5.354	5.354	5.354	5.354	4.065	1.982	1.19	1.19	0.793	0.397	0.397	0.397	0.397	1.29	3.818	4.215	4.215	5.058	5.058	5.058	5.058	5.505	5.505	5.505	5.505	5.901	7.587	7.587	7.587	9.72	9.72	9.72	10.116	10.116	10.116	10.116	10.116	10.116	10.116	10.116	10.512	10.512	10.959	10.959
YNR001C	2.925	3.372	3.372	3.372	3.372	3.372	3.372	3.372	3.372	3.372	3.372	3.372	3.372	3.372	3.372	3.818	3.818	3.818	3.818	3.818	3.818	3.818	3.818	3.818	3.818	3.818	3.818	3.818	3.818	3.818	3.818	3.818	3.818	3.818	3.818	3.818	3.818	3.818	3.818	3.818	3.818	3.818	3.818	3.818	3.818	3.818	3.818	3.818	3.818
YGR276C	7.934	7.934	7.934	7.934	7.04	7.437	7.04	6.644	6.644	6.644	6.644	6.197	6.147	6.99	6.99	7.833	9.073	9.073	9.073	9.073	9.073	9.073	9.073	9.073	8.677	8.23	8.627	8.627	8.627	8.627	8.627	9.916	9.52	9.52	9.916	9.916	10.363	10.759	11.206	11.206	11.206	11.206	11.206	11.206	11.206	12.049	14.181	18.496	18.496
YDR255C	14.974	14.974	14.974	14.974	14.974	14.974	15.421	15.817	15.867	15.867	15.867	15.867	15.867	15.867	15.47	15.47	15.47	15.47	15.47	15.024	15.024	15.024	15.47	15.47	15.47	15.867	15.867	15.867	15.867	15.867	15.867	15.867	15.867	15.867	15.867	15.867	15.867	15.867	15.867	15.867	15.867	15.867	15.867	15.867	15.867	15.867	15.867	15.867	15.867
YDR353W	10.166	10.166	10.116	10.116	10.116	10.116	10.116	10.116	10.116	10.116	10.116	10.116	10.116	10.116	9.72	9.72	9.72	9.72	9.72	9.72	9.72	9.72	9.72	9.72	9.72	9.72	9.323	9.323	9.323	9.323	9.323	9.323	9.323	9.323	8.53	8.53	7.637	7.637	7.637	7.637	7.191	7.191	6.744	6.744	6.744	6.298	6.298	6.298	6.298
YOR098C	6.001	6.001	6.001	6.001	6.001	5.554	5.554	5.554	5.554	5.554	5.554	5.554	5.554	5.554	5.554	5.554	5.554	5.554	5.554	5.554	5.554	5.554	5.554	5.554	5.554	5.554	5.554	5.554	5.554	5.554	4.265	4.265	4.265	3.818	3.818	5.951	5.951	5.951	5.951	5.951	5.951	5.951	6.397	6.397	6.397	6.397	6.397	6.397	6.397
YEL064C	7.537	8.826	8.826	8.826	8.826	8.43	8.43	8.034	8.034	8.034	8.034	8.034	8.034	8.034	8.034	8.034	8.034	8.034	8.034	8.034	8.034	8.034	9.223	9.223	9.223	9.223	9.223	9.223	9.223	9.223	9.62	9.62	9.62	9.669	9.669	9.669	9.669	9.669	8.826	8.826	8.826	8.826	8.38	8.38	8.38	8.38	8.777	8.777	8.777
YNL102W	12.395	12.395	12.395	12.395	12.395	12.791	14.081	14.081	14.081	14.081	14.527	14.974	15.867	15.867	15.867	15.867	15.47	15.47	15.917	15.917	15.917	15.917	15.917	15.917	15.47	16.264	16.264	16.264	16.264	16.66	16.66	16.66	16.66	16.66	16.66	16.66	16.66	17.056	17.056	17.056	17.056	17.056	17.056	17.056	17.056	17.056	17.056	17.453	17.453
YBL078C	9.72	10.166	10.166	10.166	10.166	10.166	10.166	10.166	10.166	10.166	10.166	10.166	10.166	10.166	10.166	10.166	10.166	10.166	10.166	10.166	10.166	9.323	9.323	9.72	9.72	9.72	9.72	9.72	9.72	9.273	9.273	9.273	9.273	9.273	9.273	9.273	9.273	10.116	10.116	10.116	10.116	10.116	10.116	10.116	10.116	10.116	9.72	9.72	9.72
YPR183W	12.448	12.845	12.845	12.845	12.845	12.845	12.845	12.845	12.845	12.399	11.952	11.952	12.052	12.052	12.052	12.052	12.052	12.052	12.052	12.052	11.605	11.605	11.605	11.605	11.159	9.77	9.77	9.77	9.77	9.77	9.77	9.77	9.77	9.77	9.77	9.323	9.323	9.323	9.323	9.323	9.323	8.877	8.48	8.48	8.48	8.48	8.877	8.877	8.877
YGR056W	8.973	8.973	8.973	8.973	8.973	8.973	8.973	8.973	8.576	8.576	8.576	8.576	8.18	8.18	8.18	8.18	8.18	8.18	8.18	8.18	8.18	8.18	8.18	8.18	8.18	8.18	8.18	8.18	8.18	8.18	8.18	8.18	8.18	8.18	8.18	8.18	8.18	7.784	7.784	7.784	7.784	7.784	7.784	7.784	7.784	7.784	7.784	7.784	7.784
YMR042W	7.437	7.437	7.437	7.437	7.437	7.437	7.437	7.437	7.437	7.437	7.437	7.437	7.437	7.437	7.437	7.437	7.437	7.437	7.437	7.437	7.437	7.883	7.883	7.883	7.883	7.883	7.883	7.883	7.883	7.883	8.33	8.33	8.777	8.777	8.777	8.777	8.777	8.777	8.777	8.777	9.173	9.173	9.173	9.173	9.173	9.173	9.173	9.173	9.173
YOR301W	13.638	13.638	13.638	13.638	13.638	13.638	13.638	13.638	13.638	13.638	13.638	13.638	13.638	13.638	13.638	13.638	13.688	13.688	13.291	13.688	13.688	13.688	13.688	13.688	13.688	13.688	13.242	13.242	13.242	13.242	13.242	13.242	13.242	13.242	13.242	13.242	13.242	13.242	13.242	13.242	13.242	13.242	13.242	13.242	13.242	13.242	13.242	13.242	12.845
YMR119W	2.083	2.083	2.083	2.083	2.083	2.083	2.083	2.083	2.083	2.083	2.083	2.083	2.083	2.083	2.083	2.083	2.083	2.083	2.083	2.083	2.083	2.083	2.083	2.083	1.24	1.24	1.24	1.24	1.24	0.843	0.843	0.843	0.843	0.843	0.843	0.843	0.843	0.843	0.843	0.843	0.843	0.843	0.843	0.843	0.843	0.843	0.843	0.843	0.843
YGR102C	11.752	12.149	12.149	12.149	12.149	12.149	12.941	12.941	12.941	12.941	12.545	12.545	12.545	12.941	12.941	12.941	12.941	12.941	12.941	12.941	12.941	12.941	12.941	12.941	12.941	12.941	12.941	12.941	12.941	12.941	12.941	12.941	12.941	12.941	12.941	12.941	12.941	12.941	12.941	12.941	12.941	12.495	12.495	12.495	12.495	12.495	12.495	12.495	12.495
YGR120C	0.843	0.843	0.843	0.843	0.843	0.843	0.843	1.736	1.339	1.339	1.339	1.339	1.339	1.339	1.339	1.339	1.339	1.339	1.339	1.339	1.339	1.339	1.736	1.736	1.736	1.736	1.736	1.736	1.736	1.736	2.183	2.183	2.183	2.183	2.183	2.183	2.183	2.183	2.183	2.183	2.183	2.183	2.183	2.183	2.183	2.183	2.183	2.183	2.183
YMR037C	1.736	1.736	1.736	1.736	1.736	1.736	1.736	1.736	1.736	1.736	1.736	1.736	1.736	2.132	2.132	2.132	2.132	2.132	2.132	2.579	2.579	2.579	2.579	2.579	2.579	2.579	2.579	2.579	2.132	2.132	2.132	2.132	2.132	2.132	2.132	2.132	2.132	0.843	0.843	0.843	0.843	0.843	0.843	1.24	1.24	1.636	2.925	2.925	2.925
YBL032W	17.107	17.107	17.107	17.503	17.503	17.503	17.503	17.503	17.503	17.503	17.503	17.503	17.503	17.503	17.503	17.503	17.503	17.503	17.503	17.503	17.95	17.95	17.95	17.95	17.95	17.95	17.95	17.95	17.95	17.553	17.553	17.553	17.553	17.553	17.553	17.553	17.553	17.553	17.553	17.553	17.553	17.553	17.553	17.553	17.553	17.553	17.553	17.107	17.107
YBL086C	9.52	8.28	7.883	7.883	7.437	7.437	7.437	7.437	7.437	7.833	6.99	6.99	6.99	6.99	6.99	7.387	7.387	7.833	8.23	8.23	8.23	8.23	8.23	8.23	8.23	8.23	8.23	7.784	7.784	7.784	8.18	8.18	7.337	7.337	7.337	7.337	6.891	6.891	6.891	6.891	6.891	6.891	6.891	6.891	7.287	7.734	7.734	7.734	7.734
YBR105C	1.982	1.586	1.19	0.397	0.397	0.397	0.397	0.397	0.397	0.397	0.397	0.397	0.397	0.397	0.397	0.397	0.397	0.397	0.397	0.397	0.397	0.397	0.397	0.397	0.397	0.397	0.397	0.397	0.397	0.397	0.397	0.397	0.397	0.397	0.397	0.397	0.397	0	0	0	0	0	0.447	0.447	0.447	0.447	0.447	0.447	0.447
YDR464W	11.355	11.355	11.355	11.355	11.355	11.355	11.355	11.355	11.355	11.355	11.355	11.355	11.355	11.355	11.355	11.355	11.355	10.116	10.116	10.116	10.116	10.116	10.562	10.562	10.562	10.562	10.562	10.562	10.562	10.116	10.116	10.116	10.116	10.116	10.116	10.116	10.116	10.116	10.116	10.116	10.116	10.116	10.116	9.72	9.323	9.323	9.323	9.323	9.323
YLR448W	0	0	0	0	0	0	0	0	0	0	0	0	0	0	0	0	0	0	0	0	0	0	0	0	0	0	0	0	0	0	0	0	0	0	0	0	0	0	0	0	0	0	0	0	0	0	0	0	0
YKL006W	0.793	0.793	0.793	0.793	0.793	0.397	0.397	0.397	0.397	0.397	0.397	0.397	0.397	0.397	0.397	0.397	0.397	0.397	0	0	0	0	0	0	0	0	0	0	0	0	0	0	0	0	0	0	0	0	0	0	0	0	0	0	0	0	0	0	0
YDR137W	0.793	0.793	1.19	1.19	1.19	1.19	1.19	1.19	1.636	2.033	2.033	2.033	2.033	2.033	2.033	2.033	2.033	2.033	2.033	2.033	2.033	2.033	2.033	2.033	2.033	2.033	2.033	2.033	2.033	2.033	2.033	2.033	2.033	2.033	2.033	2.033	2.033	2.033	2.033	2.033	2.033	2.033	1.636	1.24	1.24	1.24	0.793	0.793	1.24
YDR420W	4.561	4.561	4.561	4.561	4.561	4.561	4.561	4.165	4.165	3.768	3.372	2.975	2.132	1.29	1.29	1.29	1.29	1.29	1.29	1.29	1.29	0.843	0.843	0.843	0	0	0	0	0	0	0	0	0	0	0	0	0	0	0	0.447	0.447	0.447	0.447	0.447	0.447	0.447	0.447	0.447	0.447
YGR178C	17.553	17.553	17.95	17.95	17.95	17.95	17.95	17.95	17.95	17.95	17.95	17.95	17.95	17.95	17.95	17.95	17.95	17.95	17.95	17.95	17.95	17.95	18.396	18.396	18.396	18.396	18.396	18.396	18.396	18.396	18.396	19.239	19.239	19.239	19.239	19.239	19.239	19.239	19.239	19.239	19.239	19.239	19.239	19.239	19.239	18.843	18.843	18.843	18.843
YBR210W	8.973	8.576	7.337	6.941	6.941	6.544	6.098	6.098	6.098	6.098	6.098	6.098	5.701	5.701	5.701	5.701	5.701	5.255	4.858	4.858	4.858	4.858	4.858	4.858	4.858	4.412	4.412	4.412	4.412	4.412	4.412	4.412	4.412	4.412	4.412	4.412	4.412	4.015	4.015	4.015	4.015	4.015	4.015	4.015	4.015	3.222	1.586	1.586	1.586
YCL044C	12.941	12.941	12.941	12.941	12.941	12.545	12.149	12.149	12.545	12.545	12.545	12.545	12.545	12.545	12.545	12.992	13.835	13.835	13.835	13.835	14.281	14.281	14.281	14.281	14.281	14.281	14.281	14.281	14.281	14.281	14.281	13.835	13.388	13.784	14.231	14.231	14.231	14.231	14.231	14.231	14.231	14.231	14.231	14.231	14.231	14.231	15.024	15.024	15.024
YFR010W	9.223	9.223	9.223	9.223	9.223	10.859	10.463	10.463	10.463	10.463	12.595	12.992	12.992	12.992	12.992	12.992	12.992	12.992	12.992	12.992	13.884	14.777	14.777	14.777	14.777	14.777	14.777	14.777	13.934	15.224	15.224	15.224	15.224	15.62	15.62	16.067	16.463	16.463	16.463	16.463	16.463	16.463	16.463	16.067	16.067	15.62	15.62	15.62	15.62
YER016W	9.173	8.38	8.38	7.984	7.984	7.984	7.587	7.587	10.066	10.116	11.355	11.355	11.355	12.198	12.198	12.198	12.992	13.835	13.835	13.835	13.835	13.835	13.835	13.835	13.835	13.835	13.835	13.835	13.835	14.231	14.181	14.181	14.181	14.181	14.181	14.578	14.578	14.578	14.578	14.578	14.578	14.578	14.578	14.578	15.024	15.024	15.024	15.917	16.314
YPL214C	10.859	10.859	10.859	10.859	10.859	10.859	10.859	10.859	10.859	11.255	10.809	10.809	10.809	10.412	9.569	9.569	9.569	9.569	9.966	9.569	9.569	9.569	10.412	10.412	10.412	10.412	10.412	10.016	10.016	10.016	10.016	10.016	10.016	10.016	10.016	10.016	10.016	10.016	10.016	10.016	10.016	9.62	9.62	7.04	6.594	5.354	5.354	5.354	6.147
YNR044W	7.141	7.587	8.38	8.38	8.38	8.38	7.587	7.09	7.09	7.934	7.934	7.934	7.934	7.537	7.537	7.537	7.537	7.537	7.537	7.537	8.33	8.726	8.726	8.726	8.726	8.726	8.726	8.726	8.726	8.726	8.726	8.726	8.726	9.52	11.105	11.105	11.105	11.552	11.552	11.552	11.552	11.552	11.552	11.552	11.552	11.552	11.552	11.552	11.552
YJL026W	6.744	6.744	6.744	6.744	6.744	6.744	6.744	6.744	6.744	6.744	6.744	6.744	6.744	6.744	6.744	6.744	6.744	6.744	6.744	6.744	6.744	6.744	6.744	6.744	6.744	7.587	7.587	7.587	7.587	7.587	7.984	7.984	7.984	7.984	8.777	8.777	8.777	8.777	8.777	8.777	8.777	8.777	8.33	7.934	8.33	8.33	8.33	8.33	8.33
YJR065C	15.421	15.421	15.421	15.421	15.421	15.421	15.421	15.421	15.421	15.421	15.421	15.421	15.421	15.421	15.421	15.421	15.421	15.421	15.421	15.421	15.421	15.817	15.817	15.817	15.817	15.817	15.817	15.817	15.817	15.817	15.817	15.817	15.817	15.817	15.817	15.817	15.817	15.817	15.817	15.817	15.817	15.37	15.37	15.37	15.37	15.37	15.37	15.37	15.37
YGL236C	2.083	2.083	2.083	2.083	2.083	2.083	2.083	2.083	2.083	2.083	1.24	1.24	1.24	1.24	1.24	1.24	1.24	1.24	1.24	1.24	1.24	1.24	1.24	1.24	1.24	1.24	1.24	1.24	1.24	1.24	1.24	1.24	1.24	1.24	1.24	1.636	1.636	1.636	1.636	1.636	1.636	1.636	1.636	1.636	1.636	1.636	1.636	1.636	0.793
YJL058C	8.826	8.826	8.826	8.826	8.43	8.43	8.43	9.223	9.223	9.62	9.223	10.116	10.562	10.562	11.456	11.456	12.645	13.884	13.884	14.281	14.281	14.281	14.281	14.281	14.281	14.281	15.024	15.47	16.71	16.71	16.71	17.157	17.157	17.157	16.76	16.76	16.76	16.76	16.76	16.314	16.314	15.917	16.363	16.76	18.446	20.479	20.479	20.479	20.479
YKL028W	2.429	2.429	2.429	2.429	2.429	2.429	2.429	2.429	2.429	2.429	2.429	2.429	2.429	2.429	2.429	2.429	2.429	2.429	2.429	2.429	2.429	2.429	2.429	2.429	2.429	2.429	2.429	2.429	2.429	2.429	2.429	2.429	2.429	2.033	2.033	2.033	2.033	2.033	2.033	2.033	2.033	2.033	2.033	2.033	2.033	2.033	2.033	2.033	2.033
YHL017W	12.645	12.645	12.645	12.645	12.645	7.191	4.265	4.265	4.265	5.951	5.951	5.951	5.951	5.951	5.951	5.951	5.951	5.951	5.554	5.554	5.554	6.397	6.397	6.397	6.397	6.397	6.397	6.844	6.794	6.794	6.794	7.637	8.034	8.034	8.034	8.034	8.43	8.43	8.43	8.43	8.43	8.43	8.43	8.43	8.43	8.877	8.877	9.323	10.116
YHR019C	13.388	13.388	14.181	14.181	14.181	14.181	14.181	14.181	13.784	13.784	13.338	13.338	13.338	13.338	13.338	13.338	13.338	13.338	13.338	13.338	13.338	13.338	13.338	13.338	13.338	13.338	13.735	13.735	13.735	13.735	12.941	13.388	13.388	13.388	13.388	13.388	13.388	13.388	12.941	12.941	12.495	12.495	11.602	11.998	11.998	12.791	12.791	13.188	13.188
YOR329C	7.487	7.487	7.934	7.934	7.934	7.934	7.934	7.934	7.487	7.934	5.901	5.901	5.901	5.901	5.901	5.901	5.901	5.901	5.901	5.901	5.901	5.455	5.455	5.455	5.404	5.404	5.801	5.801	5.801	5.801	5.801	5.801	5.801	5.404	5.404	5.404	5.404	5.404	5.404	5.851	5.851	5.851	5.851	6.247	6.247	6.247	6.247	6.247	6.247
YJL217W	8.33	8.33	8.33	7.934	7.934	7.934	7.934	7.934	7.934	7.934	7.934	7.934	7.934	7.934	7.934	7.934	7.934	7.934	7.934	7.934	7.934	7.934	7.934	7.934	7.934	7.934	7.934	7.934	7.934	7.934	7.934	7.934	7.934	7.934	7.934	7.934	7.934	7.934	7.934	7.934	7.934	7.537	7.537	7.141	7.141	7.141	7.141	7.141	7.537
YGL070C	9.966	9.966	9.966	9.966	9.966	9.569	9.569	9.173	9.62	9.62	9.62	9.62	9.62	9.62	9.62	9.62	9.62	10.066	10.066	10.066	10.066	10.463	10.463	10.463	10.463	10.463	10.463	10.463	10.463	10.463	10.463	10.463	10.463	10.463	10.463	10.463	10.463	10.463	10.463	10.463	10.463	10.463	10.463	10.463	10.463	10.463	10.463	10.463	10.463
YDR192C	5.505	5.505	5.505	5.108	5.108	5.108	5.108	5.108	5.108	4.662	4.662	4.265	4.265	4.662	4.662	4.662	4.662	4.662	4.662	4.662	4.662	4.662	4.662	4.662	4.662	5.505	5.505	5.505	5.505	5.505	5.505	5.505	5.505	5.058	5.058	5.058	5.058	4.612	4.612	4.612	4.612	5.058	5.901	5.901	5.901	5.901	6.298	7.141	7.141
YGR042W	7.191	7.587	7.587	7.587	7.587	7.141	7.141	7.141	7.141	7.141	7.141	6.744	7.191	7.984	8.877	9.323	9.323	9.323	9.323	9.323	9.323	9.323	9.323	9.323	11.009	11.009	11.009	11.009	11.009	11.009	11.009	11.009	11.009	11.009	11.009	11.009	11.009	11.009	11.009	11.009	11.009	11.009	11.009	11.009	11.009	11.009	11.009	11.009	11.852
YDR057W	12.348	12.745	13.142	13.142	13.142	13.142	13.588	13.588	13.588	13.985	13.985	13.985	14.381	14.381	14.777	15.57	15.57	15.57	15.57	15.967	15.521	15.521	15.521	15.521	15.521	15.521	15.521	15.521	15.521	15.521	15.521	15.521	15.521	15.521	15.521	15.521	15.967	15.967	15.967	15.967	15.967	15.967	15.967	15.967	15.967	15.967	15.967	15.967	15.967
YMR108W	3.322	3.322	2.529	2.529	2.529	2.132	2.132	2.132	2.132	2.132	2.529	2.529	2.529	2.975	2.975	3.422	3.422	3.422	3.422	3.422	3.869	3.869	3.869	4.315	4.315	4.315	4.315	4.315	4.315	4.315	4.315	4.315	4.315	4.315	4.315	4.315	4.315	4.315	4.315	4.315	4.315	4.315	4.315	4.761	4.761	4.761	4.761	4.761	4.365
YDR516C	11.752	11.752	11.752	11.752	11.752	11.752	11.752	11.752	11.752	11.752	11.752	12.595	12.595	12.595	12.595	12.595	12.595	12.595	12.595	12.595	12.595	12.595	12.595	12.595	12.595	12.595	13.041	13.041	13.041	13.041	13.041	13.041	13.041	13.041	13.884	13.884	13.884	13.884	13.884	13.884	13.884	13.884	13.884	13.884	13.884	13.884	13.884	13.884	13.884
YBR092C	22.265	22.265	22.265	21.868	21.868	21.471	21.471	21.471	21.471	21.471	21.471	21.075	18.992	18.596	18.596	18.596	19.043	18.596	18.596	18.596	18.596	18.149	18.149	17.357	17.357	17.357	16.514	16.514	16.514	16.514	16.514	15.671	15.671	15.671	15.671	15.671	14.777	13.142	13.142	13.142	13.142	13.142	13.142	13.142	13.142	13.142	13.142	12.695	12.695
YKR043C	7.387	7.387	7.387	7.387	8.23	8.23	8.23	8.23	8.23	8.23	8.23	8.23	8.677	8.677	8.677	8.677	8.677	8.677	8.677	8.677	8.677	8.677	8.677	8.677	8.677	8.677	8.677	8.677	8.677	8.677	8.677	8.677	8.677	8.677	8.677	8.677	8.677	8.677	8.677	8.677	8.28	8.28	8.28	8.28	8.677	8.677	8.677	8.677	8.677
YOL045W	15.124	15.124	15.124	14.678	14.678	14.678	14.678	14.678	14.678	14.678	14.678	14.231	14.231	14.231	14.231	14.231	14.231	14.231	14.231	14.231	14.231	14.231	14.231	14.231	14.231	14.678	14.678	14.678	14.678	14.678	14.678	14.678	15.124	15.124	15.124	15.124	15.124	15.124	15.124	15.124	15.124	14.678	14.678	14.678	14.678	14.678	14.678	14.678	14.678
YLR005W	5.354	4.908	5.304	5.304	5.304	5.304	5.354	5.354	5.801	5.801	5.801	5.354	5.354	5.354	4.958	4.958	4.958	4.958	4.958	4.958	4.958	4.958	4.958	4.958	4.958	4.561	4.561	4.561	4.958	4.958	5.404	5.404	5.404	5.404	5.404	5.404	5.404	5.404	6.247	6.247	7.934	8.33	8.33	8.33	8.33	8.33	8.33	8.33	8.33
YML011C	12.845	14.184	16.217	16.217	16.663	16.663	16.663	16.663	17.456	17.903	17.903	17.903	18.349	18.349	18.349	18.349	18.349	18.746	18.746	18.746	18.746	18.746	18.746	18.746	18.746	18.746	18.746	18.746	18.746	18.746	18.746	18.746	18.746	18.746	18.299	18.299	18.299	18.299	18.299	18.299	18.299	18.299	18.299	18.299	18.299	18.299	18.299	18.299	18.299
YPL263C	6.644	6.644	6.247	6.247	6.694	6.694	6.694	6.694	6.694	7.934	7.934	8.33	8.33	8.33	8.33	9.62	9.62	9.62	9.62	9.62	9.62	9.62	9.62	9.62	10.412	10.859	10.859	10.859	10.859	10.859	10.859	10.859	10.859	10.463	10.463	10.463	10.463	10.463	10.463	10.463	10.463	10.463	10.463	10.463	10.463	10.463	10.463	10.463	10.463
YMR250W	7.487	7.487	7.487	7.487	7.487	7.487	7.487	7.487	7.487	7.487	7.487	7.487	7.487	7.487	7.487	7.487	7.487	7.487	7.437	6.197	6.197	6.594	6.594	6.594	6.594	6.594	6.594	6.594	7.04	7.04	7.04	7.04	7.04	7.934	7.934	7.934	7.934	7.934	7.934	7.934	8.034	8.48	8.48	8.48	8.48	8.48	8.48	8.48	8.48
YML061C	4.612	4.612	4.612	4.215	4.165	7.09	7.09	7.09	7.537	7.537	7.934	7.934	7.934	7.537	7.09	7.09	9.569	14.131	18.396	18.396	18.396	18.396	18.396	18.396	18.396	18.396	18.396	18.396	18.396	18.396	20.975	20.975	20.975	20.975	20.975	20.975	21.422	21.422	21.422	21.422	21.422	21.422	21.422	21.422	21.422	21.422	21.818	21.818	21.818
YEL020W-A	23.8	23.8	21.718	22.511	22.165	22.165	24.694	24.694	24.694	24.694	24.694	25.09	25.587	26.38	26.38	26.38	25.983	25.983	25.983	26.43	27.273	27.273	27.273	27.273	27.273	27.273	27.273	27.669	28.116	28.116	28.116	28.116	28.116	28.116	28.116	28.116	27.719	28.166	28.166	28.166	27.769	27.323	27.323	27.323	27.323	27.323	27.323	27.323	27.323
YBL088C	8.826	8.826	8.826	8.826	8.826	8.826	8.826	8.826	8.826	8.826	8.38	7.934	8.38	8.38	8.38	7.984	7.984	7.984	7.984	7.984	7.984	7.984	7.984	7.984	7.984	7.984	7.537	7.537	7.141	7.141	7.537	7.537	7.537	7.537	7.537	7.141	7.587	7.587	7.587	8.38	8.38	8.38	8.38	8.38	7.984	7.984	7.984	7.537	7.537
YDL159W	12.691	12.691	12.691	12.691	12.691	12.691	12.691	12.691	12.691	12.691	12.691	12.691	12.691	12.691	12.691	12.691	12.691	12.691	12.691	12.691	12.691	12.691	12.691	12.691	12.691	12.691	12.691	12.691	12.295	12.295	12.295	11.899	11.899	11.899	11.899	11.899	11.899	11.899	11.502	11.502	11.105	11.105	11.105	11.105	11.105	11.105	10.709	10.709	10.262
YBL050W	13.338	13.338	13.338	13.338	13.338	14.131	14.131	14.131	14.131	14.131	14.131	14.131	14.131	14.131	14.131	14.131	14.131	14.131	14.131	14.131	14.131	14.131	14.131	14.131	14.131	14.131	14.131	14.131	14.131	14.131	14.131	14.131	14.131	14.131	14.131	14.131	14.131	14.131	14.131	14.131	14.131	14.131	14.131	14.131	14.131	14.131	14.131	14.131	14.131
YOR165W	6.744	6.744	6.744	6.744	6.694	9.223	9.62	9.62	9.62	9.62	10.016	10.016	10.016	10.412	9.966	9.966	11.652	11.652	12.098	12.098	13.784	13.784	13.784	16.71	16.71	16.71	16.71	16.71	17.157	17.157	17.157	17.157	17.157	17.157	17.157	17.157	17.157	17.157	17.157	17.157	17.157	17.157	17.157	17.157	17.157	17.157	17.157	17.157	17.157
YML072C	16.264	16.264	16.264	15.817	16.213	16.213	17.056	17.056	17.056	17.056	17.95	17.95	17.95	17.95	17.95	17.95	17.95	17.95	17.95	18.346	18.742	18.742	18.742	18.742	18.742	18.742	18.742	18.742	18.742	20.428	20.428	20.428	20.428	20.825	20.825	20.825	20.825	20.428	19.982	19.982	19.982	19.982	19.982	19.982	19.139	19.139	19.139	19.139	19.139
YOR233W	9.173	11.702	11.702	11.702	11.702	11.702	11.702	11.702	11.702	12.098	12.098	12.098	12.495	12.098	12.098	12.545	12.941	12.941	12.941	12.941	13.388	13.388	13.388	13.388	13.388	13.388	13.388	13.388	13.388	13.784	13.784	14.181	14.181	14.181	14.181	14.181	14.181	14.181	14.181	13.784	14.627	14.627	15.024	15.024	15.024	15.024	15.024	15.024	14.578
YNR028W	7.09	7.09	7.09	7.09	7.09	7.09	7.09	7.09	7.537	7.537	7.09	7.09	7.09	7.09	5.751	5.751	5.701	5.701	5.701	5.701	5.701	5.701	5.701	5.701	5.701	5.701	5.701	5.701	5.255	5.255	5.255	5.255	5.255	5.255	5.651	5.651	5.651	5.651	5.651	6.048	6.048	6.444	6.444	6.444	6.444	6.444	6.444	6.444	7.287
YDR368W	6.397	7.687	7.687	7.687	7.687	7.687	7.24	7.24	7.24	7.24	7.24	7.24	6.348	6.744	6.744	7.191	7.191	7.191	7.191	7.191	7.191	7.191	7.191	7.191	7.191	7.191	7.191	7.191	7.191	7.191	7.191	7.191	7.637	7.637	7.637	7.637	7.637	7.637	7.637	7.637	7.637	7.637	7.637	7.637	7.637	7.637	7.637	8.084	8.084
YLR396C	5.108	5.108	5.108	5.108	5.108	5.108	5.108	5.108	5.554	5.554	5.554	5.554	4.712	4.712	4.712	4.712	6.794	8.084	8.927	11.852	11.852	13.091	13.091	13.934	13.934	13.934	13.934	13.934	13.934	13.934	13.934	13.934	13.934	13.934	13.934	13.934	13.934	13.934	13.934	13.934	13.934	13.934	13.934	13.934	14.381	14.381	14.381	14.381	14.381
YNL126W	12.445	12.445	12.445	12.445	12.445	12.445	12.445	12.445	12.445	12.445	12.445	12.445	12.445	12.445	12.445	12.049	12.049	12.049	12.049	12.445	12.445	12.049	12.495	12.495	12.495	12.495	12.495	12.098	12.098	12.098	12.098	12.098	12.098	12.098	12.098	12.098	12.098	12.098	11.652	11.652	11.652	11.652	11.652	11.652	11.652	11.652	11.652	11.652	11.652
YJL049W	12.695	12.695	12.695	12.695	12.695	12.695	12.695	12.695	12.695	12.695	12.695	12.695	12.695	12.695	12.695	12.695	12.695	12.645	13.091	13.884	13.884	13.884	13.884	13.884	13.884	13.884	13.884	13.884	13.884	13.884	13.884	13.884	13.884	13.884	14.331	14.331	14.331	14.331	14.331	14.331	14.331	14.331	14.331	14.331	14.331	14.331	14.727	14.727	14.727
YDR023W	11.255	11.255	11.255	11.255	11.255	10.809	11.255	11.255	11.255	11.255	11.255	11.255	11.255	11.255	10.066	9.669	9.223	8.826	8.826	8.826	9.669	10.512	10.959	10.959	11.355	11.355	11.802	10.959	10.959	10.959	10.959	10.959	10.959	10.959	11.355	11.355	11.355	11.355	11.355	11.355	10.959	10.562	10.216	10.216	10.216	10.166	9.77	11.852	13.041
YML125C	11.752	11.752	11.752	11.752	11.752	11.752	10.909	10.463	10.463	10.463	10.463	10.463	10.859	10.859	10.859	10.859	10.859	10.859	10.859	10.859	10.859	10.859	10.859	10.859	10.859	10.859	10.859	10.859	10.859	10.859	10.859	10.859	10.859	10.859	10.859	10.859	10.859	10.859	11.306	11.306	11.306	11.306	11.306	11.306	11.306	11.306	11.306	11.306	11.306
YDR098C	7.437	7.437	7.437	7.437	7.437	7.437	7.437	7.437	7.437	7.437	7.437	7.437	8.33	8.33	9.173	9.173	8.777	8.777	8.777	8.777	8.777	8.777	8.777	8.777	8.777	8.777	9.669	10.066	10.066	10.066	10.066	10.859	11.702	11.702	11.702	11.702	11.702	11.702	11.702	12.149	12.149	12.149	12.149	12.149	12.149	12.149	12.149	12.149	12.149
YER087C-B	16.117	16.117	16.117	16.117	16.117	16.117	16.117	16.117	16.117	16.117	16.117	16.117	16.117	16.117	16.117	16.117	16.117	16.117	15.671	15.671	15.671	15.671	15.671	15.671	15.671	15.671	15.671	15.671	15.671	15.671	15.671	15.671	15.671	15.671	15.671	15.671	15.671	16.067	16.067	16.067	16.463	16.463	16.463	16.463	16.463	16.463	16.463	16.463	16.463
YMR202W	23.75	23.75	23.75	23.75	23.75	23.75	23.75	23.75	23.75	23.75	23.75	23.75	23.75	23.75	23.75	23.75	23.75	23.75	23.354	23.354	23.354	23.354	23.354	23.354	23.354	22.907	22.907	22.511	22.064	22.064	22.064	22.064	21.668	21.271	20.825	20.825	20.032	20.032	20.032	20.032	19.189	19.189	18.793	18.793	18.793	18.793	18.793	17.107	17.107
YKL126W	6.397	6.397	6.397	6.001	6.001	6.001	6.001	6.397	6.397	6.397	6.397	6.397	6.397	6.397	6.844	6.844	7.24	7.24	7.637	8.034	8.034	8.034	8.034	8.034	8.877	8.877	8.877	8.877	8.877	8.877	8.877	9.72	10.116	10.116	10.116	10.116	10.116	10.116	10.116	10.116	10.116	10.116	10.116	10.116	10.116	10.116	10.116	10.116	10.116
YGR150C	4.612	3.322	3.322	2.479	2.033	2.429	2.825	2.825	2.825	2.825	2.825	2.825	2.429	2.429	3.668	3.668	3.668	3.668	3.668	3.668	3.668	3.668	3.668	3.668	3.668	3.668	3.668	3.668	4.115	4.115	4.115	4.561	4.561	4.561	4.561	4.561	4.561	5.008	5.008	5.008	5.008	5.008	5.008	5.008	5.008	5.008	5.455	5.455	6.247
YEL031W	14.081	14.081	14.527	14.974	14.974	14.974	14.974	15.37	15.37	15.37	15.37	14.974	14.974	14.974	14.974	14.081	14.081	14.081	14.974	16.213	16.213	16.213	16.213	16.213	16.213	16.213	16.213	16.213	16.213	16.213	16.213	16.213	16.213	16.213	16.213	16.213	16.213	16.213	16.213	16.213	16.213	16.213	16.213	16.213	16.213	16.213	16.213	16.213	16.213
YPR101W	7.191	7.191	7.191	7.191	7.191	7.191	7.191	6.744	6.744	6.298	6.298	6.694	6.694	6.694	6.298	6.298	5.455	5.404	6.247	6.247	6.247	6.247	6.247	6.247	6.247	6.247	6.247	5.801	5.851	5.851	6.298	6.298	6.298	6.298	5.901	5.505	5.901	6.298	6.298	6.298	6.298	6.298	6.298	6.298	6.298	6.298	6.298	6.298	6.298
YOR011W	2.876	2.876	2.876	2.876	2.479	2.479	3.768	3.768	3.768	3.768	4.165	4.958	4.958	4.958	4.958	4.958	4.958	5.404	4.561	4.561	4.561	4.561	4.561	4.561	4.561	4.561	5.008	5.851	7.984	7.984	7.984	7.984	7.984	7.984	7.984	7.984	7.984	7.984	7.984	7.984	7.984	8.43	8.43	8.43	8.43	8.43	8.43	8.43	8.877
YBR026C	6.397	7.587	7.587	7.587	7.587	7.587	7.587	7.587	7.587	7.587	7.587	7.587	6.694	7.141	7.637	9.323	12.348	12.348	12.348	12.745	13.142	13.985	14.381	14.381	14.381	14.381	14.381	14.381	14.381	14.381	14.381	14.381	14.381	14.381	14.381	14.381	14.381	14.381	14.381	14.381	14.381	14.381	14.381	15.174	15.57	15.57	15.57	16.017	16.017
YNR045W	10.016	9.62	9.62	9.62	9.62	9.62	9.62	9.62	7.587	8.034	8.034	7.587	5.455	5.455	5.455	5.058	4.265	4.265	5.058	5.851	5.851	5.851	5.851	5.851	6.247	6.247	6.247	7.04	7.04	7.934	7.537	7.537	7.934	7.537	7.537	7.537	7.09	7.09	7.09	7.09	7.09	7.537	7.537	7.537	7.537	7.537	7.537	7.537	7.537
YCL040W	7.737	7.737	7.737	7.737	7.737	7.737	7.29	6.844	6.844	6.844	6.844	6.447	6.447	6.447	6.447	6.447	5.158	4.265	4.712	5.158	5.158	5.158	5.158	5.158	5.158	5.158	5.158	5.158	5.158	5.158	5.158	5.158	4.761	4.761	4.761	3.422	3.422	3.422	3.026	3.026	3.026	3.026	3.026	3.026	3.026	3.026	3.026	3.026	3.026
YKL015W	3.818	3.818	3.818	3.818	3.818	3.372	3.372	3.372	3.372	3.818	3.818	3.818	3.372	3.818	4.215	5.455	5.455	5.455	5.455	5.455	5.455	5.455	5.455	5.455	5.455	5.455	5.455	5.455	5.455	5.455	5.455	5.455	5.455	5.455	5.455	5.455	5.455	5.455	5.455	5.455	5.455	5.455	5.455	5.455	5.455	5.455	5.455	5.455	5.455
YER122C	12.941	12.941	12.941	12.941	12.941	12.941	12.941	12.941	12.941	12.941	12.941	12.941	12.941	12.941	12.941	12.941	12.941	12.941	12.941	12.941	12.941	12.941	12.941	12.941	12.941	12.941	12.941	12.941	12.941	12.941	12.941	12.941	12.941	12.941	12.941	12.941	12.941	12.941	12.941	12.941	12.941	12.941	12.941	12.941	12.941	12.941	12.941	12.941	12.941
YHL031C	0	0	0	0	0	0	0	0	0	0	0	0	0	0	0	0	0	0	0	0	0	0	0	0	0	0	0	0	0	0	0	0	0	0	0	0	0	0	0	0	0	0	0	0	0.397	0.843	1.636	1.636	1.636
YMR308C	2.529	2.529	2.529	2.529	2.529	2.529	2.529	2.529	2.529	2.529	2.529	2.529	2.529	2.529	2.529	2.529	2.529	2.529	2.529	2.529	2.529	2.529	2.529	2.529	2.529	2.529	2.529	2.529	2.529	2.529	2.529	2.529	2.529	2.529	2.529	2.529	2.529	2.529	2.529	2.529	2.529	2.529	2.529	2.529	2.529	2.529	2.529	2.529	2.529
YJL057C	12.445	12.445	12.841	12.841	12.841	12.841	12.841	12.841	12.841	12.841	12.841	12.841	12.841	12.841	13.238	13.238	13.238	13.238	12.841	12.841	12.841	11.652	10.809	9.966	9.966	9.966	9.966	9.966	9.123	6.594	6.594	6.594	5.404	4.511	4.065	5.801	7.487	7.883	7.883	7.883	7.883	7.883	7.883	7.883	8.28	8.28	8.28	8.677	8.677
YGR055W	0	0	0	0	0	0	0.447	0.447	0.447	0.447	0.447	0.447	0.447	0.447	0.447	0.447	0.447	0.447	0.447	0.447	0.447	0.447	0.447	0.447	0.447	0.447	0.447	1.339	1.339	1.339	1.339	1.339	1.339	1.339	1.339	1.339	1.339	1.339	1.339	1.339	1.339	1.339	1.339	1.339	1.339	1.339	1.339	1.339	1.339
YLL039C	21.622	21.622	21.622	21.622	21.622	22.018	22.018	22.018	22.018	22.018	22.018	22.018	22.018	22.018	22.018	22.018	22.018	22.018	22.018	22.018	22.018	21.572	21.572	21.572	21.572	21.572	21.572	21.572	19.785	18.892	18.892	18.892	18.892	17.653	17.653	17.653	17.653	17.653	18.049	18.049	18.049	17.206	14.678	13.835	12.992	12.992	12.992	12.992	12.992
YOR132W	9.123	9.123	9.123	9.123	8.28	8.28	10.016	10.016	10.463	11.306	11.752	11.752	12.545	11.752	11.752	11.752	11.752	11.752	11.752	11.752	11.355	11.355	11.355	11.355	11.355	11.802	11.802	11.802	12.595	12.595	12.595	12.149	11.752	11.752	11.752	11.752	11.752	11.355	11.355	11.355	11.355	11.355	11.355	11.355	11.355	11.355	11.355	11.355	11.355
YLR323C	8.38	8.38	8.38	7.934	9.569	9.569	9.569	9.569	9.569	9.123	9.52	9.123	10.363	10.363	10.363	10.363	10.363	10.363	10.363	10.363	10.363	10.363	10.759	10.759	13.288	13.684	13.684	13.684	13.684	13.684	13.684	13.684	14.477	14.477	14.477	14.477	14.477	14.477	14.477	14.477	14.477	14.477	14.477	14.477	14.477	14.477	14.477	14.477	14.031
YER044C	3.768	3.768	3.768	3.768	3.768	3.768	3.372	3.372	2.925	2.083	1.686	1.686	1.686	1.686	1.686	1.686	1.686	1.686	1.686	1.686	2.083	2.083	2.083	2.083	2.083	2.083	2.083	2.083	2.083	2.083	2.083	2.083	2.083	2.083	2.083	2.083	2.083	2.083	2.083	2.083	2.083	2.083	2.083	2.083	2.083	2.083	2.083	2.083	2.083
YAL011W	11.752	11.752	10.909	10.909	12.149	12.149	12.149	12.149	12.149	12.149	13.388	16.264	15.867	17.157	17.157	17.157	17.157	17.157	17.157	17.157	17.157	17.157	17.157	17.157	18.346	18.346	18.346	18.346	18.346	18.346	18.346	17.899	17.899	17.899	17.899	17.849	17.849	17.849	17.849	17.849	17.849	17.849	17.849	17.849	17.849	17.006	17.006	17.006	17.006
YBR084C-A	0.447	0.447	0.447	0.447	0.447	0.447	0.447	0.447	0.447	0.447	0.447	0.447	0.447	0.447	0.447	0.447	0.447	0.447	0.447	0.447	0.447	0.447	0.447	0.447	0.447	0.447	0.447	0.447	0.447	0.447	0.447	0.893	0.893	0.893	0.893	0.893	0.893	0.893	0.893	0.893	0.893	0.893	0.893	0.893	0.893	0.893	0.893	1.29	1.29
YOR167C	14.924	14.924	14.924	14.924	14.924	14.924	14.924	14.924	14.924	14.924	14.477	14.477	14.477	14.477	14.477	14.081	14.081	14.081	14.081	13.634	13.634	13.634	13.634	13.238	13.238	13.238	13.238	13.238	13.238	13.238	12.841	12.445	12.445	12.445	11.998	11.998	11.998	11.998	11.602	10.809	10.809	10.809	10.809	11.206	11.206	11.206	11.206	11.206	11.206
YMR059W	18.099	18.099	18.099	18.099	18.892	19.339	19.735	19.735	19.735	19.735	19.735	19.735	19.735	19.735	19.735	19.735	19.735	19.735	19.735	19.735	20.132	20.578	20.578	20.975	20.975	20.975	20.975	20.975	20.975	20.975	20.975	20.975	20.975	20.975	20.975	20.975	20.975	20.975	21.422	21.422	21.422	21.422	21.422	21.422	21.422	21.422	21.422	21.422	21.422
YNL249C	14.678	12.595	12.595	10.909	10.909	10.909	10.909	10.909	10.463	10.859	10.859	10.859	10.859	10.066	11.702	12.098	13.438	13.438	13.438	13.438	13.438	13.835	13.835	13.835	13.835	13.835	13.835	13.835	13.835	13.438	13.438	12.149	10.562	10.562	10.562	10.562	10.562	10.562	10.562	11.009	11.009	11.009	11.009	11.009	11.009	11.009	11.405	11.802	11.802
YBR001C	14.527	14.527	14.527	14.527	14.527	14.527	14.527	14.527	14.527	14.527	14.527	15.32	15.32	15.32	15.32	15.32	15.32	14.924	14.924	15.37	15.37	15.37	15.37	15.37	15.817	15.817	15.817	15.817	15.817	15.817	15.817	15.817	15.817	15.817	15.817	15.817	15.817	15.817	15.817	15.37	15.37	15.37	15.37	15.37	15.37	14.974	14.974	14.974	14.974
YMR278W	12.992	12.992	12.992	12.545	12.545	12.545	12.941	12.941	12.941	12.941	12.941	12.941	12.049	12.495	12.495	12.495	12.495	12.495	12.495	12.892	12.941	12.941	12.941	13.338	13.338	13.338	13.338	13.338	13.338	13.338	13.338	13.735	13.735	13.735	13.735	13.735	14.974	14.974	14.974	14.974	14.974	14.974	15.024	14.627	14.627	14.231	14.627	14.627	14.627
YER126C	11.799	11.799	11.799	11.402	11.402	11.402	11.402	11.402	11.402	11.402	11.402	11.402	11.402	11.402	11.402	11.402	11.402	10.956	10.956	10.956	10.956	10.956	10.956	10.956	10.956	10.956	10.956	10.956	10.956	10.956	10.956	10.956	10.956	10.956	10.956	11.352	11.352	11.352	11.352	11.352	11.352	11.352	11.352	11.352	11.352	11.352	11.352	10.956	10.956
YNL173C	3.918	4.315	4.315	4.315	4.315	3.869	3.869	3.869	3.869	4.315	4.315	4.315	5.505	5.108	5.108	5.108	5.108	5.108	5.108	5.108	5.108	5.108	5.108	5.505	5.901	5.901	5.901	5.901	5.901	5.455	5.058	4.612	4.612	4.612	4.612	6.397	8.48	10.512	11.702	11.702	11.702	11.702	12.545	16.314	16.314	16.314	16.314	16.314	16.314
YPR125W	13.142	13.142	13.588	13.588	13.588	13.588	13.588	13.588	13.985	13.985	14.381	13.985	13.985	13.985	13.985	13.538	13.091	13.091	13.488	13.488	13.488	13.884	14.281	14.281	14.281	14.281	14.281	14.281	14.281	14.281	14.281	14.281	14.281	14.281	14.281	14.281	14.281	14.281	14.281	14.281	14.281	13.835	13.835	12.645	12.645	12.645	12.645	12.645	12.645
YGL247W	11.948	11.948	11.948	11.948	11.948	11.948	11.948	12.345	11.452	11.452	11.452	11.452	11.452	11.452	11.452	11.056	10.659	11.056	11.056	11.899	15.567	15.567	15.567	15.567	15.567	15.567	15.567	15.567	15.567	15.567	15.567	15.567	15.567	15.567	15.567	15.567	15.567	15.567	15.567	15.567	15.171	15.171	15.171	15.567	15.567	15.567	15.567	15.567	15.567
YPL097W	12.299	12.299	12.299	12.299	11.456	11.456	11.456	11.456	11.456	11.456	11.456	10.613	10.613	10.613	10.613	10.613	10.613	10.613	10.613	10.613	7.587	7.587	7.191	7.191	7.191	7.191	6.794	6.794	6.794	5.554	5.554	5.158	3.818	3.372	3.372	7.191	7.191	7.191	7.191	7.191	7.191	7.191	7.637	7.637	7.637	7.637	7.637	7.637	7.637
YLR353W	6.844	6.844	7.29	7.24	8.133	8.53	8.53	8.53	8.53	8.53	8.53	8.53	8.53	8.53	8.53	8.53	8.53	8.53	8.53	8.53	8.53	8.53	8.53	8.53	8.53	8.53	8.53	8.53	8.53	8.53	8.53	8.53	8.53	8.53	8.53	8.53	8.53	8.084	8.53	8.084	8.084	8.084	8.084	8.084	8.084	8.084	8.084	8.084	7.687
YER053C	1.24	1.24	1.24	1.24	0.793	0.793	0.793	0.793	0.793	0.793	0.793	0.793	0.793	0.793	0.793	0.793	0.793	0.793	0.793	0.793	0.793	0.793	0.793	0.793	0.793	0.793	0.793	0.793	0.793	0.793	0.793	0.793	0.793	0.793	0.793	0.793	0.793	0.793	0.793	0.793	0	0	0	0	0	0	0	0	0
YGR279C	4.165	4.165	4.165	4.165	4.165	3.719	3.719	3.719	3.719	3.719	3.719	3.719	3.719	3.719	3.719	3.719	3.272	3.272	3.272	2.083	2.083	2.083	2.083	2.083	2.083	2.083	2.083	2.083	2.083	2.083	2.083	2.083	2.083	2.083	2.083	2.083	2.083	2.083	2.083	2.083	1.686	1.686	3.026	3.026	3.026	3.026	3.026	3.026	3.026
YOR128C	10.609	10.609	11.005	11.005	11.005	11.005	11.005	11.005	11.005	10.162	9.766	9.766	9.766	9.766	10.162	10.609	10.609	10.609	10.609	10.609	10.609	10.609	10.609	10.213	10.213	10.213	10.213	10.213	10.213	10.213	10.213	10.213	10.213	10.213	10.213	8.576	7.337	6.098	6.098	6.098	6.494	6.494	6.891	7.287	7.287	7.287	7.287	7.287	7.287
YDR235W	7.833	7.833	7.833	8.28	9.173	10.016	11.206	11.206	11.206	11.206	11.206	11.206	11.702	12.098	12.098	12.098	13.488	13.488	13.934	14.331	14.331	14.331	14.331	14.331	14.777	14.777	14.777	14.777	14.777	14.777	14.777	14.777	14.777	14.777	14.777	14.777	14.777	14.777	15.174	15.174	15.62	15.62	15.62	15.62	15.62	15.62	15.224	15.224	15.224
YDL010W	6.197	6.197	6.644	6.644	6.644	6.644	6.197	6.197	6.197	5.801	5.851	6.694	6.694	6.694	6.694	6.694	6.694	6.694	6.694	6.694	7.141	7.587	7.984	8.43	8.43	8.43	8.43	8.43	8.43	8.43	7.984	7.984	7.984	7.984	7.984	7.984	7.984	7.984	7.984	7.984	7.984	7.984	7.984	7.984	7.984	7.984	7.984	7.984	7.984
YBL084C	11.702	11.702	11.702	11.702	12.098	12.941	12.941	14.231	14.231	14.627	14.627	14.627	14.627	14.627	14.627	14.627	15.024	15.024	15.024	15.024	15.024	15.867	16.264	16.66	16.66	17.899	17.899	17.899	17.899	17.899	17.899	17.899	17.899	17.899	17.899	17.899	17.899	17.899	17.899	17.899	17.899	18.346	18.346	18.793	18.793	18.793	18.793	18.793	18.793
YOR288C	8.28	8.28	8.28	8.28	8.28	8.28	8.28	8.726	8.726	8.726	8.726	8.726	8.726	8.726	8.726	8.726	8.726	8.726	8.726	8.726	8.726	8.33	8.33	8.33	8.33	8.33	8.33	8.33	8.33	7.934	7.934	7.934	7.934	7.934	7.934	7.934	7.934	7.934	7.934	7.934	7.934	7.934	7.934	7.934	7.934	7.934	7.934	7.934	7.934
YMR067C	9.72	9.72	9.72	9.72	9.273	8.826	8.43	8.43	7.537	7.141	7.09	6.644	6.644	6.644	6.644	6.644	6.644	6.644	6.644	6.644	6.644	6.644	6.644	6.644	6.644	6.644	6.644	6.644	6.247	6.247	6.247	6.247	6.247	7.09	7.09	7.09	7.09	6.644	6.644	6.644	7.04	6.644	6.644	6.644	6.644	6.644	6.644	5.751	5.751
YGL246C	9.966	9.966	11.206	11.602	12.049	13.288	13.288	13.288	13.288	13.288	13.288	13.684	13.684	13.684	13.684	13.684	13.684	13.684	13.684	13.684	13.684	14.081	14.874	15.32	15.32	15.32	15.32	15.32	15.32	15.717	15.717	17.799	17.799	18.246	18.246	18.246	18.246	19.139	19.139	19.139	19.139	19.139	19.139	19.139	18.692	19.139	19.139	19.139	19.139
YER132C	0.447	0.447	0.447	0.447	0.447	0.447	0.447	0.447	0.447	0.447	0.447	0.447	0.447	0.447	0.447	0.447	0.447	0.447	0.447	0.447	0.447	0.447	0.447	0.447	0.447	0.447	0.447	0.447	0.447	0.447	0.447	0.447	0.447	0.447	0.447	0.447	0.447	0.447	0.447	0.843	0.843	0.843	0.843	0.843	0.843	1.24	1.24	1.24	1.24
YOL023W	12.345	12.345	12.345	12.345	12.345	12.345	12.345	12.345	12.345	12.345	12.345	12.345	12.345	12.345	12.345	12.345	12.345	12.345	11.899	11.899	11.899	11.899	11.899	11.899	11.899	11.899	11.502	11.502	11.899	11.899	11.899	11.899	11.899	11.899	11.899	11.899	11.899	11.899	11.899	11.899	11.899	11.502	11.502	11.502	11.502	11.105	11.105	11.105	11.105
YBR071W	12.742	12.742	13.188	13.188	13.188	13.188	13.585	13.585	13.585	13.585	13.585	13.585	13.585	13.585	13.585	13.188	13.188	13.188	13.188	13.188	13.188	13.188	13.188	13.188	13.188	13.188	12.791	12.791	13.188	13.188	13.188	13.188	12.791	11.998	11.998	12.395	12.395	12.395	12.395	12.395	12.395	11.552	11.552	11.552	11.552	11.552	11.552	11.948	11.948
YLR060W	17.553	17.553	17.553	17.553	17.553	17.553	17.553	17.553	17.553	17.157	17.157	17.157	17.157	17.157	17.157	17.157	17.157	17.157	17.157	17.157	17.157	17.157	17.157	17.157	17.157	16.76	16.76	16.76	16.76	16.76	16.76	16.76	16.76	16.76	16.76	16.76	16.76	16.76	16.76	16.76	16.76	16.76	16.76	16.76	16.363	16.363	16.363	16.363	16.363
YCL057W	19.735	19.735	19.735	19.735	19.735	19.735	19.735	19.735	19.735	19.735	19.735	19.735	19.339	19.339	19.339	19.339	19.339	19.339	19.339	19.339	19.339	19.339	19.339	19.339	19.339	19.339	17.206	16.81	16.81	16.81	16.81	16.81	16.81	16.81	16.81	16.81	16.81	16.81	16.81	16.81	16.81	16.81	16.81	16.81	16.81	16.81	16.81	16.81	16.017
YBR161W	8.726	8.726	8.726	8.726	8.726	8.726	8.726	8.726	8.726	8.726	8.726	9.123	9.123	9.123	9.123	9.123	9.123	9.123	7.487	7.09	7.09	7.09	7.09	7.09	7.09	7.09	7.09	7.09	7.09	7.09	7.09	7.09	7.09	7.09	7.537	7.537	7.537	7.537	7.984	7.537	7.141	7.141	7.141	7.141	7.141	7.141	6.744	6.744	6.744
YGR071C	7.833	7.833	7.784	9.023	9.023	9.916	10.363	10.363	10.363	9.866	9.866	9.866	9.073	9.916	9.916	9.916	9.916	9.916	9.47	9.47	9.47	9.47	9.47	9.47	9.916	11.206	11.998	11.998	11.998	11.998	11.998	11.206	11.206	11.206	11.206	11.206	11.206	11.206	11.206	11.206	11.602	11.602	11.602	11.602	10.809	10.809	10.809	10.809	11.255
YBR287W	12.248	12.248	12.248	12.248	12.248	12.248	12.248	12.248	12.248	12.248	12.248	12.248	12.248	12.695	14.381	13.985	13.985	13.985	13.985	13.588	13.588	13.588	13.588	13.588	13.588	13.588	13.588	13.588	13.588	13.588	13.985	13.985	13.985	13.985	13.985	13.985	13.985	14.431	14.431	14.431	14.431	14.431	14.431	14.431	14.431	14.431	13.985	13.985	13.985
YOR305W	16.363	16.413	16.413	16.413	16.413	16.81	16.81	16.81	16.81	16.81	16.81	16.81	16.81	16.81	16.81	16.81	16.81	16.81	16.81	16.81	16.81	16.81	16.81	16.81	16.81	16.81	16.81	16.81	16.81	16.81	16.81	18	18	18	18	18	18	18	18	18	18	18	18	18	18	18	18	18	18
YER151C	8.18	8.18	8.18	8.18	8.18	8.18	7.784	7.387	6.99	6.99	6.99	6.99	7.387	7.387	7.784	7.784	7.784	8.18	8.18	8.18	8.18	8.18	8.18	8.18	8.18	8.18	8.627	8.627	8.627	8.627	8.627	8.627	8.627	8.627	8.627	8.627	8.627	8.627	8.627	8.627	8.627	8.627	8.627	8.627	8.627	8.18	8.18	8.18	8.18
YBR200W	7.687	7.687	7.687	7.24	7.24	7.24	7.24	7.24	7.24	7.24	6.794	6.794	6.794	6.794	6.794	6.794	6.794	6.794	6.794	6.794	6.794	6.794	6.794	6.794	6.794	6.794	6.794	6.794	6.794	6.794	6.794	6.794	6.794	6.794	6.794	6.794	6.794	6.794	6.794	6.794	6.794	6.794	6.794	6.794	7.24	6.794	6.794	7.24	6.844
YMR145C	1.24	1.24	1.24	1.24	1.24	1.24	1.24	1.686	1.686	1.686	1.686	1.686	1.686	1.686	1.686	1.686	1.686	1.686	1.686	1.686	1.686	1.686	1.686	1.686	1.686	1.686	1.686	1.686	1.686	1.686	1.686	1.686	1.686	1.686	1.686	1.686	1.686	1.686	1.686	1.339	1.339	1.339	1.339	1.339	1.339	1.339	1.339	1.339	1.339
YDR071C	12.248	12.248	12.248	13.091	13.091	13.091	13.091	13.091	13.091	13.091	13.091	13.091	13.538	13.538	13.142	13.142	13.142	13.142	13.142	13.142	13.142	13.142	13.142	13.142	13.142	13.142	13.142	12.695	12.695	11.852	11.405	11.405	11.405	11.405	11.405	11.405	11.405	11.405	11.405	11.405	11.405	11.405	10.959	10.959	10.959	10.562	10.562	9.72	9.72
YPL161C	0.843	0.843	0.843	0.843	0.843	0.843	0.843	0.843	0.843	0.843	0.843	0.843	0.843	0.843	1.29	1.29	1.29	1.686	2.975	3.422	3.422	3.869	3.869	3.869	3.869	3.869	3.869	3.869	3.869	3.869	3.869	5.108	5.108	5.108	5.108	5.108	5.108	5.505	6.348	7.984	7.984	7.984	7.984	7.984	7.984	7.984	7.984	7.984	7.984
YDL083C	0	0	0	0	0	0	0	0	0	0	0	0	0	0	0	0	0	0	0	0	0	0	0	0	0	0	0	0	0	0	0	0	0	0	0	0	0	0	0	0	0	0	0	0	0	0	0	0	0
YOR114W	21.718	23.404	23.404	23.851	23.851	23.851	23.851	23.851	23.851	23.851	23.851	23.851	25.14	25.14	25.14	25.14	25.537	25.14	24.744	24.744	24.744	24.744	24.744	24.744	24.744	24.744	24.744	24.744	24.744	24.744	24.744	24.744	24.744	24.744	24.744	24.744	24.744	24.744	24.744	24.744	24.744	24.744	24.744	24.744	24.744	24.744	24.744	24.744	24.744
YLR399C	12.992	12.992	12.595	10.412	10.412	10.412	10.412	10.412	10.412	10.412	9.966	9.52	9.52	9.52	9.123	9.123	9.123	9.123	9.123	9.123	9.123	9.123	9.123	8.23	8.23	8.23	8.23	6.644	6.644	6.247	6.247	6.247	6.247	6.247	6.247	6.247	6.247	6.247	6.247	5.851	5.851	5.851	5.851	5.851	5.851	5.851	5.851	5.851	5.851
YIL159W	15.867	15.867	15.867	15.867	15.867	15.867	15.867	15.867	15.867	15.867	15.867	15.867	15.867	15.867	15.867	15.867	15.867	15.867	15.867	15.867	15.867	15.867	15.867	15.867	15.867	15.867	15.867	15.867	15.867	15.867	15.867	15.47	15.47	15.47	15.47	15.024	15.024	15.024	15.024	15.024	15.024	15.024	15.024	15.024	15.024	15.024	15.024	12.892	12.892
YDR067C	8.877	8.877	8.877	8.877	8.877	8.877	9.323	9.323	9.323	8.877	9.273	9.669	9.669	9.669	10.512	10.512	10.512	10.959	10.959	10.959	10.562	10.562	10.562	10.562	10.562	10.562	10.562	10.562	10.562	10.562	10.562	10.562	10.562	10.562	10.562	10.562	10.562	10.562	10.562	10.562	10.562	10.562	10.562	11.009	11.009	11.009	11.009	11.009	11.009
YGR140W	10.412	10.412	9.569	9.123	9.123	9.569	9.569	9.569	10.759	10.759	10.759	11.155	11.155	11.155	11.155	11.155	11.155	11.155	11.155	11.155	11.155	10.759	10.759	10.759	10.759	10.759	11.602	11.602	11.602	11.602	11.602	11.602	11.602	11.602	11.602	11.602	11.155	10.759	10.759	10.759	10.759	10.759	10.759	10.759	10.759	10.759	10.759	10.759	10.363
YOR122C	8.33	8.33	8.726	8.726	8.726	8.726	8.726	8.726	8.726	8.726	8.726	8.726	8.726	8.726	8.726	9.173	9.173	9.173	9.173	9.173	9.173	9.173	9.173	9.173	9.173	9.173	9.173	9.173	9.173	9.173	9.173	8.777	8.777	9.173	9.173	8.726	8.33	8.33	8.33	8.33	8.33	8.33	8.33	8.33	8.33	8.33	7.883	7.883	7.883
YOL010W	9.323	9.72	9.273	9.273	9.273	9.273	9.273	9.273	9.273	9.273	9.273	9.273	8.826	8.826	8.826	8.826	8.826	8.826	8.826	8.826	8.826	8.826	8.43	9.223	9.223	9.223	9.223	9.223	9.223	9.223	9.223	9.223	9.223	9.223	7.934	7.934	7.537	7.537	7.537	7.537	7.537	7.537	7.537	7.537	7.537	7.537	7.537	7.537	7.537
YPR004C	14.034	14.034	14.034	14.034	14.928	15.72	15.72	15.72	16.167	16.167	16.167	16.167	16.167	16.167	16.167	16.167	16.167	16.167	16.167	16.167	17.06	17.456	17.456	17.456	17.456	17.456	17.456	17.456	17.456	17.456	17.456	17.456	17.903	17.903	18.299	18.299	18.299	18.299	18.299	17.853	17.853	17.853	17.853	17.853	17.853	17.853	17.853	17.853	17.853
YGL075C	12.198	12.595	12.992	12.992	13.388	13.388	13.388	13.835	14.281	14.281	14.281	14.281	14.281	14.281	14.281	14.281	14.281	14.281	14.281	14.281	14.281	14.281	13.438	13.438	13.438	13.041	13.438	13.438	13.438	12.992	12.595	12.198	12.198	12.198	12.198	12.198	11.752	11.752	11.752	11.752	11.752	11.355	11.355	11.355	11.355	11.355	11.355	11.355	11.355
YLR170C	7.537	8.33	8.33	9.669	9.669	9.669	9.669	9.669	9.669	12.299	12.299	12.745	12.745	12.745	12.745	12.745	12.745	12.745	13.142	13.142	13.142	13.142	13.142	13.142	13.142	13.142	13.142	13.142	13.142	13.142	13.142	13.142	13.142	13.142	13.142	13.538	13.538	13.985	13.985	13.985	13.985	14.431	14.431	14.431	14.431	14.828	14.777	14.777	14.777
YGR205W	11.702	11.702	11.702	11.702	11.702	11.702	11.702	11.702	11.702	11.702	11.702	11.702	11.702	11.702	11.702	12.149	12.149	12.149	12.149	12.149	12.149	12.149	12.595	12.595	12.595	12.595	12.595	12.595	12.595	12.595	12.595	12.595	12.595	12.595	12.595	12.595	12.595	12.595	12.595	12.595	12.149	12.149	12.595	13.041	13.041	13.041	13.041	13.041	13.041
YOL096C	4.462	4.015	4.015	4.015	4.015	4.412	4.808	4.808	4.808	4.808	4.808	4.858	4.462	4.065	4.858	6.147	7.387	7.387	7.387	7.387	7.387	7.387	7.387	6.99	6.594	6.941	8.23	8.23	9.123	9.123	9.123	9.123	9.123	9.123	9.123	10.363	10.363	10.363	10.363	11.206	11.206	11.206	11.206	11.206	11.206	11.206	11.206	11.652	12.049
YBR290W	8.826	9.223	9.669	9.669	9.669	9.669	9.669	10.066	10.066	10.066	10.066	10.066	10.066	10.066	10.066	9.273	9.273	9.273	9.273	9.273	9.273	9.273	9.273	9.273	10.166	10.166	10.166	10.562	10.562	10.562	10.562	10.562	10.562	10.562	10.562	10.562	10.562	10.562	10.562	10.562	10.562	10.562	10.562	10.562	10.562	10.562	10.562	10.562	10.562
YNL006W	3.719	3.719	3.719	4.165	4.165	4.165	4.165	4.165	4.165	4.165	4.165	4.165	4.165	3.719	3.719	3.719	3.719	3.719	4.165	4.165	4.165	4.165	4.165	4.165	4.165	4.165	4.165	4.165	4.165	4.165	4.165	4.165	4.165	4.165	4.165	4.165	4.165	4.165	4.165	4.165	4.165	4.165	4.165	4.165	4.165	3.768	3.768	3.768	3.372
YBR146W	16.71	16.71	16.71	16.71	16.71	16.71	16.71	16.264	16.66	16.66	16.66	16.66	16.66	16.66	16.66	16.66	16.66	16.66	16.66	16.66	16.66	16.66	16.66	16.66	16.66	16.66	16.66	16.66	16.66	16.66	16.66	16.66	16.264	16.264	16.264	16.264	16.264	16.264	16.264	16.264	16.264	16.264	16.264	16.264	16.264	16.264	16.264	16.264	16.264
YGR116W	11.009	11.009	11.009	9.77	9.77	9.77	9.77	9.373	9.373	9.373	8.927	8.927	8.927	8.927	9.373	9.373	9.373	9.373	8.927	8.48	8.48	8.877	8.877	8.877	8.877	8.877	8.877	8.877	8.877	8.877	8.877	8.877	8.877	8.877	8.877	9.273	9.273	9.273	9.273	9.273	9.273	9.273	9.273	9.273	9.273	8.826	8.826	8.826	8.826
YOL065C	8.627	8.627	8.627	8.627	8.23	8.726	8.726	8.726	8.726	8.726	8.726	7.934	7.09	7.09	7.09	7.09	7.09	7.09	7.09	7.09	7.09	6.247	6.247	5.404	5.008	5.008	5.455	5.455	5.455	5.455	5.455	5.455	5.455	5.455	5.455	5.455	6.298	7.587	8.43	8.43	8.877	8.877	9.323	9.323	9.323	8.927	8.927	8.927	8.927
YGR060W	1.29	1.29	1.29	1.29	1.29	1.29	1.29	1.29	1.29	1.29	1.29	1.29	1.29	1.29	1.29	1.29	1.29	1.29	1.29	1.29	1.29	1.29	1.29	1.29	1.29	1.29	1.29	1.29	1.29	1.29	1.29	1.29	1.29	1.29	1.29	1.29	1.29	1.29	1.29	1.29	1.29	1.29	1.29	1.29	1.29	1.29	1.29	1.29	1.29
YNL085W	9.669	10.909	13.884	13.884	13.884	13.884	13.884	13.884	13.884	13.884	13.884	13.884	13.884	13.884	13.884	13.884	13.884	13.438	13.438	13.438	13.438	13.438	13.438	13.438	13.438	13.884	13.884	13.884	14.777	13.538	13.538	13.538	13.538	13.985	13.985	13.985	14.777	14.777	14.777	14.777	14.777	14.777	14.777	14.777	15.224	15.671	16.067	16.067	15.62
YKR074W	6.147	6.147	6.147	5.304	5.304	4.511	4.511	4.511	4.958	4.958	4.958	4.958	4.958	4.958	4.958	4.958	4.958	4.958	4.958	4.958	4.958	4.511	5.304	5.304	5.304	5.304	5.304	5.304	5.304	5.701	5.701	5.701	5.701	5.701	5.651	5.651	5.651	5.651	5.651	5.651	5.205	4.808	4.808	5.205	5.205	5.205	5.205	5.205	5.205
YLR276C	9.273	9.273	9.273	9.273	9.273	9.273	9.273	9.273	9.273	9.273	9.273	9.273	9.273	9.72	9.72	9.72	9.72	9.72	9.72	9.72	9.72	9.72	9.72	9.72	9.72	9.72	9.72	9.72	9.72	10.166	10.166	10.166	10.613	10.613	10.613	10.613	10.166	10.166	10.166	10.166	10.166	10.166	10.166	10.166	10.166	10.166	10.166	10.166	10.166
YNL124W	6.494	6.494	6.494	6.098	5.255	5.255	5.255	4.858	4.858	4.858	4.462	4.462	4.462	3.272	3.272	3.668	4.065	4.065	4.065	4.065	4.065	4.065	4.065	4.065	4.065	4.065	4.065	4.065	4.065	4.065	4.065	4.065	4.065	4.065	4.065	4.065	4.065	4.065	3.272	3.272	3.719	3.719	3.719	3.719	3.719	3.719	3.322	3.322	2.529
YIL015W	16.76	16.76	16.76	16.76	16.76	16.76	16.76	17.206	16.81	16.81	16.81	16.463	16.017	17.306	17.306	17.306	17.306	17.306	15.62	14.331	15.174	16.86	17.256	18.149	18.149	18.149	18.149	18.149	18.149	18.149	18.149	18.149	18.149	18.596	18.596	19.043	19.043	19.043	19.043	19.886	19.886	19.886	19.489	19.489	19.489	19.489	18.596	19.043	19.043
YGR133W	10.266	10.266	10.266	10.266	10.266	10.266	10.266	10.266	10.266	10.266	10.266	10.266	10.266	10.266	10.266	10.266	10.266	10.266	10.266	10.266	10.266	10.266	10.266	10.266	10.266	10.266	10.266	10.266	10.266	10.266	9.87	9.87	9.87	9.87	9.87	9.87	9.87	9.473	9.473	9.473	9.473	9.473	9.473	9.473	9.473	9.473	9.473	9.473	9.027
YDR246W	11.355	11.355	11.355	11.355	11.355	11.355	11.355	11.355	11.355	11.752	11.752	11.752	12.149	12.545	12.545	12.545	12.545	12.545	13.438	13.438	13.438	13.835	13.835	13.835	13.835	13.835	13.835	13.835	13.835	13.835	13.835	13.835	13.835	13.835	13.835	14.231	14.231	14.231	14.231	13.835	13.835	13.835	13.835	13.835	13.835	13.438	13.438	13.438	13.438
YNL125C	8.677	8.677	8.677	8.677	8.677	8.28	7.437	7.437	7.04	7.04	7.04	7.04	5.354	5.354	5.354	5.354	3.322	2.925	2.925	2.925	2.479	2.479	2.479	2.479	1.636	1.636	1.636	1.636	1.636	1.636	1.636	1.636	1.636	1.636	1.636	1.636	1.636	1.636	1.24	1.24	0.793	0.793	0.397	0.397	0.397	0.843	0.893	0.893	0.893
YGL094C	23.157	23.604	23.604	23.604	23.604	23.604	23.604	23.604	23.604	23.604	23.604	23.604	23.604	23.604	24.05	24.05	24.05	24.05	24.05	24.05	24.05	24.497	24.497	24.497	24.497	24.497	24.05	24.05	24.05	24.05	24.05	24.05	24.05	24.05	24.05	24.05	24.05	24.497	24.497	24.497	24.497	24.497	24.497	24.497	24.497	24.497	24.497	24.497	24.497
YER173W	4.958	5.851	5.851	5.851	6.298	6.298	6.298	5.851	5.851	5.008	5.008	5.801	6.644	7.04	8.28	8.28	8.28	8.28	9.966	9.966	10.759	10.759	10.759	10.759	11.206	11.206	11.206	11.206	11.206	11.206	11.206	11.206	11.206	11.206	11.206	11.206	11.206	11.602	11.998	12.395	12.395	12.395	12.395	12.395	12.841	13.288	13.288	13.288	13.288
YDR197W	11.206	11.552	11.552	11.552	11.998	11.998	11.998	11.998	11.998	11.998	11.998	11.998	11.998	11.602	11.998	12.395	12.395	12.395	12.395	12.841	12.841	12.445	12.445	12.841	12.841	13.238	13.238	13.634	13.634	13.634	13.634	13.634	13.634	13.634	13.634	13.634	14.081	14.081	14.081	14.081	14.081	14.081	14.081	14.081	14.081	14.081	14.081	14.081	14.081
YGL106W	15.57	15.57	15.57	15.57	15.57	15.57	15.57	15.57	15.57	15.57	15.57	15.57	15.57	15.174	15.174	15.174	15.62	15.62	15.62	15.62	15.62	15.62	15.62	15.62	15.62	15.62	15.62	15.62	15.62	15.62	15.62	15.62	16.017	16.017	16.017	16.017	16.017	16.017	16.017	15.62	15.62	15.62	15.62	15.62	16.017	16.017	16.017	16.017	15.62
YMR124W	7.587	7.587	7.587	7.587	8.034	8.034	8.034	8.034	8.034	8.034	8.034	8.034	8.034	8.034	8.034	8.034	8.034	8.034	8.034	8.034	8.034	8.034	8.034	8.43	8.43	8.43	8.43	8.43	8.43	8.43	8.43	8.43	8.43	8.43	8.43	8.43	8.43	8.43	8.43	8.877	8.877	8.877	8.877	8.877	8.877	8.877	8.877	8.877	8.877
YJR142W	13.142	12.695	13.091	13.488	13.488	13.488	13.884	13.934	14.777	14.777	14.777	14.777	14.777	14.777	14.777	14.777	14.777	14.331	14.331	14.727	14.727	14.281	14.281	11.752	10.512	10.512	10.116	10.116	9.323	9.323	9.323	9.323	8.826	8.38	9.223	9.223	10.412	10.412	10.412	10.412	10.412	11.255	10.859	10.859	11.255	11.652	11.255	13.438	13.438
YMR294W	13.142	13.142	12.348	11.902	11.059	11.059	11.059	11.059	11.456	11.456	11.456	11.456	11.456	11.456	11.456	11.456	11.456	11.456	11.456	11.009	10.613	10.613	10.613	10.613	10.613	10.613	10.613	10.613	10.613	10.613	10.613	10.613	9.373	9.373	9.373	9.373	9.373	9.373	9.373	9.373	9.373	7.637	6.794	6.794	6.794	6.794	7.687	7.687	8.084
YBR010W	1.24	1.24	1.24	1.24	1.24	0.843	0.843	0.843	0.843	0.843	0.843	0.843	0.843	0.843	0.843	0.843	0.843	0.843	0.843	0.843	0.843	0.843	0.843	0.843	0.843	0.397	0.397	0.397	0.397	0.397	0.397	0.397	0.397	0.397	0.397	0.397	0.397	0.397	0.397	0.397	0.793	0.793	0.793	0.793	0.793	0.793	0.793	0.793	0.793
YGR244C	14.481	14.481	14.877	14.877	15.324	15.324	15.324	15.324	15.324	14.877	14.431	14.034	14.431	14.431	14.431	14.431	14.431	14.431	14.431	14.431	14.431	14.431	14.431	14.431	14.431	14.431	14.431	14.431	14.431	13.985	13.985	13.985	13.985	13.985	13.985	13.985	13.985	13.985	13.985	13.985	13.588	13.588	13.588	13.588	13.588	13.588	13.588	13.588	13.588
YLR173W	9.819	9.819	9.819	9.819	10.266	10.266	10.266	9.77	10.166	13.488	13.488	13.488	13.488	13.488	13.488	13.488	13.488	13.488	13.488	13.488	13.488	13.488	13.488	13.488	13.488	13.488	13.884	13.884	13.884	13.884	14.281	14.281	14.281	14.281	14.281	14.281	14.281	14.281	14.281	14.281	14.281	14.281	13.835	13.835	12.992	13.438	13.438	13.438	13.438
YPL218W	8.677	8.677	8.677	8.677	8.677	8.677	8.677	9.123	9.123	9.123	9.123	9.123	9.123	9.123	9.123	9.123	9.123	9.123	9.123	9.123	9.123	9.123	9.123	9.123	9.123	9.123	9.123	9.123	9.123	9.123	9.123	9.123	9.123	9.123	9.123	9.123	9.123	9.123	9.123	9.123	9.123	9.123	9.123	9.123	9.123	9.123	9.123	9.123	9.123
YOR185C	9.273	9.273	9.72	9.72	9.72	9.72	9.72	9.72	9.72	9.72	9.72	9.72	9.72	9.72	9.72	9.72	9.72	9.72	10.166	10.166	10.166	10.166	10.166	10.166	10.166	10.166	10.166	10.166	10.166	10.166	10.166	10.166	10.166	10.166	10.166	10.166	10.166	9.72	9.72	9.72	9.72	9.72	9.72	9.72	9.72	9.72	9.72	9.72	9.72
YER049W	10.512	10.512	10.512	10.512	10.512	10.512	10.512	10.512	10.512	10.512	10.512	10.512	10.512	10.512	10.512	10.512	10.512	10.512	10.512	10.512	10.512	10.066	10.066	10.066	10.066	10.066	10.066	10.066	10.066	10.066	10.066	10.066	10.066	9.669	10.066	10.066	10.066	10.066	10.463	10.463	10.463	10.463	10.463	10.463	10.463	10.463	10.463	10.463	10.463
YCL064C	10.116	10.116	9.72	9.72	9.72	9.72	9.72	9.72	9.72	9.72	9.72	9.273	9.273	9.323	8.133	8.133	8.133	7.737	7.29	7.687	7.687	7.687	7.687	7.24	7.24	6.844	6.844	6.844	6.844	6.844	6.844	6.397	5.554	5.554	5.554	5.554	6.001	6.001	6.001	6.397	6.397	6.397	6.397	6.397	5.951	5.951	5.951	5.951	5.554
YHR026W	15.421	15.867	15.867	15.867	15.867	15.867	15.867	15.47	14.627	15.074	15.47	15.47	15.867	16.314	16.314	16.314	16.314	16.314	16.314	16.314	16.314	16.314	16.71	17.107	17.107	17.107	17.107	17.107	17.107	17.107	17.107	17.107	17.503	17.503	17.503	17.503	17.503	17.503	17.503	17.503	17.503	17.503	17.503	17.503	17.503	17.503	17.503	17.503	17.503
YNL134C	5.354	5.354	5.354	5.354	6.197	6.644	6.644	6.644	10.363	10.363	10.363	10.363	10.363	10.363	10.363	10.363	10.759	10.759	11.602	12.495	12.495	12.495	12.495	12.495	12.495	12.495	12.495	12.495	12.495	12.495	12.495	12.495	12.495	12.495	12.495	12.495	12.495	12.495	12.495	12.495	12.892	12.892	12.892	12.892	12.892	12.892	12.892	12.892	12.892
YBL092W	1.686	1.686	1.686	1.686	1.686	1.686	1.686	1.686	1.686	1.24	1.24	1.24	1.24	1.24	1.24	1.24	1.24	1.24	1.24	1.24	1.24	1.24	1.24	1.24	1.24	1.24	1.24	1.24	1.24	1.24	1.24	1.24	1.24	1.24	1.24	1.24	1.24	1.24	1.24	1.24	1.24	1.24	1.24	1.24	1.24	1.24	1.24	1.24	1.24
YBR248C	18.149	18.149	18.149	18.149	18.149	18.149	18.149	17.703	17.703	17.703	17.703	17.703	17.703	17.256	17.256	17.256	17.256	17.256	17.256	17.256	17.256	17.256	17.256	17.256	17.256	17.256	17.256	17.256	17.256	17.256	17.256	17.256	17.256	17.256	17.256	17.256	17.256	17.256	17.256	17.256	16.86	16.86	16.86	16.86	16.86	16.86	16.86	16.86	16.86
YFR052W	6.247	6.694	7.934	7.934	8.38	9.62	9.62	10.066	10.066	10.066	10.066	10.066	10.066	10.066	10.066	10.066	10.066	10.066	10.066	10.959	10.959	10.959	10.959	10.959	10.959	10.959	10.959	10.959	10.959	10.959	10.959	10.959	10.959	10.959	10.959	11.405	11.405	11.405	11.405	11.405	12.248	12.248	12.248	12.248	12.248	13.041	13.041	13.041	13.438
YPL096C-A	8.48	8.034	7.637	7.24	7.24	7.24	7.191	6.298	6.298	6.298	6.298	6.298	5.505	4.612	4.612	4.612	5.008	5.008	5.008	5.008	5.008	5.008	5.008	5.008	5.008	5.008	4.165	2.876	2.876	3.272	3.272	5.008	5.801	5.801	5.801	6.247	6.694	6.694	7.09	7.09	7.09	7.09	7.09	7.09	7.537	7.537	7.934	7.934	7.487
YDR119W	13.884	13.884	13.884	13.884	13.884	13.884	14.331	14.331	14.331	14.331	14.331	14.331	13.538	13.538	13.142	12.695	12.695	12.695	11.456	11.059	11.059	11.059	11.059	11.059	11.059	11.059	11.059	10.266	9.87	9.87	9.87	9.87	9.87	9.87	9.423	9.423	9.423	9.423	9.027	9.027	8.184	8.184	9.027	8.58	8.58	8.58	8.184	8.184	7.737
YCR065W	5.404	5.404	5.404	5.404	5.404	5.404	5.404	5.404	5.404	5.404	5.404	5.404	5.404	5.404	5.404	5.851	5.851	5.851	6.247	6.644	6.644	6.644	6.644	6.644	7.09	7.09	7.09	7.09	7.09	7.09	7.09	7.09	8.777	8.777	8.777	8.777	9.223	9.223	9.223	9.223	9.223	9.62	9.62	9.62	9.62	9.62	9.62	9.62	9.62
YEL043W	22.907	22.907	22.907	22.907	23.304	23.304	23.304	23.304	23.304	23.304	22.511	22.511	22.511	22.957	22.957	23.354	23.354	23.354	23.354	23.354	23.354	23.354	23.354	23.354	23.354	23.354	23.354	23.354	22.957	22.957	23.354	22.957	22.511	22.511	22.511	22.511	22.511	22.511	22.511	22.511	22.907	22.461	22.461	22.461	22.461	22.858	22.858	22.858	22.064
YBR212W	11.355	11.355	11.355	11.355	11.355	11.355	11.355	11.355	11.355	12.248	12.695	12.695	12.695	12.695	12.695	12.695	12.695	12.695	12.695	12.695	12.695	12.695	12.695	12.695	12.695	12.695	12.248	12.248	11.852	11.852	11.852	11.852	11.852	11.852	11.852	11.852	11.852	11.852	11.852	11.852	11.852	11.852	11.852	11.852	11.852	11.852	11.852	11.852	11.852
YMR241W	7.883	7.883	7.883	7.487	7.04	7.04	7.04	7.04	7.04	7.04	7.04	7.04	7.04	7.04	7.04	6.594	6.594	6.594	6.594	6.594	6.197	6.197	6.197	6.197	6.197	6.197	6.197	6.197	6.197	6.197	4.958	4.115	4.115	4.115	4.115	4.115	4.115	4.115	3.719	3.322	2.876	2.876	2.876	2.479	2.479	2.479	2.479	2.479	2.479
YOR372C	14.727	14.727	14.727	14.727	14.727	14.727	14.331	14.331	14.331	14.331	14.331	14.331	14.331	14.331	14.331	14.331	14.331	14.331	13.884	13.884	13.438	12.198	11.752	11.752	11.752	12.198	12.198	12.198	11.752	9.62	9.223	9.223	9.223	9.223	9.223	8.826	8.38	7.141	7.141	7.141	7.141	7.141	7.141	6.298	6.694	6.694	6.694	6.694	6.694
YDR372C	14.381	14.777	14.777	14.777	14.777	14.777	14.777	14.777	14.777	14.777	14.777	14.777	14.777	14.777	14.777	14.777	14.777	14.777	14.777	14.777	14.777	14.777	14.777	14.777	14.777	14.777	14.777	14.777	14.777	14.777	14.777	14.777	14.777	14.777	14.777	14.777	14.777	14.777	14.777	14.381	14.381	14.381	14.381	14.381	14.381	14.381	14.381	13.588	13.588
YDL100C	10.562	10.562	10.562	10.562	10.562	10.562	11.009	11.009	10.613	10.613	10.613	11.505	11.059	11.059	11.059	11.059	11.059	9.87	9.87	9.819	10.216	10.216	10.216	10.216	10.216	10.216	10.216	10.662	11.505	12.348	12.348	12.348	12.348	11.952	11.952	11.952	11.952	11.952	11.952	11.952	11.952	11.952	11.952	11.952	11.952	11.952	11.952	11.952	12.348
YGL150C	5.058	5.058	4.662	5.505	5.505	5.505	5.505	5.505	5.058	5.058	5.058	5.058	5.058	5.058	5.058	5.058	5.058	5.058	5.058	5.058	5.058	5.058	5.058	5.058	5.058	5.058	5.058	5.058	4.612	4.612	4.215	4.215	5.108	5.108	5.108	5.108	5.108	5.108	5.108	5.108	5.108	5.108	5.108	5.108	5.108	5.108	5.108	5.108	5.108
YMR251W	6.794	6.744	7.141	10.512	10.512	10.512	10.512	10.909	13.041	14.627	15.024	15.024	15.024	15.024	15.421	16.314	16.314	17.157	17.157	17.157	17.157	17.157	17.157	17.157	17.157	17.157	17.157	16.71	16.71	16.71	16.71	16.71	17.107	18.296	17.849	19.089	19.089	19.089	19.089	19.089	19.089	19.485	19.485	19.089	19.089	19.535	19.535	19.535	19.535
YNR030W	11.752	11.752	12.198	12.198	12.595	13.438	14.281	14.281	14.281	14.281	14.281	14.281	13.884	13.884	13.884	13.884	13.884	13.884	13.884	13.884	13.884	13.884	13.884	13.884	13.884	13.884	13.884	13.884	13.884	13.884	13.884	13.884	13.884	13.884	13.884	13.884	13.884	13.884	13.884	13.884	13.884	13.884	13.884	13.884	13.884	13.884	13.884	13.884	13.884
YFL038C	12.248	12.248	12.248	12.248	12.248	12.248	12.248	12.248	11.802	11.802	11.802	11.802	11.802	11.802	11.802	11.802	11.802	11.802	11.802	11.802	11.802	11.802	10.909	10.909	10.909	10.909	10.463	10.463	9.669	9.669	9.669	9.669	9.669	9.669	10.066	10.066	9.62	9.62	9.62	9.62	9.62	9.62	9.62	9.62	9.173	7.934	6.644	6.644	6.197
YKL103C	7.191	7.191	7.191	7.191	7.191	7.191	7.191	7.191	7.191	7.191	7.191	7.191	7.191	7.191	7.191	7.191	7.191	7.191	7.587	7.587	7.587	7.587	8.034	8.034	8.034	8.034	8.034	8.034	8.034	8.034	8.034	8.927	8.927	8.927	8.927	8.927	8.927	8.927	8.927	9.77	10.216	10.216	10.216	10.216	10.216	10.216	11.059	11.059	11.059
YKR101W	12.098	12.992	12.992	12.992	12.992	12.992	12.992	12.992	12.992	12.992	12.992	12.992	12.992	12.992	12.992	12.992	12.992	12.992	12.992	12.992	12.545	12.545	12.545	12.545	12.545	12.545	12.545	12.545	12.992	12.992	12.992	12.992	12.992	12.992	12.992	12.992	12.992	12.992	12.992	12.992	12.992	12.992	12.992	12.992	12.992	12.992	12.992	12.992	12.992
YNL165W	11.752	11.752	11.752	11.752	12.198	12.198	12.198	12.198	12.595	12.595	13.884	14.777	14.777	14.777	14.777	14.777	15.224	15.224	15.224	15.224	15.224	15.224	15.671	15.274	15.274	15.274	15.274	15.274	15.274	15.274	15.274	15.274	15.274	15.274	15.324	15.324	15.324	15.324	15.324	15.324	15.324	15.324	15.324	15.324	15.324	15.324	15.324	15.324	15.324
YGR280C	12.295	12.295	12.295	12.295	12.742	12.742	12.742	12.742	12.742	12.742	12.742	12.742	12.742	12.742	12.742	12.742	12.742	12.742	12.742	12.742	12.742	12.742	12.742	12.742	12.742	12.742	11.948	11.948	11.948	11.948	11.948	11.948	11.948	11.948	11.948	11.948	11.948	11.948	11.948	11.948	11.948	11.948	11.948	12.345	11.948	11.948	11.948	11.552	11.552
YMR136W	5.158	4.712	4.712	4.712	4.712	4.712	4.712	4.712	4.712	4.712	4.712	4.712	4.712	4.712	4.712	4.712	4.712	5.108	5.108	5.108	5.108	5.108	5.108	5.108	5.108	5.108	5.108	5.108	5.108	5.108	5.108	5.108	5.108	5.108	5.108	5.108	5.108	5.108	5.108	4.662	4.662	5.554	5.554	5.554	5.554	5.554	4.662	4.662	4.662
YNL284C	10.909	11.306	11.702	12.149	12.149	12.149	11.752	11.752	11.802	11.802	11.802	11.802	11.802	11.802	12.198	12.198	12.198	12.198	12.992	14.231	14.231	14.231	14.231	15.074	15.074	15.521	15.521	15.521	15.521	15.521	15.521	15.521	15.521	15.917	15.917	15.917	15.917	15.917	15.917	15.917	15.917	15.917	15.917	15.917	15.917	15.917	15.917	15.917	15.917
YGL203C	5.008	5.008	5.008	5.008	5.008	5.008	5.008	5.008	5.851	5.851	5.851	6.694	6.694	6.694	6.694	6.694	6.694	6.694	6.694	6.694	6.694	6.694	6.694	6.694	6.694	6.694	6.694	6.694	6.694	6.694	6.694	6.694	6.694	6.694	6.694	6.694	6.694	6.694	6.694	6.694	6.694	6.694	6.694	6.694	6.694	6.694	6.694	6.694	6.694
YJL109C	14.527	14.527	14.924	14.924	14.924	14.924	14.924	14.924	14.924	14.924	14.924	14.924	14.924	14.924	14.924	14.924	14.924	14.924	14.924	14.924	14.924	14.924	14.924	14.924	14.924	14.924	14.924	14.924	14.924	14.924	14.924	14.924	14.924	15.32	15.32	15.32	15.32	15.32	15.32	15.32	15.32	15.32	15.32	14.527	14.527	14.527	14.527	14.527	14.527
YGR034W	1.686	1.686	1.686	1.686	1.686	1.686	1.686	1.686	1.686	1.686	1.686	1.686	1.686	1.686	1.686	1.686	1.24	1.24	1.24	1.24	1.24	1.24	1.24	1.24	1.24	0.843	0.843	0.397	0.397	0.397	0.397	0.397	0.397	0.397	0.397	0.397	0.397	0.397	0.397	0.397	0.397	0.397	0.397	0.397	1.24	1.24	1.24	1.24	1.24
YPL084W	12.595	12.595	12.595	12.595	13.041	13.041	13.041	13.488	13.884	15.174	15.174	15.57	15.57	15.57	15.57	15.57	15.174	15.174	15.174	15.174	15.174	15.174	15.174	15.967	15.967	15.967	15.967	15.967	15.967	15.967	15.967	15.967	15.967	15.57	15.57	15.967	15.967	15.967	15.967	15.967	15.967	15.967	15.967	15.967	15.967	15.967	15.967	15.967	15.967
YOR035C	11.405	11.405	11.405	11.802	11.802	11.802	11.802	11.802	11.802	11.802	11.802	11.802	11.802	11.802	11.802	12.248	12.248	12.695	12.695	13.142	13.538	13.934	14.331	14.331	14.331	14.331	14.331	14.331	15.174	15.174	15.174	15.174	15.174	15.174	15.174	15.174	15.174	15.174	15.174	15.174	15.174	15.174	15.174	15.174	15.174	15.174	15.174	15.174	15.174
YOR302W	2.132	2.132	2.132	2.132	2.132	2.132	2.132	2.579	2.579	2.579	2.579	2.579	2.579	1.786	1.786	1.786	1.786	1.786	1.786	1.786	1.786	1.786	1.339	1.339	1.339	1.339	1.339	1.339	1.339	0.893	0.893	0.447	0.447	0.447	0.447	0.447	0.447	0.447	0.447	0.447	0.447	0.447	0.447	0.447	0.447	0.447	0.447	0.447	0.447
YNL190W	18.146	18.146	18.146	18.146	18.146	18.146	18.593	18.593	18.593	18.593	18.593	18.593	18.593	18.593	18.593	18.593	18.146	18.146	18.146	18.146	18.146	18.146	18.146	18.989	18.989	18.989	18.989	18.989	18.989	18.989	18.989	18.989	18.989	18.989	18.989	18.989	18.989	18.989	18.593	18.593	18.593	18.196	18.196	18.196	17.799	17.353	16.956	15.717	15.717
YGL063W	10.016	10.463	12.941	14.181	14.974	14.974	15.767	15.767	15.767	15.767	15.767	15.767	15.767	16.213	16.213	16.213	16.213	16.213	15.767	15.767	15.767	16.163	16.56	16.56	17.453	17.056	17.056	17.056	17.056	17.056	17.056	17.056	17.056	17.056	17.056	17.056	17.056	17.056	17.056	17.056	17.056	17.056	17.056	17.056	17.056	17.056	17.503	17.503	17.503
YDR494W	13.038	13.088	12.742	12.742	12.345	12.345	12.345	12.345	12.345	11.552	11.552	11.998	13.735	13.735	13.735	13.735	14.131	13.238	13.238	13.238	13.238	13.238	13.238	13.238	12.841	13.288	12.892	12.892	12.892	12.892	12.892	12.892	12.892	12.892	12.892	12.892	12.892	12.892	12.892	12.892	12.892	12.892	12.892	12.892	12.892	13.338	13.338	13.338	13.338
YBR024W	15.124	15.124	15.124	15.124	15.57	15.57	15.57	15.57	15.57	15.57	15.57	15.57	15.57	15.57	15.57	15.57	15.57	15.57	15.57	15.57	16.017	16.017	16.86	17.256	17.256	17.256	17.703	17.703	17.703	17.306	16.91	16.463	16.463	16.463	16.463	16.463	16.463	16.463	16.463	16.463	16.463	16.463	16.067	16.067	15.224	14.381	11.752	11.752	11.752
YER033C	14.874	14.477	14.477	14.477	14.477	14.477	14.477	14.477	14.477	14.081	14.081	13.684	13.684	13.238	13.238	13.238	13.238	13.238	12.345	12.345	12.345	12.345	12.345	12.345	11.552	11.552	11.552	9.123	8.677	8.23	8.627	8.627	8.627	8.627	8.627	8.627	8.627	8.18	8.18	8.627	7.337	7.337	8.18	8.18	8.18	8.18	8.18	8.18	8.18
YBL100W-C	12.345	12.345	12.345	13.138	13.485	14.774	14.377	14.377	13.931	13.881	13.881	13.881	13.881	13.881	14.277	14.277	14.724	14.724	14.724	14.724	14.724	14.724	14.724	14.724	14.724	14.724	14.724	14.724	14.724	14.724	15.12	15.12	15.12	15.12	15.12	15.567	15.567	15.567	15.567	15.567	16.014	16.014	16.857	16.857	17.253	17.253	18.046	18.046	18.046
YIL044C	8.33	8.33	8.33	8.33	8.33	8.33	8.33	8.33	8.726	8.726	8.726	8.677	8.677	8.677	8.677	8.677	7.833	7.833	7.833	7.833	7.833	6.99	6.99	6.99	6.99	7.387	8.627	8.627	8.627	8.627	8.627	7.833	7.833	7.833	7.833	8.726	8.726	9.173	9.173	9.173	9.173	9.62	11.752	11.752	11.752	11.752	12.198	12.198	12.198
YMR146C	3.322	3.322	3.322	3.322	3.322	3.322	3.322	3.322	3.322	3.322	3.322	3.322	3.322	3.322	3.322	3.322	3.322	3.322	3.322	3.322	3.322	3.719	4.165	4.165	4.612	6.744	7.934	10.512	10.512	11.802	11.802	11.802	13.041	13.041	13.041	13.041	13.041	13.041	13.041	13.041	13.041	13.041	13.438	13.438	13.884	13.884	13.884	13.884	13.884
YIL065C	17.849	17.849	17.849	17.849	17.849	17.849	17.849	17.849	17.849	17.849	17.849	17.849	17.849	18.742	18.346	18.346	18.346	18.346	18.793	18.793	18.793	18.793	18.793	18.793	18.793	18.793	18.793	18.793	19.189	19.189	19.189	19.189	19.189	19.189	19.636	19.636	19.636	19.636	19.636	19.636	19.636	19.636	19.636	19.636	19.189	19.189	19.189	19.189	19.189
YHR181W	6.051	6.051	6.051	6.051	6.051	5.604	5.158	5.158	5.158	5.158	4.712	4.265	4.712	4.712	4.712	4.712	4.712	4.712	4.315	3.869	3.869	3.869	3.869	3.026	3.422	3.818	3.818	3.818	3.818	3.818	3.818	3.818	3.372	3.372	3.372	3.768	3.768	3.768	3.768	3.768	3.768	3.768	3.768	3.768	2.925	2.925	2.925	2.925	2.925
YNL107W	13.091	13.091	13.091	13.091	13.091	13.985	14.828	14.828	15.274	16.96	16.96	16.96	16.96	17.357	17.357	17.803	18.646	19.043	19.043	19.043	19.043	19.043	19.043	19.043	19.043	19.043	18.596	18.596	18.596	18.596	18.596	18.596	18.596	18.596	19.043	19.043	19.043	19.043	19.043	19.043	19.043	18.2	18.2	18.2	18.2	18.2	18.2	18.2	18.2
YML035C	12.695	13.091	13.091	13.091	13.091	13.091	13.091	13.091	13.091	12.645	12.645	12.645	12.198	12.198	12.198	12.198	12.198	12.198	12.198	12.198	12.198	12.198	12.198	12.198	12.198	12.198	12.198	12.198	12.198	12.198	12.198	12.198	12.198	12.198	12.198	12.198	12.198	12.198	12.198	12.198	12.198	12.198	12.198	12.198	12.198	12.198	12.198	12.198	12.198
YDL046W	13.438	13.438	13.438	13.438	13.438	13.438	13.438	13.438	13.438	13.438	13.438	13.438	13.438	13.438	13.438	14.281	14.281	14.281	14.281	14.281	14.281	14.281	14.281	14.281	14.281	14.281	14.281	14.281	14.281	14.281	14.281	14.281	14.281	14.281	14.281	14.281	14.281	14.281	14.281	14.281	14.281	14.281	14.281	14.281	14.281	14.281	14.281	14.231	14.231
YDR233C	0	0	0	0	0	0	0	0	0	0	0	0	0	0	0	0	0	0	0	0	0	0	0	0	0	0	0	0	0	0	0.447	0.447	0.447	0.447	0.447	0.447	0.447	0.447	0.447	0.447	0.447	0.447	0.447	0.447	0.447	0.447	0.447	1.29	1.29
YGR220C	14.727	15.62	15.62	15.62	15.62	16.067	16.514	16.514	16.514	16.514	17.753	17.753	17.753	17.753	18.546	18.546	18.546	18.546	18.546	18.546	18.546	18.546	18.546	18.942	19.339	19.339	19.339	19.339	19.339	19.339	19.339	19.339	19.339	21.025	21.025	21.422	21.422	21.422	21.868	21.868	22.265	22.265	22.265	22.265	22.265	22.265	22.265	22.265	22.265
YDL241W	10.412	10.412	10.412	10.412	9.223	9.223	9.223	9.223	8.33	8.33	8.33	8.33	7.487	7.487	7.934	7.934	9.569	9.569	9.569	9.569	9.569	9.569	9.569	9.569	9.569	9.569	9.569	9.569	9.569	9.569	9.569	9.569	9.569	9.569	9.569	9.569	9.569	9.569	9.173	9.173	9.173	9.173	9.173	9.173	9.173	8.777	8.777	8.777	8.33
YDL236W	7.141	7.141	7.587	8.38	8.38	8.38	8.38	8.38	8.38	8.38	8.38	8.38	8.38	8.38	8.38	8.38	8.38	8.38	8.38	9.173	9.173	9.62	10.016	10.016	10.016	10.016	10.016	10.016	10.016	10.016	10.016	10.016	10.016	10.016	10.016	10.016	10.016	10.016	10.016	10.016	10.016	9.223	9.223	9.223	9.223	9.223	9.223	9.223	9.223
YGR061C	10.859	10.859	10.859	10.859	10.859	11.255	11.255	11.255	11.255	11.255	11.255	10.809	10.809	10.809	10.809	11.206	11.206	11.206	11.206	11.206	10.809	11.255	11.702	13.338	13.338	13.338	12.941	12.941	12.941	12.941	12.941	13.388	13.388	13.388	14.281	14.281	14.281	13.835	13.835	13.835	13.835	13.835	13.835	13.835	13.835	14.281	14.281	14.281	14.281
YGL241W	7.09	7.141	7.141	7.141	7.141	7.141	7.537	8.877	8.877	8.877	8.877	9.273	9.273	9.273	9.273	9.273	10.116	9.273	9.72	9.72	10.166	10.166	9.72	9.72	9.72	9.72	9.72	9.72	10.166	10.613	10.613	10.613	10.613	10.613	10.613	10.613	10.613	10.613	10.613	10.613	10.613	10.613	10.613	10.613	10.613	10.216	11.505	11.505	11.505
YGL099W	8.034	7.934	8.33	10.512	10.512	10.512	10.512	10.512	10.512	10.512	10.512	10.512	10.512	10.909	10.909	10.909	10.909	10.909	10.909	10.909	10.909	10.909	10.909	10.909	10.909	10.909	10.909	10.909	10.909	10.909	10.909	10.909	10.909	11.355	11.355	11.355	11.355	11.355	11.355	11.355	11.355	11.355	11.355	11.355	11.355	11.355	11.355	11.355	11.802
YER061C	13.538	13.985	13.985	14.034	14.034	14.034	14.034	13.588	13.588	13.191	12.002	12.002	12.002	12.002	10.613	10.166	10.166	10.166	10.166	10.166	10.166	10.166	11.355	10.959	10.959	10.959	10.512	10.909	10.909	10.909	10.909	10.909	10.909	10.909	10.909	10.909	10.909	10.909	10.512	10.066	10.066	9.62	9.62	9.62	10.066	11.405	11.405	11.405	11.405
YHR153C	13.388	13.388	13.388	13.388	13.388	13.388	13.388	13.388	13.388	13.388	13.388	13.388	13.388	13.388	13.388	13.388	13.388	13.388	13.388	13.388	13.784	13.784	13.784	13.784	13.338	13.338	13.338	13.338	13.338	13.338	13.338	13.338	13.338	13.338	13.338	13.338	13.338	13.338	13.338	13.338	13.338	13.338	13.338	13.338	13.338	13.338	13.338	13.338	13.338
YHL027W	14.527	14.527	14.527	14.527	14.527	14.527	14.527	14.527	14.527	14.527	14.527	14.131	14.131	14.131	14.131	14.527	14.527	14.527	14.527	14.527	14.527	14.527	14.527	14.527	14.527	14.527	14.527	14.527	14.527	14.527	14.527	14.527	14.527	14.527	14.527	14.527	14.527	12.791	11.552	11.552	11.552	11.552	11.552	11.552	11.552	11.552	11.155	10.709	9.52
YGR200C	18.446	18.446	19.636	19.636	20.082	20.082	20.875	20.875	20.875	20.875	21.668	21.668	21.668	22.064	22.064	22.064	22.064	22.461	22.461	22.461	22.461	22.461	22.858	23.304	23.304	23.304	23.304	23.304	23.304	23.304	23.75	23.75	23.304	23.701	23.701	23.701	23.701	23.701	23.701	24.494	24.89	24.89	24.89	24.89	24.89	24.89	26.23	25.783	25.783
YKR098C	12.695	12.695	12.695	12.695	12.695	12.695	12.695	12.695	12.695	12.695	12.299	12.299	12.299	12.299	12.299	12.299	12.299	12.299	12.299	12.299	11.456	11.456	11.456	10.662	10.662	10.662	10.662	10.662	10.662	10.662	10.662	10.662	10.662	10.662	10.662	10.662	10.662	10.662	10.662	10.266	10.266	10.266	10.266	10.266	9.819	9.819	9.819	9.819	9.819
YNL146C-A	0.397	0.397	0.397	0.397	0.397	0.397	0.397	0.397	0.397	0.397	0.397	0.397	0.397	0.397	0.397	0.397	0.843	0.843	0.843	0.843	0.843	0.843	0.843	0.843	0.843	0.843	0.843	0.843	0.843	0.843	0.843	0.843	0.843	0.843	0.843	0.843	0.843	1.24	1.24	1.24	1.24	1.24	1.636	1.636	1.636	1.636	1.636	1.636	1.636
YPR182W	18.299	18.299	18.299	18.299	18.299	18.299	18.299	18.299	18.299	18.746	18.746	18.746	18.746	18.746	18.746	18.746	18.746	18.746	18.746	18.746	18.746	18.746	18.746	18.746	18.746	18.746	18.746	18.746	18.746	18.746	17.903	17.903	17.903	16.613	15.771	15.771	15.771	15.771	15.771	15.771	15.771	15.771	15.771	15.771	15.771	15.324	15.324	15.324	14.877
YFL037W	15.421	15.421	15.421	15.421	15.421	15.421	15.421	15.421	15.024	15.024	15.024	15.024	15.024	15.024	15.024	15.024	15.024	15.024	15.024	15.024	15.024	15.024	15.024	15.024	15.024	15.024	11.702	11.702	11.306	11.306	11.306	11.306	11.306	11.306	10.909	10.909	10.909	10.512	10.512	10.512	9.669	9.669	8.877	8.877	8.877	8.877	8.877	8.877	8.877
YBL037W	8.726	9.62	9.62	9.62	9.62	9.62	9.62	9.62	9.62	9.62	9.62	9.62	9.62	9.62	9.62	9.62	9.62	9.62	9.62	9.223	9.669	9.273	9.273	8.877	8.48	8.877	8.877	8.877	8.877	8.877	8.877	8.877	8.877	8.877	8.877	8.877	8.034	8.034	8.034	7.191	7.191	7.191	7.191	7.191	7.191	6.744	7.191	7.191	6.744
YDR362C	8.877	8.877	8.877	8.877	8.877	9.77	10.562	11.456	14.431	14.431	15.274	16.067	16.067	16.067	16.067	16.067	16.067	16.067	16.067	16.067	16.514	16.514	16.514	16.514	16.514	16.463	16.463	16.463	16.91	16.91	16.91	16.91	16.91	16.91	16.91	16.91	16.91	16.91	16.91	16.91	16.91	16.91	16.91	16.514	16.514	16.514	16.514	16.514	16.514
YLR007W	10.512	10.512	10.512	10.512	10.512	10.116	10.116	10.116	10.116	10.116	8.48	7.191	7.191	7.587	7.587	7.587	7.587	7.587	7.587	7.587	7.587	6.298	4.958	4.958	4.958	4.958	3.322	3.322	3.272	3.272	3.272	3.272	3.272	3.272	2.876	6.197	9.223	10.016	10.016	10.016	12.198	13.538	13.538	13.538	13.538	13.538	13.538	13.538	13.538
YIR026C	4.265	4.265	3.818	3.818	3.818	3.818	3.818	3.372	2.975	2.975	2.975	2.975	4.712	6.051	6.497	6.497	6.497	6.497	6.497	6.497	7.29	7.29	7.29	7.29	7.29	7.29	7.29	7.29	7.29	7.29	6.844	6.844	6.844	6.844	6.844	7.24	7.24	7.24	7.24	7.24	7.24	7.24	7.24	7.24	7.24	8.084	8.084	8.084	8.084
YDR078C	4.612	5.901	5.901	5.901	5.901	5.901	5.455	5.901	5.901	5.901	6.298	5.901	5.901	5.901	5.901	6.794	7.687	8.58	9.473	9.473	9.473	9.87	10.266	10.266	10.266	10.266	10.266	10.266	10.266	9.87	9.87	10.762	10.762	11.605	11.209	11.209	11.209	11.209	11.209	11.209	11.209	11.209	11.209	11.209	10.762	10.762	10.762	10.762	10.762
YLL008W	9.52	10.363	10.363	10.759	10.759	10.759	10.759	10.759	11.206	11.206	12.049	12.049	12.049	12.049	12.049	12.049	12.495	12.495	12.495	12.495	12.892	12.892	12.892	12.892	12.892	12.892	12.892	12.892	12.892	12.892	12.892	12.892	12.892	12.892	12.892	12.892	12.892	12.892	12.892	12.892	12.892	12.892	12.892	12.892	12.892	12.892	12.892	12.892	12.892
YKR053C	6.247	6.644	6.644	6.644	6.644	6.644	6.644	6.644	6.644	6.644	6.644	7.04	7.04	7.04	7.04	7.04	7.04	7.04	7.04	7.04	7.04	7.04	7.04	7.437	7.437	7.437	7.437	7.437	7.437	7.437	7.437	7.437	7.437	7.437	7.437	7.883	7.883	7.883	7.883	7.437	7.437	8.23	8.23	8.23	8.23	8.23	8.23	8.23	8.23
YPL211W	12.495	12.495	12.495	12.495	12.495	12.495	12.495	12.495	12.495	12.495	12.495	12.495	12.098	11.652	11.255	10.859	10.463	10.463	10.463	10.463	10.463	10.463	10.463	10.463	10.463	10.066	10.066	9.223	9.223	9.223	9.223	8.33	8.33	9.569	9.966	9.966	9.966	9.966	9.52	9.123	9.123	8.726	8.726	8.726	8.726	8.726	8.726	8.726	8.726
YBR085C-A	9.52	9.52	9.52	9.52	9.123	9.123	9.52	9.52	9.916	9.916	9.916	9.916	9.916	9.916	9.916	9.916	9.916	9.916	9.916	9.916	9.916	9.916	9.52	9.52	9.073	9.073	9.52	9.52	9.52	9.916	9.916	9.916	9.916	9.916	9.916	9.916	9.916	9.916	9.916	9.916	9.916	9.916	9.52	9.52	9.966	9.966	9.966	9.966	9.966
YGL237C	6.348	6.348	6.348	5.901	5.901	5.901	7.191	7.984	7.984	7.984	7.984	8.43	8.826	8.826	9.223	9.223	9.223	9.223	9.223	9.223	9.223	9.223	9.223	9.223	9.223	9.223	9.223	10.016	10.463	10.909	10.909	10.909	10.909	10.909	10.909	10.909	10.909	10.909	10.909	10.909	10.909	10.909	10.909	10.909	10.909	10.909	10.909	10.909	10.909
YGR006W	8.826	8.826	8.826	8.826	10.066	10.066	10.066	9.669	9.669	9.669	9.669	11.306	11.306	11.752	11.752	11.752	11.752	11.752	11.752	12.198	12.198	12.198	13.041	12.645	13.091	13.538	13.538	13.538	13.538	13.538	13.538	13.538	13.538	13.538	13.538	13.538	13.934	13.934	13.934	13.934	13.934	13.934	13.934	13.934	13.934	13.934	13.934	13.934	13.934
YHL032C	15.32	15.32	15.32	15.32	14.924	15.32	15.32	15.32	15.32	15.32	15.32	15.32	15.32	15.32	15.32	15.32	15.32	15.32	15.32	15.32	15.32	15.32	15.32	15.32	15.32	15.717	15.717	15.717	15.717	15.717	15.717	15.717	15.717	15.717	15.717	15.717	15.717	15.717	15.717	15.717	15.717	15.717	15.717	15.717	15.717	15.717	15.717	15.717	15.717
YBR130C	10.312	10.709	10.312	12.841	12.841	12.841	13.238	13.238	13.238	13.238	13.238	13.238	12.791	13.188	13.188	13.188	13.188	13.188	13.634	14.081	14.527	16.163	16.163	16.163	16.163	16.163	16.56	17.006	17.006	17.403	17.403	17.403	17.403	17.403	17.403	17.403	17.403	17.403	17.403	17.403	17.403	17.403	17.403	17.403	17.403	17.403	17.006	17.006	17.006
YGL049C	11.802	11.802	11.802	11.802	11.802	11.802	11.802	11.802	12.248	12.248	12.248	12.248	12.248	12.248	10.959	11.752	11.752	11.752	11.752	11.752	11.752	11.752	12.198	11.355	11.355	11.802	11.802	11.802	11.802	11.802	11.802	11.802	11.802	11.802	11.405	11.405	11.405	11.405	11.405	11.405	11.405	11.405	11.405	11.405	11.009	11.009	10.613	10.613	11.059
YDR283C	8.48	8.48	8.48	8.48	8.48	8.48	8.084	8.084	8.084	7.687	7.687	7.687	7.687	7.687	7.687	7.687	7.687	8.084	8.48	8.48	8.48	8.48	8.48	8.48	8.48	8.034	8.034	8.034	8.034	8.034	8.034	8.034	8.48	8.48	8.48	8.48	8.48	8.48	8.48	8.927	9.373	10.216	10.216	10.216	10.216	10.216	10.216	10.216	10.216
YBR023C	7.487	7.487	7.487	7.487	7.487	7.487	7.487	7.487	7.487	7.487	7.487	7.487	7.487	7.487	7.487	7.883	7.883	7.883	7.883	8.33	8.33	7.883	7.883	7.883	7.883	7.883	7.883	8.28	8.28	8.28	8.28	8.28	8.28	9.073	9.073	9.073	9.073	9.073	9.073	9.073	9.073	9.073	9.073	9.073	9.073	9.073	9.073	9.073	9.073
YGR146C-A	6.348	6.348	6.348	6.348	6.348	6.348	6.348	6.348	6.348	5.951	5.951	5.951	5.554	5.554	5.554	5.554	5.554	5.554	3.869	3.869	3.869	3.422	3.422	3.422	3.422	3.422	3.422	3.422	3.422	3.818	3.818	3.818	3.818	3.818	3.818	3.818	3.818	3.818	3.818	3.422	2.975	2.975	2.975	2.975	2.975	2.975	2.975	2.975	2.975
YDR539W	12.049	12.049	12.049	12.049	12.049	12.049	12.049	12.049	12.049	12.049	12.049	12.049	12.495	12.049	12.049	12.049	12.049	12.049	12.049	12.049	12.049	12.049	12.049	12.049	12.049	12.049	12.049	12.049	12.049	12.049	12.049	12.049	12.495	12.892	12.892	12.892	12.892	12.892	12.892	12.892	12.495	12.495	12.495	12.495	12.495	12.495	12.495	12.495	12.098
YNR047W	7.883	7.883	9.569	9.569	9.569	9.569	9.966	10.363	10.809	10.809	10.809	10.809	10.809	10.809	10.809	10.809	10.809	12.049	11.652	11.652	11.652	11.652	11.652	11.652	11.255	11.652	11.652	11.652	11.652	11.652	12.098	12.098	12.098	11.702	11.702	11.702	11.702	11.702	11.702	11.702	11.702	12.149	12.149	12.149	12.149	12.149	12.149	12.149	11.306
YLR188W	3.372	5.058	5.058	5.058	5.058	5.058	5.058	5.058	5.058	5.455	5.455	6.298	6.744	8.034	10.116	10.116	10.116	10.512	11.752	11.752	11.752	11.752	11.752	11.752	11.752	11.752	12.198	12.595	12.595	15.47	15.47	15.47	15.47	15.47	15.47	15.867	15.867	15.867	15.867	15.867	15.867	15.867	15.867	15.867	15.867	15.867	15.867	15.867	15.867
YDR439W	6.247	6.247	6.247	6.247	6.247	6.247	6.247	6.694	6.694	6.644	6.644	6.247	6.247	5.801	4.958	4.958	4.958	4.958	4.561	6.644	6.644	6.644	6.644	6.644	6.644	6.644	6.644	6.644	6.644	6.644	7.09	7.934	7.934	7.934	7.934	7.537	7.984	8.38	8.777	9.173	9.173	9.173	9.173	9.173	9.173	9.173	9.173	8.38	7.984
YDR043C	8.43	8.43	8.826	8.826	8.826	8.826	8.826	8.826	8.826	8.826	8.826	8.826	8.826	8.826	8.43	7.984	7.984	7.984	7.587	7.587	6.744	6.744	6.744	6.744	6.744	6.744	6.744	6.744	6.744	5.901	5.901	5.901	5.901	5.901	5.901	5.901	5.901	5.901	5.901	5.455	5.455	5.455	5.455	5.455	5.455	5.455	5.455	5.455	5.058
YJL207C	18.742	19.189	19.189	19.189	19.189	19.585	19.585	19.585	19.585	19.585	19.585	19.189	19.189	19.189	19.189	19.189	19.189	19.189	19.189	18.396	18.396	18.396	18.396	18.396	18.396	18.396	18	18	18.446	18.446	18.446	18.446	18.446	18.446	18.446	18.446	18.049	18.049	18.049	18.049	18.049	18.049	18.049	18.049	18.049	18.049	18.496	18.496	18.496
YOR276W	12.198	12.198	12.198	12.198	12.198	12.595	12.595	12.595	12.595	12.595	12.595	12.595	12.149	12.149	12.941	12.941	12.941	12.941	13.735	13.735	13.735	13.735	13.735	13.735	13.735	13.735	14.181	14.181	14.181	14.181	14.181	14.181	14.181	13.735	13.735	13.735	13.735	13.735	13.735	13.735	13.735	13.735	13.735	13.735	13.735	13.735	13.735	13.735	13.735
YDR510W	1.686	1.686	1.686	1.686	1.29	1.29	1.29	1.686	1.686	1.686	1.686	1.686	1.686	1.686	1.686	2.083	2.083	2.083	2.083	2.083	2.083	2.083	2.083	2.083	2.083	2.083	2.083	2.083	2.083	2.083	2.083	2.083	2.083	2.083	1.636	1.636	1.636	1.636	1.636	2.033	2.033	2.033	2.033	2.033	2.033	2.033	2.033	2.033	2.033
YCL038C	1.29	1.29	1.29	1.29	1.29	1.29	1.29	1.29	1.29	1.29	1.29	2.132	2.132	2.132	2.132	2.132	2.132	2.132	2.132	2.132	2.132	2.925	3.768	5.058	5.455	6.247	6.247	6.694	7.141	7.141	7.141	7.141	7.141	7.141	7.141	7.141	7.141	7.141	7.141	7.141	7.141	7.141	7.141	7.141	7.141	7.141	7.141	7.141	7.141
YKL033W-A	8.927	9.373	9.373	9.373	9.373	9.373	9.373	9.373	9.77	9.77	9.77	10.166	10.166	10.166	10.166	10.166	10.166	10.166	10.166	10.613	10.166	10.613	10.613	10.613	10.613	10.613	10.613	10.613	10.613	10.613	10.613	10.613	10.613	10.613	10.613	10.613	10.613	10.613	10.613	10.613	10.613	11.009	11.009	11.009	11.009	11.009	11.009	11.009	11.009
YER148W	11.702	11.702	11.702	12.149	12.149	12.149	12.149	12.149	11.702	11.702	11.702	11.702	11.702	11.702	11.702	11.702	11.702	11.702	11.702	11.702	11.702	11.702	12.149	12.149	12.149	12.149	12.149	12.149	12.149	12.149	12.149	12.149	12.149	12.149	12.149	12.149	12.149	12.149	12.149	12.149	12.149	11.752	11.752	11.752	11.752	11.752	11.752	11.752	11.752
YPL022W	6.694	7.09	7.984	7.984	7.984	8.38	9.569	9.569	9.966	9.966	10.363	10.363	10.363	10.363	11.206	13.338	13.338	13.338	13.338	13.338	13.338	13.338	13.338	13.338	13.338	13.338	13.338	13.784	13.784	14.181	14.181	14.181	14.181	14.181	14.181	14.181	14.181	14.181	14.181	14.181	14.181	14.181	14.181	14.181	14.181	14.181	13.784	14.181	14.181
YBR083W	0.397	0.397	0.397	0.397	0.397	0.397	0.397	0.397	0.397	0.397	0.397	0.843	0.893	0.893	0.893	0.893	0.893	0.893	0.893	0.893	0.893	0.893	1.339	1.339	1.339	1.339	1.339	1.339	1.339	1.339	1.736	1.736	1.736	1.736	1.736	1.736	1.736	1.736	1.736	1.736	1.736	1.736	1.736	1.736	1.736	1.736	1.736	1.736	1.736
YBL102W	11.059	11.505	11.505	11.505	11.505	11.505	11.505	11.505	11.505	11.505	11.902	11.902	11.902	11.902	11.902	11.902	11.902	11.902	11.902	11.902	11.902	11.902	11.902	11.902	11.902	11.902	12.299	12.299	12.299	12.299	12.299	12.299	12.299	12.299	11.902	11.902	11.902	11.902	11.902	11.902	11.902	11.456	11.009	11.009	11.456	11.456	11.456	11.456	11.456
YLR413W	10.859	10.859	10.859	10.859	10.859	10.859	10.859	10.859	10.859	10.859	10.859	10.463	10.463	10.463	10.463	10.066	10.066	10.066	10.066	10.066	10.066	10.066	9.62	9.62	9.62	9.62	9.62	9.62	9.62	9.62	9.62	9.62	9.62	9.223	9.223	8.43	8.43	8.826	8.826	8.826	8.826	8.826	8.826	8.43	8.43	8.43	8.877	8.877	8.877
YOR296W	6.744	6.744	6.744	6.744	6.744	6.298	6.298	6.298	6.298	6.298	5.008	5.008	4.612	4.612	4.612	5.455	5.851	6.298	7.191	7.191	7.191	7.191	7.191	7.191	7.191	7.637	9.72	10.166	10.166	10.613	10.613	10.613	10.613	10.613	10.613	10.613	10.613	10.613	10.613	10.613	11.456	11.456	11.456	11.456	11.456	11.456	11.456	11.059	11.059
YDR416W	8.43	8.43	8.826	9.273	9.273	9.273	9.273	9.273	9.273	9.273	9.273	9.273	7.984	7.984	7.984	8.43	8.43	8.43	8.43	8.877	8.877	8.877	8.43	7.984	7.984	7.984	7.984	9.173	9.569	9.569	9.569	9.569	9.966	9.966	10.412	10.412	10.412	10.412	10.412	10.412	9.173	9.173	9.173	9.173	10.016	11.306	12.545	12.545	12.545
YER137C	2.379	2.379	2.379	2.379	2.379	2.379	2.379	2.379	2.379	2.379	2.379	2.379	2.379	1.982	1.982	1.982	1.982	1.586	1.586	1.586	1.586	1.586	1.586	1.586	1.19	1.19	1.19	1.19	1.19	1.19	1.19	1.19	1.19	1.19	1.19	1.19	1.19	0.793	1.19	1.19	1.19	1.19	1.19	1.19	1.19	1.586	1.586	1.586	1.586
YGR135W	15.37	15.37	15.37	15.37	15.37	15.37	15.37	15.767	15.767	15.767	15.767	15.767	15.767	15.767	15.717	16.61	16.61	16.61	16.61	16.61	16.61	16.61	16.61	16.61	16.61	16.61	16.61	16.61	16.61	16.61	17.006	17.006	17.006	17.006	17.453	17.453	17.899	17.899	17.899	17.503	17.503	17.503	17.503	17.503	17.503	17.503	17.899	17.899	17.899
YBL076C	13.438	13.438	12.645	12.645	12.645	12.645	12.645	12.645	12.645	12.645	12.645	12.645	12.645	12.645	12.645	12.645	12.645	12.198	12.198	12.198	12.198	12.198	12.198	12.198	12.595	12.198	11.752	11.752	11.752	11.752	11.752	11.752	11.752	11.752	11.355	11.355	10.909	10.909	10.909	10.909	10.909	10.909	10.909	10.909	10.463	10.463	10.463	10.463	10.463
YDR486C	11.556	11.556	11.556	11.556	12.002	12.399	13.638	13.638	13.638	13.638	13.638	13.638	13.638	14.481	14.481	15.72	15.72	16.117	16.117	16.117	16.117	16.117	16.117	16.117	16.564	16.96	16.96	16.96	16.96	16.96	16.96	16.96	16.96	16.96	16.96	15.671	15.671	16.067	16.067	16.067	16.067	16.067	16.067	16.067	16.067	16.514	16.514	16.96	16.96
YLL018C-A	5.158	6.001	6.001	6.397	6.844	6.844	6.844	6.844	6.844	8.53	8.53	8.53	8.53	8.53	8.927	8.927	8.927	10.216	10.216	10.216	10.216	10.216	10.216	10.216	10.216	10.216	10.216	10.216	10.216	10.216	10.216	10.216	9.819	9.819	9.819	9.819	9.819	9.819	9.819	9.819	9.819	9.819	9.819	9.819	9.819	9.819	9.819	9.819	9.819
YNR075W	4.712	4.712	4.265	4.265	5.951	5.951	7.24	7.24	7.24	7.24	7.24	7.24	8.133	8.133	8.133	8.133	8.133	8.133	8.133	8.133	7.687	7.29	7.29	7.29	7.29	7.29	7.737	7.737	7.737	7.737	8.184	8.184	8.63	9.423	9.423	9.87	10.662	11.109	11.109	11.109	11.505	11.505	11.505	11.902	11.902	11.902	11.902	11.902	11.902
YLR286C	8.53	8.53	8.53	8.53	8.53	8.53	8.53	8.53	8.53	8.53	8.53	8.53	8.53	8.53	8.53	8.53	8.53	8.53	8.53	8.53	8.53	8.53	8.53	8.53	8.53	8.53	8.53	8.53	8.53	8.53	8.53	8.53	8.53	8.53	8.53	8.53	8.53	8.084	7.24	7.24	7.24	7.24	7.24	6.794	5.901	5.455	5.455	5.455	5.455
YJR131W	16.314	16.314	16.314	15.867	15.867	15.867	15.867	15.867	16.264	16.264	16.264	16.264	16.264	16.264	16.264	16.264	15.817	15.817	15.817	15.817	15.421	15.421	15.024	15.024	15.024	15.024	15.024	15.024	15.024	15.024	15.47	13.684	13.684	13.684	12.445	11.602	9.023	9.023	9.023	9.023	9.023	9.023	9.023	9.023	9.023	9.023	9.023	9.023	9.023
YOR259C	8.034	8.034	8.034	8.927	8.927	9.373	9.373	9.373	9.373	9.373	9.373	9.373	9.373	9.819	9.819	9.819	10.266	10.266	10.266	10.266	10.266	10.266	10.266	10.713	10.713	10.713	10.713	10.713	10.713	10.713	10.713	10.713	10.713	10.713	10.713	11.109	11.109	11.109	11.109	11.109	11.109	11.109	11.109	11.109	11.109	11.109	11.109	11.109	11.109
YMR258C	7.04	7.04	7.437	7.437	7.04	6.644	7.04	7.04	7.04	7.437	7.437	7.833	7.833	7.833	7.833	7.833	7.833	7.833	6.941	6.494	6.444	7.633	7.633	9.766	9.766	10.162	10.162	10.559	10.559	10.559	10.559	10.559	10.559	10.559	10.559	10.559	10.559	10.559	10.559	10.559	10.559	10.559	10.559	10.559	10.559	10.559	10.559	10.559	10.113
YHR195W	7.934	8.33	8.33	8.33	8.33	8.33	8.33	8.33	8.33	8.726	8.726	8.726	8.726	8.726	8.726	8.726	9.123	9.966	9.966	9.966	9.966	9.966	9.966	10.412	10.412	10.809	10.809	10.809	10.809	10.809	11.255	11.702	11.702	11.702	11.702	12.149	12.149	12.149	12.992	12.992	12.992	12.992	12.992	12.992	12.992	12.992	12.992	12.992	12.992
YNL116W	9.173	9.123	9.123	9.123	9.123	9.123	9.123	9.569	9.569	9.569	9.569	9.569	9.569	9.123	9.123	9.123	9.123	9.123	9.123	9.123	9.123	8.677	8.677	8.28	8.726	8.726	8.726	8.726	8.726	8.726	8.726	8.726	8.726	8.726	8.726	8.33	8.33	8.33	8.33	8.33	8.33	8.33	8.33	8.33	8.33	8.33	8.33	8.33	8.33
YIL128W	15.917	15.917	15.917	16.314	16.71	16.71	17.157	17.157	17.553	17.553	17.553	17.553	17.553	17.553	17.553	17.553	17.553	17.553	17.553	17.553	17.553	17.553	17.553	17.553	17.553	17.553	17.553	17.553	17.553	17.553	17.553	17.553	17.553	17.553	17.553	17.553	17.553	17.553	17.553	17.553	17.553	17.553	17.157	16.76	16.76	16.76	16.76	16.76	16.314
YDL103C	7.934	7.934	8.33	9.173	9.173	9.173	9.173	9.173	8.777	8.777	7.487	5.851	6.247	5.851	5.851	5.851	5.851	5.851	5.851	5.851	5.851	5.851	5.851	4.561	3.322	3.322	4.115	7.883	8.33	8.33	8.33	8.33	8.33	9.173	9.966	9.966	9.966	9.966	10.809	11.255	11.255	11.255	11.255	11.255	12.049	12.049	12.445	12.445	12.445
YOR209C	14.727	14.727	14.727	14.727	14.727	14.727	14.331	13.884	13.488	13.091	13.091	13.091	13.091	13.091	13.091	13.091	13.091	13.091	13.091	13.091	12.695	10.562	10.562	10.166	10.166	10.166	10.166	10.166	10.166	10.166	9.323	9.323	9.323	9.323	9.323	9.323	9.323	9.323	9.323	8.927	8.927	8.927	8.927	8.53	8.53	8.133	7.737	7.737	7.29
YOR201C	7.637	7.637	7.637	7.637	7.637	7.637	7.637	7.637	7.637	7.637	7.24	7.24	7.24	6.794	6.794	6.794	6.794	6.794	6.794	7.191	7.191	7.191	7.191	7.191	7.587	7.587	7.587	7.587	7.587	7.587	7.984	7.984	7.984	7.984	8.38	8.38	8.38	8.38	8.38	8.38	8.38	8.38	8.38	8.777	8.777	8.777	8.777	8.777	8.777
YGR179C	10.412	10.412	11.255	11.255	11.255	11.652	11.652	11.652	11.652	11.652	11.652	11.652	12.098	12.098	12.495	12.495	12.495	12.495	12.495	12.495	12.495	12.495	12.495	12.495	12.495	12.495	12.495	12.495	12.495	13.288	13.288	13.288	13.288	13.288	13.288	13.288	13.288	13.288	13.288	13.288	13.288	12.841	12.841	12.395	12.395	12.841	12.841	12.841	12.841
YMR246W	4.712	5.951	6.844	8.53	8.53	8.53	8.53	8.53	8.53	8.53	8.53	8.53	8.53	8.084	8.084	8.084	8.084	8.084	8.084	8.084	8.084	8.084	8.084	8.084	8.084	8.084	8.084	8.084	8.084	8.084	8.084	7.24	7.24	7.24	7.24	7.687	7.687	7.687	7.687	7.687	7.687	7.687	7.687	7.687	7.687	7.687	5.901	5.901	6.744
YPL156C	16.314	16.314	17.206	17.206	17.206	17.206	17.206	17.206	17.206	17.206	17.206	17.206	17.206	17.206	17.653	17.653	17.653	17.653	17.653	17.653	17.653	17.653	17.653	17.653	18.099	18.099	18.099	18.099	18.892	18.892	18.892	18.892	18.892	18.892	18.892	18.892	18.892	18.892	18.892	18.892	18.892	18.892	18.892	19.339	19.339	19.339	19.339	19.339	19.339
YDL211C	5.901	6.348	6.348	6.348	6.348	6.348	6.348	6.348	6.348	6.348	6.348	6.348	6.348	6.348	6.348	6.348	6.348	6.348	6.348	6.348	6.348	6.348	6.348	6.794	6.794	6.794	6.794	6.794	6.794	7.24	6.844	6.844	6.844	6.844	6.844	6.844	6.844	6.844	6.844	6.844	6.844	6.844	6.844	6.844	6.844	6.844	6.844	6.844	6.844
YPR157W	4.265	4.265	4.265	4.265	4.265	4.712	4.712	4.712	4.712	5.108	5.108	5.505	5.505	5.505	5.505	5.505	5.505	5.901	5.901	5.901	5.901	5.901	6.348	6.348	6.348	7.191	7.191	7.191	7.191	7.191	7.191	7.191	7.191	7.191	8.084	8.53	8.53	8.53	8.53	8.53	8.53	8.53	9.77	9.77	9.77	9.77	9.77	9.77	9.77
YMR071C	13.338	13.338	13.338	13.338	13.338	13.338	13.338	13.338	13.338	13.338	13.784	14.181	14.181	14.181	14.181	14.181	14.181	14.181	14.181	14.181	14.181	14.181	14.181	14.181	14.181	14.181	14.181	12.941	12.941	12.941	12.941	12.941	12.941	12.941	12.941	12.941	12.941	12.941	12.941	12.941	12.495	12.495	12.495	12.495	12.495	12.495	12.495	12.495	12.495
YER186C	1.339	1.339	1.339	0.447	0.447	0.447	0.447	0.447	0.447	0.447	0.447	0.843	1.686	3.372	3.372	4.612	4.612	4.612	4.612	5.058	5.058	5.058	5.058	5.058	5.505	6.348	7.637	7.637	7.637	7.637	7.637	7.637	7.637	7.637	8.084	8.084	8.084	8.084	8.084	8.084	8.084	8.084	8.084	8.084	8.084	8.084	8.53	8.53	8.927
YIL042C	9.123	9.123	9.123	9.123	9.123	9.123	9.123	9.123	9.123	9.123	9.123	9.123	9.123	9.123	9.123	9.123	9.123	9.123	9.123	9.123	9.52	9.52	9.52	9.52	9.52	9.52	9.52	9.52	9.52	9.52	9.52	9.52	9.966	9.966	9.966	9.966	9.966	9.966	9.966	9.966	9.966	9.966	9.966	9.966	9.966	9.966	9.966	9.966	9.966
YKL005C	21.672	21.672	22.118	22.118	22.118	22.118	22.118	22.564	22.564	22.564	22.564	22.564	22.564	22.564	22.564	23.011	23.011	23.011	23.011	23.011	23.011	22.564	23.011	23.011	23.011	23.011	23.011	23.011	22.564	22.564	22.564	22.564	22.564	22.564	22.564	22.564	22.564	22.564	22.564	22.564	23.011	22.614	22.614	22.614	22.614	22.218	22.218	22.218	22.218
YJL213W	0.397	0.397	0.397	0.397	0.397	0.397	0.397	0.397	0.397	0.397	0.397	0.397	0.397	0.397	0.397	0.397	0.397	0.397	0.397	0.397	0.397	0.843	1.29	1.29	1.29	1.29	1.29	1.29	1.29	1.29	1.29	1.29	1.29	1.29	1.29	2.132	2.132	3.422	3.422	3.422	3.422	3.422	3.422	3.422	3.422	3.422	3.422	3.422	3.422
YGL014W	19.039	19.039	19.039	19.039	18.642	19.039	19.039	19.039	19.039	19.039	19.039	19.039	19.436	19.882	19.436	19.436	19.436	19.436	19.436	19.436	19.882	19.882	19.485	19.485	19.485	19.485	19.485	19.485	19.485	19.485	19.485	19.485	19.485	19.039	19.039	19.039	19.039	19.039	19.039	19.039	19.039	19.039	19.039	19.039	19.039	19.039	19.039	19.039	19.039
YOR337W	9.916	9.916	9.916	9.916	9.916	9.47	9.47	9.47	9.47	9.47	9.47	9.47	9.47	9.47	9.47	9.47	9.47	9.023	9.023	9.023	8.627	9.023	9.023	9.023	9.023	9.023	9.023	9.023	8.627	9.073	9.073	9.866	9.866	9.866	10.659	10.659	10.659	10.659	10.659	10.659	10.659	10.659	10.659	10.659	10.659	11.056	11.056	11.056	11.056
YFL028C	7.437	7.437	7.833	7.883	8.28	8.28	7.883	7.883	7.883	8.28	8.28	8.28	8.28	8.677	9.123	9.52	9.52	9.52	9.52	9.52	9.52	9.966	9.966	9.966	9.966	9.966	9.966	9.966	9.569	10.363	10.363	10.363	10.363	10.363	10.363	10.363	10.363	10.363	10.363	10.363	10.363	10.363	9.916	9.916	9.916	10.312	10.312	10.312	10.312
YGL058W	11.405	11.405	11.405	11.405	11.405	11.405	11.405	11.405	11.405	11.405	11.405	11.405	11.405	11.405	11.405	11.405	11.405	11.405	11.405	11.405	11.405	11.405	11.852	11.852	11.852	11.852	11.852	11.852	11.852	11.852	11.852	11.852	11.852	11.852	11.852	11.852	11.852	11.852	11.852	11.852	11.405	11.405	10.562	10.562	10.562	10.562	10.562	10.562	10.562
YLR348C	4.215	3.818	3.422	3.422	3.422	3.422	2.975	2.975	2.975	2.975	2.975	2.975	2.975	2.975	2.975	2.975	2.975	2.975	2.975	2.529	2.975	2.975	2.975	3.372	2.579	1.686	2.629	2.629	2.629	2.629	2.629	2.629	3.075	3.075	3.075	3.075	3.075	3.472	3.472	4.712	4.712	4.712	4.712	4.712	4.712	4.712	4.712	4.712	4.712
YLR412C-A	3.768	3.322	2.925	3.322	3.322	3.322	3.322	3.322	3.322	3.322	3.322	3.322	3.322	3.322	3.322	3.322	3.322	3.322	3.322	3.322	3.322	3.322	3.322	3.322	3.322	4.165	4.165	4.165	4.165	4.165	4.165	4.165	4.165	4.165	5.008	5.404	5.801	5.801	5.801	5.801	5.801	5.801	5.801	5.801	5.801	5.801	5.801	5.801	5.801
YCL059C	10.613	11.405	11.405	11.405	11.802	11.802	11.802	11.802	11.802	11.852	11.852	12.299	12.745	12.348	12.348	12.348	12.348	12.348	12.348	12.399	13.588	13.588	13.588	13.588	13.588	13.588	13.588	13.588	13.588	13.588	14.828	14.828	14.381	14.828	14.828	14.828	14.828	14.828	14.828	14.828	14.828	14.828	15.224	15.224	15.224	15.224	15.224	14.331	14.331
YKR082W	14.777	14.777	14.777	14.777	14.777	14.777	14.777	14.777	14.777	14.777	14.777	14.777	14.777	14.777	14.777	14.777	14.777	14.777	14.777	14.777	14.777	14.777	14.777	14.777	14.777	14.777	14.777	14.777	14.777	15.224	15.224	15.224	15.224	15.224	15.224	15.224	15.224	15.224	15.224	15.224	15.224	15.174	15.174	15.57	15.57	16.017	16.017	16.017	16.017
YOR160W	9.966	10.809	10.809	10.809	11.602	12.395	12.395	12.395	12.395	12.395	12.395	12.395	12.395	12.395	12.395	12.395	12.395	12.395	12.395	12.841	12.841	12.841	12.841	12.841	12.841	13.238	13.238	13.238	13.238	13.238	13.238	13.238	14.081	15.767	15.767	16.213	16.213	16.213	16.213	16.213	16.213	16.213	16.213	16.213	16.213	15.767	15.767	15.767	15.767
YPR122W	5.951	5.951	5.951	5.951	5.951	5.951	5.951	5.951	5.951	5.951	5.951	5.951	5.951	6.348	7.191	7.191	7.191	7.191	7.191	7.191	7.191	7.637	8.084	8.084	8.084	8.48	8.48	8.48	8.48	8.48	8.48	8.034	8.43	8.43	8.43	8.43	8.43	8.43	8.43	8.43	8.43	8.43	8.43	8.43	8.43	8.43	8.43	8.43	8.43
YDR145W	12.149	12.149	12.149	12.149	12.149	12.149	12.149	12.149	12.149	12.149	12.149	12.149	12.149	12.149	12.149	12.149	11.752	11.752	11.752	11.752	11.752	11.752	11.752	11.306	10.859	10.859	10.859	10.859	10.859	10.859	9.62	9.62	8.777	8.38	7.984	7.984	7.984	7.984	7.537	7.537	5.851	5.851	5.851	5.851	5.851	5.404	5.404	5.404	5.404
YBR096W	15.37	15.37	15.37	15.37	15.37	15.37	15.37	15.37	15.37	15.37	15.37	15.37	15.37	15.37	15.37	15.37	15.37	15.37	15.767	15.767	15.767	15.767	15.767	15.767	15.767	15.767	15.767	15.767	15.767	15.767	15.767	15.767	15.767	15.767	15.767	15.767	15.767	15.767	15.37	15.37	15.37	15.37	15.37	15.37	15.37	15.37	15.37	15.37	15.37
YOR286W	11.902	11.902	11.902	11.902	11.902	11.902	11.902	11.902	11.902	11.902	11.902	11.902	11.902	11.902	11.902	11.902	11.902	11.902	11.902	11.902	11.902	11.505	10.216	10.216	10.216	10.216	10.216	10.216	10.216	10.216	10.216	10.216	10.216	10.216	10.216	10.662	10.266	10.266	10.266	10.266	10.266	10.266	10.266	10.266	10.266	10.266	10.266	10.266	10.266
YPL095C	11.255	11.255	11.255	11.255	11.255	11.652	11.255	11.255	11.255	11.255	11.255	11.255	11.255	11.255	11.255	11.255	11.255	11.255	11.255	11.702	11.702	11.702	11.702	11.702	11.702	11.702	11.702	11.702	11.702	11.255	11.255	11.255	11.255	11.255	11.255	11.255	11.255	11.255	11.255	11.255	11.255	11.652	12.049	12.049	12.049	12.049	12.495	12.495	12.495
YMR052W	11.802	11.802	11.802	11.802	11.802	11.802	11.802	11.802	11.802	11.802	11.802	11.802	11.802	11.802	11.802	11.802	11.802	11.355	11.355	11.355	11.355	11.355	11.355	11.355	11.355	11.355	11.355	11.355	11.355	11.355	11.355	11.355	11.355	11.355	10.959	10.959	10.512	10.512	10.512	10.512	10.512	10.066	10.066	10.066	10.066	10.066	10.066	9.62	9.62
YGL220W	10.363	10.363	10.363	9.52	8.726	8.726	9.123	9.569	9.173	8.777	8.777	8.777	8.777	8.777	8.777	8.777	8.48	9.72	9.323	9.323	9.323	9.323	8.877	8.877	8.877	8.877	8.877	8.877	8.877	8.877	8.877	8.48	8.48	8.48	8.48	8.48	8.084	7.637	6.794	6.794	8.38	8.38	8.777	10.463	10.463	10.463	10.909	11.306	11.306
YGL223C	14.381	14.381	13.934	13.934	13.934	13.934	13.488	13.488	12.595	11.306	11.702	11.702	12.149	13.835	14.231	14.231	14.231	14.231	14.231	14.231	14.231	14.627	14.627	13.338	13.338	13.338	13.338	13.784	14.231	14.231	14.627	14.281	14.281	14.281	14.727	14.331	14.331	14.331	14.727	14.727	14.727	14.727	14.727	14.727	14.331	14.331	14.331	14.331	14.331
YOR221C	13.041	12.595	13.438	13.438	13.438	13.438	13.438	13.438	13.438	13.438	13.835	13.835	13.438	13.884	13.438	13.438	13.438	13.835	12.545	12.545	12.545	14.578	14.578	15.024	15.024	14.627	14.231	14.231	14.231	14.231	14.231	14.231	14.231	14.627	14.627	14.627	14.627	14.627	14.627	14.627	14.627	14.627	15.024	15.024	15.024	15.024	15.024	15.024	15.024
YBR230C	3.668	4.065	4.065	4.065	4.065	4.065	4.065	4.065	4.065	4.065	4.065	4.065	4.065	4.065	4.065	4.065	4.065	4.065	4.065	4.065	4.065	4.065	4.065	4.065	4.065	4.065	4.065	4.065	4.065	4.065	4.065	4.065	4.065	4.908	4.908	4.908	4.908	4.908	4.908	4.908	4.908	6.147	6.147	6.147	6.147	6.147	6.147	6.147	6.147
YGR175C	4.712	4.712	4.712	4.712	4.712	4.315	4.315	4.315	4.315	4.315	4.315	4.315	4.315	4.315	4.315	4.315	4.315	4.315	4.315	4.315	3.869	3.422	3.422	1.736	1.736	1.736	1.736	1.736	1.736	1.736	1.736	1.736	1.736	1.736	1.736	1.736	1.736	1.736	1.736	1.736	1.29	1.29	0.893	0.893	0.893	0.893	0.893	0.893	0.893
YOR036W	10.562	10.562	10.562	10.562	10.562	10.562	10.562	10.562	10.562	10.562	10.562	10.562	10.562	10.562	11.009	11.009	11.009	11.009	11.009	11.009	11.009	11.009	10.562	10.562	10.562	10.562	10.562	10.562	10.562	10.562	10.562	10.562	10.166	10.166	10.166	10.166	10.166	10.166	10.166	10.166	10.166	10.166	10.166	10.166	10.166	10.166	10.166	10.166	10.166
YJR119C	9.223	9.223	9.223	9.223	9.223	9.223	9.223	9.223	9.223	8.777	8.777	8.777	8.33	8.33	8.33	8.33	8.33	8.33	8.33	8.33	8.33	8.33	8.33	8.33	8.777	8.777	8.777	8.777	8.777	8.777	8.777	8.777	8.777	8.777	9.223	9.223	9.223	8.38	8.826	8.826	8.826	8.826	8.826	8.38	8.38	8.38	8.777	8.777	10.909
YJR145C	1.636	1.636	1.636	1.636	1.636	1.636	1.636	1.636	1.636	1.636	1.636	1.636	1.636	1.636	1.24	1.24	1.24	1.24	1.24	1.24	1.24	1.24	1.24	1.24	1.24	1.24	1.24	1.24	1.24	1.24	1.24	1.24	1.24	1.24	1.24	1.24	2.132	2.529	3.422	3.422	3.422	3.422	3.869	3.869	3.869	3.869	3.869	3.869	3.869
YMR225C	10.909	10.909	11.306	11.306	11.306	11.306	11.306	11.306	11.306	11.306	11.306	11.306	10.463	10.463	10.463	10.463	10.463	10.463	10.463	10.016	10.016	10.016	10.016	9.62	8.826	8.43	8.034	8.034	7.984	10.066	10.066	10.463	10.859	10.859	10.859	10.859	10.859	11.255	11.255	10.809	10.809	10.412	10.412	10.412	10.412	10.412	9.569	9.569	9.569
YPR114W	10.016	10.016	10.016	9.569	9.569	9.569	9.569	9.123	9.966	9.966	11.255	11.255	11.255	11.255	11.255	11.255	10.809	10.809	10.809	11.255	11.255	11.255	11.255	11.255	10.859	10.909	10.909	10.909	11.355	11.802	11.802	11.355	11.355	11.355	11.355	11.355	11.355	11.355	10.959	10.959	10.959	10.959	10.959	10.959	10.959	10.959	10.959	10.959	10.959
YMR080C	8.33	8.33	8.33	8.33	8.33	8.33	8.33	8.33	8.33	8.33	8.33	8.33	8.33	8.33	8.726	8.726	8.726	8.726	8.726	8.726	8.726	8.726	8.726	8.726	8.726	8.726	8.726	8.726	8.726	8.726	8.726	8.726	8.726	8.726	8.726	8.726	8.726	8.726	8.726	8.726	8.726	8.726	8.33	8.33	8.33	8.33	8.33	8.33	8.33
YCR043C	8.877	10.613	11.059	11.059	11.059	11.059	11.059	11.059	11.059	11.505	11.505	12.399	12.399	12.399	13.638	13.638	14.481	15.274	15.72	16.613	16.613	16.613	16.613	16.613	16.613	16.613	17.06	17.06	17.06	17.06	17.06	17.06	17.06	17.506	17.506	17.506	17.506	17.506	17.903	17.903	18.349	18.349	18.349	18.349	18.349	18.349	18.349	18.349	18.349
YDR279W	8.53	8.53	8.53	8.084	8.084	8.084	8.084	8.084	8.084	8.084	8.084	8.084	7.637	7.637	7.637	8.084	7.191	6.744	6.744	6.744	6.744	6.694	6.694	6.694	6.694	7.09	7.09	7.487	7.487	7.487	7.487	7.487	7.487	7.833	7.833	7.833	7.833	8.23	8.23	8.677	8.677	8.677	8.677	8.677	9.123	9.123	9.123	9.52	9.52
YOL075C	14.627	14.627	14.627	14.627	14.627	14.627	14.627	14.627	14.627	14.627	14.627	11.206	10.759	11.206	11.206	11.206	11.206	10.759	10.759	10.759	9.023	7.784	7.337	7.337	7.337	7.337	7.337	7.337	7.337	7.337	7.337	7.337	7.337	7.337	7.337	7.337	7.337	7.337	7.337	7.337	7.337	7.734	8.08	10.559	11.799	11.799	12.642	12.642	12.642
YLR139C	7.141	7.537	7.141	7.141	7.141	7.141	7.141	7.141	7.141	7.141	7.141	7.537	7.537	7.537	7.537	7.537	6.594	6.594	9.916	9.916	9.916	9.916	9.916	9.916	9.916	10.363	11.652	11.652	11.652	11.652	11.652	11.652	11.652	12.098	12.098	12.098	12.098	12.098	12.098	12.941	12.941	12.941	12.941	12.941	12.941	14.181	14.181	14.181	14.181
YDL063C	14.481	14.481	14.481	14.481	14.877	14.877	14.828	14.828	14.828	14.828	14.828	13.985	13.985	13.985	13.985	13.985	13.985	13.985	13.985	13.538	13.538	13.538	13.538	13.091	13.091	13.091	13.091	12.645	12.645	12.645	12.645	12.645	12.645	12.645	12.645	12.645	12.198	12.198	12.198	11.802	12.198	12.198	12.198	12.198	12.198	12.198	12.198	12.198	12.198
YDR384C	6.147	6.147	6.147	5.751	5.751	5.751	6.197	6.197	6.644	6.694	6.694	6.694	6.694	6.694	6.694	6.694	6.694	6.694	6.694	6.694	6.694	6.694	6.694	6.694	6.694	6.694	6.694	6.694	6.694	6.694	6.694	6.694	6.694	6.694	6.694	6.694	6.694	6.694	6.298	5.901	5.505	5.058	5.058	5.058	5.058	5.058	5.058	5.058	5.058
YNL135C	10.512	10.512	10.512	10.512	10.512	10.512	10.512	10.512	10.512	10.512	10.512	10.512	10.512	10.512	10.512	10.512	10.512	10.512	10.512	10.512	10.512	10.066	10.066	10.066	10.066	10.066	10.066	10.066	10.066	10.066	9.669	9.669	9.669	9.669	9.669	9.669	9.669	9.669	9.669	9.669	9.669	9.273	9.273	9.273	9.273	9.273	8.877	8.877	8.877
YNL251C	10.613	10.613	10.166	9.72	9.72	9.72	9.72	9.72	9.72	9.72	9.72	9.72	9.72	9.323	9.323	8.877	8.877	8.877	8.877	8.877	8.877	8.877	8.877	8.877	8.877	8.826	8.826	8.826	8.826	8.826	8.826	8.826	8.826	8.826	8.826	8.43	8.43	7.984	7.984	7.984	7.984	7.984	7.984	7.984	7.587	6.794	6.794	7.24	7.24
YAL030W	10.066	10.066	10.066	10.066	10.066	10.512	10.909	11.306	11.752	11.752	11.752	12.545	12.545	12.992	13.438	13.438	13.438	13.438	13.438	13.438	13.438	13.438	13.438	13.438	13.438	13.438	13.884	13.884	13.884	13.884	13.884	14.678	14.678	14.678	14.678	14.678	14.678	14.678	14.678	14.678	14.678	14.678	14.678	14.678	14.678	15.124	15.124	15.124	15.124
YDR105C	8.927	8.927	8.927	8.48	8.48	8.48	8.877	8.877	8.877	8.877	7.934	8.18	8.627	8.627	8.627	8.627	8.627	8.627	8.627	9.073	9.073	8.627	8.627	8.627	8.627	8.627	8.23	8.23	8.23	8.23	8.23	8.677	9.073	9.073	9.073	9.073	9.073	9.073	9.073	8.677	8.677	8.677	8.677	8.677	8.677	8.677	8.677	8.677	8.677
YOR022C	11.155	11.155	11.155	11.602	11.602	11.602	11.602	11.602	11.602	11.998	11.998	11.998	11.552	11.552	11.552	12.395	12.395	12.395	12.395	12.395	12.395	12.395	12.395	12.395	12.395	11.998	11.206	11.206	10.709	10.709	11.155	10.709	10.709	11.105	11.502	11.502	11.502	11.948	11.948	12.345	11.948	11.948	11.948	11.948	11.948	11.948	11.948	11.948	11.948
YBR151W	9.273	9.669	9.669	9.669	9.669	9.669	9.669	9.669	9.669	9.669	9.669	9.669	9.669	9.669	9.669	9.669	10.066	10.066	10.066	10.066	10.066	10.066	10.066	10.066	10.066	10.066	10.066	10.066	10.066	10.066	10.066	10.066	10.066	10.066	10.066	10.066	10.066	10.066	10.066	10.066	10.066	10.512	10.512	10.512	10.512	10.512	10.512	10.512	10.512
YML031W	10.216	10.216	10.613	10.613	11.456	11.852	11.852	11.852	11.456	11.456	11.456	11.456	11.802	11.802	11.802	12.248	12.248	12.248	12.248	12.248	12.248	12.248	12.248	12.248	12.645	13.091	13.091	13.091	13.091	13.091	13.091	13.091	13.091	13.488	13.488	13.488	13.488	13.488	13.488	13.488	13.488	13.488	13.488	13.488	13.488	13.041	13.041	14.727	14.727
YJR033C	12.595	13.041	12.645	12.645	12.645	12.248	12.248	12.198	12.198	12.198	11.802	12.645	12.645	12.645	12.198	12.198	12.198	12.198	12.595	12.595	13.041	13.041	12.645	13.041	13.041	13.041	13.041	13.041	12.149	12.149	12.149	12.149	12.149	12.149	12.149	13.041	13.041	14.678	14.231	14.627	14.627	14.627	14.627	14.627	14.627	14.627	14.181	15.47	17.107
YER095W	12.248	12.248	12.248	12.248	12.248	11.009	11.009	11.009	11.009	11.009	11.009	11.009	11.009	9.77	8.43	8.43	8.43	8.43	8.43	8.43	8.43	8.43	7.984	7.984	7.984	7.984	7.984	7.984	6.694	5.901	4.612	4.612	4.612	4.612	4.612	4.612	4.612	4.612	4.612	3.818	3.818	3.818	3.818	2.975	2.975	2.975	1.24	0.843	0.843
YML055W	10.016	10.016	10.016	10.016	10.016	10.016	10.016	9.62	9.223	9.223	8.826	9.273	9.273	9.273	9.273	9.273	8.826	8.826	8.826	7.984	7.984	7.984	7.984	7.984	7.984	7.984	7.984	7.984	7.984	7.984	7.587	7.587	7.587	7.587	7.587	7.587	6.744	6.744	6.744	6.744	5.851	5.851	5.851	5.851	5.851	5.851	5.851	5.851	5.851
YNL278W	8.084	8.084	8.084	8.084	8.53	8.48	9.273	10.116	10.512	10.512	10.909	10.909	10.909	10.909	10.909	10.909	10.909	10.909	10.909	10.909	11.355	12.149	12.149	12.595	12.595	12.595	12.595	12.595	12.595	12.595	12.992	12.992	12.992	12.992	12.992	12.992	12.992	12.992	12.992	12.992	12.992	12.992	12.992	12.992	12.992	12.992	12.992	12.992	12.992
YAL007C	8.43	8.43	9.223	9.223	9.223	9.223	8.826	8.826	8.826	8.43	8.877	8.877	8.877	8.877	9.323	9.323	9.323	9.323	9.323	9.323	9.323	9.323	9.323	8.877	8.877	8.877	8.877	8.877	8.877	8.877	9.323	9.323	9.323	9.323	9.72	9.72	9.72	9.72	9.72	9.72	9.323	9.323	9.77	9.77	9.77	9.77	10.166	10.166	10.166
YCR030C	1.19	1.19	1.19	1.19	1.19	1.19	1.19	1.19	1.19	1.19	1.19	1.19	1.19	1.19	1.19	1.19	1.19	1.19	1.19	1.19	1.19	1.19	1.19	1.19	1.19	1.19	1.19	1.19	1.19	2.429	2.429	2.429	2.429	2.429	4.065	4.065	4.065	4.065	4.065	4.511	4.511	4.908	4.908	5.701	5.701	5.701	5.701	5.701	5.701
YOL056W	16.217	17.11	16.663	16.663	16.663	16.663	16.663	16.663	16.663	16.267	14.928	14.877	14.877	14.877	14.877	14.877	14.877	14.877	14.877	13.638	12.795	14.977	16.663	16.663	17.456	17.456	17.903	17.953	17.953	18.349	18.349	18.349	18.349	18.349	18.349	18.349	18.796	18.796	18.796	18.796	18.746	19.142	19.142	19.539	19.539	19.539	19.539	19.985	19.985
YLR068W	11.105	11.105	11.105	11.105	11.105	11.105	11.105	11.105	11.105	11.105	11.155	12.445	14.131	14.131	14.527	14.924	15.37	15.37	15.37	15.37	15.37	15.37	15.37	15.37	15.37	15.37	15.37	15.37	15.37	15.37	15.37	15.37	15.37	15.37	15.37	15.37	14.974	14.974	14.974	15.421	16.71	17.899	17.899	17.899	17.899	17.899	17.899	17.899	17.899
YDR101C	8.133	8.133	8.133	8.133	8.133	8.133	7.29	7.29	6.497	6.497	6.497	6.497	6.497	6.497	6.497	6.497	6.497	6.497	6.497	6.497	6.497	6.497	6.497	6.497	6.497	6.497	6.497	6.497	6.497	6.497	6.497	6.497	6.497	6.497	6.051	5.158	5.158	5.554	5.951	5.951	6.397	5.951	5.951	5.951	5.951	5.951	5.951	5.951	5.951
YNL086W	10.959	10.166	11.009	10.613	10.613	10.613	10.613	10.166	10.166	10.562	10.116	11.752	11.752	11.752	11.752	11.752	11.752	11.752	11.306	11.306	12.545	12.149	12.149	12.149	12.149	12.149	12.149	12.595	12.595	12.595	12.595	12.595	12.595	12.595	11.752	12.645	12.645	12.645	12.645	12.645	12.645	12.645	12.645	12.198	12.198	12.198	12.198	12.198	12.198
YLR422W	6.694	6.694	6.694	6.694	6.694	6.694	6.694	6.694	6.694	6.694	6.694	6.694	6.298	6.694	6.694	8.38	8.38	8.38	8.38	8.38	8.38	8.38	8.38	9.223	8.777	8.777	9.173	9.173	9.173	9.173	9.173	9.173	9.173	9.173	9.173	9.173	9.173	9.173	9.173	9.173	9.173	9.173	9.173	9.173	9.173	9.62	10.463	10.463	10.463
YMR197C	12.198	12.198	12.198	12.198	12.198	12.198	12.198	12.198	12.198	12.198	12.198	12.198	11.802	11.802	11.802	11.802	11.802	11.802	11.802	11.802	11.802	11.802	11.802	11.802	11.802	11.802	11.802	11.802	11.802	11.802	11.802	11.802	11.802	11.355	11.355	11.355	11.355	11.355	11.355	11.355	11.355	11.355	11.355	11.355	11.355	11.355	11.355	11.355	11.355
YBL055C	4.365	4.365	4.365	4.365	3.918	3.918	3.918	3.522	3.522	3.075	3.075	0.843	0.843	1.24	0.843	0.843	0.843	0.843	0.843	0.843	0.843	1.29	1.29	1.29	1.29	1.29	1.29	1.29	1.29	1.29	1.29	1.29	1.29	1.29	1.29	1.29	1.29	1.29	1.29	1.29	1.29	1.29	0.843	0.843	0.843	0.843	0.843	0.843	0.843
YIL016W	12.149	12.149	12.149	12.149	12.149	11.752	12.198	12.198	12.198	12.198	12.198	12.198	12.198	12.198	12.198	12.198	12.198	12.198	12.198	12.198	13.041	13.041	13.041	13.041	13.041	13.041	13.041	13.041	13.041	13.041	13.041	13.041	13.041	13.041	13.041	13.041	13.041	13.041	13.041	13.041	13.041	13.041	13.041	13.041	13.041	12.198	12.198	12.198	12.198
YLR071C	9.076	9.919	9.919	9.919	9.919	9.919	9.919	9.919	9.919	9.919	11.159	12.348	12.745	12.745	12.745	12.745	12.745	12.745	12.745	12.745	12.745	12.745	13.191	13.191	13.191	13.191	13.191	13.191	13.191	13.191	13.191	13.191	13.191	13.191	13.191	13.191	13.191	13.191	13.191	13.191	13.191	13.191	13.191	13.191	13.191	13.191	13.191	13.191	13.191
YER177W	1.686	1.686	1.686	1.686	1.686	1.686	1.686	1.686	1.686	1.686	1.686	1.686	1.686	1.686	1.686	1.686	1.686	1.686	1.686	2.132	2.132	2.132	2.132	2.132	2.132	2.132	2.132	2.132	2.132	2.132	2.132	2.132	2.132	2.132	2.132	2.132	2.132	2.132	2.132	2.132	2.132	2.132	2.132	2.132	2.132	2.132	2.132	2.132	2.132
YOR250C	8.877	8.877	8.877	8.877	9.323	9.323	9.323	9.323	10.959	10.959	10.959	10.959	10.959	10.959	10.959	10.959	10.959	10.959	10.959	11.355	11.355	11.355	11.355	11.355	11.355	11.306	12.098	12.495	12.495	12.495	12.495	12.495	12.495	12.495	12.495	12.495	12.495	13.735	13.735	13.735	13.338	13.338	13.784	14.578	14.578	14.578	14.578	14.578	14.578
YKL191W	15.817	15.817	14.924	14.924	14.924	14.924	14.924	14.527	14.081	14.081	14.081	14.081	14.081	14.081	14.081	14.081	14.081	14.081	13.238	13.238	12.445	12.445	11.998	11.998	11.552	11.155	11.155	10.759	10.363	10.363	10.363	10.363	10.363	10.363	10.363	10.363	10.363	10.363	10.363	10.363	10.363	10.363	10.363	10.363	10.363	10.363	9.916	9.916	6.298
YLR257W	9.72	9.72	9.72	9.72	9.72	9.72	9.72	9.72	9.72	9.273	9.273	9.273	9.669	9.669	9.669	9.669	9.669	9.669	9.669	9.669	9.273	9.273	8.877	8.877	8.877	8.877	8.877	8.877	8.877	8.877	8.877	8.877	8.877	8.43	8.43	8.43	8.43	7.537	7.537	7.537	7.537	7.537	7.537	7.537	7.537	7.537	7.537	6.298	5.851
YOR322C	14.034	14.034	15.224	15.224	15.224	16.117	16.117	16.117	16.117	16.117	16.564	16.564	16.564	16.564	16.564	16.564	16.564	16.564	16.564	16.564	16.564	16.564	16.564	17.01	17.01	17.01	17.01	17.01	17.01	17.01	17.01	17.01	17.01	17.01	17.01	17.01	17.01	17.01	17.01	17.01	17.01	17.01	17.01	17.01	17.01	17.01	17.01	17.01	17.01
YIL078W	9.073	9.073	9.073	9.52	9.52	9.52	9.52	9.52	9.52	9.52	9.52	9.52	9.52	9.52	9.52	9.52	9.52	9.52	9.52	9.52	9.52	9.52	9.52	9.52	9.52	9.52	8.28	7.833	7.437	7.437	6.99	6.594	6.594	6.594	6.594	6.594	6.594	6.594	6.197	5.801	5.801	5.404	5.404	5.404	5.404	5.404	5.404	5.404	5.404
YDR361C	15.917	15.917	15.917	15.917	15.917	15.917	15.917	15.917	15.917	15.917	15.917	15.917	15.917	15.917	15.917	15.917	15.917	15.917	14.627	14.627	14.627	14.627	14.627	14.627	14.627	14.231	14.231	14.231	14.231	14.231	13.835	13.835	13.835	13.835	13.835	13.835	13.388	13.388	13.388	13.388	13.388	13.388	13.388	11.652	11.652	11.652	11.652	11.652	11.652
YMR209C	2.429	2.033	2.033	2.033	4.511	5.354	6.594	6.594	6.594	6.594	7.437	7.883	9.966	9.966	10.412	10.412	10.412	10.412	10.412	10.809	10.809	10.809	10.809	10.809	10.809	10.809	10.809	10.809	10.809	10.809	11.652	12.098	12.098	12.098	12.098	12.098	12.098	12.098	12.098	12.098	12.098	12.941	12.941	13.338	14.181	14.181	14.181	14.181	14.181
YIL033C	8.38	8.777	8.777	8.38	8.38	8.38	8.38	8.38	8.38	8.38	8.38	8.38	8.38	8.38	8.38	8.38	8.38	8.38	8.38	8.38	8.38	8.38	8.38	8.38	8.38	8.38	8.38	8.38	8.38	8.38	8.38	7.934	7.934	7.934	7.934	7.934	7.487	7.487	7.487	7.487	7.487	7.487	7.487	7.487	7.04	6.644	6.197	6.197	6.197
YJL011C	6.544	6.544	6.544	6.544	6.147	6.147	5.751	5.751	5.354	5.354	4.958	4.511	4.511	4.511	4.511	4.511	4.958	5.751	5.751	5.751	6.197	6.197	6.594	7.437	7.04	7.04	7.04	7.04	7.04	7.833	8.28	8.677	9.123	9.123	9.123	9.123	9.123	9.123	8.38	8.777	8.777	8.777	8.777	9.173	9.173	9.173	9.173	9.173	9.62
YPR120C	1.24	1.24	1.24	1.24	1.24	1.686	2.132	2.132	2.132	2.132	2.132	2.132	2.132	2.579	2.579	2.579	2.579	2.579	2.579	2.579	2.579	2.579	2.579	2.579	2.579	2.579	2.579	2.579	2.579	2.579	2.579	2.579	2.579	2.579	3.026	3.026	3.026	3.026	3.026	3.026	3.026	3.026	3.026	3.026	3.026	3.026	3.026	3.026	3.026
YLR342W	1.586	1.586	1.586	1.586	1.586	1.586	1.586	1.586	1.586	1.586	1.586	1.586	1.586	1.586	1.586	1.586	1.586	1.586	1.586	1.586	1.586	1.586	1.586	1.586	1.586	1.586	2.033	2.033	2.033	2.033	2.033	2.033	1.636	1.24	1.24	1.24	1.24	1.24	1.24	1.24	1.24	1.24	1.24	1.24	1.24	1.24	0.843	0.843	0.843
YHR038W	5.108	5.108	5.108	5.505	4.612	5.008	5.008	5.008	5.008	5.008	5.008	5.008	5.008	5.008	5.404	5.404	5.404	5.404	5.404	5.404	5.404	4.958	6.99	6.99	6.544	6.941	6.941	6.941	6.941	6.941	6.941	6.941	6.941	6.941	6.941	6.941	6.941	6.941	6.941	6.941	6.941	6.494	6.891	6.891	7.337	7.337	8.13	8.13	8.13
YGL095C	14.527	14.527	14.527	13.735	12.445	12.395	12.841	12.841	12.841	12.841	12.841	12.841	12.841	12.841	12.841	12.841	12.841	12.841	12.841	12.841	11.998	11.602	11.206	11.206	11.206	11.206	11.206	11.255	11.255	11.255	11.255	11.255	10.859	10.859	10.859	10.859	10.859	10.859	10.859	10.859	10.859	10.859	10.859	10.859	10.859	10.859	10.859	10.859	10.859
YEL016C	13.142	13.142	13.142	13.142	13.142	13.538	13.538	13.538	13.538	13.538	13.538	13.142	13.142	13.142	13.142	13.142	13.142	13.142	13.142	13.142	13.142	13.142	13.142	13.142	13.142	13.142	13.142	13.142	13.142	13.142	13.142	13.142	13.142	13.142	13.142	13.142	13.142	13.142	13.588	13.588	13.588	13.588	13.588	13.142	13.142	13.142	13.142	13.142	13.142
YJL112W	1.636	2.083	2.083	2.529	2.529	2.529	2.529	2.529	2.529	2.529	2.529	2.529	2.529	2.529	2.529	2.529	2.529	2.529	2.529	2.529	2.529	2.529	3.372	3.818	3.818	3.818	3.818	3.818	3.818	3.818	3.818	3.818	3.818	3.818	3.818	3.818	4.215	4.215	4.215	4.215	4.215	4.215	5.058	5.455	5.455	5.455	5.455	5.455	6.794
YIL061C	1.29	1.29	1.29	0.843	0.843	0.843	0.843	0.843	0.843	0.843	0.843	0.843	0.843	0.843	0.843	0.843	0.843	0.397	0.397	0.397	0.397	0.397	0.397	0.397	0.397	0.397	0.397	0.397	0.397	0.397	0.397	0.397	0.397	0.397	0.397	0.397	0.397	0.397	0.397	0.397	0.397	0.397	0.397	0.397	0.397	0.397	0.397	0.397	0.397
YGR096W	11.652	12.892	12.892	13.288	13.288	14.081	14.081	14.081	14.081	14.081	14.081	14.081	14.477	14.477	14.477	14.477	14.477	14.477	14.477	14.477	14.477	14.477	14.477	14.477	14.477	14.477	14.477	14.874	15.271	15.271	15.667	15.667	16.064	16.064	16.064	16.064	16.064	16.064	16.064	16.064	16.064	16.064	16.064	16.064	15.617	15.617	15.617	15.617	15.617
YMR295C	10.166	10.166	9.72	9.72	9.72	9.273	9.273	9.273	9.273	9.273	8.877	8.877	8.877	8.877	8.877	8.877	8.877	8.877	8.877	8.877	8.877	8.877	8.877	8.877	8.877	8.877	8.877	8.877	8.877	8.877	8.877	8.877	8.877	8.877	8.877	8.877	8.877	8.877	8.877	8.877	8.877	8.877	8.877	8.877	8.877	9.273	9.273	9.273	9.273
YIL009W	2.083	2.083	2.083	2.083	2.083	2.083	2.083	2.083	2.083	2.083	1.686	1.686	1.686	1.686	1.686	0.843	0.843	0.397	0.397	0.397	0.397	0.397	0.397	0.397	0	0	0	0	0	0	0	0	0.893	1.29	2.183	2.183	2.183	2.183	2.183	2.629	2.629	2.629	3.026	3.026	3.026	3.026	3.026	3.026	3.026
YIL048W	12.149	12.149	12.149	12.545	12.149	13.784	13.784	13.784	13.784	13.784	13.784	13.784	13.784	13.784	14.231	14.231	14.231	14.231	14.231	14.231	14.231	14.231	14.231	14.231	14.627	15.074	15.074	15.47	15.47	15.47	15.47	15.47	15.47	15.47	15.47	15.47	15.47	15.47	15.917	15.917	15.917	15.917	15.917	15.917	15.917	15.917	15.917	15.917	15.47
YPL253C	8.034	8.034	12.198	13.041	13.041	13.041	13.438	13.438	13.438	13.438	13.438	13.438	13.438	13.438	13.438	13.438	13.438	12.992	13.388	13.388	13.388	13.388	13.388	13.388	13.388	13.388	13.388	13.388	13.388	13.388	13.388	13.388	13.388	13.388	13.835	13.438	13.438	13.438	13.438	13.438	13.438	13.438	13.438	13.438	12.992	12.992	12.992	12.992	12.992
YKL073W	18.642	18.642	18.642	18.642	19.485	20.378	21.668	21.668	21.668	21.668	21.668	21.668	21.668	21.668	21.668	21.668	21.668	21.668	21.668	21.668	21.668	21.668	21.668	21.668	21.668	21.668	21.668	21.271	21.718	21.718	21.718	21.718	21.718	21.718	22.611	23.008	23.404	23.404	23.404	23.404	23.404	23.404	23.404	23.404	23.404	23.404	23.008	23.008	23.008
YLR150W	0.893	0.893	0.893	0.893	0.893	0.893	0.893	0.893	0.893	0.893	0.893	0.893	0.893	0.893	0.893	0.893	0.893	0.893	0.893	0.893	0.893	0.893	0.893	0.893	0.893	0.893	0.893	0.893	0.893	0.893	0.893	0.447	0.447	0.447	0.447	0.447	0.447	0.447	0.447	0.447	0.447	0.447	0.447	0.447	0.447	0.447	0.447	0.447	0.447
YCR090C	7.141	7.587	7.587	7.587	7.587	7.587	7.984	7.984	7.984	7.984	7.984	7.984	7.984	7.984	8.38	8.826	8.826	8.826	8.826	8.826	8.826	8.826	8.826	9.62	9.62	9.62	9.62	9.62	9.62	9.62	9.62	9.62	9.62	9.62	9.62	9.62	9.62	9.62	9.62	9.62	9.62	9.62	9.62	9.62	9.62	9.62	9.62	9.62	9.62
YLL043W	18.446	18.446	18.446	18.446	18.446	18.446	18.446	18.446	18.446	18.446	18.446	18.446	18.446	18.446	18.446	18.446	18.446	18	18	18	17.553	17.553	17.553	17.553	17.553	17.157	17.157	17.157	17.157	17.157	17.157	17.157	17.157	17.157	17.157	16.363	16.363	16.363	16.363	16.363	16.363	16.363	16.363	16.363	16.363	16.363	16.363	16.363	16.363
YER036C	0	0	0	0	0	0	0	0	0	0	0	0	0	0	0	0	0	0	0	0	0	0	0	0	0	0	0	0	0	0	0	0	0	0	0	0	0	0	0	0	0	0	0	0.397	0.397	1.29	1.29	1.29	1.29
YKR029C	9.323	9.323	9.323	9.323	9.72	10.116	10.116	10.116	10.116	10.116	10.116	10.116	10.116	10.116	10.116	10.116	10.562	11.456	11.456	11.456	11.456	11.456	11.456	12.299	12.299	12.299	12.299	12.299	12.299	12.299	12.299	12.299	12.299	12.299	12.299	12.299	12.299	12.299	12.299	12.299	12.299	12.299	12.299	12.299	11.902	11.902	11.902	11.902	11.902
YNL292W	3.869	3.869	3.869	3.869	3.869	3.869	3.422	3.869	4.712	4.712	4.712	4.712	4.712	4.712	4.712	4.712	4.712	5.108	5.108	5.108	5.108	5.108	5.108	5.108	5.108	6.001	5.554	5.951	5.951	5.951	5.951	5.951	6.397	5.951	5.951	6.397	5.951	6.348	6.348	6.348	6.348	6.348	5.901	5.901	5.901	5.901	5.505	5.505	5.505
YDR261C	10.412	10.412	10.412	10.412	10.412	10.859	10.859	10.859	10.859	10.859	10.859	10.859	10.859	10.859	10.859	10.859	10.859	10.859	10.859	10.859	10.859	10.859	10.859	10.859	11.255	11.255	11.255	11.255	11.255	11.255	11.255	11.255	11.255	11.255	11.255	11.255	11.255	11.255	11.255	11.255	11.255	11.255	10.809	10.809	10.809	10.809	8.726	8.726	8.726
YLR097C	10.609	10.609	10.609	10.609	10.609	10.609	10.213	10.213	10.213	8.973	8.973	8.973	8.576	8.18	7.734	8.18	9.073	9.47	12.395	12.395	12.395	12.395	11.998	13.288	13.288	13.288	13.684	15.32	16.163	16.163	16.163	16.61	16.61	16.61	16.61	16.61	16.61	16.213	16.213	15.817	14.578	15.024	15.47	15.47	15.47	15.074	15.074	15.074	15.521
YDR395W	15.62	15.62	15.62	16.463	16.463	16.463	16.463	16.463	16.463	16.463	16.463	16.91	16.91	16.514	16.514	16.067	16.067	16.067	16.067	16.067	16.067	16.067	16.067	16.067	16.067	16.067	16.067	16.067	16.067	16.067	16.067	16.463	16.463	16.463	16.463	16.463	16.463	16.463	16.463	16.463	15.224	14.777	14.381	14.381	14.381	14.381	14.381	14.381	14.381
YDL012C	12.198	12.595	12.198	12.198	12.198	12.198	12.645	12.248	12.248	12.645	12.248	12.248	12.248	12.248	12.248	10.959	10.562	10.562	10.562	10.562	10.562	10.959	11.355	11.355	11.355	11.355	11.355	11.355	11.355	11.355	11.355	11.355	10.512	10.512	10.512	10.512	10.512	10.512	10.512	10.512	10.512	10.512	10.512	10.066	10.066	9.62	9.62	9.62	10.066
YGL054C	5.404	5.404	5.404	5.404	5.851	5.851	5.851	6.298	6.694	8.33	8.33	8.33	8.33	8.33	8.33	8.33	8.33	8.33	8.33	8.33	8.33	8.33	8.33	8.33	8.33	8.33	8.33	8.33	8.33	8.33	8.33	8.33	8.33	8.33	8.33	8.33	8.33	8.28	8.28	8.28	8.28	8.28	8.28	8.28	8.28	8.28	8.28	8.28	8.28
YHR146W	6.397	6.397	6.397	6.397	6.397	6.397	6.397	6.397	6.397	6.397	6.397	6.397	6.397	6.397	6.397	6.397	6.397	6.397	6.397	6.397	6.397	6.397	6.397	6.397	5.951	5.554	5.554	5.554	5.554	5.554	5.554	5.554	5.554	5.554	5.554	5.554	4.265	3.818	3.818	3.818	2.925	2.925	2.925	2.925	2.132	2.132	2.132	2.132	2.132
YLL018C	7.883	7.883	7.883	7.883	7.883	7.883	7.883	7.883	7.883	7.883	7.883	7.883	7.883	7.883	7.883	7.883	7.883	7.883	7.883	7.883	7.883	7.883	7.883	8.28	10.759	10.759	11.155	11.155	11.155	11.155	11.155	11.155	11.155	11.155	11.155	11.155	11.155	11.155	11.552	11.998	11.998	11.998	11.998	11.998	11.998	11.552	11.998	11.998	12.395
YNL312W	11.355	11.355	11.355	11.355	11.355	11.355	11.355	11.355	11.355	11.355	11.355	11.752	11.752	11.752	12.149	12.149	12.149	12.149	12.149	12.149	12.149	12.149	12.149	12.149	12.149	12.149	12.149	12.149	12.149	12.149	12.149	12.545	12.545	12.098	12.098	12.098	12.098	12.098	12.098	12.098	12.098	12.098	12.098	12.098	12.098	12.098	12.098	12.098	12.098
YGR063C	9.173	9.173	9.173	9.173	9.173	9.173	8.777	8.33	8.726	8.726	8.726	8.726	8.726	8.726	8.726	8.726	8.726	8.726	8.726	8.726	8.726	8.726	8.726	8.726	8.726	8.726	8.726	8.726	8.726	8.726	8.726	8.726	8.726	8.726	8.726	8.726	8.726	8.726	8.726	8.726	8.726	8.726	8.726	8.726	8.726	8.726	8.726	8.726	8.726
YDR443C	15.074	15.074	15.074	15.074	15.074	15.074	15.074	15.074	15.074	15.074	15.074	14.627	14.627	14.627	14.627	14.627	14.627	14.627	14.627	14.627	14.627	14.627	14.627	14.627	14.627	14.627	14.627	14.627	14.627	14.627	14.627	14.627	15.421	15.421	15.421	15.421	14.181	14.181	14.181	14.181	14.181	15.024	15.024	15.024	15.024	15.024	15.024	15.024	15.024
YGR128C	11.306	11.306	11.306	11.306	11.306	11.306	11.306	10.909	10.909	10.909	10.909	10.909	10.909	10.909	10.512	10.512	10.959	10.959	10.959	10.959	10.959	10.959	10.959	10.959	10.959	10.959	10.959	10.959	10.959	10.562	10.562	10.562	10.562	10.562	10.562	10.562	10.562	10.562	10.562	10.562	10.562	10.562	10.562	10.562	10.562	10.562	10.562	10.562	10.562
YJL025W	10.959	10.959	10.959	10.959	10.959	10.959	10.959	10.959	10.959	10.959	10.959	10.959	10.959	10.959	10.959	10.959	10.959	10.959	10.959	10.959	10.959	10.166	10.166	9.72	9.72	9.72	9.72	9.72	9.72	9.72	9.72	9.72	10.166	10.166	10.166	10.166	10.166	10.166	10.166	10.166	10.166	10.166	10.166	10.166	10.166	10.166	10.166	10.562	10.562
YIR004W	10.613	10.613	10.166	10.166	10.166	10.613	10.713	10.762	11.556	11.109	11.109	12.399	13.242	14.431	14.431	14.431	14.431	14.431	14.431	14.431	14.928	14.928	15.324	15.324	16.613	16.613	17.06	17.506	17.953	18.349	18.349	18.349	18.349	18.746	18.746	18.746	18.746	18.746	18.746	18.746	18.746	18.746	18.746	18.746	18.746	18.746	18.746	18.746	18.746
YDL213C	12.695	12.695	12.695	12.695	12.695	12.695	12.695	12.695	12.695	12.695	12.695	12.695	12.695	12.299	11.852	11.852	11.852	11.852	11.852	11.852	11.405	11.405	11.405	11.405	11.405	11.405	11.405	11.405	11.405	11.405	11.405	11.405	11.405	11.405	11.405	11.405	10.959	10.959	10.959	10.959	10.959	10.959	10.959	10.959	10.959	10.959	10.116	10.116	10.116
YDR122W	15.62	15.62	15.62	16.463	16.463	16.463	16.463	16.463	16.463	17.306	17.306	17.306	17.306	17.306	17.306	17.306	17.306	17.306	17.306	17.306	17.306	17.306	17.306	17.306	17.306	17.306	18.099	18.099	18.099	18.099	18.099	18.099	18.099	18.099	18.099	18.099	18.099	18.099	18.099	18.099	18.099	18.099	18.099	18.099	18.099	18.099	18.099	18.099	18.099
YKL186C	1.29	1.29	1.29	1.29	1.29	1.29	1.29	2.975	2.975	2.975	2.975	2.975	2.975	2.975	2.975	2.975	2.975	2.975	2.975	2.975	2.975	2.975	2.975	2.975	2.975	2.975	2.975	2.975	3.422	3.422	3.422	3.422	3.422	3.422	3.422	3.422	4.662	4.662	4.662	5.058	5.058	5.058	5.058	5.058	5.058	5.058	5.058	5.058	5.058
YPL239W	7.537	7.537	7.09	7.09	7.09	7.537	7.537	7.537	7.934	7.934	7.934	7.934	7.934	7.934	7.934	7.934	7.934	7.934	7.934	7.934	7.934	7.934	7.934	7.934	7.934	8.38	8.38	8.38	8.38	8.38	8.38	8.38	7.934	7.934	7.537	7.537	6.694	6.694	6.694	6.694	6.694	6.694	6.694	6.694	6.694	6.298	6.744	6.744	6.744
YDL119C	13.735	13.735	13.735	14.181	14.181	14.181	14.181	14.181	14.181	14.181	14.181	14.181	14.181	14.181	15.024	15.024	15.024	15.024	15.024	15.024	15.024	14.578	14.578	14.974	14.974	14.974	14.974	14.578	14.578	14.578	14.578	14.131	14.131	14.131	14.131	14.131	14.131	14.131	13.735	13.735	13.735	13.735	13.735	13.735	13.735	13.735	13.735	13.735	13.735
YDR507C	8.63	8.63	8.63	8.63	8.63	8.184	8.184	8.184	8.184	8.184	8.63	8.63	8.63	8.63	8.184	8.184	8.184	8.58	8.58	8.58	8.58	8.58	8.58	8.58	8.58	8.976	8.976	8.976	8.976	8.53	8.53	8.53	8.53	8.53	8.53	8.53	7.687	7.687	7.687	7.687	7.687	7.687	7.687	7.687	7.687	7.29	7.687	6.844	6.844
YDL240W	12.642	12.642	12.642	12.642	12.642	12.642	13.434	13.831	14.277	14.277	14.277	14.724	14.724	14.724	14.724	14.724	14.724	14.724	14.724	14.724	14.724	14.724	15.171	15.171	15.171	15.171	15.171	15.617	18.096	18.096	18.096	18.096	18.096	18.096	18.096	18.096	18.096	18.096	18.096	18.096	18.096	18.096	18.096	18.096	18.096	18.096	18.096	18.096	18.096
YER048C	5.901	5.901	5.505	5.505	5.505	5.505	5.901	5.901	5.901	6.348	7.637	8.084	8.084	8.084	8.084	8.084	9.373	9.373	9.373	9.373	9.373	9.373	9.373	9.373	9.819	9.819	9.819	9.819	9.819	9.819	9.819	10.266	10.266	10.266	10.266	10.266	10.266	10.266	10.266	10.266	10.266	10.266	10.266	10.266	10.266	10.266	10.266	10.266	10.266
YLR094C	19.389	19.389	18.992	18.992	18.992	18.992	18.992	18.596	18.596	18.596	18.596	18.596	18.596	18.596	18.596	18.596	18.596	18.596	18.596	18.596	18.596	18.596	18.596	18.596	18.596	18.596	17.306	17.306	17.306	16.86	16.86	16.86	16.86	16.86	15.124	15.124	12.198	8.877	8.43	6.397	6.397	6.397	6.397	6.397	6.001	6.001	6.001	6.001	6.001
YKL167C	12.049	12.049	11.602	11.602	11.602	11.602	11.602	11.155	11.155	11.155	11.155	11.155	11.155	11.155	11.155	11.155	11.155	11.155	11.155	11.155	11.155	11.155	11.155	10.709	10.709	10.709	10.709	10.709	10.709	10.709	10.709	10.262	10.262	10.262	10.262	10.262	10.262	9.866	9.866	9.47	9.47	9.47	9.47	9.47	9.47	9.47	9.47	9.47	9.47
YDR458C	4.561	4.561	4.561	4.561	4.561	4.561	3.372	4.265	4.265	4.265	4.265	4.265	4.265	4.265	4.265	4.265	4.265	3.869	3.869	3.869	3.869	3.869	4.265	4.265	4.265	4.265	6.348	6.794	6.794	6.794	6.397	6.397	6.397	6.844	7.637	8.53	9.373	9.819	9.819	9.819	9.819	9.819	11.109	12.002	12.002	12.002	12.002	12.002	12.002
YGR155W	8.23	8.23	8.18	8.18	8.18	8.18	8.18	8.18	8.18	8.18	8.18	8.18	7.734	7.734	7.337	8.18	7.784	7.784	9.023	8.973	8.973	8.973	8.973	8.973	8.973	8.576	8.18	8.18	8.18	8.18	8.18	8.18	8.18	8.18	8.18	8.18	8.18	8.18	8.18	8.18	8.18	8.18	7.784	8.23	6.99	6.99	6.99	6.99	6.99
YPR172W	15.867	15.867	15.867	15.867	15.867	15.867	15.867	15.867	15.867	15.867	15.867	15.867	14.974	14.924	17.403	17.403	17.403	17.403	17.403	17.403	17.006	17.006	17.006	17.403	17.403	17.403	17.403	17.403	17.403	17.849	18.246	18.246	17.453	17.453	17.453	17.453	17.453	17.453	17.006	17.899	18.296	18.692	18.692	18.692	18.692	18.296	18.296	18.296	18.296
YLR208W	13.634	14.477	14.477	14.477	14.477	14.477	14.477	14.477	14.477	14.477	14.477	14.477	14.477	14.477	14.477	14.477	14.477	14.477	14.477	14.477	14.477	14.477	14.477	14.477	14.477	14.477	14.477	14.477	14.477	14.477	14.477	14.477	14.477	14.477	14.477	14.477	14.477	14.477	14.477	14.477	14.477	14.477	14.477	14.477	14.477	14.477	14.477	14.477	14.477
YDR173C	15.57	15.57	15.57	15.124	15.124	13.488	13.488	13.488	13.488	13.488	13.488	13.884	13.884	13.884	13.884	13.488	13.488	13.488	13.488	13.488	13.488	13.488	13.488	13.488	13.091	12.645	12.645	12.645	12.645	12.248	12.248	12.248	12.248	12.248	12.248	11.852	11.852	11.852	11.852	11.852	11.852	11.852	11.852	11.852	11.405	11.405	11.405	11.405	11.405
YCR097W	11.059	11.505	11.902	11.902	11.902	11.902	11.902	11.902	11.902	11.902	11.902	11.902	11.902	11.902	11.902	11.902	11.902	11.902	11.902	11.902	12.348	12.348	12.348	12.745	11.902	11.505	11.505	11.505	11.505	11.505	11.505	11.505	11.109	11.109	11.109	11.109	10.662	10.662	10.662	9.919	9.919	9.473	9.473	9.473	9.473	9.473	9.919	9.919	9.919
YDR037W	3.026	3.026	3.026	3.026	3.026	3.026	3.026	3.026	3.026	3.026	3.026	3.026	3.026	3.026	3.026	3.026	3.026	3.026	2.579	2.579	2.579	2.579	3.422	3.818	3.818	3.818	3.818	3.818	3.818	3.818	4.215	4.215	4.215	4.215	4.215	4.215	4.215	4.215	4.612	4.215	4.215	4.215	4.215	4.215	4.215	3.768	4.561	4.561	4.561
YDR322C-A	11.355	11.355	11.355	11.355	12.198	12.198	12.595	13.041	13.041	13.041	13.041	13.041	13.041	13.041	13.041	13.041	13.041	13.041	13.041	13.041	13.041	13.041	13.041	13.041	13.041	13.041	13.041	13.041	13.041	13.041	13.041	13.041	13.041	13.041	13.041	13.488	13.488	13.488	13.488	13.488	13.488	13.488	13.438	12.992	12.992	12.992	12.992	12.992	12.992
YAL058W	16.314	16.314	16.314	15.967	15.967	15.967	15.967	15.57	15.57	15.57	15.57	10.266	9.87	9.473	9.473	9.473	10.316	11.209	11.605	15.274	15.274	15.274	15.274	15.274	15.274	15.274	15.274	15.274	15.274	14.828	14.381	13.985	13.538	14.381	13.934	14.777	15.174	16.017	16.017	16.017	16.017	16.017	16.017	16.017	16.017	16.017	15.124	14.727	14.727
YCL056C	9.323	10.016	10.016	10.016	9.62	9.62	9.62	9.62	9.62	9.173	9.173	9.173	8.726	9.173	9.173	9.173	9.173	9.62	9.62	9.62	9.62	9.62	9.62	9.62	10.066	10.959	10.959	11.355	11.355	10.959	11.752	11.752	12.198	11.306	11.306	11.702	11.702	12.149	12.098	12.495	14.231	14.231	14.231	14.231	14.281	14.281	14.281	14.281	14.281
YIL117C	14.231	14.231	14.231	14.231	14.231	14.231	14.231	14.231	14.231	14.231	13.784	13.784	13.784	13.784	13.784	13.784	13.784	13.784	14.181	14.181	14.181	14.181	14.181	14.181	13.784	13.784	13.784	13.784	13.784	13.784	13.784	13.784	13.784	13.784	13.784	13.784	13.784	13.784	13.784	13.784	13.784	13.784	13.784	13.784	13.784	13.784	13.784	12.941	12.149
YGL018C	6.794	6.794	6.794	6.348	6.348	4.265	3.818	3.719	3.719	3.719	3.719	3.719	4.115	4.115	4.511	4.511	4.511	4.511	5.751	5.751	6.247	6.247	6.247	6.247	6.247	7.09	7.09	7.487	7.487	7.487	7.487	7.487	7.487	7.487	7.487	7.487	7.487	7.09	7.09	8.33	9.173	10.463	11.752	13.388	13.388	13.388	13.784	14.231	14.231
YBL026W	10.662	10.662	10.662	10.662	10.662	10.662	10.662	10.662	10.662	10.662	10.662	10.662	10.662	10.662	10.662	10.662	10.662	10.216	10.216	10.216	10.216	10.216	9.819	9.819	9.819	9.819	9.423	9.423	9.423	9.423	8.976	8.976	8.976	8.976	8.976	8.976	8.976	8.976	8.976	8.976	8.53	8.53	8.53	6.744	6.744	6.298	5.851	5.851	5.851
YER080W	11.802	11.802	11.802	11.802	11.802	11.802	12.645	13.438	13.041	13.041	13.041	13.884	13.438	13.438	13.438	13.884	13.884	13.884	13.884	13.884	13.884	13.884	14.331	13.488	13.488	13.488	13.488	13.488	13.488	13.488	13.488	13.488	13.488	13.488	13.488	12.198	12.645	12.645	12.645	12.645	12.645	12.645	12.645	12.645	12.645	12.645	12.645	12.645	13.091
YLR344W	0	0	0	0	0	0	0	0	0	0	0	0	0	0	0	0	0	0	0	0.447	0.447	0.447	0.447	0.447	0.447	0.447	0.447	0.447	0.447	0.447	0.447	0.447	0.447	0.893	2.132	2.132	2.579	2.579	3.422	3.422	3.422	3.869	3.869	3.869	3.869	3.869	3.869	3.869	3.869
YKL016C	11.652	11.652	11.652	11.652	11.652	11.652	11.652	11.652	11.652	11.652	11.652	11.652	11.652	11.652	11.652	11.652	11.652	11.652	11.652	11.652	11.652	11.652	11.652	11.652	11.652	11.652	11.652	11.652	11.652	11.652	11.652	11.652	10.809	10.363	10.363	10.363	10.363	10.363	10.363	10.363	10.363	10.363	10.363	9.916	9.916	9.916	9.916	9.47	9.073
YIL140W	11.255	11.255	11.255	11.255	11.255	11.255	10.859	10.859	10.859	10.859	10.859	10.859	10.859	10.859	10.859	10.859	10.859	10.909	11.355	11.355	11.355	11.355	11.355	11.355	11.355	11.355	11.355	11.355	11.802	11.802	11.355	11.355	11.355	10.909	10.909	10.909	10.909	10.909	10.909	10.909	10.909	10.909	10.909	10.512	9.72	9.72	9.323	9.323	9.323
YLR090W	11.059	11.059	11.059	11.059	11.059	11.059	11.059	11.059	11.059	11.059	11.059	11.059	11.059	11.059	11.059	11.059	11.059	10.613	10.613	10.613	10.613	10.216	10.216	10.216	9.77	9.77	9.77	9.77	10.166	10.166	10.166	10.166	10.166	10.166	10.166	10.166	10.166	10.166	10.166	10.166	10.166	10.166	10.166	10.166	10.166	9.72	8.877	9.273	9.273
YBL030C	7.984	7.984	7.984	7.984	7.537	7.537	7.984	7.984	7.984	7.984	7.984	7.984	7.984	7.984	7.984	7.984	7.984	7.984	7.984	9.223	11.206	11.206	11.206	11.206	11.206	11.206	11.998	11.998	11.998	11.998	11.998	11.998	11.998	11.998	11.998	11.998	11.998	11.998	11.155	11.155	11.602	13.288	13.735	13.735	14.131	14.527	14.924	14.924	14.924
YDR132C	6.001	6.001	6.001	6.001	6.001	6.001	6.001	6.001	6.001	6.001	6.001	6.001	6.001	6.001	5.604	5.604	5.604	5.604	5.604	5.604	5.158	5.158	4.712	4.712	5.158	5.158	5.158	5.158	5.158	5.158	4.761	4.761	4.315	4.315	4.761	4.761	4.761	4.761	4.761	4.761	4.761	4.761	4.761	4.761	4.761	4.761	4.761	4.761	4.761
YDL030W	11.752	10.859	10.859	9.966	9.966	10.759	10.759	10.759	10.759	10.759	10.759	10.759	10.759	10.759	10.759	10.759	10.759	10.312	10.312	9.916	9.916	9.916	10.312	10.312	10.709	10.709	10.709	10.709	10.709	10.709	10.709	11.155	11.155	11.155	11.155	11.155	11.155	11.602	11.602	11.602	11.602	11.602	11.602	11.602	11.602	11.602	11.602	11.602	11.602
YDR248C	6.247	6.247	6.247	5.404	5.404	5.404	5.404	5.851	5.851	5.851	5.851	5.851	5.851	5.455	5.455	8.33	8.726	8.726	8.726	8.726	9.173	9.173	9.173	9.173	9.173	9.173	9.569	9.569	9.569	9.569	9.569	9.569	9.569	9.569	9.569	10.463	10.463	10.463	10.463	10.463	10.463	10.016	10.016	10.016	10.412	10.412	10.412	10.412	10.412
YFL009W	17.703	17.703	17.703	17.703	17.703	17.703	17.703	17.703	18.546	18.546	18.546	18.546	18.546	18.149	17.753	17.753	17.753	17.357	17.357	16.91	17.357	17.357	17.357	17.357	17.357	17.357	17.357	17.357	17.357	17.803	18.992	19.389	19.389	19.389	19.835	19.835	19.835	19.835	19.835	19.835	19.835	19.389	19.389	19.389	19.389	19.389	19.389	19.389	19.389
YOL090W	6.247	6.247	6.247	6.644	9.123	12.049	12.049	12.049	12.049	12.049	12.049	12.049	12.049	12.049	12.049	12.049	12.495	12.892	12.892	12.892	13.288	13.288	13.288	13.288	13.288	14.081	14.924	14.924	15.817	15.817	15.817	15.817	15.817	15.817	15.817	15.767	15.767	15.767	15.767	15.767	15.767	15.767	15.767	15.767	15.767	15.767	15.767	15.767	15.767
YDL191W	12.495	12.495	12.495	12.495	12.495	12.495	12.495	12.495	12.495	12.495	12.495	12.495	12.495	12.495	12.495	12.495	12.495	12.495	12.495	12.495	12.495	12.495	12.495	12.495	12.495	12.495	12.495	12.495	12.941	12.892	13.338	13.338	13.338	13.338	13.338	13.338	13.338	13.338	13.338	13.338	13.338	13.338	13.338	13.338	13.338	13.338	13.338	13.338	13.338
YOR316C	5.801	5.801	5.801	5.801	5.801	5.801	5.801	5.801	5.404	5.404	5.404	5.404	5.851	5.851	5.851	5.851	5.851	5.851	5.851	5.851	5.851	5.851	5.851	5.404	5.404	4.958	4.958	4.958	3.719	3.719	3.719	3.272	3.272	3.272	3.272	3.272	3.272	3.272	3.272	3.272	3.272	2.876	2.876	2.876	2.876	2.876	2.876	2.876	2.876
YCR004C	12.299	12.299	12.299	12.348	11.902	11.902	11.902	11.902	12.299	12.299	12.299	12.299	12.299	12.299	12.299	11.852	11.405	10.959	11.355	11.355	11.355	11.355	11.355	11.355	11.355	11.355	11.355	11.355	11.355	11.355	11.355	11.355	11.355	10.463	10.463	10.463	10.463	10.463	10.463	10.463	10.463	10.463	10.463	10.909	10.909	10.909	10.909	10.909	10.909
YPL069C	4.561	3.719	3.719	4.215	4.215	4.215	4.215	4.215	5.108	5.108	5.108	5.108	5.554	5.554	5.554	5.951	5.951	5.951	5.951	5.951	5.951	5.951	5.951	5.951	5.951	5.951	5.951	5.951	5.951	5.951	6.348	6.348	7.191	7.191	7.587	7.587	7.587	7.587	7.587	7.587	7.587	7.587	8.034	8.034	8.034	8.034	8.43	9.323	9.323
YIL108W	12.248	12.248	12.248	12.248	12.248	11.852	11.852	11.852	11.852	10.562	10.562	10.562	10.562	10.166	10.166	9.77	9.323	9.323	8.877	8.877	8.877	8.877	8.877	8.877	8.877	8.877	8.877	7.637	7.637	7.637	7.637	7.637	8.084	8.084	8.084	8.084	8.084	8.084	8.084	8.084	8.084	8.084	8.084	7.637	7.637	6.397	6.397	6.397	6.397
YDL124W	8.33	7.487	7.487	7.487	7.487	7.487	7.487	7.09	7.09	5.801	5.404	5.404	5.404	5.354	5.354	5.354	5.354	5.354	5.354	5.354	5.354	4.958	4.958	4.958	4.958	4.958	4.958	4.958	4.958	4.958	4.561	4.561	4.561	4.561	4.165	4.165	4.165	4.165	4.165	2.429	2.429	2.033	2.033	2.033	2.033	2.033	2.033	2.033	2.033
YMR073C	8.43	8.43	9.273	9.273	9.273	9.273	9.273	9.273	9.273	9.273	9.273	9.273	9.273	9.72	9.72	9.72	9.72	9.72	9.72	9.72	9.72	9.72	9.72	9.273	9.669	11.405	11.405	11.405	11.405	11.405	11.405	11.405	11.405	11.405	11.405	11.405	11.405	11.405	10.959	10.959	10.959	10.959	10.959	10.959	10.959	10.959	10.959	10.959	10.959
YBR031W	13.041	12.595	12.595	12.595	12.595	12.595	12.595	12.595	12.595	12.595	12.198	10.909	10.909	10.909	8.826	8.826	8.877	8.877	8.877	8.877	8.877	8.877	8.877	8.877	8.877	9.72	9.72	9.72	9.72	9.72	9.72	9.72	9.273	9.273	9.273	9.273	9.273	9.273	9.273	9.273	9.273	9.273	8.43	8.43	8.43	8.43	8.43	8.43	6.744
YKL010C	10.859	10.859	11.306	11.306	11.306	11.702	12.992	13.388	13.388	13.388	13.388	13.388	14.578	14.578	14.578	14.578	14.578	14.578	14.578	14.578	14.578	14.578	14.578	14.974	14.974	14.974	14.974	14.974	14.974	14.974	14.974	14.974	14.974	14.974	14.974	14.974	14.974	14.974	14.974	14.974	14.974	14.974	14.974	14.974	14.527	14.527	14.527	14.527	14.527
YPL138C	12.149	12.149	12.149	12.149	12.149	12.545	12.545	12.545	12.545	12.545	12.545	12.545	12.545	12.545	12.545	12.545	12.545	12.545	12.545	12.941	12.941	12.941	12.941	12.941	12.941	12.941	12.941	12.941	12.941	12.941	13.338	13.338	13.338	13.338	13.338	13.338	13.338	13.338	13.338	13.735	13.735	13.735	13.735	14.131	14.131	14.527	14.527	14.527	14.527
YDL226C	9.569	9.569	9.569	10.016	10.016	10.016	10.412	10.809	10.809	10.809	10.809	10.809	10.809	10.809	10.809	10.809	10.809	10.809	10.809	10.809	10.809	10.809	10.809	10.809	10.809	10.809	10.809	10.809	10.809	10.809	10.809	10.809	10.809	10.809	10.809	10.809	10.809	10.809	10.809	11.206	11.602	11.602	11.602	11.602	11.602	11.602	11.602	10.759	10.312
YKL061W	10.909	10.909	10.909	10.909	10.909	10.512	10.512	10.909	11.306	11.306	11.306	11.306	11.306	11.306	11.306	11.306	11.306	11.306	11.306	11.306	11.306	11.306	11.702	11.702	11.702	11.702	11.702	11.702	11.702	11.702	11.702	12.149	12.149	12.149	12.149	12.149	12.149	12.149	12.149	12.149	12.149	12.149	12.149	12.149	12.149	12.149	12.149	12.149	12.149
YIR017C	12.198	12.198	12.198	11.802	11.802	11.802	11.802	11.802	11.802	11.802	11.405	11.405	11.405	11.405	10.562	10.562	10.166	10.166	9.77	9.77	9.77	9.77	9.77	9.77	9.77	9.77	9.77	9.77	9.77	9.77	9.77	9.77	9.323	9.323	9.323	9.323	9.323	9.323	8.927	7.587	7.191	7.191	7.191	7.191	7.191	7.191	7.191	7.191	6.794
YMR166C	5.901	5.901	5.901	5.901	5.901	5.505	5.505	5.505	5.505	5.505	5.901	5.901	5.901	5.901	5.901	5.901	5.901	5.901	6.348	6.744	6.744	6.744	6.744	6.744	6.744	7.141	7.141	7.141	7.141	7.141	7.141	7.141	7.141	7.537	7.934	7.934	7.934	8.38	8.38	8.38	8.38	8.38	8.38	8.38	8.38	8.38	8.38	8.38	8.38
YDL099W	9.77	9.77	9.77	9.77	9.323	9.323	8.084	6.794	6.794	6.794	6.794	6.794	6.348	5.901	6.694	7.587	7.141	7.141	7.587	9.223	8.877	9.273	9.273	10.166	10.613	11.009	11.405	11.852	12.745	13.588	13.588	13.588	13.588	14.034	14.034	14.828	14.828	14.828	14.828	14.828	14.828	14.828	14.828	14.828	15.274	15.274	15.274	15.671	15.671
YJR148W	6.944	7.34	7.34	7.34	7.34	7.34	7.34	7.34	7.34	7.34	7.34	7.34	8.184	8.184	8.184	7.737	7.737	7.737	7.737	7.737	7.737	7.737	7.737	7.737	7.29	7.687	7.687	7.687	7.24	7.24	7.24	7.24	7.24	7.24	7.24	7.24	7.24	7.24	7.24	5.901	5.901	6.744	6.298	6.298	6.298	6.298	6.298	6.298	6.298
YMR040W	10.959	10.959	10.959	10.959	10.959	10.959	10.959	7.687	6.794	6.794	6.794	6.794	6.794	6.397	6.397	6.397	6.397	6.397	6.397	6.397	6.397	6.397	5.554	5.158	4.712	4.712	4.265	4.265	4.712	4.712	4.712	4.712	4.712	4.712	5.158	4.712	4.712	4.265	4.265	3.869	3.869	3.869	3.869	3.869	3.869	3.869	3.869	3.869	3.472
YPL252C	12.595	13.438	14.678	14.678	14.678	14.678	14.678	14.678	14.678	14.678	14.678	14.281	15.074	14.627	14.627	14.627	15.024	14.627	14.627	14.181	14.181	14.181	14.181	14.181	14.181	14.181	14.181	14.181	14.181	14.181	14.181	14.181	14.181	14.181	14.181	14.181	13.784	14.627	14.627	14.627	14.627	14.627	14.627	14.627	14.627	14.627	14.627	14.627	14.627
YGR125W	13.288	13.288	13.288	13.288	13.288	13.288	13.684	13.684	13.684	14.081	14.081	14.527	14.527	14.527	14.527	14.527	14.527	14.527	14.527	14.527	14.527	14.527	14.527	14.527	14.527	14.527	14.527	14.527	14.527	14.527	14.527	14.527	14.974	14.974	14.974	14.974	14.974	14.974	14.974	14.974	14.974	14.974	14.974	14.974	14.974	14.974	14.974	14.974	14.974
YER013W	9.323	9.77	10.662	9.77	9.77	9.77	9.77	9.77	9.77	9.77	9.77	9.77	9.77	9.77	9.77	9.77	9.77	9.77	10.216	10.216	10.613	10.562	10.562	10.562	10.562	10.562	10.562	10.562	10.959	10.959	10.959	10.959	10.959	10.959	10.959	10.959	10.959	10.562	10.562	10.562	10.562	10.562	10.562	10.562	10.562	10.562	10.116	10.512	10.066
YDR357C	15.024	15.024	15.024	15.024	15.024	15.024	15.024	15.024	15.024	15.024	15.024	15.024	15.024	15.024	15.024	15.024	15.024	15.024	15.024	15.47	15.47	15.47	15.47	15.47	14.281	14.727	14.727	14.727	15.124	15.124	15.124	15.124	15.124	15.124	14.727	14.727	14.727	14.727	14.727	14.281	14.281	14.281	14.281	11.752	10.463	10.016	10.809	11.206	11.602
YLR246W	9.669	9.669	9.669	9.669	9.669	9.669	9.669	9.669	8.777	8.777	8.777	9.173	9.173	9.173	9.173	9.173	9.173	9.173	9.173	8.777	9.173	9.173	9.62	10.066	10.066	10.909	10.909	11.355	11.355	11.802	11.802	11.802	11.802	11.405	11.405	11.009	11.009	11.009	11.009	11.009	11.009	11.009	11.009	11.009	11.009	11.009	11.009	11.009	11.009
YER091C	0	0	0	0	0	0	0	0	0	0	0.447	0.447	0.447	0.447	0.447	0.447	0.447	0.447	0.447	1.29	1.29	1.29	1.29	1.29	1.29	1.29	1.29	1.29	1.29	1.29	1.29	1.29	1.29	1.29	1.29	1.29	1.29	1.29	1.29	1.29	1.29	1.29	1.29	1.29	1.29	1.29	1.29	1.29	1.29
YOR136W	14.627	14.627	14.627	14.627	14.231	14.231	14.231	14.231	14.231	14.231	14.231	14.231	14.231	14.231	14.231	14.231	14.231	11.306	10.859	8.38	8.826	10.066	10.066	10.066	10.066	10.909	10.909	10.909	10.909	10.909	10.909	10.909	10.512	10.512	10.512	10.512	10.512	10.512	10.512	10.959	10.959	11.752	11.752	11.752	11.752	11.752	11.752	11.752	10.016
YLR248W	9.569	9.569	10.809	10.809	11.206	11.998	12.445	12.445	12.445	12.445	12.445	12.445	12.445	12.445	12.445	12.841	13.238	13.238	13.238	13.238	13.238	13.238	13.238	13.238	13.238	13.238	13.238	13.238	13.238	13.238	13.238	13.238	13.238	13.238	13.238	13.684	13.684	13.684	13.684	13.288	13.288	13.288	13.288	13.288	13.288	12.892	12.892	12.892	12.892
YDR247W	10.066	10.066	10.066	10.066	10.066	10.066	10.066	10.066	10.066	10.066	10.066	10.066	9.669	9.669	9.669	9.669	9.273	9.273	9.273	9.273	9.273	9.273	9.223	8.877	8.43	8.877	8.48	8.48	8.48	8.48	8.48	8.48	8.48	8.48	8.48	8.48	8.034	8.034	8.034	8.48	7.984	7.537	7.984	7.984	7.984	7.984	7.984	7.984	7.984
YHR069C	10.316	10.316	10.316	10.316	10.316	10.316	10.316	9.87	9.423	9.423	9.423	9.819	11.059	12.348	12.348	12.348	12.348	12.348	12.348	12.745	12.745	12.745	12.745	12.745	13.191	13.191	13.191	13.638	13.638	13.638	13.638	13.638	13.638	13.638	13.638	13.638	13.638	12.795	12.795	12.795	12.795	12.795	13.688	13.688	13.688	13.688	13.688	13.688	13.688
YER101C	0.397	0.397	0.397	0.397	0.397	0.397	0.397	0.793	0.793	0.793	0.793	0.793	0.793	0.793	0.793	0.397	0.397	0.397	0.397	0.793	0.793	0.793	0.793	0.793	0.793	0.793	0.793	0.793	0.793	0.793	0.793	0.793	0.793	0.793	2.479	2.479	2.479	2.479	2.479	2.479	3.322	3.322	3.768	3.768	3.768	3.768	3.768	3.768	3.768
YOR247W	0.893	0.893	0.893	0.893	0.893	0.893	0.447	0.447	0	0	0	0	0	0	0	0	0	0	0	0	0	0	0	0	0	0	0	0	0	0	0	0	0	0	0	0	0	0	0	0	0	0	0	0	0	0	0	0	0
YJR084W	2.479	2.083	2.083	2.083	2.083	2.083	2.083	2.083	2.083	2.083	2.083	2.083	2.083	2.083	2.083	1.636	1.636	1.636	1.636	1.636	1.636	1.636	1.636	0.843	0.447	0.447	0.447	0.447	0.447	0.447	0.447	0.447	0.843	2.033	2.825	4.065	4.511	7.934	11.255	11.255	11.255	13.388	13.784	13.784	13.784	13.784	14.578	14.578	14.578
YBR188C	8.133	8.133	8.133	8.133	8.133	8.133	8.133	8.133	8.133	8.133	8.133	8.133	8.133	8.133	8.133	8.133	8.133	7.687	6.397	5.951	5.951	5.951	5.951	5.951	5.951	5.951	5.951	5.951	5.951	5.951	5.951	5.951	6.744	6.744	6.744	6.744	6.298	5.455	4.612	4.612	4.165	4.165	4.165	4.165	3.272	3.272	3.272	3.668	3.668
YLL027W	5.851	5.851	5.851	5.851	5.851	5.851	6.247	6.247	6.247	6.247	6.247	6.247	6.247	6.247	6.247	5.801	5.801	5.404	5.404	5.404	5.404	5.404	5.404	5.851	5.851	5.851	5.851	5.851	5.354	5.354	5.354	5.354	5.354	5.354	5.354	5.354	5.751	5.751	6.147	6.544	6.544	6.544	6.941	6.544	6.544	7.387	7.387	7.387	7.833
YER149C	2.183	2.183	2.183	2.183	2.183	2.183	2.183	2.183	1.736	1.736	1.736	2.183	2.183	2.183	2.183	2.183	2.579	2.579	4.265	5.058	5.058	5.058	5.058	5.058	5.058	5.058	5.058	5.058	5.058	5.058	5.058	4.612	4.612	4.612	4.612	4.612	5.008	5.851	5.851	5.851	5.851	5.851	5.851	5.851	6.694	7.09	7.883	7.883	7.883
YDL208W	15.671	15.671	15.671	15.671	15.671	15.671	15.274	15.274	15.274	15.274	15.274	15.274	15.274	15.274	15.274	15.274	15.274	15.274	15.274	15.274	15.274	15.274	15.274	15.274	15.274	15.274	15.274	15.274	15.274	15.274	15.274	15.274	15.274	15.274	15.274	15.274	15.274	15.274	15.274	15.274	15.274	14.828	14.828	14.828	14.828	14.828	14.828	14.828	10.662
YGL157W	23.554	23.554	23.554	23.554	23.554	23.554	23.554	23.554	23.554	23.554	23.554	23.554	23.554	23.554	23.157	23.157	23.157	23.157	23.157	23.157	23.157	23.157	23.157	23.157	23.157	23.157	23.157	23.157	23.157	20.975	20.578	20.578	20.578	20.578	20.578	20.578	20.578	20.578	20.132	18.546	17.703	16.514	16.514	16.514	16.514	15.224	12.745	12.299	12.299
YNL132W	6.644	7.04	7.04	7.04	7.04	6.644	6.644	6.644	6.644	6.644	6.644	6.644	6.644	6.197	5.354	5.354	5.354	5.354	5.354	5.801	3.322	3.322	3.322	3.322	3.322	2.876	2.876	2.876	2.479	2.479	2.083	2.083	2.083	2.083	2.083	2.083	2.083	2.083	2.083	2.083	2.083	2.083	1.686	1.686	1.686	1.686	1.686	1.686	1.686
YLR050C	19.189	19.189	18.793	18.793	18.396	17.95	17.95	17.95	17.95	17.95	17.95	17.95	14.231	11.355	8.034	7.191	8.826	11.752	11.752	11.752	14.231	14.231	14.231	14.231	14.231	14.231	14.231	14.231	14.627	14.627	14.627	14.627	14.627	14.627	14.627	14.627	14.627	14.627	14.627	15.074	14.627	14.627	14.627	14.627	14.627	14.627	14.231	14.231	12.941
YDR408C	11.159	11.159	11.159	11.159	11.159	11.159	11.159	10.762	10.762	10.762	10.762	10.762	10.762	10.762	10.762	10.762	10.762	10.762	10.762	10.762	10.762	10.762	10.762	10.762	10.762	10.762	10.762	10.762	9.423	9.423	9.423	7.29	6.844	6.447	6.447	6.447	6.447	6.447	6.447	6.447	6.447	6.447	6.447	6.447	5.554	5.554	5.554	5.554	5.554
YGL194C	7.934	7.934	7.934	8.33	9.123	9.123	9.123	9.123	9.123	9.123	9.123	9.123	8.726	9.62	10.066	10.066	10.066	10.066	10.512	10.512	10.512	10.909	11.802	11.802	11.802	11.802	11.802	11.802	11.802	11.802	11.802	11.802	11.802	11.802	11.802	12.198	12.198	12.645	12.645	12.645	12.645	13.041	13.041	13.438	13.438	13.438	13.438	13.438	13.438
YER042W	11.009	11.009	11.009	11.009	10.613	11.456	11.852	11.852	11.852	11.852	13.488	13.041	13.041	13.041	13.041	13.041	13.041	13.041	13.041	13.041	13.041	13.041	13.041	14.331	13.884	14.777	14.777	15.174	15.174	15.174	15.62	15.62	15.62	15.62	15.62	15.62	15.62	15.62	15.62	15.62	15.62	15.62	15.62	15.62	15.62	15.62	15.62	15.62	15.62
YJL104W	11.802	11.802	12.248	12.248	12.248	12.248	12.248	12.248	12.248	12.248	12.695	12.695	12.695	12.695	12.695	12.695	12.695	12.695	12.695	12.695	12.695	12.695	12.695	12.695	12.695	12.695	12.695	12.695	12.695	12.695	12.695	12.695	12.695	12.695	12.695	12.695	12.695	12.695	12.695	12.695	12.695	12.695	12.695	12.299	12.299	12.299	12.299	12.299	12.299
YJL008C	16.86	17.256	17.703	18.149	18.149	18.149	18.149	18.596	18.596	18.596	18.596	18.596	18.596	18.596	18.596	18.596	18.596	18.596	18.596	18.596	18.596	18.596	18.596	18.596	18.596	18.2	18.2	18.25	18.25	18.25	18.25	18.25	18.25	18.25	18.25	18.25	18.25	18.25	18.25	18.25	18.25	18.25	18.25	18.25	18.25	17.803	17.803	17.407	17.407
YJR134C	8.034	8.034	8.034	8.034	8.034	8.034	8.034	8.034	8.034	8.034	8.034	8.034	8.034	8.034	8.034	7.637	6.794	6.397	7.587	8.777	8.777	9.173	10.463	10.463	10.463	10.463	10.463	10.463	10.463	11.306	12.149	12.149	12.149	12.149	12.149	12.149	12.545	12.545	12.545	12.992	14.727	17.256	19.389	19.389	19.785	19.785	19.785	19.785	19.785
YOR270C	15.671	15.671	15.671	15.671	15.671	15.671	15.671	15.671	15.671	15.671	15.671	15.671	15.671	15.671	15.671	15.671	15.671	15.671	15.671	15.671	15.671	15.671	15.671	15.274	14.877	14.877	14.877	14.877	14.877	14.877	14.877	14.431	14.431	14.431	14.431	13.985	13.985	13.588	13.588	13.191	13.191	13.191	12.745	12.745	11.505	11.505	11.109	11.109	11.109
YER073W	2.132	2.132	2.132	2.132	2.132	2.132	2.132	2.132	2.132	2.132	2.132	2.579	2.579	2.579	2.579	2.579	2.579	2.579	2.579	2.579	2.579	2.579	2.579	2.579	2.579	2.579	2.579	2.579	2.975	2.975	2.975	2.975	2.975	2.975	2.132	2.132	2.132	2.132	2.579	2.579	2.579	2.579	2.579	2.579	2.579	3.026	3.918	3.918	3.918
YBL025W	12.845	12.845	12.845	12.895	12.895	13.291	13.291	13.291	13.291	13.291	13.242	12.795	13.242	12.845	12.448	12.448	12.448	12.448	12.002	12.002	12.002	12.002	12.002	12.002	10.662	10.662	10.662	10.662	10.662	10.662	10.662	10.662	10.662	10.662	10.216	9.323	9.323	9.323	9.323	9.323	9.77	9.77	9.77	9.77	9.77	9.77	9.77	8.927	8.927
YOL060C	6.247	6.247	6.247	6.247	6.247	6.247	6.247	5.801	5.801	5.404	5.404	5.404	5.404	5.404	5.404	5.404	5.404	5.404	5.404	5.404	5.404	4.612	4.612	4.612	4.612	4.612	4.612	4.215	4.215	4.215	4.215	4.215	4.215	4.215	2.975	2.529	2.529	2.529	2.529	2.529	2.529	2.529	2.529	2.479	2.479	2.479	2.083	2.083	2.083
YNL273W	5.058	5.058	5.058	4.662	4.662	4.662	3.869	3.869	3.869	3.869	4.265	4.265	4.265	5.505	6.744	7.141	9.173	9.173	9.173	9.173	9.173	9.569	9.569	9.569	9.569	9.569	9.569	9.569	9.569	9.569	9.569	9.569	10.463	10.463	10.463	10.463	10.463	10.463	10.463	10.859	10.859	11.306	11.306	11.306	11.306	11.306	11.306	11.306	11.306
YFR013W	1.339	1.339	1.339	1.339	1.339	1.339	1.339	1.339	1.339	1.339	1.339	1.339	1.786	2.629	3.522	3.969	4.365	4.365	4.365	5.654	5.654	5.654	5.654	5.654	6.548	6.548	6.548	6.548	6.994	6.994	7.391	7.787	7.787	8.184	8.63	9.076	9.076	9.076	9.076	9.076	9.523	9.523	9.523	9.523	9.523	9.523	9.523	9.523	9.523
YHR025W	14.085	14.085	14.085	14.085	14.085	14.085	14.085	14.085	14.085	14.085	15.324	15.324	15.324	15.324	15.324	15.324	15.324	15.324	15.324	15.324	15.324	15.771	15.771	16.167	16.167	16.167	16.167	16.167	16.167	15.771	15.771	15.771	15.771	15.771	15.771	15.771	15.771	15.771	15.771	15.771	15.771	15.771	15.771	15.771	15.771	15.771	15.771	14.928	14.928
YPR190C	10.016	10.016	10.016	10.016	10.016	10.016	10.016	10.016	10.016	10.016	10.016	10.016	10.016	10.016	10.016	10.016	10.016	10.016	9.62	9.62	9.62	9.62	9.62	9.62	9.62	9.62	9.62	9.62	9.62	9.62	9.62	9.62	9.62	9.62	9.62	9.62	9.62	9.62	9.173	9.173	7.883	8.33	8.33	8.33	8.33	8.33	8.33	8.33	7.537
YOR127W	7.833	7.833	7.833	7.833	7.833	7.833	7.833	7.833	7.833	7.833	6.99	6.99	6.99	6.99	6.99	6.99	7.437	7.437	7.437	7.437	7.437	7.437	7.437	7.437	7.437	7.437	7.437	7.437	7.437	7.04	7.04	7.437	7.437	7.833	7.833	7.833	7.833	7.833	7.833	7.833	7.833	8.23	8.677	8.677	8.677	8.677	8.677	8.677	8.677
YGR131W	2.925	2.925	2.925	2.925	2.925	2.925	2.925	2.925	2.925	2.925	2.925	2.529	2.529	2.529	2.529	2.529	2.529	2.529	2.529	2.529	2.529	2.529	2.529	2.529	2.529	2.529	2.529	2.975	2.975	2.975	2.975	2.975	2.975	2.975	3.372	3.372	3.372	3.372	3.372	3.372	3.372	3.372	3.768	4.165	4.165	4.165	4.165	4.165	4.165
YHR137W	5.901	6.298	6.298	6.298	6.298	5.901	5.901	5.901	5.901	5.455	5.901	5.901	5.901	5.901	5.505	5.901	5.901	5.901	5.901	6.298	6.298	5.851	5.851	5.851	5.851	6.247	6.247	6.247	6.247	6.247	6.247	6.247	6.247	6.247	6.298	6.247	6.644	6.644	6.644	7.04	7.04	7.04	7.04	7.04	7.04	7.04	7.04	7.04	7.04
YGR097W	3.818	3.818	3.818	3.818	4.265	4.265	4.265	4.265	4.265	5.901	6.348	7.587	8.38	8.38	8.38	8.38	8.38	8.38	8.38	8.38	8.38	8.38	9.223	10.463	10.463	10.463	10.463	10.463	10.463	10.463	10.463	10.859	10.859	10.859	12.049	13.338	13.338	13.338	13.338	14.131	14.131	14.131	14.131	14.578	14.578	15.024	15.867	16.66	16.66
YKR077W	10.859	10.859	10.463	10.463	10.016	10.016	10.016	10.016	9.173	9.173	9.173	8.777	8.777	8.777	8.777	10.859	11.306	12.545	12.545	12.992	12.992	12.992	12.992	12.992	12.992	12.992	12.595	12.595	12.595	12.595	12.595	12.595	12.595	13.041	13.041	13.041	13.438	13.438	13.041	13.041	13.041	13.438	13.438	13.438	13.438	13.438	13.438	13.438	13.438
YIL022W	10.116	10.116	10.116	10.116	10.512	10.512	10.512	10.512	10.512	10.512	10.512	10.512	10.512	10.512	10.512	10.512	10.512	10.512	10.512	10.512	10.512	10.512	10.512	10.512	10.512	10.512	10.512	10.512	10.512	10.909	10.909	10.909	10.909	10.909	10.909	10.909	10.909	10.909	10.909	10.909	10.909	10.909	10.909	10.909	10.909	10.909	10.909	10.909	10.909
YIL161W	7.984	7.984	7.984	8.38	7.984	7.984	7.984	7.984	7.984	7.984	6.794	6.794	6.397	5.951	5.951	5.951	5.951	5.951	5.951	5.951	5.951	5.951	5.951	5.951	6.001	6.001	5.208	5.208	5.604	6.051	6.051	6.051	7.29	7.737	7.737	7.737	7.737	7.737	7.737	7.737	7.737	7.737	7.737	7.737	7.737	7.737	7.737	7.737	7.737
YBR201C-A	8.777	8.777	8.777	9.223	9.223	9.223	9.223	9.223	9.223	9.223	9.223	7.934	7.934	7.934	7.934	7.934	7.934	7.934	7.934	7.934	7.934	7.934	7.934	7.934	7.934	7.537	7.537	7.09	7.09	6.644	6.644	6.644	6.644	6.644	6.644	6.197	6.197	5.801	5.801	5.801	5.801	5.801	5.801	5.801	5.404	4.958	4.958	4.958	4.958
YDR501W	5.901	5.901	5.901	5.901	6.298	6.694	7.141	7.537	7.537	7.537	7.984	7.984	7.984	7.984	8.43	8.43	8.43	8.43	8.43	7.587	7.984	7.984	8.43	8.43	8.43	7.984	7.984	8.43	7.934	9.223	9.223	9.223	9.223	9.223	9.223	9.223	9.669	9.669	9.273	9.273	9.72	10.116	10.116	10.116	10.116	10.116	10.116	10.116	10.116
YDL128W	4.511	4.511	4.908	4.908	4.908	4.908	4.908	4.908	4.908	4.908	4.908	4.908	4.908	4.908	5.304	5.304	5.304	5.304	5.304	5.304	4.065	4.065	4.065	4.065	4.065	4.065	4.065	4.065	4.065	4.065	3.668	3.668	3.668	3.668	3.668	3.668	3.668	3.668	3.668	3.272	3.272	3.272	3.272	3.272	3.272	3.272	3.272	2.825	2.825
YBL014C	18.546	18.546	18.546	18.546	18.546	18.546	18.546	18.546	17.703	17.703	17.703	17.703	17.703	17.703	17.703	17.703	17.703	17.703	17.703	17.703	17.703	17.703	17.703	17.703	17.256	16.86	16.413	16.413	16.017	16.017	16.017	16.017	16.017	16.017	16.017	15.57	15.57	13.884	13.884	13.884	13.884	13.884	13.488	13.091	11.456	11.059	10.562	9.77	9.77
YOR320C	5.505	5.951	5.951	5.951	5.951	6.348	7.24	7.24	7.24	7.24	7.24	7.637	7.637	8.084	8.084	8.084	8.084	8.084	8.084	8.084	8.084	8.976	9.819	10.266	10.266	10.266	10.266	10.266	10.266	10.266	10.266	10.266	10.266	10.266	10.266	10.266	10.266	10.662	10.662	10.662	10.662	10.662	10.662	10.662	10.662	10.662	10.662	10.662	10.662
YMR251W-A	13.338	13.338	13.338	13.338	13.338	13.338	13.338	13.338	13.338	13.338	13.338	13.338	13.338	13.338	13.338	13.338	13.338	13.338	13.338	13.338	13.338	13.338	14.181	14.181	14.627	14.627	14.627	14.627	14.627	14.627	14.627	14.627	14.627	14.627	14.231	14.231	14.231	14.678	14.281	14.281	14.281	14.281	14.727	14.727	14.727	14.727	14.727	15.124	15.124
YHR154W	13.934	13.934	14.331	14.331	14.331	14.331	14.331	14.331	14.331	14.331	14.331	14.331	13.934	13.934	14.381	14.381	14.381	14.381	14.381	14.381	14.381	13.985	13.985	13.985	13.985	13.985	13.985	13.985	13.985	13.985	13.985	13.985	13.985	13.985	13.985	13.985	13.985	13.985	13.985	13.588	13.588	13.588	13.588	13.588	13.588	13.588	13.588	13.588	13.191
YBR202W	0.447	0.447	0.447	0.447	0.447	0.843	0.843	0.843	0.843	0.843	0.843	0.843	0.843	0.843	0.843	0.843	0.843	0.843	0.843	0.843	0.843	0.843	0.843	0.843	0.843	0.843	0.843	0.843	0.843	0.843	0.843	0.843	0.843	0.843	0.843	0.843	0.843	0.843	1.29	1.29	1.29	0.843	0.843	3.322	3.322	3.322	3.322	3.322	3.322
YBR137W	8.726	9.569	9.569	9.569	9.966	9.966	9.966	9.966	9.52	8.726	8.33	8.33	8.33	8.33	8.33	8.33	8.38	9.223	9.223	9.223	8.826	8.826	8.43	7.984	8.38	7.984	7.984	9.223	9.669	9.669	11.355	11.355	11.355	11.355	11.802	11.802	11.802	11.802	11.802	11.802	11.802	11.802	11.802	11.802	11.802	11.355	11.752	11.306	11.306
YHR141C	4.612	4.612	4.612	4.165	3.768	3.768	3.768	3.768	3.768	3.768	3.768	3.768	3.768	3.768	3.322	3.322	3.322	3.322	3.322	3.322	2.925	2.925	2.925	2.925	2.925	2.529	2.529	2.529	2.529	2.529	2.529	2.529	2.529	2.529	2.529	2.083	2.083	2.083	1.636	1.636	1.636	1.636	1.19	1.19	1.19	2.083	2.083	2.083	2.083
YCL043C	4.065	4.511	4.511	4.958	5.404	5.404	5.404	5.404	5.404	5.404	5.404	5.404	5.404	5.404	5.404	4.958	4.958	4.958	4.958	4.958	5.801	5.801	5.801	5.801	5.801	5.801	5.801	6.197	6.197	6.197	6.197	6.197	6.197	5.801	5.801	5.801	5.801	5.801	5.801	5.801	5.354	5.354	5.354	5.354	5.354	5.354	5.354	5.354	5.354
YPR202W	12.745	12.745	12.745	12.745	12.348	12.348	12.795	12.795	12.795	12.795	12.795	12.795	12.795	12.795	12.795	12.795	12.795	12.795	12.795	12.795	12.795	12.795	12.795	12.795	12.795	12.795	12.795	12.795	12.795	12.795	12.795	12.795	12.795	12.795	12.795	12.795	12.795	12.795	12.795	12.795	12.795	12.795	12.795	12.795	12.348	12.348	12.348	12.348	11.009
YPR133C	6.694	6.694	6.694	7.141	7.141	7.587	7.587	7.587	7.587	7.587	7.587	7.587	7.587	7.587	7.587	7.587	7.587	7.587	7.587	7.587	7.587	7.587	7.587	7.587	7.587	8.034	8.034	8.034	8.034	8.034	8.034	8.034	8.034	8.034	8.034	8.034	7.587	7.587	7.587	7.587	7.587	7.587	7.587	7.587	7.587	7.587	7.587	7.587	7.587
YDR011W	4.065	4.065	4.511	4.511	4.511	4.511	5.304	5.304	5.304	5.304	5.304	5.304	5.304	5.304	5.304	5.304	5.304	5.304	5.304	5.304	4.908	4.908	4.908	4.462	4.908	5.354	5.354	5.354	5.751	5.751	5.751	5.751	5.751	5.751	6.247	6.247	6.247	6.694	6.694	7.587	7.587	7.587	7.587	7.587	7.587	7.587	7.587	7.587	7.587
YEL053C	16.76	16.76	16.76	16.76	16.76	16.76	16.76	17.553	17.553	17.553	17.107	17.107	17.107	17.107	17.107	17.107	17.107	17.107	17.107	17.107	17.107	17.107	17.107	17.107	17.107	17.553	17.553	17.553	17.553	17.553	17.553	17.553	17.553	17.553	17.553	17.553	17.553	17.553	17.553	17.95	17.95	17.95	17.95	17.95	17.95	17.95	17.95	17.95	17.503
YJL071W	7.29	9.323	9.323	9.72	9.72	9.72	9.72	9.72	9.72	9.669	9.669	9.669	9.669	9.669	11.355	11.355	11.355	11.355	10.463	10.463	10.463	10.463	10.909	11.306	11.306	11.306	11.306	10.809	11.255	15.917	15.917	16.363	16.363	16.363	16.363	16.363	16.363	16.363	16.363	16.76	17.206	18.049	18.496	18.496	18.892	18.892	18.892	18.892	18.892
YMR161W	4.265	4.265	4.265	4.265	4.265	4.265	4.712	4.712	4.712	5.158	5.158	6.001	6.001	6.001	6.001	6.001	6.001	6.001	6.001	6.001	6.397	6.397	6.397	6.397	6.397	6.844	8.133	8.133	8.133	8.133	8.133	8.133	8.133	8.133	8.133	8.133	8.133	8.133	8.133	9.373	9.373	9.373	9.373	9.373	9.373	9.373	9.373	9.373	10.216
YOL109W	4.712	4.712	4.712	4.712	5.108	5.108	5.108	5.108	5.108	5.108	5.108	5.108	5.108	5.108	5.108	5.108	5.108	5.108	4.662	4.662	4.662	4.662	4.662	4.662	4.662	4.662	4.662	4.662	4.662	4.215	4.215	4.215	4.215	3.818	3.818	3.818	4.612	4.612	4.612	4.612	4.612	4.612	4.612	4.612	4.612	4.612	4.612	4.215	3.768
YDR498C	2.579	2.579	2.579	2.579	2.579	2.579	2.579	2.579	2.579	2.629	4.365	4.365	4.365	4.365	4.365	4.365	4.365	4.365	4.365	4.365	4.365	4.365	4.811	4.811	4.811	4.811	4.811	4.811	4.811	5.604	6.001	6.001	6.001	6.001	6.001	6.001	6.001	6.001	6.001	6.001	6.001	6.001	6.001	6.001	6.001	6.001	6.001	6.447	6.894
YAR008W	13.041	13.041	13.438	13.438	13.438	14.777	14.777	14.777	15.224	15.224	15.224	15.224	15.224	15.671	15.671	15.671	15.671	15.671	15.671	15.671	15.671	15.671	15.671	15.671	15.671	15.671	15.671	15.671	15.671	15.671	15.671	15.671	15.671	15.671	15.671	15.671	15.671	15.671	15.671	16.117	16.117	16.117	16.117	16.117	16.117	16.117	16.117	16.117	16.117
YPR158W	3.422	3.422	3.422	3.422	3.422	2.975	2.975	2.975	2.975	2.975	2.975	2.975	2.975	2.975	2.529	2.529	2.529	2.529	2.529	2.529	2.529	2.529	2.529	2.529	2.529	2.529	2.975	2.975	2.975	2.975	2.132	1.686	1.686	1.686	1.686	1.686	1.686	1.686	1.686	1.686	1.686	1.686	1.686	1.686	1.686	1.686	1.686	1.686	1.686
YDR063W	9.669	10.066	10.066	10.463	10.463	10.463	10.463	10.066	10.066	10.066	10.066	9.669	10.116	10.116	10.959	10.562	10.562	10.562	10.562	10.562	10.562	10.562	10.562	10.562	10.562	10.562	10.562	10.562	10.562	10.562	10.562	10.562	11.009	10.562	10.562	10.562	11.456	11.456	11.456	11.456	11.456	11.456	11.456	11.456	11.456	11.456	11.456	11.009	10.166
YKL090W	8.084	8.084	7.637	6.794	6.348	6.348	6.348	5.505	5.505	5.058	5.058	5.058	5.058	5.058	5.058	4.662	4.662	4.662	4.662	4.662	4.662	4.662	4.662	4.662	2.975	2.975	2.579	2.579	2.579	3.026	3.026	3.026	3.026	3.026	3.026	3.026	2.132	2.132	2.132	2.132	2.132	2.132	2.975	3.818	3.818	3.818	3.818	3.818	3.818
YNL007C	15.62	15.62	15.62	15.62	15.62	15.62	15.62	14.828	14.828	14.828	13.934	13.934	13.934	11.109	11.109	11.109	11.109	9.473	9.473	9.473	9.473	9.027	8.184	8.184	8.184	8.184	8.184	8.184	7.737	6.894	6.894	6.894	6.894	6.497	6.497	6.497	6.497	6.497	6.497	6.497	6.894	5.951	6.397	6.397	6.397	6.397	6.397	6.397	5.951
YPL100W	8.28	8.28	8.677	8.677	8.677	8.677	8.677	8.677	8.677	8.677	9.073	9.073	9.073	9.073	9.073	9.073	9.073	9.073	9.073	9.073	9.073	9.073	9.073	8.677	9.073	9.073	9.073	9.073	9.073	9.073	9.073	9.073	9.073	9.073	9.073	9.073	9.073	9.073	9.073	9.073	9.073	9.073	9.073	9.073	9.073	9.52	9.569	9.569	9.569
YCR063W	5.801	5.404	5.404	5.008	5.008	4.958	4.958	4.958	4.958	4.958	4.958	4.958	4.958	4.958	4.958	4.958	4.958	4.958	4.958	4.958	4.165	4.165	4.165	4.165	4.165	4.165	4.165	2.925	2.925	2.925	2.529	2.529	2.132	2.132	1.736	1.736	1.736	1.736	1.736	1.736	2.132	2.529	2.529	2.083	2.083	2.083	2.083	2.083	2.083
[truncated: 3,498 more rows]
[truncated: 952 more columns]
