# Supplementary material for: Constitutive turnover of histone H2A.Z at yeast promoters requires the preinitiation complex
Source: eLife. 2016 Jul 20;5:e14243. doi: 10.7554/eLife.14243 (PMC4995100; doi:10.7554/eLife.14243)
Supplement: Figure 3—source data 2. — DOI: http://dx.doi.org/10.7554/eLife.14243.028 [file elife-14243-fig3-data2.zip › Figure_3--source_data_2/SWC5-FRB_input_noRAP.txt]

gene_name	-500	-499	-498	-497	-496	-495	-494	-493	-492	-491	-490	-489	-488	-487	-486	-485	-484	-483	-482	-481	-480	-479	-478	-477	-476	-475	-474	-473	-472	-471	-470	-469	-468	-467	-466	-465	-464	-463	-462	-461	-460	-459	-458	-457	-456	-455	-454	-453	-452
YNL044W	12.302	12.71	13.198	13.198	13.607	13.607	13.607	13.607	13.607	13.607	13.607	13.607	13.607	13.607	13.607	13.607	13.607	14.015	14.015	14.015	14.015	14.015	14.015	14.015	14.015	14.832	14.832	14.832	14.832	14.832	14.832	14.344	13.856	13.856	13.856	13.856	13.856	13.856	13.856	13.856	13.856	13.856	13.856	13.856	13.856	13.856	13.856	13.368	13.368
YNL112W	7.093	6.684	5.708	6.604	6.196	6.604	6.604	6.604	6.604	6.604	6.604	6.196	6.196	6.196	6.604	6.604	7.013	7.013	7.421	7.421	7.91	7.91	7.501	7.501	7.501	7.501	7.501	8.398	8.398	8.398	8.398	8.398	8.398	8.398	8.398	8.886	8.886	8.886	8.886	9.373	9.782	9.782	9.782	9.782	9.782	9.782	9.782	9.782	9.782
YDL018C	5.549	5.549	5.549	5.549	5.549	5.549	5.549	5.549	5.549	6.366	6.366	6.366	6.366	6.366	6.366	6.366	6.366	6.774	6.774	6.774	6.774	6.774	6.774	6.774	6.774	6.366	5.957	6.446	6.446	6.934	8.318	8.318	9.214	10.52	10.52	10.52	10.52	10.52	10.52	10.52	10.52	10.52	10.52	10.52	10.52	10.52	10.52	10.52	10.52
YGR153W	8.954	9.363	8.874	8.874	10.259	10.259	10.259	10.259	10.747	11.155	11.564	11.564	11.564	11.564	11.564	11.564	11.564	11.564	11.564	11.564	11.564	11.564	11.564	11.564	11.564	11.564	11.564	11.564	11.076	11.076	11.076	11.076	10.588	10.588	11.076	11.076	11.076	11.076	11.076	11.076	11.076	11.076	11.076	11.076	11.076	11.076	11.076	11.076	11.076
YBL099W	17.034	17.034	17.034	17.034	17.034	16.546	16.546	16.546	16.137	16.137	16.137	16.137	16.137	16.137	16.137	16.137	16.137	15.729	15.241	15.241	15.241	14.752	14.752	14.752	14.752	14.264	13.777	13.777	13.777	13.777	13.777	13.777	13.368	13.368	13.368	12.96	12.96	9.782	9.782	6.684	6.684	6.684	6.684	5.787	5.3	5.3	5.3	5.379	5.379
YMR190C	10.996	10.996	10.996	10.996	10.996	10.996	10.996	10.508	10.508	10.508	10.917	10.917	10.917	10.917	10.917	10.917	10.917	10.917	10.917	10.917	10.917	10.917	10.917	10.917	10.917	10.917	10.917	10.917	10.917	10.917	10.917	10.917	10.917	10.429	10.429	10.429	10.429	10.429	10.429	10.429	10.429	10.429	10.429	10.429	10.429	10.429	10.429	10.429	10.429
YCL050C	7.91	7.91	8.318	8.726	8.726	8.726	9.135	9.623	9.623	9.623	9.623	9.623	10.111	10.111	9.703	9.703	9.703	9.703	10.599	10.599	10.599	11.087	11.087	11.087	11.087	11.087	11.087	11.087	11.087	11.087	11.087	11.087	11.087	11.575	12.063	12.063	12.063	12.063	13.368	13.856	13.856	13.856	13.856	13.856	13.856	13.856	13.856	13.856	13.856
YBL100W-C	9.294	9.294	9.294	10.191	11.416	12.312	12.312	12.312	12.312	12.312	12.312	12.312	12.312	12.312	13.538	13.538	13.947	13.947	13.947	13.947	13.947	13.947	13.947	13.947	13.947	13.05	12.562	12.074	12.074	12.074	12.074	12.074	12.074	12.074	12.074	11.586	11.586	11.586	11.586	11.586	12.482	12.074	12.074	12.074	12.074	12.074	12.074	12.074	12.074
YPR095C	8.556	8.556	8.556	8.556	8.556	8.556	8.556	8.556	8.556	8.556	8.556	8.556	8.556	8.556	8.556	8.556	8.556	8.556	8.556	8.069	8.886	8.886	9.861	11.166	11.166	11.166	11.166	11.166	11.575	11.575	11.575	11.575	11.575	11.575	11.575	11.575	11.495	11.495	11.495	11.495	11.495	11.575	11.575	11.575	11.575	11.575	11.166	11.575	11.983
YNL331C	4.971	4.971	4.971	4.971	4.971	4.971	4.971	3.586	2.689	2.689	2.689	2.689	2.201	2.201	2.201	2.201	2.201	1.385	1.385	0.896	0.896	0.896	1.873	1.873	1.873	1.873	1.873	1.873	1.873	1.873	1.873	1.873	1.873	1.873	1.873	1.873	1.873	1.873	1.952	3.178	3.178	3.178	3.178	3.178	3.178	3.178	3.178	3.178	3.178
YBR165W	10.111	10.111	10.111	10.111	10.111	10.111	10.111	10.111	10.111	10.031	10.031	10.031	10.031	10.031	10.031	10.031	10.031	10.031	10.848	11.257	11.257	11.257	11.257	11.257	11.257	11.257	11.257	11.257	11.257	11.257	11.257	11.745	11.745	11.745	11.745	11.745	11.745	11.336	11.336	11.336	11.336	11.336	11.336	11.336	11.336	11.336	11.336	11.336	11.336
YJR105W	3.506	3.506	3.506	3.098	3.098	3.098	3.098	3.098	3.098	3.098	2.61	2.61	2.61	2.61	2.61	2.61	2.201	2.201	2.201	2.201	2.201	2.201	1.793	1.305	0.896	0.896	0.896	0.408	0.408	0.896	0.896	1.714	2.122	2.122	2.122	2.122	2.122	2.122	2.122	2.122	2.122	2.122	2.122	2.122	2.122	2.122	2.122	2.122	2.122
YLR246W	12.869	13.357	12.869	12.869	12.869	12.869	12.869	12.869	11.405	11.813	11.813	11.813	11.325	11.325	11.325	11.325	11.325	11.325	11.813	11.405	11.813	11.246	12.472	13.368	13.368	13.368	13.368	13.368	13.368	13.777	13.777	13.777	13.777	12.96	12.96	14.264	14.264	14.264	14.264	14.264	14.264	14.264	14.264	13.447	13.856	13.856	13.856	13.856	13.856
YOR217W	9.044	9.044	9.533	9.533	9.941	9.941	9.941	9.941	9.941	9.941	9.941	9.941	9.941	9.941	9.941	9.533	9.941	9.453	9.861	9.861	9.861	9.373	8.965	8.965	12.063	12.063	12.063	12.063	13.368	13.368	13.856	13.856	14.344	14.264	14.264	14.264	14.264	14.264	14.264	14.185	14.185	15.411	15.411	15.819	15.819	15.819	15.819	15.819	15.819
YPL216W	10.69	10.69	10.201	10.201	10.201	10.201	10.201	10.201	10.201	10.201	10.201	10.201	10.201	10.201	10.201	10.201	10.201	10.201	10.201	10.201	10.201	10.201	8.896	9.873	9.793	10.69	10.69	10.69	11.586	11.586	11.586	11.586	11.586	11.586	11.586	11.586	11.586	11.586	11.586	11.586	11.586	11.178	11.178	11.665	11.665	11.665	11.665	11.665	11.665
YBR004C	9.214	9.214	9.214	8.726	9.214	9.214	9.214	8.398	8.806	7.093	9.214	10.599	10.599	10.599	10.599	10.599	10.599	10.599	10.599	10.599	10.599	11.008	11.008	11.008	11.008	10.599	11.495	11.495	11.495	11.495	11.825	11.825	11.825	11.825	11.825	11.825	12.233	12.233	12.233	11.336	11.336	11.336	11.336	11.336	10.848	10.848	10.848	10.848	10.848
YLL041C	15.161	15.161	15.569	16.058	16.058	16.546	16.546	16.546	16.546	16.546	16.546	16.546	16.546	17.034	17.034	17.034	17.034	17.034	17.034	17.034	17.034	17.034	17.034	17.034	17.034	17.034	17.034	17.034	17.034	17.034	17.034	17.034	17.034	17.034	17.034	17.034	17.034	16.625	16.625	16.625	16.625	16.625	16.625	16.625	16.625	16.625	16.625	16.625	16.625
YGL201C	6.117	6.117	7.013	7.501	7.501	7.501	7.501	7.501	7.501	7.501	7.501	7.501	7.501	7.501	7.501	7.91	9.782	9.782	9.782	9.782	9.782	10.191	10.191	10.191	10.191	10.191	10.191	10.191	10.191	10.191	10.191	10.191	10.191	10.191	10.191	10.191	10.191	10.191	10.191	10.191	10.191	10.191	10.191	9.861	9.861	9.861	9.861	9.861	9.861
YNL236W	8.636	9.044	9.044	9.044	9.044	10.35	10.35	10.758	10.758	10.758	11.246	11.246	11.246	11.246	10.758	10.758	10.758	10.758	10.758	10.758	11.246	11.246	11.246	11.246	11.246	12.63	12.63	12.63	12.63	12.63	12.63	12.63	12.63	12.63	12.63	12.63	12.63	12.63	12.63	12.63	12.63	12.63	13.039	13.039	13.039	13.447	13.447	13.935	14.344
YOR130C	3.178	3.178	3.666	3.666	3.666	3.666	3.666	3.666	3.666	3.257	3.257	3.257	3.666	4.074	4.074	4.074	4.074	4.074	4.074	4.074	4.074	5.379	6.763	7.58	7.58	7.58	7.58	7.58	7.58	7.58	7.58	7.58	7.989	8.886	8.886	9.294	9.294	9.294	9.294	9.703	9.703	9.703	10.191	10.191	10.191	10.191	10.191	10.191	10.191
YGR020C	19.224	19.224	19.224	18.736	18.736	18.736	19.145	19.145	20.041	20.041	20.041	20.041	20.041	20.041	20.041	20.041	20.041	20.041	20.041	20.041	20.041	20.041	20.041	20.041	20.041	20.041	20.041	20.041	20.041	20.041	20.041	20.041	20.041	20.041	20.041	20.041	20.041	20.041	20.041	20.45	20.45	20.45	20.45	20.45	20.45	20.45	20.45	20.45	20.45
YER043C	7.819	7.819	7.819	6.026	5.538	5.538	5.538	5.538	5.538	6.026	6.026	6.026	6.026	6.026	6.026	6.434	5.458	5.458	5.458	4.971	4.562	4.562	4.562	4.562	4.562	4.562	4.562	4.562	4.562	3.666	3.666	4.641	4.641	4.641	4.641	4.641	4.641	4.641	4.641	4.641	4.641	4.641	4.641	4.641	4.233	4.233	4.233	4.233	4.233
YNR049C	10.678	10.678	10.678	10.678	10.678	10.678	10.678	10.678	10.678	10.678	10.678	9.782	9.294	9.294	9.703	9.214	9.214	9.214	9.214	9.214	9.214	9.214	8.726	9.056	9.056	9.543	9.056	9.464	9.464	9.464	9.464	9.464	9.464	9.464	9.464	9.464	9.464	9.056	9.952	12.562	12.562	12.562	12.562	12.562	12.562	12.97	14.764	14.764	14.764
YHR002W	5.458	5.458	5.458	5.458	4.971	5.458	5.458	5.458	5.458	5.458	5.458	5.458	5.05	5.05	5.05	5.05	5.05	5.05	5.05	5.05	5.05	5.05	5.05	5.05	5.538	5.538	5.538	5.538	5.538	5.538	5.538	5.538	5.538	5.538	5.538	5.538	5.538	5.538	5.538	5.538	4.641	4.641	4.641	4.233	4.233	3.825	3.825	3.825	3.825
YMR173W	19.166	19.166	19.166	19.166	19.166	19.166	19.166	19.166	19.166	19.166	19.166	19.166	19.166	19.166	19.166	19.166	19.166	19.166	19.166	19.166	19.166	19.166	19.166	19.166	19.166	19.166	19.166	19.166	19.575	17.782	17.453	17.453	17.453	17.453	17.453	17.453	14.355	12.97	9.873	9.384	9.384	9.384	9.384	9.384	9.384	9.384	9.384	9.384	9.384
YHR119W	5.141	5.141	5.141	5.141	5.141	4.652	2.939	2.939	3.427	3.427	5.3	7.013	7.013	7.013	7.013	7.83	7.83	7.83	7.83	7.83	7.83	7.83	7.83	7.83	7.83	7.83	7.83	7.83	7.83	7.83	7.83	7.83	7.83	7.91	7.91	8.398	8.398	8.398	8.398	8.398	7.989	7.989	7.989	7.989	7.989	7.989	7.989	7.989	7.989
YGL241W	5.867	5.867	5.867	5.867	5.867	5.867	5.947	6.843	6.434	6.434	6.434	6.434	6.434	6.434	6.434	6.434	6.434	6.434	6.434	6.843	7.252	7.252	7.252	7.252	7.252	7.252	7.66	7.252	7.252	8.148	8.148	8.148	8.148	8.148	8.556	8.556	8.556	8.556	8.556	8.556	8.965	8.965	8.477	8.477	8.886	8.886	9.373	9.373	9.373
YKR093W	4.324	3.915	3.915	3.915	3.915	3.915	3.915	3.915	3.427	3.427	2.61	2.61	2.61	2.61	2.61	2.61	2.61	2.61	2.61	2.61	2.61	2.201	2.201	2.201	2.201	1.714	1.714	1.714	1.714	1.714	1.714	1.714	1.714	2.201	2.201	2.201	2.201	2.201	2.201	2.201	2.201	2.201	2.201	2.201	2.201	2.689	2.689	2.689	2.689
YBR216C	6.843	6.843	6.355	5.867	5.379	5.787	5.787	5.787	5.787	7.58	7.58	7.58	7.58	7.58	7.58	7.58	6.117	5.628	5.628	6.037	5.141	5.549	5.549	5.549	6.525	6.934	6.446	8.159	8.159	8.647	8.647	8.647	8.647	8.647	8.647	9.543	12.153	12.153	12.153	12.153	12.153	12.153	12.97	13.459	13.459	13.947	13.947	13.947	14.434
YBR132C	11.575	11.575	12.063	12.063	12.063	12.063	12.063	12.063	12.063	12.063	12.551	12.551	12.551	12.551	12.551	12.96	12.96	12.96	12.96	13.368	13.368	13.368	13.368	13.368	13.368	13.368	13.368	13.368	13.368	13.368	13.368	13.368	13.368	13.368	13.368	13.368	13.368	13.368	13.368	13.368	13.368	13.368	13.368	13.368	13.368	13.368	13.368	12.392	12.392
YDL117W	5.458	8.636	8.556	10.191	10.191	10.191	10.191	10.191	10.191	10.191	10.191	10.191	10.191	10.191	10.191	10.191	10.678	10.678	10.678	10.678	10.678	11.087	11.087	11.087	11.087	11.087	11.087	11.087	11.087	11.575	11.575	11.575	11.575	11.983	12.392	12.392	12.392	12.392	12.392	12.8	12.8	12.8	12.8	12.8	12.8	12.8	12.8	12.8	12.8
YBR275C	11.495	12.312	12.312	12.312	12.312	12.312	12.312	12.312	11.825	11.825	11.825	11.416	11.825	12.721	12.721	12.721	12.721	13.13	13.13	13.13	13.13	13.13	12.642	12.642	12.642	12.642	12.642	12.642	12.642	12.642	12.642	12.642	12.642	12.642	11.745	10.44	10.44	10.44	10.44	10.44	10.44	10.848	10.848	10.848	10.44	10.44	10.44	10.44	10.44
YDL184C	8.477	8.477	8.477	8.477	8.477	8.477	8.477	8.477	8.477	8.477	8.477	8.477	8.477	8.477	8.477	8.477	8.477	8.477	8.477	8.477	8.477	8.477	8.477	8.477	8.477	8.477	8.477	8.477	8.477	8.477	8.477	8.477	8.477	8.477	8.477	8.477	8.477	8.477	8.477	8.477	8.477	8.477	8.477	7.989	7.989	7.989	7.989	7.989	7.989
YMR178W	8.318	8.318	8.318	8.318	8.318	8.318	9.214	9.214	9.214	9.703	9.703	9.703	10.191	10.678	10.678	10.678	10.678	10.678	10.678	10.678	10.678	10.678	10.678	10.678	10.678	10.678	10.678	11.087	11.087	11.087	11.087	11.087	11.904	11.904	11.904	11.904	11.904	11.904	11.904	11.904	11.904	11.904	11.904	11.904	11.495	11.495	11.495	11.495	11.495
YBR074W	3.915	3.915	3.427	3.427	3.427	3.427	3.427	3.427	3.427	3.427	3.427	3.427	3.018	3.018	3.018	3.018	3.018	3.018	3.018	3.018	3.018	3.018	3.018	2.61	2.61	2.61	2.61	2.61	3.098	3.098	3.098	3.098	3.098	3.098	3.098	3.098	3.098	3.098	4.482	5.3	7.172	7.172	7.172	7.172	7.172	8.148	8.636	8.636	8.636
YDR530C	7.252	8.227	8.716	8.716	8.716	8.716	8.716	8.716	8.716	8.716	8.716	8.716	8.716	8.716	9.533	11.734	13.527	13.527	13.527	14.912	16.954	16.954	16.954	17.442	17.442	17.442	17.851	17.851	17.851	17.851	17.442	17.442	17.442	16.954	16.954	16.954	17.851	17.851	17.851	17.851	17.851	17.851	17.851	17.851	17.851	17.851	17.851	18.338	18.338
YKL151C	4.482	4.891	4.891	5.379	5.867	5.867	7.252	7.252	7.252	7.66	8.556	8.556	8.556	8.556	9.453	9.453	9.453	9.453	9.453	9.453	9.453	9.453	8.965	8.965	8.965	8.965	9.373	9.373	9.373	9.373	9.373	9.373	9.373	9.373	9.373	9.373	9.453	10.35	10.35	10.35	10.35	10.758	10.758	10.758	10.758	10.758	11.166	11.166	11.166
YPL103C	10.35	10.35	10.35	9.453	9.453	9.373	8.886	8.886	8.886	8.886	8.886	8.477	6.276	6.276	6.276	4.403	3.427	3.018	3.018	3.018	3.427	3.915	4.324	4.324	4.324	4.732	4.732	5.141	5.549	5.549	5.549	5.549	5.957	5.957	5.957	5.957	5.957	5.957	5.957	5.957	5.957	5.47	6.287	8	8.976	8.976	8.976	8.976	8.976
YJL196C	11.495	11.495	11.495	11.495	11.495	11.495	11.495	11.495	11.495	11.008	11.008	10.111	10.111	10.111	10.111	10.111	10.111	10.111	9.294	9.294	9.294	9.294	9.294	9.294	9.294	9.294	9.294	9.294	9.294	9.294	9.294	8.398	8.398	7.989	7.989	7.172	7.172	7.172	6.355	5.867	5.867	5.867	5.867	5.867	5.867	5.867	5.867	5.867	3.586
YPL194W	12.063	12.063	12.063	12.472	12.88	12.88	12.88	12.88	12.392	12.392	12.392	12.8	12.8	12.312	12.312	12.312	12.721	12.721	12.721	13.209	15.002	15.002	15.002	15.002	15.002	15.002	15.002	15.002	15.002	15.002	15.411	15.411	15.411	15.411	15.411	15.411	15.411	15.411	15.411	15.411	15.411	15.411	15.411	15.411	15.411	15.411	14.922	15.49	15.49
YAL008W	9.703	8.965	7.501	6.037	6.037	6.037	6.037	6.037	6.037	5.628	6.037	5.22	5.22	5.628	5.628	5.628	5.628	5.628	5.628	5.22	4.811	4.811	4.811	4.811	4.403	3.915	3.915	3.915	4.403	5.708	5.708	5.708	5.708	5.3	5.3	7.91	7.91	7.91	7.91	7.91	7.91	7.91	8.318	8.318	8.318	9.543	9.543	9.543	10.848
YJL019W	6.604	6.196	4.891	4.482	4.482	4.482	3.994	3.994	3.994	3.994	3.994	3.994	4.403	4.403	4.403	4.403	4.403	4.403	3.994	3.994	3.994	3.994	3.994	3.994	3.994	4.403	6.117	6.117	6.117	6.117	6.117	6.117	6.117	6.117	5.141	4.652	5.061	6.366	9.623	9.214	9.214	9.214	9.214	9.214	9.214	9.214	9.214	9.214	9.214
YMR091C	16.704	16.704	16.704	16.704	16.216	16.216	16.216	16.216	16.216	16.625	16.625	16.625	16.625	16.625	16.625	16.625	16.625	16.625	16.625	16.625	16.625	16.625	16.625	16.625	16.625	16.625	16.625	16.625	16.625	16.625	16.625	16.625	16.216	16.216	16.216	16.216	16.625	16.625	16.625	16.625	16.625	16.625	16.625	15.241	14.752	14.752	14.752	14.752	14.752
YMR210W	10.27	10.27	10.678	10.678	10.678	11.575	11.575	11.575	11.575	11.575	11.575	11.575	11.575	11.575	11.575	11.575	11.575	11.575	11.575	11.575	11.575	11.575	11.575	11.575	11.575	11.575	11.575	11.575	11.575	11.575	11.575	12.063	12.063	12.063	12.063	12.063	12.063	12.551	14.752	14.752	14.752	14.752	15.649	15.649	15.649	15.649	15.649	15.649	15.649
YDL194W	13.039	13.527	13.527	13.527	13.527	15.32	15.32	16.216	16.216	16.216	16.216	16.216	17.601	17.601	17.601	17.601	17.601	17.601	17.601	17.601	17.601	17.601	17.601	17.601	17.601	17.601	17.601	17.601	18.089	18.089	18.577	18.577	18.577	18.577	18.577	18.577	18.577	18.577	18.577	18.577	18.577	18.577	18.577	18.577	18.577	18.577	18.577	18.577	18.577
YMR182W-A	10.508	10.508	10.917	10.917	10.917	10.917	10.917	10.917	10.917	10.917	10.917	10.917	10.917	10.917	10.917	10.917	10.429	10.838	10.838	10.838	10.838	10.838	10.838	10.838	10.838	10.838	10.35	9.941	9.941	9.941	9.941	9.941	9.941	10.35	10.35	10.838	10.838	10.838	10.838	10.838	10.838	10.758	10.758	10.758	10.758	10.758	10.758	10.758	10.758
YER027C	7.501	7.91	7.421	7.421	7.421	7.421	6.934	6.934	6.446	6.446	6.446	6.446	6.446	6.446	6.446	6.446	6.446	6.446	6.446	6.446	6.446	8.239	8.647	9.543	9.543	10.031	10.031	10.031	10.031	10.031	10.031	10.031	10.031	10.031	10.031	10.031	10.031	10.031	10.031	10.031	10.031	10.031	10.44	10.44	10.44	9.952	9.952	9.952	9.952
YPL258C	9.453	8.556	8.556	9.044	9.044	9.044	9.044	9.453	9.453	9.453	9.453	9.453	9.453	9.453	9.453	9.453	9.453	9.453	9.453	9.453	9.453	9.453	9.453	9.453	9.453	9.453	9.453	8.965	8.965	8.965	8.556	8.556	7.66	7.172	6.684	6.684	6.684	6.604	6.604	6.604	6.604	6.604	6.604	6.604	6.604	6.604	6.196	6.276	6.276
YPL160W	11.087	11.983	11.983	11.983	11.983	11.983	11.983	11.983	12.392	12.8	12.8	12.8	12.8	12.8	12.8	12.8	12.8	12.8	12.8	12.8	12.8	12.8	12.8	12.8	12.8	12.8	12.8	12.8	12.8	13.289	13.289	13.289	13.289	13.289	13.289	13.289	13.289	13.289	13.289	13.289	13.289	13.289	12.8	12.392	12.392	12.392	12.392	12.392	11.904
YLR175W	8.636	8.636	8.636	9.124	9.124	9.124	9.124	8.716	8.716	8.716	8.716	8.716	8.716	8.716	8.716	8.716	8.716	8.227	7.739	7.739	7.739	7.331	7.331	8.716	8.716	8.716	8.716	7.819	7.819	7.819	7.819	7.819	7.819	7.819	7.331	6.843	6.843	6.843	6.843	5.538	5.05	5.458	6.276	8.636	8.636	8.636	8.636	8.636	8.636
YJL111W	10.52	10.52	10.52	9.623	9.623	9.623	9.623	9.623	9.623	9.623	9.623	9.623	9.214	8.806	8.806	8.806	8.398	8.398	7.421	7.421	7.421	7.421	7.421	7.421	7.421	7.013	7.013	7.013	7.013	7.013	7.013	6.604	6.604	6.604	6.604	6.604	6.117	6.117	6.117	6.117	6.117	6.117	6.117	6.117	6.117	6.117	6.117	6.117	6.117
YNL052W	9.952	10.361	10.361	10.361	10.361	10.361	10.848	11.336	11.336	11.336	11.336	11.336	11.336	11.336	11.336	11.336	11.336	11.336	11.336	11.257	11.257	11.257	11.257	11.257	11.257	11.257	11.257	11.257	11.257	11.257	11.257	11.257	11.257	11.257	11.665	11.665	11.665	11.665	11.665	11.665	11.665	11.665	11.665	11.665	11.665	11.178	11.178	11.178	11.178
YMR146C	0.408	0.408	0.408	0.408	0.408	0.408	0.408	0.408	0.408	0.408	0.408	0.408	0.408	0.408	0.408	0.408	0.408	0.408	0.408	0.408	0.408	0.408	0.817	1.305	1.305	2.689	3.666	7.172	7.172	7.172	7.172	7.172	7.58	7.58	7.58	7.58	7.58	7.58	7.989	7.989	7.989	7.989	7.989	7.989	7.989	7.989	7.989	7.989	7.989
YJL033W	9.782	9.782	9.782	10.191	10.191	10.191	10.191	10.191	10.191	10.191	10.191	10.191	10.191	10.191	10.191	10.191	10.191	10.191	10.191	10.191	10.191	9.294	9.294	9.294	9.294	9.703	9.703	9.703	9.703	9.294	9.294	9.294	9.294	9.294	9.294	9.294	9.294	9.294	9.294	9.294	9.294	9.294	9.294	9.294	9.294	9.294	9.294	9.294	9.294
YPL270W	0	0	0	0	0	0	0	0	0	0	0	0	0	0	0	0	0.408	0.408	0.408	0.408	0.408	0.408	0.408	0.408	0.408	0.408	0.408	0.408	0.408	0.408	0.408	0.408	0.408	0.408	0.408	0.408	0.896	2.281	2.281	2.281	2.281	2.281	2.281	2.281	2.769	4.562	4.562	4.562	4.562
YGR241C	8.398	7.989	7.989	7.989	7.989	7.989	7.989	7.989	7.989	7.989	7.989	7.989	7.989	7.989	7.989	7.501	7.501	7.501	7.501	7.501	7.501	7.501	7.501	7.501	7.501	7.501	7.501	7.501	7.501	7.501	7.501	7.501	7.501	7.501	7.501	7.501	7.501	7.501	7.501	7.501	7.501	7.501	7.501	7.501	7.501	7.501	7.501	7.501	7.501
YOR155C	7.66	7.66	7.66	7.66	7.66	8.556	8.965	9.373	9.373	9.782	10.599	11.904	13.289	14.594	16.387	17.692	17.692	17.692	17.692	18.1	18.1	18.1	18.1	18.1	18.1	18.1	18.1	18.1	18.1	18.1	19.734	20.142	20.631	20.631	21.039	21.039	21.039	21.039	21.527	22.015	22.015	22.015	22.015	22.015	22.015	22.015	22.015	22.015	22.015
YPL040C	15.241	15.241	15.241	15.241	15.729	16.137	16.137	16.137	16.137	16.137	16.137	15.649	15.649	15.649	15.241	15.241	15.241	15.241	15.241	15.241	15.241	15.241	15.241	15.241	15.241	15.241	15.241	14.832	14.832	14.832	14.832	14.344	14.344	14.344	14.344	14.752	14.752	14.752	14.752	14.752	14.752	14.752	14.752	14.752	14.752	15.241	16.137	16.137	16.137
YML065W	0.896	0.896	0.896	0.896	0.896	0.896	0.896	0.896	0.896	1.385	1.793	1.793	2.281	2.769	2.769	2.769	2.769	2.769	2.769	2.769	1.873	1.873	2.689	2.689	2.689	3.586	3.994	3.994	3.994	3.994	3.994	3.994	3.994	4.482	4.482	4.482	4.482	4.482	4.482	4.482	4.482	4.482	4.971	6.355	6.355	6.355	6.355	7.172	7.172
YLR357W	7.75	7.75	7.75	7.75	7.75	7.75	7.75	7.75	7.75	7.75	7.75	7.75	8.159	8.159	8.159	8.159	7.75	7.75	7.75	7.75	7.75	7.75	7.75	7.75	7.75	7.75	7.75	7.75	7.75	7.75	7.75	7.75	7.75	7.75	7.75	7.75	7.75	7.75	7.75	7.75	7.75	7.75	7.75	7.75	7.75	7.75	7.75	7.75	7.75
YLR328W	7.83	7.83	7.83	7.83	7.83	7.83	7.83	7.83	7.83	7.83	7.83	7.83	7.421	7.421	7.421	7.421	7.421	7.421	7.421	7.421	7.421	7.421	7.421	7.421	7.421	7.421	7.421	7.421	7.421	7.421	7.421	7.421	7.421	7.421	7.421	7.421	7.421	7.421	7.421	7.421	7.421	7.421	7.421	7.421	7.421	7.421	7.421	7.421	7.421
YFL045C	9.873	9.873	9.873	9.873	9.873	9.873	9.873	9.873	9.873	10.361	9.873	9.873	9.873	9.873	9.873	9.873	9.873	9.873	9.873	9.873	9.873	9.873	9.873	10.281	10.281	10.281	10.281	10.281	10.281	10.281	10.281	10.281	10.281	10.281	10.281	10.281	10.281	10.281	10.281	10.281	10.281	10.281	10.281	10.281	9.873	9.873	9.873	9.873	9.873
YDR441C	14.594	14.594	14.594	14.105	13.289	13.289	13.289	13.289	13.289	13.289	13.289	13.289	12.88	12.88	12.392	12.392	12.392	12.392	12.392	12.392	12.392	12.392	11.904	11.904	11.904	11.904	11.904	11.495	11.495	11.495	11.495	11.495	10.599	10.599	10.599	10.599	10.599	9.703	9.703	9.703	9.703	9.703	8.806	8.806	8.806	8.806	8.806	8.806	5.379
YHR159W	5.3	5.3	5.3	5.3	5.787	5.787	5.787	5.379	5.787	5.787	5.787	5.787	5.787	5.787	5.787	5.787	5.787	5.787	6.196	5.787	5.787	5.787	5.787	6.355	5.867	5.867	6.355	6.355	6.355	7.252	7.252	7.252	7.252	7.739	7.739	7.739	7.739	7.739	7.739	7.739	7.739	8.636	8.636	8.636	8.636	8.636	8.636	8.636	8.636
YER150W	4.891	4.891	4.891	4.891	5.379	5.787	5.787	5.787	5.787	5.787	5.787	6.196	6.196	6.196	6.196	5.787	5.787	5.787	5.787	5.787	6.604	6.604	6.604	6.604	8.886	8.886	8.886	8.886	8.886	9.373	9.373	10.678	10.678	10.678	10.678	10.678	10.678	10.678	10.678	11.495	11.495	11.495	11.495	11.495	11.495	11.495	11.495	11.495	11.495
YOR254C	11.825	11.825	11.825	11.825	11.825	11.825	11.825	11.825	11.825	11.825	11.825	11.825	12.312	12.312	12.312	12.312	12.312	12.312	12.312	12.312	12.312	12.312	12.312	12.312	12.312	12.312	12.312	12.312	12.312	12.312	12.312	12.312	12.312	12.312	12.312	12.312	12.312	12.312	12.312	12.312	12.312	12.312	12.312	12.312	11.825	11.825	11.008	11.008	11.008
YGL106W	17.034	17.034	17.034	17.034	17.034	17.034	17.034	17.034	17.034	17.442	17.851	17.851	17.851	17.851	17.851	17.851	17.851	17.851	17.851	17.851	17.851	17.851	17.442	17.442	17.442	17.442	17.442	17.442	17.442	17.442	17.442	17.034	17.034	17.034	17.034	17.034	17.034	17.034	17.034	17.034	17.034	17.034	17.034	17.034	17.034	17.034	17.034	17.034	17.034
YIL110W	13.527	13.527	13.527	13.527	13.527	13.527	13.527	13.527	13.527	13.527	13.527	13.527	13.527	13.527	13.527	10.429	10.021	8.716	6.434	7.331	7.819	7.819	8.227	8.227	9.124	10.917	12.71	12.71	12.71	12.71	12.71	12.71	12.71	12.222	12.222	12.222	12.222	12.222	13.198	13.198	13.198	13.198	13.198	13.607	14.095	14.095	15.32	15.32	15.32
YPL233W	2.201	2.201	2.201	2.201	2.201	2.201	2.201	2.201	2.201	2.201	2.201	2.201	2.201	2.201	2.61	2.61	2.61	3.506	3.506	3.506	3.506	3.506	3.506	3.506	3.506	3.506	3.506	3.506	3.506	3.506	3.506	3.506	3.506	3.506	3.506	3.506	3.506	3.506	3.506	3.506	3.506	3.915	4.403	4.403	4.403	4.403	4.403	4.403	4.403
YDR208W	9.373	7.58	6.604	6.604	6.604	6.604	6.604	6.604	6.604	3.666	4.074	3.586	3.586	3.586	3.586	3.586	2.201	2.61	3.098	3.098	3.098	3.098	3.506	3.506	3.506	3.506	3.506	3.506	3.506	3.018	3.018	3.427	3.427	3.427	3.427	3.427	3.427	3.427	3.427	3.427	3.427	3.427	3.427	3.427	3.427	3.427	3.427	3.427	3.427
YDL102W	3.506	3.506	3.506	3.506	3.506	3.506	3.506	3.506	4.324	4.891	7.83	7.83	7.83	7.83	7.83	7.83	8.239	8.239	8.239	8.647	9.135	9.543	9.543	9.543	9.543	9.543	10.031	11.495	11.495	11.983	11.983	11.983	11.983	11.983	12.392	13.289	14.105	14.105	14.105	14.105	14.105	14.105	13.617	13.617	13.617	13.617	13.617	13.617	13.617
YJL059W	13.538	13.538	13.538	13.13	13.13	13.13	13.13	13.13	13.13	13.13	13.13	13.13	13.13	13.13	13.13	13.13	12.642	12.642	12.233	12.233	12.233	12.233	12.233	12.233	12.233	12.233	12.233	11.416	11.416	11.416	11.416	11.416	11.416	12.392	13.289	13.289	13.289	13.289	13.289	13.289	13.289	13.289	13.289	12.8	12.8	12.8	12.8	12.8	12.392
YDR162C	9.533	9.533	9.044	8.965	8.965	9.453	9.453	9.453	8.965	8.965	8.965	8.965	8.965	8.965	8.965	8.965	8.965	8.965	8.965	9.373	9.294	9.294	9.294	9.294	9.294	9.294	9.294	9.294	9.294	9.703	9.703	10.111	10.111	10.111	10.111	10.111	10.111	10.111	10.111	10.111	10.111	10.52	10.52	11.416	11.416	11.416	11.416	11.416	11.416
YGL208W	3.836	3.836	3.836	3.836	3.836	4.244	4.244	5.141	5.141	5.141	4.732	4.732	4.732	5.141	5.141	4.732	4.732	4.732	4.732	4.732	4.732	4.732	4.324	4.324	4.324	3.915	3.915	3.915	3.915	3.915	4.811	5.22	10.021	10.021	10.021	10.838	10.838	10.838	10.838	10.838	10.838	11.246	11.246	11.246	11.246	11.246	11.246	11.246	11.246
YHL016C	5.3	4.891	4.891	4.891	4.891	4.891	4.891	4.891	4.891	4.482	4.482	3.257	3.257	3.257	3.257	3.257	3.257	3.257	3.257	3.257	3.257	2.849	2.849	2.849	2.361	2.361	2.361	2.361	2.361	2.361	2.361	2.361	2.361	2.769	2.769	2.769	2.769	2.769	3.257	3.257	3.257	3.257	3.257	3.257	4.154	5.13	5.538	5.538	5.538
YLR183C	8.318	8.239	7.75	7.75	7.75	7.75	7.75	7.75	7.75	7.75	7.75	6.037	6.117	6.117	6.117	6.117	6.525	6.525	6.934	6.934	6.934	6.934	6.934	6.934	6.934	6.934	6.934	6.934	6.934	6.934	6.934	6.934	6.934	6.934	6.934	6.934	6.934	6.934	6.934	6.934	6.934	6.934	6.934	6.934	6.934	6.446	6.446	6.446	6.446
YIL049W	5.867	5.867	5.867	5.867	6.276	6.276	6.276	6.276	6.276	6.276	6.276	6.276	6.276	6.276	6.684	6.684	6.684	6.684	6.196	6.196	6.604	6.604	6.604	6.604	6.604	7.093	7.093	7.093	7.093	7.093	7.093	7.093	7.093	7.989	7.989	7.989	7.989	7.989	7.989	7.989	7.989	7.989	7.989	7.989	7.58	7.58	7.58	8.318	8.726
YLR135W	0.817	0.817	0.817	0.817	0.817	0.817	0.817	0.817	0.408	0.408	0.408	0.408	0.408	0.408	0.817	0.817	0.817	0.817	0.817	0.817	0.817	0.817	0.817	0.817	0.817	1.226	1.226	1.226	1.226	1.226	1.226	1.226	1.226	1.226	1.226	1.226	1.226	1.226	1.226	1.226	1.226	1.634	1.634	1.634	1.634	2.122	2.122	2.53	2.53
YLR431C	11.575	11.575	11.087	11.087	11.087	10.678	10.678	10.678	10.678	10.678	10.678	10.191	10.191	9.703	8.318	7.91	7.91	7.91	7.91	7.91	8.318	8.318	8.318	8.318	8.318	8.318	8.318	8.318	8.318	7.421	7.91	7.91	7.421	7.421	7.421	8.318	8.726	8.726	9.135	9.135	9.135	9.135	8.726	8.726	8.726	8.726	8.726	8.726	8.726
YBR261C	19.485	19.485	19.485	19.485	19.076	19.076	19.485	19.485	19.485	19.485	19.076	19.076	19.076	19.076	18.18	18.18	18.18	18.18	16.875	16.875	16.875	16.875	16.875	16.875	16.875	16.875	16.875	16.875	16.875	16.875	16.875	16.875	16.875	16.875	16.466	16.466	16.466	16.466	15.978	15.569	15.49	14.185	14.185	14.185	14.185	14.185	13.777	13.777	13.777
YPR188C	5.458	5.458	5.458	5.458	5.458	5.458	4.562	4.074	4.482	4.971	7.58	11.166	11.166	11.575	11.575	12.063	13.777	14.752	15.241	15.241	15.241	15.241	15.241	15.241	15.241	15.649	16.058	16.058	16.058	16.058	16.058	16.058	16.058	16.058	16.058	16.546	16.546	16.546	16.546	16.546	16.546	16.546	18.009	18.009	18.009	18.497	18.497	18.497	18.497
YKL028W	0.488	0.488	0.488	0.488	0.488	0.488	0.488	0.488	0.488	0.488	0.488	0.488	0.488	0.488	0.488	0.488	0.488	0.488	0.488	0.488	0.488	0.488	0.488	0.488	0.488	0.488	0.488	0.488	0.488	0.488	0.488	0.488	0.488	0.488	0.488	0.488	0.488	0.488	0.488	0.488	0.488	0.488	0.488	0.488	0.488	0.488	0.488	0.488	0.488
YKR072C	1.793	1.793	1.793	1.793	1.305	1.305	1.305	1.305	1.305	1.305	1.305	1.305	1.305	1.305	1.305	1.305	1.305	1.305	1.305	1.305	1.305	1.305	1.305	1.305	1.305	1.305	1.305	1.305	1.305	1.305	1.305	1.305	1.714	1.714	2.122	3.098	3.098	3.098	3.098	3.098	3.098	3.098	3.098	3.098	3.098	3.506	4.403	4.403	4.403
YNL078W	2.689	2.689	2.689	2.689	2.689	2.689	2.689	2.689	2.689	2.281	2.281	2.281	2.281	2.281	2.281	2.281	2.281	2.281	2.281	2.281	2.281	2.281	2.281	1.793	1.793	1.793	1.793	1.793	1.793	1.793	1.305	1.305	1.305	1.305	1.305	1.305	1.305	1.305	1.305	0.896	0.896	0.408	0.408	0.408	0.408	0.408	0.408	0.408	0.408
YCR019W	7.093	7.093	7.093	6.684	6.684	6.684	6.684	6.196	5.708	5.708	5.708	5.708	5.708	4.811	4.403	4.403	4.403	4.811	4.811	4.811	4.811	4.811	4.811	4.403	4.403	4.403	3.994	3.994	3.994	3.994	3.994	3.994	5.379	5.379	5.379	6.196	6.196	6.196	5.787	5.787	5.787	5.787	5.787	5.787	5.787	5.787	5.787	4.811	4.811
YDR346C	11.416	11.416	11.416	11.416	11.416	11.416	11.416	11.416	11.416	11.416	11.416	11.416	11.416	11.416	11.416	11.416	11.904	11.904	11.904	11.904	11.904	11.904	11.904	11.904	11.904	11.904	11.904	11.904	11.904	11.904	11.904	11.904	11.904	11.904	11.904	11.904	11.904	11.904	11.008	11.008	11.008	11.008	10.52	10.52	10.031	10.031	10.031	10.031	10.031
YLR191W	13.05	13.538	13.947	13.459	13.459	13.459	13.867	13.867	13.867	13.379	14.764	14.355	14.355	14.355	14.355	14.355	14.355	14.764	14.764	14.764	14.764	14.764	14.764	14.764	14.764	14.764	14.764	14.764	14.764	14.764	14.764	14.764	14.764	14.355	14.355	14.355	14.355	14.355	14.355	14.355	14.355	14.275	14.764	14.764	14.764	14.764	14.764	14.764	14.764
YBR131W	11.325	11.325	11.813	11.813	11.813	11.813	13.039	13.039	13.039	13.039	13.039	13.039	12.63	12.63	12.63	12.63	12.63	12.63	12.63	12.63	12.63	13.527	13.527	13.527	13.527	13.527	13.527	13.527	13.527	13.527	13.527	13.527	13.527	13.527	13.527	13.527	13.527	13.527	13.935	13.935	13.935	13.935	13.935	13.935	13.935	13.935	13.935	13.935	13.935
YGR181W	10.35	10.35	10.35	10.35	10.35	10.35	10.35	10.35	10.35	10.838	12.222	12.222	12.222	12.222	12.222	12.222	12.222	12.222	12.222	12.222	12.222	12.222	12.222	12.222	11.813	11.405	11.325	12.63	12.63	12.63	12.63	12.63	12.63	12.222	12.222	12.222	12.222	12.222	12.222	12.222	12.222	12.222	12.222	12.222	12.222	12.222	11.734	11.734	11.734
YIR007W	15.559	16.455	15.638	15.638	15.638	15.638	15.638	15.638	15.638	14.742	14.742	14.742	14.742	14.742	14.742	14.742	14.742	14.742	14.742	14.742	14.742	14.742	14.742	14.742	14.742	14.742	14.742	14.254	13.765	13.277	13.277	12.381	12.381	11.405	11.405	11.405	11.405	11.405	11.405	11.405	11.405	11.405	11.405	11.813	11.813	11.813	11.813	11.813	11.813
YLR289W	11.893	11.893	11.485	10.996	10.996	10.996	10.508	10.508	10.508	10.508	10.508	8.148	7.739	7.739	7.739	7.739	7.739	7.739	7.739	7.739	7.739	7.739	7.739	7.739	7.739	6.843	6.843	6.434	6.026	6.026	6.026	6.026	6.434	6.923	6.923	6.923	6.923	6.923	4.641	4.154	5.05	5.05	5.05	5.05	5.05	5.05	5.05	5.05	5.05
YBR146W	10.599	10.599	10.599	10.599	10.599	10.599	10.599	10.599	10.599	10.599	10.599	10.599	10.599	10.599	10.599	10.599	10.599	10.599	10.599	10.599	10.599	10.599	10.599	10.599	10.599	10.599	10.599	10.599	10.599	10.599	10.599	10.599	10.599	10.599	10.599	10.599	10.599	10.599	10.599	10.599	10.599	10.599	10.599	10.599	10.599	10.599	10.599	10.599	10.599
YFL029C	16.387	16.387	16.387	16.387	16.387	16.387	16.387	15.082	13.368	11.495	11.495	10.191	10.191	10.599	10.191	10.191	10.191	10.191	10.191	10.678	10.678	10.678	10.678	10.678	10.678	10.678	10.27	10.27	10.27	10.27	10.27	9.782	9.782	9.703	9.703	9.703	9.703	9.703	9.703	9.703	9.294	9.703	9.703	9.703	9.294	9.294	9.294	9.294	9.294
YER007C-A	4.403	4.403	4.403	4.403	4.891	5.708	5.708	5.708	6.117	6.604	6.604	8.069	8.069	8.069	8.069	8.069	8.069	8.069	8.069	8.069	8.069	8.069	8.069	8.069	8.069	7.66	8.148	8.148	9.373	9.782	9.782	10.191	10.191	10.678	10.678	10.678	10.678	10.678	10.678	10.678	10.678	10.678	11.166	11.166	11.166	11.166	11.575	11.575	11.575
YDL235C	10.678	10.678	10.678	10.678	10.678	10.678	10.678	10.678	10.678	10.678	11.087	10.599	10.599	10.599	11.087	11.087	11.575	11.575	11.575	11.575	11.575	11.983	12.392	12.88	12.88	12.88	12.88	12.88	12.88	12.88	12.472	12.472	12.88	12.88	12.88	13.289	13.289	13.289	13.289	13.289	13.289	13.289	13.289	13.289	12.8	12.8	12.392	12.392	11.904
YMR291W	8.806	8.806	8.806	8.806	8.806	8.806	8.806	8.806	8.806	7.83	7.342	7.342	7.342	7.342	7.342	7.342	7.342	7.342	7.342	6.854	6.934	6.934	7.83	7.83	7.83	7.83	8.239	8.726	9.214	9.214	9.214	9.214	9.214	9.214	9.214	9.214	8.726	8.726	7.91	7.501	7.501	7.501	7.501	7.501	7.501	7.501	7.501	7.501	7.093
YLR352W	0.817	0.817	0.817	1.226	1.634	1.634	3.427	3.427	3.427	3.836	3.836	4.244	4.244	4.244	4.244	4.732	5.22	5.22	6.117	10.361	11.178	11.178	11.178	11.178	11.178	11.178	11.178	11.178	11.178	11.665	11.665	11.665	11.665	11.665	11.665	11.665	11.665	12.074	12.562	12.562	12.562	12.562	14.355	14.355	14.355	14.355	14.355	14.355	14.355
YJL174W	12.381	12.381	12.381	12.381	12.381	12.381	12.381	12.381	12.381	12.381	12.381	12.381	12.381	12.381	12.381	12.381	12.381	12.381	12.381	12.381	12.381	12.381	12.381	12.381	12.381	12.381	12.381	12.381	12.381	12.381	12.381	12.381	12.381	12.381	12.381	12.381	12.381	12.381	12.381	12.381	11.893	11.893	11.893	11.893	11.893	11.893	11.893	11.893	11.893
YJL124C	3.178	3.178	3.178	3.178	3.178	3.178	3.586	3.178	3.178	3.994	3.994	3.994	3.994	3.994	3.994	3.994	4.403	5.3	5.787	5.787	5.787	6.276	6.276	6.276	6.276	6.276	6.276	6.276	6.276	6.684	6.684	7.093	7.093	7.093	7.093	7.093	7.093	7.093	7.093	7.093	7.093	7.093	7.093	7.093	7.093	7.093	7.093	7.093	7.093
YLR407W	0	0	0	0	0	0	0	0	0.408	0.408	0.408	0.408	0.408	0.408	0.408	0.408	0.408	0.408	0.408	0.408	0.408	0.408	0.408	0.408	0.408	0.408	0.408	0.408	0.408	0.408	0.408	0.408	0.408	0.408	0.408	0.408	0.408	0.408	0.408	0.408	0.408	0.408	0.408	0.408	0.408	0.408	0.896	0.896	0.896
YML107C	6.684	6.684	6.684	6.276	6.276	6.276	6.763	7.172	7.58	7.58	7.58	7.58	7.58	7.58	7.58	7.58	7.58	7.58	7.58	7.58	7.58	7.989	7.989	7.989	8.477	8.477	8.477	8.477	8.477	8.477	8.477	8.477	8.477	8.477	8.477	8.477	8.477	8.477	8.477	8.477	8.477	8.477	8.477	8.477	8.477	8.477	8.477	8.477	8.477
YOR302W	2.61	2.61	2.61	2.61	2.61	2.61	1.714	1.714	1.714	1.714	1.226	1.226	1.226	1.226	0.817	0.817	0.817	0.817	0.817	0.817	0.817	0.817	0.817	0.817	0.817	0.817	0.817	0.817	0.817	0	0	0.817	0.817	0.817	0.817	0.817	0.817	0.817	0.817	0.817	0.817	0.817	0.817	0.817	0.817	0.817	0.817	0.817	0.817
YNL054W	13.527	13.527	13.527	13.527	13.527	13.527	13.527	13.527	13.527	13.527	13.527	14.015	14.424	14.424	14.424	14.424	14.424	14.424	14.424	14.424	14.424	14.424	14.424	14.832	15.241	15.241	15.241	15.241	15.649	16.058	16.546	16.954	16.954	17.442	17.442	17.442	17.442	17.93	17.93	17.93	17.93	17.93	17.93	17.93	17.93	17.93	18.338	18.338	18.338
YDR371W	11.166	11.166	11.166	11.166	11.166	11.983	11.983	11.983	12.472	12.472	12.472	12.88	12.88	12.88	12.88	12.88	12.88	12.88	12.88	12.392	12.392	12.392	12.392	12.392	12.392	12.392	11.904	11.904	11.416	11.416	11.416	11.416	11.416	11.416	11.416	11.416	11.416	11.416	11.416	10.52	10.52	10.928	10.928	10.928	10.928	10.928	10.928	10.928	10.928
YNL061W	7.342	7.342	7.83	7.83	7.83	7.83	7.83	7.83	7.83	7.83	7.83	7.83	7.83	7.83	7.83	7.83	7.83	7.83	7.83	7.83	7.83	7.83	7.83	7.83	7.83	7.83	7.83	7.83	7.83	7.83	7.83	7.83	7.83	7.83	7.83	7.421	7.421	7.421	7.421	7.421	7.421	7.421	7.421	7.421	7.421	7.421	7.421	7.421	7.421
YAL012W	9.294	9.294	9.294	9.294	9.294	9.294	9.294	9.294	9.294	9.294	9.703	9.214	9.214	9.214	9.214	9.214	9.214	9.214	9.214	9.214	9.214	9.214	9.214	9.623	9.623	9.623	9.623	9.623	9.623	9.623	9.623	9.623	9.623	9.214	9.214	9.214	9.623	9.623	9.623	9.623	10.111	8.806	7.91	7.91	7.91	7.91	7.91	7.91	7.91
YNR030W	14.434	14.434	14.434	14.434	14.434	14.434	15.331	15.331	15.331	15.331	15.331	15.331	15.739	15.739	16.636	16.636	16.636	16.636	16.636	16.636	16.636	16.636	16.636	16.636	16.636	16.636	16.636	17.044	17.044	17.044	17.044	17.044	17.044	17.044	17.044	17.044	17.044	16.636	16.636	16.636	16.636	16.636	16.636	16.636	16.636	16.636	16.636	16.227	16.227
YDL070W	0.896	1.305	1.305	1.305	1.305	1.305	1.305	1.305	1.305	1.305	1.305	1.793	2.201	2.201	2.201	2.201	2.201	1.714	1.714	1.714	1.714	1.714	2.201	2.201	2.201	2.201	3.098	3.098	3.098	3.098	3.098	3.098	3.098	3.098	3.098	3.098	3.098	3.098	3.098	3.098	3.098	3.098	3.098	3.098	3.098	3.098	3.098	3.098	3.098
YDR382W	4.971	4.971	4.971	4.971	4.482	4.482	4.482	4.482	4.482	4.482	4.482	4.482	4.482	4.482	4.482	4.482	4.482	4.074	4.074	3.666	3.666	3.666	3.666	3.666	3.666	3.666	3.666	3.666	3.666	3.666	3.666	3.666	3.666	3.666	3.666	3.666	3.666	3.666	3.666	3.666	3.257	3.257	3.257	2.769	2.769	1.793	1.793	1.793	0.896
YML105C	16.227	16.227	16.227	16.148	16.148	17.124	18.02	18.02	18.02	19.326	19.326	19.326	19.326	19.326	19.814	19.814	19.814	19.814	19.814	19.814	19.814	19.814	20.302	20.302	20.302	19.893	20.381	20.381	20.381	20.381	19.973	19.973	19.973	19.973	19.485	19.485	19.485	19.485	18.997	18.997	18.997	18.997	18.997	18.997	18.997	18.997	20.222	20.631	21.448
YIL083C	11.405	11.405	11.405	11.405	11.405	11.405	11.405	11.405	11.405	11.405	11.405	11.405	11.405	11.405	11.405	11.405	11.405	11.893	11.893	11.893	11.893	11.893	11.893	11.893	11.893	11.893	11.893	12.302	12.302	12.302	12.302	12.222	12.222	12.222	12.222	12.222	12.222	12.222	12.222	12.222	12.222	12.222	12.222	12.222	12.222	12.222	12.222	12.63	12.63
YNL058C	13.039	13.039	13.039	10.021	9.124	8.716	8.716	8.716	8.716	8.716	8.716	8.307	8.307	8.307	8.307	8.307	8.307	8.307	7.899	7.899	7.899	7.899	7.899	7.899	7.899	7.899	7.41	6.514	6.514	6.106	4.721	4.721	3.257	2.769	2.769	2.769	2.769	2.769	2.769	2.769	2.769	2.769	2.769	2.769	2.361	2.361	1.873	1.873	1.873
YNL141W	6.026	6.026	6.026	6.026	6.026	6.026	6.026	6.026	6.026	6.026	6.026	6.026	6.026	6.026	6.026	6.026	6.026	6.026	6.026	6.026	6.026	6.026	5.538	5.538	5.538	5.538	5.538	5.538	5.538	5.05	5.05	4.562	4.562	4.562	4.074	4.074	3.666	3.666	3.666	3.666	3.666	3.666	3.666	3.666	3.666	3.666	3.666	3.666	3.666
YIL033C	10.599	10.599	10.599	10.599	10.599	10.599	10.599	10.599	10.599	10.599	10.599	10.599	10.599	10.599	10.599	10.599	10.599	10.599	10.599	10.599	10.599	10.599	10.599	10.599	10.599	10.599	10.599	10.599	10.599	9.703	9.294	8.886	8.886	8.886	8.886	8.398	7.58	7.172	7.172	7.172	7.172	7.172	7.172	7.172	6.763	6.763	6.763	6.763	6.763
YIL021W	22.821	22.821	22.821	22.821	22.821	22.821	22.821	22.821	22.821	22.821	22.821	21.845	21.845	21.845	21.845	21.845	21.845	21.845	21.845	21.436	21.436	21.028	21.028	21.028	21.028	21.028	21.028	21.028	21.028	21.028	21.028	21.028	21.028	21.028	21.028	21.028	21.028	21.028	21.028	21.028	21.028	21.028	21.028	21.028	21.028	21.028	20.619	20.619	20.619
YPL133C	5.061	4.244	4.732	3.915	3.915	3.915	4.403	3.915	3.915	3.915	3.915	3.506	3.506	3.506	3.506	3.506	3.506	3.506	3.506	3.506	3.506	3.506	3.506	3.994	3.994	3.994	3.994	3.994	5.867	5.867	5.867	5.867	5.867	5.867	5.867	5.867	5.867	5.867	5.867	5.867	7.989	7.989	7.989	7.989	7.989	7.989	8.398	8.398	8.398
YDL043C	8.886	8.886	8.477	8.965	9.453	10.35	10.758	10.758	10.758	11.246	10.429	10.429	10.429	10.429	10.429	10.429	10.429	10.429	10.429	10.838	10.429	10.429	10.429	10.429	10.429	10.429	10.429	10.429	10.429	10.429	10.429	10.429	10.429	9.941	9.941	9.941	9.941	9.533	9.044	10.429	10.429	10.429	10.429	10.429	10.429	10.429	10.429	9.941	9.941
YDL122W	14.514	14.514	14.514	14.514	14.514	14.514	14.514	14.514	14.514	14.514	14.514	14.514	14.514	14.026	14.026	13.538	13.538	13.538	13.538	14.026	14.026	14.026	14.026	14.026	14.026	14.026	14.026	14.026	14.026	14.026	14.026	14.026	14.026	14.026	14.026	14.026	14.026	14.026	14.026	14.026	14.026	13.538	13.538	13.538	13.538	13.538	13.538	13.538	13.538
YCR011C	3.915	3.915	3.915	3.915	3.915	3.915	4.891	4.891	4.891	4.891	4.891	4.891	4.891	5.3	6.684	6.684	6.684	6.684	6.684	6.684	7.093	7.093	7.093	7.093	7.093	7.093	7.093	6.684	6.684	6.684	6.684	6.684	6.684	6.684	6.684	6.684	6.684	6.684	6.684	6.763	6.763	6.763	6.763	6.763	6.763	6.763	6.763	6.763	6.763
YJL140W	4.403	4.403	4.403	4.403	4.403	4.403	4.403	4.403	4.403	4.891	4.891	4.891	4.403	4.403	4.403	4.403	5.3	5.787	5.3	5.3	5.3	5.708	5.708	4.811	4.811	6.117	8.069	8.556	8.556	8.556	8.556	8.556	8.556	8.556	8.556	8.965	8.965	8.965	8.965	8.965	9.373	9.373	10.35	10.35	10.35	10.35	10.35	10.35	10.758
YPR187W	17.453	17.453	17.453	17.453	17.453	16.965	16.965	16.965	16.965	16.965	16.965	16.965	16.965	16.965	16.965	17.453	17.453	17.453	17.941	17.941	17.941	17.941	17.941	17.941	17.941	17.941	17.941	17.941	17.941	17.941	17.941	17.941	17.941	17.941	17.941	17.941	17.941	17.941	17.941	17.941	17.941	17.941	17.941	17.941	17.941	17.941	17.941	17.941	17.941
YKR054C	10.44	10.44	10.44	12.074	12.482	12.97	13.459	13.867	13.867	13.867	13.867	13.867	13.867	13.867	13.867	13.867	13.867	13.867	13.867	14.275	14.275	14.275	14.275	14.275	14.275	14.275	14.275	15.172	15.172	15.172	15.172	15.172	15.172	15.172	14.764	14.764	14.764	15.172	15.172	15.172	15.172	15.172	15.172	15.172	15.172	15.172	15.172	15.172	15.172
YDL065C	8.647	9.543	9.543	9.543	9.543	9.543	9.543	9.056	9.056	8.239	7.83	7.83	7.83	7.83	7.83	7.83	7.83	8.239	8.239	8.239	10.44	10.44	10.848	10.848	10.848	10.848	10.848	10.848	10.848	10.848	11.257	11.257	11.257	10.848	10.848	10.848	11.257	11.257	11.257	11.257	10.848	10.848	10.848	10.848	10.848	10.848	10.848	10.848	10.848
YJL060W	10.917	10.917	11.405	11.405	11.405	11.813	11.813	11.813	11.813	11.813	12.222	12.222	12.222	12.222	12.222	12.222	12.222	12.222	12.222	12.222	12.222	12.222	12.222	12.222	12.71	12.71	12.71	12.71	12.222	12.222	12.222	12.222	12.222	12.222	12.222	12.222	12.222	12.222	12.222	12.222	12.222	12.222	12.222	12.222	12.222	12.222	12.222	12.222	12.222
YNL022C	17.521	17.93	17.93	17.93	17.93	17.93	17.93	18.906	18.906	18.906	18.906	18.906	18.906	18.906	18.906	18.906	18.906	18.906	18.906	19.723	19.723	19.723	19.723	19.723	19.723	19.723	19.723	19.723	19.314	18.906	18.906	18.906	18.906	18.906	18.906	18.906	19.314	19.314	19.314	19.314	19.723	19.723	19.723	19.723	19.723	19.723	19.723	19.723	19.723
YLL012W	2.281	2.281	2.281	0.976	0.976	0.976	0.976	0.976	0.976	0.976	0.976	0.488	0.488	0	0	0	0	0	0	0	0	0	0	0	0	0	0	0	0	0	0	0	0	0.408	0.408	0.408	0.408	0.408	0.408	0.408	0.408	0.408	0.408	0.408	0.408	0.408	0.408	0.408	0.408
YHL036W	6.276	6.276	6.276	6.276	6.276	6.276	6.276	6.276	6.276	6.276	6.276	6.276	6.276	7.252	7.252	7.252	6.763	6.763	7.252	8.227	8.636	8.636	8.636	8.636	8.636	8.636	9.124	9.124	9.124	9.612	9.612	10.996	10.996	10.996	10.996	10.996	10.996	10.996	10.996	11.485	14.174	14.174	14.174	14.662	14.662	14.662	14.662	14.662	15.15
YNL201C	10.27	10.27	10.678	10.27	10.27	10.27	10.27	10.27	9.782	9.782	9.782	9.782	9.782	9.782	9.782	9.782	10.27	10.27	10.27	10.27	10.27	10.27	10.758	10.758	10.758	10.758	10.758	10.758	10.758	10.758	10.758	10.758	10.758	10.758	10.758	10.758	10.758	10.758	10.758	10.758	10.758	10.758	10.758	10.758	10.27	10.27	11.087	11.087	11.087
YHL023C	3.018	3.586	4.971	4.971	4.971	4.971	4.971	4.971	4.971	4.971	4.971	4.971	4.971	5.458	6.355	7.739	7.739	7.739	9.044	11.495	11.495	11.495	11.904	11.904	11.904	12.392	12.392	12.392	12.392	12.392	12.392	12.392	12.392	12.392	12.392	12.392	12.392	12.392	12.8	13.289	13.289	13.289	13.289	12.8	13.209	13.209	13.209	13.209	14.514
YHR190W	12.8	12.8	13.289	13.289	15.002	15.002	15.002	15.002	15.002	15.002	15.002	15.002	15.002	15.002	15.002	15.002	15.002	15.002	15.002	15.002	15.002	15.002	15.002	15.002	15.002	15.002	15.002	15.002	15.002	15.002	15.002	15.002	14.594	14.594	14.594	14.594	14.594	14.594	14.594	14.594	14.594	14.594	14.594	15.082	15.082	14.594	14.594	14.594	14.594
YJR022W	9.294	8.886	8.886	8.886	8.886	8.477	7.58	7.58	7.58	7.58	7.58	7.093	6.196	5.787	4.891	4.891	5.3	4.811	5.708	6.934	8.239	8.239	8.239	8.239	8.239	7.83	8.318	8.318	8.318	8.726	8.726	8.726	9.623	9.623	9.623	9.623	9.623	9.623	9.623	9.623	10.111	10.111	10.52	10.52	10.52	10.52	11.495	11.495	11.495
YLR383W	12.8	12.8	13.209	13.209	13.209	13.209	13.617	13.617	14.105	14.105	14.105	14.105	14.105	14.105	14.105	14.105	14.105	14.105	14.105	14.105	14.105	14.105	14.105	14.105	14.105	14.105	14.105	14.105	14.105	14.105	14.105	14.105	14.105	14.105	14.105	14.105	14.105	14.105	14.105	14.105	14.105	14.105	13.617	13.617	13.209	13.209	13.209	13.209	13.697
YHR151C	8.886	8.886	8.886	8.886	8.886	8.886	8.886	8.886	8.886	8.477	8.477	8.477	8.477	8.477	8.886	8.886	8.886	8.886	8.886	9.373	9.373	9.373	8.556	8.556	8.556	8.556	8.556	7.989	7.172	6.684	6.196	6.196	6.196	6.196	6.196	6.196	5.787	5.379	4.971	4.971	4.971	5.867	5.867	5.867	5.867	5.867	5.379	5.379	5.379
YMR305C	8.716	8.716	8.716	8.716	8.716	8.716	8.716	9.124	9.124	9.204	9.204	9.204	9.204	9.204	10.18	10.18	10.18	10.996	10.996	10.996	10.996	10.996	10.996	10.996	10.508	10.508	10.508	10.508	10.508	10.508	11.405	11.405	11.405	11.405	11.405	11.405	11.405	11.405	11.405	11.405	10.917	10.917	10.917	10.917	10.508	10.021	11.246	10.758	10.758
YGR283C	7.421	8.318	9.214	10.928	10.928	10.928	10.928	10.928	10.928	10.928	10.928	10.928	10.928	10.928	11.336	11.336	11.336	11.336	11.336	11.745	11.745	11.745	11.745	11.745	11.745	11.745	11.745	11.745	11.745	11.745	11.745	11.745	11.745	11.745	11.745	11.745	11.745	11.745	11.745	11.745	11.745	11.745	11.745	11.745	11.745	11.745	11.336	11.336	11.336
YPL034W	7.421	7.421	7.421	7.421	7.421	7.91	8.886	8.886	8.886	8.886	8.886	9.294	9.294	9.782	9.782	9.782	9.782	10.599	10.599	11.008	11.008	11.008	11.008	11.008	11.008	11.008	11.008	11.008	11.008	11.008	11.008	11.008	10.52	11.416	11.416	11.416	11.416	11.904	14.434	14.434	14.434	14.922	14.922	14.922	14.922	14.922	14.922	14.922	14.922
YHR191C	7.421	7.421	7.91	7.91	7.91	7.013	7.013	7.013	6.525	5.628	5.708	5.708	5.708	5.708	5.708	5.708	5.708	5.708	5.708	3.994	3.994	3.994	3.994	3.994	3.994	7.013	7.013	7.501	9.373	9.373	9.373	9.373	9.373	9.861	9.861	9.861	9.861	10.35	10.35	10.35	10.35	10.35	11.166	10.758	10.758	10.758	10.758	11.575	12.472
YFL024C	6.525	7.013	7.989	8.477	8.477	8.886	8.886	8.886	8.886	8.886	8.886	8.886	8.886	8.886	8.886	9.373	9.373	9.373	9.373	9.044	9.044	9.044	9.044	8.636	8.636	11.166	11.166	14.264	14.264	14.264	14.264	13.856	13.856	13.856	13.856	13.856	13.856	13.856	14.832	14.832	14.832	14.832	14.832	14.832	14.832	14.832	14.832	14.832	14.832
YMR093W	13.697	13.697	13.697	13.697	13.697	13.697	13.697	13.697	13.697	13.697	13.697	13.697	13.697	13.697	13.697	13.697	13.697	13.697	13.289	13.289	12.8	12.8	12.8	12.8	12.8	12.8	12.8	12.8	12.392	12.392	12.392	12.392	12.392	12.392	12.392	12.392	11.416	11.416	11.416	11.416	11.416	11.416	5.379	1.385	1.385	0.976	0.976	0.976	0.976
YDR451C	7.58	8.318	8.318	8.318	8.318	8.318	8.318	7.83	7.83	7.83	7.83	8.318	9.294	9.294	9.294	9.294	9.294	9.294	9.294	9.294	9.294	9.294	9.294	9.782	10.599	10.599	10.599	10.599	10.599	10.599	10.599	10.599	10.599	12.392	13.368	13.368	13.777	13.777	13.777	13.777	13.777	13.777	13.777	13.777	13.777	13.777	13.777	13.777	13.777
YJL091C	12.222	11.734	11.734	11.734	11.734	11.734	11.734	11.734	12.143	12.143	13.039	13.447	13.447	13.447	13.447	13.447	13.447	13.447	13.935	13.935	13.935	13.935	13.935	13.935	13.527	13.527	14.015	14.015	15.399	15.399	15.399	15.399	15.399	15.399	15.399	15.399	15.399	15.399	15.399	15.399	15.399	15.399	15.399	15.399	15.399	15.399	15.399	15.399	15.399
YDL084W	15.83	15.83	15.83	15.83	15.83	15.83	15.83	15.83	15.83	15.83	15.83	15.83	15.83	15.83	15.83	15.83	15.83	15.83	15.83	15.83	15.83	15.83	15.83	15.421	15.421	15.421	15.421	15.421	15.421	15.421	15.421	15.421	15.421	15.421	15.421	15.421	15.421	15.421	15.421	15.421	15.421	15.421	15.421	15.421	15.421	15.421	15.421	15.421	15.013
YLR332W	1.305	1.305	1.793	1.793	1.793	1.793	1.793	1.793	1.793	1.793	2.281	2.281	2.281	2.281	2.281	2.281	2.281	2.281	2.281	2.281	2.281	1.793	1.793	1.385	1.385	1.385	1.385	1.385	1.385	1.385	1.385	1.385	1.385	1.385	1.385	1.385	1.385	1.385	1.385	1.385	1.385	1.385	1.385	1.385	1.385	1.385	1.385	1.385	0
YBR094W	14.594	15.002	15.002	15.002	15.002	15.002	15.002	15.002	14.594	14.594	14.594	14.594	14.594	14.594	14.594	14.594	14.594	14.594	14.594	14.594	14.594	12.8	12.8	12.721	13.289	13.289	13.289	13.289	13.289	13.289	13.289	13.289	13.289	13.289	13.289	13.289	12.88	12.472	12.472	12.472	12.472	12.472	12.472	12.472	12.472	12.472	12.472	12.472	12.063
YFL044C	11.246	11.246	11.246	11.246	11.734	11.246	11.246	11.246	11.246	11.246	10.758	10.758	9.861	9.861	10.35	10.35	10.35	10.35	10.35	10.35	9.861	9.861	9.861	9.861	9.861	9.861	9.861	9.373	9.373	8.556	9.453	9.044	10.508	10.508	10.508	10.508	10.508	10.508	10.508	10.996	10.996	10.588	10.18	10.18	10.18	9.691	9.691	9.691	9.691
YJR054W	12.222	12.222	12.222	12.222	12.222	12.222	12.222	11.893	11.893	11.893	12.381	12.381	12.381	12.381	12.79	12.79	12.79	12.79	12.79	12.79	12.381	12.381	12.381	12.381	12.381	12.381	12.381	12.381	12.381	12.381	12.381	12.381	12.79	12.79	12.79	12.79	12.79	12.79	12.79	12.79	12.79	12.79	12.79	12.79	12.79	12.79	12.79	12.79	12.79
YJL154C	14.264	14.264	14.264	15.161	16.058	16.546	17.034	17.034	18.338	18.338	18.338	18.338	18.338	18.747	18.747	19.235	19.235	19.235	19.235	19.643	19.643	19.643	19.643	19.643	19.643	19.643	19.643	19.643	19.643	19.643	19.643	19.643	19.643	19.643	19.643	19.643	19.643	19.643	19.643	19.643	19.643	19.643	19.643	19.643	19.643	19.643	19.643	19.643	20.052
YBR062C	8.148	8.148	5.867	5.787	5.379	5.379	11.495	11.495	11.495	11.495	11.495	11.495	11.495	11.495	11.087	11.087	11.087	11.087	11.087	11.087	11.087	11.495	11.495	11.495	11.495	11.495	11.495	11.495	12.392	12.392	12.392	11.904	12.392	12.392	12.392	12.8	12.8	12.392	12.8	12.8	12.8	13.289	14.264	14.264	16.058	16.466	16.466	16.466	16.466
YHL025W	12.472	12.472	12.472	12.472	12.472	12.472	12.472	12.472	12.063	12.063	12.063	12.063	10.758	9.861	9.861	9.861	9.861	9.373	9.373	9.373	9.373	9.373	9.373	9.373	9.373	8.556	8.556	5.867	5.867	5.458	5.05	5.05	4.562	4.562	4.562	4.562	4.562	4.562	4.562	4.562	4.562	4.562	4.562	4.562	4.562	4.074	4.074	4.074	4.074
YMR251W-A	5.867	5.867	5.867	5.867	5.867	6.276	7.172	7.172	7.172	7.172	7.172	7.172	7.172	7.172	7.172	7.172	7.172	7.172	7.172	7.172	7.172	7.172	7.989	7.989	7.989	8.886	8.886	8.886	9.782	9.782	9.782	9.782	9.782	9.782	9.782	9.782	9.373	9.373	9.373	9.373	9.373	9.373	9.373	9.373	9.373	9.373	9.373	9.373	9.373
YKL203C	29.017	29.017	29.425	30.401	30.401	30.401	30.401	30.401	30.401	30.401	30.401	30.401	30.401	31.627	33.091	33.091	33.091	33.908	33.908	33.908	33.908	33.908	33.908	33.908	33.908	33.908	33.908	33.908	33.908	33.908	34.316	34.316	34.316	34.316	34.316	34.316	34.316	34.316	34.316	34.316	34.725	34.725	34.725	34.725	34.725	34.725	34.725	34.725	34.725
YIL156W	3.586	3.994	4.891	4.891	5.379	6.196	6.196	6.196	6.196	6.196	6.196	6.196	6.196	6.604	6.604	6.604	6.604	7.093	7.093	7.093	7.093	7.093	7.093	7.093	7.093	7.093	7.501	7.501	8.806	8.806	8.806	8.806	8.806	9.214	11.825	11.825	13.209	13.209	13.697	14.594	14.594	14.594	15.49	15.49	15.49	15.978	15.978	15.978	16.466
YPL137C	6.276	6.276	6.276	7.093	7.093	6.604	7.501	7.501	7.501	7.989	7.989	7.989	7.989	7.989	7.989	7.989	8.398	8.398	8.398	8.398	8.398	7.989	7.989	7.58	7.58	7.58	7.58	7.58	7.989	7.989	7.989	7.58	7.58	7.58	7.58	8.069	8.069	8.069	9.373	9.373	9.373	9.373	9.373	8.965	8.965	8.965	8.965	8.965	8.965
YPL005W	6.843	6.843	6.355	6.355	5.947	6.434	6.355	5.867	5.867	5.867	5.867	5.867	5.867	6.276	7.172	7.172	7.172	7.172	7.172	7.172	7.172	7.172	7.66	8.148	8.556	9.044	10.35	10.35	10.35	10.35	10.35	10.35	10.35	10.35	10.35	10.35	10.838	10.838	10.838	10.838	10.838	11.246	11.734	11.734	11.734	11.734	12.71	12.71	12.71
YNL308C	7.41	7.41	7.41	7.41	7.41	7.41	7.41	7.41	7.41	7.899	7.899	7.899	7.899	7.899	7.899	7.899	7.899	7.899	7.899	7.899	7.899	7.899	7.899	8.307	8.307	8.307	8.307	8.307	8.307	8.307	8.307	8.307	8.307	7.899	7.41	7.41	7.41	7.41	7.41	6.923	6.923	6.434	6.434	6.434	6.434	6.434	6.434	6.434	6.434
YKL023W	16.466	15.49	15.49	15.082	14.594	14.594	14.105	13.697	13.697	13.209	13.209	12.721	12.721	12.721	12.721	11.825	11.825	11.825	11.416	11.416	11.416	9.294	9.294	8.886	8.398	8.398	7.989	7.989	7.989	7.989	7.989	7.989	7.989	7.989	7.989	7.989	7.989	7.093	7.093	7.093	6.684	6.684	4.403	4.324	4.324	4.324	4.324	3.836	3.836
YNL224C	5.379	5.379	5.379	5.379	6.276	6.684	6.684	6.684	6.684	6.684	7.66	9.373	9.373	9.373	10.838	10.838	10.838	10.838	10.838	10.838	11.246	11.734	11.734	11.734	11.734	12.222	12.222	12.222	12.222	12.222	12.63	13.118	13.118	13.118	13.118	13.118	13.118	13.118	13.118	13.118	13.118	13.118	13.935	13.935	13.935	14.344	14.344	14.344	14.344
YBR015C	7.91	7.91	7.91	7.91	7.91	7.91	7.91	7.421	7.421	7.013	7.421	7.421	7.421	7.421	7.83	7.83	7.83	7.83	7.342	7.342	7.342	7.342	7.342	6.446	5.47	5.957	6.854	6.854	6.854	7.263	7.263	7.75	7.75	7.75	7.75	7.75	7.75	7.75	8.159	9.952	9.952	9.952	9.952	9.952	9.952	9.952	9.952	9.952	10.361
YPL155C	11.246	11.655	11.655	11.655	11.655	11.655	11.655	11.655	11.655	11.575	11.575	13.039	13.447	13.447	13.447	13.447	13.447	13.447	13.447	13.935	13.935	13.935	13.935	13.935	14.344	14.344	14.344	14.344	14.344	15.32	14.832	14.832	14.832	14.832	14.832	14.832	14.832	14.832	14.832	14.832	14.832	14.424	14.424	14.424	14.424	14.424	14.424	14.424	14.424
YNL029C	11.416	11.416	11.416	11.825	11.825	11.825	11.825	11.825	11.825	11.825	11.825	11.825	11.416	11.416	11.416	11.416	11.416	11.416	10.44	10.44	10.44	9.135	8.726	8.726	8.726	8.726	8.239	6.934	6.525	6.525	6.525	6.525	6.525	6.525	6.525	6.525	6.525	6.525	6.525	6.525	6.037	6.037	6.037	6.037	5.628	5.628	5.628	6.117	6.117
YNR001C	3.586	3.994	3.994	3.994	3.994	3.994	3.994	3.994	3.994	3.994	3.994	3.994	3.994	3.994	3.994	3.994	3.994	4.811	4.811	4.811	4.811	4.811	4.811	4.811	4.811	4.811	4.811	4.811	4.811	4.811	4.811	4.811	4.811	4.811	4.811	4.811	4.811	4.811	4.811	4.811	4.811	4.811	4.811	4.811	4.811	4.403	4.403	4.403	4.403
YOR373W	8.636	8.636	8.636	8.636	8.636	8.636	8.636	8.636	8.636	8.636	8.636	8.636	8.636	8.636	8.636	8.636	8.636	8.636	8.636	8.636	8.636	8.636	8.636	8.636	8.636	8.636	8.636	8.636	8.636	8.636	8.148	8.148	8.148	8.148	8.148	8.148	7.66	7.66	7.66	7.66	7.66	7.66	7.66	7.66	7.66	7.66	7.66	7.252	7.252
YBL027W	0.976	0.976	0.976	0.976	0.976	0.976	0.976	0.976	0.976	0.976	0.976	0.976	0.976	0.976	0.976	0.976	0.976	0.976	0.976	0.976	0.976	0.976	0.976	0.976	0.976	0.976	0.976	0.976	0.488	0.488	0.488	0.488	0.488	0.488	0.488	0.488	0.488	0.488	0.488	0.488	0.488	0.488	0.488	0.488	0.488	0.488	0.488	0.488	0.488
YOR137C	10.928	10.928	10.928	10.928	10.031	10.031	9.623	8.726	8.318	7.501	7.501	7.501	7.501	7.501	7.501	7.501	7.501	8.477	8.477	8.965	8.965	8.965	8.965	8.965	8.965	8.148	8.148	8.556	8.556	8.556	8.556	8.556	8.556	8.556	8.556	8.556	8.556	8.556	8.556	8.556	8.556	8.069	8.069	8.069	8.069	8.069	8.069	8.069	8.069
YBL017C	1.714	1.714	1.714	1.714	1.714	1.714	2.201	3.178	3.178	3.178	3.178	3.178	3.178	3.178	3.178	3.178	3.178	3.178	3.666	3.666	3.666	3.666	4.074	4.074	4.482	4.482	4.482	4.482	4.482	4.482	4.482	4.482	4.482	4.482	4.482	4.482	4.482	4.482	4.482	4.482	4.482	4.482	5.379	5.379	5.379	5.379	5.379	5.379	5.379
YOL053W	11.893	11.405	10.917	10.917	11.325	6.843	6.355	6.843	6.843	6.843	6.843	6.843	6.843	6.843	6.843	6.843	7.331	6.843	6.843	6.843	6.843	6.355	6.355	6.355	6.355	6.355	6.763	6.763	6.763	6.763	6.196	6.276	6.276	6.276	7.172	7.501	8.318	8.318	8.318	8.318	8.318	8.318	9.214	9.623	10.111	10.111	10.52	10.52	10.52
YJR007W	15.241	15.241	15.241	15.241	15.241	15.241	15.241	15.241	15.241	15.241	14.832	14.832	14.832	14.832	14.832	14.832	14.832	14.832	14.015	14.015	14.015	14.015	14.015	13.607	13.607	13.118	13.118	13.118	13.118	13.118	12.222	11.734	11.734	11.734	11.734	11.734	11.734	11.734	11.734	11.734	11.734	11.734	11.734	11.734	11.734	11.734	11.325	11.325	11.325
YHR099W	10.678	11.166	11.166	12.551	12.551	12.551	12.551	12.551	12.551	12.551	12.551	12.551	12.551	12.551	12.96	12.96	16.546	16.546	16.954	16.954	16.954	16.954	16.954	16.954	17.442	17.442	17.442	17.442	17.442	17.442	17.442	17.442	17.442	17.442	17.442	18.826	19.235	19.235	19.235	19.235	19.235	19.235	19.235	19.235	19.235	19.643	19.643	19.643	20.052
YPL024W	3.098	3.098	3.098	3.098	3.098	3.098	3.098	3.098	3.506	3.506	3.506	3.506	3.506	3.506	3.506	3.506	3.506	3.506	3.506	3.506	3.506	3.506	3.506	3.506	3.506	3.994	4.403	4.403	4.403	4.403	4.403	4.403	4.403	4.403	4.891	4.403	4.403	4.891	4.891	4.891	4.891	4.891	4.891	4.891	4.891	4.891	3.994	3.994	3.994
YBL038W	7.093	6.276	5.787	5.379	5.379	5.379	5.379	5.379	4.971	4.971	4.971	4.971	4.971	4.971	4.971	4.971	4.971	5.379	5.379	5.379	5.379	5.379	5.379	5.379	5.3	5.3	5.708	6.196	6.196	6.196	6.196	6.196	6.196	4.403	5.708	6.117	6.117	6.117	6.117	5.628	6.037	7.342	7.342	7.342	7.342	7.342	7.342	8.239	8.239
YJR043C	7.252	6.355	6.355	6.355	5.379	4.971	4.971	4.971	4.971	4.482	3.994	3.994	3.994	3.994	3.994	3.994	3.994	3.994	3.994	3.994	3.994	3.506	3.506	3.506	3.506	3.098	3.098	3.098	3.098	2.281	2.281	2.281	2.281	2.281	2.281	2.281	2.281	2.281	1.793	1.793	1.793	1.793	1.793	1.793	1.793	1.793	1.793	1.305	1.305
YPL183C	0.896	0.896	0.896	0.896	0.896	0.408	0.408	0.408	0.408	0.408	0.408	0.408	0.408	0.408	0.408	0.817	0.817	0.817	0.817	0.817	1.305	2.689	3.098	4.403	4.403	4.403	4.891	4.891	4.891	4.891	4.891	4.891	5.3	5.3	5.3	6.276	6.276	6.276	6.276	6.276	6.276	6.276	6.276	6.276	6.276	6.276	6.276	6.276	5.867
YIL062C	13.607	13.607	12.71	12.222	13.118	13.118	13.118	13.118	13.118	13.118	13.607	13.607	13.607	13.607	13.607	13.607	14.015	14.503	14.991	14.991	14.991	14.991	14.991	14.991	14.991	14.991	14.991	15.399	15.399	15.399	14.991	14.991	14.991	14.991	14.991	14.991	14.991	14.991	14.582	14.582	14.095	14.095	14.095	14.095	14.095	14.095	14.095	14.095	14.095
YOR042W	8.148	7.66	7.252	7.739	7.739	7.739	7.739	7.739	7.739	7.739	7.739	7.331	7.331	7.331	7.739	7.739	7.739	8.148	8.148	8.148	8.148	8.148	8.148	8.148	8.148	8.148	8.148	8.148	8.148	8.148	7.66	7.172	7.172	7.172	7.172	7.172	7.172	7.66	7.66	7.66	7.66	7.66	7.66	7.66	7.66	7.66	7.66	7.66	7.66
YDR400W	10.111	10.599	10.599	10.599	10.599	10.599	10.599	11.575	11.983	11.983	11.983	11.983	11.983	11.983	11.983	12.392	12.392	12.392	12.392	11.983	11.983	11.983	12.472	11.983	11.983	11.983	11.983	11.983	11.983	11.983	11.983	11.983	11.983	11.904	13.777	13.777	13.777	13.777	13.777	13.777	13.777	13.777	13.777	13.777	13.777	13.777	13.777	13.777	13.777
YHL047C	7.91	7.91	7.91	7.91	7.91	7.91	7.501	7.91	7.91	7.91	7.91	7.91	6.604	6.117	6.117	5.708	5.708	3.586	3.098	2.201	2.201	3.098	3.098	3.098	3.098	3.098	3.098	3.098	3.098	3.098	3.098	3.098	3.098	3.098	2.201	2.201	2.689	3.098	3.098	4.324	4.324	4.324	4.324	4.324	4.324	4.324	4.324	4.811	4.811
YHL009C	5.458	3.994	3.586	3.586	3.586	3.586	3.586	3.586	3.098	3.098	3.178	3.178	3.178	3.178	3.178	3.178	3.178	3.178	3.178	3.178	3.178	3.178	2.689	2.689	2.281	2.281	2.281	2.281	2.281	2.281	2.281	2.281	2.281	2.281	2.281	2.281	2.281	2.281	2.281	2.281	2.281	2.281	2.281	2.281	2.281	2.281	2.281	2.281	1.793
YDR079W	1.305	1.793	1.793	1.793	1.793	1.793	1.793	1.793	1.793	1.793	1.793	1.793	1.793	1.793	1.305	1.305	1.305	1.305	1.305	1.305	1.305	1.305	1.305	1.305	1.305	1.305	1.305	1.305	0.488	0.488	0.488	0.488	0.896	0.896	1.793	1.793	2.281	2.281	2.281	2.281	2.281	2.281	2.281	2.281	2.281	2.689	2.689	2.689	2.689
YIR037W	4.971	4.971	4.971	4.971	5.458	5.458	5.458	5.867	5.867	5.867	5.867	5.867	5.867	5.867	5.867	5.867	5.867	5.867	6.276	6.276	6.763	6.763	6.763	7.66	7.66	7.66	7.66	7.252	7.252	6.843	6.843	6.843	6.843	6.843	6.843	6.843	6.843	6.843	6.843	6.843	6.843	6.843	6.843	6.843	6.843	6.843	6.843	6.843	6.843
YOR353C	13.935	13.935	13.935	13.935	13.935	13.935	13.935	13.935	13.935	13.935	13.935	13.935	13.935	13.935	13.935	13.935	13.935	13.935	13.935	13.935	13.935	13.935	13.935	13.935	13.935	13.935	13.935	13.935	13.935	13.935	13.935	13.935	13.935	13.935	13.935	13.935	13.935	13.935	13.935	13.935	13.935	13.935	13.935	13.935	13.935	13.935	13.935	13.935	13.935
YNR066C	0.408	0.408	0.408	0.408	0.408	0.408	0.408	0.408	0.408	0.408	0.408	0.408	0.817	0.817	0.817	0.817	0.817	0.817	0.817	1.714	1.714	1.714	1.714	1.714	1.714	1.714	1.714	1.714	1.305	1.305	1.305	1.305	1.305	1.305	1.305	1.305	1.305	1.305	1.305	1.305	1.305	1.305	1.305	1.305	1.305	1.305	1.305	1.305	1.305
YLR412C-A	9.124	8.227	8.227	8.227	8.307	8.795	8.795	8.795	8.795	8.795	8.795	8.795	8.795	8.795	8.795	8.795	8.795	8.795	9.204	9.204	9.204	8.716	8.227	8.227	8.716	8.716	8.227	8.227	8.227	8.227	8.227	8.227	8.227	8.227	8.716	8.716	8.716	8.716	8.716	8.716	8.227	8.227	8.227	8.227	8.227	8.227	8.227	8.227	7.739
YPL064C	12.222	12.222	12.222	12.222	12.222	12.63	12.63	12.63	12.63	12.63	13.039	13.039	13.039	13.039	13.039	13.039	12.63	12.63	12.63	13.527	13.527	13.527	13.527	14.015	14.015	14.424	14.832	14.832	14.832	14.832	14.832	14.832	14.832	14.832	14.832	14.832	15.241	15.241	15.241	15.241	15.241	15.241	15.241	15.241	15.241	15.241	16.058	16.058	16.058
YOR312C	4.971	4.971	4.971	4.971	4.971	4.971	4.971	4.971	4.971	4.971	4.971	4.971	4.562	4.562	4.562	4.562	4.562	4.562	4.562	5.05	5.05	5.05	5.05	5.05	4.562	4.154	4.154	4.074	4.074	4.074	4.074	3.586	3.586	3.586	3.586	2.689	2.689	2.689	2.689	2.689	2.281	2.281	2.281	2.281	2.281	0.896	0.896	0.896	0.896
YPL145C	17.861	17.861	17.861	17.861	17.861	17.861	17.861	17.861	17.861	17.861	17.861	17.861	17.861	17.861	17.861	17.861	17.861	17.861	17.861	17.453	17.453	17.453	15.739	14.355	14.355	14.355	14.355	13.947	13.947	13.947	13.947	13.947	13.947	13.947	13.947	13.947	13.947	13.947	13.538	13.538	13.538	12.642	12.233	11.825	11.825	11.825	11.825	9.543	9.543
YDR341C	3.915	3.915	3.915	3.915	3.427	3.427	3.427	3.018	3.018	3.018	3.018	3.018	3.018	2.61	2.61	2.61	2.61	2.61	2.61	2.61	3.098	3.098	3.098	3.098	3.098	3.098	3.098	3.098	3.098	3.098	3.098	3.098	3.098	3.098	3.098	3.098	3.098	3.098	3.098	3.098	3.098	3.098	3.098	3.098	3.098	3.098	3.098	3.098	3.098
YHR001W	0	0	0	0	0	0	0	0	0	0	0	0	0	0	0	0	0	0	0	0	0	0	0	0	0	0	0	0	0	0	0	0	0	0	0	0	0	0	0	0	0	0	0	0	0	0	0	0	0
YML009C	8.477	8.477	8.477	8.477	8.477	8.477	8.477	8.477	8.886	8.886	8.886	8.886	8.886	8.886	8.886	8.886	8.886	8.886	8.886	9.294	9.294	9.782	9.782	9.782	9.782	9.782	9.782	9.782	9.782	9.782	9.782	9.782	9.782	9.782	9.782	9.782	9.782	9.782	9.782	9.294	9.294	9.294	9.703	9.703	10.191	10.191	10.191	10.191	10.191
YNR039C	16.227	16.227	16.227	16.227	16.227	16.227	16.227	16.227	16.227	16.227	16.227	16.227	16.227	16.227	16.227	16.227	16.227	16.227	16.227	16.227	16.227	16.227	16.227	16.227	16.227	16.227	16.227	16.227	16.227	16.227	16.227	16.227	16.227	16.227	16.227	16.227	16.227	16.227	16.227	16.227	16.227	16.227	16.227	16.227	16.227	16.227	16.227	16.227	16.227
YNL136W	10.021	11.485	11.485	11.485	11.485	11.485	11.485	11.485	11.485	11.485	11.485	11.485	11.485	11.485	11.485	11.485	11.485	11.485	10.996	10.996	10.996	10.996	10.996	10.996	10.996	10.996	10.996	10.996	10.996	10.996	10.996	10.996	10.996	10.508	10.508	10.508	10.508	10.508	10.508	10.508	10.021	10.021	10.021	10.021	10.021	10.021	10.021	10.021	10.021
YHL001W	7.66	7.66	8.148	9.124	9.124	9.124	9.124	9.124	9.124	9.124	9.612	9.124	9.533	9.124	9.124	9.124	9.124	9.124	9.124	9.124	9.124	9.124	9.124	9.124	8.636	8.636	8.636	9.453	9.124	12.381	12.381	12.381	12.381	12.381	12.381	11.893	11.893	11.893	12.79	12.79	12.79	13.277	13.277	13.686	13.686	13.686	13.686	13.198	14.174
YOL086C	6.763	6.763	6.763	6.763	6.763	6.763	6.763	6.763	6.763	6.763	6.763	6.763	6.763	7.252	7.252	7.252	8.148	8.148	8.148	8.148	8.148	8.148	8.148	8.148	8.148	8.148	8.148	8.148	8.148	8.148	8.148	8.148	8.148	8.148	8.148	7.739	7.739	7.739	7.739	7.739	7.739	7.739	7.739	7.739	7.739	7.739	7.739	7.739	7.739
YPR145W	1.714	1.714	1.714	1.714	1.714	1.714	1.714	1.714	1.714	1.714	1.714	1.714	1.714	1.714	1.714	1.714	1.714	1.714	1.714	1.714	1.714	1.714	1.714	1.714	1.714	1.714	1.305	1.305	1.305	1.305	1.305	1.305	1.305	1.305	1.305	1.305	1.305	1.305	1.305	1.305	1.305	1.305	1.305	1.305	0.488	0.488	0.488	0.488	0
YBR023C	8.556	8.556	8.556	8.556	8.556	8.556	8.556	8.556	8.556	8.965	8.965	8.965	8.965	8.965	8.965	8.965	8.965	8.965	8.556	8.556	8.556	8.556	8.556	8.556	8.556	8.556	8.556	8.556	8.556	8.965	8.965	8.965	8.965	8.965	8.965	8.965	8.965	8.965	8.965	8.965	8.965	8.965	9.373	9.782	9.782	11.495	11.495	11.495	12.392
YER053C	2.61	2.61	2.122	2.122	2.122	2.122	2.122	2.122	2.122	2.122	2.122	2.122	2.122	2.122	2.122	2.122	2.122	2.122	2.122	2.122	2.122	2.122	2.122	2.122	2.122	2.122	1.714	1.714	1.714	1.714	1.714	1.714	1.714	1.714	1.714	1.714	1.714	1.714	1.714	1.714	1.226	1.226	1.226	1.226	1.226	1.226	1.226	1.226	1.226
YDL160C	16.886	16.886	16.886	16.886	16.886	16.886	17.294	17.294	17.294	17.294	17.294	17.294	17.294	17.294	17.294	17.294	16.318	15.909	15.909	15.501	15.501	15.989	15.989	15.989	15.989	15.989	15.989	15.581	15.581	15.581	15.581	15.581	15.581	15.172	14.764	15.172	15.172	15.172	15.172	15.172	15.581	15.581	15.581	15.581	15.581	15.581	15.581	15.581	15.581
YKL159C	5.3	5.3	5.3	4.811	4.324	3.427	2.61	2.61	2.61	2.61	2.201	2.201	2.201	2.201	2.281	2.281	2.281	2.281	2.281	2.281	2.281	2.281	2.281	2.281	2.281	2.281	2.281	1.793	1.793	1.793	1.793	1.793	1.793	1.793	1.793	1.385	0.896	0.896	1.305	1.305	1.793	1.793	2.689	2.689	2.689	2.689	2.689	2.689	2.689
YDR229W	5.708	4.403	4.403	4.403	4.403	4.403	5.3	5.3	5.3	5.3	5.3	5.3	5.3	5.3	4.811	4.811	5.708	5.708	5.708	5.708	5.708	5.708	5.708	5.708	5.708	5.708	5.708	6.117	6.117	6.117	6.117	6.117	6.525	7.342	7.342	7.342	7.75	7.75	7.75	9.135	9.135	9.135	9.135	9.135	9.623	9.623	9.623	9.623	9.623
YBL006C	13.368	13.368	13.368	13.368	13.368	13.368	13.856	13.856	13.856	13.856	13.856	13.856	13.856	13.856	13.856	13.856	13.856	13.856	13.856	13.856	13.856	13.856	13.856	13.368	13.368	13.368	13.368	13.368	13.368	13.368	13.368	13.368	13.368	13.368	13.368	13.368	13.368	13.368	12.96	12.96	12.96	12.96	12.551	12.551	12.551	12.551	11.575	11.575	11.087
YMR123W	13.289	13.289	13.777	13.777	13.777	13.777	13.777	13.777	13.777	13.777	13.777	14.264	14.264	14.264	14.264	14.264	14.264	14.264	14.264	14.264	14.264	14.264	14.264	14.264	14.264	14.264	14.264	14.264	14.264	14.264	14.264	14.752	14.752	14.752	14.752	14.752	14.752	15.161	15.161	15.161	15.161	15.161	15.161	15.649	15.649	15.649	15.649	15.649	15.649
YEL005C	7.989	7.989	8.477	8.477	8.477	8.477	8.398	8.398	8.398	8.398	8.398	7.093	6.196	6.196	5.787	5.787	6.196	6.196	6.196	6.196	6.196	6.196	5.708	5.708	5.708	5.708	5.3	5.3	5.3	3.994	3.018	3.018	3.018	3.018	3.018	3.018	3.018	3.018	4.482	5.3	6.196	9.782	9.782	10.191	10.191	10.191	10.191	10.191	10.191
YNL007C	21.845	21.845	21.845	21.845	21.845	21.845	21.845	21.436	21.436	21.436	21.028	21.028	21.028	15.729	15.729	15.729	15.729	15.729	15.729	15.729	15.729	15.241	14.752	14.344	14.344	13.935	13.527	13.527	13.527	12.551	12.551	12.551	13.039	9.453	9.453	9.453	9.453	9.453	9.453	9.453	9.044	8.148	7.66	7.66	7.66	7.66	7.172	7.172	6.355
YMR308C	5.947	5.947	5.947	5.947	5.947	5.947	5.947	5.947	5.947	5.947	5.947	5.947	5.947	5.947	5.947	5.947	5.947	5.947	5.947	5.947	5.947	5.947	5.947	5.947	5.947	5.947	5.947	5.947	5.947	5.947	5.947	5.947	5.947	5.538	5.538	5.538	5.538	5.538	5.538	5.538	5.538	5.538	5.538	5.538	5.538	5.538	5.13	5.13	5.13
YER010C	0	0	0	0	0	0	0	0	0	0	0	0	0	0	0	0	0	0	0	0	0	0	0	0	0	0	0	0	0	0	0	0	0	0	0.896	0.896	0.896	1.385	1.385	1.385	1.385	1.385	1.385	1.385	1.385	1.385	1.385	1.385	1.385
YJR098C	10.27	10.27	10.27	9.782	9.703	9.703	9.703	9.703	9.703	9.703	9.703	11.008	11.008	11.008	11.008	11.655	11.655	11.655	11.655	11.655	11.655	11.166	11.575	13.289	13.289	13.289	13.289	13.289	13.289	13.289	13.289	13.289	13.289	13.289	12.88	12.88	12.88	12.88	12.88	13.289	14.105	14.922	15.331	15.331	15.331	15.331	15.331	15.331	15.331
YNR044W	5.947	6.434	6.434	6.434	6.434	6.434	5.947	6.355	6.355	6.843	6.843	6.843	6.843	7.66	7.66	7.66	7.66	7.66	7.66	7.66	7.66	9.703	9.703	9.703	9.703	9.703	9.703	9.703	9.703	9.703	9.703	9.703	9.703	9.703	10.599	10.599	10.599	10.599	10.599	10.599	10.599	10.599	10.599	10.599	10.599	10.599	10.599	10.599	10.599
YGR200C	13.617	13.617	14.843	14.843	15.252	15.252	15.252	15.252	15.739	16.227	17.612	17.612	17.612	17.612	17.612	17.612	17.612	17.612	17.612	17.612	17.612	17.612	19.973	19.973	19.973	19.973	19.973	19.973	19.973	19.973	19.973	19.973	19.973	19.973	19.973	19.973	19.973	19.973	19.973	19.973	19.973	20.46	20.46	20.46	20.46	20.46	20.46	20.869	21.277
YGR289C	9.135	9.135	9.135	9.135	9.135	9.135	8.647	8.647	8.647	8.647	8.647	8.647	8.647	8.647	8.647	8.647	8.647	8.647	8.647	8.647	8.647	8.647	8.647	8.647	8.647	8.647	8.647	8.647	8.647	8.647	8.647	8.647	8.647	8.239	8.239	8.239	8.239	8.239	8.239	8.239	8.239	8.239	8.239	8.239	8.239	8.239	8.239	8.239	8.647
YER092W	14.503	14.503	14.503	14.503	14.503	14.503	14.503	14.503	14.503	13.527	12.143	12.143	12.143	12.143	12.143	12.143	12.143	12.143	12.143	12.143	12.143	12.143	12.143	11.166	11.166	11.166	11.166	11.166	11.166	11.166	11.166	11.166	10.678	10.678	10.678	10.678	10.678	10.678	8.965	6.525	6.117	6.525	6.525	6.525	6.525	6.525	6.446	6.446	6.446
YGR123C	4.652	4.652	4.652	5.141	5.141	5.141	5.141	5.549	5.549	5.549	5.549	5.549	5.549	5.549	6.037	6.037	6.037	6.037	6.037	6.037	6.037	6.037	6.037	6.037	6.037	6.037	6.037	6.037	6.037	6.037	6.037	6.037	6.037	6.037	6.037	6.037	6.037	6.037	6.037	6.037	6.037	6.037	6.037	6.037	6.037	6.037	6.037	5.628	5.628
YDL072C	1.714	1.714	1.714	1.714	1.714	1.714	1.714	1.714	1.714	1.714	1.714	1.714	1.714	1.714	1.714	1.714	1.714	0.408	0	0	0	0	0	0	0	0	0.488	0.896	1.305	1.305	1.305	1.305	1.305	1.305	1.305	1.305	1.305	1.305	2.201	2.201	3.018	3.018	3.018	3.018	3.915	4.732	4.732	5.141	5.141
YOL149W	5.787	5.379	5.379	5.787	6.276	6.276	6.276	6.276	6.684	6.276	6.684	6.684	6.684	6.684	6.684	7.093	7.501	7.501	7.501	7.501	7.501	8.726	9.135	9.135	10.031	10.44	10.44	10.44	10.44	10.44	10.44	10.44	10.44	10.44	10.44	10.44	10.44	10.44	10.44	10.44	11.257	11.257	11.257	11.257	11.257	11.257	11.745	11.745	11.745
YGR021W	13.039	13.039	13.039	13.039	13.039	13.039	13.039	13.935	13.935	13.935	13.935	13.935	13.935	13.935	13.935	13.935	13.935	13.935	13.935	13.935	13.935	13.935	13.935	13.935	13.935	13.935	13.935	13.935	13.935	13.935	13.447	13.447	13.447	13.447	13.447	13.447	13.447	13.447	13.447	13.447	13.447	13.447	13.447	13.447	13.447	13.447	13.447	13.447	13.447
YGL163C	9.533	9.533	9.533	9.941	9.941	9.941	9.941	9.941	9.941	9.941	9.941	9.941	9.941	9.941	9.941	9.941	9.941	9.941	10.35	10.35	10.35	10.838	10.838	10.838	10.838	10.838	10.838	10.838	10.838	10.838	10.838	10.35	9.941	9.941	9.941	10.429	10.429	10.021	10.021	10.021	10.021	10.021	10.021	10.021	10.021	10.021	10.021	10.021	10.021
YDR243C	8.398	8.398	8.398	8.398	9.373	9.373	9.373	9.373	9.373	9.373	9.861	10.27	10.27	10.27	10.27	10.27	10.27	10.27	10.27	10.27	10.27	10.27	10.27	10.27	10.27	10.27	10.27	10.27	10.27	10.27	10.27	10.27	10.27	10.27	10.758	10.758	10.758	10.758	10.758	10.758	10.758	10.758	10.758	10.758	10.758	10.758	10.758	10.758	10.758
YML031W	10.259	10.259	9.851	9.851	10.826	10.826	11.235	11.235	11.643	11.643	11.643	11.643	12.54	12.54	12.54	12.54	12.54	12.54	12.54	12.54	12.54	12.54	12.54	12.948	13.357	14.254	14.254	14.254	14.662	15.07	15.07	15.07	15.07	15.559	15.559	15.559	15.559	15.559	15.559	15.559	15.559	15.559	15.559	15.559	15.559	15.559	15.559	16.047	16.455
YPL098C	5.708	5.708	5.708	5.708	5.708	5.708	5.708	5.708	6.604	6.604	6.604	6.604	6.604	6.604	6.117	6.117	5.708	5.708	5.708	5.708	5.708	6.196	6.196	6.196	6.196	6.196	6.196	6.196	6.196	6.196	6.196	3.506	3.994	3.506	3.915	3.915	3.915	6.525	6.525	6.525	7.013	7.013	7.013	7.013	7.83	7.83	8.318	8.318	8.726
YOR126C	13.198	13.198	13.198	13.198	13.198	13.198	13.198	13.198	13.198	13.198	13.527	13.527	13.527	13.527	13.527	13.527	13.527	13.527	13.527	13.118	13.118	13.118	13.607	13.607	13.607	13.607	13.607	13.607	13.607	13.607	13.607	13.607	13.607	13.607	13.198	13.198	13.198	13.198	13.198	13.198	13.198	13.198	13.198	13.198	13.198	13.198	13.198	13.198	13.198
YBR235W	11.008	11.008	11.008	11.008	11.008	10.52	10.52	10.52	11.825	11.825	11.825	11.825	11.825	11.825	12.312	12.312	12.312	12.312	12.312	12.312	12.312	12.312	12.312	12.312	12.312	12.312	12.312	12.312	12.312	12.312	11.825	11.825	11.825	11.825	11.825	11.825	11.825	11.416	11.825	11.825	11.825	11.825	11.825	11.825	11.825	11.825	11.825	11.825	11.825
YNL167C	3.666	3.666	6.026	6.026	6.026	6.026	6.026	6.026	6.026	6.026	6.026	6.026	6.026	6.026	6.026	5.617	5.617	5.617	5.617	5.617	5.617	5.617	5.617	5.617	5.617	5.617	5.617	5.617	5.617	5.13	5.13	5.13	5.13	5.13	5.13	5.13	5.13	5.13	5.13	5.13	4.641	4.641	4.641	4.641	4.641	4.641	4.641	4.641	4.641
YPL026C	4.971	5.458	5.458	4.971	5.379	5.379	5.787	6.276	6.276	7.172	7.172	7.172	6.684	6.684	6.684	6.684	6.684	7.252	7.252	7.252	7.252	7.252	7.252	6.763	6.763	6.763	6.763	6.763	5.947	5.947	5.947	5.538	5.538	6.026	7.331	7.739	8.148	8.148	8.148	8.148	8.148	8.148	8.148	8.148	8.148	8.148	8.148	8.148	8.148
YKR041W	0.896	2.281	2.281	2.281	2.281	2.281	2.281	2.281	2.281	2.281	2.281	2.689	2.689	3.178	3.178	3.178	3.178	3.586	3.586	3.586	3.586	3.586	3.586	4.074	4.074	4.482	4.482	4.482	4.482	4.482	4.482	4.482	4.482	4.482	4.482	4.482	4.482	4.482	4.482	4.482	4.482	4.482	4.482	4.482	4.482	4.482	4.482	4.482	4.482
YNR024W	9.703	9.703	9.703	9.703	9.703	9.703	9.703	9.703	10.191	11.734	12.143	13.527	13.527	13.527	13.527	13.527	13.118	13.118	13.118	14.015	14.503	14.503	14.503	14.503	15.887	15.887	15.887	15.887	15.887	15.887	15.887	15.887	15.887	15.887	15.887	16.375	16.375	16.375	16.375	16.375	16.375	16.375	16.375	16.375	16.375	16.375	16.375	16.375	16.375
YHR012W	14.105	14.105	14.105	14.105	14.105	14.105	11.904	11.904	11.904	11.904	11.495	11.495	11.575	11.575	11.575	11.575	11.575	11.575	11.575	11.575	10.599	10.599	10.599	11.087	11.087	11.087	11.087	11.087	11.087	11.495	11.495	11.495	11.983	11.983	11.983	11.983	12.88	13.289	13.289	13.777	13.777	13.777	13.777	13.368	13.368	12.88	12.88	12.88	12.88
YCL064C	13.289	13.289	13.289	13.289	13.289	12.88	12.88	12.88	12.88	12.88	12.88	12.88	12.88	11.983	11.983	11.983	11.983	11.575	12.551	13.039	13.039	13.039	13.039	12.551	13.447	12.96	12.96	12.96	12.96	12.551	12.551	11.325	9.941	10.35	10.35	10.35	10.35	9.861	9.861	9.861	9.861	9.861	9.861	9.861	9.453	9.453	9.453	9.453	8.069
YFR003C	17.771	17.771	17.771	17.771	18.259	18.259	18.259	18.259	18.259	18.259	18.259	18.259	17.851	17.851	17.851	17.851	17.851	17.851	17.851	18.259	18.259	18.259	18.259	18.668	19.155	19.155	19.155	19.155	19.155	19.155	19.155	19.155	19.155	19.155	19.155	19.155	19.155	19.155	19.155	19.155	19.155	19.155	19.155	19.155	19.155	19.155	19.155	19.155	19.155
YOR179C	16.069	16.069	16.069	16.069	16.069	16.069	16.069	17.044	17.044	17.044	17.044	17.453	17.453	17.453	17.453	17.453	17.453	17.453	17.453	17.453	17.453	17.453	17.453	16.965	16.965	16.965	17.453	17.453	17.453	17.453	17.453	17.453	17.453	17.453	17.453	17.453	16.636	16.636	16.636	16.227	16.227	16.227	16.227	16.227	16.227	16.227	16.227	16.227	16.227
YHL008C	14.912	14.912	14.912	14.912	14.912	14.912	13.686	13.686	12.46	12.46	12.46	12.46	11.973	11.973	11.973	11.973	11.485	11.485	11.485	11.485	11.485	11.485	11.973	11.973	11.973	11.973	11.973	11.973	11.973	11.973	11.973	11.973	11.973	11.973	11.973	11.973	11.973	11.973	11.973	11.973	11.973	11.973	10.588	10.1	10.1	10.1	10.1	10.1	10.1
YDL108W	11.087	11.087	11.087	11.087	11.087	11.087	11.087	11.087	11.087	11.087	11.087	8.886	7.172	6.276	5.867	5.867	5.867	5.867	5.867	5.947	5.947	5.947	5.458	5.458	5.05	4.562	4.074	3.257	4.233	5.538	5.538	6.514	6.514	6.514	6.514	6.514	6.026	6.026	5.538	5.538	5.538	6.026	6.026	6.026	6.923	6.434	6.434	6.434	6.434
YIL085C	8.726	9.135	9.135	9.135	10.031	10.031	10.031	10.031	10.52	10.52	10.52	10.52	10.52	10.52	10.031	10.031	10.031	10.031	10.031	10.031	10.52	10.52	10.52	10.52	10.928	10.031	10.031	10.031	10.031	10.031	10.031	8.726	8.726	8.726	8.726	8.318	8.318	8.726	8.806	8.806	8.806	8.806	8.398	8.398	8.318	8.318	8.318	9.294	9.294
YPR100W	8.806	8.806	8.318	8.318	8.318	8.318	8.318	8.318	8.318	8.318	8.318	8.318	8.318	8.318	8.318	8.318	8.806	8.806	8.806	8.806	8.806	8.806	8.806	8.806	8.806	8.806	8.806	8.806	8.806	8.806	8.806	8.806	8.806	8.806	8.806	8.806	8.806	8.806	8.806	8.318	8.318	8.318	8.318	8.318	8.318	8.318	8.318	8.318	8.318
YCR073C	11.166	11.166	11.655	11.166	11.166	11.166	11.166	11.166	11.166	10.35	9.861	9.861	9.861	9.861	9.861	10.27	9.294	9.294	8.806	8.398	8.398	8.398	7.501	7.421	7.421	7.421	7.421	7.421	7.421	7.421	7.421	6.446	7.342	7.342	7.342	7.342	7.342	7.342	7.342	7.83	7.83	7.83	7.421	7.421	7.421	7.421	7.421	7.421	7.421
YEL046C	1.634	1.634	1.634	1.634	1.634	1.634	1.634	1.634	1.634	1.634	1.634	1.634	1.634	1.634	1.634	1.634	1.634	1.634	0.817	0.817	0.817	0.817	0.817	0.817	0.408	0.408	0.408	0.408	0.408	0.408	0.408	0.408	0.408	0.408	0.408	0.408	0.408	0.408	0.408	0.408	0.408	0.408	0.408	0.408	0.408	0.408	0.408	0.408	0.408
YGL142C	5.628	5.628	4.652	2.451	2.451	3.268	3.268	3.268	3.268	3.268	2.451	2.451	2.86	2.86	3.348	4.244	4.244	5.141	7.83	7.83	7.83	7.83	7.83	8.318	8.726	8.726	9.703	12.143	12.143	12.143	12.143	12.143	12.143	12.143	12.143	13.039	13.527	14.503	14.503	14.503	14.503	14.503	14.503	14.503	14.912	14.912	14.912	14.912	14.912
YHR091C	7.172	7.172	6.276	5.867	6.355	6.763	6.763	6.763	6.763	6.763	6.763	6.276	6.276	6.276	6.684	6.684	6.684	6.684	6.684	6.684	6.684	6.684	6.684	6.684	7.093	7.093	7.093	7.172	7.172	7.172	7.58	8.477	8.477	9.294	9.294	9.294	9.294	9.294	9.294	9.294	9.294	9.294	9.294	8.806	9.294	8.806	8.806	8.806	9.294
YNL151C	8.965	8.965	8.965	8.965	8.965	8.965	8.148	8.148	8.148	7.66	8.886	8.886	8.886	8.886	8.886	10.111	10.599	10.599	10.599	10.599	10.599	10.599	10.599	10.599	10.599	10.599	11.575	11.087	11.087	11.087	11.087	11.087	11.495	11.495	11.495	11.495	11.495	11.495	11.495	11.495	11.983	11.983	12.392	12.392	12.392	12.392	12.392	12.88	12.88
YMR006C	2.61	2.61	2.61	2.61	3.018	2.61	2.61	2.61	2.61	2.61	2.61	2.61	2.61	2.61	2.61	2.61	2.61	2.201	2.201	2.61	2.61	2.61	2.61	2.61	2.61	2.61	3.018	2.61	3.098	3.098	3.098	3.098	3.098	3.098	3.098	3.098	3.098	3.098	3.098	3.098	3.098	3.098	3.098	3.098	3.098	3.098	3.098	3.098	3.098
YOR057W	14.174	14.174	14.174	14.174	14.174	14.174	14.174	14.174	14.174	14.174	13.765	13.765	13.765	12.869	12.869	12.869	12.869	12.869	12.869	12.869	12.869	12.869	12.869	12.869	12.869	12.869	12.869	12.869	12.869	12.869	12.869	12.869	12.381	12.381	12.381	12.381	11.893	11.893	10.588	10.588	10.588	10.588	10.588	8.716	8.716	8.716	8.716	8.716	8.716
YCL025C	5.13	5.13	5.13	5.13	5.13	5.13	5.13	5.13	5.538	5.05	5.05	5.05	5.05	5.458	5.05	5.05	5.05	5.05	5.05	5.05	5.05	5.05	4.971	5.867	5.867	5.867	5.867	5.867	5.867	5.867	5.867	5.867	5.867	4.891	4.891	4.891	4.891	4.891	4.891	4.891	4.891	4.891	5.3	5.3	5.3	5.3	5.3	5.3	4.403
YLR034C	15.013	15.013	15.013	15.013	15.013	15.013	15.013	15.013	15.013	15.013	14.604	14.604	14.604	14.604	14.604	14.604	14.604	14.604	14.604	14.604	14.604	14.604	14.196	14.196	14.196	14.196	14.196	14.196	14.196	14.196	13.787	13.787	13.787	13.787	13.787	13.787	8.568	8.568	8.159	8.159	8.159	8.159	8.159	8.159	8.159	8.159	8.159	8.159	8.159
YLR102C	7.66	7.66	7.66	7.66	7.66	7.66	7.66	7.252	7.252	7.252	7.252	7.252	7.252	7.252	7.252	7.252	9.044	8.636	8.636	8.636	8.636	8.636	8.636	8.148	8.148	8.148	8.556	8.556	8.556	8.556	8.556	8.556	8.556	8.556	8.556	8.556	8.965	8.965	9.453	9.453	9.453	9.453	9.453	9.453	9.453	9.453	9.453	9.453	9.453
YOL058W	2.122	2.122	2.122	2.122	2.122	2.122	2.122	2.61	2.61	3.018	3.018	3.427	3.427	2.939	2.939	2.939	2.53	2.53	2.53	2.53	2.53	2.53	3.427	3.427	3.427	3.427	3.427	3.427	3.427	3.427	3.427	4.324	4.324	4.324	4.324	4.324	4.324	4.732	4.324	4.811	5.708	5.708	5.708	5.708	6.196	7.172	7.172	7.172	7.66
YLR300W	3.178	3.178	3.178	3.178	3.178	3.178	3.178	3.178	3.586	3.586	3.586	3.586	3.586	3.586	3.586	3.586	3.586	3.586	3.586	3.586	3.586	3.586	3.586	3.586	3.586	3.586	3.586	4.403	4.403	3.994	3.994	3.994	3.994	3.994	3.994	3.994	3.994	3.994	3.994	3.994	3.994	3.994	3.994	3.506	3.506	3.506	3.506	3.506	3.506
YDR022C	13.447	13.447	13.447	13.447	13.447	12.96	12.551	12.143	12.143	12.143	12.143	12.143	12.143	12.143	12.143	12.143	12.143	12.143	12.143	12.143	12.143	11.325	11.325	11.325	11.325	11.246	10.838	10.35	10.35	10.35	10.758	12.143	12.551	12.96	12.96	12.96	12.96	12.96	12.96	12.96	12.96	13.368	13.368	13.368	13.368	13.368	13.368	13.368	13.368
YMR041C	1.793	1.793	1.793	1.793	1.793	1.793	1.793	1.793	1.793	1.793	1.793	1.793	1.793	1.793	1.793	1.793	1.793	1.793	1.793	1.793	1.793	1.793	1.793	1.793	1.793	1.793	1.793	1.793	1.793	1.793	1.793	1.793	1.793	1.793	1.793	1.793	1.793	1.305	1.305	1.305	1.305	1.305	1.305	1.305	1.305	1.305	1.305	1.305	1.305
YKL193C	9.124	9.124	9.124	9.124	9.124	9.124	9.124	9.124	9.124	9.124	9.533	9.533	10.021	10.021	8.636	9.124	9.124	9.124	9.124	9.124	9.124	9.124	9.124	9.124	9.124	9.124	9.124	9.612	9.612	9.612	9.612	9.612	9.612	10.021	9.533	9.533	9.533	9.533	9.044	10.35	10.838	10.838	10.838	10.838	10.838	10.429	11.734	11.246	11.246
YNL123W	10.52	10.52	10.52	10.52	10.52	10.52	10.52	10.031	10.031	10.031	10.031	10.031	10.031	10.031	10.031	10.031	10.031	10.031	10.031	10.031	10.031	10.031	10.031	10.031	10.031	10.031	10.031	10.031	10.031	10.031	10.031	10.031	10.031	10.031	10.031	10.031	10.031	10.031	10.031	10.031	10.031	10.031	10.031	10.031	9.135	9.135	8.726	8.726	7.83
YML087C	7.66	7.66	6.763	6.763	6.763	7.739	7.739	7.739	7.739	7.739	8.148	8.148	8.148	8.148	8.148	7.172	7.66	7.66	7.66	7.172	8.069	8.965	8.556	8.965	8.965	8.965	8.965	8.965	8.965	8.965	8.965	8.965	8.965	8.965	8.965	8.965	9.373	9.373	9.373	9.861	9.861	9.861	9.861	9.861	9.861	9.861	9.861	9.861	9.861
YML116W	14.185	14.185	14.185	14.185	14.185	14.185	14.185	14.185	14.185	14.185	15.978	15.978	15.978	15.978	16.466	16.466	16.466	16.466	16.466	16.466	16.466	16.466	16.466	16.466	16.466	16.466	16.466	16.466	16.466	16.466	16.466	17.363	17.363	17.851	17.851	17.851	17.442	17.442	17.442	17.442	16.625	17.113	17.113	17.113	17.113	17.113	17.113	17.113	17.113
YDR146C	11.008	11.416	11.416	11.416	11.416	11.416	11.416	11.416	11.416	11.416	11.416	11.416	11.904	11.904	11.904	11.904	11.904	11.495	11.495	11.495	10.678	10.678	10.678	10.678	10.678	10.678	10.678	10.678	11.575	11.575	11.575	11.575	11.575	11.575	11.575	11.575	11.575	11.575	11.575	11.575	11.575	11.575	11.575	11.575	12.063	11.575	11.575	12.063	12.472
YLR223C	5.538	4.562	4.562	4.562	4.562	4.562	4.562	4.562	4.562	4.562	4.562	4.562	4.562	3.586	4.074	4.074	4.074	4.074	4.074	4.074	4.074	4.074	4.074	4.074	4.074	4.074	4.074	4.074	3.666	3.666	3.666	3.666	3.666	3.666	3.178	2.769	2.769	2.769	2.769	2.769	2.769	2.769	3.178	3.178	3.586	3.586	4.074	4.074	4.074
YOR006C	14.424	14.424	14.344	14.344	14.344	14.752	14.752	14.752	14.752	14.752	14.752	14.344	14.344	14.344	14.344	14.344	14.344	14.344	14.344	14.344	14.344	14.344	14.344	14.344	14.344	14.344	14.344	14.344	14.344	14.832	14.832	14.832	14.832	14.832	14.832	14.832	14.832	14.832	14.832	15.241	15.241	15.241	15.241	15.241	14.752	14.752	14.752	13.368	13.368
YBR263W	4.403	5.787	5.867	5.867	5.867	5.867	5.458	5.458	6.355	6.843	8.965	8.965	8.965	8.965	8.965	8.965	8.965	8.965	8.965	8.965	8.965	9.861	9.861	9.861	9.861	10.27	10.27	10.27	10.678	10.678	10.678	10.678	10.678	10.678	10.678	11.087	11.087	11.087	11.495	11.495	11.495	11.495	11.495	11.495	11.495	11.087	10.599	10.599	10.599
YJL063C	12.472	12.88	12.88	12.88	12.88	12.472	12.472	12.472	12.88	12.88	12.88	12.88	12.88	12.88	12.88	12.88	12.88	12.88	12.88	12.88	12.88	12.88	12.88	12.88	12.88	12.88	12.88	12.88	12.88	12.88	12.88	12.88	12.88	12.88	12.88	12.88	12.392	12.392	12.392	12.392	12.392	12.392	12.392	12.392	12.392	12.392	12.392	12.392	12.392
YDR016C	12.642	12.642	12.642	12.642	12.642	12.642	12.642	12.642	12.642	12.642	12.642	12.642	12.642	12.642	12.642	12.642	12.233	12.233	12.233	12.233	12.233	12.233	12.233	12.233	12.312	12.312	12.312	12.312	12.312	12.312	11.416	11.416	11.416	11.416	11.416	11.416	11.416	11.416	11.416	11.416	11.416	11.416	11.008	11.008	11.008	10.599	10.599	10.599	10.599
YML001W	21.675	21.675	21.267	21.267	21.267	21.267	21.267	21.267	21.267	21.267	21.267	20.779	20.779	20.779	20.779	20.779	21.267	21.267	21.267	21.755	21.755	21.755	21.755	22.163	22.163	22.163	22.163	22.163	22.163	22.163	22.163	22.163	22.163	22.163	22.163	21.675	21.675	21.675	21.675	21.675	21.675	21.675	21.187	21.187	21.187	21.187	21.187	21.187	21.187
YDR376W	8.965	8.965	8.965	6.843	7.331	6.843	6.843	6.843	6.843	6.843	6.843	6.843	7.331	7.331	7.331	7.331	7.331	6.923	6.923	6.923	6.923	6.923	6.923	6.923	6.923	6.923	6.923	7.739	7.739	7.739	7.739	7.739	7.739	7.739	7.739	7.739	7.739	7.739	7.739	7.739	7.739	7.739	7.739	7.739	7.739	8.227	8.227	10.021	10.838
YER132C	0	0	0	0	0	0	0	0	0	0	0	0	0	0	0	0	0	0	0	0	0	0	0	0	0	0	0.408	0.408	0.408	0.408	0.408	0.408	0.408	0.408	0.408	0.408	0.408	0.408	0.817	1.305	1.305	1.305	1.305	1.305	1.305	1.305	1.305	1.305	1.305
YKR094C	7.75	8.239	7.342	7.342	7.342	7.342	7.342	7.342	7.342	7.342	6.934	6.525	6.117	6.117	6.117	6.117	6.117	6.117	6.117	6.117	6.117	6.525	6.525	6.525	6.525	6.037	6.037	8.398	8.806	8.806	8.806	8.806	8.806	8.806	8.806	8.806	8.806	8.806	8.806	8.398	8.398	8.398	8.398	8.886	8.886	8.886	9.373	9.373	9.373
YPL174C	11.485	11.485	11.485	11.485	11.485	11.485	11.485	11.485	11.485	11.485	11.485	11.973	11.973	12.46	12.948	12.948	13.357	13.357	13.357	13.357	13.357	13.765	13.765	13.765	13.765	13.765	13.765	13.765	13.765	13.765	13.765	13.765	13.765	13.765	14.662	14.662	14.662	14.662	14.662	14.662	14.662	14.662	14.662	14.662	14.662	14.662	14.662	14.662	14.662
YNR055C	10.668	10.668	10.668	10.668	10.668	10.668	10.668	10.668	10.668	10.668	10.18	10.668	10.668	10.668	10.668	10.668	10.668	10.668	10.668	10.668	10.668	10.668	10.668	10.668	10.668	10.668	10.668	11.155	11.155	11.155	11.155	11.155	11.155	10.668	10.668	10.668	10.668	10.668	10.18	10.18	10.18	10.18	10.18	10.18	9.771	9.771	9.771	9.283	9.283
YIL029C	11.575	11.575	11.575	11.575	11.575	11.575	12.063	12.063	12.063	12.063	12.063	12.063	12.063	12.063	12.063	12.063	12.063	12.063	12.063	12.063	12.063	12.063	12.063	12.063	12.063	12.063	12.063	12.063	12.063	12.063	12.063	12.063	12.063	12.063	12.063	12.063	12.063	12.063	12.063	12.063	12.063	12.063	12.063	12.063	12.063	12.063	12.063	12.063	12.063
YNL010W	11.655	11.655	11.655	11.655	11.655	11.655	11.655	11.655	11.655	11.655	12.063	12.063	12.063	12.063	12.063	12.551	12.551	12.551	12.551	12.551	12.551	12.551	12.551	12.551	12.551	12.551	12.551	12.551	12.551	12.551	12.551	12.551	12.551	12.551	12.551	12.551	12.551	12.551	12.551	12.551	12.551	12.551	12.551	12.551	12.551	11.655	11.655	11.655	10.191
YKR069W	2.689	2.689	2.689	2.689	2.689	2.689	2.689	2.689	2.689	2.689	2.689	2.689	2.689	2.689	2.689	2.689	0.976	0.488	0.488	0.488	0.488	0.488	0.488	0.488	0.488	0.488	0.488	0.488	0.488	0.488	0.488	0.488	0.488	0.488	0	0	0	0	0	0	0	0	0	0	0	0	0	0	0
YDR381C-A	0	0	0	0	0	0	0	0	0	0	0	0	0	0	0	0	0	0	0	0	0	0	0	0	0	0	0	0	0	0	0	0	0	0	0	0	0	0	0	0	0	0	0	0	0	0	0	0	0
YHR051W	13.289	13.289	13.289	13.289	13.289	13.289	13.289	13.289	13.289	13.289	13.289	13.289	13.289	13.289	13.289	13.289	13.289	13.289	13.289	13.289	13.289	13.289	13.289	13.289	13.289	12.8	12.8	12.8	12.8	12.8	12.8	12.8	12.8	12.8	12.8	12.8	12.8	12.392	12.392	12.392	12.392	12.392	12.392	12.392	12.392	11.983	11.087	11.087	11.087
YOR101W	16.954	16.546	16.546	16.546	16.546	16.546	16.058	16.058	15.569	15.569	15.569	15.569	15.569	15.569	15.569	15.569	15.569	15.569	15.569	15.569	15.569	15.569	15.082	14.673	14.673	14.673	14.673	14.673	14.673	14.673	14.185	14.185	14.185	14.185	14.185	14.185	13.368	13.368	11.087	9.703	7.91	7.91	7.91	7.91	7.91	7.91	7.91	7.91	7.91
YJR049C	8.318	7.83	7.83	7.83	7.83	7.75	8.647	8.647	8.647	8.239	10.031	10.031	10.031	10.52	10.928	11.336	11.336	11.336	11.336	12.233	11.745	11.745	12.721	12.721	14.185	14.185	14.185	14.185	14.185	14.185	14.185	14.185	14.185	14.185	15.161	15.569	16.546	16.546	16.546	16.546	16.546	16.546	16.546	16.546	16.546	16.546	16.546	16.546	16.546
YBR272C	8.556	8.556	8.069	8.069	8.477	8.477	8.477	8.886	8.886	8.886	8.886	8.886	8.886	9.782	9.373	9.373	9.373	9.373	9.373	8.886	8.398	8.398	8.398	8.398	8.398	9.294	9.294	9.294	9.294	8.965	8.965	8.965	8.965	9.941	9.941	9.941	10.35	10.35	10.35	10.35	10.35	10.35	9.941	9.941	9.941	9.941	9.941	10.35	10.35
YJL050W	14.105	14.105	14.105	14.105	14.105	14.105	14.594	14.594	14.594	14.594	15.002	15.002	15.411	15.411	15.411	15.411	15.411	15.411	15.411	15.411	15.411	15.411	15.411	15.411	15.002	15.002	15.002	14.026	14.026	14.026	14.026	14.026	14.026	14.026	14.026	14.026	14.026	14.026	14.026	14.514	14.514	14.514	14.514	14.514	14.514	14.514	14.514	14.514	14.514
YJL122W	12.153	12.153	12.642	12.233	12.233	12.233	12.233	12.233	12.233	12.233	11.825	10.928	10.928	10.44	10.44	10.44	10.44	10.44	10.44	10.44	10.44	10.44	10.44	10.44	10.44	10.031	10.031	10.031	10.031	10.031	10.031	10.031	10.031	10.031	10.031	10.031	10.031	10.031	10.031	10.031	10.031	10.031	10.031	10.031	10.031	10.031	9.135	9.135	9.135
YHR077C	5.458	5.458	4.233	4.233	4.233	4.233	4.233	4.233	4.233	3.825	3.825	3.825	4.233	4.233	4.233	4.233	2.769	2.769	2.361	2.361	2.361	2.361	2.849	2.849	3.337	3.337	2.849	3.337	3.337	3.337	3.337	3.337	3.337	3.337	3.337	3.337	3.337	3.337	3.337	3.337	3.337	3.337	3.337	3.337	3.337	3.337	3.337	3.337	3.337
YPR011C	10.678	10.27	10.27	10.27	10.27	10.27	10.27	10.27	10.27	10.27	10.27	10.27	10.758	10.758	10.35	10.35	10.35	10.35	11.246	11.246	11.246	11.246	11.246	11.246	11.655	11.734	11.734	11.734	12.222	12.222	12.222	12.222	12.222	12.222	12.222	12.222	12.222	12.222	12.222	12.222	12.222	12.222	12.222	12.222	12.222	12.222	11.734	11.734	11.734
YPL059W	7.342	6.854	6.854	6.854	7.263	7.75	8.159	8.159	8.647	8.647	9.056	9.056	9.056	9.543	9.543	9.543	9.543	9.543	9.543	9.543	9.543	9.543	9.543	9.543	9.543	9.543	9.543	9.135	9.135	9.135	8.726	8.318	8.318	9.135	9.214	9.214	9.214	9.623	9.623	9.623	10.111	10.111	10.111	10.111	10.111	10.111	9.623	9.135	9.135
YOR142W	17.93	18.338	18.338	18.338	18.338	18.338	18.338	18.338	18.338	18.338	18.826	18.826	18.826	18.826	18.826	18.826	18.826	18.826	18.418	18.418	18.418	18.418	18.418	18.418	18.418	18.418	18.418	18.418	18.418	18.418	18.418	18.418	18.418	18.418	18.418	18.418	18.418	18.418	18.418	18.418	18.418	18.418	18.418	18.418	18.418	18.418	18.418	18.418	18.418
YLR420W	7.66	8.069	8.069	7.66	7.66	7.66	7.66	7.66	7.66	7.66	7.66	7.66	7.66	7.252	7.252	9.453	9.453	9.453	9.453	9.453	9.453	9.453	9.453	9.453	9.453	9.453	9.941	9.941	9.941	9.941	9.941	9.941	9.941	9.941	9.941	9.941	9.941	9.941	9.941	9.941	9.941	9.941	9.941	9.941	9.941	9.941	9.941	9.941	9.941
YGL030W	9.294	9.294	9.294	9.294	6.684	6.196	6.196	6.196	6.196	6.196	6.196	6.196	6.196	6.196	6.196	6.196	6.196	6.196	6.196	6.196	6.196	6.196	6.196	6.196	6.196	6.196	6.196	6.196	6.196	6.196	6.196	6.196	6.196	6.196	6.196	6.196	6.196	6.196	5.708	5.708	5.708	5.708	5.3	5.3	5.3	4.324	4.324	4.324	4.324
YMR282C	15.002	15.002	15.978	15.978	15.978	15.978	15.978	15.978	15.49	15.49	15.49	15.002	15.899	15.899	15.899	15.899	15.899	15.899	15.899	15.899	15.899	15.899	15.899	15.899	15.899	15.899	15.899	15.899	15.899	16.307	16.307	16.307	16.795	17.283	17.283	17.283	17.283	17.283	17.283	17.283	17.283	17.283	17.283	17.283	17.283	17.283	16.387	16.387	16.387
YBR103W	4.573	4.573	5.798	8.817	8.817	9.305	9.305	9.305	9.793	9.793	10.281	10.281	11.745	11.336	11.336	11.336	11.336	12.721	12.721	12.721	14.843	14.843	14.843	14.843	14.843	14.843	15.331	17.532	17.532	17.532	17.532	17.941	18.349	18.349	18.349	18.758	18.758	18.758	18.758	18.758	18.758	18.758	18.758	18.758	18.758	18.758	19.166	19.166	18.758
YLL010C	12.392	12.392	12.392	12.392	12.392	12.88	12.88	12.88	12.88	12.88	12.88	12.88	12.88	12.88	13.368	13.368	13.368	13.368	13.856	13.856	13.856	13.856	13.039	13.039	13.039	13.039	13.039	13.039	13.039	13.039	13.039	13.039	13.039	13.039	13.039	13.039	13.039	13.039	13.039	12.551	12.551	12.551	13.039	13.039	13.039	13.039	13.039	13.039	13.039
YDR363W-A	8.556	7.331	7.331	5.867	5.867	5.867	5.867	5.867	5.867	5.379	5.379	4.971	4.562	4.074	3.666	3.666	3.666	3.666	3.666	3.666	3.178	2.689	2.689	2.689	2.689	2.689	2.689	2.689	2.689	2.689	2.281	2.281	1.793	1.793	1.793	1.793	1.385	0.896	0.896	0.896	0.896	0.896	0.896	0.896	0.896	0.896	0.896	0.896	0.896
YNL323W	0.408	1.385	3.178	3.178	3.178	3.666	3.666	4.154	4.154	4.154	4.154	4.154	4.154	4.154	4.641	4.641	4.641	4.641	5.13	5.538	5.538	5.538	6.026	6.026	6.923	6.923	6.923	6.923	6.923	6.923	6.923	6.923	6.923	6.923	6.923	7.331	7.819	7.819	7.819	7.819	7.819	7.819	7.819	7.819	7.819	7.819	7.819	7.819	7.819
YPR084W	11.495	11.087	11.087	7.83	6.525	6.196	6.196	6.604	6.604	6.604	6.604	7.013	7.013	7.013	7.013	7.013	7.013	7.91	7.91	8.318	8.318	8.318	8.318	8.318	8.726	9.214	9.214	9.214	9.214	9.214	9.623	9.214	8.726	8.726	8.726	8.239	8.239	6.525	6.525	9.464	9.464	9.464	9.464	9.464	9.464	9.464	9.464	11.586	12.482
YBL098W	10.996	10.996	10.996	10.996	10.996	10.996	10.996	10.996	10.996	9.612	9.612	9.124	8.716	8.716	8.307	8.307	8.307	8.307	8.307	8.307	8.307	8.307	8.307	5.05	5.05	5.05	4.562	4.562	4.971	4.971	4.971	4.971	4.971	4.971	4.971	4.971	4.971	4.971	4.971	4.971	4.971	4.482	4.482	4.482	4.891	4.891	4.891	4.891	4.482
YOR131C	8.069	8.069	7.58	7.58	7.58	7.989	9.703	9.703	9.703	9.703	11.008	11.008	11.495	13.289	13.289	13.289	13.289	13.289	13.289	13.777	13.777	13.777	13.777	13.777	14.264	14.264	14.264	14.264	14.264	14.264	14.264	14.752	14.752	14.752	14.752	14.752	15.241	15.241	15.241	15.241	15.241	15.241	15.241	15.241	15.241	15.241	15.241	15.241	15.241
YMR270C	14.015	14.015	14.015	14.015	14.015	14.015	14.015	13.527	13.527	13.527	13.527	13.527	13.527	13.447	13.447	12.96	12.96	13.368	12.88	12.88	12.88	12.88	12.392	12.392	12.392	11.575	11.575	11.575	10.678	12.063	12.063	12.063	12.063	12.063	11.655	12.472	11.655	11.655	11.246	11.246	11.246	11.246	11.246	11.246	11.246	11.246	10.838	10.838	10.838
YPR008W	1.873	1.873	1.873	1.873	1.873	1.385	1.385	0.896	0	0	0	0	0	0	0	0	0	0	0	0	0	0	0	0	0	0	0	0	0	0	0	0	0	0	0	0	0	0	0	0	0	0	0	0	0	0	0	0	0
YLR195C	1.873	1.873	1.873	1.873	1.873	1.873	1.385	1.385	0.896	0.896	0.896	0.896	0.896	0.896	0.896	0.896	0.896	0.896	0.896	0.896	0.896	0.488	0.488	0.488	0	0	0	0.488	0.488	0.488	0.488	0.488	0.488	0.488	0.488	0.488	0.488	0.488	0.488	0.488	0.488	0.488	0.488	0.488	1.305	1.305	1.305	1.305	1.305
YOL021C	1.464	1.464	1.464	1.464	1.464	1.464	1.464	1.464	1.464	1.464	1.464	1.464	1.952	1.952	1.952	1.952	1.952	1.952	1.952	1.952	1.952	1.952	1.952	1.952	1.952	1.952	1.952	1.952	1.952	1.952	1.952	1.952	1.952	1.952	1.464	1.464	1.464	1.464	1.464	1.464	1.464	1.464	1.464	1.464	1.464	1.464	1.464	1.464	0.976
YOL011W	6.037	6.037	6.037	6.037	6.037	5.22	5.22	5.22	5.22	5.22	5.22	5.22	5.22	5.22	5.22	6.196	6.196	6.196	6.196	6.196	6.196	6.196	6.196	6.196	6.196	6.196	6.196	6.684	7.172	7.172	7.172	7.172	7.172	7.172	7.172	7.172	7.172	7.172	7.172	7.172	7.172	7.172	7.172	7.172	7.172	6.763	5.947	5.538	5.538
YGL021W	12.79	12.79	13.765	13.765	13.765	13.765	13.765	13.765	13.765	13.765	13.765	13.765	13.765	13.765	13.765	13.765	13.765	13.765	13.765	13.765	13.765	13.765	13.765	13.765	13.765	13.765	13.277	13.277	13.277	13.277	13.277	13.277	13.277	13.277	13.277	13.277	13.277	13.277	13.277	13.277	13.686	13.686	13.686	13.686	13.686	13.686	13.686	13.686	13.686
YGR185C	12.88	12.88	12.88	12.88	12.88	12.88	13.368	14.752	14.752	14.752	14.752	15.241	15.241	15.241	15.241	15.241	15.241	15.241	15.241	15.241	15.241	15.241	15.241	15.241	15.241	15.241	15.241	15.241	15.241	15.241	15.241	15.241	15.241	15.241	15.241	15.241	15.241	15.241	15.241	15.241	15.241	15.241	15.241	15.241	15.241	15.241	15.241	15.241	15.241
YMR235C	9.056	9.056	9.056	9.135	9.135	9.135	9.135	9.135	9.135	9.135	9.135	9.135	9.135	9.135	9.135	9.135	9.135	9.135	10.52	10.52	10.52	10.52	10.52	10.52	11.336	11.336	11.825	14.026	14.514	15.002	15.002	15.002	15.002	15.002	15.002	15.002	15.002	15.002	15.002	15.002	15.002	15.002	14.514	14.922	15.411	15.899	15.899	15.899	15.899
YHR062C	9.373	10.191	10.191	10.191	10.191	10.191	10.191	9.294	9.294	9.294	11.495	11.495	11.495	11.087	11.575	11.575	11.575	11.575	11.575	11.575	11.575	11.575	11.166	11.575	11.575	11.575	11.575	11.575	11.575	11.087	11.087	11.087	11.087	11.087	11.087	11.087	11.087	11.087	10.678	10.678	10.27	10.27	10.27	10.27	10.27	10.27	10.27	10.27	10.27
YOR256C	5.141	5.141	5.141	5.141	4.324	3.915	3.915	3.018	3.506	1.793	1.793	1.793	1.793	1.793	1.793	1.793	1.793	1.793	1.793	1.793	1.793	1.793	1.793	3.098	3.586	3.586	3.586	3.098	3.098	3.506	3.506	3.506	4.482	5.379	5.379	7.172	7.172	7.172	7.172	7.66	7.66	7.66	8.148	8.636	8.636	8.636	8.636	8.636	8.636
YBL010C	16.625	16.625	16.625	16.625	16.625	16.625	16.625	16.625	16.625	16.625	17.442	17.442	17.442	17.442	17.442	17.442	17.851	17.851	17.851	17.851	17.851	17.851	17.851	18.668	18.259	18.259	18.259	18.259	18.259	18.259	18.259	17.851	17.851	17.851	17.851	17.851	17.851	17.851	18.338	18.338	18.338	18.338	18.338	18.338	18.338	18.338	18.338	18.338	18.338
YCR101C	7.75	7.75	7.75	7.75	7.75	7.75	7.342	7.342	7.342	7.342	7.342	7.342	7.342	7.342	7.342	7.342	7.75	8.239	8.159	8.159	8.159	8.159	7.342	7.83	7.83	7.83	7.83	7.83	7.83	7.83	7.83	6.604	7.501	7.501	7.501	7.501	7.501	7.501	7.093	7.093	7.093	6.196	6.117	6.604	6.604	6.604	6.604	7.013	7.013
YLR310C	9.612	10.838	11.246	11.655	11.655	12.063	12.96	12.96	14.594	14.594	14.594	14.594	14.594	15.082	15.569	15.569	16.058	17.034	17.034	17.521	17.93	17.93	17.93	17.93	17.93	17.93	17.93	17.93	17.93	17.93	17.521	17.521	17.521	17.521	17.521	17.521	17.521	17.521	17.521	17.521	17.521	17.521	18.009	17.601	17.601	17.601	17.601	17.601	17.601
YDR231C	6.934	6.934	6.934	6.934	6.934	6.934	6.934	6.934	6.934	6.934	6.934	6.934	6.934	6.934	6.934	6.934	6.934	6.934	6.525	6.525	6.525	6.525	5.141	4.324	4.324	3.506	3.506	3.506	3.506	3.506	3.506	3.506	3.018	2.53	2.122	2.53	2.122	2.122	4.732	4.732	4.732	4.732	4.244	4.244	4.244	4.244	4.244	4.244	4.244
YNL231C	10.35	10.35	10.35	10.35	10.35	10.35	10.35	10.35	10.35	10.35	10.35	10.35	10.35	10.35	10.35	10.35	10.35	10.35	10.35	9.941	9.941	9.941	9.941	9.941	9.941	9.941	9.941	9.941	9.941	9.941	9.941	9.941	9.941	9.941	9.941	9.941	9.941	9.941	9.941	9.941	9.941	9.941	9.453	9.453	9.453	9.453	9.453	9.453	9.941
YMR008C	9.044	9.044	9.044	9.044	9.044	9.044	9.044	9.044	9.044	9.044	8.148	8.148	8.148	8.148	8.148	8.636	8.636	8.636	8.636	8.636	8.636	8.636	8.636	8.636	8.636	8.636	8.636	8.636	8.636	8.148	8.148	8.148	8.148	8.148	8.148	8.148	8.148	7.66	7.66	7.66	8.556	8.556	8.556	8.556	8.556	8.556	8.556	8.148	8.148
YIR038C	10.191	10.191	9.703	8.398	7.58	7.58	7.58	7.172	7.172	7.58	7.58	7.58	7.58	8.069	8.069	8.069	8.398	8.886	8.886	8.886	8.886	8.886	8.886	8.477	8.477	8.477	8.477	8.477	8.477	8.477	8.965	9.453	9.453	9.453	9.453	9.453	9.453	9.453	7.58	7.58	7.989	8.398	8.886	8.886	8.886	8.886	8.886	8.886	8.886
YGL134W	8.069	8.069	8.069	8.069	8.069	8.069	8.069	8.069	8.069	8.069	8.477	8.477	8.477	8.965	8.965	8.965	8.965	8.965	8.965	8.965	8.965	9.453	10.838	10.838	10.838	10.838	10.838	11.325	11.325	11.325	11.325	11.325	11.325	11.325	11.325	11.325	11.325	11.325	11.325	11.325	11.325	11.734	12.71	12.71	12.71	12.71	12.302	12.302	12.302
YIL052C	0	0	0	0	0	0	0	0	0	0	0	0	0	0	0	0	0	0	0	0	0	0	0	0	0	0	0	0	0	0	0	0	0	0	0	0	0	0	0	0	0	0	0	0	0.408	0.408	0.408	0.408	0.408
YDR183W	8.886	8.886	8.886	8.886	8.069	8.069	8.069	8.069	5.787	5.787	5.787	6.276	6.276	6.276	6.276	6.684	6.684	8.148	8.148	8.148	8.148	8.148	8.148	8.148	8.148	8.636	8.636	8.636	8.636	8.636	8.636	8.636	8.227	8.227	10.838	11.325	13.118	13.118	13.935	13.935	14.424	14.424	14.424	14.344	14.344	14.344	14.344	14.344	14.344
YOR226C	17.941	17.941	17.941	17.941	17.941	17.941	17.941	17.941	17.941	17.941	17.941	17.941	17.941	17.941	17.124	17.124	17.124	16.227	14.922	14.922	14.922	14.922	14.922	14.922	14.922	14.922	14.922	14.922	14.514	14.514	14.514	14.105	14.105	13.289	13.289	11.655	11.166	10.678	10.678	10.27	10.27	10.27	10.27	10.27	10.27	10.27	8.398	8.398	8.398
YOR291W	6.525	6.525	6.525	6.525	6.525	6.525	6.934	7.83	8.239	8.726	8.726	8.726	8.726	9.543	10.031	13.13	13.13	13.13	13.13	13.13	13.13	13.13	13.13	13.13	13.13	13.13	13.13	12.721	12.721	13.538	13.538	13.538	13.538	13.538	13.538	13.538	13.538	14.026	14.026	14.026	14.514	14.514	14.514	14.514	14.514	14.514	14.514	14.514	14.514
YLR315W	0.408	0.408	0.408	0.408	0.408	0.408	0.408	0.408	0.408	0.408	0.408	0.408	0.408	0.408	0.408	0.408	0.408	0.408	0.408	0.408	0	0	0	0.408	0.408	0.408	0.408	0.408	0.408	0.408	0.408	0.408	1.226	1.226	1.226	1.226	1.226	1.634	1.634	1.634	1.634	2.042	2.042	2.042	2.042	2.042	2.042	2.042	2.042
YJR015W	12.551	12.551	12.551	12.551	12.143	12.63	12.63	12.63	12.143	12.143	12.63	12.63	13.447	13.447	13.447	14.344	14.344	14.344	14.344	14.344	14.344	14.344	13.856	13.856	13.856	13.856	13.856	13.447	13.447	13.447	13.447	13.447	13.447	13.447	13.447	13.447	13.447	13.447	13.447	13.447	13.447	13.935	13.935	13.935	13.935	13.527	13.527	13.527	13.527
YJL078C	4.244	4.244	4.244	4.244	4.244	4.244	4.244	4.244	3.836	3.836	3.836	3.836	3.836	3.836	3.836	3.427	1.634	0.817	0.817	0.817	0.817	1.226	1.714	1.714	1.714	1.714	1.714	1.714	1.714	1.714	1.714	1.714	2.122	2.122	2.122	2.122	2.122	2.122	2.122	2.122	2.122	2.122	2.122	2.122	2.122	1.714	2.122	2.122	2.122
YLR297W	5.867	5.3	5.3	5.3	5.3	4.891	4.891	4.891	4.891	5.3	6.355	6.843	6.843	6.843	6.843	6.843	6.843	6.843	6.843	6.843	6.843	6.843	6.843	6.843	6.843	6.843	6.843	6.843	6.843	6.843	6.843	6.843	6.843	6.843	6.843	6.843	6.843	6.843	6.843	6.843	6.843	6.843	6.843	6.355	6.355	5.947	5.947	5.947	5.947
YDR180W	6.763	6.763	8.069	8.069	8.069	8.069	8.069	8.069	9.453	10.917	11.405	11.405	11.405	11.405	11.405	11.405	11.405	11.405	11.405	11.405	11.405	11.813	11.813	12.222	12.63	12.63	12.63	12.63	12.63	12.63	12.63	12.63	12.63	12.63	12.63	12.63	12.63	12.63	12.63	12.63	12.63	12.63	12.63	12.63	12.63	12.63	12.63	12.143	12.143
YER083C	5.141	5.141	6.934	6.934	6.934	6.934	7.421	9.135	9.543	9.543	9.952	9.952	9.952	9.952	9.952	9.952	9.952	9.952	9.952	9.952	9.952	9.952	10.361	10.361	10.361	10.361	10.848	10.848	11.257	11.257	11.745	11.745	11.745	11.745	12.233	12.233	12.721	12.721	12.721	12.721	12.721	12.721	12.721	12.721	12.721	12.721	12.721	12.721	13.13
YKL174C	9.044	8.556	9.044	8.636	8.636	8.636	8.227	8.227	7.739	7.739	7.739	7.739	8.148	8.148	7.66	7.66	7.66	6.684	6.276	6.684	7.501	7.989	8.965	8.965	8.965	8.965	8.965	8.965	8.965	8.965	8.965	8.965	8.965	8.965	8.965	8.477	8.477	8.477	8.477	8.477	8.477	8.477	8.886	8.886	9.294	9.294	9.294	9.294	9.294
YMR009W	15.252	15.252	16.148	16.148	16.148	16.148	16.148	16.148	16.148	16.148	16.148	16.148	16.148	16.148	16.148	16.148	16.148	16.148	16.148	16.148	16.148	16.148	16.148	16.148	15.739	16.227	16.227	16.227	16.227	16.227	16.227	16.227	16.227	16.227	16.227	16.227	16.227	15.739	15.739	15.739	15.739	15.739	15.739	15.739	15.739	15.739	15.739	15.331	15.331
YNR017W	9.952	9.952	9.952	9.952	9.952	9.952	7.421	7.421	7.421	7.421	7.013	7.013	7.013	7.013	7.013	7.013	7.013	7.013	7.013	6.604	6.525	6.525	6.525	9.056	9.056	9.056	9.056	9.056	9.056	9.056	9.056	9.056	9.056	9.056	9.056	9.056	9.056	9.056	8.647	8.647	8.647	8.647	7.75	7.75	7.342	7.342	7.342	7.342	7.342
YOR361C	12.642	12.642	12.642	12.642	12.642	12.642	12.642	12.642	12.642	13.13	13.13	13.13	13.13	13.13	13.538	13.538	13.538	13.538	13.538	13.538	13.538	13.538	13.538	13.538	13.538	13.538	13.538	13.538	13.538	13.538	13.538	13.538	13.538	13.538	13.538	13.538	13.538	13.538	13.538	14.026	14.026	14.026	14.026	14.026	14.026	14.026	14.026	14.026	14.026
YBR262C	4.641	4.641	4.641	4.641	4.641	5.13	5.13	5.13	5.13	5.538	7.501	7.501	7.501	7.501	7.501	7.91	7.91	7.91	7.91	8.398	9.623	10.928	13.697	13.697	13.697	13.697	13.697	13.697	13.697	13.697	13.697	13.697	13.697	13.697	13.697	13.697	13.697	13.697	15.082	15.082	15.082	15.082	15.082	15.082	15.082	15.082	15.082	15.082	15.082
YGR244C	8.398	8.398	8.398	8.398	8.398	8.398	8.398	8.398	8.398	7.989	7.989	7.989	8.477	8.477	8.477	7.989	8.398	8.398	8.806	8.806	8.806	8.806	8.806	8.806	8.806	8.806	8.806	8.806	8.806	8.806	8.806	8.806	8.806	8.806	8.398	8.398	8.398	8.398	8.398	8.398	7.501	7.501	7.013	7.013	7.013	7.013	7.013	7.013	7.013
YNL249C	15.899	14.105	14.105	12.8	12.392	12.392	12.392	12.392	11.983	11.983	11.575	11.575	11.575	10.35	10.35	10.35	11.325	11.325	11.325	12.143	12.143	12.143	12.143	12.143	12.143	11.655	11.655	11.655	11.246	11.246	11.655	10.758	9.294	9.294	8.886	9.373	10.599	12.063	12.472	13.368	13.368	13.368	13.368	13.368	13.368	13.777	13.289	13.289	13.289
YLR190W	15.411	15.411	15.411	15.411	15.411	15.411	15.002	15.002	15.49	15.49	15.49	15.082	15.082	15.082	15.082	14.594	14.594	14.594	14.594	14.594	14.594	14.594	14.594	14.594	14.594	14.185	14.594	14.594	14.594	14.594	14.594	14.594	12.143	9.533	9.044	9.533	9.533	9.044	9.044	9.453	10.35	10.35	10.35	10.35	10.35	10.35	10.35	10.35	10.35
YNL312W	12.562	12.562	12.562	12.562	12.562	12.562	12.562	12.562	12.562	12.562	12.562	12.562	12.562	12.562	12.562	12.562	12.074	12.074	12.074	12.074	12.074	12.074	12.074	12.074	12.482	12.482	12.482	12.482	12.482	12.482	12.482	12.482	12.482	12.482	12.482	12.891	12.891	12.891	12.891	12.891	12.891	13.379	13.379	13.379	13.379	13.379	13.379	13.379	13.379
YJR001W	0	0	0	0	0	0	0	0	0	0	0	0	0	0	0	0	0	0	0	0	0	0	0	0	0	0	0	0	0	0	0	0	0	0	0	0	0	0	0	0	0	0	0	0	0	0	0	0	0
YIL115C	7.91	8.318	8.318	8.318	7.91	7.91	7.91	7.91	7.91	7.91	7.91	7.91	7.91	7.91	7.91	7.91	7.91	7.91	7.91	7.91	8.398	8.398	8.398	8.398	8.398	8.398	8.398	8.398	8.398	8.398	8.398	8.398	8.398	8.398	8.398	8.398	8.398	8.398	8.398	8.398	8.398	8.398	8.398	7.91	7.91	7.91	7.91	7.91	7.91
YPL161C	1.385	1.385	1.385	1.385	1.385	1.385	1.385	1.385	1.385	1.385	1.385	1.385	1.385	1.385	1.385	1.873	1.873	1.873	3.257	4.154	4.154	4.154	4.154	4.154	4.154	4.154	4.154	4.154	4.154	4.154	4.154	5.05	5.05	5.05	5.05	5.05	5.05	5.05	5.947	6.355	6.355	6.355	6.355	6.763	7.252	7.252	7.252	7.252	7.252
YMR176W	12.721	12.721	12.721	12.721	12.8	12.312	12.312	11.904	11.904	11.904	11.904	11.495	11.495	11.495	11.495	11.495	11.904	13.777	13.777	14.264	14.264	14.264	14.264	14.752	14.752	15.161	15.161	15.161	15.161	15.161	15.161	15.161	15.161	14.673	14.673	14.673	15.161	15.161	15.161	15.161	15.161	15.161	15.161	15.161	15.161	15.161	15.161	15.161	15.161
YPL206C	9.124	9.124	9.124	9.124	9.124	9.124	9.124	9.124	9.124	9.124	9.124	9.124	9.124	9.124	9.124	9.124	9.124	9.124	8.716	8.716	8.716	8.716	8.716	8.716	8.716	8.716	8.716	8.716	8.716	8.227	8.227	8.227	7.739	7.739	6.843	6.843	6.434	6.434	6.434	6.434	6.434	5.947	5.947	3.666	3.666	3.257	3.257	2.849	2.44
YIL070C	22.481	22.481	22.481	22.481	22.073	22.073	22.073	22.073	22.073	22.073	22.073	22.073	21.096	21.505	21.505	21.505	21.505	21.505	20.2	20.2	20.2	21.096	21.096	21.505	21.505	21.017	21.017	21.017	21.017	21.017	21.017	21.017	20.608	20.608	20.608	20.608	20.12	19.633	18.736	18.736	18.736	18.736	18.736	18.736	18.248	17.76	17.76	17.76	18.248
YOL038W	2.849	2.849	2.849	2.849	2.849	2.849	2.849	3.337	3.337	3.337	3.337	3.825	3.825	4.721	4.721	4.721	5.209	5.209	5.209	5.209	5.209	5.209	5.209	5.209	5.209	5.209	5.209	5.209	5.209	5.697	5.697	5.697	5.697	5.697	6.185	6.593	6.593	6.593	6.593	6.593	6.593	6.593	6.593	6.593	6.593	6.593	6.593	6.593	6.593
YHR208W	13.697	14.105	14.105	14.105	14.105	14.105	14.105	14.105	14.105	14.105	14.105	14.105	14.105	14.514	14.514	14.514	14.514	14.514	14.514	14.514	14.922	14.922	14.922	14.922	14.922	14.922	14.922	14.922	14.922	14.922	14.922	14.922	14.922	14.922	14.922	14.922	14.922	14.922	14.922	14.922	14.922	14.922	14.922	14.922	14.922	14.434	14.434	14.434	14.434
YBL029C-A	3.666	3.666	3.666	3.666	3.666	3.666	3.666	3.666	3.666	3.666	3.666	3.666	3.666	3.666	2.769	2.769	2.769	2.769	3.178	3.178	3.178	3.178	3.178	3.178	3.178	3.178	3.178	3.178	3.178	3.178	3.178	3.178	3.178	3.178	3.178	3.178	3.178	3.178	3.178	3.178	3.178	3.178	3.178	2.689	2.201	2.201	2.201	2.201	2.201
YGL026C	7.342	7.342	7.342	7.342	7.75	7.75	7.75	7.75	7.75	7.75	7.75	7.75	7.75	9.056	9.543	9.543	9.543	9.543	9.543	9.543	9.543	9.543	9.543	9.543	9.543	9.543	9.543	9.543	9.543	9.543	9.543	9.543	9.543	8.647	8.647	9.135	9.623	9.623	9.623	9.623	9.623	9.623	9.623	9.623	9.623	9.623	9.623	9.623	9.623
YMR299C	8.239	8.239	8.239	8.239	8.239	8.239	8.239	8.239	8.239	8.239	8.239	7.75	7.75	7.75	7.342	7.013	7.83	10.52	10.52	10.52	12.312	12.312	12.312	12.312	12.312	12.312	12.312	12.312	12.721	12.721	12.721	13.209	13.209	13.209	13.209	13.209	13.209	13.209	13.209	13.209	13.209	13.209	13.209	13.209	13.209	12.8	12.392	12.392	12.392
YOR143C	6.843	6.843	6.843	6.843	7.739	8.636	8.636	9.044	9.044	9.044	9.044	9.044	9.044	9.044	9.044	10.35	10.35	10.35	10.35	10.35	10.35	10.35	10.35	10.35	10.35	10.35	10.35	10.35	10.35	10.35	10.35	10.35	10.758	10.758	10.758	10.758	10.758	10.758	10.758	10.758	10.758	10.758	10.758	11.166	11.166	11.166	11.166	11.166	11.166
YBR052C	6.026	6.026	6.026	6.026	6.026	6.026	6.434	6.434	6.434	6.923	6.923	6.923	6.923	7.331	7.331	7.331	7.331	7.331	6.923	6.923	6.923	6.923	6.923	6.923	6.923	7.331	6.923	6.923	6.923	7.41	7.41	7.41	7.41	7.41	7.41	7.41	7.002	7.41	7.41	7.41	7.41	7.41	7.41	7.899	7.899	8.386	9.771	9.771	9.771
YJR024C	12.8	12.8	12.8	12.8	12.8	12.8	12.392	12.392	12.392	11.983	11.983	11.983	11.575	11.575	11.575	11.575	11.575	11.575	11.575	11.575	10.191	10.191	10.191	9.373	8.477	8.069	8.069	8.069	8.556	8.556	11.405	11.405	11.405	11.405	11.405	11.405	11.405	11.405	11.405	11.813	14.015	14.015	14.015	14.015	14.912	14.912	16.137	16.137	16.546
YIL132C	9.294	9.294	9.294	9.294	9.294	8.886	8.886	8.886	8.886	8.886	8.886	8.477	8.477	8.477	7.58	7.58	7.58	5.867	5.867	7.172	7.172	7.172	7.172	7.172	7.172	7.172	7.172	7.172	7.172	7.172	7.172	7.172	7.172	7.172	5.787	5.787	5.787	7.66	7.66	7.66	7.66	7.66	8.069	8.069	8.069	8.477	8.477	8.477	8.477
YGL256W	5.379	8.227	8.227	9.124	10.588	11.813	11.813	11.813	11.813	11.813	11.813	11.813	11.813	11.813	11.813	11.813	11.813	11.813	11.813	11.813	11.813	11.813	12.79	12.79	12.79	12.79	12.79	12.79	12.79	12.79	12.79	12.79	12.79	12.79	12.79	13.277	13.277	13.277	13.277	13.277	13.277	13.277	13.277	13.277	13.277	13.277	13.277	13.277	13.277
YOL126C	14.264	14.264	14.264	14.264	14.264	13.856	13.856	13.856	13.368	13.368	13.368	13.368	13.368	13.368	13.368	12.88	12.88	12.88	12.472	11.655	11.655	11.655	11.655	11.655	11.655	11.655	11.655	11.655	11.166	11.166	9.861	9.453	8.965	8.965	8.965	8.965	8.965	8.965	7.66	7.66	7.66	6.355	5.867	5.867	5.458	5.458	5.458	5.458	5.458
YNL168C	12.97	12.97	12.562	12.562	12.562	12.562	12.562	12.153	12.153	12.153	12.153	12.153	11.257	11.257	11.257	11.257	11.257	11.257	11.257	10.848	10.848	10.848	10.848	10.848	10.848	10.848	10.44	10.44	9.623	9.623	9.623	9.623	9.623	9.623	9.623	9.623	9.623	9.623	8.726	8.239	8.239	7.83	7.421	7.421	7.421	7.421	7.421	7.421	7.421
YOR148C	9.861	9.861	9.861	9.861	10.27	10.27	10.758	11.166	11.166	11.166	11.166	11.166	11.166	11.166	11.166	11.575	11.575	11.983	11.983	11.983	11.983	11.983	12.392	12.392	12.392	12.392	12.392	13.289	13.289	13.289	13.289	13.289	13.777	13.777	13.777	13.777	13.777	13.777	13.777	13.777	13.777	13.777	13.777	13.777	13.777	13.777	13.777	13.777	13.777
YOR308C	17.68	17.68	17.68	17.68	17.192	17.192	17.192	17.192	17.192	17.192	17.192	17.192	17.192	17.192	17.192	17.192	17.192	16.704	16.296	16.704	16.704	16.704	17.192	17.192	17.192	17.192	17.192	17.192	17.601	17.601	17.601	17.113	17.601	17.601	17.601	17.601	17.601	17.601	17.601	17.601	17.601	17.601	17.601	17.601	17.601	17.601	17.601	17.601	17.601
YOR237W	9.703	9.703	9.703	9.703	9.703	9.703	9.703	9.703	9.703	9.703	9.703	9.703	9.703	9.703	10.599	11.008	11.008	11.008	11.008	11.008	11.008	11.008	11.008	10.599	10.599	10.191	10.191	10.191	10.599	10.599	11.087	11.087	11.087	11.087	11.087	11.087	11.087	11.087	11.087	11.087	11.087	11.087	11.087	11.087	11.087	10.599	10.599	10.599	10.599
YOL013C	8.886	8.886	8.886	8.886	8.886	8.886	8.886	7.58	6.276	5.867	5.379	5.379	5.379	5.379	4.482	4.482	4.074	4.074	3.586	2.61	1.793	1.793	1.793	1.793	1.793	1.793	1.793	1.793	1.793	1.305	1.305	0.896	0.896	0.896	0.896	0.896	0.896	0.896	0.896	0.408	0.408	0.408	0.408	0.408	0.408	0.408	0.408	0.408	0.408
YMR216C	0.817	0.817	0.817	0.408	0.408	0.408	0.408	0.408	0.408	0.408	0.408	0.408	0.408	0.408	0.408	0.408	0.408	0.408	0.408	0.408	0.408	0.896	0.896	0.896	0.896	0.896	0.896	0.896	0.896	0.896	0.896	0.896	0.896	0.896	0.896	0.896	0.896	0.896	0.896	0.896	0.488	0.488	0.488	0.488	0.896	0.896	1.793	1.793	1.793
YGR093W	12.472	12.472	12.472	12.063	12.063	12.063	12.063	11.983	11.983	11.983	11.983	11.983	11.983	11.983	11.983	11.983	11.983	11.983	11.983	11.983	11.983	11.983	11.983	11.983	11.983	11.983	11.983	11.983	11.983	11.983	11.983	11.983	11.983	11.983	11.983	11.983	11.983	12.472	12.472	12.472	12.472	12.472	12.472	12.472	12.472	12.472	11.575	11.575	11.087
YBL008W	7.501	7.501	7.501	7.013	7.91	7.91	8.318	8.318	8.318	8.318	8.318	8.318	8.318	8.318	7.91	7.91	7.91	7.421	7.421	7.421	7.421	7.421	7.91	7.91	7.91	8.318	8.318	8.318	8.318	8.318	9.703	10.599	10.599	10.599	10.599	10.599	10.599	10.678	10.678	10.678	10.678	10.678	10.191	11.416	11.416	12.233	12.233	12.233	11.745
YDR319C	12.79	12.79	12.79	12.302	12.302	12.302	12.302	11.325	11.734	11.734	11.734	11.734	11.734	11.734	11.734	11.734	11.734	12.143	12.143	12.143	12.143	12.551	12.551	12.551	12.551	12.551	12.551	13.039	13.039	13.447	13.935	13.935	14.344	14.344	14.344	14.344	14.344	14.344	14.344	14.344	14.344	14.344	14.344	14.344	14.344	14.344	14.832	14.832	14.832
YGR009C	11.983	11.983	11.983	11.983	11.983	11.983	11.575	11.575	11.575	11.575	11.575	11.575	11.575	11.575	11.087	11.087	11.087	11.087	11.087	11.495	11.495	11.495	11.495	11.495	11.495	11.495	11.495	11.495	11.495	11.495	11.495	11.495	11.087	11.087	11.087	11.087	11.087	11.087	11.087	11.087	11.087	11.087	11.575	11.575	11.575	11.575	11.575	11.166	11.166
YPR164W	1.634	1.634	1.634	2.122	2.122	2.122	2.122	2.122	2.122	2.122	2.122	2.122	2.61	2.61	2.61	2.61	3.018	3.018	3.018	3.018	3.018	2.61	2.61	2.61	2.61	2.61	2.61	2.61	3.098	3.098	3.098	3.098	3.098	3.098	3.098	3.098	3.098	3.178	3.586	3.178	3.178	3.666	3.666	3.666	3.666	3.666	3.666	3.666	3.666
YBR257W	6.196	6.196	6.196	6.196	6.196	6.196	5.3	5.3	5.3	5.3	5.3	5.3	5.3	5.787	6.196	6.604	6.604	6.604	6.604	6.604	6.604	6.604	6.604	6.604	6.604	6.604	7.013	7.013	7.013	7.013	7.013	7.013	7.013	7.013	6.604	6.604	7.989	7.989	7.989	7.989	7.989	7.989	7.989	7.989	7.989	7.989	7.989	7.989	7.989
YML127W	15.569	15.569	15.569	15.569	15.569	15.569	15.569	15.569	15.569	15.569	15.569	15.569	15.569	15.569	15.569	15.569	15.569	15.569	15.569	15.569	15.569	15.569	15.978	15.978	15.978	15.978	15.978	15.978	15.978	15.978	15.978	16.387	16.387	16.387	16.387	16.387	16.387	16.387	16.387	16.387	16.387	16.387	16.875	16.875	16.875	16.875	16.875	16.875	16.466
YDR173C	11.166	11.166	11.166	11.166	11.166	10.27	10.27	10.27	10.678	10.678	11.087	11.087	11.087	10.678	10.191	10.191	10.191	10.191	10.191	10.191	10.191	10.191	10.191	9.703	9.703	9.294	9.294	9.294	9.294	9.294	9.294	9.294	9.294	9.294	9.294	9.294	9.294	9.294	9.294	9.294	9.294	9.294	9.294	9.294	9.294	9.294	9.294	9.294	9.294
YLR425W	6.843	6.843	6.843	6.843	6.843	6.434	6.434	7.819	8.386	8.307	8.307	8.307	8.307	8.307	8.307	8.307	8.636	9.124	9.612	10.021	10.021	10.021	11.813	12.302	12.302	12.302	12.71	12.71	12.71	12.71	12.71	12.222	12.222	12.71	12.71	12.71	12.71	12.71	12.71	12.71	12.302	12.302	12.302	11.893	12.302	12.71	12.71	12.71	12.71
YML115C	8.726	8.726	8.726	8.726	8.726	10.111	10.111	10.111	9.703	10.111	10.111	10.111	10.111	10.111	10.111	10.111	10.111	10.111	10.111	10.111	10.111	10.111	10.111	11.336	11.336	12.233	12.233	12.233	12.233	12.233	12.233	12.233	12.233	12.233	12.233	12.642	12.642	12.642	12.233	12.233	12.233	12.233	12.233	11.745	11.745	11.745	11.745	11.745	12.153
YFR022W	4.074	4.074	4.482	3.586	3.586	3.586	3.586	3.586	3.586	3.586	4.971	6.355	9.533	9.533	9.533	9.533	9.533	9.533	9.533	9.533	9.533	9.533	9.533	9.533	9.533	9.533	9.533	9.124	10.35	10.758	15.649	15.649	16.625	17.034	17.034	17.521	17.521	17.521	17.521	17.521	17.521	17.521	17.521	17.521	18.009	18.009	18.009	18.009	18.009
YGR177C	10.111	10.111	10.111	10.111	10.111	10.111	10.111	10.111	10.111	10.111	10.111	10.111	10.111	10.111	10.111	10.111	10.111	10.111	10.111	10.111	10.111	10.111	10.111	10.111	10.111	10.111	9.214	8.726	8.726	8.726	8.726	8.726	8.726	8.726	8.726	8.726	8.726	8.318	8.318	8.318	8.318	8.318	8.318	8.318	8.318	8.318	8.318	8.318	8.318
YOL016C	4.811	4.324	4.324	5.708	5.3	6.684	7.093	7.093	7.093	7.093	7.093	7.093	7.093	7.093	7.093	6.604	6.604	6.604	5.787	4.971	4.971	4.971	4.971	4.482	4.482	4.482	4.482	4.482	4.482	4.482	5.708	7.58	7.58	7.58	7.58	7.58	7.58	7.58	8.069	8.069	8.477	8.477	8.886	8.886	8.886	8.886	8.886	8.398	8.398
YDR207C	4.641	4.641	4.641	3.666	3.666	3.666	3.666	3.178	3.178	3.178	3.178	3.178	3.178	3.178	2.769	2.769	2.281	2.281	2.281	2.281	2.281	2.281	2.281	2.281	2.281	2.281	2.281	2.281	2.281	2.281	2.281	2.281	2.281	2.281	2.281	2.281	2.281	2.281	0.817	0.817	0.817	0.817	0.408	0.408	0.408	0.408	0.408	0.408	0.408
YLR390W-A	12.891	12.891	12.891	12.891	12.891	12.891	12.074	11.586	11.586	11.586	11.586	11.586	11.586	11.586	11.586	11.586	11.586	9.384	6.854	6.854	6.854	6.854	4.324	3.915	4.811	4.811	4.811	4.811	5.22	4.811	4.811	4.811	4.403	4.403	4.403	4.403	4.403	5.708	11.734	11.325	11.325	11.325	11.813	11.813	11.813	12.222	11.813	12.222	12.222
YNL006W	7.66	7.172	6.763	7.252	7.252	7.252	7.252	7.252	7.252	7.252	7.252	7.252	6.843	6.355	6.355	6.355	6.355	6.355	5.867	5.867	5.867	5.867	5.867	5.867	5.458	5.458	5.947	5.947	5.947	5.947	5.947	5.947	5.947	5.947	5.947	5.947	5.947	5.947	5.947	5.458	5.458	5.458	5.867	5.867	5.379	5.379	4.891	4.891	4.891
YLR075W	16.058	16.058	16.058	16.058	16.058	14.264	13.039	12.63	12.63	11.325	11.325	11.325	11.325	11.325	11.325	11.325	11.325	9.124	9.124	8.307	8.307	8.307	8.307	8.307	7.819	7.819	7.819	7.331	7.331	7.331	7.331	7.331	7.331	6.355	6.355	6.355	5.458	5.458	5.05	5.05	5.05	3.337	0.896	0	0	0	0	0	0
YHR150W	9.044	9.044	9.044	9.044	9.044	9.044	9.044	9.044	9.044	10.021	10.838	10.838	10.838	11.246	11.246	11.246	11.246	11.246	11.246	11.246	11.246	11.246	11.246	11.246	10.838	10.838	10.838	10.838	10.838	10.838	10.838	10.838	10.838	10.838	10.838	10.838	10.838	10.838	10.838	10.838	11.325	11.325	11.325	11.325	11.325	11.325	11.325	11.325	11.325
YPL041C	8.556	8.556	8.556	8.556	8.556	8.556	8.556	8.556	8.556	8.556	8.556	8.556	8.556	8.556	7.252	6.355	6.355	6.355	6.355	6.355	6.355	6.355	6.355	4.971	4.971	6.355	6.355	6.355	6.355	5.867	5.867	5.867	5.867	5.867	5.867	5.867	5.867	5.867	5.867	5.867	5.867	5.867	5.947	5.947	5.947	5.947	5.947	5.867	6.355
YJL173C	7.989	7.989	8.806	8.398	8.398	8.398	8.806	8.806	9.214	9.214	9.214	9.214	9.214	9.214	9.214	9.214	9.214	9.214	9.623	9.623	9.623	9.623	9.623	9.623	9.623	9.135	9.135	9.135	9.135	10.44	10.44	10.44	10.44	10.44	10.44	10.44	10.44	10.44	10.928	10.928	11.336	11.336	11.336	11.336	11.336	11.336	11.336	11.336	11.336
YBR193C	13.845	13.845	13.845	13.845	14.254	13.357	12.948	12.54	12.54	12.54	12.54	12.54	13.437	13.437	13.437	13.437	13.437	13.437	13.437	13.028	13.028	13.028	12.46	13.437	14.333	16.126	16.126	16.126	16.126	16.126	16.126	15.717	15.717	18.078	18.078	18.486	18.486	19.303	19.303	19.303	18.895	18.895	18.895	18.895	18.895	18.895	18.895	18.895	18.895
YPL193W	13.209	13.209	13.697	13.209	13.209	13.209	13.209	13.209	13.209	13.209	13.209	13.209	13.209	13.209	13.209	13.209	13.209	13.209	13.209	13.209	13.209	13.209	13.209	13.209	13.209	13.209	13.209	13.209	13.209	13.209	13.209	13.209	13.209	13.209	13.209	13.209	13.209	13.209	13.209	13.209	13.209	13.209	13.209	13.209	13.209	13.209	13.209	13.209	13.209
YER072W	11.575	11.575	11.575	11.655	11.655	11.655	11.655	11.655	11.655	11.655	11.655	11.655	11.655	11.655	11.655	11.655	11.246	10.838	10.838	10.838	10.838	10.838	10.838	10.429	10.429	9.941	9.941	9.941	9.941	9.941	9.941	9.533	9.533	9.533	9.533	9.533	9.124	9.124	9.124	9.124	9.124	8.148	7.252	7.252	7.252	7.252	7.252	7.252	6.355
YBL030C	7.899	7.899	7.899	7.899	7.899	7.899	8.386	8.386	8.386	8.386	8.386	8.386	8.386	8.386	8.386	8.386	8.386	8.386	9.124	11.325	12.63	12.63	12.63	12.63	12.63	12.63	14.424	14.424	14.424	14.424	14.424	14.424	14.424	14.424	14.015	14.015	14.015	14.015	14.015	14.015	14.015	14.424	14.912	14.912	14.912	16.137	16.137	16.137	16.137
YDR454C	5.379	5.379	5.379	5.379	5.379	5.379	5.787	5.708	6.117	6.117	6.117	6.117	6.117	6.117	6.117	6.117	7.421	7.421	7.421	7.421	7.421	7.421	7.421	7.421	7.421	7.421	8.806	8.806	8.806	8.806	9.294	9.294	9.294	9.294	9.294	9.294	9.294	9.294	9.703	9.703	9.703	9.703	10.111	10.111	10.111	10.111	10.111	10.111	9.703
YPL050C	5.708	5.22	5.22	5.22	5.22	5.22	5.22	5.22	5.22	5.22	5.22	5.22	5.22	5.22	5.22	5.22	5.22	5.22	5.22	5.22	5.22	5.22	5.22	5.708	5.708	5.708	5.708	5.708	5.708	5.708	5.708	5.708	5.3	5.3	5.3	5.3	5.3	5.3	5.3	5.3	5.3	5.3	5.3	4.891	4.891	4.891	4.891	3.994	3.994
YKR030W	10.599	10.599	10.678	10.678	10.678	6.276	6.276	7.172	7.172	7.172	7.172	7.172	7.172	7.172	7.172	8.069	8.069	8.069	8.069	8.556	8.556	8.069	7.989	7.989	7.989	7.989	7.989	7.989	7.989	7.989	7.989	7.989	7.989	7.989	7.989	7.989	7.989	7.989	7.989	7.989	7.989	9.373	8.965	8.965	8.965	8.965	8.965	8.965	8.965
YJL085W	9.373	10.35	10.758	16.387	16.387	17.283	17.283	17.283	17.283	17.771	17.771	17.771	17.771	17.771	18.18	19.973	19.973	19.973	19.973	19.973	19.973	20.381	20.381	20.381	20.381	20.381	20.381	20.381	20.381	20.79	20.79	20.79	20.79	20.79	20.79	20.79	20.79	20.79	20.79	20.79	20.79	20.79	21.277	21.277	21.277	21.277	21.277	21.277	21.277
YDR201W	14.254	14.254	14.254	14.254	14.254	14.254	14.742	14.742	15.15	15.559	15.07	15.07	15.967	15.967	15.967	15.967	15.967	15.967	17.272	16.863	16.863	16.863	16.863	16.375	16.375	16.375	15.479	15.479	15.479	15.479	15.479	17.192	18.089	18.089	18.089	18.089	18.497	18.497	18.089	18.089	18.089	18.089	18.089	18.089	18.089	18.089	18.089	18.089	18.089
YPL079W	7.002	7.002	7.002	7.002	7.002	7.002	7.41	7.41	7.41	7.41	7.41	7.41	7.41	7.41	6.923	6.434	6.434	5.947	5.458	4.482	4.482	4.482	4.482	4.482	4.891	4.891	4.403	4.403	4.403	4.403	4.403	4.403	4.403	3.915	3.915	3.915	3.915	3.506	3.506	3.506	3.506	3.018	3.427	3.427	3.915	4.811	4.811	4.811	4.811
YDR170C	4.721	4.233	4.233	3.745	3.745	3.745	3.745	3.745	3.745	3.745	3.745	3.745	3.745	3.745	3.745	3.745	3.745	3.745	3.745	3.257	3.257	3.257	3.257	3.257	3.257	2.849	2.849	2.849	2.849	2.849	2.849	2.849	2.849	2.849	2.849	2.849	2.849	2.849	2.849	2.849	2.849	2.849	2.849	2.849	2.849	2.849	2.849	2.849	2.849
YLR335W	6.366	6.366	6.366	6.366	6.366	6.366	6.366	6.366	6.366	6.366	6.366	6.366	7.263	7.263	7.263	7.263	7.263	7.263	7.75	7.75	7.75	7.75	7.75	7.75	7.75	8.159	8.159	8.159	8.647	8.647	8.647	8.647	8.647	8.647	8.647	8.647	8.647	8.647	8.647	8.647	8.647	8.159	8.159	8.159	8.159	8.159	8.159	8.159	8.159
YOL119C	11.734	11.734	10.429	10.429	9.612	10.996	10.996	10.996	10.996	11.893	11.893	11.893	11.893	12.302	13.198	13.198	13.607	13.607	13.607	13.607	13.607	13.607	13.607	13.607	13.607	13.607	13.607	13.607	13.607	13.607	13.607	13.607	13.607	13.607	13.607	13.607	13.607	13.607	13.607	13.607	12.302	12.302	12.302	12.302	12.302	12.302	12.302	12.79	12.79
YBL029W	3.506	3.506	6.037	6.037	6.037	6.037	6.037	6.037	6.037	6.037	6.037	6.037	6.037	6.037	6.037	6.037	6.037	6.037	5.628	5.628	5.549	5.549	5.549	5.549	5.549	5.549	5.549	5.957	5.957	5.957	5.957	5.957	5.957	5.957	5.957	5.957	6.774	6.774	6.774	6.774	6.774	6.774	6.774	6.774	6.774	6.774	5.47	5.47	5.47
YKL075C	4.482	4.482	4.482	4.482	4.482	4.074	4.074	4.562	4.562	4.562	4.562	4.562	6.026	6.026	6.026	6.026	6.026	6.026	6.026	6.026	6.026	6.026	6.026	6.026	6.026	6.026	6.026	6.026	6.026	5.617	5.617	5.617	5.617	5.617	5.617	5.617	5.617	5.617	5.617	5.617	5.617	6.106	6.106	6.106	6.106	6.106	6.106	6.106	6.106
YKR089C	2.769	2.769	2.769	2.769	2.769	2.769	3.666	3.666	3.257	3.257	3.257	3.257	3.745	3.745	3.745	4.641	5.538	5.538	5.538	5.538	5.538	6.843	6.843	7.331	8.307	8.307	8.307	8.307	8.307	8.307	8.307	8.716	8.716	8.716	8.716	8.716	8.716	8.716	8.716	8.716	8.716	8.716	8.716	8.716	8.716	8.716	8.716	8.716	8.716
YKL138C	4.154	4.154	4.154	4.562	5.538	5.538	6.514	6.923	6.923	6.923	6.923	6.923	6.923	6.923	6.923	6.434	6.434	6.434	6.434	6.434	6.434	6.434	7.739	7.739	8.556	11.734	11.734	12.63	12.63	13.039	13.039	13.039	13.039	13.039	13.527	13.527	13.527	13.527	13.527	13.527	13.935	13.935	13.935	13.447	14.752	15.161	15.161	15.161	15.161
YOR125C	9.056	9.056	9.056	9.056	9.543	9.056	9.056	9.056	9.056	9.543	9.543	9.543	9.543	9.135	9.135	9.543	9.543	9.543	9.543	9.543	9.543	9.543	9.543	9.543	7.75	7.342	8.647	9.135	9.135	9.952	9.952	9.952	9.952	9.952	9.952	9.952	9.952	9.952	9.952	10.361	10.769	10.769	10.769	10.769	11.178	11.995	12.812	12.812	13.22
YER020W	17.294	17.294	16.398	14.275	14.275	14.275	14.275	14.275	14.275	14.275	13.867	13.459	12.074	11.586	11.586	11.178	11.178	11.178	11.178	10.361	10.361	10.361	9.464	9.952	9.464	9.464	8.976	8.976	8.976	8.976	8.976	8.976	8.568	5.549	4.652	3.427	3.427	3.427	3.427	3.427	3.427	3.427	2.201	2.201	1.714	1.714	1.714	1.714	0.896
YDL005C	2.361	3.178	3.178	3.178	3.178	3.178	3.178	3.178	3.178	4.074	4.074	4.074	4.074	4.074	4.074	4.074	4.074	4.074	4.562	5.458	5.458	5.458	5.458	5.458	5.458	5.458	5.458	5.458	5.458	5.458	6.434	6.434	6.434	6.434	6.434	6.434	6.923	6.923	6.923	6.923	6.923	7.331	7.331	7.331	7.819	7.819	7.819	7.819	7.819
YLR306W	11.416	11.416	11.416	11.416	11.416	11.416	10.52	10.52	10.52	10.111	10.111	10.111	10.111	10.599	11.008	12.233	12.233	12.233	12.233	12.233	12.233	12.233	12.233	13.05	13.13	13.13	13.13	13.617	13.617	14.105	14.105	14.105	14.105	14.105	14.105	14.105	14.105	14.105	14.105	14.105	14.105	14.105	14.105	14.105	14.105	14.105	14.105	14.105	14.105
YPL228W	10.52	10.52	10.52	10.111	10.111	10.111	10.111	10.111	10.111	10.111	9.623	9.623	9.623	8.806	8.806	8.806	8.806	8.806	8.806	8.806	8.806	9.214	10.191	10.191	10.678	10.678	10.678	10.678	10.678	10.678	11.166	11.166	11.166	10.758	10.758	10.758	10.758	10.758	10.758	10.758	10.758	10.758	10.758	10.758	10.758	10.758	10.758	10.758	10.758
YDR130C	9.294	9.294	9.294	9.294	9.294	9.294	7.91	7.91	9.703	9.703	9.703	9.703	10.191	10.191	10.191	9.782	9.373	9.373	9.373	9.373	9.453	9.453	9.453	9.453	9.453	9.453	9.453	9.453	9.453	9.453	9.453	9.453	9.453	9.453	9.453	9.453	9.453	9.453	9.453	9.453	9.453	9.453	9.453	9.453	9.044	9.044	9.044	9.044	9.044
YEL018W	7.093	7.093	7.093	7.093	7.093	7.501	6.196	6.196	6.196	6.196	6.196	6.196	5.379	4.891	4.891	4.403	4.811	4.403	4.403	3.098	3.098	2.61	2.61	2.61	2.61	2.61	2.61	2.61	2.61	3.098	3.098	3.506	4.482	4.482	4.482	4.482	4.482	4.482	4.482	4.971	4.971	9.941	11.246	11.655	11.655	11.655	11.655	11.655	11.655
YAL036C	15.161	15.161	15.161	15.161	15.161	15.161	15.161	15.569	15.569	15.569	15.978	15.978	15.978	15.978	15.978	15.978	15.978	15.978	15.978	15.978	15.978	15.978	15.978	15.978	15.978	15.978	15.978	16.387	16.387	16.387	16.387	16.387	16.387	16.795	16.795	16.795	16.795	16.795	16.795	16.795	17.283	17.283	17.771	17.771	17.771	17.771	17.771	17.771	17.771
YML022W	5.957	5.957	5.957	5.957	5.957	6.774	7.183	7.183	7.183	7.183	7.183	7.183	7.183	7.183	7.183	8.488	8.488	8.488	8.488	8.488	8.488	8.488	8.488	8.488	10.769	12.562	12.562	12.562	12.97	12.97	12.97	12.97	12.97	12.97	12.97	12.97	12.97	12.97	12.97	12.97	12.97	13.459	13.459	13.459	13.947	13.947	13.947	13.947	13.947
YMR022W	11.166	11.575	11.575	12.063	12.063	12.063	12.063	12.063	12.063	12.063	12.063	12.063	12.063	12.063	12.063	12.063	12.063	12.063	12.063	12.063	12.063	12.551	12.551	12.551	12.551	12.551	12.551	12.551	12.551	12.551	12.551	12.551	12.551	12.551	12.551	12.551	12.551	12.551	12.551	12.551	12.551	12.551	12.551	12.551	12.063	12.472	12.96	12.96	12.96
YBR068C	3.666	3.666	3.666	3.666	3.666	3.666	3.666	3.666	3.666	3.666	3.178	2.689	2.689	2.689	2.689	2.689	2.689	2.689	2.201	2.201	2.201	2.201	2.201	2.201	2.201	1.714	1.714	1.714	1.714	1.714	1.714	1.714	1.714	1.714	1.714	1.714	1.305	1.305	1.305	1.305	1.305	1.305	0.408	0.408	0	0	0	0	0
YLR304C	5.787	5.787	7.013	7.013	7.83	7.83	7.83	7.83	7.83	7.83	7.83	7.83	7.83	7.83	8.318	8.726	8.726	8.726	8.726	8.726	8.726	9.214	9.214	9.214	9.214	9.623	9.623	9.623	9.623	9.623	9.623	9.623	10.031	10.031	10.52	10.52	10.52	10.52	10.52	10.52	10.52	10.52	10.52	10.52	10.52	10.52	10.52	10.52	10.52
YNL227C	5.947	5.947	5.947	5.947	5.947	5.947	5.947	5.947	5.947	5.947	6.355	6.355	6.355	5.947	5.947	5.947	5.947	5.947	5.947	5.458	5.458	5.458	4.971	4.971	4.971	4.971	5.458	5.458	5.458	6.843	7.252	7.739	7.739	7.739	7.739	8.148	9.044	9.533	9.533	9.533	9.533	9.533	9.533	9.533	9.533	9.533	9.044	9.044	9.044
YJL190C	0.817	0.817	0.817	0.817	0.817	0.817	0.817	0.817	0.817	0.817	1.305	1.305	1.305	1.305	2.201	2.201	2.201	2.201	2.201	2.201	2.201	2.201	2.201	2.201	2.201	2.201	2.201	2.201	2.201	2.201	2.201	2.201	2.201	2.201	2.201	2.201	2.201	2.201	3.915	3.915	3.915	3.915	3.915	3.915	3.915	3.915	3.915	3.915	3.915
YHR174W	3.178	3.178	3.178	3.178	3.178	3.178	3.178	3.178	3.178	3.178	3.178	3.178	3.178	3.178	2.689	2.689	2.689	2.689	2.689	2.689	2.689	2.689	2.689	2.689	2.281	2.281	1.793	1.793	1.793	1.793	1.793	1.793	1.793	1.793	1.793	1.793	1.793	1.793	1.793	1.793	1.793	1.793	1.793	1.793	1.385	1.385	1.385	1.385	1.385
YKL140W	9.453	8.965	8.965	8.965	7.58	6.196	6.196	6.604	6.604	6.604	6.604	6.604	6.604	6.604	6.196	5.708	5.3	5.3	5.3	5.3	4.403	3.994	3.994	3.994	3.994	4.482	4.482	4.482	4.482	4.482	4.482	4.971	4.562	4.562	5.379	5.379	5.379	5.379	5.867	6.276	6.684	7.093	7.093	7.093	7.093	7.093	7.093	7.093	7.093
YDR221W	9.941	10.429	10.429	10.429	10.429	10.429	10.917	10.917	10.917	11.325	11.325	11.325	11.325	11.325	11.325	11.325	10.917	10.917	10.917	11.325	11.325	11.734	11.734	12.143	12.143	12.143	12.143	12.143	12.143	12.143	12.143	12.143	12.143	12.143	12.143	12.143	12.143	12.143	12.143	12.143	12.143	12.143	12.143	12.143	12.143	12.143	11.655	12.063	11.575
YDR532C	6.276	6.276	6.276	6.276	6.276	6.276	6.276	6.276	6.276	6.276	6.276	6.276	6.276	6.276	6.276	6.276	6.276	6.276	7.172	6.684	7.093	7.093	7.093	7.093	7.093	7.093	6.684	6.604	6.604	7.989	7.989	8.477	8.477	8.477	8.965	8.965	8.965	8.965	8.965	8.965	8.965	8.965	8.886	8.398	8.398	10.191	10.191	10.191	10.191
YDR118W	5.141	5.141	5.549	6.446	6.037	7.421	7.421	7.421	7.421	7.421	7.421	7.421	7.421	8.318	8.318	8.726	9.703	9.703	11.904	11.904	11.904	11.904	12.392	12.392	12.392	13.697	13.697	13.697	13.697	13.697	13.697	14.185	15.082	15.082	15.082	15.082	15.082	15.082	15.082	15.082	15.082	15.082	15.161	16.216	16.625	16.625	16.625	16.625	16.625
YPL112C	5.617	5.617	5.617	5.617	5.617	5.617	5.209	5.209	4.721	4.721	4.721	4.721	5.209	5.209	5.209	5.209	5.209	5.209	5.209	5.209	4.721	4.721	4.721	4.721	4.721	4.721	4.721	4.721	4.721	4.721	4.721	4.233	4.233	4.233	4.233	4.233	4.233	4.641	4.641	4.641	4.641	4.641	4.641	4.233	4.233	4.233	4.233	4.233	4.233
YJR148W	10.27	10.27	10.27	10.27	10.27	10.27	10.27	10.27	10.27	10.27	10.27	10.27	9.861	8.965	8.477	8.477	8.477	8.477	8.477	8.477	8.477	8.477	8.477	8.398	7.989	7.989	7.989	7.989	7.989	7.989	7.989	7.989	7.989	7.989	7.58	7.58	7.093	7.093	7.093	6.196	6.196	6.196	6.196	6.196	6.196	6.196	6.196	6.196	6.196
YDR365C	3.506	3.506	3.506	3.506	3.506	3.506	3.506	3.506	3.506	3.506	3.506	3.506	3.506	3.506	3.506	3.506	3.506	3.506	3.506	3.506	3.506	3.506	3.506	3.506	3.915	3.915	3.915	3.915	3.915	3.915	3.915	3.915	3.915	3.506	3.506	3.506	3.506	3.994	3.994	3.994	3.994	3.994	3.994	3.994	3.994	4.403	4.403	4.403	4.403
YDR023W	8.079	8.079	8.079	8.079	8.079	8.079	8.568	8.568	8.568	8.568	8.568	8.568	8.568	8.568	8.568	8.079	7.263	6.366	6.366	6.854	6.854	7.342	7.342	7.342	7.75	7.75	7.75	7.75	8.239	8.239	8.239	8.239	8.239	8.239	8.239	8.239	8.726	9.135	9.135	9.135	9.135	9.135	10.031	9.214	9.214	10.111	10.599	11.983	12.88
YNL284C	8.159	8.159	8.159	8.159	8.159	8.159	8.159	8.159	7.671	7.671	7.671	7.671	8.488	8.976	8.976	8.976	9.384	9.384	10.281	10.769	10.769	11.586	11.586	11.586	11.586	11.586	11.586	11.586	11.586	11.586	11.586	12.074	12.074	12.074	12.074	12.074	12.074	12.074	12.074	12.074	11.586	11.586	11.586	11.586	11.586	11.178	11.178	11.178	11.178
YLR044C	0.896	0.896	0.896	0.896	2.361	2.361	2.361	2.769	3.178	3.178	3.178	3.178	3.586	3.586	3.586	3.586	3.586	3.586	3.586	3.994	3.994	3.994	3.994	3.994	3.994	3.994	3.994	3.994	3.994	3.994	3.994	3.994	3.994	3.994	3.994	3.994	3.994	3.994	3.994	3.994	3.994	3.994	3.994	3.994	3.994	3.994	3.994	3.994	3.915
YKR055W	10.021	10.021	10.021	10.021	10.508	11.405	11.405	11.813	11.813	12.222	12.222	12.222	12.222	12.222	12.222	12.222	12.222	12.222	12.63	12.63	12.63	13.118	13.118	13.118	13.118	13.118	13.118	13.118	13.118	13.527	13.527	13.527	13.527	13.527	13.527	13.527	13.527	13.527	13.527	13.527	13.527	13.527	13.527	13.527	13.527	13.527	13.527	13.527	13.118
YBR252W	9.214	9.623	9.623	9.623	9.623	10.52	9.623	9.623	9.623	9.623	10.52	10.111	10.111	10.111	10.111	11.008	10.599	11.008	11.008	12.392	12.392	12.392	12.392	12.392	12.392	12.392	12.392	12.392	12.392	12.392	12.392	12.392	12.392	12.392	12.392	12.392	12.392	12.392	11.983	11.983	11.983	12.8	13.209	13.209	13.617	14.026	14.026	14.026	14.026
YMR032W	7.989	7.58	7.58	7.58	8.069	8.069	8.069	8.069	8.069	7.66	7.66	7.66	7.66	7.66	7.66	7.66	8.477	8.477	8.477	8.477	8.886	8.886	8.886	8.886	10.35	10.35	10.35	10.35	9.941	9.941	9.941	10.838	10.838	10.838	10.838	10.838	10.838	10.838	10.838	10.838	10.429	10.429	10.021	10.021	10.021	10.021	10.021	10.021	10.021
YKR006C	9.135	9.135	9.135	9.543	9.543	9.543	8.318	8.318	8.318	8.318	8.318	7.013	7.013	7.013	7.013	6.525	6.525	7.013	7.013	7.013	7.013	7.013	7.013	5.708	5.708	6.117	6.117	6.117	6.117	6.117	6.117	6.117	6.117	6.525	6.525	6.525	6.525	6.525	6.525	6.854	6.854	6.854	7.342	7.342	7.342	6.934	6.934	6.934	6.934
YER003C	12.392	13.697	13.697	13.697	13.697	13.697	13.697	13.697	13.697	13.697	13.697	13.697	13.697	13.697	13.697	13.697	13.697	13.697	13.697	13.697	13.697	13.697	13.697	13.697	13.697	13.697	13.697	13.697	13.697	13.697	13.697	13.289	13.289	13.289	13.289	13.289	13.289	13.289	13.289	13.289	13.289	13.289	13.289	13.289	13.289	13.289	12.8	12.8	12.8
YKL088W	6.604	6.604	6.604	6.604	7.093	7.093	7.093	7.093	7.093	7.093	6.196	5.787	5.787	5.787	6.684	7.172	7.989	7.989	7.989	7.989	7.989	8.477	8.477	8.477	8.477	8.477	8.886	8.886	8.886	8.886	8.886	8.886	8.886	8.886	8.886	8.886	8.886	8.886	8.886	8.886	8.886	8.886	8.886	8.886	8.886	8.886	8.886	8.886	8.886
YPL096C-A	7.91	7.013	7.093	6.684	6.684	6.684	5.867	5.379	5.379	5.379	5.379	5.379	4.074	4.074	4.074	3.586	3.586	3.586	3.586	3.586	3.586	3.586	3.586	3.586	3.586	3.586	3.178	1.714	1.714	2.689	3.666	3.666	3.666	3.666	3.666	4.562	4.562	4.562	5.458	5.458	5.458	5.458	5.458	5.458	5.458	5.458	5.458	5.458	5.458
YGL194C	6.514	6.514	6.514	6.514	6.514	6.514	6.514	6.514	6.514	6.514	6.514	6.514	7.739	8.636	9.124	9.124	9.124	8.636	8.636	9.124	9.124	9.533	10.429	10.429	10.429	10.429	10.429	10.429	10.429	10.429	10.429	10.429	10.429	10.429	10.429	9.941	10.35	10.35	10.35	10.35	10.35	10.35	10.35	10.35	10.35	10.35	10.35	10.35	10.35
YDL105W	25.431	25.431	25.431	25.431	25.431	25.431	25.431	25.431	25.84	25.84	25.84	25.84	25.84	26.328	26.328	26.328	26.328	26.328	26.328	26.328	26.328	26.328	26.328	26.328	26.328	26.328	26.328	25.84	25.84	25.84	25.84	25.84	25.84	25.84	25.84	25.84	25.84	25.84	25.431	25.431	24.943	23.967	23.967	23.967	23.967	23.967	23.967	23.967	23.967
YKL045W	1.385	1.385	1.385	1.385	1.385	1.385	1.385	1.385	1.385	1.385	1.385	1.385	1.385	1.385	1.385	1.385	1.385	1.385	1.385	1.385	1.385	1.385	1.385	1.385	1.385	1.385	1.385	1.385	1.385	1.385	1.385	1.385	1.385	1.385	1.385	1.385	1.873	1.873	2.281	2.281	2.281	2.281	2.281	2.281	2.281	2.281	2.281	2.281	2.281
YPL240C	1.226	1.226	1.226	1.226	1.226	1.226	1.226	1.226	2.122	2.122	2.122	2.53	2.53	2.53	2.53	2.53	2.939	2.939	2.939	2.939	2.939	2.939	2.939	2.939	2.939	3.427	3.915	3.915	3.915	3.915	3.915	3.915	3.915	3.915	4.324	4.324	4.324	4.732	4.732	4.732	4.732	4.732	4.732	5.141	5.141	5.141	5.141	5.141	5.141
YGR171C	16.216	16.216	16.216	16.216	16.216	16.216	16.216	15.32	15.32	15.729	15.729	15.729	15.241	15.241	15.241	15.241	15.241	15.729	15.399	14.912	14.912	14.015	14.015	14.015	13.118	10.599	8.806	8.806	9.294	9.703	9.703	9.703	8.806	8.318	8.726	9.214	8.806	8.806	8.398	8.398	8.806	8.398	8.477	8.477	9.782	9.782	9.782	9.782	9.782
YDL111C	10.111	9.703	9.703	9.703	9.703	9.703	9.703	9.703	9.703	9.294	9.294	9.294	9.294	9.294	9.294	9.294	8.398	9.373	9.373	9.373	9.373	9.373	9.373	8.398	8.398	8.398	8.398	8.398	8.398	7.58	7.58	8.886	8.398	8.398	8.398	8.398	8.398	8.398	8.398	8.398	7.013	7.013	7.013	7.013	7.013	7.501	7.093	7.093	7.093
YNL314W	13.527	13.039	13.039	13.447	13.039	13.039	13.447	13.039	13.039	11.655	9.294	7.013	7.093	7.093	8.069	8.069	8.069	8.069	7.66	7.66	9.861	9.453	9.861	9.861	9.861	9.861	9.861	9.861	9.861	10.758	10.758	10.758	11.166	11.166	11.166	11.166	12.472	14.264	14.264	14.264	14.264	14.264	14.264	14.264	13.777	13.777	13.777	13.777	13.777
YCR089W	12.233	12.233	11.336	10.928	10.928	10.928	10.928	10.928	10.928	9.782	8.398	8.398	8.398	8.398	8.398	8.398	8.398	8.886	8.477	8.477	8.477	8.477	8.477	8.069	8.069	6.843	6.843	6.843	6.843	6.843	7.739	7.739	8.227	8.227	8.227	8.636	8.636	8.636	8.636	8.636	8.636	8.636	8.636	8.636	8.636	8.636	8.636	8.636	10.27
YGR147C	14.344	14.344	14.344	14.344	14.344	14.673	14.673	14.673	14.673	14.752	15.649	16.954	16.954	16.954	17.851	17.851	17.851	17.851	17.851	17.851	17.851	17.851	17.851	18.338	18.338	18.338	18.338	18.338	18.338	18.338	18.338	18.338	17.521	17.521	17.521	17.521	17.521	17.521	17.521	17.521	17.521	17.521	17.521	17.521	17.521	17.521	17.113	17.601	17.601
YJL208C	16.227	16.227	16.227	16.715	16.715	16.715	16.715	16.715	17.203	17.203	17.203	17.203	17.203	17.612	17.612	17.612	17.612	17.612	17.612	17.612	17.612	17.612	17.612	17.612	17.612	17.612	18.02	18.02	18.02	18.02	18.02	18.02	18.02	18.02	17.124	17.124	17.124	17.124	16.636	16.636	16.636	16.636	16.227	16.227	16.227	16.227	16.227	16.227	16.227
YNR027W	7.989	7.989	7.989	7.989	7.989	7.989	7.989	7.989	8.886	8.477	8.886	8.886	10.27	10.27	11.166	11.166	11.166	11.166	11.166	11.166	11.166	11.166	11.166	11.575	11.575	11.575	11.575	11.575	11.575	11.575	12.063	12.063	12.063	12.063	12.063	12.063	12.96	12.96	12.96	12.96	12.96	12.96	12.96	12.96	12.96	12.96	12.96	12.96	12.96
YMR143W	1.793	1.793	1.793	1.793	1.793	1.793	1.793	1.793	1.793	1.793	1.793	1.793	1.793	1.793	1.793	1.793	1.793	1.793	1.793	1.793	1.793	1.793	1.793	1.793	1.793	1.793	1.793	1.793	1.793	0.896	0.896	0.896	0	0	0	0	0	0	0	0	0	0	0	0	0	0	0	0	0
YNL025C	5.141	5.141	5.141	5.141	5.141	5.141	5.141	5.549	5.549	6.037	6.037	6.037	6.037	6.037	6.037	6.037	6.037	6.037	6.037	6.037	6.037	6.037	6.037	6.037	6.037	6.037	6.037	6.037	6.037	6.037	6.037	6.037	5.628	6.117	6.117	6.117	6.117	6.117	6.117	6.117	6.117	6.117	6.117	6.117	6.117	6.117	6.117	6.117	6.117
YIL040W	14.673	14.673	14.673	14.673	14.673	14.185	15.082	14.594	14.594	15.002	15.002	15.819	15.819	15.819	14.922	16.307	17.692	17.692	17.692	17.692	17.692	17.692	17.692	16.387	16.387	16.387	16.387	16.387	15.899	15.899	15.899	15.899	15.899	15.899	15.49	15.49	15.49	15.082	15.082	15.082	15.082	15.082	15.082	15.082	13.617	13.617	13.13	13.13	13.13
YGR048W	8.318	8.318	8.318	8.318	8.318	8.318	8.318	8.318	8.318	8.318	7.91	7.91	7.91	7.91	6.934	6.934	6.934	6.934	6.117	6.117	6.117	6.117	6.117	6.117	6.117	6.117	6.117	6.117	5.22	5.22	5.22	5.22	4.811	4.403	4.403	4.403	4.403	4.403	4.403	2.61	2.201	2.689	2.689	3.178	3.178	3.178	3.178	3.178	3.178
YNL124W	6.604	6.604	6.604	6.196	6.196	6.196	6.196	5.787	5.787	5.787	5.787	5.787	5.787	3.586	3.586	3.994	3.994	4.403	4.403	4.403	4.403	4.403	4.403	4.403	4.403	4.403	4.403	4.403	4.403	4.403	4.403	4.403	4.403	4.403	4.403	4.403	4.403	4.403	4.403	3.915	3.427	3.018	3.018	2.61	2.61	2.61	2.61	2.61	3.098
YCR063W	6.604	6.196	6.196	6.196	6.196	5.787	5.787	5.787	5.787	5.787	5.787	6.276	6.276	6.276	6.276	6.276	6.276	6.276	6.276	6.276	4.403	4.403	4.403	3.994	3.994	3.994	3.994	3.178	1.873	1.873	1.873	1.873	1.873	1.873	1.464	1.464	1.464	1.464	0.976	0.976	1.464	1.873	1.873	1.873	1.873	1.873	1.873	1.873	1.385
YLR262C	3.257	3.257	3.257	3.257	3.257	3.257	3.257	3.257	3.257	3.666	3.666	3.666	3.666	3.666	3.666	3.666	3.666	3.666	3.666	3.666	3.666	3.666	3.666	3.666	3.666	3.666	3.666	3.666	3.666	3.666	3.666	3.666	3.666	3.666	3.666	3.666	3.666	3.666	3.666	3.257	3.257	3.257	3.257	3.257	3.257	3.257	3.257	3.257	3.257
YLR099C	6.366	6.366	6.366	6.774	7.183	8.568	8.568	8.568	8.568	8.568	8.568	8.568	8.568	9.384	9.384	9.384	9.384	9.384	9.384	9.384	9.384	9.384	9.384	9.384	9.384	9.384	9.384	10.281	10.769	10.769	11.178	11.178	11.178	11.178	11.178	11.178	11.178	11.178	11.178	11.178	11.178	11.178	11.178	11.178	11.178	11.178	11.178	11.178	11.586
YLR318W	7.421	8.318	8.318	8.318	8.318	8.806	8.806	8.806	8.806	8.806	8.806	9.214	9.214	11.008	11.008	11.008	11.008	11.008	11.008	11.008	11.008	11.008	11.008	11.008	11.008	11.008	11.008	11.008	11.008	11.008	11.008	11.008	11.008	11.416	11.416	11.416	11.416	11.416	10.52	10.52	10.52	10.52	10.52	10.52	10.52	10.52	10.52	10.52	10.52
YBL081W	18.997	19.485	19.485	19.485	19.485	19.485	19.485	19.485	19.485	19.973	19.973	19.973	19.973	19.973	19.973	20.948	20.948	20.948	20.948	20.948	20.54	20.54	20.54	20.54	20.54	20.54	20.54	20.54	20.54	20.54	20.54	20.131	20.54	21.028	20.619	20.619	20.619	20.619	20.619	20.619	20.619	20.619	20.619	20.619	20.619	20.131	20.131	20.131	20.131
YDR303C	15.172	15.172	15.172	15.172	14.684	14.196	14.196	14.196	14.196	9.464	9.464	9.464	9.464	9.464	9.464	9.464	10.361	10.361	10.769	10.769	10.769	10.769	10.769	10.281	8.568	10.69	11.586	12.97	13.379	13.379	13.379	13.379	13.379	12.97	12.562	12.562	12.562	12.562	13.05	13.05	13.459	13.459	13.459	13.867	13.05	13.05	13.05	13.05	13.05
YPL267W	7.093	7.093	7.093	7.093	7.093	7.093	7.093	7.093	7.58	7.58	7.58	7.58	7.58	7.58	7.58	7.58	8.965	9.373	9.373	9.373	9.373	9.861	9.861	9.861	9.861	9.861	9.861	9.861	9.861	9.861	9.861	9.861	9.861	9.373	8.886	8.886	8.886	8.886	8.886	8.886	8.886	8.886	8.886	8.886	8.886	8.886	9.703	9.294	9.294
YDL231C	10.599	10.599	10.599	10.599	10.599	10.599	10.599	10.599	10.599	10.599	10.111	10.191	8.806	9.214	9.135	9.135	9.135	9.135	9.135	9.623	9.623	9.623	9.623	6.934	7.421	7.342	7.342	7.342	7.75	7.75	7.75	7.75	7.75	7.75	7.75	7.75	7.75	7.75	7.75	8.239	7.75	7.75	7.75	7.75	7.75	7.75	7.75	7.75	8.159
YGL002W	9.703	9.703	10.111	11.008	11.008	11.416	11.416	11.416	11.416	10.928	10.928	10.928	10.928	10.928	10.928	10.928	10.928	10.928	10.928	12.153	12.153	12.153	12.153	12.153	12.562	12.562	12.562	12.562	12.562	12.562	12.562	12.562	12.562	12.074	12.074	12.074	12.074	12.074	12.074	12.074	12.074	12.482	12.482	12.482	12.482	12.482	12.891	12.891	12.891
YCR046C	9.453	9.941	9.533	9.533	9.533	9.533	9.533	9.533	9.533	9.533	9.533	9.533	9.941	9.453	9.453	9.453	9.453	9.453	9.941	9.453	9.453	9.453	9.453	8.965	8.965	10.27	10.27	10.27	10.27	10.27	10.27	10.27	10.27	10.27	10.27	10.27	10.27	10.27	10.27	10.27	10.27	10.27	10.27	10.27	10.27	10.27	10.191	10.191	10.191
YGL092W	2.122	2.122	2.122	2.122	2.122	2.53	3.427	3.836	4.732	5.708	5.708	6.196	9.294	10.678	11.575	11.575	11.575	11.575	11.575	11.575	11.983	11.983	11.983	11.983	12.88	12.88	13.289	13.289	13.289	13.289	13.289	13.289	13.289	13.289	13.289	13.289	13.289	13.697	13.697	13.697	13.697	13.697	13.697	13.697	13.697	13.697	13.697	13.697	13.697
YDR468C	14.174	14.174	14.174	14.582	15.07	15.559	15.559	15.559	15.559	15.559	15.559	15.559	15.559	15.559	15.559	15.559	15.559	15.559	15.559	15.559	15.559	15.559	15.559	15.559	15.559	15.559	15.559	15.559	15.559	15.559	15.559	15.559	15.559	15.967	15.967	15.967	15.967	15.967	15.967	15.967	15.967	15.967	15.967	15.967	15.967	15.967	15.967	15.479	15.479
YNL159C	13.05	13.05	13.05	13.05	13.05	13.05	13.05	13.05	13.05	13.538	13.538	13.538	13.538	14.026	14.434	14.026	14.434	14.843	14.843	14.843	14.843	14.843	14.843	14.355	14.355	14.355	14.355	15.252	15.252	15.252	15.252	15.252	15.252	15.252	16.148	16.148	16.636	16.636	16.636	16.636	16.636	17.124	17.124	17.124	17.124	17.124	17.124	17.124	17.124
YLR173W	4.891	4.891	4.891	4.891	4.891	4.891	4.891	4.891	4.891	6.276	6.276	6.276	6.684	6.684	6.684	6.684	6.684	6.684	6.684	6.684	6.684	6.684	6.684	6.684	6.684	6.684	6.684	6.684	6.684	6.684	7.91	7.91	8.398	8.398	8.398	8.398	7.989	7.989	7.989	7.989	7.989	7.989	7.989	7.989	7.989	8.886	8.886	8.886	8.886
YML102W	13.447	13.447	13.447	13.447	13.447	13.447	13.447	13.447	13.447	13.447	13.447	13.447	13.447	12.551	12.551	10.678	10.191	9.782	9.294	9.703	9.703	9.703	9.703	9.703	9.703	9.703	9.703	9.703	9.703	9.703	9.703	9.703	9.703	9.703	9.294	9.294	9.294	8.886	7.989	7.989	7.989	7.989	7.989	8.477	8.477	8.477	8.477	8.477	8.477
YDR489W	9.294	9.703	9.703	10.191	10.678	11.575	11.575	11.575	11.575	11.575	11.575	11.575	11.575	11.575	11.575	11.575	11.575	11.575	11.575	11.575	11.575	11.575	12.472	12.472	13.935	13.935	13.935	13.935	13.935	13.935	13.527	13.527	13.527	13.527	13.527	13.527	13.527	13.527	13.527	13.527	13.527	13.527	13.527	13.527	13.039	13.039	13.039	13.039	13.039
YBR008C	10.588	10.588	10.588	10.588	10.588	10.588	10.588	10.588	10.996	10.996	10.996	10.996	10.996	10.996	10.996	11.893	11.405	11.405	11.405	11.405	11.405	11.813	11.813	11.813	11.813	10.35	10.35	10.35	10.35	10.35	10.35	10.35	10.35	9.453	9.453	8.636	8.148	8.148	8.556	8.556	8.556	8.556	8.148	7.66	7.66	7.66	7.66	7.66	7.66
YDL178W	5.957	5.957	5.957	5.957	5.061	5.061	5.061	5.061	5.061	5.061	5.061	5.061	5.061	2.61	2.61	2.61	2.61	2.61	2.122	2.122	2.122	2.122	2.122	2.53	2.53	2.53	2.53	2.53	2.53	2.53	2.53	3.427	3.427	3.427	3.427	3.427	3.427	3.427	3.915	6.117	6.117	6.117	6.117	6.117	6.117	6.117	6.117	6.117	6.117
YBR010W	3.427	3.427	3.018	3.018	3.018	2.61	2.201	2.201	2.201	2.201	1.714	1.714	1.714	1.714	1.714	1.714	1.714	1.714	1.714	1.714	1.714	1.714	1.714	1.714	1.305	0.896	0.488	0.488	0.488	0.488	0.488	0.488	0.488	0	0	0	0	0	0	0	0.896	0.896	0.896	0.896	0.896	0.896	0.896	0.896	0.896
YCL032W	9.373	9.373	8.886	10.111	9.623	10.111	10.111	10.111	10.111	10.111	10.111	10.111	10.111	10.111	8.886	8.886	8.886	8.886	8.886	9.373	9.782	10.27	9.861	9.861	9.861	9.861	9.373	9.373	9.373	9.294	11.008	11.008	11.983	13.447	13.447	13.447	13.447	13.447	13.447	13.447	13.447	13.447	13.447	13.447	13.447	13.447	13.447	13.447	13.447
YDL153C	5.947	5.947	5.947	5.947	5.947	5.947	5.947	6.843	6.843	6.843	6.843	6.843	7.739	7.739	7.739	7.739	7.739	7.739	7.739	7.739	7.739	7.739	7.739	7.739	7.739	7.739	7.739	7.739	7.739	7.739	7.739	7.739	7.739	7.739	7.739	7.739	7.739	7.739	7.739	8.148	8.148	8.148	8.148	8.148	8.148	8.148	8.148	8.148	8.148
YER074W-A	17.601	17.601	17.601	17.113	17.113	17.113	17.113	17.113	16.625	17.113	17.113	17.113	17.113	17.113	17.113	17.113	17.113	17.113	16.625	16.625	16.625	16.625	16.137	16.137	16.137	16.137	15.649	15.161	15.161	15.161	15.161	15.161	15.161	15.161	15.161	15.161	15.649	15.649	15.649	15.649	15.649	14.832	14.832	14.832	14.832	14.344	14.344	14.344	14.344
YGR136W	10.35	10.35	10.35	10.35	10.35	10.35	10.35	10.35	10.35	10.35	10.35	9.941	9.941	9.533	9.533	9.533	9.533	9.533	9.533	9.533	9.533	9.533	9.124	9.124	9.124	9.533	9.941	10.021	10.021	10.021	10.021	10.021	10.021	9.533	9.533	9.044	9.044	9.044	9.044	9.044	9.044	9.044	9.044	9.044	9.044	9.044	9.044	9.044	9.044
YDR055W	2.849	2.849	2.849	2.849	2.849	2.849	2.849	2.849	2.849	2.849	2.361	2.361	2.769	2.769	3.178	3.178	3.178	3.178	5.13	5.13	5.13	5.13	5.13	5.13	5.13	5.13	5.13	5.13	5.13	5.13	5.13	5.13	5.13	5.13	5.13	4.721	4.721	4.721	3.745	3.745	3.745	3.745	3.745	3.745	3.745	3.745	3.745	3.745	3.745
YLR228C	5.628	5.628	5.628	5.628	5.628	5.628	5.628	5.628	5.628	5.628	5.628	5.628	5.628	5.628	5.628	5.628	5.628	5.628	3.915	3.915	3.915	3.098	3.506	1.226	1.226	1.226	1.226	1.226	1.714	1.714	1.714	1.714	1.714	1.714	1.714	1.305	1.305	1.305	1.305	1.305	1.305	1.305	1.305	1.305	1.305	1.305	1.305	2.122	2.61
YER178W	11.076	11.076	11.076	11.076	11.076	11.076	11.076	11.076	11.076	11.076	11.076	11.076	11.076	11.076	11.076	11.076	11.076	11.076	11.076	11.076	11.076	11.076	11.076	11.076	11.076	11.076	11.076	11.485	11.485	11.485	11.485	11.485	11.485	11.485	11.485	11.485	11.485	11.485	11.485	11.485	11.485	11.485	11.485	11.485	11.485	11.485	11.485	11.485	11.485
YJL204C	7.819	7.819	8.307	8.307	8.307	8.307	7.899	7.41	7.41	7.41	7.899	7.899	7.899	7.41	7.41	7.41	7.41	7.41	7.41	7.002	4.312	3.825	3.337	3.337	3.337	4.233	3.745	4.233	4.233	4.233	4.233	4.233	4.641	7.989	7.989	12.63	12.63	13.935	13.935	14.832	15.241	15.241	15.649	15.649	15.649	15.649	16.058	16.058	16.546
YAL030W	11.336	11.336	11.336	11.336	11.336	11.336	11.745	12.233	12.233	13.05	13.459	15.411	15.411	15.411	16.795	16.795	16.795	16.795	16.795	16.795	16.795	16.795	16.795	16.795	17.203	17.203	19.076	19.076	19.076	19.076	19.076	19.076	19.076	19.076	19.076	19.076	19.076	19.076	19.076	19.076	19.076	19.076	19.076	19.076	19.076	19.076	19.076	19.076	19.076
YIL111W	9.703	10.678	11.087	11.087	11.087	11.087	11.087	11.087	11.087	11.983	11.983	11.983	11.983	11.983	11.983	11.983	11.983	11.983	11.983	11.983	11.983	11.983	11.983	11.983	11.983	11.983	11.983	11.983	11.983	11.983	11.983	11.983	11.983	11.983	11.983	11.983	11.983	11.983	11.983	11.983	11.983	11.983	11.983	11.983	11.983	11.983	11.495	11.495	11.495
YDR142C	9.703	9.703	9.703	9.703	9.294	9.294	9.294	9.294	8.806	8.806	8.806	8.806	8.806	8.398	8.398	8.886	8.886	8.398	8.398	8.477	8.886	8.886	8.886	8.886	8.398	8.398	8.886	8.886	8.886	8.886	8.886	8.886	8.886	8.886	8.477	8.477	7.989	8.398	8.398	8.398	8.398	8.398	8.886	8.886	8.886	8.886	8.886	8.886	8.886
YNL162W-A	9.384	10.281	10.281	10.281	10.281	11.915	11.915	11.915	11.915	11.915	11.915	12.323	13.629	13.629	13.629	13.629	13.629	13.629	13.629	13.629	13.629	14.037	14.037	14.525	14.525	14.525	14.525	14.525	14.525	14.525	14.525	14.525	14.525	15.013	15.013	15.501	15.501	15.501	15.989	15.989	15.989	15.989	15.989	15.989	15.989	15.989	15.989	15.989	15.989
YOR371C	5.947	5.947	6.355	6.763	6.763	6.763	6.763	6.763	6.763	6.763	6.763	7.172	7.172	7.172	7.172	7.172	7.172	7.172	7.172	7.66	7.66	7.66	7.66	7.66	8.148	8.556	8.556	8.556	8.556	8.556	9.044	9.044	9.044	9.044	9.044	9.044	9.044	9.044	9.044	9.044	9.044	9.044	9.044	9.453	9.453	9.453	9.453	9.453	9.453
YMR214W	9.294	9.294	9.294	9.294	9.294	9.294	9.294	8.886	8.886	8.886	8.886	9.373	10.678	10.678	10.678	10.678	11.655	12.063	12.063	11.655	11.655	11.655	12.551	12.96	13.447	13.447	13.447	13.447	13.447	13.447	13.447	13.447	13.447	13.447	13.447	13.447	13.447	13.447	13.447	13.447	13.447	13.447	13.447	13.447	13.447	13.447	13.447	13.447	13.447
YDR347W	12.472	12.472	12.472	12.472	12.472	12.472	12.472	12.472	12.472	12.472	12.472	12.472	12.472	12.472	12.472	12.472	12.472	12.472	12.063	12.063	11.655	11.655	11.655	11.655	11.655	11.655	11.655	11.655	11.655	11.655	11.655	10.27	10.27	10.27	7.172	4.971	3.586	3.586	3.098	3.098	3.098	3.098	3.098	3.098	3.098	3.098	3.098	3.098	3.098
YBR060C	23.15	23.15	23.15	23.15	23.15	23.15	23.15	23.15	23.15	23.15	23.15	23.15	22.741	22.741	22.741	22.741	22.741	22.741	22.741	22.741	22.741	22.741	22.333	22.333	22.333	22.333	22.333	22.333	22.333	22.333	22.333	22.333	22.333	22.333	22.333	22.333	22.333	22.333	22.333	22.333	22.333	21.357	20.948	20.948	20.948	20.948	20.948	20.948	20.948
YDR262W	5.538	5.538	5.538	5.538	5.538	5.538	6.026	6.026	6.514	6.514	6.514	6.514	6.514	6.514	7.002	7.49	7.899	7.899	7.899	7.899	7.899	7.899	7.899	7.899	7.899	7.899	7.899	7.899	7.899	7.899	7.899	7.899	7.899	7.899	7.899	7.899	7.899	7.899	7.899	7.899	7.899	7.41	7.41	7.41	7.41	7.41	7.41	7.41	7.41
YNL217W	16.636	16.636	16.636	15.739	15.739	15.739	15.739	14.922	10.928	9.464	9.464	9.464	8.647	8.647	8.159	8.976	8.976	8.976	8.976	8.976	8.976	8.976	9.384	8.976	8.976	8.976	8.568	8.568	8.568	8.079	8.079	8.079	8.079	8.079	8.079	8.079	7.671	7.671	7.104	6.287	6.287	6.287	8.488	8.488	8.488	8.976	8.976	8.976	8.976
YHR057C	7.252	6.763	6.763	5.867	5.867	5.867	5.867	5.867	5.867	5.867	5.867	5.867	6.276	6.276	6.276	6.276	6.276	6.276	5.379	4.971	4.971	4.971	4.971	2.769	4.154	5.3	5.3	9.703	9.703	9.703	9.703	9.703	9.703	9.703	9.703	9.703	9.703	9.703	9.703	9.703	10.111	10.111	11.087	12.8	12.8	12.8	12.8	12.8	12.8
YKL201C	3.098	3.098	3.098	3.098	3.098	3.098	3.098	3.098	3.098	2.61	2.61	2.61	2.61	2.61	2.61	2.61	2.61	2.61	2.61	2.61	2.61	2.61	2.61	2.61	2.61	2.61	2.61	2.61	2.61	2.122	2.122	2.122	2.122	2.122	2.122	2.122	2.122	2.122	2.53	2.122	2.122	2.122	2.122	2.122	2.122	2.122	2.122	2.122	2.122
YMR215W	9.124	9.124	9.124	9.124	9.124	9.124	9.124	9.124	9.124	9.124	9.124	9.124	9.124	9.124	9.612	9.612	9.612	9.612	9.612	9.612	9.612	9.612	9.612	9.612	9.612	9.612	9.612	9.612	9.612	9.612	9.612	9.612	9.612	9.612	9.612	9.612	9.612	9.612	9.612	9.612	9.612	9.612	9.612	9.612	9.612	9.612	9.612	9.612	9.612
YLR214W	11.008	11.008	11.495	11.495	11.495	11.495	11.495	11.495	11.495	11.495	11.495	11.495	11.495	11.495	11.495	11.087	11.087	11.087	11.087	11.087	11.087	11.087	11.087	11.087	11.087	11.087	11.087	11.087	11.087	11.087	10.599	10.599	10.599	10.599	10.111	10.111	9.623	9.623	9.623	9.623	9.623	9.623	9.623	9.623	9.623	9.623	9.623	8.726	8.239
YKL186C	0.896	0.408	0.408	0.408	0.408	0.408	0.408	1.305	1.305	1.305	1.305	1.305	1.305	1.305	1.305	1.305	1.305	1.305	1.305	1.305	1.305	1.305	1.305	1.305	1.305	1.305	1.305	1.305	1.305	1.305	1.305	1.305	1.305	1.305	1.305	1.305	1.714	1.714	1.714	1.714	1.714	1.714	1.714	1.714	1.714	1.714	1.714	1.714	1.714
YNL177C	11.325	11.325	11.325	11.325	11.734	11.734	11.734	11.734	11.734	11.734	11.734	11.734	12.222	12.222	12.222	12.222	12.222	11.734	11.734	11.734	11.734	11.734	11.734	11.734	11.734	11.734	11.734	11.734	11.734	11.734	11.734	11.734	11.734	11.325	11.325	11.325	11.325	11.325	11.325	11.325	11.325	11.325	11.325	11.325	11.325	11.325	11.325	11.325	10.917
YGR007W	16.704	16.704	16.704	16.704	16.704	17.113	17.034	17.93	17.93	17.93	18.338	18.338	18.338	18.338	18.338	18.338	18.747	18.259	18.259	18.259	18.259	18.259	18.668	18.668	19.155	19.155	19.155	19.155	19.155	20.54	20.54	20.54	20.54	20.54	20.54	20.54	20.54	20.54	20.54	20.54	20.54	20.54	20.54	20.54	20.54	20.54	20.54	20.54	20.54
YDL030W	10.191	10.191	9.703	9.294	9.703	9.703	10.111	10.111	10.111	10.599	10.599	10.599	10.111	10.111	10.111	10.111	9.623	9.214	9.703	9.214	9.214	9.214	10.52	10.52	10.52	10.52	10.52	10.52	10.52	10.52	10.52	10.52	10.111	10.111	10.111	10.111	10.111	11.008	11.008	11.008	11.008	11.008	11.008	11.008	11.008	10.52	11.008	11.008	11.008
YLR398C	9.453	9.453	9.453	9.453	9.453	9.453	9.453	9.453	9.453	9.453	9.453	9.453	9.453	9.453	9.373	9.782	9.782	10.191	10.191	10.191	10.191	10.191	10.191	10.191	10.191	9.782	8.886	8.886	8.886	8.886	8.886	9.373	8.965	8.556	8.556	8.556	8.556	8.556	8.069	7.58	7.172	7.172	7.172	7.172	7.172	7.172	7.172	7.66	7.66
YJL164C	11.008	11.008	10.599	10.599	10.599	10.599	10.599	10.599	11.087	11.575	11.983	12.392	12.392	12.392	12.392	12.392	12.392	12.392	12.392	12.392	12.392	12.392	12.392	12.8	12.8	12.8	12.8	12.8	13.209	13.209	13.209	13.209	13.209	13.209	13.209	13.209	13.209	12.8	12.8	13.289	13.289	13.289	13.289	13.289	13.289	13.289	13.697	13.697	13.697
YHL011C	25.692	25.692	25.692	25.692	25.692	25.692	25.283	25.283	26.1	25.692	25.692	25.692	25.692	25.692	25.692	25.692	25.692	25.692	25.692	24.795	24.795	24.795	24.795	24.795	24.795	24.795	24.387	24.387	24.387	24.387	24.387	24.387	24.387	24.387	24.387	24.387	24.387	24.387	24.387	24.387	24.387	24.387	24.387	24.387	24.387	23.978	23.978	23.978	23.978
YHR069C	11.257	11.257	11.257	11.257	11.257	11.257	11.665	11.257	10.848	10.848	10.848	10.848	12.233	12.233	12.233	12.233	12.721	12.721	12.721	12.721	12.721	12.721	12.721	12.721	12.721	12.721	12.721	12.721	12.721	12.721	12.721	12.721	12.721	12.721	12.721	12.721	12.721	12.721	12.721	12.721	13.13	13.13	13.13	13.538	13.538	13.538	13.538	13.538	13.538
YBR196C	1.226	1.226	1.226	1.226	1.226	1.226	1.226	1.226	1.226	1.226	1.226	1.226	1.226	1.226	1.226	1.226	1.226	1.226	1.226	1.226	1.226	1.226	1.226	1.226	1.226	1.226	1.634	1.634	1.634	1.634	1.634	2.122	2.61	2.61	2.61	2.61	2.61	2.61	2.61	2.61	3.427	3.427	3.427	3.427	3.427	3.427	3.427	3.427	3.427
YCL036W	12.074	12.074	12.074	12.074	12.074	12.074	12.074	12.074	12.074	12.074	12.074	12.074	12.074	12.074	12.074	12.562	12.562	12.562	12.562	12.562	12.562	12.562	12.562	12.562	12.562	12.562	12.562	12.562	12.562	12.562	12.562	12.562	12.562	12.562	12.562	12.562	12.562	12.562	12.562	12.562	12.562	12.562	12.562	12.562	12.562	12.562	12.562	12.562	12.562
YLR189C	8.556	8.556	8.148	8.148	7.66	8.148	8.148	8.148	8.148	8.148	8.148	7.66	7.66	7.66	7.66	7.66	7.252	7.252	7.252	4.891	4.482	3.994	4.403	5.3	5.3	5.708	5.708	5.708	5.708	6.196	6.196	6.196	6.196	6.196	6.196	6.196	6.196	6.196	6.196	6.196	6.196	6.196	7.093	7.093	7.093	7.093	7.093	7.172	7.252
YBL078C	13.447	13.777	13.368	13.368	13.368	13.368	13.368	13.368	13.368	12.88	12.88	12.88	12.88	13.289	13.289	13.289	13.289	13.289	13.289	13.289	13.289	13.289	12.8	12.8	12.8	12.8	13.209	13.209	13.209	13.697	13.697	13.697	13.697	13.697	13.697	13.697	13.697	14.185	14.185	14.185	14.185	14.185	14.185	14.185	14.185	14.185	14.185	14.185	14.185
YFR034C	10.61	10.61	10.61	10.201	10.201	10.201	10.201	10.201	10.201	10.201	10.201	10.201	10.201	10.201	10.201	10.201	10.201	10.201	10.201	11.018	11.995	11.995	11.995	11.995	11.995	11.995	11.586	11.586	11.586	11.586	11.586	11.586	11.586	11.586	11.586	11.586	11.995	11.995	11.995	11.995	11.995	11.995	11.995	11.995	11.995	11.995	11.995	11.995	12.403
YDR295C	16.137	16.137	16.137	16.137	16.137	16.137	16.137	16.137	16.137	16.137	16.137	15.729	15.729	15.729	15.729	15.729	15.729	15.729	15.729	15.729	15.729	15.729	15.32	15.32	15.32	15.32	15.32	15.32	15.32	15.32	15.32	15.32	15.32	15.32	15.32	15.32	15.32	15.32	14.912	14.912	14.912	14.912	14.912	14.912	14.912	14.912	14.912	14.424	14.424
YPL007C	2.769	2.769	2.769	2.769	2.769	2.361	2.849	3.337	3.825	3.825	4.233	4.233	4.233	4.233	4.233	4.233	4.233	4.233	4.233	4.233	4.233	3.257	3.666	3.666	3.666	4.154	4.154	4.154	4.154	4.154	4.641	5.13	5.538	5.538	5.538	5.538	5.538	5.538	5.538	5.538	5.538	5.538	5.538	6.923	7.899	7.899	7.899	8.307	8.307
YBR014C	7.501	7.501	7.91	7.91	8.318	8.318	8.806	8.806	8.806	8.806	8.806	8.806	8.806	8.806	8.806	8.806	8.806	8.806	8.806	8.806	8.806	8.806	8.806	8.806	8.806	8.806	8.806	8.806	8.398	8.398	7.91	7.91	7.91	7.91	7.91	7.91	7.91	6.934	6.934	6.934	6.934	6.934	6.934	6.934	6.934	6.525	6.525	6.117	6.117
YBR053C	13.028	13.028	13.028	13.028	13.028	13.028	13.028	13.028	13.028	13.028	13.028	13.028	13.028	13.028	13.028	14.412	14.412	14.412	14.412	14.412	14.412	14.412	14.412	14.412	14.821	15.638	15.638	15.638	15.638	15.638	15.638	15.638	15.638	15.638	15.638	15.638	16.126	16.126	16.126	16.126	16.126	16.126	16.126	16.614	16.614	16.614	16.614	16.614	16.614
YAL042W	16.148	16.148	16.148	17.124	17.532	17.941	17.941	17.941	17.941	17.941	17.941	17.941	17.941	17.532	17.532	17.532	17.532	17.532	17.044	17.044	17.044	17.044	17.044	17.044	17.044	17.044	17.044	17.044	17.044	17.044	17.044	17.044	17.044	17.044	17.044	17.044	17.044	17.044	17.044	17.044	17.044	17.044	17.044	17.044	17.044	17.044	17.044	17.044	17.044
YDR511W	10.191	10.191	10.191	10.191	10.191	10.191	10.191	10.191	10.191	10.191	10.191	10.191	10.191	10.191	10.191	10.599	10.599	10.599	10.599	10.599	10.599	10.191	10.191	10.191	10.191	9.782	9.782	9.782	10.191	10.191	10.191	10.191	10.191	10.191	10.191	10.191	10.191	8.965	9.294	9.294	9.294	9.294	8.886	8.886	8.886	8.886	8.886	8.886	8.886
YER155C	19.166	19.166	19.166	19.166	19.166	19.166	19.166	19.166	19.166	19.166	19.166	19.166	19.166	19.654	19.654	19.654	19.654	19.654	19.654	19.654	19.654	19.654	19.654	19.654	19.654	19.246	19.246	19.246	19.246	19.246	19.246	19.246	19.246	19.246	19.246	19.246	19.246	19.246	19.246	19.246	18.837	18.837	18.837	18.837	18.837	18.837	18.349	18.349	17.861
YKL087C	13.617	14.026	14.026	14.026	14.026	14.026	14.026	14.026	14.026	14.026	14.026	14.026	14.026	14.026	14.026	14.026	14.026	14.026	14.026	14.026	14.026	14.026	14.026	14.026	14.026	14.026	14.026	14.026	14.026	14.026	14.026	13.05	13.947	13.947	13.947	13.947	13.947	13.947	13.947	13.947	13.947	13.538	13.538	11.257	10.44	9.214	8.726	8.726	8.726
YGL143C	7.58	7.58	7.58	7.58	7.58	7.58	7.58	7.58	7.58	7.58	7.58	8.069	7.66	8.148	8.148	8.148	8.148	8.148	7.66	7.252	7.172	6.684	6.276	6.684	6.604	6.604	6.604	6.604	6.604	6.604	6.604	6.604	6.604	6.604	7.013	6.604	6.604	5.549	5.549	5.549	6.037	6.037	6.037	6.037	6.037	6.037	6.037	6.037	5.22
YMR160W	7.342	7.342	7.342	7.342	6.934	6.934	6.037	6.446	6.037	6.037	6.037	6.037	6.037	6.446	6.446	6.366	5.878	5.878	5.878	5.878	5.878	6.287	6.287	6.287	7.183	7.183	7.183	7.183	7.671	8.488	8.488	8.488	8.488	9.384	9.793	9.793	10.281	10.281	10.769	11.665	12.074	12.074	12.074	12.97	13.379	13.379	13.867	13.867	13.867
YHR023W	5.3	5.3	5.3	5.3	5.3	5.3	5.3	5.3	5.3	5.3	5.3	5.3	5.3	5.3	5.3	5.3	5.3	5.3	5.3	5.3	5.3	5.3	5.3	3.994	3.178	4.074	4.074	4.074	4.074	4.074	4.154	4.154	4.154	4.154	4.154	4.154	4.154	4.154	4.154	4.154	4.154	4.154	4.154	4.154	5.13	4.721	5.538	5.538	5.538
YGL185C	8.568	8.568	8.568	8.568	8.079	8.079	8.079	8.079	8.079	8.079	8.079	8.079	8.079	5.957	3.836	3.836	5.549	5.549	8.159	8.159	8.159	8.159	8.159	8.159	8.568	8.976	8.976	8.976	8.976	8.976	8.976	8.976	8.976	8.976	8.976	8.976	8.976	8.976	9.464	9.464	10.44	11.416	11.416	11.416	11.416	11.416	11.825	11.825	11.825
YOL069W	5.3	6.117	6.117	6.117	6.117	6.117	6.854	6.854	6.854	6.854	6.854	6.854	7.263	7.263	7.671	7.671	7.671	8.079	9.464	11.825	11.825	11.825	12.642	12.642	12.642	12.642	12.642	12.642	12.642	12.642	13.13	15.899	16.715	16.715	16.715	16.715	16.715	16.715	16.715	16.715	16.715	16.715	16.715	16.715	17.124	17.124	17.124	17.124	17.124
YOL148C	12.063	12.551	12.551	12.551	12.551	12.551	12.551	12.551	12.551	16.466	17.363	17.363	17.363	19.235	19.235	19.235	19.235	19.235	19.643	20.131	21.516	21.596	21.596	21.596	21.596	22.084	22.492	22.492	22.492	22.084	22.084	22.084	22.084	22.084	22.084	22.492	22.98	22.98	22.98	22.98	22.98	22.98	22.98	22.98	22.98	22.98	22.98	22.98	22.98
YPL127C	2.201	2.201	2.201	2.201	2.201	2.201	2.201	2.201	2.201	1.385	1.385	1.385	1.385	1.385	1.385	1.385	1.873	1.873	1.873	1.873	1.873	1.873	1.873	1.873	1.873	1.873	1.873	1.873	1.873	1.873	1.873	1.873	1.873	1.873	1.873	1.873	1.385	1.385	1.385	1.385	1.385	1.385	1.385	1.385	1.385	1.385	1.385	1.385	1.385
YDR265W	6.604	6.604	6.604	6.604	6.604	6.604	7.013	7.013	7.013	7.421	7.421	7.421	7.421	7.421	7.421	7.421	7.421	7.83	7.83	7.83	7.83	7.83	7.83	7.83	7.83	7.83	7.83	7.83	7.83	7.83	7.83	7.83	7.83	7.83	7.83	8.318	8.318	8.318	8.318	8.318	7.91	7.91	7.91	7.91	7.91	7.91	7.91	7.91	7.91
YDL168W	3.836	4.244	4.244	4.244	4.244	4.244	4.244	4.244	5.141	5.549	5.549	5.549	5.549	6.037	6.934	6.934	6.934	6.934	7.342	7.83	8.318	8.318	8.318	8.318	8.318	8.318	8.806	8.806	8.806	8.806	8.806	8.806	8.806	8.806	8.806	8.806	8.806	8.806	8.806	8.806	8.806	8.806	8.806	8.806	8.398	8.398	8.398	8.398	8.398
YGL135W	9.363	9.851	9.851	9.851	9.851	9.851	9.851	9.851	9.851	9.851	9.851	9.851	9.851	9.363	7.899	7.899	7.899	7.899	7.899	7.899	7.899	7.899	8.386	8.386	8.386	8.386	8.386	8.386	8.386	8.386	8.386	8.386	8.386	8.386	8.386	7.899	7.899	7.899	7.899	7.899	6.923	6.923	6.923	6.923	7.739	8.227	8.227	8.227	8.227
YAL046C	5.708	5.708	5.3	5.3	5.3	5.3	5.3	5.3	5.3	5.3	5.3	5.3	5.3	5.3	5.3	5.3	5.3	5.3	5.3	4.811	4.811	4.811	4.403	4.403	4.403	4.403	4.403	4.403	4.403	4.403	4.403	4.403	4.403	4.403	4.403	4.403	4.403	4.403	3.506	2.281	3.994	3.994	4.891	4.891	4.891	4.891	4.891	4.971	4.971
YBR101C	12.472	12.472	12.472	12.472	12.472	12.472	12.472	12.472	12.472	12.472	12.472	12.472	12.472	12.472	12.472	12.472	12.472	12.472	12.472	12.472	12.472	12.472	12.472	12.472	12.472	12.472	12.472	12.472	12.472	12.472	12.472	12.472	12.88	12.88	12.88	12.88	12.88	12.472	12.472	12.472	12.472	12.472	12.472	11.983	11.983	11.983	11.495	11.495	11.087
YDL042C	10.429	9.941	10.429	10.917	10.917	10.917	10.508	10.508	10.021	9.533	9.533	9.941	9.941	9.941	9.941	9.941	9.941	9.941	9.941	9.941	9.453	9.861	9.861	9.861	9.861	9.861	9.861	9.861	9.373	9.373	9.373	9.373	9.373	9.373	9.373	9.373	9.373	9.373	9.373	9.373	9.373	9.373	9.373	9.373	9.373	9.373	9.373	9.373	9.373
YLR136C	11.813	11.813	11.813	11.813	11.813	12.222	12.222	12.222	12.222	12.222	12.222	12.222	12.222	11.813	11.813	11.813	11.813	14.673	15.978	15.569	15.569	15.569	15.569	15.978	15.978	15.978	15.978	15.978	15.978	15.978	15.978	15.978	15.978	15.978	17.283	17.283	17.283	17.283	17.283	17.283	17.283	17.283	17.771	17.771	17.771	17.771	17.771	18.18	18.18
YNL021W	21.675	21.675	21.675	21.675	21.675	21.675	21.675	21.675	21.675	21.675	21.675	21.675	21.675	21.675	21.675	21.675	21.675	21.675	21.675	21.675	21.675	21.675	21.675	21.675	21.675	21.675	22.084	22.084	22.084	22.084	22.572	22.572	22.572	22.572	22.572	22.572	22.572	22.572	23.468	23.956	23.956	23.956	23.956	23.956	23.956	23.956	23.956	23.956	23.956
YGR247W	1.793	2.281	2.281	2.281	2.281	2.281	2.281	2.281	2.281	2.281	2.281	2.281	2.281	2.281	2.281	2.281	1.793	1.714	1.714	1.714	1.714	1.714	3.178	3.178	3.178	3.178	3.178	3.178	3.178	4.482	4.971	4.971	4.971	4.971	4.971	4.971	4.971	4.971	4.971	4.971	4.971	4.971	4.971	4.971	4.971	4.971	5.379	5.379	5.787
YDL201W	8.806	8.806	10.191	10.599	11.008	11.008	11.416	11.008	11.008	11.008	11.008	11.008	11.008	11.008	11.008	11.008	11.495	11.495	11.495	11.495	11.983	11.983	11.983	11.983	11.983	11.983	11.575	11.575	11.575	11.575	11.575	11.575	11.575	11.983	11.983	11.983	11.983	11.983	12.88	12.88	12.88	12.88	12.88	12.88	12.88	12.88	12.88	12.88	12.88
YDL132W	19.087	19.087	19.087	19.087	19.087	19.087	19.087	19.087	19.087	19.087	19.087	19.087	19.087	19.087	19.087	19.087	19.087	19.087	19.087	19.087	19.087	19.087	18.599	18.599	18.599	18.599	18.599	18.599	18.599	18.599	18.599	18.599	18.599	18.599	18.599	18.599	18.599	18.599	18.599	18.599	18.599	18.599	18.599	18.599	18.599	18.599	18.599	18.599	18.599
YGL126W	15.479	15.479	15.479	15.479	15.479	15.479	14.991	14.991	14.991	14.991	14.991	14.991	14.582	14.582	14.582	15.399	14.503	14.991	15.399	15.399	15.399	15.399	15.399	14.912	14.503	14.503	14.991	15.399	15.399	15.399	15.399	15.399	15.399	13.607	13.607	11.655	12.063	12.472	13.697	17.203	17.203	17.203	18.588	18.588	19.076	19.076	19.076	19.076	19.485
YBR150C	7.91	7.91	8.318	7.91	8.806	8.806	8.806	8.806	8.806	8.806	8.806	8.806	8.806	8.806	9.214	9.214	9.214	9.214	9.214	9.214	9.214	9.214	9.214	9.214	9.623	10.031	10.031	10.44	10.44	10.44	10.44	10.44	10.44	10.44	10.44	10.44	10.848	10.848	10.848	10.848	10.848	10.848	10.848	10.848	10.848	10.848	11.336	11.336	11.336
YIL004C	2.201	2.201	2.201	2.201	2.201	2.201	2.201	2.201	2.201	2.201	1.793	2.201	2.201	2.201	2.201	2.201	2.61	2.61	2.61	2.61	2.61	2.122	2.53	4.324	4.732	4.732	4.732	4.732	4.732	5.628	6.037	6.037	6.037	6.037	6.037	6.037	6.037	6.037	6.037	6.037	6.037	6.037	6.446	6.446	6.446	6.446	6.446	6.446	7.75
YNR015W	20.551	21.039	21.039	21.039	21.039	21.039	21.527	21.527	21.527	21.527	21.527	21.527	21.527	21.527	21.527	21.936	21.936	22.424	22.424	22.424	22.424	22.424	22.424	22.424	22.424	22.912	22.912	22.912	22.912	22.912	22.912	22.912	22.912	22.912	22.912	22.912	22.912	22.424	22.424	22.424	22.424	22.424	22.424	22.424	22.424	22.424	22.424	22.424	22.424
YAL024C	7.91	7.91	7.91	7.91	7.91	7.91	7.91	7.91	7.421	7.421	7.421	7.421	7.421	7.421	7.83	8.239	8.239	8.726	8.726	8.726	8.726	8.726	8.726	8.726	8.726	8.726	8.726	8.726	8.726	8.726	8.726	8.726	8.726	8.726	8.726	8.318	8.318	8.318	7.91	7.501	7.501	7.501	7.501	7.501	7.501	7.501	7.501	7.501	7.501
YAR019C	7.91	7.91	7.91	7.91	7.421	7.421	7.421	7.421	7.421	7.421	7.421	7.013	6.604	6.196	5.708	5.708	5.22	5.22	5.22	5.22	5.22	5.22	4.811	3.994	2.689	2.201	2.201	2.61	3.018	2.61	2.61	3.018	3.018	3.994	5.3	5.3	5.3	5.3	5.3	5.3	5.3	5.3	5.3	5.3	5.3	6.196	6.196	7.093	7.093
YLR125W	8.477	8.477	8.477	8.477	8.477	8.477	8.477	8.477	8.477	8.477	8.477	8.477	9.373	9.373	9.373	9.782	9.782	9.782	9.782	9.782	9.782	10.191	10.191	10.191	10.191	10.191	10.191	10.191	10.191	10.191	10.191	10.191	10.191	10.191	9.782	9.782	9.782	9.782	9.294	9.294	9.294	9.294	9.294	9.294	9.294	9.294	9.294	9.294	9.294
YBR211C	7.83	7.83	7.83	7.83	7.83	8.726	8.726	8.726	8.726	8.726	8.726	8.726	8.726	8.726	8.726	8.726	8.726	8.726	8.726	8.726	8.726	8.726	8.726	8.726	8.726	8.726	8.318	8.318	8.318	8.318	8.318	8.318	8.318	7.421	7.421	7.91	7.91	7.91	7.91	7.91	7.91	8.398	8.398	8.398	8.398	8.398	8.398	8.398	7.013
YNL027W	5.708	5.708	5.708	6.117	6.117	6.117	6.117	7.013	7.013	7.013	7.013	7.013	7.013	7.013	7.91	8.318	8.806	8.806	8.806	9.214	9.214	9.214	9.214	9.214	9.214	9.703	9.703	9.703	9.703	9.703	9.703	9.703	9.703	9.703	9.703	9.703	9.703	9.703	9.703	9.703	9.703	9.703	9.703	9.703	9.703	9.703	10.111	10.111	11.008
YFR036W	10.201	10.201	10.201	10.201	10.201	10.201	10.201	10.201	10.201	10.201	10.201	10.201	10.201	10.201	10.201	10.61	10.61	10.61	10.61	10.61	10.61	10.61	10.61	10.61	10.61	10.61	10.61	10.61	10.61	10.61	11.018	11.018	10.122	10.122	10.122	10.122	10.122	10.122	10.122	10.122	9.305	9.305	9.305	9.305	8.896	8.488	8.488	8.488	8.488
YFL049W	4.074	4.074	4.971	4.562	4.562	4.562	5.05	5.05	5.05	4.641	4.641	4.641	4.641	5.13	5.13	5.13	5.13	5.13	5.13	5.13	5.13	5.13	5.13	5.13	5.13	5.13	5.13	5.13	5.13	5.13	5.13	5.13	5.13	4.721	4.721	7.252	7.252	7.252	7.252	7.252	8.148	8.148	8.148	8.148	8.556	8.556	8.556	8.556	8.556
YCR088W	1.714	1.714	2.61	2.61	2.61	2.61	2.61	2.61	2.61	2.61	2.61	2.61	2.61	2.61	3.427	3.427	3.427	3.427	3.915	3.915	4.324	4.324	4.324	4.324	4.324	4.324	4.324	3.915	3.506	3.506	3.915	3.915	3.915	3.915	3.915	3.915	3.915	3.915	3.018	3.018	3.018	3.018	3.018	3.018	3.018	3.018	3.018	3.018	3.018
YHR138C	7.671	7.671	6.774	6.774	8.239	9.543	9.543	9.543	9.952	9.952	9.952	9.543	9.543	9.952	10.769	10.769	12.153	12.153	12.153	12.153	12.153	12.153	12.153	12.153	12.153	12.153	12.153	12.153	12.153	12.153	12.153	12.153	12.153	12.153	12.153	12.153	12.153	12.153	12.153	12.153	11.336	11.336	11.336	11.336	11.336	11.336	11.336	11.336	11.336
YNL024C	10.928	10.928	10.928	10.928	10.928	10.928	10.928	10.928	10.031	9.543	9.543	10.031	10.848	10.848	10.848	10.848	10.848	10.848	10.848	10.44	10.44	10.44	10.44	10.44	11.257	11.257	11.257	11.257	11.257	11.257	11.257	11.257	11.257	11.336	11.336	11.745	11.745	11.745	11.745	11.745	11.745	11.745	11.745	11.745	11.745	12.721	12.721	12.721	12.721
YJL118W	4.891	4.891	4.891	4.811	4.811	5.22	6.604	7.501	7.501	7.91	8.318	8.318	8.318	8.318	8.318	8.318	8.318	8.318	8.318	8.318	8.318	9.294	9.782	9.782	9.782	9.782	9.782	9.782	9.782	9.782	9.782	9.782	9.782	9.782	9.782	9.782	10.27	10.27	10.27	10.27	10.27	10.27	10.27	10.27	10.758	11.246	12.63	13.447	15.161
YLR141W	13.368	13.368	13.368	13.856	14.344	15.649	15.649	15.649	15.649	14.832	14.832	14.832	14.832	14.832	14.424	13.935	13.935	13.935	13.935	14.424	18.089	18.089	18.089	18.089	18.089	18.089	18.089	18.089	18.089	18.089	18.089	18.089	18.089	18.089	18.089	18.089	18.089	18.497	18.906	18.906	18.906	18.906	18.906	18.906	18.906	18.906	18.906	18.906	18.906
YFR047C	10.69	9.873	9.873	9.873	9.384	8.976	8.159	8.568	8.568	8.568	8.568	8.568	8.079	8.079	8.079	8.079	8.079	8.488	8.488	8.488	8.488	7.671	7.671	5.878	5.878	5.878	6.366	6.366	6.366	6.366	6.366	6.366	5.957	6.366	6.366	4.652	4.652	4.652	3.756	3.348	3.348	3.756	3.756	3.756	3.756	4.244	4.244	5.22	5.22
YMR200W	20.302	20.302	20.302	20.302	20.302	20.302	20.302	20.302	20.79	20.79	20.79	20.79	20.79	20.79	20.79	20.79	19.893	19.893	19.485	19.485	19.485	19.485	19.485	19.485	19.485	19.485	19.485	19.485	19.485	19.485	19.485	19.485	19.973	19.973	19.973	19.973	19.564	19.564	19.564	19.155	19.155	19.155	19.155	18.259	18.259	18.259	18.747	18.747	18.747
YER023W	4.891	4.891	4.891	5.708	6.117	7.421	7.421	7.421	7.421	7.421	7.421	7.421	7.421	7.421	7.421	7.421	7.421	9.135	10.928	11.904	16.795	16.795	17.283	17.283	17.283	17.283	17.283	17.283	17.283	17.283	17.283	17.283	17.283	17.283	17.283	17.283	17.283	17.283	17.283	16.875	16.875	16.875	16.875	16.875	16.875	16.875	16.875	16.875	16.875
YPL170W	12.642	13.13	14.026	14.434	14.434	14.434	14.434	14.434	14.843	14.434	14.434	14.434	14.434	14.434	14.434	14.434	14.434	14.434	14.434	14.434	14.434	14.434	14.434	14.434	14.434	14.434	14.434	14.434	14.026	14.026	14.026	14.026	14.026	14.026	14.026	14.514	14.514	14.514	14.514	14.514	14.514	14.514	14.514	14.514	14.514	14.514	14.514	14.514	14.514
YDR458C	3.915	5.787	5.787	5.787	5.787	5.787	4.811	5.708	6.525	6.525	6.525	6.525	6.525	6.525	6.525	6.525	6.525	6.525	7.013	7.013	7.013	7.013	7.013	7.013	7.013	7.013	7.58	7.66	7.66	7.66	7.66	7.66	7.66	8.148	8.556	10.35	10.35	10.838	10.838	10.838	10.838	10.838	12.143	12.551	12.96	12.96	12.96	12.96	12.96
YBL086C	11.745	11.745	11.745	10.52	10.44	10.031	10.031	10.031	10.031	10.44	10.44	10.44	10.44	10.848	10.848	10.848	10.848	9.952	10.928	10.928	10.928	10.928	10.928	10.928	10.928	10.928	10.928	10.928	10.928	10.928	10.928	10.52	10.928	10.52	10.52	11.336	10.928	10.928	10.44	10.848	9.623	9.623	9.623	10.52	12.153	12.153	12.153	12.153	12.153
YPR138C	8.477	8.477	8.477	8.477	8.477	8.477	8.477	8.477	8.477	8.965	8.965	8.965	8.965	8.965	8.965	8.965	8.965	8.965	8.556	8.556	8.148	7.66	7.66	7.66	7.66	7.66	7.66	7.66	7.66	7.66	7.66	7.66	7.66	7.252	7.252	7.252	7.252	7.252	6.763	6.763	6.763	6.763	6.763	6.763	6.763	6.763	5.947	5.947	5.947
YLR027C	6.604	6.604	7.013	7.013	8.726	8.726	8.726	8.726	8.726	8.726	8.726	8.726	8.726	8.726	8.726	8.726	8.726	9.135	9.135	9.135	9.135	9.135	9.135	9.135	9.135	9.135	9.135	9.135	9.135	9.135	9.135	9.135	9.135	9.135	9.135	9.135	9.135	9.135	9.135	9.135	9.135	9.135	9.135	9.135	9.135	9.135	9.135	9.135	9.135
YKL130C	17.203	18.18	18.18	18.588	18.588	18.588	18.588	18.588	18.588	18.997	18.997	18.997	18.997	18.997	18.997	18.997	18.997	18.997	18.997	18.997	18.997	18.997	18.997	18.997	18.997	18.997	18.997	18.997	18.997	18.997	18.997	18.997	18.997	18.997	18.997	18.997	18.997	18.997	18.997	18.997	18.997	18.997	18.997	18.997	18.997	18.997	18.997	18.997	18.997
YGL244W	13.039	13.039	13.039	13.039	13.039	13.039	13.039	12.63	12.63	12.63	12.63	12.63	12.63	12.63	12.63	13.527	14.015	14.015	14.015	14.015	14.015	14.015	14.015	14.015	14.015	14.503	14.503	14.503	14.503	14.503	14.503	14.503	14.503	14.503	14.503	14.503	14.503	14.503	14.503	14.503	14.503	14.503	14.503	14.503	14.015	14.015	14.015	14.015	14.015
YBL050W	15.161	15.161	15.161	15.161	15.161	15.161	15.161	15.161	15.161	15.161	15.649	15.649	15.649	15.649	15.649	15.649	15.649	15.649	15.649	15.649	15.649	15.649	15.649	15.649	15.649	15.649	15.649	15.649	15.649	15.649	15.649	15.649	15.649	15.649	15.649	15.649	15.649	15.649	15.649	15.649	15.649	15.161	15.161	15.161	15.161	15.161	15.161	15.161	15.161
YNL164C	13.289	13.289	13.289	13.289	13.289	13.289	13.289	13.289	13.289	13.289	13.289	13.289	12.8	12.8	12.8	13.289	12.8	13.209	13.209	13.209	13.209	13.209	13.209	13.209	13.617	13.617	13.617	13.617	13.617	13.617	13.617	13.617	13.617	13.617	13.617	13.617	13.617	13.617	13.617	13.617	13.617	13.617	13.617	13.617	14.026	14.026	14.026	14.026	14.026
YDR074W	18.837	18.837	18.758	18.758	18.758	18.758	18.758	18.758	18.758	19.246	18.758	18.758	18.349	18.349	18.349	17.941	18.02	18.02	18.02	18.02	18.02	18.02	18.02	18.02	18.02	18.02	18.02	17.124	17.124	17.124	16.636	16.715	17.124	17.124	17.124	17.124	17.124	17.124	17.124	17.124	17.124	17.124	16.715	16.715	17.124	17.124	17.124	17.124	17.124
YOR358W	23.399	23.399	23.399	23.399	23.399	23.399	23.399	23.399	23.399	23.399	23.399	23.399	24.863	24.863	24.863	24.863	24.863	24.863	25.272	25.272	25.272	25.68	25.68	25.68	25.68	25.68	25.68	25.68	25.68	25.68	25.68	25.68	25.68	25.68	25.68	25.68	25.68	25.68	25.68	25.68	25.272	25.272	25.272	25.76	25.76	25.76	25.76	25.76	25.76
YNR018W	5.379	5.379	5.379	5.379	5.379	5.379	5.379	5.379	5.379	5.379	5.379	5.379	5.379	5.379	5.379	5.379	5.379	5.379	5.379	5.379	5.379	5.379	5.379	5.379	5.379	4.971	4.971	4.971	5.379	5.379	5.379	5.379	5.379	5.379	5.379	5.379	5.379	5.379	5.379	5.379	5.379	5.379	5.379	5.379	5.379	5.379	6.355	6.355	6.355
YGL236C	3.506	3.506	3.506	3.506	3.506	3.506	3.915	3.915	3.915	3.915	3.915	3.915	3.427	2.53	2.53	2.53	2.53	2.53	2.53	2.53	2.53	2.53	2.53	2.53	2.53	2.53	2.53	2.53	2.53	2.53	2.53	2.53	2.53	2.53	2.53	2.53	2.53	2.53	2.042	2.042	2.042	2.042	2.042	2.042	2.042	2.042	2.042	2.451	1.714
YKL134C	7.989	7.989	7.989	7.989	7.989	7.989	7.989	7.989	7.989	7.989	7.989	7.989	7.989	8.477	9.373	9.373	9.782	9.782	9.782	9.782	9.782	11.575	12.392	12.392	12.392	12.8	12.8	13.289	13.289	13.289	13.289	13.289	13.289	13.289	13.289	13.289	13.289	13.289	13.289	13.289	13.289	13.289	13.289	13.289	13.289	13.289	14.185	15.082	15.082
YGR072W	10.021	10.021	10.021	10.021	9.612	9.124	9.124	9.124	9.124	5.947	4.641	5.05	4.641	5.617	5.617	5.617	6.106	6.106	6.106	6.106	6.106	6.106	6.106	6.593	7.002	6.514	6.026	5.05	4.562	4.562	4.562	4.562	4.562	4.562	4.562	4.562	4.562	4.562	4.562	4.562	4.562	4.074	4.074	4.074	3.994	3.994	3.994	4.891	5.379
YPL271W	11.904	11.904	11.904	12.472	11.983	11.983	11.983	11.983	11.983	11.983	11.983	11.983	12.392	12.392	12.392	12.8	12.8	13.289	13.289	13.289	13.289	13.289	13.289	13.289	13.289	13.289	13.289	13.289	13.289	13.289	12.8	12.312	12.312	12.312	12.312	12.312	12.721	12.721	12.233	12.233	12.233	12.233	12.233	12.233	12.233	12.233	11.825	11.825	11.825
YLR126C	12.551	13.039	13.039	13.039	13.039	14.503	14.503	14.503	14.503	14.503	14.503	14.503	15.399	15.399	15.887	15.887	15.887	15.887	15.887	15.887	15.479	15.479	16.296	16.784	16.784	16.784	16.784	16.784	16.296	16.296	16.296	15.808	15.808	15.808	15.808	15.808	16.216	16.704	16.704	16.704	16.704	16.704	16.704	16.704	16.704	16.704	16.704	16.704	16.704
YOR011W	1.385	1.385	1.385	1.385	2.361	2.849	2.849	2.849	2.849	3.257	3.745	4.562	4.562	4.562	4.562	4.562	4.562	4.971	4.971	4.971	5.458	5.458	5.458	5.458	5.458	5.458	7.172	8.806	12.8	12.8	12.8	12.8	12.8	12.8	12.8	12.8	12.8	12.8	12.8	12.8	12.8	12.8	12.8	12.8	12.8	12.8	12.8	12.8	12.8
YFR024C-A	10.678	10.678	10.678	10.678	10.678	10.678	10.678	10.678	10.678	11.166	11.166	11.166	10.758	10.758	10.758	10.758	10.758	10.758	10.35	10.35	10.35	10.35	10.35	9.044	9.941	9.941	9.941	9.941	9.941	9.941	9.941	9.453	9.453	10.758	11.575	11.575	11.575	11.575	12.063	12.551	12.551	13.368	13.368	13.368	13.368	15.161	15.161	15.161	15.649
YLR274W	12.88	12.88	12.88	12.88	12.88	12.88	13.368	13.368	13.777	16.546	16.546	16.546	16.954	16.954	17.363	17.363	17.363	17.363	17.363	17.363	17.363	17.363	17.363	17.363	17.363	17.363	17.363	17.363	17.363	17.363	17.363	17.363	17.363	17.363	17.363	17.363	17.363	17.363	17.363	17.363	17.363	17.363	17.363	17.363	17.363	17.363	17.363	17.363	17.363
YGR090W	13.617	13.617	13.617	13.617	13.617	13.617	13.617	12.721	12.721	12.721	12.721	12.721	12.721	12.721	12.312	12.312	12.312	12.312	12.312	12.312	12.312	11.904	11.904	11.904	11.904	11.904	9.623	9.214	9.214	7.91	7.91	7.421	7.421	7.421	7.421	6.604	6.117	5.708	5.22	5.22	5.22	5.22	5.22	5.22	5.22	5.22	5.22	5.22	3.098
YFL027C	0	0	0	0.408	0.408	0.408	0.408	0.408	0.408	0.408	0.408	0.408	0.408	0.817	0.817	1.226	1.226	1.226	1.226	1.226	1.226	1.226	1.226	1.226	1.226	1.226	1.714	1.714	1.714	1.714	1.714	1.714	1.714	1.714	1.714	1.714	1.714	1.714	1.714	1.714	1.714	1.714	1.714	1.714	1.714	1.714	1.714	1.714	1.714
YBL041W	5.22	5.22	5.22	5.22	5.708	5.708	5.708	5.708	5.708	5.708	5.708	5.708	5.708	5.708	5.708	5.708	5.708	5.708	5.708	5.708	5.708	5.708	5.708	5.708	5.708	5.708	5.708	5.708	5.708	5.708	5.708	4.891	4.891	4.891	3.994	4.403	4.403	4.403	4.403	4.403	4.403	4.403	4.403	4.403	4.403	4.403	4.403	4.403	4.403
YPL084W	18.906	18.906	18.906	19.723	19.314	19.314	19.314	19.314	19.394	19.882	19.882	21.187	21.187	21.187	21.187	21.596	21.596	21.596	21.596	21.596	21.596	21.596	21.187	21.187	21.187	21.187	21.187	21.187	21.187	21.187	21.187	21.187	21.596	21.108	21.516	21.028	21.028	21.028	21.028	21.028	21.028	21.028	21.028	21.028	21.028	21.028	21.028	21.436	21.436
YIL121W	3.427	2.939	2.939	2.939	2.939	2.939	2.53	2.53	2.53	1.226	0.408	0.408	0.408	0.408	0.408	0.408	0.408	0.408	0.408	0	0	0	0.896	2.201	4.324	5.708	5.708	5.708	5.708	5.708	6.525	6.525	6.525	6.934	9.214	10.031	10.031	10.031	10.031	10.031	10.031	10.52	10.52	10.52	10.52	10.52	11.008	11.008	11.008
YLR074C	11.983	11.983	11.983	11.983	11.983	11.983	11.983	11.983	11.983	11.983	11.983	11.983	11.983	11.983	11.983	11.983	11.983	11.495	11.495	11.495	11.495	11.495	11.495	11.495	11.495	11.495	11.495	11.495	11.495	11.495	10.678	9.782	9.782	9.782	9.782	9.373	8.477	8.477	8.477	8.477	8.477	8.477	7.58	7.093	7.093	7.093	7.093	7.093	7.093
YGR237C	13.527	13.527	13.527	13.527	13.527	13.527	13.527	13.527	13.527	13.527	13.527	13.527	13.935	13.935	13.935	13.935	13.935	13.935	13.447	13.447	13.447	13.447	13.447	13.447	13.447	12.96	12.96	12.96	12.96	12.551	12.551	12.551	12.551	12.551	12.551	12.551	12.551	12.551	12.551	12.551	12.063	12.063	12.063	10.838	10.429	9.124	9.124	9.124	9.124
YFR038W	11.087	11.087	11.087	11.087	11.087	11.087	11.087	11.087	11.575	11.575	11.575	11.575	11.575	11.575	11.575	11.575	11.575	11.575	11.575	11.575	11.575	11.575	11.575	11.575	11.983	11.983	11.983	11.983	11.983	11.983	11.983	11.495	11.495	11.495	11.495	11.495	11.495	11.983	11.983	11.983	11.983	11.575	11.983	12.392	12.392	12.392	12.392	12.392	12.392
YMR234W	9.464	9.464	8.647	8.239	8.239	8.239	8.239	7.83	7.83	7.342	7.342	6.934	6.446	6.117	6.117	6.117	6.117	6.117	6.117	6.117	6.117	5.22	5.22	4.732	5.549	6.525	7.83	7.83	7.83	7.83	7.83	7.83	7.421	7.013	7.013	6.525	7.013	8.886	9.373	9.373	9.373	9.373	9.373	9.373	9.373	9.373	9.373	9.373	8.965
YHR205W	12.472	12.472	12.472	12.472	12.472	12.88	13.697	13.697	13.697	13.697	13.697	14.105	14.105	14.105	14.105	14.514	14.514	14.514	14.514	14.514	14.514	14.514	14.514	14.514	14.514	14.514	14.514	14.514	14.514	14.514	14.514	14.514	14.514	14.514	14.514	14.514	14.514	14.514	14.514	14.514	14.514	14.514	14.514	14.514	14.514	14.514	14.514	14.514	14.514
YGR245C	17.521	17.521	17.521	17.521	17.521	17.521	17.113	17.113	16.625	16.625	17.034	17.034	17.034	17.034	17.034	17.034	17.034	17.034	17.034	17.034	17.034	17.034	17.034	17.034	17.034	17.034	17.034	17.034	17.034	17.034	17.034	17.034	17.034	17.034	17.034	17.034	17.034	17.034	17.034	17.034	17.034	17.034	17.034	17.034	17.034	16.546	16.546	16.058	16.546
YGL047W	12.551	12.551	12.551	12.551	12.551	12.551	12.551	12.063	12.063	12.551	12.551	12.551	12.551	12.551	12.551	12.551	12.551	12.551	12.551	12.551	12.551	12.063	12.063	12.063	11.575	11.575	11.575	11.575	11.575	12.472	12.472	12.472	12.472	12.472	12.472	12.472	12.472	12.472	12.472	12.472	12.472	12.472	13.447	13.935	13.935	14.424	14.832	14.832	14.832
YJR003C	15.002	15.002	15.002	15.002	15.002	15.002	15.002	13.697	13.697	13.697	13.697	13.697	13.697	13.697	13.697	13.697	13.697	13.697	10.848	10.848	10.848	11.336	11.336	11.336	11.336	11.336	10.52	8.806	8.806	8.806	8.806	8.806	8.806	8.806	8.806	7.093	6.604	5.787	5.3	5.3	5.708	6.196	6.196	6.196	6.196	6.196	6.196	6.196	6.196
YPL108W	6.355	6.355	6.355	6.763	6.763	7.252	7.252	7.739	7.739	9.204	11.076	11.076	11.076	11.076	11.076	11.076	11.076	11.076	11.485	11.485	11.485	11.485	11.973	11.973	11.564	11.155	11.155	11.643	12.052	13.357	13.357	13.357	13.357	13.357	13.357	13.357	13.845	13.845	13.845	13.845	13.845	13.845	13.845	13.437	13.925	14.412	14.412	14.821	14.821
YBR088C	11.745	11.257	11.257	11.745	11.745	12.97	12.97	12.97	12.97	12.97	12.97	12.97	12.97	12.97	12.97	12.97	12.97	12.97	12.97	12.97	12.97	12.97	13.379	13.379	13.379	13.379	13.379	13.787	13.787	13.787	13.787	13.787	13.787	13.787	13.787	13.787	13.787	13.787	13.787	13.787	13.787	13.787	13.787	13.787	13.787	13.787	13.787	13.787	12.153
YGR155W	11.813	11.813	11.813	11.325	11.325	11.325	11.813	11.813	11.813	11.813	11.813	11.813	11.325	11.325	11.325	11.325	10.917	10.917	10.917	12.472	11.983	11.983	11.575	11.575	11.575	11.575	11.575	11.575	11.575	11.575	11.575	11.166	11.166	11.166	11.655	11.655	11.655	11.655	11.655	11.655	11.655	11.655	11.166	11.166	11.655	11.246	11.246	11.246	11.246
YDR067C	7.83	9.623	9.623	9.623	9.623	10.111	10.111	10.111	10.111	10.111	10.52	10.52	10.52	11.904	12.312	12.8	12.8	13.697	14.673	16.466	16.466	16.466	16.466	16.466	16.466	16.466	16.466	16.466	16.466	16.466	17.283	17.283	17.283	17.283	17.283	17.283	17.283	17.283	17.283	17.283	17.283	17.283	17.771	17.771	17.771	17.771	17.771	17.771	17.771
YGR205W	12.8	12.392	12.392	12.392	12.392	12.392	12.392	12.392	12.8	12.8	12.8	12.8	12.8	12.312	12.312	12.312	12.312	12.312	12.312	12.312	12.312	12.312	12.312	12.312	12.312	12.312	12.312	12.312	12.312	12.312	12.312	12.312	12.312	12.312	12.312	12.721	12.721	12.721	12.721	12.721	13.13	12.721	12.721	12.721	12.721	12.721	12.721	12.721	12.721
YOR197W	15.161	15.161	15.161	15.161	15.161	15.161	15.161	15.161	15.161	15.161	15.161	15.161	15.161	15.161	15.161	15.161	15.161	15.161	15.161	15.161	15.161	15.161	15.161	15.161	15.161	15.161	15.161	15.161	15.161	15.161	15.161	15.161	14.752	14.752	14.752	14.752	14.752	14.752	14.752	14.752	14.752	14.752	14.752	14.752	14.752	14.752	14.752	14.752	14.752
YPL153C	2.201	2.201	2.201	2.689	3.586	4.482	4.971	4.971	5.379	5.379	5.379	5.379	5.867	5.867	6.843	6.843	6.843	6.843	7.252	7.739	7.739	7.739	7.739	7.739	7.739	7.739	8.227	8.227	8.636	8.636	8.636	8.636	9.044	9.044	9.044	10.021	10.021	10.021	10.021	10.021	10.021	10.021	10.021	10.021	10.021	10.508	10.508	10.917	10.917
YCR097W	8.886	9.294	9.703	9.703	9.703	9.703	9.703	9.703	9.703	9.703	9.703	9.703	10.191	10.191	10.191	10.191	9.703	9.703	9.703	9.703	9.294	9.294	9.294	9.703	10.27	10.27	10.27	10.27	10.27	10.27	10.27	10.27	8.965	8.965	8.965	8.965	8.477	8.477	8.477	8.477	8.886	8.886	9.294	9.294	9.294	9.294	9.294	9.294	7.989
YDL057W	11.973	12.381	13.765	13.357	13.357	13.357	12.869	12.381	12.381	12.869	12.869	12.869	12.869	12.869	12.869	12.869	12.46	12.948	15.638	15.638	16.047	15.638	15.638	15.15	15.15	14.254	15.229	15.967	15.967	15.967	15.967	16.455	15.559	15.559	15.07	15.07	15.479	15.479	14.991	14.582	15.729	15.729	15.729	15.729	15.729	15.729	15.241	15.241	15.241
YOR232W	5.141	5.141	5.141	5.141	5.141	4.244	4.732	5.708	5.708	7.421	7.421	7.421	7.421	7.83	7.421	7.421	7.91	7.91	7.91	7.91	7.91	7.91	7.91	7.91	8.398	8.398	8.398	8.806	8.806	8.806	8.806	10.111	10.111	10.111	10.111	10.111	10.111	10.111	10.111	10.111	10.111	10.111	10.111	10.111	10.111	10.111	10.52	10.52	10.52
YGR263C	6.355	6.355	6.355	6.355	6.355	6.355	6.355	6.355	5.867	5.867	4.971	4.971	5.379	5.379	5.379	5.379	5.787	5.787	5.787	5.3	5.3	4.891	5.379	5.379	5.867	8.556	8.556	9.861	9.861	10.27	10.678	10.678	10.678	10.678	10.678	10.678	10.678	10.678	10.678	11.166	11.166	11.166	11.166	11.166	11.166	11.166	11.166	11.166	11.166
YMR132C	5.617	5.617	5.617	5.617	5.617	5.617	5.617	5.617	6.026	6.026	6.026	6.026	6.026	6.434	6.434	6.434	6.434	6.434	6.434	6.434	6.434	6.434	6.434	7.331	8.307	8.307	8.307	8.307	8.307	8.307	8.307	8.307	8.307	8.307	8.716	8.716	8.716	8.716	8.716	8.716	8.716	8.716	8.716	9.124	9.124	9.124	9.533	9.533	9.533
YOR294W	6.355	6.355	6.355	6.843	6.843	6.843	6.843	6.843	6.843	6.843	6.843	6.843	6.843	6.843	6.843	6.843	6.843	6.843	6.843	6.843	6.843	6.843	6.843	6.843	6.843	6.843	6.843	6.843	6.843	7.331	7.331	7.331	7.331	7.331	7.331	7.331	7.331	6.923	6.923	6.923	6.923	6.923	6.923	6.923	6.923	6.923	6.923	6.923	6.923
YML130C	7.501	7.501	7.91	8.398	8.398	8.398	8.398	8.398	8.398	8.398	8.398	8.398	8.886	8.886	8.886	8.886	9.294	9.294	9.294	9.294	9.294	9.294	9.294	9.294	9.294	9.294	9.294	9.294	9.294	9.294	9.294	9.294	9.294	9.294	9.294	9.294	9.294	9.294	9.294	9.294	9.294	9.294	9.294	9.294	8.477	7.989	7.989	7.989	7.989
YML056C	18.906	18.906	18.906	18.906	18.906	18.906	18.906	18.906	18.009	17.521	17.113	17.113	17.113	17.113	16.704	16.216	16.216	16.216	16.296	16.296	15.887	15.887	15.887	15.887	15.887	15.887	15.887	15.887	15.887	15.887	15.887	15.479	15.07	15.07	15.07	15.07	11.405	10.429	10.429	5.787	4.971	5.458	5.458	5.458	5.458	5.458	5.458	5.458	5.458
YDR386W	8.965	8.965	8.965	8.965	8.069	8.556	8.556	8.069	8.069	8.556	8.069	8.069	8.069	8.477	8.965	8.965	8.965	8.965	8.477	8.477	8.477	8.477	8.477	8.477	8.477	8.477	8.477	7.989	8.886	8.886	8.886	8.886	8.886	8.886	8.886	8.398	8.806	7.501	7.989	7.58	7.58	7.58	7.58	7.58	7.58	7.989	7.989	7.989	7.989
YIL092W	17.442	17.442	17.442	17.442	17.442	17.442	17.442	15.729	15.32	15.32	15.32	15.32	12.063	11.166	11.166	10.758	10.27	10.758	10.758	10.758	10.758	10.758	10.758	10.35	8.556	7.172	7.172	8.806	8.806	8.806	10.031	10.031	10.031	10.031	10.031	10.031	10.031	10.031	10.031	10.031	10.031	10.031	10.031	10.031	10.031	9.623	10.031	10.031	10.031
YOL086W-A	9.135	9.135	9.135	9.135	9.135	9.135	9.135	9.135	9.135	9.135	9.543	9.543	9.543	9.543	9.543	10.361	10.361	10.361	10.361	10.848	10.848	10.848	10.848	10.848	10.848	10.848	10.848	10.848	10.848	10.848	10.848	10.848	10.848	10.848	10.44	10.44	10.44	10.44	10.44	10.44	10.44	10.44	10.44	10.44	10.44	10.44	10.44	10.44	10.44
YJR025C	0.488	0.488	0.488	0.488	0.488	0.488	0.488	0.488	0.976	0.976	0.976	0.976	0.976	0.976	0.976	1.385	1.385	1.385	1.385	1.385	1.385	0.896	0.896	0.896	0.896	0.896	0.896	0.896	0.896	0.896	0.896	0.896	0.896	0.896	0.896	0.896	0.896	0.896	0.896	0.896	0.896	0.896	0.896	0.896	1.305	1.305	1.305	1.305	1.714
YER182W	5.538	5.538	5.538	5.538	5.05	5.05	4.641	4.641	4.641	4.641	4.641	4.641	4.641	4.641	4.233	4.233	4.233	3.745	3.745	3.745	2.769	2.769	2.769	2.769	2.281	2.281	2.361	2.769	2.769	4.562	4.562	4.562	4.562	4.562	4.562	4.562	4.562	4.562	4.562	4.562	4.562	5.538	5.538	5.538	5.538	5.538	5.538	5.538	5.538
YLR347C	3.994	3.994	3.994	3.994	3.994	3.994	3.994	3.994	3.994	3.994	3.994	3.994	3.994	3.994	3.994	3.994	3.994	3.994	3.994	3.994	3.994	3.994	3.586	3.586	3.586	3.586	3.586	3.586	3.586	3.586	3.586	3.586	3.098	2.61	2.61	2.53	2.53	2.53	2.53	2.53	2.53	2.53	2.53	2.53	2.53	2.53	2.53	2.939	2.939
YKR081C	10.678	10.678	10.678	10.678	10.678	10.678	10.678	10.678	10.678	10.678	10.678	10.678	10.678	10.678	10.678	10.678	10.678	10.678	10.678	10.678	10.678	10.678	10.678	10.678	10.678	10.678	10.678	10.678	10.678	10.678	10.678	10.678	10.678	10.678	10.678	10.678	10.678	10.678	10.678	10.678	10.678	10.678	10.678	10.678	10.678	10.678	10.678	10.678	10.678
YPL003W	12.642	12.642	12.642	12.642	12.642	12.642	12.642	12.642	12.642	12.642	12.642	12.233	12.233	12.233	12.233	12.233	12.233	11.745	11.745	11.745	11.745	11.745	11.745	11.745	11.745	11.745	11.745	11.745	11.745	11.745	11.745	11.745	12.153	12.153	12.153	12.153	12.153	12.153	12.153	12.153	12.153	12.153	12.153	12.153	12.153	12.153	12.153	12.153	12.153
YNL192W	7.91	7.91	7.91	7.91	7.91	7.91	7.91	7.91	7.91	7.91	7.91	7.421	7.421	7.421	7.013	6.525	5.628	5.628	5.628	5.628	5.628	6.037	6.117	6.117	6.117	6.117	6.525	7.013	7.013	7.013	7.013	7.013	7.013	7.013	7.013	6.604	7.013	7.91	7.91	7.91	7.91	7.91	7.501	7.501	7.501	7.093	7.501	7.501	7.501
YNL189W	6.196	6.196	6.196	6.196	6.196	6.196	6.196	6.196	6.196	6.196	6.196	6.196	6.196	6.196	6.196	5.708	5.708	6.117	6.117	6.117	6.117	6.117	6.117	6.117	6.117	6.117	6.117	6.117	6.117	5.708	5.708	5.708	5.708	5.708	5.708	5.708	5.708	5.3	5.3	5.3	5.3	5.3	5.3	5.3	5.3	5.3	5.3	4.324	3.427
YFR011C	1.305	1.305	1.305	1.305	1.305	1.305	0.896	0.896	0.896	0.896	0.896	0.408	0.408	0.408	0.408	0.408	0.408	0.408	0.408	0.408	0.408	0.408	0.408	0.408	0.408	0.408	0.408	0.408	0.408	0.408	1.226	1.226	1.226	1.226	1.634	1.634	1.634	1.634	1.634	1.634	1.634	1.634	1.634	1.634	2.122	2.122	2.122	2.53	2.53
YLR038C	8.716	8.716	8.716	8.716	8.716	8.716	8.307	8.307	8.307	8.307	8.307	8.307	8.307	8.307	8.307	8.307	8.307	8.307	8.307	8.307	8.307	8.307	8.307	7.819	7.819	7.819	7.819	7.819	7.819	7.819	7.819	7.819	7.819	7.819	8.227	7.819	7.819	7.819	7.819	7.819	7.819	7.819	7.819	7.819	7.819	7.819	7.819	7.819	7.819
YDL061C	5.957	5.957	7.75	8.568	8.568	8.568	8.568	8.568	8.568	8.568	8.159	7.75	9.056	9.056	9.056	9.873	9.873	9.873	9.873	10.281	10.281	10.281	10.281	11.257	11.257	11.257	11.257	11.257	11.257	11.586	11.586	11.586	12.562	14.355	14.355	14.355	14.355	14.355	15.172	15.172	15.172	15.172	15.172	15.172	15.172	15.172	15.172	14.355	14.355
YJL159W	5.05	5.05	5.05	5.05	5.05	5.05	5.05	5.05	5.05	5.05	5.05	5.05	5.05	5.05	5.05	4.154	4.154	4.154	4.154	3.666	3.666	3.666	3.666	3.666	3.666	3.666	3.666	3.666	3.666	3.666	3.666	3.666	3.666	3.178	3.178	3.178	3.178	3.178	3.178	3.178	3.178	3.178	3.178	2.689	2.689	2.689	2.689	2.689	2.689
YPR125W	8.886	8.886	9.294	9.294	9.294	9.294	9.294	9.294	9.294	9.294	9.294	9.294	9.294	9.294	9.294	9.294	9.294	9.294	9.703	9.703	9.703	9.703	10.191	10.191	10.191	10.191	10.191	10.191	10.191	10.191	10.191	10.191	10.191	10.191	10.191	10.191	10.191	10.191	10.191	10.191	10.191	8.398	8.398	7.58	7.58	7.58	7.58	7.172	7.172
YAL029C	11.087	11.087	11.575	11.575	11.575	11.575	11.575	11.575	11.575	11.575	11.575	11.575	11.575	12.472	12.472	12.472	12.472	11.983	11.983	11.983	11.983	11.983	11.983	11.983	11.983	11.983	11.575	11.575	11.575	11.575	11.575	11.575	11.575	11.575	12.063	12.063	12.063	12.063	12.063	12.063	12.063	12.063	12.063	12.063	12.063	12.063	12.063	12.063	12.063
YKL090W	11.825	11.825	11.416	11.008	10.191	10.191	10.191	9.373	8.886	8.886	8.886	8.886	8.886	8.886	8.886	8.398	8.398	8.398	8.398	8.398	8.398	8.398	8.398	8.398	7.093	5.379	2.939	2.939	2.939	3.348	3.348	3.348	3.348	2.939	2.451	2.451	2.042	1.226	1.226	1.226	1.634	2.122	2.122	2.122	2.122	2.122	2.122	2.122	2.122
YOR103C	3.915	3.915	4.403	4.811	4.811	4.811	4.811	4.811	4.811	4.811	4.811	4.811	5.708	5.708	5.708	5.708	5.708	6.117	6.934	6.934	7.421	7.421	8.726	8.726	8.726	8.726	8.726	8.726	8.726	8.726	8.726	8.726	8.726	8.726	8.726	8.726	10.52	10.52	10.52	10.52	10.52	10.52	10.52	10.52	10.52	11.008	11.008	11.008	11.008
YLR100W	8.886	8.886	8.886	8.886	8.886	8.886	8.886	8.886	8.886	9.373	9.373	9.373	9.373	9.861	9.861	9.861	9.861	9.861	10.758	10.758	10.758	10.758	10.758	10.35	10.35	10.35	10.35	10.35	10.35	10.35	10.35	10.35	10.35	10.35	10.35	9.861	9.861	9.861	9.861	9.861	10.35	10.35	10.35	10.35	9.861	9.861	9.861	9.861	9.373
YOL095C	9.703	9.703	9.703	9.703	9.703	9.703	9.703	9.703	9.703	9.703	10.27	9.373	9.373	9.861	9.453	9.453	9.453	8.477	8.477	8.477	8.477	8.477	8.398	8.398	8.398	8.398	8.398	8.398	8.398	7.91	7.501	7.91	11.416	11.416	11.416	11.904	11.904	12.392	12.392	12.392	12.392	12.392	12.392	11.495	11.495	11.087	11.087	11.087	11.166
YPL169C	11.586	11.586	11.586	11.586	11.586	11.586	11.586	11.586	11.586	11.586	11.586	11.586	11.586	11.178	11.178	11.178	11.586	11.586	11.586	12.074	12.074	12.074	12.074	12.074	12.074	12.074	12.074	12.074	12.074	12.074	12.074	12.074	12.074	12.562	12.562	12.562	12.562	12.562	12.562	12.562	12.562	12.562	12.562	12.562	12.562	12.562	12.562	12.562	12.562
YJR097W	12.721	12.721	12.721	13.209	12.8	12.8	12.8	12.8	12.8	13.209	13.209	13.209	13.209	13.209	13.209	13.209	12.721	12.721	12.721	12.721	12.721	12.721	12.721	12.312	12.642	12.642	12.642	12.642	12.642	12.642	12.642	12.642	12.642	12.642	12.642	12.642	12.642	12.642	13.05	13.459	13.459	13.459	13.459	13.459	13.459	13.459	13.459	13.459	13.459
YJR113C	4.403	3.018	3.018	3.018	3.018	2.122	2.201	2.201	2.201	2.201	2.201	2.201	2.201	2.201	2.201	2.201	2.201	2.201	2.201	2.201	2.201	2.201	2.201	2.201	2.201	2.201	2.201	2.201	2.201	2.201	2.201	2.201	2.201	2.201	2.201	2.201	2.201	1.793	1.793	2.201	3.098	3.098	3.098	3.098	3.098	3.098	3.098	3.098	3.098
YDR238C	24.047	24.047	23.967	23.967	23.967	23.967	23.967	23.967	23.967	23.967	23.967	23.967	23.967	23.967	23.967	23.967	23.967	23.967	23.967	23.967	23.967	23.967	23.967	23.967	23.967	23.967	23.967	23.967	23.967	23.967	23.967	23.967	23.967	23.967	23.967	23.967	23.967	23.967	23.967	23.967	23.967	23.558	23.558	23.558	23.558	23.558	23.558	23.558	23.558
YAR007C	11.166	11.166	11.166	11.575	11.983	12.392	12.392	13.697	13.697	13.697	14.105	14.105	14.105	14.105	15.49	15.49	15.49	15.49	15.49	15.49	15.49	15.49	15.49	15.49	15.49	15.49	15.49	15.49	15.49	15.49	15.49	15.49	15.49	15.49	15.49	15.49	15.49	15.49	15.49	15.49	15.49	15.978	15.978	15.978	15.978	15.978	15.978	15.978	15.978
YER144C	9.873	10.281	10.281	10.281	10.281	10.281	10.281	10.281	10.281	10.281	10.69	10.69	10.69	10.69	10.281	10.281	10.769	10.769	10.769	10.769	10.361	10.361	10.361	10.361	10.361	10.361	10.361	10.848	10.848	10.848	10.361	10.361	10.361	10.361	10.361	10.361	10.848	10.848	10.848	10.848	10.848	10.848	10.848	10.848	10.848	10.848	10.44	10.44	10.361
YDR178W	9.782	9.782	9.373	8.965	7.66	5.787	4.891	4.403	5.3	6.196	7.58	7.58	7.58	7.58	7.58	7.58	8.477	8.477	8.965	8.965	8.965	8.965	9.861	9.861	9.861	9.861	9.861	9.861	9.861	9.861	9.861	12.143	11.655	11.655	11.655	11.655	11.655	11.655	11.655	11.655	11.655	11.655	12.063	13.289	13.289	13.289	13.289	13.289	14.185
YMR293C	11.166	10.27	10.27	10.27	10.27	9.373	9.453	10.429	10.917	10.917	10.917	11.734	11.734	11.734	11.734	11.734	11.734	11.734	11.734	11.734	11.734	12.143	10.758	11.655	11.655	11.655	12.063	12.063	12.063	12.551	12.551	13.527	13.935	13.935	13.935	13.935	13.935	13.935	13.935	13.856	16.137	15.729	16.546	16.546	17.93	17.93	17.93	17.93	17.521
YMR307W	4.732	4.732	4.732	4.732	4.732	4.732	4.732	5.141	5.141	5.141	5.141	5.141	3.915	3.427	3.427	3.427	3.427	3.427	3.427	3.018	3.018	3.018	3.018	3.018	3.018	3.018	3.018	3.427	3.427	3.427	3.427	3.427	3.427	3.427	3.427	3.427	3.427	3.427	3.427	3.427	3.427	3.427	3.427	3.427	3.427	2.939	2.939	2.939	2.939
YCR003W	10.769	10.769	10.769	11.586	11.586	11.586	11.586	11.586	11.586	11.586	11.586	11.586	11.586	11.586	11.586	11.586	11.586	11.586	11.586	11.586	11.586	11.586	11.586	11.586	11.586	11.586	11.586	11.586	11.586	11.586	11.586	11.586	11.586	11.586	11.586	11.586	11.586	11.586	11.586	11.586	11.586	11.586	11.586	11.586	11.586	11.586	11.586	11.586	11.586
YDR004W	9.612	9.612	9.612	9.612	9.612	9.612	9.612	9.612	9.612	10.508	10.996	11.893	11.893	11.893	11.893	11.893	11.893	11.893	11.893	11.893	11.893	11.893	11.893	11.893	11.893	11.893	11.893	11.893	12.381	13.277	13.277	13.277	13.277	13.277	13.277	13.277	13.277	13.277	13.277	13.277	13.277	13.277	13.277	12.869	13.277	13.277	13.277	13.277	13.277
YGL248W	13.357	13.357	13.357	13.357	13.357	13.357	12.869	14.582	14.582	14.582	14.582	14.582	14.582	14.582	14.582	14.582	14.582	14.582	14.582	14.582	14.582	14.582	14.582	14.582	14.582	14.582	14.582	14.582	14.582	14.582	14.582	14.582	14.582	14.582	14.582	14.582	14.582	14.582	14.582	14.582	14.174	14.095	14.095	14.991	14.991	14.991	14.991	14.991	14.503
YAR002W	3.348	3.348	4.244	5.141	5.141	5.141	5.141	5.141	5.141	5.141	5.549	5.549	5.549	5.957	5.957	5.957	5.957	5.957	5.957	5.957	5.957	6.854	7.263	7.263	7.263	7.263	7.263	7.263	7.671	9.056	9.056	9.056	9.056	9.056	9.873	9.873	9.873	9.873	9.873	9.873	9.464	9.464	9.464	9.464	9.464	9.464	9.464	9.464	9.464
YLR113W	2.61	2.61	2.61	2.61	2.61	2.61	2.61	2.61	2.61	2.61	3.018	3.018	3.018	3.018	3.018	3.018	3.506	3.506	3.506	3.994	3.994	4.482	4.482	4.482	4.482	4.482	4.482	4.482	4.482	4.482	4.482	4.482	4.971	4.971	4.971	4.971	4.482	4.482	4.971	4.971	4.971	4.971	4.971	4.971	4.971	4.971	4.971	4.562	4.562
YNL014W	6.684	6.684	6.684	6.684	6.684	6.684	6.684	6.684	6.684	6.684	6.684	6.684	6.684	6.684	6.684	6.684	6.684	6.684	6.196	5.379	4.891	4.482	4.074	4.074	4.074	4.074	4.074	4.074	4.074	4.074	4.074	4.074	4.074	2.769	2.361	0.976	0.976	0.976	0.976	0.976	0.976	0.976	0.976	0.976	0.976	0.976	0.976	0.976	0.976
YER050C	18.497	18.906	18.906	18.906	18.906	18.906	19.394	19.394	19.802	19.802	19.802	19.802	19.802	19.802	19.802	20.211	19.802	19.802	19.802	19.802	19.802	19.802	19.802	19.802	20.211	20.211	20.211	20.211	20.211	20.211	20.211	20.211	20.211	20.211	20.211	20.211	20.211	20.211	20.211	20.211	20.211	20.211	20.211	20.211	20.211	20.211	20.211	20.211	20.211
YBR227C	7.013	8.726	8.726	8.726	8.726	8.726	8.726	8.239	9.056	9.056	9.873	9.873	9.873	10.69	10.69	10.69	11.178	11.178	11.178	11.178	10.769	10.769	10.769	10.769	10.769	10.769	10.769	10.769	10.769	10.769	10.769	9.464	9.464	11.336	12.233	12.721	12.721	12.721	12.721	12.721	12.721	12.721	12.721	12.721	12.721	13.617	13.617	13.617	13.617
YMR163C	3.098	3.098	3.098	3.098	3.098	3.098	3.098	3.098	2.61	2.61	2.61	2.201	2.201	1.793	1.793	1.793	1.793	1.793	1.793	1.793	1.793	1.793	1.793	1.793	1.793	1.793	1.793	1.793	1.385	1.385	1.385	1.385	1.793	1.793	1.793	1.793	1.793	2.281	2.281	2.281	2.281	2.281	2.281	2.281	2.281	2.281	2.281	2.281	2.281
YLR401C	17.124	17.124	16.715	16.307	15.899	15.899	15.899	15.899	15.899	15.899	15.899	15.899	15.002	12.642	12.642	12.153	12.153	12.153	12.153	12.153	12.153	11.745	11.745	10.848	10.848	10.848	10.848	10.848	10.848	10.848	10.848	10.848	6.684	5.379	5.379	5.379	4.971	4.971	4.971	4.971	4.074	4.074	4.074	4.074	4.074	3.666	3.666	3.666	3.666
YJL023C	6.434	6.434	6.843	7.331	7.331	7.331	7.331	8.307	8.307	8.307	8.307	8.795	10.429	10.429	11.246	11.246	11.246	11.246	11.246	11.246	11.246	11.246	11.246	10.35	9.861	9.861	9.861	9.861	10.678	10.678	10.678	10.678	10.678	10.678	10.678	10.678	10.678	10.678	11.575	11.575	11.575	11.983	11.983	11.983	11.983	11.983	11.983	11.983	11.983
YKL008C	7.91	7.91	7.91	7.91	7.91	7.91	7.91	7.91	7.91	7.91	7.093	6.684	6.684	7.172	7.172	7.172	7.172	7.172	7.172	6.684	6.684	6.276	6.276	6.276	6.276	6.276	6.276	6.276	6.276	6.276	6.276	6.276	6.276	6.276	6.276	6.276	5.867	5.867	5.867	5.867	5.867	5.867	5.867	5.867	5.867	5.867	5.867	5.379	5.379
YBL051C	11.825	11.825	11.825	11.825	11.825	11.825	12.233	12.233	12.233	12.233	12.233	12.233	12.642	12.642	12.642	12.642	12.642	12.642	12.642	12.642	12.642	12.642	12.642	12.642	12.642	12.642	12.233	12.233	12.233	12.233	12.233	12.233	12.233	12.233	12.233	12.233	11.825	11.825	11.825	11.825	11.336	11.336	11.336	11.336	11.336	11.336	11.336	11.336	11.336
YLL035W	5.628	5.628	5.628	5.628	5.628	5.22	6.117	7.91	8.806	13.368	13.368	13.856	13.856	13.856	13.856	13.856	14.264	14.264	13.856	14.264	14.264	14.264	14.264	14.264	14.264	14.673	14.673	15.082	16.954	17.442	17.442	17.442	17.442	17.442	17.442	17.442	17.442	17.851	17.851	17.851	17.851	17.851	18.259	18.259	18.259	18.259	18.259	18.259	17.851
YOR138C	15.819	15.819	15.819	15.819	15.411	15.411	15.002	15.002	15.002	15.002	15.002	15.002	15.002	15.002	14.594	14.594	14.594	13.777	13.777	13.777	13.777	13.777	13.289	13.289	13.289	13.289	13.289	11.904	12.312	11.904	11.904	11.904	11.904	11.904	11.904	12.312	12.312	11.416	11.416	11.825	11.825	11.825	11.416	11.416	11.416	11.416	10.928	10.928	6.604
YOR174W	12.063	12.063	12.063	11.655	11.655	11.655	9.373	9.373	9.373	9.373	9.373	9.373	8.965	6.355	5.947	5.458	5.458	5.458	5.458	5.458	5.458	5.458	6.434	6.434	6.434	6.434	6.434	5.947	5.947	5.05	4.641	4.641	5.05	6.026	6.923	7.41	7.41	7.41	7.41	7.41	7.41	7.331	7.331	7.331	7.331	7.331	7.331	7.331	6.923
YIL053W	0.408	0.408	0.817	0.817	1.226	1.226	1.226	1.226	1.226	1.226	1.226	1.634	1.634	1.634	1.634	1.634	1.634	1.634	1.634	1.634	1.634	1.634	1.634	1.634	1.634	1.634	1.634	1.634	2.042	2.042	2.042	2.042	2.042	2.042	2.042	2.042	2.042	2.042	2.042	2.042	2.042	2.451	2.451	2.451	2.451	2.451	2.451	2.451	2.451
YJL123C	15.49	15.49	15.49	15.49	15.49	15.49	15.49	15.002	15.002	15.002	14.514	14.514	14.514	14.514	14.514	14.514	14.514	14.514	14.514	14.105	14.105	14.105	12.721	12.721	12.721	12.721	12.721	12.721	12.721	12.721	12.721	12.721	12.721	12.721	12.721	12.721	12.721	12.721	12.721	12.721	12.721	12.721	10.599	9.703	9.703	9.623	8.726	9.135	9.543
YMR227C	2.361	2.361	2.361	2.361	2.849	3.257	3.257	3.257	3.257	3.257	3.666	3.666	3.666	3.666	3.666	3.666	3.666	3.666	3.666	3.666	3.666	3.666	3.178	3.178	2.281	2.281	2.281	2.281	2.281	2.281	2.281	3.178	4.074	4.482	4.482	4.482	4.482	4.482	4.482	4.482	4.891	4.891	4.891	4.891	4.891	4.891	4.891	4.891	4.891
YPL265W	1.714	1.714	1.714	1.714	1.714	1.714	1.714	1.714	1.714	1.714	1.714	1.714	1.714	1.714	1.714	1.714	1.714	1.714	1.714	1.714	1.714	1.714	1.714	1.714	1.714	1.714	1.714	1.714	1.714	1.714	1.714	1.714	1.714	1.714	1.714	1.226	1.226	1.226	1.226	1.226	0.817	0.817	0.817	0.817	0.817	0.817	0.817	0.817	0.817
YCL057W	22.413	22.413	22.413	22.413	22.413	22.413	22.413	22.413	22.413	22.413	22.413	22.413	22.413	22.004	22.004	22.004	22.004	22.004	22.004	22.004	21.516	21.516	21.108	21.108	21.108	20.699	20.211	20.211	18.906	18.906	18.906	18.906	18.906	18.906	18.906	18.906	18.906	18.906	18.906	18.906	18.906	18.906	18.906	18.906	18.906	18.906	18.418	17.93	17.521
YPL191C	6.604	6.604	6.604	6.604	6.604	7.093	7.501	7.421	7.421	7.421	7.421	7.421	7.421	7.013	8.318	8.318	8.806	8.806	8.806	8.806	8.806	8.806	8.806	8.806	8.806	8.806	8.318	8.318	8.318	8.318	8.726	8.726	8.726	8.726	9.623	9.623	9.623	9.623	9.623	9.623	9.623	9.623	9.623	9.623	9.623	9.623	9.135	9.135	9.623
YNL221C	2.769	2.769	2.769	2.769	2.769	2.769	2.769	2.769	2.769	2.769	2.769	2.769	2.769	2.769	2.769	2.769	2.769	2.769	2.769	2.769	2.769	2.769	2.769	3.666	3.666	3.666	3.666	3.666	3.666	3.666	3.666	3.666	3.666	3.666	3.666	3.666	3.666	3.666	3.666	4.074	4.074	4.074	4.562	4.562	4.562	4.562	4.562	4.562	4.562
YMR267W	9.204	8.716	8.716	8.716	8.716	8.716	8.716	8.716	8.716	9.124	9.533	9.533	9.124	9.941	11.325	11.325	11.325	11.325	11.813	11.813	11.813	11.813	11.813	11.813	12.222	12.222	12.222	12.222	12.71	12.71	12.71	12.71	12.71	12.71	12.71	12.71	12.71	12.71	12.71	11.734	11.734	12.551	13.368	14.594	14.594	14.594	14.594	14.594	14.594
YNL094W	14.105	14.105	14.105	14.105	14.594	14.594	14.594	14.594	14.594	14.594	14.594	14.594	14.594	14.594	14.594	14.185	14.185	14.185	14.185	14.185	14.185	14.185	14.185	14.185	14.185	14.185	14.185	14.185	14.185	14.185	14.185	14.185	14.185	14.185	14.185	14.185	13.697	13.697	13.697	13.697	13.697	13.697	13.289	13.289	13.289	13.289	12.88	12.88	12.88
YHR027C	16.863	17.272	17.272	17.272	17.272	17.272	17.272	16.784	16.784	16.784	16.784	16.784	16.296	16.704	16.704	16.704	16.704	16.704	16.704	16.704	16.704	16.704	16.704	16.704	16.704	16.704	16.216	16.216	16.216	16.216	16.216	16.216	16.216	16.216	16.216	16.216	16.216	16.216	16.216	15.808	15.808	15.808	15.808	15.808	15.808	15.808	16.296	15.887	15.479
YKL011C	11.983	11.983	11.983	11.495	11.008	11.008	11.008	11.008	11.008	11.008	11.008	11.008	11.008	11.008	9.782	9.782	9.782	9.782	9.782	10.27	9.782	9.782	9.782	9.782	9.782	9.782	9.782	9.782	9.782	9.782	9.782	9.782	9.782	9.782	9.703	9.703	9.703	9.703	9.703	9.703	9.703	9.703	7.013	7.013	5.708	5.708	5.708	5.708	5.708
YMR154C	7.819	7.819	7.41	7.002	7.002	7.002	6.593	7.41	7.41	7.819	7.819	7.819	7.819	7.819	6.923	5.947	5.458	5.458	5.947	6.763	6.763	7.172	7.172	7.172	7.66	7.66	7.172	7.172	7.172	7.172	10.111	14.105	14.105	14.105	14.105	14.105	14.105	14.105	14.105	14.105	14.514	14.514	14.514	14.514	14.514	14.514	14.514	14.922	14.922
YDR456W	2.44	5.458	5.458	5.458	5.458	5.458	5.458	5.458	5.458	5.458	5.458	5.458	5.458	5.458	5.458	5.458	5.458	5.458	5.458	5.458	5.867	5.867	5.867	5.867	5.867	5.867	5.867	5.867	5.379	5.787	5.787	5.787	5.787	6.684	6.684	6.684	6.684	6.684	6.684	6.684	6.684	7.093	7.093	7.093	7.093	7.093	7.093	7.093	7.093
YNL292W	1.385	2.769	2.769	2.769	2.769	2.769	2.281	2.281	3.098	3.098	3.098	3.098	2.689	2.689	2.689	2.689	2.689	2.689	2.689	3.098	3.506	3.506	3.506	3.506	3.915	3.915	3.915	4.732	4.732	4.732	4.732	4.732	4.732	4.732	4.732	5.957	5.957	5.957	5.957	5.957	5.957	5.957	5.957	5.957	5.957	5.957	5.47	5.47	5.47
YKL043W	0.896	1.385	1.385	1.385	1.385	1.385	1.385	1.385	1.385	1.385	1.385	1.385	1.385	1.385	1.385	1.385	1.385	1.385	1.385	1.385	1.385	1.385	1.385	1.385	1.385	1.385	1.385	1.385	1.385	1.385	1.385	1.385	1.385	1.385	1.385	1.385	0.896	0.896	0.896	0.896	0.896	0.896	0.896	0.896	1.385	1.385	1.385	1.385	1.385
YOR383C	10.678	10.678	10.678	11.575	11.575	11.575	11.575	11.575	11.575	11.575	11.575	11.575	11.575	10.758	10.27	10.27	10.27	10.27	10.27	10.27	11.087	11.087	11.087	11.087	11.087	11.087	11.087	11.087	10.678	11.166	11.166	11.166	11.166	10.678	10.678	10.678	10.678	10.678	10.678	10.678	11.087	11.087	11.087	10.678	10.678	10.678	10.678	10.678	10.678
YJL041W	26.157	26.157	26.157	26.157	26.157	26.157	26.157	26.157	26.157	26.157	26.157	26.157	26.157	26.157	26.157	26.157	25.669	26.157	26.157	26.157	26.157	26.157	26.157	26.157	26.157	26.157	26.157	26.157	26.157	26.157	26.157	26.157	26.157	26.157	26.157	26.157	26.157	26.157	25.669	25.669	25.669	25.669	25.669	25.669	25.669	25.669	25.669	25.669	25.669
YKL072W	14.095	15.887	15.887	15.887	15.887	16.375	16.863	19.145	19.145	19.633	19.633	19.633	19.633	19.633	19.633	19.633	19.633	19.633	19.633	20.858	20.858	20.858	21.346	21.834	22.242	22.242	22.242	22.242	22.73	22.73	22.73	22.73	22.73	22.73	22.73	23.218	23.218	23.218	23.218	23.218	23.218	23.218	23.218	23.218	23.218	24.035	24.035	24.035	24.035
YIL119C	1.634	1.634	1.634	1.634	1.634	1.634	1.634	0.817	0.408	0.408	0.408	0.408	0.408	0.408	0.408	0.408	0.408	0.408	0.408	0.408	0.408	0.408	0.408	0.408	0.408	0.817	0.817	0.817	0.817	0.817	0.817	0.817	0.817	0.817	0.817	0.817	0.817	0.817	0.817	0.817	0.817	0.817	0.817	0.817	0.817	0.817	0.817	0.817	0.817
YMR088C	10.111	10.111	10.111	10.111	9.703	9.703	9.703	9.703	9.703	10.111	10.599	10.599	10.599	10.599	10.599	10.599	10.599	10.599	10.599	11.495	11.495	11.904	12.392	12.392	12.392	12.392	12.88	12.88	12.88	12.88	12.88	12.88	12.88	12.88	12.88	12.88	12.472	12.96	12.96	12.96	12.96	12.96	12.96	12.96	12.96	12.96	12.96	12.96	12.96
YKL148C	18.338	18.338	18.338	18.338	18.338	18.338	18.338	18.338	18.338	18.338	17.851	17.851	17.851	17.363	17.363	16.875	16.875	16.875	16.875	16.875	16.875	16.875	16.875	16.875	16.875	16.875	16.875	16.875	16.387	15.899	15.899	15.411	15.411	14.026	11.745	11.336	10.928	10.928	10.928	10.928	10.928	10.52	10.52	10.52	9.623	8.726	8.239	8.239	8.318
YOL061W	13.05	13.05	13.05	11.665	10.848	10.44	10.031	11.336	16.148	19.983	19.983	19.983	20.88	20.88	21.856	22.344	22.344	22.344	23.32	23.32	23.32	23.32	23.32	23.32	23.32	23.32	23.32	23.32	23.32	23.32	23.32	23.32	23.32	24.216	24.704	24.704	24.704	24.704	24.704	24.704	24.704	24.704	24.704	24.704	24.704	24.704	24.704	24.704	24.704
YLR166C	8.318	8.318	8.318	8.318	8.318	8.318	8.318	8.318	8.318	8.318	8.318	7.91	7.91	7.83	7.83	7.83	7.83	7.83	7.83	7.83	7.83	7.83	7.83	7.83	7.83	7.421	7.421	7.421	7.421	6.525	6.525	6.525	5.141	5.141	5.628	5.628	5.628	5.628	5.22	5.22	5.22	5.22	5.22	5.22	4.732	4.732	4.732	4.732	4.732
YOR301W	16.875	16.875	16.875	17.363	17.363	17.363	17.363	17.363	17.363	17.363	17.363	17.363	17.363	17.363	17.363	17.363	16.387	16.387	15.49	15.49	15.49	15.49	15.49	15.49	15.49	15.49	15.49	15.49	15.49	15.49	15.899	15.899	15.49	15.49	15.49	15.49	15.49	15.49	15.082	15.082	15.082	14.673	14.673	14.673	14.673	14.673	14.185	14.185	13.777
YEL043W	18.599	19.416	19.416	19.416	19.416	19.416	19.416	19.416	19.416	19.416	19.904	19.495	19.495	19.495	18.599	18.599	18.599	18.599	18.599	18.599	18.599	18.599	18.599	19.087	19.087	19.575	19.575	19.575	19.575	19.575	19.575	19.575	19.575	19.983	19.983	19.983	19.983	19.983	19.983	19.983	19.983	19.983	19.983	19.983	19.983	19.983	19.983	19.983	19.166
YIL133C	0.976	0.976	0.976	0.976	0.976	0.976	0.976	0.976	0.976	0.976	0.976	0.976	0.488	0.488	0.488	0	0	0	0	0	0	0	0	0	0	0	0	0	0	0	0	0	0	0	0	0	0	0	0	0	0	0	0	0	0	0	0	0	0
YOL127W	3.098	3.098	3.098	3.098	3.098	3.098	3.098	3.098	3.098	3.098	2.689	2.689	2.689	2.689	2.281	2.281	2.281	2.281	1.873	1.873	1.873	1.873	1.873	1.873	1.873	2.361	2.361	2.361	2.361	2.361	2.361	2.361	2.361	2.361	2.361	2.361	2.361	2.361	1.873	1.873	1.873	1.873	1.873	1.873	1.873	1.873	1.873	1.873	1.873
YNL283C	13.947	13.947	13.538	13.538	13.538	12.721	12.721	12.312	12.312	12.312	11.904	11.904	11.416	11.008	11.008	10.599	10.599	6.196	5.3	2.689	1.793	1.793	1.793	1.793	1.793	1.793	1.793	1.793	1.305	1.305	1.305	1.305	1.305	1.305	1.305	1.305	1.305	1.305	1.305	1.305	1.305	1.305	1.305	1.305	1.305	1.305	1.305	0.896	0.896
YKL139W	17.044	19.087	19.087	19.087	19.087	19.087	19.087	19.087	19.087	19.087	19.575	19.575	19.983	19.983	19.983	19.983	19.983	19.983	19.983	19.575	19.575	19.575	19.575	19.575	19.575	19.575	19.575	19.575	19.575	19.575	19.575	20.063	20.063	20.063	20.063	20.063	20.063	20.063	20.063	20.063	20.063	20.063	20.063	20.063	20.063	20.063	20.063	20.063	20.063
YDL155W	9.294	9.294	9.294	9.294	9.294	9.294	9.294	9.294	9.294	9.294	9.294	9.294	9.294	9.294	9.294	9.294	9.294	9.294	9.294	9.294	9.294	9.294	9.294	9.294	9.294	9.294	9.294	9.294	9.294	9.294	9.294	9.294	9.294	9.294	9.294	9.294	9.294	9.703	9.623	9.623	9.623	9.623	9.623	9.623	9.623	9.623	9.623	9.623	9.623
YKL018W	10.27	10.27	9.782	10.191	10.191	10.191	10.27	10.27	10.27	10.27	10.27	10.758	10.27	10.27	10.27	10.27	9.782	9.782	10.27	9.782	9.782	9.782	9.782	9.782	9.782	9.782	9.782	9.782	11.166	11.166	11.166	11.166	13.368	12.96	13.368	13.697	13.697	13.697	13.697	13.697	13.697	13.697	13.697	13.697	13.697	13.697	13.697	13.697	13.697
YML058W	9.782	9.782	9.782	9.782	9.782	9.782	9.782	9.782	9.782	9.782	9.782	9.782	9.782	9.782	9.782	9.782	9.782	9.782	9.782	9.782	9.782	9.782	9.782	9.782	9.782	9.782	9.782	9.782	9.782	9.782	9.782	9.782	9.782	9.782	9.782	9.782	9.782	9.782	9.782	9.782	9.782	9.782	9.782	9.782	9.782	9.782	9.782	9.782	9.782
YJR099W	13.607	10.758	12.71	12.302	12.302	12.302	11.325	11.734	11.734	11.734	12.143	12.143	12.143	12.143	12.143	12.143	12.143	12.143	12.143	12.551	11.655	11.655	11.246	11.734	11.734	11.734	10.838	10.838	10.838	11.325	11.813	12.222	12.222	12.222	12.222	12.222	12.222	12.302	13.686	13.686	14.503	15.399	15.399	15.399	15.399	15.399	15.887	15.887	15.887
YBR066C	1.793	1.793	1.793	1.793	1.793	1.793	1.793	1.793	1.793	1.793	1.793	1.793	1.793	1.385	1.385	1.385	1.385	1.385	1.385	1.385	1.385	1.385	1.385	1.385	1.385	1.385	1.385	1.385	1.385	1.385	1.385	1.385	1.385	1.385	1.385	1.873	1.873	1.873	1.873	1.873	1.873	1.873	1.873	1.873	1.873	1.873	1.873	1.873	1.873
YBR084C-A	2.281	2.281	2.281	2.281	2.281	2.281	2.281	2.281	2.689	2.689	2.689	2.689	2.689	2.689	2.689	2.689	2.689	2.689	2.689	2.689	2.689	2.689	2.689	2.689	2.689	2.689	2.689	2.689	2.689	2.689	2.689	2.689	2.689	2.689	2.689	2.689	2.689	2.689	2.689	2.689	2.689	2.689	2.689	2.689	2.689	2.689	2.201	2.201	2.201
YOR336W	2.61	2.61	2.61	2.61	2.61	2.61	3.098	3.098	3.098	3.098	3.098	3.098	3.098	3.098	3.098	3.098	3.098	3.098	3.098	3.098	3.098	3.098	3.098	3.098	3.098	3.098	3.098	3.098	3.098	3.098	3.098	3.098	3.098	3.098	3.098	3.098	2.201	2.201	2.61	2.61	2.61	2.61	2.61	2.61	2.61	2.61	2.61	2.61	2.61
YBR259W	5.3	4.811	4.811	4.811	5.708	6.117	6.117	6.117	6.604	6.604	6.604	6.604	7.013	7.013	7.013	7.013	7.013	7.501	8.398	8.398	8.398	8.398	8.398	8.398	8.398	9.294	9.294	9.294	9.294	9.294	9.294	9.703	9.703	9.703	9.703	9.703	9.703	9.703	9.703	10.191	10.191	10.191	10.191	9.782	9.782	9.782	9.782	9.782	9.782
YBR247C	14.026	14.026	14.026	14.026	14.026	14.434	14.434	14.434	14.434	14.434	14.434	14.434	14.434	14.434	14.434	14.434	14.434	14.434	14.843	14.843	14.843	14.843	14.843	14.843	14.843	14.843	14.843	14.843	14.843	14.922	14.434	14.434	14.434	14.434	14.434	14.434	14.434	14.434	14.434	14.434	14.434	14.922	14.922	14.922	14.922	14.922	14.922	14.922	14.922
YCL024W	6.117	6.117	6.117	6.117	5.708	5.708	6.604	6.604	6.604	10.678	10.678	10.678	10.678	10.678	10.678	10.678	10.678	10.678	10.678	10.678	10.678	10.678	10.678	10.678	10.678	10.678	10.678	10.678	10.678	11.087	11.575	11.983	11.983	12.472	13.289	13.289	13.289	13.289	13.289	13.289	13.289	13.697	13.697	13.697	13.697	13.697	13.697	13.697	14.105
YAL053W	1.305	1.305	1.305	1.714	1.714	1.714	1.714	1.714	1.714	1.714	1.714	1.714	1.305	1.305	1.305	1.305	1.305	0.896	0.896	0.896	0.896	1.305	1.305	1.305	1.305	1.305	1.305	1.305	1.305	1.793	1.793	1.793	1.793	1.793	1.793	1.793	1.793	1.793	1.793	1.793	1.793	1.793	1.793	1.793	1.793	2.281	2.281	3.178	3.178
YDL203C	11.405	11.405	11.405	10.917	10.917	10.996	10.996	10.996	10.508	10.508	10.508	10.508	10.508	10.508	10.021	10.021	9.044	9.044	9.044	8.556	8.556	8.556	8.556	8.556	8.148	8.069	7.58	7.172	7.172	6.763	6.763	6.763	6.763	6.763	6.763	6.763	6.355	6.355	6.355	6.355	6.355	5.379	3.506	3.098	3.098	3.098	3.098	3.098	3.098
YNR004W	14.673	14.673	14.673	12.063	12.063	12.063	12.063	11.246	10.758	10.758	10.758	10.758	10.758	10.758	10.758	10.758	10.758	12.143	12.143	11.734	11.734	11.734	11.246	11.246	11.734	13.607	13.607	14.015	14.015	14.015	14.503	14.503	14.503	14.503	14.095	14.095	14.095	13.686	13.686	12.79	12.79	13.277	13.357	13.357	13.357	13.357	13.357	13.357	13.357
YBR171W	16.795	16.795	16.795	16.795	17.771	17.771	17.771	17.771	17.771	17.771	18.259	18.259	18.259	18.259	18.259	18.259	18.259	18.259	18.259	18.259	18.259	18.259	18.259	18.259	18.259	18.259	18.259	18.259	18.259	18.259	18.259	18.259	18.259	18.259	18.747	18.747	18.747	18.747	18.747	18.747	18.747	18.747	18.747	18.747	18.747	18.747	18.747	18.747	18.747
YGL048C	9.373	9.294	9.294	9.294	9.294	10.191	10.191	10.191	10.599	10.599	9.703	10.52	10.52	10.52	10.52	10.52	10.031	10.031	10.031	10.031	10.031	10.031	10.031	10.031	10.031	10.031	10.031	10.031	10.031	10.031	10.031	10.031	9.623	9.623	9.623	9.623	9.623	9.623	9.623	9.135	9.135	9.543	9.543	9.543	9.543	9.543	9.543	9.543	9.543
YER006W	16.806	16.806	16.806	16.806	16.398	16.398	16.806	16.806	16.806	16.806	16.806	16.806	16.806	16.806	16.806	16.806	17.294	17.294	17.294	17.294	17.294	17.294	17.294	17.294	17.294	17.294	17.294	16.806	16.806	16.806	16.806	16.398	16.398	16.398	15.989	15.989	15.989	15.501	15.501	15.501	15.501	15.501	15.501	15.501	14.604	14.604	13.787	13.787	13.787
YDR472W	0.488	0.488	0.488	0.488	0.488	0.488	0.488	0.488	0.488	0.488	0.488	0.488	0.488	0.488	0.488	0.488	0.488	0.488	0.488	0.488	0.488	0.488	0.488	0.488	0.488	0.488	0.488	0.488	0.976	0.976	0.976	0.976	0.976	0.976	0.976	0.976	0.976	0.976	0.976	0.976	1.385	1.385	1.385	1.385	1.385	1.385	0.896	0.896	0.896
YLR148W	4.244	4.244	4.244	4.244	4.244	3.756	3.756	3.756	3.756	3.756	3.756	3.756	3.756	2.53	2.53	2.53	2.122	2.122	2.122	2.122	2.122	2.122	2.122	2.122	2.122	2.122	2.122	2.122	2.122	2.122	2.122	2.122	2.122	2.122	2.122	2.122	2.122	2.122	2.122	1.714	1.714	3.427	3.427	3.427	3.427	3.427	3.427	3.427	3.836
YER062C	17.044	17.044	17.044	17.044	17.044	16.636	16.636	16.636	16.636	16.636	16.636	16.636	16.636	16.227	16.227	16.227	16.227	16.227	16.227	16.227	16.227	16.227	15.819	15.002	14.514	15.002	15.411	15.411	15.411	15.411	15.899	15.411	15.411	15.411	15.411	15.411	15.411	15.411	15.411	15.411	15.411	15.411	15.411	15.411	15.411	15.411	15.411	15.002	14.185
YKL026C	15.241	15.241	15.241	14.752	14.752	14.752	14.752	14.752	14.264	14.264	14.264	14.264	12.88	12.88	12.88	11.904	11.904	11.008	11.008	11.008	11.008	11.008	9.782	9.294	9.294	8.886	8.886	9.294	9.294	9.294	9.294	9.294	9.294	9.294	9.294	9.703	9.703	9.703	9.703	9.703	9.703	9.703	9.703	9.703	9.703	8.318	8.318	8.318	8.318
YGR117C	1.634	1.634	1.226	1.226	1.226	1.226	0.817	0.817	0.817	0.817	0.817	0.817	0.817	0.817	1.226	1.226	1.226	0.817	0.817	0.817	0.817	0.817	0.817	0.817	0.817	0.817	0.817	0.817	0.817	0.817	0.817	0.817	0.408	0.408	0.408	0.408	0.408	0.408	0.408	0.408	0.408	0.408	0.408	0.408	0.408	0.408	0.408	0.408	0.408
YBL022C	8.477	7.989	7.989	7.989	5.787	5.787	6.525	6.525	7.013	7.013	7.421	6.934	6.934	8.647	8.647	8.647	8.647	8.647	8.647	9.056	9.056	9.056	9.056	9.056	9.056	9.056	9.056	9.056	9.543	9.543	9.543	10.44	10.44	10.44	10.44	10.44	10.44	10.44	10.44	10.44	9.952	10.361	10.361	10.361	10.031	10.031	10.52	10.52	10.52
YLR363C	11.495	11.087	11.087	11.575	11.087	11.575	12.472	12.472	12.472	12.472	12.472	12.472	12.472	12.472	12.88	12.88	12.88	12.88	12.88	12.88	12.88	12.88	12.88	12.88	12.88	12.88	12.88	12.88	12.88	12.88	12.88	12.88	12.88	12.88	12.392	12.392	12.392	12.392	12.392	12.392	12.392	12.392	12.392	12.392	12.392	12.392	12.392	12.392	12.392
YDL237W	8.806	8.806	8.806	8.398	8.398	7.989	7.989	7.501	7.501	7.501	7.91	7.91	7.91	7.91	7.91	7.91	7.91	7.91	7.91	7.91	7.342	7.342	7.342	7.342	7.342	7.342	7.75	7.75	7.75	7.75	7.75	7.263	7.263	7.263	7.263	7.263	4.652	4.244	4.244	4.244	4.244	4.244	3.756	3.756	4.165	8.159	9.464	9.464	10.769
YBR102C	10.361	12.153	14.764	14.764	14.764	16.069	16.069	16.069	16.069	16.556	17.044	17.044	17.044	17.044	18.917	18.917	19.734	19.734	19.734	19.734	19.326	19.734	22.832	22.832	23.32	23.32	23.32	23.32	23.32	23.32	23.32	23.32	23.32	23.32	23.32	23.32	23.32	23.32	23.32	23.32	23.32	23.32	23.32	23.32	22.912	22.912	22.912	23.32	23.32
YER082C	8.965	9.453	9.453	9.861	9.861	9.861	10.35	10.35	10.35	10.35	10.35	10.35	10.35	10.35	10.758	10.758	10.758	10.758	10.758	10.758	10.758	10.758	10.758	10.758	10.758	10.758	10.758	10.758	10.758	10.758	10.35	10.35	10.35	10.35	9.941	9.941	9.941	9.941	10.917	10.917	10.917	10.917	10.917	10.917	10.917	10.917	10.021	10.021	10.021
YMR195W	7.66	7.66	7.66	7.66	7.66	7.172	7.58	7.501	7.013	7.013	6.604	6.604	6.604	6.604	6.604	6.604	6.604	6.604	6.604	6.196	6.604	6.604	6.604	6.604	6.604	6.604	6.604	6.604	6.604	6.604	6.604	6.604	6.604	6.604	6.604	6.604	7.093	7.093	7.093	7.093	7.093	8.477	7.989	7.989	7.989	7.989	7.989	7.989	7.989
YDL234C	10.031	10.031	11.257	10.361	10.361	9.952	9.952	9.952	9.952	9.952	8.159	7.75	7.75	8.159	8.647	9.056	9.056	9.056	9.056	9.056	9.056	9.056	9.056	9.056	9.056	9.464	9.464	9.464	9.056	9.056	9.952	9.952	9.952	9.952	9.952	11.257	11.257	11.257	11.257	12.153	12.153	12.153	12.153	12.153	12.153	12.562	12.562	12.562	12.562
YOL007C	9.373	9.373	9.373	9.373	9.373	9.373	9.373	9.373	9.373	9.373	9.373	9.373	9.373	8.886	8.886	8.886	8.886	8.886	8.886	8.886	8.886	8.886	8.886	8.886	8.886	8.886	8.886	8.886	8.886	8.886	8.886	8.886	8.886	8.886	8.886	8.886	8.886	8.886	8.886	8.886	8.886	8.398	8.398	8.398	8.398	8.398	8.398	8.398	8.398
YGR096W	11.416	11.825	11.825	11.825	11.825	11.825	11.825	11.825	11.825	11.825	11.825	11.825	12.312	12.312	12.312	12.312	12.312	12.312	12.312	12.312	12.312	12.312	12.312	12.312	12.312	12.312	12.312	12.312	12.312	14.026	14.026	13.617	13.617	13.617	13.617	13.617	13.617	13.617	13.617	13.617	13.617	13.617	13.617	13.617	13.617	13.617	13.617	13.617	13.617
YGR162W	0.817	0.817	0.817	0.817	0.817	0.817	0.817	0.817	0.817	0.817	0.817	0.817	0.817	0.817	0.817	0.817	0.817	0.817	0.817	0.817	0.817	0.817	0.817	0.817	0.817	0.817	0.817	0.817	0.817	0.817	0.817	0.817	0.817	0.817	1.305	3.666	3.666	3.666	3.666	3.666	3.666	3.666	3.666	3.666	3.666	3.666	3.666	3.666	3.666
YJL102W	7.013	7.013	8.886	8.886	8.886	8.886	10.27	11.734	11.734	12.222	12.222	12.71	12.71	12.71	12.71	12.71	13.198	13.198	13.198	13.198	13.607	13.607	13.607	13.607	13.607	13.607	13.607	13.607	13.607	13.607	13.607	13.607	14.095	14.503	14.503	14.503	14.503	14.503	14.503	14.503	14.503	14.503	14.503	14.503	14.503	14.503	14.503	14.503	14.503
YOR123C	6.196	6.196	6.196	6.196	6.196	6.196	6.196	6.196	6.196	6.604	6.604	6.604	6.604	6.604	6.604	6.604	6.604	6.604	6.604	7.093	7.093	7.093	7.093	7.093	7.093	7.093	7.093	7.093	7.501	7.501	7.501	7.501	7.501	7.501	7.501	7.501	7.501	7.501	7.501	7.91	7.91	7.91	7.91	7.91	7.91	7.91	7.91	7.91	7.91
YPR149W	8.148	8.148	8.148	8.148	8.148	8.148	8.148	8.148	8.148	8.148	8.148	7.66	7.66	6.763	4.562	3.586	3.586	3.586	2.689	1.464	0.976	0.976	0.488	0.488	0.488	0.488	0	0	0	0	0	0	0	0	0	0	0	0	0	0.408	0.408	0.408	0.408	0.408	0.408	0.408	0.408	0.408	0.408
YOR018W	6.684	6.684	6.684	6.196	5.787	5.787	5.787	5.787	5.787	5.787	6.276	6.276	6.763	6.763	6.763	6.763	6.763	6.763	6.763	6.763	6.763	7.252	7.252	7.252	6.434	6.434	6.434	6.434	6.434	6.434	6.434	6.434	5.947	5.458	5.05	5.05	5.05	4.562	4.562	4.562	4.562	4.562	4.562	4.562	4.562	4.562	4.562	4.562	4.562
YLR045C	15.002	15.49	15.49	15.49	15.49	15.49	15.49	15.49	15.49	15.978	15.978	15.978	15.978	15.978	15.978	15.978	15.978	15.978	15.978	15.978	15.978	15.978	15.978	15.978	15.978	15.978	15.978	15.978	15.978	15.978	15.978	15.49	15.978	15.978	15.978	15.978	15.978	15.978	15.978	15.569	15.082	15.082	15.082	15.082	15.082	15.082	15.082	13.777	13.777
YLR350W	6.763	6.763	6.763	6.763	6.763	6.276	6.276	6.276	6.276	6.276	6.276	6.276	6.276	6.276	6.276	6.276	6.276	6.276	6.763	6.763	6.355	5.867	5.867	5.867	5.867	5.867	5.867	5.867	5.867	5.867	5.867	5.867	5.867	5.867	5.867	4.403	4.403	4.403	3.506	3.018	3.018	3.018	3.018	3.018	3.018	3.018	3.018	3.018	4.732
YDR452W	6.276	6.276	6.276	6.276	6.276	6.276	6.276	6.276	6.684	6.684	6.684	6.684	6.684	6.684	6.684	6.684	6.684	7.093	7.093	7.093	7.093	7.093	7.093	7.093	7.093	6.117	6.117	6.117	5.628	5.628	5.628	5.628	5.628	5.628	5.628	5.628	6.037	6.037	6.037	6.037	6.037	6.037	6.037	6.037	6.037	6.037	6.037	6.037	6.037
YAL048C	7.013	7.013	6.037	4.732	6.117	8.318	9.623	9.623	9.623	9.623	9.623	9.623	9.623	10.111	9.623	10.44	10.44	10.848	10.848	11.336	11.336	11.336	11.745	12.233	15.899	15.899	15.899	16.307	16.795	17.203	17.203	17.203	17.203	17.203	19.326	19.326	19.326	19.326	19.326	19.326	19.326	19.326	19.326	19.326	19.326	19.326	19.326	19.326	19.326
YPL229W	0.488	0.488	0.488	0.488	0.488	0.488	0	0	0	0	0	0	0	0	0	0	0	0	0	0	0	0	0	0	0	0	0	0	0	0	0	0	0	0	0	0	0	0	0	0	0	0	0	0	0	0	0	0	0
YPL017C	9.612	9.612	9.612	9.612	9.612	9.612	9.612	9.612	9.612	9.612	9.612	9.612	9.612	9.612	9.612	9.612	9.612	9.612	9.612	9.612	9.612	9.612	9.612	9.612	9.612	9.612	10.021	10.021	10.021	10.021	10.021	10.021	10.021	10.021	10.021	10.021	8.636	8.636	8.636	8.636	8.636	8.636	8.227	8.227	8.227	8.227	8.227	8.227	8.227
YOL092W	5.628	6.525	6.525	6.525	8.647	10.361	10.361	10.361	10.361	10.361	10.769	10.769	10.769	10.769	10.769	10.769	10.769	11.257	11.257	11.257	11.257	11.257	11.257	11.257	11.665	11.665	14.026	14.026	14.026	14.026	14.026	14.026	14.026	14.026	14.026	14.026	14.026	14.026	14.026	14.026	14.026	14.026	14.026	14.026	14.026	14.026	14.026	14.026	14.026
YGR209C	6.684	6.684	6.684	6.684	6.684	6.684	6.684	6.684	6.684	6.684	6.684	6.684	6.684	6.684	6.684	7.58	7.58	8.398	8.398	8.398	8.398	8.398	8.398	8.398	8.398	8.398	8.398	8.398	8.398	8.398	8.398	8.398	8.398	8.398	8.398	8.398	8.398	7.91	7.91	6.684	6.684	6.684	6.684	6.684	6.684	6.684	6.684	6.684	6.196
YIL144W	12.143	12.143	12.143	12.143	12.143	12.143	12.143	12.143	12.143	12.143	12.143	12.143	12.143	12.143	12.143	12.143	12.143	12.143	12.143	12.143	12.143	12.143	12.143	12.143	12.143	12.143	12.143	12.143	12.143	12.143	12.143	12.143	12.143	12.143	12.143	12.143	12.143	12.143	12.143	12.143	12.143	12.143	12.143	12.143	12.143	12.143	12.143	12.143	12.143
YOR176W	1.305	1.305	1.305	1.305	1.305	1.305	1.305	1.305	1.305	1.793	1.793	1.793	1.793	1.793	1.793	1.793	1.793	1.793	1.793	1.793	1.793	1.793	1.793	1.793	2.201	3.098	3.098	3.098	3.098	3.098	3.506	3.506	3.506	3.994	3.994	3.994	3.994	3.994	3.994	3.994	3.994	4.971	6.196	8.477	8.477	8.477	8.477	8.965	8.965
YOR374W	12.063	12.551	12.96	12.96	12.96	12.96	12.551	12.551	12.551	12.551	12.551	12.063	12.063	12.063	12.063	12.063	12.063	12.063	12.063	12.063	12.063	12.063	12.063	12.063	12.063	12.063	12.063	12.063	12.063	12.063	12.063	12.063	12.063	12.063	12.063	12.063	12.063	12.063	12.063	12.063	12.063	12.063	12.063	12.063	12.063	12.063	12.063	12.063	9.782
YKL104C	0.488	0.488	0.488	0.488	0.488	0.488	0.488	0.488	0.488	0.488	0.488	0.488	0.488	0.488	0.488	0.488	0.488	0.488	0.488	0.488	0.488	0.488	0.488	0.488	0.488	0.488	0.488	0.488	0.488	0.488	0.488	0.488	0.976	0.976	0.976	0.976	0.976	0.976	0.976	0.976	0.976	0.976	0.976	0.976	1.952	1.952	2.44	2.44	2.44
YKR077W	15.241	15.241	15.241	15.241	15.241	15.241	15.32	14.832	14.832	14.832	14.832	14.832	14.832	14.015	14.503	14.912	16.704	17.113	17.113	18.497	18.497	18.497	18.497	18.497	18.497	18.497	18.009	18.009	18.009	18.009	18.009	17.521	18.009	18.009	18.009	18.009	18.009	18.009	18.009	18.009	18.009	18.009	18.009	18.009	18.009	18.009	18.009	18.009	18.009
YKL068W	6.843	7.331	7.331	7.331	7.331	7.331	7.331	6.843	6.843	6.843	6.843	6.843	6.843	6.843	6.843	6.843	5.867	5.867	5.867	5.867	5.867	5.867	5.867	5.867	5.867	5.867	6.276	6.276	6.276	6.276	6.276	6.276	6.276	6.276	6.276	6.276	6.276	6.276	6.276	5.867	5.867	5.867	5.867	5.867	5.867	6.276	6.276	6.276	6.276
YDL127W	5.3	5.3	5.3	5.3	4.891	4.891	4.891	4.891	4.891	4.891	4.891	4.891	4.891	4.482	4.971	4.971	4.971	4.971	4.971	4.971	4.971	4.971	4.971	4.971	4.971	4.971	4.482	4.482	4.482	4.074	4.074	4.074	4.074	4.074	4.074	2.281	1.873	1.873	1.873	1.873	1.873	1.873	1.873	1.873	1.873	1.385	1.385	1.385	1.385
YBR228W	8.965	8.965	8.636	8.636	9.044	8.636	8.636	8.148	8.148	8.148	9.044	9.044	9.044	9.044	9.044	8.069	9.861	9.861	9.861	9.861	9.453	9.941	10.429	10.429	10.429	10.429	10.429	10.429	10.35	10.758	10.758	10.758	10.758	10.758	11.575	11.575	11.575	11.575	11.575	11.575	11.575	11.575	11.575	11.087	11.087	11.087	11.087	11.495	10.928
YEL007W	1.305	1.305	1.305	1.305	1.305	0.817	0.817	0.817	0.817	0.817	0.817	0.817	0.817	0.817	0.817	0.817	0.817	0.817	0.817	1.793	1.793	1.793	1.793	1.793	1.793	1.793	1.793	1.793	1.793	1.793	1.793	1.793	1.793	1.793	1.793	1.793	1.793	1.793	1.793	1.793	1.793	1.793	1.793	1.793	1.793	2.281	2.281	2.281	2.281
YGR262C	11.087	11.087	11.495	11.983	11.983	11.983	12.88	12.88	12.88	12.88	13.368	13.368	13.368	13.368	13.368	14.264	14.264	14.673	14.673	15.161	15.161	15.161	15.569	15.569	15.569	15.569	15.569	15.569	16.546	16.954	17.442	17.442	17.442	17.442	17.442	17.442	17.442	17.442	17.851	17.851	17.851	17.851	17.851	17.851	17.851	17.851	17.851	17.851	17.851
YPL269W	4.971	5.379	6.763	7.989	8.886	8.886	8.886	8.886	9.782	10.191	11.575	11.575	12.063	12.063	12.063	12.063	12.063	12.063	11.575	11.983	12.472	12.472	12.472	12.472	12.472	12.472	12.472	12.472	12.88	12.88	12.88	12.88	12.88	12.88	12.88	12.88	12.88	12.88	12.88	12.88	12.88	12.88	12.88	13.368	13.368	13.777	13.856	13.856	13.856
YBR282W	2.281	2.281	2.281	2.281	2.281	2.281	2.281	2.281	2.281	2.281	2.281	2.281	2.281	2.281	2.281	2.281	2.281	2.281	2.281	2.281	2.281	2.769	3.257	4.641	4.641	4.641	4.641	5.05	5.617	6.106	6.106	6.106	6.106	6.106	6.106	6.106	6.514	6.514	6.026	6.026	6.026	6.026	6.026	6.026	6.026	6.026	6.026	6.026	6.026
YDR254W	8.477	8.477	8.477	8.477	8.477	8.477	8.477	8.477	8.477	8.477	8.477	8.477	8.477	8.477	8.477	8.477	8.477	8.477	8.477	8.477	8.477	8.069	8.069	8.556	8.556	8.556	8.556	8.556	8.556	8.556	8.965	8.965	8.965	8.965	8.965	8.965	8.965	8.965	8.965	8.965	8.965	8.965	8.965	8.965	8.477	7.501	7.501	7.501	7.501
YOR286W	12.88	12.88	12.88	12.88	12.88	12.88	12.88	12.88	12.88	12.88	12.88	12.88	12.88	13.368	13.856	13.856	13.856	13.856	13.856	13.856	13.856	13.856	13.856	13.856	13.856	13.856	13.856	13.856	13.856	13.856	13.856	13.856	13.856	13.856	13.856	13.856	13.447	13.447	13.447	13.447	13.447	13.447	13.447	13.447	13.935	13.935	13.935	13.935	13.935
YDL166C	6.854	6.854	6.854	6.854	6.854	6.854	6.854	6.854	6.854	6.854	7.342	5.628	5.628	7.501	7.501	7.501	7.501	7.501	7.501	6.684	6.684	6.684	7.093	7.093	7.093	7.093	7.58	7.58	7.58	7.58	7.58	7.58	7.093	7.093	7.093	7.58	7.58	7.989	7.989	7.989	7.989	7.989	7.989	7.989	7.989	7.989	7.989	7.989	8.398
YOR067C	11.405	11.813	11.734	11.734	11.734	11.734	11.734	11.734	11.734	11.734	11.734	11.734	11.734	12.143	11.734	11.734	11.734	11.734	11.734	11.813	11.813	11.813	11.813	12.222	11.813	11.813	11.813	12.302	12.302	12.302	12.79	12.79	12.79	12.79	12.79	12.79	12.79	12.79	12.79	12.79	12.79	12.79	12.79	12.79	12.79	12.79	12.79	12.79	12.79
YFR035C	8.886	8.886	9.294	9.294	9.294	9.294	9.294	9.294	9.294	8.806	7.91	7.989	7.989	7.989	7.989	7.989	7.989	7.989	7.989	7.989	7.58	7.58	7.58	7.58	7.58	7.58	7.58	7.58	7.58	7.989	7.989	7.989	7.989	7.989	7.989	7.501	7.501	7.501	7.501	7.501	7.501	7.501	7.501	7.501	7.501	6.604	6.604	6.604	6.196
YLR146C	4.244	3.756	3.756	3.756	3.348	3.348	3.348	3.348	3.348	3.348	3.836	3.427	3.427	3.427	3.427	3.427	3.427	3.427	1.714	1.714	2.122	2.122	2.122	2.122	2.122	2.122	2.122	2.122	2.122	2.122	2.122	2.122	2.122	2.122	2.122	2.122	2.122	2.122	2.122	2.122	2.122	2.122	2.122	2.53	2.53	2.53	3.756	3.756	3.756
YPR048W	5.787	5.787	5.787	6.763	6.763	6.763	6.763	6.763	6.763	6.355	5.947	5.947	5.947	6.434	7.331	7.739	7.739	7.739	7.739	7.739	8.556	8.556	8.556	9.453	9.453	9.453	9.453	9.453	9.453	9.453	9.861	10.27	10.678	10.678	10.678	10.678	10.678	10.678	10.678	10.678	11.575	11.575	12.551	12.551	12.551	12.551	12.551	12.551	12.551
YNL077W	9.044	9.044	9.044	9.044	9.044	9.044	9.044	9.044	9.453	9.453	9.453	9.453	9.453	9.453	9.453	9.453	9.453	9.453	9.453	9.453	9.453	9.453	8.636	8.636	8.636	8.636	8.636	8.636	8.636	8.636	8.636	8.636	8.148	8.148	8.148	8.148	8.148	8.148	8.148	8.148	8.148	8.148	8.148	7.252	7.252	7.66	7.66	7.66	8.069
YJL130C	6.276	6.276	6.276	6.276	6.276	6.276	6.276	6.276	6.276	6.276	6.276	6.276	6.276	6.684	7.093	8.069	8.477	8.477	8.477	8.477	8.477	8.477	8.477	8.477	8.477	8.477	8.965	8.965	8.965	8.965	8.477	7.989	7.989	7.989	7.989	7.989	7.989	7.58	7.58	7.58	7.093	7.989	8.477	8.477	8.477	8.477	8.477	8.477	8.477
YOR201C	14.832	14.832	14.832	14.832	14.832	14.832	14.832	14.832	14.832	14.832	14.832	14.832	14.832	14.832	14.832	14.832	14.832	14.832	14.832	14.832	14.832	14.832	14.832	14.832	14.832	14.832	14.832	14.832	14.832	14.832	14.832	14.832	14.832	14.832	14.832	14.832	14.832	14.832	15.32	15.32	15.32	15.32	15.32	15.32	15.32	15.32	15.32	15.32	15.32
YCR030C	0	0	0	0	0	0	0	0	0	0.488	0.488	0.488	0.488	0.488	0.488	0.488	0.488	0.488	0.488	0.488	0.488	0.488	0.488	0.488	0.488	0.488	0.488	0.896	0.896	1.714	1.714	1.714	1.714	2.122	3.018	3.018	3.018	3.018	3.018	3.018	3.018	3.427	3.427	3.427	3.427	3.427	3.427	3.427	3.427
YMR159C	7.172	6.763	6.276	6.196	6.196	6.196	6.196	6.196	6.196	4.811	4.403	3.994	3.994	4.891	4.891	5.3	5.3	5.3	5.3	5.787	6.763	6.763	7.58	7.58	7.58	8.477	8.477	8.477	8.477	8.477	8.477	8.477	8.477	8.477	8.477	10.27	11.087	11.087	11.087	11.983	11.983	11.983	11.983	12.96	12.96	12.96	12.96	12.96	12.96
YOR317W	8.726	8.726	8.726	7.83	7.83	7.83	7.83	7.83	7.83	6.934	6.525	6.117	5.22	5.22	5.22	4.732	3.915	3.915	3.915	3.915	3.915	3.915	3.994	3.994	3.994	3.994	3.994	3.994	3.994	3.994	3.994	3.994	3.994	3.994	3.994	3.994	3.994	3.994	3.994	3.994	3.994	3.994	3.098	2.281	1.793	1.793	1.793	1.793	1.793
YPL074W	5.379	5.379	5.379	5.867	5.867	5.867	5.867	5.867	5.867	6.843	6.843	6.843	6.843	6.843	6.843	6.843	6.843	6.843	6.843	6.843	6.843	6.843	6.843	6.843	6.843	6.843	6.843	6.843	6.843	6.843	6.843	6.843	6.843	6.843	6.843	6.843	6.843	6.843	6.843	6.843	6.843	6.843	6.843	6.843	6.843	6.843	7.252	7.252	7.252
YOR117W	0	0	0	0	0	0	0	0	0	0	0	0	0	0	0	0	0	0	0	0	0.488	0.488	0.488	0.488	0.488	0.488	0.488	0.488	0.488	0.488	0.488	0.488	0.488	0.488	0.488	0.488	0.488	0.488	0.488	0.488	0.488	0.488	0.488	0.488	0.488	0.896	0.896	1.305	1.305
YKL082C	5.379	5.379	5.379	5.379	5.379	5.379	5.379	5.379	4.971	4.971	4.971	4.971	4.971	4.971	4.971	4.971	4.971	4.971	3.098	3.098	2.689	2.689	2.689	2.689	2.689	2.689	2.689	2.689	2.689	2.689	2.689	2.689	2.281	2.281	2.281	2.281	2.281	2.281	2.281	2.281	1.873	1.873	1.385	0.896	0.896	0.896	0.896	0.488	0.488
YBR031W	11.665	11.257	11.257	11.257	11.257	11.257	11.257	11.257	11.257	11.257	10.848	10.848	10.848	10.848	6.446	5.628	5.628	5.628	5.628	5.628	5.549	5.549	5.549	5.549	5.549	5.549	5.549	5.549	5.549	5.549	5.549	5.549	5.549	5.549	5.549	5.549	5.549	5.549	5.549	5.061	5.061	5.061	4.573	4.573	4.573	4.573	4.573	4.573	2.53
YKR039W	15.899	15.899	15.899	15.899	15.899	15.899	15.899	15.899	15.899	14.264	13.368	13.368	13.368	12.88	12.88	12.88	12.88	12.88	12.88	12.88	12.88	12.88	12.88	12.88	12.88	11.416	9.214	8.318	7.91	7.91	6.934	6.934	6.604	6.604	6.604	6.604	6.604	6.604	6.196	6.196	6.196	6.196	6.196	6.196	6.196	6.196	6.196	6.196	6.196
YBR222C	6.276	6.276	5.867	5.867	5.458	5.458	5.458	5.458	5.458	5.458	5.458	5.458	5.458	5.458	5.458	5.458	5.458	5.458	5.458	5.458	5.458	5.458	5.458	5.458	5.458	5.379	5.379	5.379	5.379	5.379	5.379	5.379	5.379	5.379	5.379	4.482	4.403	4.403	4.403	4.403	3.586	3.098	3.098	3.506	3.506	3.506	3.506	3.506	3.506
YFR049W	8.886	8.886	8.886	8.886	9.373	9.373	9.373	9.373	10.35	10.35	10.35	10.35	9.941	9.941	9.941	9.941	9.941	10.35	10.35	10.35	10.35	10.35	10.35	9.941	9.453	9.453	9.453	9.453	10.35	10.35	10.35	11.734	11.734	11.734	11.734	11.734	11.734	11.734	11.325	11.325	11.405	12.381	13.198	13.198	13.198	13.198	13.686	13.686	14.174
YLR355C	6.525	6.525	6.117	5.708	5.708	5.708	5.708	5.708	3.506	3.018	2.201	2.201	2.201	2.201	2.201	2.201	2.201	1.793	1.793	1.793	1.793	1.793	1.793	1.793	2.689	3.098	3.098	4.482	4.482	4.482	4.482	4.482	4.482	4.482	4.482	4.482	4.482	4.482	4.482	4.482	4.482	4.482	4.482	4.482	4.482	4.482	4.482	4.482	4.482
YDR184C	15.252	15.252	15.252	15.252	15.252	15.252	15.252	15.252	15.252	15.252	15.252	15.252	15.252	15.252	15.252	14.843	13.947	13.947	13.947	13.947	13.947	12.97	12.562	12.562	12.642	12.642	12.642	12.233	12.233	12.233	12.233	12.233	12.233	11.416	10.928	10.928	10.928	10.928	10.928	10.928	10.52	10.52	10.52	10.52	10.52	6.934	6.934	6.934	6.934
YGL155W	5.3	5.3	5.3	5.3	5.3	5.3	5.3	5.141	5.549	5.549	5.549	5.957	6.774	6.774	6.774	7.591	7.591	7.591	7.591	7.104	7.591	7.591	8.568	8.568	8.568	8.568	8.976	10.281	10.281	10.281	10.281	10.281	10.281	10.281	10.281	11.098	11.586	11.586	11.586	11.995	11.995	11.995	11.995	11.995	11.995	11.995	11.995	11.995	11.995
YAR042W	8.726	8.726	9.135	9.135	9.135	9.135	9.135	9.135	9.135	9.135	9.135	9.135	9.135	9.135	9.135	9.135	9.135	9.135	9.135	9.135	9.135	9.135	9.135	9.135	9.135	9.135	9.135	9.135	9.135	9.135	9.135	9.135	9.135	9.135	9.135	9.135	9.135	9.135	9.623	9.623	9.623	9.623	9.623	9.623	9.623	9.623	9.623	9.214	9.214
YJR134C	14.832	14.832	14.832	13.856	13.856	13.856	13.856	12.88	12.88	12.472	12.472	12.472	12.472	12.472	12.472	11.655	8.886	8.886	11.008	12.721	12.721	12.721	13.538	13.538	13.538	12.562	12.562	13.05	13.459	13.459	13.459	13.459	13.459	13.459	13.459	13.459	13.459	13.05	13.05	13.05	15.66	15.66	16.965	16.965	18.27	18.27	18.27	18.27	17.861
YOL138C	6.446	7.263	7.263	7.263	6.366	6.366	6.366	6.366	6.366	6.854	6.854	6.446	6.446	6.446	6.446	6.446	6.446	6.446	6.446	6.446	6.446	6.446	6.446	6.037	6.525	7.421	7.421	7.421	7.421	7.421	7.421	7.421	8.239	9.543	9.543	9.543	9.543	10.031	10.52	11.416	11.904	12.392	12.392	12.88	12.88	12.88	12.88	12.88	12.88
YGL020C	11.734	10.508	10.021	10.021	10.021	10.021	9.612	9.612	10.1	8.716	8.716	8.716	8.716	8.716	8.716	6.355	5.867	7.331	7.739	7.739	8.716	10.996	11.405	11.893	11.893	11.893	13.198	12.71	12.71	12.71	12.71	12.71	12.222	11.813	11.325	11.325	11.325	11.325	11.325	11.325	11.325	11.325	11.325	11.325	11.325	11.325	11.325	11.325	11.325
YDL160C-A	8.568	8.568	9.056	9.873	9.873	9.873	9.873	9.873	9.873	9.873	9.873	9.873	9.873	9.873	9.873	9.873	10.281	10.281	10.281	10.281	10.281	10.281	10.281	10.281	10.281	10.281	10.281	10.281	10.281	10.281	10.281	10.281	10.281	10.281	10.281	10.281	10.281	10.281	10.281	10.281	10.281	10.281	10.281	10.281	10.281	10.281	10.769	10.769	10.769
YKL100C	7.671	7.671	7.671	7.671	7.671	7.671	7.671	7.671	7.263	7.263	7.263	7.263	7.263	7.75	7.75	7.75	8.079	8.079	8.079	8.079	8.079	8.079	8.079	8.079	8.568	8.568	8.976	8.976	8.976	8.976	8.976	9.384	9.384	9.793	9.793	9.793	9.793	9.793	9.793	9.793	9.793	9.793	9.793	9.793	9.793	9.793	9.793	9.793	9.793
YNL215W	7.58	7.58	7.58	7.58	7.58	7.58	7.58	7.172	7.172	6.763	7.252	7.252	7.252	7.252	7.252	7.252	7.739	7.739	7.739	7.739	7.739	7.739	7.739	7.739	7.739	7.739	7.739	7.739	7.739	7.739	7.739	7.739	7.739	7.739	7.739	7.739	7.739	7.739	7.739	7.739	7.739	7.739	7.739	7.739	7.739	7.739	7.739	8.148	8.148
YGL077C	9.861	9.861	9.861	9.373	9.373	9.373	8.886	8.886	8.886	8.886	8.886	9.373	9.373	9.373	9.373	9.453	9.453	9.453	9.453	9.453	9.044	9.044	9.044	9.044	9.941	9.533	9.533	9.533	9.533	9.533	9.533	10.35	10.35	10.35	10.758	10.758	10.758	10.758	10.758	11.166	11.166	11.166	11.166	11.575	11.575	11.575	11.575	11.575	11.087
YBR271W	19.314	19.802	19.802	19.802	19.802	19.802	19.802	19.802	20.291	20.291	20.291	20.291	20.291	20.291	20.291	20.291	20.291	20.291	20.291	20.291	20.291	20.291	20.291	20.291	20.291	20.291	20.291	20.291	20.291	20.291	20.291	20.291	20.291	20.291	20.291	20.291	20.291	20.291	20.291	20.291	20.291	20.291	20.291	20.291	20.291	20.291	20.291	20.291	20.291
YKR101W	13.447	13.935	14.424	14.424	14.424	14.424	14.424	14.424	14.424	14.424	14.424	14.424	14.424	14.424	14.912	14.912	14.912	14.912	14.912	14.912	14.912	15.399	15.399	15.887	15.887	15.887	15.887	15.887	15.887	15.887	16.375	16.375	16.375	16.375	16.375	16.375	16.375	16.375	16.375	16.375	16.375	16.375	16.375	16.375	16.375	16.375	16.375	16.375	16.375
YMR233W	3.506	3.098	3.098	3.586	3.586	3.586	3.586	3.178	2.769	3.666	3.666	3.666	3.666	3.178	3.178	3.178	3.666	3.666	3.666	3.666	3.666	3.666	3.666	3.666	3.666	3.666	3.666	3.666	6.434	6.923	7.331	8.716	8.716	8.716	9.691	9.691	10.18	10.18	10.668	10.668	10.668	10.668	10.668	10.668	10.668	10.668	10.668	10.668	10.668
YJR091C	13.198	13.198	13.198	13.198	13.198	13.198	13.198	13.198	13.198	13.198	13.198	12.302	12.302	11.405	11.405	11.405	11.405	11.405	11.405	11.405	11.405	10.917	10.429	9.941	9.533	9.533	9.533	9.533	9.533	9.533	9.533	9.044	8.636	8.636	8.636	9.044	9.044	9.044	9.044	9.044	9.044	9.044	6.843	6.843	6.843	6.843	6.843	6.843	7.331
YHR156C	14.912	14.912	14.912	15.399	15.399	15.399	15.399	15.399	15.399	13.527	13.118	12.222	12.222	12.222	12.222	12.222	10.917	10.917	10.1	10.1	10.1	10.1	10.1	10.1	10.1	10.1	10.1	10.1	10.1	10.1	10.1	10.1	9.691	8.307	6.923	6.434	6.434	6.434	4.971	3.586	3.098	2.689	2.689	2.689	2.689	2.689	2.689	2.689	2.689
YDR025W	5.458	5.458	5.458	5.458	5.458	5.458	5.458	5.458	5.458	5.458	5.458	5.458	4.971	4.971	4.971	4.971	4.074	4.074	4.074	4.074	4.074	4.074	3.178	3.178	3.178	3.178	3.178	3.178	3.178	3.178	3.178	3.178	3.178	3.178	3.178	3.178	3.178	3.178	3.178	3.178	3.178	3.178	3.178	2.689	2.689	2.689	2.689	1.793	1.385
YFL022C	3.915	3.915	3.915	3.915	3.915	3.915	3.915	3.915	3.915	3.915	3.915	3.915	3.915	3.915	3.915	3.915	3.915	3.915	3.994	3.994	3.994	3.994	3.994	3.994	3.994	4.403	4.403	4.403	4.403	4.403	4.403	4.403	4.403	4.403	4.403	3.994	3.994	3.994	3.994	3.994	3.994	3.994	3.994	3.994	3.994	3.994	3.994	3.994	3.994
YLR130C	11.087	11.087	11.087	11.087	11.087	11.087	11.087	11.087	11.087	11.087	11.087	11.087	11.087	11.087	11.087	11.087	11.087	11.087	11.087	11.087	11.087	11.087	11.087	11.087	11.087	11.087	11.087	11.087	11.087	11.087	11.087	11.087	11.087	11.087	11.087	10.678	10.678	10.678	10.678	10.678	10.678	10.678	10.678	10.678	11.166	11.166	10.678	9.782	9.782
YNL149C	4.244	4.244	4.244	4.244	4.244	4.244	4.732	4.732	4.732	4.732	4.732	4.732	4.732	4.732	4.732	4.732	4.732	4.732	4.244	4.244	4.244	4.244	4.244	4.244	4.244	4.244	4.244	3.427	3.427	3.427	3.427	3.427	3.427	3.427	3.427	3.427	3.427	3.427	3.427	3.427	3.427	3.427	2.61	0.896	0	0	0	0	0
YJR063W	6.843	6.843	6.843	5.05	4.641	3.257	3.666	4.641	4.641	4.641	4.641	4.641	4.641	4.641	4.641	5.05	5.458	5.458	5.458	5.458	5.458	4.562	4.074	3.586	3.994	3.915	3.915	3.915	4.403	4.403	4.811	4.811	4.811	4.811	6.604	7.501	7.501	7.501	8.477	8.477	8.477	8.477	8.477	8.477	8.477	8.477	8.477	8.477	8.477
YKL065C	12.153	12.562	12.562	12.562	12.562	12.562	12.562	12.562	12.562	12.562	12.562	12.562	12.562	12.562	11.336	10.928	10.928	10.928	10.928	10.928	10.928	10.928	10.928	10.928	10.928	10.928	10.928	10.928	10.928	10.928	10.928	10.928	10.928	10.44	9.623	9.623	9.623	9.623	9.623	9.135	9.135	9.135	9.135	6.037	3.836	3.836	3.836	3.836	3.427
YLR272C	8.886	8.886	8.886	9.294	9.294	9.294	9.294	9.782	9.782	9.782	9.782	9.782	9.782	9.782	9.782	9.782	9.782	9.782	9.782	7.093	7.093	6.684	6.276	6.276	6.276	6.276	6.276	6.276	6.276	6.276	6.276	6.276	6.276	6.276	6.276	5.867	5.458	5.458	5.458	5.458	5.458	5.458	5.458	4.971	4.971	4.971	4.971	4.482	4.482
YPL131W	12.143	12.143	12.143	12.143	12.143	12.143	11.246	11.246	11.246	11.246	11.246	11.246	11.246	11.246	11.246	11.246	11.246	10.758	10.758	10.758	10.758	10.758	10.758	10.758	10.758	10.758	10.758	10.758	11.166	11.166	11.166	11.166	11.166	11.166	11.166	11.166	11.166	11.166	11.166	11.166	11.166	11.166	11.166	11.166	11.166	10.191	10.191	10.191	8.318
YIL017C	17.124	17.124	17.532	16.227	16.636	16.636	16.636	16.636	16.148	16.148	16.148	16.148	16.148	16.148	16.148	16.636	16.636	16.636	16.636	16.636	16.636	16.636	16.636	16.715	16.227	16.227	16.227	17.044	17.044	17.044	17.044	17.044	17.532	17.532	18.02	18.02	18.02	18.02	18.02	17.612	17.612	17.612	17.612	17.612	17.612	17.612	17.203	16.715	16.227
YLR059C	17.442	17.442	17.442	17.442	15.978	15.978	15.978	15.978	15.978	15.569	15.569	15.569	15.569	15.569	15.569	15.569	15.569	15.569	15.569	15.569	15.569	15.569	15.569	14.752	12.551	12.143	12.063	12.063	12.063	11.575	11.575	11.575	11.575	11.575	11.166	11.166	11.166	10.191	10.191	10.191	10.191	10.191	9.782	9.782	9.782	9.782	9.782	9.782	9.782
YOR037W	9.861	8.886	8.886	8.886	8.886	8.886	8.886	8.886	9.294	9.294	7.989	7.989	7.989	7.989	7.989	7.989	7.989	7.172	7.58	8.477	8.477	8.477	8.886	8.886	8.886	8.886	8.886	8.886	7.989	8.398	8.477	9.941	9.941	9.941	9.941	9.453	9.453	9.453	9.941	10.429	10.429	11.734	11.734	11.734	11.734	11.734	11.734	11.734	11.734
YBR283C	11.087	11.575	11.575	11.575	11.575	11.575	11.575	11.575	11.575	11.575	11.575	11.575	11.575	11.575	11.575	11.575	11.575	11.575	11.575	11.166	11.166	11.166	11.166	11.166	11.166	10.678	10.678	11.575	11.575	11.575	11.575	11.575	10.678	10.191	10.191	10.191	10.191	10.678	11.087	11.495	11.495	11.495	11.495	11.495	11.495	11.495	11.495	11.495	11.495
YDL085C-A	13.209	12.721	13.617	12.312	11.904	11.008	11.008	11.008	11.008	11.008	11.416	11.008	11.008	11.008	11.008	11.904	11.904	11.904	11.416	11.825	11.825	11.825	11.825	11.825	11.825	11.825	11.825	11.416	11.416	11.416	11.416	11.416	11.416	11.416	11.416	11.416	11.416	10.44	10.44	10.44	10.44	10.44	10.44	10.44	10.44	10.44	10.44	10.44	10.44
YDR410C	12.222	12.222	12.222	12.222	12.222	12.222	12.222	12.222	12.222	12.222	12.222	12.222	12.222	12.222	12.222	12.222	12.222	12.222	12.222	12.222	12.222	12.222	12.222	12.222	12.222	12.222	12.222	12.222	12.222	12.222	12.222	12.222	12.222	12.222	12.222	12.222	12.222	12.222	12.222	12.222	12.222	12.222	12.222	11.734	11.734	11.734	11.734	11.734	11.734
YLL002W	14.922	14.922	14.922	14.922	14.514	15.002	13.538	13.13	13.13	12.721	12.721	12.721	12.312	12.312	11.983	11.983	11.983	11.495	11.008	11.008	11.008	9.214	9.214	9.214	9.214	9.214	9.214	8.477	7.58	8.069	8.965	10.35	10.758	10.758	11.166	10.678	10.678	10.678	10.27	10.27	10.27	10.27	10.27	10.27	10.27	10.27	10.27	10.27	10.27
YOR349W	4.074	4.074	4.074	4.074	4.074	4.074	4.074	4.482	4.482	4.482	4.482	4.482	4.562	4.562	4.562	4.971	4.971	4.971	4.971	4.971	4.971	4.971	5.379	5.379	5.787	5.787	5.787	5.787	5.787	5.787	5.787	5.787	5.787	5.787	5.787	5.787	5.787	5.787	5.787	6.276	6.684	6.684	6.684	6.684	6.684	6.684	6.684	6.684	6.684
YHL002W	16.806	16.806	16.806	16.806	16.806	16.806	16.806	16.806	16.806	16.806	16.806	16.806	16.806	16.806	18.032	18.032	18.032	18.032	18.032	18.032	18.032	18.52	18.52	18.52	18.52	18.52	18.52	18.52	18.111	18.111	18.111	18.111	18.111	18.111	18.111	18.599	18.599	18.599	18.599	18.599	18.599	18.599	18.599	18.599	18.599	18.599	18.599	18.599	18.599
YDR350C	10.758	11.575	11.983	11.983	11.983	11.983	11.983	11.983	11.983	11.983	11.983	11.983	11.983	11.983	11.983	11.983	11.983	11.983	11.983	11.983	12.392	12.392	12.392	12.392	12.8	13.777	13.777	13.777	13.777	13.777	13.777	13.777	13.777	13.777	13.777	13.777	13.777	13.777	13.777	14.752	14.752	14.752	14.752	14.752	14.752	15.161	15.161	15.161	15.161
YIR001C	10.758	10.758	10.758	10.758	10.758	10.35	10.35	10.35	9.941	9.941	9.941	9.941	9.941	9.941	9.941	9.941	9.453	9.453	9.453	9.453	9.453	9.453	9.453	9.453	9.453	9.453	9.453	9.453	9.453	9.453	9.453	9.453	9.453	9.044	9.044	9.044	9.044	9.044	9.044	8.556	8.556	8.556	8.556	8.556	8.556	8.556	8.556	8.556	8.556
YOR281C	8.477	8.477	8.477	8.477	8.477	8.477	8.965	9.861	9.861	9.861	9.861	9.861	9.861	9.861	10.35	10.35	10.35	10.35	10.35	10.35	10.35	10.35	10.838	10.35	10.35	10.35	10.35	10.35	10.35	10.35	10.35	10.35	10.35	10.35	10.35	10.35	10.35	10.35	10.35	10.35	10.35	10.35	10.35	10.35	10.35	10.35	10.35	10.35	10.35
YDL119C	9.703	9.703	9.703	9.703	9.703	9.703	9.703	9.703	9.703	9.703	9.703	9.703	9.294	9.294	9.294	9.294	9.294	9.294	9.294	9.294	9.294	9.294	9.294	9.294	9.703	9.703	9.703	9.703	9.703	9.703	9.703	9.294	9.294	9.782	9.782	9.782	9.782	9.782	9.782	9.782	9.782	9.782	9.782	9.782	9.782	9.782	9.782	9.782	9.782
YGL029W	10.191	10.191	10.191	10.191	10.191	10.191	10.191	10.191	10.191	10.191	10.599	10.599	10.599	10.599	10.678	11.166	11.166	11.166	11.166	11.166	11.655	11.655	11.655	11.655	11.655	11.655	11.246	11.246	11.246	11.246	11.246	10.838	10.838	10.838	10.838	10.838	8.148	8.148	7.66	7.66	7.66	7.66	7.66	7.66	8.069	8.069	7.58	7.58	7.58
YOR038C	14.991	15.399	15.399	15.399	15.399	15.399	15.808	17.442	17.93	17.93	17.93	17.93	17.93	17.93	17.93	18.826	19.235	19.235	19.235	19.235	19.235	19.235	19.235	19.235	19.235	19.235	19.235	19.235	19.643	19.643	19.643	19.643	19.643	19.643	19.643	20.54	20.54	20.54	20.54	20.54	20.54	20.54	20.54	20.54	20.54	20.54	20.948	20.948	20.948
YDR437W	7.83	7.83	7.421	7.91	7.501	7.501	7.501	7.501	7.501	7.501	7.501	7.501	7.501	7.501	7.501	7.501	7.501	7.501	7.91	8.886	9.214	9.214	9.214	9.214	9.214	9.214	9.214	9.214	11.257	11.257	11.257	11.257	11.745	12.642	12.642	13.13	13.13	13.13	13.13	13.947	14.355	14.355	14.355	14.764	14.275	14.275	14.275	14.275	14.275
YKR087C	10.52	10.52	10.52	10.52	10.52	10.52	10.111	10.111	7.91	7.501	7.013	7.013	7.013	7.013	7.501	7.91	7.501	7.501	7.501	7.501	7.501	7.501	7.501	7.989	7.989	7.989	7.989	7.989	7.172	7.172	7.172	6.763	6.355	6.763	6.763	6.763	6.763	6.355	6.355	6.355	6.355	6.355	6.355	6.355	6.355	6.355	5.379	5.379	5.867
YOR310C	10.678	10.678	10.678	10.678	10.678	10.678	10.678	10.678	10.678	10.191	10.191	10.191	10.191	10.191	9.373	8.965	8.965	8.965	8.965	8.965	8.965	8.965	8.965	7.58	7.58	7.58	7.58	7.58	7.58	7.58	7.58	7.58	7.58	7.58	7.58	6.276	6.276	6.276	6.276	6.276	6.276	6.276	6.276	6.276	6.276	6.276	6.276	6.276	6.276
YHL015W	12.63	12.63	12.63	12.63	12.63	12.63	12.63	12.63	12.63	12.63	12.63	12.63	12.63	12.63	12.63	12.143	12.143	12.143	12.143	12.143	12.143	12.143	12.143	12.143	12.143	12.143	12.143	12.143	12.143	12.143	11.655	11.655	11.166	11.166	11.166	11.166	11.166	11.166	10.758	10.758	10.758	10.758	10.758	10.758	10.758	10.758	10.758	10.758	10.758
YJR021C	2.769	2.769	3.178	3.178	3.178	4.074	4.074	4.074	4.562	4.562	4.562	4.562	4.562	4.562	4.562	4.562	5.05	5.05	6.355	8.556	8.556	8.556	8.556	8.556	9.861	10.27	10.27	11.166	11.166	11.166	11.166	11.166	11.166	11.166	11.166	11.166	11.655	11.655	11.655	11.655	11.166	11.166	11.166	11.575	12.96	14.832	14.832	14.832	14.832
YMR251W	5.13	5.13	5.13	5.617	6.843	6.843	6.843	6.843	7.819	8.636	10.838	10.838	10.838	10.838	11.246	11.246	11.246	11.734	11.734	11.734	12.222	12.222	12.222	12.222	12.222	12.222	12.222	12.63	12.63	12.63	12.63	13.118	13.935	14.752	14.752	14.752	14.752	14.752	14.752	14.752	14.752	14.752	14.752	14.752	14.752	14.752	14.752	14.752	14.752
YGR208W	10.191	10.191	10.191	10.599	10.599	10.599	10.599	11.008	11.416	11.416	11.904	11.495	11.495	14.264	14.673	14.673	14.673	14.673	14.673	15.161	15.161	15.161	15.161	15.161	15.161	15.161	15.161	15.161	15.161	15.161	15.161	15.161	15.161	15.161	15.161	14.673	14.673	15.082	15.082	15.082	15.082	15.082	15.082	15.082	15.082	15.082	15.082	15.082	15.082
YLR325C	1.793	1.793	1.305	0.896	0.896	0.896	0.896	0.896	0.896	0.896	0.896	0.896	0.896	0.896	0.896	0	0	0	0	0	0	0	0	0	0.408	0.408	0.408	0.408	0.408	0.408	0.408	0.408	0.408	0.408	0.408	0.408	0.408	0.408	0.408	0.408	0.896	0.896	0.896	1.385	1.385	1.385	1.385	1.385	1.385
YGL116W	18.338	18.338	18.338	18.338	18.338	18.338	18.338	18.338	18.338	18.338	18.338	18.338	18.338	18.338	18.338	18.338	17.851	17.851	17.851	17.851	17.851	17.851	17.851	17.851	17.851	17.442	17.442	17.442	17.442	16.954	16.954	17.363	16.546	16.546	16.546	16.546	16.546	16.546	16.546	16.546	16.546	16.546	16.546	16.137	16.137	16.137	16.137	16.137	16.137
YDR320C	0.976	0.976	0.976	0.976	0.976	0.976	0.976	0.976	0.976	0.976	0.976	0.976	0.976	0.976	0.976	0.976	0.976	0.976	0.976	0.976	0.976	0.976	0.976	0.976	0.976	0.976	0.976	0.976	0.976	0.488	0.488	0.976	0.976	0.976	0.976	0.976	1.385	1.385	1.385	1.385	1.385	1.385	1.385	1.385	1.385	4.732	4.732	4.732	4.732
YDR001C	19.564	19.564	19.564	19.564	19.564	19.564	19.564	19.564	19.564	19.564	19.564	19.564	19.564	19.564	19.155	19.155	19.155	18.259	18.259	18.259	18.259	18.259	18.259	18.259	18.259	18.259	18.259	17.771	17.771	17.363	17.363	17.363	17.363	17.363	17.363	16.875	16.875	15.978	15.978	15.978	15.978	15.978	15.978	15.978	15.978	15.978	15.978	15.978	15.569
YEL017W	0.408	0.408	0.408	0.408	0.408	0.408	0.408	0.408	0.408	0.408	0.408	0.408	0.817	0.817	0.817	0.817	0.817	0.817	0.817	0.817	0.817	0.817	0.817	0.817	0.817	0.817	0.817	0.817	0.817	1.714	1.714	1.714	1.714	2.201	2.201	2.201	2.201	2.201	2.201	2.201	2.201	2.201	2.201	2.201	2.201	2.689	2.689	2.689	3.098
YKL213C	15.32	15.32	15.808	15.808	15.808	15.808	15.808	15.808	15.808	15.808	15.808	15.808	15.808	15.32	15.32	15.32	15.32	15.32	15.32	15.32	15.32	15.32	15.32	15.32	15.32	15.32	15.32	14.912	15.32	15.32	15.32	15.32	15.32	15.32	15.32	15.32	15.32	15.32	14.832	14.832	14.424	13.935	13.935	13.935	13.935	13.935	13.935	13.935	13.935
YOR028C	4.971	4.971	4.971	4.971	4.971	4.971	4.971	4.971	4.074	4.074	4.074	4.074	4.074	4.074	4.482	3.427	3.915	4.403	4.403	4.403	4.891	4.891	4.891	4.891	4.891	4.891	4.891	4.891	4.891	4.891	4.891	4.891	4.891	4.891	4.891	4.891	4.891	4.891	4.891	4.891	4.891	4.891	4.891	4.891	5.379	5.379	5.379	5.379	5.379
YNL050C	6.604	7.093	7.093	7.093	7.093	7.093	7.093	7.093	7.093	7.093	7.093	7.093	7.093	7.093	7.093	7.093	7.093	7.093	7.093	7.58	7.58	7.58	7.58	7.58	7.58	8.069	8.069	9.453	9.453	9.453	9.453	9.453	9.453	9.453	9.453	9.453	9.453	9.453	9.453	9.453	9.453	10.35	10.35	10.35	10.35	10.35	10.35	10.35	10.35
YHR132C	8.477	8.477	8.477	8.477	8.477	8.477	8.477	8.477	8.477	8.477	8.477	9.861	9.782	10.27	10.27	10.678	10.678	10.678	10.678	10.678	10.678	10.678	10.678	10.678	10.678	10.678	10.678	10.678	10.678	10.678	10.678	10.678	10.678	10.678	10.678	10.678	10.678	11.087	11.087	11.087	11.087	11.087	11.087	11.087	11.087	11.087	11.087	11.087	11.087
YKR058W	15.649	15.649	15.649	15.649	15.649	15.649	15.649	15.649	15.649	15.649	15.649	15.649	15.649	15.649	15.649	15.649	15.649	15.649	15.649	16.058	15.082	15.082	15.082	15.082	15.082	15.082	15.082	15.082	15.082	15.082	15.082	15.082	15.082	14.594	14.105	14.105	14.105	14.105	14.105	14.105	14.026	14.026	13.538	13.538	13.538	13.538	13.538	13.538	13.05
YHR050W	8.307	8.307	8.307	8.307	8.795	8.795	9.204	9.204	9.204	9.204	9.204	9.204	9.204	9.204	9.204	8.716	8.716	8.716	8.716	8.716	8.716	8.307	8.307	8.307	7.819	7.819	7.819	7.819	7.819	7.819	7.819	7.819	7.819	7.819	7.819	7.331	7.331	7.331	7.739	7.739	7.739	7.739	7.739	7.739	7.739	8.148	8.148	8.148	8.148
YPR029C	1.305	1.305	1.793	1.793	2.281	2.281	2.281	2.281	2.281	2.281	2.281	2.281	2.769	2.769	2.769	2.769	2.769	2.769	3.257	3.666	5.05	5.05	5.05	5.458	5.458	5.458	5.458	5.458	5.458	5.458	5.458	5.458	5.458	5.458	5.458	5.458	5.458	5.458	5.458	5.458	5.458	5.458	5.458	5.458	5.458	5.458	5.458	5.458	5.458
YPL009C	21.686	21.686	21.686	21.686	22.582	23.399	23.808	24.784	24.784	24.784	24.784	24.784	24.784	24.784	25.192	25.192	25.192	25.192	25.192	25.192	25.192	25.192	25.192	25.192	25.192	25.192	25.192	25.192	25.192	25.192	25.192	24.704	24.704	24.704	24.704	24.704	24.704	24.704	24.704	24.704	24.704	24.704	24.704	24.704	24.704	24.216	24.216	24.216	24.216
YER114C	8.636	9.044	9.941	9.941	9.941	9.941	9.941	9.941	10.429	10.429	10.429	10.429	10.429	10.429	10.429	10.429	10.429	10.429	9.941	9.941	9.941	9.941	9.941	9.941	9.941	9.941	9.941	9.941	9.941	9.941	9.941	9.941	9.941	9.941	9.941	10.429	10.429	10.429	10.429	10.429	10.429	10.429	10.429	10.429	10.429	10.429	10.429	9.941	9.941
YPR020W	8.886	9.373	9.782	9.782	9.782	9.782	9.782	10.678	10.678	10.678	11.087	11.087	11.087	11.087	11.087	11.087	11.087	11.087	11.087	11.087	11.087	11.087	11.495	11.495	11.495	11.495	11.495	11.495	11.495	11.495	11.495	11.495	11.495	11.495	11.495	11.495	11.495	11.495	11.495	11.495	11.495	11.495	11.495	11.495	11.495	11.495	11.495	11.495	11.087
YHR049W	7.83	7.83	7.83	7.83	7.83	7.83	7.83	8.239	7.263	7.263	7.263	7.671	8.079	8.079	8.079	8.079	8.079	7.591	7.183	7.263	7.263	7.263	7.263	7.263	7.263	7.263	7.263	7.263	7.671	7.671	7.671	7.671	7.671	7.671	7.671	7.671	7.671	7.671	7.671	7.671	7.671	7.671	8.976	8.976	8.976	8.976	8.976	9.384	9.384
YOR044W	16.387	16.387	15.978	15.978	15.978	15.978	15.978	15.978	15.569	15.569	15.569	15.569	15.569	15.569	15.978	15.978	15.978	15.978	15.978	15.49	15.49	15.49	15.49	15.49	15.49	15.49	14.185	14.185	14.185	14.185	14.185	14.185	14.185	14.185	14.185	14.185	14.185	14.185	14.185	13.368	13.368	11.495	11.495	11.495	11.495	11.495	11.495	11.495	11.495
YNL271C	10.429	10.429	10.429	10.838	10.838	10.838	10.838	10.838	10.838	10.838	10.838	10.838	11.246	11.246	11.246	11.655	11.655	11.655	11.655	11.655	11.655	11.655	11.655	12.472	12.472	12.472	12.472	12.472	12.472	12.472	12.472	12.472	12.472	12.472	12.472	12.472	12.472	12.472	12.472	12.472	12.472	12.472	12.472	12.472	12.472	12.472	12.472	12.472	12.472
YNL325C	0	0	0	0	0	0	0	0	0	0	0	0	0	0	0	0	0	0	0	0	0	0	0	0	0	0	0	0	0	0	0	0	0	0	0	0	0	0	0	0	0	0	0	0	0	0	1.793	1.793	3.178
YGL028C	7.83	7.83	7.83	7.83	7.83	7.83	7.83	7.83	7.83	7.83	7.83	7.83	7.83	7.83	7.83	7.83	7.83	7.83	7.83	7.83	7.83	7.83	7.83	7.83	7.83	7.83	7.83	7.83	7.83	7.83	7.83	7.421	7.421	7.421	6.117	6.117	5.708	5.708	5.708	5.708	5.708	5.708	5.708	5.708	5.708	5.708	5.708	5.708	5.708
YBR242W	14.105	13.697	14.185	14.185	14.185	14.185	14.185	14.185	14.185	14.185	14.185	14.185	14.185	14.185	14.185	14.185	14.185	14.185	14.185	14.185	14.185	14.185	14.185	14.185	14.185	14.185	14.185	14.185	14.185	14.185	14.185	14.594	14.594	14.594	14.594	14.673	14.673	14.673	14.673	14.673	14.673	14.264	14.264	14.264	14.264	14.264	14.264	14.264	14.264
YBL059W	8.227	8.227	8.227	8.716	8.227	8.227	8.227	8.227	8.227	6.923	6.355	6.355	5.867	5.867	5.379	5.379	5.379	4.891	4.891	4.891	4.891	4.891	4.891	4.891	4.891	4.891	4.891	4.074	4.562	4.403	4.403	4.403	4.403	4.891	5.379	5.379	5.379	5.379	6.276	6.276	6.276	6.763	7.252	7.66	8.069	8.069	8.477	8.477	8.477
YHR149C	12.482	12.482	12.482	12.482	12.482	12.482	12.482	12.074	12.074	11.586	12.891	15.421	15.013	15.013	15.421	15.421	15.421	15.421	15.421	15.421	15.421	15.421	15.421	15.421	15.421	15.421	15.421	15.421	15.421	15.013	15.013	15.013	14.604	14.604	14.604	14.196	14.196	14.196	14.196	14.196	14.196	14.196	14.196	14.196	14.196	14.196	13.708	13.708	13.708
YCL008C	12.302	12.302	12.302	12.302	12.302	12.71	12.71	12.71	13.198	13.198	13.686	13.686	13.686	13.686	14.095	14.095	14.095	14.095	14.095	14.095	14.095	14.095	14.095	14.095	14.095	14.095	14.095	14.582	14.095	14.991	14.991	14.991	14.991	15.399	15.808	15.808	15.808	16.704	16.216	16.216	16.216	17.192	17.601	18.497	18.497	18.497	18.009	18.009	18.009
YEL027W	2.689	2.689	3.178	3.178	3.178	3.178	3.178	3.586	3.994	3.994	3.994	3.994	3.994	3.994	3.994	3.994	3.994	3.994	3.994	3.994	3.994	3.994	3.994	3.994	3.994	3.994	3.994	3.994	4.403	4.403	4.403	4.403	5.379	5.379	5.379	5.379	5.379	4.891	4.891	4.891	4.891	4.482	4.482	4.482	4.482	4.482	4.482	4.482	5.379
YNL079C	12.302	12.302	12.302	12.302	12.302	12.302	12.302	12.302	12.302	12.302	12.302	12.302	12.302	12.302	12.302	12.302	12.302	12.302	12.302	12.302	12.302	12.302	12.302	12.302	12.302	12.302	12.302	12.302	12.302	12.302	12.302	12.79	12.79	12.79	12.79	12.79	12.79	12.79	12.79	12.79	12.79	12.79	12.79	12.79	12.79	12.79	12.79	12.79	12.79
YMR238W	5.549	5.549	6.037	6.934	6.934	6.934	6.934	6.934	6.934	6.934	6.934	6.934	6.934	6.934	7.421	7.421	7.421	7.421	7.421	7.421	7.421	7.421	7.421	7.421	7.421	7.421	7.421	7.421	7.421	7.421	7.421	7.421	7.421	7.421	7.421	7.421	7.421	7.421	7.421	7.421	7.421	7.421	7.421	7.421	7.421	7.421	7.421	7.421	7.421
YIL006W	12.392	12.392	12.392	12.392	11.166	11.246	11.246	12.143	12.143	12.143	12.63	12.63	13.039	13.039	13.039	13.039	13.039	14.344	14.344	14.344	14.344	14.344	14.344	14.344	14.832	14.832	14.832	14.832	15.241	15.241	14.752	14.752	14.752	17.113	18.089	18.497	18.497	18.906	18.906	18.906	18.906	18.906	18.906	18.906	18.906	18.906	18.906	18.906	18.906
YBR058C	14.673	14.264	14.264	12.88	12.392	12.392	13.289	13.289	13.289	13.289	13.289	12.392	11.575	10.599	11.087	11.087	11.087	11.087	11.087	10.678	10.191	9.703	9.294	9.294	8.398	8.806	8.806	8.806	8.806	8.806	8.806	7.58	6.684	6.276	6.276	5.3	5.3	4.891	4.891	6.276	6.276	6.276	5.379	5.379	6.276	6.276	6.276	7.093	7.093
YKR071C	4.891	4.891	4.891	4.891	4.891	4.891	4.891	4.891	4.891	4.891	4.891	4.891	4.891	4.403	4.403	4.811	4.403	4.403	3.915	3.915	3.915	3.915	3.915	3.915	3.915	3.915	3.915	3.915	3.915	3.915	3.506	3.506	3.098	3.098	3.098	3.098	3.098	3.098	3.098	3.098	3.098	3.098	3.098	3.098	3.098	2.689	2.689	2.689	2.689
YGL043W	8.556	8.556	8.556	8.556	8.556	8.556	8.556	8.556	8.556	8.556	8.556	8.556	9.453	9.453	9.861	9.861	9.861	9.861	9.861	9.861	9.861	9.861	9.861	9.861	9.861	9.861	9.861	9.861	9.861	9.861	9.861	9.861	9.861	9.861	9.861	9.861	9.453	9.941	9.941	9.941	9.941	9.941	9.941	9.941	9.941	9.533	9.533	9.533	9.533
YJL101C	10.69	10.69	10.69	10.69	10.69	10.69	10.201	9.056	7.83	8.647	9.056	9.873	9.873	9.873	9.873	9.873	9.873	10.281	10.281	10.281	10.69	11.098	11.507	11.507	11.507	11.507	11.507	12.074	12.074	12.074	12.074	12.074	12.482	12.482	12.482	12.482	12.482	12.482	12.482	12.482	12.482	12.891	12.891	12.891	12.891	12.891	12.891	11.665	11.665
YLR380W	9.623	10.111	10.111	10.111	10.111	10.111	10.111	10.111	10.111	10.111	10.111	10.111	10.111	10.111	10.111	10.111	10.111	10.111	10.111	10.111	10.111	10.111	10.111	10.111	10.111	9.703	8.726	7.83	7.83	7.83	7.83	7.83	7.83	7.83	7.83	7.83	7.83	7.83	7.83	7.83	7.83	7.83	7.83	7.83	7.83	7.83	6.037	6.446	6.446
YHL030W	1.385	1.385	1.385	1.793	1.793	1.793	1.793	1.793	2.201	2.61	3.098	3.098	3.098	3.098	3.098	3.098	3.098	3.098	3.098	3.098	3.098	3.506	3.506	3.506	3.506	3.506	3.506	3.506	3.506	3.506	3.506	3.506	3.506	3.506	3.506	3.506	3.506	3.506	3.506	3.506	3.506	3.506	3.506	3.506	3.506	3.506	3.506	3.506	3.915
YNL172W	10.35	10.35	10.35	9.861	9.453	9.453	9.453	9.453	9.453	8.477	7.58	7.58	8.477	8.477	8.477	7.989	7.989	7.989	7.989	7.989	7.989	7.989	8.965	8.965	8.965	8.965	8.965	8.069	7.66	5.867	5.379	5.379	5.379	5.379	5.379	5.867	5.867	5.867	5.867	5.867	5.867	6.763	7.252	7.66	8.148	8.148	8.148	8.148	8.148
YJR103W	11.336	11.336	10.928	10.928	10.928	10.928	10.928	11.416	11.825	10.928	10.928	10.52	10.52	11.416	11.416	11.495	11.087	11.495	11.495	11.495	11.495	11.495	11.495	11.495	11.495	11.495	11.495	11.495	11.495	11.495	11.495	11.904	11.495	11.495	11.495	11.495	11.495	11.495	11.495	11.495	11.495	11.495	9.373	8.398	7.421	7.421	7.421	7.501	7.093
YCR007C	8.556	8.556	8.556	8.556	8.556	8.556	8.556	8.556	8.556	8.069	8.069	8.069	8.069	8.069	8.069	8.069	8.069	8.069	8.069	8.069	8.069	8.069	8.069	8.069	7.58	7.58	7.58	7.58	7.58	7.58	7.58	7.093	8.477	8.477	8.477	9.373	9.373	9.373	9.373	9.373	9.373	9.373	9.373	9.373	9.373	9.373	9.373	9.373	9.373
YKL173W	8.647	8.647	9.135	8.647	8.647	7.83	5.628	8.239	7.83	7.83	7.83	7.83	7.83	9.214	10.928	11.416	11.904	12.312	12.312	12.721	12.721	12.721	12.721	12.721	12.721	12.721	12.721	12.721	12.721	13.209	15.411	15.411	15.411	15.411	15.411	15.411	15.411	15.411	15.411	15.819	15.819	15.819	15.819	15.819	15.819	15.819	16.307	16.307	16.307
YLR133W	11.825	11.825	11.825	11.825	11.825	11.825	11.825	11.825	11.416	11.825	11.825	11.825	11.825	11.825	11.825	11.825	11.825	11.825	11.825	11.825	11.825	12.312	12.312	12.721	13.697	14.514	15.002	15.49	15.49	15.49	15.49	15.49	15.49	15.49	15.49	15.49	15.49	15.49	15.49	15.49	15.49	15.49	15.49	15.49	15.082	15.082	15.082	15.082	15.082
YMR241W	10.758	10.758	10.758	10.27	9.861	9.861	9.861	9.861	9.861	9.861	9.861	9.861	9.861	9.861	9.861	9.861	9.861	9.861	9.861	9.861	9.861	9.861	9.861	9.861	9.861	9.861	9.861	9.044	9.044	9.044	7.66	7.66	7.66	7.66	7.66	7.66	7.66	7.66	6.763	6.276	6.276	6.276	4.891	3.994	3.994	3.994	3.994	3.994	3.994
YBR049C	7.739	7.66	7.66	7.66	7.172	7.172	7.172	7.172	7.172	7.172	7.172	6.684	6.684	9.543	12.721	13.697	15.411	15.819	15.819	15.819	15.819	15.819	15.819	15.819	15.819	15.819	16.307	16.307	16.307	16.307	16.307	16.715	17.692	17.692	17.692	17.692	18.588	18.588	18.588	18.588	18.588	18.588	18.588	18.588	18.588	18.588	18.588	18.588	18.588
YDL059C	0.488	0.488	0.488	0.488	0.488	0.488	0.488	0.488	0.488	0.488	0.488	0.488	0.488	0.488	0.488	0.488	0	0	0	0	0	0	0	0	0	0	0	0	0	0	0	0	0	0	0	0	0	0	0	1.714	1.714	1.714	1.714	1.714	1.714	1.714	1.714	2.201	2.689
YGL058W	15.887	15.887	15.887	15.887	15.887	15.887	15.887	15.887	15.887	15.887	15.887	15.887	15.887	15.887	15.887	15.887	15.887	15.808	15.808	15.808	15.808	15.808	15.808	15.808	15.808	15.808	15.808	15.808	15.808	15.808	15.808	14.912	14.912	14.912	14.912	14.912	14.912	14.912	15.32	15.32	15.32	15.32	15.32	15.32	15.32	15.32	15.32	15.32	15.32
YPL119C	12.551	12.551	12.551	12.551	12.551	13.856	13.856	13.856	13.856	13.856	13.856	13.856	13.856	13.856	13.856	13.856	13.856	13.856	13.856	13.856	13.856	13.856	13.856	13.856	13.856	13.856	13.856	13.856	13.856	13.856	13.856	13.856	13.856	13.856	13.856	13.856	14.264	14.264	14.264	14.264	14.264	14.264	14.264	14.264	14.264	14.264	14.264	14.264	14.264
YOR045W	11.813	13.118	13.118	13.118	13.118	13.118	13.118	13.118	13.118	13.118	13.118	13.118	13.118	13.118	13.118	13.118	13.118	13.118	13.118	13.118	13.118	13.118	13.118	13.118	13.118	13.118	13.118	13.118	13.118	13.118	13.118	13.527	13.527	13.527	13.527	13.527	13.527	13.527	13.527	13.527	13.527	13.935	13.935	13.935	13.935	13.935	13.935	13.935	13.935
YDL238C	10.111	10.111	10.111	8.726	8.726	8.726	8.398	7.58	7.58	7.58	7.58	7.58	7.58	7.172	7.172	7.172	7.172	7.172	6.763	6.763	6.763	6.763	6.763	6.355	6.355	6.355	6.355	6.355	6.355	6.355	6.355	6.355	6.355	6.355	5.867	5.867	5.867	5.867	4.971	4.074	3.178	2.689	3.098	3.098	3.098	3.098	3.098	3.098	3.098
YLR312W-A	13.447	13.447	13.447	13.447	13.447	13.447	13.447	13.447	11.734	11.246	11.246	11.246	11.246	11.246	11.246	11.246	11.246	11.246	11.246	11.246	11.246	11.246	11.246	11.246	11.246	11.246	11.246	11.734	11.734	11.734	11.246	11.246	11.246	10.838	10.838	10.838	10.838	10.838	10.35	10.35	10.35	10.35	9.861	9.861	9.373	9.373	9.373	8.886	6.684
YHR175W	9.691	9.691	9.691	9.691	10.1	10.1	10.1	10.1	10.1	9.612	9.612	9.204	9.204	9.204	9.204	9.204	8.716	8.716	8.227	8.227	8.227	8.227	8.227	8.227	8.227	8.227	8.227	8.227	8.227	7.739	7.331	7.331	7.331	7.331	7.331	7.331	7.331	7.331	7.331	7.331	7.331	7.331	7.331	7.331	7.331	7.331	7.331	7.331	7.331
YNR067C	7.093	7.093	7.093	7.093	7.093	7.093	7.093	7.093	7.093	7.093	7.093	7.093	6.684	6.684	7.172	7.172	7.172	7.172	7.172	7.172	7.172	7.172	7.172	7.172	7.172	7.172	7.172	7.172	7.172	6.276	6.276	6.276	6.276	6.276	6.276	6.276	6.276	6.276	6.276	6.276	6.276	6.276	6.276	6.276	6.276	6.276	6.276	6.276	6.276
YKL012W	13.198	12.71	12.71	13.607	13.607	13.607	14.015	14.015	14.015	14.424	14.424	14.015	14.015	14.424	14.424	14.424	13.935	13.935	13.935	13.935	13.935	13.935	13.935	13.447	13.447	14.264	14.264	14.752	14.752	14.752	14.752	15.161	15.161	15.161	15.161	15.161	15.161	15.161	15.161	15.161	15.161	15.161	15.161	15.161	15.161	15.161	15.082	15.082	15.569
YIL042C	7.421	7.421	7.421	7.421	7.421	7.421	7.421	7.421	7.91	7.91	7.91	7.91	7.91	8.318	8.318	8.318	8.726	9.703	10.599	10.599	10.599	10.599	10.599	10.599	10.599	11.087	11.087	11.495	11.495	11.495	11.495	11.495	11.495	11.983	11.983	11.983	11.983	11.983	11.983	11.983	11.983	11.983	11.983	11.983	11.983	11.983	12.392	12.392	12.392
YMR297W	0.896	0.896	0.896	0.896	0.896	0.896	0.896	0.896	0.896	0.896	0.896	1.793	1.793	5.22	5.22	5.22	5.22	5.22	5.22	5.22	5.22	5.22	5.22	5.22	5.22	5.22	5.22	6.196	6.196	6.604	6.604	6.604	6.604	6.604	6.604	7.013	7.501	7.501	8.806	8.806	8.806	8.806	9.294	9.294	9.294	9.294	9.703	9.703	9.703
YNL132W	0.896	1.385	1.385	1.385	1.385	0.488	0.488	0.488	0.488	0.488	0.488	0.488	0.488	0.488	0.488	0.488	0.488	0.488	0.488	0.488	0.976	0.976	0.976	0.976	0.976	0.976	0.976	0.976	0.976	0.976	0.976	0.976	0.976	0.976	0.976	0.976	0.976	0.976	0.976	0.976	0.976	0.976	0.976	0.976	0.976	0.976	0.976	0.976	0.976
YOR369C	2.44	2.44	2.928	2.928	2.928	2.928	2.928	2.928	2.928	2.928	2.928	3.416	4.233	4.233	4.233	4.233	4.641	4.154	4.154	4.154	4.154	4.154	4.154	4.154	4.154	4.154	4.154	4.154	4.154	4.154	4.154	4.154	4.154	5.05	5.05	5.05	5.05	5.05	5.05	5.05	5.05	5.05	5.05	5.05	5.05	5.05	5.05	5.458	5.458
YBR081C	0.817	0.817	0.817	0.817	0.817	0.817	0.817	0.817	0.817	0.817	0.817	0.817	0.817	0.817	0.817	0.817	0.817	0.817	0.817	0.817	0.817	0.817	0.817	0.817	0.817	0.817	0.817	0.817	0.817	0.817	0.817	0.817	0.817	0.817	0.817	0.817	0.817	0.817	0.817	0.817	0.817	0.817	1.226	2.122	2.53	2.53	2.53	2.53	2.53
YOR352W	5.867	5.867	5.867	5.458	6.276	6.276	6.276	6.684	6.684	6.684	5.867	5.867	5.867	5.867	5.867	5.867	5.867	5.867	5.867	5.867	5.867	5.867	5.867	5.867	5.379	6.355	8.069	8.069	8.069	8.069	8.069	8.069	8.069	8.069	8.069	8.148	8.148	8.148	8.148	8.148	8.148	8.148	8.148	8.148	8.148	8.148	8.148	8.148	8.148
YGL127C	7.501	7.501	7.501	7.501	7.91	7.91	7.91	7.91	7.91	7.91	7.91	7.91	7.91	8.398	8.398	9.703	9.703	9.703	9.703	9.294	9.294	9.294	8.886	8.886	8.886	8.886	8.886	8.886	8.886	8.398	8.886	8.886	8.886	8.886	8.886	8.886	8.886	8.886	8.886	8.886	8.886	8.886	8.886	8.886	8.886	8.886	8.886	8.886	8.886
YOR078W	10.44	10.44	9.952	9.952	9.952	11.336	11.336	11.336	11.336	11.336	11.336	11.336	11.336	11.336	11.336	11.336	11.336	12.074	12.074	12.074	12.074	12.074	12.074	12.074	12.074	12.074	12.074	12.074	12.074	12.074	12.074	11.586	11.586	11.098	11.098	11.098	10.69	10.69	10.69	10.69	10.281	10.281	10.281	10.281	10.281	10.69	11.098	11.098	11.098
YHR039C	10.599	10.599	11.416	11.416	11.416	11.416	11.008	9.782	9.782	10.27	10.27	10.27	10.27	10.27	9.861	9.861	9.214	8.647	8.239	8.239	7.342	7.75	8.647	8.647	8.647	8.647	8.647	8.647	8.647	9.135	11.904	11.904	11.904	11.904	11.904	11.825	12.312	12.312	12.312	12.312	12.312	13.617	13.617	14.105	15.411	15.411	15.411	15.411	15.002
YLR055C	1.385	1.385	1.385	1.385	1.385	1.385	1.385	1.385	1.385	1.385	1.385	1.385	1.385	1.385	1.385	1.385	1.385	1.385	1.385	1.385	1.385	1.385	1.385	1.385	1.385	1.385	1.385	1.385	1.385	1.385	1.385	1.385	1.385	0.976	0.976	0.976	0.976	0.976	0.976	0.976	0.976	0.976	0.976	0.976	0.976	0.976	0.976	0.976	0.976
YLL011W	13.209	13.209	13.209	13.209	13.209	13.209	13.697	13.697	13.697	13.697	13.697	13.697	13.697	13.697	13.697	13.697	13.697	13.697	13.697	13.697	13.209	13.209	13.209	13.209	12.8	12.8	12.8	12.8	12.8	12.8	12.8	13.209	13.209	13.209	13.209	13.209	13.209	13.209	13.209	11.825	11.825	11.825	11.825	11.825	11.825	11.825	11.825	11.825	11.825
YMR162C	10.35	10.35	10.35	10.35	10.35	10.838	10.838	10.838	10.838	10.838	10.838	10.838	10.838	10.838	10.838	10.838	10.35	10.35	10.35	10.35	10.35	10.35	10.35	10.35	10.35	10.35	10.35	10.35	10.35	10.758	10.758	10.758	11.575	11.575	11.575	11.575	11.575	11.575	11.575	11.087	11.087	11.087	11.087	11.087	11.087	11.087	11.087	11.087	11.087
YBR080C	20.959	20.959	21.448	21.448	21.448	20.551	20.959	20.959	20.959	20.959	19.654	19.654	19.654	19.654	19.654	19.654	19.654	19.654	19.654	19.654	19.654	19.654	19.654	19.654	19.654	19.654	19.654	19.654	19.654	19.654	19.654	19.654	18.837	18.02	18.02	18.02	18.02	18.02	18.02	18.02	18.02	17.044	16.556	16.556	16.556	16.556	15.66	14.275	13.787
YIL069C	1.385	1.385	1.385	1.385	1.385	1.385	1.385	1.385	1.385	1.385	1.385	1.385	1.385	1.385	1.793	1.793	1.793	1.793	1.793	1.793	1.793	1.385	1.385	1.385	2.281	2.281	2.281	2.769	4.074	3.994	4.482	4.482	4.482	4.482	4.482	4.482	4.482	4.482	4.482	4.482	4.482	4.971	4.971	4.971	4.971	4.971	5.379	5.867	5.867
YBR058C-A	8.806	8.806	8.806	8.806	8.806	8.806	8.806	8.806	8.806	8.806	8.806	8.806	8.806	8.806	8.806	8.806	8.806	8.806	8.806	8.806	9.214	9.214	9.214	9.214	9.214	9.214	9.623	9.623	9.623	9.623	9.623	9.623	9.623	9.623	9.623	9.623	10.031	10.031	10.031	10.031	10.031	10.031	10.031	10.031	10.031	10.031	10.52	10.52	10.52
YMR064W	4.811	4.811	4.811	4.811	4.324	4.324	4.324	4.324	4.324	4.324	3.506	3.994	4.482	6.355	6.763	6.763	6.763	6.763	6.763	6.763	6.763	7.66	7.66	7.66	7.66	7.66	7.66	7.66	8.069	9.373	9.373	9.782	9.782	9.782	9.782	9.782	10.599	10.599	10.599	10.599	10.599	10.599	10.599	10.599	10.599	10.599	10.599	10.599	10.599
YPR122W	8.318	8.318	8.318	8.318	8.318	7.83	7.83	7.83	7.83	7.83	7.83	7.421	7.421	7.421	7.421	7.421	7.421	7.421	7.421	7.421	7.421	7.421	7.421	7.421	7.421	7.421	7.91	7.91	7.91	7.91	7.91	7.91	7.91	7.91	7.91	7.501	7.093	7.093	7.093	7.093	7.093	7.093	7.093	7.093	7.093	7.093	6.684	6.684	6.684
YCR016W	4.971	4.971	4.971	4.971	4.971	4.971	4.971	4.971	5.379	5.379	5.379	5.379	6.196	7.093	7.093	7.093	7.093	7.093	7.093	7.093	7.093	7.093	7.093	7.093	7.093	7.093	7.093	6.117	6.604	6.604	6.604	6.604	6.604	6.604	6.604	6.117	6.117	6.117	6.117	6.117	6.117	6.117	6.117	6.117	6.117	6.117	6.117	6.117	6.117
YDR444W	19.983	19.983	19.983	19.983	19.983	19.983	19.983	19.983	19.983	20.471	20.471	20.471	20.471	20.471	20.471	20.471	20.063	20.551	20.551	20.551	20.551	20.551	20.551	20.551	20.551	21.039	21.039	21.039	21.039	21.039	21.039	21.039	21.039	21.039	21.039	21.039	21.039	21.039	21.039	21.527	21.527	21.527	21.527	21.527	21.527	21.527	21.527	21.527	21.527
YGR203W	4.482	4.482	4.482	6.763	6.763	6.763	6.763	6.763	6.763	7.172	7.172	7.172	7.172	7.172	7.172	7.172	7.172	7.172	7.66	7.66	7.66	7.66	7.252	7.252	7.252	6.843	6.355	6.355	6.763	6.763	6.763	6.355	6.355	6.763	6.763	6.763	7.172	6.684	10.191	10.599	11.904	11.904	11.904	11.904	11.904	12.312	12.312	12.721	12.721
YKR019C	14.594	14.594	14.594	15.411	14.922	14.922	14.922	14.514	14.514	14.514	14.514	14.514	15.002	14.594	14.594	14.594	14.594	14.594	14.594	14.594	14.594	14.594	14.594	15.082	13.777	13.777	13.777	13.777	14.264	14.264	14.264	15.161	15.161	15.161	15.161	14.752	14.752	14.752	14.752	14.752	14.752	14.752	14.752	14.752	15.161	14.673	14.673	14.673	14.673
YNL020C	9.543	9.543	9.543	9.135	9.135	9.135	9.135	9.135	9.135	9.135	9.135	9.135	9.135	9.135	9.135	8.726	8.318	7.013	7.421	6.934	6.934	7.342	7.342	7.342	7.342	7.342	7.342	7.342	7.342	7.342	7.342	7.342	7.83	7.83	7.83	7.83	7.83	7.83	7.83	7.83	7.83	7.83	7.83	7.83	7.83	7.83	7.83	7.83	6.854
YGR161C	2.61	2.61	2.61	2.61	2.61	2.61	2.61	2.61	2.61	2.61	2.201	2.201	2.201	2.201	2.201	2.201	2.201	2.201	2.201	2.201	2.201	2.201	2.201	2.201	2.201	1.793	1.793	1.385	0.976	0.976	2.769	3.666	3.666	4.154	5.538	5.538	5.538	5.538	5.538	5.538	5.947	5.947	5.947	5.947	5.947	6.763	6.763	6.763	6.763
YHR106W	17.941	17.941	17.941	16.636	16.636	16.148	16.148	16.148	16.148	16.148	16.148	16.148	16.148	16.148	16.148	16.148	15.739	15.739	15.739	15.739	14.026	14.026	14.026	14.026	14.026	8.477	7.172	3.745	3.745	4.154	4.562	4.562	4.562	4.562	4.562	4.482	4.482	4.482	4.482	4.482	4.403	4.811	4.732	4.244	4.652	5.061	5.061	5.061	5.549
YGL252C	17.612	17.612	17.612	17.612	17.612	17.612	17.612	17.612	17.612	17.612	17.612	17.612	17.612	17.612	17.612	17.612	17.124	17.124	17.124	17.124	17.124	17.124	17.124	17.124	17.124	17.124	17.124	17.124	17.124	17.124	17.124	17.124	17.124	17.124	17.124	17.124	17.124	17.124	17.124	17.124	15.739	15.739	15.252	15.252	15.252	15.252	15.252	15.252	15.252
YGR062C	10.588	10.588	10.588	10.588	11.405	12.222	12.222	12.222	12.222	12.222	12.222	12.222	12.222	12.222	12.222	12.222	12.222	12.222	12.222	12.222	12.222	12.222	12.222	12.222	12.222	12.222	12.222	12.222	12.222	12.222	12.222	12.222	12.222	12.222	12.222	12.222	12.222	12.222	12.222	12.222	12.222	12.222	12.222	12.222	12.222	12.222	12.222	12.222	12.222
YLR408C	7.75	8.159	8.647	8.647	8.647	8.647	8.647	9.135	9.135	9.135	9.135	9.135	9.135	9.135	9.623	9.623	9.623	9.623	9.135	9.135	9.135	9.135	9.135	9.135	9.135	9.135	9.135	9.135	9.623	9.623	9.623	9.623	9.623	9.623	9.623	9.623	9.623	9.623	9.623	9.623	9.623	9.623	9.623	9.623	9.623	9.623	9.623	9.623	9.623
YMR284W	6.037	5.22	5.22	5.22	5.22	5.22	5.22	5.22	5.22	5.22	5.22	5.22	3.915	3.915	3.915	3.098	2.689	2.689	2.281	2.281	2.281	2.281	2.281	2.281	2.281	2.281	2.281	2.281	2.281	2.281	2.281	2.281	0.896	0	0	0	0	0	0	0	0	1.793	1.793	5.13	5.13	5.13	5.13	5.13	5.13
YCR002C	6.684	6.684	6.684	6.684	7.093	7.58	10.35	10.35	10.35	10.35	10.35	10.35	10.35	10.35	10.35	10.35	10.35	10.35	10.35	10.35	10.35	10.758	11.166	11.166	11.575	11.575	11.575	11.575	11.575	11.983	12.472	12.472	12.96	13.935	13.935	13.935	13.935	13.935	13.935	13.935	13.935	13.935	13.935	13.935	13.935	13.935	13.447	13.856	13.856
YDR131C	10.678	10.678	10.678	10.678	10.191	10.191	10.191	10.191	10.191	8.886	8.398	8.398	8.398	7.421	7.421	6.934	6.037	4.403	3.994	3.506	3.506	3.506	3.506	3.506	4.324	4.324	4.324	4.324	4.324	4.324	5.22	5.22	5.628	5.628	6.037	6.037	6.037	5.628	5.628	5.628	5.628	4.732	6.854	6.854	6.854	6.854	6.854	6.854	6.854
YDL147W	17.861	17.861	17.861	17.861	17.861	17.861	17.861	17.861	17.861	17.453	17.453	17.453	16.965	16.965	16.965	16.477	16.965	16.965	16.965	16.965	16.965	16.965	15.66	15.66	14.764	14.764	14.355	14.355	14.355	13.867	13.867	13.867	13.867	13.459	13.05	13.05	13.05	13.05	13.05	13.05	13.05	13.05	12.642	12.233	12.233	12.233	12.233	12.233	12.233
YMR231W	8.556	8.556	8.965	8.965	8.965	8.965	8.965	8.965	8.965	8.965	8.965	8.965	8.965	8.965	8.965	8.965	8.965	9.941	9.941	9.941	9.941	9.941	9.941	9.941	9.941	9.941	10.35	10.35	10.35	10.35	10.35	10.35	10.35	10.35	10.35	10.35	10.35	10.35	10.35	10.35	10.35	10.838	10.838	10.838	10.838	10.838	10.838	10.838	10.35
YDR500C	7.66	7.66	7.66	7.66	7.66	7.66	7.66	6.684	6.684	6.604	6.604	6.604	6.604	6.604	6.604	6.604	6.604	6.604	6.604	6.604	6.604	6.604	6.604	6.604	5.05	5.05	5.05	5.05	5.05	4.154	4.641	4.641	4.641	4.641	4.641	5.05	5.538	5.538	5.947	5.947	5.947	5.947	6.355	6.355	6.355	6.355	6.355	6.355	6.355
YOR185C	12.642	12.642	12.642	12.642	12.642	12.642	12.642	12.233	12.233	12.233	12.233	12.233	12.233	12.233	12.642	12.642	12.642	12.642	12.642	12.642	12.642	12.642	12.642	12.642	12.642	12.642	12.642	12.642	13.05	13.05	13.05	13.05	13.05	13.05	13.05	13.05	13.05	12.642	12.642	12.642	12.642	12.642	12.642	12.642	12.642	12.642	12.642	12.642	12.642
YMR263W	7.342	7.342	7.342	6.934	6.934	6.525	6.525	6.525	6.525	6.934	6.934	9.623	12.233	12.233	12.233	12.721	12.721	12.721	12.721	13.13	13.13	13.13	12.721	12.721	13.13	13.13	13.617	13.617	13.617	13.617	13.617	13.617	13.617	13.617	13.617	13.617	13.617	13.617	13.617	13.617	13.617	13.617	13.617	13.617	13.617	13.617	13.617	13.617	13.617
YJR065C	10.848	10.848	10.848	10.848	10.848	10.848	10.848	10.848	10.848	10.848	11.257	11.257	11.257	11.257	11.257	11.257	11.257	11.257	11.257	11.257	11.257	11.257	11.257	11.257	11.257	11.257	11.257	11.257	11.257	11.257	11.257	11.257	11.257	11.257	11.257	11.257	11.257	11.257	11.257	11.257	11.257	11.257	11.257	11.257	11.257	11.257	11.257	11.257	11.257
YDR101C	5.787	5.787	5.787	5.787	5.787	5.787	4.971	4.971	4.482	3.994	3.994	3.994	4.403	4.403	4.403	4.403	4.403	4.403	4.403	4.403	4.403	4.403	4.403	4.403	4.403	4.403	4.403	4.403	4.403	4.403	4.403	4.403	4.403	4.403	4.403	4.891	4.403	4.403	5.22	5.22	5.22	5.22	5.22	5.22	5.22	5.22	5.22	4.732	4.732
YGL200C	9.952	9.952	9.952	9.952	9.952	10.44	10.44	10.44	10.44	9.952	9.952	9.952	9.952	9.952	10.44	10.44	10.44	10.44	10.44	10.44	10.44	10.44	10.44	10.44	10.44	10.031	10.031	10.031	8.726	8.318	8.318	8.318	8.318	8.806	8.806	8.806	8.806	8.806	8.806	8.806	8.806	8.806	8.806	8.806	8.806	8.806	8.806	8.806	8.806
YPR009W	13.039	12.551	12.063	12.063	11.655	11.655	11.655	11.655	11.655	11.246	11.246	11.246	9.861	9.453	9.044	9.044	9.044	9.044	9.044	9.044	9.044	9.044	9.044	9.044	9.044	8.069	8.069	7.58	7.58	7.58	7.58	7.66	7.66	6.684	6.684	6.684	6.684	6.684	6.684	6.684	6.684	6.196	6.117	6.117	6.117	6.117	5.708	5.708	6.196
YKL108W	4.891	4.891	4.891	4.891	4.891	4.891	4.891	4.891	4.891	4.891	4.891	4.891	4.891	4.891	5.379	5.787	6.276	6.276	6.276	6.276	6.276	6.276	6.684	7.093	7.093	7.093	7.093	7.093	7.093	7.093	7.093	7.093	7.093	7.093	7.093	8.398	8.398	8.398	8.806	8.806	8.806	8.806	8.806	8.806	8.806	8.806	8.806	8.806	8.806
YKR095W-A	24.375	24.375	23.887	23.887	23.887	23.887	23.887	23.887	23.479	22.662	22.662	22.662	21.765	21.765	21.765	21.765	21.765	21.765	21.765	21.765	16.466	15.241	16.216	15.808	15.808	15.808	15.808	16.216	16.216	16.216	16.216	17.272	16.455	16.455	16.943	16.943	16.943	16.943	16.455	16.455	16.047	16.047	16.047	15.559	15.967	15.967	16.455	16.047	17.431
YHL021C	10.678	10.678	10.678	10.678	10.678	10.678	10.678	10.678	10.678	10.678	10.678	10.678	10.678	10.678	10.678	10.678	10.678	9.703	9.703	9.703	9.214	9.214	9.214	9.214	9.214	10.111	10.111	10.111	10.111	9.703	9.703	10.599	11.008	12.312	12.312	12.312	12.312	12.312	11.904	12.721	12.233	12.233	12.233	12.642	12.642	12.642	12.642	12.642	12.642
YNL322C	18.747	18.747	18.747	18.747	18.747	18.747	18.747	18.747	18.747	18.747	18.338	18.338	18.338	18.338	18.338	18.338	18.338	17.851	17.442	17.442	17.442	17.442	17.442	17.442	17.442	17.442	15.569	15.082	15.082	14.264	13.368	13.368	13.368	12.063	12.063	12.063	12.063	12.063	12.063	12.063	9.044	8.069	8.069	8.069	8.069	8.069	8.069	8.069	7.172
YLL008W	10.917	10.917	11.734	12.143	12.143	12.143	12.143	12.143	12.63	12.63	13.039	13.039	13.039	13.039	13.039	13.039	13.039	12.551	12.551	12.551	13.039	13.039	13.039	13.039	13.039	13.039	13.039	13.039	13.039	13.039	13.039	13.039	13.039	13.039	13.039	13.039	13.039	13.856	13.856	13.856	13.856	13.368	13.368	13.368	13.368	12.88	12.88	12.88	12.88
YER099C	15.241	15.241	15.241	15.241	15.241	15.241	15.241	15.241	15.241	15.241	15.241	15.241	15.241	15.241	15.241	15.241	15.241	15.241	15.241	14.832	14.832	14.832	14.832	14.832	14.832	14.832	14.832	14.832	14.832	14.832	14.832	14.832	14.832	14.832	14.832	14.832	14.424	14.424	14.015	14.015	14.015	14.015	13.527	13.527	13.527	13.527	13.527	13.527	13.527
YDR541C	18.18	18.18	18.18	18.18	19.405	19.814	19.814	19.814	19.814	19.814	20.222	20.222	20.222	20.222	20.222	20.222	20.222	20.222	20.222	20.222	20.222	20.222	20.222	20.222	20.222	20.222	20.222	20.222	20.222	20.222	19.814	19.814	20.302	20.71	20.71	20.71	21.119	21.119	21.119	21.119	21.119	20.631	20.631	20.631	20.631	20.631	20.631	20.631	20.631
YOL006C	12.143	12.143	12.143	11.655	11.655	10.758	10.758	10.758	10.758	10.758	10.758	10.758	10.758	10.27	9.861	9.782	9.782	9.703	9.703	10.599	10.599	10.599	10.599	11.008	11.008	11.008	11.008	11.008	11.008	11.008	11.008	11.008	11.008	11.008	10.599	10.599	10.599	10.599	10.599	10.599	10.599	10.599	10.599	11.087	11.087	11.087	11.087	11.087	11.087
YOR265W	7.989	7.58	7.58	7.58	7.58	7.58	7.58	7.58	7.989	6.684	6.684	6.684	6.684	6.684	6.684	6.684	5.787	5.787	5.379	5.379	5.379	4.891	4.891	4.971	4.562	4.562	4.562	4.562	4.562	4.562	4.562	4.562	3.586	3.586	4.891	4.891	4.891	4.891	4.891	4.891	4.891	5.379	5.379	5.787	5.787	5.787	7.013	7.91	8.726
YNL169C	7.093	7.093	8.477	8.965	9.373	9.373	9.373	9.373	9.373	9.373	9.373	9.373	9.373	8.965	8.965	8.965	8.477	8.477	8.477	8.477	8.477	8.477	8.477	8.477	8.477	8.477	8.477	8.477	10.021	10.021	10.021	10.021	10.021	10.021	10.021	10.021	10.021	10.021	10.021	10.021	10.021	10.021	10.021	10.021	10.021	10.021	10.021	10.508	10.508
YOR001W	17.93	17.93	17.93	18.338	19.235	19.643	19.643	19.643	19.643	19.643	19.643	20.052	20.052	20.052	20.052	20.052	20.052	20.052	20.052	20.052	20.052	20.052	20.052	20.052	20.052	20.052	20.052	20.052	20.052	20.052	20.052	20.052	20.052	20.052	20.052	20.052	20.052	20.052	20.052	20.052	20.052	20.052	20.052	20.052	20.052	20.052	20.052	20.052	20.052
YMR023C	5.867	5.867	5.867	5.867	5.867	5.867	5.867	5.867	5.867	5.867	5.867	5.867	5.867	5.867	5.458	5.458	5.458	5.458	5.458	5.458	5.458	5.458	5.458	5.458	5.458	5.458	5.458	5.458	5.458	5.458	5.458	5.05	5.05	5.05	5.05	5.05	5.05	5.05	5.05	4.562	4.154	3.257	3.257	3.257	3.257	3.257	3.257	3.257	3.257
YJR041C	11.008	11.495	11.495	11.904	12.392	15.082	15.082	15.082	15.082	15.569	15.978	15.978	15.978	15.978	17.771	17.771	17.771	17.771	17.771	17.771	17.771	17.771	17.771	17.771	17.771	17.771	17.771	18.18	18.18	18.18	18.18	18.18	18.18	18.18	18.588	19.076	19.973	21.357	21.357	21.357	21.357	21.357	21.357	21.357	21.845	21.845	21.845	21.845	21.845
YDL104C	11.166	11.166	11.166	11.166	11.166	11.166	11.166	8.886	7.013	5.3	5.3	5.3	5.708	6.196	6.196	6.196	6.196	6.196	6.196	6.196	6.196	6.196	6.196	6.196	5.787	5.787	5.787	6.196	4.482	5.379	6.355	6.355	6.355	6.355	6.355	5.867	6.843	10.021	10.429	10.429	10.429	9.941	9.941	9.941	10.758	10.758	10.758	10.758	10.758
YKL109W	3.018	3.018	3.018	3.018	3.018	3.018	3.018	3.018	3.018	3.018	3.018	3.018	3.018	3.018	3.018	3.098	3.098	3.098	3.098	3.098	3.098	3.098	3.098	3.098	2.61	2.61	2.61	2.61	2.61	2.61	2.61	2.61	2.61	2.61	2.61	2.61	2.61	2.61	2.61	2.61	3.018	3.427	3.427	3.427	3.427	3.427	3.427	3.427	3.427
YCR005C	10.599	10.599	10.191	9.782	9.782	9.782	9.782	9.782	9.782	9.782	9.782	9.782	9.782	9.782	9.782	9.782	9.782	9.782	9.782	9.782	9.782	9.782	9.782	9.782	9.294	9.294	9.294	8.886	8.886	8.886	8.886	7.989	7.989	7.989	7.989	7.989	7.989	7.989	7.989	7.989	7.989	7.989	7.989	7.989	7.989	7.989	7.989	7.989	7.989
YER127W	13.13	13.13	12.721	12.721	12.721	12.721	12.721	12.721	13.13	13.13	13.13	14.434	14.922	14.922	14.922	14.922	14.922	14.922	14.922	14.922	14.922	14.922	14.922	14.922	14.922	14.922	14.922	14.922	14.922	14.922	14.922	14.922	14.922	14.922	14.922	14.922	14.922	14.922	14.922	14.922	14.922	14.922	14.922	14.922	14.922	14.922	14.922	14.922	14.922
YIL001W	11.983	11.983	11.983	11.983	11.983	11.983	11.983	11.983	13.289	12.8	12.8	12.8	12.8	12.8	12.8	12.8	12.8	12.8	12.8	12.8	12.8	12.8	12.8	12.8	12.8	12.8	12.8	12.8	12.8	12.8	12.8	12.8	12.8	12.8	12.8	12.8	12.8	13.289	13.289	13.289	13.289	13.289	13.289	12.8	12.8	12.8	12.312	12.312	12.312
YBR123C	15.241	15.241	14.344	14.344	14.344	14.344	13.856	13.856	13.856	14.344	14.344	14.344	14.344	14.344	14.832	14.424	14.424	14.424	14.015	14.015	14.015	13.607	13.607	13.607	13.607	13.607	13.607	13.607	13.607	13.118	13.118	13.118	13.118	13.118	13.118	13.118	13.118	13.118	13.118	13.118	13.118	13.118	13.118	13.118	13.118	13.118	13.118	13.118	13.118
YGL085W	3.994	3.994	3.994	3.994	3.994	3.994	3.506	3.506	3.506	3.098	3.586	3.586	3.586	3.586	3.586	3.586	3.586	3.586	2.689	2.689	3.506	4.482	4.482	4.482	4.482	4.482	4.482	3.586	3.178	3.178	3.178	3.178	4.971	4.971	4.971	4.971	4.971	4.971	5.458	5.458	5.458	5.458	5.458	5.458	5.458	5.458	5.458	5.458	5.458
YLL004W	4.074	4.074	3.586	3.994	3.994	3.586	3.586	3.098	3.098	3.586	2.689	2.689	3.178	3.178	3.666	4.154	4.154	4.641	5.05	5.05	5.05	5.05	5.05	5.05	5.05	5.05	5.05	4.562	4.562	4.562	4.562	5.05	5.05	5.05	5.05	5.05	5.05	5.05	5.05	5.947	5.947	6.434	6.434	6.434	6.434	6.434	6.434	6.434	6.434
YPL188W	10.599	10.599	10.599	10.599	10.599	10.599	11.087	11.087	11.087	11.087	11.087	11.904	11.904	12.312	12.312	12.8	13.697	13.697	13.697	14.185	14.185	14.185	14.185	14.185	14.673	14.673	15.082	15.082	15.082	15.082	15.082	15.082	15.082	15.082	15.082	15.082	15.082	15.082	15.082	15.082	15.082	15.082	15.082	15.082	15.082	15.082	15.082	15.082	15.082
YHR163W	8.965	9.453	9.453	9.453	9.453	9.533	9.533	9.533	9.533	9.533	9.533	9.533	9.533	9.533	9.533	9.533	9.533	9.533	9.533	9.533	9.533	9.533	9.533	9.533	9.533	9.533	9.533	9.533	9.533	9.533	9.533	9.533	9.533	9.044	9.044	9.044	9.044	9.044	9.453	8.965	8.965	8.965	8.965	8.965	8.965	8.965	8.965	8.965	8.965
YJR116W	9.861	9.861	9.861	9.861	9.861	9.861	9.861	9.861	9.861	9.861	9.453	9.453	9.453	9.453	9.453	9.453	9.453	9.453	9.453	9.941	9.941	9.941	9.533	9.533	9.533	9.533	9.533	9.533	10.021	10.021	9.691	9.691	9.283	9.283	9.283	9.771	9.771	9.771	9.771	9.771	9.771	9.771	9.771	9.771	9.771	9.771	9.771	9.771	9.771
YDR119W	8.886	8.886	8.886	8.886	8.886	8.886	8.886	8.886	8.886	8.886	8.886	8.886	8.886	8.886	8.886	8.886	8.886	8.886	7.989	7.989	7.989	7.989	7.989	7.989	7.989	7.989	7.989	6.684	6.684	6.684	6.684	6.684	6.684	6.684	6.684	6.684	6.684	6.684	6.684	6.684	6.684	6.276	5.867	5.867	5.867	5.867	5.867	4.891	4.891
YCR052W	7.002	7.002	7.002	6.514	6.514	6.923	6.923	6.923	7.739	7.739	7.739	7.331	7.331	8.148	8.556	8.556	9.044	9.044	9.044	9.533	9.941	9.941	9.941	10.429	9.941	9.941	9.941	9.941	9.533	9.533	9.124	9.124	8.636	8.636	8.636	8.636	8.636	8.636	8.636	9.044	9.453	10.35	10.35	10.35	10.35	10.35	10.35	10.35	10.35
YKR004C	15.989	15.989	15.581	14.355	13.947	13.538	13.538	13.538	13.538	13.538	13.947	13.947	13.947	13.947	13.947	13.947	13.947	13.947	13.947	13.947	13.947	13.947	13.947	13.947	12.721	12.312	11.904	11.904	11.904	11.904	11.904	11.904	11.904	11.904	11.904	11.904	11.904	11.904	11.416	11.416	11.416	11.416	11.416	11.416	10.44	10.44	10.44	10.928	10.928
YDR281C	11.983	11.575	10.678	10.678	11.495	11.495	11.904	11.904	11.904	11.904	11.904	11.904	11.495	11.495	11.495	11.983	11.983	12.472	12.472	12.472	12.472	12.472	12.472	12.472	12.472	12.88	12.88	12.88	12.88	12.88	12.88	12.88	12.392	11.904	11.904	11.904	11.904	11.904	11.416	10.928	10.928	10.52	10.111	10.111	10.111	10.111	10.111	10.111	9.703
YBR162W-A	3.745	3.745	3.745	3.745	3.745	3.337	3.337	3.337	3.337	3.337	3.337	3.337	3.337	3.825	3.825	3.825	4.312	4.312	4.312	4.312	4.312	4.312	4.312	4.312	4.312	4.312	4.312	4.312	4.312	4.312	4.312	4.312	4.312	4.312	4.312	4.312	4.312	3.337	3.337	3.337	3.337	3.337	3.337	3.337	3.337	3.337	3.337	3.337	3.337
YNL084C	10.758	10.758	10.758	11.166	11.166	11.166	11.166	11.166	11.166	11.166	11.575	11.575	11.575	11.575	11.575	11.575	11.575	11.575	11.087	12.96	12.96	12.96	13.447	13.447	13.447	13.447	13.447	13.935	13.935	13.935	13.935	13.935	13.935	13.935	13.935	13.935	14.752	15.241	15.241	15.729	15.729	15.729	15.729	15.729	16.137	16.216	16.216	16.216	16.216
YDL074C	10.758	10.758	10.758	10.758	10.758	10.758	10.758	10.758	10.758	10.758	10.758	10.758	10.758	10.758	10.758	10.27	10.27	10.27	10.27	10.27	10.27	10.27	10.27	10.27	10.27	10.27	10.27	10.27	10.27	9.782	9.782	9.782	9.782	9.782	9.782	9.782	9.782	9.782	9.782	9.782	9.782	9.782	9.782	9.782	9.782	9.782	9.782	9.782	9.782
YGR109C	2.201	2.61	2.61	2.61	2.61	3.018	3.018	3.018	3.018	3.018	3.018	3.018	3.018	3.018	3.018	3.018	3.018	3.018	3.018	3.018	3.018	3.506	3.506	3.915	3.915	3.915	3.915	3.915	3.915	3.915	3.915	3.915	3.915	3.915	3.915	3.915	3.915	3.915	3.915	3.915	3.915	4.324	4.324	4.324	4.324	4.324	4.324	4.324	4.324
YER110C	15.002	15.002	15.002	15.002	15.002	15.002	15.002	15.002	15.002	15.002	15.002	14.514	14.514	14.514	14.514	14.922	14.922	15.331	15.331	15.331	15.331	14.843	14.843	14.843	14.843	14.843	14.843	14.843	14.355	14.355	14.355	14.355	14.355	14.355	14.355	14.355	14.355	14.355	13.947	13.947	13.947	13.947	13.947	13.947	13.947	13.947	13.947	13.947	13.947
YLR446W	3.018	2.122	2.53	2.042	2.042	2.042	2.451	3.836	7.75	7.75	7.75	7.75	7.75	7.75	7.75	7.75	7.75	7.75	8.159	8.159	8.568	8.568	8.568	8.568	8.568	8.568	8.568	8.568	8.568	8.568	8.568	8.568	8.568	8.568	8.568	8.568	8.568	8.976	8.976	8.976	8.976	8.976	8.976	8.976	8.976	8.976	8.976	8.976	8.976
YDR516C	14.344	14.752	14.752	14.752	14.752	14.752	14.264	14.264	14.264	14.752	16.137	17.034	17.034	17.034	17.034	17.034	17.034	17.034	17.034	17.034	17.034	17.034	17.034	17.034	17.034	17.034	17.034	17.034	17.034	16.546	16.546	16.546	16.954	16.954	17.363	17.363	17.363	17.363	17.363	17.363	17.363	17.363	17.363	17.363	17.363	17.363	17.771	17.771	17.771
YJL145W	8.398	8.398	8.398	8.806	8.806	8.318	8.318	8.318	8.318	8.318	8.318	7.91	7.91	7.421	7.421	7.421	7.83	8.806	8.806	9.782	9.782	9.782	10.27	10.27	10.27	10.678	10.678	10.678	10.678	10.678	10.678	10.678	11.495	11.495	11.495	11.495	11.495	11.495	11.495	11.495	11.495	11.495	11.495	11.495	11.495	11.495	11.495	11.495	11.495
YKL081W	0.408	0.408	0.408	0.408	0.408	0.408	0.408	0.408	0.408	0.408	0	0	0	0	0	0	0	0	0	0	0	0	0	0	0	0	0	0	0	0	0	0	0	0	0	0	0.408	0.408	0.408	0.408	0.408	0.408	0.408	0.408	0.408	0.408	0.408	0.408	0.408
YKL060C	1.385	1.385	1.385	1.385	1.385	1.385	1.385	1.385	1.385	1.385	1.385	1.385	1.385	1.385	1.385	1.385	1.385	1.385	1.385	1.385	1.385	1.385	1.385	1.385	1.385	1.385	1.385	1.385	1.385	1.385	1.385	1.385	1.385	1.385	1.385	1.873	1.873	1.873	1.873	1.873	1.873	1.385	1.385	1.385	1.793	2.281	2.281	2.281	2.281
YNL218W	17.941	17.941	17.941	17.453	17.453	18.349	18.349	18.349	18.837	18.837	18.837	18.837	18.837	18.837	18.837	18.837	18.837	18.837	18.837	18.429	18.429	18.02	17.532	17.532	17.124	17.124	16.715	16.715	16.715	16.715	16.715	16.715	16.715	16.715	16.715	16.715	16.715	16.715	16.715	16.715	16.715	16.715	16.715	16.715	16.227	16.227	15.819	15.819	15.819
YPR089W	8.806	8.806	8.806	8.318	8.726	8.726	8.726	8.726	8.726	8.726	8.726	8.726	9.623	10.111	10.111	10.111	11.087	11.087	11.087	11.087	11.087	11.087	11.087	11.087	10.599	10.599	10.599	10.599	10.599	10.599	10.599	10.599	10.599	10.599	10.599	10.599	10.599	10.599	10.599	10.599	10.599	10.599	10.599	10.599	10.599	10.599	10.599	10.599	10.599
YGL013C	12.222	12.222	12.222	12.222	12.222	12.63	12.63	12.63	12.63	12.63	12.63	12.63	12.63	12.63	12.63	12.63	12.63	12.63	12.63	12.63	12.63	12.63	13.118	13.118	13.118	13.118	13.118	13.118	13.118	13.118	13.118	12.63	13.118	13.935	13.935	14.424	14.424	14.424	14.424	14.424	14.832	14.832	14.832	14.832	14.832	14.832	15.241	15.241	15.241
YDL049C	3.994	3.994	3.994	3.994	3.994	3.994	3.994	3.994	3.994	3.994	2.201	1.793	1.793	2.281	2.689	2.689	2.689	2.689	2.689	2.689	2.281	2.281	2.281	2.281	2.281	2.281	2.281	2.281	2.281	2.281	2.281	2.281	2.281	2.281	2.281	1.793	1.793	1.793	1.793	1.793	1.793	1.793	1.793	1.793	2.281	2.281	2.281	2.281	2.281
YLR455W	11.734	11.734	11.734	11.734	12.222	12.222	12.222	12.71	12.71	12.71	12.71	12.71	12.71	12.222	12.222	12.222	12.222	12.222	12.222	12.222	12.222	12.222	12.222	12.222	12.222	12.71	12.71	12.71	12.71	12.71	12.71	12.71	12.71	12.71	12.71	12.71	12.71	12.71	12.71	12.71	12.71	12.71	12.71	12.71	12.71	12.71	12.222	12.222	11.734
YOR070C	6.934	6.934	6.934	6.934	8.318	8.806	9.214	9.214	9.214	9.214	9.214	9.214	9.214	9.214	8.239	8.239	8.239	8.239	8.239	8.239	8.239	8.239	8.159	8.159	8.159	8.159	7.421	8.318	7.91	7.91	7.91	7.91	7.91	7.91	7.91	7.91	7.91	7.91	7.91	7.91	7.91	7.91	7.91	7.91	7.91	7.91	7.501	7.501	7.501
YPR043W	6.355	6.355	6.355	7.331	7.331	7.331	7.331	7.819	7.819	7.819	7.819	7.819	7.819	7.819	7.819	8.307	8.307	8.307	8.307	8.307	8.307	8.307	8.307	8.795	8.795	8.795	8.795	8.795	8.795	8.795	8.795	8.795	8.795	8.795	8.795	8.795	8.795	8.795	8.795	8.795	8.795	8.795	9.283	9.283	9.283	9.283	9.283	9.283	9.283
YOR287C	14.673	14.673	14.673	15.082	15.082	15.082	15.082	15.082	15.082	15.082	15.082	15.569	15.569	16.058	15.978	15.978	15.978	15.978	15.978	16.466	16.466	16.466	16.466	16.466	15.978	15.978	15.978	16.466	16.466	16.466	16.466	16.466	16.466	16.466	16.466	16.466	16.466	16.466	16.466	16.466	16.466	16.466	16.466	16.466	16.466	16.466	15.978	15.978	15.978
YFR042W	4.403	4.891	5.867	5.867	6.355	6.355	6.355	6.843	6.355	6.355	6.355	6.763	6.763	6.763	6.763	7.172	7.172	7.172	7.172	7.172	7.252	8.069	8.069	8.556	8.556	8.556	8.556	8.556	8.556	8.556	8.556	8.556	8.556	8.556	8.556	9.703	10.191	10.191	10.191	10.191	10.191	10.191	10.678	10.678	11.166	11.904	11.904	11.904	11.904
YMR202W	20.46	20.46	20.46	20.46	20.46	20.46	20.869	20.869	20.869	20.869	21.277	21.277	21.277	21.277	21.277	21.277	21.277	21.277	21.277	20.79	20.79	20.79	20.79	20.79	20.79	20.79	20.302	20.302	20.302	20.302	20.302	20.302	19.893	19.405	19.405	19.405	18.917	18.917	18.917	18.917	18.917	18.917	18.917	18.917	18.917	18.509	18.509	17.612	17.612
YOR260W	13.777	13.777	13.777	13.368	13.368	13.368	13.777	14.185	14.185	14.185	14.594	15.002	15.002	15.002	15.002	15.002	15.002	15.002	15.002	15.411	15.411	15.819	15.819	15.819	15.819	15.819	15.411	15.819	15.819	15.819	15.819	15.819	16.227	16.227	16.227	16.227	16.227	16.227	16.227	16.227	16.227	16.227	16.227	16.227	16.227	16.227	16.227	16.227	16.227
YGL112C	12.88	12.88	12.88	12.88	12.88	13.289	13.289	12.88	12.88	12.88	11.983	11.495	11.495	11.495	11.495	11.495	11.087	10.599	10.111	11.008	11.008	11.008	11.008	11.008	11.008	11.008	11.008	11.008	11.008	11.008	11.008	11.008	11.008	11.008	11.008	11.008	11.008	11.495	11.495	11.495	11.495	11.495	11.495	11.904	11.904	11.904	11.904	11.904	11.904
YFL042C	9.135	9.135	8.726	8.726	8.726	8.726	8.726	8.726	8.726	8.318	8.239	8.239	8.239	8.239	8.239	8.239	8.239	8.239	7.421	7.421	6.934	6.934	6.525	6.525	6.604	6.525	6.117	6.117	6.117	5.708	5.708	4.403	4.811	5.3	5.3	4.891	5.867	9.044	9.044	9.453	9.453	9.453	10.758	10.758	10.758	10.758	10.758	10.758	10.758
YDR390C	1.793	1.793	1.793	2.281	2.281	3.178	3.178	3.178	3.178	3.178	3.178	3.666	6.355	6.763	8.148	8.148	8.148	8.556	8.556	8.556	8.556	8.556	8.556	8.556	8.965	9.373	11.575	11.575	11.983	11.983	11.983	11.983	11.983	11.983	11.983	11.983	11.983	12.472	12.472	12.472	12.88	12.88	13.368	13.368	13.368	13.368	13.368	13.368	13.368
YNR009W	8.976	8.976	8.976	8.976	8.976	8.976	8.976	8.976	8.976	8.976	8.568	8.568	8.568	8.568	8.568	8.568	8.079	8.488	8.488	8.488	8.488	8.488	8.488	8.488	8.488	8.488	8.488	8.488	8.488	8.976	8.976	8.976	8.976	8.976	8.976	8.976	8.976	8.976	8.976	8.976	8.976	8.976	8.976	8.976	8.976	8.976	8.976	8.568	8.568
YDL048C	6.434	6.434	6.434	6.434	6.434	5.947	5.947	5.947	5.947	5.947	5.947	5.947	5.538	5.538	5.538	6.026	6.026	6.026	6.026	6.026	6.026	6.026	6.026	5.13	5.13	5.13	5.13	5.13	5.13	5.13	5.538	6.434	6.434	6.434	6.434	6.434	6.434	6.434	6.026	6.026	5.538	5.538	5.538	5.538	5.538	5.538	5.538	5.538	5.538
YNR048W	11.485	11.485	11.485	11.485	11.973	12.46	12.46	12.46	12.46	12.46	12.46	12.46	12.869	12.869	12.869	12.869	13.765	13.765	13.765	13.765	13.277	13.277	13.277	13.277	13.277	13.277	13.277	13.277	13.277	13.277	13.277	13.277	13.277	13.277	13.277	12.79	13.198	14.174	14.174	14.174	14.174	14.174	14.174	14.174	14.174	14.174	14.174	14.174	14.174
YOR162C	11.166	11.655	11.166	11.166	11.166	11.166	11.166	11.166	9.861	9.861	10.27	10.27	11.166	11.575	11.575	11.575	11.575	11.575	11.575	11.575	11.575	11.575	11.575	11.575	11.575	10.678	10.678	8.398	8.398	9.861	9.861	9.861	9.861	10.35	10.758	10.758	10.758	10.758	10.758	10.758	10.758	10.758	10.758	10.758	10.758	10.758	10.758	10.758	10.758
YFR055W	5.867	5.867	5.867	5.867	6.276	6.276	6.276	6.276	6.684	7.172	8.886	8.886	8.886	8.886	8.886	8.886	8.886	8.886	8.886	8.886	8.886	8.886	8.886	8.886	9.294	9.294	9.294	9.294	9.294	9.294	9.294	9.294	9.294	9.294	9.294	9.294	9.294	9.294	9.294	9.294	9.294	9.294	9.294	9.294	9.294	9.294	9.294	9.294	9.294
YDL180W	9.873	9.873	9.873	9.873	9.873	9.873	9.873	9.873	9.873	9.873	11.178	12.482	12.482	12.97	12.97	12.97	12.97	12.97	12.97	12.97	12.482	12.482	12.482	12.482	12.074	12.074	12.074	12.074	12.074	12.074	12.074	11.586	11.665	11.665	11.665	11.665	11.257	10.44	9.952	9.952	9.543	9.543	11.257	11.745	14.355	14.355	14.355	14.355	14.355
YFL026W	3.257	3.257	3.257	3.257	3.257	3.257	3.257	3.666	3.666	3.666	4.074	4.562	4.562	4.562	4.562	4.562	4.562	4.562	4.971	5.787	5.787	5.787	5.787	6.196	6.196	6.196	6.196	6.196	6.196	6.196	6.604	6.604	6.604	6.604	6.604	7.013	7.013	7.013	7.013	7.013	7.013	7.013	7.013	7.501	7.501	7.501	7.501	7.501	7.501
YOR048C	7.989	7.989	7.989	8.398	8.398	8.398	9.294	9.294	9.294	9.294	9.294	9.782	10.27	10.27	10.27	10.27	10.27	10.27	10.27	10.27	10.27	10.27	10.27	10.27	10.27	10.27	10.758	10.758	10.758	10.758	10.758	10.758	10.758	11.166	11.166	11.166	11.166	11.166	11.166	11.166	11.166	11.166	11.166	11.166	11.655	11.655	11.655	11.655	11.655
YER017C	8.148	8.148	8.148	8.148	7.739	7.739	7.739	7.739	7.739	7.739	7.739	7.739	7.739	7.739	7.739	7.739	7.739	7.739	7.739	7.739	7.739	7.739	7.739	7.739	7.739	7.739	7.739	7.739	7.739	7.252	7.252	7.252	7.252	7.252	7.252	7.252	7.252	7.252	7.252	7.252	7.252	7.252	7.58	6.196	6.196	6.196	6.196	6.196	6.684
YGR098C	6.843	7.331	7.331	7.819	7.819	7.819	7.819	7.819	7.819	7.819	7.819	7.819	7.819	7.819	7.819	7.819	7.819	7.819	7.331	7.819	7.819	10.1	10.1	10.1	10.1	10.1	10.1	10.021	9.612	10.021	10.021	10.021	11.325	11.325	11.325	11.325	11.325	11.325	12.302	12.302	11.893	11.893	11.893	11.893	11.893	11.893	11.893	11.893	11.405
YFL039C	0.488	0.488	0.488	0.488	0.488	0.488	0.488	0.488	0.488	0.488	0.488	0.488	0.488	0.488	0.488	0.488	0.488	0.488	0.488	0.976	0.976	0.976	0.976	0.976	0.976	0.976	0.976	0.976	0.976	0.976	0.976	0.976	0.976	0.488	0.488	0.488	0.488	0.488	0.488	0.488	0.488	0.488	0.488	0.488	0.488	0.488	0.488	0.488	0.488
YFL007W	12.551	12.551	12.551	12.063	12.063	12.063	12.063	12.063	12.063	12.063	12.063	12.063	12.063	12.063	12.063	12.063	12.063	12.063	12.063	12.063	12.063	12.063	12.063	12.063	12.063	12.063	12.063	12.063	12.063	12.063	12.063	12.063	12.063	12.063	12.063	12.063	12.063	12.063	12.063	11.575	11.575	11.575	11.575	11.575	11.575	11.575	11.575	11.575	11.575
YLR378C	9.214	9.214	9.214	7.501	7.093	6.684	6.684	6.684	6.684	6.684	6.684	6.684	6.684	6.684	6.684	6.684	6.684	6.684	7.093	6.684	6.684	6.684	6.684	6.684	6.684	6.684	6.684	6.684	6.684	6.684	5.708	5.22	5.22	5.22	5.22	5.22	5.22	5.22	4.811	4.811	4.811	3.836	3.836	3.836	3.836	3.836	3.836	3.836	3.836
YAL033W	7.989	7.989	7.989	7.989	7.501	7.501	7.501	7.501	7.501	7.501	7.501	7.093	7.093	7.093	6.604	6.604	7.989	7.501	7.501	7.501	7.501	7.501	7.501	7.501	7.501	7.501	7.989	6.604	6.604	6.604	6.604	6.604	6.604	6.604	6.604	6.604	6.604	6.604	6.604	6.604	6.604	6.604	6.604	6.604	6.196	6.196	5.787	5.787	5.787
YBR042C	11.495	11.495	11.495	11.495	11.495	11.495	11.495	11.495	11.495	11.495	11.495	11.495	11.495	11.495	11.087	11.495	11.495	11.495	11.495	9.294	9.294	9.294	9.294	9.294	9.294	7.58	7.989	7.989	7.989	7.989	8.477	9.453	11.325	15.729	19.235	19.235	19.235	19.235	19.643	19.643	19.643	19.643	19.643	19.643	19.643	19.643	19.643	19.643	19.643
YDR373W	8.965	8.965	8.965	8.965	8.965	8.965	8.965	8.965	8.965	8.965	9.373	9.373	9.373	9.373	9.373	9.373	9.373	9.373	8.965	8.965	8.965	8.965	8.965	8.965	8.965	8.965	8.965	8.477	8.477	8.477	7.989	7.989	7.989	7.989	7.989	7.989	7.989	7.989	7.989	7.989	7.989	7.989	7.58	7.58	7.58	7.58	7.58	7.58	7.58
YDR152W	5.05	5.05	5.05	5.05	5.05	5.947	5.947	5.947	5.947	5.947	5.458	5.458	5.458	5.458	5.458	5.947	6.355	8.477	8.477	8.477	8.477	8.477	8.477	8.477	8.477	8.477	8.477	8.477	8.477	8.477	8.477	8.477	9.453	9.453	9.453	9.453	9.044	9.044	9.044	9.044	9.044	9.044	9.044	9.044	9.453	10.917	10.917	10.917	10.917
YNR012W	16.216	16.216	16.216	16.216	16.216	16.216	16.216	16.216	16.704	16.704	17.192	17.192	17.192	17.192	17.192	17.192	17.192	17.192	17.192	17.192	17.192	17.68	17.68	17.68	17.68	17.68	17.68	17.68	17.68	17.68	17.68	17.68	17.192	17.192	17.192	17.192	17.192	17.192	17.192	16.704	16.704	16.704	16.704	16.704	16.704	16.704	16.704	16.704	16.704
YHR110W	8.148	8.148	8.148	8.148	8.148	8.556	9.941	9.941	13.447	13.447	13.447	13.447	13.447	13.447	13.447	13.447	13.447	16.058	16.058	16.058	16.466	16.466	17.442	17.442	17.442	17.442	17.442	17.851	17.851	17.851	17.851	17.851	17.851	17.851	17.851	17.851	17.851	17.851	17.851	17.851	17.851	18.259	18.259	18.747	18.747	18.747	18.747	18.747	18.747
YPL008W	13.697	13.697	13.697	14.105	17.453	17.453	17.453	18.349	18.837	18.837	18.837	18.837	18.837	19.326	19.326	19.326	19.326	19.326	19.326	19.326	19.326	19.326	19.326	19.814	19.814	19.814	19.814	19.814	19.814	19.814	19.814	19.814	19.814	19.814	19.814	19.814	19.814	19.814	19.814	20.222	20.222	20.222	20.222	20.222	20.222	20.222	20.222	20.222	19.734
YJR143C	13.697	13.697	13.697	13.697	13.289	13.289	13.289	13.289	14.752	15.161	18.1	18.1	18.1	18.1	18.1	18.1	18.1	18.1	18.1	18.1	18.1	18.1	18.1	18.1	18.1	18.1	17.692	17.692	18.1	18.1	18.1	18.1	18.1	18.1	18.509	18.509	18.917	18.917	18.917	18.917	18.917	18.917	18.917	18.917	18.917	18.917	18.917	19.814	19.814
YJL046W	3.745	3.745	3.745	4.154	4.154	4.154	4.154	4.641	4.641	4.641	4.641	4.641	4.641	5.13	5.13	5.538	5.538	5.538	5.538	5.538	5.538	5.538	5.538	5.538	5.05	5.05	5.05	4.562	4.562	5.05	6.026	6.026	7.819	7.819	7.819	7.819	7.819	7.819	7.819	7.819	7.819	7.819	7.819	7.819	8.227	8.227	8.227	9.124	9.941
YJL076W	3.586	3.586	3.178	3.178	3.178	3.178	3.178	3.178	3.178	3.178	3.178	3.178	3.178	2.689	2.689	2.689	2.689	2.689	2.689	2.689	2.689	2.689	2.689	3.178	3.178	3.178	3.178	3.178	3.178	3.178	3.178	2.689	2.689	2.689	2.689	2.689	2.689	2.689	3.098	3.098	3.098	2.689	2.689	2.689	2.689	2.689	2.689	2.689	2.689
YJR118C	2.769	3.178	3.178	3.178	3.178	3.178	3.178	3.178	3.178	3.178	4.562	4.562	5.05	5.05	5.05	5.05	5.05	5.05	5.538	5.05	5.05	5.458	6.276	6.276	6.276	6.276	6.276	6.763	7.172	7.172	7.989	7.989	7.989	7.989	7.989	7.989	7.989	7.989	7.989	8.806	8.806	8.806	8.806	8.806	8.806	8.806	8.806	8.806	8.806
YJR147W	3.586	3.586	3.586	3.586	3.586	3.586	3.586	3.098	3.098	3.098	3.098	3.506	3.506	3.506	3.506	3.506	3.506	3.506	3.506	3.506	3.506	3.506	3.506	3.506	3.506	3.506	3.506	3.506	4.324	4.324	4.324	4.324	4.324	4.811	4.811	4.811	4.811	4.811	4.811	4.811	4.811	4.811	4.811	4.811	4.811	4.811	4.811	5.22	5.22
YIL027C	11.665	11.665	12.482	12.482	12.482	12.482	12.482	12.562	12.562	12.562	12.562	12.97	12.97	12.97	12.97	12.97	12.97	12.97	12.97	12.97	12.97	12.97	11.745	11.745	13.867	13.867	13.867	14.275	14.275	14.275	14.275	14.275	14.275	14.275	14.764	14.764	14.764	14.764	14.764	14.764	14.764	14.764	14.764	14.764	14.764	14.764	14.764	14.764	14.764
YNL245C	7.421	7.421	7.421	7.421	7.421	7.421	7.421	7.421	7.421	7.421	7.421	7.421	7.421	7.421	7.421	7.421	7.421	7.421	7.421	7.421	7.421	7.421	6.934	7.421	7.421	7.421	7.421	7.421	7.421	7.013	7.013	7.83	7.83	7.83	7.83	7.83	7.83	7.83	8.318	8.318	8.318	8.318	8.318	8.318	8.806	8.806	8.806	8.806	8.806
YDL092W	9.373	9.373	9.373	9.373	9.373	9.373	9.373	9.373	9.373	9.373	9.373	9.373	9.373	9.373	9.373	9.373	9.373	9.373	9.373	9.373	9.373	8.965	8.965	8.965	8.965	8.965	8.965	8.965	8.965	8.965	8.965	8.965	8.965	8.965	8.965	8.965	8.965	8.965	8.965	8.965	8.965	8.965	8.965	8.965	8.965	8.965	8.965	8.965	8.965
YPL237W	16.466	16.466	16.875	16.387	16.387	16.387	16.387	16.387	16.387	16.387	16.307	16.307	16.307	16.307	16.307	16.307	16.307	16.307	16.307	15.819	15.819	15.819	15.819	15.819	15.819	15.819	15.819	15.819	15.331	15.331	15.331	15.331	15.331	14.922	14.922	14.922	14.922	14.922	14.922	14.922	14.434	12.8	11.008	8.398	8.398	8.398	8.398	7.91	7.91
YPR174C	10.429	10.429	10.429	10.838	10.838	10.838	10.838	11.325	11.325	11.325	11.734	11.734	11.734	12.222	12.222	12.222	12.63	12.63	12.63	12.63	12.63	12.63	13.039	13.039	13.039	13.039	13.039	13.039	13.039	13.039	13.039	13.039	13.039	13.039	13.039	13.039	13.039	13.039	13.039	13.039	13.039	13.039	13.527	13.118	13.118	13.118	13.118	13.118	13.118
YER105C	18.259	18.259	18.259	18.259	18.259	18.259	18.259	18.259	17.851	17.851	17.851	17.851	17.851	17.851	18.259	18.668	18.668	18.668	18.668	18.668	18.668	18.668	18.668	18.668	18.18	18.18	18.18	18.18	18.18	18.18	18.18	18.18	18.18	18.18	18.18	17.771	17.771	17.771	18.18	18.18	18.18	18.18	18.18	18.18	17.771	17.771	17.771	17.771	17.363
YJR013W	5.538	5.538	5.538	5.538	6.026	6.026	6.026	6.026	6.026	6.026	6.026	5.538	5.947	5.947	5.947	5.947	5.947	5.947	5.947	5.538	4.641	7.66	7.66	8.148	8.148	9.044	9.861	10.27	10.678	10.678	10.678	11.087	11.087	11.575	11.575	11.575	11.575	11.575	11.575	11.575	11.575	11.575	11.575	11.575	11.575	11.087	12.392	14.185	15.819
YNL023C	13.379	13.867	13.867	13.867	14.355	14.355	15.66	16.148	16.148	16.148	16.148	16.148	16.148	16.148	16.148	16.148	16.148	16.148	16.148	16.148	16.148	16.148	16.965	16.965	16.965	16.965	16.965	16.965	16.556	16.556	16.556	16.556	16.069	16.556	16.148	16.148	16.148	16.148	16.556	16.965	16.965	16.965	16.965	17.861	17.861	17.861	17.861	17.861	17.861
YCL001W	12.472	12.472	12.472	12.472	12.063	13.856	14.264	14.264	14.752	14.752	14.752	14.752	14.752	14.752	14.344	14.344	13.935	14.344	13.856	13.856	13.856	14.264	14.264	14.752	17.442	17.851	20.131	20.131	20.131	20.131	20.131	20.131	20.131	20.131	20.131	20.131	20.54	20.54	20.54	21.516	21.516	21.516	21.924	21.924	22.413	22.413	22.413	22.413	22.413
YML011C	10.361	12.153	14.514	14.514	15.002	15.002	15.411	15.411	16.307	16.307	16.307	16.307	16.307	16.307	16.307	16.307	16.307	16.307	16.307	16.307	16.307	16.307	16.307	16.307	16.307	16.307	16.307	16.307	16.307	16.307	16.307	15.819	15.819	15.819	15.819	15.819	15.819	15.819	15.819	15.819	15.819	15.819	15.819	15.819	15.819	15.819	15.819	15.819	15.819
YHR167W	7.66	7.66	8.477	9.782	9.782	9.782	10.27	10.27	11.246	10.838	10.838	10.429	10.429	10.429	10.429	10.429	10.429	10.838	10.838	11.246	11.246	11.246	11.246	11.246	11.246	11.246	11.246	12.143	10.758	10.758	9.941	10.838	10.838	10.838	10.838	11.734	11.734	12.63	12.63	12.63	12.63	12.63	12.63	12.63	12.63	12.63	12.63	12.63	12.63
YBR289W	4.403	4.403	4.403	2.53	2.53	4.652	4.652	4.652	4.652	4.652	4.652	4.652	4.652	4.652	4.652	4.652	4.652	4.652	4.652	4.652	4.652	4.652	4.652	4.652	5.141	6.366	6.366	6.366	6.366	6.366	6.366	6.366	5.957	5.957	5.957	5.957	5.957	6.934	6.934	6.934	6.934	6.934	6.934	6.934	6.934	6.934	6.934	6.934	6.934
YBR119W	6.355	6.355	6.355	6.355	6.355	6.355	6.355	6.355	6.763	6.763	6.763	6.763	6.763	6.763	6.763	6.763	6.276	6.276	6.276	6.276	6.276	6.276	6.276	6.276	6.276	5.458	5.458	5.458	5.458	5.458	5.458	5.458	5.458	5.458	5.458	5.458	5.458	5.458	5.458	5.458	5.458	5.458	5.458	5.05	5.05	5.05	5.05	5.05	5.05
YLR025W	2.281	2.281	2.281	2.281	3.178	4.482	4.891	6.355	6.355	6.355	6.763	8.148	8.148	8.148	8.148	8.148	8.148	8.148	8.148	8.556	8.556	8.965	8.965	9.373	10.27	10.27	10.27	10.27	10.27	10.27	10.27	10.27	10.27	10.27	10.27	10.27	10.27	10.27	10.27	10.27	10.27	10.758	10.758	11.655	12.88	12.88	12.88	12.88	12.88
YER101C	0	0	0	0	0	0	0	0	0	0	0	0	0	0	0	0	0	0.488	0.896	0.896	0.896	0.896	0.896	0.896	0.896	0.896	0.896	0.896	0.896	0.896	0.896	1.305	1.305	2.281	3.994	4.482	4.482	4.482	4.482	4.482	4.891	4.891	5.3	5.708	5.708	5.708	5.708	5.708	5.708
YGL120C	17.84	17.84	17.84	17.84	17.84	17.84	17.84	17.84	17.84	17.84	17.84	17.84	17.84	17.84	17.84	17.84	17.84	17.84	17.84	17.84	17.84	17.84	17.84	17.84	17.84	17.431	17.431	17.431	17.023	17.023	17.023	17.023	17.023	17.023	16.535	16.535	16.535	16.535	16.535	16.535	16.535	16.535	16.535	16.535	16.535	16.535	16.535	16.047	16.047
YOL018C	13.437	13.437	13.437	13.437	13.437	12.132	12.132	12.132	12.132	12.62	10.338	11.155	11.155	11.155	11.155	11.155	11.155	11.155	11.155	11.155	11.155	11.155	10.668	11.076	11.076	11.076	11.076	11.076	6.355	6.355	6.355	6.355	6.355	6.355	6.276	6.276	6.276	6.276	6.276	6.684	7.093	7.093	7.093	7.093	7.093	7.093	7.093	5.708	5.708
YOL152W	4.562	4.562	4.562	4.154	4.154	4.154	4.154	4.154	4.154	4.562	3.586	3.098	3.098	3.098	3.098	3.098	3.098	3.098	3.098	3.098	3.098	3.098	3.098	3.098	3.098	3.098	3.098	3.098	3.098	3.098	3.098	3.098	3.098	3.098	3.098	3.098	3.098	3.098	3.098	3.098	3.098	3.098	3.098	3.098	3.098	3.098	3.098	3.098	3.098
YBL047C	9.623	9.623	9.623	9.623	9.623	9.623	9.623	9.623	9.623	9.623	9.623	9.135	9.135	9.135	9.135	9.135	9.135	9.135	9.135	9.135	9.135	9.135	9.135	9.135	9.135	9.135	9.135	9.135	9.135	9.135	9.135	8.647	8.647	8.647	8.647	8.647	8.647	8.647	8.647	8.647	8.239	8.239	8.239	8.239	8.239	8.239	7.83	6.684	5.708
YBR218C	7.252	7.252	7.252	7.252	7.252	7.252	7.252	7.252	7.252	7.252	7.252	7.252	7.252	7.252	7.252	7.252	7.252	7.252	7.252	7.252	7.252	7.252	7.252	7.252	7.252	7.252	7.252	7.252	7.252	7.252	7.252	7.252	7.252	7.252	7.252	7.252	6.843	6.843	5.867	4.403	4.403	4.403	4.403	4.403	4.403	4.403	4.403	4.403	4.403
YML088W	8.069	8.069	8.069	8.069	8.069	8.069	8.069	8.069	8.069	8.069	8.069	8.069	8.069	8.069	8.069	8.069	8.069	8.069	8.069	8.069	8.069	8.069	8.069	8.069	8.069	8.069	8.069	8.069	8.069	8.069	8.069	8.069	8.069	7.66	7.66	7.66	7.66	7.66	7.66	7.66	7.66	7.66	7.66	7.66	7.252	7.252	7.252	7.252	7.252
YLR326W	2.689	3.098	3.098	3.098	3.098	3.098	3.098	3.098	3.098	3.098	3.098	3.098	3.098	3.098	2.61	2.61	2.61	2.61	2.61	2.61	3.506	3.506	3.506	3.506	3.506	3.506	3.994	3.994	3.994	3.994	3.994	3.994	3.994	3.994	3.994	3.994	3.994	3.994	3.994	3.994	3.994	3.994	3.994	3.994	3.994	3.994	3.994	3.994	3.994
YBL019W	12.312	11.825	11.825	11.825	11.825	11.825	11.825	11.825	11.336	11.336	11.336	11.336	11.336	10.928	10.928	10.928	10.52	10.52	9.623	9.623	9.623	9.623	9.623	9.623	9.623	9.623	9.623	9.214	9.214	9.214	9.214	9.214	9.623	9.623	9.623	9.135	9.135	9.135	9.056	9.464	9.464	9.464	9.464	9.464	9.464	9.464	9.464	9.464	9.464
YGL119W	15.569	15.569	15.569	15.569	15.569	15.569	15.569	15.569	15.569	15.569	15.569	15.569	15.569	15.569	15.161	15.161	15.161	14.752	14.752	14.752	14.752	14.752	14.752	14.752	14.752	14.752	14.752	14.752	14.752	14.752	14.752	14.752	14.264	14.264	14.264	14.264	14.264	14.264	14.264	13.777	13.777	12.8	12.8	12.8	12.8	12.8	12.8	12.8	12.8
YOL155C	7.66	7.66	7.66	7.66	7.66	7.66	7.66	7.66	7.66	7.66	7.66	7.66	7.66	7.66	7.172	7.172	7.66	7.66	7.66	7.66	7.66	7.66	7.66	7.66	8.069	8.069	8.069	8.069	8.069	8.069	8.069	8.556	8.556	8.556	8.556	8.556	8.556	8.148	8.556	8.556	8.965	8.965	8.965	8.965	8.965	8.965	9.453	9.453	9.453
YEL072W	8.726	8.726	8.726	8.726	8.726	8.726	8.726	8.726	8.726	8.726	8.726	7.421	7.421	7.421	6.934	6.934	6.934	6.934	6.934	6.934	6.934	6.934	6.934	6.934	6.934	6.934	6.934	6.934	3.836	3.836	3.756	3.756	3.756	3.756	3.756	3.756	3.756	4.165	4.165	4.165	4.165	4.165	3.756	3.756	3.348	3.348	3.836	3.836	3.836
YBL007C	11.983	11.983	11.983	11.983	11.983	12.392	11.904	12.392	12.392	13.368	13.368	13.368	13.368	14.185	14.185	14.185	14.185	14.185	14.185	14.185	14.185	14.185	14.185	14.185	13.777	13.777	13.777	13.777	13.777	13.777	13.777	13.777	14.264	14.264	14.264	13.856	13.856	13.856	13.777	13.777	13.777	13.777	14.185	14.185	14.185	14.185	14.185	14.185	13.777
YHL032C	13.289	13.289	13.289	13.289	13.289	13.289	13.289	13.289	13.289	13.289	13.289	13.289	13.289	13.697	13.697	13.697	13.697	14.185	13.697	13.697	13.697	13.697	13.697	13.697	13.697	14.185	14.185	14.185	14.185	14.185	14.185	14.185	14.185	14.185	14.185	14.185	14.185	14.594	14.594	14.594	14.594	14.594	14.594	15.082	15.082	15.082	15.082	15.082	15.082
YIL129C	13.289	13.289	13.289	13.289	13.289	13.289	13.289	13.289	13.289	13.289	13.289	13.289	13.289	13.289	13.289	13.289	13.289	13.289	12.88	12.88	12.88	12.88	12.88	12.88	12.88	12.88	12.88	12.88	12.472	12.472	12.472	12.472	12.063	12.063	12.063	12.063	12.063	12.063	12.063	11.087	10.678	10.678	10.191	10.191	10.191	10.191	10.191	10.191	10.191
YER103W	6.923	6.923	5.458	5.458	5.458	4.971	4.971	4.971	4.971	4.971	4.971	4.971	4.971	4.971	4.971	4.562	4.562	4.562	4.562	4.562	4.562	4.562	4.562	4.562	4.562	4.074	3.586	3.586	3.178	3.178	2.689	3.178	3.994	3.994	3.994	4.403	4.403	4.403	4.891	4.891	4.891	4.891	4.891	4.891	4.891	4.891	4.891	4.891	4.891
YGR077C	10.678	10.191	10.191	10.191	10.191	10.191	10.191	10.191	10.191	10.191	9.703	10.191	11.008	11.495	11.495	11.495	11.495	11.495	11.495	11.495	11.495	11.495	11.904	11.904	11.904	11.904	11.904	11.904	11.904	11.904	12.312	11.745	11.336	11.825	11.825	11.825	12.233	12.233	12.233	12.233	12.233	13.13	13.13	13.13	13.13	14.434	14.434	14.434	14.434
YAL026C	14.684	14.684	14.684	14.275	14.275	14.275	14.275	16.636	18.509	18.509	18.509	18.509	18.509	18.509	18.509	18.509	18.509	18.509	18.509	18.509	18.1	18.1	18.997	18.997	18.997	18.997	18.997	18.997	18.997	18.997	18.997	18.997	18.997	18.997	19.405	19.405	19.405	19.405	19.405	19.405	19.405	19.405	19.405	19.405	19.405	19.405	19.405	19.405	19.405
YER167W	17.203	17.203	17.203	17.203	17.203	17.203	17.203	17.692	17.692	17.692	17.692	17.692	17.692	17.692	17.692	17.692	17.283	17.283	17.283	17.283	17.283	17.283	17.283	17.283	17.283	17.283	17.283	17.283	17.283	17.283	17.283	17.283	17.283	17.283	17.283	16.466	15.978	15.978	15.978	15.978	15.978	15.978	15.978	15.978	16.387	16.387	16.387	16.387	16.387
YNL191W	5.379	5.379	4.971	4.971	4.971	4.971	4.971	4.971	4.971	4.562	4.562	4.562	4.562	4.562	4.562	4.562	4.562	4.562	4.562	4.074	4.074	4.074	4.074	4.074	4.074	4.074	4.074	3.586	3.586	3.586	2.689	2.281	2.281	2.281	1.385	0.488	0.488	0.488	0.488	0.488	0.488	0.488	0.488	0.488	0.488	0.488	0.488	0.488	0.488
YGR086C	5.3	5.3	5.3	5.3	5.3	5.3	5.3	5.3	5.3	5.3	5.3	4.891	4.891	4.891	4.891	4.891	4.891	4.891	4.891	4.891	4.482	4.482	4.482	4.482	4.482	4.482	4.482	4.482	4.482	4.482	4.482	4.482	4.971	4.971	4.971	4.971	4.971	4.971	4.971	4.971	4.971	4.482	4.482	4.482	4.482	4.482	4.482	4.482	4.482
YJR125C	7.989	8.398	8.398	8.398	8.398	8.398	8.398	8.398	8.398	8.398	8.398	8.398	8.398	8.398	8.398	8.398	8.398	8.398	8.398	8.398	8.398	9.782	9.782	10.678	10.678	10.678	10.678	10.678	10.678	10.678	11.166	11.166	11.166	11.166	11.166	11.166	11.166	11.166	11.166	11.166	10.758	11.246	11.246	11.246	11.246	11.246	11.246	11.246	11.246
YPL087W	7.91	7.91	7.91	7.91	7.91	7.91	7.91	7.91	7.91	7.91	7.91	7.91	7.91	7.91	7.91	8.398	8.398	8.398	8.398	7.91	8.318	7.83	7.83	7.83	7.83	7.83	7.83	7.83	7.83	7.83	7.83	7.83	7.83	7.83	7.83	7.83	7.83	7.83	7.83	7.83	7.83	7.83	7.83	7.83	7.83	7.83	7.342	7.342	6.934
YGR001C	11.336	11.336	11.336	11.336	11.336	11.336	11.336	11.745	11.745	11.745	11.745	13.209	13.209	13.209	13.209	13.209	13.209	13.209	13.209	13.209	13.209	13.209	13.209	13.209	13.209	13.209	13.209	13.209	13.209	13.209	13.209	13.209	13.209	12.8	12.8	12.8	12.8	12.8	11.904	11.904	12.312	12.312	12.312	12.312	12.312	12.312	12.312	12.312	12.312
YKL086W	13.697	14.185	14.185	14.185	14.185	14.185	14.185	14.185	14.185	14.185	14.185	14.185	14.185	14.185	14.185	14.185	14.185	14.185	14.185	14.185	14.185	14.185	14.185	14.185	13.777	13.777	13.777	13.777	13.777	13.777	13.777	13.777	13.777	13.777	13.777	13.368	13.368	13.368	13.368	13.368	13.368	13.368	13.368	13.368	13.368	13.368	13.368	13.368	13.368
YER073W	2.689	2.689	2.689	2.689	2.689	2.689	2.689	2.689	2.689	2.689	2.689	2.689	2.689	2.689	2.689	2.689	2.689	2.689	2.689	2.689	2.689	2.689	2.689	2.689	2.689	2.689	2.689	2.689	2.689	2.689	2.689	2.689	2.689	2.689	2.689	2.689	2.689	2.689	3.098	3.098	3.098	3.098	3.098	3.098	3.098	3.586	4.074	4.074	4.074
YDL093W	11.495	11.495	11.983	11.983	11.983	11.983	12.392	12.392	12.392	12.392	12.392	11.983	11.983	11.983	11.983	11.983	11.983	11.983	11.983	11.983	11.983	11.575	11.575	11.575	11.575	11.575	11.087	11.087	11.575	11.575	13.368	13.368	13.368	13.368	13.368	13.368	13.856	13.856	13.856	13.856	13.856	13.856	13.856	13.777	13.777	13.777	13.777	14.185	14.185
YPR028W	7.172	7.172	7.172	6.763	6.763	7.172	7.172	7.58	7.58	7.58	7.58	7.58	7.58	7.58	7.093	7.501	7.501	7.989	7.989	7.989	7.989	7.989	7.989	7.989	8.477	8.477	8.398	7.91	7.91	7.501	7.501	7.91	7.91	7.91	7.421	7.421	7.421	7.421	6.117	5.708	5.708	5.708	5.708	7.013	7.013	7.013	7.013	7.013	7.013
YOL080C	6.446	6.446	6.446	6.446	6.446	6.446	6.854	7.263	7.263	7.263	7.263	7.671	8.488	8.488	8.896	8.896	8.896	9.305	9.305	9.305	9.305	9.305	10.122	10.122	10.122	10.122	10.122	10.122	10.122	10.122	10.122	10.122	10.122	10.122	10.61	10.61	10.61	10.61	10.61	10.61	10.61	10.61	10.61	10.61	10.61	10.61	11.018	11.018	11.018
YOL003C	3.506	3.506	3.506	3.506	3.994	3.994	3.994	3.994	3.994	3.994	3.994	3.994	3.994	3.994	3.994	3.994	3.994	3.586	3.586	3.586	4.074	5.05	6.923	6.923	6.923	6.923	6.923	6.923	7.331	7.331	7.331	7.331	7.331	7.331	7.331	7.331	7.331	7.331	7.331	7.331	7.331	7.331	7.331	7.331	7.331	7.331	7.331	7.331	7.331
YPL250C	11.904	11.904	11.904	11.904	11.904	11.904	11.904	11.904	12.312	12.312	12.312	12.312	12.312	12.312	12.312	12.312	12.721	11.825	11.825	11.416	11.825	12.233	11.745	11.745	11.745	11.745	11.336	11.336	11.336	11.336	11.336	11.825	11.825	11.825	11.825	11.825	11.825	11.825	11.825	11.336	10.928	10.928	10.928	10.928	10.928	10.44	10.44	10.44	10.44
YCR092C	10.361	10.361	10.361	10.361	10.361	10.361	10.361	10.361	10.361	10.361	10.361	10.361	10.361	10.361	10.361	10.361	11.178	11.178	11.178	11.178	11.178	11.178	11.178	11.178	11.178	11.586	11.586	11.586	11.586	11.586	11.586	11.586	11.586	11.586	11.586	11.586	11.586	11.586	11.586	11.586	11.586	11.178	11.178	11.178	11.178	11.178	11.178	11.178	11.178
YER148W	13.368	13.368	13.777	13.777	13.777	13.777	13.777	13.777	13.777	13.777	13.777	13.777	13.777	13.777	13.777	13.777	13.777	13.777	13.777	13.777	13.777	13.777	13.777	13.777	13.777	13.777	13.777	13.777	13.777	13.777	13.777	13.777	13.777	13.777	13.777	13.777	13.777	13.777	13.777	14.264	14.264	14.264	13.856	13.856	13.856	13.856	13.856	13.856	13.856
YLR410W	8.148	8.148	8.148	8.148	9.044	9.044	9.044	8.556	9.373	10.27	10.27	10.27	10.27	10.27	10.27	10.27	10.27	10.27	10.27	10.27	10.27	10.27	10.27	10.27	10.35	10.35	11.246	11.246	11.246	11.246	11.246	11.246	11.246	11.246	11.246	11.246	11.246	11.246	11.246	11.246	11.246	11.246	11.246	11.246	11.246	11.246	11.246	11.246	11.246
YPL198W	8.886	8.886	7.172	5.787	5.787	5.787	5.787	4.891	4.891	4.891	4.891	5.3	3.666	3.666	3.666	3.666	3.178	3.586	3.586	4.074	4.562	4.971	4.971	4.971	4.971	4.971	6.276	6.276	6.276	6.276	6.276	6.763	6.763	6.763	6.763	6.763	6.763	9.044	8.965	8.965	8.965	8.965	9.373	8.886	9.373	11.575	11.575	11.575	11.575
YER071C	13.697	12.8	12.8	12.8	12.8	12.8	12.8	12.392	11.983	11.983	11.166	11.166	11.166	11.166	11.166	10.191	9.294	9.294	9.294	9.294	8.886	8.398	8.398	8.398	8.398	8.398	8.398	8.398	8.398	8.398	7.989	7.989	7.989	7.989	7.989	7.989	7.989	7.989	7.989	7.989	7.989	7.989	7.989	7.989	7.989	7.989	7.989	7.989	7.989
YPL045W	7.501	7.989	7.989	7.989	7.989	8.398	9.294	9.294	9.782	9.782	9.782	9.294	9.294	9.782	9.782	9.782	9.782	9.782	9.782	9.782	9.782	9.782	9.782	9.782	10.27	10.27	10.27	10.27	10.27	10.27	10.27	10.27	10.27	10.27	9.782	9.782	9.782	9.782	9.782	9.782	9.782	9.782	9.373	9.373	9.373	9.373	9.373	9.373	9.373
YLL013C	2.281	2.281	2.281	2.281	2.281	2.281	2.281	2.281	2.281	2.281	0	0	0	0	0	0	0	0	0	0	0	0	0	0	0	0	0	0	0	0	0	0	0	0	0	0	0	0	0	0	0	0	0	0	0	0	0	0	0
YDR211W	11.008	11.008	11.008	11.008	11.008	11.008	11.008	11.008	11.008	11.008	11.008	10.52	10.52	10.52	10.52	10.52	10.52	10.52	10.52	10.52	10.52	10.031	10.031	9.543	9.543	9.543	9.543	9.543	9.543	9.543	9.543	9.543	9.543	9.543	9.543	9.543	9.543	9.543	9.543	9.543	9.543	9.056	9.056	9.056	9.056	9.056	9.056	9.056	9.056
YGR277C	7.41	7.899	7.899	7.899	7.899	7.331	7.331	6.843	6.843	6.843	6.843	6.843	6.026	6.026	6.514	6.514	6.514	6.514	5.617	5.13	5.13	5.13	5.13	4.641	4.641	4.641	5.05	4.562	4.562	4.154	5.05	5.947	6.525	6.525	6.525	7.013	7.013	7.013	7.013	7.013	7.421	8.398	9.214	9.703	9.703	9.703	9.703	9.703	9.703
YML043C	21.845	22.253	22.253	22.253	22.253	22.253	22.253	22.253	22.253	22.253	22.253	21.765	21.765	21.765	21.765	21.357	21.357	21.357	21.357	21.357	21.357	21.357	21.357	21.357	21.357	21.357	21.357	20.869	20.869	20.381	20.381	20.381	20.381	20.381	20.381	19.973	19.973	19.973	19.973	19.973	19.973	19.973	19.973	19.973	19.973	19.485	19.485	19.485	19.485
YBR276C	5.379	5.379	5.379	5.379	5.379	5.379	5.379	5.379	5.379	5.379	5.379	4.971	5.458	7.093	7.093	7.093	7.093	7.093	7.093	7.093	7.093	7.093	7.093	7.093	7.989	7.989	8.477	8.477	8.477	8.477	8.477	8.477	8.477	8.477	8.477	8.477	8.477	8.886	8.886	8.886	8.886	8.886	8.886	8.886	8.398	8.398	8.398	8.398	8.398
YPL135W	14.015	14.424	15.32	15.32	15.32	15.32	15.729	15.729	15.729	16.137	17.601	18.497	18.497	18.497	19.394	21.028	21.028	20.619	20.619	20.619	20.619	20.619	20.619	20.619	20.619	20.619	20.619	20.619	20.619	20.619	20.619	20.619	20.619	20.619	20.619	20.619	20.619	21.516	21.516	21.924	21.924	21.924	21.924	21.924	21.924	21.924	21.924	21.924	21.924
YKL079W	10.429	10.917	11.325	11.325	11.325	11.734	11.734	11.734	11.734	11.734	11.734	11.734	11.734	11.813	12.222	12.222	12.222	12.222	12.222	12.222	12.222	12.222	12.222	11.813	12.302	12.302	12.302	12.302	12.302	12.302	12.302	11.813	11.813	11.813	11.813	13.527	13.527	13.527	13.527	13.527	13.527	13.527	13.527	13.527	13.527	13.935	13.935	13.935	13.935
YBR229C	10.758	10.758	10.758	10.758	10.758	10.758	10.758	10.758	10.758	10.758	10.758	11.575	11.575	11.575	12.063	11.655	11.655	11.655	11.655	11.655	11.655	11.655	12.063	12.063	12.063	12.063	12.063	12.063	12.063	12.063	12.063	12.063	12.063	12.063	12.063	12.063	12.063	12.063	12.063	12.063	12.063	12.063	12.063	12.063	12.063	11.655	11.655	11.655	11.655
YKL195W	7.252	7.252	7.252	7.252	7.252	7.252	7.252	9.453	9.453	11.246	11.246	11.246	11.655	11.655	11.655	11.655	11.655	11.655	11.655	11.655	12.143	12.143	12.551	12.551	12.551	12.96	12.96	12.96	12.96	12.96	12.96	12.96	12.96	12.96	12.96	12.96	12.96	12.96	12.96	12.96	12.96	12.96	12.96	12.96	12.96	12.96	12.96	12.96	12.96
YLR233C	14.105	14.105	14.105	14.105	14.026	14.026	14.026	14.105	14.105	14.105	14.105	14.105	14.105	14.105	14.105	14.105	14.594	14.594	14.594	14.594	14.594	14.594	14.594	15.002	15.002	15.002	15.002	15.002	15.002	15.002	15.002	15.002	15.002	15.002	15.002	15.002	15.002	15.49	15.49	15.49	15.49	15.49	15.49	15.49	15.49	15.49	15.49	15.49	15.49
YDL037C	5.538	5.538	5.538	4.562	4.562	4.562	4.562	4.562	4.562	4.562	4.074	4.074	2.281	2.281	1.793	1.793	1.793	1.793	1.793	1.793	1.793	1.793	1.793	1.793	1.793	1.793	1.793	1.793	1.793	1.793	1.793	1.793	1.793	1.793	1.793	1.793	1.793	1.793	1.793	1.793	1.793	1.793	1.793	1.793	1.793	1.793	1.793	1.793	1.793
YCR045C	15.729	15.729	15.729	15.729	15.729	15.729	15.729	15.729	16.216	16.216	16.216	16.216	16.216	16.216	16.216	16.216	16.216	16.216	16.216	16.216	16.216	16.216	16.216	16.216	16.216	16.216	16.216	16.216	16.216	16.216	16.216	16.216	16.216	16.216	16.216	16.216	16.216	16.216	16.216	16.216	16.216	16.216	16.216	16.216	16.216	16.216	16.216	16.216	16.216
YNL080C	21.346	21.346	21.346	21.346	21.346	22.322	22.322	22.322	22.322	22.322	22.322	22.322	22.322	23.218	23.218	23.218	23.218	23.218	23.218	23.218	23.218	23.218	23.706	24.115	25.42	25.42	25.908	25.908	25.908	25.908	25.908	25.908	25.908	26.317	26.317	26.317	26.317	26.317	26.317	26.317	26.317	26.317	26.725	26.725	26.725	26.725	26.725	26.725	26.725
YIL161W	7.83	7.83	7.83	8.318	9.214	9.214	9.214	9.214	9.214	9.214	9.214	9.214	9.214	8.806	8.806	9.214	9.703	9.703	9.294	9.294	9.294	9.294	9.294	9.294	8.398	8.398	8.398	8.398	8.398	8.398	8.398	8.398	8.398	8.398	8.398	8.886	8.886	9.294	9.294	9.294	8.398	8.398	8.398	8.886	9.373	8.965	8.965	8.965	8.965
YDL212W	14.991	14.991	14.991	14.991	14.991	14.991	14.991	14.991	14.991	14.991	14.991	14.991	14.582	14.582	14.582	14.582	14.582	14.582	14.582	14.582	14.582	14.582	14.095	14.095	14.095	14.095	14.095	14.095	14.095	14.095	14.095	14.095	14.095	14.095	13.607	13.607	13.607	13.198	13.198	13.198	13.198	12.79	12.79	12.79	12.79	12.79	12.79	12.79	12.381
YDR248C	9.533	9.533	9.124	8.307	8.307	8.307	8.307	8.795	8.795	8.795	8.795	8.795	8.795	8.307	8.307	8.795	8.307	8.307	8.307	8.307	8.307	8.307	8.307	8.307	8.307	7.899	7.899	7.899	7.899	7.899	7.899	7.899	7.899	7.899	8.386	8.386	8.386	8.386	8.386	8.386	8.386	7.978	7.978	7.978	7.978	7.978	7.978	7.978	7.978
YGL197W	8.069	8.069	8.069	8.069	8.069	8.069	8.069	8.069	8.069	8.069	8.069	7.58	7.093	7.093	7.093	7.093	7.093	7.093	7.093	7.093	7.093	7.093	7.093	7.093	7.093	7.093	7.093	7.093	7.093	7.58	7.093	7.093	7.093	7.093	7.093	7.093	7.093	7.501	7.501	7.093	7.093	7.093	7.093	7.093	7.093	7.093	7.093	7.093	7.093
YLR360W	11.405	11.405	11.405	11.405	11.405	11.405	11.813	11.813	12.302	14.662	14.662	14.662	14.662	14.174	14.174	14.174	14.174	14.174	14.174	14.174	14.174	14.174	16.047	16.375	16.375	16.375	16.784	16.784	16.784	16.296	16.296	17.272	17.272	17.272	18.169	18.169	18.657	18.657	18.657	19.065	19.065	19.065	19.065	19.065	19.065	19.065	18.577	18.577	18.577
YNL176C	10.599	10.599	10.599	10.599	10.599	10.599	10.599	10.599	10.599	11.904	11.904	11.904	11.904	11.904	11.904	11.904	11.904	11.904	11.904	11.904	11.904	12.392	12.88	12.88	12.88	12.88	12.88	12.88	13.289	13.289	13.289	13.289	13.289	13.289	13.289	13.289	13.289	13.289	13.289	13.289	13.289	13.289	13.289	13.289	12.8	12.8	12.8	12.8	12.8
YDR420W	6.684	6.684	6.684	6.684	6.684	6.684	6.684	6.684	6.196	6.196	4.482	4.074	3.178	1.793	1.793	1.793	1.793	1.793	1.793	1.793	1.793	1.793	1.793	1.793	0.817	0.408	0.408	0.408	0.408	0.896	0.896	0.896	0.896	0.896	0.896	0.896	0.896	0.896	0.896	0.896	0.896	0.896	0.896	0.896	0.896	0.896	0.896	0.896	0.896
YDR051C	9.294	9.294	9.294	9.294	9.294	9.294	9.294	9.294	9.294	9.782	9.782	9.782	9.782	9.782	9.782	9.782	9.782	9.782	9.782	9.782	9.782	10.27	10.27	10.27	10.27	10.27	10.678	10.678	10.678	11.166	11.166	11.166	10.678	11.087	11.087	11.087	11.087	11.087	11.087	10.678	10.678	10.678	10.678	10.678	11.166	11.166	11.166	11.166	11.166
YLR430W	13.437	13.437	13.925	13.437	13.437	13.437	13.437	13.437	12.948	12.948	12.948	13.357	13.845	13.845	13.845	13.845	13.845	13.845	13.845	13.845	13.845	13.845	13.845	13.845	13.845	13.845	13.845	13.845	13.845	13.845	13.845	13.845	13.845	13.845	13.357	13.357	13.357	13.357	13.357	13.357	13.357	13.357	13.357	12.948	12.948	12.948	12.54	12.54	12.54
YKL128C	8.965	8.965	8.965	8.965	8.965	8.965	8.965	8.965	8.965	8.965	8.965	8.965	8.965	8.965	8.965	8.965	8.965	8.965	8.556	8.556	8.556	8.556	8.556	8.556	8.556	8.556	8.556	8.556	8.556	8.556	8.556	8.556	8.556	8.556	8.556	8.556	8.556	8.556	8.556	8.556	8.556	8.556	8.556	8.556	8.556	8.069	8.069	8.069	8.069
YDL087C	14.673	14.673	14.673	14.673	15.161	15.161	17.851	19.973	23.241	23.241	23.241	23.241	23.241	23.241	22.832	22.832	22.832	22.832	22.832	22.832	22.832	22.832	22.832	22.832	22.832	22.832	22.832	22.832	22.832	23.32	23.32	23.32	23.32	23.32	23.32	23.32	23.32	23.32	23.32	23.32	23.32	23.729	23.729	23.729	23.729	23.729	24.137	23.729	23.729
YJL180C	5.867	5.867	5.867	5.867	5.867	5.867	5.867	5.867	5.867	6.355	6.355	6.355	6.355	6.355	6.843	6.843	6.843	6.843	6.843	6.434	6.434	6.434	6.434	6.843	6.763	6.763	6.763	6.763	6.763	6.763	7.739	8.227	8.227	8.227	8.227	8.227	8.227	9.373	13.368	13.368	13.368	13.368	13.368	13.856	13.856	14.832	15.729	15.729	15.729
YOR332W	13.697	13.697	13.697	13.697	13.697	13.697	13.697	13.697	13.697	13.697	13.697	13.697	13.697	13.697	13.697	13.697	13.697	13.697	13.697	13.697	13.697	13.697	13.697	13.697	13.697	13.697	13.697	13.697	13.697	13.697	13.697	13.697	13.697	13.697	13.697	13.697	13.697	13.697	13.697	13.697	13.697	13.697	13.697	13.697	14.185	14.185	14.185	14.185	14.185
YGL108C	9.623	10.599	10.191	10.191	10.191	10.191	10.191	10.191	10.599	10.599	10.599	10.599	10.191	10.191	10.191	10.191	10.191	10.191	10.191	10.191	10.191	10.191	10.191	10.191	10.191	10.191	10.191	10.191	10.599	10.599	10.599	10.599	10.599	10.599	10.599	10.191	10.191	10.599	10.599	10.599	10.599	10.599	10.599	10.599	10.599	10.599	10.599	10.599	10.599
YIL043C	4.165	4.165	4.165	4.165	4.165	4.165	4.165	4.165	4.165	4.165	4.573	4.573	4.573	5.39	5.39	5.39	5.39	5.39	5.39	5.798	5.39	5.39	5.39	5.39	5.39	5.39	6.287	6.287	6.287	6.287	6.287	6.287	6.287	6.287	6.287	6.287	6.287	7.263	7.263	7.263	7.263	7.263	7.263	7.263	7.263	7.263	6.854	7.75	8.159
YLR150W	0	0	0	0	0	0	0	0	0	0	0	0	0	0	0	0	0	0	0	0	0	0	0	0	0	0	0	0	0	0	0	0	0	0	0	0	0	0	0	0	0	0	0	0	0	0	0	0	0
YJL201W	10.429	10.429	10.429	10.429	10.429	10.429	10.429	10.429	10.1	10.1	10.1	10.1	9.691	8.716	8.716	8.716	8.716	8.716	8.716	9.204	9.691	9.691	9.691	9.691	9.691	10.18	10.18	10.18	10.18	10.18	10.18	10.18	10.18	10.18	10.18	10.18	10.18	10.18	10.18	10.18	10.18	10.1	10.1	10.1	10.1	10.1	10.1	10.1	10.1
YDR351W	14.832	15.241	15.241	14.752	14.752	14.752	14.752	14.752	14.752	15.649	15.649	15.649	15.649	15.649	15.649	15.649	15.649	15.649	15.649	15.649	15.649	15.649	15.649	15.649	15.649	15.649	15.649	15.649	15.649	15.161	15.161	15.161	15.161	15.161	15.569	15.569	15.569	15.569	15.569	15.161	15.161	15.161	15.161	14.752	14.344	14.344	14.344	14.344	14.344
YOR292C	11.983	11.983	11.983	11.983	11.983	11.983	11.575	11.575	11.575	11.575	11.575	11.575	11.166	10.678	10.678	9.782	9.782	9.782	9.782	9.782	9.782	9.782	9.782	9.782	9.782	8.886	8.886	8.886	8.477	8.477	8.477	8.477	8.477	8.477	8.477	6.117	5.628	5.141	5.141	5.141	5.141	5.141	5.141	5.141	5.141	5.141	5.141	5.141	5.141
YOL093W	17.612	17.612	17.612	17.612	17.612	17.612	17.612	17.612	17.612	19.814	21.936	21.936	21.936	21.936	21.936	21.936	21.936	21.936	21.936	22.424	23.241	23.241	23.729	23.729	23.729	23.729	23.729	23.729	23.729	23.729	23.729	23.729	23.729	23.729	23.729	23.729	23.729	23.729	23.729	23.729	23.729	23.729	23.729	23.729	24.137	24.137	24.137	24.137	24.137
YMR147W	0.488	0.488	0.488	0.488	0.488	0.488	0.488	0.488	0.488	0.976	0.976	0.976	0.976	0.976	0.976	0.976	0.976	0.976	0.976	0.976	0.976	0.976	0.976	0.976	0.976	0.976	0.976	0.976	0.976	0.976	0.976	0.976	0.976	0.976	0.976	0.976	0.976	0.976	0.976	0.976	0.976	0.976	0.976	0.976	0.976	0.976	0.488	0.488	0.488
YLR399C	10.678	10.678	10.27	6.525	6.525	6.525	6.037	6.037	6.037	6.037	6.037	5.549	5.549	5.549	5.549	5.549	5.549	5.549	5.549	5.549	5.549	5.549	5.549	5.549	5.549	5.549	5.549	3.427	3.427	3.427	2.939	2.939	2.939	2.939	2.939	2.939	2.939	2.939	2.939	2.939	2.939	2.939	2.939	2.939	2.53	2.53	2.53	1.714	1.714
YNL160W	3.915	3.915	3.915	3.915	3.915	3.915	3.915	3.915	3.915	3.915	3.915	3.915	3.915	3.915	3.915	3.915	3.915	3.915	3.915	3.915	3.915	3.915	3.915	3.915	3.915	3.915	3.915	3.915	3.915	3.915	3.915	3.915	3.915	3.915	3.915	3.915	3.915	3.915	1.793	1.793	1.793	1.793	1.793	1.793	1.793	1.793	1.793	1.793	1.793
YER086W	18.588	18.588	18.588	18.588	18.588	18.588	18.588	18.588	18.588	18.588	18.588	18.588	18.588	18.588	18.588	18.588	18.588	18.588	18.588	18.588	18.588	18.588	18.588	18.588	18.588	18.18	18.18	17.363	17.363	17.363	17.363	17.363	17.363	17.363	17.363	17.363	17.363	17.363	16.546	16.058	16.058	16.058	16.058	16.058	16.058	16.058	16.058	16.058	16.058
YOR253W	15.252	15.252	15.252	14.843	14.843	14.843	14.843	14.843	14.843	14.843	14.843	14.843	11.825	11.825	7.989	7.989	8.477	8.477	8.477	8.069	8.398	8.398	8.398	5.141	4.652	4.652	4.652	4.652	6.604	6.604	6.604	6.604	9.373	9.373	9.373	9.373	9.373	9.373	9.373	9.861	9.861	9.861	9.861	9.861	9.861	9.861	9.861	9.861	11.246
YPL154C	10.917	10.917	10.917	10.917	11.405	11.405	11.405	11.405	11.405	11.405	11.405	11.405	11.405	11.405	10.917	10.917	10.917	10.917	10.917	10.917	10.917	10.917	10.508	10.508	10.508	10.508	10.1	10.1	10.1	10.1	9.612	9.612	9.612	9.612	9.612	9.612	9.612	9.612	9.612	8.636	7.66	7.66	7.66	7.66	7.66	7.252	7.252	7.252	7.252
YLR371W	9.623	9.623	9.623	9.623	9.623	9.623	9.623	11.008	11.008	11.416	11.416	11.416	11.904	11.904	12.312	12.312	12.312	12.312	11.904	11.904	11.904	11.904	11.904	11.904	11.904	11.904	11.904	11.904	11.904	11.904	11.904	11.904	11.904	11.904	11.495	11.495	11.904	12.312	13.13	13.13	13.13	13.13	13.13	13.13	13.617	13.617	13.617	13.617	13.617
YLR436C	6.276	6.276	6.276	6.276	6.276	6.276	5.867	6.355	6.355	6.355	6.355	6.355	6.355	6.355	7.172	6.684	6.684	6.684	6.684	6.684	6.684	6.684	6.684	6.684	6.276	6.276	6.763	6.763	7.172	7.172	7.172	7.172	7.172	7.172	7.172	7.172	7.172	7.172	7.172	7.172	7.172	7.172	7.172	7.172	7.172	7.172	7.172	7.172	7.172
YML046W	3.586	3.994	5.787	7.172	7.172	7.172	7.58	7.58	7.58	7.58	7.989	7.989	7.989	8.398	8.398	8.398	8.806	8.806	8.806	8.806	8.806	8.806	8.806	9.214	9.214	9.214	9.214	9.214	9.214	9.214	9.623	9.623	9.623	9.623	9.623	9.623	9.623	9.623	9.623	9.623	9.623	9.623	9.623	9.623	9.623	9.623	9.623	9.623	9.623
YDR374W-A	8.239	9.623	9.623	9.623	9.623	9.623	9.623	9.623	9.623	10.111	11.008	11.495	12.392	12.392	12.8	12.8	12.8	12.8	12.8	12.8	12.8	12.8	12.8	12.8	12.8	12.8	12.8	12.8	12.8	12.8	12.8	13.289	13.289	13.289	13.289	13.289	13.289	13.289	13.289	13.289	13.289	13.289	13.289	13.289	13.289	13.289	13.289	13.289	13.289
YER080W	11.575	11.575	11.575	11.575	12.063	12.063	12.063	12.472	12.472	12.472	12.472	12.96	12.96	12.96	12.472	12.472	12.472	12.472	12.472	12.472	12.472	12.472	12.472	12.472	12.96	12.96	12.96	12.96	12.96	12.96	12.96	12.96	12.96	12.96	12.96	11.983	11.904	11.904	11.904	11.904	11.904	11.904	11.495	11.495	11.495	11.495	11.495	11.904	11.495
YBL058W	7.91	7.91	7.91	7.91	8.398	9.703	9.703	10.191	10.678	10.678	10.678	10.678	10.678	10.191	10.599	10.599	10.599	10.599	10.599	10.599	11.008	11.008	10.111	10.599	10.599	10.599	10.599	10.599	10.599	10.599	10.599	10.599	10.599	10.599	10.599	10.599	10.599	10.599	10.599	10.599	10.599	10.599	10.599	10.599	10.599	10.599	10.191	10.191	11.008
YLR197W	12.472	12.472	12.472	12.472	12.472	12.472	12.063	11.575	11.575	11.575	11.166	11.166	11.166	10.27	10.678	11.166	11.166	11.655	11.655	11.655	11.655	11.655	11.655	11.655	11.655	11.655	11.655	11.655	11.655	11.655	11.246	11.246	11.246	11.246	10.021	10.021	10.021	9.533	9.533	9.533	9.044	9.533	9.453	9.453	9.453	9.044	8.069	8.069	7.093
YGR124W	11.325	11.325	11.325	11.325	11.325	10.508	10.508	10.508	10.508	8.636	7.252	6.276	4.891	3.915	3.915	3.915	3.915	3.915	3.506	3.506	3.506	3.506	3.506	3.506	3.506	3.506	3.506	3.427	4.324	4.324	4.811	4.811	4.811	5.708	7.501	7.501	7.501	7.501	7.989	7.989	7.989	7.989	7.501	7.501	9.294	9.294	10.27	10.27	10.27
YKL197C	6.106	6.106	6.106	6.106	6.106	6.106	6.106	6.106	6.106	6.106	6.106	6.514	6.514	6.514	6.923	6.923	6.923	6.923	6.923	6.923	6.923	6.923	6.923	6.434	6.434	6.434	6.434	6.434	6.434	6.434	5.538	5.538	5.538	5.538	5.538	5.538	5.538	5.538	5.538	5.538	5.538	5.538	5.538	5.538	5.05	4.641	4.154	4.154	3.666
YPL156C	13.765	13.765	13.765	14.174	14.174	14.174	14.174	14.174	14.174	14.174	14.174	14.174	14.174	14.174	14.174	14.662	15.479	15.967	15.967	15.967	15.967	15.967	15.967	15.967	15.967	15.967	16.455	16.455	16.863	16.863	16.863	16.863	17.352	17.352	17.352	17.352	17.352	17.352	17.352	17.352	17.352	17.352	17.352	17.352	17.352	17.352	17.352	17.352	17.352
YML119W	12.97	12.97	12.97	12.97	12.97	12.97	12.97	12.97	12.97	12.97	12.97	12.97	12.97	12.97	12.97	12.97	12.97	12.97	12.97	12.97	12.97	12.97	12.97	12.97	12.97	12.97	12.97	12.97	12.97	12.97	12.97	12.97	12.97	12.97	12.97	12.562	12.562	12.562	12.562	12.562	12.562	12.562	13.05	13.05	13.05	13.05	13.459	13.459	13.459
YGR266W	5.787	5.787	5.787	5.787	5.787	5.787	5.787	5.787	5.787	5.787	5.787	5.787	5.787	5.787	5.787	5.787	5.787	5.787	5.787	5.787	5.787	5.787	5.787	5.787	5.787	5.379	5.379	5.379	5.379	5.379	4.403	4.403	4.403	4.403	4.403	4.403	4.403	4.403	4.403	4.403	4.403	4.403	4.403	4.403	4.403	4.403	3.506	3.098	3.098
YOR372C	12.96	12.96	12.96	12.96	12.96	12.96	12.96	12.96	12.96	12.96	12.96	12.96	12.96	12.96	12.96	12.96	12.96	12.96	12.96	12.96	12.96	12.96	12.96	12.96	12.472	12.472	12.472	12.472	11.983	8.965	8.069	8.069	8.069	8.069	8.069	7.58	7.093	7.093	7.093	7.093	7.093	7.093	7.093	7.093	7.58	7.501	7.501	7.501	7.501
YDR497C	8.965	9.373	9.782	11.166	11.166	11.166	11.166	11.655	13.447	13.447	13.447	13.447	13.447	13.447	13.447	13.447	13.447	13.447	13.447	13.447	13.447	13.447	13.447	13.447	13.447	13.447	13.447	13.447	13.447	13.447	13.447	13.447	13.856	13.856	13.856	13.856	13.856	13.856	13.856	13.856	13.856	13.856	13.856	13.856	13.856	13.856	13.447	13.447	13.447
YOR322C	16.863	17.272	19.065	19.065	19.065	20.37	20.37	20.37	20.858	21.346	21.834	21.834	21.834	21.834	21.834	21.834	21.834	21.834	21.834	21.834	21.834	21.834	21.834	21.834	21.834	22.322	22.322	22.322	22.322	22.322	22.322	22.322	22.322	22.322	22.322	22.322	22.322	22.322	22.322	22.322	22.322	22.322	22.322	22.322	22.322	22.322	22.322	22.322	22.322
YMR010W	15.739	15.739	15.739	15.739	15.739	15.739	15.739	15.739	15.331	15.819	15.819	15.819	15.819	15.819	15.819	15.819	15.819	15.819	15.819	15.819	15.819	15.819	15.819	15.819	15.819	15.819	15.819	15.819	15.819	15.819	15.819	15.819	15.819	15.819	15.819	15.819	15.819	15.331	15.331	15.331	15.331	15.331	15.331	14.922	14.514	14.026	14.026	14.026	13.13
YER137C	1.793	1.793	2.281	2.281	2.281	2.689	2.689	2.689	2.689	2.689	2.689	2.689	3.098	2.689	3.098	3.098	3.098	3.098	3.098	3.098	3.098	2.61	2.61	2.61	2.61	2.61	2.61	2.61	2.61	2.61	2.61	2.61	2.61	2.61	2.61	2.61	2.61	3.427	5.061	5.061	5.061	5.47	5.47	5.47	5.47	5.47	5.47	5.47	6.287
YCR077C	10.678	10.678	10.678	10.678	10.678	10.678	10.678	10.678	10.27	10.27	10.27	9.861	10.758	12.143	12.63	12.63	12.63	12.63	12.63	13.607	14.503	14.503	15.808	15.808	15.808	15.808	15.808	15.808	15.808	15.808	15.808	15.808	15.808	15.808	15.808	15.808	15.808	15.808	15.808	15.808	15.808	15.808	15.808	16.216	16.216	16.216	16.216	16.216	16.216
YLR372W	8.886	7.501	7.501	7.501	7.501	7.501	7.501	7.501	7.501	6.604	5.708	5.708	5.708	5.708	5.708	5.708	5.708	5.708	5.708	4.482	3.506	3.098	3.098	3.586	3.178	3.178	3.586	3.098	3.098	3.098	3.098	3.098	3.098	3.098	3.098	3.098	3.098	3.098	3.098	2.689	2.689	3.098	3.098	3.098	3.098	3.098	3.098	3.098	3.098
YGL129C	8.636	8.636	8.636	8.636	9.124	9.124	9.533	9.533	9.941	10.429	10.021	10.021	10.021	9.612	9.612	9.612	9.612	9.612	9.612	9.204	9.204	9.204	9.204	9.204	9.204	9.204	8.716	8.716	9.124	9.124	9.124	9.124	9.533	9.533	9.533	9.533	9.533	9.533	9.533	9.533	9.533	9.533	9.533	9.533	9.533	9.533	9.533	9.533	9.533
YJL107C	10.668	10.668	10.668	10.668	10.668	10.668	10.668	10.668	10.668	11.155	11.155	11.155	11.155	11.155	11.155	11.155	11.155	11.155	10.747	10.747	10.747	9.851	8.954	8.954	8.954	8.954	8.546	8.546	8.546	8.057	8.057	8.057	7.978	7.978	7.978	7.49	7.49	7.49	7.49	7.49	7.49	7.49	7.49	7.49	7.49	7.49	7.002	6.514	6.514
YJL100W	5.878	5.878	5.878	4.652	4.652	4.652	4.652	4.652	4.652	5.141	5.141	5.141	5.141	5.141	5.141	5.141	5.141	5.141	5.549	5.141	5.141	5.141	5.141	5.141	5.141	5.141	5.141	5.141	5.141	5.141	5.141	5.628	5.628	6.037	6.037	6.037	6.854	6.854	6.854	6.854	6.854	6.854	6.854	6.934	6.854	6.854	6.854	7.75	8.647
YDR423C	3.098	3.098	3.098	3.098	3.098	2.61	2.61	2.61	2.61	2.61	2.61	2.61	3.506	3.506	3.506	4.403	4.403	4.403	4.403	4.403	4.403	4.403	4.403	4.403	4.403	4.403	4.403	4.403	5.22	5.22	5.628	5.628	5.628	5.628	5.628	5.628	5.628	5.628	5.628	5.628	5.628	5.628	5.628	5.628	5.628	5.628	5.628	5.628	5.141
YMR083W	0.488	0.488	0.488	0.488	0.488	0.488	0.488	0.488	0.488	0	0	0	0	0	0	0	0	0	0	0	0	0	0	0	0	0	0	0	0	0	0	0	0	0	0.896	0.896	0.896	0.896	0.896	0.896	0.896	0.896	0.896	0.896	0.896	0.896	0.896	0.896	2.361
YGL234W	10.52	10.52	10.52	10.52	10.52	10.52	10.52	10.52	10.52	11.008	11.008	11.008	11.008	11.008	11.008	10.599	10.599	10.599	10.599	10.599	11.008	11.008	11.008	11.008	11.008	11.416	11.416	11.416	11.416	11.416	11.416	11.416	11.008	11.416	11.416	11.416	11.416	11.416	11.416	11.416	11.416	11.008	11.008	11.416	11.416	11.416	11.416	11.416	11.416
YLR256W	7.739	7.739	7.739	7.331	7.331	7.331	7.331	7.331	7.331	7.331	7.739	7.739	7.739	8.636	9.044	10.429	10.429	10.429	10.429	10.429	10.429	10.429	10.429	10.429	10.429	10.429	10.429	10.429	10.429	10.429	9.941	9.941	9.941	9.453	9.453	9.453	9.453	9.453	9.453	9.453	9.453	9.453	9.453	9.453	9.453	9.453	9.453	9.453	9.453
YIL044C	6.684	6.684	6.684	6.684	6.684	6.684	6.684	7.093	7.58	7.58	8.069	8.477	8.477	8.477	8.477	8.477	8.477	8.477	8.477	8.477	8.477	7.172	7.172	7.093	7.093	7.093	7.093	7.093	7.093	7.093	7.172	6.684	6.684	6.684	6.684	7.172	7.172	7.172	7.66	7.66	7.66	7.66	9.941	9.941	9.941	9.941	9.941	9.941	9.941
YEL002C	16.058	16.058	16.058	16.058	16.058	16.058	16.058	16.058	16.058	16.058	16.058	16.058	16.058	16.058	16.058	16.058	16.058	16.058	16.058	16.058	16.058	16.058	16.058	16.058	16.058	16.058	16.058	15.649	15.649	15.649	15.649	15.649	15.649	15.649	15.649	15.649	15.649	15.649	15.649	15.649	15.649	15.649	15.649	16.137	16.137	16.137	16.137	16.137	16.137
YGL161C	12.392	13.289	13.289	13.289	13.289	13.289	13.289	13.289	14.185	14.185	14.594	15.569	15.569	16.058	16.058	16.058	16.058	16.058	16.058	16.058	16.058	16.058	16.058	16.058	16.058	16.058	16.058	16.058	16.058	16.466	16.466	16.466	16.466	16.466	16.466	16.466	16.466	16.466	16.466	16.466	16.466	16.058	16.058	16.137	16.137	16.137	16.137	16.137	16.137
YDR260C	12.88	12.88	12.88	13.777	13.777	13.777	13.289	14.185	14.185	14.185	14.185	14.185	14.673	14.673	14.185	15.002	15.002	15.002	15.002	15.411	15.411	15.411	15.411	15.411	15.411	15.411	15.411	15.411	15.411	15.411	15.411	15.411	15.411	15.411	15.411	15.411	15.411	15.819	15.819	15.819	16.227	16.227	16.227	16.227	15.819	15.819	15.819	15.819	15.819
YLR292C	14.922	14.922	14.922	15.002	15.002	15.002	15.002	15.002	15.002	15.002	15.002	15.411	15.002	15.002	15.002	14.922	14.922	16.227	16.227	16.715	18.02	18.02	18.02	18.02	17.203	17.203	17.203	17.203	17.203	17.692	17.692	17.692	17.692	17.692	17.692	17.692	17.692	17.692	18.18	18.668	18.668	19.155	19.155	19.155	19.155	19.155	19.564	19.564	19.564
YHR143W	8.806	8.806	8.806	8.806	9.294	9.294	9.294	9.294	9.782	9.782	10.191	10.191	10.191	10.191	9.703	9.214	9.214	9.214	9.214	9.214	9.214	8.398	8.398	8.398	8.398	8.398	8.398	8.398	8.398	8.886	8.886	8.886	8.886	8.886	8.886	8.886	8.886	8.886	8.886	8.886	8.477	7.989	7.989	7.989	7.989	7.989	7.989	7.989	7.989
YLR418C	15.002	15.49	15.49	15.49	15.49	15.49	16.387	17.612	18.997	19.485	19.485	19.485	20.46	20.46	20.869	21.357	22.253	22.253	22.741	22.741	22.741	22.741	22.741	22.741	22.741	23.15	23.638	25.76	25.76	25.76	25.76	25.76	25.76	25.76	25.76	25.76	25.76	25.76	26.248	26.248	26.248	26.248	26.248	26.248	26.248	26.248	26.736	26.736	26.736
YOL094C	20.959	20.551	20.551	20.551	20.551	20.551	20.551	20.551	20.551	21.368	21.856	22.753	21.856	21.856	23.081	23.081	23.081	23.081	22.593	22.593	22.593	22.593	22.593	22.593	22.593	22.593	22.593	22.593	22.105	22.105	22.105	22.105	22.105	22.105	22.105	22.105	22.105	22.105	22.105	22.105	22.105	22.105	22.105	22.105	22.105	22.105	21.617	21.617	21.13
YHR042W	15.739	15.739	15.739	15.739	15.739	15.739	15.739	15.739	15.739	15.739	15.739	15.739	15.739	15.739	15.739	15.331	15.331	14.922	15.331	15.331	15.331	15.331	15.331	14.843	14.843	14.843	14.843	14.843	14.843	14.843	14.843	14.843	14.843	14.843	14.843	14.843	14.434	14.434	14.434	12.721	12.721	11.745	11.745	12.721	12.721	12.721	12.721	12.721	12.721
YNL139C	11.246	10.838	9.941	9.453	10.429	10.429	10.429	10.429	10.838	10.838	10.838	10.838	10.838	10.838	10.838	10.838	10.838	10.838	10.838	10.838	10.838	10.838	10.758	10.758	11.166	11.166	11.166	11.166	11.166	11.166	11.166	11.166	11.166	11.166	11.655	12.063	12.063	12.063	12.063	12.063	12.063	12.063	12.063	12.063	12.063	12.063	12.063	12.063	12.063
YHR192W	8.069	8.069	7.58	8.965	8.965	8.965	8.965	8.965	8.965	8.965	8.965	8.477	8.477	8.477	8.477	8.477	9.294	9.294	9.294	10.111	14.105	15.331	15.331	15.331	15.331	15.331	15.331	15.331	15.331	15.331	14.843	14.843	14.843	14.843	14.843	14.843	14.843	14.843	14.843	15.331	16.715	17.124	17.124	17.612	18.509	18.997	18.997	19.405	19.405
YIL145C	7.093	7.093	7.093	7.093	8.398	8.398	8.398	8.398	8.398	8.398	8.398	9.373	9.373	9.373	9.373	9.373	9.373	9.373	10.27	10.27	10.27	10.678	11.087	11.087	11.087	11.087	11.087	11.087	11.087	11.087	11.087	11.087	11.575	11.575	11.575	11.575	11.575	11.575	11.575	11.575	11.575	11.575	11.575	11.575	11.575	12.472	12.472	12.88	12.88
YOR231W	17.203	17.203	17.203	17.203	17.203	17.203	17.203	17.203	17.203	17.203	17.203	17.203	17.203	17.203	17.203	17.203	17.203	17.203	17.203	17.203	17.203	17.203	17.203	17.203	17.203	17.203	17.203	17.203	17.203	17.203	17.203	17.203	17.203	17.203	17.203	17.203	17.203	17.203	17.203	16.715	16.227	16.227	16.227	16.227	16.227	16.227	16.227	16.227	16.227
YKL098W	7.989	7.989	7.093	7.093	7.093	7.58	8.069	8.069	8.069	8.069	8.069	9.373	9.373	9.861	9.861	10.838	10.838	10.838	10.838	10.838	11.246	11.246	11.246	11.246	11.734	11.734	11.734	11.734	11.734	12.143	12.143	12.143	12.143	12.143	12.551	13.039	13.039	13.039	13.039	13.039	13.039	13.039	13.039	13.039	13.447	13.447	13.447	13.447	13.447
YNL317W	5.628	5.628	9.703	10.111	10.111	10.111	10.111	9.703	9.703	9.703	9.703	9.703	9.703	9.703	9.703	9.703	10.111	10.111	10.111	10.111	10.111	10.111	10.111	10.599	10.599	10.599	11.087	11.087	11.087	11.087	11.087	11.087	11.087	11.087	11.087	11.087	11.087	11.087	11.087	11.087	11.087	11.087	11.087	11.087	11.087	10.678	10.678	11.575	11.575
YGL038C	13.289	13.289	13.289	13.289	13.289	13.289	13.289	13.289	13.289	13.289	13.289	13.289	13.289	13.289	13.289	13.289	13.289	13.289	13.289	13.289	13.289	13.289	13.289	12.392	12.392	12.392	12.392	11.904	11.575	11.575	11.575	11.655	11.655	11.655	11.655	11.655	11.655	11.655	11.655	11.655	11.655	11.655	11.655	11.655	11.655	11.655	11.655	11.246	11.246
YCL033C	7.989	7.093	7.093	7.093	6.196	4.811	5.628	6.037	7.013	8.318	8.318	8.318	8.318	8.318	8.318	8.886	8.148	8.556	9.453	9.453	9.453	10.35	11.166	11.575	12.472	12.96	13.368	13.368	13.368	13.368	13.368	14.264	14.264	14.264	14.264	14.264	16.704	16.704	16.704	16.704	16.704	17.521	17.521	17.521	18.009	18.009	20.37	20.37	20.779
YPR069C	17.919	17.919	17.919	17.919	17.919	17.919	17.919	17.919	18.328	18.736	18.736	18.736	18.736	18.736	18.736	18.736	18.736	18.248	18.248	17.76	18.169	19.065	19.065	19.065	19.065	19.065	19.065	19.065	19.065	19.065	19.065	19.065	19.065	19.065	19.065	19.065	19.065	19.065	19.065	19.065	19.065	19.065	19.065	19.065	18.169	18.169	18.657	18.657	18.657
YJL080C	11.008	11.495	11.495	11.495	11.495	11.495	11.495	11.495	11.495	11.495	11.904	11.904	11.904	11.904	11.904	11.904	11.904	11.904	11.904	11.904	11.904	11.904	11.904	11.904	11.904	11.904	11.904	11.416	11.416	11.416	11.416	11.416	11.416	11.416	11.416	11.416	11.416	11.416	10.928	10.928	10.928	10.928	10.928	10.928	10.928	10.928	10.52	10.52	10.52
YER033C	9.782	9.782	9.782	9.782	9.782	9.782	9.782	9.782	9.782	9.294	9.294	9.294	9.294	9.294	9.294	9.294	9.294	9.294	9.294	9.294	9.294	9.294	9.294	9.294	8.886	8.477	8.477	6.276	6.276	6.276	5.787	5.787	5.787	5.787	5.787	5.787	5.787	5.3	4.891	4.891	3.506	3.506	4.811	4.811	4.811	4.811	4.811	4.811	4.811
YPL239W	6.355	6.355	6.355	6.355	6.355	6.355	6.355	6.355	6.355	6.355	6.355	7.172	7.172	7.172	7.172	7.172	7.172	7.172	7.172	7.172	7.172	7.172	7.172	7.172	7.172	7.172	7.172	7.172	7.172	7.172	7.172	7.172	7.172	7.172	7.172	7.172	7.172	7.172	7.66	7.66	7.66	7.66	7.66	7.66	7.66	7.66	8.069	8.069	8.069
YDR524C	3.915	3.915	3.915	3.915	3.915	3.915	3.915	3.915	3.915	3.915	3.915	3.915	3.915	3.915	3.915	3.915	3.915	3.915	4.403	4.403	4.403	4.403	4.403	4.403	4.403	4.403	4.403	4.403	4.403	4.403	4.403	4.403	4.403	4.403	4.403	4.403	4.403	4.403	3.915	3.915	3.427	3.427	3.427	3.427	3.427	3.427	3.427	3.427	3.427
YJL148W	3.586	3.586	3.586	3.586	3.586	3.586	3.586	3.586	3.586	3.586	3.178	2.201	2.201	2.201	2.201	2.201	2.201	2.201	2.201	2.201	2.201	2.201	2.201	2.201	2.201	2.201	2.201	2.201	2.201	2.201	2.201	2.201	2.201	2.201	2.201	2.201	2.201	2.201	1.714	1.714	1.714	1.714	1.714	1.714	1.305	1.305	0.896	0.896	0.896
YBR246W	3.745	4.154	4.641	4.641	4.641	4.641	4.641	4.641	4.154	3.745	5.05	9.044	9.044	9.044	9.044	9.044	10.021	12.143	13.935	13.935	14.344	14.344	14.344	14.344	14.344	14.344	14.344	14.344	14.344	14.344	14.344	14.344	14.344	14.832	15.241	15.241	15.241	15.241	15.241	15.241	15.241	15.241	16.137	17.034	17.034	17.034	17.034	17.034	17.93
YGR105W	7.66	7.66	7.66	6.763	6.763	7.252	7.252	7.331	7.819	7.819	7.819	7.819	8.307	8.795	10.18	11.076	11.076	11.076	11.076	11.076	11.564	14.333	14.333	14.821	14.821	15.229	15.229	15.229	15.229	15.229	16.126	16.126	16.126	16.126	17.023	17.023	17.023	17.023	17.023	17.023	17.023	17.023	17.023	17.023	17.023	17.023	17.023	17.023	17.919
YNL134C	7.83	7.83	7.013	7.501	7.989	7.58	7.989	7.989	8.886	8.886	8.886	8.886	8.886	8.886	8.886	8.886	9.294	9.782	9.782	11.246	11.734	11.734	11.734	11.734	11.734	11.734	11.734	11.734	11.734	11.734	11.734	11.734	12.222	12.222	12.222	12.222	12.222	12.222	12.222	12.222	12.222	12.222	12.222	12.222	12.222	11.813	11.813	11.813	11.813
YGL141W	7.501	7.501	6.604	6.604	6.604	6.604	6.604	6.604	8.318	7.83	7.83	7.83	8.239	7.75	7.75	7.75	7.75	7.75	6.525	6.525	6.525	6.525	5.628	5.628	9.056	11.825	11.825	11.825	11.825	12.721	12.721	12.721	12.721	12.721	12.721	12.312	12.312	12.312	12.312	12.8	12.8	12.8	12.8	12.8	12.8	12.8	12.8	12.8	12.8
YCL043C	7.013	6.604	6.196	6.684	6.684	6.684	6.684	6.684	6.684	6.684	6.684	6.684	6.684	6.684	6.684	6.684	6.684	6.684	6.196	6.604	6.604	6.604	6.604	6.604	6.604	6.604	6.604	6.604	6.604	6.604	6.604	6.604	6.604	7.093	7.093	7.093	7.093	7.093	7.093	7.093	7.093	7.093	7.093	6.684	6.684	6.684	6.684	6.684	6.684
YOR210W	13.867	13.867	13.867	13.867	13.867	13.867	13.867	13.867	13.867	13.867	13.867	13.867	13.867	13.867	13.867	13.867	13.867	13.867	13.867	13.459	13.459	13.459	13.459	13.459	13.459	13.459	13.459	13.05	13.05	13.05	13.05	13.05	13.05	13.05	12.642	12.642	12.642	12.642	12.642	12.153	12.153	11.257	11.257	11.257	11.257	11.257	11.257	10.848	9.952
YDR424C	10.599	11.008	11.008	11.008	11.008	11.008	11.495	11.087	11.087	11.904	12.392	12.392	12.88	12.88	12.88	13.289	17.283	17.771	17.771	17.851	17.851	17.363	17.363	17.363	17.771	17.771	18.18	18.588	19.485	19.485	19.485	19.485	19.485	19.485	19.893	19.893	19.893	20.381	20.381	20.869	21.765	21.357	21.845	21.845	21.845	21.845	22.333	22.821	22.821
YPR047W	13.617	12.233	12.233	12.233	12.233	12.233	12.642	11.336	11.336	10.928	10.928	10.031	9.135	8.318	7.91	7.91	8.726	8.726	8.726	8.726	8.726	9.135	9.543	9.543	9.543	9.543	9.135	9.135	9.135	10.52	10.27	10.27	10.27	10.27	10.27	10.27	10.27	8.965	9.373	9.373	9.782	12.143	12.143	12.63	14.095	15.887	15.887	15.887	15.887
YGL019W	6.026	6.026	6.026	6.026	5.538	5.538	3.666	3.666	3.666	3.666	1.793	1.305	1.714	2.201	3.098	3.586	4.074	4.482	4.482	4.482	5.708	6.196	7.501	8.318	8.318	8.806	10.678	11.495	11.495	11.495	11.495	11.495	11.495	11.495	11.495	11.495	11.495	11.495	11.495	11.495	11.495	11.495	11.495	12.392	12.392	13.289	13.289	13.289	13.289
YOR247W	0	0	0	0	0	0.408	0.408	0.408	0.408	0.408	0.408	0.408	0.408	0.408	0.408	0.408	0.408	0.408	0.408	0.408	0.408	0.408	0.408	0.408	0.408	0.408	0.408	0.408	0.408	0.408	0.408	0.408	0.408	0.408	0.408	0.408	0.408	0.408	0.408	0.408	0.408	0.408	0.408	0.408	0.408	0.408	0.408	0.408	0.408
YDR266C	18.497	18.497	18.497	18.497	18.497	18.497	18.497	18.497	18.418	18.418	18.418	18.418	18.906	19.394	19.394	19.394	19.394	19.394	18.906	18.906	18.906	18.906	18.906	18.906	18.906	18.906	18.906	18.906	19.394	19.394	19.394	19.394	19.394	19.394	19.394	19.394	19.394	19.394	19.394	19.394	19.394	19.394	19.394	18.906	18.906	18.906	18.906	18.906	18.906
YHR199C	13.708	13.708	13.708	13.708	13.708	14.604	14.604	14.604	14.604	14.604	14.604	14.604	14.604	14.604	14.604	14.604	14.604	14.604	14.604	15.501	15.501	15.501	15.501	15.501	15.909	17.215	17.215	17.215	17.215	17.703	17.703	17.703	17.703	17.703	17.703	17.703	17.703	17.703	17.703	17.703	17.703	17.703	17.703	18.111	18.111	18.111	18.111	18.111	18.111
YHR147C	9.533	9.533	9.533	9.533	9.533	9.533	9.533	9.533	9.533	9.533	9.533	9.533	9.533	10.021	10.021	10.021	10.021	10.021	10.996	10.996	10.996	10.996	10.996	10.996	10.996	10.996	10.996	10.996	11.405	11.405	11.405	11.405	11.405	11.405	11.405	11.405	11.893	11.893	11.893	11.893	11.893	11.893	11.893	11.893	11.893	11.893	11.893	11.893	11.893
YDR534C	7.66	7.66	7.66	7.66	7.252	7.252	7.252	7.252	7.252	7.252	7.66	7.66	7.66	7.66	7.66	7.66	7.66	7.66	7.66	7.172	6.684	7.58	7.501	7.501	7.501	7.501	7.501	7.501	7.501	7.501	7.501	7.501	7.013	7.013	7.013	7.013	7.013	7.013	7.013	7.989	8.398	8.398	8.398	8.398	8.398	7.91	7.91	7.91	7.91
YEL038W	18.191	18.191	17.782	17.294	16.886	16.886	16.886	16.886	16.886	15.989	15.989	15.989	14.764	14.764	13.459	13.459	13.459	12.153	11.336	9.135	9.135	9.135	9.135	8.726	8.726	8.726	8.726	7.91	7.91	7.91	7.91	7.91	7.501	7.501	7.093	6.684	6.684	6.684	6.684	6.684	6.684	6.684	6.684	6.684	6.196	5.3	4.482	4.482	4.482
YOR354C	0.408	0.408	0.817	0.817	0.817	0.817	0.817	0.817	0.817	0.817	0.817	0.817	0.817	0.817	0.817	0.817	0.817	0.817	0.817	0.817	0.817	1.226	1.714	1.714	1.714	1.714	2.201	2.201	2.201	2.201	2.201	2.201	2.201	2.201	2.61	2.61	2.61	2.61	2.61	2.61	2.61	2.61	2.61	2.61	2.61	2.61	2.61	2.61	2.61
YBR173C	12.88	14.185	14.185	14.185	14.594	14.594	15.082	15.082	15.082	15.082	15.49	15.49	15.49	15.49	15.49	15.49	15.49	15.49	15.49	15.49	15.49	15.49	15.49	15.49	15.49	15.49	15.49	15.49	15.49	15.49	15.49	15.49	15.49	15.49	15.49	15.49	15.49	15.49	15.49	15.49	15.49	15.49	15.49	15.49	15.082	15.082	15.082	15.082	15.082
YDL232W	14.514	14.514	14.514	14.514	14.514	14.105	14.105	14.594	14.594	14.594	14.594	14.594	14.594	14.594	15.49	15.899	15.899	15.899	15.899	15.899	15.899	15.899	15.899	15.899	15.899	15.899	16.307	16.307	16.307	16.307	16.307	16.307	16.307	16.307	16.715	16.715	16.715	16.715	16.715	16.715	16.715	16.715	16.715	16.715	16.715	16.715	16.715	16.715	16.715
YJL198W	8.556	8.556	8.556	8.556	8.556	8.556	8.556	8.556	8.556	9.044	9.533	9.533	9.533	9.533	9.533	9.533	9.533	9.533	9.533	9.533	9.533	9.533	9.533	9.533	9.533	9.533	9.533	9.533	9.533	9.533	9.533	9.533	9.533	9.533	9.533	9.533	9.533	9.533	9.533	9.533	9.533	9.533	9.124	9.124	9.124	9.124	9.124	9.124	9.612
YNR026C	12.551	12.551	12.551	12.551	12.551	12.96	14.832	15.729	15.729	16.704	16.704	16.704	16.704	16.704	16.704	17.113	17.521	17.521	17.521	17.521	17.521	17.521	17.521	17.521	17.521	17.521	17.521	17.521	17.521	17.521	17.93	17.93	17.93	18.338	18.338	18.338	18.338	18.826	18.826	18.826	18.826	18.826	18.826	18.826	18.826	18.826	18.826	18.826	18.826
YBR164C	10.928	10.928	10.928	10.928	10.928	10.111	10.928	10.928	10.928	10.928	10.928	10.928	10.928	10.928	11.336	11.336	11.336	11.336	11.336	11.336	11.336	11.336	11.336	11.336	11.336	11.336	11.336	11.825	11.825	11.825	11.825	11.825	11.825	11.825	11.825	11.825	11.825	11.825	11.825	11.825	11.825	11.825	11.825	11.825	11.825	11.825	11.825	11.825	11.825
YKL027W	19.564	19.564	19.564	19.564	19.564	19.564	19.564	19.973	19.973	19.973	20.381	20.381	20.381	20.381	20.381	20.381	20.381	20.381	20.381	19.973	19.973	19.973	19.973	19.973	19.973	19.973	19.973	19.973	19.973	19.973	19.973	19.973	19.973	19.973	19.973	19.485	19.485	19.485	19.485	19.485	18.668	18.668	18.668	18.668	18.668	18.668	18.668	18.668	18.668
YNL038W	10.429	12.71	12.71	12.71	12.71	13.118	13.935	14.344	14.752	14.752	14.752	14.752	14.752	14.752	14.752	14.752	15.649	16.137	16.137	16.137	16.137	16.137	17.034	17.93	18.338	19.564	19.564	19.564	20.869	20.46	20.46	20.46	20.869	20.46	20.46	20.46	20.46	20.46	20.46	20.46	20.46	20.46	20.46	20.46	20.46	20.46	20.46	20.052	20.54
YDR255C	11.586	11.586	12.562	12.562	12.562	12.562	12.562	13.05	13.05	13.05	13.05	13.05	13.05	13.05	13.05	13.05	13.05	13.05	13.05	13.05	13.538	13.538	14.843	15.252	15.252	15.252	15.252	15.252	15.252	15.252	15.252	15.252	15.252	15.252	15.252	15.252	15.252	15.252	15.252	15.252	15.252	15.252	15.252	15.252	15.252	15.252	15.252	15.252	15.252
YHR201C	4.403	4.403	4.811	4.811	4.811	4.811	4.811	4.811	5.3	5.787	5.787	5.787	5.787	5.787	5.379	5.379	5.379	5.379	5.379	5.379	5.379	4.971	4.971	4.971	4.971	5.379	5.379	6.276	6.276	6.276	6.684	6.684	6.684	6.684	6.684	6.684	6.684	6.684	6.684	6.684	6.684	6.684	6.684	6.276	6.276	6.276	6.276	6.763	6.763
YJR077C	5.628	6.117	7.91	12.562	12.562	12.562	12.562	12.562	12.562	12.562	12.562	12.97	14.275	14.275	14.275	14.275	14.275	14.275	14.275	14.275	14.275	14.275	14.275	14.275	14.275	14.275	14.275	14.275	14.275	14.275	14.275	14.275	14.275	14.275	14.275	14.275	14.275	14.275	14.275	14.275	14.275	13.867	13.867	13.867	13.867	13.867	13.867	13.867	13.867
YKL149C	10.928	10.928	10.928	10.928	10.928	10.928	10.928	10.928	10.928	10.928	11.825	11.825	11.825	11.825	12.233	12.233	12.233	12.233	12.233	12.233	12.233	12.642	12.233	12.233	12.233	12.233	12.233	12.233	12.233	12.233	12.233	12.233	12.233	12.233	12.233	12.233	12.233	12.233	12.233	12.233	12.233	12.233	12.233	12.642	12.642	12.642	12.642	12.642	12.642
YGR037C	13.05	12.642	12.642	13.05	13.05	13.05	13.05	12.642	12.642	12.642	11.336	11.336	10.848	10.848	10.848	10.848	10.848	10.361	10.361	10.361	10.361	10.361	10.361	10.361	9.873	9.873	8.896	7.512	7.512	7.512	7.512	7.512	7.512	7.512	7.512	7.512	7.512	7.512	7.512	7.512	7.512	7.512	7.512	7.512	7.512	7.512	7.512	7.512	7.512
YML131W	5.947	5.947	6.434	6.434	6.843	7.252	7.252	7.252	7.252	7.252	7.252	7.252	7.252	7.252	7.66	7.66	8.965	8.965	8.965	8.965	8.965	8.965	8.965	8.965	8.965	8.965	8.965	8.965	8.965	8.965	8.965	8.965	8.965	8.965	8.965	8.965	8.965	8.965	8.965	8.965	9.373	9.373	9.373	9.373	9.373	9.373	9.373	9.373	9.373
YOR241W	4.482	4.482	4.482	4.482	4.482	4.482	4.482	4.891	6.196	6.196	6.196	6.196	6.196	6.684	6.684	7.501	7.501	7.91	7.91	7.91	7.91	7.91	7.91	7.91	7.91	7.91	7.91	7.91	8.398	8.398	8.398	8.398	8.398	8.398	8.398	8.398	8.398	8.398	8.398	8.398	8.398	8.398	8.398	8.398	8.398	8.398	8.398	8.398	8.398
YBR291C	19.314	19.723	19.723	19.723	19.723	19.723	19.723	19.723	19.723	19.723	19.723	19.723	19.723	19.723	19.723	19.723	19.723	20.131	20.131	20.131	20.131	20.54	20.54	20.54	20.54	20.54	20.54	20.54	20.54	20.54	20.54	20.54	20.54	20.54	20.54	20.54	20.54	20.052	19.564	19.564	19.564	18.338	18.338	17.851	17.363	17.363	17.363	17.363	17.363
YGL247W	8.069	8.556	8.556	8.556	8.556	8.556	8.556	8.556	8.556	8.556	8.556	8.556	8.556	8.556	8.556	8.069	8.069	8.069	8.069	8.069	10.44	10.44	10.44	10.44	10.44	10.44	10.928	10.928	10.928	10.928	10.928	10.52	10.52	10.52	10.52	10.52	10.52	10.52	10.52	10.52	10.52	10.52	10.52	10.52	10.52	10.52	10.52	10.52	10.52
YNL277W	1.464	1.464	1.464	1.464	1.464	1.464	1.464	1.464	1.464	1.464	1.464	1.464	1.464	0.488	0.488	0.488	0.488	0.488	0.488	0.488	0.488	0.488	0.488	0.488	0.488	0.488	0.488	0.488	0.488	0.488	0.488	0.488	0.488	0.488	0.488	0.488	0.488	0.488	0	0	0	0	0	0	0	0	0	0	0
YKL127W	1.385	1.793	1.793	1.793	1.793	1.793	1.793	1.793	1.793	1.793	1.793	1.793	1.793	1.793	1.793	1.793	1.793	1.793	1.793	1.793	1.793	1.793	1.793	1.793	1.793	1.793	1.793	1.793	1.793	1.793	1.793	1.793	1.793	1.793	1.793	2.281	2.281	2.281	2.689	2.689	2.689	2.689	2.689	2.689	2.689	2.689	2.689	2.689	3.178
YNR061C	0	0	0	0	0	0	0	0	0	0	0	0	0	0	0	0	0	0	0	0	0	0	0	0	0	0	0	0	0	0	0	0	0	0	0	0	0.488	0.488	0.488	0.488	0.488	0.488	0.488	0.488	0.488	0.488	1.305	2.61	4.244
YLR219W	12.312	12.312	12.312	12.312	11.825	11.825	11.825	11.825	11.825	10.031	10.111	10.111	10.111	10.111	10.111	10.111	10.111	10.111	10.111	10.111	10.111	5.141	4.811	6.037	7.83	7.83	7.83	7.83	7.83	8.318	8.318	8.318	8.318	8.806	9.703	9.703	9.703	9.703	10.111	10.599	10.599	10.599	10.599	10.599	11.008	11.008	11.008	11.008	10.599
YMR212C	11.087	11.575	11.087	11.087	11.087	11.575	10.191	10.191	10.191	10.678	13.289	12.8	12.8	12.8	12.8	12.8	12.8	12.8	12.392	12.392	12.392	12.392	12.88	12.88	12.88	12.88	12.88	12.88	12.88	12.88	12.88	13.368	14.344	14.344	14.344	14.752	14.752	14.752	14.752	14.752	14.752	14.752	14.752	14.752	14.752	14.752	14.752	14.752	14.752
YMR266W	8.636	8.636	8.636	8.636	8.636	8.636	9.124	9.124	9.124	9.124	9.124	9.124	9.124	9.124	9.124	9.124	9.124	9.124	9.124	9.124	9.124	9.124	8.716	9.204	8.795	8.795	8.795	8.795	8.795	8.795	8.795	8.795	8.795	8.795	8.795	8.795	8.795	8.795	8.795	8.795	8.795	8.795	8.795	8.795	8.795	8.795	8.795	8.795	8.795
YDR338C	12.71	12.71	12.71	12.71	12.222	12.222	12.222	12.222	12.222	11.734	11.734	8.636	8.636	8.148	8.556	8.556	8.556	8.556	8.556	9.044	9.044	9.044	9.044	9.044	9.044	9.044	8.556	8.556	9.861	9.373	9.373	9.373	9.373	9.373	9.373	9.373	9.373	8.886	8.398	8.398	8.398	8.806	9.294	9.294	9.294	9.294	9.294	9.294	9.294
YDL198C	9.373	9.782	9.782	9.782	9.782	9.782	9.782	9.782	9.782	9.782	9.782	9.782	9.782	9.294	9.294	9.703	10.599	10.599	10.599	10.599	10.599	10.599	10.599	10.599	10.599	10.599	10.599	10.599	10.599	10.599	10.599	10.599	10.111	10.111	10.111	10.111	10.111	10.111	10.111	10.111	9.623	9.623	9.623	9.623	9.623	9.623	9.623	9.623	9.135
YPR176C	2.689	3.178	2.689	4.324	4.324	4.324	4.732	4.732	4.732	4.244	4.244	5.549	5.549	5.141	5.141	5.141	5.141	5.549	5.549	6.366	7.75	7.75	7.75	7.75	7.75	7.75	7.75	7.75	7.75	7.75	7.75	7.342	7.342	7.342	7.342	8.726	8.726	9.703	10.111	10.111	10.111	10.111	10.111	10.111	10.111	10.111	10.111	10.52	10.52
YMR217W	0	0	0	0	0	0	0	0	0	0	0	0	0	0	0	0	0	0	0	0	0	0	0	0	0	0	0	0	0	0	0	0	0	0	0	0	0	0	0	0	0	0	0	0	0	0	0	0	0
YPR094W	9.623	9.214	9.214	9.214	9.214	9.214	9.214	9.623	9.135	9.135	7.421	7.421	7.421	7.421	7.421	6.604	5.787	5.787	5.787	5.787	5.3	5.3	5.3	5.3	3.994	3.994	3.994	3.994	3.994	3.994	3.994	3.994	3.994	3.994	3.994	3.098	2.61	2.61	2.61	2.61	2.61	2.61	2.61	3.506	3.506	3.506	3.506	3.506	3.506
YPR156C	1.873	1.873	1.873	1.873	1.873	1.873	1.873	1.873	1.873	1.873	1.873	1.873	1.873	1.873	1.873	1.873	1.873	1.873	1.873	1.873	1.464	2.361	2.361	2.361	2.361	2.361	2.361	2.361	2.361	2.361	2.361	2.361	2.361	2.361	2.361	2.361	2.361	2.361	2.361	2.361	2.361	2.361	2.361	2.361	2.361	2.361	2.361	2.361	2.361
YLR249W	0.408	0.408	0.408	0.408	0.408	0.408	0.408	0.408	0.408	0.408	0.408	0.408	0.408	0.408	0.408	0.408	0.408	0.408	0.408	0.408	0.408	0.408	0.408	0.408	0.408	0.408	0.408	0.408	0.408	0.408	0.408	0.408	0.408	0.408	0.408	0.408	0.408	0.408	0.408	0	0	0	0	0	0	0	0	0	0
YGR101W	12.562	13.05	12.153	12.642	12.562	12.562	12.562	12.562	12.562	12.153	12.153	11.745	11.336	11.336	11.336	11.336	11.745	11.745	12.153	12.562	12.562	12.562	12.562	12.562	12.562	12.562	12.562	12.562	12.562	12.562	12.562	12.562	12.562	12.562	12.562	11.745	11.745	12.482	12.482	12.482	12.891	12.891	12.891	12.891	12.891	13.3	13.3	13.3	13.3
YLR260W	0.488	0.488	0.488	0.488	0.488	0.488	0.488	0.488	0.488	0.488	0.488	0.488	0.488	0.488	0	0	0	0	0	0	0	0	0	0	0	0	0	0	0	0	0	0	0	0	0	0	0	0	0	0	0	0	0	0.488	2.281	2.689	4.403	4.403	4.811
YBR104W	10.031	10.031	10.031	10.031	10.031	10.44	14.434	14.922	14.922	14.922	14.922	14.922	15.739	15.739	15.739	15.739	15.739	15.739	15.739	15.739	16.227	16.227	16.227	16.227	16.227	16.227	16.227	16.227	16.227	16.227	16.227	16.227	16.227	16.227	16.227	16.227	16.227	16.227	16.227	16.227	16.636	16.636	16.636	16.636	16.636	16.636	16.636	16.636	16.636
YKL032C	1.385	1.385	1.385	1.385	1.385	1.793	3.098	3.098	3.098	3.098	3.098	3.098	3.098	3.506	3.915	3.915	4.811	5.22	5.22	5.22	5.22	5.22	5.22	5.22	5.22	5.22	5.22	5.22	5.22	5.22	5.708	5.708	5.708	5.708	5.708	5.708	5.708	5.708	6.196	6.196	6.196	6.196	6.196	6.196	6.604	6.604	6.604	6.604	6.604
YNL081C	10.758	10.758	10.35	10.838	10.838	10.838	10.838	10.838	10.35	10.35	10.35	10.758	10.758	10.758	10.758	10.758	10.758	10.758	10.35	10.35	10.35	10.35	10.35	10.35	10.35	10.35	10.35	10.35	10.35	10.35	10.35	10.35	10.35	10.35	10.35	9.941	9.453	9.941	9.941	9.941	10.758	11.246	11.246	11.246	11.246	11.246	11.246	11.246	11.246
YLL040C	15.331	15.331	15.331	15.331	15.739	15.739	15.739	16.227	16.227	16.227	16.227	16.227	16.636	16.636	16.636	17.044	17.044	17.044	17.044	17.044	17.044	17.044	17.124	17.124	16.715	16.715	16.715	16.715	16.715	16.715	16.715	16.715	16.715	16.715	16.715	16.715	16.715	15.819	15.819	15.819	15.819	15.819	15.411	15.411	15.411	15.411	15.411	15.411	15.411
YDR186C	9.384	9.384	9.384	8.568	8.568	10.201	10.201	10.201	10.201	10.201	10.201	10.201	9.713	9.713	9.713	9.713	8.896	9.384	9.384	9.384	9.384	9.384	9.384	9.384	9.793	9.793	9.793	9.793	9.793	9.793	9.793	9.793	9.793	9.793	9.793	9.793	9.793	9.793	9.793	9.793	9.793	9.793	9.793	9.793	9.793	9.793	9.793	9.793	9.384
YIL056W	2.61	2.61	2.61	2.61	2.61	2.61	1.793	1.385	1.873	1.873	1.873	1.873	1.873	1.873	1.873	1.873	1.873	1.873	1.873	1.873	2.361	2.849	2.849	3.257	3.257	3.257	3.257	3.257	3.257	3.257	3.257	3.257	3.257	3.257	3.257	3.257	3.257	3.257	3.257	3.257	3.666	3.666	3.666	3.666	3.666	3.666	3.666	3.666	3.666
YJL162C	7.58	7.58	7.58	7.58	7.58	7.58	7.58	7.58	7.58	7.58	7.58	7.58	7.58	7.58	7.58	7.58	7.58	7.58	7.58	7.58	7.58	7.58	7.58	7.58	7.58	7.58	7.58	7.58	7.58	7.58	7.58	7.172	7.172	7.172	7.172	7.172	7.172	7.172	7.172	7.172	7.172	7.172	7.172	7.172	7.172	7.172	3.666	3.257	2.769
YOR145C	8.227	8.227	8.227	8.227	7.739	7.739	6.843	6.843	7.331	7.331	7.739	7.739	10.758	10.758	10.758	10.758	11.166	11.166	11.166	11.166	11.166	11.575	11.575	11.575	11.575	11.575	11.575	11.575	11.575	11.575	11.575	11.575	11.575	11.575	11.575	11.575	11.575	11.575	11.575	11.575	11.575	11.575	11.575	11.575	11.575	11.575	11.575	11.575	11.575
YEL031W	13.777	13.777	13.777	13.777	13.777	13.777	13.777	13.777	13.777	13.777	13.368	13.368	13.368	13.368	13.368	12.96	12.96	12.96	13.368	14.264	14.264	14.264	14.264	14.264	14.264	14.264	14.264	14.673	14.673	14.673	14.673	14.673	14.673	14.673	14.673	15.082	15.082	15.082	15.082	15.082	15.082	15.082	15.082	15.082	15.082	15.082	15.082	15.082	15.082
YLR099W-A	12.97	12.97	13.379	13.379	13.379	13.379	13.379	12.97	12.97	12.97	12.97	13.459	13.867	13.867	13.867	13.867	13.867	13.867	13.05	12.642	12.642	12.642	12.642	12.642	12.642	12.642	12.642	12.642	12.642	12.642	12.642	11.745	10.928	11.416	11.416	11.416	11.416	11.416	11.416	11.416	11.416	11.416	10.52	10.52	10.52	10.111	10.52	10.52	10.52
YMR056C	1.385	1.385	1.385	1.385	1.385	1.385	1.385	1.385	1.385	1.385	1.385	1.385	1.385	1.385	1.793	1.793	1.793	1.793	1.793	1.793	1.793	1.793	1.793	1.793	1.793	1.793	1.793	1.793	1.793	1.793	1.793	1.793	1.793	1.793	1.793	1.793	1.793	1.793	1.793	1.793	1.793	1.793	1.305	1.305	1.305	1.305	1.305	1.305	1.305
YBR090C	11.166	11.166	11.166	11.166	11.166	11.166	11.166	11.166	11.166	11.166	11.166	11.166	11.166	11.166	11.166	11.166	11.166	11.166	11.166	11.166	11.166	11.166	11.166	11.166	11.166	11.166	11.655	11.655	11.655	11.655	11.655	11.655	11.655	11.655	11.246	11.246	11.246	11.246	11.246	11.246	11.246	11.246	11.246	11.246	11.246	11.246	11.246	11.246	11.246
YDR227W	9.135	9.135	10.031	9.543	10.031	10.031	10.031	10.031	10.031	10.031	10.031	10.031	10.031	10.031	10.031	11.008	11.008	11.495	12.392	12.392	12.392	12.88	12.88	12.88	12.88	12.88	12.88	12.96	13.935	13.935	13.935	13.935	13.935	13.935	13.935	13.447	14.344	14.344	14.344	14.344	13.935	13.935	13.935	13.935	13.935	14.344	14.344	14.344	14.344
YIR031C	10.758	11.166	11.983	12.88	12.88	12.88	12.88	12.88	12.392	12.392	13.209	13.209	13.209	13.209	13.209	13.209	13.209	13.209	14.594	14.594	14.594	14.594	14.594	14.594	14.594	14.594	14.594	15.002	15.002	15.002	15.002	15.002	14.594	14.594	14.594	14.594	14.594	14.594	14.594	14.594	14.594	14.594	14.594	14.594	13.617	12.642	12.233	12.233	12.233
YOR014W	6.355	6.355	6.355	6.355	6.763	6.763	6.763	6.763	6.763	6.763	6.763	6.763	6.763	7.172	8.477	8.477	8.477	8.477	8.477	8.477	8.477	8.477	8.477	8.069	8.069	8.069	8.069	8.069	8.069	8.069	8.069	8.069	8.069	8.069	8.556	8.556	8.556	8.556	8.556	8.556	8.556	8.556	8.556	8.556	8.556	8.556	8.556	8.965	8.965
YDR249C	10.338	10.338	10.338	9.851	9.363	9.363	8.874	8.874	8.874	7.41	6.923	6.923	6.923	6.923	6.923	6.923	6.923	6.923	6.514	5.697	5.209	5.209	5.209	5.209	5.209	5.209	5.209	5.209	5.209	3.257	3.257	3.257	3.257	3.257	3.666	3.666	3.666	3.666	4.482	3.994	3.994	3.506	3.018	3.018	3.018	2.53	2.53	2.53	2.939
YPR071W	11.813	11.813	11.813	11.813	11.813	11.813	11.813	11.813	11.813	11.813	11.813	11.813	11.813	11.813	11.813	11.813	11.325	11.325	11.325	11.325	11.325	11.325	11.325	11.325	11.325	11.325	10.838	10.838	10.838	10.838	10.838	10.35	10.35	9.941	9.941	9.453	9.453	9.453	9.453	9.453	9.453	9.453	9.453	8.636	8.148	8.148	8.148	8.148	7.66
YPR067W	7.501	7.501	7.501	7.989	7.989	7.989	7.989	7.58	7.58	7.58	7.58	7.58	7.58	7.58	7.58	7.58	7.58	7.58	7.58	7.172	7.172	7.172	7.58	7.58	7.58	7.58	7.58	7.58	7.58	7.58	7.58	7.58	7.58	7.58	7.58	7.989	7.989	7.989	7.989	7.989	7.989	7.989	7.989	7.989	7.989	7.989	7.989	7.989	7.989
YDR378C	11.485	11.485	11.485	11.485	11.485	10.996	11.405	11.405	11.893	11.893	11.893	11.893	11.893	11.893	11.893	11.893	11.893	11.485	11.485	11.485	11.485	11.485	11.485	11.485	10.996	10.996	10.996	10.996	10.996	10.508	10.508	10.508	10.021	10.021	9.533	9.533	8.556	8.556	8.556	8.556	8.556	8.556	8.148	8.148	8.636	8.636	8.636	8.636	8.636
YDR036C	1.793	1.793	1.793	1.793	2.201	2.201	2.201	2.201	2.201	2.201	1.714	1.714	1.714	1.714	1.714	1.714	1.714	1.714	1.714	1.714	1.714	1.714	1.714	1.714	1.714	1.714	1.714	1.714	1.714	1.714	1.714	1.714	1.714	1.714	1.714	1.714	1.714	1.714	1.714	1.714	1.305	0.817	0.817	0.817	0.817	0.817	0.817	0.817	0.817
YJR135C	3.257	2.849	2.849	3.337	3.337	3.337	3.337	3.337	3.337	3.337	3.337	2.849	3.257	3.666	3.257	3.257	3.257	3.745	3.745	3.745	3.745	3.745	3.745	3.745	3.745	3.745	3.745	5.458	6.843	6.843	6.843	6.843	6.843	7.252	7.252	7.252	7.252	7.252	7.252	7.252	7.252	7.252	11.076	14.503	14.991	14.991	14.991	14.991	14.991
YBR061C	7.093	7.58	7.58	7.58	8.069	9.294	8.886	8.886	8.886	8.886	5.379	4.891	4.891	4.891	4.482	4.482	4.482	4.482	5.787	5.787	5.787	7.58	7.58	7.58	7.58	7.58	7.58	7.58	7.58	7.58	8.069	8.069	8.069	8.069	8.069	7.172	8.398	8.398	8.398	9.623	9.623	10.031	10.031	10.031	10.031	10.031	10.031	11.336	11.336
YCR081W	12.721	12.721	12.721	12.721	12.721	12.721	13.947	13.947	13.947	13.947	13.947	14.355	15.172	15.172	15.66	15.66	15.66	15.66	16.556	16.148	16.148	16.965	16.965	16.965	16.965	16.965	17.373	17.373	17.373	16.965	16.965	16.965	16.965	16.965	16.965	16.965	16.556	16.556	16.556	16.556	16.556	16.556	16.556	16.556	16.148	16.148	16.148	16.148	16.148
YPL143W	1.385	1.385	1.385	1.385	0.896	0.896	0.896	0.896	0.896	0.896	0.896	0.896	0.896	0.896	0.896	0.896	0.896	0.896	0.896	0.896	0.896	0.896	0.896	0.896	0.896	0.896	0.896	0.896	0.896	0.896	0.896	0.896	0.896	0.896	0.896	0.896	0.896	0.408	0.408	0.408	0.408	0.408	0.408	0	0	0	0	0	0
YCR061W	16.466	16.466	16.466	16.466	15.082	13.777	13.289	13.289	13.289	11.904	10.031	10.031	10.031	10.031	10.031	10.031	10.031	10.031	10.031	9.543	9.543	7.75	7.263	7.75	7.75	7.75	7.75	7.75	7.342	7.342	6.446	5.957	5.957	5.957	5.957	5.957	5.957	5.47	5.47	5.47	5.47	5.47	4.244	3.756	3.348	3.348	3.348	2.939	3.427
YER030W	9.294	9.294	9.294	9.782	9.782	9.782	9.782	10.191	10.191	10.191	10.191	10.191	9.294	8.806	8.806	8.806	8.806	8.806	8.806	8.806	8.806	8.806	8.726	8.726	8.726	8.726	8.726	8.726	8.726	8.726	8.726	8.726	8.726	8.239	8.239	8.239	7.83	9.135	9.135	9.135	9.135	9.135	9.135	9.135	9.135	9.135	9.135	9.135	9.135
YDR033W	9.384	9.384	9.384	9.873	9.873	9.873	9.873	9.873	9.873	9.873	9.873	9.873	9.873	9.873	10.281	10.281	10.281	10.281	10.281	10.281	10.281	10.281	10.281	10.281	10.281	10.281	9.464	8.976	8.976	8.976	8.976	8.976	8.976	8.976	8.976	8.976	8.976	8.976	8.976	8.976	8.976	8.976	7.75	7.342	7.342	7.75	7.75	7.75	7.75
YOL014W	18.18	18.18	17.692	17.692	17.203	17.203	17.203	17.203	17.203	17.203	17.203	17.203	17.203	17.203	17.203	17.203	17.203	17.203	17.203	17.203	17.203	16.715	15.899	15.899	15.082	15.082	15.082	15.082	14.185	14.185	14.185	13.289	13.289	12.392	12.392	12.392	12.392	12.392	12.392	12.392	12.392	12.392	12.392	11.983	12.472	11.983	11.983	11.983	11.983
YMR281W	14.832	13.368	11.416	11.416	11.416	11.416	11.416	10.928	10.928	8.806	7.91	7.989	7.989	7.989	7.989	7.989	7.989	7.989	7.989	7.989	7.989	7.989	7.989	7.989	7.989	7.501	7.501	7.501	7.501	7.501	7.013	7.013	7.013	7.013	7.013	7.013	7.013	7.013	7.013	6.604	6.604	6.604	5.708	5.708	5.708	5.708	5.708	5.708	5.708
YML049C	22.253	22.253	21.765	21.765	21.765	21.765	21.765	21.765	21.765	21.765	21.765	21.765	21.765	21.765	21.765	21.765	21.357	21.357	21.357	21.357	21.357	21.357	21.357	21.357	21.357	21.357	21.357	21.357	21.357	21.357	20.948	20.948	22.174	22.174	22.174	21.765	21.765	21.765	21.765	21.765	21.765	21.765	21.765	21.765	21.765	21.765	21.765	21.765	21.765
YGR102C	15.739	15.739	15.739	15.739	15.739	15.331	15.331	15.331	15.331	14.922	14.922	14.922	15.331	15.331	15.331	15.331	15.331	15.331	15.331	15.331	15.331	15.331	15.331	15.331	15.819	15.819	15.819	15.819	16.227	16.227	16.227	16.227	16.227	16.227	16.227	16.227	16.227	16.227	16.227	16.227	16.227	16.227	16.227	16.227	16.227	16.227	16.227	16.227	14.026
YIL002C	13.935	14.344	14.344	14.344	14.344	14.344	14.344	14.344	14.344	13.856	13.856	13.856	13.856	13.368	12.96	13.368	15.241	14.832	14.832	17.034	17.034	17.034	17.442	17.442	17.442	17.851	18.259	18.259	18.259	18.747	18.747	18.747	18.747	18.747	18.747	18.747	18.747	18.747	18.747	18.747	18.747	18.747	18.747	18.747	18.747	18.747	18.747	18.747	18.747
YML079W	11.983	11.983	11.983	11.983	11.983	11.983	11.983	11.983	11.575	11.575	11.575	10.758	10.758	10.758	10.758	10.758	10.758	10.758	10.758	10.758	10.758	10.758	10.758	10.758	10.27	10.27	10.678	9.782	9.782	9.782	10.678	10.27	10.27	9.782	9.782	10.758	10.758	10.758	10.758	10.758	10.35	10.35	10.35	10.35	9.941	9.941	9.941	10.917	10.917
YDL215C	4.641	5.05	5.05	5.05	5.05	5.05	4.074	4.074	4.562	4.562	4.562	4.562	4.562	4.562	4.562	4.562	4.562	4.562	4.562	4.562	4.562	4.562	4.562	4.562	4.562	4.562	4.562	4.562	4.562	4.562	4.562	4.562	4.562	4.562	4.562	4.562	4.562	5.05	5.05	4.641	3.666	3.666	3.666	3.178	3.178	3.178	3.178	3.178	3.178
YHR090C	19.405	19.405	19.814	19.814	19.814	19.814	19.814	19.814	19.814	20.222	20.222	20.222	20.222	20.222	20.222	20.222	20.222	20.222	19.734	19.246	19.246	19.246	19.246	19.246	19.246	19.246	19.246	19.246	19.654	19.654	20.063	20.551	20.551	20.551	20.551	20.551	20.551	20.551	20.551	20.551	20.551	20.551	20.551	19.654	19.654	19.654	19.654	19.654	19.654
YOR280C	7.093	7.58	8.398	8.398	9.294	9.703	9.703	9.703	9.703	9.294	9.294	9.294	9.294	9.294	10.111	10.111	10.111	10.111	10.111	8.647	8.159	8.159	8.159	9.056	9.056	9.056	9.056	9.056	9.056	9.056	9.056	9.543	9.952	9.952	9.952	9.952	9.952	9.952	9.135	9.135	8.726	8.726	8.726	8.726	8.726	8.726	8.726	8.726	8.726
YDR289C	7.421	8.647	8.647	8.647	8.647	8.647	8.647	8.647	8.647	8.647	8.647	8.647	8.647	9.056	9.056	10.928	11.745	12.233	12.233	12.233	12.233	12.233	12.642	14.026	14.026	15.331	15.331	15.331	15.331	15.331	15.331	16.636	16.636	16.636	16.636	16.636	16.636	16.636	16.636	17.044	17.044	17.044	17.044	17.044	17.044	17.044	17.044	17.044	17.044
YOL030W	6.117	6.117	6.117	6.117	6.117	6.117	6.117	6.117	6.117	6.117	6.525	6.525	6.525	6.525	6.934	6.934	6.934	6.934	6.934	6.934	7.342	7.342	7.342	7.342	7.342	7.342	7.342	7.342	7.342	7.342	8.239	8.239	8.239	8.239	8.239	8.239	7.83	7.83	7.83	7.83	7.83	7.83	7.83	7.83	7.83	7.83	7.83	7.83	7.83
YGR131W	1.305	1.305	1.305	1.305	1.305	1.305	1.305	1.305	1.305	1.305	1.714	1.714	1.793	1.793	1.793	1.793	1.793	1.793	1.793	1.793	1.793	1.793	1.793	1.793	1.793	1.793	1.793	1.793	2.201	2.201	2.201	2.201	2.689	2.689	3.666	3.666	3.666	3.666	3.666	3.666	4.154	4.154	4.154	4.562	5.05	5.05	5.05	5.05	5.05
YLL036C	8.398	8.806	8.398	8.806	10.599	10.191	11.904	11.904	12.392	12.392	12.392	12.392	12.392	12.392	12.392	12.392	12.392	12.88	12.88	12.88	12.88	12.88	12.88	12.88	13.289	13.777	13.777	13.777	13.777	14.673	14.673	14.673	14.673	14.673	14.673	14.673	14.673	14.673	14.673	14.673	14.673	14.673	14.673	14.673	14.673	14.673	14.673	14.673	14.673
YMR250W	12.551	12.551	12.551	12.551	12.551	12.551	12.551	12.551	12.551	12.551	12.551	12.063	11.655	11.655	11.655	11.655	11.655	11.246	10.838	7.252	6.763	5.947	5.947	5.947	5.947	7.252	7.252	7.252	6.763	6.763	7.172	7.172	7.172	6.684	6.684	6.684	6.276	6.276	6.276	7.172	7.58	8.069	8.069	8.069	8.069	8.069	7.66	7.66	7.66
YMR137C	7.671	7.671	7.671	7.671	6.854	6.854	6.446	7.342	6.854	6.854	6.854	6.854	6.854	6.854	6.854	6.854	6.854	6.037	6.037	6.037	3.915	4.811	5.3	5.3	5.3	5.3	5.3	5.3	5.708	6.117	6.117	6.117	6.525	6.525	6.525	6.525	6.525	6.525	6.525	6.117	6.117	6.117	6.117	6.117	6.117	6.117	6.525	6.525	6.525
YML128C	13.935	13.935	14.424	14.832	14.832	15.241	15.241	15.241	15.241	15.241	15.241	15.729	15.729	15.729	15.729	15.729	15.729	15.729	15.729	15.729	15.32	14.832	13.856	13.856	13.856	13.856	13.856	13.856	13.856	13.856	13.856	13.856	13.856	13.856	13.856	13.856	13.856	13.856	14.344	14.344	14.344	14.344	14.344	14.344	14.344	14.752	14.752	14.752	14.752
YNL047C	10.599	11.087	11.087	11.087	11.087	11.087	11.087	11.575	11.166	11.166	11.575	11.575	11.575	11.087	11.087	11.087	11.087	11.087	11.087	11.087	11.087	11.087	11.087	11.087	11.087	11.087	11.087	10.191	9.703	9.294	9.703	9.703	9.703	9.703	9.703	10.111	10.111	10.111	10.111	10.111	10.111	10.111	10.111	11.008	11.008	11.008	11.008	11.008	11.008
YHR154W	12.233	12.233	12.233	12.233	12.233	12.233	12.233	12.233	12.233	12.233	12.233	12.233	12.233	12.642	12.642	13.13	12.642	12.642	12.233	12.233	12.233	11.745	11.745	11.745	11.745	11.745	11.745	11.745	10.848	10.848	10.848	10.848	11.336	11.336	11.336	11.336	11.336	11.336	11.336	11.336	11.336	11.336	11.336	11.336	11.336	11.336	11.336	11.336	11.336
YMR112C	2.281	0.896	0.896	0.896	0.896	0.896	0.896	0.896	0.896	0.896	0.896	0.896	0.896	0.896	0.488	0.488	0.488	0.488	0.488	0.488	0.488	0.488	0.488	0.488	0.488	0.488	0.488	0.488	0.488	0.488	0.488	0.488	0	0	0	0	0	0	0.408	0.408	0.408	0.408	0.408	0.408	0.408	0.408	0.408	0.408	0.408
YOR095C	12.88	12.88	12.88	12.88	12.88	12.88	12.88	12.88	12.88	12.88	12.88	9.044	6.434	5.13	5.617	6.106	6.106	6.106	6.106	6.106	6.106	6.106	5.617	5.617	5.617	5.617	5.617	5.617	5.617	5.617	5.617	6.106	5.617	5.13	7.819	7.41	7.41	7.41	7.41	7.41	7.41	7.41	7.41	7.41	7.41	7.41	7.41	7.899	7.899
YNR043W	9.623	10.111	10.599	11.087	11.087	11.087	11.087	11.087	11.087	11.575	11.983	11.983	12.88	13.777	13.777	13.777	13.777	13.777	13.777	13.777	13.777	13.777	13.777	13.777	13.777	13.368	13.777	13.777	13.777	13.777	14.264	14.264	14.264	14.264	14.264	14.264	14.264	14.264	14.264	14.264	14.264	14.264	14.264	14.264	14.264	14.264	14.264	14.264	13.856
YDR127W	3.994	3.994	4.403	6.196	6.196	6.196	6.196	6.196	6.196	6.604	6.604	6.604	6.604	6.604	6.604	6.604	6.604	6.604	6.604	6.604	7.093	7.501	7.501	7.501	7.501	7.501	7.501	7.501	7.501	7.501	7.501	7.501	7.501	7.91	7.91	7.91	7.91	7.91	7.91	7.91	7.501	7.91	7.91	7.91	7.91	7.91	7.91	7.91	7.91
YJR039W	8.965	8.886	8.886	8.886	8.886	8.886	8.886	8.886	11.575	16.137	16.137	16.546	16.546	16.954	16.954	16.954	16.954	16.954	16.954	16.954	16.954	16.954	16.954	16.954	16.954	16.954	16.954	16.954	16.954	16.954	16.954	16.954	17.363	17.363	17.771	17.283	17.283	17.283	17.283	17.692	17.692	17.692	17.692	17.692	17.692	17.692	17.692	17.692	17.692
YNL282W	9.214	8.239	8.239	8.239	7.75	7.75	7.342	7.342	7.342	6.525	6.117	6.117	6.117	6.117	6.117	6.117	6.117	6.117	5.708	5.3	5.3	4.403	3.994	3.994	3.994	3.506	3.506	3.506	2.61	2.61	2.61	2.61	2.61	2.122	2.122	1.714	0.488	0.488	0.488	0.488	0.488	0.488	0.488	0.488	0.488	0.488	0.488	0.488	0.488
YMR198W	15.819	15.819	15.819	16.795	16.795	16.795	16.795	16.795	16.795	16.795	16.795	15.899	15.899	16.307	16.307	16.795	16.795	16.795	16.795	16.795	16.795	16.795	16.795	17.203	17.203	17.203	17.203	17.203	17.203	17.203	17.203	16.715	16.715	16.715	16.715	16.715	16.715	16.715	17.203	17.203	17.203	17.203	17.203	17.203	17.203	17.203	17.203	17.203	17.203
YGR116W	8.965	8.965	8.965	8.965	9.373	9.373	9.373	9.373	9.373	9.373	9.373	9.782	9.782	9.782	9.373	9.373	9.373	9.373	9.373	9.373	9.782	10.191	10.191	10.191	10.678	10.678	10.678	10.678	10.678	10.678	10.678	10.678	10.678	10.678	10.678	10.678	10.678	10.678	10.678	10.678	10.678	10.678	10.678	10.678	10.678	10.678	10.678	10.678	10.678
YHL003C	0	0	0	0	0	0	0	0	0	0	0	0	0	0	0	0	0.976	0.976	0.976	0.976	0.976	1.385	1.385	1.385	1.873	2.689	3.586	3.994	3.994	3.994	3.994	3.994	3.994	3.994	4.403	5.787	5.787	6.196	6.196	6.196	7.093	7.501	7.501	7.501	7.501	7.989	7.989	7.989	7.989
YCL057C-A	17.113	17.113	17.113	17.113	17.113	17.113	17.113	17.113	17.113	17.113	17.113	17.113	17.113	16.704	16.704	16.704	16.704	16.704	16.704	16.704	16.704	16.704	16.296	16.296	16.296	16.296	16.296	16.296	16.296	16.296	15.399	15.399	15.399	15.399	15.399	15.399	15.399	15.399	15.399	15.399	15.399	15.399	12.96	12.143	12.143	11.325	11.325	11.325	10.838
YOL020W	0	0	0	0	0	0	0	0	0	0	0	0	0	0	0	0	0	0	0	0	0	0	0	0	0	0	0	0	0	0	0	0	0	0	0	0	0	0	0	0	0	0	0	0	0	0	0	0	0
YDR377W	8.965	8.965	8.965	8.965	11.087	11.087	11.087	11.087	11.087	11.087	11.087	11.087	11.087	11.087	11.495	11.904	11.904	11.904	11.904	12.312	12.8	12.8	12.8	12.8	12.8	12.8	12.8	12.8	12.8	12.8	12.8	12.8	12.8	12.8	12.8	12.8	12.8	12.8	12.8	12.8	12.8	12.8	12.8	12.8	12.8	12.8	12.8	12.8	12.8
YBR233W-A	6.196	6.196	6.196	6.196	5.708	5.708	5.3	5.3	5.3	5.3	5.787	6.276	6.276	6.276	6.276	6.276	6.276	6.276	6.276	6.276	6.276	6.276	6.276	6.276	6.276	6.276	5.867	5.867	5.867	5.867	5.867	6.276	7.172	7.172	7.58	7.58	7.58	7.58	7.58	7.58	7.58	7.58	7.58	7.58	7.58	7.58	8.069	8.069	8.069
YDL112W	9.056	9.543	9.543	9.543	9.543	9.543	9.543	9.543	9.056	9.056	9.056	9.056	9.056	9.056	9.464	9.464	9.464	9.464	9.464	9.464	9.464	9.464	9.464	9.464	9.464	9.464	9.464	9.464	9.464	9.464	9.464	9.464	9.464	9.464	9.464	9.464	9.464	9.464	9.464	9.464	9.464	9.464	9.464	9.056	9.056	9.056	9.056	8.647	8.647
YKL196C	8.636	8.636	8.636	9.124	8.716	8.716	8.716	8.716	8.716	8.716	8.716	8.716	8.716	8.716	8.716	8.716	8.716	8.716	8.716	8.716	8.716	8.716	8.716	8.716	8.716	8.716	8.716	9.124	9.124	9.124	9.124	9.124	9.124	9.124	9.124	9.124	9.124	9.124	9.124	9.124	9.124	9.533	9.533	9.941	9.941	9.941	9.941	9.941	9.941
YMR062C	0	0	0	0	0	0	0	0.408	0.408	0.408	0.408	0.408	0.408	0.408	0.408	0.408	0.408	0.408	0.408	0.408	0.408	0.408	0.408	0.408	0.408	0.408	0.408	1.385	1.385	1.385	1.385	1.873	1.873	2.769	2.769	2.769	2.769	2.769	3.257	3.257	3.745	3.745	3.745	3.745	3.745	3.745	3.745	3.745	3.745
YFL028C	8.398	8.398	8.806	8.806	8.806	8.806	8.806	8.806	8.806	9.623	9.623	9.623	9.623	10.52	11.257	11.257	11.257	11.257	11.257	11.257	11.257	11.257	11.257	11.257	11.257	11.257	11.257	11.257	9.873	9.873	9.873	9.873	9.873	9.873	9.464	9.464	9.464	9.464	9.464	9.464	9.464	9.464	9.464	9.464	9.464	9.464	9.873	9.873	9.873
YBR037C	13.527	13.527	13.527	13.527	13.527	13.039	13.039	13.039	13.039	12.222	11.325	11.325	11.325	11.246	11.246	11.246	11.246	11.246	11.246	11.246	11.246	10.758	10.758	10.758	9.044	8.886	8.477	8.477	8.477	8.477	8.477	8.477	8.477	8.477	7.501	7.501	7.501	7.501	7.501	7.501	7.501	7.501	6.525	6.525	6.525	6.525	6.525	6.037	5.628
YPL100W	6.276	6.276	6.276	6.276	6.276	6.276	6.276	6.276	6.276	6.684	6.684	6.684	6.684	6.684	6.684	6.684	6.684	6.684	6.684	6.684	6.684	6.684	6.684	6.684	6.684	6.684	6.684	6.684	6.684	6.196	6.196	6.196	6.196	6.196	6.196	5.787	5.787	5.787	5.787	5.787	5.787	5.787	5.787	5.787	6.276	6.684	6.684	6.684	6.684
YGL078C	8.647	8.647	7.671	7.671	7.671	8.079	8.079	8.079	8.079	8.568	8.568	8.568	8.079	7.671	8.079	8.079	8.079	8.079	8.079	8.079	8.079	7.671	8.079	7.591	7.591	7.591	7.591	7.591	7.104	7.104	7.104	6.695	6.695	6.695	6.695	6.695	6.695	6.695	6.695	6.695	6.695	6.695	6.695	6.695	6.695	6.695	6.695	6.695	6.695
YMR199W	9.373	9.373	9.373	9.373	9.373	9.373	9.373	9.373	9.373	9.373	9.373	9.373	9.373	9.373	9.373	9.373	9.373	9.373	9.373	9.373	9.373	9.373	9.373	9.373	9.373	8.965	8.965	8.477	8.477	8.477	8.477	8.069	8.069	8.069	8.069	8.069	8.069	8.069	8.069	8.069	7.66	7.66	7.58	7.58	7.58	7.58	7.58	7.58	7.58
YIL020C	8.806	7.989	7.421	7.093	7.093	7.989	8.398	8.886	8.886	8.886	8.886	8.886	8.886	8.886	8.886	8.886	8.886	8.886	8.886	8.886	8.886	8.886	8.886	8.886	10.191	10.191	10.191	10.191	10.191	10.599	10.599	11.087	11.087	11.087	11.087	11.087	11.087	11.087	11.087	11.087	11.087	11.087	11.087	11.087	11.087	11.087	11.087	11.983	11.983
YLR363W-A	15.819	15.819	15.819	15.819	15.819	15.819	15.819	15.819	15.819	15.819	16.227	16.227	16.227	16.227	16.227	15.739	15.739	16.148	15.739	15.739	15.739	15.739	15.739	15.739	15.252	15.252	15.252	15.252	15.252	15.252	15.252	15.252	15.252	15.252	15.252	15.739	15.739	15.739	15.331	15.331	15.331	15.331	15.331	15.331	15.331	15.331	15.331	14.922	14.922
YNL104C	4.891	4.891	4.891	4.891	4.891	4.891	4.891	4.891	4.891	4.891	4.891	4.891	4.891	4.482	4.482	4.482	4.482	4.482	4.482	4.482	4.482	4.482	4.482	4.482	4.482	4.482	4.482	4.482	4.971	4.562	4.154	4.154	5.458	5.458	5.458	5.05	5.458	5.458	5.947	5.947	5.947	5.947	5.947	5.947	5.947	5.947	5.947	5.947	5.947
YML100W	8.806	8.806	8.806	9.623	9.623	9.623	9.623	9.623	9.135	8.647	8.647	9.214	9.214	9.214	9.214	8.726	8.726	8.726	8.726	8.726	8.726	8.726	8.726	8.726	8.726	8.318	8.806	8.318	8.318	8.318	8.806	8.806	8.806	8.318	8.318	8.318	8.318	8.318	8.318	8.318	7.91	7.91	7.91	8.318	8.318	8.318	8.318	9.214	8.726
YLR451W	15.899	15.899	15.899	15.899	15.899	15.899	15.899	15.899	15.899	15.899	15.899	15.899	15.899	16.307	16.307	16.307	16.307	16.307	16.307	16.307	16.307	16.307	16.307	16.307	15.819	15.819	15.819	15.819	15.819	15.819	15.819	15.819	15.819	15.819	16.227	16.227	16.227	16.227	16.227	16.227	16.227	16.227	16.227	16.227	16.227	16.715	16.715	16.715	16.715
YGL005C	11.325	11.325	10.838	11.734	11.734	10.917	11.405	12.302	12.302	12.302	12.302	12.302	12.71	14.095	14.991	14.991	14.991	14.991	14.991	15.399	15.399	15.399	15.808	15.399	15.399	15.399	15.399	15.399	15.399	15.399	15.399	15.399	15.399	15.399	15.399	15.887	15.887	15.887	15.887	15.887	15.887	15.887	15.887	16.375	16.375	16.375	16.375	16.375	16.375
YBR210W	7.58	6.684	5.708	5.708	5.708	5.708	5.708	5.708	5.708	5.708	5.708	4.811	4.324	4.324	4.324	4.324	4.324	3.915	3.915	4.324	4.324	4.324	4.324	4.324	4.324	3.427	3.427	3.427	3.427	3.836	3.836	3.836	3.836	3.836	3.427	2.939	2.939	2.939	2.939	2.939	2.939	2.939	2.939	2.939	2.939	2.86	2.451	2.451	2.042
YDR510W	1.305	1.305	1.305	1.305	1.305	1.305	1.305	1.305	1.305	1.305	1.305	1.305	1.305	1.305	1.305	1.305	1.305	1.305	1.305	1.305	1.305	1.305	1.305	1.305	1.305	1.305	1.305	1.305	1.305	1.305	1.305	1.305	1.305	1.305	1.305	2.201	2.201	2.201	2.201	2.201	2.201	2.201	2.201	2.201	2.201	2.201	2.201	2.201	2.201
YGR233C	9.623	9.623	9.623	9.214	9.214	9.214	9.214	9.373	9.373	9.373	9.373	9.373	9.373	9.782	9.782	9.782	9.782	9.782	9.782	9.782	9.782	9.782	9.782	8.806	8.806	8.806	8.806	8.806	8.806	8.806	8.806	8.806	8.806	8.806	8.806	8.806	8.806	8.069	7.58	7.172	7.66	7.66	7.66	7.66	7.66	7.66	7.66	7.66	7.66
YNL212W	7.739	7.739	7.739	7.252	7.252	6.843	6.843	6.843	6.843	7.331	7.331	7.331	7.331	7.331	7.331	7.331	6.355	6.355	6.355	6.355	6.355	6.276	6.276	6.276	6.276	6.276	6.276	6.276	6.276	6.276	6.276	6.276	6.276	6.276	6.276	6.276	6.276	6.276	6.276	6.276	6.276	6.276	6.276	6.763	7.252	7.252	7.252	7.252	7.252
YJL168C	13.447	13.447	13.447	13.447	13.447	13.447	13.447	13.447	13.856	13.856	13.856	13.856	13.856	13.856	13.856	13.856	13.856	13.856	13.856	13.856	13.856	13.856	13.856	13.856	13.856	13.447	13.447	13.447	12.96	12.96	13.368	13.368	13.368	12.88	12.88	12.88	12.88	12.88	13.368	13.368	13.368	13.368	13.368	13.368	13.368	12.88	12.88	12.88	12.88
YEL065W	13.209	13.209	12.312	12.312	12.312	12.312	12.312	12.312	12.312	12.312	13.289	13.289	13.289	13.289	13.289	13.289	13.289	13.289	13.289	13.697	13.697	13.697	15.569	15.569	15.569	15.569	15.569	15.569	15.569	15.569	17.771	18.18	18.18	18.18	18.18	18.18	18.18	18.18	18.18	18.18	18.668	18.668	18.668	19.076	19.076	19.973	19.973	19.973	19.485
YKL020C	10.35	10.35	10.35	10.35	10.35	10.35	10.35	10.35	10.35	10.35	10.35	10.35	10.35	10.35	10.35	10.35	10.35	10.35	10.35	10.35	10.35	10.35	10.35	10.35	10.35	10.35	10.35	10.35	10.35	10.35	10.35	8.398	8.398	8.398	8.398	7.91	7.501	6.604	6.604	6.604	6.604	6.604	7.093	7.093	7.501	7.501	7.501	7.501	7.501
YOR065W	10.52	11.008	11.008	11.008	11.008	11.008	11.008	10.599	10.599	10.599	10.599	10.599	10.599	10.599	10.599	10.599	10.599	10.111	10.111	10.111	10.111	9.703	9.703	9.703	9.703	9.703	9.703	9.294	9.294	9.373	9.373	9.373	5.867	3.994	4.403	4.811	7.263	7.263	7.263	7.263	7.263	7.263	7.263	8.159	8.159	8.159	8.159	8.159	8.159
YJL117W	7.013	7.013	7.013	7.013	7.013	7.013	7.013	7.421	7.83	8.239	8.239	8.239	8.239	8.239	8.239	8.239	8.239	8.239	8.239	8.647	8.647	8.647	8.647	8.647	8.647	8.647	8.647	8.647	9.135	9.135	9.135	9.135	9.135	9.135	9.135	9.135	9.135	9.135	9.135	9.135	9.135	9.135	9.135	9.135	8.647	8.647	8.647	8.647	8.647
YNR021W	18.917	19.405	19.405	19.405	19.405	19.405	18.997	18.997	18.997	18.997	18.997	18.997	18.997	18.997	18.997	18.997	18.997	18.997	18.997	18.997	18.997	18.997	18.997	18.997	18.997	18.997	18.997	18.997	18.997	18.997	18.997	18.997	18.997	18.997	18.997	18.997	18.997	18.997	18.997	18.509	18.509	18.509	18.509	18.509	18.509	18.509	18.509	18.509	18.02
YOR341W	2.122	2.122	2.122	2.122	2.122	3.836	3.836	3.836	3.836	3.836	3.836	3.836	3.836	3.836	3.836	3.836	3.836	3.836	3.836	3.836	3.836	3.836	5.957	6.854	6.854	6.854	6.854	6.854	6.854	6.854	6.854	6.854	6.854	6.854	7.263	7.263	7.263	7.263	7.263	7.263	7.263	7.671	7.671	7.671	7.671	7.183	7.183	7.183	7.183
YEL024W	11.416	11.416	11.416	11.416	11.416	11.416	11.416	11.416	11.416	11.416	11.416	11.416	11.416	11.416	11.416	11.416	11.416	11.416	11.416	11.825	11.825	11.825	11.825	11.825	11.825	11.825	11.825	11.825	11.825	11.825	11.825	11.825	11.825	11.825	11.825	11.336	11.336	11.336	11.336	11.336	11.336	11.336	11.336	11.336	11.336	9.703	9.703	9.214	8.806
YGR191W	10.838	10.35	10.35	10.35	9.941	9.941	9.941	9.941	9.941	9.941	9.941	9.941	9.941	9.941	9.941	9.941	9.941	9.941	9.941	9.941	9.941	9.941	9.941	9.941	9.044	8.148	8.636	8.227	8.227	7.819	7.819	7.41	7.41	7.41	7.41	7.41	7.41	7.41	7.41	7.41	7.41	7.41	6.514	6.514	6.514	6.514	6.026	6.026	6.434
YDR492W	12.392	12.392	12.392	12.392	12.392	12.392	12.392	12.392	11.904	11.904	11.904	11.904	11.416	11.416	11.416	11.416	11.416	11.416	11.416	11.008	11.008	11.008	11.008	11.008	11.008	11.008	11.008	10.599	8.726	8.726	8.726	8.726	9.214	9.214	9.214	9.703	9.703	9.703	9.703	9.703	9.703	9.703	9.703	9.703	9.703	9.703	9.703	9.703	9.703
YDR425W	14.355	13.947	13.947	13.947	13.947	13.947	13.947	13.947	13.947	13.947	13.538	13.05	12.642	12.233	12.233	12.233	12.233	12.233	12.233	11.416	11.416	11.416	11.416	11.416	10.031	9.623	9.623	7.093	3.586	3.098	3.098	3.098	3.098	3.506	3.506	3.506	3.506	3.506	3.506	3.506	2.53	2.53	2.939	4.165	5.141	5.957	5.957	5.957	5.957
YPL011C	16.296	16.296	16.296	16.296	16.296	16.296	16.296	16.296	16.296	16.296	16.296	16.296	16.296	16.296	16.296	16.296	16.296	16.296	16.296	16.296	16.296	16.296	16.296	16.296	16.296	16.296	16.296	16.296	16.296	16.296	16.296	16.296	15.887	15.887	15.887	15.887	15.887	15.887	15.887	15.887	15.887	15.887	15.887	15.399	15.399	15.399	15.399	15.399	15.399
YDR252W	10.429	10.429	10.429	10.429	10.429	10.838	13.039	13.935	13.935	13.447	13.447	13.447	13.447	13.447	13.447	13.447	13.447	13.447	12.551	12.551	12.551	12.551	12.551	12.551	13.935	13.935	13.935	14.424	14.424	15.399	15.399	15.399	15.399	15.399	15.399	15.399	15.399	15.399	15.399	15.399	15.399	14.991	14.095	13.607	13.607	14.015	14.015	14.015	14.015
YKR010C	18.089	18.089	17.601	17.601	17.601	17.601	17.601	17.192	17.192	17.192	17.192	17.192	17.192	17.192	17.192	17.192	17.192	17.192	17.192	17.192	17.192	17.192	17.192	17.192	16.375	16.296	16.296	16.296	16.296	16.296	16.296	16.296	15.808	15.808	15.808	15.808	15.808	15.808	15.808	15.32	14.832	15.32	15.32	15.32	15.32	15.32	14.832	14.832	14.015
YJL034W	16.387	16.387	16.387	16.387	16.387	16.387	16.387	16.387	16.387	16.387	16.387	16.387	16.387	16.387	16.387	16.387	16.387	16.387	16.387	16.387	16.387	16.387	16.387	16.387	15.899	15.899	15.899	15.899	15.899	15.899	15.899	15.899	15.49	15.899	15.899	15.899	15.899	15.899	15.899	15.899	15.899	15.49	15.49	15.002	15.002	15.002	15.002	15.002	15.002
YGR074W	13.209	13.209	13.697	14.185	14.185	14.185	14.185	14.185	14.185	14.185	13.697	13.697	13.697	13.697	13.697	14.264	15.569	15.569	15.569	15.569	15.569	15.569	15.978	15.978	15.978	15.978	15.978	15.978	15.978	15.978	15.978	16.466	16.466	16.466	16.466	16.466	16.466	16.466	16.466	16.466	16.466	16.875	16.875	16.875	16.466	16.466	16.466	16.466	16.466
YMR042W	12.063	12.063	12.063	12.063	12.551	12.551	12.551	14.344	14.344	14.344	14.344	14.344	14.752	14.752	14.752	14.264	14.264	14.264	14.264	14.264	13.856	13.856	13.856	13.856	13.856	13.856	13.856	13.856	13.856	13.856	13.856	13.856	13.856	13.856	13.856	13.856	13.856	13.856	14.264	14.264	14.752	14.752	14.752	14.752	14.752	14.752	14.752	14.752	14.752
YGL095C	11.983	11.983	11.983	11.087	9.703	9.703	9.703	9.703	9.703	9.703	9.703	9.703	9.703	9.703	9.703	9.703	9.703	9.703	9.703	9.703	9.294	9.294	9.294	9.294	9.294	9.294	9.294	9.294	9.294	9.294	9.294	9.294	9.294	9.294	9.782	9.782	9.782	9.782	9.782	9.782	9.782	9.373	9.373	9.373	9.373	9.373	9.373	9.373	9.373
YPL097W	12.392	12.392	12.392	12.392	11.087	10.191	9.703	9.703	9.703	9.703	9.703	7.91	7.093	7.093	6.604	6.604	6.604	6.604	6.604	6.604	3.586	3.586	3.586	3.586	3.586	3.586	3.586	3.586	3.586	3.586	3.586	3.586	3.586	3.098	3.098	5.628	6.117	6.117	6.117	6.117	6.117	6.117	6.117	6.117	6.117	6.117	6.117	6.117	6.117
YJR050W	10.111	10.111	10.111	10.111	10.52	11.008	11.008	11.008	11.008	11.008	11.008	11.008	11.008	11.008	11.904	11.904	11.904	11.904	12.392	12.392	13.368	13.368	13.368	13.368	13.368	14.185	14.185	14.185	14.185	14.185	14.185	14.185	14.185	14.185	14.185	14.185	14.594	14.594	15.082	15.082	15.082	15.082	15.082	15.082	15.082	15.082	15.082	15.082	14.673
YPL117C	4.641	4.641	4.641	4.641	4.641	4.641	4.641	4.641	4.641	4.641	4.641	3.745	3.257	3.257	3.257	3.257	3.257	3.257	1.793	1.793	1.385	1.385	1.385	1.385	1.385	1.385	1.385	1.385	0.976	0.976	0.976	0.976	0.488	0.488	0.488	0.488	0.488	0.488	0.488	0	0	0	0	0.408	0.408	0.408	0.408	0.408	0.408
YLL045C	11.665	11.665	11.665	11.257	11.665	11.665	11.665	11.665	11.665	11.665	11.665	11.665	11.665	11.665	11.665	11.665	11.665	11.665	11.665	11.665	11.665	12.642	12.642	12.642	12.642	12.642	12.642	12.642	12.642	12.642	12.642	12.642	12.642	13.05	13.05	13.05	13.05	13.538	13.538	12.233	12.233	12.233	12.233	12.233	12.233	12.233	12.233	11.336	11.336
YER176W	13.118	13.118	13.118	13.118	13.118	13.118	13.118	13.118	13.118	13.118	13.118	13.118	13.118	13.118	13.118	13.118	13.118	13.118	13.118	12.63	12.63	12.63	12.63	12.63	13.118	13.118	13.118	13.118	13.118	13.118	13.118	13.118	13.118	13.118	13.118	13.118	13.118	13.118	13.118	13.118	12.63	12.63	12.63	12.63	12.63	12.63	12.63	12.63	12.63
YDL060W	3.178	3.178	3.586	3.586	3.586	3.098	3.586	3.098	3.098	3.506	3.506	3.994	6.604	6.604	6.604	7.013	7.501	7.501	8.477	10.838	11.246	11.655	11.655	11.655	11.655	12.063	12.063	12.063	12.063	12.551	12.551	12.551	12.551	12.551	12.96	12.96	12.96	12.96	12.551	12.551	12.551	13.039	13.039	12.551	12.551	12.551	12.551	12.551	12.551
YBR126C	10.678	10.678	10.678	10.678	10.678	10.678	10.678	10.678	11.087	11.087	11.087	11.087	10.191	10.191	10.191	10.191	10.191	10.191	10.191	10.191	10.191	10.191	10.191	10.599	10.599	10.599	10.599	10.599	10.599	10.599	10.599	10.599	10.599	10.599	10.599	10.599	10.599	10.599	9.703	10.191	10.191	10.191	10.191	10.191	10.678	9.373	10.599	10.599	10.111
YKR100C	12.96	12.96	12.96	12.96	12.96	12.96	13.447	13.447	13.447	13.935	13.935	13.935	13.935	13.935	13.935	14.344	14.344	14.344	14.344	14.344	14.344	14.344	14.344	14.344	14.344	14.344	14.344	14.752	14.752	14.752	14.752	14.752	14.752	14.752	14.752	14.752	14.752	14.752	14.752	14.752	14.752	14.752	14.752	14.752	14.752	14.752	14.752	14.752	14.752
YHR137W	4.244	4.652	4.652	4.652	4.652	4.652	4.652	4.652	4.652	4.652	4.652	4.652	4.652	4.652	4.652	4.652	4.244	4.244	4.244	4.652	6.117	5.708	5.708	5.708	5.708	6.604	6.604	6.604	6.604	7.013	6.604	6.604	6.604	6.604	6.117	6.117	6.117	6.117	6.117	6.525	6.525	6.525	7.013	7.421	7.421	7.421	7.421	7.421	7.421
YNL279W	11.076	11.076	11.076	11.076	11.076	11.076	11.076	10.1	10.1	10.508	10.508	10.508	10.508	10.996	10.996	10.996	10.996	10.996	10.996	10.996	10.996	10.996	10.508	10.508	10.508	10.508	10.508	10.021	10.021	10.021	10.021	10.021	10.021	9.124	9.124	8.227	8.227	8.227	8.227	8.227	8.227	8.227	8.227	6.923	6.923	6.923	6.923	6.923	6.923
YLR017W	8.069	8.069	7.66	6.843	6.843	6.843	7.252	6.763	6.763	6.763	6.763	6.763	6.763	6.763	6.763	6.763	6.763	7.172	7.66	8.806	9.623	9.623	10.031	10.031	10.031	10.031	10.031	10.031	10.44	10.44	10.44	10.928	11.416	11.416	11.825	12.233	13.538	13.538	13.538	13.538	13.538	13.538	13.538	13.538	13.538	13.538	13.538	13.538	13.538
YIL010W	13.856	13.856	13.856	13.856	13.856	13.856	13.856	13.368	13.368	13.368	13.368	13.368	13.368	13.368	13.368	13.368	13.368	13.368	13.368	13.368	13.368	13.368	13.368	13.368	13.368	13.368	12.88	12.88	12.88	12.472	13.368	13.368	16.058	16.058	16.058	16.058	16.058	16.058	16.058	16.058	16.058	16.058	16.058	16.058	16.058	16.058	16.058	16.058	16.058
YDL088C	8.726	8.726	8.726	8.726	8.726	9.135	9.135	9.543	9.543	9.543	9.543	9.543	9.543	9.543	9.543	9.543	9.543	9.543	9.543	9.543	9.543	9.543	9.543	9.543	9.543	9.543	9.543	9.543	9.543	9.543	9.543	9.543	9.543	9.543	9.952	9.952	9.952	9.952	10.44	10.44	10.44	10.44	10.44	10.44	10.44	10.44	10.44	10.44	10.44
YDR021W	3.257	3.257	2.849	2.849	2.849	2.849	2.849	2.849	2.849	2.361	2.361	2.361	2.361	2.361	3.257	3.257	3.257	4.074	4.074	4.074	4.074	4.074	4.074	4.074	4.074	4.074	4.074	3.586	3.586	3.586	3.586	3.586	3.586	3.586	3.586	3.586	3.586	3.098	3.098	3.098	3.098	3.098	3.018	3.018	3.018	3.427	3.427	3.836	3.836
YDR268W	13.198	13.686	13.686	13.686	13.686	13.686	13.686	13.686	13.686	13.686	13.686	13.686	13.686	13.686	13.686	13.686	13.686	13.686	13.686	14.095	14.095	14.095	13.607	13.607	13.607	13.607	13.607	13.607	13.607	13.607	13.607	13.118	13.118	13.118	13.118	13.118	13.118	13.118	13.118	13.118	13.118	13.118	13.118	13.118	13.118	13.118	13.118	13.118	13.118
YNL068C	10.769	11.257	11.665	11.665	11.665	11.665	11.665	11.665	12.074	12.074	12.074	12.074	12.074	12.074	12.074	12.074	12.074	12.074	12.074	12.074	12.074	12.074	12.074	12.074	12.074	12.074	12.074	12.891	12.482	12.482	12.482	12.482	12.482	12.482	12.482	12.482	12.482	12.482	12.482	12.074	12.074	11.257	10.769	10.769	10.281	10.769	10.769	11.257	11.257
YKL208W	5.22	5.22	5.22	5.22	5.22	5.22	5.22	5.22	4.811	4.403	2.689	2.201	1.385	1.385	1.385	1.385	1.385	1.385	1.385	1.385	1.385	1.385	1.385	1.385	1.385	1.385	1.385	1.385	1.385	1.385	1.385	1.385	1.385	0.896	0.896	0.896	0.896	0.896	0.896	0.896	0.896	0.896	0.408	0.408	0.408	0.408	0.408	0.408	0.896
YMR075W	8.069	8.069	8.069	8.069	8.069	8.069	7.66	7.66	7.66	7.66	7.66	7.66	7.66	7.66	7.66	7.66	7.66	7.66	7.66	7.252	6.843	6.843	6.843	6.843	6.843	6.843	6.843	6.843	6.434	6.434	6.434	6.434	6.434	5.538	4.154	2.769	2.769	3.257	7.002	7.002	7.002	7.002	7.002	7.002	7.002	7.002	7.002	9.533	9.941
YDR080W	5.3	5.3	5.3	5.3	5.3	5.3	5.3	5.3	5.3	5.3	4.891	4.891	4.891	4.482	4.074	3.586	3.586	3.586	3.586	3.586	3.586	3.586	3.098	3.098	3.098	3.098	2.689	2.689	2.689	2.689	2.201	1.714	1.714	1.714	1.714	1.714	1.714	1.714	3.098	3.098	3.098	3.098	3.098	3.098	3.098	3.098	3.586	4.074	4.562
YNL036W	8.886	8.886	8.069	8.069	7.58	7.172	7.172	7.172	7.172	7.172	7.172	7.172	7.172	5.05	2.689	1.793	0.896	0.896	0.896	0.896	0.896	0.896	0.896	0.896	0.896	0.896	0.896	0.896	0.896	0.896	0.896	0.896	0.896	0.896	0.896	0.896	0.896	0.488	0.488	0.488	0.488	0.488	0.488	0.488	0.488	0.488	0.488	0.488	0.488
YJR089W	5.708	5.708	5.708	5.708	5.708	5.708	5.708	5.708	5.3	5.3	4.891	5.3	5.3	5.3	5.3	5.3	5.3	5.3	5.3	5.3	4.891	10.35	11.655	11.655	11.655	11.655	12.63	12.63	12.63	12.63	12.63	12.63	12.63	12.63	12.63	12.63	13.447	14.752	14.752	14.752	14.752	14.752	14.752	14.752	14.752	14.752	14.752	14.752	14.752
YOL077C	18.52	18.52	18.52	18.52	18.52	18.52	18.52	18.52	18.52	18.52	18.52	18.52	18.52	18.52	18.52	18.52	18.52	18.52	18.52	18.52	18.52	18.52	18.032	18.032	18.44	18.44	18.44	18.44	17.135	16.727	15.909	14.604	14.604	14.604	14.604	14.604	14.117	14.117	14.117	14.117	14.117	14.117	14.117	14.117	14.117	14.117	14.117	14.117	14.117
YDR234W	1.714	1.714	1.714	1.714	1.714	1.305	1.305	1.305	1.305	1.305	1.714	2.122	2.122	2.122	2.122	2.122	2.122	2.122	2.122	2.53	2.53	2.53	3.018	3.018	3.018	3.018	3.018	3.018	3.018	3.018	3.018	3.018	3.018	3.018	3.018	3.427	3.427	3.427	3.427	3.427	3.427	3.427	3.427	3.427	3.427	3.427	3.427	3.427	3.427
YGL229C	8.307	8.307	8.307	8.307	8.307	7.819	7.819	7.819	7.819	7.819	7.819	7.819	7.819	7.819	7.819	7.819	7.819	3.994	3.994	3.994	3.994	3.994	3.994	3.994	3.994	3.994	3.994	4.403	3.586	4.074	4.074	3.586	3.586	3.915	4.324	4.324	5.141	5.141	5.141	5.141	5.141	5.141	6.446	6.446	6.446	6.446	6.446	6.446	6.446
YDR331W	12.71	12.71	11.893	11.893	11.893	11.485	11.485	11.485	11.485	11.485	11.893	11.893	11.893	12.79	12.79	12.79	13.198	13.198	13.198	13.198	13.198	13.198	13.198	13.198	13.198	13.198	13.198	13.198	13.198	13.198	13.198	13.198	13.198	13.198	13.198	13.198	13.198	13.198	13.198	13.198	13.198	13.198	13.198	13.198	13.198	13.198	13.198	13.198	13.198
YKL133C	3.915	3.915	3.098	3.915	4.732	4.732	4.732	5.22	5.22	5.22	5.708	7.58	7.989	8.398	8.398	8.806	8.398	8.398	8.806	9.214	11.575	11.575	11.575	11.575	11.575	11.575	11.983	11.983	11.983	11.983	11.983	11.983	11.983	12.392	12.392	12.8	12.8	13.209	14.026	15.819	15.819	15.819	15.819	15.819	15.819	15.819	15.819	15.819	15.819
YOR122C	14.514	14.514	14.514	14.514	14.514	14.514	14.105	14.105	14.105	14.105	14.105	14.105	14.105	14.105	14.105	14.105	14.105	14.105	13.617	13.617	13.617	13.617	13.617	13.617	13.617	13.617	13.617	13.617	13.617	13.617	13.209	12.8	12.8	12.8	12.8	12.8	11.825	11.825	10.928	10.928	10.928	10.928	10.928	10.928	10.928	10.928	10.928	10.928	10.928
YBR083W	1.305	1.305	2.201	2.201	2.201	2.201	2.201	2.201	2.201	1.793	1.793	2.281	3.178	3.178	3.178	3.178	3.178	3.178	3.178	3.178	3.666	4.074	4.074	4.074	4.074	4.074	4.074	3.586	3.994	3.994	3.994	3.994	3.994	3.994	3.994	3.994	3.994	3.994	3.994	3.994	3.994	3.994	3.994	3.994	3.994	3.994	3.994	3.994	3.994
YHR073W	8.886	9.703	9.703	9.703	9.703	9.703	9.703	9.703	9.703	9.703	9.703	9.703	9.703	8.398	8.886	8.886	10.27	11.575	11.575	11.575	11.575	11.575	11.575	11.575	11.575	11.575	11.575	11.575	11.575	11.575	11.575	11.575	11.575	11.087	11.087	11.087	10.599	10.599	10.599	10.599	10.599	10.599	10.599	10.599	10.599	11.008	12.96	14.832	14.832
YGR214W	0	0	0	0	0	0	0	0	0	0	0	0	0	0	0	0	0	0	0	0	0	0	0	0	0	0	0	0	0	0	0	0	0	0	0	0	0	0	0	0	0	0	0	0	0	0	0	0	0.896
[truncated: 3,490 more rows]
[truncated: 952 more columns]
