# Supplementary material for: Constitutive turnover of histone H2A.Z at yeast promoters requires the preinitiation complex
Source: eLife. 2016 Jul 20;5:e14243. doi: 10.7554/eLife.14243 (PMC4995100; doi:10.7554/eLife.14243)
Supplement: Figure 3—source data 3. — DOI: http://dx.doi.org/10.7554/eLife.14243.029 [file elife-14243-fig3-data3.zip › Figure_3--source_data_3/SWC5-FRB_TBP-FRB_delta_Z_over_A.txt]

gene_name	-500	-499	-498	-497	-496	-495	-494	-493	-492	-491	-490	-489	-488	-487	-486	-485	-484	-483	-482	-481	-480	-479	-478	-477	-476	-475	-474	-473	-472	-471	-470	-469	-468	-467	-466	-465	-464	-463	-462	-461	-460	-459	-458	-457	-456	-455	-454	-453	-452
YML079W	-0.056	-0.056	-0.056	-0.056	-0.056	-0.05	-0.046	-0.045	-0.049	-0.049	-0.049	-0.049	-0.052	-0.048	-0.048	-0.045	-0.042	-0.037	-0.037	-0.034	-0.033	-0.03	-0.03	-0.03	-0.039	-0.038	-0.038	-0.039	-0.041	-0.041	-0.035	-0.033	-0.034	-0.035	-0.035	-0.039	-0.041	-0.043	-0.036	-0.039	-0.038	-0.04	-0.044	-0.044	-0.05	-0.045	-0.046	-0.051	-0.055
YBL021C	-0.089	-0.089	-0.089	-0.089	-0.089	-0.089	-0.088	-0.087	-0.083	-0.068	-0.068	-0.068	-0.068	-0.068	-0.068	-0.069	-0.067	-0.067	-0.063	-0.063	-0.061	-0.061	-0.061	-0.061	-0.061	-0.061	-0.061	-0.06	-0.06	-0.06	-0.061	-0.061	-0.063	-0.063	-0.063	-0.062	-0.062	-0.059	-0.059	-0.059	-0.059	-0.059	-0.059	-0.059	-0.059	-0.059	-0.059	-0.06	-0.059
YIL155C	-0.032	-0.036	-0.017	-0.017	-0.017	-0.018	-0.015	-0.015	-0.013	-0.014	-0.016	-0.019	-0.018	-0.019	-0.018	-0.015	-0.016	-0.018	-0.018	-0.018	-0.016	-0.018	-0.018	-0.018	-0.018	-0.012	-0.012	-0.011	-0.011	-0.015	-0.015	-0.021	-0.023	-0.023	-0.023	-0.023	-0.021	-0.021	-0.021	-0.021	-0.021	-0.021	-0.021	-0.021	-0.018	-0.018	-0.018	-0.018	-0.018
YKL174C	-0.021	-0.017	-0.014	-0.014	-0.014	-0.018	-0.018	-0.018	-0.019	-0.003	-0.008	-0.008	-0.006	0.003	0.003	0.003	0.003	0.004	0.002	-0.004	0.001	-0.002	-0.002	-0.002	0	0.005	0.005	0.005	0.005	0.003	0.003	0.001	0.001	-0.002	-0.002	-0.006	-0.011	-0.011	-0.011	-0.011	-0.004	-0.011	-0.009	-0.009	-0.009	-0.009	-0.007	-0.007	-0.007
YJL158C	0.022	0.022	0.022	0.022	0.025	0.027	0.027	0.027	0.027	0.027	0.024	0.022	0.022	0.022	0.022	0.022	0.025	0.024	0.024	0.024	0.028	0.031	0.029	0.03	0.035	0.035	0.035	0.035	0.037	0.037	0.037	0.037	0.037	0.039	0.039	0.039	0.038	0.04	0.04	0.04	0.04	0.04	0.043	0.043	0.042	0.042	0.033	0.045	0.045
YDR498C	0.001	0.001	0.001	-0.002	0.002	0.002	0.002	0.002	0.002	0.002	0.017	0.015	0.017	0.017	0.017	0.017	0.017	0.017	0.016	0.009	0.008	-0.004	-0.038	-0.038	-0.038	-0.038	-0.038	-0.038	-0.034	-0.026	-0.02	-0.02	-0.02	-0.016	-0.016	-0.016	-0.016	-0.017	-0.017	-0.017	-0.017	-0.017	-0.018	-0.018	-0.018	-0.018	-0.018	-0.02	-0.021
YCL064C	-0.014	-0.016	-0.018	-0.018	-0.018	-0.011	-0.011	-0.008	0	0	-0.003	-0.004	-0.011	-0.021	-0.019	-0.019	-0.019	-0.016	-0.028	-0.04	-0.037	-0.034	-0.03	-0.034	-0.036	-0.036	-0.036	-0.04	-0.04	-0.04	-0.04	-0.045	-0.04	-0.044	-0.044	-0.044	-0.044	-0.043	-0.043	-0.035	-0.045	-0.048	-0.049	-0.045	-0.045	-0.041	-0.046	-0.046	-0.062
YCL011C	-0.077	-0.077	-0.077	-0.077	-0.073	-0.069	-0.064	-0.062	-0.059	-0.061	-0.059	-0.06	-0.054	-0.051	-0.048	-0.05	-0.05	-0.05	-0.05	-0.05	-0.047	-0.047	-0.047	-0.049	-0.049	-0.05	-0.051	-0.051	-0.056	-0.054	-0.054	-0.054	-0.054	-0.054	-0.054	-0.055	-0.055	-0.055	-0.055	-0.051	-0.051	-0.051	-0.051	-0.05	-0.05	-0.05	-0.055	-0.053	-0.053
YKL016C	-0.461	-0.461	-0.461	-0.461	-0.461	-0.461	-0.461	-0.461	-0.461	-0.458	-0.458	-0.458	-0.458	-0.458	-0.458	-0.46	-0.46	-0.46	-0.46	-0.46	-0.46	-0.46	-0.454	-0.487	-0.487	-0.487	-0.487	-0.487	-0.487	-0.487	-0.489	-0.484	-0.49	-0.502	-0.496	-0.493	-0.493	-0.493	-0.483	-0.485	-0.485	-0.485	-0.485	-0.482	-0.483	-0.472	-0.472	-0.457	-0.454
YIR007W	-0.092	-0.099	-0.081	-0.076	-0.076	-0.076	-0.076	-0.074	-0.074	-0.07	-0.07	-0.07	-0.073	-0.073	-0.073	-0.078	-0.078	-0.08	-0.08	-0.08	-0.08	-0.079	-0.079	-0.079	-0.079	-0.079	-0.081	-0.095	-0.1	-0.122	-0.12	-0.115	-0.102	-0.109	-0.12	-0.12	-0.121	-0.116	-0.122	-0.122	-0.127	-0.117	-0.114	-0.108	-0.107	-0.111	-0.115	-0.115	-0.117
YFR014C	-0.064	-0.065	-0.053	-0.056	-0.06	-0.056	-0.057	-0.057	-0.06	-0.056	-0.054	-0.054	-0.054	-0.054	-0.054	-0.054	-0.054	-0.054	-0.054	-0.054	-0.054	-0.058	-0.052	-0.052	-0.052	-0.052	-0.052	-0.052	-0.052	-0.055	-0.055	-0.056	-0.056	-0.054	-0.054	-0.054	-0.054	-0.054	-0.054	-0.05	-0.05	-0.051	-0.051	-0.051	-0.051	-0.053	-0.058	-0.058	-0.058
YKL002W	-0.018	-0.007	-0.007	-0.006	0.005	-0.002	-0.011	-0.019	-0.019	-0.024	-0.024	-0.025	-0.025	-0.025	-0.025	-0.023	-0.024	-0.024	-0.024	-0.024	-0.024	-0.024	-0.024	-0.024	-0.024	-0.024	-0.026	-0.026	-0.026	-0.026	-0.026	-0.026	-0.026	-0.022	-0.017	-0.018	-0.018	-0.018	-0.018	-0.018	-0.018	-0.018	-0.018	-0.023	-0.023	-0.023	-0.022	-0.023	-0.023
YOL058W	-0.236	-0.248	-0.235	-0.228	-0.228	-0.228	-0.24	-0.225	-0.257	-0.274	-0.274	-0.274	-0.274	-0.274	-0.274	-0.292	-0.252	-0.242	-0.242	-0.242	-0.324	-0.324	-0.368	-0.368	-0.368	-0.368	-0.368	-0.368	-0.368	-0.368	-0.368	-0.307	-0.307	-0.307	-0.307	-0.292	-0.292	-0.292	-0.297	-0.262	-0.227	-0.26	-0.268	-0.248	-0.24	-0.287	-0.303	-0.303	-0.323
YDL179W	-0.26	-0.26	-0.26	-0.263	-0.268	-0.273	-0.27	-0.275	-0.258	-0.241	-0.247	-0.237	-0.237	-0.237	-0.237	-0.237	-0.237	-0.237	-0.237	-0.225	-0.234	-0.234	-0.234	-0.248	-0.248	-0.246	-0.221	-0.217	-0.217	-0.215	-0.215	-0.215	-0.215	-0.213	-0.213	-0.213	-0.22	-0.209	-0.209	-0.209	-0.203	-0.203	-0.21	-0.212	-0.22	-0.22	-0.243	-0.23	-0.23
YIL151C	-0.03	-0.032	-0.034	-0.035	-0.033	-0.033	-0.035	-0.036	-0.036	-0.036	-0.036	-0.036	-0.042	-0.041	-0.04	-0.04	-0.04	-0.041	-0.042	-0.04	-0.04	-0.04	-0.04	-0.04	-0.037	-0.037	-0.039	-0.038	-0.036	-0.036	-0.035	-0.035	-0.035	-0.034	-0.034	-0.034	-0.034	-0.034	-0.033	-0.033	-0.033	-0.032	-0.031	-0.031	-0.031	-0.031	-0.03	-0.03	-0.029
YMR288W	-0.036	-0.036	-0.028	-0.028	-0.028	-0.036	-0.036	-0.042	-0.046	-0.041	-0.041	-0.035	-0.035	-0.035	-0.046	-0.048	-0.048	-0.048	-0.047	-0.052	-0.043	-0.052	-0.052	-0.052	-0.053	-0.055	-0.046	-0.046	-0.045	-0.04	-0.038	-0.035	-0.032	-0.034	-0.037	-0.037	-0.038	-0.038	-0.038	-0.039	-0.039	-0.04	-0.04	-0.04	-0.038	-0.038	-0.043	-0.041	-0.041
YPL226W	-0.122	-0.122	-0.12	-0.12	-0.114	-0.114	-0.112	-0.112	-0.109	-0.11	-0.112	-0.112	-0.112	-0.112	-0.112	-0.108	-0.108	-0.104	-0.104	-0.106	-0.106	-0.081	-0.079	-0.081	-0.081	-0.081	-0.081	-0.081	-0.081	-0.08	-0.102	-0.081	-0.076	-0.076	-0.076	-0.076	-0.076	-0.074	-0.069	-0.102	-0.102	-0.073	-0.065	-0.042	-0.042	-0.038	-0.01	-0.01	0.029
YAL019W	-0.104	-0.104	-0.104	-0.109	-0.109	-0.109	-0.109	-0.109	-0.109	-0.111	-0.102	-0.106	-0.109	-0.123	-0.127	-0.126	-0.128	-0.14	-0.14	-0.14	-0.139	-0.138	-0.138	-0.138	-0.136	-0.136	-0.139	-0.139	-0.136	-0.136	-0.129	-0.124	-0.124	-0.124	-0.124	-0.124	-0.124	-0.124	-0.124	-0.127	-0.127	-0.127	-0.127	-0.127	-0.126	-0.126	-0.126	-0.126	-0.126
YML130C	-0.051	-0.051	-0.053	-0.053	-0.053	-0.053	-0.055	-0.055	-0.055	-0.055	-0.055	-0.055	-0.055	-0.055	-0.055	-0.056	-0.051	-0.051	-0.051	-0.051	-0.051	-0.051	-0.051	-0.051	-0.051	-0.051	-0.051	-0.051	-0.054	-0.054	-0.054	-0.054	-0.054	-0.054	-0.054	-0.055	-0.057	-0.057	-0.06	-0.06	-0.06	-0.06	-0.06	-0.06	-0.058	-0.051	-0.044	-0.046	-0.046
YKR023W	-0.011	-0.02	-0.051	-0.041	-0.035	-0.035	-0.034	-0.034	-0.034	-0.034	-0.031	-0.018	-0.002	0.001	-0.004	-0.004	-0.004	-0.002	-0.014	-0.016	-0.016	-0.018	-0.018	-0.018	-0.018	-0.018	-0.021	-0.019	-0.018	-0.016	-0.016	-0.013	-0.013	-0.013	-0.012	-0.013	-0.009	-0.01	-0.01	-0.01	-0.01	-0.01	-0.01	-0.01	-0.01	-0.01	-0.008	-0.029	-0.029
YNL245C	-0.012	-0.012	-0.012	-0.012	-0.012	-0.012	-0.012	-0.014	-0.014	-0.011	-0.011	-0.011	-0.011	-0.011	-0.011	-0.014	-0.017	-0.017	-0.017	-0.017	-0.017	-0.017	-0.017	-0.014	-0.017	-0.017	-0.017	-0.017	-0.017	-0.017	-0.02	-0.025	-0.021	-0.009	-0.009	-0.006	-0.006	-0.002	-0.003	-0.003	-0.003	-0.003	-0.003	-0.003	0	-0.006	-0.006	-0.006	-0.006
YMR268C	-0.08	-0.083	-0.083	-0.083	-0.088	-0.086	-0.086	-0.086	-0.086	-0.091	-0.091	-0.106	-0.119	-0.111	-0.103	-0.106	-0.114	-0.114	-0.122	-0.104	-0.125	-0.132	-0.134	-0.134	-0.11	-0.115	-0.106	-0.098	-0.065	-0.068	-0.069	-0.069	-0.069	-0.069	-0.069	-0.067	-0.059	-0.066	-0.062	-0.069	-0.072	-0.072	-0.061	-0.062	-0.062	-0.062	-0.063	-0.063	-0.063
YML019W	-0.035	-0.035	-0.038	-0.037	-0.047	-0.046	-0.044	-0.059	-0.057	-0.057	-0.057	-0.057	-0.057	-0.061	-0.063	-0.065	-0.062	-0.061	-0.063	-0.059	-0.061	-0.062	-0.062	-0.062	-0.062	-0.062	-0.062	-0.062	-0.062	-0.059	-0.061	-0.06	-0.064	-0.064	-0.064	-0.064	-0.064	-0.064	-0.064	-0.061	-0.061	-0.06	-0.06	-0.058	-0.06	-0.057	-0.055	-0.055	-0.061
YLL036C	-0.021	-0.023	-0.011	0	-0.027	-0.023	-0.022	-0.022	-0.022	-0.023	-0.026	-0.026	-0.035	-0.035	-0.035	-0.034	-0.034	-0.038	-0.038	-0.039	-0.042	-0.042	-0.042	-0.042	-0.044	-0.042	-0.054	-0.054	-0.054	-0.062	-0.062	-0.062	-0.063	-0.063	-0.063	-0.062	-0.069	-0.069	-0.076	-0.076	-0.076	-0.078	-0.078	-0.078	-0.078	-0.078	-0.075	-0.075	-0.076
YJL192C	0.039	0.033	0.036	0.042	0.023	0.029	0.019	0.022	0.025	0.026	0.026	0.026	0.026	0.026	0.026	0.026	0.026	0.027	0.027	0.027	0.027	0.027	0.027	0.028	0.028	0.028	0.02	0.02	0.021	0.021	0.021	0.021	0.021	0.021	0.021	0.021	0.021	0.021	0.021	0.021	0.021	0.021	0.021	0.019	0.022	0.023	0.023	0.023	0.023
YDL099W	-0.048	-0.048	-0.048	-0.048	-0.044	-0.044	-0.037	-0.044	-0.044	-0.044	-0.046	-0.027	-0.039	-0.048	-0.051	-0.047	-0.048	-0.05	-0.053	-0.053	-0.053	-0.043	-0.043	-0.013	-0.018	-0.016	-0.009	-0.011	-0.005	-0.005	-0.005	-0.009	-0.009	-0.009	-0.009	-0.008	-0.008	-0.012	-0.012	-0.012	-0.012	-0.015	-0.011	-0.014	-0.016	-0.016	-0.014	-0.014	-0.014
YNL189W	-0.012	-0.012	-0.012	-0.012	-0.012	-0.012	-0.012	-0.012	-0.012	-0.009	-0.009	-0.009	-0.009	-0.009	-0.009	-0.009	-0.009	-0.009	-0.009	-0.009	-0.009	-0.009	-0.009	-0.012	-0.012	-0.012	-0.012	-0.012	-0.012	-0.012	-0.012	-0.012	-0.012	-0.012	-0.012	-0.012	-0.012	-0.016	-0.016	-0.016	-0.016	-0.016	-0.016	-0.016	-0.016	-0.016	-0.016	-0.012	-0.001
YFL028C	-0.001	-0.001	-0.003	0	0	-0.002	-0.002	-0.002	-0.008	-0.012	-0.011	-0.009	-0.009	-0.004	-0.018	-0.018	-0.018	-0.018	-0.018	-0.018	-0.02	-0.022	-0.024	-0.024	-0.025	-0.023	-0.023	-0.026	-0.023	-0.029	-0.028	-0.028	-0.028	-0.028	-0.031	-0.031	-0.031	-0.031	-0.031	-0.031	-0.034	-0.025	-0.026	-0.024	-0.022	-0.026	-0.032	-0.032	-0.032
YFL004W	-0.046	-0.046	-0.049	-0.049	-0.049	-0.049	-0.051	-0.057	-0.065	-0.065	-0.067	-0.066	-0.069	-0.072	-0.072	-0.072	-0.066	-0.069	-0.069	-0.069	-0.071	-0.067	-0.081	-0.081	-0.079	-0.079	-0.077	-0.077	-0.077	-0.077	-0.077	-0.077	-0.073	-0.075	-0.082	-0.078	-0.08	-0.08	-0.08	-0.08	-0.08	-0.08	-0.083	-0.083	-0.083	-0.083	-0.083	-0.083	-0.079
YGR102C	-0.064	-0.054	-0.054	-0.054	-0.054	-0.052	-0.052	-0.057	-0.057	-0.052	-0.05	-0.051	-0.051	-0.045	-0.045	-0.043	-0.043	-0.043	-0.041	-0.041	-0.041	-0.041	-0.041	-0.041	-0.041	-0.041	-0.041	-0.041	-0.041	-0.041	-0.041	-0.041	-0.041	-0.041	-0.041	-0.041	-0.034	-0.038	-0.035	-0.035	-0.037	-0.035	-0.035	-0.035	-0.035	-0.036	-0.029	-0.031	-0.015
YLR127C	-0.011	-0.007	-0.001	0.001	0.001	0.001	0.001	0.001	0.001	0.001	0.002	0.002	0.002	0.002	0.002	0.005	0.005	0.005	0.004	0.005	0.005	0.008	0.003	-0.001	0.001	0.004	0.006	0.004	0.004	0.004	0.007	0.007	0.009	0.01	0.01	0.015	0.015	0.007	-0.007	-0.021	-0.021	-0.021	-0.022	-0.022	-0.019	-0.019	-0.019	-0.005	0.013
YCR075C	-0.015	-0.009	-0.009	-0.014	-0.014	-0.024	-0.024	-0.004	-0.027	-0.04	-0.014	-0.013	-0.013	-0.022	-0.022	-0.022	-0.019	-0.022	-0.036	-0.03	-0.032	-0.055	-0.055	-0.055	-0.055	-0.047	-0.047	-0.056	-0.06	-0.06	-0.06	-0.049	-0.083	-0.083	-0.083	-0.087	-0.073	-0.067	-0.067	-0.058	-0.058	-0.052	-0.052	-0.052	-0.066	-0.084	-0.084	-0.084	-0.084
YJL209W	-0.09	-0.103	-0.106	-0.11	-0.1	-0.103	-0.103	-0.108	-0.103	-0.114	-0.123	-0.123	-0.123	-0.123	-0.123	-0.102	-0.094	-0.082	-0.069	-0.068	-0.065	-0.057	-0.057	-0.057	-0.057	-0.057	-0.053	-0.046	-0.043	-0.043	-0.043	-0.048	-0.057	-0.061	-0.066	-0.066	-0.066	-0.066	-0.066	-0.068	-0.068	-0.068	-0.066	-0.058	-0.058	-0.058	-0.058	-0.054	-0.054
YDL241W	-0.07	-0.061	-0.061	-0.061	-0.08	-0.08	-0.083	-0.083	-0.083	-0.085	-0.085	-0.077	-0.078	-0.075	-0.082	-0.094	-0.101	-0.098	-0.088	-0.088	-0.089	-0.089	-0.089	-0.089	-0.089	-0.089	-0.089	-0.089	-0.079	-0.073	-0.072	-0.067	-0.062	-0.06	-0.067	-0.067	-0.067	-0.066	-0.06	-0.053	-0.053	-0.05	-0.05	-0.05	-0.047	-0.043	-0.043	-0.029	-0.031
YPR029C	-0.069	-0.069	-0.068	-0.057	-0.08	-0.08	-0.076	-0.065	-0.065	-0.065	-0.078	-0.076	-0.068	-0.078	-0.078	-0.078	-0.069	-0.074	-0.081	-0.086	-0.075	-0.078	-0.078	-0.076	-0.076	-0.076	-0.076	-0.074	-0.074	-0.074	-0.074	-0.074	-0.074	-0.074	-0.074	-0.074	-0.074	-0.074	-0.074	-0.075	-0.075	-0.075	-0.075	-0.075	-0.073	-0.071	-0.071	-0.071	-0.071
YER148W	-0.036	-0.036	-0.036	-0.039	-0.039	-0.039	-0.039	-0.037	-0.036	-0.04	-0.04	-0.04	-0.04	-0.04	-0.04	-0.04	-0.04	-0.038	-0.038	-0.038	-0.038	-0.038	-0.041	-0.039	-0.039	-0.039	-0.039	-0.039	-0.039	-0.039	-0.041	-0.041	-0.041	-0.041	-0.041	-0.036	-0.036	-0.036	-0.036	-0.035	-0.038	-0.033	-0.042	-0.042	-0.042	-0.042	-0.041	-0.044	-0.044
YLL060C	-0.081	-0.085	-0.085	-0.082	-0.082	-0.082	-0.08	-0.08	-0.078	-0.076	-0.076	-0.072	-0.072	-0.072	-0.076	-0.076	-0.076	-0.08	-0.082	-0.077	-0.069	-0.071	-0.073	-0.072	-0.073	-0.075	-0.075	-0.077	-0.077	-0.077	-0.077	-0.077	-0.071	-0.071	-0.078	-0.08	-0.08	-0.094	-0.107	-0.076	-0.066	-0.066	-0.066	-0.066	-0.066	-0.066	-0.066	-0.066	-0.065
YBR189W	-0.047	-0.047	-0.042	-0.042	-0.047	-0.065	-0.104	-0.104	-0.104	-0.104	-0.106	-0.117	-0.117	-0.112	-0.109	-0.116	-0.123	-0.123	-0.123	-0.131	-0.124	-0.114	-0.174	-0.197	-0.197	-0.197	-0.192	-0.185	-0.185	-0.201	-0.201	-0.195	-0.267	-0.23	-0.228	-0.28	-0.282	-0.282	-0.261	-0.266	-0.279	-0.402	-0.408	-0.409	-0.41	-0.413	-0.406	-0.371	-0.375
YKR002W	-0.042	-0.042	-0.042	-0.042	-0.042	-0.046	-0.046	-0.046	-0.046	-0.046	-0.046	-0.048	-0.062	-0.068	-0.067	-0.062	-0.062	-0.062	-0.064	-0.064	-0.066	-0.069	-0.069	-0.069	-0.069	-0.069	-0.069	-0.069	-0.069	-0.069	-0.069	-0.069	-0.069	-0.068	-0.066	-0.066	-0.066	-0.066	-0.066	-0.066	-0.07	-0.07	-0.073	-0.073	-0.073	-0.073	-0.073	-0.071	-0.071
YDL225W	-0.108	-0.134	-0.146	-0.146	-0.131	-0.131	-0.131	-0.131	-0.131	-0.132	-0.132	-0.132	-0.132	-0.132	-0.132	-0.132	-0.132	-0.127	-0.131	-0.131	-0.121	-0.121	-0.121	-0.121	-0.121	-0.128	-0.121	-0.121	-0.121	-0.116	-0.114	-0.114	-0.114	-0.114	-0.113	-0.113	-0.113	-0.113	-0.113	-0.113	-0.113	-0.113	-0.11	-0.11	-0.113	-0.113	-0.113	-0.113	-0.116
YBR278W	-0.083	-0.082	-0.082	-0.09	-0.081	-0.079	-0.079	-0.079	-0.079	-0.079	-0.079	-0.079	-0.079	-0.076	-0.076	-0.076	-0.084	-0.084	-0.083	-0.083	-0.073	-0.056	-0.053	-0.053	-0.055	-0.051	-0.051	-0.051	-0.063	-0.063	-0.065	-0.077	-0.077	-0.077	-0.077	-0.08	-0.086	-0.082	-0.066	-0.068	-0.067	-0.072	-0.077	-0.077	-0.077	-0.077	-0.096	-0.092	-0.066
YBR115C	-0.051	-0.051	-0.043	-0.048	-0.048	-0.048	-0.048	-0.047	-0.047	-0.049	-0.057	-0.057	-0.052	-0.052	-0.052	-0.052	-0.051	-0.051	-0.059	-0.052	-0.05	-0.05	-0.05	-0.05	-0.047	-0.047	-0.047	-0.047	-0.047	-0.047	-0.047	-0.047	-0.047	-0.051	-0.051	-0.036	-0.036	-0.039	-0.039	-0.043	-0.042	-0.046	-0.051	-0.051	-0.051	-0.044	-0.044	-0.044	-0.055
YPL244C	-0.113	-0.117	-0.113	-0.115	-0.115	-0.115	-0.116	-0.116	-0.123	-0.123	-0.123	-0.123	-0.123	-0.127	-0.127	-0.13	-0.13	-0.14	-0.14	-0.14	-0.124	-0.124	-0.124	-0.124	-0.127	-0.119	-0.119	-0.119	-0.127	-0.127	-0.166	-0.152	-0.152	-0.152	-0.152	-0.152	-0.154	-0.156	-0.153	-0.153	-0.153	-0.153	-0.153	-0.171	-0.171	-0.166	-0.159	-0.159	-0.162
YAL002W	-0.005	-0.005	-0.005	-0.003	-0.003	-0.007	-0.012	-0.009	-0.009	-0.009	-0.004	-0.004	-0.001	-0.001	-0.001	0.001	-0.002	0	0.004	0.003	0.003	0.003	0.003	0.001	-0.006	-0.006	-0.006	-0.006	-0.006	-0.006	-0.006	-0.006	-0.001	-0.001	-0.001	0.002	0.002	0.004	0.007	0.007	0.007	0.007	0.007	0.003	0.003	0.003	0.003	0.006	0.006
YBR145W	-0.086	-0.077	-0.077	-0.08	-0.082	-0.082	-0.078	-0.078	-0.078	-0.079	-0.081	-0.081	-0.081	-0.08	-0.08	-0.08	-0.08	-0.08	-0.083	-0.087	-0.087	-0.087	-0.092	-0.093	-0.092	-0.093	-0.095	-0.096	-0.094	-0.094	-0.094	-0.093	-0.11	-0.126	-0.171	-0.117	-0.169	-0.21	-0.21	-0.233	-0.233	-0.233	-0.233	-0.233	-0.226	-0.23	-0.23	-0.23	-0.268
YGL186C	-0.099	-0.099	-0.097	-0.097	-0.098	-0.1	-0.1	-0.098	-0.098	-0.098	-0.11	-0.11	-0.115	-0.115	-0.112	-0.113	-0.113	-0.113	-0.12	-0.12	-0.122	-0.123	-0.118	-0.118	-0.117	-0.117	-0.117	-0.117	-0.117	-0.117	-0.12	-0.123	-0.123	-0.124	-0.124	-0.12	-0.123	-0.123	-0.123	-0.123	-0.123	-0.125	-0.125	-0.131	-0.131	-0.131	-0.127	-0.127	-0.127
YKL103C	-0.048	-0.038	-0.03	-0.03	-0.03	-0.03	-0.03	-0.029	-0.029	-0.024	-0.029	-0.035	-0.03	-0.043	-0.037	-0.045	-0.045	-0.048	-0.039	-0.039	-0.035	-0.035	-0.031	-0.031	-0.031	-0.028	-0.028	-0.028	-0.028	-0.022	-0.022	-0.021	-0.018	-0.018	-0.018	-0.018	-0.018	-0.018	-0.015	-0.014	-0.02	-0.028	-0.028	-0.028	-0.03	-0.03	-0.032	-0.036	-0.034
YBR078W	0	0	0	0	0	0	0	0	0	0	0	0	0	0	0	0	0	0	0	0	0	0	0	0	0	0	0	0	0	0	0	0	0	0.006	0.004	0.004	0.004	0.004	0.004	0.004	0.004	0.004	0.004	0.004	0.004	0.004	0.004	0.004	0.004
YOL077C	-0.061	-0.061	-0.064	-0.064	-0.064	-0.067	-0.067	-0.067	-0.067	-0.067	-0.067	-0.068	-0.072	-0.071	-0.071	-0.071	-0.074	-0.073	-0.084	-0.077	-0.078	-0.078	-0.078	-0.078	-0.08	-0.08	-0.081	-0.081	-0.084	-0.091	-0.102	-0.107	-0.106	-0.108	-0.108	-0.099	-0.11	-0.113	-0.114	-0.114	-0.114	-0.112	-0.112	-0.111	-0.087	-0.089	-0.089	-0.089	-0.083
YOR052C	-0.036	-0.035	-0.036	-0.036	-0.036	-0.036	-0.036	-0.036	-0.036	-0.034	-0.034	-0.034	-0.034	-0.034	-0.034	-0.034	-0.034	-0.034	-0.034	-0.032	-0.033	-0.033	-0.035	-0.032	-0.032	-0.032	-0.033	-0.033	-0.033	-0.033	-0.031	-0.031	-0.027	-0.027	-0.027	-0.025	-0.03	-0.03	-0.03	-0.031	-0.026	-0.029	-0.03	-0.03	-0.03	-0.03	-0.032	-0.022	-0.022
YIL150C	-0.034	-0.034	-0.034	-0.034	-0.038	-0.042	-0.042	-0.041	-0.041	-0.043	-0.047	-0.047	-0.05	-0.051	-0.045	-0.04	-0.042	-0.042	-0.042	-0.042	-0.042	-0.042	-0.042	-0.042	-0.042	-0.051	-0.05	-0.05	-0.049	-0.049	-0.046	-0.046	-0.043	-0.043	-0.043	-0.043	-0.043	-0.043	-0.043	-0.043	-0.046	-0.054	-0.054	-0.054	-0.054	-0.054	-0.055	-0.057	-0.058
YKL170W	-0.042	-0.042	-0.041	-0.041	-0.043	-0.044	-0.043	-0.043	-0.042	-0.042	-0.044	-0.034	-0.033	-0.034	-0.034	-0.034	-0.034	-0.034	-0.036	-0.036	-0.036	-0.036	-0.036	-0.036	-0.036	-0.036	-0.036	-0.038	-0.039	-0.039	-0.039	-0.039	-0.039	-0.041	-0.043	-0.046	-0.046	-0.046	-0.046	-0.046	-0.047	-0.047	-0.05	-0.047	-0.047	-0.047	-0.05	-0.049	-0.047
YCL027W	-0.03	-0.029	-0.029	-0.029	-0.029	-0.03	-0.031	-0.031	-0.031	-0.031	-0.031	-0.031	-0.031	-0.029	-0.029	-0.03	-0.03	-0.032	-0.032	-0.04	-0.042	-0.042	-0.04	-0.04	-0.041	-0.041	-0.041	-0.041	-0.041	-0.041	-0.044	-0.043	-0.043	-0.043	-0.043	-0.043	-0.043	-0.043	-0.043	-0.043	-0.042	-0.042	-0.044	-0.044	-0.042	-0.042	-0.042	-0.049	-0.049
YNL297C	-0.034	-0.032	-0.032	-0.031	-0.031	-0.031	-0.029	-0.029	-0.029	-0.029	-0.029	-0.036	-0.036	-0.036	-0.036	-0.039	-0.04	-0.038	-0.038	-0.038	-0.042	-0.043	-0.053	-0.053	-0.055	-0.055	-0.054	-0.056	-0.056	-0.057	-0.057	-0.057	-0.057	-0.057	-0.057	-0.057	-0.057	-0.057	-0.059	-0.069	-0.062	-0.062	-0.062	-0.062	-0.06	-0.057	-0.057	-0.057	-0.057
YAR002W	-0.024	-0.024	-0.032	-0.039	-0.034	-0.024	-0.024	-0.024	-0.035	-0.035	-0.02	-0.024	-0.024	-0.041	-0.041	-0.043	-0.043	-0.043	-0.041	-0.038	-0.046	-0.039	-0.046	-0.046	-0.042	-0.042	-0.043	-0.042	-0.049	-0.045	-0.045	-0.05	-0.05	-0.047	-0.043	-0.046	-0.051	-0.055	-0.055	-0.055	-0.054	-0.054	-0.054	-0.05	-0.05	-0.049	-0.049	-0.047	-0.048
YCL039W	-0.033	-0.032	-0.032	-0.031	-0.032	-0.032	-0.032	-0.035	-0.037	-0.037	-0.037	-0.037	-0.037	-0.037	-0.035	-0.035	-0.039	-0.039	-0.035	-0.034	-0.03	-0.03	-0.03	-0.028	-0.028	-0.028	-0.028	-0.028	-0.026	-0.028	-0.028	-0.028	-0.028	-0.025	-0.025	-0.025	-0.028	-0.03	-0.03	-0.03	-0.03	-0.03	-0.03	-0.03	-0.03	-0.03	-0.03	-0.03	-0.03
YBR049C	-0.645	-0.742	-0.833	-0.883	-0.912	-0.712	-0.745	-0.746	-0.746	-0.763	-0.761	-0.761	-0.769	-0.963	-0.958	-0.995	-0.992	-1	-1.004	-1.004	-1.025	-0.97	-0.97	-0.986	-0.986	-0.943	-0.955	-0.97	-0.986	-0.917	-0.917	-0.831	-0.802	-0.799	-0.799	-0.799	-0.807	-0.798	-0.803	-0.809	-0.809	-0.814	-0.81	-0.809	-0.812	-0.817	-0.817	-0.83	-0.82
YPR164W	0.049	0.049	0.049	0.049	0.047	0.047	0.002	0.002	-0.2	-0.2	-0.2	-0.2	-0.242	-0.29	-0.225	-0.225	-0.17	-0.17	-0.17	-0.2	-0.214	-0.214	-0.163	-0.146	-0.107	-0.107	-0.107	-0.107	-0.107	-0.107	-0.107	-0.107	-0.107	-0.107	-0.107	-0.107	-0.107	-0.142	-0.147	-0.147	-0.142	-0.075	-0.075	-0.075	-0.075	-0.075	-0.075	-0.07	-0.07
YMR284W	-0.063	-0.058	-0.058	-0.058	-0.058	-0.058	-0.058	-0.053	-0.053	-0.053	-0.053	-0.053	-0.027	-0.032	-0.032	-0.058	-0.037	-0.062	-0.086	-0.062	-0.052	-0.052	-0.052	-0.047	-0.047	-0.047	-0.047	-0.047	-0.047	-0.047	-0.047	-0.047	-0.059	-0.059	0	0	0	0	0	0	-0.06	-0.131	-0.131	-0.111	-0.111	-0.111	-0.111	-0.111	-0.08
YBR126C	-0.05	-0.05	-0.05	-0.05	-0.05	-0.05	-0.048	-0.048	-0.051	-0.054	-0.054	-0.054	-0.052	-0.053	-0.057	-0.066	-0.073	-0.079	-0.08	-0.08	-0.08	-0.077	-0.077	-0.08	-0.08	-0.08	-0.08	-0.08	-0.08	-0.08	-0.08	-0.08	-0.076	-0.077	-0.077	-0.077	-0.077	-0.076	-0.086	-0.095	-0.092	-0.092	-0.089	-0.089	-0.081	-0.092	-0.079	-0.079	-0.079
YOL049W	-0.01	-0.007	-0.001	0.002	0.002	0.009	0.012	0.012	0.011	0.011	0.016	0.016	0.014	0.014	0.014	0.014	0.014	0.014	0.013	0.002	0.005	0.005	0.005	0.005	0.004	0.006	0.006	0.006	0.006	0.006	0.006	0.006	0.005	0.005	0.005	0.007	-0.001	-0.001	-0.003	-0.007	-0.007	-0.007	-0.007	-0.007	-0.008	-0.008	-0.014	-0.014	-0.014
YPL198W	-0.183	-0.183	-0.178	-0.287	-0.296	-0.296	-0.298	-0.316	-0.332	-0.33	-0.338	-0.344	-0.415	-0.419	-0.425	-0.431	-0.56	-0.64	-0.658	-0.673	-0.626	-0.684	-0.684	-0.618	-0.618	-0.589	-0.613	-0.607	-0.647	-0.642	-0.64	-0.659	-0.659	-0.663	-0.663	-0.663	-0.675	-0.742	-0.725	-0.717	-0.722	-0.679	-0.569	-0.569	-0.586	-0.483	-0.503	-0.502	-0.505
YGR124W	-0.024	-0.024	-0.024	-0.022	-0.022	-0.022	-0.022	-0.028	-0.028	-0.021	-0.014	-0.016	-0.025	-0.015	-0.013	-0.013	-0.014	-0.006	-0.004	-0.004	-0.004	0	0	0	0	-0.004	0.003	-0.007	0.007	-0.012	-0.01	-0.006	-0.013	-0.011	-0.035	-0.047	-0.037	-0.037	-0.038	-0.038	-0.038	-0.039	-0.058	-0.063	-0.069	-0.069	-0.063	-0.059	-0.059
YOR189W	0.012	0.012	0.012	0.015	0.015	0.015	0.015	0.016	0.016	0.007	0.007	0.007	0.007	0.007	0.013	0.012	0.012	0.012	0.012	0.009	0.009	0.009	0.009	0.009	0.009	0.009	0.009	0.009	0.007	0.007	0.007	0.007	0.007	0.007	0.007	0.007	0.005	0.008	0.008	0.006	0.001	0.001	0.007	0.013	0.013	0.011	0.011	0.011	0.011
YDL219W	-0.086	-0.086	-0.085	-0.085	-0.083	-0.083	-0.087	-0.087	-0.087	-0.087	-0.087	-0.093	-0.093	-0.09	-0.085	-0.09	-0.09	-0.083	-0.083	-0.086	-0.086	-0.086	-0.086	-0.086	-0.086	-0.086	-0.086	-0.086	-0.086	-0.078	-0.095	-0.102	-0.108	-0.108	-0.105	-0.09	-0.09	-0.09	-0.09	-0.095	-0.095	-0.093	-0.093	-0.089	-0.089	-0.089	-0.089	-0.091	-0.091
YDR429C	-0.046	-0.046	-0.046	-0.043	-0.043	-0.043	-0.043	-0.043	-0.043	-0.044	-0.048	-0.051	-0.051	-0.051	-0.051	-0.051	-0.051	-0.051	-0.051	-0.05	-0.047	-0.047	-0.047	-0.045	-0.045	-0.045	-0.045	-0.044	-0.043	-0.043	-0.043	-0.042	-0.042	-0.042	-0.042	-0.044	-0.045	-0.045	-0.044	-0.045	-0.045	-0.045	-0.045	-0.045	-0.043	-0.043	-0.043	-0.043	-0.043
YBR208C	-0.006	-0.003	-0.003	-0.003	-0.003	-0.001	-0.001	-0.001	-0.001	-0.006	-0.006	-0.006	-0.006	-0.006	-0.007	-0.007	-0.007	-0.005	-0.007	-0.007	-0.007	-0.007	-0.007	-0.007	-0.005	-0.005	-0.005	-0.005	-0.005	-0.005	-0.005	-0.005	-0.005	-0.005	-0.005	-0.005	-0.005	-0.005	-0.005	-0.005	-0.007	-0.011	-0.011	-0.011	-0.011	-0.01	-0.01	-0.008	-0.014
YBR173C	-0.096	-0.104	-0.104	-0.104	-0.103	-0.102	-0.104	-0.104	-0.104	-0.104	-0.106	-0.102	-0.103	-0.104	-0.104	-0.1	-0.102	-0.102	-0.102	-0.102	-0.099	-0.099	-0.097	-0.097	-0.097	-0.097	-0.097	-0.092	-0.092	-0.092	-0.092	-0.094	-0.097	-0.097	-0.097	-0.097	-0.097	-0.097	-0.097	-0.097	-0.097	-0.097	-0.093	-0.093	-0.093	-0.093	-0.093	-0.093	-0.093
YER150W	-0.081	-0.081	-0.081	-0.081	-0.069	-0.069	-0.069	-0.069	-0.069	-0.1	-0.103	-0.108	-0.115	-0.129	-0.124	-0.124	-0.125	-0.125	-0.131	-0.124	-0.125	-0.136	-0.142	-0.155	-0.146	-0.127	-0.142	-0.149	-0.149	-0.154	-0.152	-0.184	-0.184	-0.184	-0.184	-0.184	-0.184	-0.184	-0.177	-0.166	-0.166	-0.166	-0.164	-0.163	-0.155	-0.151	-0.151	-0.151	-0.151
YFR049W	0.008	0.007	0.007	0.005	0.005	0.005	0.005	0.009	0.01	0.011	0.015	0.015	0.012	0.012	0.012	0.011	0.009	0.011	0.012	0.014	0.016	0.014	0.014	0.014	0.012	0.012	0.012	0.012	0.018	0.021	0.021	0.021	0.022	0.018	0.018	0.018	0.018	0.019	0.024	0.029	0.024	0.017	0.013	0.013	0.013	0.015	0.013	0.013	0.005
YDR321W	-0.07	-0.079	-0.079	-0.079	-0.079	-0.079	-0.079	-0.079	-0.097	-0.11	-0.104	-0.09	-0.09	-0.091	-0.091	-0.091	-0.091	-0.093	-0.093	-0.093	-0.091	-0.089	-0.089	-0.087	-0.096	-0.096	-0.095	-0.105	-0.105	-0.101	-0.104	-0.104	-0.104	-0.107	-0.107	-0.118	-0.118	-0.118	-0.118	-0.12	-0.12	-0.121	-0.121	-0.121	-0.122	-0.124	-0.121	-0.113	-0.107
YPL012W	-0.091	-0.091	-0.091	-0.087	-0.086	-0.094	-0.094	-0.093	-0.093	-0.093	-0.093	-0.093	-0.093	-0.093	-0.093	-0.085	-0.087	-0.089	-0.091	-0.087	-0.086	-0.086	-0.086	-0.086	-0.088	-0.088	-0.088	-0.088	-0.088	-0.088	-0.088	-0.088	-0.088	-0.088	-0.088	-0.087	-0.087	-0.087	-0.086	-0.086	-0.087	-0.087	-0.087	-0.087	-0.085	-0.085	-0.085	-0.085	-0.085
YIL114C	-0.102	-0.102	-0.102	-0.063	-0.064	-0.037	-0.037	-0.038	-0.038	-0.043	-0.059	-0.059	-0.059	-0.14	-0.117	-0.105	-0.096	-0.073	-0.081	-0.07	-0.07	-0.07	-0.07	-0.07	-0.07	-0.07	-0.089	-0.102	-0.102	-0.12	-0.093	-0.093	-0.093	-0.093	-0.07	-0.045	-0.045	-0.035	-0.035	-0.035	-0.035	-0.035	-0.035	-0.051	-0.042	-0.045	-0.063	-0.082	-0.082
YDR072C	-0.024	-0.024	-0.024	-0.024	-0.024	-0.024	-0.024	-0.024	-0.024	-0.024	-0.024	-0.024	-0.018	-0.018	-0.018	-0.018	-0.018	-0.018	-0.018	-0.018	-0.018	-0.018	-0.018	-0.018	-0.018	-0.011	-0.011	-0.011	-0.011	-0.011	-0.011	-0.011	-0.011	-0.011	-0.011	-0.01	-0.01	-0.009	-0.009	-0.007	-0.007	-0.007	-0.007	-0.007	-0.007	-0.007	-0.007	-0.007	-0.007
YOR026W	-0.035	-0.035	-0.028	-0.028	-0.028	-0.031	-0.035	-0.035	-0.029	-0.029	-0.029	-0.029	-0.029	-0.029	-0.031	-0.031	-0.024	-0.025	-0.025	-0.019	-0.022	-0.022	-0.032	-0.032	-0.032	-0.032	-0.032	-0.031	-0.031	-0.032	-0.032	-0.032	-0.032	-0.032	-0.032	-0.032	-0.029	-0.033	-0.023	-0.033	-0.031	-0.031	-0.031	-0.023	-0.027	-0.027	-0.025	-0.009	-0.005
YOL059W	-0.055	-0.055	-0.072	-0.072	-0.072	-0.072	-0.071	-0.073	-0.076	-0.08	-0.08	-0.08	-0.08	-0.085	-0.082	-0.086	-0.087	-0.087	-0.089	-0.089	-0.089	-0.094	-0.094	-0.094	-0.094	-0.088	-0.083	-0.079	-0.079	-0.076	-0.081	-0.081	-0.081	-0.079	-0.075	-0.075	-0.075	-0.075	-0.078	-0.078	-0.078	-0.078	-0.079	-0.079	-0.079	-0.079	-0.079	-0.077	-0.077
YDL029W	0.009	0.008	0.009	0.009	0.009	0.009	0.009	0.009	0.005	0.005	0.004	0.004	-0.001	-0.001	-0.001	-0.001	-0.001	-0.001	0.001	0.001	0.001	0.001	0.001	0.001	0.001	0.002	0.002	0.002	0.002	0.004	0.004	0.003	0.001	0.001	0.001	0.001	0	0	0	0.002	0.002	0	-0.003	-0.005	-0.005	-0.005	-0.005	-0.005	-0.004
YER094C	-0.315	-0.315	-0.321	-0.294	-0.285	-0.325	-0.325	-0.331	-0.311	-0.311	-0.267	-0.267	-0.263	-0.269	-0.269	-0.224	-0.205	-0.196	-0.196	-0.205	-0.205	-0.229	-0.229	-0.229	-0.229	-0.229	-0.229	-0.22	-0.22	-0.22	-0.22	-0.202	-0.202	-0.324	-0.386	-0.36	-0.36	-0.36	-0.36	-0.36	-0.36	0	0	0	0	0	0	0	0
YJL180C	-0.003	0.004	0.004	-0.007	-0.007	-0.007	-0.029	-0.029	-0.05	-0.074	-0.074	-0.067	-0.061	-0.061	-0.061	-0.055	-0.055	-0.055	-0.056	-0.056	-0.056	-0.056	-0.065	-0.07	-0.097	-0.102	-0.107	-0.107	-0.107	-0.107	-0.137	-0.127	-0.12	-0.122	-0.122	-0.122	-0.126	-0.145	-0.134	-0.135	-0.14	-0.14	-0.14	-0.134	-0.134	-0.135	-0.108	-0.108	-0.108
YDR511W	-0.095	-0.096	-0.096	-0.095	-0.091	-0.091	-0.091	-0.091	-0.091	-0.09	-0.085	-0.085	-0.085	-0.085	-0.085	-0.085	-0.085	-0.085	-0.085	-0.087	-0.087	-0.087	-0.087	-0.083	-0.083	-0.1	-0.102	-0.103	-0.104	-0.104	-0.104	-0.104	-0.106	-0.109	-0.108	-0.114	-0.113	-0.114	-0.103	-0.106	-0.106	-0.106	-0.099	-0.101	-0.102	-0.102	-0.102	-0.102	-0.102
YNL283C	-0.045	-0.053	-0.059	-0.061	-0.061	-0.056	-0.056	-0.053	-0.053	-0.053	-0.029	-0.029	-0.025	-0.015	-0.015	-0.003	-0.003	-0.047	-0.04	-0.08	-0.08	-0.08	-0.08	-0.08	-0.08	-0.08	-0.08	0	0	0	0	0	0	0	0	0	0	0	0	0	0	0	0	0	0	0	0	0	0
YIL127C	-0.033	-0.035	-0.041	-0.05	-0.047	-0.047	-0.047	-0.045	-0.044	-0.049	-0.049	-0.047	-0.058	-0.053	-0.053	-0.055	-0.041	-0.041	-0.041	-0.046	-0.054	-0.048	-0.048	-0.061	-0.061	-0.061	-0.061	-0.061	-0.057	-0.059	-0.059	-0.062	-0.073	-0.07	-0.07	-0.076	-0.084	-0.085	-0.085	-0.089	-0.089	-0.12	-0.116	-0.112	-0.112	-0.091	-0.058	-0.045	0
YBR111C	-0.03	-0.04	-0.04	-0.04	-0.04	-0.043	-0.051	-0.057	-0.057	-0.057	-0.055	-0.055	-0.055	-0.055	-0.055	-0.06	-0.052	-0.059	-0.059	-0.059	-0.058	-0.063	-0.063	-0.063	-0.071	-0.071	-0.046	-0.063	-0.07	-0.07	-0.07	-0.074	-0.074	-0.074	-0.071	-0.067	-0.071	-0.071	-0.074	-0.075	-0.072	-0.072	-0.072	-0.072	-0.068	-0.084	-0.088	-0.093	-0.093
YGR211W	-0.035	-0.033	-0.033	-0.033	-0.033	-0.033	-0.032	-0.032	-0.032	-0.03	-0.025	-0.025	-0.019	-0.019	-0.031	-0.023	-0.034	-0.034	-0.034	-0.034	-0.036	-0.031	0.03	0.04	0.048	0.048	0.055	0.066	0.053	0.033	0.033	0.014	0.001	-0.065	-0.065	-0.065	-0.07	-0.093	-0.101	-0.081	-0.104	-0.117	-0.117	-0.117	-0.122	-0.118	-0.115	-0.154	-0.113
YMR149W	-0.087	-0.088	-0.082	-0.082	-0.08	-0.08	-0.08	-0.085	-0.096	-0.096	-0.096	-0.096	-0.096	-0.096	-0.096	-0.096	-0.095	-0.083	-0.055	-0.057	-0.055	-0.059	-0.074	-0.084	-0.082	-0.082	-0.082	-0.082	-0.087	-0.087	-0.077	-0.068	-0.068	-0.068	-0.068	-0.068	-0.068	-0.07	-0.063	-0.058	-0.07	-0.069	-0.069	-0.063	-0.063	-0.059	-0.052	-0.058	-0.058
YGL010W	0.018	0.011	0.011	0.023	0.03	0.01	0.01	0.01	0.008	0.008	0.008	0.008	0.007	0.007	0.006	0.003	-0.005	-0.004	-0.004	-0.004	-0.003	-0.003	-0.007	-0.007	-0.005	-0.002	-0.007	-0.01	-0.004	-0.004	-0.004	-0.007	-0.005	-0.004	-0.004	-0.009	-0.009	-0.009	-0.011	-0.011	-0.011	-0.01	-0.01	-0.01	-0.01	-0.01	-0.01	-0.01	-0.01
YKL192C	-0.375	-0.375	-0.375	-0.352	-0.339	-0.337	-0.337	-0.313	-0.311	-0.311	-0.306	-0.306	-0.302	-0.291	-0.255	-0.275	-0.298	-0.298	-0.298	-0.313	-0.313	-0.319	-0.332	-0.333	-0.327	-0.291	-0.307	-0.333	-0.333	-0.314	-0.314	-0.314	-0.311	-0.311	-0.313	-0.29	-0.29	-0.29	-0.292	-0.292	-0.34	-0.324	-0.319	-0.319	-0.352	-0.424	-0.502	-0.502	-0.502
YNL153C	-0.049	-0.049	-0.049	-0.049	-0.049	-0.049	-0.049	-0.046	-0.048	-0.048	-0.048	-0.048	-0.053	-0.09	-0.092	-0.072	-0.072	-0.073	-0.073	-0.073	-0.073	-0.078	-0.086	-0.083	-0.083	-0.083	-0.083	-0.08	-0.08	-0.08	-0.08	-0.08	-0.08	-0.08	-0.077	-0.069	-0.059	-0.06	-0.06	-0.06	-0.06	-0.06	-0.06	-0.06	-0.06	-0.06	-0.058	-0.058	-0.058
YLL034C	-0.088	-0.095	-0.096	-0.096	-0.096	-0.093	-0.08	-0.071	-0.052	-0.058	-0.047	-0.047	-0.044	-0.044	-0.047	-0.049	-0.041	-0.065	-0.066	-0.072	-0.072	-0.07	-0.068	-0.07	-0.07	-0.07	-0.077	-0.079	-0.079	-0.079	-0.079	-0.079	-0.076	-0.076	-0.078	-0.078	-0.086	-0.084	-0.084	-0.084	-0.084	-0.084	-0.084	-0.084	-0.088	-0.088	-0.088	-0.088	-0.088
YOR054C	-0.025	-0.029	-0.026	-0.026	-0.031	-0.031	-0.031	-0.031	-0.031	-0.031	-0.031	-0.03	-0.03	-0.03	-0.03	-0.03	-0.032	-0.031	-0.031	-0.031	-0.031	-0.033	-0.035	-0.033	-0.033	-0.033	-0.033	-0.038	-0.038	-0.038	-0.038	-0.038	-0.038	-0.037	-0.037	-0.036	-0.036	-0.037	-0.039	-0.037	-0.037	-0.037	-0.034	-0.036	-0.036	-0.036	-0.036	-0.036	-0.036
YCL057W	-0.089	-0.089	-0.089	-0.089	-0.089	-0.096	-0.096	-0.096	-0.096	-0.096	-0.096	-0.096	-0.092	-0.093	-0.088	-0.088	-0.088	-0.088	-0.088	-0.089	-0.089	-0.089	-0.087	-0.092	-0.092	-0.094	-0.107	-0.108	-0.106	-0.106	-0.102	-0.106	-0.106	-0.106	-0.106	-0.106	-0.106	-0.102	-0.104	-0.105	-0.105	-0.105	-0.105	-0.105	-0.105	-0.103	-0.1	-0.102	-0.105
YJR050W	-0.035	-0.035	-0.034	-0.034	-0.036	-0.037	-0.039	-0.039	-0.036	-0.036	-0.036	-0.036	-0.036	-0.036	-0.041	-0.043	-0.044	-0.044	-0.044	-0.044	-0.048	-0.048	-0.048	-0.048	-0.049	-0.049	-0.049	-0.049	-0.049	-0.049	-0.048	-0.049	-0.049	-0.048	-0.048	-0.048	-0.048	-0.048	-0.047	-0.048	-0.048	-0.047	-0.047	-0.049	-0.046	-0.048	-0.048	-0.047	-0.045
YER058W	-0.009	-0.012	-0.036	-0.036	-0.036	-0.006	0.003	0.003	0.003	-0.03	-0.03	-0.03	-0.036	-0.036	-0.036	-0.037	-0.072	-0.066	-0.076	-0.055	-0.05	-0.05	-0.066	-0.05	-0.082	-0.084	-0.084	-0.084	-0.084	-0.084	-0.086	-0.086	-0.082	-0.082	-0.087	-0.087	-0.087	-0.087	-0.09	-0.09	-0.09	-0.09	-0.09	-0.09	-0.081	-0.091	-0.091	-0.091	-0.091
YGR199W	-0.003	-0.003	-0.003	-0.004	-0.004	-0.004	-0.004	-0.007	-0.007	-0.007	-0.011	-0.011	-0.011	-0.011	-0.011	-0.008	-0.011	-0.011	-0.011	-0.011	-0.011	-0.011	-0.011	-0.011	-0.013	-0.013	-0.015	-0.015	-0.017	-0.016	-0.016	-0.016	-0.016	-0.016	-0.016	-0.017	-0.017	-0.017	-0.016	-0.016	-0.016	-0.016	-0.016	-0.016	-0.016	-0.016	-0.016	-0.019	-0.019
YML119W	-0.024	-0.024	-0.022	-0.022	-0.022	-0.021	-0.021	-0.021	-0.021	-0.019	-0.019	-0.025	-0.025	-0.025	-0.025	-0.025	-0.026	-0.026	-0.026	-0.026	-0.026	-0.026	-0.026	-0.026	-0.026	-0.026	-0.026	-0.026	-0.026	-0.026	-0.026	-0.026	-0.026	-0.026	-0.026	-0.024	-0.024	-0.025	-0.025	-0.025	-0.025	-0.025	-0.025	-0.023	-0.023	-0.023	-0.023	-0.022	-0.022
YDR210W	-0.026	-0.026	-0.026	-0.028	-0.028	-0.028	-0.028	-0.027	-0.027	-0.029	-0.029	-0.029	-0.029	-0.029	-0.033	-0.033	-0.033	-0.041	-0.043	-0.043	-0.043	-0.043	-0.059	-0.07	-0.075	-0.081	-0.081	-0.081	-0.07	-0.069	-0.069	-0.069	-0.069	-0.069	-0.069	-0.061	-0.061	-0.061	-0.055	-0.026	-0.008	-0.016	-0.014	-0.024	-0.017	-0.017	-0.017	-0.017	-0.024
YNL052W	-0.086	-0.073	-0.073	-0.073	-0.077	-0.077	-0.077	-0.072	-0.072	-0.067	-0.067	-0.067	-0.065	-0.065	-0.065	-0.066	-0.063	-0.063	-0.063	-0.065	-0.063	-0.063	-0.063	-0.065	-0.065	-0.065	-0.065	-0.068	-0.067	-0.067	-0.066	-0.066	-0.066	-0.064	-0.063	-0.063	-0.063	-0.06	-0.06	-0.06	-0.06	-0.06	-0.06	-0.06	-0.061	-0.06	-0.06	-0.06	-0.06
YKR043C	0.002	0.003	0.001	-0.01	-0.013	-0.012	-0.012	-0.012	-0.023	-0.023	-0.023	-0.023	-0.025	-0.025	-0.025	-0.025	-0.029	-0.029	-0.029	-0.029	-0.027	-0.027	-0.026	-0.026	-0.026	-0.025	-0.025	-0.023	-0.023	-0.023	-0.022	-0.022	-0.022	-0.022	-0.02	-0.02	-0.02	-0.02	-0.02	-0.019	-0.019	-0.019	-0.018	-0.013	-0.013	-0.013	-0.013	-0.013	-0.013
YOR136W	0.009	0.007	0.007	0.006	0.004	0	-0.001	-0.001	-0.003	-0.003	-0.003	-0.003	-0.003	-0.003	0	0	0	-0.025	-0.029	-0.028	-0.038	-0.069	-0.069	-0.069	-0.07	-0.062	-0.061	-0.047	-0.046	-0.046	-0.064	-0.066	-0.068	-0.073	-0.08	-0.083	-0.078	-0.078	-0.078	-0.088	-0.098	-0.106	-0.111	-0.111	-0.114	-0.112	-0.112	-0.11	-0.109
YOL121C	0.008	0.01	0.013	0.013	0.013	0.013	0.013	0.016	0.018	0.017	0.02	0.019	0.021	0.018	0.018	0.018	0.018	0.018	0.02	0.02	0.02	0.02	0.02	0.019	0.019	0.019	0.022	0.022	0.025	0.025	0.025	0.025	0.025	0.025	0.024	0.023	0.023	0.023	0.023	0.023	0.023	0.023	0.024	0.025	0.023	0.023	0.023	0.023	0.023
YHR132C	-0.06	-0.06	-0.056	-0.057	-0.057	-0.057	-0.057	-0.057	-0.057	-0.057	-0.057	-0.058	-0.053	-0.042	-0.042	-0.042	-0.042	-0.042	-0.041	-0.041	-0.041	-0.041	-0.041	-0.041	-0.041	-0.042	-0.042	-0.042	-0.042	-0.042	-0.042	-0.045	-0.046	-0.046	-0.045	-0.045	-0.045	-0.051	-0.052	-0.054	-0.054	-0.055	-0.055	-0.055	-0.055	-0.055	-0.055	-0.055	-0.055
YHL003C	0	0	0	0	0	0	0	0	0	0	0	0	0	0	0	0	0	0	0	0	0	0	0	0	-0.131	-0.122	-0.099	-0.091	-0.087	-0.087	-0.071	-0.082	-0.082	-0.108	-0.124	-0.069	-0.069	-0.07	-0.07	-0.068	-0.067	-0.067	-0.067	-0.067	-0.067	-0.071	-0.07	-0.07	-0.073
YDR101C	-0.038	-0.042	-0.042	-0.042	-0.042	-0.042	-0.044	-0.052	-0.047	-0.047	-0.035	-0.042	-0.021	-0.021	-0.021	-0.021	-0.021	-0.021	-0.036	-0.036	-0.036	-0.036	-0.036	-0.036	-0.044	-0.044	-0.044	-0.052	-0.052	-0.052	-0.052	-0.052	-0.042	-0.051	-0.051	-0.037	-0.037	-0.052	-0.071	-0.071	-0.071	-0.071	-0.071	-0.071	-0.077	-0.077	-0.077	-0.109	-0.109
YAL012W	-0.032	-0.032	-0.031	-0.031	-0.031	-0.031	-0.028	-0.028	-0.024	-0.024	-0.026	-0.026	-0.026	-0.026	-0.026	-0.026	-0.026	-0.025	-0.025	-0.026	-0.024	-0.024	-0.024	-0.024	-0.023	-0.023	-0.023	-0.024	-0.024	-0.019	-0.017	-0.017	-0.017	-0.017	-0.017	-0.015	-0.018	-0.019	-0.021	-0.018	-0.018	-0.016	-0.02	-0.022	-0.02	-0.02	-0.02	-0.02	-0.02
YKL210W	-0.053	-0.047	-0.047	-0.047	-0.047	-0.042	-0.042	-0.04	-0.04	-0.04	-0.042	-0.042	-0.039	-0.039	-0.037	-0.037	-0.037	-0.037	-0.037	-0.037	-0.037	-0.038	-0.038	-0.038	-0.038	-0.038	-0.038	-0.038	-0.038	-0.038	-0.042	-0.042	-0.042	-0.04	-0.04	-0.038	-0.048	-0.048	-0.048	-0.048	-0.048	-0.048	-0.051	-0.057	-0.057	-0.057	-0.057	-0.057	-0.056
YDR231C	-0.072	-0.064	-0.064	-0.064	-0.055	-0.057	-0.057	-0.048	-0.031	-0.031	-0.026	-0.026	-0.024	-0.024	-0.033	-0.033	-0.033	-0.033	-0.028	-0.028	-0.028	-0.028	-0.041	-0.051	-0.048	-0.03	-0.043	-0.043	-0.043	-0.043	-0.043	-0.043	-0.09	-0.09	-0.094	-0.094	-0.048	-0.07	-0.046	-0.035	-0.042	-0.028	-0.028	-0.048	-0.034	-0.048	-0.037	-0.03	-0.03
YJL159W	-0.074	-0.074	-0.074	-0.074	-0.081	-0.081	-0.081	-0.081	-0.087	-0.085	-0.085	-0.085	-0.085	-0.085	-0.085	-0.085	-0.085	-0.085	-0.085	-0.081	-0.081	-0.092	-0.092	-0.084	-0.075	-0.075	-0.075	-0.075	-0.075	-0.075	-0.085	-0.074	-0.074	-0.079	-0.07	-0.068	-0.071	-0.089	-0.138	-0.171	-0.171	-0.171	-0.171	-0.161	-0.181	-0.184	-0.184	-0.184	-0.184
YBR218C	-0.221	-0.221	-0.221	-0.214	-0.214	-0.228	-0.228	-0.217	-0.217	-0.203	-0.203	-0.203	-0.203	-0.203	-0.189	-0.185	-0.172	-0.172	-0.172	-0.18	-0.199	-0.199	-0.199	-0.199	-0.199	-0.199	-0.199	-0.207	-0.207	-0.207	-0.205	-0.205	-0.205	-0.205	-0.205	-0.205	-0.205	-0.195	-0.215	-0.236	-0.236	-0.236	-0.236	-0.236	-0.236	-0.21	-0.235	-0.235	-0.235
YLR384C	-0.127	-0.128	-0.124	-0.124	-0.121	-0.127	-0.113	-0.124	-0.105	-0.105	-0.102	-0.102	-0.105	-0.099	-0.103	-0.103	-0.12	-0.12	-0.123	-0.103	-0.037	-0.053	-0.053	-0.053	-0.06	-0.06	-0.06	-0.071	-0.071	-0.083	-0.08	-0.089	-0.088	-0.084	-0.08	-0.08	-0.08	-0.093	-0.084	-0.084	-0.084	-0.084	-0.091	-0.091	-0.091	-0.093	-0.09	-0.098	-0.104
YNL031C	-0.031	-0.031	-0.031	-0.031	-0.035	-0.035	-0.041	-0.041	-0.041	-0.041	-0.041	-0.049	-0.049	-0.047	-0.047	-0.047	-0.043	-0.043	-0.043	-0.054	-0.054	-0.054	-0.051	-0.051	-0.051	-0.051	-0.051	-0.058	-0.058	-0.053	-0.053	-0.053	-0.053	-0.053	-0.053	-0.053	-0.053	-0.053	-0.053	-0.058	-0.058	-0.058	-0.065	-0.069	-0.085	-0.092	-0.122	-0.122	-0.109
YKL006W	0.083	0.083	0.083	0.083	0.083	0.08	0.08	0.08	0.096	0.111	0.111	0.111	0.111	0.111	0.111	0.111	0.111	0.111	0.1	0.1	0.1	0.1	0.133	0	0	0	0	0	0	0	0	0	0	0	0	0	0	0	0	0	0	0	0	0	0	0	0	0	0
YMR076C	-0.007	-0.007	-0.007	-0.007	0.001	-0.009	-0.001	-0.001	-0.001	-0.001	-0.001	-0.001	0	0	0	0	-0.009	-0.005	-0.009	-0.002	0.008	0.008	-0.002	-0.002	-0.002	-0.002	-0.002	-0.002	-0.002	-0.002	-0.002	-0.002	-0.002	-0.002	-0.002	-0.002	-0.002	-0.009	-0.009	-0.009	-0.009	-0.009	-0.009	-0.009	-0.006	-0.011	-0.014	-0.014	-0.014
YER056C-A	-0.12	-0.147	-0.147	-0.147	-0.14	-0.14	-0.14	-0.133	-0.133	-0.133	-0.119	-0.109	-0.109	-0.109	-0.109	-0.105	-0.105	-0.105	-0.098	-0.098	-0.098	-0.097	-0.1	-0.096	-0.096	-0.087	-0.087	-0.09	-0.081	-0.081	-0.068	-0.039	-0.039	-0.039	-0.03	-0.021	-0.021	-0.008	0.004	0.004	0.014	0.017	0.012	0.011	0.002	0.002	0	-0.01	-0.01
YCR031C	-0.113	-0.096	-0.073	-0.073	-0.073	-0.076	-0.085	-0.079	-0.079	-0.069	-0.069	-0.067	-0.058	-0.055	-0.055	-0.046	-0.046	-0.046	-0.04	-0.04	-0.04	-0.041	-0.041	-0.045	-0.036	-0.035	-0.033	-0.035	-0.033	-0.033	-0.033	-0.027	-0.027	-0.029	-0.024	-0.019	-0.019	-0.019	-0.019	-0.02	-0.021	-0.021	-0.021	-0.014	-0.012	-0.019	-0.024	-0.025	-0.025
YOL119C	-0.046	-0.046	-0.037	-0.047	-0.048	-0.019	-0.019	-0.018	-0.007	-0.01	-0.01	-0.011	-0.011	-0.006	-0.015	-0.015	-0.018	-0.018	-0.018	-0.018	-0.017	-0.02	-0.025	-0.027	-0.027	-0.027	-0.029	-0.029	-0.029	-0.027	-0.029	-0.029	-0.029	-0.029	-0.029	-0.03	-0.027	-0.027	-0.027	-0.027	-0.037	-0.034	-0.028	-0.025	-0.025	-0.03	-0.033	-0.037	-0.037
YNL119W	-0.241	-0.241	-0.241	-0.236	-0.236	-0.236	-0.236	-0.233	-0.224	-0.224	-0.224	-0.221	-0.219	-0.215	-0.215	-0.218	-0.218	-0.218	-0.209	-0.209	-0.2	-0.195	-0.197	-0.193	-0.191	-0.191	-0.191	-0.193	-0.193	-0.224	-0.223	-0.224	-0.224	-0.227	-0.25	-0.25	-0.236	-0.236	-0.196	-0.196	-0.196	-0.196	-0.187	-0.217	-0.217	-0.222	-0.222	-0.195	-0.223
YBR293W	-0.115	-0.115	-0.115	-0.117	-0.115	-0.11	-0.11	-0.11	-0.118	-0.118	-0.118	-0.118	-0.118	-0.118	-0.118	-0.118	-0.118	-0.118	-0.118	-0.118	-0.134	-0.135	-0.153	-0.149	-0.153	-0.153	-0.157	-0.16	-0.16	-0.154	-0.154	-0.153	-0.152	-0.153	-0.153	-0.153	-0.153	-0.153	-0.153	-0.157	-0.166	-0.15	-0.151	-0.151	-0.151	-0.151	-0.151	-0.151	-0.151
YPL263C	-0.049	-0.049	-0.052	-0.048	-0.046	-0.048	-0.048	-0.048	-0.048	-0.049	-0.049	-0.046	-0.046	-0.043	-0.045	-0.037	-0.037	-0.044	-0.044	-0.044	-0.044	-0.044	-0.039	-0.039	-0.043	-0.043	-0.04	-0.04	-0.04	-0.04	-0.04	-0.039	-0.039	-0.04	-0.042	-0.045	-0.045	-0.045	-0.045	-0.042	-0.042	-0.04	-0.04	-0.04	-0.04	-0.035	-0.037	-0.037	-0.039
YPL043W	-0.081	-0.081	-0.081	-0.084	-0.079	-0.08	-0.078	-0.078	-0.078	-0.078	-0.077	-0.077	-0.077	-0.077	-0.077	-0.077	-0.08	-0.078	-0.073	-0.076	-0.076	-0.076	-0.076	-0.075	-0.075	-0.081	-0.081	-0.081	-0.079	-0.079	-0.079	-0.079	-0.079	-0.079	-0.079	-0.079	-0.079	-0.079	-0.079	-0.079	-0.083	-0.083	-0.083	-0.074	-0.079	-0.079	-0.076	-0.076	-0.076
YDL111C	-0.045	-0.045	-0.043	-0.046	-0.046	-0.046	-0.046	-0.046	-0.046	-0.051	-0.054	-0.054	-0.054	-0.049	-0.049	-0.049	-0.05	-0.056	-0.056	-0.056	-0.056	-0.06	-0.06	-0.06	-0.06	-0.058	-0.055	-0.055	-0.059	-0.069	-0.069	-0.071	-0.096	-0.095	-0.09	-0.09	-0.09	-0.09	-0.095	-0.095	-0.1	-0.098	-0.098	-0.098	-0.095	-0.095	-0.092	-0.091	-0.091
YMR129W	-0.004	-0.004	-0.004	-0.004	-0.004	-0.004	-0.004	-0.004	-0.004	-0.004	0	0.002	0.002	0	0	0	-0.004	-0.008	-0.008	-0.008	-0.008	-0.008	-0.008	-0.008	-0.008	-0.006	-0.006	-0.01	-0.01	-0.01	-0.01	-0.01	-0.008	-0.008	-0.008	-0.006	-0.006	-0.006	-0.006	-0.006	-0.006	-0.006	-0.006	-0.006	-0.006	-0.006	-0.006	-0.006	-0.006
YML126C	-0.007	-0.015	-0.015	-0.013	-0.01	-0.01	-0.01	-0.007	-0.009	-0.011	-0.01	-0.011	-0.014	-0.014	-0.014	-0.014	-0.012	-0.003	-0.005	-0.004	-0.002	-0.002	-0.004	-0.004	-0.004	-0.006	-0.01	-0.01	-0.01	-0.01	-0.01	-0.01	-0.003	-0.003	-0.003	-0.001	0.001	-0.001	0	0	0	0	-0.004	-0.004	-0.001	0	-0.003	-0.003	0
YOR369C	0.079	0.066	0.041	0.041	0.041	0.041	0.041	0.035	0.035	0.038	0.032	0.017	0.015	0.009	0.003	0.003	0.003	-0.012	-0.017	-0.017	-0.003	-0.003	0.005	0.002	0.009	0.009	0.009	0.009	0.009	0.009	0.009	0.009	0.004	0.014	0.006	-0.007	-0.007	-0.007	-0.007	-0.007	-0.007	-0.007	-0.007	-0.007	-0.021	-0.021	-0.021	-0.038	-0.043
YBR255C-A	-0.049	-0.05	-0.05	-0.044	-0.04	-0.039	-0.039	-0.035	-0.036	-0.039	-0.039	-0.042	-0.042	-0.042	-0.042	-0.042	-0.042	-0.042	-0.042	-0.042	-0.04	-0.04	-0.034	-0.035	-0.05	-0.037	-0.043	-0.025	-0.018	-0.011	-0.011	-0.009	-0.019	-0.019	-0.021	-0.032	-0.032	-0.03	-0.03	-0.021	-0.016	-0.016	-0.016	-0.013	-0.013	-0.017	-0.017	-0.017	-0.017
YPL079W	-0.024	-0.024	-0.024	-0.024	-0.024	-0.024	-0.028	-0.018	-0.018	-0.018	-0.018	-0.018	-0.02	-0.02	-0.021	-0.025	-0.025	-0.031	-0.031	-0.042	-0.042	-0.042	-0.042	-0.042	-0.03	-0.034	-0.039	-0.039	-0.034	-0.014	-0.01	-0.01	-0.01	-0.01	-0.01	-0.01	-0.011	-0.011	-0.008	-0.008	-0.008	-0.01	-0.007	-0.005	0.006	-0.01	-0.01	-0.01	-0.01
YCL051W	-0.055	-0.055	-0.055	-0.055	-0.055	-0.049	-0.063	-0.064	-0.062	-0.062	-0.062	-0.062	-0.06	-0.061	-0.061	-0.058	-0.058	-0.057	-0.054	-0.056	-0.056	-0.073	-0.073	-0.066	-0.065	-0.064	-0.062	-0.062	-0.054	-0.054	-0.05	-0.047	-0.051	-0.056	-0.056	-0.056	-0.056	-0.057	-0.057	-0.058	-0.058	-0.058	-0.058	-0.058	-0.059	-0.059	-0.059	-0.059	-0.057
YLR008C	-0.026	-0.025	-0.032	-0.032	-0.034	-0.034	-0.034	-0.034	-0.034	-0.035	-0.032	-0.029	-0.029	-0.032	-0.032	-0.03	-0.03	-0.03	-0.03	-0.03	-0.029	-0.029	-0.029	-0.029	-0.029	-0.029	-0.029	-0.029	-0.029	-0.029	-0.029	-0.029	-0.03	-0.03	-0.03	-0.03	-0.03	-0.03	-0.03	-0.03	-0.031	-0.031	-0.03	-0.03	-0.03	-0.031	-0.031	-0.031	-0.031
YPR185W	-0.041	-0.041	-0.029	-0.036	-0.035	-0.035	-0.013	-0.013	-0.038	-0.038	-0.087	-0.108	-0.07	-0.07	-0.066	-0.052	-0.084	-0.084	-0.084	-0.055	-0.055	-0.055	-0.11	-0.11	-0.215	-0.242	-0.249	-0.156	-0.171	-0.179	-0.185	-0.185	-0.153	-0.148	-0.148	-0.148	-0.184	-0.179	-0.178	-0.132	-0.16	-0.16	-0.16	-0.16	-0.16	-0.16	-0.154	-0.146	-0.146
YLR197W	-0.03	-0.03	-0.03	-0.026	-0.028	-0.032	-0.035	-0.038	-0.038	-0.038	-0.039	-0.038	-0.028	-0.029	-0.023	-0.01	-0.009	-0.009	-0.009	-0.009	-0.012	-0.007	-0.002	-0.002	0.001	0.001	0.001	0.001	0.001	0.001	0.001	-0.001	-0.001	-0.001	-0.003	-0.003	-0.004	-0.005	-0.005	0.003	0.005	0.005	-0.004	-0.009	-0.007	-0.022	-0.02	-0.018	-0.018
YKL051W	-0.04	-0.04	-0.04	-0.061	-0.016	0.052	0.052	0.052	0.021	0.021	0	0	0	0	0	0	0	0	0	0	0	0	0	0	0	0	0	0	0	0	0	0	0	0	0	0	0	0	0	0	0	0	0	0	0	0	0	0	0
YLR439W	-0.014	-0.016	-0.014	-0.015	-0.018	-0.009	-0.009	-0.012	-0.012	-0.012	-0.012	-0.015	-0.02	-0.025	-0.025	-0.028	-0.026	-0.022	-0.022	-0.022	-0.022	-0.022	-0.019	-0.024	-0.024	-0.019	-0.014	-0.014	-0.017	-0.017	-0.023	-0.025	-0.025	-0.031	-0.031	-0.034	-0.025	-0.025	-0.028	-0.028	-0.025	-0.033	-0.033	-0.046	-0.046	-0.046	-0.044	-0.037	-0.035
YJL019W	-0.107	-0.099	-0.122	-0.117	-0.13	-0.13	-0.165	-0.161	-0.196	-0.196	-0.216	-0.216	-0.169	-0.169	-0.176	-0.15	-0.15	-0.15	-0.15	-0.15	-0.15	-0.146	-0.157	-0.157	-0.158	-0.198	-0.208	-0.213	-0.218	-0.218	-0.218	-0.218	-0.218	-0.23	-0.252	-0.252	-0.278	-0.294	-0.306	-0.302	-0.3	-0.3	-0.3	-0.302	-0.3	-0.295	-0.327	-0.34	-0.34
YBR257W	-0.071	-0.071	-0.071	-0.071	-0.071	-0.071	-0.076	-0.079	-0.079	-0.079	-0.091	-0.091	-0.091	-0.096	-0.099	-0.088	-0.088	-0.088	-0.08	-0.085	-0.084	-0.084	-0.084	-0.084	-0.084	-0.084	-0.084	-0.087	-0.087	-0.088	-0.088	-0.088	-0.089	-0.089	-0.088	-0.088	-0.079	-0.08	-0.083	-0.083	-0.083	-0.084	-0.084	-0.084	-0.083	-0.082	-0.076	-0.076	-0.076
YFL017W-A	0.034	0.034	0.034	0.054	0.038	0.038	0.038	0.038	0.038	0.038	0.038	0.038	0.038	0.038	0.038	0.038	0.038	0.038	0.038	0.038	0.038	0.038	0.025	0.025	0.025	0.025	0.025	0.025	0.025	0.025	-0.015	-0.015	-0.015	-0.015	0	0	0	0	0	0	0	0	0	0	0	0	0	0	0
YER167W	-0.014	-0.014	-0.014	-0.014	-0.014	-0.014	-0.014	-0.013	-0.013	-0.011	-0.011	-0.011	-0.01	-0.009	-0.009	-0.009	-0.009	-0.01	-0.01	-0.01	-0.01	-0.01	-0.007	-0.007	-0.008	-0.009	-0.009	-0.01	-0.01	-0.01	-0.011	-0.007	-0.006	-0.007	-0.007	-0.009	-0.011	-0.011	-0.011	-0.01	-0.01	-0.014	-0.014	-0.014	-0.011	-0.011	-0.011	-0.01	-0.01
YOR149C	0	0	0	0	0	0	0	0	0	0	0	0	0	0	0	0	0	0	0	0	0	0	0	0	0	0	0	0	0	0	0	0	0	0	0	0	0	0	0	0	0	0	0	0	0	0	0	0	0
YDR325W	-0.082	-0.088	-0.088	-0.086	-0.085	-0.083	-0.085	-0.081	-0.084	-0.084	-0.085	-0.085	-0.085	-0.085	-0.085	-0.085	-0.085	-0.085	-0.085	-0.085	-0.085	-0.085	-0.085	-0.085	-0.085	-0.085	-0.085	-0.085	-0.084	-0.084	-0.084	-0.084	-0.081	-0.081	-0.077	-0.077	-0.077	-0.071	-0.071	-0.071	-0.071	-0.066	-0.063	-0.063	-0.056	-0.056	-0.056	-0.049	-0.046
YDL058W	-0.042	-0.042	-0.048	-0.048	-0.048	-0.065	-0.065	-0.062	-0.063	-0.044	-0.044	-0.039	-0.039	-0.033	-0.049	-0.093	-0.098	-0.098	-0.109	-0.109	-0.109	-0.109	-0.109	-0.114	-0.102	-0.102	-0.102	-0.102	-0.102	-0.102	-0.102	-0.095	-0.099	-0.103	-0.104	-0.098	-0.098	-0.098	-0.098	-0.098	-0.089	-0.089	-0.089	-0.089	-0.089	-0.089	-0.082	-0.082	-0.077
YJL107C	-0.323	-0.324	-0.354	-0.354	-0.354	-0.353	-0.353	-0.353	-0.353	-0.347	-0.345	-0.345	-0.345	-0.326	-0.326	-0.326	-0.327	-0.327	-0.345	-0.346	-0.368	-0.363	-0.353	-0.353	-0.353	-0.353	-0.334	-0.334	-0.334	-0.324	-0.324	-0.324	-0.324	-0.325	-0.316	-0.316	-0.317	-0.317	-0.317	-0.314	-0.312	-0.312	-0.312	-0.312	-0.312	-0.296	-0.311	-0.308	-0.308
YNL138W-A	-0.349	-0.349	-0.349	-0.349	-0.354	-0.354	-0.376	-0.379	-0.379	-0.397	-0.409	-0.415	-0.415	-0.415	-0.415	-0.415	-0.385	-0.371	-0.389	-0.359	-0.359	-0.363	-0.363	-0.363	-0.366	-0.366	-0.364	-0.345	-0.343	-0.348	-0.359	-0.359	-0.358	-0.393	-0.389	-0.376	-0.375	-0.372	-0.372	-0.372	-0.372	-0.372	-0.372	-0.372	-0.372	-0.372	-0.372	-0.34	-0.322
YGL023C	-0.083	-0.083	-0.08	-0.079	-0.079	-0.082	-0.082	-0.082	-0.082	-0.082	-0.082	-0.082	-0.075	-0.077	-0.075	-0.069	-0.069	-0.069	-0.069	-0.074	-0.074	-0.074	-0.074	-0.074	-0.074	-0.082	-0.082	-0.08	-0.08	-0.08	-0.087	-0.087	-0.087	-0.087	-0.087	-0.087	-0.087	-0.087	-0.087	-0.089	-0.089	-0.089	-0.089	-0.089	-0.089	-0.092	-0.097	-0.097	-0.097
YKR080W	-0.074	-0.074	-0.069	-0.069	-0.069	-0.069	-0.069	-0.061	-0.061	-0.061	-0.061	-0.061	-0.061	-0.066	-0.066	-0.066	-0.066	-0.068	-0.068	-0.068	-0.069	-0.069	-0.069	-0.073	-0.074	-0.072	-0.079	-0.073	-0.075	-0.075	-0.073	-0.073	-0.077	-0.077	-0.069	-0.069	-0.07	-0.073	-0.073	-0.073	-0.073	-0.073	-0.064	-0.069	-0.067	-0.067	-0.066	-0.072	-0.072
YGL245W	-0.078	-0.08	-0.08	-0.08	-0.076	-0.078	-0.078	-0.074	-0.069	-0.081	-0.081	-0.081	-0.081	-0.081	-0.081	-0.081	-0.081	-0.081	-0.074	-0.059	-0.059	-0.059	-0.059	-0.063	-0.059	-0.065	-0.055	-0.06	-0.07	-0.07	-0.07	-0.066	-0.066	-0.066	-0.061	-0.059	-0.047	-0.048	-0.048	-0.048	-0.048	-0.048	-0.049	-0.052	-0.052	-0.052	-0.052	-0.052	-0.052
YGR049W	-0.121	-0.114	-0.072	-0.07	-0.07	-0.073	-0.073	-0.069	-0.073	-0.068	-0.059	-0.059	-0.049	-0.05	-0.038	-0.038	-0.038	-0.034	-0.034	-0.034	-0.033	-0.032	-0.023	-0.034	-0.035	-0.03	-0.03	-0.03	-0.023	-0.018	-0.018	-0.018	-0.018	-0.018	-0.024	-0.024	-0.024	-0.024	-0.026	-0.03	-0.056	-0.059	-0.059	-0.059	-0.059	-0.059	-0.053	-0.063	-0.063
YER095W	0.133	0.127	0.11	0.107	0.107	0.12	0.113	0.113	0.113	0.126	0.122	0.087	0.084	0.128	0.088	0.079	0.079	0.079	0.074	0.066	0.066	0.066	0.076	0.062	0.062	0.062	0.074	0.045	0.072	0.084	0.154	0.155	0.155	0.089	0.089	0.089	0.089	0.089	0.089	-0.041	-0.075	-0.109	-0.109	0.014	0.014	0.014	-0.068	-0.037	-0.017
YOR142W	-0.039	-0.044	-0.044	-0.044	-0.044	-0.044	-0.044	-0.046	-0.048	-0.05	-0.05	-0.048	-0.048	-0.051	-0.051	-0.052	-0.052	-0.052	-0.053	-0.053	-0.053	-0.053	-0.054	-0.054	-0.051	-0.051	-0.051	-0.051	-0.051	-0.051	-0.051	-0.051	-0.051	-0.051	-0.049	-0.049	-0.05	-0.05	-0.05	-0.05	-0.052	-0.052	-0.051	-0.052	-0.052	-0.052	-0.049	-0.049	-0.049
YLR423C	-0.076	-0.076	-0.076	-0.076	-0.094	-0.116	-0.133	-0.114	-0.076	-0.089	-0.072	-0.068	-0.058	-0.062	-0.059	-0.068	-0.068	-0.065	-0.062	-0.059	-0.056	-0.058	-0.058	-0.058	-0.06	-0.056	-0.056	-0.056	-0.065	-0.068	-0.066	-0.066	-0.066	-0.066	-0.066	-0.065	-0.066	-0.069	-0.071	-0.071	-0.071	-0.071	-0.071	-0.069	-0.069	-0.069	-0.066	-0.065	-0.058
YOR321W	-0.028	-0.028	-0.028	-0.028	-0.028	-0.028	-0.028	-0.028	-0.025	-0.025	-0.017	-0.017	-0.011	-0.01	-0.015	-0.02	-0.015	-0.014	-0.015	-0.027	-0.027	-0.025	-0.025	-0.036	-0.036	-0.037	-0.039	-0.049	-0.051	-0.049	-0.049	-0.054	-0.054	-0.058	-0.06	-0.067	-0.067	-0.063	-0.062	-0.064	-0.069	-0.065	-0.065	-0.065	-0.067	-0.067	-0.067	-0.067	-0.061
YJR057W	-0.069	-0.069	-0.069	-0.069	-0.069	-0.069	-0.069	-0.069	-0.069	-0.069	-0.069	-0.07	-0.071	-0.071	-0.071	-0.071	-0.071	-0.073	-0.073	-0.073	-0.075	-0.075	-0.075	-0.073	-0.07	-0.071	-0.071	-0.071	-0.079	-0.079	-0.079	-0.079	-0.085	-0.086	-0.086	-0.086	-0.086	-0.087	-0.082	-0.086	-0.086	-0.089	-0.089	-0.096	-0.097	-0.097	-0.087	-0.087	-0.069
YDL206W	-0.006	-0.006	-0.006	-0.006	-0.004	0.003	0.007	0.012	0.012	0.018	0.017	0.015	0.015	0.015	0.015	0.015	0.015	0.015	0.015	0.015	0.015	0.025	0.009	-0.003	-0.008	-0.008	-0.008	-0.004	-0.004	-0.004	-0.004	-0.004	-0.004	-0.013	-0.008	-0.008	0.001	0.007	0.007	0.007	0.007	0.007	0.006	0.006	0.006	0.019	0.019	-0.004	0.006
YMR022W	-0.023	-0.025	-0.025	-0.028	-0.028	-0.028	-0.028	-0.028	-0.029	-0.029	-0.029	-0.029	-0.029	-0.038	-0.038	-0.038	-0.035	-0.035	-0.035	-0.036	-0.036	-0.041	-0.04	-0.04	-0.04	-0.04	-0.038	-0.039	-0.029	-0.029	-0.029	-0.029	-0.029	-0.029	-0.029	-0.029	-0.029	-0.031	-0.031	-0.027	-0.025	-0.025	-0.025	-0.025	-0.024	-0.023	-0.023	-0.023	-0.023
YNL024C-A	-0.06	-0.058	-0.052	-0.053	-0.055	-0.055	-0.055	-0.055	-0.053	-0.068	-0.067	-0.065	-0.063	-0.063	-0.063	-0.067	-0.067	-0.064	-0.066	-0.063	-0.063	-0.062	-0.062	-0.066	-0.066	-0.057	-0.053	-0.053	-0.053	-0.053	-0.055	-0.063	-0.063	-0.062	-0.059	-0.059	-0.059	-0.059	-0.059	-0.058	-0.058	-0.061	-0.063	-0.063	-0.063	-0.063	-0.061	-0.061	-0.061
YNL065W	0.021	0.021	0.022	0.022	0.016	0.016	0.016	0.016	0.016	0.016	0.016	0.016	0.016	0.016	0.016	0.016	0.016	0.016	0.025	0.025	0.025	0.025	0.025	0.025	0.025	0.025	0.025	0.025	0.025	0.025	0.025	0.025	0.03	0.03	0.03	0.03	0.03	0.038	0.019	0.019	0	0	0	0	0	0	0	0	0
YML113W	-0.283	-0.283	-0.283	-0.283	-0.268	-0.253	-0.253	-0.256	-0.256	-0.258	-0.261	-0.261	-0.261	-0.261	-0.261	-0.261	-0.254	-0.265	-0.265	-0.251	-0.251	-0.254	-0.253	-0.253	-0.253	-0.255	-0.255	-0.28	-0.336	-0.315	-0.318	-0.318	-0.318	-0.321	-0.292	-0.372	-0.28	-0.231	-0.218	-0.178	-0.168	-0.168	-0.168	-0.106	-0.119	-0.108	-0.066	-0.066	0.006
YEL038W	-0.019	-0.019	-0.016	-0.013	-0.016	-0.012	-0.012	-0.012	-0.012	-0.014	-0.018	-0.018	-0.017	-0.019	-0.02	-0.026	-0.026	-0.028	-0.042	-0.038	-0.042	-0.04	-0.04	-0.04	-0.04	-0.043	-0.039	-0.025	-0.025	-0.029	-0.029	-0.024	-0.029	-0.032	-0.038	-0.038	-0.04	-0.04	-0.04	-0.036	-0.036	-0.035	-0.035	-0.035	-0.04	-0.031	-0.028	-0.028	-0.028
YOR074C	-0.127	-0.127	-0.123	-0.123	-0.123	-0.123	-0.123	-0.123	-0.123	-0.106	-0.117	-0.117	-0.117	-0.117	-0.125	-0.109	-0.074	-0.074	-0.074	-0.074	-0.074	-0.074	-0.074	-0.074	-0.074	-0.074	0	-0.057	-0.057	-0.057	-0.057	-0.052	-0.085	-0.085	-0.041	-0.041	-0.041	-0.071	-0.071	-0.051	-0.051	-0.051	-0.044	-0.044	-0.066	-0.057	-0.084	-0.084	-0.069
YOR187W	0.026	0.01	0.017	0.026	0.026	0.026	0.026	0.019	0.037	0.028	0.028	0.028	0.028	0.028	0.028	0.028	0.028	0.028	0.03	0.03	0.03	0.02	0.012	0.02	0.02	0.02	0.02	0.02	0.008	0.008	0.004	0.004	-0.005	-0.005	-0.01	-0.015	-0.013	-0.013	-0.007	-0.007	-0.007	-0.007	-0.007	-0.007	-0.007	-0.016	-0.016	-0.016	-0.016
YBR162W-A	-0.048	-0.048	-0.048	-0.048	-0.048	-0.064	-0.064	-0.064	-0.064	-0.064	-0.064	-0.064	-0.064	-0.064	0.002	0.002	0.019	0.045	0.005	0.005	0.005	-0.024	-0.024	-0.047	-0.061	-0.061	-0.061	-0.048	-0.048	-0.048	-0.048	-0.048	-0.048	-0.048	-0.073	-0.073	-0.073	-0.073	-0.088	-0.104	-0.104	-0.099	-0.099	-0.099	-0.099	-0.099	-0.099	-0.099	-0.099
YIL128W	-0.411	-0.401	-0.4	-0.402	-0.404	-0.434	-0.445	-0.444	-0.422	-0.422	-0.422	-0.421	-0.424	-0.424	-0.424	-0.418	-0.418	-0.418	-0.416	-0.416	-0.416	-0.416	-0.416	-0.416	-0.439	-0.437	-0.437	-0.437	-0.437	-0.437	-0.437	-0.437	-0.437	-0.437	-0.432	-0.432	-0.432	-0.432	-0.432	-0.432	-0.432	-0.432	-0.433	-0.428	-0.423	-0.423	-0.423	-0.423	-0.418
YIL002C	-0.049	-0.048	-0.048	-0.048	-0.048	-0.048	-0.048	-0.048	-0.048	-0.046	-0.046	-0.048	-0.048	-0.046	-0.048	-0.049	-0.042	-0.038	-0.037	-0.044	-0.044	-0.047	-0.046	-0.047	-0.047	-0.044	-0.038	-0.038	-0.037	-0.037	-0.037	-0.037	-0.037	-0.037	-0.037	-0.037	-0.037	-0.037	-0.037	-0.035	-0.033	-0.033	-0.033	-0.033	-0.033	-0.033	-0.033	-0.036	-0.042
YPL034W	-0.043	-0.05	-0.05	-0.037	-0.037	-0.036	-0.035	-0.035	-0.035	-0.038	-0.038	-0.039	-0.038	-0.046	-0.048	-0.048	-0.051	-0.054	-0.054	-0.05	-0.05	-0.053	-0.053	-0.053	-0.053	-0.055	-0.059	-0.059	-0.059	-0.059	-0.059	-0.055	-0.056	-0.054	-0.057	-0.063	-0.069	-0.068	-0.057	-0.057	-0.057	-0.058	-0.058	-0.052	-0.052	-0.052	-0.052	-0.052	-0.052
YJL136C	-0.029	-0.028	-0.031	-0.031	-0.031	-0.031	-0.031	-0.031	-0.031	-0.03	-0.03	-0.03	-0.03	-0.03	-0.03	-0.03	-0.031	-0.031	-0.032	-0.032	-0.032	-0.031	-0.031	-0.031	-0.029	-0.029	-0.029	-0.029	-0.029	-0.029	-0.029	-0.028	-0.028	-0.028	-0.027	-0.028	-0.027	-0.027	-0.027	-0.027	-0.027	-0.027	-0.027	-0.027	-0.027	-0.027	-0.027	-0.027	-0.027
YML123C	-0.056	-0.056	-0.056	-0.058	-0.058	-0.058	-0.058	-0.058	-0.058	-0.058	-0.059	-0.059	-0.058	-0.049	-0.045	-0.04	-0.04	-0.04	-0.043	-0.043	-0.046	-0.046	-0.046	-0.045	-0.045	-0.043	-0.042	-0.042	-0.042	-0.042	-0.042	-0.042	-0.042	-0.037	-0.041	-0.041	-0.043	-0.043	-0.043	-0.043	-0.041	-0.041	-0.044	-0.046	-0.045	-0.045	-0.045	-0.045	-0.045
YBR160W	-0.01	-0.003	-0.002	-0.002	-0.007	-0.012	-0.01	-0.01	-0.01	-0.01	-0.017	-0.03	-0.029	-0.032	-0.031	-0.029	-0.025	-0.025	-0.024	-0.024	-0.024	-0.024	-0.024	-0.024	-0.021	-0.024	-0.024	-0.023	-0.023	-0.023	-0.023	-0.023	-0.023	-0.023	-0.023	-0.023	-0.023	-0.024	-0.024	-0.024	-0.027	-0.027	-0.025	-0.025	-0.025	-0.025	-0.025	-0.025	-0.025
YKL079W	-0.056	-0.064	-0.059	-0.054	-0.054	-0.052	-0.045	-0.047	-0.047	-0.047	-0.047	-0.059	-0.059	-0.06	-0.053	-0.053	-0.053	-0.053	-0.053	-0.054	-0.054	-0.054	-0.057	-0.059	-0.056	-0.047	-0.047	-0.047	-0.047	-0.047	-0.039	-0.042	-0.042	-0.04	-0.046	-0.04	-0.04	-0.04	-0.04	-0.04	-0.04	-0.04	-0.04	-0.04	-0.043	-0.044	-0.044	-0.044	-0.044
YOR129C	-0.172	-0.145	-0.145	-0.158	-0.158	-0.182	-0.185	-0.182	-0.174	-0.174	-0.174	-0.176	-0.193	-0.193	-0.185	-0.225	-0.219	-0.249	-0.181	-0.181	-0.181	-0.181	-0.171	-0.171	-0.161	-0.156	-0.156	-0.157	-0.166	-0.158	-0.158	-0.158	-0.158	-0.158	-0.156	-0.156	-0.157	-0.155	-0.154	-0.161	-0.161	-0.161	-0.161	-0.161	-0.159	-0.158	-0.162	-0.166	-0.166
YEL042W	-0.004	-0.004	-0.004	-0.005	-0.005	-0.005	-0.006	-0.006	-0.006	-0.006	-0.007	-0.009	-0.009	-0.009	-0.009	-0.008	-0.008	-0.008	-0.008	-0.008	-0.008	-0.008	-0.008	-0.008	-0.01	-0.01	-0.008	-0.009	-0.008	-0.008	-0.008	-0.008	-0.008	-0.008	-0.008	-0.009	-0.009	-0.005	-0.005	-0.005	-0.006	-0.006	-0.006	-0.006	-0.006	-0.005	-0.004	-0.008	-0.008
YHR192W	-0.055	-0.055	-0.043	-0.044	-0.045	-0.045	-0.048	-0.048	-0.051	-0.055	-0.055	-0.052	-0.056	-0.065	-0.066	-0.066	-0.06	-0.061	-0.063	-0.056	-0.064	-0.057	-0.054	-0.054	-0.054	-0.052	-0.056	-0.056	-0.059	-0.048	-0.048	-0.047	-0.037	-0.037	-0.037	-0.037	-0.037	-0.037	-0.037	-0.036	-0.034	-0.034	-0.034	-0.027	-0.025	-0.041	-0.043	-0.043	-0.043
YKL080W	-0.018	-0.017	-0.017	-0.017	-0.017	-0.016	-0.016	-0.006	-0.007	-0.011	-0.011	-0.011	-0.011	-0.012	-0.012	-0.008	-0.01	-0.01	-0.009	-0.011	-0.011	-0.011	-0.013	-0.023	-0.029	-0.039	-0.039	-0.039	-0.039	-0.039	-0.04	-0.04	-0.04	-0.04	-0.04	-0.039	-0.039	-0.039	-0.031	-0.031	-0.031	-0.039	-0.031	-0.041	-0.039	-0.039	-0.039	-0.039	-0.039
YJL133C-A	0	0	0	0	0	0	0	0	0	0	0	0	0	0	0	0	0	0	0	0	0	0	0	0	0	0	0	0	0	0	0	0	0	0	0	0	0	0	0	0	0	0	0	0	0	0	0	0	0
YMR166C	-0.053	-0.053	-0.053	-0.046	-0.034	-0.034	-0.047	-0.027	-0.027	-0.021	-0.022	-0.021	-0.011	-0.009	-0.009	-0.013	-0.015	-0.02	-0.02	-0.016	-0.016	-0.016	-0.007	-0.007	-0.007	-0.007	-0.004	-0.004	-0.004	-0.004	-0.006	-0.015	-0.015	-0.015	-0.01	-0.01	-0.013	-0.017	-0.007	-0.007	-0.009	-0.008	-0.014	-0.014	-0.014	-0.014	-0.014	-0.013	-0.013
YMR034C	-0.012	-0.009	-0.006	-0.006	-0.003	-0.003	-0.006	-0.006	-0.012	-0.029	-0.029	-0.019	-0.019	-0.019	-0.019	-0.019	-0.017	-0.017	-0.025	-0.025	-0.023	-0.031	-0.031	-0.031	-0.035	-0.041	-0.044	-0.046	-0.046	-0.062	-0.059	-0.059	-0.059	-0.061	-0.061	-0.059	-0.059	-0.059	-0.059	-0.059	-0.059	-0.059	-0.059	-0.063	-0.061	-0.061	-0.061	-0.061	-0.061
YNL160W	0.009	0.004	0.004	0.004	0.004	0.004	0.004	0.004	0.004	0.004	0.003	0.003	0.003	0.003	0.003	0.003	0.003	0.003	0.003	0.003	0.003	0.003	0.003	0.003	0.003	0.003	0.003	0.003	0.003	0.003	0.003	0.003	0.003	0.003	0.002	0.002	0.002	0.002	-0.002	-0.004	-0.017	-0.01	-0.028	-0.028	-0.028	-0.028	-0.026	-0.026	-0.026
YOL094C	-0.088	-0.091	-0.091	-0.087	-0.089	-0.085	-0.084	-0.084	-0.084	-0.098	-0.088	-0.081	-0.079	-0.079	-0.079	-0.079	-0.074	-0.071	-0.072	-0.072	-0.074	-0.074	-0.074	-0.074	-0.074	-0.074	-0.072	-0.072	-0.072	-0.072	-0.072	-0.075	-0.081	-0.087	-0.087	-0.09	-0.09	-0.086	-0.086	-0.086	-0.084	-0.084	-0.082	-0.082	-0.08	-0.083	-0.081	-0.081	-0.081
YPL064C	-0.026	-0.028	-0.028	-0.028	-0.028	-0.028	-0.028	-0.03	-0.032	-0.038	-0.038	-0.038	-0.038	-0.03	-0.03	-0.03	-0.036	-0.038	-0.045	-0.05	-0.05	-0.05	-0.048	-0.046	-0.045	-0.049	-0.045	-0.042	-0.043	-0.043	-0.045	-0.045	-0.045	-0.046	-0.046	-0.047	-0.047	-0.047	-0.047	-0.046	-0.046	-0.046	-0.046	-0.048	-0.047	-0.047	-0.041	-0.041	-0.041
YDR051C	0.008	0.008	0.006	0.006	0.006	0.01	0.01	0.003	0.003	0.001	0.001	0.001	0.001	0.001	-0.001	-0.001	-0.001	-0.001	0.004	0.004	0.004	-0.002	-0.002	-0.002	-0.002	-0.006	-0.004	-0.008	-0.011	-0.011	-0.011	-0.011	-0.012	-0.012	-0.013	-0.017	-0.018	-0.018	-0.018	-0.018	-0.018	-0.017	-0.014	-0.013	-0.016	-0.016	-0.016	-0.016	-0.016
YNL218W	-0.38	-0.386	-0.386	-0.386	-0.386	-0.372	-0.369	-0.369	-0.373	-0.372	-0.374	-0.374	-0.374	-0.374	-0.374	-0.374	-0.353	-0.353	-0.353	-0.37	-0.374	-0.372	-0.364	-0.353	-0.341	-0.341	-0.338	-0.338	-0.337	-0.338	-0.338	-0.338	-0.338	-0.338	-0.338	-0.34	-0.34	-0.34	-0.34	-0.34	-0.34	-0.34	-0.34	-0.341	-0.367	-0.367	-0.365	-0.365	-0.368
YIL043C	-0.015	-0.012	-0.015	-0.006	-0.042	-0.044	-0.044	-0.043	-0.043	-0.041	-0.041	-0.041	-0.041	-0.034	-0.032	-0.032	-0.04	-0.037	-0.037	-0.029	-0.029	-0.029	-0.026	-0.022	-0.022	-0.025	-0.03	-0.032	-0.032	-0.032	-0.035	-0.035	-0.035	-0.044	-0.044	-0.044	-0.049	-0.063	-0.073	-0.08	-0.08	-0.081	-0.081	-0.086	-0.086	-0.086	-0.083	-0.081	-0.097
YGL106W	-0.161	-0.161	-0.161	-0.17	-0.17	-0.17	-0.17	-0.168	-0.168	-0.168	-0.173	-0.173	-0.171	-0.169	-0.168	-0.168	-0.168	-0.169	-0.169	-0.169	-0.169	-0.169	-0.167	-0.167	-0.167	-0.167	-0.167	-0.167	-0.167	-0.167	-0.167	-0.166	-0.157	-0.159	-0.159	-0.157	-0.157	-0.157	-0.157	-0.167	-0.165	-0.165	-0.165	-0.165	-0.165	-0.164	-0.164	-0.164	-0.169
YGL123W	0	0	0	0	0	0	0	0	0	0	0	0	0	0	0	0	0	0	0	0	0	0	0	0	0	0	0	0	0	0	0	0	0	0	0	0	0	0	0	0	0	0	0	0	0	0	0	0	0
YLR283W	-0.016	-0.016	-0.016	-0.016	-0.016	-0.017	-0.017	-0.017	-0.018	-0.018	-0.017	-0.017	-0.015	-0.016	-0.016	-0.016	-0.017	-0.017	-0.019	-0.029	-0.035	-0.035	-0.034	-0.034	-0.035	-0.035	-0.034	-0.034	-0.034	-0.034	-0.038	-0.038	-0.038	-0.038	-0.038	-0.038	-0.038	-0.046	-0.051	-0.051	-0.047	-0.04	-0.04	-0.04	-0.034	-0.034	-0.034	-0.029	-0.021
YDR497C	-0.042	-0.038	-0.041	-0.042	-0.042	-0.042	-0.042	-0.035	-0.034	-0.034	-0.033	-0.034	-0.034	-0.032	-0.031	-0.031	-0.032	-0.032	-0.032	-0.032	-0.032	-0.032	-0.032	-0.032	-0.032	-0.034	-0.035	-0.034	-0.034	-0.034	-0.034	-0.033	-0.033	-0.033	-0.04	-0.04	-0.04	-0.04	-0.04	-0.044	-0.044	-0.044	-0.044	-0.044	-0.044	-0.044	-0.044	-0.044	-0.044
YDR375C	-0.059	-0.061	-0.082	-0.082	-0.076	-0.082	-0.078	-0.08	-0.078	-0.078	-0.078	-0.078	-0.078	-0.078	-0.078	-0.078	-0.078	-0.078	-0.078	-0.084	-0.088	-0.095	-0.095	-0.094	-0.091	-0.093	-0.093	-0.095	-0.092	-0.103	-0.095	-0.093	-0.093	-0.093	-0.093	-0.098	-0.098	-0.082	-0.082	-0.082	-0.087	-0.083	-0.083	-0.093	-0.093	-0.093	-0.093	-0.094	-0.094
YOL140W	-0.015	-0.015	-0.014	-0.012	-0.012	-0.016	-0.013	-0.012	-0.012	-0.012	-0.011	-0.011	-0.013	-0.015	-0.005	-0.004	-0.004	-0.004	-0.004	-0.004	-0.003	-0.007	-0.009	-0.008	-0.015	-0.013	-0.013	-0.013	-0.021	-0.014	-0.012	-0.012	-0.012	-0.027	-0.027	-0.027	-0.027	-0.027	-0.027	-0.027	-0.027	-0.028	-0.035	-0.038	-0.038	-0.038	-0.038	-0.033	-0.033
YOL044W	0.053	0.053	0.043	0.02	0.02	0.001	-0.001	-0.004	-0.004	-0.004	-0.007	-0.007	-0.013	-0.006	-0.006	-0.005	-0.009	-0.01	-0.01	-0.006	-0.001	-0.003	-0.003	-0.002	-0.005	-0.005	-0.005	0	0.002	0.002	0.002	0.002	0.002	0.002	0.004	0.004	0.005	0.007	0.005	0.005	0.003	0.003	0.003	0.003	0.003	0.003	0.003	0.006	0.005
YLR441C	-0.014	-0.024	-0.024	-0.029	-0.024	-0.028	-0.027	-0.028	-0.036	-0.035	-0.035	-0.032	-0.036	-0.033	-0.033	-0.033	-0.035	-0.044	-0.062	-0.062	-0.064	-0.059	-0.061	-0.061	-0.064	-0.064	-0.068	-0.066	-0.062	-0.043	-0.043	-0.043	-0.043	-0.043	-0.043	-0.043	-0.045	-0.049	-0.049	-0.049	-0.047	-0.043	-0.043	-0.043	-0.043	-0.045	-0.045	-0.045	-0.045
YPL133C	0.01	0.005	-0.022	-0.028	-0.03	-0.042	-0.045	-0.045	-0.045	-0.045	-0.04	-0.045	-0.035	-0.033	-0.035	-0.035	-0.037	-0.037	-0.037	-0.037	-0.032	-0.036	-0.039	-0.036	-0.036	-0.038	-0.038	-0.036	-0.051	-0.038	-0.041	-0.041	-0.041	-0.041	-0.041	-0.041	-0.041	-0.041	-0.041	-0.033	-0.038	-0.034	-0.037	-0.037	-0.037	-0.037	-0.04	-0.04	-0.04
YDL006W	-0.01	-0.026	-0.026	-0.021	-0.021	-0.023	-0.023	-0.038	-0.035	-0.035	-0.035	-0.035	-0.036	-0.041	-0.04	-0.04	-0.04	-0.04	-0.045	-0.053	-0.059	-0.037	-0.036	-0.038	-0.038	-0.037	-0.037	-0.036	-0.035	-0.032	-0.032	-0.032	-0.031	-0.031	-0.033	-0.032	-0.032	-0.033	-0.031	-0.031	-0.031	-0.033	-0.033	-0.033	-0.033	-0.033	-0.033	-0.033	-0.036
YJR113C	-0.047	-0.065	-0.05	-0.05	-0.05	-0.058	-0.102	-0.09	-0.053	-0.083	-0.072	-0.098	-0.098	-0.087	-0.074	-0.065	-0.065	-0.073	-0.073	-0.073	-0.061	-0.05	-0.028	-0.035	-0.035	-0.035	-0.035	-0.035	-0.035	-0.035	-0.056	-0.067	-0.054	-0.054	-0.054	-0.054	-0.054	-0.054	-0.061	-0.112	-0.107	-0.107	-0.107	-0.107	-0.107	-0.107	-0.107	-0.107	-0.107
YBR138C	-0.082	-0.081	-0.077	-0.077	-0.078	-0.078	-0.078	-0.078	-0.079	-0.079	-0.08	-0.08	-0.08	-0.08	-0.08	-0.08	-0.08	-0.08	-0.08	-0.08	-0.08	-0.081	-0.081	-0.081	-0.081	-0.082	-0.08	-0.08	-0.082	-0.079	-0.079	-0.079	-0.079	-0.079	-0.079	-0.081	-0.081	-0.081	-0.081	-0.081	-0.086	-0.086	-0.087	-0.087	-0.088	-0.09	-0.09	-0.09	-0.09
YIR024C	-0.004	-0.004	-0.004	0.002	-0.004	-0.004	-0.004	-0.005	-0.005	-0.008	-0.002	-0.002	-0.002	0.001	0.001	0.001	0.001	0.006	0.015	0.004	0.004	-0.006	-0.003	0.001	0.002	-0.007	-0.005	-0.005	-0.005	-0.005	-0.001	0.002	0.004	0.001	0.008	0.003	0.003	0.003	0.003	0.003	0.003	0.003	0.019	0.026	0.037	0.025	0.001	0	0.003
YGR198W	-0.051	-0.051	-0.051	-0.051	-0.051	-0.058	-0.066	-0.114	-0.071	-0.042	-0.042	-0.022	-0.022	-0.022	-0.015	-0.011	0.003	0.002	-0.035	-0.035	-0.035	-0.063	-0.067	-0.067	-0.097	-0.097	-0.12	-0.088	-0.081	-0.12	-0.136	-0.126	-0.126	-0.126	-0.126	-0.126	-0.126	-0.128	-0.128	-0.128	-0.128	-0.131	-0.167	-0.249	-0.278	-0.26	-0.26	-0.26	-0.271
YCL016C	-0.391	-0.391	-0.39	-0.39	-0.39	-0.39	-0.39	-0.39	-0.39	-0.37	-0.35	-0.353	-0.353	-0.342	-0.342	-0.342	-0.342	-0.342	-0.346	-0.346	-0.346	-0.346	-0.346	-0.346	-0.346	-0.346	-0.346	-0.346	-0.346	-0.344	-0.344	-0.344	-0.344	-0.344	-0.344	-0.355	-0.355	-0.355	-0.355	-0.355	-0.355	-0.349	-0.349	-0.34	-0.34	-0.339	-0.335	-0.335	-0.326
YGR006W	-0.057	-0.057	-0.054	-0.054	-0.055	-0.055	-0.056	-0.057	-0.052	-0.052	-0.055	-0.056	-0.056	-0.052	-0.052	-0.052	-0.052	-0.052	-0.052	-0.051	-0.051	-0.051	-0.045	-0.046	-0.045	-0.043	-0.043	-0.042	-0.042	-0.042	-0.042	-0.042	-0.042	-0.043	-0.043	-0.043	-0.047	-0.047	-0.047	-0.049	-0.049	-0.049	-0.049	-0.049	-0.049	-0.049	-0.049	-0.049	-0.049
YDR364C	0.04	0.04	0.04	0.04	0.034	0.034	0.034	0.025	0.002	0.034	0.034	0.037	0.026	0.03	0.035	0.025	0.006	-0.01	-0.016	-0.016	-0.009	-0.009	-0.009	-0.011	-0.012	-0.023	-0.023	-0.026	-0.015	-0.015	-0.015	-0.015	-0.015	-0.017	-0.015	-0.031	-0.026	-0.028	-0.028	-0.028	-0.031	-0.031	-0.031	-0.031	-0.024	-0.021	-0.021	-0.021	-0.029
YNR037C	-0.071	-0.071	-0.071	-0.071	-0.071	-0.071	-0.071	-0.075	-0.075	-0.075	-0.072	-0.072	-0.072	-0.07	-0.066	-0.065	-0.065	-0.065	-0.061	-0.063	-0.063	-0.063	-0.063	-0.063	-0.063	-0.063	-0.063	-0.067	-0.068	-0.068	-0.068	-0.068	-0.068	-0.068	-0.068	-0.068	-0.068	-0.068	-0.068	-0.068	-0.067	-0.066	-0.066	-0.066	-0.066	-0.066	-0.066	-0.066	-0.066
YGR058W	0.018	0.024	0.024	0.021	0.021	0.027	0.027	0.027	0.027	0.027	0.018	0.024	0.029	0.029	0.029	0.029	0.029	0.029	0.029	0.029	0.025	0.018	0.018	0.018	0.018	0.015	0.015	0.015	0.013	0.01	0.01	0.01	0.01	0.01	0.008	-0.014	-0.01	-0.003	0	0	0.001	-0.002	-0.002	0.003	0.003	0.003	0.003	-0.001	-0.011
YER110C	-0.009	-0.009	-0.009	-0.007	-0.007	-0.007	-0.007	-0.008	-0.008	-0.008	-0.008	-0.01	-0.011	-0.012	-0.013	-0.017	-0.017	-0.017	-0.017	-0.017	-0.017	-0.017	-0.017	-0.017	-0.017	-0.017	-0.017	-0.017	-0.017	-0.017	-0.018	-0.018	-0.018	-0.018	-0.018	-0.018	-0.018	-0.018	-0.018	-0.018	-0.018	-0.018	-0.018	-0.018	-0.018	-0.018	-0.018	-0.018	-0.018
YER119C	-0.121	-0.122	-0.124	-0.125	-0.125	-0.125	-0.123	-0.123	-0.125	-0.122	-0.122	-0.122	-0.122	-0.121	-0.121	-0.123	-0.12	-0.118	-0.118	-0.118	-0.118	-0.118	-0.118	-0.118	-0.118	-0.115	-0.115	-0.115	-0.116	-0.116	-0.116	-0.117	-0.117	-0.117	-0.117	-0.117	-0.117	-0.117	-0.117	-0.114	-0.114	-0.114	-0.114	-0.114	-0.114	-0.114	-0.114	-0.117	-0.12
YLR291C	-0.066	-0.066	-0.069	-0.073	-0.068	-0.057	-0.057	-0.057	-0.051	-0.029	-0.028	-0.011	-0.011	-0.011	-0.011	-0.025	-0.025	-0.036	-0.036	-0.05	-0.05	-0.05	-0.05	-0.05	-0.05	-0.05	-0.05	-0.045	-0.041	-0.034	-0.023	-0.021	-0.023	-0.018	-0.018	-0.025	-0.028	-0.033	-0.034	-0.031	-0.032	-0.032	-0.034	-0.034	-0.032	-0.032	-0.03	-0.03	-0.034
YGR197C	-0.058	-0.052	-0.054	-0.052	-0.056	-0.052	-0.053	-0.048	-0.054	-0.038	-0.038	-0.038	-0.041	-0.041	-0.046	-0.046	-0.046	-0.046	-0.046	-0.044	-0.042	-0.04	-0.04	-0.12	-0.157	-0.157	-0.164	-0.164	-0.164	-0.17	-0.17	-0.17	-0.17	-0.17	-0.169	-0.167	-0.157	-0.187	-0.219	-0.219	-0.219	-0.219	-0.219	-0.219	-0.215	-0.215	-0.209	-0.212	-0.212
YIL148W	-0.155	-0.141	-0.261	-0.146	-0.146	-0.146	0	0	0	0	0	0	0	0	0	0	0	0	0	0	0	0	0	0	0	0	0	0	0	0	0	0	0	0	0	0	0	0	0	0	0	0	0	0	0	0	0	0	0
YDR328C	-0.04	-0.03	-0.032	-0.032	-0.032	-0.032	-0.032	-0.032	-0.032	-0.032	-0.032	-0.031	-0.028	-0.03	-0.049	-0.049	-0.049	-0.049	-0.048	-0.055	-0.047	-0.045	-0.045	-0.045	-0.045	-0.045	-0.044	-0.044	-0.044	-0.043	-0.044	-0.044	-0.046	-0.046	-0.05	-0.05	-0.049	-0.049	-0.049	-0.049	-0.047	-0.048	-0.049	-0.049	-0.049	-0.049	-0.049	-0.049	-0.049
YGL050W	-0.079	-0.079	-0.082	-0.081	-0.081	-0.083	-0.083	-0.083	-0.083	-0.084	-0.084	-0.084	-0.084	-0.081	-0.082	-0.083	-0.083	-0.083	-0.083	-0.084	-0.084	-0.084	-0.087	-0.088	-0.088	-0.088	-0.088	-0.087	-0.087	-0.087	-0.087	-0.087	-0.086	-0.086	-0.085	-0.086	-0.089	-0.086	-0.086	-0.086	-0.086	-0.087	-0.088	-0.088	-0.088	-0.088	-0.088	-0.088	-0.088
YMR005W	-0.05	-0.05	-0.049	-0.049	-0.051	-0.051	-0.047	-0.047	-0.045	-0.045	-0.045	-0.045	-0.045	-0.045	-0.045	-0.045	-0.045	-0.045	-0.045	-0.043	-0.042	-0.042	-0.044	-0.044	-0.044	-0.045	-0.044	-0.041	-0.04	-0.04	-0.04	-0.04	-0.04	-0.04	-0.04	-0.04	-0.039	-0.039	-0.039	-0.041	-0.041	-0.042	-0.04	-0.04	-0.037	-0.039	-0.036	-0.039	-0.039
YGR125W	-0.032	-0.033	-0.033	-0.033	-0.033	-0.033	-0.033	-0.034	-0.034	-0.032	-0.03	-0.035	-0.034	-0.034	-0.034	-0.034	-0.034	-0.034	-0.034	-0.034	-0.034	-0.034	-0.034	-0.034	-0.034	-0.034	-0.032	-0.032	-0.032	-0.032	-0.032	-0.032	-0.037	-0.037	-0.037	-0.038	-0.038	-0.038	-0.038	-0.038	-0.038	-0.038	-0.038	-0.038	-0.038	-0.038	-0.038	-0.038	-0.038
YJL172W	-0.175	-0.175	-0.179	-0.195	-0.195	-0.195	-0.195	-0.195	-0.193	-0.191	-0.184	-0.186	-0.171	-0.171	-0.173	-0.173	-0.168	-0.175	-0.155	-0.158	-0.157	-0.157	-0.157	-0.157	-0.166	-0.166	-0.19	-0.169	-0.166	-0.175	-0.175	-0.175	-0.175	-0.181	-0.181	-0.186	-0.184	-0.183	-0.187	-0.178	-0.178	-0.181	-0.181	-0.176	-0.176	-0.174	-0.174	-0.174	-0.174
YHR009C	0	0	0	0	0	0	0	0	0	0	0	0	0	0	0	0	0	-0.041	-0.041	-0.041	-0.02	-0.02	-0.024	-0.01	-0.01	-0.01	-0.01	-0.01	-0.01	-0.01	-0.01	-0.01	-0.01	-0.001	0.004	0.004	0.018	0.014	0.014	0.015	0.03	0.03	0.026	0.026	0.026	0.026	0.026	0.023	0.023
YBL003C	0	0	0	0	0	-0.404	-0.404	-0.455	-0.532	-0.532	-0.532	-0.532	-0.532	-0.532	-0.532	-0.547	-0.547	-0.547	-0.495	-0.485	-0.433	-0.433	-0.433	-0.433	-0.433	-0.433	-0.355	-0.179	-0.179	-0.16	-0.16	-0.152	-0.152	-0.152	-0.152	-0.17	-0.17	-0.173	-0.173	-0.173	-0.173	-0.173	-0.17	-0.155	-0.155	-0.157	-0.157	-0.164	-0.176
YHR090C	-0.02	-0.02	-0.02	-0.026	-0.026	-0.029	-0.029	-0.028	-0.028	-0.044	-0.044	-0.046	-0.044	-0.048	-0.048	-0.048	-0.048	-0.047	-0.047	-0.049	-0.049	-0.052	-0.052	-0.055	-0.055	-0.055	-0.055	-0.055	-0.055	-0.056	-0.056	-0.054	-0.057	-0.056	-0.056	-0.056	-0.056	-0.056	-0.056	-0.056	-0.051	-0.051	-0.054	-0.054	-0.052	-0.052	-0.052	-0.052	-0.052
YHR025W	-0.07	-0.07	-0.069	-0.069	-0.071	-0.071	-0.071	-0.067	-0.067	-0.07	-0.075	-0.075	-0.073	-0.073	-0.073	-0.073	-0.073	-0.073	-0.072	-0.072	-0.072	-0.074	-0.074	-0.074	-0.074	-0.074	-0.074	-0.074	-0.075	-0.075	-0.075	-0.075	-0.075	-0.075	-0.075	-0.075	-0.075	-0.075	-0.074	-0.073	-0.073	-0.074	-0.073	-0.071	-0.071	-0.067	-0.067	-0.065	-0.065
YDR084C	-0.093	-0.096	-0.097	-0.122	-0.134	-0.138	-0.138	-0.13	-0.139	-0.153	-0.153	-0.165	-0.165	-0.165	-0.165	-0.172	-0.174	-0.174	-0.174	-0.162	-0.162	-0.162	-0.162	-0.162	-0.162	-0.162	-0.162	-0.162	-0.169	-0.163	-0.163	-0.162	-0.162	-0.162	-0.176	-0.171	-0.147	-0.146	-0.139	-0.139	-0.152	-0.152	-0.148	-0.148	-0.148	-0.148	-0.149	-0.145	-0.145
YGL180W	0	0	0	0	0	0	0	0	0	0	0	0	-0.198	-0.198	-0.198	-0.193	-0.192	-0.109	-0.142	-0.27	-0.323	-0.318	-0.415	-0.432	-0.334	-0.334	-0.393	-0.393	-0.402	-0.425	-0.525	-0.421	-0.42	-0.434	-0.434	-0.447	-0.447	-0.429	-0.424	-0.434	-0.434	-0.434	-0.434	-0.434	-0.432	-0.46	-0.458	-0.476	-0.476
YJL063C	-0.118	-0.12	-0.12	-0.12	-0.12	-0.12	-0.13	-0.14	-0.153	-0.153	-0.158	-0.15	-0.154	-0.154	-0.154	-0.156	-0.156	-0.156	-0.156	-0.154	-0.154	-0.154	-0.154	-0.155	-0.155	-0.155	-0.155	-0.157	-0.157	-0.164	-0.164	-0.164	-0.164	-0.164	-0.164	-0.158	-0.158	-0.16	-0.16	-0.16	-0.16	-0.16	-0.16	-0.17	-0.168	-0.163	-0.163	-0.163	-0.163
YDR179C	0.003	-0.001	0.002	0.002	0.002	-0.002	0.003	-0.005	-0.005	-0.005	-0.005	-0.007	-0.007	-0.007	0.004	-0.013	-0.017	-0.01	-0.027	-0.025	-0.025	-0.025	-0.02	-0.019	-0.028	-0.031	-0.034	-0.034	-0.031	-0.043	-0.047	-0.044	-0.044	-0.069	-0.084	-0.059	-0.057	-0.057	-0.057	-0.058	-0.06	-0.064	-0.057	-0.057	-0.053	-0.051	-0.051	-0.053	-0.053
YGR275W	-0.056	-0.056	-0.056	-0.056	-0.056	-0.056	-0.061	-0.061	-0.053	-0.05	-0.058	-0.058	-0.063	-0.062	-0.038	-0.018	-0.021	-0.018	-0.016	-0.012	-0.009	-0.003	-0.003	-0.005	-0.004	-0.011	-0.011	-0.011	-0.011	-0.011	-0.011	-0.011	-0.011	-0.009	0.005	0.011	0.011	0.013	0.013	0.006	0.011	0.009	0.001	-0.002	0.011	0.011	0.015	0.015	0.015
YJR045C	-0.344	-0.344	-0.342	-0.342	-0.342	-0.342	-0.341	-0.341	-0.341	-0.341	-0.356	-0.356	-0.373	-0.373	-0.373	-0.367	-0.395	-0.388	-0.385	-0.41	-0.435	-0.435	-0.435	-0.435	-0.481	-0.481	-0.481	-0.486	-0.493	-0.493	-0.493	-0.495	-0.495	-0.498	-0.498	-0.498	-0.45	-0.44	-0.44	-0.44	-0.431	-0.427	-0.421	-0.413	-0.407	-0.407	-0.472	-0.471	-0.427
YDR447C	-0.274	-0.251	-0.251	-0.246	-0.246	-0.231	-0.237	-0.274	-0.265	-0.289	-0.297	-0.362	-0.305	-0.298	-0.302	-0.288	-0.288	-0.34	-0.305	-0.305	-0.305	-0.308	-0.241	0	0	0	0	0	0	0	0	0	0	0	0	0	0	0	0	0	0	0	0	0	0	0	0	0	0
YER144C	-0.096	-0.099	-0.097	-0.097	-0.097	-0.091	-0.096	-0.094	-0.094	-0.099	-0.099	-0.099	-0.099	-0.086	-0.086	-0.082	-0.088	-0.088	-0.088	-0.088	-0.085	-0.085	-0.085	-0.085	-0.087	-0.096	-0.096	-0.095	-0.095	-0.095	-0.095	-0.095	-0.095	-0.095	-0.095	-0.1	-0.101	-0.101	-0.101	-0.101	-0.101	-0.101	-0.101	-0.099	-0.099	-0.097	-0.101	-0.097	-0.099
YHR012W	-0.023	-0.025	-0.025	-0.024	-0.024	-0.024	-0.019	-0.019	-0.011	-0.011	-0.011	-0.013	-0.007	-0.007	-0.009	-0.011	-0.011	-0.012	-0.012	-0.016	-0.011	-0.013	-0.013	-0.018	-0.018	-0.018	-0.018	-0.017	-0.017	-0.019	-0.019	-0.019	-0.016	-0.019	-0.019	-0.022	-0.032	-0.023	-0.021	-0.022	-0.022	-0.021	-0.021	-0.012	-0.009	-0.009	-0.009	-0.009	-0.009
YDL095W	-0.008	-0.008	-0.006	-0.006	-0.007	-0.007	-0.007	-0.007	-0.008	-0.008	-0.008	-0.008	-0.008	-0.009	-0.01	-0.01	-0.01	-0.01	-0.009	-0.009	-0.009	-0.009	-0.011	-0.01	-0.01	-0.009	-0.007	0.003	-0.001	-0.002	0	-0.001	-0.005	-0.004	-0.002	-0.002	-0.001	-0.001	0.008	-0.018	-0.124	-0.12	-0.117	-0.125	-0.148	-0.148	-0.164	-0.155	-0.157
YNL015W	0.01	0.007	0.007	0.007	0.007	0.009	0.009	0.006	0.009	0.009	0.009	0.018	0.018	0.018	0.018	0.018	0.018	0.018	0.018	0.017	0.014	-0.01	-0.014	-0.01	-0.01	-0.01	-0.01	-0.01	-0.005	-0.004	-0.004	-0.004	-0.004	-0.004	-0.004	-0.004	-0.003	-0.005	-0.005	-0.005	-0.005	-0.005	-0.005	-0.005	-0.005	-0.005	-0.005	-0.005	-0.005
YER069W	-0.029	-0.029	-0.029	-0.029	-0.029	-0.029	-0.029	-0.034	-0.03	-0.03	-0.03	-0.03	-0.03	-0.03	-0.037	-0.035	-0.035	-0.035	-0.035	-0.035	-0.031	-0.037	-0.033	-0.033	-0.033	-0.033	-0.033	-0.033	-0.038	-0.032	-0.044	-0.044	-0.044	-0.044	-0.048	-0.036	-0.036	-0.036	-0.039	-0.034	-0.037	-0.037	-0.037	-0.037	-0.036	-0.04	-0.016	-0.022	-0.022
YMR209C	-0.059	-0.062	-0.086	-0.08	-0.042	-0.036	-0.039	-0.039	-0.04	-0.038	-0.03	-0.037	-0.039	-0.039	-0.037	-0.037	-0.037	-0.037	-0.043	-0.039	-0.036	-0.043	-0.043	-0.043	-0.042	-0.042	-0.042	-0.042	-0.042	-0.044	-0.039	-0.04	-0.04	-0.04	-0.04	-0.04	-0.04	-0.04	-0.038	-0.038	-0.038	-0.04	-0.04	-0.038	-0.036	-0.036	-0.036	-0.036	-0.038
YDR049W	-0.009	-0.009	-0.009	-0.014	-0.014	-0.014	-0.014	-0.012	-0.012	-0.012	-0.012	-0.011	-0.011	-0.011	-0.011	-0.013	-0.01	-0.01	-0.008	-0.008	-0.005	-0.005	-0.004	-0.002	0	0	0	0.002	0	0.002	0.003	0.004	0.001	0.001	0.001	0.001	0.001	0.001	0.001	0.001	0.001	0.001	-0.001	-0.001	0	-0.004	0.003	0.001	0.001
YHR021W-A	-0.041	-0.041	-0.041	-0.041	-0.041	-0.016	-0.016	-0.016	-0.016	-0.016	-0.016	-0.016	-0.016	-0.016	-0.016	-0.016	-0.016	-0.016	-0.016	-0.016	-0.016	-0.016	-0.016	-0.016	-0.016	-0.016	0	0	0	0	0	0	0	0	0	0	0	0	0	0	0	0	0	0	0	0	0	0	0
YEL012W	0	0	0	0	0	0	0	-0.524	-0.549	-0.549	-0.549	-0.559	-0.559	-0.55	-0.538	-0.534	-0.545	-0.408	-0.371	-0.371	-0.371	-0.371	-0.371	-0.371	-0.368	-0.36	-0.035	-0.09	-0.06	-0.057	-0.057	-0.057	-0.057	-0.057	-0.057	-0.057	-0.057	-0.057	-0.057	-0.057	-0.057	-0.057	-0.057	-0.07	-0.07	-0.07	-0.07	-0.07	-0.07
YNL172W	-0.071	-0.071	-0.071	-0.075	-0.078	-0.072	-0.072	-0.072	-0.059	-0.074	-0.058	-0.058	-0.024	-0.024	-0.024	-0.041	-0.045	-0.045	-0.045	-0.051	-0.051	-0.06	-0.075	-0.075	-0.069	-0.069	-0.069	-0.062	-0.069	-0.027	-0.032	-0.032	-0.032	-0.015	-0.017	-0.029	-0.015	-0.015	-0.02	-0.024	-0.011	-0.022	-0.017	-0.022	-0.013	-0.013	-0.013	-0.013	-0.013
YDR406W	0.019	0.019	0.017	0.017	0.015	0.015	0.015	0.013	0.013	0.011	0.012	0.017	0.014	0.014	0.01	0.01	0.008	0.008	0.013	0.014	0.014	0.015	0.011	0.005	0.009	0.012	0.012	0.012	0.012	0.015	0.015	0.015	0.015	0.019	0.019	0.019	0.019	0.024	0.02	0.018	0.014	0.005	-0.001	-0.007	-0.007	-0.013	-0.013	-0.013	-0.011
YDL165W	-0.002	-0.002	-0.03	-0.062	-0.055	-0.055	-0.057	-0.043	-0.047	-0.029	-0.01	-0.015	-0.015	-0.015	-0.015	-0.018	-0.023	-0.023	-0.023	-0.023	-0.023	-0.032	-0.026	-0.026	-0.026	-0.026	-0.026	-0.026	-0.026	-0.026	-0.029	-0.029	-0.024	-0.022	-0.022	-0.022	-0.019	-0.02	-0.022	-0.022	-0.022	-0.021	-0.021	-0.019	-0.019	-0.019	-0.019	-0.019	-0.022
YBR181C	-0.342	-0.346	-0.35	-0.35	-0.437	-0.42	-0.405	-0.405	-0.359	-0.378	-0.378	-0.378	-0.378	-0.378	-0.378	-0.378	-0.378	-0.378	-0.378	-0.378	-0.378	-0.367	-0.367	-0.367	-0.367	-0.36	-0.36	-0.36	-0.36	-0.36	-0.36	-0.36	-0.345	-0.345	-0.345	-0.345	-0.345	-0.331	-0.317	-0.321	-0.321	-0.321	-0.309	-0.298	-0.284	-0.288	-0.288	-0.293	-0.293
YHR183W	-0.029	-0.029	-0.028	-0.029	-0.029	-0.029	-0.029	-0.029	-0.029	-0.029	-0.029	-0.029	-0.029	-0.029	-0.028	-0.028	-0.028	-0.029	-0.032	-0.032	-0.031	-0.031	-0.031	-0.031	-0.033	-0.033	-0.033	-0.033	-0.034	-0.034	-0.034	-0.041	-0.038	-0.041	-0.034	-0.034	-0.035	-0.034	-0.03	-0.032	-0.037	-0.037	-0.037	-0.038	-0.038	-0.038	-0.036	-0.036	-0.036
YKL059C	-0.055	-0.056	-0.056	-0.056	-0.056	-0.056	-0.056	-0.056	-0.051	-0.051	-0.051	-0.051	-0.051	-0.051	-0.051	-0.051	-0.051	-0.051	-0.051	-0.051	-0.051	-0.051	-0.051	-0.051	-0.051	-0.05	-0.05	-0.051	-0.051	-0.051	-0.051	-0.05	-0.05	-0.05	-0.05	-0.05	-0.05	-0.05	-0.05	-0.053	-0.051	-0.051	-0.051	-0.051	-0.051	-0.053	-0.053	-0.053	-0.053
YIL030C	-0.029	-0.029	-0.024	-0.029	-0.034	-0.034	-0.031	-0.031	-0.041	-0.041	-0.043	-0.047	-0.047	-0.047	-0.048	-0.025	-0.027	-0.027	-0.027	-0.027	-0.027	-0.027	-0.027	-0.027	-0.029	-0.029	-0.029	-0.029	-0.029	-0.029	-0.029	-0.029	-0.029	-0.029	-0.029	-0.029	-0.029	-0.029	-0.029	-0.029	-0.028	-0.023	-0.023	-0.023	-0.023	-0.023	-0.023	-0.023	-0.022
YBR055C	-0.09	-0.09	-0.09	-0.09	-0.106	-0.106	-0.106	-0.106	-0.106	-0.106	-0.106	-0.106	-0.147	-0.133	-0.133	-0.133	-0.133	-0.133	-0.133	-0.133	-0.093	-0.093	-0.093	-0.066	0	0	0	0	0	0	0	0	0	0	0	0	0	0	0	0	0	0	0	0	0	0	0	0	0
YDL215C	-0.012	-0.016	-0.016	-0.016	-0.016	-0.016	-0.037	-0.045	-0.043	-0.043	-0.043	-0.043	-0.043	-0.043	-0.043	-0.043	-0.038	-0.038	-0.038	-0.038	-0.038	-0.033	-0.033	-0.033	-0.029	-0.029	-0.029	-0.029	-0.029	-0.034	-0.034	-0.034	-0.034	-0.034	-0.034	-0.034	-0.034	-0.034	-0.034	-0.043	-0.046	-0.055	-0.048	-0.048	-0.048	-0.043	-0.043	-0.043	-0.043
YPR046W	-0.062	-0.062	-0.067	-0.059	-0.068	-0.065	-0.065	-0.065	-0.065	-0.065	-0.064	-0.076	-0.067	-0.067	-0.067	-0.067	-0.067	-0.066	-0.071	-0.071	-0.068	-0.063	-0.057	-0.054	-0.054	-0.052	-0.052	-0.052	-0.052	-0.046	-0.046	-0.044	-0.045	-0.045	-0.045	-0.047	-0.047	-0.047	-0.047	-0.047	-0.047	-0.046	-0.048	-0.047	-0.045	-0.045	-0.046	-0.048	-0.052
YKR057W	-0.009	-0.009	-0.009	-0.009	-0.012	-0.015	-0.019	-0.019	-0.019	-0.019	-0.019	-0.019	-0.019	-0.019	-0.021	-0.029	-0.025	-0.033	-0.036	-0.036	-0.036	-0.036	-0.036	-0.036	-0.036	-0.036	-0.036	-0.044	-0.051	-0.051	-0.061	-0.08	-0.045	-0.025	-0.031	-0.027	-0.014	-0.014	-0.008	-0.003	-0.043	-0.032	-0.021	-0.021	-0.021	-0.021	-0.016	-0.021	-0.003
YFR051C	-0.191	-0.209	-0.207	-0.218	-0.242	-0.264	-0.264	-0.264	-0.264	-0.264	-0.264	-0.261	-0.278	-0.278	-0.341	-0.363	-0.326	-0.326	-0.326	-0.326	-0.326	-0.345	-0.382	-0.414	-0.476	-0.495	-0.504	-0.504	-0.506	-0.506	-0.506	-0.506	-0.506	-0.506	-0.506	-0.509	-0.509	-0.528	-0.528	-0.536	-0.549	-0.551	-0.557	-0.565	-0.565	-0.555	-0.555	-0.54	-0.587
YDR227W	-0.012	-0.015	-0.014	-0.02	-0.016	-0.016	-0.016	-0.015	-0.015	-0.015	-0.017	-0.017	-0.017	-0.017	-0.017	-0.021	-0.022	-0.025	-0.019	-0.018	-0.019	-0.021	-0.021	-0.024	-0.024	-0.024	-0.027	-0.029	-0.021	-0.021	-0.021	-0.021	-0.021	-0.022	-0.022	-0.036	-0.034	-0.032	-0.037	-0.036	-0.037	-0.037	-0.039	-0.037	-0.035	-0.034	-0.032	-0.031	-0.032
YBR199W	0.025	0.025	0.025	0.025	0.025	0.023	0.023	0.023	0.023	0.023	0.025	0.025	0.028	0.026	0.028	0.028	0.024	0.024	0.024	0.024	0.024	0.024	0.022	0.022	0.022	0.022	0.022	0.022	0.024	0.027	0.024	0.027	0.027	0.027	0.027	0.027	0.025	0.025	0.025	0.027	0.027	0.029	0.033	0.033	0.033	0.033	0.031	0.035	0.035
YHR041C	-0.204	-0.185	-0.182	-0.168	-0.168	-0.168	-0.168	-0.14	-0.126	-0.126	-0.126	-0.126	-0.126	-0.126	-0.13	-0.126	-0.121	-0.121	-0.121	-0.125	-0.128	-0.139	-0.147	-0.153	-0.153	-0.153	-0.147	-0.147	-0.149	-0.177	-0.175	-0.176	-0.181	-0.182	-0.182	-0.187	-0.189	-0.189	-0.195	-0.188	-0.189	-0.198	-0.204	-0.202	-0.202	-0.207	-0.208	-0.2	-0.26
YLR007W	-0.064	-0.06	-0.063	-0.051	-0.042	-0.036	-0.033	-0.033	-0.024	-0.024	-0.025	-0.04	-0.033	-0.024	-0.024	-0.023	-0.023	-0.016	-0.016	-0.016	-0.016	0.009	0.025	0.017	0.017	0.017	-0.007	-0.039	-0.062	0.026	0.009	0.03	0.03	0.03	-0.096	-0.095	-0.202	-0.172	-0.175	-0.203	-0.216	-0.236	-0.229	-0.237	-0.237	-0.237	-0.246	-0.246	-0.246
YGR284C	-0.007	-0.007	-0.012	-0.011	-0.011	-0.009	-0.009	-0.008	-0.008	-0.008	-0.008	-0.008	-0.007	-0.009	-0.009	-0.009	-0.01	-0.007	-0.01	-0.01	-0.011	-0.011	-0.01	-0.01	-0.01	-0.009	-0.006	-0.008	-0.007	-0.008	-0.008	-0.011	-0.011	-0.011	-0.012	-0.012	-0.012	-0.012	-0.012	-0.009	-0.009	-0.009	-0.01	-0.012	-0.012	-0.012	-0.012	-0.012	-0.012
YOR158W	-0.07	-0.07	-0.073	-0.062	-0.062	-0.066	-0.058	-0.058	-0.058	-0.067	-0.067	-0.062	-0.062	-0.059	-0.063	-0.08	-0.074	-0.074	-0.074	-0.082	-0.108	-0.109	-0.118	-0.133	-0.125	-0.121	-0.14	-0.14	-0.14	-0.15	-0.14	-0.14	-0.177	-0.143	-0.18	-0.175	-0.169	-0.169	-0.169	-0.188	-0.208	-0.202	-0.195	-0.195	-0.21	-0.2	-0.2	-0.232	-0.253
YMR289W	-0.108	-0.108	-0.108	-0.075	-0.075	-0.106	-0.106	-0.116	-0.111	-0.111	-0.105	-0.105	-0.116	-0.096	-0.121	-0.124	-0.121	-0.115	-0.112	-0.114	-0.114	-0.114	-0.12	-0.12	-0.113	-0.104	-0.104	-0.104	-0.106	-0.101	-0.099	-0.085	-0.085	-0.096	-0.096	-0.096	-0.096	-0.096	-0.096	-0.096	-0.104	-0.104	-0.127	-0.132	-0.132	-0.114	-0.111	-0.111	-0.111
YKR001C	-0.124	-0.118	-0.115	-0.117	-0.123	-0.123	-0.123	-0.123	-0.123	-0.122	-0.122	-0.122	-0.122	-0.118	-0.118	-0.118	-0.118	-0.115	-0.128	-0.129	-0.132	-0.133	-0.133	-0.133	-0.133	-0.133	-0.133	-0.129	-0.135	-0.132	-0.132	-0.132	-0.132	-0.132	-0.132	-0.132	-0.132	-0.132	-0.132	-0.123	-0.14	-0.14	-0.14	-0.139	-0.139	-0.139	-0.139	-0.139	-0.139
YJR143C	-0.041	-0.041	-0.041	-0.041	-0.042	-0.045	-0.044	-0.044	-0.041	-0.042	-0.03	-0.03	-0.032	-0.032	-0.03	-0.03	-0.03	-0.03	-0.03	-0.03	-0.03	-0.03	-0.03	-0.03	-0.031	-0.031	-0.03	-0.031	-0.035	-0.035	-0.035	-0.035	-0.035	-0.036	-0.035	-0.03	-0.029	-0.029	-0.029	-0.029	-0.032	-0.032	-0.032	-0.032	-0.031	-0.031	-0.031	-0.036	-0.035
YOR202W	-0.057	-0.056	-0.056	-0.056	-0.056	-0.056	-0.056	-0.055	-0.055	-0.057	-0.057	-0.057	-0.057	-0.057	-0.058	-0.058	-0.058	-0.057	-0.057	-0.057	-0.057	-0.057	-0.056	-0.056	-0.056	-0.056	-0.056	-0.056	-0.056	-0.055	-0.055	-0.058	-0.058	-0.057	-0.057	-0.057	-0.056	-0.056	-0.061	-0.061	-0.058	-0.058	-0.058	-0.065	-0.066	-0.066	-0.066	-0.069	-0.069
YMR233W	-0.066	-0.064	-0.076	-0.084	-0.084	-0.093	-0.079	-0.073	-0.038	-0.018	-0.018	-0.018	-0.01	-0.009	-0.034	-0.034	-0.034	-0.034	-0.034	-0.026	-0.029	-0.029	-0.027	-0.029	-0.039	-0.042	-0.048	-0.044	-0.044	-0.044	-0.053	-0.046	-0.046	-0.046	-0.054	-0.049	-0.05	-0.05	-0.05	-0.047	-0.046	-0.046	-0.046	-0.046	-0.045	-0.045	-0.045	-0.045	-0.045
YML120C	-0.069	-0.069	-0.069	-0.069	-0.069	-0.073	-0.073	-0.073	-0.073	-0.075	-0.075	-0.075	-0.076	-0.08	-0.096	-0.096	-0.096	-0.096	-0.096	-0.096	-0.096	-0.094	-0.089	-0.092	-0.09	-0.086	-0.087	-0.084	-0.084	-0.084	-0.079	-0.079	-0.07	-0.072	-0.068	-0.073	-0.071	-0.069	-0.069	-0.069	-0.069	-0.069	-0.067	-0.067	-0.061	-0.061	-0.058	-0.058	-0.057
YKR099W	-0.248	-0.196	-0.19	-0.19	-0.19	-0.19	-0.19	-0.19	-0.217	-0.217	-0.217	-0.217	-0.212	-0.212	-0.212	-0.219	-0.219	-0.219	-0.254	-0.25	-0.215	-0.108	-0.109	-0.151	-0.206	-0.206	-0.206	-0.206	-0.206	-0.206	-0.206	-0.206	-0.206	-0.226	-0.226	-0.217	-0.217	-0.233	-0.177	-0.24	-0.237	-0.264	-0.297	-0.311	-0.311	-0.323	-0.323	-0.293	-0.293
YML061C	-0.095	-0.095	-0.095	-0.097	-0.107	-0.118	-0.122	-0.122	-0.112	-0.112	-0.112	-0.112	-0.107	-0.139	-0.151	-0.158	-0.05	-0.048	-0.056	-0.058	-0.058	-0.059	-0.059	-0.059	-0.059	-0.059	-0.051	-0.051	-0.052	-0.052	-0.058	-0.058	-0.059	-0.059	-0.061	-0.059	-0.057	-0.057	-0.06	-0.06	-0.06	-0.06	-0.06	-0.064	-0.064	-0.064	-0.062	-0.062	-0.062
YDL112W	-0.057	-0.061	-0.066	-0.066	-0.066	-0.066	-0.066	-0.064	-0.066	-0.064	-0.064	-0.063	-0.063	-0.063	-0.062	-0.062	-0.062	-0.062	-0.062	-0.063	-0.063	-0.063	-0.063	-0.063	-0.063	-0.063	-0.064	-0.064	-0.064	-0.064	-0.064	-0.064	-0.064	-0.062	-0.062	-0.062	-0.06	-0.06	-0.059	-0.058	-0.055	-0.057	-0.055	-0.052	-0.056	-0.056	-0.056	-0.059	-0.059
YDR515W	-0.084	-0.084	-0.078	-0.096	-0.098	-0.104	-0.104	-0.104	-0.104	-0.092	-0.086	-0.079	-0.094	-0.092	-0.09	-0.09	-0.088	-0.08	-0.08	-0.08	-0.08	-0.08	-0.063	-0.06	-0.064	-0.064	-0.063	-0.063	-0.063	-0.073	-0.073	-0.073	-0.073	-0.064	-0.064	-0.062	-0.06	-0.06	-0.047	-0.051	-0.067	-0.068	-0.07	-0.064	-0.064	-0.06	-0.061	-0.061	-0.058
YLR021W	-0.059	-0.066	-0.059	-0.058	-0.073	-0.06	-0.06	-0.063	-0.076	-0.076	-0.076	-0.078	-0.078	-0.078	-0.078	-0.078	-0.078	-0.078	-0.078	-0.081	-0.074	-0.077	-0.078	-0.078	-0.076	-0.081	-0.077	-0.076	-0.073	-0.073	-0.073	-0.073	-0.073	-0.072	-0.072	-0.071	-0.071	-0.071	-0.069	-0.068	-0.068	-0.068	-0.068	-0.065	-0.065	-0.062	-0.062	-0.062	-0.062
YGL117W	-0.05	-0.051	-0.054	-0.054	-0.051	-0.055	-0.055	-0.059	-0.059	-0.059	-0.059	-0.061	-0.061	-0.068	-0.067	-0.067	-0.074	-0.076	-0.073	-0.072	-0.067	-0.07	-0.07	-0.068	-0.073	-0.073	-0.066	-0.066	-0.066	-0.052	-0.058	-0.064	-0.064	-0.061	-0.061	-0.072	-0.072	-0.056	-0.056	-0.064	-0.065	-0.071	-0.066	-0.066	-0.066	-0.074	-0.086	-0.086	-0.087
YDL188C	-0.026	-0.026	-0.026	-0.026	-0.026	-0.024	-0.024	-0.024	-0.024	-0.026	-0.026	-0.026	-0.026	-0.031	-0.022	-0.022	-0.02	-0.02	-0.02	-0.02	-0.022	-0.022	-0.022	-0.025	-0.025	-0.025	-0.025	-0.034	-0.035	-0.026	-0.026	-0.029	-0.028	-0.023	-0.029	-0.029	-0.029	-0.029	-0.029	-0.029	-0.029	-0.028	-0.028	-0.028	-0.03	-0.03	-0.032	-0.032	-0.032
YIR003W	-0.159	-0.159	-0.166	-0.166	-0.173	-0.208	-0.208	-0.214	-0.214	-0.221	-0.208	-0.206	-0.253	-0.253	-0.251	-0.251	-0.234	-0.234	-0.237	-0.236	-0.239	-0.25	-0.253	-0.268	-0.268	-0.268	-0.268	-0.265	-0.263	-0.26	-0.26	-0.26	-0.261	-0.261	-0.262	-0.221	-0.203	-0.2	-0.182	-0.175	-0.175	-0.171	-0.171	-0.171	-0.171	-0.171	-0.171	-0.171	-0.171
YLR183C	-0.002	-0.002	-0.002	-0.002	-0.002	-0.002	-0.002	-0.002	-0.002	-0.002	-0.002	-0.003	-0.003	-0.003	-0.003	-0.003	-0.003	-0.003	-0.002	-0.002	-0.002	-0.002	-0.002	-0.002	-0.002	-0.002	-0.002	-0.002	-0.002	-0.006	-0.006	-0.006	-0.003	-0.003	-0.003	-0.003	-0.003	-0.003	-0.003	-0.003	-0.003	-0.003	-0.003	-0.003	-0.003	-0.003	-0.003	-0.003	-0.003
YLR211C	-0.145	-0.144	-0.144	-0.144	-0.152	-0.167	-0.167	-0.173	-0.173	-0.173	-0.144	-0.115	-0.115	-0.121	-0.125	-0.147	-0.163	-0.163	-0.163	-0.127	-0.127	-0.127	-0.111	-0.119	-0.119	-0.119	-0.119	-0.125	-0.119	-0.116	-0.116	-0.117	-0.112	-0.114	-0.114	-0.13	-0.13	-0.124	-0.124	-0.124	-0.124	-0.124	-0.124	-0.124	-0.124	-0.124	-0.124	-0.125	-0.119
YPR102C	0	0	0	0	0	0	0	0	0	0	0	0	0	0	0	0	0	0	0	0	0	0	0	0	0	0	0	0	0	0	0	0	0	0	0	0	0	0	0	0	0	0	0	0	0	0	0	0	0
YGL103W	-0.464	-0.48	-0.428	-0.435	-0.435	-0.435	-0.435	-0.436	-0.436	-0.436	-0.436	-0.39	-0.39	-0.396	-0.396	-0.396	-0.396	-0.396	-0.396	-0.396	-0.396	-0.396	-0.386	-0.386	-0.386	-0.386	-0.403	-0.403	-0.403	-0.403	-0.403	-0.403	-0.389	-0.389	-0.392	-0.392	-0.394	-0.394	-0.388	-0.388	-0.388	-0.388	-0.388	-0.388	-0.388	-0.398	-0.396	-0.396	-0.367
YOR208W	0.02	0.018	0.018	0.013	0.013	0.013	0.013	0.013	0.013	0.013	0.013	0.013	0.013	0.013	0.011	0.011	0.011	0.011	0.011	0.011	0.011	0.011	0.011	0.011	0.013	0.013	0.013	0.013	0.013	0.013	0.011	0.015	0.015	0.013	0.013	0.013	0.012	0.012	0.012	0.012	0.012	0.012	0.012	0.012	0.012	0.019	0.019	0.017	0.017
YDR351W	-0.078	-0.079	-0.079	-0.079	-0.079	-0.077	-0.068	-0.069	-0.067	-0.064	-0.063	-0.063	-0.063	-0.063	-0.063	-0.063	-0.064	-0.064	-0.064	-0.066	-0.066	-0.066	-0.066	-0.066	-0.063	-0.063	-0.063	-0.061	-0.061	-0.063	-0.063	-0.063	-0.063	-0.065	-0.065	-0.065	-0.065	-0.065	-0.065	-0.068	-0.068	-0.068	-0.069	-0.075	-0.071	-0.071	-0.072	-0.072	-0.072
YEL024W	-0.044	-0.044	-0.045	-0.045	-0.048	-0.048	-0.048	-0.048	-0.047	-0.044	-0.038	-0.038	-0.038	-0.038	-0.038	-0.038	-0.036	-0.036	-0.036	-0.033	-0.033	-0.033	-0.033	-0.035	-0.034	-0.032	-0.033	-0.028	-0.029	-0.029	-0.029	-0.029	-0.032	-0.032	-0.032	-0.032	-0.032	-0.034	-0.031	-0.036	-0.036	-0.033	-0.033	-0.033	-0.033	-0.029	-0.005	-0.008	-0.008
YDR308C	-0.044	-0.044	-0.044	-0.036	-0.036	-0.036	-0.036	-0.054	-0.054	-0.049	-0.053	-0.053	-0.053	-0.053	-0.053	-0.07	-0.072	-0.072	-0.066	-0.066	-0.07	-0.07	-0.07	-0.07	-0.07	-0.078	-0.083	-0.083	-0.083	-0.082	-0.082	-0.083	-0.084	-0.089	-0.089	-0.095	-0.106	-0.1	-0.097	-0.098	-0.098	-0.095	-0.093	-0.097	-0.097	-0.097	-0.094	-0.094	-0.094
YMR112C	-0.381	-0.255	-0.207	-0.182	-0.204	-0.204	-0.204	-0.204	-0.204	-0.214	-0.214	-0.214	-0.214	-0.214	-0.21	-0.21	-0.21	-0.21	-0.198	-0.207	-0.172	-0.172	-0.172	-0.172	-0.156	-0.156	-0.156	-0.156	-0.156	0	0	0	0	0	0	0	0	0	0	0	0	0	0	0	0	0	0	0	0
YGL256W	-0.012	-0.027	-0.027	-0.022	-0.026	-0.024	-0.024	-0.024	-0.028	-0.028	-0.033	-0.033	-0.028	-0.028	-0.028	-0.028	-0.028	-0.028	-0.028	-0.028	-0.028	-0.03	-0.031	-0.031	-0.031	-0.031	-0.033	-0.033	-0.033	-0.033	-0.033	-0.034	-0.034	-0.034	-0.034	-0.034	-0.034	-0.034	-0.032	-0.034	-0.034	-0.034	-0.034	-0.034	-0.034	-0.035	-0.035	-0.035	-0.035
YPR010C-A	-0.078	-0.078	-0.078	-0.075	-0.061	-0.058	-0.056	-0.056	-0.056	-0.056	-0.056	-0.056	-0.056	-0.056	-0.056	-0.056	-0.082	-0.082	-0.088	-0.088	-0.088	-0.094	-0.094	-0.096	-0.096	-0.096	-0.102	-0.103	-0.103	-0.098	-0.098	-0.098	-0.098	-0.087	-0.087	-0.088	-0.087	-0.079	-0.074	-0.074	-0.074	-0.074	-0.074	-0.076	-0.092	-0.102	-0.096	-0.096	-0.096
YJL128C	-0.021	-0.021	-0.03	-0.03	-0.022	-0.015	-0.008	-0.001	-0.001	-0.007	-0.007	-0.007	-0.012	-0.018	-0.018	-0.018	-0.015	-0.011	0.003	0.003	-0.002	0.003	0.003	0.003	0.003	0.003	0.002	0.002	0.005	0.005	0.001	0.009	0.009	0.01	0.01	0.01	0.011	0.011	0.011	0.011	0.011	0.011	0.011	0.011	0.014	0.014	0.014	0.01	0.01
YOR239W	-0.084	-0.083	-0.081	-0.08	-0.074	-0.071	-0.08	-0.065	-0.06	-0.06	-0.06	-0.06	-0.058	-0.049	-0.046	-0.056	-0.056	-0.056	-0.056	-0.063	-0.066	-0.066	-0.068	-0.069	-0.071	-0.071	-0.071	-0.071	-0.071	-0.074	-0.069	-0.069	-0.069	-0.07	-0.073	-0.073	-0.073	-0.07	-0.068	-0.066	-0.064	-0.064	-0.064	-0.064	-0.067	-0.071	-0.067	-0.067	-0.067
YDL042C	-0.019	-0.024	-0.024	-0.024	-0.024	-0.024	-0.027	-0.034	-0.019	-0.022	-0.023	-0.009	-0.009	-0.009	-0.009	-0.009	-0.009	-0.009	-0.009	-0.009	-0.009	-0.009	-0.009	-0.009	-0.009	-0.009	-0.009	-0.004	-0.007	-0.007	-0.004	-0.004	-0.004	-0.004	-0.004	-0.004	-0.004	-0.004	-0.004	-0.004	-0.007	0.003	0.003	0.001	0.006	0.006	0.006	0.006	0.006
YIL027C	-0.016	-0.019	-0.015	-0.013	-0.011	-0.01	-0.005	-0.006	-0.006	-0.009	-0.009	-0.009	-0.011	-0.011	-0.009	-0.01	-0.01	-0.01	-0.009	-0.009	-0.009	-0.009	-0.015	-0.013	-0.016	-0.016	-0.017	-0.019	-0.018	-0.019	-0.015	-0.015	-0.015	-0.015	-0.014	-0.014	-0.014	-0.014	-0.014	-0.015	-0.015	-0.015	-0.015	-0.019	-0.016	-0.016	-0.013	-0.013	-0.014
YIL154C	-0.043	-0.039	-0.04	-0.046	-0.05	-0.073	-0.075	-0.071	-0.068	-0.092	-0.068	-0.068	-0.066	-0.062	-0.011	0.018	0.018	0.013	0.013	0.01	0.007	0.014	0.003	0.001	-0.001	-0.001	-0.001	0.002	-0.004	-0.006	-0.005	-0.003	-0.015	-0.015	-0.019	-0.019	-0.019	-0.019	-0.019	-0.019	-0.024	-0.024	-0.024	-0.021	-0.027	-0.028	-0.028	-0.028	-0.026
YLR147C	-0.016	-0.009	-0.007	-0.007	-0.007	-0.01	-0.009	-0.004	-0.007	0	0.007	0.011	0.008	0.008	0.008	0.014	0.011	0.001	-0.005	-0.002	-0.006	-0.006	-0.006	-0.006	-0.006	0.001	-0.002	-0.002	-0.002	0.005	0.009	0.023	0.023	0.023	0.023	0.029	0.029	0.026	0.036	0.007	0.008	-0.004	-0.001	-0.001	-0.001	-0.001	-0.001	-0.001	0.012
YCR068W	0	0	0	0	0	0	0	0	0	0	0	0	0	0	0	0	0	0	0	0	0	0	0	0	0	0	0	0	0	0	0	0	0	0	0	0	0	0	0	0	0	0	0	0	0	0	0	0	0
YER087W	-0.014	-0.017	-0.017	-0.017	-0.024	-0.025	-0.025	-0.025	-0.021	-0.023	-0.023	-0.023	-0.023	-0.019	-0.019	-0.019	-0.019	-0.019	-0.019	-0.019	-0.019	-0.019	-0.019	-0.017	-0.017	-0.017	-0.017	-0.017	-0.017	-0.015	-0.009	-0.009	-0.009	-0.009	-0.01	-0.008	-0.007	0.005	0.005	0	0	0	0	0	0.016	0.013	0.014	0.017	0.017
YPR062W	-0.109	-0.109	-0.112	-0.112	-0.118	-0.113	-0.113	-0.109	-0.11	-0.114	-0.107	-0.107	-0.107	-0.107	-0.107	-0.107	-0.106	-0.105	-0.105	-0.105	-0.105	-0.105	-0.105	-0.104	-0.104	-0.104	-0.106	-0.106	-0.106	-0.106	-0.106	-0.106	-0.11	-0.11	-0.11	-0.11	-0.11	-0.11	-0.118	-0.117	-0.117	-0.117	-0.116	-0.111	-0.111	-0.111	-0.111	-0.111	-0.111
YJR003C	-0.036	-0.036	-0.036	-0.036	-0.037	-0.037	-0.037	-0.044	-0.045	-0.045	-0.046	-0.048	-0.048	-0.048	-0.048	-0.048	-0.049	-0.047	-0.06	-0.058	-0.058	-0.058	-0.054	-0.054	-0.054	-0.054	-0.063	-0.061	-0.066	-0.066	-0.066	-0.066	-0.066	-0.066	-0.066	-0.056	-0.051	-0.075	-0.079	-0.079	-0.074	-0.057	-0.06	-0.061	-0.057	-0.057	-0.057	-0.057	-0.057
YER074W	-0.019	-0.019	-0.019	-0.019	-0.019	-0.019	-0.019	-0.019	-0.019	-0.019	-0.019	-0.019	-0.019	-0.019	-0.019	-0.019	-0.019	-0.019	-0.019	-0.019	-0.019	-0.019	-0.019	-0.019	-0.019	-0.019	-0.019	-0.019	-0.019	-0.019	-0.019	-0.019	-0.019	-0.019	-0.021	-0.021	-0.021	-0.021	-0.011	-0.011	-0.011	-0.011	-0.011	-0.011	-0.011	-0.011	-0.011	-0.011	-0.011
YOR124C	-0.06	-0.057	-0.058	-0.05	-0.048	-0.048	-0.044	-0.039	-0.031	-0.034	-0.031	-0.027	-0.032	-0.019	-0.019	-0.019	-0.021	-0.025	-0.025	-0.036	-0.048	-0.045	-0.045	-0.052	-0.054	-0.054	-0.051	-0.059	-0.057	-0.049	-0.043	-0.045	-0.045	-0.045	-0.046	-0.044	-0.047	-0.041	-0.041	-0.041	-0.041	-0.041	-0.037	-0.037	-0.037	-0.039	-0.039	-0.04	-0.037
YGR015C	-0.045	-0.045	-0.045	-0.045	-0.045	-0.045	-0.047	-0.047	-0.047	-0.052	-0.052	-0.052	-0.054	-0.057	-0.057	-0.057	-0.057	-0.057	-0.057	-0.055	-0.051	-0.051	-0.051	-0.042	-0.046	-0.044	-0.048	-0.049	-0.044	-0.044	-0.041	-0.041	-0.043	-0.044	-0.044	-0.044	-0.044	-0.044	-0.046	-0.046	-0.046	-0.045	-0.045	-0.045	-0.045	-0.053	-0.064	-0.064	-0.064
YIL040W	-0.039	-0.033	-0.033	-0.029	-0.03	-0.027	-0.03	-0.03	-0.03	-0.03	-0.03	-0.029	-0.029	-0.024	-0.022	-0.023	-0.024	-0.024	-0.027	-0.029	-0.029	-0.027	-0.027	-0.03	-0.032	-0.034	-0.035	-0.033	-0.031	-0.032	-0.032	-0.036	-0.036	-0.039	-0.041	-0.041	-0.04	-0.039	-0.048	-0.046	-0.046	-0.046	-0.039	-0.046	-0.046	-0.049	-0.049	-0.052	-0.052
YKR028W	-0.013	-0.013	-0.013	-0.01	-0.019	-0.019	-0.019	-0.019	-0.019	-0.019	-0.015	-0.015	-0.015	-0.015	-0.015	-0.012	-0.012	-0.012	-0.016	-0.019	-0.019	-0.022	-0.019	-0.035	-0.035	-0.035	-0.035	-0.032	-0.032	-0.032	-0.029	-0.032	-0.032	-0.032	-0.044	-0.044	-0.044	-0.039	-0.034	-0.034	-0.034	-0.034	-0.034	-0.03	-0.03	-0.03	-0.03	-0.03	-0.027
YOR137C	-0.079	-0.067	-0.067	-0.067	-0.067	-0.065	-0.065	-0.078	-0.074	-0.092	-0.082	-0.082	-0.07	-0.07	-0.075	-0.075	-0.077	-0.077	-0.073	-0.086	-0.086	-0.086	-0.086	-0.086	-0.088	-0.088	-0.088	-0.092	-0.089	-0.1	-0.1	-0.1	-0.1	-0.101	-0.101	-0.101	-0.101	-0.101	-0.093	-0.093	-0.093	-0.093	-0.093	-0.088	-0.088	-0.088	-0.088	-0.088	-0.088
YOR358W	-0.476	-0.476	-0.483	-0.503	-0.49	-0.49	-0.49	-0.49	-0.49	-0.49	-0.49	-0.49	-0.497	-0.497	-0.496	-0.496	-0.498	-0.498	-0.472	-0.464	-0.467	-0.446	-0.446	-0.445	-0.445	-0.445	-0.448	-0.454	-0.45	-0.453	-0.455	-0.455	-0.441	-0.43	-0.427	-0.426	-0.426	-0.426	-0.426	-0.401	-0.4	-0.401	-0.401	-0.409	-0.403	-0.401	-0.408	-0.436	-0.432
YDL076C	0	0	0	0	0	0	0	0	0	0	0	0	0	0	0	0	0	0	0	0	0	0	0	0	0	0	0	0	0	0	0	0	0	0	0	0	0	0	0	0	0	0	0	0	0	0	0	0	0
YML098W	-0.079	-0.079	-0.073	-0.078	-0.078	-0.079	-0.073	-0.077	-0.073	-0.065	-0.063	-0.06	-0.06	-0.06	-0.06	-0.06	-0.06	-0.067	-0.065	-0.063	-0.057	-0.057	-0.057	-0.057	-0.057	-0.057	-0.055	-0.055	-0.055	-0.055	-0.055	-0.055	-0.051	-0.055	-0.05	-0.049	-0.051	-0.051	-0.051	-0.051	-0.051	-0.049	-0.047	-0.047	-0.053	-0.049	-0.049	-0.051	-0.049
YML009C	-0.023	-0.022	-0.024	-0.024	-0.024	-0.024	-0.021	-0.021	-0.023	-0.023	-0.028	-0.024	-0.024	-0.024	-0.024	-0.024	-0.024	-0.021	-0.021	-0.031	-0.031	-0.025	-0.025	-0.031	-0.033	-0.033	-0.035	-0.035	-0.035	-0.035	-0.038	-0.036	-0.036	-0.036	-0.036	-0.034	-0.034	-0.034	-0.038	-0.04	-0.04	-0.042	-0.044	-0.044	-0.044	-0.044	-0.044	-0.044	-0.044
YER161C	-0.105	-0.105	-0.103	-0.103	-0.103	-0.103	-0.106	-0.106	-0.106	-0.106	-0.108	-0.108	-0.108	-0.108	-0.108	-0.113	-0.112	-0.112	-0.114	-0.114	-0.114	-0.114	-0.114	-0.114	-0.114	-0.117	-0.117	-0.116	-0.113	-0.113	-0.114	-0.11	-0.11	-0.11	-0.11	-0.11	-0.11	-0.11	-0.11	-0.11	-0.11	-0.11	-0.11	-0.11	-0.11	-0.11	-0.11	-0.125	-0.125
YGR108W	-0.059	-0.052	-0.052	-0.052	-0.052	-0.052	-0.052	-0.052	-0.042	-0.042	-0.039	-0.038	-0.038	-0.052	-0.052	-0.066	-0.059	-0.057	-0.057	-0.06	-0.058	-0.051	-0.051	-0.051	-0.058	-0.051	-0.072	-0.072	-0.072	-0.035	-0.031	-0.031	-0.031	-0.031	-0.031	-0.031	-0.026	-0.01	-0.004	-0.003	-0.003	-0.015	-0.015	-0.015	-0.015	-0.015	-0.015	-0.015	0.001
YGR021W	-0.068	-0.068	-0.068	-0.068	-0.068	-0.068	-0.069	-0.073	-0.073	-0.079	-0.079	-0.079	-0.076	-0.076	-0.074	-0.074	-0.074	-0.074	-0.081	-0.081	-0.081	-0.081	-0.081	-0.081	-0.081	-0.08	-0.08	-0.08	-0.08	-0.08	-0.08	-0.082	-0.082	-0.08	-0.08	-0.08	-0.08	-0.08	-0.08	-0.078	-0.077	-0.077	-0.077	-0.077	-0.071	-0.07	-0.07	-0.072	-0.072
YDR441C	-0.041	-0.041	-0.04	-0.041	-0.042	-0.037	-0.038	-0.038	-0.038	-0.038	-0.038	-0.038	-0.039	-0.038	-0.035	-0.037	-0.037	-0.037	-0.037	-0.037	-0.037	-0.037	-0.033	-0.033	-0.033	-0.033	-0.037	-0.036	-0.036	-0.038	-0.038	-0.037	-0.039	-0.036	-0.036	-0.033	-0.033	-0.025	-0.025	-0.025	-0.04	-0.04	-0.047	-0.047	-0.047	-0.047	-0.047	-0.047	-0.057
YML010W	-0.065	-0.067	-0.067	-0.062	-0.065	-0.067	-0.067	-0.069	-0.082	-0.082	-0.091	-0.086	-0.084	-0.084	-0.084	-0.084	-0.084	-0.086	-0.086	-0.086	-0.086	-0.086	-0.086	-0.079	-0.083	-0.083	-0.09	-0.088	-0.075	-0.074	-0.078	-0.078	-0.076	-0.079	-0.079	-0.075	-0.075	-0.075	-0.075	-0.075	-0.077	-0.076	-0.076	-0.076	-0.076	-0.079	-0.079	-0.079	-0.079
YKL089W	-0.027	-0.032	-0.032	-0.032	-0.035	-0.043	-0.045	-0.045	-0.045	-0.048	-0.05	-0.05	-0.05	-0.05	-0.049	-0.052	-0.05	-0.054	-0.05	-0.05	-0.048	-0.048	-0.048	-0.05	-0.048	-0.054	-0.056	-0.048	-0.05	-0.054	-0.052	-0.052	-0.054	-0.06	-0.06	-0.064	-0.062	-0.062	-0.062	-0.058	-0.058	-0.058	-0.058	-0.066	-0.069	-0.064	-0.064	-0.064	-0.071
YMR071C	0.009	0.009	0.009	0.009	0.009	0.007	0.007	0.007	0.007	0.007	0.007	0.006	0.006	0.006	0.004	0.006	0.005	0.005	0.005	0.005	0.005	0.004	0.004	0.007	0.009	0.009	0.007	0.004	0.004	0.004	0.004	0.002	0.003	0.003	-0.002	-0.003	-0.003	-0.002	-0.002	-0.005	-0.005	-0.005	-0.005	-0.005	-0.003	-0.003	-0.003	-0.003	-0.003
YER120W	-0.133	-0.136	-0.128	-0.131	-0.133	-0.137	-0.137	-0.138	-0.138	-0.138	-0.138	-0.138	-0.138	-0.138	-0.138	-0.138	-0.138	-0.138	-0.138	-0.15	-0.15	-0.15	-0.15	-0.15	-0.147	-0.145	-0.15	-0.15	-0.153	-0.158	-0.167	-0.167	-0.161	-0.161	-0.161	-0.161	-0.161	-0.161	-0.156	-0.156	-0.156	-0.156	-0.156	-0.156	-0.156	-0.151	-0.159	-0.159	-0.174
YGR118W	-0.446	-0.446	-0.436	-0.436	-0.535	-0.618	-0.625	-0.625	-0.625	-0.552	-0.495	-0.415	-0.443	-0.359	-0.341	-0.316	-0.397	-0.523	-0.523	-0.523	0	0	0	0	0	0	0	0	0	0	0	0	0	0	0	0	0	0	0	0	0	0	0	0	0	0	0	0	0
YKL090W	-0.009	-0.009	-0.02	-0.017	-0.007	-0.006	-0.006	-0.009	-0.011	-0.023	-0.025	-0.028	-0.028	-0.028	-0.028	-0.03	-0.031	-0.034	-0.034	-0.034	-0.034	-0.038	-0.038	-0.038	-0.018	-0.043	-0.029	-0.029	-0.075	-0.095	-0.095	-0.095	-0.095	-0.095	-0.095	-0.095	-0.099	-0.132	-0.132	-0.094	-0.121	-0.081	-0.058	-0.062	-0.062	-0.062	-0.062	-0.062	-0.065
YFR019W	-0.034	-0.034	-0.034	-0.034	-0.034	-0.034	-0.036	-0.036	-0.034	-0.045	-0.051	-0.052	-0.057	-0.047	-0.035	-0.034	-0.034	-0.034	-0.034	-0.034	-0.032	-0.032	-0.029	-0.027	-0.027	-0.027	-0.027	-0.027	-0.027	-0.025	-0.025	-0.024	-0.014	-0.014	-0.014	-0.014	-0.016	-0.016	-0.016	-0.038	-0.03	-0.022	-0.025	-0.025	-0.021	-0.023	-0.019	-0.019	-0.021
YBR273C	-0.068	-0.068	-0.117	-0.112	-0.109	-0.109	-0.1	-0.1	-0.112	-0.112	-0.112	-0.106	-0.106	-0.093	-0.093	-0.093	-0.099	-0.076	-0.081	-0.081	-0.084	-0.082	-0.074	-0.074	-0.074	-0.074	-0.068	-0.052	-0.052	-0.052	-0.057	-0.055	-0.052	-0.05	-0.05	-0.053	-0.053	-0.053	-0.053	-0.057	-0.047	-0.047	-0.047	-0.047	-0.038	-0.046	-0.052	-0.053	-0.054
YPR183W	-0.106	-0.107	-0.092	-0.092	-0.092	-0.098	-0.092	-0.089	-0.089	-0.087	-0.087	-0.075	-0.084	-0.087	-0.084	-0.084	-0.084	-0.084	-0.088	-0.089	-0.082	-0.082	-0.082	-0.082	-0.059	-0.051	-0.059	-0.059	-0.059	-0.055	-0.055	-0.051	-0.051	-0.051	-0.056	-0.056	-0.056	-0.056	-0.051	-0.051	-0.051	-0.051	-0.051	-0.055	-0.062	-0.064	-0.069	-0.069	-0.067
YDR482C	-0.011	-0.011	-0.006	-0.006	-0.002	-0.002	-0.001	-0.001	-0.001	-0.001	-0.001	-0.001	-0.001	-0.001	-0.002	-0.004	-0.003	-0.003	-0.003	-0.004	-0.004	-0.012	-0.01	-0.01	-0.01	-0.01	-0.01	-0.008	-0.007	-0.005	-0.005	-0.005	-0.005	-0.005	-0.005	-0.005	-0.005	-0.006	-0.005	-0.005	-0.005	-0.005	-0.007	-0.007	-0.007	-0.007	-0.004	-0.004	-0.004
YML121W	-0.043	-0.043	-0.04	-0.04	-0.04	-0.045	-0.049	-0.058	-0.059	-0.059	-0.058	-0.058	-0.058	-0.058	-0.058	-0.058	-0.058	-0.056	-0.056	-0.056	-0.056	-0.054	-0.054	-0.054	-0.055	-0.055	-0.055	-0.055	-0.055	-0.05	-0.05	-0.05	-0.045	-0.045	-0.039	-0.038	-0.038	-0.038	-0.038	-0.038	-0.038	-0.038	-0.038	-0.039	-0.038	-0.037	-0.037	-0.03	-0.042
YBR062C	-0.003	-0.003	0.001	0.011	0.017	0.007	0.01	0.01	0.01	0.011	0.012	0.012	0.012	0.01	0.009	0.01	0.002	0.002	0.002	0.002	0.002	-0.003	-0.003	-0.004	-0.004	-0.005	0	0.003	-0.003	-0.003	-0.003	-0.004	-0.009	-0.01	-0.01	-0.009	-0.004	-0.004	-0.001	-0.001	-0.001	0	0.001	0.003	-0.004	-0.004	-0.005	-0.005	-0.005
YLR146C	-0.077	-0.056	-0.05	-0.058	-0.054	-0.054	-0.054	-0.054	-0.054	-0.051	-0.025	-0.025	-0.025	-0.025	-0.025	-0.025	-0.025	-0.025	-0.006	-0.012	-0.023	-0.047	-0.047	-0.061	-0.061	-0.061	-0.061	-0.061	-0.054	-0.054	-0.096	-0.1	-0.1	-0.102	-0.102	-0.102	-0.09	-0.09	-0.09	-0.09	-0.086	-0.086	-0.099	-0.092	-0.097	-0.085	-0.081	-0.081	-0.081
YLR077W	-0.013	-0.011	-0.01	-0.01	-0.012	-0.006	-0.008	-0.008	-0.008	-0.01	-0.01	-0.005	-0.005	-0.005	-0.005	-0.005	-0.005	-0.005	-0.005	-0.005	-0.005	-0.005	-0.004	-0.004	-0.002	-0.002	-0.005	-0.005	-0.005	-0.011	-0.008	-0.01	-0.012	-0.014	-0.013	-0.019	-0.019	-0.019	-0.019	-0.019	-0.012	-0.005	-0.005	-0.005	-0.006	-0.006	-0.012	-0.005	-0.005
YER021W	-0.005	-0.011	-0.009	-0.009	-0.009	-0.009	-0.011	-0.011	-0.011	-0.011	-0.011	-0.011	-0.012	-0.017	-0.017	-0.017	-0.018	-0.018	-0.018	-0.02	-0.025	-0.025	-0.025	-0.025	-0.025	-0.025	-0.025	-0.025	-0.025	-0.025	-0.026	-0.026	-0.03	-0.03	-0.03	-0.03	-0.028	-0.028	-0.028	-0.028	-0.028	-0.028	-0.028	-0.028	-0.028	-0.028	-0.028	-0.03	-0.03
YPR182W	-0.043	-0.043	-0.043	-0.043	-0.043	-0.041	-0.041	-0.041	-0.043	-0.049	-0.049	-0.049	-0.049	-0.049	-0.049	-0.049	-0.049	-0.053	-0.053	-0.053	-0.053	-0.053	-0.053	-0.049	-0.049	-0.047	-0.05	-0.048	-0.055	-0.055	-0.043	-0.043	-0.038	-0.057	-0.072	-0.073	-0.073	-0.073	-0.072	-0.072	-0.075	-0.075	-0.077	-0.077	-0.091	-0.117	-0.117	-0.118	-0.109
YPL072W	-0.044	-0.044	-0.044	-0.044	-0.044	-0.044	-0.047	-0.047	-0.043	-0.043	-0.043	-0.043	-0.043	-0.043	-0.04	-0.043	-0.04	-0.04	-0.04	-0.04	-0.04	-0.04	-0.04	-0.04	-0.039	-0.039	-0.042	-0.041	-0.041	-0.041	-0.039	-0.037	-0.036	-0.029	-0.029	-0.029	-0.029	-0.029	-0.028	-0.03	-0.029	-0.029	-0.029	-0.029	-0.029	-0.029	-0.026	-0.026	-0.026
YCR028C-A	0.002	0.002	0	0	0	0.001	0.006	0.004	0.004	0.003	0.003	-0.002	-0.002	-0.002	-0.002	-0.003	-0.006	-0.009	-0.009	-0.009	-0.009	-0.009	-0.009	-0.009	-0.009	-0.008	-0.009	-0.009	-0.011	-0.011	-0.011	-0.011	-0.012	-0.009	-0.008	-0.008	-0.008	-0.008	-0.009	-0.008	-0.008	-0.008	-0.008	-0.008	-0.008	-0.008	-0.008	-0.008	-0.008
YNL299W	-0.091	-0.097	-0.097	-0.097	-0.097	-0.097	-0.099	-0.099	-0.106	-0.106	-0.106	-0.106	-0.107	-0.104	-0.082	-0.085	-0.097	-0.097	-0.097	-0.097	-0.097	-0.097	-0.103	-0.104	-0.104	-0.104	-0.104	-0.104	-0.104	-0.104	-0.104	-0.104	-0.106	-0.112	-0.111	-0.111	-0.111	-0.111	-0.111	-0.111	-0.111	-0.111	-0.118	-0.118	-0.119	-0.122	-0.116	-0.116	-0.116
YPL071C	-0.071	-0.071	-0.067	-0.065	-0.061	-0.061	-0.061	-0.061	-0.061	-0.061	-0.061	-0.06	-0.06	-0.06	-0.063	-0.063	-0.064	-0.064	-0.066	-0.064	-0.064	-0.064	-0.066	-0.066	-0.07	-0.061	-0.071	-0.07	-0.07	-0.066	-0.064	-0.064	-0.065	-0.065	-0.065	-0.066	-0.064	-0.064	-0.062	-0.062	-0.062	-0.063	-0.062	-0.062	-0.062	-0.062	-0.062	-0.052	-0.051
YPR035W	0	0	0	0	0	0	0	0	0	0	0	0	0	0	0	0	0	0	0	0	0	0	0	0	0	0	0	0	0	0	0	0	0	0	0	0	0	0	0	0	0	0	0	0	0	0	0	0	0
YGR194C	-0.042	-0.042	-0.036	-0.038	-0.034	-0.037	-0.037	-0.037	-0.037	-0.037	-0.035	-0.032	-0.028	-0.01	0.018	0.026	0.015	0.021	0.013	0.009	0.009	0.009	0.009	0.009	0.009	0.009	0.009	0.009	0.009	0.009	0.006	0.006	0.006	0.006	0.006	0.014	0.011	0.018	0.003	-0.002	-0.006	-0.006	-0.006	-0.006	-0.005	-0.009	-0.009	-0.014	-0.024
YJL074C	-0.029	-0.031	-0.029	-0.032	-0.032	-0.032	-0.032	-0.032	-0.032	-0.032	-0.032	-0.032	-0.032	-0.032	-0.032	-0.032	-0.032	-0.032	-0.029	-0.029	-0.029	-0.029	-0.025	-0.023	-0.023	-0.023	-0.026	-0.026	-0.026	-0.026	-0.026	-0.031	-0.031	-0.028	-0.028	-0.028	-0.028	-0.028	-0.028	-0.025	-0.024	-0.024	-0.024	-0.024	-0.024	-0.025	-0.025	-0.025	-0.024
YDR017C	-0.149	-0.149	-0.149	-0.145	-0.145	-0.166	-0.166	-0.174	-0.174	-0.174	-0.174	-0.174	-0.192	-0.192	-0.192	-0.181	-0.178	-0.193	-0.193	-0.199	-0.199	-0.194	-0.179	-0.179	-0.179	-0.179	-0.179	-0.179	-0.194	-0.198	-0.215	-0.215	-0.215	-0.215	-0.215	-0.215	-0.215	-0.219	-0.219	-0.219	-0.219	-0.219	-0.219	-0.219	-0.219	-0.219	-0.219	-0.219	-0.219
YPL231W	-0.012	-0.013	-0.015	-0.016	-0.021	-0.014	-0.014	-0.014	-0.012	-0.009	-0.011	-0.011	-0.009	-0.009	-0.009	-0.008	-0.007	-0.005	-0.006	0.002	0.005	0.006	0.006	0.009	0.009	0.009	0.009	0.011	0.012	0.013	0.015	0.015	0.015	0.017	0.013	0.016	0.018	0.017	0.017	0.016	0.014	0.014	0.014	0.013	0.017	0.019	0.019	0.02	0.02
YIL021W	-0.018	-0.018	-0.018	-0.018	-0.018	-0.016	-0.017	-0.017	-0.017	-0.018	-0.018	-0.019	-0.02	-0.02	-0.019	-0.019	-0.019	-0.019	-0.019	-0.019	-0.018	-0.018	-0.018	-0.018	-0.018	-0.018	-0.018	-0.018	-0.018	-0.017	-0.016	-0.016	-0.017	-0.017	-0.017	-0.018	-0.018	-0.018	-0.018	-0.018	-0.019	-0.019	-0.019	-0.019	-0.019	-0.019	-0.019	-0.019	-0.019
YDR283C	0.047	0.042	0.066	0.066	0.066	0.066	0.066	0.066	0.049	0.053	0.055	0.052	0.037	0.042	0.042	0.045	0.06	0.061	0.01	0.01	0.023	0.023	0.023	0.023	0.023	0.029	0.025	0.025	0.025	0.025	0.025	0.025	0.025	0.025	0.027	0.027	0.027	0.023	0.019	0.032	0.025	0.01	0.01	0.01	0.01	0.01	0.01	0.01	0.01
YBR110W	-0.213	-0.211	-0.211	-0.205	-0.205	-0.19	-0.19	-0.19	-0.185	-0.187	-0.185	-0.185	-0.185	-0.183	-0.183	-0.183	-0.18	-0.183	-0.183	-0.183	-0.183	-0.183	-0.185	-0.184	-0.184	-0.184	-0.188	-0.188	-0.188	-0.192	-0.192	-0.185	-0.177	-0.177	-0.175	-0.175	-0.172	-0.171	-0.166	-0.161	-0.177	-0.172	-0.182	-0.182	-0.182	-0.182	-0.182	-0.184	-0.187
YPL095C	-0.056	-0.056	-0.056	-0.055	-0.062	-0.068	-0.062	-0.064	-0.064	-0.064	-0.064	-0.062	-0.064	-0.066	-0.066	-0.066	-0.066	-0.059	-0.06	-0.06	-0.056	-0.053	-0.053	-0.053	-0.052	-0.057	-0.055	-0.059	-0.059	-0.064	-0.048	-0.039	-0.031	-0.034	-0.034	-0.036	-0.033	-0.033	-0.033	-0.033	-0.04	-0.04	-0.026	-0.026	-0.027	-0.024	-0.028	-0.028	-0.028
YOR262W	-0.008	-0.011	-0.011	-0.009	-0.007	0.002	0.001	0.001	0.003	0.003	0.003	0.003	0.003	0.003	0.003	0.001	0.001	0.001	-0.003	-0.003	-0.003	-0.003	-0.003	-0.003	-0.003	-0.003	-0.003	-0.003	-0.003	-0.003	-0.006	-0.006	-0.014	-0.014	-0.014	-0.014	-0.014	-0.014	-0.014	-0.014	-0.014	-0.014	-0.012	-0.012	-0.012	-0.012	-0.012	-0.012	-0.012
YHL026C	-0.139	-0.133	-0.146	-0.138	-0.129	-0.129	-0.129	-0.129	-0.124	-0.097	-0.083	-0.045	-0.045	-0.041	-0.041	-0.041	-0.039	-0.043	-0.047	-0.047	-0.044	-0.006	-0.005	0.003	0.003	0.004	0.004	0.004	0.004	0.004	-0.009	0.021	0.023	0.023	0.023	0.023	0.034	0.054	0.054	0.095	0.09	0.107	0.107	0.107	0.1	0.1	0.113	0.113	0.093
YPR134W	-0.38	-0.38	-0.38	-0.382	-0.378	-0.374	-0.374	-0.374	-0.371	-0.274	-0.301	-0.296	-0.296	-0.296	-0.296	-0.299	-0.301	-0.301	-0.303	-0.303	-0.299	-0.295	-0.286	-0.288	-0.283	-0.28	-0.28	-0.28	-0.272	-0.272	-0.258	-0.257	-0.235	-0.235	-0.235	-0.235	-0.241	-0.241	-0.244	-0.236	-0.221	-0.262	-0.218	-0.2	-0.191	-0.191	-0.158	-0.158	-0.115
YBL078C	0.025	0.027	0.025	0.023	0.023	0.023	0.023	0.023	0.023	0.019	0.019	0.019	0.019	0.019	0.013	0.009	0.009	0.009	0.009	0.005	0.006	0.007	0.003	0.005	0.007	0.007	0.001	0.001	-0.001	-0.003	-0.005	0	0	0	0	0	0	-0.001	0	0	0	0	0	0	0	0.002	0.003	0.003	0.003
YOL048C	-0.092	-0.092	-0.095	-0.093	-0.093	-0.111	-0.098	-0.083	-0.086	-0.083	-0.08	-0.08	-0.092	-0.102	-0.114	-0.104	-0.104	-0.104	-0.107	-0.099	-0.099	-0.099	-0.099	-0.095	-0.072	-0.077	-0.083	-0.086	-0.103	-0.097	-0.099	-0.1	-0.098	-0.096	-0.098	-0.097	-0.078	-0.073	-0.059	-0.061	-0.061	-0.061	-0.056	-0.067	-0.07	-0.07	-0.076	-0.074	-0.074
YDR104C	-0.028	-0.028	-0.022	-0.02	-0.02	-0.02	-0.02	-0.02	-0.033	-0.033	-0.033	-0.033	-0.033	-0.037	-0.037	-0.037	-0.037	-0.037	-0.038	-0.046	-0.067	-0.073	-0.081	-0.081	-0.081	-0.081	-0.081	-0.081	-0.081	-0.081	-0.085	-0.085	-0.069	-0.069	-0.069	-0.069	-0.069	-0.069	-0.069	-0.069	-0.074	-0.074	-0.074	-0.074	-0.074	-0.074	-0.069	-0.078	-0.062
YML106W	-0.064	-0.06	-0.057	-0.057	-0.057	-0.057	-0.057	-0.057	-0.058	-0.059	-0.058	-0.059	-0.06	-0.06	-0.06	-0.062	-0.062	-0.06	-0.06	-0.06	-0.06	-0.065	-0.065	-0.062	-0.062	-0.065	-0.062	-0.061	-0.061	-0.061	-0.061	-0.06	-0.064	-0.064	-0.062	-0.062	-0.06	-0.06	-0.054	-0.055	-0.053	-0.053	-0.054	-0.056	-0.056	-0.056	-0.056	-0.056	-0.056
YOR028C	-0.06	-0.061	-0.06	-0.06	-0.06	-0.06	-0.048	-0.048	-0.071	-0.071	-0.075	-0.075	-0.075	-0.075	-0.079	-0.088	-0.088	-0.078	-0.065	-0.065	-0.065	-0.065	-0.065	-0.065	-0.065	-0.065	-0.047	-0.047	-0.047	-0.039	-0.039	-0.039	-0.03	-0.03	-0.019	-0.019	-0.008	-0.008	-0.025	-0.025	-0.025	-0.025	-0.037	-0.044	-0.052	-0.046	-0.046	-0.039	-0.033
YPL106C	-0.046	-0.046	-0.046	-0.046	-0.046	-0.046	-0.046	-0.037	-0.037	0.029	0.029	0.029	0.029	0.023	0.029	0.052	0.047	0.059	0.059	0.059	0.009	0.009	0.009	-0.002	0.016	0.008	0.008	0.008	-0.029	-0.067	-0.046	-0.023	-0.015	-0.015	-0.028	-0.028	-0.014	-0.028	-0.045	-0.045	-0.046	-0.031	-0.031	-0.024	-0.036	-0.036	-0.036	-0.036	-0.036
YDR129C	-0.036	-0.03	-0.03	-0.03	-0.03	-0.03	-0.03	-0.029	-0.029	-0.029	-0.028	-0.032	-0.03	-0.028	-0.028	-0.028	-0.028	-0.028	-0.027	-0.027	-0.027	-0.027	-0.03	-0.03	-0.03	-0.03	-0.034	-0.033	-0.033	-0.031	-0.031	-0.031	-0.033	-0.033	-0.032	-0.031	-0.031	-0.031	-0.031	-0.031	-0.031	-0.031	-0.033	-0.033	-0.033	-0.033	-0.033	-0.033	-0.033
YBR288C	-0.055	-0.055	-0.055	-0.068	-0.067	-0.065	-0.086	-0.069	-0.064	-0.082	-0.071	-0.047	-0.047	-0.044	-0.045	-0.053	-0.055	-0.054	-0.054	-0.054	-0.051	-0.049	-0.047	-0.054	-0.058	-0.058	-0.058	-0.053	-0.054	-0.056	-0.057	-0.057	-0.058	-0.058	-0.058	-0.058	-0.058	-0.056	-0.058	-0.058	-0.057	-0.058	-0.058	-0.058	-0.057	-0.057	-0.055	-0.057	-0.061
YLR249W	-0.121	-0.092	-0.091	-0.054	-0.054	-0.054	0	-0.018	-0.018	-0.018	-0.018	-0.018	-0.018	-0.018	-0.018	-0.018	-0.018	-0.018	-0.018	-0.018	-0.018	-0.018	-0.018	-0.018	-0.018	-0.018	-0.018	-0.018	-0.018	0	0	0	0	0	0	0	0	0	0	0	0	0	0	0	0	0	0	0	0
YGR005C	-0.02	-0.02	-0.02	-0.025	-0.026	-0.022	-0.026	-0.02	-0.022	-0.022	-0.04	-0.041	-0.041	-0.041	-0.041	-0.042	-0.042	-0.049	-0.047	-0.047	-0.047	-0.047	-0.056	-0.056	-0.056	-0.055	-0.058	-0.057	-0.048	-0.042	-0.042	-0.042	-0.042	-0.04	-0.038	-0.033	-0.031	-0.031	-0.031	-0.035	-0.038	-0.038	-0.038	-0.037	-0.038	-0.037	-0.031	-0.031	-0.031
YHL029C	-0.002	-0.002	-0.002	-0.002	-0.002	-0.002	-0.002	-0.005	-0.007	-0.006	-0.006	-0.006	-0.006	-0.006	-0.006	-0.012	-0.006	-0.006	-0.006	-0.006	-0.007	-0.007	-0.007	-0.007	-0.007	-0.007	-0.007	-0.007	-0.006	-0.006	-0.008	-0.008	-0.008	-0.008	-0.008	-0.008	-0.008	-0.007	-0.007	-0.007	-0.009	-0.009	-0.009	-0.009	-0.015	-0.015	-0.018	-0.018	-0.086
YOL109W	0.007	0.007	0.007	0.007	0.009	0.009	0.01	0.01	0.01	0.01	0.01	0.01	0.01	0.01	0.01	0.01	0.01	0.012	0.012	0.008	0.008	0.008	0.008	0.008	0.008	0.008	0.008	0.008	0.008	0.01	0.009	0.009	0.017	0.019	0.019	0.019	0.013	0.013	0.013	0.013	0.013	0.013	0.013	0.011	0.011	0.011	0.005	-0.001	-0.002
YOL003C	-0.014	-0.014	-0.014	0.011	-0.016	-0.001	-0.001	-0.001	-0.001	-0.001	-0.001	-0.008	-0.008	-0.008	-0.008	-0.008	-0.008	0.002	-0.002	-0.002	-0.004	-0.009	-0.009	-0.009	-0.009	-0.014	-0.015	-0.015	-0.015	-0.015	-0.015	-0.015	-0.015	-0.015	-0.015	-0.015	-0.015	-0.015	-0.015	-0.015	-0.015	-0.015	-0.015	-0.015	-0.015	-0.015	-0.015	-0.015	-0.015
YKL025C	-0.01	-0.017	-0.017	-0.019	-0.021	-0.021	-0.014	-0.013	-0.016	-0.018	-0.018	-0.017	-0.015	-0.015	-0.015	-0.015	-0.015	-0.003	-0.003	-0.005	-0.005	-0.005	-0.009	-0.01	-0.007	-0.005	-0.008	-0.008	-0.01	-0.01	-0.013	-0.014	-0.015	-0.013	-0.014	-0.015	-0.015	-0.015	-0.015	-0.019	-0.022	-0.024	-0.019	-0.02	-0.02	-0.02	-0.02	-0.018	-0.018
YPL078C	-0.096	-0.096	-0.096	-0.096	-0.096	-0.091	-0.086	-0.093	-0.096	-0.098	-0.095	-0.095	-0.095	-0.095	-0.095	-0.093	-0.093	-0.093	-0.093	-0.093	-0.088	-0.086	-0.09	-0.09	-0.09	-0.09	-0.09	-0.097	-0.104	-0.104	-0.111	-0.111	-0.111	-0.111	-0.111	-0.11	-0.11	-0.118	-0.116	-0.116	-0.116	-0.116	-0.116	-0.116	-0.116	-0.116	-0.116	-0.116	-0.116
YBR037C	-0.047	-0.047	-0.047	-0.047	-0.047	-0.047	-0.047	-0.047	-0.041	-0.043	-0.041	-0.041	-0.041	-0.036	-0.036	-0.036	-0.041	-0.041	-0.041	-0.041	-0.041	-0.044	-0.044	-0.044	-0.034	-0.04	-0.041	-0.052	-0.052	-0.052	-0.052	-0.052	-0.052	-0.052	-0.059	-0.066	-0.066	-0.07	-0.07	-0.07	-0.07	-0.07	-0.085	-0.088	-0.088	-0.095	-0.095	-0.101	-0.086
YDR135C	-0.002	-0.017	-0.022	-0.015	-0.015	-0.015	-0.015	-0.015	-0.015	-0.015	-0.015	-0.015	-0.015	-0.015	-0.015	-0.015	-0.015	-0.015	-0.028	-0.023	-0.023	-0.011	-0.011	-0.011	-0.011	-0.011	-0.011	-0.017	-0.017	-0.017	-0.017	-0.017	-0.023	-0.023	-0.048	-0.048	-0.048	-0.048	-0.043	-0.049	-0.047	-0.042	-0.042	-0.05	-0.05	-0.05	-0.05	-0.05	-0.05
YPR180W	0.035	0.016	0.015	0.015	0.015	-0.008	-0.045	-0.05	-0.05	-0.052	-0.063	-0.063	-0.063	-0.063	-0.063	-0.067	-0.067	-0.067	-0.067	-0.094	-0.089	-0.089	-0.089	-0.097	-0.089	-0.089	-0.089	-0.08	-0.08	-0.08	-0.084	-0.089	-0.095	-0.088	-0.104	-0.109	-0.113	-0.113	-0.11	-0.111	-0.113	-0.113	-0.11	-0.108	-0.108	-0.108	-0.108	-0.107	-0.107
YLL011W	-0.079	-0.079	-0.079	-0.081	-0.081	-0.081	-0.079	-0.079	-0.079	-0.079	-0.08	-0.08	-0.08	-0.08	-0.08	-0.08	-0.08	-0.08	-0.08	-0.082	-0.082	-0.082	-0.082	-0.082	-0.082	-0.082	-0.082	-0.082	-0.082	-0.082	-0.082	-0.081	-0.081	-0.081	-0.084	-0.084	-0.084	-0.084	-0.087	-0.082	-0.078	-0.078	-0.078	-0.078	-0.078	-0.078	-0.078	-0.078	-0.081
YDR074W	-0.166	-0.167	-0.162	-0.162	-0.162	-0.162	-0.162	-0.157	-0.158	-0.161	-0.161	-0.165	-0.165	-0.165	-0.165	-0.166	-0.164	-0.154	-0.152	-0.152	-0.15	-0.152	-0.152	-0.152	-0.148	-0.148	-0.145	-0.145	-0.148	-0.148	-0.138	-0.134	-0.131	-0.133	-0.133	-0.133	-0.133	-0.133	-0.133	-0.134	-0.134	-0.134	-0.142	-0.142	-0.142	-0.145	-0.145	-0.15	-0.153
YLR045C	-0.045	-0.046	-0.046	-0.046	-0.046	-0.046	-0.046	-0.048	-0.048	-0.045	-0.045	-0.045	-0.045	-0.045	-0.045	-0.043	-0.043	-0.043	-0.046	-0.046	-0.043	-0.043	-0.043	-0.043	-0.041	-0.041	-0.041	-0.041	-0.036	-0.036	-0.036	-0.036	-0.041	-0.041	-0.041	-0.041	-0.041	-0.041	-0.038	-0.04	-0.038	-0.038	-0.044	-0.044	-0.044	-0.038	-0.038	-0.029	-0.032
YDL146W	-0.029	-0.029	-0.029	-0.03	-0.03	-0.015	-0.015	-0.025	-0.02	-0.009	-0.011	-0.011	-0.011	-0.011	-0.011	-0.011	-0.011	-0.009	-0.009	-0.009	-0.009	-0.01	-0.005	-0.009	-0.014	-0.011	-0.014	-0.014	-0.014	-0.012	-0.015	-0.019	-0.021	-0.01	-0.011	-0.013	-0.013	-0.013	-0.011	-0.004	0.007	0.008	0.008	0.008	0.008	0.013	0.014	0.012	0.011
YHR151C	-0.069	-0.069	-0.069	-0.071	-0.071	-0.071	-0.071	-0.071	-0.071	-0.072	-0.072	-0.077	-0.073	-0.07	-0.071	-0.066	-0.066	-0.068	-0.065	-0.065	-0.058	-0.058	-0.076	-0.074	-0.074	-0.074	-0.074	-0.076	-0.075	-0.075	-0.069	-0.065	-0.065	-0.065	-0.07	-0.07	-0.073	-0.135	-0.206	-0.215	-0.222	-0.205	-0.205	-0.205	-0.205	-0.201	-0.183	-0.168	-0.168
YJR076C	-0.007	-0.007	-0.007	-0.007	-0.007	-0.007	-0.007	-0.007	-0.007	-0.007	-0.007	-0.007	-0.007	-0.007	-0.007	-0.007	-0.007	-0.007	-0.007	-0.007	-0.007	-0.007	-0.007	-0.007	-0.017	-0.017	-0.017	-0.017	-0.017	-0.017	-0.017	-0.017	-0.017	-0.02	-0.02	-0.02	-0.02	-0.02	-0.02	-0.018	-0.018	-0.018	-0.015	-0.015	-0.015	-0.015	-0.015	-0.015	-0.015
YCL001W	-0.056	-0.056	-0.055	-0.057	-0.064	-0.064	-0.064	-0.064	-0.06	-0.062	-0.063	-0.063	-0.063	-0.068	-0.071	-0.066	-0.069	-0.062	-0.066	-0.073	-0.073	-0.073	-0.07	-0.071	-0.099	-0.093	-0.084	-0.084	-0.084	-0.084	-0.084	-0.084	-0.084	-0.084	-0.084	-0.084	-0.088	-0.088	-0.092	-0.095	-0.095	-0.095	-0.094	-0.094	-0.094	-0.091	-0.088	-0.088	-0.088
YML058W	-0.164	-0.164	-0.164	-0.162	-0.162	-0.162	-0.162	-0.157	-0.157	-0.157	-0.157	-0.157	-0.157	-0.157	-0.157	-0.157	-0.157	-0.157	-0.157	-0.157	-0.157	-0.154	-0.167	-0.164	-0.164	-0.164	-0.161	-0.161	-0.161	-0.161	-0.156	-0.165	-0.165	-0.165	-0.162	-0.162	-0.162	-0.162	-0.164	-0.164	-0.164	-0.164	-0.164	-0.164	-0.155	-0.155	-0.155	-0.15	-0.15
YMR186W	-0.002	-0.002	-0.002	-0.002	-0.002	-0.002	-0.002	-0.002	-0.002	-0.002	-0.002	0	0	0	0.002	0.002	0.002	0.002	0.002	0.002	0.002	0.002	0.002	0.002	0.002	0.002	0.002	0.002	0.002	0.002	0.002	0.002	0.002	0.002	0.002	0.002	0	0	-0.001	-0.001	0	0.002	0.002	0.002	0.002	0.002	0.002	0.001	0.004
YOR183W	-0.009	-0.009	-0.009	-0.011	-0.011	-0.011	-0.011	-0.011	-0.009	-0.009	-0.009	-0.009	-0.009	-0.009	-0.014	-0.014	-0.014	-0.01	-0.014	-0.014	-0.014	-0.031	-0.035	-0.043	-0.038	-0.019	-0.019	-0.023	-0.023	-0.023	-0.016	-0.016	-0.016	-0.01	-0.041	-0.041	-0.041	-0.041	-0.041	-0.041	-0.041	-0.041	-0.038	-0.038	-0.046	-0.033	0	0	0
YGL137W	-0.015	-0.014	-0.013	-0.011	-0.013	-0.013	-0.013	-0.015	-0.015	-0.015	-0.016	-0.016	-0.016	-0.016	-0.016	-0.016	-0.016	-0.016	-0.016	-0.016	-0.016	-0.016	-0.016	-0.016	-0.016	-0.016	-0.016	-0.016	-0.016	-0.018	-0.018	-0.018	-0.018	-0.019	-0.019	-0.018	-0.018	-0.017	-0.021	-0.021	-0.021	-0.02	-0.02	-0.022	-0.021	-0.021	-0.021	-0.021	-0.022
YMR092C	-0.249	-0.249	-0.249	-0.249	-0.249	-0.249	-0.249	-0.249	-0.248	-0.248	-0.248	-0.248	-0.248	-0.248	-0.208	-0.208	-0.194	-0.191	-0.194	-0.219	-0.165	-0.173	-0.173	-0.173	-0.136	-0.136	-0.136	-0.136	-0.136	-0.136	-0.125	-0.125	-0.122	-0.13	-0.13	-0.145	-0.199	-0.19	-0.19	-0.19	-0.19	-0.19	-0.19	-0.122	-0.122	-0.111	-0.129	0	0
YAR018C	-0.128	-0.128	-0.128	-0.126	-0.126	-0.126	-0.126	-0.126	-0.126	-0.147	-0.127	-0.127	-0.111	-0.087	-0.087	-0.087	-0.087	-0.087	-0.087	-0.088	-0.091	-0.099	-0.118	-0.118	-0.118	-0.118	-0.118	-0.116	-0.106	-0.101	-0.101	-0.098	-0.081	-0.097	-0.097	-0.094	-0.094	-0.096	-0.096	-0.085	-0.079	-0.087	-0.087	-0.087	-0.087	-0.087	-0.077	-0.077	-0.077
YKL141W	0	0	0.026	0.026	0.033	0.033	0.033	0.033	0.033	0.033	0.033	0.033	-0.026	-0.026	-0.026	-0.026	-0.026	-0.026	-0.026	-0.026	-0.026	-0.036	-0.031	-0.031	-0.031	-0.031	-0.031	-0.031	-0.031	-0.031	-0.031	-0.041	-0.041	-0.041	-0.041	-0.041	-0.041	-0.041	-0.041	-0.041	-0.041	-0.041	-0.041	-0.041	-0.041	-0.041	-0.041	-0.041	-0.1
YOR143C	-0.059	-0.062	-0.088	-0.088	-0.087	-0.087	-0.087	-0.08	-0.08	-0.078	-0.079	-0.079	-0.079	-0.079	-0.084	-0.079	-0.076	-0.073	-0.073	-0.071	-0.075	-0.076	-0.076	-0.073	-0.073	-0.075	-0.063	-0.064	-0.064	-0.064	-0.064	-0.067	-0.066	-0.066	-0.066	-0.066	-0.066	-0.069	-0.069	-0.07	-0.068	-0.068	-0.071	-0.071	-0.07	-0.07	-0.069	-0.069	-0.069
YPR187W	-0.045	-0.045	-0.047	-0.051	-0.058	-0.058	-0.058	-0.06	-0.057	-0.049	-0.049	-0.049	-0.049	-0.049	-0.047	-0.046	-0.04	-0.042	-0.042	-0.042	-0.042	-0.042	-0.04	-0.04	-0.04	-0.042	-0.042	-0.042	-0.042	-0.042	-0.042	-0.042	-0.042	-0.042	-0.042	-0.042	-0.042	-0.044	-0.044	-0.044	-0.044	-0.044	-0.044	-0.044	-0.044	-0.044	-0.044	-0.044	-0.044
YGL083W	-0.054	-0.054	-0.06	-0.06	-0.06	-0.058	-0.056	-0.056	-0.056	-0.056	-0.058	-0.061	-0.061	-0.066	-0.069	-0.059	-0.059	-0.059	-0.059	-0.059	-0.059	-0.059	-0.059	-0.059	-0.059	-0.059	-0.062	-0.062	-0.062	-0.062	-0.062	-0.058	-0.058	-0.058	-0.058	-0.058	-0.058	-0.058	-0.056	-0.056	-0.056	-0.058	-0.058	-0.058	-0.058	-0.07	-0.067	-0.08	-0.08
YJL111W	-0.026	-0.026	-0.023	-0.024	-0.024	-0.024	-0.025	-0.025	-0.025	-0.025	-0.026	-0.026	-0.024	-0.022	-0.022	-0.022	-0.022	-0.024	-0.019	-0.019	-0.019	-0.019	-0.019	-0.02	-0.02	-0.02	-0.02	-0.019	-0.019	-0.019	-0.018	-0.018	-0.016	-0.017	-0.017	-0.019	-0.015	-0.015	-0.015	-0.015	-0.015	-0.015	-0.015	-0.015	-0.015	-0.014	-0.014	-0.014	-0.018
YBL091C	-0.034	-0.024	-0.024	-0.008	0.02	0.02	0.001	-0.012	-0.016	-0.016	-0.016	-0.021	-0.024	-0.023	-0.032	-0.035	-0.033	-0.033	-0.033	-0.033	-0.033	-0.036	-0.034	-0.034	-0.034	-0.034	-0.015	-0.015	-0.012	0.008	0.006	0.004	0.004	0.004	0.004	0.004	0.002	0.002	0.002	0	0	0	-0.002	0.004	0.006	0.006	0.016	0.016	0.016
YGL211W	-0.02	-0.012	-0.012	-0.012	-0.014	-0.011	-0.016	-0.016	-0.018	-0.018	-0.011	0.034	0.039	0.039	0.039	0.042	0.049	0.049	0.057	0.057	0.049	0.047	0.039	0.035	0.023	-0.004	-0.025	-0.025	-0.021	-0.021	-0.021	-0.023	-0.023	-0.023	-0.023	-0.023	-0.023	-0.023	-0.026	-0.026	-0.026	-0.026	-0.026	-0.026	-0.026	-0.026	-0.026	-0.028	-0.028
YDL066W	-0.004	0.001	0.002	-0.001	0.001	0.003	0.003	0.004	0	0.001	0	0	0	0	0	-0.002	-0.004	-0.004	-0.004	-0.004	-0.004	-0.004	-0.006	-0.006	-0.006	-0.004	-0.002	-0.002	-0.002	-0.004	-0.004	-0.005	-0.004	-0.004	-0.004	-0.004	-0.004	-0.004	-0.003	-0.003	0.005	0.005	0.005	0.007	0.007	0.011	0.008	0.008	0.01
YKR055W	-0.059	-0.059	-0.059	-0.059	-0.047	-0.059	-0.062	-0.065	-0.065	-0.066	-0.066	-0.067	-0.067	-0.067	-0.067	-0.067	-0.067	-0.068	-0.07	-0.068	-0.069	-0.063	-0.063	-0.062	-0.062	-0.062	-0.062	-0.059	-0.059	-0.059	-0.055	-0.055	-0.056	-0.052	-0.052	-0.055	-0.055	-0.054	-0.054	-0.054	-0.054	-0.054	-0.057	-0.057	-0.057	-0.057	-0.057	-0.057	-0.057
YPR061C	-0.099	-0.099	-0.104	-0.118	-0.107	-0.107	-0.106	-0.105	-0.105	-0.099	-0.099	-0.101	-0.099	-0.105	-0.105	-0.105	-0.105	-0.105	-0.105	-0.101	-0.1	-0.103	-0.103	-0.1	-0.099	-0.1	-0.1	-0.1	-0.1	-0.1	-0.1	-0.1	-0.098	-0.098	-0.098	-0.098	-0.1	-0.101	-0.101	-0.101	-0.1	-0.103	-0.103	-0.103	-0.103	-0.103	-0.103	-0.104	-0.104
YIR006C	0	0	0	0	0	0	0	0	0	0	0	-0.001	-0.001	-0.001	-0.022	-0.022	-0.022	-0.022	-0.022	-0.022	-0.022	-0.022	-0.022	-0.022	-0.022	-0.022	-0.027	-0.027	-0.027	-0.022	-0.022	-0.035	-0.035	-0.035	-0.035	-0.035	-0.035	-0.035	-0.035	-0.03	-0.03	-0.03	-0.055	-0.055	-0.055	-0.055	-0.055	-0.043	-0.038
YNL300W	-0.153	-0.153	-0.153	-0.153	-0.153	-0.153	-0.153	-0.153	-0.152	-0.152	-0.152	-0.144	-0.144	-0.144	-0.144	-0.144	-0.137	-0.137	-0.125	-0.125	-0.115	-0.114	-0.114	-0.118	-0.111	-0.111	-0.109	-0.109	-0.102	-0.107	-0.107	-0.099	-0.099	-0.103	-0.103	-0.103	-0.095	-0.095	-0.092	-0.092	-0.092	-0.092	-0.092	-0.091	-0.091	-0.091	-0.091	-0.091	-0.087
YJL167W	-0.355	-0.354	-0.357	-0.357	-0.342	-0.342	-0.343	-0.343	-0.343	-0.343	-0.343	-0.322	-0.322	-0.328	-0.328	-0.331	-0.331	-0.338	-0.338	-0.338	-0.338	-0.338	-0.338	-0.337	-0.336	-0.336	-0.336	-0.336	-0.336	-0.335	-0.335	-0.335	-0.335	-0.329	-0.329	-0.328	-0.327	-0.321	-0.321	-0.306	-0.303	-0.303	-0.3	-0.3	-0.3	-0.3	-0.301	-0.301	-0.307
YGL253W	-0.032	-0.032	-0.032	-0.032	-0.032	-0.032	-0.032	-0.032	-0.032	-0.032	-0.032	-0.032	-0.032	-0.042	-0.053	-0.053	-0.053	-0.053	-0.053	-0.053	-0.053	-0.053	-0.053	-0.053	-0.053	-0.053	-0.026	-0.026	-0.026	-0.026	-0.026	-0.026	-0.026	-0.026	-0.026	-0.026	-0.026	-0.026	-0.026	-0.026	-0.026	-0.022	-0.022	-0.022	-0.022	-0.022	-0.022	-0.022	-0.022
YPR154W	-0.056	-0.061	-0.064	-0.064	-0.057	-0.062	-0.047	-0.042	-0.054	-0.057	-0.057	-0.059	-0.059	-0.055	-0.051	-0.041	-0.043	-0.045	-0.05	-0.05	-0.05	-0.045	-0.051	-0.061	-0.089	-0.12	-0.114	-0.126	-0.126	-0.129	-0.136	-0.136	-0.136	-0.138	-0.138	-0.136	-0.136	-0.133	-0.13	-0.13	-0.13	-0.131	-0.127	-0.127	-0.133	-0.131	-0.131	-0.131	-0.131
YHR154W	-0.056	-0.056	-0.056	-0.056	-0.058	-0.055	-0.053	-0.053	-0.053	-0.052	-0.052	-0.052	-0.054	-0.052	-0.054	-0.054	-0.056	-0.056	-0.056	-0.056	-0.059	-0.057	-0.056	-0.056	-0.056	-0.056	-0.056	-0.057	-0.059	-0.059	-0.059	-0.06	-0.057	-0.057	-0.057	-0.057	-0.057	-0.057	-0.057	-0.057	-0.057	-0.057	-0.057	-0.057	-0.057	-0.057	-0.057	-0.057	-0.057
YPL015C	-0.145	-0.154	-0.154	-0.154	-0.155	-0.14	-0.165	-0.165	-0.166	-0.194	-0.217	-0.217	-0.21	-0.21	-0.203	-0.203	-0.203	-0.203	-0.196	-0.196	-0.196	-0.196	-0.2	-0.205	-0.222	-0.225	-0.225	-0.228	-0.227	-0.231	-0.231	-0.22	-0.22	-0.221	-0.219	-0.219	-0.219	-0.212	-0.212	-0.22	-0.225	-0.225	-0.225	-0.224	-0.216	-0.223	-0.218	-0.219	-0.219
YKR035W-A	-0.052	-0.052	-0.048	-0.045	-0.046	-0.047	-0.044	-0.044	-0.044	-0.044	-0.044	-0.044	-0.044	-0.044	-0.045	-0.033	-0.024	-0.024	-0.026	-0.024	-0.024	-0.024	-0.022	-0.019	-0.01	-0.01	-0.01	-0.006	-0.001	-0.001	0.001	0.003	0.005	0.005	0.004	0.003	0.003	0.003	0	0	-0.001	-0.003	-0.003	-0.003	-0.003	-0.003	-0.003	-0.004	-0.004
YBR044C	-0.1	-0.096	-0.065	-0.044	-0.044	-0.037	-0.037	-0.037	-0.037	-0.037	-0.037	-0.035	-0.028	-0.008	0	-0.004	-0.006	-0.005	-0.011	-0.017	-0.014	-0.018	-0.019	-0.019	-0.021	-0.019	-0.017	-0.017	-0.016	-0.013	-0.018	-0.019	-0.019	-0.019	-0.019	-0.017	-0.019	-0.017	-0.017	-0.016	-0.014	-0.014	-0.015	-0.015	-0.015	-0.012	-0.009	-0.011	-0.011
YNL122C	0	-0.002	-0.006	-0.005	-0.002	-0.002	-0.004	0.003	0.004	0.004	0.004	0.006	0.002	0.001	-0.003	-0.005	-0.007	-0.007	-0.007	-0.007	-0.007	-0.006	-0.01	-0.012	-0.012	-0.012	-0.012	-0.012	-0.013	-0.017	-0.017	-0.017	-0.017	-0.015	-0.015	-0.015	-0.012	-0.012	-0.01	-0.01	-0.01	-0.01	-0.01	-0.009	-0.009	-0.009	-0.009	-0.009	-0.009
YKL065C	-0.269	-0.261	-0.261	-0.261	-0.261	-0.261	-0.261	-0.261	-0.261	-0.261	-0.261	-0.253	-0.248	-0.248	-0.255	-0.245	-0.239	-0.239	-0.242	-0.242	-0.242	-0.242	-0.242	-0.242	-0.242	-0.242	-0.228	-0.228	-0.226	-0.226	-0.226	-0.226	-0.226	-0.3	-0.3	-0.3	-0.301	-0.298	-0.3	-0.292	-0.287	-0.287	-0.287	-0.226	-0.193	-0.158	-0.158	-0.158	-0.204
YDR410C	-0.056	-0.062	-0.06	-0.06	-0.057	-0.057	-0.057	-0.057	-0.057	-0.054	-0.054	-0.054	-0.054	-0.054	-0.054	-0.054	-0.054	-0.051	-0.051	-0.051	-0.051	-0.051	-0.051	-0.051	-0.051	-0.051	-0.051	-0.051	-0.051	-0.051	-0.048	-0.049	-0.049	-0.049	-0.049	-0.049	-0.049	-0.049	-0.049	-0.049	-0.047	-0.047	-0.047	-0.047	-0.047	-0.047	-0.048	-0.048	-0.048
YMR042W	-0.091	-0.091	-0.091	-0.091	-0.097	-0.097	-0.099	-0.098	-0.098	-0.098	-0.103	-0.103	-0.103	-0.103	-0.103	-0.103	-0.103	-0.103	-0.103	-0.103	-0.103	-0.101	-0.103	-0.102	-0.104	-0.104	-0.104	-0.102	-0.105	-0.11	-0.11	-0.11	-0.11	-0.108	-0.107	-0.114	-0.114	-0.114	-0.102	-0.105	-0.102	-0.102	-0.102	-0.102	-0.102	-0.103	-0.103	-0.103	-0.103
YBL088C	0.009	0.009	0.009	0.009	0.009	0.009	0.008	0.008	0.008	0.008	0.012	0.015	0.02	0.019	0.018	0.017	0.017	0.017	0.017	0.017	0.014	0.008	0.008	0.004	0.004	0.004	0.004	0.004	0.006	0.005	0.01	0.01	0.011	0.011	0.013	0.011	0.009	0.009	0.006	0.007	0.007	0.007	0.007	0.005	0.008	0.018	0.018	0.035	0.035
YGR131W	0	0	0	0	0	0	0	0	0	0	0	-0.026	-0.014	-0.014	-0.014	-0.014	-0.014	-0.012	-0.012	-0.012	-0.012	-0.012	-0.012	-0.012	-0.012	-0.012	0.004	0.016	0.016	0.016	0.016	0.019	0.003	0.003	0.017	0.017	0.017	0.017	0.017	0.017	0.001	0.004	0.004	-0.002	-0.002	-0.004	-0.004	-0.004	0
YJR112W	-0.082	-0.084	-0.084	-0.085	-0.085	-0.085	-0.085	-0.084	-0.076	-0.078	-0.075	-0.075	-0.07	-0.079	-0.086	-0.086	-0.086	-0.086	-0.086	-0.081	-0.083	-0.084	-0.082	-0.082	-0.082	-0.082	-0.082	-0.082	-0.082	-0.079	-0.079	-0.079	-0.079	-0.079	-0.078	-0.078	-0.078	-0.078	-0.077	-0.077	-0.077	-0.077	-0.076	-0.076	-0.076	-0.076	-0.076	-0.076	-0.076
YER131W	-0.062	-0.062	-0.062	-0.062	-0.062	-0.062	-0.062	-0.062	-0.062	-0.062	-0.062	-0.062	-0.062	-0.056	-0.056	-0.056	-0.056	-0.056	-0.056	-0.052	-0.052	-0.051	-0.051	-0.053	-0.05	-0.05	-0.052	-0.052	-0.051	-0.051	-0.058	-0.058	-0.058	-0.058	-0.058	-0.056	-0.056	-0.055	-0.068	-0.063	-0.063	-0.063	-0.063	-0.063	-0.063	-0.062	-0.062	-0.058	-0.058
YJR109C	0	0	0	0	0	0	0	0	0	0	0	0	0	0	0	0	0	0	0	0	0	0	0	0	0	0	0	0	0	0	0	0	0	0	0	0	0	0	0	0	0	0	0	0	0	0	0	0	0
YNR003C	0	0	0	0	0	0	0	0	0	0	0	0	0	0	0	0	0	0	0	0	0	0	-0.377	-0.293	-0.293	-0.245	-0.161	-0.161	-0.161	-0.161	-0.161	-0.161	-0.161	-0.174	-0.174	-0.174	-0.195	-0.18	-0.145	-0.145	-0.139	-0.139	-0.139	-0.122	-0.096	-0.108	-0.121	-0.08	-0.08
YHR001W-A	-0.023	-0.017	-0.019	-0.006	-0.001	-0.001	0.003	0.008	0.008	0.008	0.008	0.008	0.008	0.008	0.008	0.011	0.008	0.011	0.01	0.013	0.009	0.007	0.009	0.004	0.001	0.001	0.001	0.001	0	-0.002	-0.002	-0.008	-0.008	-0.008	-0.008	-0.005	-0.01	-0.012	-0.008	-0.008	-0.007	-0.005	-0.001	-0.004	-0.009	-0.009	-0.009	-0.002	0.001
YLR355C	-0.062	-0.062	-0.07	-0.07	-0.074	-0.074	-0.074	-0.074	-0.031	-0.024	-0.005	0.007	0.011	0.011	0.008	0.021	0.021	0.024	0.024	0.024	0.024	0.024	0.024	0.018	0.007	0.001	0.003	0.003	0.003	0.003	0.003	0.003	0.003	0.003	0.003	0.003	0.003	0.005	0.005	0.005	0.005	0.005	0.005	0.005	0.005	0.005	0.005	0.005	0.005
YAL060W	-0.122	-0.124	-0.124	-0.133	-0.126	-0.126	-0.123	-0.123	-0.121	-0.121	-0.122	-0.119	-0.144	-0.181	-0.182	-0.171	-0.156	-0.156	-0.156	-0.156	-0.156	-0.141	-0.155	-0.155	-0.155	-0.139	-0.139	-0.139	-0.122	-0.128	-0.145	-0.145	-0.103	-0.125	-0.125	-0.129	-0.113	-0.113	-0.121	-0.121	-0.118	-0.056	-0.065	-0.051	-0.051	-0.046	-0.062	-0.062	-0.062
YNL329C	-0.058	-0.058	-0.058	-0.056	-0.056	-0.056	-0.056	-0.056	-0.056	-0.056	-0.056	-0.056	-0.056	-0.056	-0.056	-0.056	-0.055	-0.055	-0.055	-0.055	-0.055	-0.055	-0.06	-0.051	-0.048	-0.048	-0.045	-0.045	-0.045	-0.048	-0.05	-0.046	-0.042	-0.042	-0.042	-0.042	-0.041	-0.042	-0.042	-0.042	-0.042	-0.042	-0.041	-0.035	-0.035	-0.035	-0.036	-0.036	-0.037
YOR097C	-0.039	-0.033	-0.035	-0.037	-0.042	-0.042	-0.042	-0.042	-0.042	-0.042	-0.047	-0.047	-0.047	-0.047	-0.047	-0.047	-0.047	-0.044	-0.041	-0.054	-0.04	-0.039	-0.029	-0.029	-0.029	-0.029	-0.035	-0.037	-0.037	-0.037	-0.037	-0.037	-0.037	-0.033	-0.033	-0.033	-0.033	-0.033	-0.033	-0.033	-0.033	-0.033	-0.033	-0.033	-0.033	-0.033	-0.033	-0.033	-0.031
YDR533C	-0.057	-0.06	-0.06	-0.062	-0.062	-0.06	-0.062	-0.06	-0.06	-0.06	-0.061	-0.069	-0.069	-0.069	-0.069	-0.069	-0.069	-0.069	-0.069	-0.069	-0.065	-0.075	-0.075	-0.075	-0.075	-0.075	-0.075	-0.075	-0.075	-0.075	-0.075	-0.075	-0.074	-0.074	-0.074	-0.074	-0.078	-0.07	-0.07	-0.07	-0.07	-0.07	-0.071	-0.073	-0.073	-0.073	-0.073	-0.074	-0.07
YKL094W	0.017	0.017	0.018	0.013	0.012	0.012	0.004	0.004	0.004	0.004	0.003	0.003	0.005	0.004	0.004	0.006	0.004	0.004	0.004	0.003	-0.004	-0.002	-0.004	-0.004	-0.003	-0.005	-0.006	-0.006	-0.01	-0.007	-0.008	-0.008	-0.008	-0.008	-0.007	-0.007	-0.005	-0.005	-0.005	-0.006	-0.007	-0.007	-0.007	-0.005	-0.005	-0.006	-0.006	-0.006	-0.009
YLR436C	-0.022	-0.022	-0.022	-0.022	-0.022	-0.022	-0.028	-0.037	-0.037	-0.037	-0.037	-0.04	-0.04	-0.034	0.003	-0.003	-0.006	-0.007	-0.007	-0.006	-0.006	-0.008	-0.008	-0.008	-0.008	-0.006	-0.001	-0.005	-0.004	-0.005	-0.005	-0.005	-0.005	-0.005	-0.005	-0.003	-0.003	-0.003	-0.003	-0.003	-0.003	-0.003	-0.003	0.004	0.003	0.003	0.003	0.003	0.003
YJR002W	-0.016	-0.017	-0.017	-0.017	-0.017	-0.017	-0.017	-0.017	-0.017	-0.018	-0.018	-0.018	-0.017	-0.017	-0.017	-0.017	-0.016	-0.015	-0.015	-0.015	-0.017	-0.018	-0.019	-0.02	-0.019	-0.019	-0.018	-0.018	-0.018	-0.016	-0.016	-0.016	-0.016	-0.016	-0.016	-0.016	-0.016	-0.016	-0.016	-0.016	-0.016	-0.015	-0.016	-0.016	-0.016	-0.016	-0.018	-0.017	-0.017
YBL104C	-0.008	-0.034	-0.048	-0.048	-0.048	-0.052	-0.055	-0.04	-0.04	-0.036	-0.036	-0.036	-0.027	-0.03	-0.03	-0.03	-0.03	-0.028	-0.035	-0.035	-0.029	-0.037	-0.037	-0.037	-0.037	-0.038	-0.041	-0.041	-0.033	-0.034	-0.025	-0.023	-0.023	-0.023	-0.025	-0.022	-0.022	-0.022	-0.022	-0.022	-0.022	-0.022	-0.022	-0.022	-0.022	-0.022	-0.022	-0.022	-0.023
YDR229W	-0.063	-0.08	-0.082	-0.077	-0.068	-0.062	-0.061	-0.061	-0.056	-0.056	-0.048	-0.05	-0.056	-0.056	-0.054	-0.051	-0.054	-0.054	-0.054	-0.051	-0.051	-0.048	-0.05	-0.05	-0.05	-0.051	-0.04	-0.046	-0.042	-0.037	-0.037	-0.037	-0.04	-0.052	-0.052	-0.052	-0.052	-0.051	-0.048	-0.036	-0.036	-0.036	-0.036	-0.035	-0.033	-0.033	-0.032	-0.031	-0.031
YPR158W	-0.099	-0.098	-0.085	-0.085	-0.085	-0.085	-0.087	-0.087	-0.098	-0.098	-0.098	-0.098	-0.098	-0.098	-0.098	-0.102	-0.118	-0.122	-0.095	-0.095	-0.095	-0.095	-0.095	-0.095	-0.095	-0.095	-0.095	-0.095	-0.095	-0.095	-0.095	-0.093	-0.091	-0.091	-0.091	-0.091	-0.091	-0.091	-0.1	-0.099	-0.085	-0.113	-0.113	-0.113	-0.113	-0.113	-0.113	-0.113	-0.113
YLR451W	0.001	0.001	0.001	0.001	0.001	0.001	0.001	0.002	0.002	0.003	0.003	0.003	0.003	0.003	0.003	0.003	0.001	0.001	0.001	0.001	0.002	0.002	0.002	0.002	0.002	0.002	0.002	0.002	0.002	0.002	0.002	0.002	0.002	0.001	0.001	0.001	0.001	0.003	0.004	0.004	0.004	0.004	0.006	0.006	0.005	0.006	0.006	0.006	0.006
YOR308C	0.014	0.011	0.011	0.009	0.013	0.011	0.011	0.01	0.012	0.011	0.014	0.014	0.014	0.011	0.013	0.013	0.011	0.011	0.014	0.019	0.019	0.02	0.017	0.017	0.015	0.015	0.015	0.015	0.014	0.015	0.015	0.016	0.013	0.013	0.012	0.012	0.013	0.013	0.013	0.013	0.011	0.009	0.009	0.008	0.01	0.01	0.009	0.009	0.007
YBR298C	-0.059	-0.056	-0.056	-0.056	-0.056	-0.054	-0.056	-0.053	-0.057	-0.059	-0.059	-0.066	-0.066	-0.066	-0.068	-0.066	-0.062	-0.057	-0.052	-0.052	-0.052	-0.052	-0.052	-0.054	-0.054	-0.054	-0.054	-0.054	-0.054	-0.054	-0.054	-0.054	-0.054	-0.061	-0.061	-0.061	-0.061	-0.061	-0.061	-0.061	-0.059	-0.059	-0.056	-0.061	-0.061	-0.061	-0.058	-0.058	-0.061
YPR202W	-0.059	-0.064	-0.064	-0.056	-0.05	-0.05	-0.052	-0.051	-0.055	-0.055	-0.055	-0.055	-0.055	-0.055	-0.055	-0.057	-0.057	-0.057	-0.057	-0.057	-0.063	-0.063	-0.063	-0.063	-0.066	-0.061	-0.061	-0.073	-0.073	-0.084	-0.084	-0.084	-0.084	-0.084	-0.084	-0.091	-0.091	-0.091	-0.091	-0.091	-0.091	-0.091	-0.091	-0.091	-0.082	-0.082	-0.082	-0.094	-0.097
YBR172C	0.002	0.005	0.003	0.003	0.001	0.006	0.006	0.006	-0.002	0	-0.003	-0.007	-0.007	-0.007	-0.007	-0.025	-0.023	-0.025	-0.026	-0.026	-0.025	-0.031	-0.03	-0.035	-0.035	-0.032	-0.032	-0.033	-0.036	-0.031	-0.031	-0.031	-0.031	-0.031	-0.032	-0.033	-0.033	-0.033	-0.045	-0.045	-0.045	-0.047	-0.047	-0.047	-0.047	-0.045	-0.043	-0.042	-0.044
YFR025C	0.011	0.011	0.011	0.018	0.018	0.01	-0.004	0.027	0.02	0.02	-0.06	-0.06	-0.054	-0.073	-0.019	-0.019	-0.01	-0.009	-0.021	-0.021	-0.021	-0.062	-0.062	-0.075	-0.075	-0.075	-0.075	-0.051	-0.113	-0.148	0	0	0	0	0	0	0	0	0	0	0	0	0	0	0	0	0	0	0
YJL031C	-0.104	-0.09	-0.116	-0.122	-0.122	-0.131	-0.131	-0.13	-0.131	-0.128	-0.128	-0.128	-0.132	-0.136	-0.142	-0.155	-0.14	-0.145	-0.145	-0.143	-0.141	-0.141	-0.141	-0.141	-0.14	-0.14	-0.139	-0.139	-0.135	-0.133	-0.133	-0.133	-0.146	-0.144	-0.147	-0.154	-0.154	-0.154	-0.203	-0.231	-0.234	-0.234	-0.239	-0.245	-0.232	-0.235	-0.358	-0.357	-0.312
YDR374W-A	-0.012	-0.015	-0.015	-0.015	-0.014	-0.014	-0.014	-0.014	-0.014	-0.016	-0.013	-0.014	-0.008	-0.008	-0.008	-0.008	-0.009	-0.009	-0.009	-0.01	-0.01	-0.01	-0.008	-0.008	-0.01	-0.01	-0.01	-0.01	-0.01	-0.01	-0.01	-0.011	-0.009	-0.009	-0.009	-0.01	-0.011	-0.011	-0.011	-0.011	-0.011	-0.012	-0.015	-0.017	-0.017	-0.015	-0.015	-0.015	-0.015
YOR093C	-0.006	0.009	0.004	0.004	-0.004	0.006	-0.013	0.013	0.001	0.001	0.005	-0.019	-0.017	-0.018	-0.018	-0.018	-0.018	-0.018	-0.02	-0.023	-0.023	-0.019	-0.019	-0.019	-0.019	-0.019	-0.019	-0.015	-0.015	-0.011	-0.011	-0.011	-0.011	-0.01	-0.01	-0.008	-0.008	-0.01	-0.008	-0.008	-0.008	-0.005	-0.005	-0.005	-0.003	-0.003	-0.003	-0.003	-0.003
YDL115C	-0.087	-0.087	-0.087	-0.073	-0.073	-0.068	-0.068	-0.068	-0.068	-0.068	-0.068	-0.068	-0.073	-0.068	-0.068	-0.068	-0.064	-0.064	-0.064	-0.068	-0.068	-0.066	-0.059	-0.063	-0.066	-0.055	-0.05	-0.056	-0.056	-0.057	-0.053	-0.053	-0.053	-0.053	-0.053	-0.056	-0.059	-0.059	-0.061	-0.061	-0.061	-0.061	-0.058	-0.06	-0.06	-0.06	-0.068	-0.063	-0.063
YML053C	0	0	0	0	0	0	0	0	0	0	0	0	0	0	0	0	0	0	0	0	0	0	0	0	0	0	0	0	0	0	0	0	0	0	0	0	0	0	0	0	0	0	0	0	0	0	0	0	0
YNL046W	-0.385	-0.381	-0.381	-0.381	-0.381	-0.369	-0.352	-0.352	-0.348	-0.348	-0.351	-0.353	-0.353	-0.353	-0.353	-0.353	-0.358	-0.37	-0.371	-0.375	-0.375	-0.374	-0.374	-0.368	-0.369	-0.358	-0.358	-0.358	-0.358	-0.359	-0.377	-0.377	-0.377	-0.376	-0.373	-0.359	-0.359	-0.355	-0.355	-0.355	-0.355	-0.353	-0.354	-0.354	-0.354	-0.354	-0.354	-0.349	-0.349
YGL038C	-0.068	-0.068	-0.068	-0.068	-0.068	-0.068	-0.068	-0.068	-0.069	-0.065	-0.065	-0.065	-0.065	-0.065	-0.065	-0.065	-0.065	-0.065	-0.063	-0.064	-0.064	-0.064	-0.064	-0.063	-0.061	-0.06	-0.06	-0.062	-0.066	-0.067	-0.069	-0.068	-0.068	-0.066	-0.066	-0.066	-0.066	-0.07	-0.07	-0.069	-0.069	-0.069	-0.069	-0.069	-0.069	-0.069	-0.069	-0.074	-0.074
YLR050C	-0.031	-0.032	-0.032	-0.032	-0.031	-0.032	-0.034	-0.033	-0.035	-0.035	-0.037	-0.037	-0.042	-0.027	-0.019	-0.017	-0.014	-0.012	-0.012	-0.012	-0.013	-0.013	-0.013	-0.012	-0.011	-0.01	-0.01	-0.011	-0.017	-0.015	-0.015	-0.013	-0.014	-0.018	-0.018	-0.018	-0.019	-0.019	-0.019	-0.018	-0.018	-0.018	-0.017	-0.015	-0.014	-0.015	-0.015	-0.01	-0.003
YLR438W	-0.049	-0.049	-0.052	-0.052	-0.052	-0.054	-0.054	-0.054	-0.058	-0.058	-0.058	-0.058	-0.058	-0.06	-0.058	-0.06	-0.058	-0.048	-0.046	-0.046	-0.046	-0.046	-0.049	-0.049	-0.049	-0.049	-0.049	-0.05	-0.05	-0.05	-0.048	-0.048	-0.05	-0.05	-0.047	-0.044	-0.044	-0.044	-0.041	-0.041	-0.041	-0.041	-0.041	-0.049	-0.049	-0.049	-0.049	-0.049	-0.049
YGL141W	-0.148	-0.158	-0.179	-0.192	-0.192	-0.192	-0.203	-0.213	-0.088	-0.086	-0.081	-0.081	-0.08	-0.078	-0.074	-0.074	-0.074	-0.071	-0.059	-0.065	-0.053	-0.053	-0.083	-0.058	-0.082	-0.084	-0.084	-0.084	-0.084	-0.092	-0.092	-0.092	-0.092	-0.092	-0.093	-0.093	-0.093	-0.093	-0.096	-0.088	-0.09	-0.087	-0.089	-0.089	-0.089	-0.089	-0.089	-0.089	-0.089
YLR180W	-0.099	-0.097	-0.097	-0.1	-0.089	-0.089	-0.09	-0.089	-0.089	-0.087	-0.09	-0.091	-0.087	-0.087	-0.087	-0.087	-0.087	-0.088	-0.088	-0.088	-0.086	-0.086	-0.128	-0.142	-0.103	-0.156	-0.192	-0.201	-0.186	-0.186	-0.186	-0.186	-0.186	-0.165	-0.17	-0.17	-0.177	-0.205	-0.304	-0.304	-0.304	-0.304	-0.311	-0.311	-0.311	-0.289	-0.299	-0.307	-0.311
YBL074C	-0.016	-0.016	-0.016	-0.016	-0.015	-0.013	-0.013	-0.013	-0.013	-0.013	-0.013	-0.014	-0.014	-0.012	-0.012	-0.001	-0.001	-0.001	-0.001	0.003	0.003	0.003	0.003	0.003	0.003	0.003	0.003	0.001	0.003	0.003	0.003	0.003	0.003	0.003	0.003	0.003	0.006	0.006	0.006	0.006	0.006	0.006	0.006	0.009	0.009	0.009	0.009	0.009	0.009
YLR314C	-0.055	-0.083	-0.073	-0.073	-0.073	-0.086	-0.086	-0.086	-0.098	-0.098	-0.098	-0.098	-0.098	-0.076	-0.06	-0.06	-0.06	-0.061	-0.061	-0.061	-0.061	-0.061	-0.074	-0.072	-0.073	-0.073	-0.079	-0.079	-0.092	-0.084	-0.069	-0.07	-0.07	-0.059	-0.059	-0.05	-0.015	-0.015	-0.024	0.001	-0.008	0.006	-0.031	-0.024	-0.025	-0.025	-0.025	-0.025	-0.025
YOL009C	0.022	0.027	0.013	0.013	0.027	0.029	0.029	0.03	0.018	0.008	0.008	0.008	0.008	0.004	0.009	0.014	0.014	0.009	0.021	0.011	0.034	0.032	0.032	0.023	0.015	0.009	0.017	0.013	-0.007	-0.007	-0.007	-0.007	-0.002	-0.002	0.004	0.004	0.004	0.005	0.005	0.005	0.003	0.003	0.003	0.003	0.003	0.003	0.003	0.004	0.007
YGL238W	-0.111	-0.137	-0.137	-0.13	-0.13	-0.134	-0.146	-0.18	-0.18	-0.18	-0.18	-0.185	-0.174	-0.174	-0.174	-0.174	-0.174	-0.174	-0.174	-0.174	-0.174	-0.174	-0.184	-0.166	-0.166	-0.166	-0.166	-0.166	-0.166	-0.167	-0.167	-0.176	-0.176	-0.176	-0.176	-0.176	-0.176	-0.176	-0.167	-0.167	-0.166	-0.166	-0.162	-0.162	-0.165	-0.179	-0.183	-0.162	-0.147
YBL103C	-0.098	-0.098	-0.1	-0.1	-0.102	-0.102	-0.097	-0.095	-0.097	-0.099	-0.095	-0.096	-0.091	-0.091	-0.087	-0.088	-0.086	-0.086	-0.088	-0.088	-0.092	-0.092	-0.092	-0.092	-0.092	-0.092	-0.092	-0.093	-0.093	-0.093	-0.093	-0.091	-0.091	-0.091	-0.091	-0.091	-0.091	-0.091	-0.089	-0.094	-0.093	-0.095	-0.095	-0.096	-0.096	-0.093	-0.093	-0.093	-0.093
YOR011W	-0.171	-0.164	-0.164	-0.164	-0.107	-0.107	-0.077	-0.077	-0.077	-0.07	-0.047	-0.065	-0.065	-0.058	-0.058	-0.058	-0.058	-0.062	-0.049	-0.05	-0.044	-0.044	-0.044	-0.044	-0.044	-0.046	-0.044	-0.053	-0.07	-0.07	-0.07	-0.07	-0.07	-0.068	-0.069	-0.069	-0.069	-0.075	-0.075	-0.075	-0.075	-0.071	-0.071	-0.073	-0.073	-0.073	-0.076	-0.07	-0.073
YMR263W	0.048	0.048	0.048	0.058	0.083	0.112	0.166	0.179	0.183	0.198	0.069	-0.011	-0.047	-0.051	-0.046	-0.048	-0.048	-0.048	-0.048	-0.043	-0.043	-0.038	-0.041	-0.039	-0.049	-0.053	-0.053	-0.055	-0.055	-0.061	-0.067	-0.065	-0.065	-0.067	-0.067	-0.067	-0.07	-0.07	-0.07	-0.07	-0.07	-0.073	-0.073	-0.073	-0.073	-0.073	-0.073	-0.073	-0.074
YOR130C	-0.068	-0.053	-0.043	-0.043	-0.043	-0.043	-0.038	-0.038	-0.038	-0.043	-0.043	-0.04	-0.03	-0.022	-0.023	-0.023	-0.023	-0.023	-0.023	-0.023	-0.023	-0.018	-0.009	-0.006	-0.008	-0.005	-0.003	-0.003	-0.005	-0.005	-0.005	-0.006	-0.018	-0.018	-0.022	-0.023	-0.023	-0.019	-0.015	-0.023	-0.023	-0.025	-0.025	-0.03	-0.03	-0.03	-0.029	-0.029	-0.029
YDL211C	-0.031	-0.036	-0.036	-0.036	-0.036	-0.036	-0.04	-0.061	-0.061	-0.072	-0.072	-0.072	-0.072	-0.072	-0.072	-0.072	-0.065	-0.065	-0.069	-0.069	-0.065	-0.065	-0.069	-0.069	-0.069	-0.069	-0.069	-0.069	-0.065	-0.065	-0.065	-0.065	-0.065	-0.063	-0.074	-0.069	-0.069	-0.069	-0.069	-0.069	-0.074	-0.069	-0.066	-0.066	-0.072	-0.077	-0.077	-0.077	-0.077
YNL011C	-0.141	-0.152	-0.152	-0.152	-0.152	-0.154	-0.158	-0.158	-0.158	-0.158	-0.158	-0.158	-0.158	-0.162	-0.154	-0.152	-0.139	-0.161	-0.163	-0.173	-0.167	-0.167	-0.162	-0.156	-0.156	-0.159	-0.165	-0.165	-0.165	-0.156	-0.156	-0.163	-0.169	-0.172	-0.172	-0.172	-0.172	-0.172	-0.172	-0.174	-0.166	-0.166	-0.166	-0.16	-0.16	-0.168	-0.233	-0.218	-0.232
YOL158C	-0.235	-0.235	-0.235	-0.233	-0.228	-0.222	-0.231	-0.239	-0.229	-0.229	-0.237	-0.237	-0.253	-0.261	-0.266	-0.266	-0.266	-0.266	-0.275	-0.256	-0.268	-0.23	-0.23	-0.23	-0.234	-0.234	-0.234	-0.234	-0.234	-0.234	-0.234	-0.234	-0.248	-0.292	-0.278	-0.278	-0.274	-0.274	-0.262	-0.265	-0.258	-0.258	-0.266	-0.251	-0.251	-0.255	-0.251	-0.251	-0.251
YGR235C	-0.138	-0.138	-0.14	-0.14	-0.14	-0.137	-0.137	-0.13	-0.141	-0.143	-0.143	-0.143	-0.143	-0.135	-0.13	-0.138	-0.132	-0.132	-0.132	-0.125	-0.125	-0.125	-0.13	-0.126	-0.126	-0.13	-0.13	-0.128	-0.135	-0.134	-0.13	-0.127	-0.131	-0.138	-0.129	-0.137	-0.137	-0.134	-0.136	-0.136	-0.136	-0.138	-0.138	-0.141	-0.141	-0.134	-0.132	-0.127	-0.127
YDR459C	-0.032	-0.032	-0.032	-0.032	-0.038	-0.04	-0.04	-0.051	-0.06	-0.062	-0.062	-0.062	-0.057	-0.057	-0.06	-0.06	-0.066	-0.066	-0.066	-0.066	-0.08	-0.075	-0.075	-0.075	-0.075	-0.075	-0.075	-0.075	-0.076	-0.076	-0.075	-0.075	-0.075	-0.076	-0.076	-0.074	-0.08	-0.089	-0.088	-0.085	-0.082	-0.082	-0.082	-0.082	-0.08	-0.078	-0.075	-0.075	-0.074
YNL306W	-0.51	-0.508	-0.508	-0.508	-0.51	-0.51	-0.51	-0.508	-0.511	-0.511	-0.513	-0.512	-0.53	-0.539	-0.546	-0.546	-0.546	-0.546	-0.546	-0.546	-0.546	-0.574	-0.574	-0.574	-0.574	-0.574	-0.574	-0.574	-0.574	-0.571	-0.571	-0.571	-0.571	-0.571	-0.564	-0.564	-0.56	-0.56	-0.534	-0.534	-0.534	-0.52	-0.52	-0.52	-0.52	-0.52	-0.52	-0.52	-0.52
YJR034W	-0.009	-0.033	-0.031	-0.033	-0.023	-0.026	-0.024	-0.024	-0.024	-0.024	-0.024	-0.024	-0.025	-0.025	-0.025	-0.042	-0.04	-0.045	-0.045	-0.04	-0.041	-0.044	-0.042	-0.047	-0.045	-0.045	-0.045	-0.05	-0.07	-0.075	-0.079	-0.075	-0.079	-0.081	-0.084	-0.065	-0.065	-0.064	-0.053	-0.079	-0.079	-0.081	-0.081	-0.081	-0.081	-0.071	-0.076	-0.068	-0.063
YIL157C	0	0	0	0	0	0	0	0	0	0	0	0	0	0	0	0	0	0	0	0	0	0	0	0	0	0	0	0	0	0.007	-0.028	-0.046	-0.051	-0.051	-0.051	-0.059	-0.078	-0.083	-0.088	-0.074	-0.064	-0.068	-0.081	-0.081	-0.088	-0.107	-0.101	-0.101	-0.1
YDR294C	-0.002	-0.002	-0.021	-0.019	-0.019	-0.019	-0.016	-0.021	-0.023	-0.023	-0.026	-0.026	-0.03	-0.03	-0.032	-0.034	-0.034	-0.034	-0.034	-0.034	-0.034	-0.037	-0.055	-0.053	-0.059	-0.059	-0.06	-0.059	-0.059	-0.058	-0.058	-0.061	-0.06	-0.058	-0.059	-0.059	-0.058	-0.058	-0.058	-0.058	-0.058	-0.058	-0.058	-0.058	-0.06	-0.06	-0.06	-0.06	-0.06
YDR394W	-0.007	-0.007	-0.007	-0.007	-0.009	-0.015	-0.009	-0.009	-0.009	-0.009	-0.009	-0.012	-0.012	-0.012	-0.012	-0.014	-0.015	-0.015	-0.015	-0.015	-0.015	-0.015	-0.017	-0.017	-0.017	-0.011	-0.011	-0.011	-0.011	-0.01	-0.01	-0.01	-0.011	-0.017	-0.011	-0.011	-0.011	-0.014	-0.016	-0.017	-0.016	-0.007	-0.007	-0.007	-0.007	-0.007	-0.007	-0.007	-0.007
YER070W	-0.253	-0.236	-0.236	-0.236	-0.236	-0.236	-0.268	-0.261	-0.251	-0.256	-0.249	-0.249	-0.225	-0.225	-0.208	-0.215	-0.215	-0.215	-0.215	-0.215	-0.215	-0.215	-0.235	-0.299	-0.299	-0.224	-0.275	0	0	0	0	0	0	0	0	0	0	0	0	0	0	0	0	0	0	0	0	0	0
YCR045C	-0.31	-0.329	-0.331	-0.331	-0.331	-0.331	-0.331	-0.328	-0.311	-0.311	-0.31	-0.31	-0.319	-0.306	-0.306	-0.306	-0.307	-0.307	-0.307	-0.307	-0.318	-0.32	-0.32	-0.325	-0.324	-0.324	-0.324	-0.324	-0.324	-0.324	-0.326	-0.325	-0.322	-0.322	-0.323	-0.323	-0.302	-0.302	-0.309	-0.308	-0.308	-0.308	-0.308	-0.308	-0.309	-0.327	-0.327	-0.327	-0.327
YBL057C	-0.046	-0.046	-0.046	-0.046	-0.046	-0.053	-0.071	-0.074	-0.074	-0.074	-0.074	-0.073	-0.073	-0.073	-0.073	-0.073	-0.073	-0.073	-0.073	-0.073	-0.073	-0.073	-0.069	-0.069	-0.061	-0.066	-0.066	-0.066	-0.066	-0.069	-0.069	-0.071	-0.071	-0.071	-0.074	-0.074	-0.077	-0.077	-0.076	-0.076	-0.076	-0.076	-0.076	-0.077	-0.075	-0.073	-0.073	-0.073	-0.073
YBR171W	-0.082	-0.082	-0.082	-0.082	-0.082	-0.082	-0.082	-0.082	-0.082	-0.082	-0.079	-0.078	-0.078	-0.081	-0.081	-0.081	-0.081	-0.081	-0.081	-0.08	-0.08	-0.08	-0.08	-0.08	-0.08	-0.08	-0.08	-0.08	-0.08	-0.079	-0.076	-0.077	-0.077	-0.077	-0.079	-0.079	-0.079	-0.079	-0.079	-0.079	-0.079	-0.079	-0.079	-0.079	-0.079	-0.079	-0.079	-0.079	-0.079
YBR007C	-0.185	-0.185	-0.308	-0.308	-0.315	-0.296	-0.304	-0.304	-0.294	-0.228	-0.228	-0.228	-0.228	-0.228	-0.205	-0.135	-0.109	-0.109	-0.12	-0.12	-0.12	-0.113	-0.15	-0.15	-0.152	-0.147	-0.138	-0.111	-0.111	-0.111	-0.137	-0.139	-0.119	-0.119	-0.119	-0.106	-0.106	-0.106	-0.106	-0.089	-0.1	-0.1	-0.1	-0.112	-0.132	-0.137	-0.128	-0.128	-0.14
YLR218C	-0.021	-0.019	-0.018	-0.018	-0.018	-0.018	-0.018	-0.01	-0.008	-0.01	-0.008	-0.008	-0.002	-0.002	-0.01	-0.015	-0.017	-0.017	-0.018	-0.018	-0.018	-0.018	-0.021	-0.019	-0.019	-0.019	-0.019	-0.019	-0.019	-0.019	-0.019	-0.019	-0.021	-0.024	-0.026	-0.026	-0.024	-0.024	-0.027	-0.027	-0.026	-0.026	-0.026	-0.023	-0.023	-0.021	-0.021	-0.021	-0.021
YDL129W	-0.03	-0.03	-0.03	-0.03	-0.03	-0.03	-0.03	-0.03	-0.03	-0.03	-0.03	-0.03	-0.03	-0.023	-0.025	-0.023	-0.023	-0.023	-0.023	-0.023	-0.023	-0.023	-0.023	-0.016	-0.016	-0.024	-0.028	-0.028	-0.028	-0.028	-0.033	-0.033	-0.033	-0.03	-0.026	-0.027	-0.03	-0.03	-0.028	-0.022	-0.025	-0.026	-0.015	-0.015	-0.015	-0.013	-0.013	-0.013	-0.013
YIL004C	0	0	0	0	0	0	0	0	0	0	0	0	0	0	0	0	0	0	0	0	0	0	-0.552	-0.134	-0.113	-0.093	-0.098	-0.098	-0.098	-0.103	-0.103	-0.103	-0.103	-0.106	-0.106	-0.106	-0.106	-0.093	-0.086	-0.086	-0.086	-0.086	-0.09	-0.09	-0.09	-0.09	-0.09	-0.09	-0.07
YAL011W	0.016	0.014	0.005	0.003	0.006	0.003	0.005	0.008	0.007	0.005	0.012	-0.013	-0.013	-0.011	-0.011	-0.012	-0.009	-0.009	-0.009	-0.009	-0.009	-0.011	-0.011	-0.01	-0.024	-0.024	-0.018	-0.018	-0.016	-0.016	-0.016	-0.022	-0.02	-0.02	-0.019	-0.02	-0.029	-0.029	-0.029	-0.028	-0.028	-0.028	-0.028	-0.026	-0.026	-0.027	-0.023	-0.022	-0.022
YLR233C	-0.074	-0.074	-0.079	-0.075	-0.063	-0.055	-0.055	-0.082	-0.084	-0.084	-0.086	-0.088	-0.088	-0.088	-0.088	-0.088	-0.085	-0.083	-0.083	-0.083	-0.081	-0.086	-0.087	-0.086	-0.086	-0.081	-0.085	-0.085	-0.085	-0.085	-0.085	-0.085	-0.087	-0.089	-0.087	-0.089	-0.089	-0.084	-0.091	-0.092	-0.096	-0.096	-0.096	-0.096	-0.098	-0.098	-0.094	-0.087	-0.087
YLR206W	0.009	0.009	0.009	0.009	0.008	0.008	0.01	-0.004	-0.004	-0.004	-0.004	-0.004	-0.002	-0.004	-0.004	-0.006	-0.006	-0.006	-0.01	-0.01	-0.014	-0.014	-0.014	-0.013	-0.013	-0.013	-0.016	-0.034	-0.034	-0.034	-0.034	-0.039	-0.039	-0.039	-0.041	-0.045	-0.044	-0.049	-0.056	-0.056	-0.053	-0.059	-0.088	-0.081	-0.081	-0.085	-0.085	-0.098	-0.098
YOR346W	-0.095	-0.11	-0.088	-0.073	-0.033	-0.033	-0.041	-0.04	-0.043	-0.043	-0.043	-0.043	-0.045	-0.049	-0.046	-0.046	-0.038	-0.038	-0.038	-0.038	-0.038	-0.038	-0.035	-0.031	-0.032	-0.039	-0.039	-0.044	-0.044	-0.044	-0.044	-0.045	-0.045	-0.043	-0.043	-0.032	-0.032	-0.032	-0.032	-0.032	-0.032	-0.032	-0.032	-0.032	-0.032	-0.032	-0.032	-0.032	-0.032
YLL015W	-0.029	-0.029	-0.029	-0.029	-0.029	-0.029	-0.029	-0.026	-0.026	-0.026	-0.033	-0.033	-0.031	-0.039	-0.04	-0.04	-0.04	-0.045	-0.052	-0.052	-0.052	-0.052	-0.052	-0.052	-0.048	-0.041	-0.045	-0.047	-0.056	-0.05	-0.034	-0.036	-0.032	-0.03	-0.03	-0.031	-0.034	-0.034	-0.034	-0.035	-0.035	-0.035	-0.029	-0.033	-0.034	-0.034	-0.031	-0.031	-0.03
YNL073W	-0.051	-0.051	-0.051	-0.051	-0.051	-0.051	-0.051	-0.051	-0.051	-0.051	-0.05	-0.05	-0.048	-0.051	-0.051	-0.046	-0.046	-0.046	-0.046	-0.046	-0.046	-0.046	-0.046	-0.046	-0.046	-0.046	-0.046	-0.046	-0.046	-0.046	-0.046	-0.043	-0.043	-0.043	-0.043	-0.045	-0.051	-0.051	-0.051	-0.051	-0.051	-0.051	-0.051	-0.051	-0.054	-0.054	-0.054	-0.056	-0.056
YJL052W	-0.272	-0.272	-0.265	-0.272	-0.272	-0.248	-0.248	-0.248	-0.248	-0.272	-0.272	-0.246	-0.277	-0.283	-0.284	-0.284	-0.286	-0.286	-0.286	-0.281	-0.264	-0.263	-0.245	-0.245	-0.245	-0.245	-0.245	-0.245	-0.245	-0.245	-0.241	-0.233	-0.233	-0.233	-0.233	-0.233	-0.233	-0.233	-0.237	-0.237	-0.237	-0.237	-0.237	-0.221	-0.221	-0.221	-0.223	-0.223	-0.221
YLL006W	-0.019	-0.04	-0.038	-0.01	-0.021	-0.021	-0.01	-0.004	-0.05	-0.061	-0.061	-0.061	-0.087	-0.087	-0.099	-0.087	-0.122	-0.111	-0.119	-0.099	-0.093	-0.093	-0.086	-0.086	-0.093	-0.08	-0.103	-0.103	-0.115	-0.115	-0.115	-0.126	-0.126	-0.116	-0.12	-0.107	-0.101	-0.101	-0.101	-0.115	-0.108	-0.108	-0.108	-0.108	-0.114	-0.107	-0.119	-0.112	-0.085
YGL054C	-0.272	-0.28	-0.28	-0.282	-0.347	-0.383	-0.383	-0.306	-0.182	-0.212	-0.212	-0.209	-0.209	-0.209	-0.211	-0.208	-0.208	-0.208	-0.213	-0.213	-0.213	-0.213	-0.213	-0.213	-0.213	-0.213	-0.215	-0.215	-0.215	-0.215	-0.215	-0.215	-0.213	-0.213	-0.213	-0.213	-0.213	-0.21	-0.21	-0.21	-0.21	-0.21	-0.2	-0.205	-0.205	-0.203	-0.203	-0.203	-0.203
YNR066C	0	0	0	0	0	0	0	0	0	0	0	0	0	-0.183	-0.183	-0.183	-0.183	-0.164	-0.195	-0.209	-0.209	-0.209	-0.209	-0.209	-0.209	-0.209	-0.209	-0.209	-0.333	-0.333	-0.333	-0.333	-0.333	-0.333	-0.333	-0.333	-0.333	-0.333	-0.333	-0.333	-0.333	-0.333	-0.333	-0.333	-0.333	-0.333	-0.305	-0.305	-0.319
YLR048W	0	0	0	0	0	0	0	0	0	0	0	0	0	0	0	0	0	0	0	0	0	0	0	0	0	0	0	0	0	0	0	0	0	0	0	0	0	0	0	0	0	0	0	0	0	0	0	0	0
YCR094W	0.003	0.003	0.003	0.003	0.003	0.003	0.003	-0.002	-0.001	-0.001	-0.001	-0.001	-0.003	-0.004	-0.004	-0.004	-0.004	-0.004	-0.004	-0.004	-0.004	-0.004	-0.004	-0.004	-0.007	-0.007	-0.007	-0.007	-0.007	-0.007	-0.005	-0.013	-0.013	-0.021	-0.021	-0.021	-0.021	-0.013	-0.016	-0.017	-0.013	-0.015	-0.016	-0.016	-0.016	-0.016	-0.016	-0.014	-0.021
YFL007W	-0.037	-0.037	-0.037	-0.053	-0.051	-0.051	-0.051	-0.051	-0.051	-0.049	-0.049	-0.049	-0.049	-0.049	-0.049	-0.049	-0.047	-0.047	-0.047	-0.045	-0.045	-0.045	-0.045	-0.045	-0.045	-0.045	-0.045	-0.045	-0.045	-0.045	-0.045	-0.045	-0.045	-0.045	-0.045	-0.045	-0.045	-0.045	-0.045	-0.045	-0.045	-0.045	-0.045	-0.045	-0.04	-0.04	-0.04	-0.04	-0.04
YLR319C	-0.073	-0.073	-0.071	-0.076	-0.076	-0.072	-0.078	-0.078	-0.075	-0.077	-0.077	-0.074	-0.077	-0.071	-0.086	-0.077	-0.077	-0.078	-0.078	-0.077	-0.077	-0.077	-0.077	-0.077	-0.078	-0.07	-0.07	-0.07	-0.07	-0.07	-0.07	-0.07	-0.07	-0.067	-0.07	-0.072	-0.07	-0.071	-0.071	-0.071	-0.065	-0.065	-0.065	-0.065	-0.065	-0.067	-0.071	-0.071	-0.071
YFR038W	0.005	0.005	0.005	0.005	0.007	0.007	-0.004	-0.002	-0.002	-0.001	0.002	0.002	0.002	0.002	-0.003	-0.003	-0.006	-0.006	-0.007	-0.007	-0.007	-0.007	-0.005	-0.003	-0.004	-0.004	-0.004	-0.004	-0.002	-0.003	-0.003	-0.003	-0.003	-0.001	-0.001	0.002	0.002	0.002	0.002	0.002	0.002	0	0.001	0.004	0.004	0.004	0.004	0.004	0.004
YBR084C-A	-0.001	-0.001	-0.001	-0.001	-0.001	-0.001	-0.001	0.004	0.004	0.007	0.003	0.003	0.003	0.003	0.003	0.001	0.001	0.001	0.001	0.001	0.001	0.001	0.001	0.001	0.001	0.001	0.001	0.001	0.001	0.001	0.001	0.001	0.001	0.001	0.001	0.001	0.001	0.001	0.001	0.001	0.001	0.001	0.001	0.001	0.001	0.001	-0.001	-0.001	-0.001
YMR079W	-0.032	-0.032	-0.032	-0.031	-0.031	-0.031	-0.031	-0.031	-0.031	-0.031	-0.031	-0.031	-0.031	-0.031	-0.03	-0.03	-0.03	-0.03	-0.03	-0.03	-0.03	-0.03	-0.03	-0.03	-0.03	-0.03	-0.03	-0.03	-0.03	-0.03	-0.03	-0.032	-0.032	-0.032	-0.032	-0.032	-0.034	-0.031	-0.034	-0.034	-0.036	-0.039	-0.039	-0.039	-0.037	-0.037	-0.036	-0.035	-0.035
YHR108W	-0.093	-0.098	-0.094	-0.101	-0.1	-0.103	-0.091	-0.091	-0.09	-0.093	-0.087	-0.087	-0.087	-0.092	-0.092	-0.092	-0.092	-0.092	-0.092	-0.092	-0.092	-0.092	-0.09	-0.09	-0.084	-0.084	-0.097	-0.095	-0.095	-0.091	-0.091	-0.09	-0.09	-0.09	-0.09	-0.088	-0.088	-0.088	-0.088	-0.087	-0.089	-0.089	-0.089	-0.089	-0.089	-0.089	-0.089	-0.089	-0.089
YGL022W	-0.114	-0.106	-0.101	-0.105	-0.134	-0.112	-0.124	-0.126	-0.122	-0.122	-0.127	-0.131	-0.131	-0.131	-0.131	-0.131	-0.13	-0.129	-0.129	-0.129	-0.129	-0.129	-0.129	-0.129	-0.123	-0.12	-0.12	-0.128	-0.128	-0.128	-0.128	-0.128	-0.128	-0.128	-0.128	-0.133	-0.133	-0.133	-0.133	-0.133	-0.116	-0.116	-0.117	-0.117	-0.117	-0.118	-0.117	-0.113	-0.11
YGL029W	-0.034	-0.034	-0.036	-0.035	-0.035	-0.035	-0.035	-0.035	-0.039	-0.044	-0.053	-0.053	-0.044	-0.044	-0.038	-0.037	-0.026	-0.026	-0.02	-0.02	-0.018	-0.018	-0.018	-0.018	-0.018	-0.018	-0.018	-0.019	-0.019	-0.019	-0.019	-0.02	-0.02	-0.02	-0.02	-0.02	-0.02	-0.02	-0.02	-0.02	-0.013	-0.013	-0.013	-0.013	-0.007	-0.007	-0.007	-0.007	-0.007
YBR039W	-0.068	-0.071	-0.071	-0.071	-0.071	-0.071	-0.071	-0.071	-0.072	-0.074	-0.074	-0.073	-0.072	-0.07	-0.07	-0.07	-0.071	-0.073	-0.073	-0.073	-0.073	-0.071	-0.071	-0.071	-0.071	-0.071	-0.071	-0.07	-0.072	-0.072	-0.073	-0.073	-0.073	-0.073	-0.071	-0.071	-0.071	-0.071	-0.069	-0.069	-0.069	-0.069	-0.069	-0.069	-0.069	-0.069	-0.069	-0.07	-0.07
YDL166C	-0.016	-0.016	-0.016	-0.016	-0.016	-0.016	-0.016	-0.016	-0.016	-0.017	-0.002	-0.012	-0.018	-0.045	-0.043	-0.043	-0.053	-0.053	-0.053	-0.051	-0.052	-0.052	-0.052	-0.052	-0.055	-0.055	-0.043	-0.046	-0.046	-0.048	-0.048	-0.048	-0.052	-0.052	-0.056	-0.056	-0.061	-0.063	-0.063	-0.064	-0.064	-0.064	-0.064	-0.063	-0.063	-0.064	-0.064	-0.064	-0.062
YLR168C	-0.123	-0.123	-0.122	-0.123	-0.123	-0.124	-0.124	-0.124	-0.124	-0.124	-0.124	-0.109	-0.109	-0.104	-0.104	-0.104	-0.095	-0.095	-0.092	-0.092	-0.092	-0.092	-0.092	-0.092	-0.09	-0.09	-0.09	-0.083	-0.083	-0.088	-0.146	-0.145	-0.145	-0.144	-0.144	-0.125	-0.125	-0.125	-0.134	-0.13	-0.13	-0.128	-0.128	-0.128	-0.128	-0.128	-0.116	-0.12	-0.12
YDL197C	-0.06	-0.06	-0.06	-0.06	-0.06	-0.06	-0.055	-0.055	-0.055	-0.058	-0.058	-0.058	-0.058	-0.058	-0.058	-0.06	-0.06	-0.06	-0.06	-0.055	-0.055	-0.055	-0.055	-0.055	-0.055	-0.06	-0.057	-0.057	-0.057	-0.061	-0.061	-0.064	-0.064	-0.066	-0.068	-0.073	-0.073	-0.073	-0.073	-0.073	-0.073	-0.073	-0.049	-0.049	-0.043	-0.049	-0.047	-0.047	-0.047
YFL005W	-0.123	-0.123	-0.13	-0.13	-0.14	-0.138	-0.144	-0.144	-0.138	-0.131	-0.131	-0.138	-0.139	-0.139	-0.143	-0.143	-0.143	-0.149	-0.149	-0.149	-0.155	-0.155	-0.155	-0.164	-0.164	-0.164	-0.164	-0.164	-0.164	-0.164	-0.184	-0.161	-0.158	-0.158	-0.158	-0.158	-0.158	-0.158	-0.158	-0.158	-0.158	-0.158	-0.158	-0.158	-0.158	-0.166	-0.166	-0.163	-0.163
YDR392W	-0.057	-0.051	-0.048	-0.048	-0.048	-0.048	-0.048	-0.045	-0.046	-0.046	-0.049	-0.049	-0.049	-0.051	-0.049	-0.051	-0.051	-0.056	-0.056	-0.056	-0.056	-0.056	-0.056	-0.056	-0.058	-0.058	-0.058	-0.058	-0.058	-0.058	-0.058	-0.055	-0.061	-0.061	-0.058	-0.058	-0.058	-0.057	-0.057	-0.057	-0.057	-0.061	-0.063	-0.063	-0.063	-0.063	-0.065	-0.065	-0.065
YLL052C	0.006	-0.004	0.002	0.002	0.002	0.002	0.001	0.001	0.001	0.003	0.003	0.003	0.003	0.003	-0.001	0.006	0.006	0.006	0.006	0.001	0.001	0.008	0.008	0.008	0.005	-0.004	-0.008	-0.014	-0.014	-0.018	-0.018	-0.019	-0.007	-0.004	-0.001	-0.001	-0.001	-0.001	0.001	0.001	0.001	0.001	-0.002	-0.002	0.003	0.003	0.003	0.003	0.009
YPL180W	-0.032	-0.032	-0.032	-0.028	-0.029	-0.029	-0.029	-0.029	-0.026	-0.026	-0.026	-0.022	-0.022	-0.026	-0.019	-0.019	-0.016	-0.017	-0.017	-0.017	-0.017	-0.017	-0.02	-0.016	-0.016	-0.016	-0.016	-0.016	-0.019	-0.019	-0.019	-0.019	-0.019	-0.019	-0.019	-0.019	-0.019	-0.018	-0.018	-0.018	-0.018	-0.018	-0.02	-0.02	-0.02	-0.021	-0.021	-0.021	-0.021
YNL267W	-0.016	-0.016	-0.018	-0.018	-0.019	-0.019	-0.02	-0.021	-0.021	-0.021	-0.021	-0.021	-0.021	-0.021	-0.021	-0.021	-0.021	-0.021	-0.021	-0.021	-0.021	-0.021	-0.021	-0.021	-0.021	-0.021	-0.022	-0.022	-0.016	-0.016	-0.016	-0.016	-0.015	-0.015	-0.017	-0.015	-0.012	-0.012	-0.012	-0.012	-0.012	-0.012	-0.012	-0.012	-0.011	-0.008	-0.008	-0.008	-0.008
YPL214C	-0.057	-0.058	-0.058	-0.058	-0.057	-0.057	-0.057	-0.055	-0.055	-0.054	-0.055	-0.055	-0.056	-0.059	-0.051	-0.049	-0.044	-0.038	-0.039	-0.042	-0.044	-0.044	-0.044	-0.044	-0.044	-0.045	-0.045	-0.049	-0.046	-0.045	-0.045	-0.045	-0.045	-0.045	-0.045	-0.043	-0.04	-0.04	-0.04	-0.04	-0.038	-0.046	-0.05	-0.037	-0.049	-0.087	-0.096	-0.113	-0.133
YER071C	-0.043	-0.044	-0.043	-0.043	-0.042	-0.042	-0.042	-0.042	-0.042	-0.042	-0.039	-0.039	-0.039	-0.039	-0.044	-0.042	-0.037	-0.037	-0.037	-0.037	-0.034	-0.039	-0.039	-0.048	-0.052	-0.052	-0.052	-0.052	-0.056	-0.054	-0.047	-0.064	-0.066	-0.066	-0.066	-0.064	-0.072	-0.072	-0.074	-0.074	-0.071	-0.083	-0.087	-0.084	-0.081	-0.081	-0.077	-0.077	-0.077
YLR326W	0	0	0	0	0	0	0	0	0	0	0	0	0	0	0	0	0	0	0	0	0	0	0	0	-0.016	-0.016	-0.008	-0.008	-0.008	-0.008	-0.008	-0.008	-0.008	-0.008	-0.008	-0.008	-0.008	-0.008	-0.008	-0.008	-0.008	-0.008	-0.008	-0.008	-0.008	-0.008	-0.008	-0.008	-0.016
YDR217C	0.011	0.011	0.011	0.011	0.011	0.011	0.007	0.009	0.007	0.005	0.006	0.012	0.012	0.012	0.011	0.01	0.01	0.005	0.006	0.006	0.005	0.003	0.005	0.004	0.003	0.002	-0.009	-0.009	-0.009	-0.009	-0.009	-0.009	-0.008	-0.008	-0.012	-0.016	-0.017	-0.017	-0.019	-0.019	-0.017	-0.017	-0.015	-0.01	-0.01	-0.01	-0.01	-0.015	-0.016
YML082W	-0.035	-0.035	-0.035	-0.035	-0.04	-0.04	-0.04	-0.041	-0.041	-0.031	-0.032	-0.039	-0.041	-0.038	-0.04	-0.04	-0.047	-0.047	-0.045	-0.038	-0.024	-0.015	-0.015	-0.015	-0.015	-0.017	-0.019	-0.019	-0.019	-0.009	-0.009	-0.009	-0.009	-0.009	-0.009	-0.018	-0.021	-0.021	-0.009	-0.011	-0.016	-0.025	-0.025	-0.025	-0.025	-0.025	-0.025	-0.025	-0.025
YER001W	0	0	0	0	0	0	0	0	0	0	0	0	0	0	0	0	0	0	0	0	0	0	0	0	0	0	0	0	0	0	0	0	0	0	0	0	0	0	0	0	0	0.025	-0.011	0.011	0.011	0.011	0.011	0.006	0.006
YGL164C	-0.008	-0.008	-0.008	-0.008	-0.008	-0.016	0.011	0.017	0.017	0.017	0.007	0.018	0.019	0.015	0.02	0.02	0.02	0.021	0.016	0.001	0.001	0.001	0.001	0.001	0.001	-0.003	-0.003	0.003	0.008	0.008	0.008	0.008	-0.005	-0.001	-0.021	-0.013	-0.015	-0.015	-0.015	-0.015	-0.015	-0.015	-0.015	-0.011	-0.011	-0.011	-0.011	-0.011	-0.013
YMR063W	-0.211	-0.219	-0.219	-0.219	-0.219	-0.219	-0.219	-0.199	-0.199	-0.19	-0.189	-0.176	-0.181	-0.181	-0.174	-0.174	-0.174	-0.174	-0.173	-0.171	-0.171	-0.177	-0.169	-0.187	-0.197	-0.194	-0.194	-0.194	-0.188	-0.192	-0.192	-0.198	-0.192	-0.179	-0.179	-0.181	-0.181	-0.181	-0.181	-0.181	-0.18	-0.18	-0.18	-0.184	-0.185	-0.185	-0.186	-0.195	-0.195
YPL105C	-0.026	-0.026	-0.023	-0.018	-0.015	-0.02	-0.018	-0.018	-0.017	-0.016	-0.022	-0.022	-0.023	-0.023	-0.024	-0.026	-0.026	-0.027	-0.019	-0.019	-0.019	-0.018	-0.018	-0.018	-0.017	-0.019	-0.019	-0.019	-0.019	-0.017	-0.019	-0.02	-0.02	-0.019	-0.019	-0.018	-0.017	-0.017	-0.017	-0.017	-0.018	-0.015	-0.017	-0.017	-0.017	-0.017	-0.017	-0.017	-0.017
YBL022C	-0.047	-0.052	-0.05	-0.05	-0.049	-0.049	-0.046	-0.052	-0.051	-0.055	-0.055	-0.05	-0.049	-0.044	-0.044	-0.051	-0.051	-0.048	-0.047	-0.045	-0.047	-0.047	-0.049	-0.049	-0.05	-0.05	-0.048	-0.046	-0.048	-0.048	-0.064	-0.065	-0.065	-0.057	-0.057	-0.057	-0.057	-0.057	-0.058	-0.059	-0.072	-0.072	-0.078	-0.078	-0.058	-0.054	-0.044	-0.044	-0.051
YKL084W	-0.039	-0.039	-0.039	-0.039	-0.039	-0.037	-0.031	-0.026	-0.021	-0.021	-0.021	-0.021	-0.023	-0.021	-0.021	-0.021	-0.021	-0.021	-0.02	-0.019	-0.021	-0.021	-0.021	-0.021	-0.022	-0.022	-0.019	-0.02	-0.02	-0.02	-0.02	-0.02	-0.02	-0.02	-0.018	-0.014	-0.01	-0.01	-0.01	-0.008	-0.008	-0.007	-0.007	-0.007	-0.007	-0.007	-0.007	-0.007	-0.007
YOR103C	-0.356	-0.378	-0.286	-0.286	-0.244	-0.244	-0.244	-0.244	-0.244	-0.244	-0.244	-0.241	-0.169	-0.178	-0.178	-0.178	-0.178	-0.164	-0.151	-0.157	-0.146	-0.141	-0.117	-0.117	-0.117	-0.117	-0.117	-0.117	-0.117	-0.117	-0.117	-0.117	-0.117	-0.117	-0.117	-0.113	-0.113	-0.113	-0.113	-0.113	-0.113	-0.113	-0.116	-0.117	-0.118	-0.118	-0.12	-0.12	-0.117
YLR424W	-0.016	-0.016	-0.016	-0.016	-0.016	-0.016	-0.011	-0.046	-0.061	-0.068	-0.08	-0.078	-0.074	-0.074	-0.072	-0.072	-0.073	-0.066	-0.069	-0.069	-0.075	-0.074	-0.074	-0.07	-0.069	-0.074	-0.08	-0.08	-0.068	-0.071	-0.071	-0.074	-0.074	-0.074	-0.076	-0.076	-0.063	-0.059	-0.059	-0.059	-0.059	-0.056	-0.067	-0.067	-0.062	-0.062	-0.062	-0.062	-0.061
YJL061W	-0.099	-0.099	-0.096	-0.096	-0.096	-0.096	-0.096	-0.096	-0.103	-0.106	-0.145	-0.14	-0.133	-0.133	-0.117	-0.108	-0.106	-0.106	-0.107	-0.107	-0.107	-0.107	-0.112	-0.122	-0.12	-0.121	-0.121	-0.123	-0.123	-0.123	-0.123	-0.12	-0.129	-0.127	-0.128	-0.128	-0.128	-0.127	-0.126	-0.127	-0.126	-0.121	-0.122	-0.122	-0.122	-0.122	-0.124	-0.118	-0.118
YDR430C	-0.011	-0.011	-0.011	-0.01	-0.015	-0.015	-0.015	-0.015	-0.015	-0.013	-0.015	-0.015	-0.018	-0.018	-0.029	-0.029	-0.029	-0.029	-0.029	-0.029	-0.029	-0.029	-0.028	-0.025	-0.025	-0.025	-0.024	-0.024	-0.024	-0.024	-0.022	-0.022	-0.022	-0.023	-0.023	-0.023	-0.024	-0.024	-0.024	-0.024	-0.024	-0.024	-0.022	-0.021	-0.021	-0.026	-0.026	-0.026	-0.026
YBR194W	-0.048	-0.052	-0.052	-0.055	-0.055	-0.059	-0.059	-0.062	-0.062	-0.07	-0.07	-0.07	-0.105	-0.101	-0.091	-0.067	-0.089	-0.089	-0.089	-0.089	-0.089	-0.102	-0.14	-0.14	-0.14	-0.14	-0.132	-0.202	-0.174	-0.196	-0.196	-0.196	-0.197	-0.197	-0.17	-0.17	-0.161	-0.129	-0.128	-0.13	-0.13	-0.126	-0.126	-0.121	-0.117	-0.11	-0.14	-0.14	-0.14
YIL017C	-0.387	-0.387	-0.399	-0.4	-0.409	-0.409	-0.401	-0.402	-0.402	-0.404	-0.408	-0.407	-0.407	-0.415	-0.415	-0.415	-0.415	-0.417	-0.418	-0.41	-0.41	-0.41	-0.411	-0.408	-0.407	-0.406	-0.403	-0.406	-0.41	-0.41	-0.41	-0.411	-0.401	-0.4	-0.384	-0.384	-0.384	-0.387	-0.387	-0.371	-0.371	-0.371	-0.371	-0.371	-0.371	-0.371	-0.394	-0.405	-0.409
YHR083W	-0.033	-0.033	-0.035	-0.035	-0.033	-0.033	-0.035	-0.035	-0.035	-0.036	-0.032	-0.032	-0.032	-0.032	-0.03	-0.03	-0.032	-0.032	-0.032	-0.032	-0.03	-0.03	-0.032	-0.032	-0.036	-0.03	-0.03	-0.031	-0.031	-0.031	-0.031	-0.031	-0.031	-0.029	-0.029	-0.029	-0.029	-0.029	-0.029	-0.029	-0.029	-0.029	-0.029	-0.029	-0.028	-0.028	-0.027	-0.027	-0.027
YJR054W	-0.045	-0.048	-0.047	-0.047	-0.049	-0.049	-0.049	-0.052	-0.064	-0.063	-0.063	-0.063	-0.063	-0.063	-0.065	-0.063	-0.062	-0.065	-0.065	-0.065	-0.067	-0.066	-0.068	-0.062	-0.062	-0.062	-0.059	-0.059	-0.059	-0.059	-0.059	-0.055	-0.057	-0.057	-0.059	-0.058	-0.058	-0.06	-0.06	-0.06	-0.06	-0.062	-0.066	-0.066	-0.068	-0.067	-0.067	-0.067	-0.067
YLR052W	-0.054	-0.054	-0.056	-0.035	-0.043	-0.046	-0.056	-0.056	-0.068	-0.067	-0.067	-0.067	-0.069	-0.065	-0.065	-0.07	-0.068	-0.064	-0.064	-0.065	-0.055	-0.055	-0.055	-0.053	-0.053	-0.058	-0.058	-0.058	-0.059	-0.059	-0.059	-0.059	-0.063	-0.062	-0.066	-0.066	-0.066	-0.062	-0.062	-0.062	-0.062	-0.062	-0.062	-0.061	-0.061	-0.061	-0.061	-0.061	-0.061
YIR026C	0.082	0.082	0.119	0.105	0.138	0.138	0.138	0.102	0.027	0.102	0.102	-0.022	-0.049	-0.058	-0.078	-0.078	-0.085	-0.051	-0.07	-0.082	-0.102	-0.102	-0.111	-0.131	-0.131	-0.122	-0.13	-0.138	-0.138	-0.156	-0.145	-0.145	-0.145	-0.145	-0.145	-0.14	-0.137	-0.137	-0.134	-0.128	-0.128	-0.131	-0.137	-0.137	-0.125	-0.127	-0.127	-0.127	-0.127
YKL009W	-0.047	-0.047	-0.046	-0.046	-0.046	-0.046	-0.046	-0.046	-0.045	-0.045	-0.05	-0.051	-0.051	-0.053	-0.053	-0.053	-0.054	-0.054	-0.054	-0.054	-0.054	-0.054	-0.054	-0.054	-0.054	-0.057	-0.057	-0.057	-0.057	-0.057	-0.057	-0.057	-0.057	-0.055	-0.055	-0.055	-0.055	-0.054	-0.054	-0.056	-0.059	-0.059	-0.062	-0.064	-0.064	-0.07	-0.072	-0.071	-0.072
YOR098C	-0.278	-0.278	-0.278	-0.278	-0.278	-0.276	-0.297	-0.293	-0.293	-0.293	-0.293	-0.293	-0.293	-0.287	-0.287	-0.287	-0.278	-0.278	-0.278	-0.278	-0.278	-0.278	-0.278	-0.278	-0.278	-0.278	-0.278	-0.311	-0.311	-0.311	-0.408	-0.347	-0.304	-0.277	-0.277	-0.152	-0.139	-0.139	-0.139	-0.139	-0.139	-0.141	-0.146	-0.146	-0.168	-0.158	-0.158	-0.161	-0.161
YIL019W	-0.073	-0.073	-0.076	-0.076	-0.076	-0.076	-0.076	-0.076	-0.076	-0.075	-0.075	-0.075	-0.075	-0.075	-0.073	-0.079	-0.075	-0.075	-0.075	-0.072	-0.077	-0.077	-0.077	-0.077	-0.077	-0.074	-0.074	-0.074	-0.069	-0.069	-0.069	-0.062	-0.064	-0.068	-0.07	-0.066	-0.068	-0.066	-0.068	-0.065	-0.065	-0.064	-0.064	-0.064	-0.067	-0.067	-0.065	-0.065	-0.066
YDR282C	-0.018	-0.015	-0.015	-0.015	-0.015	-0.013	-0.012	-0.012	-0.012	-0.012	-0.018	-0.015	-0.013	-0.013	-0.011	-0.011	-0.013	-0.014	-0.014	-0.014	-0.014	-0.014	-0.014	-0.016	-0.013	-0.015	-0.015	-0.015	-0.019	-0.015	-0.015	-0.015	-0.021	-0.026	-0.024	-0.024	-0.024	-0.024	-0.023	-0.023	-0.023	-0.025	-0.031	-0.031	-0.034	-0.028	-0.012	-0.011	0.007
YLR362W	-0.42	-0.42	-0.42	-0.416	-0.276	-0.776	-0.913	-1.283	-1.249	-1.249	-1.249	-1.237	-1.237	-1.172	-1.167	-1.167	-1.109	-1.051	-0.836	-0.838	-0.5	-0.445	-0.445	-0.445	-0.467	-0.482	-0.482	-0.446	-0.44	-0.356	-0.359	-0.338	-0.319	-0.319	-0.319	-0.304	-0.328	-0.311	-0.283	-0.279	-0.276	-0.276	-0.272	-0.272	-0.264	-0.264	-0.26	-0.264	-0.279
YDR183W	-0.039	-0.039	-0.039	-0.034	-0.026	-0.026	-0.026	-0.026	-0.002	-0.004	0.005	0.005	0.024	0.024	0.024	0.048	0.043	0.002	-0.011	-0.011	-0.011	-0.011	-0.011	-0.013	-0.013	-0.002	-0.002	0.005	0.005	0.005	0.005	0.005	0.012	0.016	0.009	0.002	0.02	0.015	0.012	0.012	0.012	0.012	0.003	-0.005	-0.018	-0.018	-0.018	-0.018	-0.018
YKL214C	0.029	0.029	0.029	0.029	0.032	0.032	0.025	0.025	0.025	0.023	0.016	0.008	0.006	0.005	0.005	0.003	0.003	0.003	0.001	0.006	0.006	0.006	0.006	0.006	0.006	-0.004	-0.009	-0.009	-0.009	-0.01	-0.01	-0.01	-0.014	-0.012	-0.006	-0.006	-0.006	-0.006	-0.006	-0.029	-0.025	-0.022	-0.022	-0.02	-0.021	-0.021	-0.026	-0.027	-0.027
YDR007W	-0.017	-0.018	-0.018	-0.017	-0.014	-0.014	-0.014	-0.014	-0.014	-0.015	-0.016	-0.013	-0.012	-0.012	-0.011	-0.011	-0.011	-0.013	-0.013	-0.013	-0.013	-0.013	-0.014	-0.014	-0.011	-0.013	-0.012	-0.012	-0.012	-0.011	-0.013	-0.013	-0.013	-0.013	-0.013	-0.013	-0.015	-0.015	-0.015	-0.015	-0.013	-0.011	-0.011	-0.015	-0.015	-0.014	-0.014	-0.014	-0.012
YDR224C	-0.089	-0.048	-0.031	-0.031	-0.031	-0.033	-0.033	-0.033	-0.033	-0.033	-0.033	-0.028	-0.028	-0.04	-0.056	-0.056	-0.056	-0.051	-0.051	-0.051	-0.056	-0.053	-0.053	-0.053	-0.04	-0.04	-0.016	-0.027	-0.027	-0.027	-0.023	-0.028	-0.028	-0.028	-0.033	-0.033	-0.028	-0.028	-0.028	-0.028	-0.028	-0.028	-0.028	-0.031	-0.031	-0.031	-0.031	-0.031	-0.033
YDR082W	-0.04	-0.04	-0.033	-0.022	-0.066	-0.065	-0.067	-0.063	-0.073	-0.077	-0.078	-0.073	-0.073	-0.073	-0.073	-0.076	-0.076	-0.074	-0.071	-0.071	-0.071	-0.069	-0.067	-0.067	-0.074	-0.074	-0.074	-0.074	-0.074	-0.074	-0.074	-0.077	-0.081	-0.079	-0.079	-0.077	-0.077	-0.067	-0.067	-0.067	-0.069	-0.067	-0.074	-0.071	-0.065	-0.065	-0.065	-0.063	-0.063
YJL029C	-0.076	-0.076	-0.078	-0.078	-0.078	-0.078	-0.072	-0.073	-0.074	-0.073	-0.073	-0.073	-0.069	-0.068	-0.071	-0.073	-0.073	-0.072	-0.071	-0.072	-0.07	-0.07	-0.07	-0.07	-0.078	-0.075	-0.079	-0.082	-0.099	-0.099	-0.103	-0.103	-0.098	-0.124	-0.119	-0.121	-0.121	-0.121	-0.121	-0.121	-0.116	-0.116	-0.139	-0.129	-0.124	-0.123	-0.123	-0.123	-0.123
YAL036C	-0.024	-0.024	-0.023	-0.025	-0.025	-0.027	-0.028	-0.031	-0.031	-0.034	-0.032	-0.032	-0.03	-0.03	-0.03	-0.03	-0.03	-0.031	-0.031	-0.035	-0.034	-0.034	-0.034	-0.034	-0.034	-0.029	-0.029	-0.031	-0.031	-0.029	-0.029	-0.029	-0.03	-0.031	-0.031	-0.031	-0.029	-0.029	-0.03	-0.034	-0.031	-0.031	-0.032	-0.032	-0.032	-0.032	-0.032	-0.032	-0.032
YHR107C	-0.034	-0.031	-0.031	-0.031	-0.033	-0.035	-0.033	-0.033	-0.03	-0.03	-0.03	-0.03	-0.03	-0.032	-0.028	-0.028	-0.028	-0.028	-0.028	-0.027	-0.027	-0.033	-0.033	-0.033	-0.034	-0.034	-0.034	-0.034	-0.036	-0.036	-0.036	-0.036	-0.04	-0.038	-0.04	-0.04	-0.045	-0.045	-0.047	-0.047	-0.047	-0.047	-0.047	-0.047	-0.044	-0.044	-0.044	-0.044	-0.044
YOR077W	-0.048	-0.051	-0.051	-0.051	-0.053	-0.053	-0.057	-0.052	-0.055	-0.055	-0.056	-0.056	-0.056	-0.056	-0.056	-0.056	-0.056	-0.056	-0.056	-0.056	-0.055	-0.055	-0.055	-0.055	-0.055	-0.055	-0.055	-0.051	-0.051	-0.051	-0.053	-0.055	-0.055	-0.052	-0.052	-0.052	-0.052	-0.052	-0.052	-0.051	-0.052	-0.052	-0.052	-0.052	-0.053	-0.053	-0.053	-0.051	-0.053
YDR198C	-0.001	-0.007	-0.009	-0.002	-0.002	-0.002	-0.002	0	0.002	0.002	0.002	0.002	0.002	-0.009	-0.003	0.008	0.003	0.007	0.018	0.007	0.019	0.019	0.019	0.019	0.019	0.019	0.019	0	0.022	0.019	0.007	0.003	0.006	0.006	0.009	-0.008	-0.008	-0.008	-0.008	0.002	-0.01	0.002	-0.043	-0.049	-0.047	-0.047	-0.047	-0.047	-0.055
YDL090C	-0.083	-0.077	-0.077	-0.079	-0.079	-0.079	-0.082	-0.082	-0.081	-0.089	-0.089	-0.089	-0.089	-0.096	-0.102	-0.104	-0.124	-0.127	-0.119	-0.134	-0.132	-0.167	-0.167	-0.167	-0.167	-0.167	-0.167	-0.172	-0.173	-0.166	-0.16	-0.155	-0.155	-0.155	-0.154	-0.149	-0.149	-0.153	-0.153	-0.152	-0.151	-0.152	-0.152	-0.152	-0.152	-0.154	-0.16	-0.157	-0.135
YNR039C	-0.12	-0.12	-0.124	-0.124	-0.124	-0.124	-0.124	-0.13	-0.126	-0.126	-0.122	-0.122	-0.122	-0.122	-0.122	-0.122	-0.122	-0.122	-0.122	-0.122	-0.121	-0.121	-0.121	-0.121	-0.121	-0.121	-0.121	-0.121	-0.121	-0.121	-0.121	-0.121	-0.121	-0.13	-0.13	-0.13	-0.13	-0.13	-0.13	-0.131	-0.131	-0.131	-0.131	-0.131	-0.131	-0.131	-0.131	-0.132	-0.138
YOR185C	-0.068	-0.068	-0.07	-0.07	-0.07	-0.067	-0.067	-0.063	-0.063	-0.063	-0.067	-0.067	-0.067	-0.067	-0.067	-0.067	-0.067	-0.067	-0.067	-0.067	-0.062	-0.062	-0.064	-0.064	-0.064	-0.064	-0.069	-0.066	-0.069	-0.071	-0.075	-0.075	-0.075	-0.075	-0.075	-0.072	-0.072	-0.065	-0.065	-0.065	-0.065	-0.065	-0.065	-0.065	-0.065	-0.057	-0.053	-0.057	-0.065
YBR121C	-0.067	-0.066	-0.066	-0.072	-0.072	-0.067	-0.067	-0.067	-0.067	-0.066	-0.068	-0.068	-0.066	-0.06	-0.059	-0.06	-0.071	-0.073	-0.072	-0.065	-0.068	-0.07	-0.073	-0.074	-0.076	-0.076	-0.081	-0.087	-0.093	-0.093	-0.093	-0.093	-0.088	-0.081	-0.081	-0.081	-0.075	-0.081	-0.081	-0.095	-0.095	-0.141	-0.16	-0.185	-0.185	-0.185	-0.185	-0.185	-0.185
YER003C	-0.21	-0.197	-0.191	-0.191	-0.191	-0.191	-0.191	-0.191	-0.191	-0.191	-0.191	-0.191	-0.191	-0.191	-0.188	-0.193	-0.193	-0.198	-0.198	-0.198	-0.198	-0.198	-0.198	-0.201	-0.201	-0.201	-0.201	-0.201	-0.201	-0.201	-0.207	-0.2	-0.2	-0.205	-0.205	-0.205	-0.205	-0.206	-0.206	-0.211	-0.211	-0.211	-0.206	-0.23	-0.23	-0.23	-0.23	-0.23	-0.23
YAL009W	0.005	0.007	0.007	0.009	0.009	0.009	0.009	0.011	0.011	0.011	0.019	0.023	0.022	0.033	0.029	0.026	0.029	0.029	0.033	0.026	0.013	0.051	0.055	0.059	0.053	0.045	0.038	0.038	0.031	0.01	0.018	0.018	0.027	0.027	0.027	0.027	0.027	0.027	0.013	0.023	0.023	0.034	0.034	0.018	0.025	0.025	0.021	0.015	0.015
YDR456W	-0.128	-0.309	-0.309	-0.344	-0.344	-0.344	-0.344	-0.344	-0.36	-0.36	-0.36	-0.369	-0.369	-0.369	-0.369	-0.369	-0.369	-0.369	-0.364	-0.349	-0.328	-0.328	-0.328	-0.328	-0.328	-0.299	-0.299	-0.272	-0.296	-0.303	-0.303	-0.311	-0.307	-0.277	-0.289	-0.27	-0.315	-0.327	-0.327	-0.332	-0.301	-0.307	-0.317	-0.32	-0.32	-0.32	-0.339	-0.342	-0.352
YNR043W	0.003	0.001	0.002	-0.004	-0.002	-0.002	-0.002	-0.004	-0.008	-0.008	-0.008	-0.012	-0.009	-0.012	-0.012	-0.012	-0.012	-0.012	-0.012	-0.012	-0.012	-0.012	-0.015	-0.015	-0.013	-0.013	-0.014	-0.014	-0.014	-0.014	-0.018	-0.018	-0.018	-0.018	-0.018	-0.018	-0.018	-0.018	-0.018	-0.017	-0.017	-0.016	-0.016	-0.016	-0.016	-0.018	-0.018	-0.018	-0.017
YPR128C	-0.243	-0.227	-0.227	-0.228	-0.226	-0.226	-0.226	-0.228	-0.228	-0.228	-0.228	-0.229	-0.221	-0.224	-0.224	-0.224	-0.224	-0.224	-0.224	-0.224	-0.224	-0.221	-0.226	-0.226	-0.226	-0.226	-0.226	-0.227	-0.227	-0.227	-0.222	-0.222	-0.222	-0.222	-0.222	-0.222	-0.221	-0.221	-0.222	-0.222	-0.222	-0.223	-0.223	-0.222	-0.222	-0.216	-0.214	-0.232	-0.245
YGL021W	-0.017	-0.018	-0.01	-0.01	-0.01	-0.01	-0.008	-0.008	-0.005	-0.007	-0.007	-0.007	-0.004	-0.004	-0.004	-0.004	-0.004	-0.004	-0.004	-0.004	-0.004	-0.004	-0.004	-0.004	-0.001	-0.002	-0.002	0	-0.001	-0.001	-0.001	-0.005	-0.005	-0.006	-0.006	-0.006	-0.006	-0.006	-0.006	-0.006	-0.001	0.003	0.003	0.003	0.003	0.003	0.003	0.003	0.003
YDL226C	-0.042	-0.043	-0.043	-0.043	-0.043	-0.045	-0.047	-0.045	-0.045	-0.047	-0.042	-0.041	-0.041	-0.041	-0.041	-0.041	-0.041	-0.043	-0.04	-0.04	-0.04	-0.04	-0.04	-0.04	-0.04	-0.045	-0.044	-0.044	-0.044	-0.04	-0.042	-0.042	-0.044	-0.044	-0.044	-0.044	-0.044	-0.044	-0.044	-0.044	-0.044	-0.044	-0.044	-0.044	-0.044	-0.044	-0.044	-0.044	-0.044
YML074C	-0.029	-0.041	-0.042	-0.042	-0.043	-0.051	-0.051	-0.049	-0.045	-0.041	-0.041	-0.037	-0.034	-0.034	-0.034	-0.034	-0.034	-0.034	-0.033	-0.028	-0.027	-0.027	-0.027	-0.027	-0.027	-0.027	-0.027	-0.029	-0.03	-0.028	-0.03	-0.03	-0.031	-0.031	-0.03	-0.03	-0.029	-0.029	-0.029	-0.031	-0.031	-0.031	-0.031	-0.031	-0.031	-0.031	-0.033	-0.035	-0.035
YDR046C	0	0	0	0	0	0	0	0	0	0	0	0	0	0	0	0	0	0	0	0	0	0	0	0	0	0	0	0	0	0	0	0	0	0	0	0	0	0	0	0	0	0	0	0	0	0	0	0	0
YJR131W	-0.288	-0.288	-0.288	-0.289	-0.289	-0.289	-0.297	-0.266	-0.275	-0.275	-0.275	-0.272	-0.272	-0.251	-0.233	-0.233	-0.231	-0.231	-0.231	-0.236	-0.236	-0.228	-0.261	-0.261	-0.261	-0.261	-0.261	-0.264	-0.264	-0.259	-0.259	-0.236	-0.244	-0.259	-0.25	-0.201	-0.227	-0.223	-0.219	-0.196	-0.197	-0.196	-0.196	-0.196	-0.196	-0.196	-0.196	-0.196	-0.196
YOR312C	-0.09	-0.09	-0.09	-0.087	-0.087	-0.087	-0.087	-0.095	-0.095	-0.095	-0.1	-0.104	-0.104	-0.125	-0.106	-0.106	-0.106	-0.106	-0.106	-0.106	-0.093	-0.093	-0.093	-0.093	-0.104	-0.085	-0.09	-0.07	-0.07	-0.07	-0.07	-0.07	-0.07	-0.07	-0.07	-0.079	-0.079	-0.085	-0.085	-0.085	-0.085	-0.085	-0.085	-0.085	-0.125	-0.093	-0.093	-0.093	-0.093
YOL069W	-0.02	0	-0.004	0.004	0.008	0.015	0.017	0.017	0.009	0.009	0.006	0.006	0.008	0.001	0	0.002	0.002	0.004	-0.002	-0.032	-0.032	-0.032	-0.035	-0.034	-0.031	-0.032	-0.032	-0.038	-0.036	-0.036	-0.037	-0.048	-0.054	-0.056	-0.052	-0.052	-0.052	-0.06	-0.06	-0.06	-0.06	-0.06	-0.06	-0.056	-0.056	-0.056	-0.056	-0.056	-0.056
YNL075W	-0.025	-0.025	-0.023	-0.023	-0.021	-0.022	-0.022	-0.022	-0.022	-0.02	-0.02	-0.02	-0.02	-0.02	-0.02	-0.022	-0.022	-0.022	-0.022	-0.022	-0.022	-0.024	-0.024	-0.027	-0.025	-0.026	-0.026	-0.022	-0.022	-0.022	-0.022	-0.022	-0.023	-0.023	-0.023	-0.023	-0.023	-0.023	-0.023	-0.023	-0.023	-0.023	-0.021	-0.021	-0.021	-0.021	-0.023	-0.024	-0.024
YML025C	-0.009	-0.009	-0.014	-0.014	-0.014	-0.014	-0.01	-0.011	-0.011	-0.011	-0.013	-0.013	-0.013	-0.013	-0.013	-0.018	-0.018	-0.018	-0.017	-0.02	-0.02	-0.02	-0.023	-0.023	-0.02	-0.022	-0.022	-0.024	-0.024	-0.028	-0.045	-0.047	-0.045	-0.044	-0.044	-0.044	-0.052	-0.052	-0.052	-0.051	-0.051	-0.051	-0.051	-0.05	-0.058	-0.058	-0.058	-0.061	-0.074
YNR020C	-0.184	-0.175	-0.175	-0.175	-0.175	-0.175	-0.175	-0.175	-0.175	-0.175	-0.175	-0.175	-0.175	-0.175	-0.175	-0.175	-0.175	-0.175	-0.175	-0.175	-0.168	-0.168	-0.164	-0.172	-0.174	-0.174	-0.174	-0.174	-0.173	-0.17	-0.163	-0.161	-0.161	-0.161	-0.161	-0.16	-0.16	-0.153	-0.159	-0.159	-0.159	-0.16	-0.16	-0.16	-0.16	-0.16	-0.16	-0.165	-0.165
YIL129C	-0.32	-0.32	-0.322	-0.32	-0.32	-0.32	-0.32	-0.32	-0.317	-0.317	-0.315	-0.321	-0.324	-0.324	-0.324	-0.324	-0.324	-0.344	-0.344	-0.344	-0.344	-0.346	-0.346	-0.342	-0.342	-0.342	-0.342	-0.342	-0.354	-0.354	-0.344	-0.355	-0.382	-0.384	-0.384	-0.368	-0.372	-0.372	-0.372	-0.334	-0.393	-0.395	-0.383	-0.382	-0.382	-0.382	-0.378	-0.378	-0.378
YGR280C	-0.045	-0.045	-0.046	-0.045	-0.04	-0.041	-0.039	-0.039	-0.039	-0.039	-0.039	-0.039	-0.039	-0.041	-0.041	-0.04	-0.036	-0.036	-0.036	-0.036	-0.036	-0.036	-0.037	-0.037	-0.037	-0.036	-0.034	-0.036	-0.036	-0.036	-0.036	-0.036	-0.036	-0.035	-0.036	-0.038	-0.038	-0.038	-0.038	-0.038	-0.038	-0.038	-0.038	-0.038	-0.043	-0.043	-0.043	-0.043	-0.048
YJR108W	0.012	0.013	0.015	0.015	0.015	0.015	0.017	0.017	0.017	0.017	0.018	0.017	0.017	0.017	0.017	0.017	0.017	0.015	0.015	0.017	0.017	0.011	0.012	0.005	0.006	0.008	0.005	0.012	0.006	0.006	0.006	0.006	0.006	0.006	0.004	0.004	0.004	0.004	0.004	0	0	-0.005	-0.004	-0.001	-0.002	-0.002	-0.002	-0.002	-0.002
YIL020C	-0.041	-0.041	-0.054	-0.068	-0.065	-0.076	-0.066	-0.063	-0.063	-0.057	-0.052	-0.06	-0.058	-0.058	-0.058	-0.058	-0.058	-0.058	-0.058	-0.056	-0.056	-0.056	-0.056	-0.059	-0.069	-0.069	-0.069	-0.069	-0.069	-0.069	-0.07	-0.074	-0.074	-0.074	-0.074	-0.074	-0.067	-0.069	-0.069	-0.069	-0.071	-0.071	-0.074	-0.074	-0.074	-0.072	-0.072	-0.073	-0.068
YHR079C	-0.063	-0.063	-0.068	-0.07	-0.07	-0.07	-0.07	-0.07	-0.07	-0.07	-0.07	-0.07	-0.071	-0.07	-0.069	-0.063	-0.063	-0.064	-0.064	-0.062	-0.062	-0.062	-0.062	-0.062	-0.064	-0.064	-0.065	-0.065	-0.065	-0.069	-0.068	-0.071	-0.073	-0.073	-0.07	-0.07	-0.07	-0.073	-0.073	-0.073	-0.073	-0.072	-0.072	-0.072	-0.072	-0.072	-0.072	-0.072	-0.072
YLR099C	-0.019	-0.039	-0.039	-0.037	-0.045	-0.043	-0.045	-0.052	-0.052	-0.052	-0.052	-0.052	-0.048	-0.049	-0.046	-0.046	-0.046	-0.048	-0.048	-0.048	-0.048	-0.047	-0.047	-0.048	-0.048	-0.048	-0.047	-0.051	-0.044	-0.044	-0.045	-0.045	-0.045	-0.045	-0.045	-0.044	-0.044	-0.044	-0.044	-0.044	-0.044	-0.046	-0.046	-0.046	-0.046	-0.044	-0.044	-0.041	-0.045
YOR101W	-0.035	-0.035	-0.034	-0.034	-0.034	-0.035	-0.033	-0.033	-0.033	-0.033	-0.032	-0.032	-0.032	-0.032	-0.034	-0.034	-0.033	-0.033	-0.033	-0.033	-0.034	-0.034	-0.04	-0.037	-0.035	-0.036	-0.036	-0.03	-0.032	-0.028	-0.03	-0.035	-0.029	-0.028	-0.028	-0.028	-0.028	-0.028	-0.024	-0.017	-0.039	-0.032	-0.032	-0.032	-0.032	-0.032	-0.025	-0.025	-0.016
YDR173C	-0.025	-0.025	-0.037	-0.036	-0.036	-0.039	-0.037	-0.033	-0.025	-0.024	-0.026	-0.026	-0.032	-0.028	-0.028	-0.021	-0.021	-0.021	-0.021	-0.021	-0.021	-0.021	-0.02	-0.022	-0.024	-0.024	-0.026	-0.026	-0.026	-0.026	-0.026	-0.026	-0.026	-0.026	-0.027	-0.027	-0.027	-0.027	-0.027	-0.025	-0.025	-0.025	-0.025	-0.021	-0.023	-0.027	-0.026	-0.028	-0.026
YDR020C	-0.041	-0.073	-0.083	-0.068	-0.074	-0.072	-0.072	-0.066	-0.066	-0.066	-0.064	-0.06	-0.06	-0.06	-0.06	-0.06	-0.06	-0.06	-0.057	-0.057	-0.061	-0.056	-0.06	-0.054	-0.054	-0.054	-0.054	-0.052	-0.05	-0.05	-0.051	-0.055	-0.057	-0.064	-0.064	-0.064	-0.064	-0.064	-0.064	-0.064	-0.064	-0.064	-0.064	-0.063	-0.063	-0.063	-0.063	-0.063	-0.062
YGL090W	-0.077	-0.077	-0.069	-0.082	-0.104	-0.103	-0.1	-0.1	-0.111	-0.111	-0.112	-0.126	-0.118	-0.11	-0.104	-0.104	-0.107	-0.107	-0.107	-0.11	-0.11	-0.115	-0.114	-0.108	-0.107	-0.095	-0.089	-0.089	-0.089	-0.089	-0.087	-0.087	-0.088	-0.088	-0.088	-0.086	-0.082	-0.078	-0.078	-0.078	-0.078	-0.083	-0.09	-0.087	-0.085	-0.085	-0.086	-0.086	-0.086
YDL103C	-0.03	-0.032	-0.031	-0.04	-0.04	-0.033	-0.033	-0.033	-0.031	-0.031	-0.027	-0.031	-0.043	-0.043	-0.039	-0.039	-0.039	-0.045	-0.041	-0.047	-0.047	-0.047	-0.047	-0.04	-0.045	-0.033	-0.029	-0.013	-0.024	-0.024	-0.029	-0.029	-0.022	-0.015	-0.007	-0.007	-0.007	-0.003	-0.003	0	0	0	0	0	-0.004	-0.004	-0.004	-0.005	-0.005
YPR088C	-0.003	-0.003	-0.005	0.006	-0.002	-0.003	-0.002	-0.002	-0.002	-0.002	0	0	-0.016	-0.016	-0.016	-0.021	-0.021	-0.026	-0.026	-0.026	-0.026	-0.026	-0.024	-0.016	-0.013	0.006	0.017	0.015	0.015	0.007	0.006	0.006	0.006	0.014	0.014	0.013	0.013	0.013	0.013	0.015	0.014	0.014	0.014	0.011	0.011	0.009	0.008	0.008	0.008
YDR100W	-0.024	-0.024	-0.029	-0.033	-0.013	-0.013	-0.019	-0.016	-0.016	-0.016	-0.016	-0.016	-0.016	-0.016	-0.016	-0.016	-0.014	-0.009	-0.009	-0.011	-0.011	-0.011	-0.011	-0.011	-0.011	-0.008	-0.008	-0.008	-0.008	-0.008	-0.01	-0.01	-0.01	-0.01	-0.011	-0.011	-0.011	-0.011	-0.011	-0.011	-0.011	-0.011	-0.011	-0.011	-0.011	-0.011	-0.011	-0.011	-0.011
YPR051W	-0.017	-0.016	-0.018	-0.018	-0.021	-0.021	-0.021	-0.021	-0.021	-0.021	-0.021	-0.02	-0.023	-0.022	-0.022	-0.022	-0.022	-0.022	-0.021	-0.02	-0.024	-0.024	-0.022	-0.023	-0.023	-0.023	-0.023	-0.023	-0.023	-0.023	-0.019	-0.018	-0.018	-0.018	-0.016	-0.016	-0.016	-0.016	-0.014	-0.014	-0.017	-0.018	-0.018	-0.018	-0.018	-0.018	-0.018	-0.02	-0.02
YPL005W	0	0	-0.001	-0.001	-0.001	-0.001	0.006	-0.006	-0.006	-0.006	-0.006	-0.006	-0.006	-0.01	0.015	0.022	0.027	0.027	0.02	0.02	0.022	0.022	0.016	0.017	0.023	-0.001	-0.014	-0.014	-0.014	0.005	0.005	0.005	0.005	0.01	0.009	0.006	-0.018	-0.026	-0.03	-0.03	-0.013	-0.018	-0.003	-0.003	-0.006	-0.006	-0.009	-0.009	-0.009
YGR213C	0	0	0	0	0	0	0	0	0	0	0	0	0	0	0	0	0	0	0	0	0	0	0	0	0	0	0	0	0	0	0	0	0	0	0	0	0	0	0	0	0	0	0	0	0	0	0	0	0
YGL194C	0.013	0.013	0.009	0.001	-0.008	-0.008	-0.008	-0.006	-0.008	-0.008	-0.011	-0.009	-0.023	-0.031	-0.037	-0.037	-0.036	-0.033	-0.032	-0.029	-0.029	-0.031	-0.033	-0.033	-0.033	-0.033	-0.033	-0.035	-0.038	-0.038	-0.039	-0.039	-0.039	-0.039	-0.04	-0.039	-0.042	-0.041	-0.041	-0.041	-0.04	-0.04	-0.04	-0.039	-0.039	-0.039	-0.039	-0.039	-0.041
YER050C	-0.093	-0.095	-0.095	-0.088	-0.087	-0.087	-0.086	-0.086	-0.089	-0.089	-0.088	-0.088	-0.088	-0.088	-0.088	-0.084	-0.089	-0.089	-0.089	-0.089	-0.089	-0.089	-0.089	-0.087	-0.087	-0.087	-0.087	-0.088	-0.088	-0.088	-0.088	-0.088	-0.095	-0.095	-0.095	-0.095	-0.095	-0.095	-0.095	-0.097	-0.097	-0.096	-0.096	-0.096	-0.096	-0.096	-0.102	-0.102	-0.102
YMR318C	-0.029	-0.029	-0.029	-0.029	-0.029	-0.029	-0.031	-0.033	-0.033	-0.033	-0.033	-0.033	-0.033	-0.033	-0.033	-0.034	-0.034	-0.034	-0.034	-0.034	-0.034	-0.034	-0.034	-0.035	-0.03	-0.036	-0.036	-0.031	-0.031	-0.03	-0.044	-0.044	-0.044	-0.044	-0.043	-0.043	-0.044	-0.046	-0.046	-0.043	-0.041	-0.041	-0.041	-0.038	-0.038	-0.038	-0.038	-0.038	-0.034
YHR170W	-0.063	-0.063	-0.062	-0.062	-0.066	-0.066	-0.066	-0.066	-0.066	-0.066	-0.07	-0.07	-0.07	-0.067	-0.073	-0.069	-0.069	-0.069	-0.069	-0.069	-0.069	-0.068	-0.068	-0.068	-0.068	-0.068	-0.073	-0.073	-0.073	-0.073	-0.073	-0.073	-0.077	-0.077	-0.076	-0.075	-0.078	-0.081	-0.081	-0.081	-0.081	-0.081	-0.078	-0.083	-0.083	-0.077	-0.077	-0.077	-0.077
YPR152C	-0.222	-0.222	-0.222	-0.202	-0.202	-0.209	-0.173	-0.175	-0.147	-0.141	-0.111	-0.113	-0.113	-0.113	-0.111	-0.111	-0.111	-0.123	-0.123	-0.13	-0.13	-0.13	-0.1	-0.099	-0.099	-0.1	-0.1	-0.1	-0.1	-0.1	-0.1	-0.1	-0.1	-0.1	-0.097	-0.094	-0.107	-0.104	-0.097	-0.099	-0.1	-0.1	-0.101	-0.101	-0.101	-0.103	-0.107	-0.108	-0.106
YLR318W	-0.073	-0.079	-0.054	-0.054	-0.044	-0.03	-0.028	-0.035	-0.035	-0.035	-0.028	-0.025	-0.023	-0.018	-0.021	-0.021	-0.026	-0.03	-0.041	-0.041	-0.041	-0.041	-0.037	-0.037	-0.039	-0.039	-0.039	-0.039	-0.039	-0.039	-0.039	-0.043	-0.039	-0.043	-0.041	-0.041	-0.041	-0.046	-0.046	-0.046	-0.046	-0.046	-0.046	-0.044	-0.045	-0.048	-0.049	-0.049	-0.049
YDR248C	-0.014	-0.016	-0.017	-0.007	-0.007	-0.004	-0.004	0.006	0.006	0.006	0.008	0.013	0.013	0.025	0.025	0.033	0.038	0.038	0.038	0.037	0.037	0.044	0.044	0.044	0.054	0.067	0.045	0.045	0.045	0.045	0.045	0.045	0.053	0.053	0.066	0.029	0.029	0.029	0.029	0.029	0.033	0.016	0.016	0.009	-0.001	-0.02	-0.02	-0.02	-0.02
YJR105W	-0.048	-0.048	-0.029	-0.029	-0.029	-0.029	-0.038	-0.038	-0.038	-0.038	-0.013	-0.013	-0.013	-0.013	-0.013	-0.013	-0.013	-0.013	-0.013	-0.054	-0.054	-0.054	0	0	0	0	0	0	0	0	-0.081	-0.053	-0.034	-0.034	-0.034	-0.034	-0.034	-0.034	-0.034	-0.034	-0.034	-0.034	-0.034	-0.034	-0.034	-0.034	-0.034	-0.034	-0.034
YGL206C	-0.279	-0.279	-0.279	-0.279	-0.279	-0.272	-0.272	-0.251	-0.251	-0.251	-0.256	-0.252	-0.252	-0.243	-0.243	-0.259	-0.259	-0.263	-0.272	-0.276	-0.273	-0.277	-0.281	-0.289	-0.302	-0.323	-0.321	-0.325	-0.323	-0.323	-0.323	-0.323	-0.323	-0.301	-0.301	-0.304	-0.304	-0.304	-0.304	-0.297	-0.295	-0.318	-0.322	-0.317	-0.315	-0.333	-0.331	-0.331	-0.333
YER142C	-0.065	-0.063	-0.07	-0.07	-0.067	-0.073	-0.077	-0.077	-0.077	-0.084	-0.084	-0.093	-0.093	-0.093	-0.093	-0.091	-0.101	-0.096	-0.096	-0.096	-0.095	-0.082	-0.082	-0.082	-0.082	-0.082	-0.08	-0.081	-0.075	-0.075	-0.074	-0.074	-0.074	-0.078	-0.08	-0.086	-0.075	-0.054	-0.064	-0.064	-0.066	-0.068	-0.069	-0.069	-0.069	-0.069	-0.069	-0.069	-0.069
YJL204C	-0.041	-0.036	-0.036	-0.036	-0.035	-0.036	-0.068	-0.068	-0.068	-0.068	-0.068	-0.063	-0.066	-0.063	-0.062	-0.062	-0.06	-0.06	-0.068	-0.075	-0.063	-0.046	-0.052	-0.045	-0.045	-0.045	-0.043	-0.051	-0.042	-0.056	-0.033	-0.021	-0.024	-0.032	-0.056	-0.065	-0.067	-0.083	-0.083	-0.074	-0.076	-0.071	-0.072	-0.072	-0.079	-0.076	-0.076	-0.074	-0.069
YOR115C	0.002	-0.005	-0.006	-0.002	-0.002	-0.002	-0.003	-0.003	-0.003	-0.003	-0.003	-0.003	-0.003	-0.003	-0.009	-0.009	-0.009	-0.016	-0.017	-0.022	-0.025	-0.025	-0.025	-0.025	-0.026	-0.026	-0.025	-0.025	-0.025	-0.025	-0.025	-0.025	-0.025	-0.024	-0.024	-0.024	-0.023	-0.023	-0.02	-0.018	-0.02	-0.02	-0.02	-0.02	-0.02	-0.02	-0.022	-0.023	-0.023
YPL243W	-0.124	-0.127	-0.127	-0.124	-0.117	-0.106	-0.106	-0.106	-0.106	-0.106	-0.098	-0.098	-0.1	-0.103	-0.106	-0.106	-0.108	-0.117	-0.117	-0.117	-0.117	-0.117	-0.119	-0.131	-0.144	-0.16	-0.169	-0.164	-0.164	-0.168	-0.167	-0.162	-0.162	-0.162	-0.162	-0.162	-0.162	-0.162	-0.162	-0.162	-0.162	-0.162	-0.162	-0.162	-0.162	-0.164	-0.162	-0.162	-0.162
YLR437C	0.033	0.033	0.028	0.028	0.028	0.028	0.035	0.035	0.035	0.035	0.035	0.035	0.035	0.035	0.035	0.035	0.035	0.041	0.041	0.041	0.039	0.039	0.036	0.036	0.03	0.032	0.034	0.04	0.04	0.038	0.04	0.032	0.037	0.03	0.03	0.021	0.021	0.026	0.025	0.025	0.026	0.02	0.02	0.02	0.02	0.018	0.018	0.025	0.024
YIL018W	0.012	0.012	0.012	0.012	0.012	0.012	-0.008	-0.008	-0.008	-0.008	0	0	0	0	0	0	0	0	0	0	0	0	0	0	0	0	0	0	0	0	0	0	0	0	0	0	0	0	0	0	0	0	0	0	0	0	0	0	0
YNL308C	0.018	0.018	0.018	0.018	0.018	0.017	0.013	0.013	0.013	0.013	0.013	0.013	0.013	0.013	0.013	0.013	0.015	0.015	0.015	0.021	0.021	0.02	0.02	0.023	0.024	0.024	0.024	0.024	0.024	0.017	0.017	0.017	0.017	0.017	0.018	0.019	0.019	0.019	0.019	0.019	0.019	0.019	0.019	0.017	0.017	0.017	0.017	0.017	0.017
YFL045C	-0.041	-0.041	-0.041	-0.041	-0.04	-0.041	-0.041	-0.043	-0.041	-0.041	-0.043	-0.046	-0.046	-0.046	-0.046	-0.047	-0.047	-0.047	-0.047	-0.046	-0.046	-0.046	-0.045	-0.043	-0.043	-0.043	-0.043	-0.043	-0.044	-0.044	-0.044	-0.044	-0.043	-0.043	-0.044	-0.049	-0.044	-0.045	-0.044	-0.045	-0.045	-0.045	-0.045	-0.045	-0.051	-0.054	-0.054	-0.051	-0.051
YGL179C	-0.085	-0.088	-0.087	-0.091	-0.092	-0.092	-0.092	-0.092	-0.087	-0.087	-0.089	-0.089	-0.089	-0.091	-0.091	-0.095	-0.103	-0.12	-0.119	-0.119	-0.119	-0.119	-0.119	-0.119	-0.119	-0.119	-0.118	-0.118	-0.118	-0.118	-0.118	-0.118	-0.118	-0.118	-0.118	-0.127	-0.118	-0.114	-0.114	-0.122	-0.122	-0.122	-0.122	-0.122	-0.092	-0.078	-0.073	-0.072	-0.072
YNL115C	-0.194	-0.194	-0.192	-0.184	-0.289	-0.261	-0.253	-0.253	-0.253	-0.253	-0.253	-0.276	-0.282	-0.282	-0.266	-0.266	-0.266	-0.274	-0.274	-0.244	-0.244	-0.229	-0.229	-0.264	-0.23	-0.23	-0.23	-0.222	-0.222	-0.222	-0.226	-0.226	-0.235	-0.235	-0.235	-0.235	-0.248	-0.248	-0.254	-0.226	-0.226	-0.227	-0.215	-0.215	-0.217	-0.213	-0.212	-0.212	-0.212
YJL012C	-0.024	-0.027	-0.033	-0.03	-0.03	-0.03	-0.03	-0.03	-0.032	-0.032	-0.03	-0.027	-0.028	-0.028	-0.028	-0.028	-0.03	-0.027	-0.027	-0.025	-0.017	-0.017	-0.008	-0.008	-0.008	-0.008	-0.008	-0.008	-0.008	-0.008	-0.008	-0.008	-0.008	-0.008	-0.008	-0.008	-0.008	-0.009	-0.009	-0.009	-0.01	-0.01	-0.01	-0.01	-0.01	-0.01	-0.01	-0.008	-0.008
YML087C	-0.042	-0.047	-0.041	-0.041	-0.043	-0.047	-0.019	-0.023	-0.023	-0.023	-0.024	-0.021	-0.024	-0.028	-0.028	-0.016	-0.005	0.001	0.001	-0.002	0.007	0.005	0.007	0.003	0.003	-0.001	-0.001	-0.001	-0.001	-0.001	0.002	0.004	0.004	0.004	0.004	0.004	-0.007	-0.007	-0.007	-0.007	-0.007	-0.007	-0.007	-0.007	-0.003	-0.003	0	0	-0.003
YBR107C	-0.058	-0.06	-0.061	-0.058	-0.062	-0.061	-0.061	-0.062	-0.059	-0.059	-0.059	-0.059	-0.059	-0.057	-0.055	-0.054	-0.054	-0.054	-0.054	-0.053	-0.051	-0.051	-0.053	-0.055	-0.055	-0.055	-0.055	-0.056	-0.057	-0.057	-0.057	-0.056	-0.056	-0.056	-0.058	-0.058	-0.058	-0.058	-0.058	-0.058	-0.059	-0.059	-0.06	-0.059	-0.059	-0.058	-0.058	-0.058	-0.059
YPL234C	-0.114	-0.114	-0.114	-0.119	-0.119	-0.119	-0.119	-0.114	-0.104	-0.113	-0.11	-0.11	-0.11	-0.11	-0.106	-0.106	-0.106	-0.106	-0.106	-0.112	-0.112	-0.112	-0.111	-0.102	-0.102	-0.102	-0.102	-0.1	-0.104	-0.104	-0.104	-0.104	-0.099	-0.103	-0.1	-0.096	-0.096	-0.096	-0.101	-0.101	-0.101	-0.101	-0.099	-0.099	-0.099	-0.099	-0.099	-0.099	-0.097
YPR033C	-0.231	-0.231	-0.261	-0.295	-0.299	-0.258	-0.246	-0.246	-0.182	-0.131	-0.189	-0.252	-0.252	-0.243	-0.243	-0.243	-0.266	-0.253	-0.288	-0.274	-0.315	-0.315	-0.312	-0.312	-0.392	-0.365	-0.349	-0.352	-0.352	-0.304	-0.306	-0.306	-0.31	-0.322	-0.322	-0.254	-0.254	-0.284	-0.356	-0.356	-0.337	-0.332	-0.388	-0.388	-0.388	-0.38	-0.413	-0.459	-0.459
YLR256W	-0.079	-0.092	-0.086	-0.107	-0.11	-0.11	-0.1	-0.1	-0.092	-0.096	-0.103	-0.103	-0.103	-0.092	-0.083	-0.072	-0.072	-0.069	-0.069	-0.069	-0.069	-0.069	-0.069	-0.069	-0.069	-0.069	-0.069	-0.069	-0.069	-0.062	-0.062	-0.062	-0.062	-0.06	-0.06	-0.06	-0.062	-0.062	-0.062	-0.062	-0.062	-0.066	-0.061	-0.061	-0.061	-0.061	-0.056	-0.056	-0.056
YOL072W	0.018	0.018	0.018	0.018	0.021	0.025	0.034	0.032	0.032	0.032	0.032	0.032	0.032	0.036	0.02	0.023	0.021	0.021	0.047	0.047	0.051	0.051	0.036	-0.009	-0.012	-0.012	-0.014	-0.007	-0.007	-0.007	-0.007	-0.007	-0.004	-0.014	-0.012	-0.011	-0.013	-0.015	-0.018	-0.013	-0.013	-0.013	-0.016	-0.016	-0.019	-0.024	-0.03	-0.034	-0.034
YLR018C	-0.145	-0.155	-0.152	-0.152	-0.147	-0.157	-0.153	-0.15	-0.142	-0.142	-0.172	-0.168	-0.168	-0.18	-0.18	-0.18	-0.182	-0.182	-0.182	-0.182	-0.182	-0.186	-0.186	-0.185	-0.183	-0.19	-0.196	-0.196	-0.196	-0.198	-0.198	-0.198	-0.202	-0.214	-0.211	-0.201	-0.201	-0.201	-0.185	-0.185	-0.192	-0.192	-0.192	-0.188	-0.188	-0.188	-0.188	-0.188	-0.19
YER112W	-0.025	-0.025	-0.025	-0.025	-0.025	-0.025	-0.025	-0.025	-0.023	-0.021	-0.021	-0.021	-0.021	-0.016	-0.016	-0.015	-0.015	-0.015	-0.015	-0.015	-0.015	-0.015	-0.019	-0.02	-0.02	-0.021	-0.021	-0.021	-0.015	-0.015	-0.015	-0.015	-0.015	-0.015	-0.018	-0.016	-0.016	-0.021	-0.021	-0.024	-0.026	-0.026	-0.026	-0.026	-0.026	-0.026	-0.012	-0.012	-0.04
YJR052W	-0.014	-0.014	-0.014	-0.014	-0.014	-0.014	-0.014	-0.005	-0.005	-0.005	-0.005	-0.005	-0.005	-0.005	-0.005	-0.005	-0.006	-0.005	-0.03	-0.016	0	0	0	0	0.004	0.004	0.004	0.004	0.011	0.008	-0.003	0.011	0.011	0.004	0.004	-0.011	-0.011	-0.005	-0.005	-0.001	-0.001	0.003	0.003	0.003	0.005	0.001	0.001	-0.002	0.001
YBR165W	-0.033	-0.033	-0.033	-0.028	-0.028	-0.029	-0.029	-0.027	-0.027	-0.032	-0.031	-0.031	-0.031	-0.031	-0.031	-0.029	-0.02	-0.018	-0.015	-0.015	-0.015	-0.015	-0.012	-0.012	-0.012	-0.012	-0.012	-0.012	-0.012	-0.012	-0.012	-0.012	-0.012	-0.012	-0.012	-0.012	-0.012	-0.01	-0.012	-0.014	-0.014	-0.014	-0.014	-0.017	-0.017	-0.014	-0.015	-0.015	-0.015
YLR448W	0	0	0	0	0	0	0	0	0	0	0	0	0	0	0	0	0	0	0	0	0	0	0	0	0	0	0	0	0	0	0	0	0	0	0	0	0	0	0	0	0	0	0	0	0	0	0	0	0
YER089C	-0.013	-0.015	-0.015	-0.015	-0.015	-0.015	-0.016	-0.016	-0.016	-0.016	-0.015	-0.015	-0.015	-0.015	-0.015	-0.015	-0.017	-0.017	-0.017	-0.017	-0.017	-0.017	-0.017	-0.017	-0.015	-0.013	-0.013	-0.011	-0.011	-0.013	-0.013	-0.013	-0.011	-0.011	-0.011	-0.013	-0.013	-0.009	-0.009	-0.008	-0.008	-0.008	-0.008	-0.009	-0.009	-0.009	-0.009	-0.009	-0.008
YPL122C	-0.01	-0.004	-0.013	0.008	0.008	0.008	0.008	0.008	0.008	0.008	0.008	0.031	0.044	0.019	0.028	0.013	0.013	0.006	0.006	0.004	0.007	0.007	0.007	0.007	-0.01	-0.01	-0.01	-0.01	-0.006	-0.016	-0.009	-0.011	-0.011	-0.009	-0.009	-0.011	-0.011	-0.014	-0.014	-0.019	-0.019	-0.019	-0.017	-0.017	-0.017	-0.017	-0.017	-0.012	-0.022
YPL119C	-0.079	-0.077	-0.075	-0.074	-0.073	-0.069	-0.069	-0.069	-0.069	-0.069	-0.069	-0.069	-0.069	-0.069	-0.067	-0.058	-0.058	-0.061	-0.063	-0.063	-0.063	-0.063	-0.063	-0.063	-0.063	-0.063	-0.063	-0.063	-0.063	-0.063	-0.063	-0.063	-0.063	-0.063	-0.063	-0.063	-0.066	-0.066	-0.066	-0.066	-0.066	-0.066	-0.066	-0.066	-0.066	-0.066	-0.066	-0.066	-0.066
YOR336W	0.057	0.057	0.057	0.057	0.057	0.057	-0.014	-0.028	-0.028	-0.028	-0.028	-0.028	-0.028	-0.028	-0.028	-0.028	-0.028	-0.021	-0.021	-0.021	-0.021	-0.021	-0.021	-0.021	-0.041	-0.041	-0.041	-0.041	-0.041	-0.041	-0.036	-0.036	-0.036	0	0	0	0	0	0	0	0	0	0	0	0	0	0	0	0
YLR026C	-0.041	-0.041	-0.037	-0.049	-0.049	-0.056	-0.056	-0.054	-0.051	-0.046	-0.043	-0.043	-0.048	-0.046	-0.042	-0.035	-0.035	-0.035	-0.035	-0.035	-0.035	-0.035	-0.032	-0.032	-0.032	-0.032	-0.034	-0.034	-0.036	-0.031	-0.031	-0.023	-0.024	-0.02	-0.02	-0.018	-0.018	-0.018	-0.016	-0.016	-0.021	-0.021	-0.021	-0.021	-0.021	-0.021	-0.015	-0.015	-0.013
YCL008C	-0.059	-0.059	-0.058	-0.066	-0.073	-0.076	-0.075	-0.079	-0.079	-0.083	-0.076	-0.076	-0.072	-0.072	-0.075	-0.075	-0.075	-0.083	-0.083	-0.083	-0.083	-0.079	-0.083	-0.092	-0.092	-0.092	-0.092	-0.093	-0.077	-0.07	-0.082	-0.083	-0.084	-0.093	-0.08	-0.077	-0.077	-0.082	-0.084	-0.075	-0.076	-0.078	-0.073	-0.073	-0.073	-0.073	-0.073	-0.073	-0.074
YMR299C	0	0	0	0	0	0	-0.006	-0.006	-0.008	-0.006	-0.014	-0.016	-0.015	-0.015	-0.019	-0.028	-0.03	-0.023	-0.016	-0.014	-0.028	-0.028	-0.028	-0.026	-0.026	-0.026	-0.026	-0.025	-0.02	-0.019	-0.015	-0.017	-0.017	-0.016	-0.014	-0.014	-0.014	-0.013	-0.013	-0.013	-0.013	-0.015	-0.013	-0.015	-0.016	-0.013	-0.014	-0.011	-0.011
YNL331C	0.004	0.004	0.004	0.005	0.005	0.004	-0.003	-0.011	-0.013	-0.011	-0.013	-0.013	-0.003	0.002	0.002	0.005	0.005	0.011	0.006	-0.001	0.014	0.02	0.004	0.004	0.004	0	0	0	0	0	-0.006	-0.004	-0.004	-0.004	-0.004	-0.002	-0.002	0.002	-0.014	-0.013	-0.018	-0.018	-0.018	-0.013	-0.013	-0.013	-0.013	-0.013	-0.013
YMR267W	-0.055	-0.055	-0.05	-0.072	-0.054	-0.061	-0.057	-0.057	-0.057	-0.046	-0.057	-0.063	-0.057	-0.044	-0.048	-0.048	-0.045	-0.041	-0.041	-0.044	-0.041	-0.041	-0.035	-0.032	-0.029	-0.026	-0.026	-0.026	-0.026	-0.026	-0.026	-0.023	-0.021	-0.021	-0.021	-0.021	-0.021	-0.021	-0.016	-0.005	-0.016	-0.004	0.017	-0.007	-0.007	-0.013	-0.017	-0.017	-0.017
YDR036C	0	0	0	0	0	0	0	0	0	0	0	0	0	0	0	0	0	0	0	0	0	0	0	0	0	0	0	0	0	0	0	0	0	0	0	0	0	0	0	0	0	0	0	0	0	0	0	0	0
YGR169C-A	-0.26	-0.237	-0.244	-0.244	-0.247	-0.247	-0.25	-0.253	-0.253	-0.253	-0.253	-0.251	-0.254	-0.254	-0.249	-0.249	-0.24	-0.238	-0.244	-0.244	-0.241	-0.241	-0.247	-0.247	-0.237	-0.286	-0.279	-0.32	-0.349	-0.291	-0.283	-0.241	-0.244	-0.244	-0.244	-0.249	-0.25	-0.25	-0.251	-0.249	-0.231	-0.231	-0.231	-0.231	-0.233	-0.233	-0.233	-0.233	-0.233
YNL036W	-0.168	-0.168	-0.159	-0.159	-0.158	-0.147	-0.153	-0.155	-0.155	-0.155	-0.155	-0.169	-0.169	-0.167	-0.178	-0.191	-0.25	-0.289	-0.257	-0.256	-0.25	-0.25	-0.25	-0.25	-0.25	-0.25	-0.25	-0.25	-0.25	-0.25	-0.25	-0.256	-0.255	-0.255	-0.255	-0.255	-0.316	-0.316	-0.316	-0.227	-0.185	-0.191	-0.191	-0.191	-0.128	0	0	0	0
YPL151C	-0.139	-0.139	-0.139	-0.139	-0.139	-0.139	-0.139	-0.139	-0.141	-0.141	-0.134	-0.134	-0.129	-0.129	-0.136	-0.136	-0.136	-0.136	-0.139	-0.131	-0.139	-0.139	-0.139	-0.139	-0.139	-0.139	-0.139	-0.139	-0.139	-0.142	-0.142	-0.142	-0.142	-0.142	-0.142	-0.142	-0.142	-0.142	-0.142	-0.142	-0.142	-0.142	-0.142	-0.144	-0.147	-0.147	-0.147	-0.154	-0.142
YPR174C	-0.029	-0.029	-0.029	-0.024	-0.024	-0.022	-0.022	-0.021	-0.021	-0.02	-0.022	-0.022	-0.023	-0.023	-0.023	-0.026	-0.026	-0.031	-0.031	-0.031	-0.033	-0.031	-0.028	-0.028	-0.028	-0.028	-0.028	-0.028	-0.028	-0.032	-0.032	-0.032	-0.032	-0.032	-0.032	-0.032	-0.032	-0.032	-0.032	-0.032	-0.034	-0.034	-0.034	-0.033	-0.033	-0.034	-0.034	-0.034	-0.034
YOR283W	-0.048	-0.048	-0.05	-0.047	-0.042	-0.044	-0.044	-0.043	-0.04	-0.04	-0.037	-0.035	-0.037	-0.037	-0.037	-0.036	-0.038	-0.036	-0.034	-0.034	-0.034	-0.034	-0.034	-0.031	-0.031	-0.031	-0.035	-0.036	-0.036	-0.035	-0.035	-0.035	-0.034	-0.034	-0.034	-0.034	-0.034	-0.032	-0.032	-0.032	-0.032	-0.032	-0.032	-0.032	-0.032	-0.032	-0.032	-0.032	-0.032
YGL060W	-0.03	-0.026	-0.023	-0.013	-0.013	-0.013	-0.013	-0.018	-0.018	-0.017	-0.03	-0.009	-0.009	-0.005	-0.01	-0.017	-0.011	-0.011	-0.016	-0.018	-0.032	-0.027	-0.027	-0.029	-0.029	-0.023	-0.023	-0.02	-0.02	-0.02	-0.02	-0.017	-0.017	-0.018	-0.016	-0.018	-0.018	-0.015	-0.016	-0.016	-0.027	-0.029	-0.029	-0.031	-0.029	-0.03	-0.039	-0.039	-0.039
YMR134W	-0.067	-0.067	-0.067	-0.067	-0.067	-0.069	-0.071	-0.07	-0.071	-0.073	-0.072	-0.072	-0.072	-0.072	-0.07	-0.073	-0.071	-0.07	-0.07	-0.068	-0.065	-0.065	-0.062	-0.062	-0.06	-0.06	-0.06	-0.06	-0.053	-0.05	-0.052	-0.059	-0.057	-0.057	-0.057	-0.057	-0.061	-0.065	-0.061	-0.061	-0.061	-0.057	-0.057	-0.058	-0.055	-0.03	-0.028	-0.023	-0.026
YHL007C	-0.021	-0.021	-0.023	-0.023	-0.034	-0.07	-0.087	-0.066	-0.066	-0.064	-0.077	-0.077	-0.077	-0.079	-0.089	-0.089	-0.089	-0.083	-0.114	-0.166	-0.167	-0.167	-0.171	-0.16	-0.145	-0.145	-0.153	-0.146	-0.139	-0.158	-0.153	-0.145	-0.146	-0.142	-0.142	-0.142	-0.143	-0.145	-0.145	-0.145	-0.145	-0.138	-0.138	-0.14	-0.142	-0.136	-0.124	-0.132	-0.128
YBR227C	-0.054	-0.022	-0.033	-0.033	-0.033	-0.033	-0.038	-0.038	-0.039	-0.039	-0.039	-0.059	-0.059	-0.064	-0.061	-0.061	-0.061	-0.061	-0.058	-0.058	-0.062	-0.062	-0.062	-0.062	-0.062	-0.062	-0.062	-0.071	-0.071	-0.067	-0.047	-0.055	-0.045	-0.038	-0.059	-0.063	-0.066	-0.066	-0.066	-0.066	-0.066	-0.071	-0.071	-0.071	-0.073	-0.074	-0.074	-0.074	-0.074
YOR145C	-0.24	-0.247	-0.259	-0.255	-0.255	-0.255	-0.253	-0.253	-0.26	-0.264	-0.314	-0.314	-0.254	-0.255	-0.262	-0.262	-0.26	-0.26	-0.269	-0.253	-0.253	-0.253	-0.253	-0.253	-0.253	-0.253	-0.253	-0.253	-0.253	-0.253	-0.254	-0.258	-0.257	-0.256	-0.256	-0.256	-0.26	-0.26	-0.26	-0.26	-0.26	-0.26	-0.26	-0.263	-0.263	-0.263	-0.263	-0.263	-0.263
YLR207W	-0.035	-0.034	-0.034	-0.035	-0.033	-0.035	-0.033	-0.041	-0.039	-0.038	-0.038	-0.04	-0.04	-0.04	-0.039	-0.039	-0.035	-0.035	-0.037	-0.037	-0.042	-0.043	-0.04	-0.041	-0.045	-0.048	-0.048	-0.048	-0.048	-0.048	-0.048	-0.048	-0.048	-0.048	-0.047	-0.047	-0.047	-0.046	-0.046	-0.046	-0.046	-0.046	-0.045	-0.045	-0.045	-0.045	-0.046	-0.046	-0.046
YLR328W	-0.085	-0.085	-0.085	-0.085	-0.085	-0.085	-0.085	-0.085	-0.085	-0.085	-0.085	-0.086	-0.086	-0.074	-0.084	-0.084	-0.07	-0.078	-0.078	-0.08	-0.08	-0.08	-0.08	-0.08	-0.08	-0.08	-0.08	-0.08	-0.08	-0.093	-0.091	-0.091	-0.091	-0.092	-0.091	-0.09	-0.09	-0.09	-0.09	-0.09	-0.09	-0.09	-0.09	-0.09	-0.09	-0.09	-0.09	-0.09	-0.093
YMR168C	-0.045	-0.047	-0.047	-0.033	-0.033	-0.036	-0.036	-0.036	-0.036	-0.036	-0.038	-0.036	-0.036	-0.036	-0.039	-0.043	-0.048	-0.042	-0.05	-0.05	-0.053	-0.043	-0.043	-0.043	-0.043	-0.043	-0.043	-0.043	-0.043	-0.043	-0.043	-0.041	-0.045	-0.045	-0.045	-0.045	-0.045	-0.045	-0.045	-0.045	-0.044	-0.032	-0.031	-0.031	-0.029	-0.027	-0.029	-0.03	-0.03
YBR130C	-0.016	-0.014	-0.021	-0.018	-0.021	-0.021	-0.022	-0.022	-0.022	-0.022	-0.028	-0.026	-0.026	-0.026	-0.03	-0.033	-0.035	-0.04	-0.043	-0.04	-0.045	-0.042	-0.044	-0.048	-0.048	-0.048	-0.046	-0.046	-0.051	-0.049	-0.049	-0.049	-0.049	-0.049	-0.049	-0.049	-0.049	-0.049	-0.049	-0.049	-0.049	-0.049	-0.049	-0.049	-0.049	-0.053	-0.053	-0.053	-0.053
YER100W	-0.127	-0.127	-0.127	-0.131	-0.131	-0.129	-0.129	-0.145	-0.147	-0.152	-0.154	-0.154	-0.154	-0.154	-0.144	-0.152	-0.142	-0.123	-0.107	-0.107	-0.107	-0.089	-0.089	-0.089	-0.089	-0.089	-0.089	-0.1	-0.1	-0.1	-0.1	-0.1	-0.105	-0.102	-0.106	-0.106	-0.106	-0.106	-0.108	-0.108	-0.108	-0.106	-0.117	-0.117	-0.115	-0.115	-0.111	-0.102	-0.102
YPL273W	-0.065	-0.078	-0.069	-0.069	-0.065	-0.065	-0.063	-0.058	-0.058	-0.056	-0.056	-0.056	-0.056	-0.041	-0.039	-0.039	-0.037	-0.039	-0.036	-0.036	-0.034	-0.033	-0.033	-0.031	-0.031	-0.03	-0.029	-0.03	-0.03	-0.026	-0.026	-0.02	-0.033	-0.034	-0.028	-0.027	-0.03	-0.028	-0.028	-0.028	-0.028	-0.026	-0.026	-0.025	-0.024	-0.026	-0.026	-0.027	-0.023
YJL197W	-0.012	-0.018	-0.018	-0.018	-0.022	-0.02	-0.02	-0.02	-0.026	-0.023	-0.024	-0.027	-0.029	-0.029	-0.029	-0.029	-0.03	-0.035	-0.04	-0.04	-0.042	-0.042	-0.042	-0.042	-0.042	-0.042	-0.042	-0.042	-0.042	-0.044	-0.044	-0.044	-0.046	-0.046	-0.05	-0.057	-0.059	-0.059	-0.06	-0.061	-0.061	-0.062	-0.062	-0.057	-0.059	-0.056	-0.05	-0.048	-0.048
YNL078W	0	0	0	0	0	0	0	0	0	0	0	0	0	0	0	0	0	0	0	0	0	0	0	0	0	0	0	0	0	0	0	0	0	0	0	0	0	0	0	0	0	0	0	0	0	0	0	0	0
YHR181W	-0.028	-0.028	-0.028	-0.028	-0.021	-0.022	-0.022	-0.022	-0.022	-0.002	-0.028	-0.027	0.002	0.01	0.01	0.01	0.002	0.011	0.018	0.028	0.049	0.049	0.067	0.047	0	-0.137	-0.196	-0.196	-0.196	-0.196	-0.196	-0.245	-0.196	-0.196	-0.206	-0.216	-0.216	-0.216	-0.216	-0.216	-0.216	-0.174	-0.174	-0.174	-0.174	-0.174	-0.143	-0.143	-0.135
YMR273C	-0.022	-0.02	-0.02	-0.023	-0.027	-0.027	-0.028	-0.029	-0.029	-0.038	-0.042	-0.042	-0.053	-0.07	-0.079	-0.079	-0.079	-0.079	-0.076	-0.076	-0.076	-0.076	-0.075	-0.078	-0.078	-0.089	-0.089	-0.089	-0.089	-0.089	-0.082	-0.088	-0.083	-0.083	-0.079	-0.079	-0.079	-0.077	-0.077	-0.077	-0.077	-0.077	-0.077	-0.077	-0.077	-0.077	-0.077	-0.078	-0.079
YJL044C	-0.051	-0.051	-0.05	-0.05	-0.052	-0.051	-0.052	-0.05	-0.05	-0.05	-0.05	-0.05	-0.05	-0.05	-0.05	-0.05	-0.05	-0.05	-0.05	-0.05	-0.05	-0.05	-0.047	-0.045	-0.045	-0.045	-0.045	-0.045	-0.045	-0.045	-0.047	-0.048	-0.052	-0.052	-0.052	-0.044	-0.046	-0.046	-0.052	-0.052	-0.052	-0.051	-0.052	-0.052	-0.052	-0.051	-0.051	-0.049	-0.049
YLR194C	-0.095	-0.092	-0.092	-0.092	-0.088	-0.088	-0.088	-0.088	-0.088	-0.093	-0.093	-0.093	-0.093	-0.093	-0.099	-0.101	-0.104	-0.104	-0.102	-0.102	-0.102	-0.102	-0.099	-0.099	-0.106	-0.103	-0.103	-0.099	-0.105	-0.105	-0.105	-0.105	-0.105	-0.098	-0.09	-0.082	-0.082	-0.082	-0.087	-0.092	-0.098	-0.098	-0.088	-0.088	-0.092	-0.11	-0.103	-0.123	-0.123
YOR332W	-0.021	-0.021	-0.021	-0.021	-0.021	-0.019	-0.019	-0.019	-0.018	-0.018	-0.018	-0.018	-0.018	-0.018	-0.02	-0.02	-0.02	-0.02	-0.02	-0.02	-0.02	-0.022	-0.022	-0.023	-0.023	-0.023	-0.023	-0.023	-0.023	-0.023	-0.023	-0.023	-0.023	-0.023	-0.023	-0.023	-0.022	-0.023	-0.023	-0.023	-0.023	-0.022	-0.022	-0.022	-0.023	-0.023	-0.023	-0.023	-0.023
YGL189C	0.01	0.012	0.012	0.01	0.01	0.008	0.008	0.008	0.008	0.008	0.008	0.008	0.01	0.01	0.01	0.008	0.008	0.008	0.008	0.008	0.011	0.011	0.011	0.011	0.011	0.023	0.023	0.023	0.023	0.019	0.019	0.019	0.019	0.019	0.019	0.019	0.017	0.017	0.033	0.033	0.033	0.033	0.036	0.046	0.046	0.046	0.046	0.052	0.052
YLR270W	-0.11	-0.101	-0.101	-0.101	-0.101	-0.097	-0.097	-0.098	-0.103	-0.103	-0.103	-0.098	-0.099	-0.1	-0.1	-0.086	-0.083	-0.083	-0.086	-0.086	-0.084	-0.087	-0.088	-0.088	-0.086	-0.09	-0.09	-0.086	-0.085	-0.085	-0.084	-0.079	-0.079	-0.077	-0.077	-0.079	-0.079	-0.079	-0.077	-0.076	-0.077	-0.07	-0.071	-0.071	-0.071	-0.071	-0.071	-0.071	-0.069
YDL171C	-0.561	-0.557	-0.554	-0.554	-0.554	-0.554	-0.552	-0.552	-0.552	-0.556	-0.556	-0.556	-0.556	-0.556	-0.556	-0.557	-0.548	-0.548	-0.556	-0.556	-0.556	-0.552	-0.552	-0.552	-0.549	-0.549	-0.552	-0.532	-0.531	-0.529	-0.529	-0.529	-0.529	-0.524	-0.513	-0.513	-0.513	-0.513	-0.518	-0.518	-0.511	-0.511	-0.471	-0.456	-0.481	-0.47	-0.47	-0.47	-0.472
YPR040W	-0.087	-0.087	-0.087	-0.087	-0.087	-0.091	-0.092	-0.092	-0.091	-0.089	-0.092	-0.092	-0.092	-0.091	-0.096	-0.098	-0.087	-0.086	-0.086	-0.086	-0.086	-0.085	-0.084	-0.084	-0.084	-0.084	-0.084	-0.084	-0.086	-0.086	-0.086	-0.086	-0.086	-0.086	-0.086	-0.085	-0.085	-0.083	-0.075	-0.07	-0.069	-0.071	-0.071	-0.071	-0.073	-0.076	-0.076	-0.084	-0.084
YGL043W	-0.04	-0.038	-0.038	-0.038	-0.038	-0.038	-0.038	-0.038	-0.038	-0.04	-0.04	-0.04	-0.039	-0.039	-0.039	-0.039	-0.039	-0.046	-0.046	-0.046	-0.046	-0.046	-0.046	-0.046	-0.046	-0.046	-0.046	-0.046	-0.052	-0.05	-0.053	-0.053	-0.053	-0.051	-0.051	-0.052	-0.054	-0.056	-0.054	-0.054	-0.054	-0.054	-0.054	-0.054	-0.053	-0.053	-0.053	-0.053	-0.053
YCL058W-A	-0.011	-0.023	-0.023	-0.026	-0.02	-0.012	-0.012	-0.012	-0.01	-0.01	-0.01	-0.01	-0.008	-0.006	-0.005	0.007	0.005	0.004	0.004	0.006	0.006	0.002	-0.003	-0.013	-0.013	-0.013	-0.011	-0.011	-0.015	-0.015	-0.018	-0.018	-0.018	-0.019	-0.019	-0.019	-0.021	-0.023	-0.023	-0.028	-0.028	-0.028	-0.025	-0.025	-0.025	-0.027	-0.027	-0.027	-0.027
YKL007W	0.002	-0.001	-0.001	-0.001	-0.001	-0.001	-0.012	-0.012	-0.012	-0.012	-0.012	-0.012	-0.012	-0.012	-0.012	-0.012	-0.012	-0.012	-0.012	-0.012	-0.012	-0.012	-0.012	-0.012	-0.007	-0.018	-0.018	-0.018	-0.029	-0.029	-0.029	-0.029	-0.038	-0.034	-0.034	-0.034	-0.034	-0.042	-0.042	-0.042	-0.042	-0.042	-0.042	-0.042	-0.042	-0.042	-0.042	-0.042	-0.042
YGL198W	-0.078	-0.078	-0.078	-0.078	-0.078	-0.078	-0.078	-0.078	-0.078	-0.079	-0.079	-0.079	-0.077	-0.076	-0.076	-0.076	-0.075	-0.076	-0.076	-0.077	-0.077	-0.072	-0.072	-0.075	-0.075	-0.075	-0.079	-0.079	-0.079	-0.081	-0.081	-0.077	-0.077	-0.077	-0.077	-0.076	-0.077	-0.077	-0.079	-0.079	-0.07	-0.066	-0.066	-0.062	-0.06	-0.058	-0.058	-0.058	-0.058
YNL087W	-0.028	-0.028	-0.027	-0.027	-0.027	-0.027	-0.027	-0.027	-0.027	-0.026	-0.026	-0.026	-0.026	-0.026	-0.024	-0.024	-0.024	-0.021	-0.022	-0.022	-0.022	-0.022	-0.03	-0.031	-0.031	-0.031	-0.029	-0.035	-0.035	-0.035	-0.035	-0.049	-0.04	-0.04	-0.04	-0.041	-0.041	-0.038	-0.038	-0.041	-0.043	-0.043	-0.043	-0.031	-0.043	-0.04	-0.039	-0.039	-0.046
YLR323C	-0.111	-0.111	-0.111	-0.104	-0.106	-0.104	-0.102	-0.108	-0.109	-0.112	-0.118	-0.132	-0.158	-0.16	-0.16	-0.16	-0.165	-0.165	-0.165	-0.168	-0.168	-0.17	-0.184	-0.182	-0.172	-0.155	-0.155	-0.155	-0.154	-0.158	-0.174	-0.179	-0.211	-0.211	-0.211	-0.211	-0.211	-0.211	-0.207	-0.212	-0.211	-0.211	-0.213	-0.219	-0.219	-0.224	-0.225	-0.217	-0.217
YKL034W	0.02	0.02	0.019	0.011	0.015	0.015	0.016	0.016	0.016	0.016	0.016	0.016	0.018	0.018	0.018	0.018	0.017	0.01	0.011	0.012	0.011	0.011	0.012	0.01	0.011	0.001	0.001	-0.001	-0.001	-0.002	0	0.001	0.001	-0.002	-0.001	-0.001	-0.002	0	0.004	0.004	0.003	0.001	0.002	0.002	0.002	0.002	0.002	0.002	0.002
YLR113W	0.006	0.006	0.006	0.006	0.006	0.006	0.006	0.006	0.006	0.006	0.006	0.006	0.006	0.006	0.006	0.006	0.006	0.004	0.004	0.004	0.004	0.004	0.004	0.004	0.004	0.004	0.004	0.004	0.003	0.003	0.003	0.003	0.003	0.003	0.003	0.003	0.004	0.004	0.004	0.004	0.004	0.004	0.004	0.004	0.004	0.004	0.004	0.003	0.003
YOR293W	-0.172	-0.172	-0.172	-0.172	-0.172	-0.172	-0.172	-0.17	-0.167	-0.166	-0.194	-0.202	-0.202	-0.201	-0.203	-0.203	-0.211	-0.211	-0.206	-0.202	-0.201	-0.203	-0.203	-0.203	-0.221	-0.199	-0.199	-0.199	-0.199	-0.199	-0.194	-0.194	-0.194	-0.194	-0.173	-0.173	-0.173	-0.173	-0.166	-0.158	-0.158	-0.158	-0.233	-0.206	-0.134	0	0	0	0
YJR082C	-0.046	-0.046	-0.048	-0.049	-0.049	-0.051	-0.055	-0.055	-0.055	-0.055	-0.057	-0.061	-0.059	-0.059	-0.059	-0.059	-0.061	-0.061	-0.061	-0.061	-0.061	-0.056	-0.058	-0.058	-0.058	-0.06	-0.059	-0.059	-0.059	-0.063	-0.073	-0.073	-0.07	-0.064	-0.063	-0.066	-0.066	-0.066	-0.073	-0.084	-0.082	-0.082	-0.079	-0.086	-0.092	-0.092	-0.089	-0.089	-0.089
YOR316C-A	-0.014	0	0.021	0.021	0.021	0.021	0.015	0.015	0.015	0.021	0.011	0.013	0.001	0.001	0.001	0.011	0.01	0.007	0.007	0.006	0.006	0.006	0.006	0.006	0.006	0.006	0.006	0.006	0.006	0.006	0.006	0.006	0.006	0.006	0.006	0.006	0.014	0.014	0.014	0.014	0.014	0.014	0.014	0.014	0.014	0.014	0.014	0.014	0.014
YNL251C	-0.186	-0.186	-0.176	-0.173	-0.173	-0.173	-0.173	-0.173	-0.173	-0.173	-0.173	-0.173	-0.181	-0.191	-0.184	-0.188	-0.184	-0.186	-0.186	-0.179	-0.175	-0.205	-0.205	-0.205	-0.214	-0.192	-0.192	-0.192	-0.192	-0.183	-0.183	-0.17	-0.17	-0.167	-0.178	-0.178	-0.175	-0.141	-0.161	-0.161	-0.161	-0.161	-0.161	-0.156	-0.162	-0.16	-0.16	-0.131	-0.136
YLR277C	-0.012	-0.011	-0.011	-0.01	-0.007	-0.003	-0.007	-0.007	-0.007	-0.006	-0.006	-0.006	-0.006	-0.004	-0.004	-0.004	-0.004	-0.004	-0.004	-0.004	-0.004	-0.004	-0.005	-0.004	-0.004	-0.002	-0.002	-0.002	-0.002	-0.002	-0.002	0.001	0.001	0.002	0.002	0.001	0.001	0.001	0.001	0	-0.002	-0.001	-0.001	-0.001	-0.001	-0.001	-0.001	-0.001	-0.001
YPR118W	-0.042	-0.042	-0.042	-0.042	-0.044	-0.044	-0.049	-0.048	-0.048	-0.056	-0.05	-0.056	-0.062	-0.068	-0.057	-0.055	-0.055	-0.055	-0.055	-0.055	-0.057	-0.045	-0.045	-0.045	-0.045	-0.045	-0.046	-0.046	-0.043	-0.046	-0.046	-0.046	-0.046	-0.046	-0.046	-0.046	-0.046	-0.046	-0.046	-0.046	-0.046	-0.043	-0.043	-0.043	-0.043	-0.043	-0.043	-0.043	-0.045
YPL023C	-0.013	-0.013	-0.013	-0.011	-0.009	-0.008	-0.008	-0.008	-0.008	-0.012	-0.013	-0.023	-0.022	-0.026	-0.026	-0.026	-0.026	-0.026	-0.026	-0.02	-0.011	-0.004	-0.006	-0.006	-0.013	-0.013	-0.011	-0.011	-0.011	-0.011	-0.011	-0.011	-0.011	-0.011	-0.011	-0.011	-0.009	-0.009	-0.009	-0.009	-0.011	-0.009	-0.009	-0.009	-0.011	-0.01	-0.009	-0.009	-0.009
YKR069W	0	0	0	0	0	0	0	0	0	0	0	0	0	0	0	0	0	0	0	0	0	0	0	0	0	0	0	0	0	0	0	0	0	0	0	0	0	0	0	0	0	0	0	0	0	0	0	0	0
YPL146C	-0.004	-0.003	-0.003	-0.003	-0.003	-0.002	-0.002	-0.002	-0.002	-0.002	-0.002	-0.002	-0.002	-0.002	-0.006	-0.006	-0.006	-0.006	-0.006	-0.006	-0.007	-0.007	-0.007	-0.007	-0.007	-0.007	-0.007	-0.007	-0.007	-0.008	-0.008	-0.008	-0.008	-0.008	-0.008	-0.008	-0.01	-0.01	-0.01	-0.01	-0.009	-0.009	-0.009	-0.009	-0.009	-0.013	-0.013	-0.013	-0.013
YFL010C	-0.105	-0.109	-0.107	-0.107	-0.107	-0.112	-0.101	-0.123	-0.123	-0.123	-0.124	-0.124	-0.124	-0.124	-0.126	-0.126	-0.126	-0.126	-0.127	-0.131	-0.131	-0.131	-0.131	-0.132	-0.132	-0.132	-0.132	-0.136	-0.136	-0.139	-0.143	-0.155	-0.159	-0.159	-0.159	-0.159	-0.155	-0.155	-0.157	-0.157	-0.157	-0.157	-0.157	-0.158	-0.162	-0.162	-0.162	-0.162	-0.161
YMR212C	-0.087	-0.085	-0.087	-0.092	-0.092	-0.11	-0.119	-0.119	-0.131	-0.176	-0.126	-0.126	-0.126	-0.124	-0.124	-0.124	-0.124	-0.124	-0.124	-0.127	-0.123	-0.123	-0.099	-0.099	-0.099	-0.097	-0.101	-0.101	-0.101	-0.103	-0.101	-0.096	-0.092	-0.092	-0.09	-0.083	-0.083	-0.083	-0.081	-0.081	-0.081	-0.081	-0.091	-0.091	-0.088	-0.088	-0.088	-0.092	-0.096
YML012W	-0.071	-0.071	-0.071	-0.071	-0.071	-0.071	-0.07	-0.07	-0.07	-0.07	-0.07	-0.07	-0.068	-0.065	-0.067	-0.067	-0.067	-0.067	-0.071	-0.071	-0.07	-0.07	-0.07	-0.067	-0.062	-0.056	-0.056	-0.05	-0.05	-0.049	-0.046	-0.046	-0.046	-0.046	-0.046	-0.046	-0.042	-0.042	-0.04	-0.04	-0.04	-0.039	-0.042	-0.042	-0.042	-0.043	-0.043	-0.043	-0.043
YDR501W	-0.061	-0.059	-0.06	-0.06	-0.057	-0.057	-0.05	-0.037	-0.033	-0.033	-0.05	-0.052	-0.047	-0.047	-0.047	-0.047	-0.062	-0.067	-0.062	-0.059	-0.053	-0.053	-0.055	-0.055	-0.056	-0.067	-0.067	-0.068	-0.063	-0.081	-0.077	-0.08	-0.074	-0.077	-0.077	-0.077	-0.075	-0.065	-0.056	-0.059	-0.059	-0.054	-0.057	-0.058	-0.055	-0.055	-0.055	-0.053	-0.053
YDR113C	-0.345	-0.345	-0.381	-0.372	-0.372	-0.365	-0.365	-0.355	-0.34	-0.34	-0.301	-0.313	-0.313	-0.307	-0.303	-0.303	-0.289	-0.283	-0.283	-0.283	-0.284	-0.294	-0.299	-0.299	-0.316	-0.316	-0.332	-0.332	-0.286	-0.286	-0.273	-0.273	-0.246	-0.261	-0.246	-0.246	-0.258	-0.293	-0.293	-0.285	-0.289	-0.278	-0.257	-0.254	-0.261	-0.109	-0.133	-0.159	-0.194
YML128C	-0.07	-0.071	-0.075	-0.074	-0.074	-0.074	-0.074	-0.074	-0.074	-0.074	-0.074	-0.075	-0.075	-0.075	-0.075	-0.075	-0.073	-0.074	-0.074	-0.074	-0.074	-0.075	-0.076	-0.081	-0.08	-0.08	-0.08	-0.082	-0.082	-0.082	-0.082	-0.082	-0.082	-0.082	-0.082	-0.082	-0.082	-0.081	-0.081	-0.09	-0.09	-0.09	-0.09	-0.09	-0.093	-0.093	-0.093	-0.093	-0.098
YKR004C	-0.02	-0.02	-0.02	-0.02	-0.02	-0.02	-0.02	-0.018	-0.018	-0.02	-0.019	-0.018	-0.018	-0.018	-0.018	-0.018	-0.018	-0.018	-0.018	-0.018	-0.018	-0.018	-0.016	-0.016	-0.014	-0.012	-0.016	-0.017	-0.017	-0.017	-0.016	-0.016	-0.016	-0.017	-0.014	-0.017	-0.016	-0.016	-0.022	-0.02	-0.02	-0.02	-0.019	-0.019	-0.015	-0.015	-0.012	-0.014	-0.014
YKL189W	-0.189	-0.21	-0.215	-0.198	-0.159	-0.159	-0.159	-0.159	-0.159	-0.16	-0.166	-0.166	-0.166	-0.15	-0.182	-0.182	-0.182	-0.182	-0.131	-0.157	-0.143	-0.125	-0.125	-0.125	-0.125	-0.161	-0.161	-0.133	0	-0.076	-0.076	-0.076	-0.076	-0.047	0	0	0	0	0	0	0	-0.017	-0.007	-0.007	-0.007	-0.007	-0.007	-0.007	-0.007
YFL021W	-0.042	-0.042	-0.042	-0.042	-0.042	-0.042	-0.042	-0.042	-0.042	-0.049	-0.049	-0.066	-0.066	-0.066	-0.066	-0.049	-0.026	-0.039	-0.042	-0.042	-0.042	-0.042	-0.039	-0.039	-0.039	-0.037	-0.042	-0.036	-0.036	-0.036	-0.036	-0.036	-0.036	-0.036	-0.036	-0.034	-0.03	-0.03	-0.019	-0.019	-0.019	-0.019	-0.019	-0.019	-0.019	-0.019	-0.018	-0.082	-0.082
YIL010W	-0.078	-0.076	-0.079	-0.079	-0.079	-0.076	-0.076	-0.077	-0.075	-0.08	-0.076	-0.07	-0.066	-0.06	-0.064	-0.064	-0.072	-0.072	-0.067	-0.067	-0.067	-0.07	-0.075	-0.071	-0.071	-0.071	-0.066	-0.067	-0.067	-0.079	-0.076	-0.071	-0.086	-0.086	-0.086	-0.086	-0.086	-0.083	-0.083	-0.083	-0.08	-0.076	-0.076	-0.078	-0.078	-0.078	-0.078	-0.078	-0.077
YFR039C	-0.035	-0.007	0.024	0.024	-0.005	-0.083	-0.073	-0.094	-0.087	-0.09	-0.066	-0.045	-0.045	-0.045	-0.142	-0.207	-0.284	-0.198	-0.183	-0.198	-0.245	0	0	0	-0.327	-0.251	-0.586	-0.212	-0.212	-0.212	-0.389	-0.415	-0.415	-0.439	-0.451	-0.451	-0.55	-0.337	0.03	0.037	0.045	-0.056	-0.026	-0.119	-0.119	-0.085	-0.085	-0.092	-0.113
YPL059W	-0.086	-0.086	-0.081	-0.075	-0.092	-0.075	-0.068	-0.068	-0.078	-0.078	-0.078	-0.072	-0.072	-0.072	-0.072	-0.072	-0.072	-0.072	-0.072	-0.072	-0.078	-0.078	-0.084	-0.076	-0.076	-0.076	-0.076	-0.048	-0.043	-0.03	-0.03	-0.029	-0.022	-0.024	-0.034	-0.028	-0.027	-0.029	-0.029	-0.029	-0.029	-0.029	-0.029	-0.029	-0.029	-0.029	-0.037	-0.028	-0.007
YML027W	-0.072	-0.071	-0.071	-0.071	-0.072	-0.067	-0.067	-0.072	-0.072	-0.072	-0.071	-0.074	-0.066	-0.077	-0.078	-0.078	-0.081	-0.079	-0.079	-0.078	-0.078	-0.079	-0.079	-0.079	-0.079	-0.079	-0.079	-0.079	-0.079	-0.079	-0.079	-0.081	-0.081	-0.075	-0.067	-0.069	-0.069	-0.069	-0.069	-0.069	-0.069	-0.069	-0.071	-0.073	-0.073	-0.073	-0.073	-0.07	-0.068
YMR035W	-0.045	-0.043	-0.043	-0.043	-0.043	-0.043	-0.045	-0.045	-0.045	-0.046	-0.047	-0.047	-0.049	-0.049	-0.046	-0.046	-0.055	-0.053	-0.051	-0.051	-0.054	-0.057	-0.056	-0.054	-0.054	-0.056	-0.048	-0.048	-0.048	-0.053	-0.056	-0.056	-0.054	-0.054	-0.054	-0.054	-0.054	-0.054	-0.054	-0.054	-0.054	-0.054	-0.054	-0.054	-0.054	-0.054	-0.054	-0.053	-0.051
YOR306C	-0.051	-0.051	-0.051	-0.06	-0.06	-0.052	-0.054	-0.057	-0.057	-0.057	-0.057	-0.059	-0.059	-0.059	-0.055	-0.044	-0.055	-0.055	-0.051	-0.051	-0.059	-0.059	-0.049	-0.051	-0.046	-0.046	-0.046	-0.059	-0.082	-0.081	-0.081	-0.081	-0.079	-0.07	-0.07	-0.069	-0.069	-0.069	-0.072	-0.072	-0.072	-0.082	-0.082	-0.081	-0.093	-0.093	-0.098	-0.098	-0.098
YBR034C	-0.056	-0.058	-0.058	-0.058	-0.058	-0.058	-0.058	-0.058	-0.058	-0.058	-0.06	-0.06	-0.06	-0.06	-0.06	-0.059	-0.061	-0.061	-0.061	-0.061	-0.062	-0.062	-0.063	-0.063	-0.063	-0.063	-0.063	-0.064	-0.064	-0.065	-0.069	-0.069	-0.069	-0.071	-0.071	-0.071	-0.071	-0.068	-0.068	-0.067	-0.067	-0.069	-0.069	-0.067	-0.067	-0.056	-0.053	-0.054	-0.054
YHR110W	-0.072	-0.072	-0.079	-0.065	-0.069	-0.06	-0.056	-0.062	-0.076	-0.076	-0.078	-0.074	-0.074	-0.079	-0.072	-0.074	-0.08	-0.078	-0.078	-0.076	-0.076	-0.089	-0.094	-0.109	-0.109	-0.109	-0.119	-0.125	-0.132	-0.132	-0.132	-0.131	-0.131	-0.122	-0.122	-0.122	-0.116	-0.116	-0.116	-0.116	-0.118	-0.113	-0.115	-0.116	-0.119	-0.119	-0.121	-0.122	-0.122
YMR145C	0	0	0	0	0	0	0	0	0	0	0	0	0	0	0	0	0	0	0	0	0	0	0	0	0	0	0	0	0	0	0	0	0	0	0	0	0	0	0	0	0	0	0	0	0	0	0	0	0
YLR091W	-0.055	-0.055	-0.055	-0.04	-0.04	-0.012	-0.012	-0.012	-0.012	-0.013	-0.013	-0.013	-0.012	-0.014	-0.012	-0.025	-0.03	-0.03	-0.029	-0.024	-0.024	-0.024	-0.024	-0.022	-0.022	-0.019	-0.02	-0.024	-0.024	-0.024	-0.023	-0.024	-0.031	-0.036	-0.036	-0.036	-0.04	-0.04	-0.04	-0.04	-0.04	-0.037	-0.036	-0.036	-0.036	-0.036	-0.036	-0.035	-0.035
YPR009W	-0.071	-0.071	-0.076	-0.08	-0.08	-0.083	-0.074	-0.078	-0.078	-0.077	-0.073	-0.073	-0.07	-0.072	-0.074	-0.07	-0.077	-0.086	-0.079	-0.079	-0.079	-0.079	-0.079	-0.073	-0.073	-0.071	-0.071	-0.088	-0.084	-0.084	-0.084	-0.084	-0.084	-0.077	-0.077	-0.077	-0.077	-0.074	-0.077	-0.075	-0.075	-0.064	-0.064	-0.061	-0.061	-0.061	-0.09	-0.093	-0.105
YDL046W	0.005	0.005	0.014	0.014	0.014	0.014	0.014	0.014	0.014	0.014	0.014	0.014	0.01	0.01	0.007	0.008	0.006	0.006	0.012	0.009	0.011	0.013	0.011	0.012	0.012	0.012	0.012	0.012	0.012	0.012	0.011	0.011	0.01	0.008	0.008	0.008	-0.006	-0.007	-0.009	-0.012	-0.012	-0.012	-0.012	-0.011	-0.009	-0.009	-0.008	-0.007	-0.007
YOR315W	0	0	0	0	0	0	0	0	0	0	0	0	0	0	0	0	0	0	0	0	0	0	0	0	0	0	0	0	0	0	0	0	0	0	0	0	0	0	0	0	0	0	0	0	0	0	0	0	0
YOR356W	0.026	0.029	0.029	0.029	0.024	0.021	0.021	0.018	0.033	0.037	0.028	0.028	0.03	0.032	0.032	0.032	0.032	0.029	0.029	0.029	0.029	0.03	0.03	0.027	0.027	0.02	0.02	0.02	0.02	0.02	0.02	0.023	0.023	0.022	0.022	0.022	0.025	0.023	0.021	0.021	0.021	0.021	0.021	0.021	0.017	0.017	0.019	0.015	0.022
YER055C	0.047	0.047	0.047	0.047	0.051	0.051	0.051	0.051	0.051	0.051	0.049	0.049	0.046	0.046	0.042	0.039	0.039	0.039	0.039	0.039	0.039	0.039	0.039	0.039	0.039	0.036	0.036	0.035	0.037	0.037	0.037	0.037	0.037	0.037	0.037	0.037	0.037	0.037	0.037	0.037	0.037	0.037	0.037	0.037	0.04	0.035	0.035	0.033	0.033
YKL092C	-0.058	-0.058	-0.058	-0.058	-0.056	-0.056	-0.05	-0.052	-0.052	-0.05	-0.05	-0.05	-0.05	-0.05	-0.05	-0.05	-0.053	-0.056	-0.061	-0.062	-0.06	-0.066	-0.062	-0.062	-0.062	-0.059	-0.051	-0.033	-0.039	-0.032	-0.032	-0.032	-0.032	-0.031	-0.032	-0.028	-0.028	-0.034	-0.034	-0.034	-0.036	-0.04	-0.04	-0.04	-0.039	-0.041	-0.043	-0.054	-0.051
YGR078C	-0.058	-0.059	-0.059	-0.064	-0.065	-0.065	-0.063	-0.063	-0.062	-0.058	-0.063	-0.063	-0.063	-0.063	-0.07	-0.07	-0.07	-0.07	-0.07	-0.067	-0.067	-0.062	-0.062	-0.058	-0.059	-0.055	-0.058	-0.056	-0.056	-0.051	-0.051	-0.049	-0.049	-0.049	-0.049	-0.049	-0.049	-0.049	-0.049	-0.049	-0.049	-0.049	-0.049	-0.049	-0.049	-0.049	-0.049	-0.049	-0.049
YBR149W	-0.059	-0.059	-0.057	-0.048	-0.046	-0.046	-0.046	-0.046	-0.046	-0.046	-0.045	-0.045	-0.05	-0.053	-0.053	-0.053	-0.053	-0.053	-0.053	-0.053	-0.048	-0.048	-0.047	-0.049	-0.047	-0.046	-0.046	-0.046	-0.043	-0.048	-0.052	-0.053	-0.053	-0.053	-0.052	-0.049	-0.052	-0.052	-0.052	-0.053	-0.053	-0.051	-0.051	-0.051	-0.051	-0.052	-0.053	-0.051	-0.051
YOL136C	-0.025	-0.029	-0.029	-0.034	-0.032	-0.032	-0.032	-0.032	-0.029	-0.027	-0.025	-0.025	-0.025	-0.025	-0.024	-0.024	-0.024	-0.024	-0.024	-0.024	-0.024	-0.024	-0.024	-0.024	-0.024	-0.024	-0.024	-0.025	-0.024	-0.026	-0.026	-0.026	-0.026	-0.026	-0.027	-0.027	-0.027	-0.027	-0.027	-0.027	-0.026	-0.032	-0.035	-0.035	-0.035	-0.036	-0.036	-0.036	-0.036
YEL046C	0	0	0	0	0	0	0	0	0	0	0	0	0	0	0	0	0	0	0	0	0	0	0	0	0	0	0	0	0	0	0	0	0	0	0	0	0	0	0	0	0	0	0	0	0	0	0	0	0
YIL005W	0.002	-0.007	-0.011	-0.011	-0.011	-0.011	-0.012	-0.008	-0.008	0.002	0.002	0.036	0.041	0.047	0.047	0.047	0.047	0.047	0.047	0.057	0.095	0.082	0.082	0.079	0.069	0.02	-0.001	0.027	0.03	0.03	0.036	0.036	0.036	0.05	0.05	0.05	0.05	0.05	0.05	0.05	0.045	0.057	0.057	0.057	0.04	0.04	0.04	0.04	0.052
YLR095C	-0.065	-0.065	-0.065	-0.062	-0.062	-0.062	-0.062	-0.062	-0.062	-0.062	-0.064	-0.061	-0.061	-0.061	-0.061	-0.061	-0.061	-0.061	-0.064	-0.069	-0.069	-0.069	-0.069	-0.069	-0.069	-0.069	-0.066	-0.066	-0.068	-0.068	-0.06	-0.065	-0.073	-0.074	-0.074	-0.074	-0.06	-0.053	-0.053	-0.05	-0.05	-0.043	-0.043	-0.049	-0.049	-0.049	-0.049	-0.049	-0.045
YGL004C	-0.052	-0.039	-0.03	-0.026	-0.028	-0.04	-0.04	-0.045	-0.043	-0.043	-0.043	-0.041	-0.041	-0.041	-0.043	-0.043	-0.043	-0.045	-0.045	-0.045	-0.045	-0.045	-0.043	-0.043	-0.043	-0.043	-0.043	-0.043	-0.043	-0.043	-0.043	-0.043	-0.043	-0.043	-0.043	-0.043	-0.043	-0.041	-0.035	-0.04	-0.038	-0.038	-0.038	-0.041	-0.041	-0.041	-0.041	-0.041	-0.044
YPL204W	-0.218	-0.218	-0.23	-0.23	-0.23	-0.23	-0.227	-0.224	-0.226	-0.224	-0.224	-0.216	-0.207	-0.207	-0.207	-0.207	-0.227	-0.227	-0.207	-0.203	-0.203	-0.196	-0.196	-0.196	-0.189	-0.189	-0.189	-0.268	-0.257	-0.238	-0.26	-0.299	-0.28	-0.268	-0.266	-0.252	-0.252	-0.257	-0.292	-0.292	-0.25	-0.25	-0.319	-0.514	-0.421	-0.421	-0.409	-0.409	-0.409
YHR103W	-0.026	-0.027	-0.026	-0.029	-0.027	-0.027	-0.027	-0.027	-0.027	-0.027	-0.026	-0.026	-0.026	-0.028	-0.029	-0.031	-0.032	-0.033	-0.033	-0.034	-0.033	-0.036	-0.035	-0.035	-0.035	-0.038	-0.042	-0.04	-0.04	-0.04	-0.04	-0.04	-0.04	-0.04	-0.04	-0.04	-0.04	-0.04	-0.04	-0.04	-0.04	-0.04	-0.041	-0.04	-0.04	-0.04	-0.04	-0.04	-0.04
YCL047C	0.004	0.007	0.007	0.011	0.011	0.017	0.013	0.011	0.014	0.014	0.011	0.016	0.016	0.018	0.021	0.016	0.018	0.014	0.02	0.015	0.012	0.012	0.014	0.013	0.004	0.01	0.013	0.014	0.014	0.012	0.01	0.01	0.006	0.015	0.015	0.015	0.015	0.017	0.017	0.015	0.012	0.009	0.006	0.005	-0.001	-0.001	0.009	0.009	0.009
YLR430W	-0.004	-0.004	-0.007	-0.008	-0.009	-0.009	-0.009	-0.012	-0.012	-0.012	-0.012	-0.012	-0.012	-0.011	-0.011	-0.011	-0.01	-0.011	-0.011	-0.011	-0.011	-0.011	-0.011	-0.011	-0.011	-0.011	-0.011	-0.011	-0.011	-0.011	-0.011	-0.011	-0.011	-0.008	-0.007	-0.007	-0.007	-0.007	-0.007	-0.007	-0.007	-0.007	-0.007	-0.007	-0.007	-0.007	-0.007	-0.008	-0.008
YNL263C	-0.104	-0.104	-0.106	-0.106	-0.106	-0.106	-0.106	-0.105	-0.111	-0.111	-0.111	-0.111	-0.111	-0.113	-0.115	-0.113	-0.121	-0.121	-0.121	-0.121	-0.121	-0.121	-0.123	-0.123	-0.123	-0.123	-0.123	-0.123	-0.121	-0.121	-0.121	-0.119	-0.119	-0.119	-0.119	-0.119	-0.125	-0.133	-0.13	-0.122	-0.122	-0.122	-0.119	-0.119	-0.119	-0.119	-0.119	-0.119	-0.119
YLL023C	-0.04	-0.041	-0.038	-0.04	-0.04	-0.039	-0.028	-0.024	-0.028	-0.028	-0.028	-0.028	-0.026	-0.026	-0.028	-0.026	-0.035	-0.036	-0.036	-0.036	-0.036	-0.04	-0.043	-0.043	-0.043	-0.043	-0.045	-0.045	-0.045	-0.045	-0.045	-0.045	-0.043	-0.048	-0.048	-0.048	-0.052	-0.054	-0.054	-0.051	-0.053	-0.053	-0.052	-0.055	-0.054	-0.057	-0.056	-0.056	-0.056
YPR049C	-0.076	-0.076	-0.065	-0.043	-0.07	-0.082	-0.087	-0.087	-0.086	-0.085	-0.085	-0.085	-0.09	-0.09	-0.091	-0.091	-0.087	-0.087	-0.087	-0.097	-0.097	-0.097	-0.096	-0.097	-0.097	-0.102	-0.093	-0.098	-0.099	-0.099	-0.099	-0.099	-0.099	-0.099	-0.099	-0.099	-0.099	-0.099	-0.104	-0.104	-0.096	-0.093	-0.093	-0.093	-0.093	-0.093	-0.093	-0.093	-0.087
YLR115W	-0.033	-0.033	-0.039	-0.064	-0.06	-0.06	-0.063	-0.069	-0.057	-0.047	-0.057	-0.061	-0.054	-0.056	-0.052	-0.047	-0.047	-0.047	-0.05	-0.05	-0.047	-0.049	-0.047	-0.05	-0.05	-0.05	-0.05	-0.05	-0.046	-0.053	-0.044	-0.044	-0.044	-0.047	-0.05	-0.05	-0.047	-0.033	-0.022	-0.018	-0.021	-0.021	-0.025	-0.02	-0.02	-0.02	-0.024	-0.024	-0.024
YDR150W	-0.063	-0.063	-0.06	-0.06	-0.06	-0.06	-0.06	-0.06	-0.052	-0.059	-0.052	-0.052	-0.052	-0.053	-0.05	-0.06	-0.036	-0.06	-0.105	-0.078	-0.067	-0.019	-0.019	-0.019	-0.074	-0.074	-0.09	-0.113	-0.114	-0.098	-0.098	-0.098	-0.108	-0.063	-0.012	-0.012	-0.012	-0.012	-0.012	-0.012	-0.043	-0.021	0.052	0.05	0	0	0	0	0
YOR288C	-0.043	-0.043	-0.043	-0.049	-0.045	-0.045	-0.045	-0.056	-0.066	-0.066	-0.066	-0.064	-0.064	-0.067	-0.067	-0.067	-0.067	-0.067	-0.067	-0.067	-0.067	-0.067	-0.067	-0.065	-0.067	-0.067	-0.067	-0.067	-0.067	-0.069	-0.069	-0.069	-0.074	-0.089	-0.089	-0.089	-0.089	-0.092	-0.092	-0.092	-0.094	-0.09	-0.091	-0.092	-0.088	-0.088	-0.088	-0.088	-0.088
YML056C	-0.216	-0.216	-0.216	-0.216	-0.216	-0.216	-0.217	-0.217	-0.202	-0.205	-0.201	-0.197	-0.196	-0.196	-0.224	-0.226	-0.235	-0.235	-0.227	-0.216	-0.209	-0.209	-0.209	-0.209	-0.207	-0.207	-0.207	-0.222	-0.222	-0.223	-0.224	-0.228	-0.215	-0.212	-0.212	-0.212	-0.231	-0.222	-0.218	-0.184	-0.152	-0.124	-0.124	-0.124	-0.139	-0.139	-0.139	-0.139	-0.139
YOL045W	-0.014	-0.014	-0.014	-0.015	-0.015	-0.015	-0.015	-0.013	-0.013	-0.013	-0.013	-0.011	-0.011	-0.014	-0.017	-0.017	-0.017	-0.017	-0.017	-0.02	-0.02	-0.019	-0.019	-0.019	-0.019	-0.019	-0.019	-0.019	-0.019	-0.019	-0.019	-0.019	-0.019	-0.019	-0.019	-0.018	-0.018	-0.021	-0.021	-0.022	-0.022	-0.024	-0.024	-0.025	-0.025	-0.025	-0.028	-0.028	-0.028
YKL196C	-0.071	-0.058	-0.058	-0.058	-0.048	-0.045	-0.045	-0.045	-0.045	-0.045	-0.045	-0.041	-0.044	-0.041	-0.041	-0.041	-0.041	-0.041	-0.041	-0.041	-0.041	-0.044	-0.044	-0.044	-0.046	-0.04	-0.038	-0.047	-0.047	-0.053	-0.053	-0.053	-0.053	-0.053	-0.053	-0.053	-0.055	-0.055	-0.052	-0.052	-0.052	-0.049	-0.045	-0.046	-0.046	-0.046	-0.046	-0.046	-0.046
YDR068W	-0.081	-0.089	-0.071	-0.073	-0.057	-0.062	-0.062	-0.062	-0.072	-0.072	-0.072	-0.072	-0.076	-0.076	-0.07	-0.07	-0.07	-0.07	-0.074	-0.074	-0.086	-0.086	-0.095	-0.095	-0.095	-0.095	-0.085	-0.085	-0.085	-0.095	-0.1	-0.1	-0.1	-0.095	-0.09	-0.09	-0.09	-0.09	-0.09	-0.094	-0.102	-0.102	-0.102	-0.102	-0.102	-0.12	-0.118	-0.127	-0.127
YGR012W	-0.074	-0.074	-0.074	-0.078	-0.074	-0.079	-0.079	-0.079	-0.072	-0.072	-0.064	-0.075	-0.075	-0.075	-0.074	-0.065	-0.07	-0.071	-0.068	-0.069	-0.067	-0.067	-0.069	-0.069	-0.072	-0.072	-0.072	-0.069	-0.069	-0.069	-0.069	-0.069	-0.069	-0.069	-0.069	-0.069	-0.069	-0.065	-0.062	-0.062	-0.062	-0.062	-0.062	-0.062	-0.058	-0.058	-0.058	-0.058	-0.057
YHR094C	-0.001	-0.001	-0.001	-0.001	-0.001	-0.001	-0.001	-0.001	-0.001	-0.001	-0.001	-0.001	0.002	0.002	0.002	0.002	0.002	0.005	0.014	0.02	0.018	0.018	0.018	0.018	0.018	0.018	0.018	0.018	0.018	0.017	0.017	0.017	0.015	0.017	0.011	0.011	0.011	0.011	0.011	0.011	0.011	0.006	0.006	0.005	0.005	0.005	0.006	0.006	0.007
YJR040W	-0.1	-0.103	-0.101	-0.101	-0.101	-0.096	-0.096	-0.096	-0.1	-0.1	-0.1	-0.094	-0.097	-0.093	-0.097	-0.097	-0.097	-0.097	-0.097	-0.092	-0.092	-0.094	-0.107	-0.123	-0.099	-0.108	-0.108	-0.108	-0.109	-0.115	-0.115	-0.112	-0.112	-0.106	-0.106	-0.106	-0.11	-0.104	-0.102	-0.102	-0.102	-0.098	-0.127	-0.144	-0.151	-0.148	-0.148	-0.156	-0.156
YMR127C	-0.052	-0.05	-0.05	-0.048	-0.048	-0.049	-0.049	-0.051	-0.051	-0.054	-0.055	-0.054	-0.054	-0.051	-0.051	-0.051	-0.052	-0.054	-0.058	-0.055	-0.055	-0.053	-0.051	-0.051	-0.051	-0.051	-0.05	-0.05	-0.05	-0.053	-0.053	-0.053	-0.053	-0.053	-0.054	-0.054	-0.054	-0.054	-0.054	-0.054	-0.054	-0.054	-0.054	-0.054	-0.052	-0.052	-0.052	-0.052	-0.051
YPL127C	-0.002	-0.003	-0.003	-0.003	-0.003	-0.003	-0.003	-0.003	-0.003	-0.001	-0.001	-0.001	-0.001	-0.001	0.011	0.008	0.008	0.008	0.008	0.008	0.008	0.008	0.008	0.008	0.008	0.008	0.008	0.008	0.008	0.008	0.008	0.007	0.007	0.007	0.007	0.007	0.007	0.007	0.007	0.007	0.007	0.007	0.007	0.007	0.007	0.007	0.008	0.008	0.008
YER153C	-0.025	-0.026	-0.028	-0.028	-0.028	-0.028	-0.028	-0.037	-0.037	-0.037	-0.037	-0.037	-0.035	-0.035	-0.035	-0.035	-0.035	-0.033	-0.043	-0.043	-0.043	-0.043	-0.048	-0.043	-0.044	-0.045	-0.045	-0.045	-0.045	-0.045	-0.045	-0.045	-0.045	-0.045	-0.045	-0.044	-0.044	-0.046	-0.051	-0.043	-0.043	-0.043	-0.043	-0.043	-0.043	-0.042	-0.04	-0.04	-0.044
YJR147W	-0.059	-0.061	-0.061	-0.061	-0.061	-0.061	-0.056	-0.068	-0.072	-0.072	-0.07	-0.07	-0.064	-0.066	-0.066	-0.066	-0.074	-0.072	-0.072	-0.072	-0.072	-0.072	-0.072	-0.072	-0.072	-0.082	-0.099	-0.09	-0.082	-0.082	-0.082	-0.082	-0.085	-0.089	-0.089	-0.092	-0.087	-0.099	-0.102	-0.102	-0.102	-0.102	-0.102	-0.1	-0.1	-0.108	-0.108	-0.108	-0.102
YKL117W	-0.048	-0.048	-0.061	-0.01	-0.026	-0.039	-0.03	-0.03	-0.03	-0.03	-0.022	-0.054	-0.054	-0.083	-0.109	-0.094	-0.166	-0.142	-0.087	-0.087	-0.079	-0.059	-0.108	-0.079	-0.079	-0.079	-0.079	-0.079	-0.079	-0.079	-0.079	-0.079	-0.079	0	0	0	0	0	0	0	0	0	0	0	0	0	0	0	0
YMR253C	-0.052	-0.057	-0.06	-0.062	-0.062	-0.062	-0.062	-0.066	-0.063	-0.068	-0.068	-0.068	-0.068	-0.068	-0.068	-0.068	-0.068	-0.068	-0.068	-0.068	-0.068	-0.068	-0.068	-0.069	-0.07	-0.07	-0.068	-0.066	-0.066	-0.066	-0.066	-0.066	-0.063	-0.063	-0.061	-0.061	-0.061	-0.063	-0.06	-0.06	-0.067	-0.059	-0.044	-0.043	-0.043	-0.043	-0.037	-0.037	-0.035
YBL041W	0.003	0.003	0.003	0.003	0.003	0.003	0.003	0.003	0.003	0.003	0.003	0.003	0.003	0.003	0.003	0.003	0.003	0.003	0.004	0.004	0.004	0.004	0.004	0.004	0.004	0.005	0.005	0.005	0.005	0.005	0.005	0.005	0.005	0.004	0.005	0.015	0.015	0.015	0.015	0.015	0.015	0.015	0.016	0.016	0.017	0.017	0.018	0.018	0.02
YDL040C	-0.089	-0.046	-0.051	-0.032	-0.032	-0.032	-0.032	-0.027	-0.027	-0.027	-0.014	-0.022	-0.015	-0.015	-0.015	-0.015	-0.015	-0.015	0	-0.007	-0.007	-0.007	-0.007	-0.007	-0.007	-0.007	-0.007	-0.007	0.004	-0.002	0.002	-0.021	-0.021	-0.021	-0.021	-0.021	-0.007	-0.012	-0.012	-0.012	-0.012	-0.012	-0.012	0.002	0.002	0.002	-0.002	-0.015	-0.015
YKL222C	-0.053	-0.053	-0.053	-0.051	-0.05	-0.051	-0.057	-0.057	-0.057	-0.057	-0.057	-0.057	-0.057	-0.057	-0.065	-0.065	-0.065	-0.062	-0.06	-0.06	-0.063	-0.06	-0.06	-0.066	-0.064	-0.082	-0.081	-0.079	-0.079	-0.077	-0.115	-0.098	-0.076	-0.076	-0.066	-0.066	-0.066	-0.045	-0.047	-0.031	-0.042	-0.025	-0.027	-0.025	-0.029	-0.029	-0.029	-0.029	-0.029
YDL047W	-0.005	-0.007	-0.007	-0.007	-0.007	-0.007	-0.007	-0.007	-0.007	-0.007	-0.005	-0.005	-0.005	-0.005	-0.005	-0.003	-0.003	0.014	0.014	0.017	0.022	0	0.036	0.036	0.036	0.052	0.052	0.052	0.052	0.052	0.052	0.052	0.052	0.052	0.052	0.052	0.052	0.052	0.068	0.068	0.068	0.068	0.068	0.03	0.03	0.03	0.025	0.025	0.025
YJL005W	-0.061	-0.068	-0.065	-0.037	-0.028	-0.033	-0.033	-0.033	-0.033	-0.032	-0.034	-0.043	-0.038	-0.031	-0.031	-0.031	-0.031	-0.031	-0.031	-0.031	-0.031	-0.031	-0.031	-0.021	-0.026	-0.026	-0.014	-0.011	-0.011	-0.017	-0.018	-0.02	-0.02	-0.02	-0.02	-0.02	-0.02	-0.02	-0.013	-0.014	-0.014	-0.016	-0.016	-0.018	-0.024	-0.024	-0.024	-0.024	-0.024
YHL033C	-0.015	-0.015	-0.018	-0.018	-0.018	-0.019	-0.013	-0.013	-0.017	-0.017	-0.013	-0.018	-0.017	-0.01	-0.014	-0.01	-0.01	-0.01	-0.01	-0.01	-0.01	-0.01	-0.01	-0.01	-0.012	-0.012	-0.015	-0.015	-0.015	-0.015	-0.012	-0.013	-0.007	-0.004	-0.004	-0.01	-0.004	-0.004	-0.004	-0.004	-0.004	-0.005	-0.005	-0.005	-0.005	-0.005	-0.005	-0.005	-0.005
YLR380W	-0.26	-0.254	-0.244	-0.244	-0.246	-0.247	-0.247	-0.247	-0.247	-0.247	-0.247	-0.247	-0.247	-0.247	-0.245	-0.242	-0.239	-0.239	-0.229	-0.223	-0.223	-0.215	-0.215	-0.236	-0.238	-0.239	-0.228	-0.23	-0.223	-0.225	-0.228	-0.228	-0.231	-0.231	-0.231	-0.231	-0.231	-0.231	-0.21	-0.193	-0.169	-0.17	-0.168	-0.168	-0.168	-0.168	-0.172	-0.179	-0.182
YNL265C	-0.2	-0.22	-0.22	-0.242	-0.281	-0.324	-0.324	-0.324	-0.324	-0.324	-0.324	-0.324	-0.314	-0.3	-0.3	-0.3	-0.294	-0.282	-0.294	-0.294	-0.294	-0.3	-0.292	-0.292	-0.244	-0.244	-0.244	-0.283	-0.251	-0.252	-0.252	-0.252	-0.252	-0.248	-0.248	-0.248	-0.248	-0.248	-0.248	-0.248	-0.22	-0.199	-0.204	-0.202	-0.209	-0.213	-0.213	-0.213	-0.213
YDL105W	-0.428	-0.426	-0.426	-0.426	-0.426	-0.426	-0.417	-0.418	-0.418	-0.418	-0.418	-0.418	-0.418	-0.418	-0.418	-0.418	-0.416	-0.437	-0.437	-0.437	-0.437	-0.437	-0.438	-0.439	-0.439	-0.439	-0.439	-0.434	-0.431	-0.424	-0.424	-0.424	-0.418	-0.418	-0.418	-0.418	-0.418	-0.419	-0.384	-0.407	-0.384	-0.377	-0.38	-0.372	-0.39	-0.391	-0.375	-0.37	-0.37
YOR007C	-0.128	-0.126	-0.126	-0.126	-0.127	-0.126	-0.126	-0.13	-0.141	-0.192	-0.246	-0.218	-0.168	-0.168	-0.168	-0.168	-0.168	-0.162	-0.163	-0.163	-0.163	-0.163	-0.163	-0.163	-0.163	-0.128	-0.128	-0.128	-0.128	-0.128	-0.128	-0.128	-0.199	-0.199	-0.195	-0.137	-0.137	-0.137	-0.137	-0.137	-0.108	-0.08	-0.08	-0.08	-0.038	-0.038	-0.038	-0.038	-0.038
YKL122C	-0.042	-0.034	-0.037	-0.037	-0.03	-0.037	-0.041	-0.041	-0.039	-0.037	-0.037	-0.027	-0.034	-0.027	-0.027	-0.027	-0.027	-0.031	-0.036	-0.04	-0.032	-0.032	-0.032	-0.022	-0.022	-0.033	-0.035	-0.032	-0.028	-0.022	-0.022	-0.027	-0.025	-0.024	-0.017	-0.013	-0.01	-0.004	-0.004	-0.004	-0.004	-0.004	-0.004	-0.004	-0.004	-0.004	-0.004	-0.004	-0.004
YNL220W	0	0	0	0	0	0	0	0	0	0	0	0	0	0	0	0	0	0	0	0	0	0	0	0	0	0	0	-0.162	-0.186	-0.154	-0.148	-0.148	-0.146	-0.146	-0.146	-0.139	-0.143	-0.143	-0.143	-0.143	-0.154	-0.162	-0.163	-0.123	-0.123	-0.119	-0.119	-0.119	-0.126
YDL070W	0	0	0	0	0	0	0	0	0	0	0	0	0.016	0.016	0.016	0.016	0.016	-0.012	-0.012	-0.015	-0.019	-0.019	-0.062	-0.062	-0.062	-0.05	-0.044	-0.044	-0.044	-0.044	-0.044	-0.044	-0.044	-0.044	-0.044	-0.044	-0.076	-0.104	-0.1	-0.1	-0.114	-0.114	-0.114	-0.114	-0.114	-0.114	-0.114	-0.114	-0.114
YOR304W	-0.01	-0.013	-0.011	-0.011	-0.011	-0.009	-0.009	-0.009	-0.003	-0.004	-0.008	-0.009	-0.007	-0.005	-0.004	-0.004	-0.004	-0.003	-0.001	-0.001	-0.001	-0.001	-0.001	-0.003	-0.002	-0.007	-0.008	-0.001	0.001	0.001	0.001	0.001	0.001	-0.002	-0.002	-0.002	-0.003	-0.004	-0.004	-0.004	-0.004	-0.004	-0.004	-0.004	-0.004	-0.004	-0.004	-0.007	-0.008
YHR059W	-0.08	-0.099	-0.079	-0.068	-0.068	-0.065	-0.065	-0.078	-0.064	-0.018	-0.023	-0.028	-0.028	-0.028	-0.022	-0.022	-0.026	-0.043	-0.043	-0.043	-0.046	-0.046	-0.046	-0.049	-0.053	-0.049	-0.043	-0.049	-0.053	-0.045	-0.024	-0.007	-0.007	-0.007	-0.007	-0.007	-0.01	-0.012	-0.012	-0.012	-0.012	-0.012	-0.011	-0.011	-0.011	-0.014	-0.019	-0.019	-0.019
YDL067C	-0.139	-0.14	-0.146	-0.142	-0.141	-0.141	-0.141	-0.141	-0.141	-0.133	-0.133	-0.135	-0.135	-0.135	-0.13	-0.128	-0.128	-0.128	-0.127	-0.126	-0.123	-0.134	-0.14	-0.143	-0.143	-0.143	-0.143	-0.143	-0.144	-0.144	-0.141	-0.141	-0.144	-0.14	-0.13	-0.132	-0.136	-0.136	-0.135	-0.144	-0.144	-0.144	-0.144	-0.144	-0.144	-0.152	-0.152	-0.152	-0.152
YDR069C	-0.098	-0.098	-0.098	-0.103	-0.103	-0.099	-0.099	-0.099	-0.101	-0.102	-0.102	-0.102	-0.102	-0.102	-0.103	-0.103	-0.103	-0.102	-0.098	-0.099	-0.099	-0.099	-0.097	-0.097	-0.098	-0.098	-0.098	-0.097	-0.097	-0.097	-0.095	-0.095	-0.094	-0.094	-0.094	-0.094	-0.094	-0.094	-0.094	-0.096	-0.099	-0.102	-0.096	-0.095	-0.093	-0.091	-0.091	-0.091	-0.091
YLR347C	-0.045	-0.045	-0.049	-0.049	-0.049	-0.049	-0.049	-0.057	-0.057	-0.064	-0.048	-0.048	-0.053	-0.084	-0.084	-0.086	-0.086	-0.097	-0.097	-0.097	-0.1	-0.102	-0.123	-0.121	-0.121	-0.121	-0.121	-0.121	-0.121	-0.121	-0.112	-0.112	-0.139	-0.165	-0.206	-0.131	-0.131	-0.184	-0.179	-0.197	-0.197	-0.197	-0.197	-0.141	-0.12	-0.102	-0.102	-0.098	-0.098
YOL135C	-0.086	-0.085	-0.085	-0.085	-0.085	-0.085	-0.085	-0.126	-0.124	-0.118	-0.123	-0.12	-0.111	-0.114	-0.105	-0.105	-0.105	-0.105	-0.105	-0.104	-0.104	-0.104	-0.104	-0.104	-0.104	-0.103	-0.103	-0.112	-0.102	-0.099	-0.108	-0.108	-0.106	-0.106	-0.106	-0.107	-0.107	-0.105	-0.105	-0.105	-0.105	-0.105	-0.111	-0.106	-0.102	-0.098	-0.098	-0.098	-0.098
YBR262C	-0.065	-0.069	-0.069	-0.072	-0.072	-0.064	-0.056	-0.056	-0.056	-0.054	-0.1	-0.097	-0.103	-0.101	-0.101	-0.101	-0.105	-0.105	-0.102	-0.103	-0.101	-0.096	-0.095	-0.095	-0.095	-0.084	-0.084	-0.084	-0.084	-0.083	-0.065	-0.065	-0.065	-0.069	-0.07	-0.074	-0.074	-0.074	-0.072	-0.073	-0.073	-0.072	-0.072	-0.072	-0.072	-0.069	-0.069	-0.069	-0.068
YPL240C	0	0	0	0	0	0	0	0	-0.192	-0.192	-0.062	-0.078	-0.078	-0.078	-0.102	-0.102	-0.148	-0.148	-0.148	-0.148	-0.148	-0.165	-0.167	-0.171	-0.185	-0.188	-0.193	-0.193	-0.193	-0.193	-0.193	-0.193	-0.193	-0.189	-0.156	-0.167	-0.17	-0.159	-0.159	-0.159	-0.161	-0.161	-0.161	-0.161	-0.163	-0.163	-0.16	-0.16	-0.164
YDR411C	-0.042	-0.042	-0.042	-0.04	-0.039	-0.039	-0.036	-0.036	-0.036	-0.036	-0.036	-0.035	-0.035	-0.035	-0.035	-0.035	-0.035	-0.036	-0.036	-0.036	-0.038	-0.038	-0.038	-0.039	-0.037	-0.035	-0.038	-0.038	-0.038	-0.038	-0.038	-0.036	-0.035	-0.035	-0.035	-0.035	-0.035	-0.038	-0.037	-0.036	-0.036	-0.035	-0.038	-0.038	-0.038	-0.038	-0.038	-0.038	-0.047
YLL008W	-0.1	-0.099	-0.085	-0.084	-0.086	-0.086	-0.084	-0.082	-0.086	-0.088	-0.092	-0.087	-0.087	-0.087	-0.085	-0.085	-0.085	-0.084	-0.084	-0.084	-0.083	-0.083	-0.083	-0.081	-0.081	-0.081	-0.084	-0.083	-0.077	-0.076	-0.076	-0.077	-0.075	-0.075	-0.073	-0.073	-0.073	-0.073	-0.073	-0.069	-0.069	-0.069	-0.069	-0.069	-0.069	-0.066	-0.07	-0.07	-0.07
YER105C	-0.069	-0.069	-0.065	-0.065	-0.065	-0.065	-0.065	-0.065	-0.066	-0.064	-0.058	-0.053	-0.053	-0.053	-0.057	-0.056	-0.058	-0.055	-0.055	-0.055	-0.055	-0.055	-0.055	-0.047	-0.047	-0.045	-0.044	-0.044	-0.044	-0.044	-0.044	-0.044	-0.045	-0.045	-0.049	-0.049	-0.052	-0.049	-0.049	-0.052	-0.052	-0.052	-0.052	-0.052	-0.052	-0.052	-0.053	-0.053	-0.053
YNL156C	-0.058	-0.058	-0.058	-0.055	-0.055	-0.056	-0.056	-0.056	-0.056	-0.056	-0.056	-0.056	-0.062	-0.062	-0.062	-0.062	-0.065	-0.067	-0.067	-0.067	-0.068	-0.068	-0.068	-0.068	-0.07	-0.07	-0.07	-0.07	-0.07	-0.07	-0.07	-0.073	-0.073	-0.073	-0.073	-0.07	-0.07	-0.07	-0.07	-0.065	-0.066	-0.066	-0.068	-0.068	-0.076	-0.074	-0.074	-0.074	-0.074
YKL100C	-0.008	-0.004	-0.004	0	0.003	0.003	0.003	0.003	0.013	0.013	0.013	0.017	0.017	0.017	0.008	0.001	-0.011	-0.016	-0.013	-0.013	-0.013	-0.013	-0.016	-0.018	-0.01	-0.01	-0.013	-0.011	-0.011	-0.011	-0.011	-0.011	-0.011	-0.006	-0.003	-0.003	0	0	0	-0.002	-0.002	-0.002	-0.005	-0.005	-0.005	-0.005	-0.003	-0.008	-0.013
YLR258W	-0.075	-0.075	-0.075	-0.083	-0.043	-0.049	-0.037	-0.026	-0.026	-0.026	-0.016	-0.016	-0.016	-0.036	-0.036	-0.032	-0.032	-0.027	-0.027	-0.027	-0.004	-0.004	0.005	0.01	-0.004	-0.043	-0.043	-0.047	-0.033	-0.036	-0.036	-0.045	-0.045	-0.045	-0.046	-0.046	-0.046	-0.041	-0.041	-0.041	-0.041	-0.057	-0.043	-0.046	-0.046	-0.048	-0.048	-0.045	-0.048
YLR097C	0.025	0.025	0.025	0.025	0.025	0.025	0.013	0.013	0.013	-0.01	-0.012	-0.012	-0.016	-0.018	-0.027	-0.02	-0.028	-0.033	-0.037	-0.037	-0.035	-0.035	-0.038	-0.04	-0.038	-0.038	-0.047	-0.049	-0.048	-0.048	-0.045	-0.032	-0.032	-0.033	-0.033	-0.033	-0.036	-0.036	-0.036	-0.034	-0.038	-0.037	-0.035	-0.037	-0.046	-0.044	-0.043	-0.039	-0.038
YJL008C	-0.02	-0.025	-0.027	-0.019	-0.019	-0.017	-0.017	-0.017	-0.017	-0.017	-0.017	-0.017	-0.017	-0.017	-0.017	-0.017	-0.017	-0.017	-0.017	-0.017	-0.017	-0.017	-0.017	-0.017	-0.015	-0.015	-0.013	-0.017	-0.017	-0.019	-0.019	-0.019	-0.019	-0.019	-0.019	-0.017	-0.017	-0.017	-0.017	-0.017	-0.017	-0.017	-0.017	-0.017	-0.017	-0.015	-0.01	-0.012	-0.012
YNL006W	0.005	0.005	0.008	0.008	0.008	0.008	0.007	0.007	0.007	0.006	0.006	0.003	0.008	-0.003	-0.003	-0.003	-0.002	0.001	0.002	0.002	0.002	0.002	0.002	0.006	-0.002	0.001	-0.001	0.004	-0.008	-0.008	0	0	0.009	0.019	0.019	0.008	0.008	0.008	0.008	0.008	0.015	0.015	0.013	0.012	0.012	0.013	0.009	0.009	0.009
YDR330W	-0.022	-0.022	-0.022	-0.027	-0.028	-0.036	-0.037	-0.034	-0.034	-0.032	-0.032	-0.035	-0.035	-0.037	-0.041	-0.041	-0.041	-0.041	-0.041	-0.042	-0.042	-0.043	-0.04	-0.047	-0.045	-0.048	-0.048	-0.048	-0.048	-0.048	-0.044	-0.044	-0.041	-0.041	-0.041	-0.041	-0.04	-0.04	-0.04	-0.04	-0.04	-0.037	-0.037	-0.038	-0.038	-0.035	-0.035	-0.035	-0.035
YOR195W	-0.018	-0.015	-0.015	-0.015	-0.014	-0.012	-0.012	-0.009	-0.009	-0.009	-0.009	-0.009	-0.009	-0.011	-0.007	-0.007	-0.007	-0.007	-0.007	-0.007	-0.005	-0.007	-0.007	-0.009	-0.008	-0.009	-0.009	-0.009	-0.009	-0.009	-0.006	-0.004	-0.004	-0.004	-0.006	-0.006	-0.006	-0.006	-0.004	-0.004	-0.004	0.002	0.002	0.012	0.019	0.021	0.021	0.021	0.019
YDR371W	-0.038	-0.038	-0.035	-0.034	-0.032	-0.036	-0.035	-0.035	-0.036	-0.036	-0.036	-0.036	-0.034	-0.034	-0.034	-0.033	-0.033	-0.033	-0.033	-0.033	-0.033	-0.035	-0.035	-0.035	-0.035	-0.035	-0.035	-0.036	-0.035	-0.035	-0.035	-0.035	-0.035	-0.035	-0.035	-0.036	-0.036	-0.036	-0.036	-0.042	-0.042	-0.039	-0.039	-0.039	-0.039	-0.039	-0.039	-0.039	-0.039
YNL091W	-0.154	-0.134	-0.133	-0.141	-0.109	-0.111	-0.108	-0.108	-0.108	-0.108	-0.115	-0.092	-0.089	-0.089	-0.086	-0.086	-0.086	-0.086	-0.078	-0.078	-0.078	-0.078	-0.078	-0.078	-0.078	-0.078	-0.078	-0.076	-0.083	-0.083	-0.083	-0.091	-0.091	-0.091	-0.076	-0.075	-0.079	-0.079	-0.079	-0.079	-0.079	-0.074	-0.077	-0.064	-0.064	-0.064	-0.064	-0.06	-0.06
YCR069W	-0.081	-0.079	-0.083	-0.083	-0.083	-0.083	-0.08	-0.08	-0.08	-0.08	-0.08	-0.08	-0.079	-0.073	-0.073	-0.073	-0.073	-0.071	-0.071	-0.071	-0.071	-0.071	-0.071	-0.067	-0.067	-0.071	-0.071	-0.071	-0.071	-0.067	-0.067	-0.065	-0.065	-0.067	-0.067	-0.067	-0.065	-0.069	-0.069	-0.073	-0.073	-0.071	-0.071	-0.073	-0.082	-0.078	-0.078	-0.078	-0.078
YDL064W	-0.108	-0.108	-0.109	-0.109	-0.121	-0.123	-0.148	-0.141	-0.141	-0.141	-0.141	-0.135	-0.137	-0.131	-0.135	-0.137	-0.137	-0.117	-0.114	-0.117	-0.121	-0.121	-0.121	-0.121	-0.12	-0.119	-0.121	-0.123	-0.123	-0.123	-0.123	-0.122	-0.125	-0.125	-0.125	-0.125	-0.125	-0.125	-0.125	-0.122	-0.132	-0.132	-0.132	-0.132	-0.132	-0.132	-0.132	-0.132	-0.13
YER013W	-0.025	-0.025	-0.034	-0.033	-0.032	-0.033	-0.033	-0.039	-0.039	-0.039	-0.039	-0.039	-0.042	-0.042	-0.043	-0.043	-0.036	-0.036	-0.036	-0.036	-0.036	-0.037	-0.035	-0.035	-0.035	-0.035	-0.041	-0.04	-0.039	-0.039	-0.039	-0.039	-0.039	-0.039	-0.041	-0.041	-0.041	-0.033	-0.033	-0.031	-0.031	-0.031	-0.031	-0.031	-0.03	-0.029	-0.025	-0.028	-0.032
YMR010W	-0.038	-0.038	-0.038	-0.038	-0.038	-0.038	-0.038	-0.037	-0.035	-0.038	-0.038	-0.038	-0.038	-0.04	-0.04	-0.04	-0.042	-0.044	-0.044	-0.044	-0.044	-0.044	-0.044	-0.044	-0.045	-0.045	-0.045	-0.045	-0.045	-0.045	-0.045	-0.045	-0.045	-0.045	-0.045	-0.039	-0.043	-0.04	-0.041	-0.041	-0.041	-0.041	-0.043	-0.043	-0.045	-0.043	-0.043	-0.043	-0.049
YMR154C	-0.069	-0.071	-0.07	-0.07	-0.07	-0.07	-0.064	-0.068	-0.075	-0.078	-0.075	-0.075	-0.075	-0.075	-0.085	-0.11	-0.078	-0.097	-0.114	-0.14	-0.14	-0.137	-0.127	-0.132	-0.125	-0.137	-0.126	-0.126	-0.131	-0.144	-0.153	-0.167	-0.167	-0.167	-0.161	-0.161	-0.16	-0.157	-0.161	-0.161	-0.169	-0.169	-0.169	-0.173	-0.174	-0.174	-0.185	-0.215	-0.213
YOR083W	-0.113	-0.113	-0.113	-0.113	-0.113	-0.113	-0.11	-0.11	-0.105	-0.106	-0.103	-0.098	-0.097	-0.097	-0.098	-0.098	-0.097	-0.094	-0.094	-0.097	-0.097	-0.097	-0.097	-0.097	-0.099	-0.101	-0.101	-0.101	-0.101	-0.101	-0.099	-0.103	-0.112	-0.094	-0.102	-0.102	-0.102	-0.107	-0.107	-0.107	-0.107	-0.107	-0.102	-0.102	-0.104	-0.097	-0.105	-0.102	-0.102
YMR214W	-0.021	-0.023	-0.022	-0.025	-0.025	-0.025	-0.025	-0.024	-0.025	-0.025	-0.026	-0.025	-0.017	-0.01	-0.016	-0.016	-0.016	-0.015	-0.013	-0.014	-0.014	-0.015	-0.015	-0.017	-0.014	-0.014	-0.011	-0.011	-0.011	-0.01	-0.01	-0.011	-0.011	-0.011	-0.011	-0.011	-0.011	-0.011	-0.011	-0.011	-0.011	-0.011	-0.011	-0.01	-0.01	-0.01	-0.01	-0.011	-0.011
YHR172W	-0.256	-0.256	-0.302	-0.302	-0.302	-0.302	-0.302	-0.302	-0.302	-0.307	-0.304	-0.304	-0.304	-0.304	-0.304	-0.304	-0.304	-0.304	-0.308	-0.308	-0.308	-0.331	-0.331	-0.362	-0.293	-0.297	-0.335	-0.335	-0.335	-0.336	-0.336	-0.253	-0.178	-0.181	-0.181	-0.181	-0.162	-0.162	-0.158	-0.211	-0.217	-0.205	-0.205	-0.205	-0.216	-0.216	-0.216	-0.216	-0.216
YGL241W	-0.017	-0.025	-0.024	-0.024	0	0	0.003	-0.058	-0.061	-0.064	-0.059	-0.056	-0.056	-0.056	-0.056	-0.056	-0.062	-0.07	-0.066	-0.059	-0.051	-0.051	-0.057	-0.057	-0.055	-0.034	-0.034	-0.034	-0.031	-0.047	-0.047	-0.046	-0.049	-0.049	-0.054	-0.054	-0.054	-0.054	-0.051	-0.051	-0.043	-0.046	-0.049	-0.049	-0.046	-0.05	-0.063	-0.063	-0.063
YGR238C	-0.097	-0.097	-0.107	-0.117	-0.117	-0.118	-0.118	-0.118	-0.118	-0.116	-0.116	-0.115	-0.115	-0.115	-0.115	-0.115	-0.115	-0.115	-0.116	-0.112	-0.109	-0.109	-0.109	-0.109	-0.109	-0.107	-0.117	-0.126	-0.126	-0.126	-0.126	-0.126	-0.131	-0.122	-0.116	-0.116	-0.096	-0.088	-0.088	-0.088	-0.091	-0.088	-0.088	-0.088	-0.093	-0.093	-0.099	-0.095	-0.095
YCL017C	0	-0.001	-0.001	-0.001	-0.001	-0.001	-0.003	-0.003	-0.003	-0.006	-0.008	-0.009	0.001	0.001	-0.001	-0.001	0.001	0.001	0	0.001	0.001	0.001	0.002	0.002	0.001	0.001	0	0.001	0.001	0.001	-0.004	-0.001	-0.013	-0.013	-0.013	-0.013	-0.013	-0.013	-0.013	-0.013	-0.013	-0.008	-0.008	-0.008	-0.008	-0.008	-0.008	-0.008	-0.008
YHL020C	-0.003	-0.007	-0.007	-0.007	-0.014	-0.002	0.005	0.005	0.001	0.003	0.007	0.009	0.009	0.009	0.009	0.009	0.005	0.017	0.02	0.014	0.016	0.02	0.017	0.017	0.017	0.017	0.017	0.017	0.017	0.017	0.019	0.019	0.019	0.016	0.014	0.014	0.014	0.014	0.014	0.008	0.006	0.006	0.006	0.006	0.006	0.006	0.004	0.004	0.004
YFR031C-A	0	0	0	0	0	0	0	0	0	0	0	0	0	0	0	0	0	0	0	0	0	0	0	0	0	0.009	0.009	0.009	0.009	0.009	0.009	0.009	0.009	0.009	0.009	0.008	0.008	0.008	0.008	0.008	0.008	0.008	0.008	0.008	0.008	0.008	0.007	0.007	0.007
YER023W	-0.017	-0.02	-0.02	-0.012	-0.034	-0.026	-0.013	-0.013	-0.013	-0.026	-0.022	-0.015	-0.015	-0.015	-0.015	-0.015	-0.009	-0.026	0.015	0.01	0.003	0.003	-0.004	-0.004	-0.005	-0.004	-0.009	-0.007	-0.007	-0.005	-0.005	-0.005	-0.005	-0.005	-0.005	-0.005	-0.005	-0.005	-0.005	-0.011	-0.012	-0.012	-0.012	-0.013	-0.011	-0.009	-0.011	-0.011	-0.01
YOR022C	-0.032	-0.038	-0.038	-0.039	-0.039	-0.039	-0.039	-0.046	-0.045	-0.044	-0.044	-0.044	-0.044	-0.044	-0.051	-0.057	-0.052	-0.052	-0.051	-0.049	-0.049	-0.049	-0.049	-0.049	-0.046	-0.051	-0.056	-0.049	-0.056	-0.056	-0.054	-0.052	-0.052	-0.051	-0.053	-0.053	-0.053	-0.059	-0.059	-0.058	-0.061	-0.061	-0.061	-0.061	-0.062	-0.062	-0.062	-0.062	-0.062
YML007W	-0.051	-0.051	-0.051	-0.051	-0.051	-0.051	-0.054	-0.048	-0.051	-0.051	-0.048	-0.048	-0.048	-0.048	-0.048	-0.038	-0.038	-0.038	-0.038	-0.038	-0.038	-0.038	-0.035	-0.035	-0.039	-0.044	-0.049	-0.049	-0.049	-0.049	-0.049	-0.049	-0.049	-0.042	-0.042	-0.03	-0.033	-0.036	-0.036	-0.036	-0.036	-0.031	-0.039	-0.039	-0.039	-0.039	-0.039	-0.039	-0.041
YDL108W	-0.008	-0.016	-0.016	-0.008	-0.008	-0.004	-0.001	-0.001	-0.001	-0.001	-0.001	0.012	-0.011	-0.02	-0.025	-0.021	-0.018	-0.018	-0.023	-0.019	-0.019	-0.007	-0.009	-0.015	-0.033	-0.043	-0.067	-0.118	-0.097	-0.095	-0.118	-0.11	-0.11	-0.1	-0.106	-0.106	-0.087	-0.096	-0.086	-0.086	-0.086	-0.089	-0.073	-0.073	-0.046	-0.051	-0.051	-0.051	-0.051
YNL027W	-0.236	-0.236	-0.236	-0.236	-0.236	-0.218	-0.211	-0.172	-0.172	-0.172	-0.167	-0.167	-0.168	-0.187	-0.201	-0.275	-0.337	-0.319	-0.319	-0.319	-0.319	-0.319	-0.319	-0.323	-0.32	-0.344	-0.344	-0.345	-0.353	-0.353	-0.353	-0.354	-0.354	-0.364	-0.343	-0.343	-0.346	-0.343	-0.343	-0.343	-0.343	-0.343	-0.343	-0.343	-0.343	-0.343	-0.288	-0.293	-0.32
YMR143W	0	0	0	0	0	0	0	0	0	0	0	0	0	0	0	0	0	0	0	0	0	0	0	0	0	0	0	0	0	0	0	0	0	0	0	0	0	0	0	0	0	0	0	0	0	0	0	0	0
YER039C	-0.031	-0.031	-0.031	-0.033	-0.033	-0.033	-0.033	-0.036	-0.039	-0.039	-0.039	-0.036	-0.044	-0.044	-0.04	-0.044	-0.044	-0.044	-0.043	-0.042	-0.04	-0.042	-0.042	-0.042	-0.042	-0.044	-0.044	-0.044	-0.044	-0.045	-0.045	-0.043	-0.051	-0.046	-0.046	-0.046	-0.046	-0.046	-0.046	-0.044	-0.044	-0.044	-0.044	-0.044	-0.044	-0.044	-0.044	-0.044	-0.046
YLR213C	-0.147	-0.147	-0.147	-0.147	-0.147	-0.149	-0.149	-0.145	-0.145	-0.145	-0.145	-0.147	-0.146	-0.146	-0.146	-0.144	-0.144	-0.13	-0.128	-0.101	-0.098	-0.096	-0.096	-0.101	-0.101	-0.102	-0.102	-0.094	-0.1	-0.101	-0.1	-0.1	-0.1	-0.1	-0.1	-0.096	-0.096	-0.096	-0.096	-0.096	-0.096	-0.081	-0.079	-0.079	-0.077	-0.074	-0.057	-0.071	-0.068
YER026C	-0.018	-0.018	-0.018	-0.018	-0.018	-0.018	-0.018	-0.018	-0.018	-0.02	-0.02	-0.02	-0.02	-0.022	-0.022	-0.022	-0.022	-0.022	-0.027	-0.027	-0.027	-0.027	-0.027	-0.027	-0.027	-0.027	-0.027	-0.032	-0.043	-0.043	-0.051	-0.051	-0.051	-0.051	-0.049	-0.047	-0.047	-0.047	-0.047	-0.047	-0.05	-0.048	-0.048	-0.048	-0.051	-0.051	-0.051	-0.051	-0.051
YDL028C	-0.042	-0.04	-0.038	-0.038	-0.038	-0.034	-0.032	-0.029	-0.03	-0.028	-0.029	-0.029	-0.029	-0.029	-0.032	-0.032	-0.031	-0.031	-0.032	-0.03	-0.028	-0.029	-0.03	-0.03	-0.031	-0.03	-0.03	-0.03	-0.033	-0.033	-0.033	-0.029	-0.029	-0.029	-0.029	-0.031	-0.031	-0.031	-0.031	-0.03	-0.03	-0.031	-0.031	-0.032	-0.032	-0.032	-0.032	-0.032	-0.032
YGR117C	0.019	0.031	0.013	0.013	0.013	0.013	0.011	0.011	0.011	0.016	0.004	0.012	0.012	0.012	0.012	0	0	-0.02	-0.02	-0.02	-0.016	-0.023	-0.027	-0.027	-0.027	-0.027	-0.027	-0.027	-0.025	-0.022	-0.022	-0.022	-0.022	0	0	0	0	0	0	0	0	0	-0.063	-0.063	-0.022	-0.022	-0.022	-0.022	-0.022
YNL295W	-0.027	-0.027	-0.027	-0.027	-0.033	-0.027	-0.027	-0.027	-0.027	-0.025	-0.029	-0.027	-0.027	-0.027	-0.027	-0.027	-0.027	-0.031	-0.031	-0.031	-0.033	-0.029	-0.03	-0.022	-0.022	-0.02	-0.02	-0.015	-0.008	-0.009	-0.009	-0.009	-0.008	-0.008	-0.008	-0.008	-0.014	-0.014	-0.014	-0.018	-0.018	-0.016	-0.016	-0.017	-0.017	-0.017	-0.015	-0.015	-0.014
YDR027C	0.002	0.002	0.002	0.002	0	0	0.002	0	0.003	0.004	-0.003	-0.003	-0.003	-0.001	-0.001	-0.003	-0.003	-0.004	-0.004	-0.004	-0.004	-0.004	-0.006	-0.004	-0.004	-0.004	-0.004	-0.004	-0.004	-0.004	-0.004	-0.004	-0.004	-0.004	-0.006	-0.007	-0.009	-0.009	-0.007	-0.007	-0.008	-0.007	-0.007	-0.007	-0.007	-0.007	-0.007	-0.005	-0.005
YJR080C	-0.091	-0.096	-0.097	-0.097	-0.097	-0.097	-0.095	-0.092	-0.087	-0.087	-0.081	-0.081	-0.087	-0.088	-0.088	-0.088	-0.092	-0.092	-0.091	-0.092	-0.094	-0.094	-0.094	-0.094	-0.094	-0.094	-0.091	-0.088	-0.083	-0.072	-0.072	-0.072	-0.072	-0.072	-0.071	-0.064	0.001	-0.008	-0.012	-0.012	-0.009	-0.019	-0.019	-0.02	-0.016	-0.009	-0.014	-0.017	-0.011
YKR021W	-0.033	-0.016	-0.025	-0.019	-0.03	-0.03	-0.03	-0.022	-0.021	-0.024	-0.024	-0.024	-0.021	-0.04	-0.056	-0.062	-0.082	-0.087	-0.087	-0.087	-0.087	-0.079	-0.079	-0.082	-0.057	-0.057	-0.05	-0.034	-0.041	-0.06	-0.06	-0.054	-0.06	-0.064	-0.074	-0.074	-0.074	-0.074	-0.074	-0.074	-0.074	-0.082	-0.098	-0.098	-0.094	-0.096	-0.106	-0.109	-0.109
YNL211C	-0.025	-0.025	-0.025	-0.028	-0.028	-0.028	-0.019	-0.019	-0.009	-0.02	-0.02	-0.02	-0.02	-0.02	-0.02	-0.023	-0.022	-0.024	-0.024	-0.024	-0.021	-0.021	-0.021	-0.021	-0.021	-0.021	-0.019	-0.019	-0.019	-0.019	-0.019	-0.019	-0.019	-0.019	-0.019	-0.016	-0.013	-0.014	-0.021	-0.019	-0.015	-0.015	-0.015	-0.015	-0.015	-0.015	-0.015	-0.015	-0.015
YKR094C	-0.037	-0.037	-0.047	-0.045	-0.045	-0.043	-0.043	-0.043	-0.043	-0.043	-0.043	-0.047	-0.061	-0.065	-0.065	-0.065	-0.065	-0.065	-0.065	-0.065	-0.068	-0.069	-0.069	-0.071	-0.071	-0.102	-0.102	-0.161	-0.156	-0.153	-0.153	-0.135	-0.125	-0.159	-0.157	-0.157	-0.157	-0.157	-0.157	-0.157	-0.154	-0.17	-0.168	-0.168	-0.168	-0.139	-0.124	-0.124	-0.124
YKL021C	0.03	0.03	0.03	0.03	0.03	0.025	0.026	0.027	0.027	0.027	0.023	0.006	0.015	0.015	0.015	0.016	0.016	0.016	0.016	0.016	0.016	0.017	0.012	0.015	0.015	0.011	0.011	0.011	0.012	0.016	0.016	0.016	0.016	0.016	0.013	0.017	0.018	0.019	0.019	0.019	0.019	0.019	0.019	0.02	0.018	0.018	0.018	0.018	0.018
YIL034C	-0.021	-0.021	-0.018	0.01	-0.004	0.001	0.005	0.005	0.005	0.005	0.011	0.012	0.012	0.012	0.012	0.012	0.011	0.011	0.014	0.017	0.013	0.011	0.011	0.011	0.011	0.01	0.01	0.01	0.01	0.009	0.009	0.009	0.009	0.009	0.011	0.014	0.014	0.014	0.014	0.013	0.014	0.009	0.009	0.007	0.007	0.007	0.007	0.007	0.007
YEL052W	-0.169	-0.169	-0.182	-0.181	-0.23	-0.184	-0.195	-0.171	-0.18	-0.18	-0.185	-0.18	-0.209	-0.209	-0.241	-0.235	-0.229	-0.229	-0.229	-0.236	-0.236	-0.252	-0.215	-0.222	-0.28	-0.28	-0.272	-0.272	-0.272	-0.272	-0.299	-0.301	-0.319	-0.304	-0.273	-0.295	-0.293	-0.275	-0.275	-0.275	-0.275	-0.308	-0.324	-0.33	-0.341	-0.346	-0.346	-0.344	-0.346
YFR028C	-0.058	-0.081	-0.081	-0.081	-0.074	-0.04	-0.058	-0.034	-0.036	-0.077	-0.077	-0.073	-0.073	-0.073	-0.073	-0.073	-0.07	-0.07	-0.07	-0.07	-0.069	-0.069	-0.069	-0.084	-0.086	-0.06	-0.064	-0.064	-0.061	-0.049	-0.049	-0.049	-0.049	-0.049	-0.049	-0.049	-0.053	-0.053	-0.053	-0.053	-0.048	-0.046	-0.038	-0.055	-0.062	-0.057	-0.057	-0.057	-0.057
YDR254W	-0.09	-0.09	-0.09	-0.09	-0.09	-0.09	-0.09	-0.086	-0.086	-0.086	-0.086	-0.086	-0.086	-0.086	-0.086	-0.086	-0.086	-0.086	-0.086	-0.086	-0.086	-0.082	-0.082	-0.081	-0.078	-0.084	-0.084	-0.084	-0.087	-0.081	-0.081	-0.081	-0.081	-0.081	-0.087	-0.087	-0.087	-0.091	-0.091	-0.091	-0.091	-0.091	-0.091	-0.091	-0.101	-0.106	-0.106	-0.106	-0.106
YDL045W-A	-0.034	-0.033	-0.032	-0.032	-0.031	-0.04	-0.04	-0.04	-0.04	-0.04	-0.04	-0.039	-0.037	-0.037	-0.031	-0.031	-0.03	-0.023	-0.025	-0.025	-0.036	-0.037	-0.045	-0.049	-0.053	-0.053	-0.052	-0.05	-0.05	-0.05	-0.057	-0.057	-0.057	-0.057	-0.055	-0.055	-0.055	-0.053	-0.053	-0.053	-0.051	-0.054	-0.062	-0.062	-0.063	-0.064	-0.064	-0.064	-0.064
YDL123W	-0.114	-0.102	-0.104	-0.104	-0.104	-0.104	-0.088	-0.084	-0.077	-0.077	-0.077	-0.078	-0.072	-0.072	-0.065	-0.075	-0.075	-0.075	-0.075	-0.075	-0.075	-0.085	-0.085	-0.085	-0.085	-0.085	-0.085	-0.085	-0.085	-0.079	-0.075	-0.079	-0.073	-0.077	-0.062	-0.062	-0.062	-0.063	-0.063	-0.063	-0.063	-0.063	-0.068	-0.068	-0.068	-0.068	-0.068	-0.068	-0.068
YJR089W	-0.052	-0.052	-0.052	-0.052	-0.052	-0.052	-0.052	-0.052	-0.049	-0.049	-0.055	-0.057	-0.061	-0.064	-0.064	-0.064	-0.064	-0.067	-0.067	-0.083	-0.137	-0.145	-0.15	-0.129	-0.124	-0.12	-0.126	-0.126	-0.124	-0.129	-0.129	-0.129	-0.129	-0.129	-0.129	-0.123	-0.123	-0.124	-0.124	-0.124	-0.124	-0.124	-0.124	-0.124	-0.124	-0.127	-0.127	-0.127	-0.127
YPL031C	-0.209	-0.21	-0.203	-0.203	-0.199	-0.199	-0.199	-0.199	-0.187	-0.185	-0.185	-0.178	-0.176	-0.178	-0.176	-0.176	-0.176	-0.178	-0.178	-0.178	-0.181	-0.186	-0.193	-0.193	-0.193	-0.199	-0.196	-0.211	-0.208	-0.215	-0.206	-0.206	-0.206	-0.206	-0.206	-0.202	-0.202	-0.202	-0.197	-0.19	-0.19	-0.19	-0.19	-0.19	-0.19	-0.19	-0.191	-0.208	-0.208
YHR001W	0	0	0	0	0	0	0	0	0	0	0	0	0	0	0	0	0	0	0	0	0	0	0	0	0	0	0	0	0	0	0	0	0	0	0	0	0	0	0	0	0	0	0	0	0	0	0	0	0
YDR345C	0.021	0.021	0.021	0.021	0.021	0.021	0.021	-0.001	-0.012	-0.012	-0.012	-0.012	-0.012	-0.012	-0.012	-0.012	-0.012	-0.012	-0.012	-0.012	-0.037	-0.037	-0.037	-0.037	-0.037	-0.037	-0.037	-0.037	-0.037	-0.063	-0.063	0	0	0	0	0	0	0	0	0	0	0	0	0	0	0	0	0	0
YHR106W	-0.045	-0.041	-0.042	-0.04	-0.047	-0.044	-0.046	-0.046	-0.046	-0.046	-0.046	-0.046	-0.046	-0.053	-0.053	-0.05	-0.054	-0.054	-0.053	-0.053	-0.054	-0.052	-0.052	-0.052	-0.052	-0.066	-0.056	-0.063	-0.058	-0.048	-0.051	-0.058	-0.058	-0.058	-0.058	-0.071	-0.061	-0.061	-0.059	-0.059	-0.053	-0.061	-0.021	-0.027	-0.018	-0.025	-0.025	-0.022	-0.017
YDR170C	-0.069	-0.081	-0.081	-0.078	-0.079	-0.081	-0.081	-0.081	-0.081	-0.081	-0.081	-0.069	-0.07	-0.07	-0.082	-0.082	-0.082	-0.082	-0.093	-0.095	-0.095	-0.095	-0.095	-0.095	-0.087	-0.077	-0.076	-0.073	-0.073	-0.073	-0.069	-0.071	-0.071	-0.071	-0.053	-0.053	-0.053	-0.053	-0.049	-0.049	-0.047	-0.042	-0.042	-0.042	-0.042	-0.042	-0.042	-0.042	-0.018
YPR120C	-0.147	-0.147	-0.158	-0.159	-0.121	-0.101	-0.09	-0.09	-0.086	-0.086	-0.086	-0.086	-0.086	-0.086	-0.086	-0.086	-0.075	-0.078	-0.08	-0.082	-0.073	-0.075	-0.075	-0.075	-0.075	-0.075	-0.075	-0.075	-0.075	-0.075	-0.075	-0.075	-0.072	-0.055	-0.053	-0.053	-0.053	-0.053	-0.053	-0.047	-0.047	-0.047	-0.047	-0.055	-0.055	-0.055	-0.056	-0.056	-0.056
YLR315W	0	0	0	0	0	0	0	0	0	0	0	0	0	0	0	0	0	0	0	0	-0.057	-0.057	-0.057	-0.027	-0.027	-0.027	-0.027	-0.027	-0.027	-0.027	-0.005	-0.005	-0.003	-0.01	-0.01	-0.01	-0.01	-0.01	-0.001	-0.001	0.031	0.019	0.019	0.019	0.019	0.019	0.019	0.021	0.021
YJR058C	0.004	0.004	0.004	0.006	0.006	0.004	0.013	0.013	0.013	0.013	0.013	0.013	0.011	0.013	0.008	0.008	0.008	0.008	0.008	0.008	0.008	0.008	0.008	0.004	0.004	-0.004	-0.004	-0.004	-0.004	-0.004	-0.004	-0.004	-0.003	-0.003	-0.001	-0.001	-0.001	-0.004	-0.004	-0.004	-0.004	-0.004	-0.004	-0.008	-0.008	-0.008	-0.008	-0.008	-0.008
YML103C	0.053	0.015	0.02	-0.004	0.003	-0.012	-0.012	-0.012	-0.008	-0.008	-0.01	-0.01	-0.008	-0.012	-0.011	-0.016	-0.007	-0.007	-0.007	-0.007	-0.007	-0.007	-0.007	-0.007	-0.007	-0.007	-0.007	-0.007	-0.009	-0.009	-0.012	-0.012	-0.012	-0.012	-0.011	-0.011	-0.011	-0.011	-0.011	-0.011	-0.011	-0.011	-0.011	-0.011	-0.011	-0.011	-0.011	-0.011	-0.011
YPL092W	0.055	0.055	0.055	0.055	0.055	0.052	0.049	0.039	0.039	0.056	0.056	0.056	0.063	0.063	0.063	0.059	0.044	0.046	0.046	0.05	0.05	0.05	0.052	0.052	0.052	0.052	0.052	0.052	0.05	0.066	0.081	0.066	0.069	0.069	0.069	0.069	0.069	0.069	0.095	0.095	0.093	0.07	0.07	0.057	0.057	0.043	0.043	0.043	0.043
YLR221C	-0.088	-0.088	-0.083	-0.094	-0.089	-0.089	-0.09	-0.09	-0.09	-0.09	-0.08	-0.081	-0.042	-0.04	-0.04	-0.04	-0.042	-0.039	-0.039	-0.039	-0.039	-0.039	-0.039	-0.037	-0.037	-0.037	-0.037	-0.037	-0.037	-0.037	-0.03	-0.03	-0.029	-0.031	-0.026	-0.023	-0.024	-0.024	-0.022	-0.025	-0.025	-0.025	-0.025	-0.025	-0.025	-0.025	-0.022	-0.022	-0.022
YLL039C	-0.098	-0.101	-0.101	-0.101	-0.084	-0.085	-0.089	-0.089	-0.089	-0.089	-0.089	-0.089	-0.089	-0.089	-0.089	-0.087	-0.087	-0.087	-0.087	-0.087	-0.091	-0.088	-0.088	-0.089	-0.093	-0.09	-0.116	-0.132	-0.141	-0.141	-0.138	-0.138	-0.138	-0.136	-0.134	-0.139	-0.139	-0.143	-0.143	-0.14	-0.14	-0.143	-0.153	-0.146	-0.141	-0.141	-0.141	-0.141	-0.141
YDR418W	0	0	0	0	0	0	0	0	0	0	0	0	-0.007	-0.007	-0.007	-0.007	-0.007	-0.007	-0.007	-0.007	-0.007	-0.007	0.011	0.011	0.011	0.011	-0.028	-0.097	-0.069	-0.069	-0.069	-0.069	-0.084	-0.084	-0.084	-0.084	-0.084	-0.084	-0.084	-0.084	-0.046	-0.046	-0.046	-0.046	-0.046	-0.038	-0.006	-0.014	-0.014
YLR408C	0.005	0.007	0.007	0.004	0.004	0.003	0.003	0.008	0.006	0.005	0.005	0.005	0	-0.001	-0.001	-0.001	-0.001	-0.001	-0.005	0	0	-0.004	-0.004	-0.004	-0.004	-0.004	-0.005	-0.007	-0.009	-0.009	-0.009	-0.006	-0.006	-0.006	-0.006	-0.006	-0.007	-0.007	-0.007	-0.007	-0.007	-0.007	-0.007	-0.007	-0.005	-0.005	-0.006	-0.003	-0.003
YBR234C	-0.075	-0.075	-0.068	-0.062	-0.062	-0.062	-0.062	-0.077	-0.077	-0.077	-0.077	-0.077	-0.083	-0.081	-0.081	-0.079	-0.08	-0.082	-0.084	-0.084	-0.084	-0.084	-0.078	-0.076	-0.072	-0.074	-0.07	-0.072	-0.063	-0.063	-0.055	-0.055	-0.062	-0.062	-0.062	-0.062	-0.062	-0.062	-0.062	-0.062	-0.058	-0.055	-0.055	-0.055	-0.053	-0.053	-0.052	-0.052	-0.052
YNL139C	-0.11	-0.112	-0.114	-0.114	-0.112	-0.112	-0.112	-0.112	-0.117	-0.12	-0.108	-0.109	-0.109	-0.115	-0.107	-0.111	-0.107	-0.105	-0.103	-0.103	-0.115	-0.115	-0.118	-0.124	-0.116	-0.116	-0.117	-0.121	-0.118	-0.116	-0.116	-0.116	-0.118	-0.118	-0.116	-0.128	-0.128	-0.128	-0.128	-0.128	-0.124	-0.124	-0.124	-0.124	-0.126	-0.119	-0.119	-0.117	-0.117
YGR116W	-0.016	-0.016	-0.014	-0.013	-0.018	-0.018	-0.017	-0.018	-0.018	-0.015	-0.009	-0.008	-0.005	0.002	0.009	0.002	0.004	0.004	-0.005	-0.005	0.005	0.016	0.005	0.004	0.006	0.004	0.004	0.004	0.004	0.004	0.003	0.003	0.003	0.003	0.003	0.003	0.003	0.003	0.002	0.002	0.005	0.005	0.005	0.005	0.004	0.001	0.001	0.001	0.001
YNL025C	0.002	0.002	0	0	0	-0.004	-0.004	-0.005	-0.005	-0.005	-0.005	-0.005	-0.005	-0.005	-0.005	-0.005	-0.005	-0.005	-0.005	-0.005	-0.004	-0.004	-0.001	-0.001	-0.001	-0.001	-0.001	-0.001	-0.001	-0.001	-0.001	-0.001	-0.001	-0.003	-0.003	-0.003	-0.003	-0.003	0.005	0.005	0.005	0.005	0.005	0.005	0.007	0.007	0.007	0.007	0.008
YOR320C	-0.025	-0.031	-0.029	-0.031	-0.039	-0.036	-0.039	-0.039	-0.039	-0.039	-0.039	-0.039	-0.039	-0.043	-0.065	-0.063	-0.045	-0.047	-0.047	-0.047	-0.044	-0.043	-0.046	-0.046	-0.053	-0.051	-0.043	-0.043	-0.046	-0.046	-0.046	-0.046	-0.046	-0.046	-0.046	-0.046	-0.043	-0.043	-0.047	-0.047	-0.047	-0.047	-0.047	-0.047	-0.047	-0.047	-0.047	-0.047	-0.042
YHR085W	0.005	0.008	0.017	0.017	0.014	0.01	0.005	0.006	0.006	0	0	-0.003	-0.007	-0.007	-0.003	-0.003	-0.002	-0.002	-0.001	-0.001	-0.001	0.001	0	0	0	0	0	0	0	0	0	-0.003	-0.003	-0.003	-0.003	-0.003	-0.003	-0.003	-0.003	-0.003	-0.003	-0.003	-0.007	-0.005	-0.005	-0.005	-0.005	-0.004	-0.004
YNL021W	-0.058	-0.058	-0.063	-0.063	-0.063	-0.063	-0.063	-0.063	-0.062	-0.061	-0.061	-0.061	-0.061	-0.061	-0.061	-0.061	-0.061	-0.06	-0.061	-0.061	-0.061	-0.061	-0.061	-0.061	-0.061	-0.061	-0.063	-0.065	-0.064	-0.064	-0.064	-0.064	-0.061	-0.062	-0.062	-0.062	-0.061	-0.061	-0.062	-0.062	-0.062	-0.063	-0.063	-0.063	-0.063	-0.063	-0.063	-0.063	-0.063
YBR129C	0.004	0.004	0.003	0.003	0.003	0.003	0.003	-0.001	-0.001	-0.001	0.017	0.01	0.007	0.008	0.008	0.01	0.008	0.008	0.008	0.006	0.005	0.005	0.005	0.005	0.011	0.001	0.001	-0.003	-0.007	-0.006	-0.011	-0.011	-0.011	-0.009	-0.007	-0.004	-0.003	-0.003	-0.004	-0.006	-0.006	-0.004	-0.004	-0.005	-0.005	-0.009	-0.009	-0.009	-0.009
YBR237W	-0.059	-0.047	-0.043	-0.043	-0.042	-0.042	-0.042	-0.042	-0.04	-0.042	-0.042	-0.042	-0.042	-0.04	-0.04	-0.041	-0.041	-0.048	-0.047	-0.049	-0.049	-0.049	-0.049	-0.05	-0.049	-0.049	-0.049	-0.049	-0.048	-0.048	-0.051	-0.051	-0.051	-0.051	-0.051	-0.051	-0.051	-0.05	-0.052	-0.052	-0.055	-0.055	-0.055	-0.055	-0.055	-0.057	-0.054	-0.055	-0.055
YBR231C	-0.091	-0.091	-0.091	-0.091	-0.09	-0.09	-0.091	-0.09	-0.078	-0.078	-0.079	-0.079	-0.076	-0.075	-0.075	-0.077	-0.076	-0.076	-0.074	-0.078	-0.078	-0.078	-0.078	-0.078	-0.079	-0.079	-0.079	-0.077	-0.077	-0.077	-0.077	-0.075	-0.072	-0.072	-0.072	-0.072	-0.078	-0.083	-0.083	-0.083	-0.083	-0.083	-0.082	-0.082	-0.082	-0.084	-0.089	-0.088	-0.088
YCR051W	-0.035	-0.053	-0.052	-0.049	-0.049	-0.05	-0.048	-0.052	-0.076	-0.072	-0.071	-0.071	-0.071	-0.071	-0.062	-0.061	-0.061	-0.069	-0.069	-0.069	-0.077	-0.073	-0.073	-0.072	-0.075	-0.075	-0.07	-0.07	-0.071	-0.071	-0.071	-0.071	-0.071	-0.069	-0.069	-0.069	-0.068	-0.068	-0.068	-0.068	-0.07	-0.07	-0.07	-0.07	-0.07	-0.069	-0.069	-0.069	-0.069
YNL330C	-0.022	-0.022	-0.022	-0.024	-0.022	-0.022	-0.023	-0.023	-0.023	-0.023	-0.021	-0.018	-0.018	-0.018	-0.018	-0.016	-0.011	-0.013	-0.013	-0.013	-0.013	-0.013	-0.013	-0.011	-0.011	-0.011	-0.011	-0.011	-0.011	-0.011	-0.008	-0.008	-0.008	-0.008	-0.008	-0.008	-0.008	-0.008	-0.008	-0.008	-0.008	-0.008	-0.008	-0.008	-0.008	-0.008	-0.011	-0.011	-0.014
YKL099C	-0.05	-0.051	-0.051	-0.051	-0.05	-0.05	-0.049	-0.045	-0.046	-0.048	-0.048	-0.048	-0.048	-0.048	-0.049	-0.049	-0.049	-0.047	-0.047	-0.047	-0.047	-0.047	-0.047	-0.047	-0.047	-0.047	-0.047	-0.049	-0.049	-0.048	-0.048	-0.051	-0.051	-0.051	-0.051	-0.051	-0.051	-0.051	-0.051	-0.051	-0.052	-0.052	-0.052	-0.052	-0.052	-0.052	-0.052	-0.052	-0.052
YOR205C	-0.064	-0.06	-0.058	-0.056	-0.056	-0.056	-0.053	-0.053	-0.045	-0.046	-0.045	-0.036	-0.043	-0.042	-0.042	-0.042	-0.042	-0.042	-0.041	-0.041	-0.039	-0.039	-0.038	-0.042	-0.042	-0.042	-0.043	-0.043	-0.046	-0.046	-0.046	-0.046	-0.047	-0.046	-0.043	-0.043	-0.043	-0.04	-0.04	-0.04	-0.04	-0.04	-0.04	-0.04	-0.04	-0.041	-0.041	-0.04	-0.043
YGR218W	-0.092	-0.092	-0.092	-0.092	-0.092	-0.083	-0.083	-0.077	-0.077	-0.079	-0.076	-0.064	-0.064	-0.064	-0.064	-0.064	-0.064	-0.064	-0.064	-0.063	-0.061	-0.061	-0.061	-0.061	-0.061	-0.061	-0.061	-0.049	-0.049	-0.049	-0.049	-0.052	-0.056	-0.056	-0.056	-0.055	-0.057	-0.05	-0.05	-0.05	-0.05	-0.043	-0.05	-0.05	-0.046	-0.046	-0.046	-0.046	-0.046
YGR150C	-0.006	-0.034	-0.033	-0.03	-0.032	-0.027	-0.041	-0.041	-0.041	-0.041	-0.042	-0.038	-0.042	-0.042	-0.04	-0.04	-0.04	-0.056	-0.056	-0.056	-0.056	-0.056	-0.056	-0.05	-0.05	-0.05	-0.054	-0.054	-0.06	-0.056	-0.056	-0.052	-0.052	-0.052	-0.049	-0.05	-0.046	-0.04	-0.04	-0.04	-0.04	-0.04	-0.04	-0.04	-0.04	-0.036	-0.041	-0.04	-0.037
YMR182W-A	-0.002	-0.002	0.002	0.002	0.001	0.001	0.001	0	0	0	0	0	0	0	0	0.02	0.016	0.015	0.013	0.009	0.011	0.013	0.013	0.013	0.013	0.017	0.017	0.017	0.017	0.012	0.013	0.013	0.013	0.016	0.016	0.016	0.016	0.016	0.013	0.013	0.01	0.02	0.023	0.023	0.023	0.023	0.023	0.023	0.023
YDR264C	-0.076	-0.076	-0.076	-0.076	-0.076	-0.071	-0.071	-0.071	-0.076	-0.076	-0.076	-0.076	-0.076	-0.076	-0.076	-0.075	-0.072	-0.072	-0.071	-0.067	-0.067	-0.065	-0.065	-0.065	-0.065	-0.066	-0.062	-0.072	-0.079	-0.073	-0.073	-0.076	-0.072	-0.07	-0.07	-0.072	-0.065	-0.065	-0.065	-0.069	-0.068	-0.049	-0.046	-0.047	-0.051	-0.043	-0.039	-0.033	-0.033
YCR095C	-0.075	-0.075	-0.067	-0.067	-0.065	-0.079	-0.066	-0.066	-0.066	-0.066	-0.062	-0.055	-0.055	-0.055	-0.055	-0.055	-0.055	-0.055	-0.059	-0.059	-0.059	-0.059	-0.059	-0.059	-0.059	-0.059	-0.059	-0.059	-0.059	-0.059	-0.059	-0.059	-0.059	-0.071	-0.071	-0.071	-0.071	-0.081	-0.089	-0.089	-0.089	-0.089	-0.089	-0.095	-0.104	-0.104	-0.107	-0.099	-0.093
YGR240C	-0.052	-0.055	-0.055	-0.055	-0.055	-0.055	-0.055	-0.055	-0.055	-0.055	-0.055	-0.055	-0.052	-0.052	-0.047	-0.047	-0.045	-0.046	-0.046	-0.046	-0.046	-0.046	-0.046	-0.046	-0.046	-0.046	-0.046	-0.046	-0.046	-0.046	-0.046	-0.046	-0.032	-0.035	-0.035	-0.035	-0.035	-0.035	-0.035	-0.035	-0.035	-0.035	-0.035	-0.035	-0.037	-0.04	-0.034	-0.034	-0.034
YNL084C	-0.081	-0.079	-0.078	-0.088	-0.082	-0.082	-0.082	-0.082	-0.082	-0.082	-0.073	-0.073	-0.073	-0.073	-0.075	-0.075	-0.072	-0.073	-0.07	-0.062	-0.062	-0.063	-0.062	-0.062	-0.059	-0.061	-0.061	-0.066	-0.067	-0.068	-0.068	-0.067	-0.067	-0.067	-0.067	-0.065	-0.069	-0.072	-0.072	-0.078	-0.074	-0.074	-0.073	-0.073	-0.073	-0.071	-0.071	-0.072	-0.072
YDL065C	-0.025	-0.026	-0.019	-0.021	-0.021	-0.021	-0.022	-0.024	-0.022	-0.02	-0.016	-0.016	-0.016	-0.016	-0.013	-0.013	-0.013	-0.008	-0.008	-0.014	-0.034	-0.034	-0.034	-0.032	-0.032	-0.025	-0.025	-0.033	-0.029	-0.029	-0.029	-0.029	-0.029	-0.027	-0.024	-0.024	-0.024	-0.026	-0.026	-0.032	-0.044	-0.047	-0.041	-0.039	-0.039	-0.039	-0.037	-0.037	-0.037
YDR130C	-0.119	-0.119	-0.1	-0.1	-0.1	-0.1	-0.112	-0.11	-0.092	-0.091	-0.085	-0.08	-0.103	-0.103	-0.103	-0.103	-0.101	-0.061	-0.053	-0.053	-0.053	-0.048	-0.048	-0.048	-0.048	-0.045	-0.045	-0.045	-0.045	-0.045	-0.04	-0.041	-0.04	-0.04	-0.04	-0.041	-0.054	-0.054	-0.054	-0.054	-0.054	-0.054	-0.056	-0.057	-0.057	-0.057	-0.057	-0.056	-0.056
YPL038W	-0.042	-0.042	-0.042	-0.096	-0.096	-0.099	-0.094	-0.125	-0.125	-0.123	-0.123	-0.123	-0.12	-0.12	-0.126	-0.114	-0.132	-0.132	-0.128	-0.129	-0.133	-0.127	-0.14	-0.14	-0.14	-0.14	-0.14	-0.14	-0.14	-0.14	-0.14	-0.136	-0.136	-0.125	-0.132	-0.132	-0.129	-0.12	-0.112	-0.114	-0.114	-0.114	-0.114	-0.123	-0.102	-0.106	-0.106	-0.106	-0.112
YNL180C	-0.067	-0.067	-0.066	-0.066	-0.061	-0.063	-0.063	-0.063	-0.063	-0.063	-0.063	-0.063	-0.063	-0.063	-0.066	-0.072	-0.072	-0.072	-0.072	-0.072	-0.072	-0.072	-0.072	-0.072	-0.072	-0.072	-0.072	-0.076	-0.061	-0.061	-0.061	-0.061	-0.061	-0.061	-0.065	-0.068	-0.068	-0.068	-0.062	-0.062	-0.062	-0.062	-0.062	-0.069	-0.069	-0.074	-0.074	-0.074	-0.074
YCR019W	-0.051	-0.053	-0.053	-0.056	-0.054	-0.051	-0.051	-0.053	-0.026	-0.026	-0.026	-0.026	-0.032	-0.038	-0.036	-0.031	-0.031	-0.029	-0.018	-0.018	-0.018	-0.018	-0.018	-0.024	-0.017	-0.002	-0.023	-0.026	-0.026	-0.023	-0.026	-0.019	-0.013	-0.013	-0.01	-0.004	-0.002	-0.002	0.015	0.006	0.009	0.009	0.006	0.001	0.001	0.001	-0.001	0.002	0.002
YMR218C	-0.226	-0.226	-0.203	-0.166	-0.169	-0.15	-0.15	-0.16	-0.141	-0.109	-0.097	-0.097	-0.097	-0.097	-0.097	-0.097	-0.097	-0.097	-0.097	-0.097	-0.097	-0.097	-0.097	-0.1	-0.1	-0.1	-0.1	-0.1	-0.1	-0.1	-0.1	-0.097	-0.095	-0.093	-0.093	-0.093	-0.093	-0.084	-0.08	-0.082	-0.076	-0.076	-0.076	-0.077	-0.075	-0.083	-0.083	-0.083	-0.083
YLR067C	-0.066	-0.073	-0.071	-0.071	-0.068	-0.069	-0.066	-0.067	-0.06	-0.059	-0.059	-0.058	-0.058	-0.055	-0.057	-0.057	-0.056	-0.055	-0.054	-0.056	-0.054	-0.055	-0.054	-0.058	-0.058	-0.056	-0.056	-0.056	-0.058	-0.056	-0.056	-0.054	-0.052	-0.051	-0.051	-0.053	-0.052	-0.052	-0.052	-0.052	-0.052	-0.052	-0.052	-0.051	-0.051	-0.051	-0.05	-0.05	-0.052
YOL028C	-0.051	-0.051	-0.053	-0.053	-0.053	-0.053	-0.053	-0.053	-0.053	-0.053	-0.053	-0.053	-0.053	-0.053	-0.054	-0.054	-0.057	-0.057	-0.052	-0.052	-0.054	-0.055	-0.055	-0.055	-0.054	-0.054	-0.054	-0.054	-0.054	-0.049	-0.049	-0.048	-0.047	-0.047	-0.047	-0.047	-0.039	-0.04	-0.045	-0.047	-0.047	-0.047	-0.047	-0.039	-0.039	-0.039	-0.041	-0.036	-0.038
YER014W	-0.017	-0.01	-0.015	-0.019	-0.021	-0.021	-0.021	-0.023	-0.009	-0.005	-0.005	-0.011	-0.011	-0.012	-0.016	-0.019	-0.019	-0.03	-0.03	-0.03	-0.03	-0.03	-0.03	-0.03	-0.03	-0.03	-0.016	-0.021	-0.022	-0.023	-0.023	-0.027	-0.021	-0.019	-0.011	-0.013	-0.013	-0.013	-0.015	-0.015	-0.015	-0.017	-0.016	-0.016	-0.015	-0.015	-0.011	-0.011	-0.011
YGR222W	0.037	0.038	0.033	0.019	0	0	0	-0.016	-0.011	-0.005	-0.005	-0.005	-0.002	-0.015	-0.019	-0.017	-0.018	-0.018	-0.018	-0.015	-0.015	-0.017	-0.017	-0.019	-0.019	-0.023	-0.027	-0.027	-0.027	-0.03	-0.028	-0.032	-0.037	-0.037	-0.042	-0.042	-0.046	-0.046	-0.046	-0.055	-0.051	-0.051	-0.051	-0.051	-0.051	-0.051	-0.051	-0.049	-0.051
YIR014W	-0.034	-0.034	-0.034	-0.034	-0.034	-0.032	-0.055	-0.057	-0.057	-0.057	-0.057	-0.057	-0.055	-0.055	-0.055	-0.064	-0.104	-0.133	-0.133	-0.133	-0.133	-0.133	-0.113	-0.113	-0.2	-0.2	-0.2	-0.2	-0.2	-0.2	-0.2	-0.2	-0.2	-0.183	-0.218	-0.218	-0.221	-0.151	-0.151	-0.151	-0.151	-0.15	-0.124	-0.124	-0.124	-0.124	-0.124	-0.12	-0.12
YMR026C	-0.043	-0.043	-0.043	-0.043	-0.046	-0.045	-0.047	-0.047	-0.045	-0.045	-0.045	-0.045	-0.045	-0.047	-0.045	-0.045	-0.05	-0.05	-0.051	-0.054	-0.059	-0.055	-0.054	-0.054	-0.057	-0.057	-0.058	-0.059	-0.06	-0.06	-0.062	-0.062	-0.062	-0.061	-0.061	-0.061	-0.061	-0.064	-0.064	-0.064	-0.064	-0.072	-0.072	-0.072	-0.072	-0.072	-0.072	-0.072	-0.072
YGL167C	-0.147	-0.139	-0.138	-0.141	-0.134	-0.135	-0.129	-0.127	-0.135	-0.133	-0.128	-0.148	-0.148	-0.146	-0.134	-0.133	-0.13	-0.13	-0.131	-0.126	-0.122	-0.121	-0.121	-0.121	-0.122	-0.122	-0.122	-0.124	-0.124	-0.124	-0.124	-0.123	-0.123	-0.123	-0.123	-0.123	-0.123	-0.123	-0.127	-0.127	-0.127	-0.127	-0.127	-0.127	-0.127	-0.133	-0.133	-0.136	-0.136
YMR205C	-0.002	-0.002	-0.002	-0.005	-0.01	-0.015	-0.015	-0.015	-0.015	-0.015	-0.015	-0.015	-0.015	-0.015	-0.015	-0.015	-0.015	-0.015	-0.015	-0.013	0	0	0	0	0	0	0	0	0	0	0	0	0	0	0	0	0	0	0	0	0	0	0	0	0	0	0	0	0
YML096W	-0.03	-0.03	-0.037	-0.042	-0.045	-0.045	-0.045	-0.025	-0.025	-0.025	-0.024	-0.026	-0.02	-0.018	-0.018	-0.018	-0.018	-0.023	-0.023	-0.023	-0.021	-0.03	-0.029	-0.028	-0.03	-0.03	-0.025	-0.025	-0.026	-0.026	-0.029	-0.029	-0.029	-0.029	-0.029	-0.029	-0.029	-0.029	-0.029	-0.029	-0.032	-0.032	-0.029	-0.029	-0.028	-0.028	-0.028	-0.028	-0.028
YDR326C	0.01	0.007	0	0	0	0	0	0	0	0.004	0.004	0.002	0.002	0.002	0.002	0.003	0.001	0.006	0.009	0.011	0.011	0.011	0.013	0.013	0.013	0.013	0.011	0.011	0.011	0.011	0.011	0.011	0.011	0.011	0.011	0.01	0.01	0.01	0.012	0.012	0.01	0.01	0.01	0.011	0.011	0.006	0.004	0.004	-0.002
YNL134C	-0.157	-0.157	-0.139	-0.148	-0.169	-0.192	-0.23	-0.225	-0.238	-0.238	-0.244	-0.242	-0.242	-0.242	-0.242	-0.242	-0.244	-0.248	-0.245	-0.237	-0.255	-0.255	-0.255	-0.242	-0.213	-0.213	-0.218	-0.218	-0.218	-0.218	-0.218	-0.218	-0.211	-0.196	-0.196	-0.196	-0.189	-0.189	-0.191	-0.195	-0.192	-0.192	-0.196	-0.196	-0.196	-0.19	-0.19	-0.19	-0.194
YOR359W	-0.042	-0.042	-0.042	-0.042	-0.042	-0.042	-0.04	-0.04	-0.04	-0.04	-0.043	-0.043	-0.042	-0.047	-0.047	-0.047	-0.051	-0.051	-0.05	-0.05	-0.05	-0.054	-0.05	-0.047	-0.048	-0.047	-0.047	-0.045	-0.045	-0.045	-0.042	-0.04	-0.043	-0.043	-0.045	-0.045	-0.049	-0.051	-0.051	-0.05	-0.05	-0.047	-0.047	-0.048	-0.048	-0.048	-0.048	-0.048	-0.048
YOL086W-A	-0.067	-0.071	-0.071	-0.071	-0.073	-0.073	-0.073	-0.073	-0.07	-0.073	-0.074	-0.074	-0.074	-0.074	-0.062	-0.06	-0.06	-0.06	-0.06	-0.06	-0.058	-0.056	-0.058	-0.058	-0.057	-0.057	-0.057	-0.057	-0.058	-0.058	-0.058	-0.058	-0.058	-0.058	-0.056	-0.056	-0.059	-0.059	-0.054	-0.054	-0.054	-0.052	-0.049	-0.049	-0.049	-0.05	-0.05	-0.05	-0.05
YJL109C	-0.031	-0.031	-0.031	-0.03	-0.03	-0.03	-0.03	-0.032	-0.032	-0.032	-0.032	-0.032	-0.031	-0.026	-0.023	-0.026	-0.026	-0.026	-0.029	-0.029	-0.029	-0.029	-0.031	-0.031	-0.031	-0.031	-0.023	-0.025	-0.028	-0.023	-0.023	-0.019	-0.019	-0.019	-0.021	-0.022	-0.022	-0.022	-0.022	-0.022	-0.022	-0.017	-0.017	-0.019	-0.022	-0.022	-0.022	-0.022	-0.022
YFL017C	-0.041	-0.041	-0.019	-0.011	-0.011	-0.011	-0.015	-0.015	-0.01	-0.01	-0.01	-0.015	-0.009	-0.009	-0.012	-0.011	-0.015	-0.015	-0.009	-0.009	-0.009	-0.009	-0.007	0.008	0.001	-0.003	-0.003	-0.009	-0.009	-0.009	-0.009	-0.009	-0.009	-0.009	-0.011	-0.013	-0.013	-0.013	-0.012	-0.012	-0.015	-0.01	-0.013	-0.013	-0.015	-0.017	-0.013	-0.018	-0.029
YGL044C	-0.001	-0.001	0	0	-0.001	-0.001	-0.003	0	-0.006	-0.002	-0.001	-0.001	-0.001	-0.001	-0.001	-0.001	-0.001	-0.001	0	0	0	0	0	0	0	0	0	0	-0.001	-0.001	0.001	0.001	0.001	-0.001	0.001	0.001	0.001	0.001	0.001	-0.002	-0.002	-0.002	-0.001	-0.003	-0.003	-0.003	-0.003	-0.003	-0.003
YKR062W	-0.079	-0.079	-0.079	-0.079	-0.079	-0.079	-0.079	-0.076	-0.076	-0.076	-0.076	-0.076	-0.081	-0.081	-0.081	-0.072	-0.081	-0.079	-0.067	-0.067	-0.067	-0.067	-0.057	-0.057	-0.057	-0.057	-0.057	-0.05	-0.053	-0.053	-0.057	-0.057	-0.057	-0.06	-0.064	-0.06	-0.06	-0.06	-0.06	-0.065	-0.065	-0.063	-0.063	-0.06	-0.06	-0.06	-0.06	-0.06	-0.06
YDL077C	-0.017	-0.02	-0.02	-0.02	-0.02	-0.022	-0.028	-0.027	-0.026	-0.026	-0.026	-0.026	-0.028	-0.028	-0.028	-0.028	-0.028	-0.028	-0.031	-0.025	-0.025	-0.023	-0.032	-0.024	-0.024	-0.024	-0.024	-0.024	-0.027	-0.039	-0.034	-0.034	-0.034	-0.034	-0.022	-0.022	-0.022	-0.022	-0.024	-0.028	-0.028	-0.028	-0.028	-0.024	-0.024	-0.024	-0.024	-0.024	-0.024
YCR066W	-0.011	0.011	0.056	0.021	0.001	0.001	-0.006	0	0	0	0	0	0	0	0	0	0	0	0	0	0	0	0	0.044	0.069	0.069	0.09	0.095	0.058	0.023	0.016	0.016	0.016	0.016	0.022	0.022	0.022	0.022	0.028	0.028	0.032	0.036	0.036	0.036	0.021	0.027	0.027	0.061	0.017
YPR018W	-0.359	-0.35	-0.35	-0.349	-0.349	-0.349	-0.348	-0.348	-0.342	-0.347	-0.344	-0.344	-0.344	-0.372	-0.372	-0.364	-0.366	-0.388	-0.388	-0.388	-0.387	-0.387	-0.387	-0.387	-0.387	-0.362	-0.364	-0.403	-0.387	-0.387	-0.387	-0.387	-0.387	-0.383	-0.383	-0.383	-0.383	-0.383	-0.404	-0.412	-0.45	-0.377	-0.357	-0.357	-0.346	-0.35	-0.35	-0.331	-0.331
YPL067C	-0.073	-0.073	-0.072	-0.075	-0.081	-0.081	-0.081	-0.087	-0.088	-0.088	-0.084	-0.078	-0.078	-0.078	-0.081	-0.076	-0.076	-0.076	-0.076	-0.076	-0.077	-0.08	-0.08	-0.08	-0.08	-0.08	-0.083	-0.083	-0.083	-0.083	-0.085	-0.085	-0.091	-0.093	-0.095	-0.095	-0.095	-0.095	-0.095	-0.095	-0.097	-0.097	-0.1	-0.109	-0.111	-0.111	-0.114	-0.116	-0.116
YDL104C	-0.023	-0.027	-0.024	-0.024	-0.023	-0.023	-0.023	-0.025	-0.029	-0.062	-0.062	-0.067	-0.067	-0.054	-0.051	-0.049	-0.049	-0.049	-0.049	-0.049	-0.048	-0.045	-0.048	-0.041	-0.041	-0.046	-0.045	-0.045	-0.051	-0.065	-0.061	-0.062	-0.061	-0.061	-0.061	-0.067	-0.067	-0.045	-0.046	-0.049	-0.054	-0.056	-0.062	-0.062	-0.054	-0.054	-0.055	-0.055	-0.055
YDR128W	0.006	0.006	0.008	0.012	0.012	0.014	0.011	0.007	0.005	-0.001	-0.007	-0.002	-0.004	-0.009	0.006	0.004	0.004	0.007	0.007	0.007	0.007	0.007	0.004	0.01	0.01	0.01	0.01	0.01	0.01	0.01	0.017	0.017	0.015	0.015	0.017	0.014	0.014	0.014	0.014	0.014	0.014	0.014	0.014	0.019	0.018	0.009	0.004	0.004	0.004
YNR031C	-0.072	-0.072	-0.072	-0.074	-0.074	-0.078	-0.078	-0.078	-0.082	-0.076	-0.07	-0.065	-0.065	-0.066	-0.066	-0.066	-0.066	-0.064	-0.061	-0.061	-0.061	-0.061	-0.064	-0.064	-0.062	-0.062	-0.061	-0.06	-0.06	-0.059	-0.059	-0.059	-0.059	-0.059	-0.059	-0.059	-0.065	-0.065	-0.063	-0.065	-0.065	-0.065	-0.065	-0.067	-0.063	-0.063	-0.063	-0.063	-0.065
YBL040C	-0.034	-0.034	-0.034	-0.041	-0.041	-0.041	-0.036	-0.032	-0.032	-0.043	-0.051	-0.051	-0.047	-0.047	-0.047	-0.059	-0.056	-0.056	-0.056	-0.056	-0.056	-0.056	-0.056	-0.056	-0.056	-0.056	-0.051	-0.051	-0.051	-0.051	-0.054	-0.054	-0.054	-0.051	-0.035	-0.035	-0.035	-0.035	-0.035	-0.029	-0.032	-0.025	-0.029	-0.026	-0.026	-0.026	-0.038	-0.035	-0.037
YNL264C	-0.008	-0.013	-0.013	-0.013	-0.013	-0.013	-0.018	-0.02	-0.033	-0.033	-0.03	-0.025	-0.018	-0.019	-0.025	-0.025	-0.019	-0.024	-0.022	-0.027	-0.025	-0.025	-0.025	-0.025	-0.025	-0.031	-0.031	-0.025	-0.023	-0.023	-0.025	-0.025	-0.032	-0.032	-0.033	-0.035	-0.033	-0.033	-0.033	-0.026	-0.032	-0.032	-0.031	-0.031	-0.031	-0.031	-0.031	-0.031	-0.031
YOR220W	-0.09	-0.09	-0.09	-0.097	-0.097	-0.1	-0.097	-0.097	-0.097	-0.097	-0.097	-0.097	-0.088	-0.08	-0.072	-0.072	-0.072	-0.072	-0.072	-0.054	-0.056	-0.056	-0.056	-0.056	-0.056	-0.056	-0.056	-0.056	-0.052	-0.054	-0.056	-0.056	-0.056	-0.056	-0.057	-0.057	-0.057	-0.057	-0.057	-0.057	-0.057	-0.057	-0.061	-0.055	-0.055	-0.055	-0.055	-0.055	-0.055
YPR138C	-0.024	-0.024	-0.017	-0.017	-0.017	-0.017	-0.017	-0.017	-0.017	-0.017	-0.017	-0.017	-0.017	-0.028	-0.02	-0.017	-0.017	-0.014	-0.009	-0.009	-0.015	-0.015	-0.015	-0.015	-0.015	-0.015	-0.015	-0.015	-0.015	-0.015	-0.015	-0.015	-0.015	-0.015	-0.015	-0.015	-0.015	-0.015	-0.015	-0.015	-0.015	-0.02	-0.016	-0.015	-0.015	-0.007	0.004	0.004	0.004
YMR062C	-0.126	-0.126	-0.126	-0.126	-0.126	-0.126	-0.126	0	0	0	0	0	0	0	0	0	0	0	0	0	0	0	0	0	0	0	0	0	0	0	0	0	0	0	0	0	0	0	0	0	-0.631	-0.631	-0.631	-0.631	-0.631	-0.631	-0.674	-0.674	-0.674
YDR147W	-0.135	-0.135	-0.135	-0.135	-0.135	-0.177	-0.177	-0.203	-0.203	-0.203	-0.203	-0.203	-0.203	-0.203	-0.203	-0.203	-0.203	-0.204	-0.199	-0.199	-0.202	-0.202	-0.202	-0.199	0	0	0	0	-0.289	-0.289	-0.289	-0.289	-0.289	-0.289	-0.289	-0.289	-0.287	-0.287	-0.224	-0.163	-0.164	-0.143	-0.143	-0.143	-0.143	-0.147	-0.147	-0.135	-0.135
YDR138W	-0.086	-0.086	-0.086	-0.086	-0.078	-0.078	-0.078	-0.078	-0.078	-0.078	-0.071	-0.075	-0.068	-0.07	-0.07	-0.07	-0.07	-0.064	-0.08	-0.072	-0.072	-0.072	-0.071	-0.071	-0.071	-0.074	-0.074	-0.074	-0.071	-0.071	-0.073	-0.077	-0.077	-0.073	-0.073	-0.068	-0.068	-0.068	-0.068	-0.057	-0.057	-0.059	-0.054	-0.054	-0.054	-0.054	-0.054	-0.054	-0.054
YDR153C	-0.031	-0.031	-0.034	-0.036	-0.036	-0.036	-0.036	-0.033	-0.035	-0.035	-0.038	-0.038	-0.038	-0.038	-0.038	-0.038	-0.038	-0.038	-0.038	-0.036	-0.036	-0.036	-0.036	-0.036	-0.036	-0.027	-0.03	-0.03	-0.033	-0.027	0.001	-0.001	-0.001	-0.003	-0.003	-0.003	-0.003	-0.002	-0.002	-0.001	0.002	0.002	0.002	-0.001	-0.001	-0.001	-0.001	-0.001	-0.001
YOR198C	-0.025	-0.025	-0.025	-0.025	-0.03	-0.03	-0.046	-0.046	-0.052	-0.052	-0.048	-0.048	-0.048	-0.046	-0.046	-0.046	-0.046	-0.044	-0.044	-0.044	-0.044	-0.044	-0.044	-0.039	-0.039	-0.037	-0.035	-0.035	-0.033	-0.033	-0.034	-0.034	-0.034	-0.034	-0.034	-0.034	-0.034	-0.034	-0.034	-0.034	-0.034	-0.034	-0.034	-0.034	-0.034	-0.034	-0.034	-0.034	-0.034
YDR028C	-0.341	-0.341	-0.343	-0.343	-0.343	-0.334	-0.334	-0.337	-0.337	-0.337	-0.336	-0.336	-0.336	-0.336	-0.336	-0.33	-0.344	-0.339	-0.335	-0.335	-0.333	-0.347	-0.347	-0.347	-0.333	-0.319	-0.319	-0.319	-0.312	-0.312	-0.312	-0.316	-0.316	-0.316	-0.339	-0.339	-0.339	-0.341	-0.353	-0.309	-0.311	-0.311	-0.311	-0.311	-0.311	-0.311	-0.311	-0.311	-0.311
YDR050C	-0.023	-0.023	-0.018	-0.018	-0.017	-0.017	-0.017	-0.019	-0.022	-0.022	-0.022	-0.031	-0.031	-0.029	-0.029	-0.029	-0.035	-0.035	-0.035	-0.031	-0.019	-0.005	-0.005	0.01	0.005	-0.009	-0.01	-0.01	-0.01	-0.01	-0.013	-0.011	-0.016	-0.026	-0.026	-0.029	-0.029	-0.029	-0.029	-0.029	-0.033	-0.029	-0.024	-0.027	-0.027	-0.024	-0.024	-0.024	-0.026
YML124C	-0.035	-0.035	-0.035	-0.035	-0.035	-0.036	-0.048	-0.048	-0.046	-0.042	-0.042	-0.042	-0.044	-0.048	-0.048	-0.045	-0.043	-0.043	-0.043	-0.043	-0.043	-0.043	-0.043	-0.049	-0.051	-0.054	-0.054	-0.054	-0.054	-0.054	-0.054	-0.054	-0.054	-0.054	-0.054	-0.054	-0.054	-0.058	-0.058	-0.058	-0.058	-0.058	-0.058	-0.058	-0.054	-0.054	-0.051	-0.051	-0.051
YAL035W	-0.078	-0.078	-0.079	-0.08	-0.08	-0.081	-0.08	-0.075	-0.076	-0.076	-0.076	-0.076	-0.077	-0.077	-0.077	-0.077	-0.077	-0.077	-0.077	-0.078	-0.078	-0.078	-0.078	-0.078	-0.078	-0.08	-0.079	-0.079	-0.079	-0.079	-0.077	-0.077	-0.073	-0.073	-0.073	-0.077	-0.077	-0.077	-0.077	-0.077	-0.077	-0.077	-0.077	-0.081	-0.081	-0.081	-0.081	-0.081	-0.081
YMR159C	0.012	0.015	0.027	0.032	0.045	0.045	0.045	0.045	0.045	0.029	0.011	0.036	0.032	-0.002	-0.002	-0.008	-0.008	-0.004	-0.009	-0.044	-0.024	-0.017	-0.011	0.002	0.002	0.004	0.004	0.001	-0.002	0.001	0.006	0.006	0.006	0.006	0	0.015	0.023	0.023	0.023	0.016	0.016	0.009	0.005	-0.015	-0.024	-0.032	-0.036	-0.036	-0.036
YJR097W	-0.026	-0.026	-0.026	-0.026	-0.026	-0.026	-0.026	-0.026	-0.025	-0.021	-0.021	-0.021	-0.023	-0.024	-0.024	-0.024	-0.024	-0.021	-0.021	-0.021	-0.022	-0.022	-0.022	-0.019	-0.025	-0.024	-0.024	-0.026	-0.025	-0.025	-0.027	-0.027	-0.027	-0.027	-0.027	-0.027	-0.035	-0.037	-0.037	-0.04	-0.038	-0.038	-0.038	-0.038	-0.038	-0.038	-0.038	-0.038	-0.038
YGL076C	-0.043	-0.043	-0.043	-0.043	-0.043	-0.043	-0.043	-0.042	-0.042	-0.042	-0.042	-0.042	-0.042	-0.043	-0.043	-0.042	-0.042	-0.043	-0.045	-0.045	-0.045	-0.045	-0.039	-0.043	-0.043	-0.038	-0.038	-0.036	-0.036	-0.036	-0.036	-0.036	-0.038	-0.038	-0.038	-0.038	-0.036	-0.036	-0.036	-0.036	-0.036	-0.036	-0.036	-0.036	-0.036	-0.036	-0.036	-0.035	-0.032
YBR077C	0.013	0.002	0.002	0.002	0.003	0.003	0.003	0.001	0.001	0.001	0.001	0.001	0.001	0.001	0.001	0.001	0.001	0.002	0.001	0.001	0.001	0.001	0.002	-0.001	0	0	0	0	0	0.002	0.002	-0.002	-0.002	-0.002	-0.002	-0.002	-0.002	-0.006	-0.006	-0.002	-0.002	0	0.001	0.001	0.002	0.002	0.002	0.002	0.002
YEL050C	0.012	0.013	0.011	0.009	0.009	0.009	0.008	0.008	0.008	0.008	0.01	0.01	0.01	0.01	0.011	0.007	0	0.004	0.004	-0.001	-0.001	-0.001	0.001	-0.002	-0.003	-0.003	-0.003	-0.003	-0.003	-0.003	-0.002	-0.002	-0.003	-0.003	-0.003	-0.003	-0.004	0.001	0.001	0.001	0.003	0.003	0.003	0.003	0.003	0.002	0.003	0.003	0.003
YHR081W	-0.37	-0.372	-0.372	-0.372	-0.372	-0.372	-0.372	-0.269	-0.265	-0.253	-0.253	-0.253	-0.222	-0.222	-0.222	-0.225	-0.215	-0.206	-0.201	-0.203	-0.203	-0.224	-0.227	-0.227	-0.23	-0.23	-0.227	-0.186	-0.189	-0.189	-0.188	-0.188	-0.156	-0.147	-0.142	-0.142	-0.18	-0.151	-0.13	-0.13	-0.13	-0.13	-0.084	-0.102	-0.025	0.026	0.026	0.026	0.026
YMR213W	-0.046	-0.041	-0.038	-0.038	-0.038	-0.033	-0.044	-0.046	-0.041	-0.041	-0.041	-0.041	-0.056	-0.056	-0.05	-0.046	-0.037	-0.037	-0.031	-0.03	-0.03	-0.03	-0.031	-0.031	-0.031	-0.031	-0.031	-0.027	-0.027	-0.027	-0.029	-0.033	-0.036	-0.036	-0.036	-0.036	-0.036	-0.036	-0.035	-0.061	-0.056	-0.049	-0.049	-0.049	-0.049	-0.049	-0.049	-0.048	-0.054
YMR061W	-0.005	-0.017	-0.007	-0.007	-0.006	-0.027	-0.034	-0.034	-0.034	-0.041	-0.041	-0.041	-0.041	-0.041	-0.041	-0.041	-0.041	-0.049	-0.039	-0.032	-0.032	-0.024	-0.024	-0.024	-0.024	-0.024	-0.022	-0.022	-0.017	-0.017	-0.017	-0.017	-0.017	-0.017	-0.017	-0.017	-0.017	-0.017	-0.017	-0.017	-0.021	-0.021	-0.021	-0.021	-0.021	-0.024	-0.024	-0.024	-0.024
YER159C	-0.109	-0.109	-0.085	-0.074	-0.059	-0.043	-0.043	-0.043	-0.053	-0.053	-0.041	-0.041	-0.054	-0.046	-0.038	-0.062	-0.072	-0.06	-0.055	-0.057	-0.049	-0.049	-0.049	-0.051	-0.04	-0.043	-0.043	-0.041	-0.025	-0.025	-0.025	-0.022	-0.022	-0.022	-0.022	-0.022	-0.022	-0.022	-0.022	-0.022	-0.015	-0.015	-0.019	-0.009	-0.017	-0.017	-0.017	-0.017	-0.017
YHR101C	-0.209	-0.209	-0.212	-0.194	-0.196	-0.197	-0.198	-0.198	-0.202	-0.202	-0.202	-0.204	-0.21	-0.234	-0.223	-0.192	-0.192	-0.192	-0.192	-0.192	-0.198	-0.192	-0.189	-0.189	-0.189	-0.189	-0.189	-0.189	-0.189	-0.189	-0.198	-0.202	-0.206	-0.207	-0.202	-0.201	-0.2	-0.2	-0.2	-0.2	-0.201	-0.201	-0.201	-0.201	-0.201	-0.201	-0.203	-0.21	-0.216
YBL011W	-0.09	-0.09	-0.09	-0.076	-0.076	-0.076	-0.079	-0.088	-0.09	-0.09	-0.097	-0.113	-0.113	-0.113	-0.113	-0.113	-0.162	-0.181	-0.216	-0.263	-0.244	-0.26	-0.248	-0.215	-0.215	-0.215	-0.213	-0.219	-0.23	-0.23	-0.201	-0.201	-0.194	-0.201	-0.198	-0.198	-0.198	-0.198	-0.198	-0.192	-0.192	-0.192	-0.192	-0.192	-0.184	-0.175	-0.161	-0.161	-0.161
YKR049C	0	0	0	0	0	0	0	0	0	0	0	0	0	0	0	0	0	0	0	0	0	0	0	0	0	0	0	0	0	0	0	0	0	0	0	0	0	0	0	0	0	0	0	0	-0.248	-0.248	-0.248	-0.24	-0.24
YMR244C-A	-0.083	-0.087	-0.081	-0.081	-0.081	-0.081	-0.079	-0.079	-0.077	-0.076	-0.076	-0.076	-0.076	-0.073	-0.073	-0.073	-0.079	-0.077	-0.078	-0.078	-0.082	-0.083	-0.083	-0.083	-0.083	-0.083	-0.087	-0.083	-0.064	-0.064	-0.064	-0.064	-0.064	-0.064	-0.064	-0.062	-0.062	-0.062	-0.06	-0.06	-0.061	-0.063	-0.063	-0.063	-0.061	-0.061	-0.061	-0.061	-0.061
YFR003C	-0.015	-0.015	-0.013	-0.014	-0.018	-0.018	-0.021	-0.021	-0.021	-0.019	-0.019	-0.014	-0.014	-0.019	-0.019	-0.019	-0.021	-0.021	-0.021	-0.021	-0.021	-0.021	-0.02	-0.022	-0.022	-0.022	-0.022	-0.022	-0.022	-0.022	-0.022	-0.022	-0.022	-0.022	-0.022	-0.02	-0.022	-0.023	-0.023	-0.023	-0.021	-0.018	-0.018	-0.02	-0.02	-0.02	-0.022	-0.022	-0.023
YER087C-B	-0.042	-0.042	-0.043	-0.044	-0.044	-0.044	-0.043	-0.043	-0.043	-0.043	-0.043	-0.043	-0.043	-0.046	-0.046	-0.046	-0.046	-0.046	-0.045	-0.045	-0.046	-0.046	-0.046	-0.046	-0.046	-0.046	-0.046	-0.046	-0.046	-0.046	-0.046	-0.046	-0.046	-0.046	-0.046	-0.046	-0.045	-0.045	-0.045	-0.045	-0.045	-0.045	-0.045	-0.045	-0.045	-0.045	-0.045	-0.046	-0.046
YDL110C	-0.078	-0.072	-0.072	-0.072	-0.072	-0.072	-0.072	-0.072	-0.072	-0.071	-0.071	-0.075	-0.075	-0.075	-0.072	-0.074	-0.082	-0.082	-0.079	-0.073	-0.073	-0.074	-0.074	-0.074	-0.074	-0.074	-0.074	-0.072	-0.069	-0.069	-0.069	-0.069	-0.069	-0.069	-0.072	-0.072	-0.072	-0.072	-0.072	-0.072	-0.073	-0.073	-0.073	-0.073	-0.073	-0.073	-0.073	-0.073	-0.072
YOR168W	-0.006	-0.006	-0.004	-0.004	-0.006	-0.006	-0.006	-0.004	-0.004	-0.004	-0.004	-0.004	-0.004	-0.004	-0.004	-0.004	-0.004	-0.004	-0.004	-0.004	-0.004	0	0	0	0	-0.003	-0.003	-0.003	-0.003	-0.003	-0.005	-0.005	-0.007	-0.007	-0.007	-0.007	-0.007	-0.004	-0.007	-0.006	-0.006	-0.006	-0.006	-0.006	-0.009	0.006	0.004	0.004	0.009
YOR080W	-0.021	-0.021	-0.021	-0.035	-0.057	-0.057	-0.055	-0.048	-0.05	-0.061	-0.061	-0.061	-0.067	-0.061	-0.061	-0.061	-0.061	-0.062	-0.071	-0.082	-0.072	-0.061	-0.061	-0.061	-0.054	-0.063	-0.063	-0.065	-0.069	-0.07	-0.06	-0.066	-0.09	-0.09	-0.09	-0.098	-0.098	-0.083	-0.086	-0.081	-0.081	-0.083	-0.089	-0.088	-0.088	-0.088	-0.086	-0.088	-0.078
YPL256C	-0.113	-0.111	-0.113	-0.131	-0.131	-0.131	-0.131	-0.112	-0.112	-0.119	-0.119	-0.119	-0.112	-0.109	-0.109	-0.11	-0.11	-0.11	-0.113	-0.113	-0.111	-0.131	-0.131	-0.131	-0.131	-0.131	-0.131	-0.131	-0.131	-0.131	-0.15	-0.149	-0.149	-0.149	-0.149	-0.149	-0.149	-0.149	-0.139	-0.139	-0.138	-0.116	-0.116	-0.116	-0.116	-0.116	-0.116	-0.119	-0.117
YCR081W	-0.135	-0.122	-0.116	-0.106	-0.106	-0.106	-0.105	-0.105	-0.105	-0.105	-0.105	-0.105	-0.119	-0.119	-0.12	-0.12	-0.12	-0.12	-0.131	-0.126	-0.121	-0.114	-0.112	-0.112	-0.112	-0.112	-0.112	-0.11	-0.108	-0.105	-0.108	-0.1	-0.103	-0.103	-0.103	-0.097	-0.108	-0.102	-0.101	-0.101	-0.101	-0.102	-0.102	-0.102	-0.103	-0.104	-0.104	-0.1	-0.1
YLR351C	0	0	0	0	0.039	0.065	0.024	0.024	0.024	0.024	0.024	0.024	0.024	0.024	0.024	0.011	0.02	0.02	0.028	0.048	0.024	0.024	0.024	0.032	0.032	0.032	0.032	0.032	0.032	0.032	0.032	0.026	0.043	0.043	0.043	0.043	0.043	0.043	0.063	0.063	0.048	0.039	0.033	0.009	-0.055	-0.055	-0.055	-0.055	-0.06
YOR065W	-0.078	-0.086	-0.086	-0.086	-0.086	-0.086	-0.094	-0.094	-0.095	-0.114	-0.12	-0.122	-0.122	-0.131	-0.131	-0.131	-0.129	-0.129	-0.127	-0.119	-0.119	-0.117	-0.117	-0.126	-0.131	-0.123	-0.123	-0.116	-0.116	-0.124	-0.11	-0.11	-0.088	-0.122	-0.165	-0.131	-0.155	-0.155	-0.157	-0.174	-0.154	-0.141	-0.138	-0.14	-0.112	-0.107	-0.107	-0.098	-0.123
YIR035C	-0.115	-0.112	-0.108	-0.111	-0.111	-0.111	-0.111	-0.111	-0.111	-0.111	-0.107	-0.106	-0.077	-0.092	-0.08	-0.082	-0.082	-0.082	-0.082	-0.082	-0.083	-0.085	-0.083	-0.083	-0.083	-0.074	-0.08	-0.082	-0.082	-0.087	-0.087	-0.084	-0.086	-0.083	-0.083	-0.083	-0.083	-0.083	-0.083	-0.082	-0.079	-0.081	-0.085	-0.085	-0.085	-0.085	-0.085	-0.085	-0.085
YCR034W	0.027	0.024	0.024	0.024	0.024	0.024	0.024	0.016	0.016	0.014	0.014	0.014	0.014	0.014	0.014	0.014	0.014	0.014	0.014	0.014	0.011	0.013	0.011	0.011	0.011	0.011	0.009	0.005	0.003	0.005	0.005	0.005	0.005	0.005	0.005	0.009	0.003	0.011	0.006	0.006	0.001	0.001	-0.001	-0.001	0.003	0.002	0.002	0.004	0.004
YKL005C	-0.099	-0.1	-0.107	-0.107	-0.107	-0.107	-0.107	-0.103	-0.103	-0.103	-0.103	-0.103	-0.103	-0.103	-0.103	-0.1	-0.101	-0.102	-0.102	-0.102	-0.099	-0.099	-0.099	-0.097	-0.097	-0.097	-0.097	-0.097	-0.096	-0.094	-0.094	-0.094	-0.094	-0.094	-0.09	-0.09	-0.09	-0.09	-0.089	-0.089	-0.089	-0.093	-0.092	-0.092	-0.089	-0.087	-0.087	-0.087	-0.087
YMR086W	-0.099	-0.099	-0.089	-0.089	-0.094	-0.101	-0.102	-0.102	-0.102	-0.102	-0.102	-0.102	-0.096	-0.086	-0.086	-0.086	-0.083	-0.083	-0.073	-0.074	-0.039	-0.037	-0.037	-0.037	-0.037	-0.039	-0.03	-0.03	-0.023	-0.023	-0.018	-0.027	-0.046	-0.046	-0.046	-0.054	-0.049	-0.053	-0.056	-0.056	-0.056	-0.056	-0.056	-0.056	-0.061	-0.061	-0.061	-0.078	-0.063
YLR429W	-0.045	-0.044	-0.044	-0.044	-0.029	-0.04	-0.039	-0.039	-0.039	-0.036	-0.036	-0.036	-0.036	-0.036	-0.04	-0.03	-0.004	0.002	0.002	0.002	0.002	0	0	0	0.001	0.003	0.003	0.003	0.003	-0.001	-0.001	-0.001	0.001	0.001	0.001	-0.001	-0.001	0.001	0.001	0.002	0.002	-0.001	-0.001	-0.002	-0.002	-0.002	-0.002	-0.003	-0.006
YJL129C	-0.027	-0.026	-0.025	-0.025	-0.025	-0.024	-0.022	-0.023	-0.023	-0.023	-0.023	-0.023	-0.023	-0.023	-0.023	-0.023	-0.023	-0.023	-0.023	-0.023	-0.023	-0.023	-0.023	-0.023	-0.023	-0.023	-0.023	-0.023	-0.023	-0.023	-0.023	-0.021	-0.021	-0.021	-0.021	-0.021	-0.021	-0.021	-0.021	-0.021	-0.021	-0.021	-0.021	-0.021	-0.02	-0.02	-0.02	-0.02	-0.02
YKL049C	-0.014	-0.014	-0.014	-0.013	-0.014	-0.013	-0.014	-0.014	-0.014	-0.014	-0.02	-0.019	-0.019	-0.019	-0.019	-0.019	-0.019	-0.018	-0.018	-0.018	-0.018	-0.018	-0.018	-0.018	-0.019	-0.019	-0.019	-0.02	-0.02	-0.022	-0.022	-0.022	-0.022	-0.022	-0.022	-0.022	-0.024	-0.024	-0.022	-0.022	-0.023	-0.023	-0.023	-0.023	-0.023	-0.023	-0.019	-0.019	-0.019
YIL123W	-0.019	-0.019	-0.017	-0.015	-0.015	-0.015	-0.015	-0.015	-0.008	-0.008	-0.008	-0.008	-0.004	-0.008	0.016	0.014	0.019	0.019	0.019	0.019	0.016	0.016	0.024	0.04	0.03	0.032	0.029	0.039	0.039	0.039	0.039	0.041	0.041	0.041	0.041	0.041	0.037	0.038	0.037	0.036	0.035	0.035	0.035	0.037	0.037	0.029	0.025	0.025	0.018
YLL035W	-0.084	-0.084	-0.101	-0.084	-0.084	-0.084	-0.1	-0.071	-0.042	-0.055	-0.059	-0.064	-0.067	-0.067	-0.067	-0.069	-0.069	-0.074	-0.074	-0.072	-0.072	-0.07	-0.066	-0.069	-0.069	-0.074	-0.074	-0.074	-0.082	-0.086	-0.089	-0.087	-0.087	-0.09	-0.09	-0.088	-0.083	-0.086	-0.083	-0.083	-0.083	-0.084	-0.084	-0.084	-0.084	-0.084	-0.084	-0.084	-0.085
YLR215C	-0.013	-0.015	-0.026	-0.034	-0.033	-0.033	-0.035	-0.045	-0.045	-0.045	-0.043	-0.045	-0.045	-0.045	-0.045	-0.045	-0.045	-0.045	-0.049	-0.049	-0.049	-0.049	-0.045	-0.049	-0.053	-0.086	-0.059	-0.031	-0.023	-0.023	-0.023	-0.023	-0.023	-0.029	-0.027	-0.027	-0.029	-0.029	-0.029	-0.029	-0.029	-0.03	-0.029	-0.027	-0.027	-0.027	-0.027	-0.023	-0.028
YJL098W	0.004	0.004	0.004	0.004	0.004	0.004	0.004	0.004	0.004	0.004	0.004	0.004	0.004	0.004	0.001	0.001	-0.006	-0.006	-0.006	0	0.002	0.002	0.002	0.002	0.002	0.002	0.002	0.002	0.002	0.002	0.001	0.001	0.001	0.001	-0.001	0.007	0.01	0.01	0.014	0.014	0.014	0.014	0.014	0.013	0.019	0.024	0.017	0.017	0.011
YGL237C	-0.072	-0.064	-0.064	-0.072	-0.072	-0.07	-0.066	-0.064	-0.068	-0.068	-0.068	-0.078	-0.069	-0.073	-0.067	-0.073	-0.073	-0.08	-0.075	-0.073	-0.073	-0.073	-0.067	-0.067	-0.067	-0.067	-0.074	-0.085	-0.085	-0.085	-0.088	-0.096	-0.104	-0.106	-0.101	-0.099	-0.099	-0.106	-0.106	-0.106	-0.101	-0.101	-0.1	-0.099	-0.094	-0.094	-0.094	-0.095	-0.095
YCL005W	-0.016	-0.013	-0.012	-0.01	-0.009	-0.007	-0.007	-0.005	-0.007	-0.006	-0.007	-0.007	-0.007	-0.007	-0.007	-0.007	-0.007	0.001	0.002	0	-0.011	-0.011	-0.012	-0.012	-0.013	-0.011	-0.005	-0.005	-0.005	-0.005	-0.004	-0.005	-0.005	-0.005	-0.005	-0.005	-0.005	-0.005	-0.005	-0.005	-0.005	-0.005	-0.005	-0.004	-0.008	-0.01	-0.012	-0.009	-0.007
YDR306C	-0.011	-0.011	-0.007	-0.007	-0.007	-0.007	-0.007	-0.009	-0.007	-0.007	-0.007	-0.007	-0.007	-0.007	-0.007	-0.006	-0.006	-0.006	-0.006	-0.004	-0.004	-0.004	-0.004	-0.004	-0.004	-0.006	-0.009	-0.009	-0.009	-0.007	-0.007	-0.007	-0.003	-0.003	-0.005	-0.005	-0.008	-0.009	-0.006	-0.003	-0.003	-0.003	-0.003	-0.003	-0.003	-0.003	-0.005	-0.005	-0.005
YLR306W	0.013	0.013	0.011	0.008	0.008	-0.01	-0.01	-0.01	-0.012	-0.01	-0.009	-0.009	-0.009	-0.009	-0.014	-0.018	-0.018	-0.018	-0.018	-0.018	-0.019	-0.019	-0.019	-0.017	-0.036	-0.036	-0.036	-0.042	-0.048	-0.05	-0.045	-0.045	-0.045	-0.045	-0.045	-0.045	-0.045	-0.045	-0.046	-0.046	-0.046	-0.049	-0.049	-0.052	-0.052	-0.052	-0.052	-0.049	-0.047
YHL008C	0.029	0.029	0.029	0.027	0.025	0.025	0.033	0.033	0.026	0.023	0.023	0.023	0.027	0.026	0.03	0.03	0.029	0.03	0.03	0.03	0.03	0.03	0.03	0.03	0.03	0.03	0.03	0.03	0.03	0.038	0.038	0.038	0.038	0.038	0.036	0.038	0.039	0.039	0.041	0.041	0.041	0.034	0.024	0.025	0.021	0.025	0.025	0.025	0.025
YGR119C	-0.027	-0.025	-0.03	-0.03	-0.031	-0.031	-0.031	-0.031	-0.03	-0.029	-0.029	-0.028	-0.028	-0.028	-0.028	-0.03	-0.03	-0.03	-0.03	-0.03	-0.03	-0.03	-0.03	-0.029	-0.024	-0.029	-0.032	-0.038	-0.041	-0.041	-0.041	-0.041	-0.043	-0.043	-0.044	-0.044	-0.044	-0.044	-0.044	-0.044	-0.044	-0.044	-0.043	-0.045	-0.045	-0.045	-0.045	-0.045	-0.053
YAL033W	-0.028	-0.026	-0.028	-0.028	-0.031	-0.033	-0.033	-0.032	-0.032	-0.032	-0.029	-0.033	-0.033	-0.03	-0.03	-0.026	-0.04	-0.04	-0.038	-0.038	-0.038	-0.038	-0.044	-0.044	-0.044	-0.044	-0.044	-0.064	-0.076	-0.076	-0.072	-0.072	-0.065	-0.065	-0.065	-0.065	-0.065	-0.06	-0.057	-0.058	-0.058	-0.058	-0.058	-0.055	-0.055	-0.067	-0.071	-0.071	-0.071
YDL156W	-0.012	-0.012	-0.012	-0.014	-0.019	-0.019	-0.019	-0.019	-0.019	-0.017	-0.017	-0.017	-0.02	-0.02	-0.02	-0.02	-0.02	-0.02	-0.02	-0.02	-0.02	-0.02	-0.02	-0.018	-0.018	-0.016	-0.016	-0.014	-0.014	-0.014	-0.013	-0.015	-0.015	-0.015	-0.015	-0.018	-0.018	-0.018	-0.018	-0.018	-0.018	-0.018	-0.018	-0.018	-0.018	-0.018	-0.018	-0.018	-0.018
YPL260W	-0.004	-0.004	-0.004	-0.004	-0.004	-0.004	-0.004	-0.004	-0.004	-0.004	-0.004	-0.004	-0.004	-0.004	-0.004	-0.004	-0.004	-0.004	-0.004	-0.004	-0.004	-0.004	-0.004	-0.004	-0.004	-0.004	-0.004	-0.004	-0.005	-0.005	0.001	0.001	0.001	-0.001	-0.001	-0.001	-0.001	-0.003	-0.003	-0.003	-0.004	-0.002	-0.003	-0.003	-0.003	-0.003	-0.003	-0.003	-0.003
YMR194W	0.014	0.014	0.015	0.015	0.018	0.016	0.015	0.015	0.015	0.015	0.015	0.015	0.015	0.015	0.015	0.015	0.015	0.015	0.015	0.015	0.015	0.015	0.015	0.015	0.015	0.015	0.012	0.012	0.012	0.012	0.011	0.01	0.01	0.01	0.012	0.013	0.014	0.012	0.012	0.012	0.012	0.01	0.01	0.01	0.01	0.01	0.01	0.01	0.01
YBR263W	-0.19	-0.175	-0.154	-0.167	-0.179	-0.179	-0.153	-0.153	-0.104	-0.089	-0.094	-0.094	-0.094	-0.092	-0.087	-0.082	-0.082	-0.082	-0.082	-0.082	-0.082	-0.075	-0.076	-0.076	-0.076	-0.076	-0.078	-0.071	-0.064	-0.064	-0.064	-0.064	-0.066	-0.066	-0.054	-0.058	-0.058	-0.058	-0.061	-0.061	-0.064	-0.064	-0.064	-0.064	-0.064	-0.06	-0.065	-0.062	-0.057
YOR250C	-0.004	-0.003	-0.003	-0.008	-0.014	-0.014	-0.014	-0.014	-0.009	-0.007	-0.007	-0.007	-0.007	-0.006	-0.009	-0.009	-0.007	-0.007	-0.007	-0.009	-0.009	-0.007	-0.007	-0.007	-0.007	-0.006	-0.017	-0.019	-0.023	-0.023	-0.023	-0.023	-0.026	-0.035	-0.035	-0.035	-0.034	-0.033	-0.034	-0.034	-0.034	-0.039	-0.047	-0.046	-0.045	-0.045	-0.045	-0.046	-0.05
YHR146W	-0.016	-0.016	-0.016	-0.016	-0.016	-0.016	-0.016	-0.016	-0.016	-0.016	-0.016	-0.016	-0.016	-0.016	-0.005	0.002	0.002	0.002	0.002	0.002	0.002	0.002	0.002	0.002	0.003	-0.001	0.005	0.005	0.002	0.002	0.002	0.002	0.002	0.01	0.01	0.01	0.009	0.035	0.035	0.043	0.044	0.05	0.05	0.04	0.051	0.051	0.051	0.049	0.026
YLR387C	-0.017	-0.017	-0.014	-0.015	-0.015	-0.016	-0.016	-0.016	-0.017	-0.015	-0.015	-0.015	-0.013	-0.013	-0.014	-0.026	-0.033	-0.033	-0.033	-0.033	-0.027	-0.025	-0.033	-0.034	-0.026	-0.023	-0.025	-0.025	-0.025	-0.023	-0.017	-0.023	-0.009	-0.009	-0.009	-0.006	-0.006	-0.006	-0.006	-0.006	-0.006	-0.006	0.005	0.003	0.003	0.003	0.004	0.004	0.001
YDL212W	-0.378	-0.375	-0.374	-0.367	-0.367	-0.367	-0.365	-0.365	-0.365	-0.383	-0.383	-0.383	-0.379	-0.388	-0.388	-0.388	-0.383	-0.383	-0.383	-0.383	-0.383	-0.383	-0.376	-0.376	-0.38	-0.383	-0.383	-0.383	-0.383	-0.383	-0.384	-0.384	-0.384	-0.367	-0.365	-0.364	-0.351	-0.34	-0.353	-0.353	-0.348	-0.341	-0.336	-0.333	-0.325	-0.325	-0.325	-0.325	-0.325
YGL032C	0.01	0.009	0.009	0.009	0.009	0.009	0.009	0.009	0.007	0.007	0.01	0.01	0.008	0.008	0.014	0.014	0.014	0.011	0.008	0.008	0.008	0.008	0.013	0.01	0.012	-0.002	-0.007	-0.003	-0.003	-0.003	-0.003	0.003	-0.008	-0.017	-0.001	-0.013	-0.013	-0.013	-0.021	-0.022	-0.012	-0.012	-0.006	-0.006	-0.006	-0.006	-0.006	-0.008	-0.02
YJR103W	-0.295	-0.295	-0.311	-0.311	-0.362	-0.365	-0.335	-0.335	-0.278	-0.266	-0.255	-0.316	-0.316	-0.288	-0.28	-0.28	-0.367	-0.321	-0.321	-0.318	-0.318	-0.318	-0.318	-0.318	-0.318	-0.312	-0.312	-0.302	-0.302	-0.302	-0.305	-0.302	-0.293	-0.339	-0.342	-0.345	-0.335	-0.272	-0.279	-0.279	-0.279	-0.265	-0.189	-0.144	-0.144	-0.144	-0.144	-0.113	-0.111
YDR531W	-0.132	-0.123	-0.123	-0.123	-0.123	-0.123	-0.123	-0.123	-0.123	-0.124	-0.126	-0.126	-0.126	-0.123	-0.123	-0.123	-0.121	-0.112	-0.112	-0.105	-0.105	-0.108	-0.115	-0.115	-0.116	-0.116	-0.109	-0.1	-0.108	-0.108	-0.108	-0.117	-0.117	-0.118	-0.114	-0.104	-0.104	-0.091	-0.097	-0.097	-0.095	-0.094	-0.088	-0.086	-0.086	-0.09	-0.098	-0.103	-0.101
YJR021C	0.015	0.015	0.02	0	0.005	0.013	0.013	0.004	-0.008	-0.008	-0.008	-0.004	-0.004	0.002	0.008	0.008	0.006	0.006	-0.025	-0.021	-0.021	-0.027	-0.027	-0.03	-0.028	-0.028	-0.028	-0.025	-0.023	-0.023	-0.018	-0.018	-0.011	-0.011	-0.011	-0.011	-0.009	-0.009	-0.01	-0.01	-0.01	-0.01	-0.015	-0.011	-0.007	-0.018	-0.018	-0.016	-0.02
YPR171W	-0.35	-0.343	-0.336	-0.265	-0.265	-0.254	-0.247	-0.273	-0.143	-0.165	-0.165	-0.165	-0.162	-0.151	-0.097	-0.098	-0.108	-0.095	-0.095	-0.082	-0.082	-0.002	-0.034	-0.055	-0.079	-0.07	-0.065	-0.069	-0.069	-0.082	-0.109	-0.121	-0.08	-0.08	-0.119	-0.11	-0.099	-0.094	-0.094	-0.094	-0.094	-0.094	-0.097	-0.094	-0.094	-0.094	-0.097	-0.097	-0.097
YDR377W	-0.026	-0.025	-0.028	-0.031	-0.02	-0.02	-0.018	-0.018	-0.018	-0.019	-0.019	-0.019	-0.019	-0.023	-0.021	-0.021	-0.021	-0.021	-0.021	-0.025	-0.024	-0.023	-0.021	-0.021	-0.021	-0.021	-0.021	-0.018	-0.018	-0.018	-0.018	-0.021	-0.021	-0.021	-0.021	-0.021	-0.021	-0.021	-0.021	-0.021	-0.021	-0.021	-0.022	-0.022	-0.022	-0.022	-0.02	-0.015	-0.015
YNR009W	0.001	0.001	0.004	0.004	0.003	0.005	0.007	0.007	0.004	0.004	0.004	0.009	0.009	0.009	0.009	0.009	0.005	0.005	0.009	0.005	0.006	0.006	0.006	0.006	0.006	0.006	0.006	0.006	0.006	0.006	0.006	0.006	0.006	0.006	0.006	0.007	0.005	0.004	0.004	0.004	0.004	0	0.002	0.001	0.001	-0.002	-0.002	0.001	0.001
YOR311C	-0.006	-0.004	-0.004	-0.004	-0.004	-0.004	-0.004	-0.004	-0.005	-0.006	-0.006	-0.006	-0.012	-0.012	-0.012	-0.011	-0.013	-0.013	-0.016	-0.016	-0.016	-0.017	-0.017	-0.017	-0.019	-0.019	-0.015	-0.015	-0.015	-0.019	-0.019	-0.019	-0.019	-0.019	-0.019	-0.019	-0.021	-0.022	-0.022	-0.022	-0.022	-0.021	-0.022	-0.024	-0.024	-0.02	-0.02	-0.015	-0.017
YOR349W	0.024	0.02	0.02	0.02	0.02	0.016	0.021	0.017	0.017	0.017	0.017	0.017	0.019	0.019	0.017	0.013	0.013	0.013	0.013	0.013	0.013	0.015	0.015	0.015	0.01	0.009	0.009	0.009	0.009	0.009	0.009	0.009	0.009	0.009	0.009	0.009	0.009	0.008	0.008	0.008	0.008	0.008	0.008	0.008	0.008	0.008	0.008	0.008	0.008
YNL094W	-0.115	-0.115	-0.113	-0.115	-0.115	-0.115	-0.115	-0.115	-0.115	-0.115	-0.115	-0.115	-0.116	-0.116	-0.116	-0.108	-0.106	-0.106	-0.106	-0.106	-0.106	-0.106	-0.106	-0.106	-0.106	-0.107	-0.115	-0.115	-0.115	-0.113	-0.11	-0.11	-0.108	-0.108	-0.104	-0.104	-0.103	-0.103	-0.103	-0.1	-0.098	-0.098	-0.103	-0.099	-0.099	-0.099	-0.099	-0.099	-0.107
YDR293C	0.044	0.044	0.054	0.057	0.043	0.045	0.039	0.039	0.025	0.027	0.027	0.024	0.028	0.028	0.025	0.015	0.005	0.005	0.005	0.005	0.001	-0.002	-0.002	-0.002	-0.002	-0.002	0	-0.003	-0.003	-0.01	-0.015	-0.015	-0.015	-0.015	-0.015	-0.015	-0.015	-0.015	-0.031	-0.035	-0.035	-0.038	-0.032	-0.034	-0.041	-0.04	-0.039	-0.035	-0.044
YGL008C	-0.002	-0.002	-0.002	-0.002	-0.002	-0.002	-0.002	-0.002	-0.002	-0.002	-0.002	-0.002	-0.006	0	0	0	0	0	0	0	0	0	0	0	-0.05	-0.05	-0.05	-0.041	-0.027	-0.022	-0.022	-0.022	-0.022	-0.022	-0.022	-0.022	-0.022	-0.022	-0.022	-0.02	-0.02	-0.02	-0.02	-0.02	-0.02	-0.02	-0.02	-0.02	-0.02
YHR162W	-0.172	-0.174	-0.174	-0.174	-0.185	-0.185	-0.181	-0.181	-0.181	-0.181	-0.181	-0.181	-0.181	-0.181	-0.191	-0.191	-0.191	-0.208	-0.208	-0.205	-0.208	-0.213	-0.206	-0.206	-0.206	-0.211	-0.21	-0.213	-0.216	-0.216	-0.216	-0.207	-0.204	-0.183	-0.183	-0.183	-0.206	-0.225	-0.225	-0.225	-0.225	-0.225	-0.225	-0.223	-0.208	-0.203	-0.203	-0.203	-0.185
YDR524C	0	0.002	0.002	0.007	0.007	0.007	0.007	0.007	0.007	0.007	0.007	0.007	0.007	0.007	0.012	0.012	0.012	0.012	0.01	0.012	0.012	0.004	0.004	0.003	0.003	0.003	0.003	0.003	0.003	0.006	-0.003	-0.003	-0.001	0.003	0.003	0.003	0.003	0.001	-0.002	-0.002	-0.002	-0.002	-0.002	-0.002	-0.001	0.001	0.004	0.001	0.001
YDR404C	-0.105	-0.105	-0.105	-0.101	-0.101	-0.101	-0.098	-0.098	-0.098	-0.097	-0.097	-0.097	-0.097	-0.097	-0.097	-0.093	-0.09	-0.091	-0.09	-0.09	-0.09	-0.09	-0.09	-0.09	-0.09	-0.09	-0.091	-0.077	-0.076	-0.075	-0.075	-0.075	-0.073	-0.077	-0.077	-0.077	-0.08	-0.08	-0.08	-0.076	-0.081	-0.079	-0.079	-0.081	-0.084	-0.084	-0.084	-0.088	-0.092
YPL138C	-0.015	-0.024	-0.024	-0.019	-0.018	-0.03	-0.03	-0.029	-0.03	-0.028	-0.028	-0.028	-0.026	-0.026	-0.026	-0.026	-0.03	-0.031	-0.033	-0.033	-0.033	-0.03	-0.029	-0.029	-0.029	-0.029	-0.029	-0.029	-0.029	-0.029	-0.031	-0.034	-0.031	-0.031	-0.032	-0.032	-0.033	-0.035	-0.033	-0.032	-0.032	-0.032	-0.032	-0.028	-0.028	-0.029	-0.029	-0.029	-0.029
YJL065C	-0.049	-0.052	-0.048	-0.043	-0.039	-0.046	-0.048	-0.048	-0.059	-0.059	-0.059	-0.059	-0.053	-0.053	-0.056	-0.056	-0.059	-0.067	-0.071	-0.083	-0.087	-0.091	-0.091	-0.091	-0.088	-0.086	-0.091	-0.091	-0.091	-0.091	-0.091	-0.091	-0.092	-0.092	-0.092	-0.093	-0.093	-0.091	-0.091	-0.092	-0.092	-0.092	-0.092	-0.089	-0.087	-0.082	-0.101	-0.091	-0.091
YOL145C	-0.078	-0.078	-0.078	-0.073	-0.076	-0.072	-0.072	-0.068	-0.066	-0.066	-0.051	-0.051	-0.051	-0.051	-0.056	-0.056	-0.052	-0.052	-0.054	-0.054	-0.054	-0.052	-0.052	-0.052	-0.052	-0.052	-0.052	-0.05	-0.05	-0.055	-0.055	-0.055	-0.055	-0.055	-0.055	-0.055	-0.055	-0.055	-0.055	-0.055	-0.055	-0.055	-0.055	-0.059	-0.059	-0.058	-0.059	-0.058	-0.056
YDR363W-A	-0.015	-0.024	-0.029	-0.031	-0.031	-0.031	-0.031	-0.031	-0.031	-0.033	-0.033	-0.033	-0.044	-0.043	-0.037	-0.037	-0.03	-0.03	-0.03	-0.031	-0.053	-0.053	-0.053	-0.064	-0.064	-0.064	-0.064	-0.064	-0.064	-0.064	-0.064	-0.064	0	0	0	-0.083	0	0	0	0	0	0	0	0	0	0	0	0	-0.077
YMR241W	-0.329	-0.324	-0.324	-0.331	-0.309	-0.295	-0.266	-0.248	-0.255	-0.255	-0.255	-0.255	-0.255	-0.255	-0.255	-0.264	-0.25	-0.25	-0.244	-0.244	-0.227	-0.227	-0.227	-0.226	-0.226	-0.226	-0.226	-0.224	-0.215	-0.207	-0.2	-0.184	-0.152	-0.156	-0.147	-0.152	-0.152	-0.152	-0.152	-0.124	-0.145	-0.145	-0.087	-0.122	-0.116	-0.116	-0.116	-0.167	-0.158
YDL085C-A	-0.049	-0.05	-0.044	-0.044	-0.044	-0.058	-0.053	-0.053	-0.056	-0.062	-0.062	-0.062	-0.062	-0.062	-0.063	-0.069	-0.069	-0.064	-0.067	-0.067	-0.067	-0.067	-0.065	-0.065	-0.065	-0.065	-0.067	-0.067	-0.067	-0.063	-0.066	-0.067	-0.07	-0.07	-0.07	-0.072	-0.072	-0.066	-0.06	-0.059	-0.054	-0.057	-0.057	-0.055	-0.057	-0.066	-0.071	-0.071	-0.071
YDL130W-A	-0.013	-0.013	-0.014	-0.014	-0.014	-0.012	-0.012	-0.012	-0.012	-0.012	-0.012	-0.012	-0.012	-0.012	-0.012	-0.017	-0.017	-0.015	-0.012	-0.012	-0.012	-0.012	-0.012	-0.014	-0.014	-0.014	-0.014	-0.014	-0.014	-0.014	-0.016	-0.016	-0.016	-0.016	-0.016	-0.016	-0.016	-0.016	-0.016	-0.014	-0.015	-0.015	-0.015	-0.015	-0.014	-0.012	-0.008	-0.008	-0.01
YBL061C	-0.293	-0.291	-0.288	-0.278	-0.287	-0.295	-0.297	-0.3	-0.3	-0.298	-0.298	-0.295	-0.298	-0.298	-0.298	-0.298	-0.303	-0.303	-0.303	-0.305	-0.302	-0.302	-0.302	-0.302	-0.302	-0.312	-0.312	-0.325	-0.325	-0.323	-0.323	-0.323	-0.323	-0.322	-0.321	-0.321	-0.321	-0.34	-0.335	-0.333	-0.333	-0.326	-0.326	-0.326	-0.326	-0.326	-0.337	-0.292	-0.283
YLR020C	-0.049	-0.046	-0.058	-0.054	-0.057	-0.057	-0.056	-0.069	-0.072	-0.067	-0.063	-0.06	-0.068	-0.068	-0.056	-0.052	-0.052	-0.052	-0.048	-0.047	-0.049	-0.044	-0.042	-0.042	-0.042	-0.042	-0.039	-0.039	-0.065	-0.066	-0.074	-0.062	-0.062	-0.062	-0.062	-0.063	-0.063	-0.063	-0.065	-0.065	-0.064	-0.064	-0.064	-0.066	-0.066	-0.067	-0.067	-0.065	-0.062
YDR056C	-0.109	-0.109	-0.109	-0.109	-0.101	-0.101	-0.095	-0.095	-0.093	-0.093	-0.093	-0.087	-0.092	-0.085	-0.085	-0.095	-0.095	-0.106	-0.126	-0.121	-0.115	-0.115	-0.135	-0.135	-0.139	-0.133	-0.133	-0.136	-0.123	-0.121	-0.121	-0.121	-0.121	-0.121	-0.121	-0.121	-0.121	-0.121	-0.121	-0.121	-0.121	-0.119	-0.121	-0.121	-0.121	-0.121	-0.121	-0.121	-0.121
YGR203W	-0.07	-0.061	-0.062	-0.053	-0.059	-0.066	-0.066	-0.054	-0.059	-0.054	-0.054	-0.054	-0.054	-0.054	-0.045	-0.037	-0.043	-0.048	-0.052	-0.052	-0.062	-0.071	-0.072	-0.072	-0.072	-0.062	-0.046	-0.046	-0.053	-0.053	-0.044	-0.014	-0.01	0.015	0.015	0.015	0.017	-0.009	-0.033	-0.048	-0.087	-0.087	-0.088	-0.081	-0.081	-0.078	-0.078	-0.081	-0.081
YLR227C	0.002	0.005	0.002	0.002	0.002	0.002	0.005	0.005	0.005	0.005	0.001	0.001	0.025	0.016	0.021	-0.005	-0.005	0.003	0.003	0.003	0.003	0.015	0.008	0.011	0.008	0.008	0.019	0.024	0.024	0.017	0.017	0.021	0.021	0.021	0.032	0.032	0.032	0.032	0.019	0.004	-0.005	-0.001	-0.001	-0.001	-0.001	0	-0.003	-0.007	-0.007
YBL038W	-0.172	-0.176	-0.185	-0.153	-0.153	-0.162	-0.149	-0.157	-0.171	-0.171	-0.171	-0.184	-0.181	-0.179	-0.174	-0.176	-0.171	-0.167	-0.167	-0.183	-0.177	-0.177	-0.168	-0.168	-0.185	-0.164	-0.188	-0.188	-0.188	-0.188	-0.184	-0.184	-0.208	-0.212	-0.251	-0.299	-0.299	-0.299	-0.299	-0.321	-0.341	-0.305	-0.284	-0.284	-0.284	-0.284	-0.281	-0.257	-0.292
YGL248W	-0.443	-0.443	-0.466	-0.476	-0.474	-0.471	-0.451	-0.423	-0.431	-0.412	-0.41	-0.435	-0.435	-0.435	-0.435	-0.435	-0.435	-0.435	-0.487	-0.487	-0.492	-0.452	-0.466	-0.466	-0.466	-0.466	-0.466	-0.466	-0.466	-0.466	-0.463	-0.463	-0.454	-0.454	-0.454	-0.459	-0.459	-0.459	-0.459	-0.459	-0.459	-0.471	-0.48	-0.481	-0.481	-0.481	-0.481	-0.481	-0.477
YOR110W	0.002	0.002	0.005	0.005	0.005	0.006	0.012	0.01	0.01	0.012	0.008	-0.003	0	0.007	0.01	0.01	0.01	0.01	0.009	0.009	0.009	0.009	0.009	0.009	0.006	0.009	0.006	0.006	0.009	0.01	0.01	0.012	0.012	0.012	0.012	0.012	0.012	0.012	0.012	0.012	0.012	0.012	0.013	0.012	0.012	0.015	0.015	0.015	0.015
YNL106C	-0.034	-0.039	-0.037	-0.033	-0.031	-0.032	-0.032	-0.032	-0.032	-0.031	-0.03	-0.034	-0.03	-0.03	-0.03	-0.028	-0.032	-0.027	-0.022	-0.025	-0.025	-0.025	-0.025	-0.023	-0.024	-0.024	-0.025	-0.025	-0.026	-0.026	-0.028	-0.024	-0.023	-0.023	-0.026	-0.025	-0.025	-0.025	-0.025	-0.023	-0.023	-0.021	-0.021	-0.021	-0.021	-0.021	-0.025	-0.024	-0.021
YEL040W	-0.122	-0.135	-0.203	-0.152	-0.152	-0.152	-0.152	-0.135	-0.137	-0.137	-0.142	-0.142	-0.143	-0.143	-0.143	-0.143	-0.143	-0.142	-0.13	-0.125	-0.12	-0.12	-0.12	-0.12	-0.12	-0.12	-0.12	-0.129	-0.124	-0.124	-0.124	-0.112	-0.099	-0.108	-0.119	-0.115	-0.115	-0.115	-0.115	-0.115	-0.115	-0.1	-0.1	-0.105	-0.091	-0.091	-0.091	-0.081	-0.081
YOR210W	-0.241	-0.241	-0.241	-0.241	-0.241	-0.217	-0.217	-0.217	-0.219	-0.219	-0.219	-0.219	-0.222	-0.214	-0.197	-0.197	-0.197	-0.191	-0.186	-0.187	-0.176	-0.178	-0.178	-0.178	-0.164	-0.16	-0.17	-0.164	-0.172	-0.172	-0.172	-0.172	-0.168	-0.168	-0.171	-0.168	-0.178	-0.186	-0.186	-0.146	-0.141	-0.151	-0.151	-0.147	-0.147	-0.147	-0.188	-0.166	-0.149
YBR082C	-0.138	-0.132	-0.145	-0.145	-0.149	-0.15	-0.15	-0.146	-0.146	-0.146	-0.152	-0.184	-0.187	-0.201	-0.201	-0.201	-0.201	-0.201	-0.203	-0.299	-0.315	-0.319	-0.319	-0.319	-0.353	-0.332	-0.279	-0.279	-0.279	-0.279	-0.279	-0.279	-0.279	-0.279	-0.279	-0.301	-0.315	-0.31	-0.31	-0.31	-0.301	-0.301	-0.301	-0.301	-0.31	-0.308	-0.297	-0.297	-0.302
YJR112W-A	-0.083	-0.092	-0.092	-0.092	-0.098	-0.098	-0.098	-0.096	-0.086	-0.097	-0.09	-0.082	-0.082	-0.082	-0.082	-0.082	-0.082	-0.083	-0.083	-0.069	-0.075	-0.074	-0.081	-0.081	-0.079	-0.076	-0.076	-0.068	-0.061	-0.061	-0.054	-0.058	-0.058	-0.059	-0.057	-0.055	-0.048	-0.048	-0.057	-0.043	-0.053	-0.053	-0.053	-0.053	-0.054	-0.054	-0.054	-0.054	-0.054
YMR257C	-0.032	-0.032	-0.032	-0.032	-0.029	-0.032	-0.025	-0.029	-0.034	-0.031	-0.031	-0.031	-0.031	-0.031	-0.034	-0.034	-0.034	-0.034	-0.034	-0.034	-0.034	-0.035	-0.035	-0.035	-0.033	-0.033	-0.033	-0.033	-0.033	-0.033	-0.03	-0.033	-0.033	-0.035	-0.038	-0.038	-0.038	-0.038	-0.038	-0.038	-0.038	-0.04	-0.04	-0.04	-0.04	-0.04	-0.041	-0.041	-0.041
YNR069C	-0.052	-0.052	-0.054	-0.054	-0.054	-0.054	-0.052	-0.053	-0.05	-0.05	-0.05	-0.049	-0.049	-0.05	-0.052	-0.05	-0.047	-0.045	-0.048	-0.048	-0.043	-0.04	-0.037	-0.035	-0.037	-0.041	-0.037	-0.024	-0.027	-0.031	-0.03	-0.025	-0.025	-0.028	-0.028	-0.028	-0.028	-0.028	-0.031	-0.031	-0.045	-0.039	-0.037	-0.037	-0.037	-0.034	-0.034	-0.032	-0.042
YHR163W	-0.002	-0.006	-0.009	-0.006	-0.005	-0.001	-0.001	-0.001	-0.004	-0.004	-0.004	-0.004	-0.004	-0.004	-0.004	-0.004	-0.004	-0.004	-0.004	-0.004	-0.005	-0.005	-0.004	-0.003	-0.003	-0.003	-0.004	-0.004	-0.004	-0.004	-0.004	-0.004	-0.004	-0.004	-0.003	-0.003	-0.003	-0.003	-0.003	-0.003	-0.003	-0.003	0	0	0	0	0	0	0
YHR010W	0	0	0	0	0	0	0	0	0	0	0	0	0	0	0	0	0	0	0	0	0	0	0	0	0	0	0	0	0	-0.003	-0.003	-0.003	0.003	0.003	0.003	0.003	0.003	0.003	0.003	0.003	0.003	0.003	0.003	0.003	-0.003	-0.003	-0.003	-0.003	-0.003
YNL113W	-0.525	-0.525	-0.525	-0.525	-0.52	-0.52	-0.52	-0.52	-0.52	-0.52	-0.52	-0.52	-0.52	-0.516	-0.516	-0.519	-0.519	-0.519	-0.495	-0.495	-0.495	-0.476	-0.462	-0.462	-0.511	-0.507	-0.465	-0.465	-0.465	-0.446	-0.433	-0.43	-0.43	-0.43	-0.43	-0.398	-0.404	-0.436	-0.459	-0.459	-0.459	-0.459	-0.454	-0.45	-0.45	-0.45	-0.45	-0.45	-0.514
YCR043C	-0.066	-0.082	-0.075	-0.075	-0.075	-0.075	-0.075	-0.075	-0.073	-0.071	-0.071	-0.082	-0.082	-0.083	-0.085	-0.083	-0.081	-0.074	-0.079	-0.078	-0.08	-0.08	-0.08	-0.08	-0.08	-0.081	-0.092	-0.092	-0.093	-0.093	-0.093	-0.093	-0.093	-0.093	-0.093	-0.092	-0.092	-0.093	-0.093	-0.093	-0.092	-0.092	-0.092	-0.092	-0.092	-0.086	-0.089	-0.089	-0.089
YDR045C	0.012	0.012	0.012	0.012	0.018	0.011	0.011	0.011	0.011	0.008	0.009	0.011	0.016	0.012	0.013	0.013	0.015	0.013	0.013	0.013	0.013	0.013	0.013	0.014	0.014	0.014	0.015	0.015	0.014	0.014	0.014	0.014	0.014	0.014	0.014	0.014	0.012	0.012	0.012	0.012	0.012	0.012	0.015	0.014	0.013	0.013	0.013	0.015	0.015
YBR094W	-0.023	-0.026	-0.024	-0.024	-0.024	-0.027	-0.027	-0.027	-0.027	-0.027	-0.027	-0.027	-0.029	-0.031	-0.032	-0.032	-0.029	-0.029	-0.029	-0.029	-0.029	-0.013	-0.027	-0.034	-0.047	-0.047	-0.047	-0.047	-0.05	-0.05	-0.05	-0.05	-0.05	-0.053	-0.053	-0.053	-0.049	-0.049	-0.052	-0.052	-0.047	-0.047	-0.047	-0.047	-0.047	-0.047	-0.05	-0.05	-0.053
YLR056W	0	0	0	0	0	0	0	0	0	0	0	0	0	0	0	0	0	0	0	0	0	0	0	0	0	0	0	0	0	0	0	0	0	0	0	0	0	0	0	0	0	0	0	0	0	0	0	0	0
YPR113W	-0.01	-0.007	-0.005	-0.005	-0.004	-0.004	-0.004	-0.004	-0.004	-0.002	-0.001	-0.001	0.007	0.01	0.011	0.011	0.01	0.01	0.011	0.01	0.01	0.01	0.012	0.015	0.012	0.015	0.015	0.021	0.02	0.017	0.017	0.015	0.011	0.011	0.011	0.009	0.003	0.001	0	0	-0.002	-0.002	-0.002	-0.002	-0.004	-0.004	-0.003	0.005	0.007
YOL081W	-0.082	-0.101	-0.146	-0.187	-0.195	-0.185	-0.187	-0.187	-0.185	-0.184	-0.18	-0.164	-0.16	-0.16	-0.152	-0.152	-0.152	-0.186	-0.193	-0.196	-0.191	-0.174	-0.173	-0.173	-0.173	-0.172	-0.173	-0.173	-0.179	-0.183	-0.175	-0.167	-0.161	-0.157	-0.156	-0.165	-0.169	-0.173	-0.175	-0.175	-0.17	-0.172	-0.176	-0.176	-0.18	-0.187	-0.188	-0.19	-0.187
YBR259W	-0.027	-0.027	-0.029	-0.033	-0.032	-0.028	-0.028	-0.028	-0.032	-0.032	-0.032	-0.032	-0.032	-0.032	-0.032	-0.032	-0.024	-0.025	-0.028	-0.033	-0.033	-0.033	-0.034	-0.034	-0.034	-0.041	-0.041	-0.041	-0.041	-0.041	-0.041	-0.045	-0.045	-0.038	-0.038	-0.038	-0.043	-0.048	-0.05	-0.058	-0.058	-0.058	-0.058	-0.058	-0.058	-0.054	-0.054	-0.053	-0.053
YHL015W-A	-0.009	-0.009	-0.009	-0.009	-0.009	-0.009	-0.009	-0.009	-0.009	-0.009	-0.008	-0.008	-0.008	-0.008	-0.008	-0.008	-0.008	-0.008	-0.008	-0.009	-0.009	-0.009	-0.009	-0.009	-0.009	-0.009	-0.011	-0.01	-0.009	-0.009	-0.009	-0.005	-0.005	-0.007	-0.007	-0.007	-0.007	-0.007	-0.01	-0.01	-0.01	-0.01	-0.01	-0.01	-0.01	-0.01	-0.01	-0.01	-0.01
YLR293C	-0.01	-0.01	-0.009	-0.011	-0.011	-0.015	-0.017	-0.009	0.001	0.006	0	0.01	0.002	-0.004	-0.015	-0.015	-0.015	-0.015	-0.019	-0.019	-0.019	-0.018	-0.018	-0.018	-0.012	-0.012	-0.016	-0.034	-0.024	-0.033	-0.032	-0.045	-0.045	-0.049	-0.042	-0.037	-0.031	-0.012	-0.012	-0.012	-0.012	-0.015	-0.018	-0.021	-0.032	-0.041	-0.041	-0.041	-0.038
YOR111W	-0.021	-0.021	-0.017	-0.016	-0.016	-0.015	-0.015	-0.011	-0.015	-0.015	-0.012	-0.02	-0.023	-0.022	-0.022	-0.022	-0.021	-0.021	-0.021	-0.021	-0.021	-0.021	-0.023	-0.023	-0.022	-0.022	-0.025	-0.025	-0.025	-0.025	-0.025	-0.025	-0.026	-0.024	-0.024	-0.024	-0.025	-0.025	-0.025	-0.025	-0.027	-0.027	-0.027	-0.027	-0.027	-0.028	-0.028	-0.031	-0.03
YHR142W	-0.002	-0.002	-0.002	-0.002	-0.002	-0.002	-0.004	-0.004	-0.007	-0.005	-0.005	-0.005	-0.005	-0.005	-0.007	-0.006	-0.01	-0.01	-0.009	-0.01	-0.01	-0.01	-0.01	-0.01	-0.009	-0.01	-0.01	-0.01	-0.01	-0.01	-0.012	-0.012	-0.012	-0.012	-0.012	-0.012	-0.012	-0.015	-0.007	-0.007	-0.007	-0.009	-0.009	-0.009	-0.007	0.001	-0.004	-0.007	-0.007
YLR114C	-0.002	0.001	0.001	0.001	0.003	0.007	0.01	0.01	0.01	0.01	0.014	0.022	0.009	0.009	0.001	0.001	0.001	0.001	0.001	0.004	-0.001	-0.012	-0.012	-0.012	-0.012	-0.012	-0.012	-0.012	-0.007	-0.007	-0.009	-0.009	-0.009	-0.013	-0.013	-0.013	-0.013	-0.013	-0.013	-0.013	-0.013	-0.011	-0.011	-0.011	-0.011	-0.013	-0.013	-0.014	-0.014
YDL173W	-0.03	-0.047	-0.047	-0.047	-0.029	-0.029	-0.029	-0.029	-0.035	-0.035	-0.035	-0.032	-0.032	-0.032	-0.026	-0.026	-0.026	-0.028	-0.029	-0.026	-0.026	-0.021	-0.021	-0.016	-0.022	-0.021	-0.025	-0.028	-0.028	-0.028	-0.028	-0.028	-0.034	-0.022	-0.008	-0.034	-0.03	-0.03	-0.03	-0.027	-0.027	-0.027	-0.027	-0.027	-0.029	-0.029	-0.029	-0.033	-0.036
YHL006C	-0.18	-0.185	-0.182	-0.175	-0.175	-0.176	-0.176	-0.18	-0.187	-0.176	-0.203	-0.203	-0.201	-0.201	-0.201	-0.205	-0.205	-0.205	-0.212	-0.22	-0.22	-0.22	-0.216	-0.202	-0.201	-0.201	-0.21	-0.207	-0.209	-0.212	-0.212	-0.211	-0.204	-0.205	-0.204	-0.204	-0.204	-0.204	-0.207	-0.207	-0.207	-0.207	-0.207	-0.207	-0.207	-0.207	-0.208	-0.208	-0.206
YLR266C	-0.138	-0.138	-0.138	-0.142	-0.142	-0.142	-0.142	-0.142	-0.142	-0.142	-0.136	-0.132	-0.132	-0.132	-0.132	-0.132	-0.132	-0.132	-0.131	-0.131	-0.131	-0.131	-0.131	-0.133	-0.136	-0.136	-0.14	-0.14	-0.14	-0.139	-0.132	-0.119	-0.119	-0.116	-0.113	-0.112	-0.112	-0.111	-0.118	-0.118	-0.096	-0.087	-0.087	-0.07	-0.08	-0.098	-0.11	-0.108	-0.108
YPR098C	-0.039	-0.048	-0.048	-0.048	-0.048	-0.048	-0.048	-0.042	-0.044	-0.053	-0.053	-0.049	-0.049	-0.05	-0.059	-0.075	-0.078	-0.081	-0.078	-0.078	-0.078	-0.078	-0.078	-0.078	-0.076	-0.069	-0.069	-0.073	-0.063	-0.065	-0.046	-0.046	-0.046	-0.044	-0.051	-0.051	-0.051	-0.054	-0.054	-0.052	-0.05	-0.05	-0.047	-0.049	-0.049	-0.046	-0.049	-0.049	-0.051
YBR061C	-0.044	-0.043	-0.039	-0.039	-0.036	-0.042	-0.045	-0.045	-0.06	-0.06	-0.076	-0.089	-0.094	-0.098	-0.112	-0.111	-0.108	-0.108	-0.085	-0.085	-0.085	-0.109	-0.109	-0.106	-0.106	-0.106	-0.111	-0.117	-0.123	-0.147	-0.163	-0.163	-0.163	-0.163	-0.163	-0.145	-0.158	-0.158	-0.158	-0.166	-0.156	-0.156	-0.157	-0.157	-0.157	-0.144	-0.144	-0.096	-0.111
YJR014W	-0.068	-0.066	-0.066	-0.066	-0.066	-0.066	-0.066	-0.066	-0.068	-0.068	-0.063	-0.061	-0.061	-0.061	-0.061	-0.061	-0.061	-0.063	-0.066	-0.065	-0.065	-0.065	-0.065	-0.065	-0.065	-0.066	-0.066	-0.069	-0.07	-0.07	-0.07	-0.07	-0.07	-0.07	-0.07	-0.07	-0.07	-0.07	-0.072	-0.073	-0.073	-0.073	-0.073	-0.073	-0.073	-0.073	-0.071	-0.071	-0.071
YPR184W	-0.046	-0.046	-0.046	-0.047	-0.047	-0.047	-0.047	-0.047	-0.047	-0.047	-0.047	-0.049	-0.044	-0.043	-0.043	-0.043	-0.043	-0.043	-0.04	-0.04	-0.04	-0.04	-0.04	-0.04	-0.04	-0.04	-0.04	-0.04	-0.04	-0.04	-0.042	-0.042	-0.046	-0.049	-0.048	-0.048	-0.048	-0.046	-0.046	-0.046	-0.046	-0.046	-0.044	-0.042	-0.036	-0.035	-0.035	-0.035	-0.035
YEL048C	-0.054	-0.049	-0.046	-0.046	-0.046	-0.048	-0.061	-0.065	-0.066	-0.066	-0.066	-0.066	-0.079	-0.083	-0.087	-0.089	-0.095	-0.095	-0.095	-0.099	-0.101	-0.101	-0.101	-0.101	-0.104	-0.108	-0.107	-0.099	-0.1	-0.1	-0.092	-0.091	-0.091	-0.093	-0.095	-0.097	-0.098	-0.1	-0.099	-0.102	-0.109	-0.109	-0.106	-0.106	-0.106	-0.106	-0.106	-0.106	-0.11
YKL022C	0.035	0.035	0.035	0.035	0.036	0.012	0.015	0.015	0.015	0.015	0.013	0.01	0.01	0.01	0.012	0.001	-0.007	-0.007	-0.009	-0.013	-0.01	-0.01	-0.009	-0.009	-0.008	-0.009	-0.009	-0.009	-0.005	-0.005	-0.005	-0.005	-0.006	-0.006	-0.007	-0.007	-0.007	-0.007	-0.005	-0.006	-0.005	-0.005	-0.005	-0.005	-0.005	-0.003	-0.005	-0.007	-0.007
YBL010C	-0.163	-0.163	-0.163	-0.163	-0.153	-0.153	-0.153	-0.153	-0.153	-0.144	-0.148	-0.153	-0.155	-0.16	-0.16	-0.16	-0.153	-0.154	-0.153	-0.153	-0.153	-0.153	-0.155	-0.148	-0.136	-0.139	-0.126	-0.113	-0.113	-0.111	-0.111	-0.111	-0.112	-0.112	-0.112	-0.112	-0.112	-0.112	-0.112	-0.105	-0.105	-0.105	-0.105	-0.105	-0.105	-0.105	-0.104	-0.104	-0.104
YER056C	-0.002	-0.002	-0.002	-0.002	-0.002	-0.002	-0.002	-0.002	-0.002	-0.002	0	0	0	0	-0.001	-0.002	-0.002	-0.002	-0.009	-0.009	-0.009	-0.009	-0.009	-0.01	-0.009	-0.009	-0.009	-0.009	-0.009	-0.009	-0.009	-0.009	-0.009	-0.009	-0.009	-0.009	-0.009	-0.009	-0.009	-0.009	-0.009	-0.009	-0.009	-0.009	-0.012	-0.011	-0.023	-0.023	-0.023
YGR260W	0.002	0.002	0	0	0	0	0	0	0	0	0	0	0	0.009	0.007	0.004	0.013	0.01	0.01	0.003	0.003	0.003	0.003	0.003	0.003	0.003	0.003	0.003	0.011	0.015	0.016	0.016	0.011	0.011	0.011	0.024	0.01	0.016	0.022	0.022	0.02	0.015	0.004	0.021	0.011	0.011	0.018	0.017	0.017
YLR420W	-0.043	-0.05	-0.048	-0.044	-0.043	-0.051	-0.051	-0.051	-0.043	-0.043	-0.043	-0.043	-0.073	-0.087	-0.104	-0.093	-0.093	-0.087	-0.091	-0.091	-0.084	-0.08	-0.08	-0.084	-0.084	-0.086	-0.071	-0.074	-0.074	-0.074	-0.074	-0.074	-0.077	-0.077	-0.077	-0.077	-0.077	-0.077	-0.077	-0.077	-0.077	-0.077	-0.077	-0.077	-0.07	-0.07	-0.07	-0.07	-0.076
YDR260C	-0.071	-0.068	-0.066	-0.083	-0.093	-0.091	-0.098	-0.098	-0.113	-0.113	-0.113	-0.116	-0.116	-0.116	-0.109	-0.12	-0.103	-0.103	-0.103	-0.103	-0.103	-0.103	-0.106	-0.114	-0.107	-0.107	-0.107	-0.107	-0.107	-0.107	-0.099	-0.097	-0.091	-0.092	-0.093	-0.09	-0.09	-0.087	-0.085	-0.085	-0.085	-0.085	-0.085	-0.085	-0.082	-0.082	-0.083	-0.082	-0.082
YLR223C	-0.214	-0.213	-0.213	-0.213	-0.213	-0.213	-0.28	-0.28	-0.355	-0.346	-0.346	-0.346	-0.346	-0.305	-0.273	-0.118	-0.139	-0.139	-0.139	-0.139	-0.139	-0.139	-0.127	-0.127	-0.107	-0.085	-0.094	-0.094	-0.075	-0.075	-0.048	-0.12	-0.103	-0.103	-0.087	-0.087	-0.087	-0.087	-0.087	-0.087	-0.029	-0.047	-0.058	-0.058	-0.07	-0.074	-0.122	-0.122	-0.132
YGR092W	-0.042	-0.042	-0.041	-0.041	-0.042	-0.038	-0.037	-0.037	-0.037	-0.037	-0.036	-0.036	-0.035	-0.035	-0.035	-0.035	-0.035	-0.035	-0.035	-0.035	-0.035	-0.035	-0.035	-0.035	-0.035	-0.034	-0.035	-0.035	-0.035	-0.035	-0.036	-0.037	-0.037	-0.037	-0.037	-0.036	-0.037	-0.037	-0.038	-0.038	-0.038	-0.04	-0.04	-0.04	-0.04	-0.042	-0.042	-0.042	-0.042
YDR381W	-0.124	-0.124	-0.124	-0.134	-0.137	-0.133	-0.133	-0.127	-0.127	-0.119	-0.107	-0.107	-0.1	-0.102	-0.102	-0.102	-0.102	-0.099	-0.099	-0.099	-0.095	-0.095	-0.107	-0.116	-0.12	-0.106	-0.093	-0.093	-0.093	-0.098	-0.102	-0.093	-0.1	-0.108	-0.105	-0.109	-0.107	-0.118	-0.122	-0.184	-0.184	-0.179	-0.173	-0.167	-0.167	-0.167	-0.17	-0.17	-0.162
YGR165W	0.046	0.034	0.034	0.034	0.037	0.037	0.037	0.037	0.037	0.037	0.037	0.033	0.03	0.027	0.027	0.027	0.027	0.027	0.02	0.023	0.023	0.023	0.023	0.027	0.027	0.032	0.037	0.041	0.041	0.055	0.049	0.044	0.037	0.037	0.037	0.035	0.035	0.035	0.035	0.035	0.039	0.039	0.047	0.047	0.047	0.047	0.047	0.047	0.047
YBR104W	0.008	0.006	0.006	0.006	0.008	0.004	0.003	-0.005	-0.007	-0.007	-0.007	-0.006	0	0	0.003	-0.005	-0.005	-0.005	-0.005	-0.005	-0.005	-0.005	-0.006	-0.006	-0.006	-0.006	-0.009	-0.009	-0.009	-0.009	-0.009	-0.008	-0.008	-0.009	-0.009	-0.009	-0.009	-0.008	-0.007	-0.008	-0.008	-0.009	-0.009	-0.009	-0.009	-0.01	-0.01	-0.01	-0.01
YLR412W	-0.091	-0.091	-0.089	-0.089	-0.089	-0.089	-0.089	-0.089	-0.096	-0.096	-0.086	-0.086	-0.088	-0.088	-0.088	-0.088	-0.076	-0.069	-0.068	-0.068	-0.068	-0.068	-0.062	-0.062	-0.054	-0.054	-0.054	-0.054	-0.054	-0.054	-0.049	-0.049	-0.049	-0.043	-0.04	-0.035	-0.038	-0.032	-0.032	-0.032	-0.032	-0.039	-0.039	-0.04	-0.052	-0.051	-0.055	-0.057	-0.057
YOR164C	-0.04	-0.035	-0.039	-0.038	-0.038	-0.038	-0.038	-0.038	-0.038	-0.038	-0.038	-0.034	-0.038	-0.038	-0.041	-0.041	-0.045	-0.049	-0.038	-0.038	-0.038	-0.038	-0.041	-0.038	-0.057	-0.045	-0.045	-0.043	-0.039	-0.039	-0.039	-0.039	-0.034	-0.034	-0.034	-0.034	-0.034	-0.034	-0.034	-0.032	-0.034	-0.032	-0.036	-0.036	-0.034	-0.034	-0.034	-0.034	-0.036
YML109W	0.005	0.005	0.005	0.005	0.002	0.002	0.002	0.002	0.002	0.002	0.002	0.01	0.01	0.01	0.01	0.01	0.01	0.01	0.01	-0.006	0	-0.003	-0.003	0	0	-0.006	-0.011	-0.021	-0.021	-0.021	-0.021	-0.018	-0.018	-0.015	-0.015	-0.015	-0.015	-0.015	-0.018	-0.012	-0.013	-0.017	-0.017	-0.008	-0.006	0.004	0.004	0.005	0.003
YBR135W	0	0	0	0	0	0	0	0.019	-0.101	-0.18	-0.241	-0.248	-0.248	-0.251	-0.23	-0.212	-0.252	-0.288	-0.216	-0.216	-0.225	-0.248	-0.248	-0.257	-0.257	-0.255	-0.259	-0.273	-0.273	-0.273	-0.273	-0.273	-0.273	-0.273	-0.273	-0.273	-0.271	-0.278	-0.286	-0.286	-0.272	-0.269	-0.268	-0.268	-0.268	-0.268	-0.268	-0.231	-0.231
YDR506C	0	0	0	0	0	0	0	0	0	0	0	0	0	0	0	0	0	0.057	0.057	0.057	0.057	0.057	0.057	0.07	0.07	0.07	0.07	0.056	0.037	0.037	0.04	0.04	0.04	0.04	0.04	0.04	0.04	0.027	0.025	0.028	0.028	0.024	0.024	0.024	0.024	0.024	0.024	0.024	-0.005
YGL124C	0	0	0	0	0	0	0	0	0	0	0	0	0	0	0	0	0	0	0	0	0	0	0	0	0	0	0	0	0	0	0	0	0	0	0	0	0	0	0	0	0	0	0	0	0	0	0	0	0
YPR153W	-0.101	-0.11	-0.129	-0.134	-0.125	-0.125	-0.123	-0.123	-0.123	-0.122	-0.125	-0.129	-0.111	-0.121	-0.123	-0.125	-0.125	-0.138	-0.128	-0.131	-0.133	-0.133	-0.133	-0.135	-0.121	-0.12	-0.109	-0.118	-0.124	-0.124	-0.124	-0.113	-0.111	-0.111	-0.111	-0.105	-0.108	-0.11	-0.1	-0.101	-0.107	-0.107	-0.107	-0.107	-0.107	-0.097	-0.097	-0.097	-0.103
YEL064C	-0.003	-0.003	-0.012	-0.012	-0.013	-0.015	-0.015	-0.007	-0.011	-0.009	-0.014	-0.014	-0.014	-0.012	-0.012	-0.012	-0.012	-0.013	-0.012	-0.012	-0.011	-0.013	-0.013	-0.013	-0.013	-0.013	-0.013	-0.011	-0.015	-0.015	-0.013	-0.013	-0.013	-0.011	-0.011	-0.011	-0.011	-0.012	-0.01	-0.01	-0.011	-0.01	-0.013	-0.016	-0.016	-0.016	-0.016	-0.016	-0.017
YPL252C	-0.09	-0.075	-0.075	-0.081	-0.081	-0.081	-0.081	-0.081	-0.077	-0.077	-0.077	-0.076	-0.084	-0.084	-0.084	-0.084	-0.082	-0.08	-0.086	-0.086	-0.086	-0.086	-0.086	-0.084	-0.084	-0.088	-0.089	-0.091	-0.091	-0.091	-0.09	-0.091	-0.092	-0.092	-0.093	-0.095	-0.095	-0.094	-0.094	-0.094	-0.091	-0.091	-0.098	-0.098	-0.099	-0.099	-0.103	-0.106	-0.102
YBL036C	-0.016	-0.016	-0.014	-0.01	-0.01	-0.01	-0.01	-0.018	-0.018	-0.024	-0.024	-0.024	-0.025	-0.025	-0.025	-0.025	-0.025	-0.026	-0.019	-0.022	-0.022	-0.022	-0.022	-0.024	-0.024	-0.022	-0.02	-0.023	-0.023	-0.023	-0.021	-0.015	-0.013	-0.005	-0.007	-0.015	-0.011	-0.011	-0.011	-0.011	-0.011	-0.011	-0.011	-0.011	-0.011	-0.013	-0.015	-0.017	-0.017
YKL124W	-0.034	-0.034	-0.034	-0.034	-0.028	-0.027	-0.031	-0.025	-0.025	-0.025	-0.025	-0.028	-0.028	-0.025	-0.04	-0.037	-0.037	-0.037	-0.036	-0.036	-0.036	-0.036	-0.047	-0.047	-0.049	-0.049	-0.046	-0.035	-0.035	-0.035	-0.035	-0.033	-0.033	-0.026	-0.018	-0.018	-0.017	-0.017	-0.017	-0.017	-0.017	-0.013	-0.012	-0.012	-0.012	-0.012	-0.012	-0.012	-0.012
YHR113W	-0.104	-0.096	-0.101	-0.105	-0.105	-0.105	-0.105	-0.105	-0.106	-0.103	-0.11	-0.112	-0.11	-0.11	-0.11	-0.103	-0.094	-0.094	-0.094	-0.094	-0.094	-0.094	-0.096	-0.124	-0.132	-0.124	-0.126	-0.126	-0.126	-0.126	-0.13	-0.129	-0.129	-0.129	-0.126	-0.125	-0.126	-0.126	-0.128	-0.128	-0.13	-0.132	-0.14	-0.147	-0.151	-0.151	-0.151	-0.146	-0.146
YBR275C	-0.11	-0.098	-0.098	-0.098	-0.098	-0.098	-0.101	-0.104	-0.104	-0.101	-0.104	-0.102	-0.102	-0.102	-0.102	-0.104	-0.103	-0.105	-0.105	-0.105	-0.105	-0.105	-0.11	-0.11	-0.11	-0.11	-0.118	-0.118	-0.117	-0.117	-0.117	-0.117	-0.117	-0.119	-0.121	-0.116	-0.121	-0.114	-0.116	-0.116	-0.116	-0.117	-0.117	-0.118	-0.119	-0.119	-0.119	-0.119	-0.119
YOR385W	-0.001	-0.001	-0.001	-0.001	-0.001	-0.001	-0.003	0	0	0	0	0	0.008	0.007	0.007	0.005	0.005	0.003	0.006	0.006	0.01	0.01	0.01	0.01	-0.016	-0.016	-0.016	-0.014	-0.008	-0.011	-0.011	-0.011	-0.011	-0.011	-0.011	-0.023	-0.012	-0.012	-0.012	-0.012	-0.012	-0.012	-0.012	-0.012	-0.012	-0.012	-0.024	-0.022	-0.029
YOR099W	-0.384	-0.377	-0.38	-0.38	-0.385	-0.385	-0.385	-0.385	-0.385	-0.385	-0.384	-0.384	-0.384	-0.384	-0.384	-0.375	-0.375	-0.375	-0.375	-0.375	-0.375	-0.375	-0.375	-0.375	-0.375	-0.375	-0.367	-0.367	-0.367	-0.367	-0.36	-0.36	-0.357	-0.357	-0.357	-0.357	-0.298	-0.306	-0.354	-0.356	-0.356	-0.358	-0.347	-0.349	-0.355	-0.348	-0.35	-0.35	-0.35
YJR030C	-0.051	-0.051	-0.051	-0.051	-0.051	-0.037	-0.032	-0.022	-0.022	-0.034	-0.026	-0.008	-0.008	-0.004	-0.004	-0.004	-0.007	-0.005	-0.013	-0.011	-0.013	-0.009	-0.009	-0.009	-0.009	-0.009	-0.009	-0.009	-0.008	-0.005	-0.005	-0.005	-0.005	-0.002	-0.006	-0.006	-0.001	-0.001	-0.002	-0.004	-0.004	-0.004	-0.004	-0.004	-0.004	-0.004	-0.004	-0.004	-0.003
YMR227C	-0.02	-0.031	-0.042	-0.042	-0.043	-0.057	-0.075	-0.075	-0.115	-0.115	-0.104	-0.104	-0.104	-0.104	-0.104	-0.113	-0.113	-0.127	-0.127	-0.127	-0.127	-0.127	-0.127	-0.124	-0.184	-0.168	-0.168	-0.168	-0.143	-0.144	-0.148	-0.12	-0.144	-0.138	-0.138	-0.138	-0.132	-0.121	-0.119	-0.119	-0.087	-0.087	-0.087	-0.087	-0.091	-0.091	-0.091	-0.091	-0.092
YDR313C	-0.012	-0.012	-0.012	-0.012	-0.012	-0.012	-0.013	-0.015	-0.013	-0.013	-0.012	-0.012	-0.015	-0.015	-0.015	-0.015	-0.015	-0.015	-0.015	-0.015	-0.015	-0.015	-0.015	-0.018	-0.02	-0.017	-0.017	-0.016	-0.016	-0.016	-0.016	-0.015	-0.015	-0.015	-0.019	-0.019	-0.019	-0.019	-0.018	-0.019	-0.02	-0.02	-0.02	-0.015	-0.016	-0.016	-0.018	-0.018	-0.018
YKL137W	-0.025	-0.025	-0.025	-0.026	-0.018	-0.012	-0.015	-0.015	-0.017	-0.018	-0.013	-0.015	-0.005	-0.005	-0.005	-0.003	-0.003	-0.002	0	-0.003	-0.001	-0.002	-0.003	-0.001	0.001	0.001	0.003	0.006	-0.003	0.001	0.001	0.001	0.001	0.001	0.001	0.001	0.003	0.003	0.001	0	0	0	0	0	0	0	0.003	0.003	-0.001
YOL073C	-0.021	-0.019	-0.02	-0.02	-0.021	-0.02	-0.02	-0.02	-0.022	-0.016	-0.016	-0.013	-0.013	-0.013	-0.005	-0.002	-0.002	-0.006	0	0.002	0.007	0.008	0.008	0.014	0.01	0.001	0.019	-0.005	-0.005	0.011	0.014	0.003	0.003	0.003	-0.026	-0.051	-0.048	-0.044	-0.057	-0.064	-0.061	-0.061	-0.059	-0.059	-0.057	-0.055	-0.055	-0.059	-0.074
YPL266W	-0.134	-0.134	-0.134	-0.132	-0.132	-0.132	-0.132	-0.132	-0.132	-0.134	-0.134	-0.134	-0.134	-0.134	-0.134	-0.14	-0.139	-0.134	-0.134	-0.134	-0.137	-0.128	-0.128	-0.12	-0.119	-0.119	-0.119	-0.119	-0.119	-0.119	-0.119	-0.127	-0.127	-0.127	-0.127	-0.127	-0.129	-0.129	-0.129	-0.129	-0.121	-0.121	-0.122	-0.117	-0.118	-0.118	-0.118	-0.118	-0.118
YPL019C	-0.141	-0.145	-0.145	-0.145	-0.127	-0.127	-0.127	-0.127	-0.155	-0.166	-0.16	-0.126	-0.106	-0.106	-0.106	-0.106	-0.106	-0.106	-0.129	-0.129	-0.129	-0.123	-0.128	-0.094	-0.097	-0.087	-0.087	-0.087	-0.087	-0.087	-0.089	-0.097	-0.099	-0.1	-0.095	-0.105	-0.105	-0.105	-0.105	-0.105	-0.105	-0.105	-0.116	-0.116	-0.118	-0.118	-0.118	-0.118	-0.121
YDR148C	-0.102	-0.09	-0.092	-0.092	-0.092	-0.089	-0.091	-0.093	-0.095	-0.117	-0.117	-0.11	-0.11	-0.111	-0.11	-0.11	-0.11	-0.027	-0.027	-0.013	-0.009	-0.009	-0.009	-0.009	-0.009	-0.009	-0.009	0.005	0.009	0.003	-0.001	0.006	0.005	-0.003	0.004	0.024	0.024	0.024	0.024	0.016	0.012	0.02	0.019	0.022	0.022	0.106	0.007	-0.029	-0.047
YOR227W	-0.066	-0.064	-0.059	-0.061	-0.061	-0.062	-0.057	-0.049	-0.049	-0.053	-0.053	-0.053	-0.056	-0.058	-0.058	-0.06	-0.061	-0.058	-0.035	-0.037	-0.037	-0.033	-0.05	-0.048	-0.048	-0.043	-0.043	-0.041	-0.041	-0.041	-0.085	-0.079	-0.069	-0.069	-0.069	-0.069	-0.066	-0.066	-0.036	-0.028	-0.028	-0.099	-0.064	-0.029	-0.017	-0.107	-0.054	-0.054	-0.054
YJR063W	-0.097	-0.097	-0.097	-0.07	-0.072	-0.093	-0.088	-0.1	-0.1	-0.1	-0.1	-0.111	-0.112	-0.091	-0.111	-0.111	-0.088	-0.088	-0.11	-0.118	-0.118	-0.181	-0.219	-0.144	-0.222	-0.545	-0.536	-0.536	-0.562	-0.474	-0.477	-0.477	-0.489	-0.502	-0.499	-0.529	-0.524	-0.547	-0.338	-0.338	-0.339	-0.339	-0.339	-0.339	-0.351	-0.355	-0.346	-0.371	-0.371
YPR148C	-0.07	-0.071	-0.07	-0.084	-0.08	-0.08	-0.085	-0.087	-0.095	-0.088	-0.088	-0.088	-0.088	-0.088	-0.088	-0.089	-0.088	-0.088	-0.081	-0.071	-0.07	-0.07	-0.073	-0.072	-0.072	-0.073	-0.073	-0.078	-0.095	-0.095	-0.095	-0.092	-0.092	-0.092	-0.092	-0.092	-0.082	-0.082	-0.082	-0.082	-0.082	-0.082	-0.082	-0.082	-0.078	-0.072	-0.068	-0.069	-0.069
YOL101C	-0.186	-0.185	-0.194	-0.171	-0.137	-0.134	-0.134	-0.14	-0.155	-0.175	-0.175	-0.175	-0.16	-0.16	-0.159	-0.161	-0.19	-0.179	-0.232	-0.232	-0.239	-0.239	-0.24	-0.244	-0.285	-0.283	-0.303	-0.303	-0.306	-0.304	-0.304	-0.307	-0.307	-0.308	-0.318	-0.318	-0.318	-0.318	-0.319	-0.325	-0.325	-0.324	-0.324	-0.324	-0.324	-0.324	-0.33	-0.329	-0.334
YPL150W	-0.655	-0.571	-0.563	-0.563	-0.563	-0.563	-0.561	-0.567	-0.578	-0.374	-0.374	-0.385	-0.336	-0.336	-0.339	-0.339	-0.339	-0.341	-0.359	-0.335	-0.315	-0.258	-0.266	-0.266	-0.27	-0.267	-0.267	-0.271	-0.271	-0.268	-0.242	-0.259	-0.284	-0.25	-0.25	-0.253	-0.253	-0.269	-0.294	-0.294	-0.305	-0.287	-0.29	-0.268	-0.268	-0.268	-0.268	-0.268	-0.268
YML100W	-0.064	-0.064	-0.064	-0.079	-0.079	-0.098	-0.098	-0.098	-0.102	-0.102	-0.106	-0.137	-0.137	-0.137	-0.137	-0.118	-0.118	-0.118	-0.118	-0.118	-0.118	-0.118	-0.118	-0.118	-0.108	-0.098	-0.094	-0.094	-0.094	-0.089	-0.087	-0.075	-0.075	-0.071	-0.068	-0.068	-0.068	-0.074	-0.082	-0.094	-0.102	-0.058	-0.062	-0.078	-0.079	-0.086	-0.089	-0.112	-0.125
YER176W	-0.072	-0.072	-0.072	-0.072	-0.074	-0.074	-0.074	-0.072	-0.072	-0.072	-0.072	-0.072	-0.073	-0.073	-0.073	-0.073	-0.073	-0.073	-0.072	-0.064	-0.068	-0.067	-0.073	-0.074	-0.074	-0.074	-0.074	-0.073	-0.073	-0.073	-0.078	-0.085	-0.085	-0.078	-0.078	-0.078	-0.078	-0.08	-0.08	-0.08	-0.086	-0.086	-0.079	-0.081	-0.081	-0.074	-0.074	-0.074	-0.071
YHR017W	-0.066	-0.066	-0.066	-0.066	-0.066	-0.066	-0.066	-0.066	-0.068	-0.068	-0.068	-0.068	-0.078	-0.084	-0.086	-0.091	-0.081	-0.077	-0.072	-0.089	-0.095	-0.093	-0.093	-0.103	-0.103	-0.109	-0.109	-0.109	-0.106	-0.109	-0.101	-0.116	-0.085	-0.099	-0.103	-0.099	-0.103	-0.1	-0.102	-0.094	-0.097	-0.093	-0.1	-0.099	-0.095	-0.091	-0.091	-0.09	-0.093
YBL069W	-0.031	-0.026	-0.027	-0.027	-0.014	-0.014	-0.025	-0.025	-0.022	-0.022	-0.022	-0.023	-0.023	-0.027	-0.027	-0.025	-0.029	-0.029	-0.029	-0.021	-0.021	-0.024	-0.019	-0.027	-0.006	-0.006	-0.006	-0.017	-0.011	-0.019	-0.037	-0.042	-0.042	-0.042	-0.046	-0.058	-0.034	-0.035	-0.026	-0.026	-0.03	-0.045	-0.014	-0.014	-0.014	-0.014	-0.014	-0.01	-0.018
YBR085C-A	-0.117	-0.117	-0.117	-0.117	-0.116	-0.112	-0.108	-0.108	-0.107	-0.107	-0.107	-0.107	-0.107	-0.107	-0.107	-0.107	-0.107	-0.107	-0.107	-0.107	-0.107	-0.107	-0.111	-0.122	-0.132	-0.131	-0.131	-0.124	-0.124	-0.124	-0.112	-0.114	-0.115	-0.115	-0.115	-0.115	-0.115	-0.115	-0.115	-0.123	-0.123	-0.119	-0.125	-0.123	-0.123	-0.119	-0.119	-0.119	-0.119
YML068W	-0.013	-0.013	-0.013	-0.013	-0.013	-0.015	-0.015	-0.015	-0.015	-0.015	-0.015	-0.014	-0.014	-0.015	-0.015	-0.013	-0.013	-0.013	-0.012	-0.011	-0.011	-0.01	-0.01	-0.01	-0.011	-0.012	-0.014	-0.014	-0.014	-0.014	-0.014	-0.015	-0.016	-0.017	-0.017	-0.017	-0.017	-0.017	-0.017	-0.017	-0.017	-0.017	-0.017	-0.017	-0.017	-0.017	-0.017	-0.017	-0.018
YBR297W	-0.128	-0.128	-0.128	-0.135	-0.126	-0.114	-0.114	-0.12	-0.12	-0.12	-0.12	-0.124	-0.124	-0.118	-0.118	-0.124	-0.124	-0.124	-0.124	-0.12	-0.121	-0.121	-0.121	-0.117	-0.114	-0.111	-0.117	-0.127	-0.127	-0.127	-0.127	-0.135	-0.138	-0.131	-0.131	-0.131	-0.126	-0.126	-0.126	-0.126	-0.126	-0.126	-0.126	-0.126	-0.126	-0.126	-0.126	-0.117	-0.117
YDR179W-A	-0.105	-0.105	-0.105	-0.105	-0.118	-0.127	-0.127	-0.129	-0.128	-0.127	-0.127	-0.127	-0.095	-0.087	-0.104	-0.146	-0.146	-0.146	-0.16	-0.153	-0.13	-0.159	-0.152	-0.152	-0.148	-0.143	-0.125	-0.137	-0.137	-0.137	-0.137	-0.121	-0.121	-0.119	-0.119	-0.138	-0.141	-0.149	-0.159	-0.124	-0.124	-0.124	-0.124	-0.124	-0.11	-0.118	-0.115	-0.115	-0.109
YKR084C	-0.053	-0.045	-0.045	-0.042	-0.04	-0.046	-0.046	-0.038	-0.04	-0.044	-0.044	-0.041	0	0.023	0.001	0.011	0.013	0.024	0.024	0.018	0.028	0.028	0.043	0.026	0.026	0.023	0.017	0.011	-0.002	-0.002	-0.006	-0.006	-0.006	-0.008	-0.01	-0.011	-0.014	-0.014	-0.017	-0.015	-0.003	-0.007	-0.007	-0.007	-0.007	-0.007	0.006	0.004	0.009
YLR051C	0.013	0.018	0.009	0.009	0.004	0.004	0.004	0.004	0.006	0.006	0.002	0.004	0.004	0.006	0.005	-0.001	-0.002	-0.001	-0.002	-0.002	0	0	0	0.002	0.003	0.003	0.004	0.004	0.003	0.002	0.002	0.002	0.002	0.002	0.002	0.003	0.003	0.003	0.004	0.004	0.004	0.004	0.004	0.004	0.004	0.002	0.002	0.002	0.002
YHR008C	-0.004	-0.004	-0.005	-0.005	-0.005	-0.005	-0.005	-0.005	-0.005	-0.005	-0.005	-0.005	-0.003	-0.003	-0.003	-0.003	-0.003	-0.003	-0.003	-0.003	-0.003	-0.002	-0.001	-0.001	-0.001	-0.001	-0.001	-0.001	-0.001	-0.001	-0.001	-0.001	-0.003	-0.003	-0.003	-0.003	-0.003	-0.003	0	-0.001	0	-0.003	-0.006	-0.006	-0.006	-0.006	-0.006	-0.006	-0.009
YLR064W	0.019	0.022	0.022	0.023	0.023	0.025	0.012	0.007	0.022	0.013	0	-0.012	-0.021	-0.016	-0.021	-0.015	-0.015	-0.015	-0.011	-0.011	-0.013	-0.013	-0.013	-0.013	-0.013	-0.017	-0.013	-0.004	-0.005	-0.005	-0.003	-0.003	-0.003	-0.003	-0.003	-0.001	-0.001	-0.001	-0.001	-0.001	-0.001	-0.001	-0.002	-0.002	-0.002	-0.002	-0.002	-0.002	-0.002
YKR090W	-0.404	-0.399	-0.391	-0.362	-0.362	-0.349	-0.296	-0.334	-0.342	-0.377	-0.3	-0.3	-0.293	-0.334	-0.334	-0.327	-0.351	-0.306	-0.299	-0.298	-0.329	-0.329	-0.329	-0.353	-0.353	-0.353	-0.353	-0.353	-0.348	-0.367	-0.345	-0.338	-0.352	-0.352	-0.352	-0.379	-0.379	-0.379	-0.379	-0.379	-0.393	-0.393	-0.405	-0.4	-0.428	-0.428	-0.428	-0.447	-0.395
YPR004C	-0.025	-0.025	-0.025	-0.025	-0.029	-0.026	-0.027	-0.029	-0.03	-0.03	-0.03	-0.031	-0.031	-0.03	-0.03	-0.03	-0.03	-0.032	-0.032	-0.033	-0.036	-0.038	-0.038	-0.037	-0.037	-0.037	-0.037	-0.037	-0.035	-0.036	-0.036	-0.036	-0.037	-0.038	-0.04	-0.038	-0.038	-0.038	-0.036	-0.035	-0.035	-0.035	-0.035	-0.035	-0.035	-0.035	-0.035	-0.033	-0.033
YDR075W	-0.051	-0.051	-0.051	-0.054	-0.054	-0.052	-0.049	-0.051	-0.039	-0.039	-0.039	-0.039	-0.035	-0.04	-0.044	-0.047	-0.047	-0.048	-0.036	-0.029	-0.029	-0.027	-0.026	-0.028	-0.026	-0.028	-0.03	-0.03	-0.029	-0.029	-0.028	-0.028	-0.028	-0.025	-0.025	-0.025	-0.025	-0.025	-0.025	-0.025	-0.025	-0.025	-0.025	-0.025	-0.025	-0.025	-0.025	-0.025	-0.024
YOR025W	-0.133	-0.136	-0.136	-0.134	-0.132	-0.14	-0.14	-0.127	-0.127	-0.127	-0.127	-0.13	-0.13	-0.199	-0.286	-0.213	-0.215	-0.214	-0.195	-0.206	-0.229	-0.18	-0.156	-0.158	-0.156	-0.156	-0.156	-0.158	-0.163	-0.159	-0.152	-0.146	-0.145	-0.148	-0.15	-0.149	-0.156	-0.156	-0.156	-0.156	-0.16	-0.16	-0.16	-0.16	-0.16	-0.16	-0.16	-0.16	-0.166
YMR312W	-0.001	0.01	0.01	0.01	0.01	-0.001	0.009	0.009	0.009	0.009	0.009	0.009	0.009	0.009	0.009	0.009	0.025	0	0	0	0	0	0	0	0	0	0	0	0	0	0	0	0	0	0	0	0	0	0	0	0	0	0	0	0	0	0	0	0
YMR077C	-0.068	-0.078	-0.078	-0.071	-0.068	-0.074	-0.074	-0.074	-0.074	-0.075	-0.075	-0.075	-0.077	-0.082	-0.082	-0.083	-0.086	-0.086	-0.091	-0.092	-0.082	-0.082	-0.077	-0.077	-0.08	-0.081	-0.081	-0.067	-0.067	-0.071	-0.071	-0.072	-0.073	-0.077	-0.077	-0.077	-0.077	-0.079	-0.077	-0.069	-0.069	-0.07	-0.07	-0.07	-0.07	-0.07	-0.072	-0.072	-0.073
YIL133C	0	0	0	0	0	0	0	0	0	0	0	0	0	0	0	0	0	0	0	0	0	0	0	0	0	0	0	0	0	0	0	0	0	0	0	0	0	0	0	0	0	0	0	0	0	0	0	0	0
YGR042W	-0.045	-0.045	-0.045	-0.045	-0.045	-0.041	-0.041	-0.039	-0.039	-0.043	-0.041	-0.043	-0.05	-0.057	-0.053	-0.053	-0.055	-0.055	-0.055	-0.051	-0.049	-0.051	-0.051	-0.057	-0.043	-0.041	-0.041	-0.041	-0.044	-0.047	-0.044	-0.042	-0.029	-0.029	-0.029	-0.029	-0.029	-0.029	-0.038	-0.038	-0.043	-0.051	-0.051	-0.051	-0.051	-0.051	-0.051	-0.049	-0.046
YNR006W	-0.022	-0.03	-0.03	-0.03	-0.03	-0.039	-0.039	-0.043	-0.049	-0.087	-0.083	-0.081	-0.078	-0.072	-0.064	-0.064	-0.062	-0.052	-0.05	-0.05	-0.047	-0.05	-0.049	-0.053	-0.053	-0.053	-0.053	-0.053	-0.053	-0.054	-0.054	-0.056	-0.059	-0.059	-0.061	-0.061	-0.064	-0.064	-0.064	-0.064	-0.064	-0.064	-0.061	-0.051	-0.051	-0.051	-0.047	-0.047	-0.049
YLR427W	-0.072	-0.072	-0.072	-0.072	-0.064	-0.066	-0.066	-0.066	-0.075	-0.073	-0.073	-0.075	-0.08	-0.08	-0.091	-0.092	-0.093	-0.076	-0.074	-0.074	-0.08	-0.08	-0.079	-0.079	-0.073	-0.073	-0.073	-0.076	-0.076	-0.076	-0.079	-0.078	-0.079	-0.077	-0.077	-0.077	-0.077	-0.077	-0.077	-0.077	-0.077	-0.077	-0.08	-0.078	-0.078	-0.078	-0.079	-0.079	-0.079
YBR201C-A	-0.11	-0.11	-0.11	-0.11	-0.11	-0.11	-0.11	-0.107	-0.107	-0.089	-0.087	-0.077	-0.075	-0.075	-0.076	-0.076	-0.07	-0.059	-0.053	-0.053	-0.053	-0.049	-0.046	-0.052	-0.052	-0.05	-0.05	-0.046	-0.043	-0.035	-0.035	-0.035	-0.035	-0.035	-0.035	-0.035	-0.029	-0.03	-0.03	-0.03	-0.034	-0.034	-0.034	-0.028	-0.028	-0.031	-0.031	-0.036	-0.04
YER031C	-0.045	-0.045	-0.045	-0.045	-0.045	-0.045	-0.047	-0.047	-0.047	-0.046	-0.048	-0.048	-0.048	-0.048	-0.048	-0.048	-0.048	-0.048	-0.048	-0.048	-0.048	-0.05	-0.054	-0.054	-0.054	-0.054	-0.057	-0.057	-0.053	-0.053	-0.053	-0.053	-0.053	-0.052	-0.052	-0.06	-0.063	-0.067	-0.077	-0.077	-0.077	-0.077	-0.077	-0.074	-0.074	-0.074	-0.074	-0.074	-0.074
YNR067C	-0.139	-0.136	-0.138	-0.138	-0.138	-0.138	-0.138	-0.136	-0.136	-0.136	-0.136	-0.136	-0.13	-0.136	-0.136	-0.136	-0.136	-0.136	-0.136	-0.136	-0.136	-0.133	-0.135	-0.125	-0.125	-0.125	-0.128	-0.128	-0.134	-0.127	-0.132	-0.128	-0.126	-0.126	-0.126	-0.126	-0.126	-0.126	-0.126	-0.126	-0.126	-0.132	-0.155	-0.177	-0.166	-0.166	-0.155	-0.155	-0.154
YHR133C	-0.041	-0.045	-0.046	-0.039	-0.042	-0.035	-0.035	-0.035	-0.035	-0.03	-0.03	-0.03	-0.04	-0.041	-0.057	-0.059	-0.059	-0.055	-0.056	-0.058	-0.058	-0.058	-0.056	-0.05	-0.05	-0.05	-0.05	-0.052	-0.052	-0.052	-0.052	-0.052	-0.054	-0.054	-0.052	-0.052	-0.052	-0.054	-0.048	-0.047	-0.047	-0.048	-0.048	-0.05	-0.048	-0.042	-0.042	-0.042	-0.044
YDR532C	-0.031	-0.031	-0.031	-0.031	-0.036	-0.036	-0.036	-0.036	-0.036	-0.036	-0.04	-0.04	-0.036	-0.036	-0.033	-0.033	-0.033	-0.028	-0.041	-0.029	-0.068	-0.068	-0.071	-0.071	-0.071	-0.069	-0.06	-0.043	-0.047	-0.058	-0.058	-0.051	-0.048	-0.048	-0.049	-0.049	-0.049	-0.049	-0.052	-0.052	-0.054	-0.057	-0.053	-0.053	-0.052	-0.059	-0.059	-0.061	-0.061
YBR154C	-0.611	-0.611	-0.611	-0.611	-0.611	-0.467	-0.501	-0.36	-0.359	-0.3	-0.295	-0.29	-0.29	-0.29	-0.3	-0.3	-0.234	-0.279	-0.233	-0.233	-0.238	-0.238	-0.267	-0.267	-0.267	-0.243	-0.212	-0.211	-0.211	-0.224	-0.222	-0.21	-0.21	-0.211	-0.219	-0.217	-0.217	-0.203	-0.203	-0.205	-0.207	-0.21	-0.223	-0.214	-0.213	-0.213	-0.213	-0.213	-0.213
YOR215C	-0.038	-0.04	-0.04	-0.042	-0.032	-0.036	-0.031	-0.031	-0.029	-0.029	-0.03	-0.03	-0.029	-0.027	-0.027	-0.034	-0.029	-0.029	-0.029	-0.029	-0.028	-0.028	-0.028	-0.026	-0.035	-0.035	-0.032	-0.032	-0.031	-0.028	-0.034	-0.031	-0.031	-0.031	-0.031	-0.031	-0.034	-0.034	-0.034	-0.033	-0.033	-0.033	-0.033	-0.033	-0.037	-0.035	-0.035	-0.035	-0.035
YPL190C	-0.054	-0.054	-0.06	-0.07	-0.065	-0.065	-0.065	-0.064	-0.064	-0.064	-0.056	-0.055	-0.056	-0.056	-0.056	-0.056	-0.053	-0.053	-0.053	-0.052	-0.052	-0.06	-0.06	-0.061	-0.06	-0.06	-0.056	-0.056	-0.056	-0.056	-0.056	-0.058	-0.058	-0.057	-0.066	-0.066	-0.066	-0.07	-0.07	-0.07	-0.07	-0.073	-0.073	-0.067	-0.067	-0.065	-0.065	-0.065	-0.065
YOR272W	0	0	0	0	0	0	0	0	-0.039	-0.039	-0.039	-0.039	-0.039	-0.025	-0.025	-0.02	-0.02	-0.02	-0.015	-0.024	-0.024	-0.024	-0.024	-0.024	-0.024	-0.024	-0.024	-0.024	-0.024	-0.019	-0.019	-0.044	-0.044	-0.044	-0.044	-0.044	-0.044	-0.044	-0.044	-0.032	-0.032	-0.038	-0.038	-0.038	-0.038	-0.04	-0.04	-0.035	-0.066
YGL100W	-0.042	-0.042	-0.041	-0.04	-0.04	-0.04	-0.04	-0.04	-0.027	-0.027	-0.027	-0.053	-0.065	-0.063	-0.069	-0.059	-0.048	-0.047	-0.016	-0.008	-0.035	-0.029	-0.026	-0.027	-0.021	-0.021	-0.016	-0.012	-0.013	-0.01	-0.001	-0.001	-0.001	-0.001	0.001	-0.001	-0.001	0	-0.008	-0.01	-0.017	-0.017	-0.017	-0.017	-0.017	-0.017	-0.018	-0.018	-0.017
YOR330C	-0.036	-0.036	-0.037	-0.036	-0.036	-0.036	-0.035	-0.035	-0.035	-0.035	-0.034	-0.034	-0.034	-0.034	-0.033	-0.032	-0.032	-0.032	-0.032	-0.033	-0.033	-0.033	-0.033	-0.033	-0.033	-0.033	-0.033	-0.037	-0.037	-0.039	-0.039	-0.039	-0.039	-0.039	-0.039	-0.039	-0.039	-0.039	-0.039	-0.04	-0.039	-0.039	-0.041	-0.038	-0.039	-0.04	-0.039	-0.039	-0.039
YOR290C	-0.03	-0.028	-0.025	-0.026	-0.029	-0.026	-0.027	-0.028	-0.028	-0.028	-0.028	-0.028	-0.029	-0.036	-0.043	-0.043	-0.043	-0.043	-0.043	-0.043	-0.043	-0.043	-0.043	-0.043	-0.043	-0.043	-0.043	-0.046	-0.046	-0.046	-0.046	-0.046	-0.05	-0.05	-0.05	-0.05	-0.05	-0.05	-0.05	-0.05	-0.05	-0.05	-0.05	-0.049	-0.049	-0.051	-0.049	-0.049	-0.049
YLR083C	0.009	0.009	0.009	0.007	0.006	0.009	0.002	0.002	0.002	0.002	0.002	0.002	0.002	0.003	0.003	0.007	0.007	0.007	0.007	0.007	0.007	0.007	0.007	0.007	0.008	0.009	0.009	0.009	0.009	0.009	0.009	0.009	0.009	0.008	0.008	0.009	0.008	0.008	0.008	0.008	0.008	0.008	0.008	0.008	0.008	0.008	0.01	0.01	0.01
YPR122W	0.062	0.068	0.068	0.068	0.062	0.062	0.062	0.062	0.062	0.062	0.062	0.058	0.051	0.043	0.045	0.045	0.045	0.045	0.043	0.043	0.05	0.051	0.047	0.047	0.044	0.043	0.036	0.033	0.033	0.033	0.038	0.038	0.038	0.038	0.038	0.031	0.028	0.028	0.028	0.028	0.029	0.029	0.029	0.029	0.025	0.025	0.02	0.02	0.02
YMR181C	0.036	0.036	0.034	0.034	0.035	0.035	0.035	0.035	0.035	0.035	0.033	0.033	0.033	0.033	0.033	0.032	0.033	0.036	0.031	0.026	0.026	0.029	0.027	0.027	0.025	0.019	0.021	0.021	0.021	0.021	0.021	0.021	0.021	0.021	0.022	0.022	0.021	0.021	0.022	0.021	0.021	0.021	0.021	0.021	0.021	0.021	0.021	0.02	0.02
YDL063C	-0.013	-0.013	-0.013	-0.013	-0.015	-0.015	-0.015	-0.015	-0.015	-0.015	-0.015	-0.019	-0.017	-0.019	-0.019	-0.019	-0.019	-0.018	-0.012	-0.012	-0.012	-0.012	-0.012	-0.014	-0.017	-0.013	-0.013	-0.013	-0.011	-0.011	-0.009	-0.009	-0.009	-0.01	-0.01	-0.01	-0.011	-0.011	-0.017	-0.016	-0.013	-0.013	-0.008	-0.008	-0.008	-0.008	-0.008	-0.007	-0.007
YDR311W	-0.209	-0.202	-0.194	-0.176	-0.158	-0.147	-0.153	-0.153	-0.153	-0.153	-0.153	-0.156	-0.15	-0.15	-0.15	-0.15	-0.173	-0.175	-0.175	-0.163	-0.163	-0.163	-0.137	-0.131	-0.15	-0.148	-0.147	-0.121	-0.13	-0.123	-0.176	-0.171	-0.161	-0.161	-0.161	-0.151	-0.137	-0.114	-0.114	-0.114	-0.114	-0.066	-0.051	-0.071	-0.304	-0.302	-0.308	-0.308	-0.308
YNL053W	0.002	0.002	0.003	0.007	0.004	0.004	0.001	-0.004	-0.001	-0.001	-0.001	-0.008	-0.008	-0.008	-0.008	-0.008	-0.008	-0.008	-0.006	-0.008	-0.005	-0.007	-0.009	-0.007	-0.009	-0.009	-0.007	-0.001	-0.002	-0.014	-0.011	-0.011	-0.003	-0.014	-0.015	-0.015	-0.015	-0.02	-0.021	-0.021	-0.021	-0.025	-0.025	-0.027	-0.018	-0.024	-0.024	-0.024	-0.024
YIL085C	-0.031	-0.016	-0.014	-0.013	-0.011	-0.013	-0.013	-0.013	-0.016	-0.016	-0.016	-0.016	-0.013	-0.017	-0.024	-0.023	-0.025	-0.023	-0.023	-0.026	-0.024	-0.011	-0.011	-0.011	-0.014	-0.007	-0.005	0	0	0	-0.003	0.003	0.008	0.013	0.002	0.002	-0.013	-0.01	-0.01	-0.006	-0.006	-0.006	-0.017	-0.016	-0.007	-0.013	-0.003	0.012	0.012
YDR088C	-0.049	-0.049	-0.05	-0.069	-0.065	-0.065	-0.059	-0.051	-0.061	-0.061	-0.061	-0.061	-0.061	-0.068	-0.065	-0.062	-0.066	-0.071	-0.071	-0.075	-0.075	-0.065	-0.05	-0.066	-0.072	-0.072	-0.072	-0.072	-0.059	-0.054	-0.054	-0.054	-0.053	-0.014	-0.039	-0.044	-0.112	-0.144	-0.167	-0.167	-0.16	-0.158	-0.154	-0.138	-0.138	-0.109	-0.109	-0.109	-0.109
YFR024C-A	-0.014	-0.014	-0.014	-0.014	-0.014	-0.014	-0.014	-0.014	-0.016	-0.018	-0.018	-0.018	-0.019	-0.021	-0.021	-0.013	-0.009	-0.015	-0.013	-0.015	-0.012	-0.012	-0.012	-0.007	-0.022	-0.021	-0.021	-0.023	-0.022	-0.021	-0.021	-0.021	-0.021	-0.022	-0.006	-0.012	-0.012	-0.012	-0.012	-0.008	-0.016	-0.022	-0.022	-0.019	-0.02	-0.027	-0.024	-0.022	-0.03
YPL149W	-0.064	-0.064	-0.064	-0.069	-0.071	-0.071	-0.071	-0.071	-0.071	-0.071	-0.071	-0.071	-0.068	-0.068	-0.068	-0.068	-0.068	-0.068	-0.068	-0.069	-0.072	-0.072	-0.072	-0.072	-0.072	-0.072	-0.072	-0.072	-0.074	-0.074	-0.074	-0.074	-0.074	-0.074	-0.071	-0.079	-0.076	-0.076	-0.076	-0.076	-0.076	-0.076	-0.076	-0.076	-0.076	-0.076	-0.076	-0.072	-0.071
YJR033C	-0.08	-0.08	-0.085	-0.085	-0.085	-0.081	-0.086	-0.079	-0.077	-0.077	-0.089	-0.086	-0.084	-0.081	-0.082	-0.082	-0.084	-0.079	-0.073	-0.075	-0.075	-0.075	-0.066	-0.06	-0.06	-0.06	-0.048	-0.048	-0.046	-0.046	-0.043	-0.038	-0.041	-0.043	-0.043	-0.043	-0.045	-0.045	-0.045	-0.048	-0.048	-0.048	-0.046	-0.048	-0.048	-0.048	-0.042	-0.05	-0.046
YHR050W-A	-0.029	-0.032	-0.032	-0.032	-0.032	-0.03	-0.03	-0.03	-0.03	-0.03	-0.03	-0.03	-0.03	-0.03	-0.03	-0.03	-0.03	-0.036	-0.036	-0.035	-0.035	-0.035	-0.038	-0.038	-0.04	-0.04	-0.045	-0.045	-0.045	-0.045	-0.045	-0.045	-0.045	-0.045	-0.045	-0.044	-0.044	-0.044	-0.044	-0.044	-0.047	-0.042	-0.041	-0.041	-0.041	-0.04	-0.036	-0.037	-0.039
YKL108W	-0.033	-0.029	-0.014	-0.004	-0.009	-0.009	-0.009	-0.013	-0.009	-0.005	-0.005	-0.005	-0.005	0.003	0.003	0.003	0.001	0.001	0.001	0.001	0.001	-0.002	0.001	-0.021	-0.019	-0.019	-0.019	-0.019	-0.019	-0.016	-0.018	-0.018	-0.018	-0.018	-0.016	-0.016	-0.016	-0.016	-0.011	-0.008	0	-0.003	0	-0.002	-0.002	-0.002	-0.002	-0.002	-0.002
YKL166C	-0.091	-0.091	-0.091	-0.091	-0.093	-0.095	-0.088	-0.088	-0.088	-0.088	-0.087	-0.088	-0.096	-0.096	-0.096	-0.094	-0.097	-0.09	-0.103	-0.103	-0.104	-0.11	-0.109	-0.104	-0.106	-0.102	-0.104	-0.104	-0.105	-0.105	-0.105	-0.102	-0.102	-0.105	-0.111	-0.111	-0.111	-0.111	-0.111	-0.108	-0.108	-0.108	-0.102	-0.099	-0.099	-0.096	-0.091	-0.088	-0.097
YHR084W	-0.049	-0.049	-0.049	-0.054	-0.054	-0.054	-0.054	-0.053	-0.053	-0.053	-0.054	-0.049	-0.04	-0.037	-0.037	-0.037	-0.037	-0.047	-0.043	-0.043	-0.042	-0.044	-0.044	-0.044	-0.044	-0.034	-0.038	-0.037	-0.037	-0.037	-0.038	-0.038	-0.042	-0.04	-0.043	-0.043	-0.043	-0.043	-0.043	-0.043	-0.043	-0.043	-0.043	-0.043	-0.043	-0.044	-0.044	-0.044	-0.044
YKL106W	-0.206	-0.212	-0.21	-0.216	-0.216	-0.216	-0.216	-0.214	-0.222	-0.222	-0.206	-0.199	-0.293	-0.267	-0.271	-0.271	-0.271	-0.291	-0.27	-0.28	-0.28	-0.268	-0.271	-0.271	-0.271	-0.271	-0.262	-0.262	-0.26	-0.26	-0.26	-0.26	-0.27	-0.268	-0.268	-0.271	-0.271	-0.269	-0.266	-0.26	-0.247	-0.247	-0.247	-0.247	-0.247	-0.247	-0.249	-0.249	-0.249
YBL072C	-0.145	-0.145	-0.145	-0.145	-0.145	-0.139	-0.138	-0.181	-0.181	-0.299	0	0	0	0	0	0	0	0	0	0	0	0	0	0	0	0	0	0	0	0	0	0	0	0	0	0	0	0	0	0	0	0	0	0	0	0	0	0	0
YNL321W	-0.256	-0.254	-0.254	-0.254	-0.254	-0.256	-0.256	-0.256	-0.256	-0.256	-0.253	-0.253	-0.261	-0.279	-0.279	-0.325	-0.313	-0.435	-0.425	-0.405	-0.406	-0.443	-0.412	-0.402	-0.396	-0.392	-0.388	-0.393	-0.385	-0.363	-0.363	-0.355	-0.355	-0.331	-0.347	-0.354	-0.35	-0.35	-0.35	-0.402	-0.402	-0.371	-0.401	-0.387	-0.383	-0.402	-0.358	-0.358	-0.394
YPL047W	-0.04	-0.04	-0.037	-0.033	-0.033	-0.033	-0.033	-0.031	-0.033	-0.033	-0.035	-0.033	-0.033	-0.035	-0.035	-0.027	-0.03	-0.032	-0.032	-0.032	-0.027	-0.027	-0.024	-0.02	-0.02	-0.02	-0.02	-0.018	-0.014	-0.014	-0.018	-0.017	-0.017	-0.014	-0.014	-0.014	-0.014	-0.014	-0.014	-0.015	-0.016	-0.018	-0.018	-0.018	-0.017	-0.017	-0.017	-0.017	-0.017
YGR065C	-0.269	-0.269	-0.266	-0.253	-0.263	-0.262	-0.269	-0.276	-0.289	-0.289	-0.286	-0.263	-0.266	-0.266	-0.266	-0.245	-0.245	-0.252	-0.257	-0.257	-0.25	-0.254	-0.254	-0.254	-0.247	-0.247	-0.25	-0.25	-0.245	-0.25	-0.25	-0.273	-0.281	-0.28	-0.275	-0.303	-0.3	-0.311	-0.293	-0.293	-0.278	-0.311	-0.311	-0.312	-0.332	-0.332	-0.324	-0.348	-0.324
YNR021W	-0.091	-0.089	-0.092	-0.092	-0.092	-0.092	-0.087	-0.087	-0.091	-0.091	-0.091	-0.091	-0.091	-0.091	-0.091	-0.091	-0.091	-0.092	-0.092	-0.092	-0.092	-0.092	-0.092	-0.092	-0.092	-0.092	-0.093	-0.093	-0.093	-0.093	-0.093	-0.098	-0.098	-0.102	-0.102	-0.102	-0.102	-0.102	-0.102	-0.1	-0.1	-0.1	-0.1	-0.098	-0.098	-0.098	-0.103	-0.103	-0.096
YOR246C	-0.045	-0.043	-0.039	-0.039	-0.046	-0.046	-0.045	-0.045	-0.045	-0.04	-0.04	-0.04	-0.043	-0.043	-0.044	-0.044	-0.05	-0.052	-0.054	-0.051	-0.051	-0.051	-0.051	-0.047	-0.047	-0.047	-0.047	-0.047	-0.047	-0.047	-0.05	-0.044	-0.045	-0.042	-0.035	-0.037	-0.036	-0.033	-0.033	-0.033	-0.033	-0.033	-0.033	-0.03	-0.03	-0.03	-0.03	-0.032	-0.032
YCL037C	-0.023	-0.022	-0.022	-0.025	-0.028	-0.028	-0.028	-0.028	-0.028	-0.026	-0.026	-0.027	-0.027	-0.027	-0.027	-0.026	-0.026	-0.026	-0.026	-0.026	-0.026	-0.026	-0.026	-0.026	-0.025	-0.025	-0.025	-0.027	-0.021	-0.025	-0.025	-0.025	-0.023	-0.021	-0.021	-0.021	-0.021	-0.021	-0.015	-0.018	-0.019	-0.018	-0.018	-0.017	-0.017	-0.017	-0.022	-0.018	-0.018
YGR001C	-0.047	-0.047	-0.047	-0.045	-0.057	-0.054	-0.054	-0.056	-0.056	-0.056	-0.059	-0.047	-0.047	-0.047	-0.047	-0.046	-0.047	-0.045	-0.05	-0.05	-0.052	-0.054	-0.054	-0.054	-0.051	-0.052	-0.051	-0.048	-0.048	-0.048	-0.048	-0.048	-0.041	-0.041	-0.041	-0.041	-0.041	-0.041	-0.041	-0.041	-0.038	-0.038	-0.038	-0.038	-0.038	-0.036	-0.036	-0.036	-0.036
YER107C	-0.017	-0.015	-0.015	-0.015	-0.015	-0.015	-0.009	-0.016	-0.01	-0.01	-0.01	-0.01	-0.009	-0.013	-0.011	-0.011	-0.011	-0.011	-0.012	-0.012	-0.009	-0.012	-0.008	-0.009	-0.013	-0.025	-0.028	-0.036	-0.042	-0.042	-0.042	-0.042	-0.04	-0.04	-0.04	-0.04	-0.04	-0.038	-0.039	-0.042	-0.042	-0.042	-0.04	-0.04	-0.04	-0.04	-0.04	-0.04	-0.04
YGR023W	-0.001	0.004	0.004	0.004	0.005	0.005	0.005	0.005	0.004	0.004	0.004	0.004	0.004	0.004	0.004	0.004	0.004	0.004	0.004	0.004	0.004	0.004	0.004	0.004	0.004	0.004	0.004	0.004	0.004	0.004	-0.002	-0.002	-0.002	-0.002	-0.002	-0.002	-0.002	-0.003	-0.003	-0.003	-0.002	-0.004	-0.004	-0.004	-0.003	0.001	0.001	0.001	0.001
YDR502C	-0.215	-0.208	-0.206	-0.206	-0.217	-0.221	-0.203	-0.208	-0.21	-0.21	-0.21	-0.211	-0.199	-0.199	-0.196	-0.196	-0.186	-0.19	-0.19	-0.19	-0.19	-0.181	-0.184	-0.184	-0.175	-0.171	-0.173	-0.173	-0.175	-0.175	-0.175	-0.175	-0.174	-0.171	-0.161	-0.174	-0.133	-0.149	-0.149	-0.149	-0.149	-0.146	-0.146	-0.136	-0.136	-0.081	-0.061	-0.061	-0.061
YKL047W	-0.041	-0.041	-0.041	-0.033	-0.033	-0.033	-0.033	-0.033	-0.03	-0.03	-0.025	-0.025	-0.025	-0.025	-0.025	-0.03	-0.03	-0.033	-0.033	-0.033	-0.033	-0.026	-0.029	-0.03	-0.029	-0.029	-0.029	-0.033	-0.031	-0.031	-0.031	-0.028	-0.028	-0.024	-0.024	-0.022	-0.024	-0.022	-0.021	-0.021	-0.021	-0.021	-0.021	-0.024	-0.024	-0.024	-0.024	-0.024	-0.024
YKL086W	-0.069	-0.069	-0.067	-0.067	-0.067	-0.065	-0.065	-0.065	-0.065	-0.065	-0.065	-0.065	-0.065	-0.063	-0.063	-0.063	-0.064	-0.064	-0.064	-0.064	-0.064	-0.064	-0.064	-0.064	-0.066	-0.066	-0.067	-0.067	-0.067	-0.067	-0.067	-0.067	-0.067	-0.068	-0.068	-0.064	-0.064	-0.064	-0.064	-0.064	-0.064	-0.064	-0.064	-0.064	-0.064	-0.064	-0.062	-0.062	-0.062
YNL284C	-0.002	-0.004	-0.008	-0.008	-0.01	-0.01	-0.014	-0.002	0.002	0.002	0.002	0.002	0.002	0.002	0.004	0.004	0.001	-0.003	-0.006	-0.004	-0.004	-0.009	-0.009	-0.01	-0.01	-0.01	-0.008	-0.008	-0.008	-0.008	-0.006	-0.008	-0.01	-0.006	-0.006	-0.006	-0.006	-0.006	-0.006	-0.006	-0.006	-0.006	-0.006	-0.006	-0.006	-0.006	-0.006	-0.006	-0.006
YHR061C	-0.041	-0.041	-0.043	-0.043	-0.04	-0.039	-0.039	-0.039	-0.039	-0.039	-0.039	-0.035	-0.035	-0.035	-0.035	-0.035	-0.035	-0.035	-0.034	-0.036	-0.036	-0.036	-0.036	-0.036	-0.036	-0.036	-0.036	-0.034	-0.034	-0.034	-0.034	-0.032	-0.034	-0.034	-0.034	-0.033	-0.033	-0.031	-0.031	-0.031	-0.033	-0.033	-0.03	-0.03	-0.034	-0.034	-0.034	-0.034	-0.034
YGL092W	0	0	0	0	0	0	-0.051	-0.053	-0.037	-0.038	-0.038	-0.033	-0.051	-0.045	-0.047	-0.047	-0.049	-0.049	-0.049	-0.049	-0.047	-0.047	-0.047	-0.047	-0.043	-0.043	-0.043	-0.043	-0.043	-0.04	-0.04	-0.04	-0.04	-0.042	-0.042	-0.042	-0.04	-0.04	-0.04	-0.038	-0.038	-0.038	-0.04	-0.04	-0.04	-0.042	-0.042	-0.042	-0.042
YHL018W	-0.025	-0.028	-0.028	-0.03	-0.034	-0.034	-0.007	-0.006	-0.002	-0.008	-0.011	-0.011	0.001	0.004	-0.003	-0.003	-0.014	-0.005	0.021	0.021	-0.029	-0.055	-0.085	-0.085	-0.085	-0.079	-0.079	-0.079	-0.097	-0.097	-0.088	-0.106	-0.116	-0.108	-0.108	-0.108	-0.099	-0.099	-0.099	-0.099	-0.109	-0.109	-0.104	-0.104	-0.118	-0.1	-0.1	-0.1	-0.084
YFR044C	-0.047	-0.043	-0.06	-0.06	-0.06	-0.06	-0.054	-0.07	-0.05	-0.067	-0.118	-0.123	-0.123	-0.125	-0.125	-0.125	-0.125	-0.125	-0.132	-0.13	-0.125	-0.122	-0.122	-0.127	-0.123	-0.127	-0.125	-0.125	-0.126	-0.126	-0.122	-0.117	-0.117	-0.119	-0.119	-0.119	-0.122	-0.122	-0.124	-0.123	-0.127	-0.127	-0.127	-0.127	-0.128	-0.128	-0.131	-0.131	-0.127
YDL005C	0.006	0.008	0.008	0.008	0.008	0.008	0.008	0.008	0.011	0.011	0.011	0.011	0.011	0.011	0.011	0.011	0.011	0.019	0.012	0.004	0.001	0.001	0.001	0.006	0.006	0.006	0.006	0.006	0	0	-0.002	-0.002	-0.002	-0.002	-0.002	-0.002	-0.002	-0.002	-0.002	-0.002	0.011	0.011	0.009	0.006	0.009	0.005	0.005	0.003	0.003
YMR058W	-0.049	-0.056	-0.056	-0.056	-0.056	-0.056	-0.063	-0.063	-0.062	-0.062	-0.062	-0.062	-0.062	-0.062	-0.071	-0.069	-0.059	-0.059	-0.059	-0.059	-0.059	-0.059	-0.059	-0.059	-0.059	-0.059	-0.059	-0.059	-0.059	-0.059	-0.059	-0.028	-0.019	-0.03	-0.03	-0.03	-0.03	-0.03	-0.03	-0.03	-0.03	-0.018	-0.032	-0.032	-0.032	-0.032	-0.032	-0.032	-0.032
YGR028W	-0.028	-0.028	-0.028	-0.028	-0.033	-0.033	-0.033	-0.031	-0.031	-0.031	-0.038	-0.038	-0.024	-0.032	-0.032	-0.032	-0.032	-0.032	-0.032	-0.033	-0.028	-0.032	-0.032	-0.032	-0.039	-0.038	-0.036	-0.036	-0.036	-0.036	-0.036	-0.031	-0.03	-0.021	-0.021	-0.021	-0.021	-0.021	-0.021	-0.024	-0.025	-0.023	-0.023	-0.022	-0.013	-0.013	-0.013	-0.018	-0.016
YDR479C	-0.218	-0.218	-0.218	-0.218	-0.218	-0.228	-0.228	-0.228	-0.228	-0.228	-0.228	-0.228	-0.228	-0.228	-0.228	-0.228	-0.228	-0.228	-0.228	-0.228	-0.228	-0.228	-0.224	-0.234	-0.224	-0.225	-0.229	-0.229	-0.229	-0.229	-0.225	-0.225	-0.225	-0.225	-0.225	-0.225	-0.225	-0.225	-0.228	-0.228	-0.238	-0.238	-0.238	-0.225	-0.225	-0.228	-0.228	-0.217	-0.206
YPL132W	-0.018	-0.018	-0.018	-0.013	-0.018	-0.018	-0.027	-0.027	-0.027	-0.027	-0.027	-0.027	-0.027	-0.022	-0.017	-0.018	-0.018	-0.046	-0.054	-0.039	-0.047	-0.047	-0.053	-0.053	-0.053	-0.046	-0.046	-0.046	-0.046	-0.07	-0.095	-0.11	-0.08	-0.091	-0.101	-0.1	-0.11	-0.1	-0.088	-0.088	-0.084	-0.084	-0.085	-0.085	-0.085	-0.085	-0.093	-0.092	-0.103
YGR111W	-0.25	0	0	0	0	0	0	0	0	0	0	0	0	0	0	0	0	0	0	0	0	0	0	0	0	0	0	-0.039	-0.039	-0.039	0.006	0.006	0.006	0.006	0.002	-0.01	0.007	0.012	0.008	0.008	0.009	0.018	0.007	0.007	0.007	0.007	0.007	0.007	0.007
YDR381C-A	0	0	0	0	0	0	0	0	0	0	0	0	0	0	0	0	0	0	0	0	0	0	0	0	0	0	0	0	0	0	0	0	0	0	0	0	0	0	0	0	0	0	0	0	0	0	0	0	0
YDL209C	-0.014	-0.018	-0.02	-0.021	-0.021	-0.021	-0.023	-0.023	-0.023	-0.027	-0.026	-0.026	-0.028	-0.028	-0.027	-0.027	-0.027	-0.028	-0.028	-0.025	-0.026	-0.027	-0.027	-0.027	-0.027	-0.027	-0.035	-0.035	-0.035	-0.036	-0.036	-0.035	-0.038	-0.04	-0.043	-0.043	-0.043	-0.042	-0.042	-0.042	-0.042	-0.042	-0.042	-0.043	-0.043	-0.043	-0.043	-0.043	-0.039
YGL171W	-0.002	-0.004	-0.004	-0.003	-0.012	-0.013	-0.015	-0.007	-0.001	-0.006	-0.006	-0.006	-0.006	-0.006	-0.006	-0.006	-0.006	-0.006	-0.006	-0.006	-0.005	-0.007	-0.013	-0.021	-0.024	-0.024	-0.019	-0.019	-0.016	-0.012	-0.012	-0.014	-0.014	-0.01	-0.012	-0.012	-0.014	-0.014	-0.012	-0.012	-0.009	-0.009	-0.01	-0.01	-0.01	-0.009	-0.009	-0.009	-0.009
YKL203C	0.045	0.045	0.046	0.041	0.041	0.033	0.033	0.031	0.03	0.029	0.029	0.03	0.03	0.028	0.032	0.032	0.032	0.031	0.031	0.032	0.03	0.029	0.029	0.03	0.03	0.03	0.031	0.032	0.032	0.033	0.032	0.032	0.032	0.032	0.032	0.032	0.031	0.032	0.032	0.031	0.03	0.031	0.031	0.031	0.031	0.031	0.031	0.03	0.03
YPR132W	-0.139	-0.139	-0.14	-0.138	-0.138	-0.137	-0.137	-0.137	-0.131	-0.131	-0.131	-0.131	-0.131	-0.129	-0.129	-0.129	-0.123	-0.123	-0.123	-0.123	-0.123	-0.125	-0.125	-0.125	-0.125	-0.125	-0.12	-0.12	-0.12	-0.119	-0.119	-0.119	-0.119	-0.119	-0.119	-0.116	-0.116	-0.116	-0.114	-0.114	-0.099	-0.099	-0.099	-0.1	-0.101	-0.104	-0.096	-0.093	-0.09
YGL119W	-0.261	-0.278	-0.297	-0.293	-0.301	-0.296	-0.279	-0.279	-0.279	-0.279	-0.279	-0.279	-0.279	-0.314	-0.31	-0.332	-0.339	-0.361	-0.361	-0.363	-0.363	-0.354	-0.354	-0.354	-0.354	-0.354	-0.354	-0.35	-0.35	-0.35	-0.35	-0.35	-0.347	-0.338	-0.333	-0.333	-0.333	-0.355	-0.35	-0.333	-0.333	-0.317	-0.315	-0.315	-0.315	-0.315	-0.315	-0.315	-0.341
YOR231W	-0.094	-0.094	-0.094	-0.095	-0.079	-0.079	-0.079	-0.079	-0.077	-0.077	-0.075	-0.071	-0.071	-0.075	-0.071	-0.069	-0.069	-0.07	-0.07	-0.07	-0.07	-0.07	-0.07	-0.07	-0.07	-0.07	-0.07	-0.07	-0.07	-0.072	-0.072	-0.072	-0.072	-0.072	-0.072	-0.071	-0.071	-0.07	-0.063	-0.062	-0.062	-0.058	-0.058	-0.052	-0.052	-0.052	-0.055	-0.055	-0.055
YKL027W	-0.099	-0.102	-0.102	-0.104	-0.105	-0.105	-0.099	-0.097	-0.097	-0.099	-0.101	-0.105	-0.101	-0.103	-0.103	-0.112	-0.115	-0.117	-0.117	-0.117	-0.117	-0.115	-0.117	-0.118	-0.119	-0.119	-0.119	-0.112	-0.112	-0.112	-0.112	-0.112	-0.115	-0.115	-0.117	-0.115	-0.114	-0.114	-0.114	-0.114	-0.112	-0.113	-0.113	-0.113	-0.108	-0.108	-0.108	-0.108	-0.111
YLR412C-A	0.024	0.019	0.019	0.019	0.02	0.019	0.022	0.022	0.024	0.024	0.024	0.022	0.022	0.022	0.022	0.022	0.025	0.018	0.018	0.018	0.018	0.016	0.016	0.018	0.016	0.019	0.019	0.017	0.017	0.017	0.017	0.017	0.017	0.015	-0.001	-0.004	-0.005	-0.005	-0.005	-0.005	-0.003	-0.003	-0.013	-0.015	-0.015	-0.015	-0.015	-0.015	-0.015
YOL090W	-0.208	-0.263	-0.263	-0.275	-0.282	-0.232	-0.232	-0.235	-0.24	-0.24	-0.24	-0.24	-0.235	-0.235	-0.235	-0.235	-0.215	-0.217	-0.222	-0.211	-0.189	-0.191	-0.191	-0.181	-0.181	-0.192	-0.19	-0.182	-0.152	-0.152	-0.152	-0.152	-0.154	-0.154	-0.162	-0.162	-0.162	-0.161	-0.161	-0.164	-0.171	-0.171	-0.163	-0.163	-0.158	-0.158	-0.159	-0.159	-0.159
YML007C-A	-0.143	-0.143	-0.143	-0.15	-0.14	-0.14	-0.14	-0.14	-0.14	-0.14	-0.14	-0.14	-0.146	-0.146	-0.146	-0.142	-0.144	-0.144	-0.15	-0.148	-0.149	-0.146	-0.146	-0.15	-0.141	-0.132	-0.106	-0.1	-0.1	-0.1	-0.1	-0.094	-0.09	-0.082	-0.115	-0.115	-0.114	-0.1	-0.103	-0.107	-0.099	-0.092	-0.08	-0.103	-0.082	-0.082	-0.082	-0.082	-0.082
YML125C	-0.025	-0.025	-0.025	-0.024	-0.024	-0.024	-0.025	-0.029	-0.025	-0.025	-0.025	-0.025	-0.022	-0.021	-0.02	-0.02	-0.02	-0.02	-0.019	-0.019	-0.019	-0.02	-0.02	-0.02	-0.02	-0.018	-0.018	-0.018	-0.018	-0.018	-0.022	-0.022	-0.022	-0.021	-0.021	-0.021	-0.021	-0.021	-0.021	-0.019	-0.019	-0.019	-0.019	-0.019	-0.019	-0.019	-0.019	-0.019	-0.019
YJR065C	-0.074	-0.074	-0.074	-0.074	-0.072	-0.072	-0.072	-0.072	-0.072	-0.072	-0.074	-0.071	-0.071	-0.069	-0.069	-0.069	-0.069	-0.069	-0.069	-0.069	-0.071	-0.068	-0.068	-0.068	-0.068	-0.068	-0.068	-0.068	-0.068	-0.07	-0.07	-0.07	-0.07	-0.07	-0.067	-0.067	-0.067	-0.067	-0.066	-0.069	-0.069	-0.074	-0.076	-0.076	-0.073	-0.073	-0.073	-0.073	-0.073
YDR291W	-0.052	-0.058	-0.046	-0.046	-0.045	-0.045	-0.045	-0.043	-0.043	-0.045	-0.048	-0.048	-0.048	-0.042	-0.045	-0.045	-0.057	-0.057	-0.057	-0.065	-0.067	-0.068	-0.068	-0.068	-0.063	-0.061	-0.063	-0.069	-0.075	-0.075	-0.075	-0.075	-0.075	-0.075	-0.075	-0.078	-0.087	-0.087	-0.092	-0.092	-0.089	-0.089	-0.089	-0.089	-0.089	-0.081	-0.081	-0.081	-0.079
YHR186C	-0.063	-0.063	-0.062	-0.062	-0.062	-0.062	-0.062	-0.062	-0.062	-0.062	-0.063	-0.062	-0.057	-0.05	-0.05	-0.05	-0.05	-0.051	-0.051	-0.052	-0.051	-0.051	-0.049	-0.049	-0.049	-0.047	-0.047	-0.047	-0.047	-0.047	-0.047	-0.047	-0.047	-0.05	-0.05	-0.049	-0.051	-0.054	-0.054	-0.054	-0.054	-0.054	-0.054	-0.054	-0.054	-0.054	-0.053	-0.053	-0.053
YPL208W	-0.161	-0.083	-0.083	-0.083	-0.083	-0.083	-0.084	-0.084	-0.084	-0.084	-0.084	-0.09	-0.102	-0.102	-0.092	-0.076	-0.076	-0.076	-0.076	-0.076	-0.072	-0.072	-0.072	-0.047	-0.058	-0.058	-0.066	-0.034	-0.033	-0.038	-0.038	-0.038	-0.051	-0.046	-0.041	-0.041	-0.061	-0.061	-0.066	-0.077	-0.077	-0.077	-0.071	-0.053	-0.053	-0.041	-0.041	-0.041	-0.041
YNR018W	-0.005	-0.005	-0.005	-0.009	-0.009	-0.009	-0.01	-0.011	-0.012	-0.009	-0.009	-0.009	-0.009	-0.009	-0.01	-0.003	-0.003	-0.004	-0.004	-0.005	-0.005	-0.005	-0.005	-0.005	-0.005	-0.005	-0.005	-0.005	-0.003	0.001	0.001	-0.001	0.005	0.005	0.005	0.001	0.004	0.004	0.004	0.004	0.004	0.004	0.004	0.004	0.001	-0.001	-0.001	0.001	0.001
YLR175W	-0.097	-0.097	-0.097	-0.098	-0.094	-0.096	-0.11	-0.109	-0.106	-0.106	-0.106	-0.106	-0.106	-0.106	-0.106	-0.106	-0.106	-0.105	-0.093	-0.103	-0.103	-0.105	-0.108	-0.132	-0.132	-0.132	-0.132	-0.087	-0.096	-0.096	-0.096	-0.096	-0.096	-0.096	-0.114	-0.11	-0.11	-0.112	-0.107	-0.108	-0.246	-0.327	-0.298	-0.348	-0.348	-0.384	-0.384	-0.404	-0.439
YGR062C	-0.125	-0.125	-0.125	-0.136	-0.136	-0.139	-0.139	-0.136	-0.142	-0.142	-0.144	-0.144	-0.146	-0.143	-0.143	-0.143	-0.143	-0.143	-0.143	-0.145	-0.145	-0.145	-0.145	-0.145	-0.145	-0.145	-0.145	-0.145	-0.145	-0.14	-0.14	-0.14	-0.14	-0.141	-0.143	-0.141	-0.141	-0.141	-0.141	-0.141	-0.141	-0.141	-0.135	-0.135	-0.135	-0.135	-0.137	-0.137	-0.137
YLR055C	0.002	0.01	0.01	0.01	-0.009	-0.009	-0.009	-0.009	-0.009	0	0	0	0	0	0	0	0	0	0	0	0	0	0	0	0	0	0	0	0	0	0	0	0	0	0	0	0	0	0	0	0	0	0	0	0	0	0	0	0
YDL202W	-0.221	-0.215	-0.215	-0.215	-0.172	-0.162	-0.134	-0.191	-0.196	-0.223	-0.191	-0.191	-0.191	-0.191	-0.191	-0.191	-0.191	-0.191	-0.191	-0.191	-0.14	-0.13	-0.13	-0.13	-0.13	-0.126	-0.126	-0.138	-0.115	-0.133	-0.13	-0.167	-0.172	-0.204	-0.176	-0.176	-0.167	-0.128	-0.069	-0.044	-0.044	-0.028	-0.002	-0.002	0.006	0.006	0.019	0.027	0.138
YKL035W	-0.079	-0.079	-0.071	-0.071	-0.071	-0.073	-0.076	-0.076	-0.076	-0.076	-0.076	-0.076	-0.077	-0.077	-0.077	-0.078	-0.078	-0.078	-0.074	-0.074	-0.074	-0.075	-0.073	-0.073	-0.071	-0.071	-0.068	-0.068	-0.068	-0.069	-0.066	-0.066	-0.065	-0.067	-0.067	-0.067	-0.067	-0.067	-0.067	-0.067	-0.067	-0.067	-0.067	-0.067	-0.067	-0.067	-0.067	-0.066	-0.066
YIL087C	0.007	0.011	0.011	0.025	0.027	0.027	0.026	0.034	0.046	0.036	0.034	0.034	0.034	0.034	0.034	0.03	0.029	0.029	0.029	0.025	0.004	-0.005	0.008	0.008	0.008	0.008	0.008	0.004	0.016	0.012	0.012	0.012	0.012	0.012	0.009	0.009	0.009	0.007	0.006	0.006	0.005	0.011	0.011	0.011	0.011	0.011	0.011	0.011	0.011
YMR305C	-0.085	-0.085	-0.085	-0.085	-0.085	-0.085	-0.085	-0.081	-0.087	-0.064	-0.064	-0.064	-0.064	-0.064	-0.057	-0.057	-0.058	-0.056	-0.056	-0.056	-0.056	-0.056	-0.056	-0.056	-0.056	-0.053	-0.053	-0.055	-0.063	-0.063	-0.054	-0.054	-0.051	-0.051	-0.051	-0.048	-0.048	-0.048	-0.045	-0.047	-0.047	-0.044	-0.044	-0.044	-0.047	-0.045	-0.044	-0.043	-0.045
YDR517W	-0.28	-0.286	-0.286	-0.286	-0.281	-0.281	-0.281	-0.281	-0.269	-0.269	-0.269	-0.269	-0.226	-0.249	-0.249	-0.249	-0.274	-0.274	-0.268	-0.251	-0.251	-0.266	-0.268	-0.268	-0.271	-0.274	-0.274	-0.275	-0.273	-0.271	-0.26	-0.26	-0.251	-0.24	-0.244	-0.233	-0.246	-0.249	-0.228	-0.228	-0.291	-0.259	-0.259	-0.259	-0.259	-0.259	-0.239	-0.225	-0.198
YMR231W	-0.013	-0.015	-0.018	-0.016	-0.016	-0.016	-0.017	-0.017	-0.017	-0.017	-0.017	-0.015	-0.012	-0.01	-0.004	-0.006	-0.006	-0.005	-0.005	-0.005	-0.005	-0.003	-0.004	-0.005	-0.007	-0.007	-0.009	-0.009	-0.009	-0.008	-0.008	-0.009	-0.007	-0.007	-0.007	-0.005	-0.005	-0.001	-0.001	-0.001	-0.002	-0.002	-0.002	-0.002	-0.001	-0.002	-0.002	-0.002	-0.002
YKL033W-A	-0.006	-0.006	-0.006	-0.006	-0.006	-0.005	-0.01	-0.01	-0.009	-0.008	-0.008	-0.007	-0.007	-0.009	-0.011	-0.015	-0.015	-0.015	-0.014	-0.017	-0.018	-0.039	-0.038	-0.036	-0.038	-0.038	-0.038	-0.038	-0.039	-0.039	-0.04	-0.04	-0.04	-0.038	-0.038	-0.038	-0.038	-0.038	-0.037	-0.041	-0.039	-0.039	-0.039	-0.037	-0.037	-0.037	-0.037	-0.037	-0.037
YGR162W	-0.178	-0.178	-0.178	-0.178	-0.178	-0.178	-0.178	-0.178	-0.178	-0.178	-0.178	-0.178	-0.178	-0.178	0	0	0	0	0	0	0	0	0	0	0	0	0	0	0	0	0	-0.212	-0.239	-0.136	-0.081	-0.04	-0.04	-0.04	-0.04	-0.04	-0.04	-0.04	-0.034	-0.034	-0.034	-0.034	-0.034	-0.033	-0.033
YBR161W	-0.047	-0.047	-0.047	-0.047	-0.047	-0.047	-0.047	-0.047	-0.046	-0.046	-0.046	-0.046	-0.044	-0.044	-0.044	-0.044	-0.044	-0.044	-0.031	-0.028	-0.029	-0.029	-0.029	-0.029	-0.025	-0.025	-0.025	-0.027	-0.027	-0.027	-0.029	-0.026	-0.026	-0.026	-0.028	-0.028	-0.028	-0.028	-0.028	-0.025	-0.017	-0.017	-0.017	-0.017	-0.017	-0.017	-0.017	-0.014	-0.014
YDR185C	-0.005	-0.006	-0.005	-0.003	-0.003	0.002	0.002	-0.002	-0.002	-0.003	-0.003	-0.001	-0.002	-0.002	-0.002	-0.002	-0.002	-0.002	-0.001	-0.004	-0.004	-0.004	-0.004	-0.004	-0.003	-0.003	0.003	0.004	0.001	0.001	0.001	0.001	0.001	0.001	0.001	0.002	0.004	-0.004	-0.004	-0.004	-0.004	-0.003	-0.003	-0.003	-0.003	-0.003	-0.002	-0.003	-0.003
YPL206C	-0.248	-0.248	-0.248	-0.248	-0.248	-0.248	-0.245	-0.245	-0.245	-0.249	-0.244	-0.244	-0.244	-0.242	-0.242	-0.232	-0.231	-0.221	-0.203	-0.203	-0.219	-0.219	-0.219	-0.219	-0.219	-0.23	-0.23	-0.248	-0.248	-0.243	-0.257	-0.258	-0.253	-0.253	-0.221	-0.206	-0.204	-0.204	-0.164	-0.186	-0.186	-0.178	-0.178	-0.159	-0.174	-0.159	-0.159	-0.157	-0.066
YNL273W	-0.051	-0.051	-0.054	-0.054	-0.054	-0.056	-0.059	-0.059	-0.059	-0.056	-0.056	-0.058	-0.058	-0.03	-0.023	-0.033	-0.057	-0.057	-0.057	-0.057	-0.061	-0.061	-0.061	-0.061	-0.063	-0.068	-0.063	-0.063	-0.063	-0.063	-0.063	-0.058	-0.052	-0.052	-0.052	-0.052	-0.052	-0.052	-0.057	-0.054	-0.054	-0.066	-0.066	-0.066	-0.066	-0.066	-0.066	-0.066	-0.068
YIL102C-A	-0.041	-0.041	-0.043	-0.043	-0.04	-0.04	-0.04	-0.036	-0.034	-0.041	-0.041	-0.041	-0.041	-0.042	-0.042	-0.042	-0.044	-0.05	-0.046	-0.05	-0.052	-0.056	-0.056	-0.055	-0.055	-0.055	-0.054	-0.054	-0.054	-0.056	-0.056	-0.057	-0.058	-0.058	-0.058	-0.056	-0.056	-0.055	-0.055	-0.055	-0.055	-0.055	-0.058	-0.058	-0.058	-0.058	-0.058	-0.058	-0.058
YER186C	-0.049	-0.049	-0.078	-0.11	0	0	0	0	0	0	0	-0.162	-0.149	-0.032	-0.031	-0.095	-0.095	-0.091	-0.091	-0.101	-0.101	-0.101	-0.101	-0.092	-0.102	-0.1	-0.077	-0.077	-0.079	-0.081	-0.081	-0.083	-0.083	-0.083	-0.079	-0.079	-0.084	-0.084	-0.084	-0.087	-0.087	-0.087	-0.084	-0.084	-0.084	-0.089	-0.083	-0.084	-0.084
YEL027W	0	0	0	0	0	0	0	0	0	0	0	0	0	0	0	0	0	0	0	0	0	0	0	0	0	0	0	0	0	0	0	0	0	0	0	0	0	0	0	0	0	0	0	0	-0.22	-0.22	-0.22	-0.22	-0.22
YML095C	-0.053	-0.053	-0.053	-0.053	-0.031	-0.031	-0.031	-0.019	-0.019	-0.013	-0.013	-0.013	-0.013	-0.019	-0.019	-0.019	0.01	0.01	0.01	0.01	-0.01	-0.01	0	0	0	0	0.028	-0.011	-0.011	-0.018	-0.011	-0.011	-0.011	-0.005	-0.005	-0.013	-0.015	-0.015	-0.015	-0.018	-0.024	-0.021	-0.019	-0.021	-0.021	-0.021	-0.025	-0.025	-0.025
YBR105C	-0.023	-0.021	0.034	0.013	0	0	0	0	0	0	0	0	0	0	0	0	0	0	0	0	0	0	0	0	0	0	0	0	0	0	0	0	0	0	0	0	0	0	0	0	0	0	0	0.021	0.014	0.014	0.014	0.014	0.014
YLR049C	-0.1	-0.1	-0.099	-0.097	-0.079	-0.092	-0.092	-0.089	-0.089	-0.086	-0.08	-0.085	-0.079	-0.081	-0.083	-0.083	-0.087	-0.09	-0.09	-0.102	-0.1	-0.078	-0.08	-0.088	-0.084	-0.078	-0.078	-0.082	-0.082	-0.082	-0.089	-0.093	-0.093	-0.084	-0.084	-0.088	-0.088	-0.088	-0.085	-0.085	-0.085	-0.084	-0.084	-0.091	-0.099	-0.099	-0.101	-0.1	-0.098
YDR449C	-0.131	-0.131	-0.131	-0.123	-0.133	-0.122	-0.13	-0.121	-0.121	-0.121	-0.121	-0.112	-0.118	-0.12	-0.12	-0.12	-0.12	-0.12	-0.12	-0.12	-0.12	-0.12	-0.12	-0.12	-0.12	-0.12	-0.12	-0.12	-0.12	-0.12	-0.136	-0.127	-0.127	-0.139	-0.137	-0.13	-0.116	-0.125	-0.125	-0.125	-0.125	-0.121	-0.123	-0.123	-0.122	-0.122	-0.128	-0.128	-0.129
YOR344C	0.037	0.037	0.037	0.037	0.037	0.037	0.017	0.017	0.035	0.035	0.035	0.035	0.035	0.035	0.02	0.02	0.02	0.02	0.02	0.02	0.02	-0.028	0.002	0.002	-0.066	-0.081	-0.117	-0.149	-0.125	-0.125	-0.13	-0.13	-0.13	-0.103	-0.083	-0.083	-0.092	-0.092	-0.092	-0.115	-0.117	-0.11	-0.11	-0.124	-0.124	-0.124	-0.124	-0.121	-0.121
YOR182C	-0.052	-0.052	-0.052	-0.052	-0.052	-0.041	-0.049	-0.049	-0.049	-0.049	-0.049	-0.051	-0.057	-0.041	-0.051	-0.056	-0.051	-0.051	-0.051	-0.051	-0.051	-0.051	-0.051	-0.051	-0.051	-0.039	-0.039	-0.028	-0.028	-0.037	-0.001	-0.028	-0.086	-0.086	-0.153	-0.157	-0.157	-0.157	-0.157	-0.157	0	0	0	0	0	0	0	0	0
YML081C-A	-0.271	-0.271	-0.271	-0.271	-0.271	-0.271	-0.271	-0.271	-0.277	-0.277	-0.265	-0.265	-0.261	-0.275	-0.275	-0.277	-0.277	-0.314	-0.314	-0.308	-0.305	-0.278	-0.256	-0.256	-0.256	-0.256	-0.256	-0.247	-0.24	-0.293	-0.337	-0.337	-0.337	-0.337	-0.337	-0.337	-0.325	-0.325	-0.397	-0.419	-0.505	-0.46	-0.462	-0.45	-0.544	-0.531	-0.531	-0.506	-0.506
YKL150W	-0.061	-0.061	-0.061	-0.061	-0.061	-0.079	-0.079	-0.079	-0.081	-0.072	-0.067	-0.057	-0.057	-0.057	-0.057	-0.057	-0.063	-0.063	-0.066	-0.057	-0.054	-0.054	-0.054	-0.054	-0.054	-0.054	-0.052	-0.054	-0.051	-0.051	-0.051	-0.051	-0.051	-0.049	-0.039	-0.039	-0.034	-0.037	-0.039	-0.039	-0.039	-0.037	-0.037	-0.035	-0.035	-0.035	-0.035	-0.039	-0.041
YLR137W	-0.08	-0.109	-0.157	-0.169	-0.192	-0.192	-0.133	-0.133	-0.129	-0.116	-0.114	-0.124	-0.124	-0.124	-0.129	-0.134	-0.134	-0.138	-0.132	-0.132	-0.132	-0.126	-0.136	-0.136	-0.136	-0.136	-0.13	-0.123	-0.108	-0.105	-0.102	-0.108	-0.108	-0.108	-0.108	-0.108	-0.105	-0.095	-0.102	-0.102	-0.102	-0.102	-0.102	-0.102	-0.105	-0.105	-0.105	-0.104	-0.104
YER137C	-0.192	-0.254	-0.212	-0.261	-0.263	-0.265	-0.228	-0.225	-0.225	-0.228	-0.228	-0.202	-0.202	-0.167	-0.165	-0.165	-0.165	-0.165	-0.165	-0.165	-0.165	-0.166	-0.191	-0.19	-0.148	-0.148	-0.148	-0.148	-0.148	-0.148	-0.148	-0.148	-0.148	-0.148	-0.148	-0.148	-0.148	-0.087	-0.066	-0.066	-0.066	-0.066	-0.066	-0.051	-0.051	-0.047	-0.045	-0.047	-0.047
YOL017W	-0.008	-0.008	-0.002	0.012	-0.003	0.002	0.002	-0.015	-0.019	-0.034	-0.031	-0.028	-0.028	-0.029	-0.034	-0.049	-0.049	-0.049	-0.045	-0.048	-0.048	-0.048	-0.048	-0.048	-0.048	-0.062	-0.037	-0.037	-0.043	-0.043	-0.043	-0.043	-0.043	-0.043	-0.054	-0.102	-0.113	-0.111	-0.111	-0.092	-0.078	-0.078	-0.099	-0.099	-0.099	-0.089	-0.089	-0.093	-0.117
YHR076W	-0.047	-0.044	-0.041	-0.032	-0.036	-0.034	-0.034	-0.034	-0.037	-0.037	-0.028	-0.023	-0.024	-0.024	-0.024	-0.024	-0.024	-0.019	-0.019	-0.023	-0.023	-0.026	-0.024	-0.02	-0.009	-0.009	-0.009	-0.009	-0.009	-0.009	-0.017	-0.022	-0.049	-0.039	-0.07	-0.066	-0.069	-0.078	-0.078	-0.078	-0.085	-0.088	-0.088	-0.088	-0.088	-0.088	-0.088	-0.088	-0.088
YPR091C	0.013	0.013	0.013	0.013	0.013	0.013	0.013	0.013	0.009	0.008	0.008	0.008	0.008	0.008	0.015	0.014	0.013	0.012	0.012	0.012	0.012	0.012	0.012	0.012	0.014	0.009	0.008	0.008	0.008	0.008	0.008	0.008	0.008	0.009	0.013	0.017	0.018	0.018	0.018	0.018	0.018	0.012	0.012	0.005	0.005	0.005	0.005	0.005	0.003
YLR419W	-0.172	-0.172	-0.172	-0.169	-0.169	-0.157	-0.149	-0.166	-0.159	-0.166	-0.166	-0.166	-0.166	-0.166	-0.15	-0.15	-0.155	-0.156	-0.16	-0.146	-0.159	-0.157	-0.157	-0.165	-0.155	-0.169	-0.169	-0.169	-0.169	-0.169	-0.167	-0.175	-0.175	-0.179	-0.179	-0.181	-0.181	-0.181	-0.177	-0.177	-0.177	-0.177	-0.177	-0.175	-0.175	-0.166	-0.172	-0.175	-0.175
YOR278W	0.006	0.006	0.006	-0.001	0.006	0.006	0.006	0.029	0.016	0.016	0.016	0.019	0.019	0.016	0.014	0.001	0.001	0.001	0.004	0.018	0.018	0.018	0.012	0.012	0.012	0.012	0.012	0.009	0.002	0.002	0.002	0.002	0.002	0.002	0.005	0.006	0.009	0.011	0.011	0.011	0.014	0.01	0.024	0.024	0.021	0.03	0.03	0.021	0.021
YGL203C	-0.09	-0.09	-0.09	-0.086	-0.063	-0.04	-0.04	-0.04	-0.055	-0.057	-0.054	-0.065	-0.065	-0.065	-0.061	-0.061	-0.061	-0.061	-0.064	-0.064	-0.064	-0.064	-0.064	-0.064	-0.064	-0.064	-0.064	-0.069	-0.069	-0.069	-0.069	-0.069	-0.069	-0.069	-0.069	-0.069	-0.069	-0.069	-0.069	-0.069	-0.067	-0.065	-0.065	-0.065	-0.065	-0.065	-0.065	-0.065	-0.065
YNL281W	-0.027	-0.027	-0.027	-0.03	-0.032	-0.031	-0.029	-0.029	-0.029	-0.029	-0.029	-0.029	-0.033	-0.03	-0.03	-0.03	-0.035	-0.035	-0.036	-0.036	-0.036	-0.036	-0.036	-0.036	-0.036	-0.038	-0.038	-0.038	-0.038	-0.04	-0.04	-0.036	-0.036	-0.036	-0.036	-0.036	-0.036	-0.036	-0.036	-0.036	-0.034	-0.034	-0.034	-0.034	-0.034	-0.034	-0.034	-0.034	-0.034
YOR004W	0.014	0.014	0.004	0.004	-0.007	-0.001	0.004	0.004	0.004	0.009	0.014	0.019	0.019	0.028	0.011	0.003	-0.024	-0.026	-0.023	-0.017	-0.017	-0.017	-0.017	-0.017	-0.017	-0.017	-0.017	-0.017	-0.017	-0.017	-0.017	-0.019	-0.017	-0.019	-0.024	-0.024	-0.024	-0.024	-0.024	-0.024	-0.025	-0.025	-0.025	-0.036	-0.036	-0.036	-0.034	-0.034	-0.035
YNL317W	-0.015	-0.015	-0.002	-0.002	-0.002	-0.002	-0.002	0	-0.002	-0.002	-0.002	-0.002	-0.002	-0.002	-0.002	-0.002	-0.007	-0.007	-0.007	-0.007	-0.007	-0.007	-0.011	-0.006	-0.009	-0.009	-0.009	-0.009	-0.008	-0.008	-0.008	-0.008	-0.008	-0.008	-0.008	-0.008	-0.008	-0.008	-0.008	-0.012	-0.012	-0.012	-0.016	-0.016	-0.016	-0.015	-0.015	-0.009	-0.008
YBL002W	0.057	0.045	0.045	0.045	0.073	0.044	0.024	-0.002	0.019	0.019	0.006	0.006	0.006	0.005	0.005	0.005	0.005	0.005	-0.003	-0.003	-0.016	0.009	0.009	-0.005	-0.005	-0.037	-0.037	-0.045	-0.064	-0.064	-0.064	-0.064	-0.06	-0.054	-0.093	-0.085	-0.075	-0.075	-0.081	-0.1	-0.091	-0.069	-0.061	-0.065	-0.065	-0.053	-0.055	-0.055	-0.055
YGL255W	-0.193	-0.193	-0.193	-0.193	-0.193	-0.183	-0.172	-0.172	-0.199	-0.199	-0.196	-0.199	-0.199	-0.199	-0.202	-0.202	-0.174	-0.178	-0.187	-0.187	-0.194	-0.204	-0.204	-0.204	-0.204	-0.204	-0.204	-0.17	-0.158	-0.158	-0.158	-0.166	-0.166	-0.174	-0.174	-0.178	-0.19	-0.194	-0.194	-0.194	-0.198	-0.197	-0.197	-0.197	-0.194	-0.204	-0.204	-0.212	-0.196
YIL008W	0	0	0	0	0	0	0	0	0	0	0	0	0	-0.052	-0.052	-0.052	-0.052	-0.052	-0.052	-0.052	-0.077	-0.096	-0.096	-0.052	-0.052	-0.052	-0.052	-0.052	-0.052	-0.043	-0.043	-0.044	-0.046	-0.041	-0.041	-0.041	-0.041	-0.041	-0.041	-0.041	-0.041	-0.031	-0.035	-0.035	-0.035	-0.035	-0.035	-0.035	-0.035
YOR310C	-0.045	-0.045	-0.045	-0.045	-0.045	-0.045	-0.045	-0.045	-0.045	-0.043	-0.043	-0.043	-0.038	-0.038	-0.04	-0.04	-0.04	-0.04	-0.04	-0.041	-0.045	-0.039	-0.039	-0.048	-0.043	-0.043	-0.045	-0.045	-0.045	-0.045	-0.048	-0.041	-0.041	-0.041	-0.039	-0.038	-0.041	-0.038	-0.038	-0.036	-0.036	-0.036	-0.038	-0.038	-0.038	-0.038	-0.038	-0.038	-0.04
YJL048C	0	0	0	0	-0.007	-0.007	-0.007	-0.007	-0.007	-0.007	-0.005	0.001	0.001	0.023	0.026	0.026	0.02	0.02	0.02	0.009	0.009	0.022	0.018	0.018	0.018	0	-0.003	-0.006	-0.006	-0.006	-0.006	-0.025	-0.025	-0.025	-0.025	-0.025	-0.025	-0.025	-0.025	-0.025	-0.025	-0.025	-0.027	-0.008	0.004	-0.004	-0.004	-0.004	-0.005
YIR031C	-0.14	-0.136	-0.109	-0.101	-0.112	-0.112	-0.112	-0.103	-0.107	-0.107	-0.096	-0.096	-0.096	-0.096	-0.095	-0.099	-0.108	-0.111	-0.096	-0.096	-0.099	-0.099	-0.1	-0.1	-0.1	-0.1	-0.1	-0.089	-0.089	-0.089	-0.089	-0.088	-0.083	-0.079	-0.079	-0.081	-0.08	-0.081	-0.077	-0.079	-0.079	-0.083	-0.083	-0.083	-0.082	-0.079	-0.081	-0.083	-0.083
YJL148W	-0.027	-0.027	-0.027	-0.029	-0.029	-0.036	-0.036	-0.036	-0.036	-0.036	-0.038	-0.032	-0.026	-0.026	-0.021	-0.021	-0.021	-0.021	-0.021	-0.021	-0.021	-0.021	-0.021	-0.021	-0.021	-0.025	-0.024	-0.024	-0.024	-0.028	-0.027	-0.026	-0.028	-0.028	-0.031	-0.034	-0.034	-0.031	-0.035	-0.038	-0.038	-0.038	-0.042	-0.042	-0.046	-0.037	-0.043	-0.044	-0.03
YKR081C	-0.045	-0.043	-0.041	-0.041	-0.043	-0.046	-0.043	-0.047	-0.045	-0.045	-0.045	-0.045	-0.045	-0.045	-0.041	-0.041	-0.039	-0.039	-0.039	-0.039	-0.039	-0.039	-0.039	-0.039	-0.039	-0.039	-0.039	-0.036	-0.034	-0.034	-0.032	-0.032	-0.032	-0.036	-0.036	-0.034	-0.034	-0.034	-0.034	-0.034	-0.026	-0.025	-0.025	-0.025	-0.023	-0.018	-0.018	-0.02	-0.02
YDR079W	-0.14	-0.082	-0.082	-0.086	-0.086	-0.086	-0.067	-0.064	-0.064	-0.064	-0.064	-0.064	-0.064	-0.048	-0.035	-0.032	-0.031	-0.017	-0.017	-0.013	-0.019	-0.019	-0.019	-0.019	-0.019	-0.019	-0.019	-0.019	-0.011	-0.002	0.004	0.022	0.023	0.024	0.03	0.023	0.013	0.013	0.013	0.003	0.003	0.003	0.002	0.002	-0.004	-0.003	0.001	0.001	0.001
YJL183W	-0.108	-0.108	-0.104	-0.099	-0.099	-0.097	-0.101	-0.106	-0.108	-0.107	-0.105	-0.114	-0.115	-0.115	-0.115	-0.116	-0.117	-0.117	-0.114	-0.114	-0.119	-0.119	-0.119	-0.117	-0.117	-0.123	-0.124	-0.122	-0.126	-0.126	-0.126	-0.121	-0.119	-0.131	-0.131	-0.131	-0.131	-0.133	-0.133	-0.133	-0.133	-0.133	-0.13	-0.13	-0.129	-0.129	-0.129	-0.129	-0.129
YOR150W	-0.002	-0.017	-0.074	-0.133	-0.138	-0.138	-0.138	-0.138	-0.138	-0.194	-0.194	-0.194	-0.194	-0.194	-0.194	-0.208	-0.208	-0.235	-0.257	-0.235	-0.212	-0.216	-0.205	-0.205	-0.205	-0.21	-0.21	-0.191	-0.178	-0.178	-0.178	-0.175	-0.175	-0.164	-0.164	-0.164	-0.164	-0.164	-0.168	-0.178	-0.224	-0.22	-0.223	-0.206	-0.194	-0.194	-0.194	-0.194	-0.194
YDR335W	-0.013	-0.012	-0.011	-0.013	-0.013	-0.013	-0.013	-0.014	-0.012	-0.012	-0.012	-0.013	-0.013	-0.012	-0.012	-0.011	-0.011	-0.012	-0.012	-0.015	-0.015	-0.015	-0.015	-0.017	-0.02	-0.02	-0.021	-0.021	-0.021	-0.017	-0.018	-0.018	-0.018	-0.017	-0.017	-0.016	-0.016	-0.017	-0.018	-0.018	-0.017	-0.015	-0.015	-0.017	-0.016	-0.016	-0.016	-0.016	-0.016
YGR024C	-0.051	-0.051	-0.051	-0.051	-0.056	-0.056	-0.056	-0.056	-0.056	-0.056	-0.056	-0.056	-0.057	-0.056	-0.056	-0.056	-0.054	-0.054	-0.054	-0.055	-0.054	-0.055	-0.058	-0.061	-0.061	-0.061	-0.061	-0.061	-0.061	-0.062	-0.062	-0.058	-0.061	-0.06	-0.06	-0.06	-0.06	-0.061	-0.061	-0.061	-0.061	-0.061	-0.059	-0.061	-0.061	-0.061	-0.061	-0.062	-0.062
YAL040C	-0.084	-0.088	-0.088	-0.088	-0.088	-0.088	-0.088	-0.088	-0.088	-0.091	-0.091	-0.091	-0.091	-0.091	-0.083	-0.083	-0.076	-0.076	-0.076	-0.076	-0.076	-0.076	-0.076	-0.076	-0.076	-0.09	-0.088	-0.088	-0.076	-0.078	-0.076	-0.071	-0.068	-0.068	-0.068	-0.068	-0.068	-0.068	-0.068	-0.068	-0.068	-0.068	-0.068	-0.068	-0.068	-0.068	-0.068	-0.068	-0.068
YPL268W	-0.036	-0.036	-0.034	-0.062	-0.044	-0.036	-0.036	-0.03	-0.03	-0.03	-0.033	-0.033	-0.034	-0.032	-0.034	-0.034	-0.034	-0.034	-0.034	-0.034	-0.034	-0.034	-0.03	-0.027	-0.027	-0.027	-0.029	-0.036	-0.044	-0.044	-0.044	-0.044	-0.046	-0.046	-0.046	-0.046	-0.046	-0.046	-0.061	-0.061	-0.061	-0.061	-0.058	-0.058	-0.058	-0.056	-0.056	-0.056	-0.058
YDL198C	0.013	0.015	0.015	0.015	0.015	0.015	0.015	0.015	0.013	0.013	0.013	0.013	0.012	0.012	0.006	0.006	0.004	0.004	0.004	0.004	0.004	0.004	0.004	0.004	0.004	0.004	0.005	0.005	0.005	0.005	0.005	0.005	0.004	0.005	0.006	0.006	0.006	0.006	0.006	0.006	0.002	0.001	0	0	0	0	0	-0.001	0.001
YHR021C	0	0	0	0	0	0	0	0	0	0	0	0	0	0	0	0	0	0	0	0	0	0	0	0	0	0	0	0	0	0	0	0	0	0	0	0	0	0	0	0	0	0	0	0	0	0	0	0	0
YPR075C	-0.039	-0.035	-0.038	-0.031	-0.042	-0.042	-0.038	-0.036	-0.037	-0.037	-0.037	-0.034	-0.039	-0.039	-0.042	-0.042	-0.048	-0.045	-0.043	-0.043	-0.043	-0.043	-0.043	-0.06	-0.063	-0.063	-0.063	-0.063	-0.063	-0.063	-0.059	-0.059	-0.063	-0.063	-0.059	-0.059	-0.06	-0.067	-0.067	-0.067	-0.067	-0.067	-0.067	-0.067	-0.067	-0.067	-0.067	-0.069	-0.067
YHR035W	-0.026	-0.029	-0.029	-0.018	-0.026	-0.026	-0.026	-0.026	-0.01	0.008	0.008	0.008	0.008	-0.001	0.018	-0.054	-0.054	-0.054	-0.063	-0.049	-0.058	-0.044	-0.044	-0.044	-0.051	-0.051	-0.051	-0.051	-0.051	-0.051	-0.055	-0.06	-0.06	-0.066	-0.066	-0.056	-0.048	-0.049	-0.049	-0.052	-0.058	-0.043	-0.043	-0.043	-0.043	-0.043	-0.028	-0.028	-0.03
YNL148C	-0.035	-0.032	-0.022	-0.025	-0.028	-0.028	-0.028	-0.029	-0.029	-0.03	-0.028	-0.028	-0.029	-0.029	-0.031	-0.031	-0.031	-0.031	-0.031	-0.031	-0.031	-0.031	-0.031	-0.03	-0.03	-0.03	-0.031	-0.031	-0.031	-0.031	-0.031	-0.031	-0.031	-0.031	-0.031	-0.031	-0.031	-0.033	-0.033	-0.034	-0.034	-0.034	-0.034	-0.034	-0.034	-0.037	-0.037	-0.037	-0.037
YPL037C	-0.192	-0.192	-0.192	-0.225	-0.227	-0.227	-0.227	-0.227	-0.227	-0.227	-0.227	-0.227	-0.227	-0.227	-0.227	-0.227	-0.227	-0.227	-0.227	-0.183	-0.183	-0.183	-0.183	-0.223	-0.223	-0.214	-0.16	-0.203	-0.203	-0.203	-0.203	-0.203	-0.203	-0.203	-0.146	0	0	0	0	0	0	0	0	-0.07	-0.09	-0.111	-0.111	-0.111	-0.111
YHR193C	-0.338	-0.338	-0.338	-0.347	-0.473	-0.473	-0.473	-0.488	-0.605	-0.609	-0.592	-0.603	-0.625	-0.695	-0.727	-0.775	-0.775	-0.8	-0.8	-0.8	-0.8	-0.8	-0.8	-0.807	-0.807	-0.807	-0.807	-0.807	-0.815	-0.799	-0.799	-0.743	-0.896	-0.902	-0.924	-0.933	-0.875	-0.763	-0.763	-0.763	-0.763	-0.763	-0.763	-0.763	-0.765	-0.765	-0.765	-0.703	-0.712
YKR003W	-0.089	-0.09	-0.089	-0.088	-0.088	-0.088	-0.083	-0.084	-0.084	-0.084	-0.084	-0.084	-0.084	-0.082	-0.078	-0.079	-0.079	-0.077	-0.077	-0.077	-0.077	-0.077	-0.074	-0.07	-0.071	-0.071	-0.071	-0.071	-0.071	-0.071	-0.071	-0.071	-0.071	-0.071	-0.071	-0.071	-0.071	-0.071	-0.071	-0.071	-0.07	-0.07	-0.07	-0.07	-0.07	-0.07	-0.07	-0.072	-0.072
YNL313C	-0.109	-0.109	-0.111	-0.111	-0.111	-0.111	-0.098	-0.098	-0.098	-0.098	-0.098	-0.098	-0.098	-0.098	-0.096	-0.096	-0.096	-0.096	-0.096	-0.096	-0.096	-0.096	-0.096	-0.096	-0.096	-0.096	-0.096	-0.096	-0.099	-0.099	-0.099	-0.099	-0.099	-0.099	-0.099	-0.101	-0.101	-0.101	-0.099	-0.099	-0.099	-0.099	-0.099	-0.099	-0.099	-0.099	-0.099	-0.101	-0.101
YAL047C	-0.073	-0.072	-0.073	-0.073	-0.073	-0.073	-0.073	-0.073	-0.068	-0.069	-0.069	-0.068	-0.068	-0.068	-0.068	-0.062	-0.07	-0.068	-0.069	-0.073	-0.056	-0.055	-0.055	-0.068	-0.07	-0.073	-0.073	-0.073	-0.073	-0.076	-0.086	-0.09	-0.079	-0.079	-0.079	-0.079	-0.081	-0.119	-0.089	-0.09	-0.093	-0.09	-0.086	-0.078	-0.078	-0.078	-0.078	-0.077	-0.073
YPR186C	-0.048	-0.048	-0.048	-0.05	-0.046	-0.043	-0.04	-0.04	-0.04	-0.04	-0.04	-0.04	-0.04	-0.04	-0.036	-0.032	-0.032	-0.035	-0.035	-0.032	-0.032	-0.034	-0.034	-0.034	-0.034	-0.034	-0.034	-0.034	-0.034	-0.034	-0.034	-0.034	-0.034	-0.034	-0.038	-0.038	-0.038	-0.038	-0.038	-0.038	-0.038	-0.038	-0.038	-0.04	-0.04	-0.04	-0.04	-0.04	-0.04
YHR195W	-0.017	-0.01	-0.01	-0.01	-0.01	-0.01	-0.01	-0.012	-0.012	-0.019	-0.019	-0.018	-0.018	-0.018	-0.017	-0.017	-0.017	-0.019	-0.019	-0.019	-0.025	-0.028	-0.028	-0.031	-0.029	-0.035	-0.035	-0.037	-0.037	-0.036	-0.036	-0.038	-0.038	-0.036	-0.036	-0.038	-0.038	-0.042	-0.033	-0.033	-0.033	-0.033	-0.033	-0.033	-0.033	-0.033	-0.034	-0.034	-0.034
YDR162C	0.011	0.011	0.009	-0.005	-0.005	-0.005	-0.007	-0.012	-0.013	-0.013	-0.013	-0.017	-0.017	-0.017	-0.02	-0.022	-0.022	-0.015	-0.015	-0.019	-0.021	-0.019	-0.019	-0.025	-0.028	-0.028	-0.024	-0.026	-0.023	-0.023	-0.023	-0.029	-0.037	-0.036	-0.031	-0.037	-0.035	-0.035	-0.044	-0.048	-0.046	-0.052	-0.052	-0.049	-0.049	-0.049	-0.047	-0.049	-0.047
YKL130C	-0.024	-0.023	-0.023	-0.024	-0.024	-0.024	-0.025	-0.025	-0.025	-0.024	-0.024	-0.026	-0.031	-0.031	-0.031	-0.029	-0.029	-0.03	-0.032	-0.032	-0.032	-0.032	-0.032	-0.032	-0.029	-0.029	-0.028	-0.028	-0.028	-0.028	-0.028	-0.028	-0.028	-0.028	-0.028	-0.028	-0.028	-0.028	-0.028	-0.028	-0.028	-0.028	-0.028	-0.028	-0.028	-0.028	-0.028	-0.028	-0.028
YNL162W	-0.083	-0.083	-0.085	-0.089	-0.089	-0.089	-0.089	-0.089	-0.088	-0.088	-0.088	-0.09	-0.09	-0.093	-0.089	-0.091	-0.091	-0.091	-0.091	-0.091	-0.091	-0.091	-0.091	-0.091	-0.093	-0.093	-0.097	-0.097	-0.097	-0.093	-0.092	-0.089	-0.089	-0.089	-0.089	-0.089	-0.089	-0.089	-0.089	-0.089	-0.086	-0.086	-0.083	-0.083	-0.079	-0.079	-0.079	-0.079	-0.079
YDR054C	-0.15	-0.15	-0.153	-0.153	-0.153	-0.153	-0.153	-0.171	-0.171	-0.171	-0.171	-0.171	-0.171	-0.169	-0.169	-0.169	-0.169	-0.167	-0.167	-0.152	-0.173	-0.14	-0.145	-0.135	-0.135	-0.135	-0.145	-0.129	-0.129	-0.127	-0.127	-0.127	-0.127	-0.127	-0.148	-0.128	-0.125	-0.125	-0.125	-0.13	-0.13	-0.13	-0.134	-0.144	-0.15	-0.15	-0.15	-0.15	-0.15
YBR295W	-0.028	-0.03	-0.03	-0.03	-0.035	-0.035	-0.042	-0.042	-0.042	-0.042	-0.042	-0.042	-0.042	-0.042	-0.042	-0.042	-0.042	-0.042	-0.054	-0.089	-0.123	-0.1	-0.092	-0.1	-0.1	-0.1	-0.1	-0.1	-0.1	-0.1	-0.1	-0.1	-0.097	-0.102	-0.104	-0.104	-0.104	-0.097	-0.09	-0.09	-0.087	-0.087	-0.087	-0.087	-0.087	-0.096	-0.085	-0.085	-0.085
YOR296W	-0.085	-0.085	-0.085	-0.08	-0.082	-0.078	-0.078	-0.078	-0.081	-0.081	-0.08	-0.074	-0.063	-0.089	-0.077	-0.082	-0.079	-0.071	-0.059	-0.059	-0.059	-0.059	-0.059	-0.061	-0.057	-0.059	-0.06	-0.064	-0.065	-0.073	-0.073	-0.073	-0.073	-0.073	-0.073	-0.079	-0.082	-0.082	-0.075	-0.075	-0.074	-0.087	-0.087	-0.087	-0.083	-0.083	-0.085	-0.086	-0.086
YDL059C	-0.004	-0.017	-0.033	-0.033	-0.033	-0.033	-0.033	-0.033	-0.033	-0.033	-0.033	-0.033	-0.033	-0.033	-0.033	-0.03	-0.033	-0.053	-0.053	-0.053	-0.053	-0.053	-0.053	-0.066	-0.119	-0.119	-0.119	-0.119	-0.119	-0.148	-0.148	-0.148	-0.148	0	0	0	0	0	0	-0.35	-0.35	-0.35	-0.352	-0.371	-0.371	-0.371	-0.371	-0.365	-0.399
YPL016W	0.002	0.002	0.002	0.002	0.002	0.002	0.002	0.004	0.007	0.007	0.004	0.006	0.007	0.007	0.007	0.007	0.008	0.008	0.007	0.007	0.007	0.007	0.007	0.007	0.007	0.007	0.007	0.007	0.007	0.007	0.007	0.007	0.007	0.007	0.007	0.005	0.005	0.005	0.005	0.005	0.002	0.002	0	0	-0.002	-0.004	-0.008	-0.008	-0.008
YIL110W	-0.022	-0.019	-0.025	-0.025	-0.025	-0.025	-0.025	-0.028	-0.028	-0.028	-0.026	-0.027	-0.024	-0.024	-0.024	-0.033	-0.042	-0.051	-0.057	-0.054	-0.069	-0.066	-0.066	-0.071	-0.057	-0.052	-0.04	-0.041	-0.041	-0.041	-0.041	-0.041	-0.046	-0.046	-0.043	-0.041	-0.039	-0.045	-0.047	-0.047	-0.047	-0.047	-0.047	-0.043	-0.046	-0.046	-0.048	-0.048	-0.045
YMR027W	-0.069	-0.066	-0.068	-0.07	-0.063	-0.063	-0.069	-0.06	-0.068	-0.065	-0.066	-0.066	-0.064	-0.065	-0.064	-0.067	-0.066	-0.067	-0.068	-0.068	-0.068	-0.067	-0.065	-0.064	-0.064	-0.064	-0.065	-0.062	-0.062	-0.062	-0.062	-0.062	-0.062	-0.062	-0.062	-0.062	-0.062	-0.062	-0.062	-0.06	-0.06	-0.06	-0.06	-0.058	-0.06	-0.06	-0.06	-0.06	-0.061
YLR268W	-0.03	-0.034	-0.032	-0.03	-0.03	-0.028	-0.029	-0.029	-0.029	-0.029	-0.026	-0.032	-0.032	-0.027	-0.025	-0.025	-0.025	-0.032	-0.037	-0.033	-0.035	-0.035	-0.038	-0.038	-0.038	-0.038	-0.038	-0.041	-0.041	-0.041	-0.037	-0.036	-0.035	-0.035	-0.038	-0.033	-0.032	-0.034	-0.034	-0.038	-0.038	-0.038	-0.038	-0.036	-0.036	-0.033	-0.032	-0.028	-0.028
YOR085W	-0.063	-0.058	-0.058	-0.059	-0.057	-0.057	-0.057	-0.057	-0.056	-0.06	-0.06	-0.06	-0.059	-0.059	-0.059	-0.054	-0.052	-0.052	-0.052	-0.052	-0.052	-0.052	-0.05	-0.05	-0.05	-0.05	-0.05	-0.05	-0.05	-0.05	-0.05	-0.05	-0.051	-0.051	-0.051	-0.051	-0.051	-0.051	-0.051	-0.051	-0.051	-0.056	-0.056	-0.056	-0.056	-0.058	-0.058	-0.058	-0.058
YML104C	0.01	0.01	0.013	0.016	0.02	0.023	0.023	0.022	0.019	0.031	0.03	0.03	0.028	0.033	0.033	0.033	-0.025	-0.021	-0.021	-0.021	-0.016	-0.035	-0.038	-0.042	-0.042	-0.046	-0.042	-0.042	-0.035	-0.035	-0.035	-0.038	-0.038	-0.041	-0.039	-0.042	-0.042	-0.037	-0.03	-0.03	-0.03	-0.029	-0.026	-0.02	-0.017	-0.015	-0.015	-0.015	-0.015
YIL093C	-0.073	-0.073	-0.074	-0.074	-0.074	-0.076	-0.077	-0.077	-0.082	-0.078	-0.082	-0.08	-0.084	-0.089	-0.083	-0.085	-0.087	-0.084	-0.081	-0.083	-0.085	-0.087	-0.087	-0.083	-0.083	-0.085	-0.088	-0.088	-0.082	-0.099	-0.102	-0.088	-0.093	-0.093	-0.102	-0.102	-0.104	-0.104	-0.103	-0.102	-0.099	-0.11	-0.11	-0.111	-0.113	-0.114	-0.114	-0.114	-0.113
YKL010C	-0.052	-0.055	-0.059	-0.059	-0.059	-0.059	-0.056	-0.056	-0.055	-0.053	-0.05	-0.051	-0.054	-0.054	-0.054	-0.054	-0.052	-0.052	-0.052	-0.052	-0.054	-0.054	-0.054	-0.054	-0.056	-0.056	-0.056	-0.056	-0.056	-0.056	-0.056	-0.056	-0.058	-0.056	-0.056	-0.056	-0.056	-0.056	-0.056	-0.056	-0.056	-0.059	-0.059	-0.054	-0.057	-0.056	-0.056	-0.056	-0.056
YKL077W	-0.034	-0.027	-0.026	-0.032	-0.032	-0.031	-0.03	-0.03	-0.031	-0.031	-0.031	-0.031	-0.031	-0.031	-0.032	-0.031	-0.027	-0.027	-0.027	-0.027	-0.027	-0.026	-0.025	-0.027	-0.027	-0.027	-0.027	-0.027	-0.027	-0.027	-0.033	-0.033	-0.034	-0.034	-0.034	-0.034	-0.032	-0.032	-0.032	-0.036	-0.036	-0.036	-0.036	-0.036	-0.036	-0.036	-0.036	-0.035	-0.035
YLR072W	-0.1	-0.1	-0.1	-0.1	-0.097	-0.096	-0.097	-0.097	-0.099	-0.1	-0.1	-0.1	-0.1	-0.1	-0.1	-0.099	-0.085	-0.09	-0.092	-0.092	-0.092	-0.092	-0.089	-0.092	-0.084	-0.084	-0.084	-0.084	-0.084	-0.084	-0.084	-0.084	-0.084	-0.084	-0.084	-0.084	-0.084	-0.084	-0.084	-0.083	-0.083	-0.083	-0.085	-0.093	-0.095	-0.095	-0.095	-0.095	-0.094
YGR047C	-0.058	-0.059	-0.059	-0.071	-0.071	-0.066	-0.065	-0.065	-0.065	-0.067	-0.065	-0.079	-0.073	-0.07	-0.07	-0.057	-0.061	-0.071	-0.071	-0.092	-0.109	-0.109	-0.109	-0.098	-0.103	-0.103	-0.073	-0.07	-0.07	-0.07	-0.07	-0.037	-0.027	-0.101	-0.101	-0.101	-0.127	-0.127	-0.119	-0.119	-0.119	-0.119	-0.158	-0.158	-0.165	-0.159	-0.089	-0.073	-0.073
YBR243C	-0.091	-0.091	-0.091	-0.091	-0.121	-0.098	-0.066	-0.066	-0.056	-0.153	-0.258	-0.258	-0.258	-0.258	-0.258	-0.258	-0.258	-0.258	-0.258	-0.258	-0.254	-0.254	-0.254	-0.249	-0.249	-0.244	-0.244	-0.244	-0.244	-0.251	-0.195	-0.202	-0.207	-0.207	-0.207	-0.207	-0.175	-0.178	-0.178	-0.092	-0.099	-0.1	-0.071	-0.071	-0.059	-0.059	-0.059	-0.065	-0.065
YIL011W	-0.015	-0.017	-0.017	-0.017	-0.018	-0.018	-0.018	-0.016	-0.018	-0.011	-0.013	-0.013	-0.013	-0.013	-0.015	-0.012	-0.009	-0.003	-0.003	-0.003	-0.006	-0.008	-0.01	-0.006	-0.006	-0.008	-0.008	-0.008	-0.01	-0.015	-0.016	-0.016	-0.016	-0.016	-0.016	-0.016	-0.011	-0.012	-0.012	-0.012	-0.014	-0.012	-0.01	-0.01	-0.01	-0.01	-0.01	-0.01	-0.011
YOR326W	-0.69	-0.757	-0.793	-0.807	-0.807	-0.888	-0.827	-0.745	-0.787	-0.709	-0.713	-0.739	-0.771	-0.484	-0.449	-0.455	-0.455	-0.463	-0.437	-0.423	-0.432	-0.432	-0.435	-0.435	-0.435	-0.415	-0.41	-0.415	-0.415	-0.415	-0.423	-0.423	-0.423	-0.422	-0.422	-0.422	-0.422	-0.426	-0.404	-0.423	-0.423	-0.421	-0.421	-0.404	-0.404	-0.404	-0.401	-0.404	-0.412
YIL061C	0	0	0	0	0	0	0	0	0	0	0	0	0	0	0	0	0	0	0	0	0	0	0	0	0	0	0	0	0	0	0	0	0	0	0	0	0	0	0	0	0	0	0	0	0	0	0	0	0
YLR009W	-0.028	-0.03	-0.029	-0.029	-0.029	-0.029	-0.029	-0.029	-0.027	-0.027	-0.018	-0.019	-0.019	-0.019	-0.019	-0.019	-0.019	-0.019	-0.019	-0.019	-0.019	-0.019	-0.019	-0.019	-0.019	-0.019	-0.019	-0.019	-0.02	-0.02	-0.02	-0.019	-0.02	-0.02	-0.02	-0.02	-0.02	-0.018	-0.018	-0.018	-0.018	-0.018	-0.018	-0.018	-0.018	-0.018	-0.017	-0.017	-0.017
YLR172C	-0.094	-0.085	-0.078	-0.072	-0.073	-0.069	-0.069	-0.08	-0.081	-0.079	-0.079	-0.079	-0.079	-0.079	-0.083	-0.083	-0.085	-0.085	-0.081	-0.081	-0.081	-0.081	-0.096	-0.089	-0.087	-0.088	-0.09	-0.1	-0.11	-0.114	-0.115	-0.115	-0.115	-0.115	-0.114	-0.114	-0.114	-0.111	-0.117	-0.112	-0.104	-0.104	-0.104	-0.104	-0.104	-0.104	-0.104	-0.108	-0.108
YOR367W	-0.028	-0.028	-0.028	-0.028	-0.035	-0.028	-0.04	-0.04	-0.04	-0.04	-0.037	-0.039	-0.04	-0.04	-0.038	-0.038	-0.038	-0.038	-0.037	-0.037	-0.037	-0.029	-0.025	-0.023	-0.023	-0.031	-0.031	-0.032	-0.032	-0.032	-0.033	-0.033	-0.033	-0.033	-0.034	-0.042	-0.044	-0.044	-0.044	-0.044	-0.044	-0.044	-0.041	-0.041	-0.041	-0.041	-0.041	-0.04	-0.04
YJL096W	0.008	0.011	0.014	0.014	0.014	0.014	0.014	0.014	0.014	0.014	0.014	0.018	0.001	-0.007	-0.007	-0.005	-0.005	-0.005	-0.013	-0.01	-0.014	-0.014	-0.033	-0.033	-0.033	-0.04	-0.03	-0.024	-0.016	-0.016	-0.016	-0.016	-0.016	-0.021	-0.021	-0.018	-0.012	-0.01	-0.009	-0.018	-0.018	-0.018	-0.022	-0.02	-0.02	-0.02	-0.02	-0.02	-0.02
YAL038W	-0.027	-0.023	-0.023	-0.021	-0.021	-0.021	-0.021	-0.018	-0.009	-0.021	-0.021	-0.021	-0.021	-0.021	-0.021	-0.021	-0.019	-0.019	-0.019	-0.023	-0.015	-0.015	-0.015	-0.015	-0.015	-0.015	-0.017	-0.012	-0.025	-0.025	-0.025	-0.025	-0.025	-0.016	0.001	-0.001	-0.001	-0.001	-0.001	-0.001	-0.001	-0.001	-0.001	-0.001	-0.001	-0.001	-0.001	-0.001	-0.001
YPR015C	-0.122	-0.118	-0.131	-0.127	-0.127	-0.127	-0.127	-0.111	-0.113	-0.108	-0.119	-0.111	-0.11	-0.11	-0.11	-0.11	-0.108	-0.108	-0.105	-0.109	-0.111	-0.111	-0.111	-0.111	-0.111	-0.111	-0.111	-0.107	-0.111	-0.105	-0.103	-0.103	-0.092	-0.092	-0.092	-0.084	-0.08	-0.08	-0.077	-0.074	-0.065	-0.056	-0.056	-0.056	-0.056	-0.057	-0.057	-0.059	-0.068
YGL216W	-0.606	-0.552	-0.487	-0.503	-0.503	-0.496	-0.502	-0.461	-0.442	-0.513	-0.516	-0.56	-0.564	-0.562	-0.562	-0.567	-0.567	-0.526	-0.526	-0.526	-0.54	-0.54	-0.575	-0.575	-0.518	-0.518	-0.518	-0.518	-0.518	-0.52	-0.545	-0.555	-0.555	-0.563	-0.454	-0.446	-0.463	-0.463	-0.446	-0.451	-0.412	-0.417	-0.419	-0.418	-0.418	-0.424	-0.416	-0.418	-0.414
YER172C	-0.073	-0.073	-0.078	-0.078	-0.078	-0.081	-0.073	-0.067	-0.071	-0.061	-0.061	-0.061	-0.062	-0.069	-0.07	-0.05	-0.05	-0.05	-0.05	-0.05	-0.05	-0.043	-0.043	-0.041	-0.042	-0.042	-0.042	-0.042	-0.042	-0.038	-0.037	-0.037	-0.04	-0.034	-0.033	-0.036	-0.036	-0.036	-0.041	-0.038	-0.038	-0.039	-0.039	-0.044	-0.044	-0.044	-0.044	-0.044	-0.044
YGR097W	-0.142	-0.142	-0.147	-0.147	-0.138	-0.15	-0.15	-0.15	-0.153	-0.187	-0.138	-0.12	-0.118	-0.123	-0.123	-0.123	-0.123	-0.123	-0.123	-0.112	-0.108	-0.121	-0.094	-0.083	-0.083	-0.083	-0.083	-0.083	-0.083	-0.083	-0.083	-0.083	-0.083	-0.091	-0.094	-0.11	-0.11	-0.105	-0.107	-0.105	-0.105	-0.101	-0.102	-0.092	-0.092	-0.093	-0.099	-0.087	-0.087
YER155C	-0.09	-0.092	-0.092	-0.084	-0.089	-0.089	-0.089	-0.089	-0.085	-0.085	-0.085	-0.085	-0.088	-0.09	-0.086	-0.086	-0.083	-0.083	-0.083	-0.08	-0.08	-0.08	-0.08	-0.08	-0.082	-0.082	-0.082	-0.082	-0.082	-0.082	-0.082	-0.082	-0.082	-0.082	-0.082	-0.082	-0.085	-0.087	-0.088	-0.086	-0.088	-0.088	-0.089	-0.089	-0.089	-0.085	-0.083	-0.083	-0.083
YOR020C	-0.108	-0.108	-0.108	-0.108	-0.108	-0.108	-0.108	-0.108	-0.108	-0.108	-0.108	-0.108	-0.108	-0.108	-0.108	-0.108	-0.108	-0.102	-0.104	-0.102	-0.102	-0.102	-0.102	-0.101	-0.101	-0.101	-0.104	-0.104	-0.104	-0.112	-0.116	-0.135	-0.143	-0.143	-0.148	-0.147	-0.147	-0.147	-0.147	-0.147	-0.153	-0.153	-0.153	-0.143	-0.131	-0.128	-0.128	-0.128	-0.133
YNL099C	-0.067	-0.067	-0.067	-0.074	-0.072	-0.072	-0.072	-0.072	-0.07	-0.073	-0.073	-0.073	-0.073	-0.073	-0.073	-0.075	-0.075	-0.075	-0.075	-0.075	-0.074	-0.074	-0.072	-0.082	-0.082	-0.082	-0.082	-0.082	-0.082	-0.093	-0.088	-0.082	-0.081	-0.08	-0.08	-0.08	-0.084	-0.089	-0.098	-0.096	-0.093	-0.106	-0.106	-0.108	-0.108	-0.108	-0.108	-0.108	-0.108
YKR029C	-0.212	-0.212	-0.22	-0.227	-0.252	-0.256	-0.256	-0.256	-0.26	-0.26	-0.26	-0.26	-0.26	-0.268	-0.248	-0.26	-0.252	-0.263	-0.263	-0.263	-0.261	-0.267	-0.267	-0.249	-0.249	-0.252	-0.245	-0.252	-0.249	-0.25	-0.248	-0.248	-0.248	-0.248	-0.248	-0.248	-0.248	-0.248	-0.248	-0.248	-0.258	-0.256	-0.256	-0.256	-0.258	-0.258	-0.258	-0.258	-0.258
YER037W	0	0	0	0	0	0	0	0	0	0	0	0	0	0	0	0	0	0	0	0	0	0	0	0	0	0	0	0	0	0	0	0	0	0	0	0	0	0	0	0	0	0	0	0	0	0	0	0	0
YCR021C	-0.092	-0.092	-0.078	-0.078	-0.079	-0.069	-0.067	-0.062	-0.065	-0.065	-0.065	-0.065	-0.062	-0.062	-0.062	-0.061	-0.066	-0.074	-0.074	-0.077	-0.07	-0.075	-0.075	-0.08	-0.08	-0.066	-0.071	-0.075	-0.075	-0.085	-0.085	-0.085	-0.085	-0.085	-0.087	-0.089	-0.107	-0.095	-0.098	-0.098	-0.098	-0.098	-0.098	-0.093	-0.091	-0.091	-0.091	-0.091	-0.094
YOL010W	0.004	0.004	0.004	0.004	0.013	0.008	0.008	0.008	0.008	0.008	0.008	0.008	0.007	0.007	0.009	0.009	0.009	0.009	0.005	0.006	0.006	0.007	0.001	0.001	0.003	-0.001	-0.001	-0.001	-0.001	-0.003	-0.003	-0.003	-0.003	-0.001	-0.004	-0.004	-0.005	-0.007	-0.007	-0.005	-0.004	-0.003	-0.003	-0.003	-0.003	-0.003	-0.003	-0.007	-0.007
YBR042C	-0.043	-0.042	-0.039	-0.039	-0.039	-0.037	-0.037	-0.037	-0.037	-0.037	-0.037	-0.037	-0.037	-0.037	-0.037	-0.04	-0.039	-0.039	-0.039	-0.03	-0.034	-0.033	-0.033	-0.043	-0.041	-0.083	-0.074	-0.074	-0.071	-0.071	-0.053	-0.067	-0.037	-0.044	-0.049	-0.049	-0.049	-0.046	-0.047	-0.042	-0.042	-0.042	-0.042	-0.041	-0.041	-0.041	-0.041	-0.041	-0.041
YDR505C	-0.18	-0.173	-0.173	-0.167	-0.195	-0.192	-0.192	-0.181	-0.195	-0.195	-0.176	-0.168	-0.183	-0.183	-0.183	-0.179	-0.186	-0.258	-0.271	-0.311	-0.313	-0.313	-0.328	-0.328	-0.305	-0.295	-0.295	-0.297	-0.324	-0.371	-0.393	-0.379	-0.401	-0.397	-0.397	-0.413	-0.433	-0.416	-0.416	-0.357	-0.351	-0.351	-0.378	-0.329	-0.306	-0.306	-0.307	-0.278	-0.29
YDR168W	-0.062	-0.061	-0.061	-0.062	-0.062	-0.062	-0.062	-0.064	-0.066	-0.062	-0.049	-0.049	-0.049	-0.046	-0.048	-0.057	-0.058	-0.063	-0.057	-0.057	-0.057	-0.068	-0.064	-0.064	-0.064	-0.059	-0.056	-0.059	-0.056	-0.056	-0.056	-0.056	-0.056	-0.062	-0.061	-0.059	-0.059	-0.065	-0.077	-0.077	-0.08	-0.08	-0.08	-0.082	-0.086	-0.098	-0.101	-0.102	-0.125
YIR036C	-0.101	-0.09	-0.095	-0.098	-0.097	-0.094	-0.097	-0.097	-0.09	-0.09	-0.096	-0.094	-0.094	-0.094	-0.092	-0.092	-0.1	-0.088	-0.096	-0.096	-0.094	-0.09	-0.09	-0.09	-0.094	-0.094	-0.094	-0.09	-0.084	-0.084	-0.084	-0.087	-0.087	-0.089	-0.087	-0.082	-0.082	-0.082	-0.084	-0.084	-0.081	-0.078	-0.082	-0.087	-0.087	-0.086	-0.085	-0.081	-0.089
YIL013C	-0.013	-0.013	-0.013	-0.013	-0.011	-0.01	-0.013	-0.011	-0.011	-0.009	-0.011	-0.009	-0.009	-0.011	-0.008	-0.008	-0.01	-0.011	-0.011	-0.011	-0.012	-0.012	-0.012	-0.012	-0.011	-0.011	-0.011	-0.009	-0.01	-0.01	-0.01	-0.013	-0.013	-0.013	-0.013	-0.013	-0.013	-0.008	-0.011	-0.01	-0.013	-0.011	-0.013	-0.011	-0.009	-0.003	-0.001	-0.001	-0.001
YLR281C	-0.111	-0.09	-0.122	-0.125	-0.112	-0.112	-0.114	-0.116	-0.116	-0.118	-0.118	-0.117	-0.113	-0.114	-0.109	-0.099	-0.102	-0.098	-0.098	-0.091	-0.092	-0.086	-0.086	-0.09	-0.102	-0.098	-0.096	-0.094	-0.095	-0.095	-0.095	-0.095	-0.093	-0.091	-0.085	-0.085	-0.085	-0.079	-0.079	-0.079	-0.079	-0.079	-0.079	-0.086	-0.087	-0.088	-0.088	-0.085	-0.087
YBR233W	-0.055	-0.058	-0.058	-0.058	-0.058	-0.048	-0.048	-0.048	-0.048	-0.048	-0.048	-0.048	-0.048	-0.048	-0.048	-0.048	-0.048	-0.048	-0.05	-0.05	-0.05	-0.05	-0.05	-0.05	-0.055	-0.057	-0.059	-0.06	-0.065	-0.066	-0.066	-0.066	-0.066	-0.066	-0.068	-0.066	-0.078	-0.076	-0.075	-0.075	-0.075	-0.075	-0.075	-0.075	-0.069	-0.063	-0.067	-0.066	-0.067
YER091C	0	0	0	0	0	-0.02	-0.02	-0.015	-0.015	-0.015	-0.015	-0.015	-0.015	-0.015	-0.015	-0.015	-0.015	-0.015	-0.015	-0.015	-0.013	-0.013	-0.013	-0.013	-0.013	-0.013	-0.013	-0.013	-0.013	-0.013	-0.012	-0.012	-0.012	-0.012	-0.012	-0.009	-0.009	-0.009	-0.009	-0.009	-0.009	-0.009	-0.009	-0.009	-0.009	-0.009	-0.009	-0.009	-0.011
YGR179C	-0.007	-0.007	-0.005	-0.005	-0.009	-0.006	-0.006	-0.004	-0.009	-0.009	-0.016	-0.016	-0.018	-0.018	-0.018	-0.018	-0.018	-0.018	-0.018	-0.02	-0.02	-0.02	-0.02	-0.02	-0.02	-0.02	-0.02	-0.02	-0.022	-0.016	-0.016	-0.016	-0.016	-0.016	-0.016	-0.016	-0.016	-0.016	-0.016	-0.011	-0.013	-0.015	-0.018	-0.016	-0.016	-0.014	-0.012	-0.012	-0.012
YHR175W	-0.007	-0.009	-0.008	-0.009	-0.004	-0.003	-0.003	-0.003	-0.003	-0.003	-0.003	0.002	0.002	0.003	0.001	-0.001	-0.005	-0.005	-0.003	-0.003	-0.003	-0.003	-0.003	-0.003	0.004	0.004	0.004	0.003	0.005	0.005	0.005	0.005	0.005	0.005	0.005	0.011	0.01	0.01	0.01	0.01	0.01	0.01	0.01	0.01	0.009	0.009	0.009	0.009	0.008
YGR210C	-0.028	-0.028	-0.028	-0.028	-0.03	-0.03	-0.028	-0.027	-0.027	-0.027	-0.023	-0.023	-0.023	-0.023	-0.023	-0.023	-0.036	-0.038	-0.038	-0.039	-0.039	-0.044	-0.014	-0.018	-0.021	-0.023	-0.023	-0.029	-0.024	-0.036	-0.021	-0.022	-0.032	-0.032	-0.027	-0.047	-0.047	-0.061	-0.061	-0.061	-0.065	-0.065	-0.065	-0.06	-0.059	-0.059	-0.076	-0.076	-0.076
YGL064C	-0.109	-0.109	-0.109	-0.111	-0.111	-0.111	-0.111	-0.113	-0.099	-0.1	-0.102	-0.102	-0.1	-0.098	-0.102	-0.102	-0.102	-0.102	-0.102	-0.102	-0.102	-0.099	-0.099	-0.099	-0.099	-0.099	-0.099	-0.1	-0.098	-0.095	-0.103	-0.103	-0.101	-0.103	-0.106	-0.106	-0.101	-0.101	-0.101	-0.101	-0.101	-0.101	-0.101	-0.101	-0.101	-0.101	-0.101	-0.101	-0.102
YNL186W	0.013	0.013	0.021	0.021	0.021	0.021	0.021	0.021	0.021	0.025	0.025	0.027	0.027	0.027	0.045	0.036	0.034	0.033	0.042	0.042	0.042	0.042	0.036	0.036	0.034	0.034	0.034	0.034	0.034	0.041	0.041	0.041	0.053	0.053	0.053	0.053	0.053	0.057	0.057	0.063	0.063	0.063	0.057	0.067	0.067	0.065	0.072	0.072	0.072
YLR040C	-0.101	-0.101	-0.098	-0.102	-0.102	-0.112	-0.104	-0.113	-0.106	-0.106	-0.106	-0.104	-0.098	-0.098	-0.098	-0.095	-0.095	-0.095	-0.095	-0.09	-0.095	-0.097	-0.097	-0.097	-0.103	-0.099	-0.099	-0.099	-0.096	-0.091	-0.086	-0.103	-0.102	-0.102	-0.102	-0.109	-0.105	-0.105	-0.076	-0.047	-0.05	-0.023	-0.032	-0.012	-0.056	-0.035	-0.035	-0.026	-0.014
YCL024W	0.02	0.02	0.02	0.02	0.025	0.025	0.03	0.022	0.008	0.014	0.014	0.014	0.014	0.014	0.009	0.009	0.001	-0.002	-0.002	-0.002	-0.002	-0.002	-0.002	-0.002	-0.002	-0.002	-0.002	-0.002	-0.002	-0.002	-0.004	-0.009	-0.009	-0.008	-0.006	-0.006	-0.006	-0.006	-0.006	-0.006	-0.006	-0.006	-0.006	-0.005	-0.004	-0.004	-0.004	-0.004	-0.008
YOL155C	-0.027	-0.024	-0.024	-0.024	-0.029	-0.025	-0.022	-0.022	-0.013	-0.013	-0.009	-0.009	-0.009	-0.009	-0.009	-0.009	-0.013	-0.013	-0.017	-0.017	-0.023	-0.019	-0.019	-0.013	-0.016	-0.009	-0.015	-0.015	-0.023	-0.023	-0.031	-0.036	-0.036	-0.036	-0.036	-0.026	-0.026	-0.029	-0.028	-0.031	-0.034	-0.028	-0.028	-0.028	-0.033	-0.033	-0.033	-0.037	-0.037
YNR008W	-0.061	-0.076	-0.06	-0.046	-0.05	-0.041	-0.039	-0.036	-0.045	-0.045	-0.056	-0.058	-0.058	-0.058	-0.058	-0.058	-0.061	-0.049	-0.055	-0.051	-0.053	-0.053	-0.047	-0.047	-0.047	-0.047	-0.047	-0.047	-0.047	-0.047	-0.047	-0.039	-0.042	-0.042	-0.044	-0.044	-0.044	-0.044	-0.044	-0.044	-0.042	-0.042	-0.042	-0.042	-0.042	-0.04	-0.037	-0.031	-0.033
YJR001W	0	0	0	0	0	0	0	0	0	0	0	0	0	0	0	0	0	0	0	0	0	0	0	0	0	0	0	0	0	0	0	0	0	0	0	0	0	0	0	0	0	0	0	0	0	0	0	0	0
YDL022W	-0.02	-0.02	-0.02	-0.02	-0.01	-0.017	-0.017	-0.014	-0.014	-0.014	-0.014	-0.014	-0.014	-0.022	-0.022	-0.022	-0.035	-0.035	-0.04	-0.05	-0.044	-0.044	-0.044	-0.039	-0.039	-0.043	-0.043	-0.043	-0.032	-0.032	-0.037	-0.044	-0.044	-0.044	-0.038	-0.038	-0.038	-0.038	-0.046	-0.046	-0.046	-0.046	-0.046	-0.046	-0.046	-0.046	-0.055	-0.062	-0.063
YJR139C	-0.002	-0.006	-0.006	-0.006	-0.006	-0.005	-0.005	-0.006	-0.006	-0.006	-0.006	-0.006	-0.006	-0.008	-0.008	-0.008	-0.009	-0.009	-0.01	-0.01	-0.009	-0.009	-0.011	-0.011	-0.011	-0.011	-0.011	-0.009	-0.009	-0.009	-0.009	-0.01	-0.011	-0.012	-0.012	-0.012	-0.011	-0.011	-0.01	-0.012	-0.012	-0.013	-0.008	-0.009	-0.008	-0.008	-0.008	-0.008	-0.006
YMR073C	-0.012	-0.009	-0.023	-0.023	-0.023	-0.023	-0.023	-0.023	-0.026	-0.024	-0.024	-0.024	-0.024	-0.021	-0.021	-0.021	-0.021	-0.021	-0.019	-0.019	-0.019	-0.019	-0.019	-0.021	-0.029	-0.007	-0.007	-0.007	-0.007	-0.006	-0.006	-0.008	-0.004	-0.003	-0.003	-0.006	-0.012	-0.012	-0.012	-0.012	-0.012	-0.012	-0.012	-0.012	-0.014	-0.017	-0.017	-0.017	-0.017
YJL164C	-0.126	-0.129	-0.119	-0.119	-0.119	-0.119	-0.125	-0.125	-0.123	-0.123	-0.121	-0.124	-0.124	-0.124	-0.124	-0.124	-0.124	-0.13	-0.13	-0.13	-0.128	-0.129	-0.118	-0.118	-0.118	-0.118	-0.116	-0.116	-0.111	-0.111	-0.111	-0.111	-0.111	-0.111	-0.084	-0.086	-0.086	-0.088	-0.088	-0.082	-0.082	-0.082	-0.082	-0.082	-0.082	-0.082	-0.082	-0.082	-0.082
YOR086C	0.064	0.064	0.064	0.064	0.064	0.064	0.064	0.064	0.064	0.064	0.064	0.064	0.056	0.056	0.056	0.056	0.056	0.056	0.056	0.056	0.056	0.056	0.047	0.047	0.047	0.054	0.054	0.054	0.054	0.054	0.054	0.054	0.054	0.054	0.054	0.063	0.063	0.063	0.063	0.077	0.077	0.077	0.077	0.077	0.077	0.077	0.077	0.077	0.066
YCL063W	0.018	0.014	0.013	0.013	0.013	0.012	0.01	0.01	0.01	0.01	0.01	0.013	0.016	0.016	0.011	0.011	0.011	0.011	0.011	0.023	0.027	0.027	0.027	0.027	0.025	0.025	0.021	0.025	0.026	0.025	0.025	0.029	0.028	0.029	0.027	0.027	0.027	0.027	0.029	0.036	0.016	0.016	0.036	0.032	0.028	0.028	0.028	0.032	0.032
YPL217C	-0.065	-0.065	-0.062	-0.062	-0.068	-0.068	-0.068	-0.068	-0.064	-0.053	-0.029	-0.037	-0.052	-0.052	-0.052	-0.047	-0.056	-0.056	-0.056	-0.053	-0.053	-0.053	-0.053	-0.053	-0.053	-0.05	-0.044	-0.044	-0.058	-0.058	-0.058	-0.058	-0.056	-0.056	-0.054	-0.053	-0.05	-0.05	-0.05	-0.053	-0.055	-0.055	-0.051	-0.053	-0.053	-0.053	-0.053	-0.053	-0.053
YLR120C	-0.229	-0.219	-0.219	-0.219	-0.219	-0.219	-0.219	-0.223	-0.217	-0.219	-0.219	-0.218	-0.215	-0.215	-0.215	-0.215	-0.215	-0.211	-0.211	-0.211	-0.192	-0.192	-0.19	-0.19	-0.19	-0.19	-0.193	-0.193	-0.193	-0.191	-0.191	-0.191	-0.187	-0.187	-0.184	-0.186	-0.186	-0.186	-0.192	-0.192	-0.182	-0.167	-0.183	-0.183	-0.183	-0.185	-0.185	-0.185	-0.185
YJL115W	-0.113	-0.113	-0.114	-0.114	-0.118	-0.116	-0.114	-0.095	-0.095	-0.09	-0.09	-0.082	-0.07	-0.07	-0.077	-0.072	-0.072	-0.072	-0.075	-0.074	-0.081	-0.081	-0.084	-0.072	-0.072	-0.072	-0.072	-0.072	-0.072	-0.072	-0.072	-0.072	-0.072	-0.072	-0.07	-0.07	-0.067	-0.067	-0.063	-0.063	-0.063	-0.061	-0.061	-0.069	-0.069	-0.062	-0.062	-0.062	-0.062
YER103W	-0.118	-0.118	-0.106	-0.107	-0.109	-0.111	-0.117	-0.105	-0.105	-0.105	-0.105	-0.099	-0.099	-0.099	-0.09	-0.08	-0.085	-0.085	-0.085	-0.085	-0.085	-0.085	-0.085	-0.085	-0.083	-0.086	-0.08	-0.091	-0.084	-0.084	-0.12	-0.122	-0.173	-0.173	-0.174	-0.193	-0.145	-0.143	-0.144	-0.144	-0.143	-0.143	-0.143	-0.143	-0.147	-0.147	-0.168	-0.168	-0.168
YBR164C	-0.068	-0.061	-0.061	-0.061	-0.058	-0.065	-0.064	-0.071	-0.071	-0.068	-0.068	-0.068	-0.068	-0.068	-0.063	-0.065	-0.063	-0.061	-0.067	-0.067	-0.067	-0.067	-0.067	-0.067	-0.067	-0.067	-0.067	-0.069	-0.069	-0.071	-0.071	-0.071	-0.069	-0.069	-0.069	-0.069	-0.069	-0.069	-0.069	-0.069	-0.069	-0.069	-0.069	-0.064	-0.064	-0.064	-0.061	-0.059	-0.057
YCL032W	-0.066	-0.078	-0.091	-0.088	-0.096	-0.1	-0.109	-0.109	-0.109	-0.105	-0.105	-0.104	-0.11	-0.104	-0.106	-0.109	-0.107	-0.102	-0.111	-0.101	-0.152	-0.145	-0.145	-0.143	-0.142	-0.14	-0.142	-0.135	-0.135	-0.123	-0.14	-0.149	-0.155	-0.151	-0.13	-0.13	-0.129	-0.134	-0.134	-0.132	-0.132	-0.132	-0.132	-0.13	-0.127	-0.126	-0.119	-0.117	-0.118
YFL001W	-0.01	-0.007	-0.007	0.001	0.004	0.004	0.013	0.013	-0.006	-0.02	-0.017	-0.013	-0.013	-0.01	-0.01	-0.006	-0.006	-0.006	-0.008	-0.011	-0.014	-0.009	-0.011	-0.007	-0.007	-0.007	-0.007	-0.003	-0.013	-0.015	-0.015	-0.013	-0.013	-0.013	-0.009	-0.009	-0.011	-0.013	-0.018	-0.018	-0.016	-0.016	-0.016	-0.015	-0.016	-0.013	-0.018	-0.016	-0.016
[truncated: 3,535 more rows]
[truncated: 952 more columns]
