# Supplementary material for: Constitutive turnover of histone H2A.Z at yeast promoters requires the preinitiation complex
Source: eLife. 2016 Jul 20;5:e14243. doi: 10.7554/eLife.14243 (PMC4995100; doi:10.7554/eLife.14243)
Supplement: Figure 3—source data 3. — DOI: http://dx.doi.org/10.7554/eLife.14243.029 [file elife-14243-fig3-data3.zip › Figure_3--source_data_3/SWC5-FRB_TBP-FRB_H2A_+RAP.txt]

gene_name	-500	-499	-498	-497	-496	-495	-494	-493	-492	-491	-490	-489	-488	-487	-486	-485	-484	-483	-482	-481	-480	-479	-478	-477	-476	-475	-474	-473	-472	-471	-470	-469	-468	-467	-466	-465	-464	-463	-462	-461	-460	-459	-458	-457	-456	-455	-454	-453	-452
YMR167W	7.36	7.36	7.36	7.36	7.36	7.36	7.36	6.99	7.256	7.626	6.99	6.99	6.99	6.99	6.99	6.99	6.99	6.99	6.99	6.621	6.621	6.621	6.621	9.488	9.384	9.384	9.384	9.754	9.754	9.754	9.754	10.02	11.084	11.084	11.084	11.616	11.616	11.986	12.252	12.252	12.518	12.518	12.518	12.518	12.518	12.518	12.887	12.887	12.887
YPL168W	13.626	15.163	15.429	16.7	17.07	17.07	17.07	17.07	17.07	17.07	17.07	17.07	17.07	17.07	17.07	17.07	17.07	17.07	17.07	17.07	17.07	17.07	17.07	17.07	17.07	17.07	17.07	17.07	17.07	17.07	17.335	17.335	17.07	17.07	17.07	17.07	17.07	17.07	17.07	17.07	16.7	16.7	16.7	16.7	16.7	16.7	16.7	16.7	16.7
YNL263C	12.444	12.444	12.71	12.71	12.71	12.71	12.71	13.508	13.508	13.508	13.508	13.508	13.508	13.774	13.774	13.774	14.513	14.513	14.513	14.513	14.513	14.513	14.779	14.779	14.779	14.779	14.779	14.779	14.513	14.513	14.513	14.513	14.513	14.513	14.513	14.513	14.779	15.045	15.045	15.045	15.045	15.045	14.675	14.675	14.675	14.675	14.675	14.675	14.675
YDL073W	22.922	22.922	23.292	23.292	23.292	23.292	23.292	23.292	23.292	23.292	23.292	23.292	23.292	23.292	22.922	22.922	22.922	22.922	22.922	22.819	22.819	22.819	22.819	22.819	22.819	22.819	22.819	22.08	22.08	22.08	22.08	22.08	22.08	21.71	21.71	21.977	21.977	21.977	21.977	21.977	21.977	21.977	21.71	21.71	21.71	21.445	21.445	21.178	21.178
YKL191W	15.681	15.311	15.311	15.311	15.311	15.311	15.311	15.311	14.941	14.941	14.941	14.941	15.207	15.207	15.207	15.207	15.207	15.207	15.207	14.838	14.838	14.572	14.572	14.572	13.671	13.671	13.671	11.395	11.025	11.025	11.025	11.025	11.025	11.025	11.025	11.025	11.025	11.025	11.025	11.025	11.025	11.025	11.025	11.025	11.025	11.025	11.025	11.025	4.242
YIL153W	9.961	10.227	13.345	13.611	13.611	13.877	14.247	13.877	14.409	13.774	14.143	14.143	14.779	15.045	15.045	15.045	15.045	15.311	15.311	15.947	15.681	18.06	17.794	18.163	18.163	18.163	18.163	17.898	18.267	18.267	18.267	19.907	19.907	19.907	19.907	19.907	19.907	19.907	19.907	19.907	19.907	19.907	19.907	19.907	19.907	21.71	21.341	21.977	21.977
YGR085C	3.443	3.443	3.443	3.443	3.443	3.443	3.443	3.178	2.912	2.912	2.542	2.542	2.542	2.542	2.542	2.542	2.542	2.542	2.542	2.542	2.542	1.271	1.271	1.537	1.271	1.271	1.271	1.271	1.271	1.271	1.537	1.537	1.537	1.537	1.537	1.537	1.537	1.537	1.537	1.537	1.537	1.537	1.537	1.537	1.537	1.537	1.167	1.167	1.167
YBL031W	12.015	12.015	12.015	12.385	12.385	12.385	12.385	12.385	12.385	13.021	13.021	13.021	13.656	13.287	13.287	13.287	13.287	13.287	13.287	13.287	13.287	13.287	13.287	13.287	13.287	12.917	12.917	12.917	12.917	12.917	12.917	12.917	12.917	12.917	12.917	12.917	12.917	12.917	12.917	12.917	12.917	12.917	12.917	12.917	12.917	12.917	12.917	12.917	12.917
YEL053C	12.665	12.399	12.399	12.769	12.769	13.139	13.139	13.139	13.405	13.405	13.405	13.405	13.405	13.405	13.671	13.671	13.671	13.671	13.671	13.671	13.671	13.671	13.671	14.04	14.838	14.838	14.838	14.838	14.838	14.838	14.838	14.838	14.838	14.838	14.838	14.838	14.838	14.838	14.572	14.469	14.469	14.469	14.469	14.469	14.469	14.203	14.203	14.203	13.937
YBR016W	2.542	3.178	3.547	3.547	3.547	3.547	3.547	3.547	3.547	3.547	3.547	3.547	3.547	3.813	3.813	4.079	4.079	4.079	4.079	4.079	4.079	5.72	7.626	7.626	7.626	7.626	7.626	7.626	7.626	7.626	7.626	7.626	8.631	9.163	10.168	10.168	10.434	10.434	10.434	10.434	11.069	11.069	11.069	11.069	11.069	11.069	11.069	11.069	11.069
YLL002W	21.562	21.562	21.562	20.927	20.927	20.927	19.02	18.385	18.385	18.119	18.119	17.38	16.744	16.744	16.582	15.843	15.843	15.104	15.104	15.104	15.104	14.469	14.469	14.469	14.469	14.469	14.203	10.389	9.325	9.695	10.168	10.7	11.335	11.335	11.867	11.498	11.498	11.232	11.232	11.867	11.601	11.867	11.867	11.601	10.7	10.168	10.168	10.168	12.444
YDR265W	14.469	14.469	14.469	14.469	14.469	14.469	14.469	14.203	14.203	14.838	14.838	14.838	14.838	14.838	14.203	13.937	14.203	14.572	14.572	14.572	14.572	14.572	14.572	14.572	14.572	14.572	14.572	14.572	14.572	14.572	14.306	14.306	14.306	14.306	13.937	13.937	13.937	13.937	13.937	13.937	13.937	13.671	13.301	12.399	12.399	12.399	12.399	12.399	12.399
YGR111W	3.074	2.01	0.369	0	0	0	0	0	0.266	0.266	0.266	0.266	0.635	0.635	0.635	0.635	0.635	0.635	0.635	0.635	0.635	0.901	0.901	0.901	0.901	0.901	0.901	0.901	0.901	0.901	0.901	0.901	0.901	0.901	1.537	2.172	2.438	2.438	2.704	2.704	3.443	3.443	3.443	3.443	3.443	3.443	3.443	3.443	3.443
YGR238C	14.779	14.779	14.779	14.779	14.779	14.779	14.779	14.779	14.779	14.779	14.779	15.045	15.045	15.045	15.045	15.045	15.045	15.045	15.045	14.675	14.306	14.04	14.04	14.04	14.04	14.306	14.04	14.04	14.04	14.04	14.04	14.04	13.671	12.769	11.764	11.764	11.395	11.395	11.395	11.395	10.863	10.493	10.493	10.493	10.493	9.961	9.961	9.961	9.961
YGR216C	3.709	3.709	3.709	3.709	3.709	3.709	3.709	3.443	3.443	2.808	4.183	5.188	5.557	5.557	5.926	6.192	6.192	6.192	6.192	6.192	6.562	6.562	6.192	6.192	7.729	9.429	9.799	9.799	9.799	10.434	11.069	12.813	12.813	12.813	12.813	13.079	14.085	14.085	14.085	14.986	14.986	15.252	15.252	15.252	15.621	15.621	15.621	15.621	15.621
YGL115W	6.843	6.843	5.734	5.734	5.468	5.468	5.468	5.468	5.468	5.468	5.734	6.636	6.636	8.704	9.34	9.34	9.34	9.34	10.079	10.079	10.079	11.616	11.616	11.882	11.882	11.882	11.882	11.882	12.252	12.252	12.621	12.621	12.621	12.621	12.991	12.991	12.991	12.991	12.991	13.257	13.257	13.257	13.257	13.257	13.257	13.257	13.257	13.257	13.257
YOR287C	10.7	10.7	10.7	11.601	11.601	11.601	11.601	11.601	11.601	11.601	11.601	11.867	11.867	12.133	12.133	12.133	12.133	12.133	12.133	12.133	12.133	12.133	12.133	12.399	12.399	12.665	12.665	12.665	12.665	12.665	12.665	12.665	12.665	12.665	12.665	12.665	12.665	12.665	12.665	12.665	12.665	12.665	12.665	12.665	12.665	12.665	12.665	12.665	12.665
YLR020C	6.252	6.252	5.986	5.986	5.986	5.986	5.616	5.882	6.252	6.946	6.946	6.946	8.217	8.217	8.217	8.852	8.852	8.852	8.852	8.586	9.591	9.857	9.857	9.857	9.857	9.857	9.857	10.227	11.557	12.828	12.828	13.094	13.094	13.094	13.094	13.463	13.463	13.463	13.463	13.463	13.729	13.729	13.729	13.729	13.729	14.099	14.099	14.099	14.838
YER053C	3.502	3.502	3.502	3.502	3.236	3.236	3.236	3.236	3.236	3.236	3.236	3.236	3.236	3.236	3.236	3.236	3.236	2.704	2.704	2.704	2.704	2.704	2.704	2.704	2.704	2.704	2.704	2.704	2.704	2.704	2.704	2.704	2.704	2.704	2.704	2.704	2.704	2.704	2.438	2.438	1.803	1.167	1.167	1.167	1.167	0.901	0.901	0.901	0.901
YPL232W	10.02	9.754	9.754	9.754	9.754	10.123	9.384	8.38	8.38	7.316	7.316	7.316	7.316	12.03	11.395	11.395	12.133	12.503	12.503	12.503	12.503	12.873	12.873	13.242	13.242	13.242	12.976	12.976	12.976	12.976	12.71	12.71	13.345	13.345	13.345	13.611	13.611	13.611	13.611	13.508	13.508	13.877	13.877	13.877	12.873	12.873	12.873	13.139	13.139
YOR011W	3.074	2.97	2.97	2.97	2.704	2.704	3.236	3.236	3.236	3.606	3.872	4.611	4.611	4.611	4.611	4.611	4.611	4.981	4.715	4.715	4.715	4.715	4.715	4.715	4.715	4.715	6.621	8.158	10.389	10.389	10.389	10.389	10.389	10.389	10.389	10.389	10.389	10.389	10.389	10.389	10.389	10.389	10.389	10.655	10.655	10.655	10.655	10.655	10.655
YDL217C	7.478	6.946	6.946	6.946	6.946	6.946	6.68	10.655	13.36	13.729	15.636	15.636	15.636	15.636	15.636	15.636	15.636	15.636	15.636	15.636	15.636	15.636	16.006	16.006	15.37	15.636	15.636	15.636	16.006	15.636	15.636	14.897	15.636	15.902	15.902	16.538	16.538	16.538	16.538	17.07	17.07	17.07	17.439	17.705	18.075	18.075	18.075	18.075	18.075
YLR195C	0	0	0	0	0	0	0	0	0	0	0	0	0	0	0	0	0	0	0	0	0	0	0	0	0	0	0	0	0	0	0	0	0	0	0	0	0	0	0	0.266	0.266	0.266	0.266	0.532	1.167	3.178	3.178	3.178	3.178
YNL040W	13.257	13.257	13.257	13.257	13.257	13.626	12.991	12.991	12.991	12.991	12.991	12.991	12.991	12.991	12.991	12.725	13.094	13.094	13.094	13.094	13.094	13.094	13.094	13.094	13.094	13.36	13.36	13.36	13.094	13.094	13.094	13.094	13.094	13.36	13.36	13.36	13.36	13.36	13.36	13.36	13.36	13.36	12.991	12.725	12.725	12.725	12.725	12.725	12.725
YDR503C	2.335	2.335	2.335	2.335	2.335	2.335	2.335	2.335	1.167	0.901	0.901	0.901	0.901	1.271	1.271	1.271	1.271	1.271	1.271	2.912	3.975	4.877	4.877	4.877	4.877	5.143	5.143	5.143	5.143	5.143	5.143	5.779	5.779	6.045	6.311	6.311	6.311	6.311	6.311	6.311	6.577	6.577	7.212	8.217	8.586	8.586	8.586	8.586	8.586
YJL166W	16.966	16.966	16.966	16.966	16.966	16.966	16.966	16.966	16.966	16.966	16.966	16.966	16.966	16.966	16.966	16.966	16.966	16.966	16.966	16.966	16.966	16.966	16.966	16.966	16.966	16.966	16.966	16.966	17.232	17.232	17.232	16.966	16.966	16.966	16.966	16.966	16.966	16.596	16.227	16.227	15.961	15.961	15.961	15.961	15.961	15.961	15.961	15.591	15.591
YMR137C	11.291	11.291	11.291	11.025	10.286	9.547	9.547	8.912	8.912	8.912	8.912	8.646	8.646	8.646	8.646	9.015	9.015	7.848	7.848	7.848	4.079	3.813	3.443	3.178	3.178	3.178	3.178	3.178	2.808	3.813	3.917	3.917	3.917	3.917	3.917	3.917	3.917	3.917	4.183	4.183	4.183	4.183	4.183	4.183	4.183	4.183	4.715	4.715	4.715
YAR018C	5.202	5.202	5.202	4.936	4.936	4.936	4.936	4.936	4.936	4.301	3.768	3.768	3.768	2.867	3.133	3.133	3.133	3.133	3.133	3.399	3.399	3.768	5.468	5.468	5.468	5.468	5.468	5.202	5.202	5.202	5.202	5.202	5.202	6.311	6.311	6.311	6.311	6.946	6.946	6.946	6.946	6.946	6.946	6.946	6.946	6.946	7.212	7.212	7.212
YML088W	8.114	8.114	8.114	8.114	8.114	8.114	8.114	8.114	8.114	7.848	7.848	7.848	7.848	7.848	7.848	7.848	7.848	7.848	7.848	7.848	7.848	7.848	7.848	7.848	7.848	7.848	7.848	7.848	7.848	7.848	7.478	7.478	7.478	7.478	7.478	7.478	7.478	7.478	7.478	7.478	7.478	7.478	7.212	7.212	6.946	6.946	6.311	4.242	3.872
YOR187W	4.818	4.981	4.715	4.715	4.715	4.715	4.715	4.981	4.611	4.611	4.611	4.611	4.611	4.611	4.611	4.611	4.611	4.611	4.345	4.345	4.345	4.345	4.345	4.345	4.345	4.345	4.345	4.345	4.345	4.345	4.345	4.345	4.345	4.345	4.345	4.345	4.345	4.345	4.345	4.345	4.345	4.345	4.345	4.345	4.345	4.345	4.345	4.345	4.345
YDL103C	12.237	12.237	11.971	11.705	10.803	10.803	10.803	10.803	10.168	10.168	6.252	4.242	4.242	4.611	4.242	4.242	4.242	4.242	3.975	3.606	3.606	3.606	3.606	2.97	2.601	3.133	3.133	4.729	5.098	5.098	5.098	5.098	5.098	5.098	5.098	5.098	5.098	5.098	5.098	5.364	5.364	5.364	5.364	5.364	5.63	5.63	5.63	6.636	6.636
YGR125W	10.714	10.98	10.98	10.98	10.98	10.98	11.72	11.986	11.986	11.986	12.621	12.621	12.887	12.887	12.887	12.887	12.887	12.887	12.887	12.887	12.887	12.887	12.887	12.887	12.887	12.887	12.887	12.887	12.887	12.887	12.887	12.887	12.887	12.887	12.887	13.257	13.257	13.257	13.257	13.257	13.257	13.257	13.257	13.257	13.257	13.257	13.257	13.257	13.257
YIL074C	16.479	16.479	16.479	16.479	16.109	16.109	16.375	16.375	16.375	16.375	16.109	16.109	16.109	16.109	16.109	16.109	16.109	14.735	14.735	14.735	14.735	14.365	14.099	14.099	14.099	14.203	14.469	14.735	14.735	14.735	14.735	14.735	14.735	14.735	14.735	14.735	14.735	14.469	14.469	14.469	14.838	14.838	14.838	14.838	14.838	14.572	11.867	10.863	11.498
YKL021C	4.138	4.138	4.138	4.138	4.138	4.138	4.138	4.138	4.138	4.138	4.404	5.572	5.572	5.572	5.572	5.572	5.572	5.572	5.572	5.572	5.572	5.838	6.473	6.739	7.005	7.005	7.005	7.005	7.375	7.375	7.375	7.375	7.375	7.375	7.375	7.375	7.641	7.641	7.641	7.641	7.641	7.641	7.641	7.907	8.172	8.172	8.172	8.172	8.172
YGL246C	10.168	10.803	12.341	14.454	14.72	15.459	15.459	15.459	15.459	15.459	15.459	15.459	15.459	15.459	15.459	15.459	15.459	15.459	15.459	15.459	15.459	15.829	16.36	16.996	16.996	16.996	16.996	16.996	16.996	16.996	17.528	17.528	17.528	17.528	17.528	17.898	17.898	17.898	18.533	18.533	18.533	18.533	18.533	18.533	18.533	18.533	18.267	18.267	18.267
YMR135C	6.192	6.192	6.192	5.454	5.188	4.818	4.818	4.449	4.449	4.449	4.449	3.917	3.917	3.651	3.281	3.281	3.281	3.281	3.281	3.281	3.281	3.281	2.912	2.912	2.912	2.912	2.912	2.912	2.646	2.646	2.646	2.646	2.646	2.646	2.646	2.646	2.646	2.646	2.646	2.646	2.646	2.646	2.646	2.646	2.646	2.646	2.646	2.646	2.646
YPR082C	7.788	8.158	7.256	8.897	8.897	9.429	9.799	9.799	9.799	9.799	9.799	10.331	10.331	10.331	9.961	9.961	10.227	11.129	12.133	13.405	13.405	13.405	13.405	13.671	13.405	13.671	13.671	13.671	14.572	14.941	14.941	15.311	15.311	15.577	15.577	15.577	15.577	15.577	15.311	15.311	15.947	15.947	15.947	16.212	16.212	16.951	16.951	16.951	16.951
YGL231C	7.522	7.522	6.518	6.148	4.877	4.508	4.508	4.508	4.242	4.242	4.877	4.877	4.877	4.877	4.877	4.877	4.877	4.877	4.877	4.877	5.143	5.143	5.143	5.143	5.143	4.611	5.247	5.513	5.513	5.779	5.779	5.779	5.779	5.409	5.409	5.409	5.779	5.779	5.779	5.779	5.247	5.247	5.247	4.981	4.981	4.981	4.981	6.089	6.887
YER167W	16.582	16.582	16.582	16.582	16.582	16.582	16.582	16.582	16.582	16.582	16.582	16.582	16.582	16.582	16.582	16.582	16.582	16.582	16.582	16.582	16.582	16.582	16.582	16.582	16.848	16.848	16.848	16.848	16.848	16.848	16.848	16.848	16.479	16.479	16.479	16.109	16.109	16.109	16.109	15.739	15.739	16.006	16.006	16.006	16.006	16.006	16.006	15.739	15.739
YLR229C	2.335	2.335	2.335	2.335	2.601	2.601	2.601	2.601	2.97	3.236	3.872	3.872	3.872	3.872	3.872	4.138	4.138	4.138	4.138	4.138	4.138	4.138	4.138	4.138	4.138	4.138	4.508	4.508	4.508	4.508	4.508	4.508	4.508	4.508	4.508	4.508	4.508	4.508	4.508	4.508	4.508	4.508	4.508	4.508	4.508	4.508	4.508	4.508	4.508
YDR061W	7.05	7.05	7.05	6.518	6.518	6.518	6.518	6.518	6.414	6.414	6.414	6.414	6.414	4.715	4.715	4.981	5.247	5.247	5.247	5.247	5.247	5.247	4.611	4.715	6.148	6.887	7.256	7.256	7.256	7.256	7.256	7.256	7.256	7.256	6.99	6.99	6.99	6.99	6.99	6.99	7.256	7.256	7.522	7.522	7.522	8.261	8.261	8.261	8.261
YHR155W	4.67	5.04	5.04	5.04	4.774	4.774	4.774	4.774	4.774	5.04	5.779	5.779	5.779	5.779	5.779	5.779	5.779	5.779	5.779	5.779	5.779	5.779	5.779	5.779	5.779	5.779	5.779	6.045	6.311	6.311	6.311	6.68	6.68	6.68	6.68	6.68	7.05	7.05	7.05	7.05	7.05	7.05	7.05	7.05	7.05	7.05	7.316	7.316	7.316
YKR100C	12.976	12.976	12.976	12.976	12.976	13.345	13.345	13.345	13.345	13.611	13.611	13.611	13.611	13.611	13.715	14.351	14.72	14.72	14.986	14.986	14.986	14.986	14.986	14.986	14.986	14.986	14.986	15.991	15.991	15.991	15.991	15.991	15.991	15.991	15.991	15.991	15.991	16.257	16.257	16.257	16.257	16.257	16.257	16.257	16.257	16.257	16.257	16.257	16.257
YJR144W	4.197	4.832	5.364	5.364	5.364	5.364	5.364	5.364	5.364	5.364	5.364	5.468	5.734	5.734	6.266	6.266	7.168	8.912	9.65	9.916	10.655	12.828	12.828	12.828	12.828	12.828	12.828	12.828	12.828	12.828	12.828	12.828	12.828	12.828	12.828	12.828	12.828	13.567	14.675	14.675	14.675	14.675	14.675	14.409	14.409	14.409	14.409	14.409	14.409
YOL116W	9.222	9.222	9.222	9.488	8.32	9.118	10.655	10.655	10.655	10.921	10.921	10.921	10.921	10.921	10.921	10.921	10.921	10.921	11.823	11.823	11.823	11.823	12.193	12.193	12.193	12.828	12.828	13.567	13.937	14.203	14.203	14.572	14.572	14.572	14.572	14.572	14.572	14.572	14.572	14.572	14.572	14.572	14.572	14.572	14.838	14.838	14.838	14.838	14.838
YPL244C	7.833	7.833	7.833	7.833	7.833	7.833	8.469	8.469	8.735	8.735	8.735	8.735	8.735	8.735	8.735	8.735	8.735	9.001	9.001	9.001	9.001	9.001	9.001	9.001	9.001	9.001	9.001	9.001	9.001	9.001	9.37	9.37	9.37	9.37	9.37	9.37	9.37	9.37	9.37	9.37	9.37	9.37	9.37	9.37	9.37	9.37	9.37	9.37	9.37
YJL189W	0.532	0.532	0.532	0.532	0.532	0.532	0.532	0.532	0.532	0.532	0.532	0.532	0.532	0.532	0.532	0.532	0.532	0.532	0.532	0.532	0.532	0.532	0.532	0.532	0.532	0.532	0.532	0.532	0.532	0.532	0.532	0.532	0.532	0.266	0.266	0.266	0.266	0	0	0	0	0	0	0	0	0	0	0	0
YOL136C	13.287	13.656	13.656	13.656	13.656	13.656	13.656	13.656	13.287	13.287	13.287	13.287	13.287	13.287	13.287	13.287	12.917	12.917	12.917	12.917	12.917	12.917	12.917	12.917	12.917	12.917	12.917	12.917	12.547	12.547	12.547	12.547	12.547	12.547	12.813	12.813	12.813	12.813	12.813	12.813	12.281	12.813	13.079	13.079	13.079	13.079	13.079	13.079	13.079
YDL194W	7.153	7.788	7.788	8.055	8.69	10.759	11.129	11.498	11.867	11.867	11.867	11.867	13.035	13.301	13.301	13.301	13.301	13.301	13.301	13.671	13.671	13.671	14.04	14.04	14.04	14.04	14.04	14.04	14.306	14.306	14.941	14.941	14.941	14.941	14.941	14.941	14.941	14.941	14.941	15.207	15.207	15.207	15.207	15.207	15.207	15.207	15.207	15.207	15.207
YKL038W	9.857	9.325	9.325	9.325	9.325	9.325	9.325	9.325	9.325	9.325	9.059	8.793	9.059	9.059	9.059	8.69	8.69	8.69	8.956	8.956	8.956	9.222	9.754	10.286	10.286	10.286	10.286	10.552	10.286	10.286	10.286	10.552	10.552	10.552	9.916	9.916	10.286	10.286	10.286	10.286	10.286	10.286	10.286	10.286	10.286	10.286	10.286	10.286	11.188
YOR294W	8.38	8.38	8.912	9.444	9.444	9.444	9.444	9.444	9.444	9.444	9.444	9.444	9.444	9.444	9.444	9.444	9.444	9.444	9.444	9.444	9.444	9.444	9.444	9.444	9.444	9.444	9.444	9.444	9.444	9.813	9.813	9.813	9.813	9.813	9.813	9.813	9.813	9.813	9.444	9.444	9.444	9.444	9.444	9.444	9.444	9.444	9.444	9.444	9.444
YJR015W	13.449	13.449	13.449	13.715	13.079	13.345	13.079	13.079	12.813	12.444	12.444	12.444	13.715	13.715	13.715	14.085	14.085	14.085	14.085	14.085	14.085	13.183	13.183	13.183	13.183	12.813	12.547	12.015	12.015	12.385	13.021	12.917	12.917	12.917	12.917	12.917	12.917	12.917	12.917	12.917	13.183	13.183	13.183	13.183	13.183	13.183	12.813	12.813	12.444
YMR032W	8.483	8.483	8.483	8.483	8.483	9.281	9.281	9.281	9.281	9.547	9.547	9.547	9.547	9.547	9.547	8.912	9.547	9.281	9.015	9.015	9.015	9.015	9.015	9.547	9.813	9.813	9.813	9.813	9.813	9.813	10.182	10.448	10.448	10.448	10.448	10.448	10.448	10.714	10.714	10.714	10.714	11.084	11.084	11.084	11.084	11.084	11.084	11.084	10.818
YOR256C	8.365	8.365	7.36	7.36	5.66	5.66	5.66	3.651	3.385	3.015	3.015	3.015	3.385	4.123	4.123	4.862	4.862	4.862	4.862	4.862	4.862	4.862	4.596	4.596	4.596	4.596	4.596	4.596	4.862	5.025	5.291	5.66	6.399	7.035	7.67	8.469	8.735	8.735	9.001	9.001	9.001	9.267	9.902	10.168	10.168	10.168	10.7	10.7	10.7
YOR194C	12.385	12.385	12.385	12.385	12.385	12.385	12.385	12.385	12.385	12.385	12.385	12.385	12.385	12.385	12.385	12.755	12.755	12.755	12.755	12.755	12.755	12.755	12.755	12.755	12.755	12.755	12.755	12.755	12.755	12.755	12.755	12.755	12.755	12.755	12.755	12.755	12.755	12.755	12.755	12.755	12.755	12.755	12.755	12.755	12.755	12.755	12.755	12.755	12.755
YMR319C	7.197	7.463	7.463	7.463	7.463	7.463	7.463	7.463	7.463	7.463	7.463	7.463	7.463	7.463	7.463	7.197	7.197	7.567	7.567	7.567	7.567	7.567	7.567	7.567	7.567	7.567	7.567	7.567	7.197	7.197	7.197	7.197	7.197	7.197	7.197	7.197	7.197	7.463	7.463	7.463	7.463	7.463	7.463	7.463	6.828	6.828	6.828	6.828	6.828
YHR195W	7.626	8.631	8.631	8.631	8.631	8.631	8.631	8.631	8.631	9.533	9.533	9.533	9.533	9.533	9.533	9.533	9.533	9.533	9.533	9.533	9.533	9.533	9.533	9.533	9.533	9.902	9.902	9.902	9.902	10.168	10.168	10.168	10.168	10.168	10.168	10.537	10.537	10.907	11.277	11.277	11.277	11.277	11.277	11.277	11.277	11.277	11.277	11.277	11.277
YNL016W	0.369	0.369	0.369	0.369	0.369	0.369	0.369	0.369	0	0.266	0.635	0.635	0.635	0.635	0.635	0.635	0.635	0.635	0.635	0.635	0.635	0.635	0.635	0.635	0.635	0.635	0.635	0.635	0.635	0.635	0.635	0.635	0.635	0.635	0.635	0.635	0.635	0.635	0.635	0.635	0.635	0.635	0.635	0.635	0.635	0.635	0.635	0.635	0.635
YAL058W	13.877	13.877	13.877	13.345	13.345	12.976	12.976	12.607	12.237	12.237	12.237	9.429	9.059	8.158	8.158	8.158	8.897	9.267	9.267	10.005	10.005	10.005	10.005	10.005	10.005	10.005	10.005	10.005	10.005	9.104	8.838	8.306	8.306	7.936	7.936	7.936	7.936	7.936	7.936	7.936	8.203	7.833	7.833	7.833	7.833	7.833	7.197	7.197	6.828
YMR223W	7.197	7.197	7.197	7.197	7.197	6.931	6.931	6.931	6.931	6.931	5.66	5.557	5.557	5.557	5.557	5.823	7.256	7.419	7.419	7.419	7.419	7.419	7.419	7.419	7.419	7.419	7.685	7.685	7.685	7.685	10.065	10.065	10.434	10.065	10.065	10.065	10.065	10.065	10.966	10.966	11.232	11.232	11.232	12.399	12.399	12.399	12.399	12.665	12.665
YDL211C	6.045	6.414	6.414	6.414	6.414	6.414	6.414	7.153	7.153	7.522	7.522	7.522	7.522	7.522	7.522	7.522	7.522	7.522	7.522	7.522	7.522	7.522	7.522	7.522	7.522	7.522	7.522	7.522	7.256	7.256	7.256	7.256	7.256	7.256	8.424	8.424	8.424	8.424	8.424	8.424	8.424	8.158	7.892	7.892	7.892	8.261	8.261	8.261	8.261
YER148W	14.572	14.572	14.572	15.207	15.207	15.207	15.207	14.838	14.572	14.572	14.572	14.572	14.572	14.572	14.572	14.572	14.572	14.306	14.306	14.306	14.306	14.306	14.675	14.675	14.675	14.675	14.675	14.675	14.675	14.675	14.675	14.675	14.675	14.675	14.675	14.675	14.675	14.675	14.675	14.409	14.409	14.143	14.143	14.143	14.143	14.143	13.508	13.242	13.242
YOR231W	18.267	18.267	18.267	18.533	19.434	19.434	19.434	19.434	19.966	19.966	20.336	20.336	20.336	20.336	20.336	20.602	20.602	20.868	20.868	20.868	20.868	20.868	20.868	20.868	20.868	20.868	20.868	20.868	20.868	20.868	20.868	20.868	20.868	20.868	20.868	20.498	20.498	19.966	18.326	18.06	18.06	18.06	18.06	18.06	18.06	18.06	18.06	18.06	18.06
YDL139C	0.266	0.266	0.266	0.266	0.266	0.266	0.266	0.266	0.266	0.266	0.266	0.266	0.266	0.266	0.266	0.266	0.266	0.266	0.266	0.532	0.532	0.532	0.532	0.532	0.532	0.532	0.532	0.532	0.901	0.901	1.167	1.167	1.167	1.167	1.167	1.167	2.069	2.335	2.335	2.335	2.335	2.601	2.601	2.601	2.97	3.34	3.074	3.074	3.074
YML061C	3.547	3.547	3.547	2.912	3.443	5.409	5.409	5.409	5.941	5.941	5.941	5.941	5.572	5.572	5.572	5.572	6.37	9.872	12.902	13.168	13.168	13.434	13.434	13.434	13.434	13.434	13.434	13.434	13.7	13.966	15.133	15.133	15.399	15.399	15.665	15.399	16.463	16.463	16.463	16.463	16.463	16.463	16.463	16.463	16.463	16.463	16.463	16.463	16.463
YIL124W	9.37	9.37	9.37	9.37	9.37	9.37	9.37	9.739	9.739	9.739	9.739	9.473	9.473	9.473	9.473	9.473	9.473	9.473	8.735	8.735	8.735	8.735	8.735	8.735	8.735	8.735	8.735	8.735	8.735	8.735	8.735	8.469	8.469	8.469	8.469	8.469	8.469	8.469	8.469	8.469	8.469	8.469	8.469	8.469	8.735	8.469	8.469	8.469	8.469
YOR344C	1.271	1.271	1.271	1.271	1.271	1.271	1.271	1.271	1.271	1.271	1.271	1.271	1.271	1.271	1.271	1.271	1.271	1.271	1.271	1.271	1.271	1.271	1.005	1.005	1.375	1.641	2.438	2.704	2.97	2.97	3.236	3.236	3.236	3.236	3.236	3.236	3.502	3.502	3.502	4.138	4.404	4.774	4.774	4.774	4.774	4.774	4.774	4.404	4.404
YHR197W	8.055	8.055	8.055	8.424	8.424	8.424	8.424	8.424	8.424	8.424	8.424	8.956	8.956	8.956	9.222	9.591	9.591	9.591	9.591	9.591	9.591	9.591	9.591	9.591	9.591	9.591	9.591	9.591	9.591	9.961	9.961	9.961	10.227	10.227	10.227	10.227	10.227	10.227	10.227	10.227	10.227	10.227	10.227	10.227	10.227	10.227	10.597	10.597	10.597
YDL153C	12.547	12.547	12.547	12.547	12.547	12.547	12.547	12.547	12.547	13.922	13.922	13.553	13.922	14.291	14.291	14.291	14.661	16.095	16.095	16.095	16.095	16.095	16.095	16.095	16.095	16.095	16.095	16.095	16.095	16.095	16.095	16.095	16.095	16.095	16.464	16.464	16.464	16.36	16.36	16.36	16.36	16.36	16.36	16.36	16.627	16.627	16.627	16.627	16.627
YHR204W	9.488	9.488	9.488	9.488	9.488	9.488	9.488	9.488	9.488	9.488	9.488	9.488	9.488	9.488	9.488	9.488	9.857	9.857	9.857	9.857	9.857	9.857	9.857	9.857	9.857	10.227	10.227	10.227	10.227	10.227	10.227	10.227	10.227	10.227	10.227	10.227	9.429	9.429	9.429	9.429	9.059	9.059	7.626	7.626	7.626	7.626	7.626	6.99	6.99
YNL078W	1.433	1.7	1.7	1.7	1.7	1.7	1.7	1.433	1.433	1.7	1.7	1.7	1.7	1.7	1.7	1.7	1.7	1.7	1.7	1.7	1.7	1.7	1.7	1.7	1.7	1.7	1.7	1.7	1.7	1.7	1.7	1.7	1.7	1.7	1.7	1.7	1.7	1.7	1.7	1.064	1.064	1.064	1.064	1.064	1.064	1.064	1.064	1.064	1.064
YJL074C	11.277	11.277	11.277	11.543	11.543	11.543	11.543	11.543	11.543	11.543	11.543	11.543	11.543	11.543	11.543	11.543	11.543	11.543	12.444	12.444	12.444	12.444	12.075	11.809	11.809	11.809	12.178	12.178	12.178	12.178	12.178	12.178	12.178	12.178	12.178	12.178	12.178	12.178	12.178	11.809	11.809	11.809	11.809	11.809	11.809	11.809	11.809	11.809	11.809
YGL073W	19.449	19.449	19.449	19.183	19.183	19.183	19.183	19.183	19.183	19.183	19.183	19.183	18.814	18.814	18.814	18.814	18.814	18.814	18.814	18.547	18.547	18.547	18.282	18.015	16.744	15.947	15.947	15.681	15.681	15.681	14.779	14.779	15.045	15.311	15.311	15.311	15.311	15.311	15.311	15.311	15.311	15.311	15.311	15.311	15.311	15.311	13.671	12.665	12.296
YLR119W	9.916	9.916	9.916	9.916	9.916	9.384	9.015	8.483	8.483	8.749	8.217	7.582	7.582	7.582	7.582	6.68	6.68	6.68	6.68	6.68	6.946	6.946	6.946	6.946	6.577	6.577	6.577	6.577	6.577	5.941	5.941	4.67	4.936	5.941	5.941	5.941	5.941	5.941	5.941	6.207	6.207	6.207	6.207	6.207	6.207	6.473	6.473	6.473	6.473
YLR087C	3.872	3.872	3.872	3.872	3.606	3.606	3.236	2.704	2.808	3.236	3.236	3.236	3.236	3.236	2.97	3.872	3.872	3.872	3.872	4.404	4.404	4.404	4.404	5.409	5.941	5.941	6.843	6.843	6.843	6.843	6.843	6.843	6.843	6.843	9.444	9.444	9.444	9.444	9.444	9.444	9.444	9.444	9.444	9.444	9.444	9.71	9.71	9.71	9.71
YJL146W	18.119	18.385	18.385	18.385	18.385	18.385	18.385	18.385	18.385	18.385	18.755	18.755	18.755	18.755	18.119	18.119	18.119	18.119	18.119	18.119	18.119	18.119	18.119	18.119	18.119	18.119	18.119	18.119	16.744	15.843	15.843	15.843	15.843	15.843	15.843	15.207	15.207	15.207	13.567	12.769	11.601	10.863	10.863	11.232	11.232	11.232	10.863	10.863	10.863
YBL039W-B	5.35	8.158	8.158	8.158	7.788	8.055	8.055	8.055	8.055	8.055	8.055	8.055	8.055	8.055	8.055	8.055	8.32	8.32	8.586	8.586	8.586	8.586	8.586	8.586	8.586	8.586	8.586	8.956	8.956	8.956	8.956	8.956	8.956	8.956	8.956	8.956	8.956	8.956	8.956	8.956	8.956	8.956	8.956	8.956	8.956	8.956	8.956	8.956	9.325
YER036C	0	0	0	0	0	0	0	0	0	0	0	0	0	0	0	0	0	0.266	0.266	0.532	0.532	0.532	0.532	0.532	0.532	0.532	0.532	0.532	0.532	0.532	0.798	0.798	0.798	0.798	0.798	1.167	1.167	1.167	1.167	1.167	1.167	1.167	1.167	1.167	1.433	1.433	1.433	1.433	1.433
YDR387C	12.075	12.976	13.345	13.345	13.345	13.345	13.345	13.345	13.877	13.877	13.877	13.877	13.877	13.877	13.877	13.877	13.877	13.877	13.877	14.143	14.513	14.883	14.883	14.883	14.883	14.883	14.883	15.252	15.621	15.621	15.621	15.621	15.621	15.621	15.621	15.621	15.621	15.991	15.991	16.36	16.36	16.36	16.36	16.36	16.36	16.36	16.36	16.36	16.36
YNL065W	1.271	1.271	1.271	1.271	1.537	1.537	1.537	1.537	1.537	1.537	1.537	1.537	1.537	1.537	1.537	1.537	1.537	1.537	1.537	1.537	1.537	1.537	1.537	1.537	1.537	1.537	1.537	1.537	1.537	1.537	1.537	1.537	1.271	1.271	1.271	1.271	1.271	1.005	1.005	1.005	1.005	1.005	1.005	1.005	1.005	1.005	1.005	1.005	1.005
YKR079C	0.266	0.266	0.266	0.266	0.266	0.266	0.266	0.266	0.266	0.266	0.266	0.266	0.266	0.266	0.266	0.266	0.266	0.266	0.266	0.266	0.266	0.266	0.266	0.266	0.266	0.266	0.266	0.266	0.266	0.266	0.266	0.266	0.266	0.266	0.532	0.532	0.532	0.532	0.532	0.532	0.532	0.532	0.532	0.798	0.798	0.798	1.064	1.064	1.064
YOR340C	1.7	1.7	3.133	3.665	5.675	7.848	7.848	7.848	7.848	7.848	8.38	8.646	8.646	8.646	8.646	8.646	8.646	8.646	8.646	8.646	8.646	8.912	8.912	8.912	8.912	8.912	8.912	9.178	9.916	10.182	10.182	10.182	10.182	10.182	10.182	10.182	10.182	10.182	10.182	10.182	10.448	10.448	10.818	10.818	10.818	11.084	11.084	11.084	11.084
YCR019W	9.591	9.591	9.591	9.591	9.325	9.325	9.325	9.325	8.32	8.32	8.32	8.32	8.32	8.32	7.582	7.582	7.582	7.848	7.848	7.848	7.848	7.848	7.848	7.848	7.582	6.843	6.843	6.843	6.843	6.843	6.843	6.577	6.843	6.843	6.843	6.843	6.843	6.843	6.577	6.946	7.212	7.212	7.582	7.582	7.582	7.582	7.582	7.212	7.212
YER177W	1.7	1.7	1.7	1.7	1.7	1.966	1.966	2.601	2.601	2.601	2.601	2.601	2.601	2.601	2.601	2.601	2.601	2.601	2.601	2.601	2.601	2.601	2.335	2.335	2.335	2.335	2.335	2.335	2.335	2.335	2.335	2.335	2.335	2.601	2.601	2.601	2.97	2.97	2.97	2.97	2.97	2.97	2.97	2.97	2.97	2.97	2.97	2.97	2.97
YDR235W	6.946	6.946	6.946	6.946	7.478	8.217	9.754	9.754	9.754	9.754	9.754	9.754	10.286	11.35	11.35	11.35	12.089	12.089	12.355	13.892	13.892	13.892	13.892	13.892	13.892	13.626	13.626	13.626	13.995	13.626	13.626	13.626	13.36	13.36	12.991	13.626	13.36	13.36	13.36	14.365	14.735	14.735	14.735	14.735	15.104	15.104	15.104	15.104	15.001
YKR072C	7.788	7.788	7.788	6.621	6.355	6.621	6.621	6.621	6.621	6.621	6.621	6.621	6.621	6.252	6.252	6.252	5.882	5.882	5.882	5.882	5.882	5.882	5.882	5.882	5.882	5.882	5.513	4.774	4.774	4.774	4.774	4.404	4.035	3.768	4.138	5.306	5.306	5.306	5.306	5.306	5.306	5.306	5.306	5.306	5.306	5.572	6.473	6.473	7.271
YCR061W	9.65	9.65	9.65	9.65	9.65	9.384	9.384	9.384	9.015	8.01	8.01	8.01	8.01	7.375	7.375	7.375	7.375	7.375	7.375	7.375	7.375	6.045	6.414	6.414	6.414	6.414	6.414	6.414	5.882	5.882	5.616	5.616	5.616	5.616	5.247	5.247	4.981	4.981	4.981	4.981	4.981	4.981	4.183	4.183	3.547	3.547	3.547	2.01	2.01
YDR335W	22.834	22.834	22.834	23.469	23.469	23.469	23.469	23.469	23.469	23.469	23.469	23.469	23.469	23.469	23.469	23.469	24.105	24.105	24.105	24.105	24.105	24.105	24.105	24.105	24.001	23.262	23.528	23.528	23.528	23.794	23.794	23.794	23.794	23.794	23.794	23.794	23.794	23.794	23.794	23.794	23.794	23.794	23.794	24.695	24.695	24.695	24.43	24.43	24.43
YHR072W-A	13.36	12.991	13.626	13.892	13.892	13.892	13.892	13.892	13.626	13.626	13.892	13.892	13.892	13.892	13.892	13.892	14.158	14.158	14.158	14.158	14.158	14.158	14.158	14.158	14.158	14.158	14.158	14.158	14.158	14.158	14.158	14.158	14.158	14.158	14.158	14.158	14.158	14.158	14.158	13.789	13.789	13.789	13.789	13.789	13.789	13.789	13.789	13.257	12.991
YMR092C	6.843	6.843	6.843	6.843	6.843	6.843	6.843	6.473	6.104	6.104	6.104	6.104	6.104	6.104	5.098	5.098	4.832	4.832	4.832	4.832	4.832	4.832	4.832	4.832	4.301	4.301	4.301	4.301	4.301	4.301	4.035	4.035	4.035	3.768	3.768	3.768	3.502	3.502	3.502	3.502	3.502	3.502	3.502	1.803	1.803	1.803	0.901	0.266	0.266
YBL003C	0.369	0.369	0.369	0.369	0.635	0.901	0.901	0.901	0.901	0.901	0.901	0.901	0.901	0.901	0.901	1.433	1.433	1.433	1.433	1.064	1.064	1.064	1.064	1.064	1.064	1.064	1.064	1.064	1.064	1.064	1.064	1.064	1.064	1.064	1.064	1.064	1.064	1.33	1.33	1.33	1.33	1.33	1.596	2.601	2.601	2.601	2.601	3.133	3.768
YFL042C	11.291	11.291	11.291	11.291	11.291	11.291	11.291	11.291	11.291	9.916	9.281	9.281	9.281	8.749	8.749	8.217	7.951	7.951	7.685	7.685	7.685	7.685	7.419	7.419	6.518	7.05	7.05	7.05	6.045	5.779	5.779	4.242	4.242	4.877	5.513	5.513	5.513	7.848	7.848	8.586	8.852	8.586	8.586	8.586	8.586	8.586	8.32	8.32	8.32
YLR216C	14.306	14.306	14.306	14.04	14.04	13.405	13.405	13.405	13.405	14.779	14.779	15.045	15.045	15.045	15.045	15.311	15.311	15.681	15.843	15.843	15.843	15.843	15.843	15.843	15.843	15.843	15.843	15.843	15.473	15.473	15.473	15.473	15.473	15.473	15.473	15.473	15.473	15.473	15.104	14.735	14.735	14.203	14.203	14.203	14.203	14.203	14.469	13.36	13.36
YIL123W	7.641	7.641	7.641	7.375	7.375	7.375	7.375	7.375	7.005	7.005	7.005	7.005	5.838	5.838	5.143	5.143	4.774	4.774	4.774	4.774	4.774	4.774	5.04	5.04	5.306	5.306	5.572	5.572	5.572	5.572	5.572	5.572	5.572	5.572	5.572	5.572	5.572	5.572	5.572	5.675	5.675	5.675	5.675	5.675	5.675	6.311	6.311	6.311	6.577
YOR247W	0.369	0.369	0.369	0.369	0.369	0.369	0.369	0.369	0.369	0.369	0.369	0.369	0.369	0.369	0.369	0.369	0.369	0.369	0.369	0.369	0.369	0.369	0.369	0.369	0.369	0.369	0.369	0.369	0.369	0.369	0.369	0.369	0.369	0.369	0.369	0.369	0.369	0.369	0	0	0	0	0	0	0	0	0	0	0
YKR094C	7.582	7.582	7.316	7.05	7.05	7.316	7.316	7.316	7.316	7.316	7.316	6.784	5.779	6.414	6.414	6.414	6.414	6.414	6.414	6.414	6.148	6.414	6.414	6.784	6.784	6.518	6.518	7.05	7.582	7.582	7.582	7.582	6.946	7.478	7.109	7.109	7.109	7.109	7.109	7.109	6.577	6.577	6.311	6.311	6.311	6.577	7.212	7.212	7.212
YBR249C	12.562	12.562	12.562	12.562	12.562	12.193	12.193	12.193	12.193	12.193	11.927	11.557	11.557	11.557	11.557	11.557	11.454	10.655	10.02	10.02	10.02	9.65	9.65	9.65	9.65	9.65	9.65	9.65	9.65	9.65	9.65	9.384	8.852	8.483	8.217	8.217	7.951	7.951	7.951	7.951	6.784	5.616	4.818	4.818	5.084	5.084	5.084	4.715	5.084
YBR188C	10.877	10.877	10.611	10.611	9.71	9.71	9.71	9.444	9.444	8.912	8.912	8.912	8.912	8.912	8.646	8.646	8.646	7.744	6.843	4.774	4.774	4.774	2.867	2.867	2.867	2.867	2.867	2.601	2.601	2.601	2.232	2.498	2.128	2.394	2.394	2.394	2.394	2.394	2.394	2.498	2.498	2.498	2.498	2.498	2.498	2.232	1.966	1.7	1.433
YEL038W	10.655	10.655	10.655	10.655	10.286	10.286	10.286	10.286	10.286	10.286	10.286	10.286	10.02	10.02	9.754	9.754	9.754	9.754	9.488	8.586	8.586	8.217	8.217	8.217	8.217	8.217	7.582	7.316	7.316	7.316	7.316	7.316	7.316	7.316	7.316	7.316	7.316	7.316	7.316	6.784	6.784	6.518	6.518	6.518	6.252	5.882	4.242	4.242	4.242
YDR527W	3.443	2.808	2.808	2.808	2.808	2.808	2.808	2.808	2.438	0.635	0.532	0.532	0.532	0.532	0.532	0.532	0.532	0.532	0.532	0.532	0.532	0.532	0.532	0.532	0.532	0.798	0.798	0.798	0.798	0.798	1.064	1.064	1.064	1.064	1.064	0.798	0.798	1.433	2.498	3.03	3.03	3.03	3.03	3.03	3.03	3.03	3.03	3.03	3.03
YNL217W	13.774	13.774	13.774	13.774	13.774	13.774	13.774	13.035	11.867	10.493	10.493	10.493	10.493	9.754	9.384	9.754	9.754	9.754	9.754	9.754	9.118	9.118	9.488	9.488	9.488	10.123	10.123	9.754	10.02	8.852	8.852	8.852	8.852	8.852	8.852	8.852	8.217	7.582	6.946	6.946	6.946	6.946	7.951	8.32	8.32	9.754	9.754	9.754	9.754
YLR197W	17.218	17.218	17.218	17.218	17.218	17.218	17.218	16.951	16.951	16.951	16.951	16.686	16.686	16.154	15.518	15.252	14.986	14.986	14.986	14.986	14.986	14.823	14.823	14.823	14.823	14.823	14.823	14.823	14.823	14.823	14.72	14.72	14.72	14.72	14.351	14.351	14.085	14.085	14.085	13.819	12.813	12.813	12.547	12.547	12.178	11.809	11.543	11.543	10.907
YJL177W	1.478	1.478	1.478	1.109	1.109	1.109	1.109	0.739	0.369	0.369	0.369	0.369	0.369	0	0	0	0	0	0	0	0	0	0	0	0	0	0	0	0	0	0	0	0	0	0	0	0	0	0	0	0	0	0	0	0	0	0	0	0
YER044C	3.872	3.872	3.872	3.872	3.606	3.872	3.34	3.34	3.34	2.704	2.335	2.335	2.808	2.808	2.808	2.808	2.438	2.438	2.438	2.069	2.069	2.069	2.069	2.069	2.069	2.069	2.438	2.438	2.438	2.438	2.438	2.438	2.172	2.172	2.172	2.172	2.172	2.808	2.808	2.808	2.808	2.808	2.808	2.808	2.808	2.808	2.808	2.808	2.808
YBR061C	9.222	8.956	8.956	8.956	8.424	8.261	8.261	8.261	8.261	8.261	6.192	5.084	5.084	5.084	4.449	4.449	4.715	4.981	6.887	6.887	6.887	8.261	8.261	8.261	8.261	8.261	8.261	7.626	7.626	7.256	7.256	7.256	7.256	7.256	7.256	7.256	8.158	8.158	8.158	10.123	10.123	10.123	10.389	10.389	10.389	10.389	10.759	11.764	12.296
YNL162W	12.089	12.089	12.089	12.089	12.089	12.089	12.089	12.089	11.823	11.823	11.823	11.823	11.823	11.823	11.823	12.459	12.459	12.459	12.459	12.459	12.459	12.459	12.459	12.459	12.459	12.459	11.927	11.927	11.927	11.927	12.193	12.193	12.193	12.193	12.193	12.193	12.193	12.193	12.193	12.193	11.557	11.557	11.291	11.291	12.03	12.03	12.03	12.03	12.03
YER030W	11.543	11.543	11.543	11.543	11.543	11.543	11.543	11.543	11.543	11.809	11.543	11.543	10.907	10.907	11.277	11.277	11.543	11.543	11.173	11.173	11.173	11.439	11.439	12.178	12.178	12.178	12.178	12.178	12.178	12.178	12.178	12.178	11.809	11.069	10.7	10.7	10.7	10.966	10.966	10.966	10.966	10.966	11.335	11.335	11.335	11.335	11.335	11.705	11.705
YOL102C	6.252	6.252	6.252	4.981	5.882	5.882	5.882	5.882	5.882	5.882	5.513	5.513	5.513	5.513	5.513	5.513	5.143	5.143	5.513	5.247	5.882	7.153	10.123	10.123	10.123	10.123	10.493	10.493	10.863	10.863	10.863	10.863	10.863	10.863	10.863	11.129	11.129	11.129	11.129	11.129	11.498	11.498	12.133	12.133	12.133	12.133	12.133	12.133	12.133
YJR088C	13.153	14.586	14.586	14.586	14.586	14.586	14.586	14.586	15.591	15.591	15.591	15.591	15.591	15.591	15.857	15.857	16.227	16.227	16.227	16.227	16.227	16.227	16.227	16.596	16.863	16.863	16.863	16.863	16.863	17.128	17.128	17.395	17.66	17.66	17.66	17.66	17.66	17.66	17.66	17.66	17.395	17.395	18.03	18.03	18.03	18.03	18.03	18.03	18.03
YGL071W	3.872	3.872	3.872	3.872	3.872	3.872	3.606	3.606	3.34	3.34	2.97	3.606	3.606	3.606	3.606	3.606	3.606	3.606	3.606	3.606	3.606	3.606	3.606	3.606	3.074	2.438	3.34	3.975	5.35	5.35	5.35	5.35	5.35	5.35	5.35	5.616	5.616	5.616	5.247	6.414	6.784	6.784	6.784	6.784	6.784	6.784	6.784	6.784	7.153
YOR172W	19.701	19.701	19.701	19.701	19.966	19.966	20.233	20.602	20.602	20.602	20.602	20.602	20.868	20.868	20.868	20.868	20.868	20.765	20.765	20.765	20.765	21.03	21.03	21.03	21.03	21.03	21.03	21.03	21.03	21.03	21.03	21.03	21.03	21.03	21.03	21.03	21.03	21.03	20.661	20.661	20.661	20.395	20.395	20.395	20.395	20.395	20.395	19.759	19.759
YNL291C	8.38	8.38	8.38	8.38	8.38	8.38	8.38	8.38	8.38	9.015	9.015	9.015	9.384	9.384	9.384	9.384	9.384	9.384	9.384	9.384	9.65	9.65	9.65	9.916	9.916	9.916	9.916	9.916	9.916	9.916	9.916	9.916	9.916	9.65	9.65	9.65	9.65	9.384	9.384	9.384	9.384	9.384	9.384	9.384	9.65	10.02	10.389	10.655	10.655
YIL003W	1.433	1.433	1.433	1.433	1.433	1.433	1.433	1.433	1.433	1.167	1.167	1.167	1.167	1.167	1.167	1.167	1.167	1.167	1.167	1.167	1.167	1.167	1.167	1.167	0.901	0.901	1.271	1.271	1.271	1.271	1.271	1.271	1.271	1.271	1.641	1.641	2.542	2.542	2.542	2.542	2.808	2.808	2.808	2.808	2.808	2.808	2.808	2.808	2.808
YGL026C	5.557	5.557	5.557	5.557	6.296	6.665	6.931	6.931	6.931	6.931	7.197	7.197	7.463	8.469	8.469	8.469	8.469	8.469	8.469	8.469	8.469	8.469	8.469	8.469	8.469	8.469	8.735	8.735	8.735	8.735	8.735	8.735	8.735	8.203	8.203	8.572	8.838	9.207	9.207	9.207	9.207	9.207	9.207	9.207	9.207	9.207	9.207	9.207	9.207
YJL057C	17.424	17.424	17.691	17.691	17.691	17.691	17.691	17.424	17.424	17.424	17.424	17.159	16.892	16.257	16.257	15.621	15.621	15.621	15.252	14.883	14.883	14.143	12.237	11.335	11.335	11.069	11.069	10.7	10.331	9.325	9.059	9.059	8.158	6.355	6.355	6.355	7.36	7.36	7.36	7.36	7.36	7.36	7.36	7.36	6.458	7.094	7.094	7.094	7.094
YCL010C	16.863	17.498	17.498	18.399	18.399	18.399	18.399	18.399	18.399	18.399	17.395	16.227	17.867	17.867	17.867	18.134	18.134	18.134	18.134	18.134	18.134	18.134	18.134	18.134	18.399	18.399	18.399	18.399	17.867	18.134	18.134	18.134	18.503	18.503	18.503	18.503	18.503	18.503	18.503	18.503	18.237	18.237	17.971	18.34	18.34	18.34	18.34	18.34	18.34
YCR011C	3.03	2.764	2.764	2.764	2.764	2.764	4.625	4.625	4.625	4.891	4.891	4.891	4.891	5.157	6.162	6.162	6.428	6.428	6.428	6.428	6.428	6.428	6.428	6.428	6.428	6.428	6.428	6.428	6.428	6.428	6.428	6.428	6.428	6.428	6.428	6.162	6.428	6.428	6.428	6.428	6.428	6.428	6.428	6.428	6.428	6.428	6.428	6.428	6.162
YKL127W	4.079	4.079	4.345	4.345	4.345	4.345	4.345	4.345	4.345	4.345	4.345	4.345	4.345	4.345	4.345	4.345	4.345	4.345	4.345	3.975	3.975	3.975	3.975	3.975	3.975	4.345	4.345	4.345	4.611	4.611	4.611	4.611	4.611	4.611	4.877	4.877	4.877	5.675	5.675	5.675	5.941	5.941	6.207	6.207	6.207	6.207	6.207	6.207	6.473
YOL121C	6.68	7.05	7.316	7.316	7.316	7.316	7.316	7.316	6.946	7.212	7.212	7.582	7.582	8.586	8.586	8.586	8.586	8.586	8.586	8.586	8.586	8.586	8.586	8.852	8.852	8.852	9.488	9.488	9.488	9.488	9.488	9.488	9.488	9.488	9.754	10.123	10.123	10.123	10.123	10.123	10.123	10.123	10.123	10.123	10.759	10.759	10.759	10.759	10.759
YGR062C	7.316	7.316	7.316	7.316	9.015	9.281	9.281	9.281	9.281	9.281	9.547	9.547	9.813	9.813	9.813	9.813	9.813	9.813	9.813	9.813	9.813	9.813	9.813	9.813	9.813	9.813	9.813	9.813	9.813	9.813	9.813	9.813	9.813	10.079	10.345	10.345	10.345	10.345	10.345	10.345	10.345	10.345	10.345	10.345	10.345	10.345	10.345	10.345	10.345
YGR118W	4.877	4.877	4.877	4.877	3.443	3.443	3.443	3.443	3.443	3.178	3.178	3.178	3.178	2.912	2.912	2.172	1.803	1.803	1.803	1.803	1.537	1.537	1.537	1.537	1.537	1.537	1.537	0.901	0.635	0.369	0.369	0.369	0.369	0.369	0.369	0.369	0.369	0.369	0.369	0.369	0.369	0.369	0.369	0.369	0.369	0.369	0.369	0.369	0.369
YPL256C	6.355	6.089	6.458	6.458	6.458	6.458	6.458	6.458	6.458	6.458	6.458	6.458	6.458	6.458	6.458	6.724	6.724	6.724	6.724	6.724	6.355	6.355	6.355	6.355	6.355	6.355	6.355	6.355	6.355	6.355	6.355	6.089	6.089	6.089	6.089	6.089	6.089	6.089	6.089	6.089	5.823	5.823	5.823	5.823	5.823	5.823	5.823	5.823	5.557
YDR339C	1.167	1.167	1.167	1.167	1.167	1.167	1.167	1.167	1.167	1.167	1.167	1.167	1.167	1.167	1.167	1.167	1.167	1.167	1.167	1.167	1.167	1.167	1.167	1.167	1.167	1.167	1.167	1.167	1.167	1.167	1.167	1.537	1.537	1.537	1.803	1.803	1.803	1.803	1.803	1.803	1.803	1.803	1.803	1.803	2.069	2.069	2.069	2.069	2.069
YMR033W	6.739	6.739	6.739	6.739	6.739	6.739	7.005	7.005	7.005	7.005	7.005	7.005	7.005	7.005	7.005	7.005	7.005	7.005	7.005	7.005	6.739	6.739	6.739	6.739	6.739	6.739	6.739	6.739	6.739	6.739	6.739	6.739	6.739	6.739	6.739	6.739	6.739	6.739	6.739	6.739	6.739	6.739	6.739	6.739	6.739	6.739	6.739	6.739	6.739
YLR144C	4.715	5.35	4.981	4.981	4.715	5.513	6.148	6.621	6.621	6.621	6.621	6.99	6.99	7.626	7.626	7.626	7.626	7.626	7.626	7.788	7.788	9.059	9.325	9.695	9.695	9.695	9.695	9.695	9.695	10.434	10.168	10.168	10.168	10.434	10.434	10.434	10.434	10.803	11.335	11.335	11.335	11.601	11.601	11.601	11.867	11.867	11.867	11.867	11.867
YHR057C	9.001	8.631	8.631	8.261	8.261	8.261	8.261	7.892	8.158	8.158	8.158	8.158	8.261	8.261	8.261	8.261	8.261	8.261	8.261	7.892	7.892	7.626	7.626	5.084	5.454	6.724	7.094	10.271	10.271	10.271	10.907	10.907	10.907	11.173	12.976	12.976	12.976	12.976	12.976	12.976	13.242	13.611	14.513	15.784	15.784	15.784	15.784	15.784	15.784
YPL066W	5.779	5.409	5.941	6.207	6.207	6.207	6.843	6.843	6.843	6.843	6.843	6.843	6.843	6.843	7.641	7.641	7.641	7.641	7.641	7.641	7.641	7.641	7.641	7.641	7.641	7.641	7.375	7.744	7.744	7.744	7.744	7.744	7.744	7.744	6.68	6.68	6.68	6.68	6.68	6.414	6.887	6.887	7.256	7.256	7.256	7.256	7.256	7.522	7.522
YMR259C	4.774	4.774	4.774	4.774	4.774	4.774	4.774	4.774	4.774	4.774	5.04	5.04	5.04	5.04	5.04	5.04	5.306	5.306	5.306	5.306	5.306	5.306	5.306	5.306	5.306	5.306	5.04	5.04	5.04	5.04	5.04	5.04	5.04	5.04	5.04	5.04	5.04	5.04	5.04	5.04	5.04	5.04	5.04	5.04	5.04	5.04	5.306	5.306	5.306
YPR138C	6.089	6.089	6.089	6.089	6.089	6.089	6.089	6.089	6.089	6.089	6.089	6.089	6.089	6.089	5.72	5.454	5.454	5.454	5.454	5.454	5.454	5.454	5.454	5.454	5.454	5.454	5.454	5.454	5.454	5.454	5.454	5.454	5.454	5.454	5.454	5.454	5.454	5.454	5.454	5.454	5.454	5.454	5.454	5.454	5.454	5.084	3.178	3.178	3.178
YPL059W	3.709	3.709	3.709	3.975	3.975	5.72	6.355	6.355	7.153	7.153	7.153	7.419	7.419	7.419	7.419	7.419	7.419	7.419	7.419	7.419	7.419	7.419	7.419	7.419	7.419	7.419	7.419	7.153	7.153	6.784	6.784	6.784	6.784	7.419	7.685	7.685	7.685	7.685	7.685	7.685	7.685	7.685	7.685	7.685	7.685	7.685	7.685	7.419	7.419
YBR131W	11.025	11.025	11.395	11.395	11.395	11.395	11.661	11.661	11.661	11.661	11.661	11.661	11.661	11.661	11.661	11.661	11.661	11.661	12.399	12.133	12.133	12.133	12.399	12.399	12.399	12.665	12.665	12.665	12.665	12.399	12.399	12.399	12.399	12.399	12.399	12.399	12.399	12.399	12.399	12.399	12.399	12.399	12.399	12.399	12.399	12.399	12.399	12.399	12.399
YBR234C	8.38	8.38	8.38	8.749	8.749	8.749	8.749	9.65	9.65	9.65	9.65	9.65	9.65	9.916	9.916	9.916	9.916	10.286	10.655	10.655	10.655	10.655	10.655	10.655	10.655	10.655	10.655	10.921	11.188	11.188	11.188	11.188	11.557	11.557	11.557	11.557	11.557	11.557	11.557	11.557	11.557	11.557	11.557	11.557	11.557	11.557	11.291	11.291	11.291
YOR335C	0	0	0	0	0	0	0	0	0	0	0	0	0	0	0	0	0	0	0	0	0	0	0.266	0.266	0.266	0.266	0.266	0.266	0.266	0.266	0.266	0.266	0.266	0.266	0.266	0.266	0.635	0.635	0.901	1.167	1.167	1.167	2.069	2.069	2.438	2.704	2.704	2.704	2.704
YLR418C	18.237	18.237	18.237	18.237	18.237	18.237	18.237	19.346	22.257	22.257	22.257	22.257	22.523	22.523	22.789	23.321	24.326	24.326	24.326	24.326	24.326	24.326	24.326	24.326	24.326	24.592	24.962	25.494	25.494	25.863	25.863	25.863	25.597	25.597	25.597	25.597	25.597	25.597	25.597	25.597	25.597	25.597	25.597	25.597	25.597	25.597	25.597	25.597	25.597
YBR253W	9.843	9.473	9.473	9.473	10.271	12.976	13.242	13.611	13.611	13.611	13.981	14.247	14.513	14.513	14.513	14.513	14.883	15.252	15.518	15.518	15.784	15.784	15.784	15.784	15.784	15.784	15.784	15.784	15.784	15.784	15.784	16.316	16.316	16.316	16.316	16.316	16.316	16.316	16.316	16.05	16.05	16.05	16.05	16.05	16.05	16.05	16.05	16.05	16.05
YHR152W	5.454	5.454	5.454	5.454	5.454	5.454	3.813	3.443	4.552	4.921	4.921	4.921	4.921	4.921	4.921	4.921	4.921	5.291	5.557	5.557	5.557	5.926	5.926	5.557	5.823	6.192	6.192	6.192	6.192	6.192	6.192	6.192	5.557	6.089	6.089	5.823	5.823	6.724	7.256	10.537	10.537	10.537	10.537	10.537	10.907	10.907	10.907	11.173	11.809
YBR225W	5.409	4.774	4.774	4.774	5.04	5.572	6.266	6.266	6.532	8.542	8.542	8.542	8.542	8.542	8.542	8.542	8.912	8.912	9.178	9.178	9.178	8.912	8.912	8.912	8.912	8.912	8.912	9.178	9.547	9.444	11.084	13.257	15.001	15.001	15.001	15.001	15.001	15.001	15.001	15.001	15.001	15.001	15.799	16.434	16.434	16.434	16.434	16.803	16.803
YBL084C	10.759	10.759	10.759	10.759	11.454	11.454	11.454	11.454	11.454	11.823	11.454	11.454	11.454	11.454	11.454	11.454	10.714	10.714	10.714	10.714	10.714	10.921	11.72	12.252	12.252	12.518	12.518	12.518	12.518	12.518	12.518	12.518	12.518	13.153	13.153	13.153	13.153	13.153	13.153	13.153	13.153	12.784	12.784	13.153	13.153	13.153	13.153	13.153	13.153
YHL028W	0.635	0.635	0.635	0.635	0.635	0.635	0.635	0.635	0.635	0.635	0.635	0.635	0.635	0.635	0.635	0.635	0.635	0.635	0.635	0.635	0.635	0.635	0.901	0.901	0.901	0.901	0.901	0.901	0.901	0.901	0.532	0.532	0.532	0.532	0.532	0.532	0.532	0.532	0.532	0.532	0.532	0.532	0.532	0.532	0.532	0.532	0.532	0.532	0.532
YKL183W	9.325	9.059	9.059	9.059	9.059	8.69	8.69	8.69	8.69	8.424	8.424	8.424	8.158	7.892	7.892	7.892	8.261	8.527	8.424	8.424	8.055	8.32	8.956	8.956	8.956	8.956	8.956	8.956	8.956	8.586	8.586	8.586	8.586	8.586	8.586	8.586	8.586	8.586	8.586	8.586	8.586	8.217	8.217	8.217	7.951	7.951	6.784	6.148	6.148
YBL088C	14.735	14.735	14.735	14.735	14.735	14.735	15.104	15.104	15.104	15.104	15.104	15.104	14.572	14.941	15.207	16.109	16.109	16.109	16.109	16.109	16.109	16.375	16.375	16.006	16.006	16.006	16.006	16.006	15.37	15.37	15.37	15.37	15.636	15.636	15.636	14.897	14.261	14.261	14.261	13.892	13.626	13.626	13.626	13.626	12.562	11.661	11.661	11.661	11.661
YPR009W	11.764	11.764	11.764	11.764	11.764	11.764	11.498	11.498	11.498	11.129	11.129	11.129	10.493	10.493	10.227	10.227	9.857	9.857	9.857	9.857	9.857	9.857	9.857	9.488	9.488	8.32	8.32	7.582	7.582	7.582	7.582	7.478	7.478	7.478	7.478	7.478	7.478	7.478	7.478	7.212	7.212	6.843	7.478	7.478	7.478	7.478	7.109	6.843	7.212
YOL058W	3.133	3.133	3.133	2.601	2.601	2.601	2.335	2.335	2.069	2.069	2.069	2.069	2.069	2.069	2.069	2.069	2.335	2.335	2.335	2.335	2.335	2.335	2.704	2.704	2.704	2.704	2.704	2.704	2.704	2.704	2.704	2.704	2.704	2.704	2.704	2.704	2.704	2.704	3.074	3.074	3.074	3.709	3.709	3.975	4.611	4.981	5.247	5.247	5.247
YDL022W	3.443	3.443	3.443	3.443	2.704	2.704	2.704	2.704	2.704	2.704	2.704	2.704	2.704	2.704	2.704	2.704	3.34	3.34	3.34	3.975	3.975	3.975	3.975	3.606	3.606	3.872	3.872	3.872	3.872	3.872	4.242	4.242	4.242	4.242	4.242	4.242	4.242	4.242	4.242	4.242	4.242	4.242	4.242	4.242	4.242	4.242	4.242	4.242	4.345
YGR041W	2.646	2.646	2.646	2.646	2.646	2.646	2.646	2.646	2.646	2.646	2.646	2.646	2.646	2.646	2.646	2.646	2.646	2.646	2.646	2.646	2.646	2.646	2.646	2.646	2.646	2.646	2.646	2.646	2.646	2.646	2.646	2.646	2.646	2.646	2.646	2.646	2.646	2.276	2.276	2.808	2.069	2.069	2.069	2.069	2.172	2.172	2.172	2.172	2.172
YDR206W	13.508	14.247	14.247	14.247	14.247	14.247	14.247	14.617	14.617	15.149	15.252	15.252	15.518	15.784	15.784	15.784	15.784	15.784	15.784	15.784	15.784	15.784	16.154	16.686	16.686	16.686	16.686	16.686	16.686	16.686	16.686	16.951	16.951	16.951	16.951	16.951	16.951	16.951	16.951	16.951	16.951	16.951	16.951	16.951	16.951	16.951	16.951	16.951	16.951
YLR007W	8.956	8.956	8.586	7.316	6.784	6.784	6.518	6.518	6.252	5.616	4.981	4.981	4.611	4.611	4.611	4.611	4.611	4.611	4.611	4.611	4.611	3.813	2.808	2.808	2.808	2.808	1.803	2.069	1.537	1.537	1.433	1.433	1.433	1.433	1.803	3.813	5.513	5.513	5.513	5.882	7.153	8.261	8.527	8.527	8.527	8.527	8.897	8.897	8.897
YLR272C	6.192	6.192	6.192	6.192	6.192	6.458	6.458	6.724	6.724	6.724	6.724	6.724	6.724	6.724	6.724	6.724	6.724	6.724	6.724	5.986	5.986	5.986	5.35	5.35	5.35	5.616	5.882	5.882	6.148	6.148	6.148	6.148	6.148	6.148	6.148	6.414	6.68	6.68	6.68	6.68	6.68	6.68	6.68	6.68	6.68	6.68	6.68	6.045	6.045
YNR053C	14.454	14.454	14.454	14.454	14.454	14.085	14.085	14.085	14.351	14.351	14.351	14.351	14.351	14.351	14.351	14.351	14.085	14.085	14.085	14.085	14.085	14.085	14.085	14.085	14.085	14.085	14.085	14.085	14.085	13.449	13.449	13.449	12.444	12.444	12.444	12.444	12.444	12.444	12.178	12.178	12.178	12.178	12.178	12.178	11.912	10.271	10.271	9.636	9.636
YLR426W	6.518	7.685	7.685	7.685	7.685	7.685	7.685	7.685	7.685	7.685	7.685	7.685	7.685	7.685	7.951	6.784	6.784	6.784	8.424	8.424	8.424	9.059	9.857	9.857	9.488	9.488	9.857	9.857	9.591	10.493	10.123	9.754	9.754	9.754	9.754	9.754	9.754	10.02	10.02	10.02	10.02	10.552	10.921	10.921	10.921	10.921	10.921	10.655	10.921
YDL125C	1.641	1.641	1.641	1.641	1.641	1.641	1.641	1.375	1.375	1.375	1.375	1.375	1.375	1.375	1.375	1.375	1.375	1.375	1.375	1.375	1.375	1.375	1.375	1.375	1.375	1.375	1.537	1.537	1.537	1.537	1.537	1.537	1.537	1.537	1.537	1.803	1.803	1.803	1.803	1.803	1.803	1.803	1.803	1.803	1.803	1.803	1.803	1.803	2.069
YFL025C	3.502	3.502	3.502	3.502	3.502	3.502	3.768	5.306	5.675	5.675	5.675	5.675	7.744	7.744	7.744	7.744	7.744	8.01	8.01	8.01	8.01	8.01	7.641	7.641	7.641	7.375	8.542	8.912	8.912	9.178	9.178	9.444	10.079	10.079	10.448	10.448	9.916	9.916	9.916	9.916	9.916	9.916	9.916	9.916	9.916	9.916	9.916	9.916	9.916
YPL236C	10.286	10.655	10.655	10.921	10.921	11.454	12.089	12.089	12.089	12.089	12.089	12.089	12.089	12.089	12.089	12.089	12.089	12.089	12.089	12.089	12.089	12.089	12.089	12.089	12.089	12.089	12.089	12.089	12.089	12.089	12.089	12.089	12.089	12.459	12.459	12.459	12.459	12.459	12.459	12.459	12.459	12.459	12.459	12.459	12.459	12.459	12.459	12.459	12.459
YPL016W	11.114	11.114	11.114	11.114	11.114	11.114	11.114	10.745	10.375	10.375	11.114	11.114	11.114	11.114	11.114	11.114	11.114	11.114	11.38	11.38	11.38	11.38	11.38	11.38	11.38	11.38	11.38	11.38	11.38	11.38	11.38	11.38	11.38	11.38	11.38	11.38	11.38	11.38	11.38	11.38	11.38	11.38	11.38	11.38	11.38	11.38	11.38	11.38	11.38
YFL029C	18.814	18.814	18.444	18.444	18.444	18.444	17.912	16.848	16.212	15.311	15.207	14.941	14.941	15.947	15.947	16.479	16.479	16.479	16.479	16.479	16.479	16.479	16.479	16.479	16.479	16.848	16.744	16.744	16.744	16.744	17.011	16.641	16.641	16.006	16.006	16.006	15.636	15.636	15.267	15.267	15.267	15.267	14.631	14.631	14.631	14.631	14.631	14.631	14.631
YJL107C	15.473	15.207	15.207	15.207	15.207	14.941	14.941	14.941	14.941	14.941	15.311	15.311	15.311	15.311	15.311	15.311	15.311	15.311	15.045	15.045	15.045	14.779	13.877	13.877	13.877	13.877	13.508	13.508	13.508	13.139	13.139	13.139	12.769	12.769	12.399	12.399	12.503	12.503	12.503	12.503	12.237	12.237	12.237	12.237	12.237	11.971	11.971	11.971	11.971
YER032W	12.075	12.075	12.075	12.075	12.075	12.075	12.075	12.075	12.075	12.075	12.075	12.075	12.075	12.075	12.341	12.341	12.341	12.341	12.341	12.341	12.341	12.341	12.341	12.341	12.341	12.341	12.341	12.341	12.341	12.341	12.341	12.341	12.341	12.341	12.341	12.341	12.341	12.341	12.341	12.341	11.971	11.971	11.971	11.971	11.971	11.601	11.601	11.601	11.601
YHR201C	4.936	4.936	6.266	6.266	7.005	7.005	7.005	7.005	7.375	7.744	7.744	8.01	8.01	8.01	8.01	8.01	8.01	8.01	8.01	8.01	8.01	8.01	8.749	8.749	8.749	9.015	8.749	9.118	9.118	9.118	9.118	9.118	9.118	9.015	9.281	9.281	9.281	9.281	9.281	9.281	9.281	9.178	9.444	9.71	9.71	9.71	9.71	9.71	9.444
YLR002C	6.784	6.784	6.784	6.784	6.784	6.784	6.784	6.784	6.784	6.784	6.784	6.784	6.784	6.414	6.148	6.148	6.148	5.779	5.779	5.779	5.779	5.779	5.779	5.779	5.779	5.513	5.143	4.242	4.242	3.872	3.872	3.872	3.502	3.502	3.236	2.704	2.172	2.172	2.172	2.172	2.172	2.172	2.172	2.172	2.172	2.172	2.172	2.172	2.172
YGR229C	4.183	4.183	4.183	4.183	4.183	4.183	3.651	3.651	4.286	5.454	5.454	5.454	5.454	5.454	5.454	5.72	5.72	5.72	6.089	6.089	6.089	6.089	6.089	6.724	6.724	6.724	6.724	8.365	8.365	8.365	9.104	9.473	9.473	9.473	9.473	9.473	9.473	9.843	9.843	9.843	9.843	9.843	9.843	9.843	9.843	9.843	9.843	9.843	9.843
YNL026W	7.626	7.626	7.626	8.158	8.527	9.695	9.695	9.695	9.695	9.591	9.961	9.591	9.591	10.389	11.395	11.661	11.661	11.661	11.661	12.03	12.03	12.03	12.399	13.405	15.681	15.681	15.681	15.681	15.681	16.05	16.05	16.05	16.05	16.05	16.05	16.05	16.05	16.05	16.686	16.686	16.686	16.686	16.686	16.686	16.686	16.686	16.686	16.686	16.686
YPL162C	8.483	8.483	8.483	8.483	8.483	8.483	8.483	8.483	8.217	8.217	8.217	8.217	8.217	8.217	8.217	8.217	8.217	8.217	8.217	8.217	8.217	8.217	8.217	8.483	8.852	8.852	8.852	8.852	8.852	8.852	8.852	8.852	9.118	9.118	9.118	9.118	9.118	9.118	9.118	9.118	9.118	9.118	9.118	9.118	9.118	9.118	9.118	9.118	9.118
YHL020C	7.995	8.527	8.527	8.527	8.261	8.261	8.527	8.527	8.527	8.261	9.059	9.695	9.695	9.695	9.695	9.695	10.065	9.961	10.597	10.597	11.232	12.03	12.769	12.769	12.769	12.769	12.769	12.769	12.769	12.769	12.769	12.769	12.769	12.769	12.769	12.769	12.769	12.769	12.769	12.769	12.769	12.769	12.769	12.769	12.769	12.769	12.769	12.769	12.769
YDR167W	4.183	4.183	4.552	4.552	4.552	4.818	4.818	4.818	4.818	4.818	4.818	4.449	4.449	3.281	2.749	3.015	3.917	4.286	5.454	5.454	5.454	5.454	6.724	9.488	9.857	10.493	10.493	10.493	10.493	10.493	10.493	10.493	10.759	10.759	10.759	10.759	10.759	11.025	11.025	11.025	11.557	12.459	14.424	15.902	15.902	15.902	15.902	15.902	15.902
YNL023C	8.114	8.114	8.114	8.38	8.01	8.276	10.655	11.661	11.661	11.661	11.291	11.291	11.291	11.823	11.823	11.823	11.823	11.823	11.823	11.823	12.089	12.089	13.463	13.463	13.463	13.463	13.463	13.463	13.833	13.833	13.833	13.463	13.567	13.567	14.203	14.203	14.203	14.838	15.37	16.006	16.006	16.006	16.006	16.006	16.006	16.006	16.006	16.271	16.271
YPL050C	10.434	10.7	10.7	10.434	10.434	10.434	10.434	10.434	10.434	10.434	10.434	10.434	10.434	10.434	10.434	10.434	10.434	10.434	10.434	9.695	9.695	9.695	9.429	9.695	9.695	9.695	9.695	9.695	9.695	9.429	9.429	9.429	9.429	8.793	8.793	8.793	8.793	8.793	8.793	8.158	8.158	8.158	8.158	8.158	8.158	8.158	7.788	7.522	7.153
YMR049C	5.63	5.63	5.63	5.63	5.896	5.896	5.896	5.896	6.266	6.266	6.266	6.532	6.532	6.902	7.434	7.434	7.434	7.434	7.434	7.434	7.434	7.434	7.434	7.434	7.434	7.434	7.434	7.434	7.434	7.434	7.434	7.434	7.434	7.434	7.434	7.434	7.434	7.434	7.434	7.434	7.434	7.434	7.434	7.434	7.434	7.434	7.434	7.434	7.434
YKL072W	12.562	14.365	14.365	14.897	14.897	15.163	15.533	17.705	17.705	18.075	18.444	18.444	18.444	18.444	18.444	18.444	19.715	19.715	19.715	19.981	19.981	19.981	20.616	20.616	21.252	21.252	21.252	21.252	21.518	21.518	21.518	21.518	21.518	21.518	21.518	21.518	21.518	21.784	21.784	21.784	21.784	22.05	22.05	22.05	22.05	22.05	22.05	22.05	22.05
YMR161W	5.247	5.513	5.513	5.513	5.513	5.513	5.513	5.513	5.513	5.513	6.311	6.946	6.946	6.946	6.946	6.946	7.582	7.582	7.582	7.582	7.582	7.951	7.951	8.69	8.69	8.69	9.325	9.325	9.325	9.325	9.591	9.591	9.857	9.857	9.857	9.857	9.857	10.227	10.227	10.597	10.597	10.597	10.597	10.597	10.597	10.597	10.966	10.966	12.976
YHR101C	10.907	10.907	10.907	11.277	11.277	11.277	11.277	11.277	11.646	11.646	11.646	11.912	12.178	12.444	12.71	13.449	13.449	13.449	14.188	14.188	14.188	14.823	15.193	15.193	15.193	15.193	15.193	15.193	15.193	15.193	15.829	16.198	16.567	16.567	16.567	16.567	16.567	16.567	16.567	16.567	16.567	16.567	16.567	16.567	16.567	16.567	16.567	16.567	16.567
YPR176C	1.907	2.172	2.438	2.438	2.438	2.438	2.438	2.438	3.606	3.606	3.975	5.247	5.247	5.247	5.247	5.247	5.616	4.715	4.715	5.454	5.72	5.72	5.72	5.72	5.72	5.72	5.35	5.35	5.35	5.35	4.981	5.513	5.779	5.779	5.779	6.311	6.843	7.109	7.641	7.641	7.641	7.641	7.641	7.641	7.641	7.641	7.641	7.641	7.641
YGR237C	16.523	16.523	16.523	16.523	16.523	16.523	16.523	16.523	16.523	16.892	16.154	16.154	16.154	16.154	16.154	16.154	15.887	15.887	15.518	15.518	15.518	15.518	15.518	15.518	15.518	15.252	14.986	14.986	14.72	14.72	14.72	14.72	14.72	14.72	14.72	14.72	14.72	14.72	14.72	14.72	14.72	14.454	14.454	14.188	13.819	11.543	11.912	11.912	11.912
YBR286W	11.853	11.853	11.853	11.853	12.119	12.119	12.119	12.489	12.489	12.755	12.755	12.755	12.755	12.755	13.287	13.287	13.922	14.661	15.193	15.193	15.562	15.562	15.562	16.198	16.198	16.198	16.198	16.567	16.567	16.567	16.834	16.834	16.834	17.099	17.099	17.099	17.099	17.099	17.099	17.099	17.099	17.099	17.099	17.366	17.366	17.631	17.631	17.631	17.631
YGR169C-A	9.163	10.168	10.168	10.168	10.168	10.168	10.168	9.799	9.799	9.799	9.799	9.799	9.799	9.799	9.799	9.799	9.799	9.799	9.799	9.799	9.799	9.799	9.799	9.799	9.429	9.429	8.897	8.897	9.163	9.429	10.065	10.065	10.065	10.065	10.065	10.065	10.065	10.065	10.065	10.065	10.065	10.065	10.065	10.065	10.065	10.065	10.065	10.065	10.065
YEL012W	4.715	4.715	4.715	4.715	4.715	4.715	4.715	4.715	4.715	4.715	4.715	4.981	4.981	4.981	4.981	4.981	5.247	5.247	5.247	5.247	5.247	5.247	5.247	5.247	5.247	5.247	5.247	5.616	5.616	5.616	5.616	5.616	5.616	5.616	5.616	5.616	5.616	5.616	5.616	5.616	5.616	5.616	5.616	5.616	5.616	5.616	5.616	5.616	5.616
YJR091C	14.883	14.883	14.617	14.617	14.617	14.617	14.617	14.617	14.617	14.617	14.617	14.247	12.976	12.976	13.242	12.873	12.873	12.873	12.873	12.873	12.607	12.341	10.123	9.118	9.384	10.389	10.389	10.389	10.389	10.389	9.384	8.749	8.749	8.749	8.749	8.749	8.749	8.749	9.118	9.118	9.118	9.118	7.316	7.05	7.05	7.05	7.05	7.05	7.316
YHR147C	11.454	11.454	11.454	11.454	12.193	12.193	12.459	12.459	12.459	12.459	12.459	12.459	12.459	12.459	12.459	12.459	12.725	13.463	14.735	14.735	14.735	14.735	14.735	15.001	15.267	15.267	15.267	15.267	15.267	15.267	15.267	15.267	15.267	15.267	15.267	15.267	15.267	15.267	15.636	15.636	15.636	15.636	15.636	15.636	15.636	15.636	15.636	15.636	15.636
YIL038C	11.912	11.912	11.912	11.912	11.912	13.242	12.873	12.873	12.873	12.873	12.873	12.873	12.873	12.873	12.873	12.873	12.873	12.873	12.873	13.139	13.139	13.139	13.139	13.139	13.139	13.139	13.139	13.139	13.139	14.04	14.04	14.04	14.04	14.04	14.04	14.04	14.04	14.04	14.04	14.04	14.04	14.04	14.04	13.774	13.774	13.774	14.04	14.04	14.04
YDL070W	1.167	1.167	1.167	1.167	1.167	1.167	1.167	1.167	1.167	1.167	1.167	1.167	1.167	1.167	1.167	1.167	1.167	1.167	1.167	1.433	2.069	2.069	2.97	2.97	2.97	2.97	4.832	4.832	4.832	4.832	4.832	4.832	4.832	4.832	4.832	5.098	5.364	5.364	6.162	6.162	6.162	6.162	6.162	6.162	6.162	6.162	6.162	6.162	6.162
YDR222W	12.931	12.665	12.665	12.296	12.562	12.562	12.562	12.562	12.562	12.562	12.562	12.562	12.562	12.562	12.562	12.562	12.562	12.562	12.562	12.562	12.562	12.562	12.562	11.291	11.291	11.557	11.557	11.557	11.557	11.557	11.557	11.557	11.557	11.557	10.921	10.921	10.921	10.655	10.655	10.286	10.286	9.754	9.754	9.384	9.015	9.015	8.276	8.276	8.276
YNR013C	7.153	7.153	7.153	7.153	7.419	7.419	7.419	7.419	7.419	7.419	7.153	7.36	7.36	7.36	7.36	7.36	7.36	7.995	7.995	8.365	8.365	8.365	8.365	8.365	8.365	8.631	8.631	8.631	8.631	8.897	8.897	8.897	8.897	8.897	8.897	8.897	8.897	9.267	8.631	8.631	8.631	8.631	8.631	8.631	8.261	8.261	8.261	8.261	8.261
YNL181W	0.901	0.901	0.901	0.901	0.901	0.901	1.271	1.271	1.271	2.01	2.01	2.01	3.015	3.385	3.385	3.385	3.385	3.385	3.385	3.385	3.119	3.651	3.651	3.651	3.917	5.084	5.084	5.084	5.084	5.454	5.454	5.454	5.454	5.454	5.454	5.454	5.454	5.72	5.72	7.256	8.261	8.261	9.163	9.163	9.163	9.163	9.163	9.429	10.065
YBL057C	12.769	12.769	12.769	12.769	12.769	13.139	13.774	14.409	14.409	14.409	14.409	14.675	14.675	14.675	14.675	14.675	14.675	14.675	14.675	14.675	14.675	14.675	14.675	14.675	15.415	15.415	15.415	15.415	15.415	15.681	15.681	15.681	15.681	15.681	15.681	15.681	15.681	15.681	15.681	15.681	15.681	15.681	15.681	15.681	15.415	15.149	15.149	15.149	15.149
YPL128C	8.276	7.907	7.907	7.641	7.641	7.005	7.005	7.005	7.005	7.005	7.005	7.005	7.005	7.005	7.005	7.005	7.005	7.005	7.005	7.005	7.005	6.739	6.739	5.306	5.306	4.774	4.242	4.242	3.975	3.975	3.975	3.709	3.709	3.074	3.074	3.074	2.704	2.704	2.704	2.704	2.704	2.97	2.97	2.97	3.34	3.34	3.074	3.074	3.074
YER013W	12.991	12.991	13.523	13.523	13.892	15.059	15.059	15.325	15.325	15.059	15.059	15.059	15.059	15.059	15.059	15.059	15.429	15.429	15.429	15.429	15.429	15.429	15.163	15.163	15.163	15.163	15.163	15.163	15.533	15.533	15.533	15.533	15.533	15.533	15.533	15.533	15.533	15.267	15.267	15.267	15.267	15.267	15.267	15.267	14.897	14.897	14.527	14.527	14.527
YOL095C	12.237	12.237	12.237	12.237	12.237	12.237	12.237	12.237	12.237	12.237	11.498	10.863	10.863	10.966	10.966	10.966	10.966	9.695	9.429	9.429	9.429	8.424	8.055	8.055	8.055	8.055	8.793	8.793	8.793	8.793	8.69	9.488	10.921	10.921	10.921	10.921	10.921	10.921	10.921	10.921	10.921	10.921	10.921	9.015	9.281	8.749	8.749	8.749	7.582
YEL043W	26.691	26.957	26.957	27.326	27.593	27.326	27.326	27.326	27.061	27.061	26.529	27.799	28.066	28.805	29.07	29.706	29.706	29.706	29.706	29.706	29.706	29.706	29.706	29.972	29.972	29.972	29.972	29.972	29.972	29.972	30.238	30.977	30.977	30.977	30.977	30.977	30.977	30.977	30.977	30.977	30.873	30.873	30.873	30.873	30.873	30.873	30.873	30.873	30.873
YOR350C	6.311	6.843	8.217	8.586	8.586	8.586	8.852	8.852	8.852	8.852	8.852	8.852	10.966	10.966	10.966	10.966	10.966	11.867	11.867	11.867	11.867	11.867	11.867	11.867	11.867	12.237	12.237	12.237	12.237	11.971	11.971	11.971	11.971	11.971	11.971	11.971	11.971	11.971	11.971	12.237	12.237	12.237	12.237	12.237	12.237	12.237	12.503	12.503	12.503
YKL094W	11.646	11.646	11.646	12.385	12.385	12.385	12.651	12.651	12.651	12.651	12.651	12.385	12.651	12.651	12.651	12.651	12.651	12.651	12.651	12.651	13.922	13.922	14.823	14.823	14.823	15.193	15.193	15.193	15.355	15.355	15.621	15.621	15.621	15.621	15.621	15.252	15.621	15.887	15.887	16.257	16.257	16.257	16.257	16.257	16.257	16.257	16.257	16.257	16.523
YLR283W	4.552	4.552	4.552	4.552	4.552	4.552	4.818	4.818	4.818	4.818	4.818	4.818	3.917	4.449	4.449	4.449	4.183	4.183	3.917	4.552	5.084	5.084	4.715	4.715	4.449	4.449	4.449	4.449	4.449	4.449	4.449	4.715	4.715	4.715	4.715	4.715	4.715	4.345	4.345	4.345	4.345	3.975	3.975	3.975	3.975	3.975	3.975	3.975	3.975
YNL175C	13.197	13.197	13.197	13.197	13.197	13.197	13.197	13.197	13.197	13.197	12.562	12.665	12.665	12.665	12.665	12.665	12.665	12.665	12.665	12.665	12.665	12.665	12.665	12.296	12.296	10.123	9.857	9.857	9.857	9.857	9.857	9.857	9.488	9.488	9.222	9.222	9.222	8.32	7.951	7.951	7.951	7.951	7.951	8.217	8.217	8.217	8.217	7.951	8.217
YDR406W	10.271	10.271	10.271	10.271	10.271	10.271	10.271	10.271	10.271	10.271	9.902	9.902	9.533	9.533	9.533	9.533	9.533	9.533	9.163	8.897	8.897	8.365	7.833	6.931	6.562	6.192	6.192	6.192	6.192	5.926	5.926	5.926	5.926	5.557	5.557	5.557	5.557	5.291	5.291	5.291	4.655	4.389	4.286	4.552	4.552	4.552	4.552	4.552	2.808
YJL029C	16.686	16.686	15.784	15.784	15.784	15.784	15.784	16.05	16.05	16.05	16.05	16.05	16.05	16.05	16.05	16.05	16.05	15.415	15.784	15.681	15.681	15.681	15.681	15.681	15.149	15.149	13.877	13.611	13.877	13.877	13.877	13.877	13.877	12.607	12.976	13.611	13.611	13.611	13.611	13.611	13.981	13.981	12.444	12.075	12.976	12.976	12.976	12.976	12.976
YGL040C	8.586	8.586	8.586	8.586	8.586	8.586	8.586	8.586	8.586	8.586	8.586	8.586	8.586	8.586	8.586	8.586	8.586	8.586	8.586	8.586	8.586	8.586	8.586	8.217	8.217	8.217	7.951	7.951	8.217	8.217	8.217	8.217	8.217	8.217	8.217	8.217	8.217	8.217	8.217	8.217	8.217	8.217	8.217	7.848	7.848	7.848	7.848	7.848	7.582
YHR001W-A	7.626	7.626	7.626	7.626	7.626	7.626	7.626	7.995	7.995	7.995	7.995	7.995	7.995	7.995	7.995	7.36	7.36	7.36	7.36	7.36	7.892	8.261	8.261	8.261	8.261	8.261	8.261	8.261	8.631	8.897	8.897	10.271	10.271	10.271	10.271	10.168	8.631	8.897	8.897	8.897	9.267	9.267	9.001	10.168	9.267	9.267	9.267	8.897	10.005
YOL004W	1.433	1.433	1.433	1.433	1.433	1.433	1.433	1.433	1.433	1.433	1.433	1.433	1.167	1.167	1.167	1.167	1.167	1.167	1.167	1.167	1.167	1.167	1.167	0.901	0.901	0.901	0.901	0.901	0.901	0.901	0.901	0.901	0.901	0.901	0.901	0.901	0.901	0.901	0.901	0.901	0.901	0.901	0.901	0.901	0.901	0.901	0.901	0.901	0.901
YDL180W	13.597	13.597	13.597	13.597	13.597	13.597	13.597	13.597	13.597	13.597	14.336	14.498	14.498	14.868	14.868	14.868	14.868	14.868	14.498	14.764	14.395	14.395	14.395	14.395	14.395	14.395	13.493	13.863	13.863	14.232	14.232	14.232	13.7	13.331	13.331	12.223	11.957	12.06	12.06	12.06	11.691	12.489	12.015	12.281	15.932	15.932	15.932	15.932	15.932
YDR465C	8.483	8.483	8.483	8.483	8.483	8.483	8.483	8.483	8.483	8.483	8.483	8.483	8.483	8.483	8.483	8.483	8.483	8.483	8.483	8.483	8.483	8.483	8.483	8.852	8.852	8.852	8.852	8.852	8.852	8.852	8.852	8.852	8.852	8.852	8.852	8.852	8.852	8.852	8.852	8.852	8.852	8.852	8.483	8.483	8.483	8.483	7.951	7.951	7.951
YLR014C	8.793	8.793	7.153	5.409	5.409	5.143	5.143	5.143	5.143	5.143	5.143	5.143	5.143	5.143	5.143	5.143	4.508	5.675	5.675	5.675	5.675	5.675	5.675	5.675	5.675	6.473	6.473	7.848	7.848	7.848	7.848	7.848	7.848	8.114	9.488	10.552	10.552	10.552	10.552	10.552	10.552	10.552	10.552	10.552	10.552	10.552	10.552	10.552	10.552
YBL098W	6.784	6.784	6.784	6.784	6.784	6.784	6.784	6.784	6.784	4.877	4.611	4.345	4.345	4.345	4.345	4.345	4.345	4.345	4.079	4.079	4.079	4.079	4.079	3.547	2.808	2.808	2.808	2.808	2.808	2.808	2.808	2.808	2.808	2.808	2.808	2.808	2.808	2.808	2.808	2.438	1.803	1.167	1.167	1.167	2.438	2.438	2.438	2.438	2.438
YLR059C	11.498	11.498	11.498	11.498	11.498	11.232	11.232	11.232	11.232	11.232	11.232	11.232	11.232	11.232	11.232	11.232	11.232	11.232	11.232	11.232	11.232	11.232	11.232	10.7	10.065	10.065	10.065	10.065	10.065	9.695	9.695	9.695	9.695	9.695	9.695	9.695	9.695	7.256	7.256	7.256	6.887	6.887	6.355	6.355	6.355	6.089	6.089	5.823	5.823
YNR023W	8.055	8.055	8.055	8.055	8.055	8.055	8.793	11.395	11.395	11.395	11.395	11.395	11.395	11.395	11.395	11.395	11.395	11.395	11.395	11.395	11.661	11.661	11.661	11.661	11.661	11.661	11.927	11.927	12.296	12.296	12.296	12.665	12.931	12.931	13.197	13.197	13.197	13.833	13.833	13.833	13.833	13.833	13.833	13.833	13.833	13.833	13.833	13.833	13.833
YKL168C	14.04	14.572	14.572	14.572	14.572	14.572	14.572	14.306	14.306	14.306	14.306	14.306	14.306	12.931	12.931	12.931	12.931	11.764	12.03	12.03	12.03	12.296	12.296	12.296	12.296	12.296	11.927	11.927	11.927	11.927	12.193	11.927	11.927	11.927	10.863	11.232	11.232	11.232	11.232	11.232	11.232	10.863	10.863	9.857	8.32	7.951	7.951	7.582	7.582
YOR208W	7.419	8.055	8.055	8.055	8.055	8.055	8.055	8.055	8.055	8.055	8.055	8.055	8.055	8.055	8.32	8.32	8.32	8.32	8.32	8.32	8.32	8.32	8.32	8.32	8.32	8.32	8.32	8.32	8.32	8.32	8.586	8.586	8.586	8.852	8.852	8.852	8.852	8.852	8.852	8.852	8.852	8.852	8.852	8.852	8.852	8.852	8.852	8.852	8.852
YER109C	4.552	4.552	4.552	4.552	4.552	4.552	4.552	4.552	4.552	4.921	5.188	5.188	5.188	5.188	5.188	5.188	5.188	5.188	5.35	5.35	5.72	5.72	5.72	5.72	5.72	5.72	5.72	5.454	5.454	5.454	5.454	5.454	5.72	5.72	5.986	5.986	5.986	5.986	5.986	5.986	5.986	5.986	5.986	5.986	5.986	5.986	5.986	5.986	5.986
YDL127W	2.276	2.276	2.276	2.276	2.276	2.276	2.276	2.276	2.276	2.276	1.907	1.907	1.907	1.907	1.641	1.641	1.641	1.641	1.641	1.641	1.641	1.641	1.641	1.641	1.641	1.641	1.641	1.005	1.005	1.005	1.005	1.005	1.005	1.005	1.005	0.635	0.369	0.369	0.369	0.369	0.369	0.369	0.369	0.369	0.369	0.369	0.369	0.369	0.369
YEL002C	12.931	12.931	12.931	12.931	12.931	12.931	12.931	12.931	13.301	13.301	13.301	13.301	13.301	13.301	13.301	13.301	13.671	13.671	13.671	13.671	13.671	13.937	13.937	13.937	13.937	13.937	13.937	13.937	13.937	13.937	13.937	13.937	13.937	14.572	14.572	14.572	14.572	14.572	14.572	14.572	14.572	14.572	14.572	14.306	14.572	14.572	14.572	14.572	14.572
YNL238W	8.158	10.803	11.809	11.809	11.809	11.809	11.809	11.809	11.543	11.809	11.809	11.809	11.809	12.976	12.976	12.976	12.976	13.345	13.345	13.345	13.345	13.345	13.345	13.345	13.345	13.345	13.345	13.345	13.345	13.345	13.611	13.611	13.611	13.611	13.611	13.611	13.981	14.351	14.351	14.351	14.351	14.351	14.351	14.351	14.351	14.351	14.351	14.351	14.351
YKR038C	3.34	3.074	3.074	3.074	3.074	3.074	3.709	3.709	3.709	3.709	3.709	3.709	3.443	3.443	3.443	3.443	3.443	3.443	3.443	3.443	3.443	3.443	3.443	3.443	3.443	3.443	3.443	3.443	3.443	3.443	3.443	3.443	3.813	3.813	4.079	4.079	4.079	4.079	4.079	4.079	4.079	4.079	4.079	4.079	4.079	4.079	4.079	4.079	4.079
YML027W	18.755	18.755	18.755	18.755	19.02	19.02	19.02	19.02	19.02	19.02	17.321	16.789	16.419	16.686	16.686	16.686	16.686	17.218	17.218	17.218	17.218	17.853	17.587	17.587	17.587	17.587	17.587	17.587	17.587	17.587	17.587	17.321	17.321	16.419	15.045	15.045	15.311	15.311	15.311	15.311	15.311	15.311	15.415	16.05	16.05	16.05	16.05	16.05	16.05
YPR003C	8.69	8.32	7.685	7.685	7.419	7.419	7.419	7.153	7.153	7.153	7.256	7.788	9.533	9.533	9.533	9.533	9.533	9.799	9.695	10.434	10.434	10.7	10.7	10.7	10.7	11.232	11.232	11.232	11.867	11.867	11.867	11.867	11.867	11.867	11.867	11.867	12.133	12.399	12.399	12.399	12.399	12.399	12.399	12.399	12.399	12.399	12.399	12.399	12.399
YGR046W	4.715	4.715	4.715	5.557	5.557	5.557	5.557	5.557	5.557	5.926	5.926	6.192	6.458	6.458	6.458	6.724	7.256	7.256	7.256	7.256	7.256	7.522	7.892	8.261	8.261	8.261	8.527	9.163	9.799	9.799	9.799	9.799	9.799	9.799	9.799	9.799	9.799	9.799	9.799	9.799	9.799	9.799	9.799	9.429	9.429	9.429	9.429	9.429	9.429
YMR311C	6.843	6.843	6.843	7.212	7.212	7.212	7.212	7.212	7.212	7.212	7.212	7.212	6.68	6.68	6.414	6.414	6.414	6.414	6.414	6.414	6.045	6.311	6.577	7.582	7.582	7.582	7.848	8.114	8.483	8.483	8.483	8.483	8.483	8.483	8.483	8.483	8.483	8.483	8.483	8.483	8.483	8.483	8.483	8.483	8.483	8.483	8.483	8.483	8.483
YPR188C	5.986	5.986	5.986	5.72	5.72	5.72	5.72	4.818	4.818	6.621	10.109	12.755	12.755	13.021	13.021	13.39	13.656	14.291	14.927	16.36	16.36	16.36	16.36	16.36	16.36	16.095	16.095	16.36	16.36	16.36	16.36	16.36	16.36	16.36	16.36	16.892	16.892	16.892	16.892	16.892	16.892	16.892	16.892	16.892	16.892	16.892	16.892	17.528	17.528
YBR003W	23.321	23.321	23.321	23.321	23.321	23.691	23.691	23.691	23.691	23.691	23.691	23.691	23.691	23.691	23.691	23.691	23.691	23.691	23.691	23.321	23.321	23.587	23.853	23.853	23.853	23.853	23.853	23.853	23.853	23.853	23.853	23.853	23.853	23.587	23.956	23.956	24.223	24.223	24.223	24.223	24.223	23.691	23.691	23.691	23.691	23.691	23.691	23.321	23.321
YBR181C	5.143	5.143	5.143	5.143	5.143	4.877	4.877	4.877	4.877	4.877	4.877	4.877	4.877	4.877	4.877	4.877	4.877	4.877	4.877	4.877	4.877	4.611	4.611	4.611	4.611	4.611	4.611	4.611	4.611	4.611	4.611	4.611	4.611	4.611	4.611	4.611	4.611	4.611	4.611	4.611	4.611	4.611	4.345	4.079	4.079	4.079	4.079	4.079	4.079
YBL022C	14.661	14.927	14.927	14.927	11.646	11.277	10.907	10.907	11.543	11.543	11.543	11.543	11.543	12.281	12.281	12.281	12.281	12.281	12.281	12.281	12.281	12.281	12.281	12.281	12.547	12.547	12.547	12.178	11.543	11.543	12.813	12.813	12.813	12.813	12.813	12.813	12.813	12.444	12.178	12.444	11.646	11.646	11.543	11.543	10.168	10.434	11.335	11.335	11.705
YJR076C	4.242	4.242	4.242	4.242	4.242	4.242	4.242	4.242	4.242	4.242	4.242	4.242	4.242	4.242	4.242	4.242	4.242	4.242	4.242	4.242	4.242	4.242	4.242	4.242	4.242	4.242	4.242	4.242	4.242	4.242	4.242	4.242	4.242	4.611	4.611	4.611	4.611	4.611	4.611	4.345	4.345	4.345	4.345	4.345	4.345	4.345	4.345	4.345	4.345
YAL041W	5.986	6.252	6.784	6.784	6.784	6.784	6.784	6.784	6.784	6.784	6.518	6.518	6.887	6.887	6.887	6.887	6.887	6.887	7.256	7.256	7.256	7.626	9.267	9.267	9.267	9.267	9.267	9.267	9.902	10.434	10.434	10.7	10.7	10.7	10.7	10.966	10.966	10.966	10.966	11.705	11.705	11.705	11.705	12.237	12.237	12.237	12.237	12.237	12.237
YIL007C	12.917	13.287	13.287	13.287	13.287	13.287	13.287	13.287	13.287	13.553	13.553	13.553	13.553	13.553	13.553	14.557	14.927	16.302	16.302	16.567	16.567	16.567	16.567	16.567	16.567	16.567	16.567	16.567	16.567	16.567	16.567	16.567	16.567	16.567	16.567	16.937	17.306	17.306	17.306	17.306	17.306	17.306	17.306	17.306	17.306	17.306	17.306	17.306	17.306
YDR083W	10.493	10.493	10.493	10.493	10.493	11.129	10.759	11.025	12.133	12.665	12.665	12.399	12.296	12.665	12.665	12.665	12.665	12.665	12.665	12.665	12.665	12.931	12.931	12.931	12.931	12.931	12.931	13.197	12.828	13.197	14.365	14.365	14.365	14.365	14.365	14.365	14.365	14.365	14.365	14.365	14.365	14.365	14.365	14.365	14.365	14.365	14.365	14.365	14.365
YFL049W	5.616	5.616	5.986	5.986	6.355	6.355	6.887	6.887	6.887	7.626	7.626	7.626	7.626	7.892	7.892	7.892	7.892	7.892	7.892	7.892	7.892	7.892	7.892	7.522	7.522	7.522	7.522	7.522	7.522	7.522	7.522	7.522	7.788	7.892	8.158	8.793	8.793	8.793	8.793	9.325	10.065	10.803	11.173	11.173	11.173	11.173	11.173	11.173	11.173
YCR033W	12.725	12.725	12.725	12.725	12.725	12.725	12.725	12.725	12.725	12.725	12.725	12.725	12.459	12.459	12.459	12.459	12.459	12.459	12.459	12.459	12.459	12.459	12.459	12.459	12.459	12.459	12.459	12.459	12.459	12.459	12.459	12.459	12.459	12.459	12.459	12.459	12.459	12.459	12.459	12.459	12.459	12.459	12.459	12.459	12.459	12.459	12.459	12.459	12.459
YKL006W	2.498	2.498	2.498	2.498	2.498	2.232	2.232	2.232	2.232	1.966	1.966	1.966	1.966	1.966	1.966	1.966	1.966	1.966	1.966	1.966	1.966	1.966	1.433	0.798	0.798	0.798	0.266	0.266	0	0	0	0	0	0	0	0	0	0	0	0	0	0	0	0	0	0	0	0	0
YNR049C	7.256	7.626	7.626	7.626	7.626	7.626	8.261	8.261	8.261	8.261	8.261	6.887	7.153	7.153	7.153	9.267	9.267	9.267	9.267	9.267	9.267	9.636	10.005	10.537	10.537	10.537	10.537	10.537	10.537	10.537	10.537	10.537	10.537	10.537	10.537	10.537	10.641	10.537	10.803	11.543	11.543	11.543	12.178	12.444	12.444	12.444	12.71	12.71	12.71
YGL086W	10.005	10.005	9.739	8.838	9.207	9.473	9.473	9.473	9.473	9.473	9.473	9.473	9.473	9.473	9.473	9.739	9.739	9.739	9.739	9.739	9.739	9.739	9.37	9.37	9.37	9.37	9.37	9.37	9.636	9.636	10.005	10.005	10.005	10.168	10.168	10.168	10.168	10.168	10.168	10.168	10.168	10.168	10.168	10.168	10.168	10.168	10.168	10.168	10.168
YLR075W	13.937	13.937	13.937	13.937	13.937	13.035	11.764	11.395	11.395	9.961	9.961	9.961	9.961	9.961	9.961	9.961	9.961	8.158	7.788	7.788	7.419	7.153	6.518	6.518	5.616	5.616	5.616	5.616	5.616	5.616	5.616	5.616	5.616	5.616	5.616	5.616	4.242	3.872	3.606	3.606	3.606	2.438	0.635	0.266	0	0	0	0	0
YOR185C	10.803	10.803	10.803	10.803	10.803	10.803	10.803	10.803	10.803	10.803	10.803	10.803	10.803	10.803	10.803	10.803	10.803	10.803	10.803	10.803	10.803	10.803	10.803	10.803	10.803	10.803	10.803	10.803	10.803	10.803	10.803	10.803	10.803	10.803	10.803	10.803	10.803	10.537	10.537	10.537	10.537	10.537	10.537	10.537	10.537	10.271	9.902	10.271	9.902
YDR227W	12.917	12.917	13.183	13.079	14.247	14.247	14.247	14.247	13.877	13.877	14.247	14.247	14.247	14.247	14.247	13.877	13.508	13.877	14.779	14.513	14.883	15.252	15.252	15.252	15.252	15.252	15.621	15.621	14.986	14.986	14.986	14.986	14.986	14.986	14.986	15.089	16.523	16.523	16.892	16.892	17.794	17.794	17.794	17.794	17.424	17.794	17.424	17.424	17.691
YBR279W	5.188	5.454	5.454	7.153	6.887	6.887	7.153	8.793	9.533	10.803	11.439	11.705	11.705	12.075	12.075	12.075	12.075	12.075	12.075	12.075	12.075	12.075	12.075	12.444	12.444	12.444	12.976	13.345	13.345	13.345	13.345	13.345	13.345	13.345	13.345	13.345	13.345	13.345	13.345	13.345	12.976	12.976	12.976	12.976	12.873	12.873	12.873	12.873	12.873
YLR034C	14.986	14.617	14.617	14.617	14.617	14.617	14.617	14.617	14.617	14.617	14.617	14.617	14.617	14.617	14.617	14.617	14.617	14.617	14.617	14.617	13.819	13.819	13.819	13.819	13.819	13.819	13.819	13.819	13.819	13.819	13.819	13.819	13.819	13.819	13.553	13.553	10.537	10.537	10.537	10.537	10.537	10.537	10.537	10.271	10.271	10.271	10.271	10.271	10.271
YOR219C	12.178	12.178	12.178	12.178	12.178	13.079	12.71	13.449	13.449	13.449	13.449	13.449	13.449	13.819	14.557	14.557	14.927	15.459	15.459	15.459	15.459	15.725	16.36	16.36	16.36	16.627	16.627	16.627	16.627	16.627	16.627	16.627	16.627	16.627	16.627	16.627	16.627	16.627	16.627	16.892	16.892	16.892	16.892	16.892	16.892	16.892	16.892	16.892	16.257
YDR534C	7.567	7.567	7.567	7.567	6.192	5.454	5.454	5.454	5.454	5.454	5.454	5.454	6.192	5.454	5.454	5.454	5.454	5.454	5.454	5.454	5.454	5.291	5.025	5.025	5.291	5.291	5.291	5.291	5.291	5.291	5.291	5.557	5.557	5.557	5.557	5.557	5.557	5.557	5.823	6.724	8.32	8.32	8.32	8.32	8.586	8.217	8.217	8.217	8.217
YOR302W	1.064	1.064	1.064	1.064	1.064	1.064	0.798	0.532	0.532	0.532	0.532	0.532	0.532	0.532	0.266	0.266	0.266	0.266	0.266	0.266	0.266	0.266	0.266	0.266	0.266	0.266	0.266	0.266	0.266	0.266	0	0	0	0	0	0	0	0	0	0	0	0	0	0	0	0	0	0	0
YPL018W	10.582	10.582	10.582	10.848	10.582	10.582	10.848	10.848	10.848	11.217	12.223	12.223	12.223	12.223	12.223	12.223	12.223	12.223	12.223	12.223	12.223	11.957	11.957	11.957	11.957	11.957	11.957	11.957	11.321	11.321	11.321	11.321	11.321	11.321	11.321	13.7	13.7	13.7	13.966	13.966	13.966	13.966	13.966	13.966	14.232	13.863	13.863	13.863	14.232
YBR010W	3.236	3.236	3.236	3.236	3.236	2.335	1.803	2.069	2.069	1.803	1.803	1.537	1.537	1.537	1.537	1.271	1.271	1.271	1.271	1.271	1.271	1.271	1.271	0.901	0.901	0.901	0.901	0.901	0.901	0.901	0.901	0.901	0.901	0.901	0.901	0.901	0.901	0.901	0.901	0.901	0.901	1.167	1.167	1.167	1.167	1.167	1.167	0.798	0.798
YCR008W	0.532	0.532	0.532	0.532	0.532	0.532	0.532	0.532	0.532	0.532	0.532	0.532	0.532	0.532	0.532	0.532	0.532	0.532	0.532	0.532	0.532	0.532	0.532	0.532	0.532	0.532	0.532	0.532	0.532	0.532	0.532	0.532	0.532	0.532	0.532	0.532	0.532	0.532	0.532	0.532	0.532	0.532	0.532	0.532	0.532	0.532	0.532	0.532	0.532
YJL204C	11.011	11.011	11.011	11.011	10.641	10.907	10.907	10.271	10.271	10.271	10.271	9.739	9.739	8.631	8.365	8.365	7.995	7.995	7.463	7.463	4.921	4.286	5.188	5.188	5.188	5.188	4.921	4.921	4.286	4.286	3.917	3.917	4.655	4.818	5.823	11.335	11.705	12.607	12.607	13.981	13.715	13.715	14.351	14.351	14.883	14.883	14.883	15.252	15.518
YLR260W	0.532	0.532	0.532	0.532	0.532	0.532	0.532	0.532	0.532	0.532	0.532	0.532	0.532	0.532	0.532	0.532	0.266	0	0	0	0	0	0	0	0	0	0.369	0.369	1.005	1.005	1.005	1.005	1.005	1.005	1.005	1.005	1.005	1.005	1.005	1.005	1.005	1.005	1.005	1.005	2.276	2.542	3.178	3.178	3.547
YBR298C	10.02	10.02	10.02	10.02	10.02	10.02	10.02	10.02	10.389	11.025	11.025	11.025	11.025	11.025	10.655	10.389	10.389	10.389	10.389	10.389	10.389	10.389	10.389	10.389	10.389	10.389	10.389	10.389	10.389	10.389	10.389	10.389	10.389	10.389	10.389	10.389	10.389	10.389	10.389	10.389	10.389	10.389	10.123	10.123	10.123	10.123	9.754	9.754	9.754
YER010C	0.635	0.635	0.369	0.369	0.369	0.369	0.369	0.369	0.369	0.369	0.369	0.369	0.369	0.369	0.369	0.369	0.369	0.369	0.369	0.369	0.369	0.369	0.369	0.369	0.369	0.369	0.369	0.369	0.369	0.369	0.369	0.369	0.369	1.005	1.005	1.537	1.537	1.537	1.537	1.537	1.537	1.537	1.537	2.172	2.172	2.172	2.172	2.172	2.172
YDL095W	20.691	20.691	20.691	20.691	20.425	20.425	20.425	20.425	20.425	20.425	20.425	20.425	20.425	20.425	20.425	20.425	20.425	20.425	20.425	20.425	20.425	20.425	20.425	20.159	20.159	19.154	19.42	16.774	16.774	16.405	16.139	16.139	16.139	16.139	15.134	15.134	14.498	14.498	10.005	10.109	9.001	9.001	9.001	9.001	9.636	9.636	9.902	9.902	9.902
YLR006C	7.522	7.522	7.522	7.522	7.153	7.153	7.153	7.153	7.153	6.784	6.784	6.784	6.784	5.986	5.986	5.986	5.986	5.72	5.72	5.72	5.823	7.197	7.197	7.197	7.197	7.197	7.463	7.463	7.463	7.463	7.463	8.203	8.203	8.203	8.203	8.469	8.469	8.469	8.469	7.833	7.833	7.833	7.833	7.833	8.735	9.104	9.104	9.104	9.104
YEL056W	5.941	5.779	5.779	5.779	5.779	5.779	5.779	5.779	5.779	5.779	5.779	5.247	4.715	4.715	4.715	5.35	5.882	5.882	5.882	5.882	5.882	6.414	6.414	6.414	8.217	9.118	10.182	10.818	10.818	10.818	11.188	12.089	12.089	12.089	12.089	12.355	12.355	12.355	12.355	12.355	12.355	12.355	12.355	12.725	12.725	12.725	12.725	12.725	13.257
YOL086W-A	11.601	11.601	11.601	11.601	11.601	11.601	11.601	11.601	11.867	11.867	12.237	12.237	12.237	12.237	12.237	13.242	13.242	13.242	13.242	13.611	13.611	13.611	13.242	13.242	13.242	13.242	13.242	13.242	13.242	13.242	13.242	13.242	13.242	13.242	13.242	13.242	13.242	13.242	12.873	12.873	12.873	12.873	12.503	12.503	12.503	12.769	12.769	12.769	12.769
YDR200C	7.582	7.212	6.045	6.045	6.414	6.414	6.784	6.518	6.621	6.784	7.522	7.522	7.892	8.158	8.158	7.892	7.892	7.892	7.892	7.892	7.892	8.631	8.631	9.163	9.533	9.533	9.799	9.799	9.799	9.799	9.799	9.799	10.065	10.065	10.065	10.065	9.799	9.695	9.695	9.695	9.695	9.325	9.325	8.956	9.222	9.222	9.222	9.488	9.488
YDR162C	8.099	8.099	6.99	7.892	7.892	7.892	7.626	7.626	7.626	7.626	7.626	7.626	7.626	7.626	7.626	7.626	7.256	6.355	6.355	6.99	7.626	7.995	7.995	8.631	8.631	8.631	8.631	8.631	8.631	8.631	8.631	9.429	9.429	9.695	9.695	10.331	10.331	10.331	10.331	10.7	10.7	10.803	10.803	11.069	11.069	11.069	11.069	11.439	10.7
YOR043W	5.779	5.779	5.779	5.779	5.779	4.774	3.502	3.502	3.502	3.502	3.502	3.502	3.502	3.502	3.236	3.236	3.236	3.236	2.335	1.167	1.167	1.167	1.167	1.167	1.167	1.167	0.532	0.266	0.266	0.266	0.266	0.266	0.266	0.266	0.266	0.266	0.266	0.266	0.266	0.266	0.266	0.266	0.266	0.266	0.266	0	0	0	0
YMR260C	11.129	11.129	11.129	11.498	11.498	11.498	11.498	11.867	11.867	11.867	11.867	11.867	11.867	11.867	11.867	11.867	11.867	11.867	11.867	11.867	11.867	11.867	11.867	11.867	11.867	11.867	11.867	11.867	11.867	11.867	11.867	11.867	11.867	11.867	11.867	11.867	11.867	11.867	11.867	11.867	11.867	11.867	11.867	11.867	11.867	11.867	11.601	11.601	11.601
YPL156C	23.558	23.558	23.558	23.558	23.558	23.558	23.558	23.558	23.558	23.558	23.558	23.558	23.558	23.558	23.558	23.824	23.824	24.459	24.459	24.459	24.459	24.459	24.459	24.459	24.459	24.459	24.726	24.726	24.726	24.726	24.726	24.726	25.095	25.361	25.361	25.361	25.361	25.361	25.361	25.361	25.361	25.893	25.893	25.893	25.893	25.893	25.893	25.523	25.523
YNL213C	9.325	9.325	9.325	9.325	9.325	9.325	9.591	9.591	9.857	9.857	9.857	9.857	9.857	9.222	9.222	9.488	9.754	10.123	10.123	10.123	10.123	10.123	10.123	10.123	10.123	10.123	10.123	10.123	10.123	10.123	10.389	10.389	10.389	10.389	10.389	10.389	10.389	10.389	10.389	10.655	10.655	10.655	10.655	10.655	10.655	10.655	10.655	10.655	10.655
YJL144W	6.458	6.724	6.724	6.724	6.724	7.463	7.463	7.463	7.463	7.463	7.463	7.463	7.463	7.463	7.463	7.463	7.463	7.463	7.463	7.463	7.463	7.463	7.463	7.463	7.463	7.833	7.833	7.833	7.567	7.301	7.301	7.301	7.301	7.035	7.035	7.197	7.729	7.729	8.365	8.365	8.365	8.897	8.897	9.533	11.601	11.601	11.601	11.601	11.601
YGR103W	16.966	16.966	16.966	16.966	16.966	16.966	16.596	16.596	16.596	16.596	16.596	16.227	16.227	16.227	16.227	16.227	16.227	16.227	16.227	16.227	15.961	15.961	15.961	15.591	15.591	14.956	14.69	13.419	13.05	13.05	13.05	13.05	11.986	11.454	10.02	9.754	9.754	9.754	9.754	9.754	8.852	8.852	8.852	8.852	8.852	8.852	8.852	8.852	8.852
YBL076C	14.513	14.779	14.779	14.779	14.779	14.779	14.779	14.779	14.779	14.779	14.779	14.779	14.779	14.779	15.045	15.045	15.045	15.045	15.045	15.045	15.045	14.779	14.779	15.149	15.149	15.149	15.149	15.149	15.149	15.149	15.149	15.149	15.149	15.149	15.415	15.415	14.675	14.675	14.675	14.675	14.675	14.675	14.675	14.675	14.675	14.675	14.675	14.675	14.675
YMR115W	4.981	3.709	2.704	2.438	2.438	2.438	3.975	3.975	3.975	3.975	4.079	5.247	5.247	5.247	5.247	5.247	4.877	5.779	5.779	5.779	5.779	5.779	5.779	6.414	6.414	6.414	6.414	6.414	6.414	6.414	6.68	8.114	8.852	10.02	10.02	10.02	10.02	10.02	10.655	10.655	11.025	11.025	11.025	11.025	11.025	11.025	11.025	11.025	11.025
YDR364C	4.345	4.345	4.345	4.345	4.345	4.345	4.345	4.715	4.345	3.709	3.443	3.443	3.443	3.443	3.178	3.651	4.655	5.454	6.458	6.458	6.458	6.458	6.458	6.458	7.197	7.833	7.833	7.833	7.833	7.833	7.833	7.833	8.099	8.099	8.099	8.365	8.631	8.897	8.897	8.897	9.267	9.267	9.267	9.267	9.267	9.267	9.267	9.267	9.636
YEL064C	9.325	9.857	11.025	11.025	11.395	11.395	11.395	9.65	9.65	9.916	10.655	10.655	10.655	10.655	10.655	10.655	10.655	10.655	10.286	10.286	10.286	10.286	11.188	11.188	11.454	11.454	11.454	11.454	11.454	11.454	11.454	11.454	11.454	11.454	11.454	11.454	11.454	11.454	10.818	10.818	11.084	10.818	11.557	12.193	12.193	12.193	12.193	12.193	12.193
YDR264C	15.932	15.932	15.932	15.932	15.932	15.666	15.666	15.666	15.666	15.666	15.666	15.666	15.666	15.4	15.4	15.4	15.03	15.03	15.03	15.03	15.03	15.03	15.03	15.03	15.03	14.661	14.661	14.395	13.759	13.39	13.39	12.489	12.119	12.119	12.119	12.119	11.483	11.483	11.483	11.483	11.114	9.636	9.37	9.37	9.001	9.001	9.001	8.735	8.735
YHR031C	12.503	12.133	12.133	12.133	12.133	12.133	11.867	11.867	11.867	11.867	12.237	12.237	12.237	12.237	12.237	12.237	12.503	12.503	12.503	12.503	12.503	12.503	12.503	12.503	12.503	12.237	12.237	12.237	12.237	12.237	12.237	12.237	12.237	12.237	12.237	12.237	12.237	11.867	11.867	11.498	11.498	11.498	11.498	11.498	11.498	11.498	11.764	11.025	11.025
YDR408C	14.306	14.306	14.04	14.04	14.04	13.671	13.671	13.671	13.671	13.671	13.671	13.671	13.671	13.671	13.671	13.671	13.405	13.405	13.405	13.405	12.769	12.769	12.769	12.769	12.769	12.769	12.769	12.769	11.335	11.069	11.069	8.793	8.527	8.261	7.995	7.995	7.256	7.256	7.256	6.621	6.621	4.286	3.651	3.651	3.651	3.651	3.651	3.651	3.651
YMR016C	9.739	9.739	9.739	9.739	9.739	9.739	9.739	10.375	9.001	9.001	9.001	9.001	9.001	9.001	9.001	9.001	9.001	9.001	9.001	9.001	9.001	9.001	9.001	9.001	9.001	9.001	9.001	9.001	7.094	5.823	5.557	5.557	5.557	5.557	5.557	5.557	5.557	5.557	5.557	5.557	5.557	5.557	5.557	5.188	5.188	3.917	2.38	2.38	2.38
YBR083W	2.808	2.808	2.808	2.808	2.808	2.808	2.808	2.808	2.808	2.542	2.172	1.803	2.438	2.438	2.438	2.438	2.438	2.438	2.438	2.438	2.438	2.704	2.704	2.704	2.704	2.704	2.704	2.704	2.704	2.704	2.704	2.704	2.704	3.074	3.074	3.074	3.074	3.074	3.074	3.074	3.074	2.542	2.542	2.808	2.808	2.808	2.808	2.808	2.808
YKL103C	4.508	4.508	5.247	5.247	5.247	5.247	5.247	4.981	4.981	4.981	4.981	5.35	5.616	6.252	6.252	6.252	6.252	6.252	6.252	6.252	6.252	6.252	6.252	6.252	6.252	6.252	6.252	6.252	6.252	6.252	6.252	6.887	6.887	6.887	6.887	6.887	6.887	6.887	6.887	6.887	7.419	7.419	7.419	7.419	7.419	7.419	8.158	8.793	9.059
YGL099W	9.799	10.863	10.863	12.665	12.665	12.665	12.665	12.665	12.665	13.035	13.301	13.301	13.301	13.567	13.567	13.567	13.567	13.567	13.567	13.567	13.937	13.937	13.937	13.937	13.937	13.937	13.937	13.937	14.306	14.306	14.306	14.306	14.572	14.572	14.572	14.572	14.572	14.572	14.572	14.572	14.941	14.941	15.311	15.577	15.577	15.577	15.577	15.577	15.577
YJR123W	0	0	0	0	0	0	0	0	0	0	0	0	0	0	0	0	0	0	0	0	0	0	0	0	0	0	0	0	0	0	0	0	0	0	0	0	0	0	0	0	0	0	0	0	0	0	0	0	0
YIL107C	8.646	9.281	9.281	9.65	9.65	9.65	10.02	10.02	10.02	10.02	10.02	10.02	9.65	9.65	9.916	9.916	9.916	9.916	9.916	9.916	9.384	9.384	9.384	9.384	9.384	9.015	9.015	9.015	9.015	9.015	9.015	9.015	9.015	9.015	9.281	9.281	9.281	9.281	9.281	9.281	9.015	9.015	9.015	9.015	8.749	8.749	8.749	8.749	8.749
YGL090W	5.084	5.084	5.084	5.35	5.882	6.784	6.784	6.784	6.784	6.784	7.05	7.316	7.316	7.582	7.582	7.582	7.582	7.582	7.582	7.582	7.582	7.582	7.316	7.316	7.582	10.597	10.966	10.966	10.966	10.966	10.966	10.966	10.966	10.966	10.966	10.966	11.705	11.705	11.705	11.705	11.705	12.075	12.813	14.617	14.617	14.617	14.883	14.883	14.883
YNL183C	12.665	12.665	12.665	12.931	12.931	13.197	12.665	12.665	13.035	13.035	13.035	13.035	12.133	12.133	12.503	12.503	12.873	12.873	12.873	12.873	13.242	13.508	13.877	14.513	14.513	14.513	14.513	14.513	14.513	14.513	14.513	14.779	14.779	15.149	15.149	15.149	15.149	15.149	15.149	15.149	15.149	15.149	15.149	15.149	15.149	15.149	15.252	15.252	15.252
YOR284W	4.242	4.242	4.404	4.774	4.774	4.774	4.404	4.774	3.34	2.438	4.079	4.079	5.084	5.823	6.089	5.823	5.823	6.724	7.36	7.892	8.261	8.261	8.261	8.793	8.793	9.799	10.065	10.065	10.065	10.065	10.065	10.597	10.597	12.399	14.306	14.306	14.306	14.306	14.572	14.572	14.941	15.045	15.045	15.045	15.415	15.415	15.681	15.681	16.05
YER173W	4.183	4.921	4.921	4.921	4.921	4.921	4.921	4.921	5.454	4.818	4.818	6.192	6.562	6.458	7.626	7.626	7.626	8.527	9.059	9.325	11.232	11.232	11.232	11.232	11.601	12.503	12.503	12.503	12.503	12.503	12.503	12.503	12.503	12.503	12.503	12.503	12.503	12.503	12.503	12.873	13.139	13.139	13.139	13.139	13.139	13.508	13.508	13.508	13.508
YMR177W	8.335	8.335	8.335	8.335	8.335	8.704	8.704	8.97	9.71	9.71	9.71	9.444	9.444	9.444	9.444	9.444	9.444	9.444	9.813	9.813	9.813	9.813	9.813	9.813	9.813	10.079	10.079	10.079	10.079	10.079	10.079	10.079	10.079	10.079	10.079	10.079	10.079	10.079	10.079	10.079	10.079	10.079	10.079	10.079	10.079	10.079	10.079	10.079	10.079
YGL105W	16.686	16.686	16.686	16.951	16.951	16.951	16.951	16.951	16.951	16.951	16.951	17.218	17.218	17.218	16.951	16.686	16.686	16.686	16.686	16.686	16.686	16.686	16.686	16.686	16.686	16.686	16.686	16.686	16.686	16.686	16.686	16.419	16.05	16.316	15.947	15.947	16.05	16.05	16.05	16.05	16.05	16.05	15.681	15.045	15.045	14.675	15.045	15.045	15.045
YPR184W	10.375	10.375	10.375	10.641	10.641	10.641	10.641	10.641	10.641	10.641	10.641	10.271	12.547	12.281	12.281	12.281	12.281	12.281	12.281	12.281	12.281	12.281	12.281	12.281	12.281	12.281	12.281	12.281	12.281	12.281	12.281	12.281	12.651	12.651	12.281	12.281	12.281	12.281	12.281	12.281	12.281	12.281	12.281	11.912	11.912	11.543	11.543	11.543	11.543
YNL085W	8.32	10.389	13.197	13.197	13.197	13.197	13.197	13.197	13.197	13.197	13.197	13.197	13.197	13.197	13.197	13.197	13.197	13.197	13.197	13.197	13.197	13.197	13.197	13.197	13.197	12.828	12.828	12.828	13.197	12.931	12.931	12.562	12.562	12.562	12.562	12.562	12.828	12.296	12.296	12.296	12.296	12.296	12.296	12.296	12.665	12.399	12.399	12.503	12.503
YEL060C	9.681	9.681	9.681	9.681	9.681	9.681	9.681	9.681	9.681	9.681	9.681	9.681	8.941	8.941	8.941	8.941	8.941	8.941	8.941	8.941	8.941	8.941	8.941	8.572	8.572	8.572	8.572	8.572	8.572	8.572	8.572	8.572	8.572	8.572	8.572	8.572	8.572	8.572	8.572	8.572	8.572	8.572	8.203	8.203	6.562	5.291	4.655	4.286	4.286
YGR183C	15.267	15.267	15.533	15.533	15.533	15.533	15.533	15.533	15.533	15.533	15.533	15.799	15.799	15.799	15.799	15.799	15.799	15.799	15.799	15.799	15.799	14.897	14.897	15.163	15.163	15.163	15.163	15.163	15.163	15.163	14.424	14.424	14.424	14.424	14.424	14.424	14.424	14.424	14.424	14.055	14.055	14.055	14.055	13.316	13.316	13.316	10.774	10.138	9.606
YDR108W	6.843	6.843	6.843	6.843	6.843	6.843	6.843	6.843	6.843	7.109	7.109	7.109	7.375	7.375	7.375	7.375	7.375	7.375	7.375	7.375	7.375	7.375	7.375	7.375	7.375	7.375	7.375	6.104	5.838	5.838	5.838	5.838	6.37	6.636	7.005	7.005	7.005	7.375	7.744	7.744	7.744	7.744	7.744	7.744	7.478	6.946	6.946	7.316	8.69
YGR280C	12.503	12.503	12.873	12.873	12.873	12.873	12.873	12.873	12.873	12.873	12.873	12.873	12.873	12.873	12.607	12.237	12.237	12.237	12.237	12.237	12.237	12.237	11.867	11.129	11.129	11.129	10.863	10.863	10.863	10.863	10.863	10.863	10.863	10.863	10.493	10.493	10.493	10.493	10.493	10.493	10.493	10.493	10.493	10.493	9.857	10.227	10.227	10.227	10.227
YDR123C	20.543	20.543	20.543	20.543	20.543	20.543	20.543	20.543	20.913	20.913	20.913	20.913	20.913	20.913	17.898	16.523	15.784	15.784	15.784	15.784	15.784	15.784	15.784	15.784	15.784	15.784	15.784	15.784	15.784	15.784	15.518	14.779	13.405	13.139	13.139	12.607	12.607	12.607	12.607	12.341	12.341	12.341	10.7	10.7	10.434	10.065	10.065	8.69	7.256
YDL107W	13.892	13.892	13.892	13.892	13.892	13.892	13.892	13.892	13.892	13.892	13.892	13.892	13.892	13.36	12.193	11.823	11.823	11.823	11.823	11.823	11.823	11.823	11.823	11.823	11.291	11.291	11.291	10.921	10.921	10.655	10.286	10.02	10.02	9.754	9.754	9.754	9.754	9.754	9.754	9.754	9.754	9.754	9.754	9.754	9.754	9.754	9.754	9.488	9.488
YNL074C	10.168	12.341	12.341	12.341	12.341	12.341	12.341	12.341	12.341	12.341	12.341	13.079	13.079	13.079	13.079	13.079	13.345	13.345	13.345	13.345	13.345	13.345	13.345	14.085	14.351	14.883	15.252	15.252	15.252	15.252	15.252	15.252	15.252	15.252	15.252	15.621	15.621	15.621	15.621	15.621	15.621	15.621	15.621	15.621	15.621	15.621	15.621	15.621	15.621
YJR024C	8.38	8.38	8.38	8.749	8.749	8.749	8.749	8.483	8.483	7.848	7.848	7.848	7.848	7.848	7.848	7.848	7.848	7.848	7.582	7.582	6.311	6.311	6.311	4.877	3.502	3.236	3.236	3.236	3.502	3.502	4.774	4.774	4.774	4.774	4.774	4.774	5.143	5.143	5.143	5.882	6.784	6.518	6.518	6.518	6.518	6.518	6.518	6.252	6.518
YNL308C	6.148	6.148	6.148	6.148	6.148	6.148	6.414	6.414	6.414	6.414	6.414	6.414	6.414	6.414	6.414	6.414	6.414	6.414	6.414	6.414	6.414	6.577	6.577	6.843	6.843	6.843	6.843	6.843	6.843	7.109	7.109	7.109	7.109	7.109	7.109	7.109	7.109	7.109	7.109	7.109	7.109	7.109	7.109	7.641	7.641	7.641	7.641	7.641	7.641
YCL014W	13.877	13.877	13.877	14.883	14.883	15.149	15.518	15.518	15.518	15.518	15.518	15.518	15.784	16.05	16.582	16.582	16.582	16.582	16.582	16.582	16.582	16.582	16.582	16.582	16.582	16.582	16.582	16.582	16.582	16.582	16.582	16.582	16.582	16.582	16.582	16.582	16.582	16.582	16.582	16.582	16.582	16.212	16.212	16.212	16.212	16.212	15.843	15.843	15.843
YDR031W	4.936	4.936	4.936	4.936	4.936	4.936	5.572	8.276	8.276	8.276	8.276	8.276	9.178	9.178	9.976	9.976	10.611	10.611	10.611	10.611	10.877	10.877	10.877	11.143	11.143	11.143	11.143	11.143	11.143	11.143	11.143	11.143	11.143	10.877	10.877	10.877	11.143	10.877	11.941	12.473	12.473	12.473	12.739	12.739	12.739	12.739	12.739	12.739	12.739
YFL027C	0.266	0.266	0.266	0.266	0.532	0.532	0.532	0.532	0.532	0.532	0.532	0.532	0.901	1.167	1.167	1.537	1.907	1.907	1.907	1.907	1.907	1.907	1.907	1.907	1.907	2.172	2.172	2.542	2.542	2.542	2.542	2.542	3.281	3.281	3.281	3.281	3.281	3.281	3.281	3.281	3.281	3.281	3.281	3.281	3.281	3.281	3.281	3.281	3.281
YIL085C	7.995	8.365	7.995	8.261	7.626	7.626	7.626	7.626	8.158	8.158	8.158	8.158	8.424	8.158	7.788	8.055	8.055	8.055	8.055	7.685	7.685	7.05	7.05	7.05	7.316	6.68	6.68	6.311	6.311	6.311	5.779	5.409	5.143	4.877	5.143	5.143	5.513	5.779	5.779	5.779	5.779	5.779	5.779	5.513	5.513	5.513	5.882	6.148	6.148
YOR090C	10.065	10.065	10.065	10.065	10.065	10.065	9.695	9.695	9.695	9.695	9.695	9.695	9.695	9.325	9.325	9.325	8.69	8.69	8.69	7.788	7.256	7.256	7.256	7.256	7.256	7.256	7.256	7.256	7.256	7.256	7.256	7.256	7.256	7.256	7.256	7.256	6.148	6.148	6.148	6.148	4.079	4.079	4.079	4.079	3.443	3.443	3.443	3.074	2.704
YPL166W	7.375	7.907	7.907	8.172	8.808	8.808	9.178	9.178	9.178	9.547	11.35	14.158	14.158	14.158	14.158	14.527	14.527	15.267	14.897	15.267	15.267	15.533	15.533	15.799	16.168	16.168	16.168	16.434	16.434	16.434	16.434	16.434	16.434	16.434	16.434	16.434	16.434	17.173	17.439	18.075	18.075	18.075	18.34	18.34	18.34	18.71	18.71	18.71	18.71
YAL056W	16.035	16.035	16.035	16.035	16.035	16.035	16.035	16.035	16.035	16.405	16.774	18.947	18.947	18.947	18.947	18.947	18.947	18.947	18.947	18.947	18.947	18.947	18.947	18.947	18.947	18.947	18.947	18.947	18.947	18.947	18.947	18.947	18.947	19.317	19.317	19.317	19.317	19.317	19.317	19.317	19.317	19.317	19.317	19.317	19.317	19.317	19.317	19.317	19.317
YDR147W	5.247	5.247	5.247	5.247	5.247	5.247	5.247	5.247	5.247	5.247	5.247	5.247	5.247	5.247	5.247	5.247	5.247	4.877	4.242	4.242	5.143	5.143	5.143	5.143	5.143	5.513	6.148	6.148	7.153	7.153	7.153	7.153	7.153	7.153	7.153	7.153	7.153	7.153	7.153	7.153	7.256	7.892	7.892	7.892	7.892	7.892	7.892	8.793	8.793
YDR349C	4.183	4.183	4.183	4.183	4.183	4.183	4.183	4.183	4.183	4.552	5.188	5.557	5.557	5.557	5.557	5.557	5.557	5.557	5.557	5.557	5.557	5.188	5.188	4.921	4.921	4.921	4.921	4.921	4.921	5.188	5.188	5.291	5.291	5.291	5.291	5.291	5.291	5.291	5.291	5.291	5.291	5.291	5.025	5.025	5.025	5.025	5.394	5.394	5.66
YLR183C	9.739	9.473	8.572	8.838	8.838	8.838	8.838	8.838	8.838	8.838	8.838	7.301	7.301	7.301	7.301	7.301	7.301	7.301	6.931	6.931	6.931	6.931	6.931	6.931	6.931	6.931	6.931	6.931	6.931	6.665	6.665	6.665	6.03	6.03	6.03	6.03	6.03	6.03	6.03	6.03	6.03	6.03	6.03	6.03	5.764	5.764	5.764	5.764	5.764
YBR179C	4.611	4.611	4.611	4.611	4.611	4.611	4.611	4.611	4.611	4.611	4.611	2.808	2.438	1.907	1.907	1.907	1.907	1.907	1.907	1.907	1.641	1.641	1.641	1.907	1.907	1.907	1.907	1.907	1.907	1.375	1.375	1.375	1.641	1.641	1.641	1.271	1.641	1.641	1.641	1.271	1.271	1.271	1.271	1.271	1.271	1.271	1.271	1.271	1.271
YLR384C	7.197	7.301	7.67	7.67	7.67	7.301	7.301	6.562	5.926	5.926	5.926	5.926	5.926	5.926	6.296	6.296	6.296	6.296	6.296	6.03	5.72	7.197	7.197	7.197	7.197	7.197	7.197	7.197	7.197	7.197	7.197	7.197	7.833	8.469	8.469	8.469	8.469	8.735	8.735	8.735	8.735	8.735	8.735	8.735	8.735	8.735	8.735	9.001	9.533
YLR250W	10.641	11.011	11.011	11.011	11.38	11.38	11.38	11.38	11.38	11.38	11.38	11.38	11.38	11.38	11.38	11.38	11.38	11.38	11.38	11.38	11.38	11.38	11.38	11.646	11.646	11.646	11.646	11.646	11.646	11.912	11.912	11.912	11.912	11.912	11.912	11.912	11.912	11.912	11.912	11.912	11.912	11.912	11.912	11.912	11.912	10.803	10.803	11.173	11.173
YHL035C	7.892	7.892	7.892	7.892	7.892	7.892	7.892	7.892	7.892	7.892	7.892	7.892	7.892	7.892	7.626	7.892	9.429	9.429	9.429	10.227	9.857	9.857	9.857	9.857	9.857	10.02	10.02	10.02	10.02	10.02	10.02	9.65	9.65	9.65	9.65	9.916	9.916	9.916	9.916	9.916	9.916	9.547	9.547	9.813	9.813	9.813	9.813	9.813	9.813
YJL082W	5.247	5.247	4.877	4.611	4.079	4.079	4.079	4.079	4.079	4.079	3.178	2.276	1.744	1.744	1.744	1.744	1.375	1.375	1.375	1.375	1.375	1.375	1.375	1.375	1.375	1.375	1.375	1.375	1.375	1.375	1.375	1.375	1.375	1.375	1.005	1.005	1.005	1.005	1.005	1.005	0.369	0.369	0.369	0	0	0	0	0	0
YDL142C	9.444	9.444	9.71	9.71	9.71	9.71	10.079	10.079	10.079	10.079	10.079	10.079	10.079	10.079	10.079	9.976	9.71	11.246	11.246	11.246	11.246	11.246	10.877	11.246	11.246	11.512	11.512	11.512	11.512	11.512	11.512	11.512	11.512	11.616	11.616	11.616	11.882	11.882	11.882	11.882	11.882	11.882	11.882	11.882	11.882	11.882	11.882	11.882	11.882
YGR048W	12.178	12.178	12.178	11.646	11.646	11.38	11.38	11.38	11.38	11.38	10.271	10.271	10.271	10.005	9.104	9.104	9.37	9.37	9.37	9.37	9.37	9.37	8.735	8.365	7.995	7.36	7.36	7.36	7.36	7.36	7.36	7.36	6.089	6.089	6.089	6.089	6.089	6.089	4.449	2.542	1.271	1.537	1.537	1.537	1.537	1.537	1.271	1.271	1.271
YGR021W	16.7	16.7	16.7	16.7	16.7	16.7	17.867	18.134	18.399	18.399	18.399	18.399	18.399	18.399	18.399	18.399	18.399	18.399	18.399	18.296	18.296	18.296	18.296	18.296	18.296	18.296	18.296	18.296	18.296	18.296	18.296	18.03	18.03	18.03	18.03	18.03	18.03	18.03	18.03	17.395	17.395	17.395	17.395	17.395	17.128	17.128	17.128	16.759	16.759
YPL069C	4.242	3.975	3.975	5.35	5.35	5.35	5.35	5.35	5.986	5.72	5.72	5.72	5.72	6.252	6.252	6.252	8.158	8.158	8.158	8.158	8.527	8.158	8.158	8.158	8.158	8.527	8.527	8.527	8.527	8.527	8.527	8.527	8.897	8.897	8.897	8.897	8.897	9.267	9.533	9.533	9.533	9.799	9.799	9.799	10.168	9.902	10.168	10.168	10.907
YGL253W	1.907	1.907	1.907	1.907	1.907	2.172	2.172	2.172	2.172	2.172	2.172	2.172	1.907	2.172	2.172	2.172	2.172	2.172	2.172	2.172	2.172	2.542	2.542	2.542	2.542	2.542	2.542	2.542	2.542	2.542	2.542	2.172	1.803	1.803	1.803	2.069	2.069	2.069	2.069	2.069	2.069	2.069	2.069	2.069	2.069	2.069	2.069	2.069	2.069
YDL061C	5.188	5.188	5.557	6.192	6.192	6.192	6.192	6.192	6.192	6.192	5.823	7.892	8.956	8.956	8.956	10.123	10.123	10.123	10.123	10.123	10.123	10.123	10.493	11.232	11.232	11.232	11.232	10.863	10.863	11.395	11.395	11.395	12.296	12.296	12.296	12.296	12.562	12.562	13.197	12.828	12.828	12.828	12.828	12.828	12.828	12.828	12.828	12.828	12.828
YHR154W	12.326	12.326	12.326	12.326	12.326	12.326	12.326	12.326	12.326	11.957	11.957	11.957	11.957	12.223	12.592	12.592	12.592	12.592	12.592	12.592	11.957	11.957	11.587	11.587	11.587	11.587	11.587	11.957	11.957	11.957	11.957	12.326	12.695	12.695	12.695	12.695	12.695	12.695	12.695	12.695	12.695	12.695	12.695	12.695	12.695	12.695	12.695	12.695	12.695
YER062C	15.887	15.887	15.887	15.887	15.887	15.252	15.252	15.252	15.252	15.252	15.252	15.252	15.252	14.617	14.247	14.247	14.247	14.247	14.247	13.981	13.981	13.981	11.705	11.705	10.803	10.537	11.277	11.277	11.277	11.543	11.543	11.439	11.809	11.809	11.543	11.543	11.543	11.543	11.173	11.173	11.173	11.173	11.173	11.173	11.543	11.543	11.543	10.907	10.907
YDR492W	10.331	10.331	9.961	9.961	9.961	9.961	9.695	9.695	9.695	9.695	9.695	9.695	9.429	9.695	9.695	9.695	9.695	9.695	9.695	9.799	9.799	9.799	9.799	9.799	9.799	9.799	9.799	9.429	8.527	8.527	8.527	8.897	8.897	8.897	8.897	8.897	8.897	9.163	9.163	9.533	9.533	9.533	10.168	10.168	10.168	10.168	10.168	10.537	10.537
YBR127C	16.242	16.242	16.242	16.242	16.242	16.242	16.242	16.612	16.612	16.612	16.612	16.612	16.612	18.09	18.09	18.09	18.09	18.09	18.09	18.09	18.09	18.09	18.09	18.09	18.09	18.09	18.459	18.459	18.459	18.459	18.459	18.829	18.829	18.829	18.829	18.829	18.829	18.829	18.829	18.829	18.829	18.829	18.459	18.459	18.459	18.459	18.459	18.459	18.459
YOL125W	1.33	1.33	1.33	1.33	1.33	1.33	1.33	1.33	1.33	1.33	1.33	1.966	1.966	1.966	1.966	1.966	1.966	2.335	2.335	2.335	2.335	2.335	2.335	2.335	2.335	2.335	2.601	2.97	2.97	2.97	2.97	2.97	2.97	2.97	2.97	2.97	2.97	3.236	3.236	3.236	3.236	3.236	3.236	3.236	3.236	3.236	3.236	3.236	3.236
YOL081W	3.443	4.079	6.252	7.256	7.256	7.522	8.158	8.158	8.158	8.631	9.267	9.799	9.799	9.799	9.799	9.799	9.799	10.537	10.537	10.537	11.867	12.873	12.873	12.873	12.873	12.873	12.873	12.873	13.139	13.405	14.941	14.941	14.941	14.941	14.941	15.311	15.311	15.311	15.577	15.577	15.577	15.947	15.947	15.947	15.947	16.316	16.582	16.582	16.582
YER055C	5.734	5.734	6.104	6.473	6.739	6.739	6.739	6.739	6.739	6.739	7.005	7.005	7.271	7.271	7.907	8.276	8.276	8.276	8.276	8.276	8.276	8.276	8.276	8.276	8.276	8.276	8.276	8.542	8.542	8.542	8.542	8.542	8.542	8.542	8.542	8.542	8.542	8.542	8.542	8.542	8.542	8.542	8.542	8.542	8.01	8.01	8.01	8.01	8.01
YBR066C	1.537	1.537	1.537	1.537	1.537	1.537	1.537	1.537	1.537	1.271	0.739	0.739	0.739	1.109	1.478	1.478	1.478	1.478	1.478	1.478	1.478	1.478	1.478	1.478	1.478	1.478	1.478	1.478	1.478	1.478	1.478	1.478	1.478	1.478	1.478	1.478	1.478	1.478	2.38	2.38	2.38	2.646	2.646	3.015	3.385	3.385	3.385	3.385	3.385
YMR288W	8.897	8.897	8.261	8.261	8.261	8.261	8.261	8.261	8.261	8.897	8.897	8.897	8.897	8.897	8.365	9.001	9.001	9.001	8.735	9.267	8.897	8.631	11.705	11.705	11.971	12.341	12.607	12.607	12.976	14.513	16.154	19.124	20.661	21.297	21.297	22.73	24.637	24.637	24.637	24.637	24.637	24.637	24.637	24.637	24.637	24.637	25.375	25.375	25.642
YDR323C	1.803	1.803	2.335	2.335	2.335	2.335	3.133	3.133	3.133	2.867	3.236	3.768	3.768	4.138	4.404	4.404	4.774	4.774	4.774	4.774	4.774	4.774	4.774	5.409	5.675	5.675	6.311	6.311	6.311	6.311	6.946	6.946	6.946	6.946	7.212	7.212	7.212	7.212	7.212	7.212	7.478	7.848	7.848	7.848	8.217	8.586	8.956	8.956	8.956
YDR062W	12.06	12.06	11.794	11.794	11.055	11.055	11.055	10.685	10.685	10.685	10.685	10.685	8.941	8.572	8.572	8.572	8.572	8.572	8.572	8.572	8.572	8.572	8.572	7.567	6.192	5.72	5.72	5.72	5.35	4.715	4.449	4.449	4.449	4.449	4.449	4.449	4.449	3.813	2.808	2.808	2.808	2.808	2.808	2.438	2.438	2.438	2.438	2.704	2.704
YPL218W	12.725	12.991	13.36	13.36	13.36	13.36	13.36	13.36	13.36	13.36	13.36	13.626	13.626	13.626	13.626	13.626	13.626	13.626	13.626	13.626	13.626	13.626	13.626	13.626	13.626	13.626	13.626	13.626	13.626	13.626	13.626	13.626	13.626	13.36	13.36	13.36	13.36	13.36	13.36	13.36	13.36	13.36	13.36	13.36	13.36	13.36	13.36	13.36	13.36
YDL019C	15.059	15.059	15.059	15.059	15.325	14.793	14.424	14.793	14.793	14.793	15.059	15.591	15.857	15.857	16.493	16.493	16.493	16.493	16.493	16.493	16.493	17.128	17.498	17.498	17.498	17.498	17.498	17.232	17.232	17.232	17.232	17.602	17.602	17.602	17.602	17.602	17.602	17.602	17.602	17.602	17.867	17.867	18.134	18.134	18.134	18.134	18.134	18.134	18.134
YBR289W	7.419	7.419	7.419	7.419	7.419	9.118	9.118	9.384	9.384	9.384	9.118	9.118	9.118	9.118	10.123	10.123	10.389	10.389	10.389	10.389	10.389	10.389	10.389	10.389	10.389	10.655	10.655	10.655	10.655	10.655	10.655	10.655	10.655	10.655	10.655	10.655	10.655	11.025	11.025	11.025	11.025	11.025	11.025	11.025	10.655	10.655	10.655	10.655	10.02
YJL126W	5.986	5.986	6.355	7.685	10.331	10.331	10.597	10.597	10.597	10.597	10.597	10.597	11.498	11.498	11.498	11.498	11.498	11.498	11.498	11.232	10.966	10.597	11.129	12.133	12.133	12.133	12.133	12.133	12.133	12.133	12.133	12.133	12.133	12.133	12.133	12.133	12.133	12.133	12.133	12.665	12.665	13.197	13.197	13.197	13.197	12.562	12.562	12.296	12.562
YJR077C	2.867	3.399	5.04	7.522	7.522	7.522	7.522	7.522	7.522	7.522	7.892	7.892	8.793	8.793	8.793	8.793	8.793	8.793	8.793	8.793	8.793	8.793	8.793	8.793	8.793	9.429	9.961	9.961	9.961	9.961	9.961	9.961	9.961	9.961	9.961	10.7	10.7	10.966	10.966	10.966	10.966	10.966	10.966	10.966	10.966	10.966	10.966	10.966	10.966
YLR360W	8.735	9.001	9.001	9.267	10.168	10.168	10.168	9.902	10.537	9.799	10.065	10.065	11.232	10.863	10.863	10.863	10.863	11.129	11.129	11.129	10.863	10.863	12.03	12.193	12.193	12.193	12.562	12.828	12.562	12.828	12.828	13.463	13.729	13.995	14.631	14.631	14.631	14.631	14.897	14.897	14.897	14.897	14.631	14.631	14.631	14.631	14.631	14.631	14.261
YOL003C	1.005	1.005	1.005	1.005	1.907	2.172	2.172	2.172	2.172	2.172	2.172	2.438	2.438	2.438	2.438	2.438	2.438	2.069	2.438	2.438	3.236	3.768	5.098	5.098	5.098	5.734	6	6	6	6	6	6	6	6	6	6	6	6	6	6	6	6	6	6	6	6	6	6	6
YGL150C	2.646	2.646	2.646	2.646	2.646	2.646	2.646	2.912	2.912	2.912	2.912	2.912	2.912	2.912	2.912	2.912	2.912	2.912	2.912	2.912	2.912	2.912	2.912	2.912	2.912	2.912	2.912	2.912	2.912	2.542	2.542	3.547	3.547	3.547	3.547	3.547	3.547	3.547	3.547	3.547	3.547	3.547	3.547	3.178	3.178	3.178	3.178	3.178	3.178
YKL009W	16.596	16.596	16.596	16.596	16.596	16.596	16.596	16.596	16.227	16.227	16.863	16.863	16.863	16.863	16.863	16.863	16.863	16.863	16.863	16.863	16.863	16.863	16.863	16.863	16.863	16.863	16.863	16.863	16.863	16.863	16.863	16.863	16.863	16.863	16.863	16.863	16.863	16.863	16.863	16.863	16.863	16.863	15.961	15.961	15.961	15.961	15.591	15.222	15.488
YBR297W	4.611	4.611	4.611	4.877	5.247	5.513	5.513	6.148	6.148	6.148	6.148	6.148	6.148	6.148	6.148	6.414	6.414	6.414	6.414	6.414	6.148	6.148	6.148	6.148	6.148	6.148	6.148	6.148	6.148	6.148	6.148	6.148	6.148	6.784	7.419	7.419	7.419	7.419	7.419	7.419	7.419	7.419	7.419	7.419	7.419	7.419	7.419	7.419	7.419
YGL228W	9.961	10.227	9.961	9.961	9.961	9.961	9.961	8.852	8.32	7.951	7.951	7.951	7.951	7.951	7.951	8.32	8.32	8.32	8.32	8.32	8.32	8.32	8.217	8.217	8.483	8.483	8.483	8.483	8.483	8.483	8.114	7.744	8.483	8.483	8.483	8.483	8.483	7.212	4.508	4.877	4.508	4.508	4.508	4.508	4.508	4.508	4.508	4.508	4.508
YMR299C	9.65	9.65	9.65	9.65	9.65	9.65	9.384	9.384	9.384	9.118	9.118	9.118	8.586	8.586	7.951	7.212	8.055	8.586	8.586	8.586	10.389	10.389	10.389	10.389	10.389	10.389	10.389	10.123	10.123	9.857	9.857	10.759	10.759	11.129	11.395	11.395	11.395	11.129	11.129	11.129	11.129	11.129	11.129	11.129	11.129	11.129	11.395	11.395	11.395
YDR122W	16.109	16.109	16.109	16.375	16.375	16.375	16.375	16.375	16.375	16.375	16.375	16.744	17.38	17.38	17.38	17.38	17.011	16.641	17.011	17.38	17.38	17.38	17.38	17.38	18.119	18.119	18.488	18.488	18.488	18.488	18.488	18.488	18.488	18.488	18.488	18.488	18.488	18.755	18.488	18.488	18.488	18.488	18.488	18.488	18.488	18.488	18.488	18.488	18.488
YIL020C	8.099	8.099	8.469	7.833	7.833	9.163	9.799	10.065	10.065	10.065	10.065	10.434	10.434	10.434	10.434	10.434	10.434	10.434	10.434	10.065	10.065	10.065	10.065	10.065	10.065	10.065	10.065	10.065	10.065	10.065	10.065	10.331	10.331	10.331	10.331	10.331	10.331	10.331	10.331	10.331	10.7	10.7	10.7	10.7	10.7	10.331	10.331	10.331	10.7
YPL108W	1.803	1.803	1.803	1.537	1.537	1.271	1.803	2.335	2.704	2.97	4.936	4.936	4.936	5.202	5.202	5.202	5.572	5.572	6.104	6.104	6.104	6.37	6.37	6.37	6.37	6.37	6.37	6.902	6.902	7.537	7.803	7.803	7.803	7.803	7.803	7.803	7.803	7.803	7.803	7.803	7.803	7.803	7.803	7.803	7.537	8.172	8.542	8.276	8.276
YJR056C	9.488	9.488	9.118	9.118	9.118	9.118	9.118	8.586	8.586	8.586	8.586	8.217	7.951	7.951	7.685	7.685	7.685	7.685	7.685	7.419	7.419	7.05	7.05	7.05	7.05	5.513	4.242	3.34	3.34	3.34	3.34	3.709	4.079	4.079	4.079	3.709	3.975	3.975	3.975	3.975	3.975	3.975	3.606	2.808	2.172	2.172	2.172	2.172	1.907
YER102W	3.813	3.813	3.813	3.547	3.547	3.281	3.281	3.281	3.281	3.281	3.281	3.281	3.281	3.281	2.912	2.912	2.912	2.912	2.912	2.172	2.172	2.172	2.172	2.172	1.803	0.901	0.635	0.635	0.635	0.635	0.635	0.635	0.635	0.635	0.635	0.635	0.635	0.635	0.635	0.635	0.266	0.266	0.266	0.266	0.266	0.266	0.266	0.266	0.266
YOR267C	4.138	4.138	4.138	4.138	4.138	4.138	4.138	4.242	4.242	4.242	4.242	4.242	4.242	4.981	4.981	4.981	4.981	4.981	4.981	4.981	4.981	4.981	5.72	5.72	5.72	6.089	8.099	8.365	8.365	8.365	8.365	8.099	8.099	8.099	8.099	8.099	8.838	8.838	8.838	8.838	9.207	9.207	9.207	9.207	9.207	9.207	9.207	9.207	9.207
YCR028C-A	14.735	14.735	15.37	15.37	15.37	15.37	15.163	15.163	15.429	15.695	15.695	17.07	17.07	17.439	17.439	18.075	18.075	18.075	18.075	18.075	18.075	18.075	18.075	18.075	18.075	18.075	18.075	18.444	18.444	18.444	18.444	18.444	19.079	18.71	18.71	18.71	18.71	18.71	18.71	18.444	18.444	18.444	18.444	18.444	18.444	18.444	18.444	18.444	18.444
YBL085W	15.932	15.562	15.296	15.296	15.296	15.666	15.666	15.666	15.666	15.666	15.296	15.296	15.296	15.296	15.296	15.296	15.296	15.296	15.296	15.296	14.927	14.927	14.927	14.927	14.927	14.927	14.927	14.927	14.557	14.557	14.557	14.557	13.449	13.449	13.449	13.449	12.917	12.917	12.178	11.646	10.271	10.271	10.271	10.005	10.005	9.636	9.267	9.267	9.267
YDL088C	9.059	9.059	9.325	9.325	9.325	9.325	9.429	9.695	9.695	9.695	9.695	9.695	10.065	10.065	10.065	10.065	11.069	11.069	11.069	11.069	11.069	11.335	11.335	11.335	11.335	11.335	11.335	11.335	11.335	11.335	11.335	11.335	11.335	11.335	11.335	11.335	11.335	11.601	11.601	11.601	11.601	11.601	11.867	11.867	11.867	11.867	11.867	11.867	11.867
YPL057C	4.818	4.818	4.818	4.552	4.921	4.286	4.655	4.655	4.655	4.655	4.655	4.655	4.286	4.286	4.286	4.286	4.286	4.286	4.286	4.286	4.286	4.552	5.35	6.724	6.724	6.724	8.793	8.793	8.793	9.163	9.163	9.163	9.163	9.163	9.163	9.163	9.163	8.793	8.527	8.158	8.424	8.424	8.424	8.424	8.424	8.424	8.424	8.424	8.424
YJR119C	10.242	10.242	10.242	10.242	10.242	10.242	10.242	10.242	10.242	10.242	9.976	9.976	9.976	9.976	9.976	10.242	10.242	10.242	10.242	10.242	10.242	10.242	10.242	10.242	10.242	10.242	10.242	10.242	10.242	9.976	9.976	9.976	9.976	9.976	9.976	9.976	9.976	9.444	9.444	9.444	9.444	8.808	8.808	8.542	8.542	8.808	9.444	9.444	12.193
YDL072C	2.276	2.276	2.276	2.276	2.276	2.276	2.276	2.276	2.276	2.276	2.276	2.276	2.276	2.276	2.276	2.276	2.276	1.271	0.369	0.369	0	0	0	0	0	0.369	0.635	1.375	1.641	1.641	1.641	1.641	1.641	1.641	1.641	1.641	1.641	1.641	1.641	1.641	3.119	3.119	3.119	3.385	3.754	5.128	5.128	5.128	5.128
YDR179W-A	11.971	11.971	11.971	11.971	11.971	11.971	11.971	11.705	11.705	11.705	11.705	11.705	8.365	7.567	6.931	6.296	6.296	6.296	6.296	6.296	6.296	6.296	6.296	6.296	6.296	5.926	5.926	6.296	6.296	6.296	6.296	5.926	5.926	5.926	5.926	5.66	6.03	6.03	6.399	7.138	7.138	7.138	7.138	7.138	6.769	7.035	6.769	6.769	6.769
YPL274W	6.414	6.414	6.414	6.414	6.148	5.779	5.513	5.513	5.513	5.513	5.779	5.779	5.779	5.779	5.779	5.779	5.779	5.779	5.779	5.779	5.779	5.779	5.779	5.779	5.779	5.779	5.779	5.779	5.779	5.779	5.779	5.779	5.779	5.779	5.779	5.779	5.779	5.04	4.774	5.04	5.04	5.04	5.306	5.306	5.306	5.306	5.306	4.774	4.774
YBR187W	13.508	13.508	12.503	12.503	12.769	12.769	12.769	12.769	12.769	13.139	13.139	13.139	13.139	12.769	12.769	12.769	12.769	12.769	12.769	12.769	12.769	12.769	12.769	12.503	12.237	12.237	12.237	12.237	12.237	12.237	12.237	12.237	10.7	10.331	9.695	9.695	9.695	9.695	9.695	9.695	9.059	9.059	9.059	9.059	9.059	9.059	6.724	5.986	5.454
YLL014W	8.631	8.631	8.631	8.631	8.631	8.631	7.995	7.995	7.995	7.995	8.631	8.631	12.03	11.764	11.764	11.764	11.764	11.764	11.764	12.873	12.873	12.873	13.242	13.242	13.242	13.508	13.508	13.508	13.508	13.508	13.508	13.508	13.508	13.508	13.508	13.508	13.508	13.508	13.242	13.774	13.774	13.774	13.774	13.774	14.306	14.306	14.306	14.306	14.306
YJL167W	13.995	13.995	13.995	13.995	13.995	13.995	14.631	14.631	14.631	14.631	14.631	14.631	14.631	14.631	14.631	14.631	14.631	15.001	15.001	15.001	15.001	15.001	15.001	15.001	15.37	15.37	15.37	15.37	15.37	15.37	15.37	15.37	15.37	15.104	15.104	15.104	15.473	15.473	15.473	15.473	15.473	15.473	15.473	15.473	15.473	15.473	15.473	15.473	15.473
YPR070W	11.129	11.129	11.129	11.129	10.863	10.863	10.493	9.857	9.857	9.857	10.123	10.123	10.123	10.123	10.123	10.123	10.123	10.123	10.123	10.123	10.123	10.123	10.123	10.123	10.123	9.222	9.222	9.222	9.222	9.222	9.222	9.222	9.222	9.222	9.222	8.852	8.852	8.852	7.685	7.685	7.685	7.685	7.316	7.316	7.05	6.784	6.784	6.784	6.784
YNL009W	21.09	21.09	20.823	20.823	20.454	19.922	19.922	19.922	19.656	19.656	19.39	19.494	19.494	20.129	20.129	20.129	20.129	20.129	20.129	20.129	20.395	20.395	20.395	20.395	20.395	20.129	20.129	19.863	19.494	19.494	19.494	18.858	18.858	18.858	18.858	18.858	17.794	17.587	17.587	17.587	17.587	17.587	17.587	17.587	17.587	17.587	17.587	17.853	18.488
YHR056C	7.995	7.995	7.995	7.729	8.365	8.365	8.897	8.261	8.261	8.261	8.261	8.261	7.892	7.892	7.892	7.256	7.256	7.788	8.32	8.69	8.69	9.059	9.059	9.429	9.695	9.695	9.695	9.695	9.695	9.695	9.695	9.695	9.695	9.429	9.429	9.429	9.429	9.429	9.429	9.429	9.429	9.429	9.429	9.429	9.429	9.429	9.429	9.799	9.799
YOR081C	18.326	18.592	18.592	18.592	19.227	19.227	19.227	19.227	19.227	19.227	18.858	18.858	18.858	18.488	18.488	18.488	18.488	18.488	18.488	18.488	18.488	18.488	18.488	18.488	18.488	18.488	18.488	18.488	18.755	17.483	17.75	17.218	17.218	17.218	17.218	17.218	17.218	16.951	16.686	16.154	16.154	15.045	14.838	13.094	12.828	13.094	12.459	12.459	12.459
YOL048C	15.296	15.296	14.927	14.557	14.557	12.755	10.582	10.213	9.843	9.843	9.473	9.473	9.104	9.104	8.735	8.735	8.735	8.735	9.001	9.001	9.001	9.001	9.001	9.001	9.001	9.001	8.735	8.735	9.473	11.011	11.011	11.749	11.483	11.483	11.483	11.853	10.745	10.745	11.114	11.114	11.114	11.114	11.38	11.483	11.853	11.853	12.961	12.592	12.592
YDR116C	10.02	10.02	10.02	10.02	10.02	9.754	9.754	9.754	9.754	9.754	10.123	10.123	10.123	10.123	10.389	10.389	10.389	10.389	10.389	10.389	10.123	10.123	10.123	10.123	10.389	10.389	10.389	10.655	10.655	10.655	10.655	10.655	10.655	10.655	10.655	10.655	10.655	10.655	10.921	10.921	10.921	10.921	10.921	10.921	10.921	10.921	10.921	10.921	11.454
YBR274W	2.601	2.601	2.335	2.335	2.97	2.97	2.97	2.232	2.232	2.232	2.232	2.232	2.232	2.232	2.232	2.232	2.232	2.232	2.232	2.232	2.232	2.601	2.335	2.335	2.335	2.335	2.335	2.335	2.335	2.601	2.601	3.34	4.242	5.513	5.513	5.513	5.513	5.513	5.513	5.513	5.779	5.779	5.779	6.045	6.045	6.414	6.946	6.946	6.946
YKR022C	9.533	9.533	9.799	9.799	9.799	9.429	9.429	9.961	10.597	10.597	10.597	10.597	10.597	10.597	10.597	10.597	10.597	10.597	11.232	11.601	12.237	12.237	12.503	12.503	12.503	12.503	12.503	12.503	12.503	12.503	12.503	12.503	12.769	12.769	12.769	12.769	12.769	12.769	12.769	12.769	12.769	12.769	13.671	13.671	13.671	13.671	14.04	14.04	14.04
YBR092C	26.484	26.114	26.114	26.114	26.114	25.745	25.745	25.745	25.745	25.745	25.745	23.631	22.36	22.095	22.095	22.095	22.095	21.562	21.562	21.562	21.562	21.193	21.193	20.188	20.188	20.188	18.917	18.178	18.178	17.912	17.912	17.011	16.641	16.641	16.006	16.006	15.104	14.838	15.207	14.941	14.941	14.941	14.941	14.941	14.941	14.941	14.941	14.941	14.941
YLR420W	3.917	3.917	4.921	4.921	5.291	6.192	6.192	6.192	6.192	6.192	6.192	6.192	6.562	7.197	7.463	9.104	9.104	9.739	9.739	9.739	9.739	10.005	10.005	10.005	10.005	10.005	10.537	10.537	10.537	10.537	10.537	10.537	10.537	10.271	10.271	10.271	10.271	10.271	10.271	10.271	10.271	10.271	10.271	10.641	10.641	10.641	10.641	10.641	10.641
YOL152W	6.784	6.784	6.784	6.784	6.784	6.784	6.784	6.784	6.784	6.784	6.414	6.045	6.045	6.045	6.045	6.577	6.577	6.577	6.577	6.577	6.577	6.577	6.577	6.577	6.577	6.207	6.207	6.207	6.207	6.473	6.473	6.473	6.473	6.473	6.473	6.473	6.473	6.843	6.843	6.843	6.843	6.843	6.473	6.473	6.473	7.212	7.212	7.582	8.217
YGR030C	15.739	16.006	16.006	16.006	16.006	16.006	16.641	16.641	16.641	16.641	16.641	16.641	16.375	17.483	17.483	17.483	18.223	18.592	19.124	19.124	19.124	19.124	19.124	19.124	19.124	19.124	19.124	19.124	19.124	19.124	19.124	19.124	19.124	19.124	19.124	19.124	19.124	19.124	19.124	19.39	19.39	19.39	19.39	19.39	19.39	19.39	19.39	19.39	19.39
YBR273C	2.867	2.867	3.399	4.035	4.404	4.404	4.404	4.404	4.404	4.404	4.404	4.404	4.404	4.404	4.404	4.404	4.404	6.104	7.744	7.744	7.744	7.744	8.114	8.114	8.114	8.114	9.015	11.616	11.616	11.616	12.252	12.252	12.252	12.252	12.252	12.252	12.252	12.252	12.252	12.252	11.986	11.986	11.986	11.986	11.986	11.986	12.518	13.05	13.789
YMR312W	1.803	1.803	1.803	1.803	1.803	1.803	1.271	1.271	1.271	1.271	1.271	1.271	1.271	1.271	1.271	1.271	1.005	0.266	0	0	0	0	0	0	0	0	0	0	0	0	0	0	0	0	0	0	0	0	0	0	0	0	0	0	0	0	0	0	0
YML120C	8.217	8.217	8.217	8.217	8.217	8.217	8.217	8.217	8.217	8.586	8.586	8.586	9.222	9.222	9.488	9.488	9.488	9.488	9.488	9.488	9.488	9.488	9.754	9.754	9.754	9.754	10.123	10.123	10.123	10.123	10.123	10.759	10.759	11.764	11.764	12.931	13.197	13.197	13.197	13.197	13.197	13.197	13.197	13.197	14.203	14.203	14.838	14.838	15.207
YGL107C	15.459	15.459	15.459	15.459	15.725	15.725	15.725	15.725	15.725	15.725	15.725	15.725	15.459	15.459	15.459	15.725	15.725	15.725	15.725	15.725	15.725	15.725	15.725	15.459	15.193	15.193	15.193	15.562	15.562	15.562	15.562	15.562	15.562	15.562	15.562	15.562	15.562	15.562	15.562	15.562	15.562	15.562	15.562	15.562	14.927	14.557	14.927	14.927	14.927
YBR161W	16.109	16.109	16.109	16.109	16.109	16.109	16.109	16.109	15.577	15.577	15.577	15.577	15.577	15.577	15.577	15.577	15.577	15.577	13.035	12.133	11.764	11.764	11.764	11.764	11.498	11.498	11.498	11.498	11.498	11.498	11.498	10.759	10.759	10.759	10.759	10.759	10.759	10.759	10.759	9.488	9.222	9.222	9.222	9.222	9.222	9.222	9.222	9.222	9.222
YJL011C	7.375	7.109	6.739	6.739	5.941	5.941	5.675	5.675	5.675	5.675	5.675	5.409	5.409	5.409	5.04	5.306	5.838	6.473	6.473	6.473	6.473	6.473	6.473	6.207	6.207	6.207	6.207	6.207	6.207	5.941	5.306	5.306	5.572	5.838	5.838	5.838	5.838	6.104	7.109	7.641	7.641	7.641	7.641	7.641	7.641	8.01	8.01	8.276	8.276
YCR007C	7.109	7.109	7.109	7.109	6.843	6.843	6.843	6.843	7.109	7.109	6.843	7.478	7.478	7.744	7.744	8.276	8.01	8.01	8.38	8.38	8.38	8.38	8.01	8.01	8.01	8.01	8.01	8.01	8.01	7.744	7.744	6.946	6.68	6.311	6.311	7.685	7.685	7.685	7.316	7.316	7.582	7.582	7.582	7.582	7.582	7.582	7.582	7.582	7.582
YMR294W	14.838	14.203	12.562	12.193	12.193	12.193	12.193	12.193	12.193	12.193	12.193	12.193	12.193	12.193	11.823	11.823	11.557	11.557	11.557	11.927	11.927	11.927	11.927	11.927	11.927	11.927	11.927	11.129	10.597	10.331	10.597	10.597	9.591	9.325	9.325	9.059	9.059	9.059	9.059	8.69	8.69	7.522	6.99	6.99	6.724	6.724	7.094	7.094	7.094
YEL017C-A	1.7	1.7	1.7	1.7	1.7	1.7	1.7	1.7	1.7	1.7	2.069	2.069	2.069	2.069	2.069	2.069	2.069	2.069	2.069	2.069	2.069	2.069	2.069	2.069	2.069	2.069	2.069	2.069	2.438	2.704	2.704	2.704	2.704	2.704	2.704	2.704	2.704	2.704	2.172	2.172	2.172	2.172	2.172	2.172	2.172	2.172	2.172	2.172	2.172
YDR334W	4.242	4.242	3.975	3.975	3.975	2.276	1.907	2.172	2.912	2.912	2.912	2.912	2.912	2.912	2.912	2.912	2.912	2.646	2.646	2.646	2.646	2.646	3.385	3.754	3.754	3.754	3.754	3.754	4.123	4.123	4.123	3.857	3.857	3.857	3.488	3.488	3.488	3.754	3.754	4.02	4.286	4.286	4.286	4.286	4.286	4.286	4.286	4.286	4.286
YGL200C	11.277	11.277	11.277	11.277	11.277	11.277	11.277	11.277	11.277	11.277	11.011	11.011	11.011	11.011	11.011	10.641	10.641	10.641	10.641	10.641	10.641	10.641	10.375	10.375	10.375	10.375	10.375	10.005	9.739	9.37	9.37	9.739	9.37	9.37	9.37	9.37	9.001	9.001	9.001	9.001	9.001	9.001	9.001	9.001	8.735	8.735	8.735	8.735	8.735
YDR020C	6.089	6.355	8.424	10.065	10.863	11.129	11.129	11.129	11.129	11.129	11.129	11.661	11.661	11.661	11.661	11.661	11.661	11.661	11.661	11.661	12.03	13.197	13.567	13.567	13.937	14.675	14.675	14.675	14.675	14.675	15.045	15.947	16.582	17.75	17.75	17.75	17.75	17.75	17.75	17.75	17.75	17.75	17.75	17.75	17.75	17.75	17.75	17.75	17.75
YIR007W	10.863	10.597	9.695	9.695	9.695	9.695	9.695	9.695	9.695	9.059	9.059	9.059	9.325	9.325	9.325	9.325	9.325	9.325	9.325	9.325	9.325	9.059	9.059	9.059	9.059	9.059	8.69	8.055	7.685	7.685	7.05	7.05	7.05	6.68	6.311	6.045	6.311	6.311	6.843	6.843	6.843	7.109	7.109	8.38	8.114	8.114	8.114	8.114	8.114
YOR308C	11.35	11.454	11.454	11.454	11.454	12.089	12.089	12.355	12.089	12.355	12.089	12.089	12.089	12.355	12.355	12.355	12.725	12.193	11.927	12.296	12.296	12.296	12.828	12.828	12.828	12.828	12.828	12.828	12.459	12.193	12.193	11.927	12.562	12.562	12.931	12.931	12.931	12.562	12.562	12.562	12.562	12.562	12.562	12.828	12.828	12.828	12.828	12.828	12.828
YDL081C	10.759	10.759	10.759	10.759	10.759	10.493	10.493	10.493	10.493	10.493	10.493	10.493	10.227	10.227	10.227	10.227	10.597	9.799	9.799	9.799	9.163	9.163	8.897	7.892	7.626	7.626	7.626	7.626	7.626	7.626	7.626	7.626	7.626	7.892	7.892	7.892	7.522	7.522	7.522	7.522	7.522	7.256	7.256	6.887	6.887	6.887	6.887	6.887	6.887
YGR047C	9.118	8.852	8.852	8.852	8.852	8.749	8.749	8.749	8.749	8.749	7.375	7.005	6.739	6.473	6.473	5.838	5.838	5.838	5.838	4.936	4.936	4.936	4.936	4.197	4.197	4.197	2.601	2.335	2.335	2.335	2.335	1.803	1.803	2.069	2.069	2.069	2.069	2.069	2.069	2.069	2.069	2.069	2.069	2.069	2.069	1.167	1.537	2.438	2.438
YNL125C	6.621	6.621	6.621	6.621	6.621	6.355	5.72	5.72	5.084	5.084	5.084	5.084	3.813	3.813	3.813	3.813	1.005	1.005	1.005	1.271	1.271	1.271	1.271	1.271	0.901	0.901	0.901	0.901	0.901	0.901	0.901	0.901	0.901	0.901	0.635	0.635	0.635	0.635	0.635	1.005	0.635	0.635	0.635	0.635	0.635	1.005	1.005	1.005	1.005
YGR084C	5.394	5.394	5.394	5.394	5.394	5.394	4.286	4.655	4.655	4.655	4.655	4.655	5.025	5.025	5.025	5.66	6.724	8.735	8.365	8.365	8.631	8.631	8.897	8.897	9.429	9.961	9.695	9.695	9.961	9.961	10.493	10.493	10.493	10.493	10.493	10.863	10.863	10.863	10.863	10.863	10.863	10.863	11.129	11.129	11.129	11.129	11.129	11.129	11.395
YML106W	17.335	17.335	17.335	17.335	17.335	17.335	17.335	17.335	17.602	17.971	17.971	18.34	18.34	18.34	18.34	18.34	18.075	18.075	18.075	18.075	18.075	18.075	18.075	18.075	17.808	17.808	17.808	17.808	17.808	17.808	17.808	17.543	17.543	17.543	17.543	17.543	17.543	17.543	17.543	17.543	16.907	16.907	17.276	17.276	17.276	17.276	17.276	17.276	17.276
YBR078W	0.635	0.635	0.635	0.635	0.635	0.635	0.635	0.635	0.635	0.635	0.635	0.635	0.739	0.739	0.739	0.739	0.739	0.739	1.109	1.847	1.847	1.847	1.847	1.847	1.847	1.847	1.847	1.847	1.847	1.847	1.847	1.847	1.847	3.119	5.291	5.291	5.291	5.291	5.291	5.291	5.291	5.291	5.291	5.291	5.291	5.291	5.291	5.291	5.291
YOL097W-A	1.167	1.167	1.167	1.167	1.167	1.167	1.167	1.537	1.537	1.537	1.537	1.537	1.803	1.537	1.537	1.537	1.803	2.172	2.808	3.443	3.443	3.443	3.443	3.443	3.709	5.084	5.084	5.084	5.084	5.084	5.084	5.084	5.084	5.084	5.084	5.084	5.35	5.35	5.35	5.35	5.35	5.35	5.35	5.35	5.35	5.35	5.35	5.35	5.35
YPL210C	8.69	8.69	8.69	8.69	8.69	8.69	8.69	8.69	8.69	8.69	8.69	8.69	8.69	8.69	8.69	8.69	8.69	8.69	8.69	8.69	8.69	8.424	7.788	7.788	7.522	7.522	7.522	7.522	7.522	7.522	7.522	7.522	7.522	7.522	7.522	7.522	7.522	7.522	7.522	7.522	7.522	7.522	7.522	7.522	7.522	7.522	7.522	7.153	7.153
YBR084C-A	1.005	1.005	1.005	1.005	1.005	1.005	1.005	1.005	1.005	1.005	1.375	1.375	1.375	1.375	1.375	1.375	1.375	1.375	1.375	1.375	1.375	1.375	1.375	1.375	1.375	1.375	1.375	1.375	1.375	1.375	1.375	1.375	1.375	1.375	1.375	1.375	1.375	1.375	1.375	1.375	1.375	1.375	1.375	1.375	1.375	1.375	1.375	1.375	1.375
YIL114C	6.68	6.68	6.68	5.779	5.513	5.143	5.143	5.143	5.143	5.143	5.143	5.143	5.143	3.606	3.236	2.601	2.335	2.335	2.335	2.069	2.069	2.069	2.069	2.069	2.069	2.069	2.069	2.069	2.069	2.438	2.438	2.438	2.438	2.438	2.438	2.172	2.172	2.172	2.172	2.172	2.172	2.172	2.172	2.172	2.172	1.803	1.803	1.803	1.803
YLR422W	9.104	9.473	9.473	10.005	10.005	10.005	10.005	10.005	10.005	10.005	10.005	9.636	9.267	9.267	9.267	10.907	10.907	10.907	10.907	10.907	10.907	10.907	10.907	10.907	10.907	11.646	11.646	11.646	11.646	11.646	11.646	11.646	11.646	11.646	11.646	11.646	11.646	11.646	11.646	11.646	11.646	11.912	11.912	11.912	11.912	12.281	12.281	12.547	12.547
YCL035C	20.986	20.986	20.986	20.986	20.986	20.986	20.986	20.986	20.986	20.986	20.986	20.986	20.454	20.454	20.454	20.454	20.454	20.454	20.454	20.454	20.454	20.454	20.454	20.454	20.188	20.188	20.188	20.188	20.188	20.188	20.188	20.188	19.449	19.449	19.449	19.449	19.449	19.449	19.449	19.449	19.449	19.449	19.449	18.282	18.015	16.848	16.582	16.582	16.582
YJR033C	10.552	10.552	11.188	11.188	11.188	11.291	11.395	10.863	10.863	10.863	10.863	10.597	10.597	10.863	10.863	10.863	11.232	10.597	10.966	10.966	10.966	10.966	10.966	10.7	10.7	10.7	10.168	10.168	10.168	10.168	10.537	10.168	10.168	10.168	10.168	10.168	10.168	10.7	10.7	11.069	11.069	11.069	11.069	11.069	11.069	11.069	10.803	11.543	11.601
YDR399W	8.38	8.01	8.38	8.38	8.38	8.38	8.38	8.114	8.114	8.38	8.38	8.38	8.38	8.38	8.114	7.582	7.848	9.222	9.591	10.493	10.493	10.493	10.493	10.493	10.493	10.493	10.493	10.493	10.759	11.025	11.025	11.395	10.597	10.966	11.232	11.232	11.232	11.232	11.232	11.232	11.232	11.232	11.232	10.966	10.966	10.966	11.232	11.232	11.232
YNL024C-A	12.044	12.044	12.31	12.31	12.31	12.31	12.31	12.31	12.576	12.842	12.842	12.842	12.842	12.842	12.842	13.108	13.108	13.108	13.108	13.374	13.374	13.374	13.374	13.374	13.374	13.108	13.108	13.108	13.108	13.108	13.108	13.108	13.108	13.108	13.108	13.108	13.108	13.108	13.108	13.108	13.108	13.108	13.108	13.108	13.108	13.108	13.108	13.108	13.108
YDR192C	4.921	4.921	4.921	4.921	4.921	4.921	4.921	4.921	4.921	4.552	4.552	5.084	5.084	5.616	6.355	6.887	6.887	6.887	6.887	6.887	6.518	6.518	6.518	6.518	6.887	7.788	7.788	7.788	7.788	8.158	8.158	8.158	8.158	7.788	7.788	7.788	7.788	7.788	7.788	7.788	7.788	8.055	8.69	8.69	8.69	8.69	8.69	9.222	9.222
YPL138C	11.705	12.237	12.237	12.503	12.237	12.976	12.976	12.976	13.242	13.242	13.242	13.242	13.242	13.242	13.242	13.242	13.242	13.242	14.04	14.04	14.04	14.675	14.04	14.04	14.04	14.306	14.306	14.306	14.306	14.306	14.306	13.035	12.665	12.665	13.405	13.405	13.671	13.671	13.671	14.306	14.306	14.306	14.306	14.306	14.306	14.838	14.838	14.838	14.838
YIL006W	10.331	10.331	10.331	10.331	8.69	8.69	8.69	8.956	8.956	8.956	9.961	9.961	9.961	10.331	10.331	10.331	11.129	13.774	13.774	13.774	13.774	13.774	13.774	13.774	13.774	13.774	13.508	13.508	13.774	13.671	14.04	14.04	14.04	14.941	15.207	15.473	15.473	15.739	16.006	16.641	16.641	16.641	16.641	16.641	16.641	16.641	16.641	16.641	16.271
YBL004W	2.912	2.912	2.912	2.912	2.912	2.912	2.912	2.912	2.912	2.912	2.912	2.912	2.912	2.912	2.912	2.912	3.178	3.178	3.178	3.178	3.178	3.178	3.178	3.178	3.178	3.178	3.178	3.443	3.443	4.079	4.079	4.079	4.079	4.449	4.449	4.449	4.449	4.449	4.449	4.183	4.183	4.183	4.183	4.183	4.183	4.183	4.183	4.183	4.183
YNL262W	14.351	14.883	14.883	14.883	15.149	15.149	15.149	15.149	15.149	15.149	15.415	15.415	15.415	15.415	15.415	15.415	15.415	15.681	15.681	15.681	16.05	16.05	16.05	16.05	16.05	16.05	16.05	16.05	16.05	16.316	16.316	16.316	16.316	16.316	16.316	16.316	16.316	16.316	15.947	15.947	15.947	15.947	15.947	15.947	15.947	15.947	15.947	16.212	16.212
YLR113W	3.074	3.074	3.074	3.074	3.074	3.074	3.074	3.074	3.074	3.074	3.074	3.074	3.074	3.074	3.074	3.074	3.074	4.345	4.345	4.877	4.877	5.143	5.143	5.143	5.143	5.143	5.143	5.143	5.675	5.675	5.675	6.045	6.045	6.045	6.045	6.045	5.04	5.04	5.04	5.409	5.409	5.409	5.409	5.409	5.409	5.409	5.409	6.045	6.311
YIL140W	13.39	13.39	13.759	13.759	13.759	13.759	13.39	13.124	13.124	13.39	13.39	13.39	13.39	13.39	13.39	13.39	13.39	14.025	14.025	14.025	14.025	14.025	14.395	14.395	14.395	14.395	14.395	14.395	14.395	14.395	14.395	14.395	14.395	14.395	14.661	14.661	14.395	14.395	14.395	14.395	14.129	14.129	14.129	13.863	13.863	13.863	13.863	13.863	13.863
YNL153C	6.724	6.724	6.724	6.724	6.724	6.724	6.724	6.724	6.99	6.99	6.99	6.99	6.621	8.793	9.059	9.695	9.695	10.065	10.065	10.065	10.065	10.331	10.863	11.129	11.129	11.129	11.129	11.129	11.129	11.129	11.129	11.129	11.129	11.129	11.129	11.395	12.03	12.665	12.665	12.665	12.665	12.665	12.665	12.665	12.665	12.665	12.665	12.665	12.665
YDR043C	9.118	9.118	9.118	9.118	9.118	9.118	9.118	9.118	9.118	9.118	9.118	9.118	9.118	8.749	8.749	9.015	9.015	9.015	9.015	9.015	9.015	9.015	9.015	8.749	8.749	8.749	8.749	8.749	8.749	8.749	8.749	8.749	8.749	8.217	8.217	8.217	8.217	8.217	7.951	7.685	7.153	7.153	7.153	7.153	6.784	6.784	6.784	6.784	6.045
YPL179W	19.597	19.597	19.597	19.597	19.597	19.597	19.597	19.597	19.597	19.597	19.597	19.597	19.597	19.597	19.331	19.597	19.597	19.597	19.597	19.331	19.331	19.331	19.331	19.331	19.331	19.331	19.331	17.794	17.159	16.523	16.523	16.523	16.154	16.154	16.154	16.154	16.154	16.154	15.149	15.149	15.149	15.149	15.149	14.779	14.513	14.513	9.739	9.533	7.685
YMR075W	8.217	8.217	8.217	8.217	8.217	8.217	7.951	7.951	7.951	7.951	7.951	8.217	8.217	8.217	8.217	8.217	8.217	7.685	7.685	7.685	7.685	7.685	7.685	7.685	7.685	7.685	7.685	7.419	7.419	7.419	7.153	7.153	7.153	6.355	5.35	3.813	4.183	6.252	7.316	7.316	7.316	7.316	7.316	7.316	7.316	7.316	7.582	7.212	7.582
YDR120C	12.961	12.961	12.961	12.961	12.961	12.961	12.961	12.961	12.961	12.961	12.961	12.961	12.961	12.961	12.961	12.961	13.863	13.863	13.863	13.863	13.863	13.863	13.863	13.863	13.863	14.498	14.498	14.498	14.498	14.498	14.232	14.232	15.134	15.134	15.134	15.134	15.134	15.134	15.134	15.134	15.134	15.134	15.134	15.134	15.134	15.134	15.134	15.134	15.134
YML124C	9.384	9.384	9.384	9.384	9.384	9.754	10.759	10.759	10.759	10.759	10.759	10.759	10.759	10.759	10.759	10.759	10.655	10.655	10.655	10.655	10.655	10.655	10.655	10.655	10.655	10.655	10.921	10.921	10.921	10.921	10.921	10.921	10.921	10.921	10.921	10.921	10.921	10.921	10.921	10.921	10.921	10.921	10.921	10.921	10.921	10.921	10.921	10.921	10.921
YKL179C	4.818	4.818	4.818	5.188	5.188	5.188	5.188	5.188	5.188	5.188	5.188	5.188	4.449	4.449	4.449	4.449	4.449	4.449	4.449	4.449	4.715	4.715	4.715	4.715	5.084	5.616	6.355	7.951	9.015	9.015	9.015	9.015	9.015	9.015	9.015	9.015	9.015	9.754	9.754	9.754	9.754	10.286	10.286	10.286	10.286	10.286	10.286	10.286	10.286
YBL079W	15.207	15.207	15.207	15.207	15.207	15.207	14.306	13.937	13.671	13.671	13.671	13.671	13.671	13.671	13.671	13.671	13.671	13.671	13.671	13.301	13.301	13.301	13.301	13.301	13.301	12.769	12.769	12.769	12.769	12.133	12.133	12.133	11.764	11.764	11.395	11.395	11.395	11.395	11.395	11.395	10.493	10.493	10.493	10.493	9.118	7.419	6.887	5.247	5.247
YGR061C	14.351	14.351	14.351	14.351	14.351	14.72	14.72	14.72	14.351	14.351	14.351	14.351	14.351	14.351	14.351	14.351	14.351	14.351	13.981	13.611	13.611	14.099	13.833	14.365	14.365	14.365	14.365	14.365	14.099	14.099	14.099	14.099	14.099	14.099	13.833	13.833	13.833	13.833	13.301	13.301	13.301	13.301	13.301	13.301	13.301	13.301	12.665	12.665	12.931
YMR060C	11.306	11.306	11.306	11.306	11.306	11.306	11.306	11.306	11.306	11.306	11.306	11.675	11.675	11.675	11.675	11.941	11.941	11.941	11.941	11.941	11.941	11.941	12.207	12.207	12.207	12.207	12.207	12.207	11.409	11.409	11.409	11.409	11.409	11.409	11.409	11.675	11.675	11.675	11.675	11.675	11.675	11.409	11.143	11.409	11.409	11.409	11.409	11.675	11.675
YMR198W	20.927	20.927	21.193	21.562	21.562	21.562	21.562	21.562	21.562	21.562	21.562	21.562	21.562	21.562	21.562	21.562	21.562	21.562	21.562	21.297	21.297	21.297	21.297	21.297	21.297	21.297	21.297	21.297	21.297	21.297	21.297	21.297	21.297	21.297	21.297	21.297	21.03	21.03	21.03	21.297	21.297	21.297	21.297	21.297	21.297	21.297	21.297	21.297	21.297
YMR112C	3.236	2.601	2.232	2.232	2.232	2.232	2.232	2.232	2.232	2.232	2.232	2.232	2.232	2.232	2.232	2.232	2.232	2.232	2.232	1.7	1.433	1.433	1.433	1.433	1.433	1.433	1.433	1.433	1.433	0.635	0.635	0.635	0.635	0.635	0.635	0.266	0.266	0.266	0.266	0.266	0.266	0.266	0.266	0.266	0.266	0.266	0.266	0.266	0.532
YHR086W	13.242	13.242	13.242	12.873	12.873	11.809	11.439	11.439	11.439	11.173	11.173	11.173	11.173	11.173	11.173	10.803	9.533	9.001	9.001	9.636	11.543	11.912	12.547	13.287	13.287	13.287	13.287	13.287	13.287	13.656	14.454	14.454	14.454	14.454	14.454	14.454	14.454	14.454	14.454	14.454	14.454	14.454	14.454	14.454	14.454	14.454	14.454	14.454	14.454
YDR330W	10.479	10.479	10.479	11.011	11.543	11.543	11.543	11.543	11.543	11.543	11.543	11.543	11.543	11.543	11.809	11.809	11.809	11.809	11.809	11.809	11.809	12.075	12.075	12.71	12.71	13.079	13.079	13.079	13.079	13.079	13.079	13.079	13.079	13.079	13.079	13.079	13.079	13.079	13.079	13.079	13.079	12.71	12.71	12.71	12.71	12.341	12.341	12.341	12.341
YGL087C	9.902	9.902	9.902	9.902	9.902	9.902	9.902	10.168	10.168	10.168	10.168	10.168	10.168	10.168	10.168	10.168	10.168	10.168	10.168	10.168	10.168	10.168	10.168	10.168	10.168	10.065	9.799	9.799	9.799	9.799	9.799	9.799	9.799	9.799	9.799	9.799	9.799	9.799	9.799	9.799	9.799	9.799	9.429	9.429	9.429	9.429	9.429	9.429	9.429
YMR214W	9.267	9.267	8.897	9.695	9.695	9.695	9.695	9.695	9.695	9.695	10.065	10.331	10.331	10.227	12.133	12.133	12.399	12.399	12.399	12.665	12.665	13.035	14.143	15.149	15.681	15.681	15.947	15.947	15.947	15.947	16.212	16.479	16.479	16.479	16.479	16.479	16.479	16.479	16.479	16.479	16.479	16.744	16.744	16.744	16.744	16.744	16.744	17.011	17.011
YIL143C	18.43	18.799	18.43	18.43	18.43	18.43	18.43	18.43	18.43	18.43	18.43	18.43	18.43	18.43	18.799	18.902	18.902	18.902	18.902	18.902	18.902	18.902	18.902	18.902	18.902	18.902	18.902	18.902	18.902	18.902	18.902	18.902	18.902	18.902	18.533	18.533	18.799	18.799	18.799	19.169	19.169	19.169	18.902	18.902	18.902	18.902	18.533	18.533	18.533
YPL120W	6.089	6.458	6.458	5.823	5.823	5.823	4.818	4.715	4.981	5.513	6.252	6.252	6.621	6.724	6.724	6.724	6.724	6.724	6.724	6.724	6.724	6.724	6.99	6.99	6.99	6.99	6.621	6.99	6.99	6.99	6.99	6.621	8.055	8.055	8.055	8.055	8.055	8.055	8.32	7.788	7.788	7.788	7.788	8.158	8.158	8.158	8.158	8.158	7.892
YDL203C	18.503	18.503	18.503	16.966	16.168	14.631	14.631	14.631	14.631	14.631	14.365	14.365	12.459	11.927	11.661	11.661	11.025	10.759	11.129	11.129	11.129	11.129	11.129	10.493	9.488	9.118	8.217	8.217	8.217	7.848	7.848	7.951	7.951	7.951	7.951	7.951	7.05	7.05	6.784	6.784	6.784	5.616	4.449	3.709	3.709	3.709	3.709	3.709	3.709
YCR079W	8.469	8.469	8.365	8.365	8.735	8.735	8.735	9.37	9.37	9.37	10.109	10.109	10.109	10.109	10.109	10.109	10.109	10.109	10.109	10.109	10.479	10.848	11.587	11.587	11.853	12.223	12.223	12.961	14.972	14.972	14.972	14.972	14.972	14.972	14.972	14.972	14.972	14.972	14.972	14.972	15.341	15.341	15.341	15.341	15.341	15.341	15.341	15.341	15.341
YHR106W	21.843	21.577	21.577	20.675	20.675	20.675	20.675	20.675	20.675	20.675	20.675	20.675	20.675	20.41	20.143	20.143	20.143	20.143	19.878	19.878	17.173	16.803	16.538	16.168	16.168	11.291	9.857	9.059	8.527	8.527	8.527	8.793	8.793	8.793	8.793	8.527	8.527	8.527	8.158	8.158	6.414	6.518	7.892	7.522	7.788	7.788	7.788	7.788	7.788
YBR162W-A	1.167	1.167	1.167	1.167	1.167	1.167	1.167	1.167	1.167	1.167	1.167	1.167	1.167	1.167	1.167	1.167	1.167	1.167	1.167	1.167	1.167	1.167	1.167	1.433	1.433	1.433	1.433	1.433	1.433	1.433	1.433	1.433	1.433	1.433	1.433	1.433	1.433	1.433	1.7	1.7	1.7	2.069	2.069	2.069	2.069	2.069	2.069	2.069	2.069
YBR149W	10.863	10.863	11.498	12.133	12.133	12.503	12.503	12.503	12.503	12.503	11.867	11.867	13.405	13.405	13.405	13.405	13.405	13.405	13.405	13.405	13.405	13.405	13.035	13.035	13.035	13.035	13.035	13.035	13.035	13.301	13.937	14.306	14.306	14.306	13.937	13.937	13.937	13.937	13.937	13.671	13.671	13.671	13.671	13.671	13.671	13.405	13.139	13.139	13.139
YOR196C	8.956	8.956	9.325	9.325	9.695	9.695	9.695	9.695	9.695	9.695	9.695	9.695	9.695	9.695	9.695	9.695	9.695	9.695	9.695	9.695	9.695	9.695	9.695	9.695	9.695	9.695	9.695	9.695	9.591	9.591	9.591	9.591	9.591	9.591	9.591	9.591	9.591	9.591	9.591	9.591	9.591	9.591	9.591	9.591	9.591	9.591	9.591	9.591	9.591
YNR054C	6.148	6.148	6.887	9.325	9.325	9.325	9.325	9.961	9.591	9.591	9.591	9.591	9.857	9.857	9.857	10.123	9.857	9.857	9.857	9.591	10.863	10.863	10.863	10.863	10.863	11.395	10.759	10.759	10.389	10.389	10.389	10.389	10.655	10.655	10.655	10.655	10.655	10.655	10.655	10.655	11.025	10.227	10.227	10.227	10.227	10.597	10.597	10.597	10.863
YPL253C	10.168	9.695	12.237	13.345	13.345	12.976	12.976	12.976	12.976	12.976	12.71	12.71	13.079	13.449	13.449	13.449	13.449	12.444	13.508	13.508	13.508	13.508	13.508	13.508	13.508	14.247	14.247	14.247	14.513	14.513	14.779	14.779	14.779	14.779	15.149	15.415	15.415	15.784	15.784	15.784	15.784	15.784	15.784	15.784	15.784	15.784	15.784	15.784	15.784
YJL005W	3.34	3.074	3.34	3.709	4.611	4.611	4.611	4.611	4.611	4.981	5.247	5.779	5.779	5.779	5.779	5.779	5.779	5.779	5.779	5.779	5.779	5.779	5.779	6.045	6.045	6.045	6.045	5.779	5.779	6.045	6.045	6.414	6.414	6.414	6.414	6.414	6.414	6.414	6.414	7.316	7.316	7.316	7.316	7.316	7.316	7.316	7.316	7.316	7.316
YOR137C	7.419	7.153	7.153	7.153	6.355	5.986	5.986	5.986	5.986	5.72	5.72	5.72	5.72	5.72	5.72	5.72	5.986	5.986	5.986	6.355	6.355	6.355	6.355	6.355	6.724	6.724	6.724	6.724	6.724	7.094	7.094	7.094	7.094	7.36	7.36	7.36	7.36	7.36	7.36	7.36	7.36	7.36	7.36	7.36	7.729	7.729	7.729	7.729	7.729
YPL020C	4.449	3.813	3.813	3.813	3.917	4.286	4.286	4.286	4.818	5.454	5.454	5.454	5.454	6.192	6.192	6.562	6.562	6.828	6.828	6.828	6.828	7.094	7.094	7.995	8.261	8.897	10.434	10.434	10.434	10.434	10.7	10.7	10.7	10.7	10.7	10.7	10.7	10.7	10.7	10.7	10.7	10.7	10.7	10.7	10.7	10.7	10.7	10.7	10.7
YOL101C	4.981	4.981	5.616	5.616	6.518	6.518	6.518	6.518	6.784	6.784	6.784	6.784	6.784	6.784	6.784	7.05	7.685	8.055	11.335	11.335	11.705	11.705	12.075	12.075	12.71	12.71	13.079	13.079	13.079	13.079	13.079	13.449	13.449	13.715	13.981	14.986	14.986	14.986	15.252	15.784	15.784	15.784	15.784	15.784	15.784	15.784	15.784	15.784	16.419
YKL052C	2.069	2.069	2.069	2.069	2.069	2.069	2.069	2.069	2.069	2.069	2.069	2.069	2.069	2.069	2.438	2.438	2.438	3.074	3.074	3.074	3.34	3.34	3.709	3.709	3.709	3.709	3.709	3.709	3.709	3.709	3.709	7.256	8.527	8.527	8.527	8.527	8.527	8.527	8.793	8.793	9.961	10.227	10.227	10.227	10.227	10.227	10.227	11.291	11.291
YNL160W	3.975	3.975	3.975	3.975	3.975	3.975	3.975	3.975	3.975	4.242	4.242	4.242	4.242	4.242	4.242	4.242	4.242	4.242	4.242	4.242	4.242	4.242	4.242	4.242	4.242	4.242	4.242	4.242	4.242	4.242	4.242	4.242	4.242	4.242	4.242	4.242	4.242	4.242	2.97	2.704	2.704	2.704	2.704	2.704	2.704	2.704	2.172	2.172	2.172
YDL207W	5.72	6.518	6.518	6.518	6.518	6.518	6.518	6.518	6.148	6.148	6.148	6.148	6.148	6.148	6.148	6.148	6.148	5.143	5.143	5.779	5.779	6.784	6.784	7.05	8.32	8.586	8.586	8.586	8.586	8.586	8.586	9.222	9.222	9.222	9.222	9.222	9.222	9.222	9.222	9.591	9.857	10.123	10.389	10.389	10.389	10.655	10.655	10.389	10.389
YOR293W	8.483	8.483	8.483	8.483	8.483	8.483	8.483	8.217	7.951	7.951	7.951	7.951	7.951	7.951	7.951	7.951	7.951	7.951	7.951	7.951	7.951	7.951	7.951	7.951	5.409	4.508	4.508	4.508	4.508	4.508	3.606	3.606	3.606	3.606	3.236	3.236	3.236	3.236	3.236	3.236	3.236	3.236	2.498	2.232	1.064	0.798	0.798	0.798	0.798
YFR034C	13.7	13.7	13.331	13.331	13.065	13.065	13.434	13.065	13.065	13.065	13.065	13.065	12.695	12.695	12.695	12.695	12.695	12.695	12.695	13.434	13.434	13.434	13.434	13.434	13.434	13.434	13.434	13.434	13.434	13.434	13.804	13.804	13.804	13.804	13.804	13.804	13.804	13.434	13.434	13.434	13.434	13.434	13.434	13.434	13.434	13.434	13.434	12.799	13.168
YIL129C	10.168	10.168	10.168	10.168	10.168	10.168	10.168	10.168	10.168	10.168	10.168	9.902	9.902	9.902	9.902	9.902	9.902	9.902	9.902	9.902	9.902	9.902	9.902	9.902	9.902	9.902	9.902	9.902	10.168	10.168	10.168	10.168	10.168	10.168	10.168	9.799	9.799	9.799	9.799	8.793	8.793	8.793	8.793	8.793	8.793	8.793	8.897	8.897	8.897
YBL021C	19.434	19.434	19.434	19.434	19.434	19.434	19.434	19.966	20.336	21.71	21.71	21.71	21.71	21.71	22.08	22.08	22.08	22.08	22.346	22.346	22.346	22.346	22.346	22.346	22.346	22.346	22.346	22.08	22.08	22.08	22.45	22.45	22.715	22.715	22.715	22.715	22.715	22.715	22.715	22.715	23.085	23.085	23.085	23.085	22.819	22.819	22.819	22.819	22.819
YCL049C	8.32	8.32	8.32	8.32	8.32	8.32	8.586	8.586	9.222	9.222	9.222	9.591	9.857	9.857	9.857	9.857	9.857	9.857	9.857	9.857	9.857	9.857	9.857	9.591	10.227	10.227	10.227	10.227	10.227	11.129	11.764	12.03	12.03	12.03	12.03	12.03	12.296	12.296	12.296	12.296	12.665	13.301	13.671	13.671	13.671	13.671	13.405	15.533	15.533
YBR242W	12.71	12.075	12.607	12.607	12.607	12.607	12.607	12.075	12.607	12.237	12.237	12.237	12.237	12.237	12.976	12.976	13.345	13.345	13.345	13.345	13.345	13.611	13.242	13.242	12.976	12.976	12.71	12.71	12.71	12.71	12.71	12.71	12.71	12.71	12.71	12.71	12.71	12.71	12.71	12.71	12.71	12.341	12.873	13.139	13.139	13.139	13.139	12.873	12.873
YDL168W	6.414	8.217	8.483	8.483	8.483	8.483	8.483	8.852	9.222	9.857	9.857	9.857	9.857	10.227	11.971	11.971	11.971	11.971	11.971	11.971	11.971	11.971	11.971	11.971	11.971	12.341	12.341	12.341	12.341	12.341	12.341	12.341	12.71	12.71	12.71	12.71	12.71	12.71	12.71	12.71	12.71	12.71	12.71	12.71	12.71	12.71	12.71	12.976	12.976
YOR150W	2.172	2.172	2.542	4.183	4.183	4.183	4.183	4.183	4.183	4.818	4.818	4.818	4.818	4.818	4.818	4.818	4.818	4.818	4.818	4.818	4.818	5.084	5.35	5.35	5.35	5.35	5.35	5.616	5.616	5.616	5.616	5.616	5.616	5.616	5.616	5.616	5.616	5.616	5.882	5.882	7.153	6.784	7.05	7.05	8.69	8.69	8.69	8.69	8.69
YPL249C	14.586	14.586	14.586	14.32	14.32	14.32	14.32	14.055	14.055	14.055	14.055	14.055	14.055	14.055	14.055	14.055	14.055	14.055	14.055	14.055	14.055	14.055	13.789	13.789	14.055	14.32	14.32	14.32	14.32	14.32	14.32	14.32	14.483	14.483	14.483	14.483	14.483	14.483	14.483	14.483	14.483	14.483	14.217	14.217	14.217	14.217	14.217	14.217	14.217
YLR242C	3.709	3.709	3.709	3.709	3.709	3.709	5.35	5.35	5.35	5.35	5.72	5.72	5.72	5.72	6.089	6.724	7.36	7.36	7.36	7.36	7.36	7.36	7.36	7.995	7.995	7.995	8.261	8.261	8.261	8.261	8.631	8.631	8.631	8.631	8.631	8.631	8.631	8.631	8.631	8.631	8.631	9.163	9.429	9.429	9.429	9.429	9.429	9.429	9.429
YMR129W	9.384	9.384	9.384	9.384	9.384	9.384	9.384	9.384	9.384	9.384	9.384	9.754	9.754	9.754	9.754	9.754	10.655	11.823	11.823	11.823	11.823	11.823	11.823	11.823	11.823	11.454	11.454	11.823	11.823	11.823	11.823	11.823	12.193	12.193	12.193	12.193	12.193	12.193	12.193	12.193	12.193	12.193	12.193	12.193	12.193	12.193	12.193	11.927	11.927
YOL144W	14.025	14.025	14.025	14.025	14.025	14.025	14.025	14.025	14.025	14.291	14.661	15.03	15.03	15.03	15.03	15.03	15.03	15.03	15.4	15.666	15.666	15.666	15.666	15.666	15.666	15.4	15.4	15.4	15.4	15.4	15.4	15.4	15.4	15.4	15.4	15.4	15.4	15.4	15.4	15.4	15.4	15.4	15.4	15.4	15.4	15.4	15.4	15.03	14.764
YJL179W	3.178	3.709	5.616	5.616	5.616	5.616	5.247	6.946	6.946	7.212	7.212	7.582	7.582	7.582	7.582	8.32	8.32	8.852	8.852	8.852	8.852	8.114	8.852	9.384	9.384	9.384	9.384	9.384	9.384	9.384	9.384	9.384	10.286	12.459	12.459	13.567	13.567	13.567	13.567	13.567	13.937	13.937	13.937	13.937	13.937	14.838	15.104	15.104	15.104
YER048C	2.276	2.276	2.276	2.646	2.646	2.646	3.015	3.015	3.015	4.286	5.764	5.764	5.764	5.764	5.764	5.764	6.872	7.138	7.138	7.138	7.138	7.138	7.138	7.138	7.138	7.138	7.404	7.404	7.404	7.404	7.404	7.404	7.404	7.404	7.404	7.404	7.404	7.404	7.404	7.404	7.404	7.404	8.143	8.143	8.143	8.143	8.143	8.143	8.143
YDR370C	10.597	10.597	10.597	10.597	10.597	10.597	10.597	10.597	10.597	10.597	10.597	10.597	10.597	10.597	10.597	10.597	10.597	10.331	10.7	10.7	10.7	10.7	10.434	10.434	10.434	10.434	10.434	10.434	10.434	10.434	10.434	10.434	10.434	10.434	10.065	9.695	9.695	9.429	9.429	9.429	9.429	9.429	9.429	9.429	9.429	9.163	9.163	9.163	9.163
YER162C	7.907	7.907	7.641	7.375	6.739	6.473	6.473	6.473	6.739	7.109	7.375	7.744	7.744	7.744	7.744	7.109	7.685	7.685	7.419	7.788	9.163	9.163	10.168	10.168	10.168	10.434	10.434	10.434	10.434	10.434	10.434	10.434	10.434	10.434	10.434	10.434	10.7	10.434	10.434	11.173	11.809	12.178	12.178	12.178	12.178	12.178	12.178	12.178	12.178
YAL026C	11.129	11.129	11.129	10.389	10.389	6.68	6.68	6.045	6.68	6.68	6.68	6.68	6.414	6.414	6.414	6.414	6.414	6.414	6.414	6.414	6.148	6.518	6.518	6.252	6.621	6.887	6.887	6.887	6.887	7.153	7.153	7.153	7.153	6.784	7.419	7.951	7.951	8.483	8.483	8.483	8.483	8.852	8.852	8.852	8.852	8.852	8.852	8.852	8.852
YGR023W	13.405	12.873	12.873	12.873	12.607	12.607	12.607	12.607	12.607	12.607	12.607	12.607	12.607	12.607	12.607	12.607	12.607	12.607	12.607	12.607	12.607	12.607	12.607	12.607	12.873	12.873	13.242	13.242	13.242	13.242	13.611	13.242	13.242	13.242	13.242	13.242	13.242	13.611	13.611	13.611	13.242	13.242	12.873	12.873	12.71	12.873	12.873	12.873	12.873
YGR271W	14.883	14.883	14.883	14.513	14.779	14.409	14.409	14.409	14.409	14.409	14.409	14.409	14.409	14.409	14.409	14.409	13.877	13.877	13.877	13.877	13.877	13.877	13.877	12.341	11.439	11.069	11.069	11.069	11.335	11.335	11.601	11.601	11.601	11.601	11.601	11.601	11.601	11.971	11.971	11.971	11.971	11.335	11.335	11.335	11.601	11.971	11.971	11.971	12.341
YPR178W	2.912	3.813	4.611	4.611	4.611	4.611	4.611	5.35	5.35	5.35	5.35	5.35	6.518	7.788	7.788	7.788	7.788	7.788	7.788	7.788	7.788	8.055	8.055	8.055	8.055	8.055	8.055	8.055	8.055	8.055	8.055	8.055	8.055	9.059	9.059	9.059	9.059	9.059	9.059	9.059	9.059	9.059	9.059	9.059	9.059	9.059	9.059	9.059	9.059
YJL046W	2.069	2.069	2.069	2.438	2.438	2.438	2.808	2.276	2.276	2.646	3.015	3.015	3.281	4.286	4.02	4.286	4.286	4.286	4.286	4.286	4.655	4.655	4.655	4.655	4.921	4.921	4.921	4.921	4.921	4.921	4.921	5.188	5.557	5.557	5.557	5.557	5.823	5.823	6.089	6.089	6.089	6.355	6.355	6.621	7.788	7.788	7.788	7.788	8.158
YLR355C	6.887	6.887	6.621	6.621	6.355	6.355	6.355	6.355	4.183	4.183	4.183	4.183	3.813	3.813	4.079	4.079	4.079	3.813	3.813	3.813	3.813	3.813	3.813	3.813	3.547	3.178	2.542	3.34	3.34	3.34	3.34	3.34	3.34	3.34	3.34	3.34	3.34	3.34	3.34	3.34	3.34	3.34	3.34	3.34	3.34	3.34	3.34	3.34	3.34
YLR336C	6.148	6.148	5.882	5.616	5.247	5.513	6.045	6.414	6.414	6.414	6.414	6.414	6.784	6.784	6.784	7.582	7.951	7.951	7.951	8.217	8.217	8.217	8.217	8.217	8.217	8.217	8.217	8.217	8.217	8.217	8.217	8.217	8.483	8.483	8.483	8.483	8.483	8.483	8.483	8.483	8.483	8.483	8.483	8.483	8.483	8.483	8.483	8.483	8.483
YGL146C	8.852	8.852	8.852	8.483	8.483	9.222	9.222	9.222	9.222	9.222	9.222	8.956	8.32	7.153	7.153	7.153	6.784	6.784	6.414	6.414	5.143	4.611	4.611	3.975	3.975	3.975	3.975	3.709	4.079	4.242	4.242	4.242	4.242	3.709	3.443	3.975	3.975	4.242	4.242	4.508	4.508	4.508	4.508	4.508	4.508	4.508	4.508	4.508	4.508
YPR165W	11.882	11.882	11.882	11.882	11.882	11.882	11.882	11.882	11.882	11.882	11.882	11.882	11.882	11.882	11.882	11.882	11.882	11.882	11.882	11.882	11.882	11.882	11.882	11.882	11.882	11.882	11.882	11.882	11.882	11.882	11.882	11.35	10.98	10.98	10.714	10.714	10.345	10.345	10.345	10.345	9.813	9.813	9.444	9.444	9.444	9.444	9.444	9.444	9.444
YGL114W	8.527	7.995	7.995	7.995	7.995	7.995	7.626	7.626	7.626	6.99	6.99	7.995	8.365	10.168	10.168	10.537	10.537	10.537	10.537	10.537	10.907	10.907	10.907	11.277	10.745	10.745	11.114	11.114	11.38	11.38	11.38	11.38	11.38	11.38	11.38	11.38	11.114	11.646	10.375	10.375	9.739	9.739	9.739	9.739	9.739	9.739	9.739	9.739	9.739
YOR159C	9.015	9.015	9.015	9.015	9.015	9.015	9.754	10.759	10.759	11.291	11.291	11.291	11.291	11.291	11.291	12.399	12.665	12.665	13.774	13.774	13.774	13.774	14.409	14.409	14.675	15.473	15.473	15.739	15.739	16.109	16.109	16.109	16.109	16.109	16.109	16.109	16.109	16.109	16.109	16.109	16.109	16.109	16.109	16.109	16.109	15.843	15.843	15.843	15.843
YFR036W	12.695	12.695	12.695	12.695	12.695	12.695	13.065	13.065	13.065	13.065	13.065	13.434	13.065	13.065	13.331	13.331	13.7	13.7	13.7	13.7	13.7	13.7	13.7	13.7	13.7	13.7	13.7	13.331	13.331	13.331	13.331	12.961	12.961	12.961	12.961	12.961	12.961	12.961	12.961	13.227	12.489	12.489	12.489	12.489	12.489	12.489	12.489	12.489	12.489
YER004W	15.001	15.001	15.001	15.37	15.37	15.37	15.37	15.37	15.37	15.37	15.37	15.37	15.37	15.902	15.902	15.902	15.902	15.902	15.902	15.902	15.902	15.902	15.902	15.902	15.902	15.902	15.902	15.636	15.636	15.636	15.636	15.636	15.636	15.636	15.636	15.636	15.636	15.636	15.636	15.636	15.636	14.897	14.897	14.897	14.897	14.897	14.897	14.897	14.897
YLR348C	1.966	1.167	0.798	0.798	0.798	1.064	1.33	1.33	1.33	1.33	1.33	1.33	1.33	1.33	1.7	1.7	1.7	1.7	1.7	1.537	1.537	1.537	1.537	1.537	1.537	2.172	2.438	2.438	2.438	2.438	2.438	2.438	2.704	3.074	3.074	3.443	3.443	3.443	3.709	5.084	5.084	5.084	5.084	5.084	5.084	5.084	5.084	5.084	5.084
YEL071W	13.937	13.937	13.937	13.937	13.937	13.937	13.937	13.937	13.937	14.469	14.469	14.469	14.469	14.469	14.469	14.365	14.365	14.365	14.365	14.365	14.365	14.365	14.365	14.365	14.365	14.365	15.533	15.799	15.799	16.168	16.168	16.168	16.168	16.168	16.168	15.799	16.168	15.902	15.902	16.271	16.271	16.271	16.538	16.538	16.538	16.271	16.271	16.271	16.271
YNL169C	7.316	7.316	7.316	7.848	8.749	8.749	8.749	8.749	8.749	8.749	8.749	8.749	9.015	9.384	9.384	9.015	8.749	8.749	8.749	8.749	9.281	9.281	9.281	9.281	9.015	9.015	9.015	9.015	9.281	9.547	9.281	9.281	9.281	9.281	9.281	9.281	9.281	9.281	9.281	9.281	9.281	9.281	9.281	9.281	9.281	9.281	9.547	9.547	9.547
YML023C	14.365	14.365	14.365	13.995	13.995	13.995	13.995	13.995	13.995	14.261	14.527	14.527	14.527	15.429	15.429	15.429	15.163	15.163	15.533	15.533	15.533	15.533	15.533	15.533	15.902	15.902	15.902	15.902	15.902	15.902	15.902	15.902	15.902	15.902	15.902	15.902	15.902	15.902	14.203	14.04	14.675	14.409	14.675	15.045	15.045	15.045	15.045	15.311	15.311
YOR140W	14.927	14.927	14.927	14.927	14.927	14.927	14.927	14.927	14.927	14.927	14.927	14.927	14.927	14.129	13.759	13.759	13.759	13.759	13.759	13.759	13.759	13.021	12.651	12.281	11.483	8.941	8.203	8.203	8.203	8.203	8.203	8.203	7.833	7.833	7.833	7.833	7.463	7.463	7.463	5.66	5.66	5.66	6.03	7.197	7.197	7.463	7.463	7.463	7.463
YLR378C	8.055	7.685	7.685	6.414	6.148	5.779	5.779	5.779	5.779	5.779	5.779	5.779	5.779	5.779	5.779	5.779	5.779	4.981	3.709	3.443	3.443	3.443	3.443	3.709	3.709	3.709	3.709	3.709	3.709	3.34	2.97	3.768	3.768	3.768	3.768	3.768	3.768	3.768	3.768	3.768	3.768	3.768	3.768	3.768	3.768	3.768	3.768	4.035	4.035
YPR046W	10.271	10.271	10.641	10.907	11.439	11.439	11.439	11.439	11.439	11.439	11.705	12.607	13.242	13.242	13.242	13.242	13.242	13.242	14.143	14.143	14.143	14.883	14.883	14.883	14.883	14.883	14.883	14.883	14.883	14.883	14.883	14.883	14.883	14.883	14.883	14.883	14.883	14.883	14.883	14.883	14.883	14.883	15.149	15.149	15.149	15.149	15.784	15.784	15.784
YGL127C	9.754	9.488	9.754	9.488	10.389	10.389	10.389	10.389	10.389	10.389	10.389	10.389	10.389	10.389	10.02	10.286	10.02	10.286	9.547	9.916	9.65	9.65	9.488	9.488	9.488	9.488	9.488	9.488	9.488	8.852	8.852	8.852	8.852	8.852	8.852	8.852	8.483	8.852	8.852	8.852	8.852	8.852	8.852	8.852	8.852	8.852	8.852	8.852	8.852
YPL267W	5.143	4.877	4.877	4.877	4.877	5.143	6.045	6.414	7.212	7.212	7.848	7.848	7.848	8.217	8.217	8.217	9.857	9.857	9.857	10.123	10.123	10.123	9.754	9.754	10.02	10.02	10.02	10.02	10.02	10.02	10.02	10.02	10.02	10.02	10.02	10.02	10.286	10.286	10.286	10.286	10.286	10.286	10.286	10.286	10.286	10.286	10.286	10.286	10.286
YNL208W	4.921	4.921	4.921	4.921	4.552	4.552	4.552	4.552	4.552	4.552	4.552	4.552	3.813	3.443	3.443	3.443	3.178	3.178	3.443	3.975	3.975	4.242	4.242	4.611	4.611	4.611	4.611	4.611	4.611	4.611	4.611	5.143	5.143	5.143	4.877	4.877	4.877	4.877	5.247	5.247	5.247	5.247	5.247	5.247	5.247	5.247	4.877	4.877	4.877
YGL178W	5.986	5.986	5.72	5.72	5.72	6.089	6.089	6.089	6.089	6.089	5.823	5.823	5.823	5.823	5.454	5.454	5.454	5.823	5.823	6.562	6.562	6.562	6.562	6.562	6.562	6.562	7.626	8.527	10.168	10.168	10.168	10.168	10.168	10.168	10.168	10.168	10.168	10.168	10.168	10.168	10.168	10.168	10.168	10.168	10.434	10.434	10.434	10.434	10.434
YGR089W	14.941	15.207	15.473	15.473	15.473	15.473	15.473	15.473	15.473	15.473	15.473	15.843	15.843	15.843	15.843	15.843	15.843	16.212	16.212	16.212	16.212	16.212	16.212	16.212	15.947	15.947	15.947	15.947	15.947	15.947	15.947	16.316	16.316	16.316	16.316	15.947	15.947	15.947	15.947	15.947	15.947	15.947	15.947	15.947	15.947	15.947	15.947	15.947	15.947
YJL079C	2.912	2.912	2.912	2.912	2.912	2.912	2.912	2.912	2.912	3.547	3.547	3.547	3.547	3.547	3.917	3.917	3.917	3.917	3.917	3.917	3.917	3.917	3.917	3.917	3.917	4.552	4.552	4.552	4.552	4.552	4.818	5.557	5.557	5.557	5.557	5.823	5.823	5.823	5.823	5.823	5.823	5.823	5.823	5.823	5.823	5.823	6.192	6.192	6.192
YLR019W	5.66	5.66	5.66	5.66	5.66	6.03	5.025	5.025	5.025	5.025	5.025	5.025	5.025	5.025	5.025	5.025	5.025	5.025	5.025	5.025	5.025	5.025	5.025	4.759	5.291	6.192	6.458	6.458	6.458	6.458	6.458	6.458	7.094	7.36	7.36	7.36	7.36	7.36	7.36	7.36	7.36	8.099	8.099	8.099	8.099	8.099	8.099	8.099	8.099
YCL038C	1.433	0.901	0.532	0.532	0.532	0.532	0.532	0.532	0.532	0.532	1.271	1.803	2.542	2.542	2.542	2.542	2.542	2.542	2.542	3.651	3.917	4.286	5.66	6.828	7.626	8.527	8.527	8.897	10.065	10.065	10.434	10.434	10.434	10.434	10.434	10.7	10.7	10.7	10.803	10.803	11.543	11.543	11.543	11.543	11.543	11.543	11.809	11.809	12.075
YOR356W	6.518	6.518	6.518	6.518	6.518	6.518	6.518	6.518	5.779	5.409	6.207	6.207	6.207	6.207	6.207	6.207	6.207	6.207	6.207	6.207	6.207	6.207	6.207	6.473	6.473	6.473	6.473	6.473	6.473	6.473	6.473	6.473	6.473	6.473	6.473	6.473	6.473	6.207	6.207	6.207	6.207	6.207	6.207	5.838	5.838	5.838	5.572	5.572	5.572
YLR265C	6.296	6.296	5.926	6.192	6.192	7.094	7.729	8.735	8.735	8.735	8.735	8.735	8.735	9.104	9.104	9.739	9.739	9.739	9.473	9.473	9.473	9.473	9.473	9.473	9.843	9.843	9.843	9.843	11.912	11.912	11.912	11.912	11.912	11.646	11.646	11.646	12.651	12.651	12.651	12.651	12.651	12.651	12.651	12.651	12.547	12.547	12.547	12.547	12.547
YGL032C	6.207	5.838	5.838	5.838	5.838	5.838	5.838	5.838	5.838	5.838	5.468	5.468	5.468	5.468	4.832	4.832	4.832	5.202	5.572	5.572	5.572	5.572	5.306	5.04	4.774	4.404	4.404	4.404	4.404	4.404	4.404	3.872	3.502	3.502	3.502	3.502	3.502	3.502	3.236	3.502	3.502	3.502	3.502	3.502	3.502	3.502	3.502	3.236	3.236
YLR368W	6.148	5.779	5.779	6.045	6.045	6.045	6.045	6.045	6.045	5.779	5.779	5.779	5.779	5.779	6.414	6.414	6.414	6.414	6.414	6.045	6.045	6.045	5.779	5.779	5.779	5.779	5.779	5.779	5.779	5.779	5.779	6.045	6.045	6.045	6.045	5.941	6.577	7.316	7.316	7.316	7.685	8.32	8.32	8.32	8.32	8.32	8.32	8.32	8.32
YHL002W	21.548	21.548	21.548	21.548	21.548	21.548	21.814	21.814	21.814	21.814	21.814	21.814	21.814	21.814	21.814	21.814	21.814	21.814	21.814	21.814	21.814	22.08	22.08	22.08	22.08	22.346	22.346	22.346	22.346	22.346	22.08	22.08	22.08	22.08	22.08	22.08	21.814	21.814	21.814	21.814	21.814	21.814	21.814	21.814	21.814	21.814	21.814	21.814	21.814
YCR048W	20.543	20.543	20.543	20.543	20.543	20.543	20.543	20.543	20.543	20.543	20.543	20.543	20.543	20.543	20.543	20.543	20.174	20.174	20.174	19.907	19.907	19.907	19.538	19.538	19.538	19.538	19.538	19.538	19.538	19.538	19.538	19.538	19.169	19.169	18.799	18.799	18.799	18.799	18.799	18.799	18.799	18.799	18.799	18.799	18.799	18.43	18.43	18.43	18.43
YOL017W	9.001	9.001	7.522	7.153	7.153	7.153	7.153	6.518	6.784	8.527	8.527	8.261	8.261	8.261	8.261	8.261	8.261	8.261	8.261	8.527	8.527	8.527	8.527	8.527	8.527	8.527	7.788	7.788	7.788	7.788	7.788	7.788	7.788	7.788	7.36	7.729	7.729	7.463	7.463	7.463	7.197	7.197	7.197	7.197	7.197	6.458	6.458	6.192	6.192
YPL005W	4.508	4.508	4.242	4.242	4.242	4.242	3.872	4.138	4.138	4.138	4.138	4.138	4.138	4.404	2.867	2.867	3.133	3.133	3.133	3.133	2.867	2.867	2.867	3.133	3.133	3.768	4.832	4.832	4.832	4.832	4.832	4.832	4.832	4.566	4.832	4.832	5.364	5.63	5.896	5.896	5.896	6.532	6.532	6.532	6.798	6.798	7.064	7.064	7.064
YKL101W	5.513	5.513	5.513	6.518	6.518	6.887	6.887	6.887	7.153	7.153	7.153	7.153	7.153	7.153	7.153	7.419	7.951	7.951	7.951	7.951	7.951	7.951	7.951	7.951	7.951	8.217	8.217	8.586	8.586	8.586	8.586	8.586	8.586	8.32	8.055	8.055	8.055	8.32	8.32	8.852	8.852	8.852	8.852	8.852	8.852	8.852	8.852	8.852	9.222
YMR172W	3.074	3.074	3.074	3.443	3.443	3.709	3.709	3.709	4.345	4.345	4.345	4.345	4.345	4.345	4.345	4.611	4.611	5.143	5.143	5.143	6.148	6.148	6.148	6.784	7.419	7.419	7.419	7.419	7.419	7.419	7.419	7.788	7.788	7.788	7.788	7.788	8.158	8.158	8.69	8.69	8.69	8.69	8.69	8.69	8.956	9.222	9.222	9.222	9.222
YEL022W	9.961	10.227	10.863	10.863	11.232	12.237	12.237	12.237	12.237	12.237	12.237	12.237	12.237	12.237	12.237	12.237	12.237	12.237	12.237	12.237	12.503	12.769	12.769	12.769	12.769	12.769	12.769	13.139	13.139	13.139	13.139	13.139	13.139	13.139	13.139	13.139	13.139	12.769	12.769	12.503	12.503	12.503	12.503	12.503	12.503	12.503	12.503	12.503	12.503
YDR297W	7.478	7.848	8.646	8.646	8.646	8.912	8.912	8.912	8.38	8.793	8.793	8.793	8.793	8.793	8.793	9.163	9.429	10.065	10.065	10.7	10.7	10.7	10.7	10.966	11.601	12.873	12.607	13.345	13.345	13.345	13.345	13.345	13.345	13.345	13.345	13.345	13.345	13.345	13.345	13.345	13.079	13.715	14.085	14.454	14.927	14.927	14.927	14.927	14.927
YLR015W	8.276	8.276	8.276	7.744	7.744	7.744	8.114	7.744	8.114	8.483	8.483	9.65	10.389	12.769	12.769	12.769	12.769	12.769	13.139	13.671	15.739	15.739	15.739	15.739	15.739	15.739	17.276	17.276	17.276	17.646	17.912	17.912	18.178	18.178	18.178	18.178	18.178	18.178	18.178	18.178	18.178	18.178	18.178	18.178	18.178	18.178	18.178	18.178	18.178
YGL041W-A	10.774	10.508	10.774	10.774	10.774	10.508	10.508	10.508	10.242	10.242	10.345	10.345	9.71	9.71	9.71	9.444	9.813	9.813	10.079	10.714	10.448	10.552	10.552	10.552	11.188	11.188	11.188	11.188	10.921	10.655	10.655	10.655	10.655	10.655	9.118	9.015	9.015	9.384	8.749	8.749	8.749	8.749	8.749	8.749	7.951	7.685	7.685	7.685	7.685
YER073W	2.114	2.114	2.114	2.114	2.483	2.483	2.483	2.483	2.483	2.483	2.483	2.483	2.483	2.483	2.483	2.483	2.483	2.749	3.119	3.119	3.119	3.119	3.119	3.119	3.119	3.119	2.749	2.749	2.749	2.749	2.749	2.749	2.749	2.749	2.38	2.38	2.38	2.38	2.01	2.01	2.01	2.01	2.01	2.01	2.01	2.01	2.276	2.276	2.276
YGR140W	13.553	13.819	13.819	13.449	13.449	13.819	13.819	14.351	15.355	15.355	15.621	15.621	15.621	15.518	15.149	15.149	15.149	15.149	15.149	15.149	15.149	14.779	14.779	14.779	14.779	14.409	14.409	14.409	14.409	14.409	14.409	14.409	14.409	14.675	14.675	14.675	14.675	14.941	14.941	14.941	14.941	14.941	14.941	14.941	14.675	14.675	14.675	14.675	12.931
YDR142C	12.828	12.828	12.828	12.828	12.562	12.562	12.562	12.562	12.193	12.193	12.193	11.557	11.557	10.759	9.488	8.483	9.384	9.384	9.384	10.493	12.03	12.03	11.764	11.764	11.764	12.133	12.503	12.769	12.769	12.769	12.769	12.769	12.769	12.769	12.503	12.503	12.503	12.873	12.503	12.769	13.139	13.139	13.139	13.139	13.139	13.139	13.139	13.139	13.139
YPL060W	12.459	12.459	12.459	12.828	12.828	12.828	13.197	13.671	13.671	13.671	13.671	13.671	13.671	13.405	13.405	13.405	13.405	14.306	14.941	14.941	14.941	14.941	14.941	13.774	14.779	15.045	15.681	15.681	15.681	15.681	15.681	15.681	15.681	15.681	15.415	15.415	15.149	14.883	14.883	14.883	14.883	14.883	14.883	14.143	14.143	14.143	14.143	14.143	14.143
YHR091C	11.512	11.512	11.35	11.35	12.355	12.414	12.414	12.414	12.414	12.414	12.414	11.512	11.512	12.148	11.35	11.35	11.35	11.454	11.557	11.557	11.557	11.291	11.291	11.291	11.557	9.547	9.547	9.281	9.547	9.547	9.813	9.178	9.547	10.655	10.655	10.655	10.655	10.389	10.655	10.655	10.655	10.655	10.655	9.857	10.02	10.818	10.818	10.818	11.557
YIL128W	13.139	12.607	12.607	12.607	12.607	13.611	13.877	14.247	15.149	15.149	15.149	15.149	15.149	15.149	15.149	15.149	15.149	15.149	15.149	15.149	15.149	15.149	15.149	15.149	15.149	15.149	15.149	15.149	15.149	15.149	15.149	15.149	15.149	15.149	15.149	15.149	15.149	15.149	15.149	15.149	15.149	15.149	15.149	15.149	14.779	14.779	14.779	14.779	14.779
YEL004W	10.389	10.389	10.389	10.123	10.389	10.389	10.389	10.759	10.759	10.759	10.493	10.493	10.493	10.493	9.591	7.685	7.685	7.685	7.788	9.429	9.799	10.065	10.065	10.065	10.065	10.065	9.163	8.527	7.788	8.055	8.956	9.695	9.695	9.695	10.227	10.227	10.227	10.493	10.493	10.493	10.759	10.389	10.389	9.488	9.488	10.286	10.655	10.655	10.655
YLR383W	14.69	14.956	14.956	14.956	14.956	14.956	15.488	15.488	15.488	15.488	15.488	15.488	16.02	16.39	16.39	16.39	16.39	16.39	16.39	16.39	16.39	16.759	16.759	16.759	17.395	17.395	17.395	17.395	17.395	17.395	17.395	17.395	17.395	17.395	17.395	17.395	17.395	17.395	17.395	17.025	17.025	17.025	16.655	16.655	16.39	16.39	16.759	16.759	16.759
YPR128C	15.843	15.843	15.843	15.843	15.843	15.843	15.843	15.843	15.843	15.843	15.843	15.843	15.843	15.843	15.843	15.843	15.843	15.843	15.843	15.843	15.843	15.843	15.843	15.843	15.843	15.843	15.843	15.843	15.843	15.843	15.843	15.843	15.843	15.843	15.843	15.843	15.843	15.843	15.843	15.843	15.843	15.843	15.843	15.577	15.577	15.311	15.311	14.941	14.572
YLR351C	1.064	1.064	1.064	0.532	0.901	0.901	1.167	1.167	1.167	1.167	1.167	1.167	1.167	1.167	1.167	1.167	1.167	1.167	1.167	1.433	1.803	1.803	1.803	1.803	1.803	1.803	1.803	1.803	1.803	1.803	1.803	1.803	1.803	1.803	1.803	1.803	1.803	1.803	1.271	1.271	1.271	1.271	1.271	1.537	2.438	2.438	2.438	2.438	2.438
YGR254W	4.921	4.921	4.655	4.655	5.291	5.291	5.291	5.291	5.291	5.291	5.291	5.291	5.291	5.291	4.552	4.552	4.818	4.818	4.818	4.818	4.818	4.818	4.818	4.818	4.818	5.188	6.089	6.99	6.99	6.99	6.99	6.99	7.256	7.256	7.256	7.892	7.892	7.892	7.892	7.892	7.892	7.892	7.892	7.892	7.892	7.892	7.892	7.892	7.892
YDR533C	5.779	6.68	6.68	7.05	7.05	7.05	7.848	9.65	9.65	9.65	10.02	10.02	10.02	10.02	10.02	10.02	10.02	10.02	10.02	10.02	10.02	10.286	10.286	10.286	10.286	10.286	10.286	10.286	10.286	10.286	10.286	10.286	10.286	10.286	10.286	10.286	10.286	10.286	10.286	10.286	10.286	10.286	10.552	10.552	10.552	10.552	10.552	10.552	10.818
YNR034W	8.483	8.483	8.912	9.281	9.281	10.182	10.182	10.182	10.182	10.182	10.182	9.916	9.916	10.389	10.389	10.389	11.188	11.188	11.188	11.188	11.188	11.188	11.188	11.188	11.188	11.557	11.557	11.557	11.557	12.459	12.459	13.094	12.991	13.523	13.523	13.523	13.523	13.523	13.523	13.523	13.892	13.892	13.892	13.892	13.892	13.892	14.158	14.158	14.158
YFR007W	6.414	5.616	5.084	5.084	4.818	4.818	5.084	5.084	5.084	5.084	5.084	5.084	5.084	5.084	5.084	4.818	4.449	4.818	5.084	5.35	5.35	5.35	5.35	5.35	5.35	5.35	5.35	5.35	5.35	5.35	5.35	5.35	4.611	4.611	4.242	4.242	3.872	3.872	3.872	3.872	4.242	4.774	4.774	4.774	4.774	4.242	4.611	5.882	6.252
YNL097C	10.434	11.971	12.237	12.237	12.607	12.607	12.873	12.873	12.873	13.242	13.242	13.611	13.981	13.981	13.981	13.981	13.981	13.981	14.351	14.617	14.617	14.617	14.617	14.617	14.617	14.617	14.617	14.883	14.883	14.883	14.883	14.883	14.883	14.883	14.513	14.513	14.513	14.513	14.513	14.513	14.513	14.513	14.513	14.513	14.513	14.513	14.513	14.513	14.513
YJR010W	7.256	7.256	7.256	8.365	9.429	9.429	9.059	9.325	9.591	9.591	9.591	9.591	9.591	9.591	9.591	9.591	9.961	10.123	10.123	10.123	10.123	10.123	10.123	10.863	10.863	10.863	10.863	10.863	10.863	10.863	10.863	11.498	11.498	11.867	13.671	13.671	13.671	13.671	13.671	13.671	13.937	13.937	13.937	14.203	14.203	14.203	14.203	14.203	14.469
YDR058C	5.306	5.306	5.306	5.675	5.675	5.675	5.675	5.675	5.675	6.311	6.311	6.311	6.311	6.68	6.68	6.68	6.68	6.68	6.68	6.68	6.68	6.68	6.68	6.68	6.68	6.68	6.68	6.68	6.68	6.68	6.68	6.414	6.414	6.414	6.414	6.148	6.68	6.68	7.05	7.05	7.685	7.685	8.32	8.69	9.325	9.325	9.325	9.325	9.325
YPL255W	0.901	0.901	0.901	0.901	0.901	0.901	0.901	0.901	0.901	0.901	0.901	0.901	0.901	0.901	0.901	0.901	0.901	0.901	0.901	0.901	0.901	0.635	0.266	0.266	0.266	0.266	0.266	0.266	0.266	0.266	0.266	0.266	0.266	0.266	0.266	0.266	0.798	0.798	0.798	0.798	0.798	1.433	1.433	1.433	1.433	1.433	1.433	1.433	1.433
YDR394W	7.316	7.316	7.316	7.316	8.483	9.281	9.813	9.813	9.813	9.813	9.813	10.182	10.182	10.182	10.182	10.552	10.921	10.921	10.921	10.921	10.921	10.921	11.188	11.188	11.188	10.552	10.818	10.818	10.818	10.818	10.818	10.818	11.084	11.084	11.084	11.084	11.084	10.714	10.714	10.98	11.246	11.512	11.512	11.512	11.512	11.512	11.512	11.512	11.512
YGL157W	21.193	21.193	21.193	21.193	21.193	21.193	21.193	21.193	21.193	21.193	21.193	21.193	21.193	21.193	21.193	21.193	21.193	20.927	20.927	20.661	20.661	20.661	20.661	20.661	20.661	20.661	20.661	20.661	20.661	20.026	20.026	20.026	20.026	19.656	19.656	19.656	19.287	19.287	17.218	16.05	14.883	14.247	14.247	14.247	14.247	13.345	12.607	12.237	12.237
YPL262W	3.975	3.975	4.508	5.247	5.513	5.513	5.513	5.513	5.779	5.882	5.616	5.986	5.616	5.616	6.355	6.355	6.355	6.621	6.99	6.99	6.99	6.99	6.99	6.99	6.99	6.99	6.99	6.99	6.99	8.099	8.099	8.099	8.099	8.099	8.099	8.099	8.099	8.365	9.001	9.001	9.001	9.001	9.001	9.001	9.001	9.001	9.001	9.001	9.001
YDR286C	7.256	7.256	7.256	7.256	7.256	8.158	7.788	8.956	10.434	10.434	10.434	10.434	10.434	10.168	10.168	10.168	10.168	10.168	10.168	10.168	10.434	10.803	10.803	10.803	10.803	10.803	10.434	10.803	10.803	10.803	10.803	10.803	10.803	10.537	10.537	10.537	10.537	10.537	10.537	10.537	10.537	10.537	10.537	10.907	10.907	11.971	11.971	11.971	11.971
YDR511W	18.858	19.39	19.39	19.656	19.656	19.656	19.656	19.656	19.656	19.287	19.02	19.02	19.02	19.02	19.02	19.02	19.02	19.02	19.02	19.02	19.02	19.02	19.02	19.02	19.02	17.587	16.316	16.316	16.05	16.05	16.05	16.05	16.05	16.05	15.681	15.681	15.681	15.045	14.513	14.247	14.247	14.247	13.877	13.877	14.883	14.883	14.883	14.883	14.883
YHR186C	13.685	13.685	14.32	14.32	14.32	14.32	14.32	14.32	14.32	14.32	14.586	14.586	14.586	14.586	14.852	15.488	15.488	15.754	15.754	16.123	16.123	16.123	16.123	16.123	16.123	16.123	16.123	16.123	16.123	16.123	16.123	16.123	16.123	16.123	16.123	16.123	16.123	16.123	16.123	16.123	16.123	16.123	16.123	16.123	16.123	16.123	16.123	16.123	16.123
YKR059W	15.311	15.311	15.311	14.675	14.675	14.675	14.04	13.671	13.671	13.405	13.405	13.405	13.405	13.405	13.405	13.035	13.035	12.665	12.665	12.665	12.665	12.665	12.665	12.665	11.661	11.661	9.488	9.222	8.586	7.685	4.981	4.345	4.345	4.981	5.513	5.513	5.143	5.143	5.143	5.143	6.045	6.045	6.311	7.848	7.848	8.217	8.217	8.217	8.217
YLR050C	23.218	23.218	23.218	23.218	22.951	22.582	22.582	22.582	22.582	22.582	22.582	22.582	19.508	17.808	16.212	16.212	17.276	17.912	17.912	17.912	20.084	20.084	20.084	20.084	20.454	20.188	20.188	19.819	20.084	20.084	20.084	20.084	20.084	20.084	20.084	20.084	20.084	20.084	20.084	20.084	20.084	20.084	19.715	19.346	18.976	18.976	18.976	17.808	15.001
YJL035C	10.907	10.907	10.907	10.641	10.907	10.907	10.907	10.907	10.907	10.907	10.907	10.907	10.907	10.907	10.907	10.907	10.907	10.537	10.537	10.537	10.537	10.537	10.537	10.537	10.537	10.537	10.537	10.537	10.168	10.168	10.168	10.168	10.168	10.168	10.168	10.168	9.533	9.267	9.267	9.001	9.001	9.001	9.001	9.001	9.001	9.001	9.001	9.001	9.001
YKR048C	15.089	15.355	15.355	15.089	15.089	15.089	15.089	15.089	15.089	15.089	15.089	15.089	14.72	14.72	15.355	15.355	15.725	16.095	16.095	16.095	16.095	16.095	16.095	16.095	16.095	16.095	16.095	16.095	16.095	15.459	15.089	15.089	15.459	15.459	15.459	15.459	15.459	15.193	15.193	15.193	15.193	14.927	14.927	14.927	14.927	14.927	14.557	14.557	14.557
YGR159C	14.557	14.557	14.557	14.823	15.296	15.296	15.296	15.296	15.296	15.296	15.296	15.932	15.932	15.932	15.562	15.562	15.562	15.562	15.562	15.562	15.562	15.562	15.562	15.562	15.562	15.562	14.927	14.927	14.927	14.927	14.927	14.927	14.927	14.927	14.927	14.661	14.661	14.661	14.395	14.025	14.025	14.025	14.025	14.025	14.025	14.025	14.025	13.287	13.287
YPL153C	1.803	1.803	1.803	1.803	2.542	2.542	2.542	3.281	3.651	3.651	3.651	3.651	3.651	3.651	3.651	3.651	3.651	3.917	4.183	4.818	4.818	4.818	5.084	5.084	5.084	5.454	5.454	5.454	5.454	5.823	6.458	6.458	6.458	6.458	7.094	7.094	7.094	7.094	7.094	7.094	7.094	7.36	7.36	7.36	7.36	7.36	7.729	8.365	8.365
YHR163W	11.867	13.508	13.774	13.774	14.143	14.143	14.143	14.143	14.143	14.143	14.143	14.143	14.409	14.409	14.779	14.779	14.779	15.045	15.045	15.045	15.311	15.311	15.311	15.311	15.311	15.311	15.681	16.05	16.05	16.05	16.05	16.05	16.05	16.05	16.05	16.05	16.316	16.316	16.316	16.316	16.316	16.316	16.05	16.05	16.05	16.05	16.05	16.05	15.784
YBR175W	6.355	6.724	6.724	6.724	6.724	6.724	6.724	6.458	6.458	6.458	6.458	6.458	6.458	5.823	5.454	5.454	5.188	5.188	5.557	6.665	6.665	6.665	6.665	6.665	7.301	7.567	8.306	7.67	7.936	7.936	7.936	7.936	7.936	7.936	7.936	8.306	8.675	10.419	10.419	10.419	10.419	10.419	10.419	11.055	11.055	11.055	11.055	11.055	11.321
YNR033W	1.803	1.803	1.803	1.803	1.803	1.433	1.433	1.433	1.433	1.433	1.7	2.069	2.069	2.069	1.803	2.069	2.069	2.069	2.069	2.069	2.069	2.069	2.069	2.069	2.069	2.069	2.438	2.438	2.438	2.438	2.438	2.172	2.172	2.172	2.438	2.704	3.34	3.872	3.872	3.872	3.872	3.872	3.872	3.872	3.606	2.97	4.981	4.981	4.981
YNL206C	10.759	10.759	11.129	11.129	11.129	11.129	11.129	11.129	11.129	11.129	11.129	11.129	11.129	11.129	11.129	11.129	11.129	11.129	11.129	11.129	11.129	11.129	11.129	11.129	11.129	11.129	11.395	11.395	11.395	11.395	11.395	11.395	11.395	11.395	11.395	11.395	11.661	11.661	11.661	11.291	11.291	11.291	11.291	11.291	11.291	11.661	11.661	11.661	11.661
YBL087C	6.577	8.276	8.276	8.276	8.276	8.276	8.276	8.276	8.276	8.276	8.276	8.276	8.276	8.276	8.276	8.276	8.276	8.276	8.276	8.276	8.276	8.276	8.276	8.276	8.276	8.276	8.276	8.276	8.276	8.276	9.178	9.71	9.71	10.079	10.079	10.079	10.079	10.345	10.345	10.345	10.345	10.345	10.345	10.345	10.345	10.345	10.345	10.345	10.345
YLR028C	3.975	3.975	3.975	3.443	3.443	3.709	3.872	3.872	3.872	3.872	3.872	3.606	3.606	3.606	3.606	3.606	3.606	3.606	3.606	3.606	3.606	3.606	3.606	3.606	3.606	3.606	3.606	3.606	3.606	3.606	3.872	4.138	4.138	4.138	4.67	4.936	4.936	4.936	4.936	4.936	4.936	4.936	4.936	4.936	4.936	4.936	4.936	5.202	5.202
YGR116W	6.458	6.458	6.458	6.724	6.724	6.724	6.724	6.724	6.724	6.089	4.921	4.552	4.552	4.552	3.917	4.286	4.286	4.286	5.084	5.084	5.084	5.084	6.621	6.887	6.887	8.424	8.424	8.424	8.424	8.424	8.69	8.69	8.69	8.69	8.69	8.69	8.69	8.69	8.69	8.69	9.059	9.059	9.059	9.059	9.325	9.961	9.961	9.961	9.961
YGL035C	10.168	10.537	10.537	10.271	10.271	10.271	10.271	10.271	10.271	10.271	9.104	9.104	9.104	9.104	9.104	9.104	9.104	9.104	9.104	8.838	8.838	8.469	8.469	8.469	8.469	8.469	8.469	8.099	8.469	8.203	8.203	8.203	8.203	8.203	8.203	7.833	7.833	8.735	8.365	8.365	8.365	8.365	8.099	8.099	7.833	8.203	8.203	8.203	8.203
YLR385C	6.045	6.414	5.675	5.675	5.941	5.941	6.577	6.577	6.577	6.577	6.577	5.941	6.68	8.793	8.793	9.429	9.799	9.799	9.799	9.799	9.799	10.168	10.168	10.434	11.439	11.809	11.809	11.809	11.809	11.809	11.809	11.809	12.075	12.71	12.71	12.71	12.71	12.71	13.079	13.079	13.345	13.449	13.449	13.819	13.819	13.819	13.819	14.454	14.454
YJL121C	0.532	0.532	0.532	1.064	1.064	1.064	1.064	1.064	1.064	1.064	1.064	1.064	1.064	1.064	2.172	2.172	2.172	2.172	2.172	2.172	2.172	2.172	2.172	2.172	2.172	2.172	2.172	2.172	2.438	2.438	2.438	2.438	2.438	2.438	2.438	2.438	2.438	2.438	2.438	2.438	2.438	2.438	2.438	2.438	2.438	2.808	2.808	3.178	3.178
YGR246C	0.532	0.532	0.532	0.532	0.532	0.532	0.532	0.532	0.532	0.532	0.532	0.532	0.532	1.064	1.064	1.064	1.064	1.064	1.064	1.064	1.064	1.064	1.064	1.433	1.433	1.433	1.433	1.433	1.433	1.433	1.433	1.433	1.433	1.433	1.433	1.433	1.433	1.433	1.433	1.433	1.433	1.7	1.7	1.7	1.7	1.433	1.433	1.433	1.433
YJR131W	8.32	8.055	8.055	7.522	7.522	7.522	7.522	7.788	8.32	8.32	8.32	8.32	8.32	8.32	7.582	7.582	7.582	7.582	7.582	7.848	7.848	7.478	7.212	7.212	7.212	7.212	7.212	7.212	7.212	7.212	7.212	6.843	6.843	6.843	6.843	6.577	6.311	6.311	6.311	6.311	6.68	6.68	6.68	6.68	6.68	6.68	6.68	6.68	6.68
YGR121W-A	10.552	10.552	10.286	10.286	10.286	10.286	10.286	10.286	10.286	10.286	9.65	9.65	9.281	9.281	9.178	9.178	9.178	9.178	9.178	9.178	9.178	9.178	9.178	7.641	7.375	6.843	6.843	6.577	6.311	6.311	6.311	6.311	6.311	6.311	6.311	6.311	6.311	6.311	6.311	6.311	6.045	5.779	5.779	5.779	5.779	5.779	5.779	6.148	6.148
YNL234W	11.277	11.277	10.271	10.271	10.005	10.005	10.005	10.005	10.005	10.005	9.267	9.267	8.897	6.99	5.616	4.183	2.749	2.38	2.38	1.744	2.38	2.38	2.38	2.749	2.749	2.749	2.749	2.749	2.749	2.749	2.749	3.281	4.715	4.715	4.715	4.715	4.981	3.502	3.502	5.04	5.04	5.409	5.779	5.779	5.779	5.779	6.148	6.148	6.148
YOR064C	1.907	1.907	1.641	1.641	1.641	1.641	1.641	1.641	1.641	1.641	1.641	1.641	1.641	1.641	1.641	1.641	1.641	1.641	1.641	1.641	1.271	1.271	1.271	1.271	1.271	1.271	1.271	1.537	2.069	3.074	3.074	3.074	3.443	3.443	3.443	3.443	3.443	3.074	3.074	3.074	3.443	3.443	3.443	3.443	4.079	4.079	4.715	4.715	4.715
YPL163C	9.591	9.591	10.227	10.227	10.227	10.863	11.129	11.129	11.129	11.129	11.129	11.129	11.395	11.395	11.395	11.395	11.764	11.764	11.764	11.764	11.498	11.764	11.764	12.133	12.133	12.133	12.133	12.133	12.133	12.133	12.133	12.133	12.133	12.133	12.133	12.133	12.133	12.133	12.133	11.764	12.03	12.03	12.03	12.03	12.03	12.03	12.03	12.03	12.03
YGL151W	7.419	7.419	7.419	6.68	7.05	7.316	7.316	7.316	7.316	7.316	7.685	7.951	8.483	8.483	8.483	8.483	9.384	10.02	11.188	11.188	11.188	11.188	11.188	11.188	11.188	11.188	11.188	12.459	12.459	12.459	12.459	12.828	12.828	12.828	12.828	12.828	13.094	13.094	13.094	13.094	13.094	13.094	13.094	13.094	13.094	13.094	13.094	13.094	13.094
YNL015W	5.35	5.882	5.882	5.882	5.882	5.513	5.513	5.513	5.882	5.882	5.882	5.882	5.882	5.882	5.882	5.882	5.882	5.882	5.882	6.148	6.148	8.424	9.325	10.123	10.123	10.123	10.123	10.123	10.123	9.754	10.123	10.123	10.123	10.123	10.389	10.389	10.389	10.389	10.389	10.389	10.389	10.389	10.655	10.655	10.655	10.655	10.655	10.655	10.655
YOR108W	8.542	8.542	8.542	8.276	8.276	8.276	7.744	7.478	7.478	7.478	7.478	7.478	7.478	7.478	7.478	7.478	7.478	7.478	7.478	7.478	7.478	5.247	5.616	5.247	5.247	4.981	4.981	4.981	4.981	5.35	5.986	6.252	6.252	6.252	5.986	5.72	5.986	5.986	5.986	5.72	5.72	5.72	5.72	5.35	5.35	5.35	5.084	5.084	5.084
YLR256W	7.848	7.478	7.478	7.478	7.478	7.478	7.478	7.478	7.478	7.848	8.483	8.483	8.483	8.586	9.118	9.118	9.118	9.118	9.118	9.118	9.118	9.118	9.118	9.118	9.118	9.118	9.118	9.118	9.118	9.118	9.118	9.118	9.118	8.852	8.852	8.852	8.586	8.586	8.586	8.586	8.586	8.586	8.586	8.586	8.586	8.586	8.586	8.586	8.586
YGR093W	13.508	13.508	13.508	13.508	13.508	13.508	12.607	11.705	11.705	11.971	11.971	12.503	12.769	12.769	12.769	12.769	12.769	12.769	13.508	13.508	13.508	13.877	13.877	13.877	13.877	13.877	13.877	13.877	14.409	14.409	14.409	14.409	14.409	14.409	14.409	14.409	14.04	13.774	13.774	13.774	13.774	13.774	13.774	13.774	13.774	13.508	13.242	13.242	12.976
YKL122C	8.055	7.951	7.951	7.951	7.951	8.217	8.217	8.217	8.217	7.951	7.951	7.582	7.848	7.848	7.848	7.848	7.848	7.478	7.478	7.478	7.478	7.478	7.478	7.109	7.109	7.109	7.375	7.375	7.375	7.375	7.375	7.375	7.109	7.109	7.375	7.375	7.375	7.744	7.744	7.744	7.744	7.744	7.744	7.744	7.744	7.744	7.744	7.744	7.744
YDL059C	1.803	2.335	2.601	2.601	2.601	2.601	2.601	2.601	2.601	2.601	2.601	2.601	2.601	2.601	2.601	2.601	2.335	2.335	2.335	2.335	2.335	2.335	2.335	2.335	1.7	1.7	1.7	1.7	1.7	1.7	1.7	1.7	1.7	1.7	1.7	1.7	1.7	1.7	2.069	3.813	3.813	3.813	4.183	4.183	4.183	4.183	4.183	4.183	5.35
YDL191W	11.246	11.512	11.512	11.512	11.512	11.882	11.882	11.882	12.148	12.148	12.148	12.148	11.882	11.882	11.882	11.882	11.882	12.148	12.148	12.148	12.148	12.148	12.148	12.148	12.148	12.148	11.882	12.148	12.414	12.414	12.044	12.31	12.576	12.576	12.576	12.576	12.576	12.576	12.576	12.576	12.576	12.576	12.576	12.576	12.576	12.576	12.576	12.576	12.576
YBR123C	9.015	9.015	9.015	9.015	9.015	9.015	9.384	9.384	9.384	9.65	10.286	10.552	10.552	10.552	10.552	10.552	10.552	10.552	10.552	10.552	10.552	10.552	10.552	9.916	9.916	9.916	9.916	9.916	10.182	10.182	10.182	10.182	10.182	10.182	10.182	10.182	10.182	10.182	10.182	10.182	10.182	10.182	10.182	10.182	10.182	10.182	10.182	10.182	10.182
YDL160C	15.636	15.636	15.636	15.636	15.636	15.636	15.636	15.636	15.636	15.636	15.902	15.902	15.429	15.429	15.163	15.163	14.631	14.631	14.631	14.631	14.365	14.365	14.365	14.365	14.365	14.365	14.365	14.099	14.099	14.099	14.099	14.099	13.36	13.094	12.562	12.296	12.665	12.665	12.665	12.665	12.931	12.931	12.931	12.931	12.931	12.931	12.931	12.931	12.931
YJR057W	11.084	11.084	11.084	11.084	11.084	11.084	11.084	10.714	10.714	10.714	10.714	10.079	10.611	10.611	10.611	10.611	10.611	10.345	10.345	10.345	10.345	10.345	10.345	10.345	10.345	10.611	10.611	10.611	10.345	10.345	10.345	10.345	10.079	10.448	10.448	10.448	10.448	10.714	9.71	8.808	8.808	8.808	8.808	8.808	9.074	9.074	8.704	8.704	7.907
YBL023C	6.458	6.458	6.458	6.458	6.724	6.724	8.365	8.365	8.365	8.365	8.365	8.365	8.365	8.365	8.735	8.735	8.735	8.735	8.735	8.735	8.735	8.735	8.735	8.735	8.735	8.735	8.735	8.735	8.735	8.365	8.365	8.365	8.365	8.365	8.365	8.365	8.365	8.365	8.365	8.735	8.735	8.735	8.735	8.735	8.735	8.735	8.735	8.735	8.735
YDR420W	6.414	6.68	6.68	6.68	6.68	6.311	6.311	6.045	6.045	6.045	4.508	4.138	3.606	2.97	2.97	3.34	3.34	3.34	3.34	3.34	3.34	2.97	2.97	2.97	2.438	1.803	1.537	1.537	1.537	1.537	1.537	1.803	1.803	1.803	1.803	2.172	2.172	2.172	2.172	2.542	2.542	2.542	2.542	2.542	2.542	2.542	2.542	2.542	2.542
YNL101W	9.902	9.902	9.902	9.902	9.902	9.902	9.902	9.902	9.902	9.902	9.902	10.168	10.168	10.168	10.537	10.537	10.907	10.907	10.907	10.907	10.907	10.537	10.537	10.537	10.271	10.271	10.271	10.271	10.271	10.641	10.641	10.375	10.375	10.375	10.375	10.375	10.375	10.375	10.375	10.375	10.375	10.375	10.375	10.375	10.375	10.375	11.011	11.011	10.641
YMR231W	9.325	9.325	9.695	9.325	9.325	9.325	9.695	9.695	9.695	9.695	9.695	9.695	9.695	9.857	10.123	10.493	10.493	10.493	10.493	10.493	10.493	10.493	10.493	10.759	11.129	11.395	13.094	13.094	13.094	14.261	14.261	14.631	14.261	14.261	14.261	14.055	14.055	14.055	14.055	14.055	14.055	14.055	14.055	14.424	14.424	14.424	14.424	14.424	14.793
YBR267W	8.527	9.695	9.695	9.695	9.961	9.961	9.961	10.227	9.591	9.591	9.591	9.591	9.591	9.591	9.325	9.325	11.867	15.252	18.592	18.592	18.858	18.858	18.858	18.755	18.755	18.755	18.755	18.755	18.755	18.755	19.124	19.759	20.026	20.026	20.026	20.026	20.026	20.026	20.026	20.026	20.026	20.026	20.026	20.026	20.026	20.661	20.661	20.661	20.661
YOL057W	8.527	9.059	9.059	9.059	9.059	9.429	9.799	9.799	10.168	10.168	10.168	10.168	10.168	10.168	10.168	10.168	10.168	10.168	10.168	10.537	10.537	10.907	12.281	13.656	13.656	13.656	13.656	13.656	13.656	13.656	13.922	13.922	14.557	14.557	14.557	14.557	14.557	14.557	14.557	14.557	14.557	14.557	14.557	14.557	14.557	14.557	14.557	14.557	14.557
YFL010C	14.32	14.32	14.32	14.32	14.32	14.32	14.956	15.222	16.02	16.02	16.39	16.39	16.39	16.39	16.39	16.39	16.39	16.39	16.759	16.759	16.759	16.759	16.759	17.128	17.128	17.128	17.128	17.395	17.395	17.764	18.03	19.301	19.301	19.301	19.301	19.301	19.301	19.301	20.04	20.04	20.04	20.04	20.04	20.04	20.04	20.306	20.306	20.306	20.306
YPL148C	12.873	12.607	12.607	12.873	12.873	13.139	13.139	13.139	13.139	13.139	13.139	13.139	13.139	13.139	13.139	13.139	13.139	13.139	12.503	12.237	12.237	12.237	11.867	11.867	11.867	11.867	11.867	11.867	11.867	11.867	11.867	11.498	11.129	11.129	11.129	11.129	11.498	11.498	11.764	11.764	11.395	12.399	12.03	12.03	12.03	12.03	12.03	12.03	12.03
YLR114C	7.582	7.582	7.582	7.582	7.582	7.582	7.582	7.582	7.582	7.582	7.848	8.114	8.912	8.912	8.912	8.912	8.912	8.912	8.912	8.912	8.912	8.912	8.912	8.912	8.912	8.912	8.912	8.912	8.542	8.542	9.444	9.444	9.444	9.444	9.444	9.444	9.444	9.444	9.444	9.444	9.444	9.444	9.444	9.444	9.444	9.444	9.444	9.71	9.71
YMR274C	9.384	9.384	9.384	9.384	9.118	9.118	9.384	10.02	10.655	11.823	11.823	11.823	11.823	11.823	11.823	11.823	11.823	11.823	12.193	12.193	12.193	12.562	12.828	12.828	12.828	12.828	12.828	12.828	12.828	13.094	13.094	13.094	13.094	13.094	13.36	13.36	13.36	13.729	13.729	13.729	13.729	13.729	13.729	13.729	13.729	13.729	13.729	13.729	13.729
YMR166C	6.089	6.089	6.089	5.35	6.621	6.621	6.621	6.621	7.153	7.153	7.788	7.788	8.32	8.32	8.32	8.32	9.591	9.857	10.493	10.863	10.863	10.863	11.025	11.025	11.025	11.025	10.655	10.655	10.655	10.655	11.084	11.72	11.72	11.72	11.986	12.252	12.252	12.252	13.316	13.316	13.316	13.316	13.582	13.582	13.582	13.582	13.582	13.582	13.848
YIL158W	17.602	17.602	17.602	17.602	17.602	17.602	17.602	17.602	17.602	17.335	17.335	17.335	17.602	18.237	18.237	18.503	18.769	18.769	19.139	19.139	19.139	19.139	19.139	19.139	19.139	19.139	19.139	19.139	19.139	19.139	19.139	19.139	19.139	19.139	19.139	19.139	19.139	18.769	18.769	18.769	18.769	18.769	18.503	18.237	17.867	17.867	17.867	17.232	16.966
YAL002W	5.409	5.409	5.409	5.143	5.143	5.143	5.143	5.143	5.143	5.143	5.143	5.143	5.143	5.143	5.143	5.409	5.779	5.513	5.513	6.148	6.148	6.148	6.148	6.148	6.148	6.148	6.148	6.148	6.148	6.148	6.148	6.148	6.148	6.148	6.148	6.148	6.148	5.882	5.882	5.882	5.882	5.882	5.882	5.779	5.779	5.779	5.779	5.409	5.409
YGL139W	12.976	12.976	12.976	12.976	12.976	12.976	12.976	12.976	12.976	13.242	13.242	13.242	13.242	13.242	13.242	13.242	13.611	13.611	13.611	13.611	13.611	13.611	13.611	13.611	13.611	13.611	13.611	13.611	13.611	13.611	13.611	13.611	13.611	13.611	13.611	13.611	13.611	13.611	13.611	13.611	12.976	12.607	12.607	12.607	12.607	12.607	12.607	12.607	12.607
YDR181C	10.123	10.123	10.123	10.123	10.389	10.389	11.025	11.025	11.025	11.025	11.025	11.025	11.025	12.03	12.03	12.03	12.03	12.03	12.03	12.03	12.03	12.03	12.03	12.03	12.03	12.03	12.03	12.03	12.03	12.03	12.03	12.03	12.03	12.03	12.03	12.03	12.03	12.03	12.03	12.03	12.03	12.03	12.03	12.03	12.03	12.03	12.03	12.03	12.03
YNL059C	8.542	8.912	8.912	9.281	10.02	11.025	11.661	12.03	12.03	12.296	12.931	12.931	12.931	12.931	12.931	12.931	12.931	12.931	13.197	13.197	13.197	13.463	13.463	13.729	14.469	14.469	14.469	14.735	14.735	14.735	14.735	14.735	14.735	15.001	15.001	15.267	15.267	15.267	15.267	15.267	15.267	15.267	15.267	15.267	15.267	15.267	15.267	15.267	15.267
YHR120W	16.834	16.834	16.834	16.834	16.834	16.834	16.834	16.464	16.464	15.725	15.355	14.454	13.922	13.922	13.922	13.922	13.656	14.025	13.493	13.493	13.493	13.227	13.227	13.227	12.592	12.223	11.957	11.957	11.957	11.587	11.217	11.217	10.951	10.951	10.951	10.951	10.951	10.951	10.951	10.951	10.951	10.153	9.784	9.784	9.784	9.784	7.936	6.931	6.458
YPL214C	16.7	16.7	16.7	16.7	16.331	16.331	16.331	16.331	16.7	16.331	15.591	15.591	15.591	15.591	15.222	14.956	14.956	14.158	14.158	13.626	13.626	13.626	13.626	13.626	13.626	13.626	13.523	13.523	13.523	13.257	13.257	13.257	13.257	13.257	13.257	13.257	12.887	12.887	12.887	12.887	12.887	12.252	12.252	10.448	7.951	7.316	7.316	7.582	7.582
YLR244C	8.897	9.902	9.902	9.902	9.902	9.902	9.902	9.902	9.902	9.902	10.168	11.439	13.345	13.345	13.345	13.345	13.345	13.345	13.345	13.715	13.715	13.981	13.981	13.981	13.981	13.981	13.981	13.611	13.611	13.611	13.611	13.877	13.877	13.877	13.877	13.877	13.877	14.143	14.143	14.513	14.779	15.045	15.473	15.473	15.473	15.843	15.843	15.843	15.843
YER127W	16.064	16.064	16.064	16.064	16.064	16.064	16.434	16.434	16.434	16.434	16.434	16.7	17.07	17.07	17.07	17.07	17.07	17.07	17.07	17.07	17.07	17.07	17.07	17.07	17.07	17.07	17.07	17.07	17.07	17.07	17.07	17.07	17.07	17.07	17.07	17.07	17.07	17.07	17.07	17.07	17.07	17.07	17.07	17.439	17.439	17.439	17.439	17.439	17.173
YKL025C	9.163	9.163	9.163	9.902	9.902	9.902	9.902	10.537	10.641	10.641	10.641	10.907	10.907	10.907	10.907	10.907	10.907	9.429	9.429	9.799	9.799	9.799	10.7	10.966	10.966	10.966	11.601	11.601	11.601	11.601	12.976	13.345	13.715	13.715	14.085	14.454	14.454	14.454	14.454	14.454	14.085	14.085	14.454	14.72	14.72	14.72	14.72	14.72	14.72
YOR188W	9.325	9.325	9.325	9.325	9.325	9.325	9.325	9.325	9.325	9.325	9.591	9.591	9.591	9.591	9.591	9.591	9.857	9.488	9.488	9.488	9.754	10.02	10.02	10.02	10.02	10.02	10.02	10.02	10.02	10.286	10.286	10.286	10.286	10.286	9.916	9.916	9.916	9.916	9.916	9.916	9.916	9.916	9.916	9.916	9.916	9.916	9.916	9.916	9.916
YGL171W	8.793	8.793	8.793	8.527	8.158	9.059	9.488	9.222	9.222	10.123	10.123	10.123	10.123	10.123	10.123	10.123	10.123	10.123	10.123	10.123	10.123	10.863	12.296	12.665	12.665	12.665	12.665	12.665	12.665	12.665	12.665	12.665	12.665	12.665	13.301	13.301	13.671	13.671	13.671	13.671	13.671	13.671	13.671	13.671	13.671	13.671	13.671	13.671	13.671
YDR063W	6.355	6.355	6.355	6.355	6.355	6.355	6.355	6.355	6.355	6.355	6.724	6.089	6.458	6.458	6.99	6.99	6.99	6.99	6.99	6.99	6.99	6.99	7.36	7.36	7.36	7.36	7.36	7.36	7.36	7.36	7.36	7.626	7.626	7.626	7.626	7.626	8.631	8.631	8.631	8.631	8.631	8.631	8.631	8.631	8.631	8.365	8.365	8.365	8.365
YAR002W	5.35	5.35	5.35	5.986	5.986	6.252	6.252	6.252	6.252	6.355	5.986	5.986	5.986	6.621	6.621	6.621	6.621	6.621	6.621	6.355	6.355	6.355	6.99	6.99	6.99	6.99	7.256	7.419	8.424	9.222	9.222	9.222	9.222	9.222	9.222	9.222	9.488	9.488	9.488	9.488	9.222	9.222	9.222	9.222	9.222	8.956	8.956	8.956	9.222
YNL061W	13.287	13.287	13.656	13.922	13.922	13.922	13.922	13.922	13.922	13.553	13.553	13.553	13.553	13.553	13.553	13.553	13.553	13.553	13.553	13.553	13.553	13.553	13.553	13.553	13.553	13.553	13.553	13.553	13.553	13.553	13.553	13.553	13.287	13.287	13.287	13.553	13.922	13.922	13.922	13.922	13.922	13.553	13.553	13.819	13.449	13.449	13.449	13.449	13.449
YBR059C	11.173	11.173	11.173	11.173	10.907	10.907	10.537	10.271	10.271	10.271	10.271	10.271	10.271	10.271	7.995	6.089	5.557	5.823	6.355	5.986	5.986	5.986	5.986	5.986	5.986	5.72	5.72	5.72	5.35	5.084	5.084	5.084	5.986	5.986	7.05	7.05	7.316	6.946	6.946	7.212	6.577	6.577	7.109	7.109	7.375	7.375	7.375	7.641	7.537
YCL027W	21.134	21.134	21.134	21.134	21.134	21.503	21.503	21.503	21.503	21.77	21.77	21.77	21.77	21.77	21.503	21.503	21.503	21.503	21.503	20.971	20.706	20.706	20.706	20.706	20.971	20.971	20.971	20.971	20.971	20.971	20.971	20.971	20.971	20.971	20.971	20.971	20.971	20.971	20.706	20.971	20.971	20.971	20.602	20.602	20.602	20.602	20.602	20.336	20.336
YOR297C	2.646	2.01	4.123	4.759	7.242	7.242	7.242	7.878	9.045	9.577	10.848	10.848	10.848	10.848	10.848	10.848	10.848	10.848	11.217	11.483	11.483	11.483	11.483	11.749	11.749	11.749	11.749	11.749	11.749	11.749	11.749	12.015	12.015	12.015	12.015	12.385	12.385	12.385	12.385	12.755	12.755	12.755	12.755	12.755	12.755	12.755	13.021	13.021	13.021
YPL041C	11.232	11.232	11.232	11.498	11.498	11.498	11.498	11.498	11.498	11.498	11.498	11.498	11.498	11.498	10.227	8.586	8.32	8.32	8.32	8.32	8.32	8.32	8.055	6.148	5.882	7.153	7.153	7.153	7.153	6.518	6.784	6.784	6.784	6.414	6.414	6.68	6.68	6.68	6.68	6.68	6.68	6.68	6.68	6.68	6.68	5.779	5.409	5.779	5.779
YKL128C	10.389	10.389	10.389	10.389	10.759	10.759	10.759	10.759	11.025	11.025	11.025	11.025	11.025	11.025	11.025	11.025	11.025	11.025	10.389	10.389	10.389	10.389	10.389	10.389	10.389	10.389	10.389	10.389	10.389	10.389	9.857	9.857	9.591	9.325	9.325	9.325	9.325	9.325	9.325	9.325	9.325	9.325	9.325	9.325	9.325	9.325	9.325	9.325	9.325
YKL213C	16.05	16.05	16.316	16.316	16.316	16.316	16.316	16.316	16.316	16.316	16.316	16.316	16.316	16.316	16.316	16.316	16.316	16.316	16.316	16.316	16.316	16.316	15.947	15.947	15.947	15.947	15.947	14.838	14.838	15.104	15.104	15.104	15.104	15.104	15.104	15.104	15.104	15.104	15.104	15.104	15.104	13.729	13.729	13.729	13.729	13.36	13.36	13.36	13.36
YGL160W	10.419	10.419	10.789	10.789	10.789	10.419	10.789	10.789	10.789	10.789	10.789	10.789	10.789	10.789	10.789	10.789	10.789	10.789	10.789	10.789	10.789	10.789	10.789	10.789	10.789	11.159	11.159	11.425	11.691	11.691	11.691	11.691	12.06	12.06	12.06	12.06	12.06	12.06	12.06	12.06	12.06	12.06	12.43	12.43	12.43	12.43	12.43	12.43	12.43
YML037C	1.596	1.596	1.7	1.7	3.443	3.443	3.443	3.443	3.813	3.813	4.449	4.449	4.449	4.449	4.449	4.449	4.449	4.183	4.449	4.449	4.449	4.449	4.449	4.818	5.188	5.188	5.188	5.188	5.188	5.188	5.188	5.454	5.454	5.454	5.454	5.454	5.454	5.454	5.454	5.454	6.089	6.089	6.089	6.089	6.724	6.724	6.724	6.99	7.36
YHR161C	12.828	12.828	12.828	12.828	12.828	12.828	12.828	12.828	12.562	12.459	12.459	12.459	12.193	11.557	11.557	11.557	11.557	11.557	11.291	10.552	10.552	10.552	10.552	10.552	9.71	9.71	9.71	9.71	8.646	8.38	8.38	8.38	8.01	6.946	6.946	6.946	6.946	6.946	6.946	6.68	5.941	5.941	5.675	5.675	5.675	5.675	5.675	5.675	5.675
YIL017C	21.947	21.947	21.577	21.311	22.686	22.686	22.686	22.686	22.686	22.686	22.686	22.686	22.686	22.419	22.419	22.419	22.419	22.419	22.419	22.419	22.419	22.419	22.419	22.316	22.316	22.05	21.784	22.789	22.789	22.789	22.789	22.789	23.055	22.789	22.789	22.789	22.789	22.789	22.789	22.789	22.789	22.789	22.789	22.789	22.789	22.789	22.523	21.887	21.887
YDL170W	11.853	12.489	12.489	12.489	12.489	11.853	11.853	11.483	11.749	11.749	11.749	11.749	12.813	12.813	12.813	12.813	12.075	12.075	11.705	11.705	10.7	10.966	10.966	11.335	11.335	10.966	11.705	11.705	11.705	11.705	11.705	11.705	11.705	11.705	11.705	11.705	11.335	11.335	11.335	11.335	11.335	11.335	11.335	11.335	11.335	11.335	11.335	11.069	11.069
YJL041W	18.695	19.065	19.804	19.804	19.804	19.804	19.804	19.804	19.804	19.804	19.804	19.804	19.804	19.804	19.804	19.804	20.336	20.336	20.336	20.336	20.336	20.336	20.336	20.336	20.336	20.336	20.336	20.336	20.336	20.336	20.336	20.336	20.706	20.706	20.706	20.706	20.706	20.706	20.706	20.336	20.336	20.336	20.336	20.336	20.336	20.336	20.336	20.336	20.336
YKL058W	7.965	8.601	8.601	8.601	8.601	8.601	8.601	8.601	8.601	8.601	8.601	8.601	8.867	8.867	8.867	8.867	8.867	8.867	8.867	8.867	8.867	8.867	8.867	8.867	8.867	8.867	8.867	8.867	8.867	8.867	8.867	8.601	8.601	8.601	8.601	8.601	8.601	8.601	8.601	8.601	8.601	8.601	8.601	8.601	8.601	8.601	8.601	8.335	7.965
YDL020C	7.951	7.951	7.951	7.951	7.951	7.951	7.951	7.582	7.582	7.582	7.582	7.685	7.685	7.685	7.685	7.685	7.419	7.419	5.779	4.508	4.877	4.611	4.611	4.877	4.877	5.143	5.409	5.409	5.409	5.409	5.675	4.508	4.508	4.508	4.508	4.508	4.508	4.508	4.508	4.404	4.138	4.138	4.404	4.404	5.202	5.202	5.202	5.202	5.202
YBR062C	6.784	6.784	4.242	4.079	3.074	3.813	8.69	8.69	8.69	9.059	9.059	9.059	9.059	9.059	9.059	9.325	9.325	9.325	9.325	9.325	9.325	9.059	9.059	9.325	9.325	9.695	9.695	9.695	9.695	9.695	9.695	9.325	9.961	9.961	9.961	9.695	10.227	10.227	10.227	10.227	10.227	10.493	11.823	11.927	12.562	12.562	12.562	12.562	12.562
YPR102C	0.532	0.266	0.266	0.266	0.266	0.266	0.266	0.266	0.266	0.266	0.266	0.266	0.266	0.266	0.266	0.266	0.266	0.266	0.266	0.266	0.266	0.266	0.266	0.266	0.266	0.266	0.266	0.266	0.266	0.266	0.266	0.266	0.266	0.266	0.266	0.266	0.266	0.266	0.266	0.266	0.266	0.266	0.266	0.266	0.266	0.266	0.266	0.266	0.266
YPR043W	4.508	4.508	4.508	5.306	5.306	5.306	5.306	5.306	5.306	5.306	5.306	5.306	5.306	5.306	5.306	5.572	5.572	5.572	5.572	5.572	5.572	5.572	5.572	6.104	6.37	6.37	6.104	6.104	6.104	6.104	6.104	6.104	6.104	6.104	6.104	6.104	6.104	6.104	6.104	6.104	6.104	6.104	6.104	6.104	6.37	6.37	6.37	6.37	6.37
YCR094W	5.084	5.084	5.084	5.084	5.084	5.084	5.084	5.35	5.35	5.35	5.35	5.35	5.72	5.986	5.986	5.986	5.986	5.986	5.986	5.986	5.986	5.986	5.986	5.986	5.986	5.986	5.986	5.986	5.986	5.986	6.252	7.522	7.522	7.522	7.522	7.522	7.522	7.522	7.522	7.892	7.892	8.261	8.631	8.631	8.631	8.631	8.631	8.631	8.897
YLR164W	10.065	10.065	10.331	10.331	10.331	10.331	10.331	10.331	10.7	10.7	10.7	11.335	11.335	11.335	11.335	11.335	11.335	11.335	11.335	11.335	11.335	11.335	11.335	11.335	11.335	11.335	11.335	11.335	11.335	11.335	11.335	11.335	11.335	11.335	11.335	11.335	11.335	11.335	11.335	11.335	11.335	11.335	11.335	11.069	11.335	11.335	11.335	11.335	11.335
YGL104C	1.005	1.005	1.005	1.005	1.005	1.005	1.005	1.005	1.005	1.005	1.005	1.271	1.271	1.271	1.271	1.271	1.537	1.537	1.537	1.537	1.537	1.537	1.537	1.537	1.537	1.537	1.537	1.537	1.537	1.537	1.537	1.537	1.537	1.537	1.537	1.537	1.537	1.537	1.537	1.537	1.537	1.537	1.537	1.537	1.537	1.537	1.537	1.537	1.537
YIL035C	12.133	14.941	16.375	16.375	16.641	16.641	16.641	16.641	16.907	16.907	16.907	16.907	17.439	17.439	17.439	17.439	17.439	17.808	17.808	17.808	17.808	17.808	17.808	17.808	17.808	17.808	17.808	17.808	18.178	18.547	18.547	18.547	18.547	18.547	18.547	18.547	18.547	18.547	18.547	18.547	18.547	18.178	18.178	18.444	18.444	18.444	18.814	19.183	19.183
YNR069C	12.444	12.444	12.444	12.178	12.178	12.178	11.809	12.075	12.075	12.075	12.075	11.705	11.705	10.227	10.227	9.695	9.325	9.325	9.325	9.325	9.059	8.69	8.69	8.424	8.424	8.424	8.424	6.784	6.784	7.153	6.045	6.148	6.148	6.414	6.414	6.414	6.414	6.414	6.414	6.414	6.68	6.68	6.68	6.68	6.68	6.68	6.68	6.148	5.513
YPL115C	11.912	11.912	11.912	11.912	11.912	11.912	11.912	12.444	12.71	12.71	12.71	12.71	13.079	15.725	15.725	15.725	16.627	16.627	16.627	16.996	16.996	16.996	16.996	16.996	17.366	17.366	17.366	17.366	17.735	17.735	17.735	18.637	18.637	19.272	19.272	19.272	19.272	19.272	19.272	19.272	19.538	19.538	19.804	20.174	20.439	20.439	20.809	20.809	20.809
YLR453C	4.02	2.646	2.646	2.646	2.646	2.646	2.646	2.646	2.646	2.646	3.015	3.015	3.015	3.015	3.015	3.015	2.646	2.38	2.38	2.38	2.38	2.38	2.646	3.281	3.917	4.183	4.183	4.183	4.183	4.183	3.813	3.813	4.715	4.715	6.355	6.355	6.355	6.621	8.631	9.533	9.533	9.533	9.799	9.799	9.799	9.799	9.799	9.799	9.799
YJL093C	12.193	12.193	12.193	12.193	12.193	12.193	12.193	12.193	12.193	12.193	12.193	12.193	12.193	11.291	11.291	11.291	11.291	11.291	11.291	11.291	11.291	11.291	11.291	10.655	10.655	10.655	10.655	10.389	10.389	9.222	8.852	8.852	8.852	8.852	8.852	8.852	8.852	8.852	8.852	8.852	8.852	3.975	3.606	3.606	3.606	3.606	3.606	3.606	3.606
YMR236W	14.409	14.409	14.409	14.04	14.675	14.675	14.675	14.675	14.675	14.675	14.675	14.675	14.675	14.675	14.675	14.675	14.675	14.675	14.675	14.941	14.941	14.941	14.941	15.207	15.207	15.207	15.473	15.473	15.473	15.473	15.739	15.739	15.739	15.739	15.739	15.739	15.739	15.739	15.739	15.37	15.37	15.37	15.37	15.37	15.104	15.104	15.104	15.104	15.104
YOR260W	19.759	19.759	20.026	20.026	20.026	20.026	19.759	19.759	19.759	20.129	20.129	21.03	21.03	21.03	21.03	21.03	21.03	21.03	21.03	21.03	21.4	21.4	21.4	21.4	21.4	21.4	21.4	21.4	21.4	21.4	21.4	21.4	21.4	21.4	21.4	21.4	21.4	21.77	21.77	21.77	21.77	21.77	21.77	21.77	21.4	21.4	21.4	21.4	21.4
YDR244W	21.518	22.257	22.257	22.257	22.257	22.257	22.257	22.257	22.154	22.154	22.154	22.154	22.154	22.686	22.686	22.686	22.686	22.686	22.686	22.951	23.321	23.321	23.321	23.321	22.316	22.316	22.316	22.582	22.848	23.218	23.218	23.218	23.218	23.218	23.218	23.218	23.218	23.218	23.218	23.218	22.951	22.951	22.951	22.951	22.951	22.951	23.321	23.321	23.321
YER161C	10.065	10.065	10.065	10.065	10.065	10.065	10.065	10.065	10.065	10.065	10.331	10.331	10.331	10.331	10.331	11.705	12.237	12.237	12.503	12.873	12.873	12.873	12.873	12.873	12.873	12.873	12.873	12.503	12.503	12.503	12.503	13.508	13.508	13.508	13.508	13.508	13.508	13.508	13.508	13.508	13.508	13.508	13.508	13.508	13.508	13.508	13.508	13.508	13.508
YLL028W	2.808	2.808	2.808	2.808	2.808	2.808	2.808	2.808	2.808	2.808	2.172	1.907	1.641	1.641	1.271	1.271	1.271	1.271	1.271	1.271	1.271	1.271	1.271	1.271	1.271	1.271	1.271	1.271	1.271	1.271	1.271	1.271	1.271	1.271	1.271	1.271	1.271	0.901	0.901	0.901	0.901	0.901	0.901	0.901	0.901	0.901	0.901	0.901	0.901
YMR114C	2.276	2.542	2.542	2.542	2.542	2.542	2.542	2.542	1.641	1.641	1.641	1.641	1.641	3.651	3.651	3.651	3.917	3.917	4.655	4.655	4.921	4.921	5.291	5.557	5.926	6.562	6.828	7.197	8.099	8.469	8.469	8.469	8.469	8.469	8.469	8.469	8.469	8.469	8.469	8.469	8.838	9.739	10.005	10.005	10.005	10.005	10.375	10.375	12.71
YDR161W	13.508	13.508	13.508	13.508	13.774	13.774	13.774	13.774	13.774	14.04	14.675	14.675	14.675	14.675	14.675	14.675	14.675	15.045	15.045	15.045	15.045	15.045	14.675	14.675	14.675	14.675	14.675	14.675	15.784	15.784	15.784	15.784	15.784	15.784	15.784	15.784	15.784	15.784	15.784	15.784	15.784	15.784	15.784	15.784	15.784	15.784	15.784	15.784	15.784
YKL024C	6.399	6.399	6.399	6.399	6.399	6.399	6.399	6.296	6.296	6.296	6.296	6.296	6.296	5.926	4.921	4.921	4.921	4.921	4.921	5.188	5.454	5.084	5.084	5.084	5.084	5.084	5.084	4.715	5.084	5.084	5.084	5.084	4.715	4.715	4.715	4.079	4.079	4.079	3.813	3.34	3.709	3.709	3.975	3.975	3.975	4.611	4.611	4.611	4.508
YOR077W	15.636	15.636	15.636	15.636	15.636	15.636	15.902	15.902	16.168	16.168	16.168	16.168	16.168	16.168	16.168	16.168	16.168	16.168	16.168	16.168	16.168	16.168	16.168	16.168	16.168	16.168	16.168	15.799	15.799	15.799	15.799	15.799	15.799	15.799	15.799	15.799	15.799	15.799	15.799	15.799	15.799	15.799	15.799	15.799	15.799	15.799	15.799	15.799	15.533
YDR041W	6.473	7.848	7.848	7.848	7.848	7.848	7.848	7.848	7.848	7.848	7.848	7.848	8.38	8.38	8.38	8.114	8.114	8.114	8.114	8.114	8.646	8.646	8.646	8.646	8.912	9.281	9.547	9.547	9.281	10.448	9.916	9.916	9.916	9.916	9.916	9.916	9.916	9.916	9.916	9.916	9.916	9.916	9.916	9.916	9.916	9.916	9.916	9.916	9.916
YJR102C	5.306	5.306	5.04	4.774	4.774	4.404	4.404	4.404	4.404	4.404	4.404	4.035	3.03	2.232	2.232	2.232	2.232	2.232	1.966	1.966	1.966	1.33	1.33	1.33	1.33	1.33	1.33	1.33	1.33	1.064	1.064	1.064	1.064	1.064	1.064	1.862	2.498	2.498	2.498	2.498	2.498	2.232	2.232	2.232	2.232	2.232	3.03	3.03	3.03
YDR525W-A	1.433	1.433	1.433	1.433	1.433	1.433	1.433	1.433	1.433	1.433	1.064	1.064	1.064	1.064	1.064	0.798	0.798	0.798	1.064	1.596	1.596	1.596	1.596	1.596	1.862	1.862	2.232	2.232	2.601	2.601	2.601	2.97	3.502	3.502	3.502	3.502	3.502	3.502	3.502	3.502	3.502	3.502	3.502	3.502	3.502	3.502	3.502	3.502	3.502
YPL064C	11.188	11.454	11.454	11.454	11.454	11.454	11.454	11.188	10.921	11.454	11.454	11.454	11.454	11.454	11.454	11.454	11.454	11.454	11.986	12.621	12.621	12.621	12.621	12.518	12.518	13.523	13.523	13.523	13.789	13.789	13.789	13.789	13.789	14.055	14.32	14.32	14.32	14.32	14.32	14.32	14.32	14.32	14.32	14.32	13.951	13.951	13.951	13.951	13.951
YBR296C	1.641	2.01	2.01	2.01	1.375	1.375	1.375	1.744	1.744	1.744	1.744	1.744	1.744	1.744	1.375	1.744	1.744	1.744	1.744	1.744	1.744	1.744	1.744	1.744	1.744	1.744	1.744	1.744	1.744	1.744	1.744	1.744	1.744	1.744	1.744	1.744	1.744	1.744	1.744	1.744	1.744	1.744	1.744	1.744	2.01	2.01	2.01	2.01	2.276
YDR436W	10.331	10.331	10.065	10.065	10.065	10.065	9.799	9.163	8.793	8.158	8.424	8.424	8.424	8.793	8.793	8.793	8.793	8.793	8.158	7.995	6.252	6.252	6.252	6.252	6.252	6.252	6.621	6.252	6.252	6.252	6.252	6.252	6.252	6.355	6.355	6.355	6.355	6.355	6.355	6.355	5.084	5.084	5.084	5.084	5.084	5.084	5.084	5.084	5.084
YHR179W	10.7	10.7	10.7	10.7	10.7	10.7	10.7	10.7	10.7	11.069	11.069	11.069	11.069	11.069	11.069	11.069	11.069	11.069	11.069	11.069	11.069	11.069	11.069	11.809	11.809	11.809	11.809	11.809	12.178	12.444	12.178	12.178	12.178	12.178	12.71	12.71	12.71	12.71	12.71	12.976	12.976	13.242	13.242	13.242	13.242	13.242	13.242	13.242	13.242
YNL108C	11.927	11.927	11.927	11.927	11.927	11.927	12.193	12.193	12.193	12.193	12.193	12.193	12.193	12.193	12.193	12.193	12.193	12.193	12.193	12.193	12.193	12.193	11.927	11.927	12.193	12.193	12.459	12.459	12.459	12.459	12.459	12.459	11.72	11.454	11.188	11.188	10.448	10.448	10.448	10.079	10.079	9.813	9.813	9.813	9.813	9.813	9.813	9.813	9.813
YOR372C	13.582	13.582	13.582	13.582	13.582	13.582	13.582	13.316	13.316	13.316	13.316	13.316	13.316	13.316	13.316	13.316	13.316	13.316	13.316	13.316	13.685	13.316	13.316	13.316	12.576	12.576	12.576	12.576	12.31	11.512	11.246	11.246	11.246	11.246	11.246	10.714	9.916	9.015	9.015	9.015	9.015	8.749	8.749	7.951	7.419	7.05	7.05	7.05	7.05
YDL120W	12.296	12.296	12.296	12.562	12.562	12.562	12.562	12.562	12.562	12.193	11.927	11.927	11.927	11.927	11.927	11.927	11.927	11.661	11.661	11.661	11.661	11.291	11.291	11.291	11.291	11.291	11.291	10.921	11.291	11.557	11.291	11.291	11.291	11.291	11.291	11.557	11.557	11.823	12.193	12.193	12.193	12.193	12.193	12.193	12.193	12.193	12.193	12.193	12.193
YHL014C	14.099	14.099	14.099	14.099	13.301	13.035	13.035	13.301	13.567	13.567	13.567	13.567	13.301	13.301	13.301	12.931	12.665	12.665	12.769	12.769	12.769	12.769	12.503	12.341	11.809	11.809	11.809	11.809	11.809	11.809	11.439	11.439	10.434	10.434	10.7	11.543	11.277	11.277	11.277	10.641	10.641	10.641	10.641	10.375	10.375	10.375	10.375	10.109	9.473
YKL194C	8.158	8.158	8.158	8.158	6.252	6.252	6.252	5.986	5.986	6.99	6.99	10.597	11.335	11.335	11.335	11.335	11.335	11.335	11.335	11.601	11.601	11.601	11.601	11.601	11.601	11.601	11.601	11.601	11.971	11.971	12.341	12.341	12.341	12.341	12.341	12.341	12.607	12.607	12.607	12.607	12.607	12.607	12.607	12.607	12.607	12.607	12.873	13.139	13.405
YER033C	15.947	15.947	15.681	15.681	15.681	15.415	15.415	15.149	15.149	14.513	14.513	14.513	14.513	14.513	12.769	12.133	12.133	12.133	11.498	11.764	11.764	12.133	11.498	11.764	11.025	11.025	11.025	10.655	9.65	9.384	9.754	9.754	9.754	9.754	9.754	9.754	9.754	8.852	7.951	8.217	8.586	8.32	8.32	8.32	8.32	8.32	8.32	8.32	8.32
YMR116C	4.566	4.566	4.566	4.566	4.301	4.035	4.035	4.035	4.035	4.035	4.035	4.035	4.035	4.035	3.768	3.768	3.502	3.502	3.502	3.502	3.502	2.867	2.867	2.867	2.867	2.867	2.867	2.335	2.335	2.069	2.069	2.069	2.069	2.867	3.502	3.502	3.768	3.768	3.502	2.867	2.867	2.867	2.867	2.867	3.133	3.133	4.138	4.138	4.138
YDR117C	2.38	2.912	2.912	2.912	2.912	2.912	2.912	3.281	3.281	3.917	3.917	3.917	3.917	3.917	3.917	3.917	3.917	3.917	3.917	3.917	3.917	3.917	4.552	4.552	5.188	6.355	6.724	8.897	8.897	9.163	9.163	9.163	9.799	9.799	9.799	9.799	9.799	10.065	10.065	10.065	10.065	10.065	10.331	10.331	10.331	10.331	10.331	10.331	10.331
YGR122W	5.779	5.779	5.779	5.779	5.779	5.779	5.779	5.779	5.779	5.779	5.779	5.779	5.779	5.779	5.779	5.513	5.513	5.513	5.513	5.513	5.513	5.513	5.513	5.513	5.513	4.242	3.606	3.606	3.606	3.606	3.606	3.606	3.606	3.606	3.606	3.606	3.606	3.606	3.606	3.872	3.872	3.872	3.872	3.872	3.872	3.872	3.872	3.872	3.502
YIL067C	7.419	7.153	7.153	7.153	7.419	7.788	8.69	8.69	8.69	8.69	8.69	8.69	8.424	8.424	9.533	9.533	9.533	9.902	9.902	9.902	10.271	10.641	11.705	11.705	12.341	12.341	12.341	12.976	12.976	12.976	12.976	12.976	12.976	12.976	12.71	12.71	12.976	12.976	12.976	12.607	12.607	12.607	12.607	12.607	12.607	12.607	12.607	12.607	12.607
YGR028W	4.301	4.301	4.301	4.301	4.404	4.404	4.404	4.67	4.67	4.67	4.404	4.404	3.872	3.872	3.872	3.872	3.872	3.872	3.872	4.138	4.138	4.404	4.404	4.404	4.404	4.138	3.872	3.872	3.872	3.872	3.872	5.306	5.838	7.744	7.744	7.744	7.744	7.744	7.744	8.01	8.276	8.276	8.276	8.276	8.276	8.276	8.276	7.907	8.172
YKL152C	0.266	0.266	0.266	0.266	0.901	0.901	1.271	1.271	1.537	1.537	1.537	1.537	1.537	2.438	2.438	2.438	2.438	2.97	2.97	2.97	3.236	3.236	3.236	3.236	3.236	3.236	3.236	3.236	3.236	3.236	3.236	3.236	3.236	3.236	3.236	3.236	3.236	3.236	3.236	3.236	3.502	3.502	3.768	3.768	3.768	3.768	3.768	3.768	3.768
YBR210W	7.419	7.951	7.951	7.951	7.951	7.685	7.153	7.153	7.153	7.153	7.153	6.621	6.355	6.355	6.089	6.089	5.72	5.084	5.084	5.084	5.454	5.454	5.454	5.454	5.454	5.454	5.823	5.557	5.557	5.557	5.557	5.557	5.557	5.557	4.921	4.552	4.552	4.552	4.552	4.552	4.183	4.183	4.183	4.183	4.183	3.813	3.813	3.813	3.813
YGR168C	11.557	11.557	11.291	11.291	10.759	10.759	11.025	11.025	11.025	11.025	11.025	11.025	11.025	11.025	10.759	10.759	10.759	10.759	10.759	10.389	10.02	8.646	8.646	8.646	8.276	8.276	8.01	8.542	8.808	8.808	8.808	8.808	8.808	8.808	8.808	8.808	8.808	8.808	8.808	8.808	8.808	8.542	8.276	8.276	8.276	8.276	8.276	8.276	8.276
YPR118W	8.69	8.69	8.69	8.69	8.69	8.69	8.956	8.956	8.956	8.956	8.956	9.857	9.857	10.921	10.921	10.921	10.921	10.921	10.921	10.921	11.291	11.557	12.562	12.562	12.562	12.562	12.828	12.828	12.828	12.828	12.828	12.828	12.828	12.828	12.828	12.828	12.828	12.828	12.828	12.828	12.828	12.828	13.094	13.094	13.094	13.094	13.094	13.094	13.094
YGR007W	17.439	17.439	17.439	17.439	17.808	17.808	17.276	17.646	17.912	17.912	18.282	18.282	18.282	18.282	18.282	18.651	18.015	18.015	18.282	18.015	18.015	18.015	18.015	18.015	18.547	17.853	17.853	17.853	18.488	20.498	20.498	20.498	20.498	20.498	20.498	20.868	21.134	21.134	21.134	21.134	21.503	21.503	21.503	21.503	21.503	21.503	21.503	21.238	21.238
YBR009C	3.34	3.34	3.34	3.34	3.074	3.074	3.074	3.074	3.074	3.074	3.074	3.074	3.074	3.074	3.074	3.074	3.074	2.704	2.438	2.438	2.438	2.438	2.438	2.438	2.438	2.069	2.069	2.069	2.069	2.069	1.433	1.433	1.433	1.433	1.433	1.433	1.433	1.433	2.069	2.069	2.069	2.069	2.069	2.069	2.069	1.433	1.433	1.433	1.433
YPL191C	9.799	9.799	9.799	9.799	9.799	10.168	10.271	10.271	10.271	10.271	10.271	9.902	9.533	9.533	9.163	9.163	9.163	9.163	9.163	9.163	9.163	9.695	8.956	8.956	8.956	8.956	8.69	8.32	8.32	8.32	8.32	7.788	7.788	7.788	8.424	8.424	8.424	8.424	8.055	8.055	7.522	7.256	7.256	7.256	7.256	7.256	5.188	4.715	4.079
YKL104C	0.369	0.369	0.369	0.369	0.369	0.369	0.369	0.369	0.369	0.369	0.369	0.369	0.369	0.369	0.369	0.369	0.369	0.369	0.369	0.369	0.369	0.369	0.369	0.369	0.369	0.369	0.369	0	0	0	0	0	0	0	0	0	0	0	0	0	0	0	0	0	0	0	0	0	0
YBL001C	12.414	12.414	12.414	12.414	12.414	12.68	12.68	12.68	12.68	12.68	12.68	12.68	12.68	12.68	12.68	12.68	12.68	12.946	12.946	12.946	12.946	12.946	12.946	12.946	12.946	12.946	12.946	12.946	12.946	12.946	12.946	12.946	12.946	12.946	12.946	12.946	12.68	12.414	12.414	12.414	12.414	12.414	12.414	12.414	12.414	12.414	12.414	12.414	12.414
YPL117C	5.675	5.675	5.675	5.675	4.936	4.936	4.936	4.936	4.936	4.936	4.404	4.404	4.404	3.872	3.872	3.872	3.236	3.236	2.97	2.704	2.438	2.069	2.069	2.069	2.069	2.069	2.069	2.069	2.069	1.803	1.803	1.803	2.069	1.7	1.7	1.7	1.7	1.7	1.167	0.798	0.532	0.532	0.532	0.532	0.532	0.532	0.532	0.532	0.532
YLR321C	12.503	12.503	12.503	12.503	12.503	12.873	13.405	13.405	13.774	14.04	15.045	15.045	15.311	15.311	15.311	15.311	15.311	15.311	15.311	15.311	15.311	15.577	15.577	15.947	15.947	15.947	16.316	16.951	16.951	17.321	17.321	17.691	17.691	17.691	17.691	17.691	17.691	17.691	17.691	17.691	17.691	17.794	17.794	17.794	17.794	18.06	18.163	18.163	18.163
YOR096W	0.266	0.266	0.266	0.266	0.266	0.266	0.266	0.266	0.266	0.266	0.266	0.266	0.266	0.266	0.266	0.266	0.266	0.266	0.266	0.266	0.266	0.266	0.266	0.266	0.266	0.266	0.266	0.266	0.266	0.266	0.266	0.266	0.266	0.266	0.266	0.266	0.266	0.266	0.266	0.266	0.266	0.266	0.266	0.266	0.266	0.266	0	0	0
YIL104C	8.261	8.261	7.892	8.69	8.69	8.69	9.325	9.591	10.331	10.331	10.331	11.971	11.601	11.601	12.237	12.237	12.237	12.237	13.242	13.242	13.774	13.774	13.774	13.774	13.774	13.774	13.774	14.04	14.04	14.04	14.306	14.572	16.271	16.271	16.271	17.276	17.276	17.276	17.276	17.276	17.276	17.276	17.276	17.543	17.912	17.912	17.912	17.912	17.912
YPL034W	4.715	4.715	4.715	4.715	4.715	4.981	4.981	4.981	4.981	4.981	4.981	4.981	4.981	7.36	7.36	7.36	7.626	8.735	8.735	8.735	8.735	9.001	9.001	9.001	9.001	9.001	9.267	9.267	9.267	9.267	9.267	8.897	9.267	8.897	8.897	9.267	10.168	10.907	14.838	14.838	14.838	15.207	15.207	15.207	15.207	15.207	15.207	15.207	15.207
YPL183C	1.537	1.537	1.537	1.537	1.537	1.537	1.537	1.537	1.537	1.537	1.803	2.172	2.172	2.172	2.172	2.438	2.438	2.808	2.808	2.808	3.547	3.813	4.449	4.981	4.981	5.35	5.616	5.616	5.616	5.616	5.616	5.616	5.616	5.616	5.616	5.616	5.616	5.616	5.616	5.616	5.616	5.616	5.616	5.616	5.616	5.616	5.616	5.616	6.148
YLR051C	10.227	10.759	12.769	12.769	13.671	13.671	13.671	13.671	13.671	13.671	13.671	13.937	13.937	14.306	14.572	18.119	18.119	18.119	18.385	18.385	18.385	18.385	18.385	18.385	18.119	18.119	18.119	18.488	18.488	18.488	18.488	18.488	18.488	18.488	18.488	18.488	18.488	18.488	18.488	18.755	18.755	18.755	18.755	18.755	18.755	18.755	18.755	18.755	18.755
YNL131W	11.173	11.705	11.705	11.705	11.335	11.335	11.335	12.075	12.607	13.345	13.345	13.345	13.345	13.345	13.345	13.345	13.079	13.079	12.71	12.71	12.71	12.71	12.71	12.71	12.71	13.079	13.079	13.079	13.079	12.813	12.813	13.079	13.079	13.345	13.345	13.345	13.345	13.345	13.345	13.345	13.345	13.345	13.345	13.345	13.345	13.345	13.345	13.715	13.715
YDR178W	9.267	9.267	9.001	9.001	8.365	7.833	6.828	6.03	5.557	7.626	8.424	8.424	8.424	8.424	8.424	8.424	9.429	9.429	9.429	9.429	9.429	9.429	9.799	9.799	10.065	10.065	10.065	10.803	10.537	10.537	10.537	12.71	12.444	12.444	12.444	12.444	12.813	12.813	12.813	12.075	12.341	11.971	12.341	12.976	13.715	13.715	14.085	14.085	14.085
YOR060C	11.971	12.237	12.237	12.237	12.237	12.237	12.237	12.237	12.237	12.237	12.237	12.237	12.607	12.237	12.237	13.139	13.139	13.139	13.139	13.139	13.139	13.139	13.139	13.139	13.139	13.139	13.139	13.139	13.139	13.139	13.139	13.139	13.139	13.139	13.139	13.139	13.139	13.139	13.139	13.139	13.139	13.139	13.139	13.139	12.769	12.769	12.769	12.769	12.769
YOR002W	6.252	6.252	6.252	5.986	6.355	6.252	6.252	6.252	6.252	6.887	7.685	7.685	7.685	7.685	7.419	7.685	8.32	9.222	10.123	10.123	10.123	10.123	10.123	10.123	10.123	10.123	10.123	10.123	10.123	10.123	10.123	10.123	9.857	10.227	10.227	11.498	11.498	11.498	11.498	11.498	11.498	11.498	11.498	11.498	11.498	12.03	12.03	12.03	12.399
YAL027W	12.931	12.931	12.931	12.931	12.931	12.931	12.562	11.291	9.857	9.591	9.591	9.591	9.961	10.493	10.493	10.493	10.493	10.123	10.123	10.123	9.857	9.857	10.123	11.025	11.025	11.291	11.557	11.557	11.557	11.291	11.025	10.389	10.389	10.655	10.655	10.655	10.655	10.655	10.552	10.552	10.552	10.552	11.291	11.291	11.291	11.661	11.661	11.661	11.661
YJL130C	9.547	9.547	9.281	9.281	9.281	9.281	9.281	8.483	8.483	8.483	8.483	8.483	8.217	8.217	8.749	9.65	9.916	9.916	9.916	9.916	9.916	9.916	9.916	9.916	9.916	9.916	9.916	9.916	9.916	9.916	9.547	9.547	9.547	9.547	9.281	9.281	8.646	8.646	8.646	8.646	8.646	9.015	9.754	9.754	9.754	9.754	9.488	9.384	9.384
YLR187W	8.32	8.32	8.32	8.69	8.69	8.69	8.69	8.69	8.158	8.158	8.158	8.158	8.158	7.892	7.892	7.892	7.892	7.892	7.892	7.892	7.892	7.892	6.887	6.887	5.882	5.616	5.247	4.981	4.715	4.449	3.813	3.547	3.281	2.912	3.281	3.651	4.02	5.291	5.291	5.291	5.291	5.291	5.291	5.291	5.557	5.926	5.926	6.296	6.296
YOR021C	12.562	12.562	12.562	12.562	12.931	12.931	12.931	12.931	12.931	12.931	13.301	13.301	13.301	13.301	13.301	13.301	13.301	13.937	13.937	13.937	13.937	13.937	13.937	13.937	13.937	13.937	13.937	13.937	13.937	13.937	13.937	13.937	13.937	13.937	13.937	13.937	13.937	13.937	13.937	13.937	13.937	13.937	13.937	13.937	13.937	13.937	13.671	13.671	13.671
YOR261C	10.493	10.493	10.493	10.493	10.493	10.493	11.025	11.025	11.025	11.025	11.025	11.025	11.025	11.025	11.025	11.025	11.025	11.025	11.025	11.025	11.025	11.025	11.025	11.025	11.025	11.025	11.291	11.395	11.395	11.395	11.395	11.395	11.395	11.395	11.395	11.764	12.133	12.399	12.665	12.931	12.931	12.931	12.931	12.931	13.197	13.197	13.197	13.197	13.197
YOR250C	7.256	7.256	7.256	7.522	8.158	8.158	8.158	8.158	8.424	7.788	7.788	8.158	8.158	7.788	8.158	8.158	8.158	8.158	8.158	8.158	8.158	8.158	8.158	8.158	8.527	8.527	9.799	9.429	9.961	9.961	9.961	9.961	10.331	10.966	10.966	10.966	10.597	11.867	11.867	11.867	11.867	11.335	11.601	11.601	11.601	11.601	11.601	11.867	11.867
YGR158C	16.139	16.139	16.139	15.873	15.873	16.139	16.139	16.139	16.139	16.139	16.139	16.139	15.77	15.77	15.77	15.77	15.77	15.77	15.77	15.77	15.4	15.4	15.4	15.4	15.4	15.4	15.4	15.4	15.4	15.4	15.4	15.4	15.4	15.4	15.4	15.4	15.4	15.4	15.4	15.4	15.4	15.4	15.4	15.4	15.4	15.4	15.4	15.4	15.03
YFL018C	1.167	1.167	1.167	1.167	1.167	1.167	1.167	1.167	1.167	0.798	0.798	0.798	0.798	0.798	0.798	0.798	0.798	0.798	0.798	0.798	0.798	1.33	1.596	1.596	1.596	1.596	1.596	1.596	1.33	1.33	1.33	1.33	1.33	1.596	1.596	1.862	2.128	2.128	2.498	2.498	2.498	2.498	2.498	2.498	3.133	3.502	4.035	4.035	4.035
YER112W	14.129	14.129	14.129	14.129	14.129	14.129	14.129	14.129	13.493	13.493	13.493	13.759	13.759	13.021	13.021	13.021	13.021	13.021	13.021	12.755	12.755	12.755	12.755	12.755	10.375	9.267	9.267	9.267	8.897	8.897	8.897	8.897	8.897	8.897	8.897	8.527	8.527	8.158	8.158	8.158	8.158	8.158	8.158	8.158	8.158	8.158	7.36	7.36	6.192
YNL229C	15.947	15.947	15.947	15.947	16.316	16.05	16.789	17.055	17.321	17.321	17.587	17.587	17.853	17.853	17.853	17.853	17.321	17.321	17.321	17.321	17.321	17.321	17.321	17.321	17.321	17.321	17.321	17.321	17.321	17.321	17.321	17.321	17.321	17.321	17.321	17.321	17.321	17.321	17.321	17.321	17.321	17.321	17.321	17.321	17.321	17.321	17.321	17.321	17.321
YEL034W	5.291	5.291	5.291	5.291	5.291	5.291	5.291	5.291	5.291	5.025	4.759	4.759	4.759	4.759	4.759	4.759	4.759	4.759	4.759	4.759	4.759	4.759	4.759	4.759	4.759	4.759	3.651	3.651	3.651	3.651	3.651	3.651	2.38	2.38	2.38	2.276	2.172	1.537	1.537	1.537	1.537	1.537	1.537	1.537	1.537	1.537	1.537	1.537	1.537
YDR272W	19.124	18.858	18.488	19.02	19.02	19.02	19.287	19.287	19.287	19.287	19.287	19.287	19.922	19.922	20.291	20.291	20.291	20.291	20.291	19.552	19.552	19.552	19.552	19.552	19.552	19.552	19.552	19.922	19.922	19.922	19.922	20.291	20.291	20.291	20.291	20.291	20.291	20.558	20.188	20.188	21.09	21.09	21.09	21.09	21.09	21.355	21.355	21.355	21.355
YNL027W	3.547	3.547	3.547	3.547	3.547	3.547	3.547	3.917	3.917	3.917	3.917	3.917	3.917	4.286	4.921	6.931	9.207	9.207	9.207	9.207	9.207	9.207	9.207	9.207	9.207	10.005	10.005	10.005	10.005	10.005	10.005	10.005	10.005	10.005	10.271	10.271	10.271	10.271	10.271	10.271	10.271	10.271	10.271	10.271	10.271	10.271	10.271	10.641	11.543
YDL013W	2.498	2.764	2.764	2.764	2.764	2.764	2.764	3.03	3.03	3.03	3.665	3.665	3.665	3.665	3.665	3.665	3.665	3.665	3.665	3.665	3.665	3.665	3.665	3.665	3.665	3.399	3.399	3.399	3.399	3.399	3.399	3.399	3.399	3.399	3.399	3.768	4.138	4.404	4.404	4.404	4.404	4.404	4.404	4.404	4.774	4.774	4.774	4.774	5.04
YAL030W	9.163	9.163	9.163	9.163	9.163	9.163	9.429	9.961	9.961	10.493	10.863	12.133	12.133	12.399	14.099	14.099	14.365	14.897	14.897	14.897	14.897	14.897	14.897	14.897	14.897	14.897	15.163	15.163	15.163	15.163	15.163	15.163	15.163	15.163	15.163	15.163	15.163	15.163	15.533	15.533	15.533	15.533	15.533	15.533	15.533	15.533	15.533	15.533	15.533
YOR098C	8.586	8.586	8.586	8.586	8.586	8.586	8.586	8.586	8.586	8.586	8.586	8.586	8.586	8.32	8.32	8.32	7.951	7.951	7.951	7.951	7.951	7.951	7.951	7.951	7.951	7.951	7.951	7.951	7.951	7.951	7.316	6.68	5.882	5.882	5.882	5.986	5.986	5.986	5.986	5.986	5.986	5.986	6.252	6.252	6.518	6.518	6.518	6.518	6.518
YHR026W	10.907	10.907	10.907	11.173	11.173	11.173	11.173	11.543	11.912	12.547	13.981	13.981	14.513	15.252	16.951	16.951	16.951	16.951	16.951	16.951	17.587	17.956	18.592	18.858	18.858	18.858	18.858	18.858	18.858	18.858	18.858	18.858	18.858	18.858	18.858	18.858	18.488	18.488	18.488	18.488	18.488	18.488	18.488	18.223	18.223	18.592	18.592	18.592	18.592
YMR201C	15.947	15.947	16.686	16.686	16.686	17.321	17.321	17.853	17.853	17.853	18.223	18.223	18.223	18.223	18.223	18.223	18.223	18.223	18.223	18.223	17.956	17.587	17.587	17.587	17.587	17.587	16.951	16.951	16.848	17.114	17.114	17.114	17.114	17.114	17.114	17.114	17.114	17.114	17.114	17.114	17.114	17.114	17.114	17.114	17.114	17.114	17.114	17.114	16.582
YGL180W	2.172	2.172	2.172	2.808	2.808	2.808	2.808	2.808	2.808	2.808	2.808	2.808	3.443	3.443	3.443	3.443	3.074	3.074	3.443	4.449	4.715	4.715	4.981	5.513	6.577	6.577	6.843	6.843	6.843	7.212	9.916	11.084	11.084	11.084	11.084	11.084	11.084	11.35	11.084	11.454	11.454	11.454	11.454	11.454	11.454	12.089	12.089	12.828	12.828
YKR052C	11.912	12.178	12.178	12.178	12.178	12.178	12.178	12.178	12.547	12.547	12.547	12.547	12.547	12.547	12.547	12.281	12.281	12.281	12.281	12.281	12.281	12.281	12.281	11.646	11.38	11.38	11.38	11.646	13.553	14.188	16.789	16.789	16.789	16.789	16.789	16.789	17.528	17.528	17.528	17.528	17.528	17.528	17.528	17.528	17.528	17.528	17.528	17.794	17.794
YDL002C	13.405	13.405	13.405	13.671	13.671	13.671	13.671	13.671	13.671	14.04	14.04	14.04	14.04	14.04	14.04	13.774	14.143	13.774	13.774	13.774	13.139	13.405	13.405	13.405	14.04	14.04	14.04	14.04	14.04	14.04	14.04	14.04	14.306	14.306	14.306	14.306	14.306	14.838	14.838	14.838	14.838	14.838	14.838	14.838	14.838	14.838	14.838	14.838	14.838
YLR104W	0.266	0.266	0.798	0.798	0.798	0.798	0.798	0.798	0.798	0.798	0.798	0.798	1.064	1.064	1.064	1.064	1.064	1.064	1.064	1.064	1.064	1.064	1.064	1.064	1.064	1.064	1.064	1.064	1.064	1.33	1.33	1.33	1.33	1.33	1.33	1.33	1.33	1.33	1.7	1.7	1.966	2.601	2.601	2.601	2.601	2.601	2.601	2.601	2.601
YPR015C	7.685	7.685	7.685	7.316	7.316	7.316	7.316	7.05	7.05	6.784	8.158	8.424	8.956	8.956	8.956	8.956	8.956	8.956	8.956	8.956	8.956	8.956	8.956	8.956	8.956	8.956	8.956	8.956	8.956	8.956	8.956	8.956	8.956	8.956	8.956	8.956	8.956	8.956	8.956	8.956	8.956	9.591	9.591	9.591	9.591	9.591	9.591	9.857	9.754
YHR005C	4.404	2.97	2.97	2.97	2.97	2.704	2.704	2.704	2.704	2.438	2.704	2.704	2.704	2.704	2.704	2.704	2.704	2.704	2.704	3.236	3.236	3.236	3.236	3.236	3.236	3.236	3.236	3.502	3.502	3.502	3.502	3.502	3.502	3.502	3.502	3.502	3.502	3.502	3.502	3.502	3.502	2.97	2.97	2.97	2.97	2.97	2.97	2.97	2.97
YMR108W	2.335	1.966	1.966	1.33	1.064	1.064	1.433	1.433	1.803	1.803	2.172	2.438	2.438	2.438	3.178	3.443	3.443	3.443	3.443	3.443	3.443	3.443	3.443	3.443	3.443	3.443	3.443	3.443	3.709	3.709	3.709	3.709	3.709	3.709	3.709	3.709	3.709	3.709	3.443	3.443	3.443	4.183	4.183	4.818	5.188	5.188	5.188	5.188	5.557
YKL014C	8.158	8.158	8.158	8.158	8.158	8.158	8.158	8.158	8.158	8.158	8.158	8.158	8.158	8.158	8.158	8.158	8.158	8.158	8.158	8.158	7.892	7.892	7.522	7.522	7.522	7.522	7.522	7.522	7.522	7.522	7.522	7.522	7.522	7.256	7.256	7.256	6.887	6.887	6.887	6.089	6.089	5.823	5.557	5.188	5.188	5.188	5.188	5.188	5.188
YHR085W	8.01	8.276	8.646	8.646	9.178	10.182	10.448	10.448	10.448	10.714	10.714	10.714	11.454	11.454	11.454	11.454	11.454	11.454	11.454	11.454	11.454	11.454	11.72	11.72	11.72	11.72	11.72	11.72	11.72	11.72	11.72	11.986	11.986	11.986	11.986	11.986	11.986	11.986	11.986	11.986	11.986	11.986	11.986	11.986	11.986	11.986	11.986	11.986	11.986
YIR012W	12.813	13.183	13.183	13.183	13.183	13.183	13.183	13.449	13.449	13.449	13.449	13.449	13.449	13.449	13.449	13.449	13.449	13.449	13.449	13.449	13.449	13.449	13.449	13.449	13.449	13.449	13.715	13.715	13.715	13.715	13.715	13.345	13.345	13.345	13.345	13.345	13.345	12.607	12.607	12.607	12.607	12.607	12.607	12.607	12.607	12.607	12.607	12.607	12.976
YNL001W	21.666	21.666	21.666	21.297	21.297	21.297	21.297	21.297	21.297	21.297	21.297	21.297	21.297	21.297	21.297	21.297	21.297	20.661	20.661	20.661	20.661	18.488	18.223	18.223	18.223	17.956	17.691	17.691	16.686	16.316	16.316	13.405	11.025	10.759	10.759	10.759	10.759	10.759	10.759	10.759	10.759	10.759	10.759	10.123	9.857	9.325	8.956	7.788	7.788
YGR016W	5.896	5.63	5.63	5.896	6.162	6.532	6.532	8.704	9.074	10.345	10.877	10.877	10.877	11.409	12.207	12.473	12.473	12.473	12.473	14.01	14.01	14.01	14.01	14.01	14.542	14.542	14.542	14.542	14.276	14.542	14.542	14.542	14.542	15.074	15.34	15.34	15.34	15.34	15.606	15.606	16.508	17.247	17.247	17.247	17.247	17.247	16.877	17.247	17.247
YPL193W	14.572	14.572	14.572	14.203	14.203	14.203	14.203	14.203	14.203	14.203	14.203	14.203	14.203	14.203	14.572	14.572	14.572	14.572	14.572	14.941	14.941	14.941	14.941	14.941	14.941	14.941	14.941	14.941	15.207	15.207	15.207	15.207	15.207	14.941	14.941	14.941	14.941	14.941	14.941	14.941	14.941	14.941	14.941	14.941	14.941	14.941	14.941	14.941	14.941
YMR233W	4.877	4.877	4.508	4.508	4.508	4.508	4.508	2.867	3.133	3.399	3.399	3.399	3.399	3.665	5.838	5.838	5.838	5.838	5.838	5.838	5.838	5.838	5.468	5.202	5.202	5.572	5.838	5.838	6.104	6.104	6.473	7.271	7.271	7.271	7.537	7.907	8.646	9.015	9.015	9.015	8.749	8.749	8.749	8.749	9.118	9.118	9.118	9.118	9.118
YIL151C	16.419	16.419	16.419	16.419	16.686	16.686	17.424	17.424	17.424	17.424	17.424	17.424	17.528	16.996	16.996	16.996	16.996	17.366	17.366	17.366	17.366	17.366	17.366	17.366	17.898	17.898	18.267	17.898	17.898	17.898	17.631	17.631	17.631	17.631	17.631	17.631	17.631	17.631	17.262	17.262	17.262	17.262	17.262	17.262	17.262	17.262	17.262	17.262	17.262
YOL138C	6.207	5.306	5.675	5.675	6.207	6.207	6.473	6.473	6.473	6.473	6.207	6.207	6.577	6.577	6.577	6.577	6.577	6.577	6.577	6.946	7.316	7.316	7.316	7.316	7.316	7.316	7.05	7.05	7.05	7.05	7.05	7.05	7.582	8.217	8.217	8.217	8.217	8.217	8.586	10.02	10.655	10.655	10.655	10.655	11.025	11.025	11.025	11.025	11.025
YNL197C	14.675	14.675	14.675	14.675	14.675	14.675	14.675	14.675	14.675	14.675	15.045	15.045	14.779	14.779	14.779	14.779	14.409	14.409	14.409	14.409	14.409	14.409	14.409	14.409	14.409	14.409	14.409	14.409	14.409	14.409	14.409	14.409	14.143	14.143	14.143	14.143	14.143	14.143	14.143	14.143	14.143	14.143	14.143	14.143	14.143	14.143	14.143	13.611	13.345
YHR143W	11.941	11.941	11.941	11.941	11.941	11.941	11.941	11.941	11.941	11.941	11.941	11.941	11.941	11.941	11.941	11.941	11.941	11.941	11.941	11.941	11.941	11.409	11.409	11.409	11.409	11.409	11.04	11.04	11.04	11.04	11.04	10.67	10.67	10.67	10.67	10.67	10.404	10.404	10.404	10.138	9.34	9.074	9.074	9.074	9.074	9.074	9.074	9.074	9.444
YGR131W	0.532	0.532	0.532	0.798	0.798	0.798	0.798	0.798	0.798	0.798	0.532	1.537	1.803	1.803	1.803	1.803	1.803	1.803	1.803	1.803	1.803	1.803	1.803	1.803	1.803	1.803	2.438	2.808	2.808	2.808	2.808	2.542	2.542	2.542	2.912	2.912	2.912	2.912	2.912	2.912	3.443	3.443	3.443	4.345	4.345	4.611	4.611	4.611	4.611
YKR002W	7.522	7.522	7.522	7.522	7.522	7.892	7.892	7.892	7.892	7.892	7.892	7.892	9.059	9.325	9.325	9.591	9.591	9.591	9.857	9.857	9.857	10.123	10.123	10.123	10.123	10.123	10.123	10.123	10.123	10.123	10.123	10.123	10.123	10.123	10.123	10.123	10.123	10.123	10.123	10.123	10.123	10.123	10.123	10.123	10.123	10.123	10.123	10.389	10.389
YGR266W	8.912	8.912	8.912	8.912	8.912	8.912	8.912	8.912	8.912	8.912	8.912	8.912	8.912	8.912	8.912	8.912	8.912	8.912	8.912	8.912	8.912	8.912	8.912	8.912	8.912	8.808	8.808	8.808	8.808	8.808	8.172	8.172	8.172	8.172	8.172	8.172	8.172	8.172	8.172	8.172	8.172	8.172	7.803	7.803	7.803	7.803	7.537	6.266	5.364
YJR096W	19.139	19.139	19.139	19.139	19.404	19.404	19.404	20.04	20.04	20.04	20.04	20.04	19.774	19.774	19.774	19.774	19.242	18.976	18.976	18.976	18.976	18.976	18.976	18.976	18.976	18.976	18.976	18.976	18.976	18.976	18.976	18.976	18.976	18.976	18.976	19.079	19.079	19.079	18.71	18.71	18.71	17.971	17.971	17.971	17.971	17.971	17.971	17.971	17.971
YNL141W	5.247	5.247	5.247	5.247	5.247	5.247	5.247	5.247	5.247	5.247	5.513	5.513	5.513	5.513	5.513	5.513	5.513	5.513	5.513	5.513	5.513	5.513	5.513	5.513	5.513	5.513	5.513	5.513	5.513	5.513	5.247	5.247	5.247	5.247	5.247	4.611	4.345	4.877	4.877	4.877	4.877	4.877	4.877	4.877	4.508	4.508	4.508	4.508	4.508
YFR035C	10.182	10.182	9.813	9.813	9.813	9.813	9.813	9.444	9.444	9.444	8.912	7.109	7.109	7.375	7.375	7.375	7.375	7.375	7.375	7.375	7.109	7.109	6.577	6.311	6.311	6.311	6.311	6.311	6.311	6.311	6.311	6.311	6.311	6.311	6.311	5.941	5.941	5.941	5.941	5.941	5.941	5.941	5.941	5.941	5.675	4.404	4.138	4.138	3.606
YNR055C	8.956	8.956	8.956	8.956	8.956	8.956	8.956	8.956	8.956	8.956	8.852	9.118	9.118	9.118	9.118	9.118	9.118	9.118	9.118	9.118	9.118	9.118	8.852	8.852	8.852	8.852	8.852	8.852	8.852	8.852	8.852	8.852	8.852	8.852	8.483	8.483	8.483	8.483	8.483	8.483	8.217	7.951	7.951	7.951	7.685	7.685	7.685	7.685	7.685
YHR112C	3.074	3.074	3.074	3.074	3.074	4.611	5.779	5.779	5.779	5.779	5.779	5.04	5.04	5.04	5.941	6.311	6.311	6.311	6.311	8.424	9.695	9.695	9.695	9.695	10.966	12.71	15.149	15.149	15.149	16.154	18.799	19.169	19.538	19.538	19.538	19.538	20.602	20.602	20.602	20.602	20.602	20.602	20.868	20.868	21.134	21.134	21.503	21.873	21.873
YPL028W	13.36	13.36	13.36	13.36	13.36	13.36	13.36	12.459	12.459	12.459	12.459	12.459	12.459	12.459	12.089	12.089	12.089	11.72	11.084	10.448	10.448	10.448	10.448	10.448	10.182	10.182	10.182	9.813	9.813	9.813	9.813	9.813	9.444	9.444	9.178	7.271	7.271	7.271	7.271	6.739	6.739	7.271	6.902	6.902	6.636	6.636	6.636	4.936	5.202
YLR454W	9.961	9.961	9.961	9.961	10.331	10.331	10.331	10.331	10.331	10.331	10.331	10.331	10.331	10.331	10.331	10.331	10.331	10.331	10.331	10.331	10.331	10.331	10.331	10.331	10.331	10.331	10.331	10.331	10.331	10.331	10.331	10.331	10.065	9.799	9.799	9.799	9.799	9.799	9.799	9.799	9.533	9.533	9.533	8.631	6.621	6.355	6.355	6.355	4.715
YKL196C	6.99	6.621	6.621	6.621	6.252	6.252	6.252	6.252	6.252	6.252	6.252	6.252	6.518	6.518	6.518	6.518	6.518	6.518	6.518	6.518	6.518	6.518	6.518	6.518	6.518	6.518	6.518	6.784	6.784	6.784	6.784	6.784	6.784	6.784	6.784	6.784	6.784	6.784	6.252	6.252	6.252	6.252	6.252	6.518	6.518	6.784	6.784	6.784	6.784
YDR233C	0.532	0.532	0.532	0.532	0.532	0.532	0.532	0.532	0.532	0.532	0.532	0.532	0.532	0.532	0.532	0.532	0.532	0.532	0.532	0.532	0.532	0.532	0.532	0.532	0	0	0	0	0	0	0	0	0	0	0.266	0.266	0.266	0.266	0.266	0.266	0.266	0.266	0.266	0.532	0.532	0.798	0.798	0.798	0.798
YMR003W	9.636	9.636	9.636	9.636	9.636	9.636	9.636	9.636	10.005	10.005	10.005	10.005	10.005	10.005	10.745	10.745	11.543	11.543	11.543	11.543	11.543	11.543	11.173	11.173	11.173	11.173	11.173	11.173	11.173	11.173	11.173	11.173	11.173	11.173	11.173	11.173	11.173	11.173	10.803	10.803	10.271	10.271	10.271	10.271	10.271	9.636	9.636	9.636	9.636
YPL161C	0.532	1.167	3.34	3.34	3.34	3.34	3.34	3.34	3.34	3.34	3.34	3.34	3.34	3.34	3.34	3.975	3.975	3.975	5.143	6.414	6.414	6.414	6.68	6.68	6.68	6.68	6.68	7.05	7.05	7.05	7.05	7.848	7.848	7.848	7.848	7.848	8.114	9.281	9.65	10.389	10.389	11.188	11.188	11.188	11.188	11.188	11.454	11.454	11.454
YCR090C	5.734	7.641	7.641	7.641	7.641	7.641	7.641	7.641	7.641	7.641	7.641	7.641	7.641	7.641	7.641	7.907	7.907	7.907	7.907	7.907	7.907	7.907	7.907	8.438	8.704	8.704	8.704	8.704	8.704	8.704	8.704	8.704	8.704	8.704	8.97	8.97	8.97	8.97	8.97	8.97	8.97	8.97	8.97	8.97	8.97	8.97	8.97	8.97	8.97
YNL063W	6.562	6.562	6.562	6.562	6.562	6.192	6.192	5.823	5.188	5.188	3.281	3.281	3.281	2.912	2.912	2.542	2.542	2.172	2.172	2.172	2.172	2.172	2.172	2.172	2.172	2.172	2.172	1.803	1.803	1.803	2.069	2.069	2.069	2.069	2.069	2.069	1.803	1.803	1.064	1.064	1.064	1.064	0.798	0.798	0.798	0.798	0.798	1.167	1.167
YPL122C	3.133	3.133	3.133	3.768	3.768	3.768	3.768	3.768	3.768	3.768	3.768	3.502	3.236	3.872	3.872	5.572	5.572	6.207	6.207	6.577	7.212	7.212	7.212	7.212	7.212	7.212	7.212	7.212	6.843	7.375	8.01	8.276	8.276	8.276	8.276	8.276	8.276	8.912	8.912	8.912	8.912	8.912	8.912	8.912	8.912	8.912	8.912	8.912	9.813
YNL306W	11.986	11.986	11.986	11.986	11.986	11.986	11.986	11.986	11.986	11.986	11.986	11.986	12.252	12.252	12.518	12.518	12.518	12.518	12.518	12.518	12.518	12.518	12.518	12.518	12.518	12.518	12.518	12.518	12.518	12.518	12.518	12.518	12.518	12.518	12.518	12.518	12.518	12.518	11.882	11.882	11.882	10.818	10.818	10.818	10.818	10.818	10.818	10.818	10.818
YOR346W	5.557	5.926	5.557	5.823	6.192	6.192	7.197	7.729	8.099	8.099	8.099	8.099	8.469	8.469	8.469	8.469	9.267	9.267	9.267	9.267	9.267	9.267	9.267	9.267	9.533	10.7	10.966	10.966	10.966	10.966	10.966	11.232	11.232	11.232	11.232	11.232	11.232	11.232	11.232	11.232	11.232	11.232	11.232	11.232	11.232	11.232	11.232	11.232	11.232
YLR039C	7.729	7.729	7.729	7.729	7.729	7.729	7.729	6.562	6.562	6.562	6.562	6.828	6.192	6.192	6.192	6.192	6.192	6.192	5.454	4.345	3.872	3.606	3.606	4.404	5.468	5.468	5.468	5.468	5.468	6.104	7.005	7.005	7.005	7.005	7.005	7.375	7.375	7.744	7.744	7.744	7.744	7.744	7.744	7.744	8.114	8.114	8.114	8.114	8.38
YAR007C	8.469	8.469	8.469	9.001	9.001	9.001	9.001	9.533	9.533	9.533	9.799	9.799	9.799	9.799	10.434	10.966	10.966	10.966	10.966	10.966	10.966	10.966	10.966	10.966	10.966	10.966	10.966	10.966	10.966	10.966	10.966	10.966	10.966	10.966	10.597	10.597	10.597	10.597	10.597	10.597	10.597	10.863	11.232	11.232	11.232	11.232	11.232	11.232	11.232
YJR001W	0	0	0	0	0	0	0	0	0	0	0	0	0	0	0	0	0	0	0	0	0	0	0	0	0	0	0	0	0	0	0	0	0	0	0	0	0	0	0	0	0	0	0	0	0	0	0	0	0
YDL049C	6.148	6.148	6.148	6.148	5.882	5.513	5.247	5.247	4.877	4.877	4.345	3.709	3.443	2.704	3.34	3.34	3.34	3.34	3.34	3.443	3.443	3.443	3.443	3.443	3.443	3.443	3.443	3.443	3.443	3.813	3.813	4.079	4.079	4.079	4.079	4.079	4.079	4.079	4.079	4.079	4.079	4.079	4.079	4.079	3.178	3.178	3.178	3.178	3.178
YEL019C	7.626	7.626	8.631	8.631	9.001	9.636	9.636	9.636	9.636	9.636	9.902	9.902	9.902	9.902	9.902	9.902	10.271	10.537	10.537	10.537	10.537	10.168	10.7	10.966	10.966	10.966	10.966	10.966	11.335	12.237	12.237	12.503	12.769	13.671	13.671	13.671	13.671	13.671	13.671	13.671	13.671	14.04	14.04	14.04	14.04	14.04	14.04	14.04	14.04
YKL065C	9.739	10.109	10.109	10.109	10.109	10.109	10.109	10.109	10.109	10.109	10.109	9.739	9.473	9.473	9.473	9.104	8.735	8.365	8.365	8.365	8.365	8.365	8.365	8.365	8.365	8.365	7.995	7.995	7.995	7.995	7.995	7.995	7.995	6.458	6.458	6.458	6.458	6.458	6.458	6.089	6.089	6.089	6.089	3.917	3.651	3.119	3.119	3.119	2.853
YPR173C	7.626	7.892	7.892	7.892	7.892	7.256	6.99	6.99	6.99	5.616	5.986	5.986	6.518	5.882	6.414	6.68	6.68	7.212	6.843	6.843	6.843	7.212	7.212	7.212	7.478	7.478	7.478	7.478	7.109	7.109	7.109	7.109	7.109	7.109	7.109	6.946	6.946	6.577	5.468	5.468	5.468	5.468	5.572	6.207	6.207	9.118	9.118	9.488	9.488
YGL080W	9.267	9.267	9.267	9.267	9.267	9.267	9.267	11.601	11.601	11.601	11.601	12.237	13.301	12.562	12.562	12.562	12.828	12.828	12.828	12.828	12.828	12.828	13.094	13.094	13.094	13.36	13.36	13.36	12.991	12.991	12.991	12.991	12.991	12.991	12.991	13.36	14.261	14.261	14.261	14.527	14.527	14.527	14.527	14.527	14.793	14.793	14.793	14.793	14.793
YJL058C	10.331	10.331	10.331	10.331	10.331	10.331	10.331	10.331	9.222	10.02	10.02	10.552	10.818	10.818	10.818	10.818	10.818	11.025	11.129	11.129	11.129	11.129	11.129	10.863	11.129	11.129	9.961	9.961	10.597	10.597	10.966	10.863	10.863	10.597	10.597	10.597	10.597	10.597	10.597	9.961	9.429	8.956	8.956	9.591	9.591	11.291	11.291	11.557	12.089
YLR043C	18.74	18.74	18.74	18.74	19.006	19.006	18.74	18.74	18.74	19.11	19.11	19.11	19.11	19.11	19.11	19.11	19.11	18.578	18.578	18.046	18.046	18.046	18.046	18.046	18.046	18.311	17.573	17.573	17.573	17.573	17.573	17.573	17.573	18.208	18.208	18.208	17.838	17.838	17.838	17.838	17.838	17.838	17.838	17.838	17.838	17.838	17.838	17.838	17.838
YGR102C	13.995	13.995	13.995	13.995	13.995	13.626	13.626	13.626	13.626	13.626	13.626	13.892	13.892	13.892	13.892	13.892	13.892	13.892	13.892	13.892	13.892	13.892	13.892	13.892	13.892	13.892	13.892	13.892	13.892	13.892	13.892	13.892	13.892	13.892	13.892	13.892	13.626	13.626	13.257	12.991	12.991	12.725	12.725	12.725	12.725	12.459	12.089	12.089	9.444
YDL159W	14.261	14.261	14.261	14.261	14.261	14.527	14.527	14.527	14.527	14.527	14.527	14.527	14.527	14.527	14.793	14.793	14.793	14.793	14.793	14.793	14.424	14.158	14.158	13.789	13.789	13.789	13.789	13.789	13.789	13.789	13.523	13.523	13.523	13.257	13.257	13.257	13.257	13.257	13.257	13.257	12.518	11.986	11.986	11.986	11.986	11.986	11.986	11.35	11.35
YBR070C	11.927	11.927	11.927	12.296	12.296	12.296	12.562	12.562	12.562	12.562	12.193	12.193	12.193	12.991	12.991	12.991	12.991	12.991	12.991	12.991	12.991	12.991	12.991	12.991	12.991	12.991	12.725	12.355	12.355	12.355	12.355	12.355	12.459	12.089	12.089	12.089	12.089	12.089	11.823	11.823	11.454	11.454	11.454	11.454	11.454	11.454	11.454	11.454	11.454
YHR071W	11.114	10.848	10.848	10.479	9.739	9.739	9.739	9.739	9.473	9.473	9.473	9.473	9.473	9.473	9.473	9.473	9.473	9.104	9.104	9.104	9.104	8.838	8.838	8.838	7.67	7.035	6.769	6.769	6.769	6.769	6.769	6.769	6.769	6.769	6.769	6.769	6.503	6.133	3.754	3.119	3.119	3.119	3.119	3.119	3.119	3.119	3.119	3.119	3.119
YJL098W	4.715	4.715	5.084	5.084	5.084	5.084	5.084	5.084	5.084	5.084	5.084	5.084	5.084	5.084	5.454	5.454	5.454	5.454	5.454	5.454	5.454	5.454	5.454	5.454	5.454	5.454	5.454	5.454	5.454	5.454	5.454	5.454	5.454	5.454	5.454	5.454	5.084	5.084	4.715	4.715	4.715	4.715	4.715	4.715	4.449	4.079	4.079	4.079	4.079
YBR233W-A	4.715	4.715	4.715	4.715	4.715	4.715	4.079	4.079	4.079	4.345	4.079	4.345	4.345	3.975	3.975	3.975	3.975	3.975	3.975	3.975	3.975	3.975	3.975	3.975	3.975	3.975	3.975	3.975	3.606	3.236	3.236	3.236	3.606	3.606	4.242	4.242	4.242	4.774	4.774	4.774	4.774	4.774	4.774	4.774	4.774	4.774	4.774	4.774	4.774
YOL126C	14.04	14.04	14.04	14.04	14.04	14.04	14.04	14.04	13.774	13.774	13.774	13.774	13.774	13.405	13.405	12.665	12.665	12.665	11.764	11.764	11.764	11.764	11.232	10.966	10.966	10.966	10.966	10.966	10.966	10.966	8.956	8.69	8.69	8.69	8.69	8.69	8.69	8.69	7.951	7.685	7.685	6.414	6.045	5.247	5.247	5.247	5.247	5.247	5.247
YDL230W	13.567	13.567	13.301	13.301	13.035	13.035	13.405	13.405	13.035	12.769	12.769	12.399	12.399	12.133	12.133	12.133	12.133	11.764	11.764	11.764	11.764	11.395	6.784	6.946	7.212	7.212	6.68	6.68	8.055	8.055	8.055	8.055	8.055	8.32	8.32	8.32	8.32	8.32	8.32	8.32	8.32	8.32	8.32	8.32	8.32	8.32	8.055	8.424	8.424
YLR185W	1.271	1.271	1.271	1.271	1.271	1.271	1.271	1.271	1.271	1.271	1.271	1.271	1.271	1.271	1.271	1.271	1.005	1.005	1.005	1.005	1.005	1.005	1.005	0.635	0.635	0.635	0.635	0.635	0.635	0.635	0.635	0.635	0.635	0.635	0.635	0.635	0.635	0.635	0.635	0.635	0.635	0.635	0.635	0.635	0.635	0.266	0	0	0
YAL031C	5.409	5.409	5.409	5.409	5.409	5.409	5.675	5.675	6.68	6.68	6.68	6.68	6.68	6.68	6.68	6.68	6.68	6.946	7.212	7.212	7.212	7.212	7.212	7.212	7.212	7.212	7.212	7.212	7.212	7.212	7.212	7.212	7.212	7.212	7.212	7.212	7.212	7.478	7.478	7.848	7.848	7.848	7.848	7.848	7.848	7.848	7.848	7.848	7.848
YMR119W	2.438	2.438	2.172	2.438	2.808	3.178	3.178	3.178	3.178	3.178	3.178	3.178	2.808	2.808	3.975	3.975	3.975	3.975	3.975	3.975	3.975	3.975	3.975	3.975	3.975	3.975	3.975	3.975	3.975	3.975	3.975	3.975	3.975	3.975	3.975	4.242	4.242	4.242	4.242	4.242	4.242	4.242	4.242	4.242	4.242	4.242	4.242	4.242	4.242
YER174C	12.873	13.242	14.04	14.04	14.04	14.306	14.306	14.306	14.306	14.306	14.409	14.143	14.143	14.143	14.143	14.513	14.513	14.513	14.513	14.513	14.513	14.513	14.513	14.513	14.513	14.513	14.513	14.513	14.513	14.513	14.513	14.513	14.513	14.513	14.513	14.513	14.513	14.247	14.247	14.247	14.247	14.779	14.779	14.779	14.779	14.779	14.779	14.779	14.779
YLR065C	1.966	2.335	3.34	3.34	3.34	3.34	3.34	3.34	3.606	3.872	4.138	4.138	4.138	4.138	4.138	4.508	5.941	7.212	8.276	8.276	8.276	8.646	9.281	9.281	10.448	10.714	10.98	10.98	10.98	10.98	10.714	10.98	10.98	10.98	10.98	10.98	11.246	11.246	11.246	11.246	11.246	11.246	11.246	11.616	11.616	11.616	11.616	11.616	11.616
YBR177C	3.443	3.443	3.443	3.443	3.443	3.443	3.074	3.074	3.074	3.34	3.34	3.34	3.34	3.34	3.34	5.084	5.084	5.084	5.084	5.084	5.35	5.35	5.35	5.35	5.35	5.35	5.882	6.414	7.685	7.685	8.32	7.788	8.69	8.69	8.69	8.69	8.32	8.055	8.055	8.32	7.951	7.951	7.951	7.951	7.951	7.951	7.951	8.483	8.483
YMR235C	10.005	9.636	9.37	9.37	10.005	10.005	10.005	10.005	10.005	10.005	10.005	10.005	10.005	10.005	10.005	10.005	10.005	10.005	10.005	10.005	10.005	10.005	10.005	10.005	10.005	9.636	9.902	10.803	11.705	12.075	12.075	12.075	12.075	12.075	12.075	12.075	12.075	12.075	12.075	12.075	12.075	12.075	11.705	11.705	11.705	11.705	11.705	11.705	11.705
YOR052C	9.222	9.222	9.488	9.488	9.488	9.488	9.488	9.488	9.488	9.118	9.118	9.118	9.118	9.118	9.118	9.118	9.118	9.118	9.118	9.118	9.118	8.852	8.483	8.217	8.217	8.217	8.483	8.483	8.483	8.483	8.217	8.217	7.951	7.951	7.951	7.951	7.951	7.951	7.951	7.419	7.153	6.621	6.621	6.621	6.621	6.621	6.887	6.518	6.518
YBR244W	9.916	9.916	9.916	9.916	9.916	9.916	9.916	9.916	9.916	9.916	9.281	9.281	9.281	9.015	9.015	9.015	9.015	9.015	8.749	7.951	7.582	7.582	7.582	7.582	7.582	7.582	7.582	7.951	7.685	6.148	5.882	5.882	6.252	6.252	6.887	6.887	6.887	6.887	7.153	7.153	7.153	7.153	7.153	7.153	7.153	6.887	6.518	6.518	6.518
YHR104W	9.384	7.685	7.685	7.685	7.685	7.685	7.685	7.316	7.316	6.148	6.148	6.148	6.148	5.779	5.779	5.779	5.779	5.779	5.779	5.779	5.779	5.779	5.779	5.779	6.148	6.148	6.148	6.148	6.148	6.148	6.518	6.518	7.892	7.892	7.892	7.892	7.892	7.892	7.256	7.256	8.261	10.168	10.168	10.907	11.543	11.543	11.809	11.809	11.809
YGL106W	18.163	18.163	18.163	18.163	18.163	18.163	18.163	18.163	18.163	17.898	18.267	18.267	17.898	17.898	17.898	17.898	17.898	18.267	18.267	18.267	18.267	18.267	18.001	18.001	18.001	18.001	18.001	18.001	18.001	18.001	18.001	17.631	17.262	17.262	17.262	16.892	16.892	16.892	16.892	16.892	16.523	16.154	16.154	16.154	16.154	16.154	16.154	16.154	16.05
YPL109C	15.784	15.784	15.784	15.784	15.784	15.784	15.784	15.784	15.518	15.518	15.518	15.518	15.518	15.518	15.518	15.518	15.518	15.518	15.252	15.252	15.252	15.252	15.252	14.883	14.883	14.883	15.252	14.883	14.513	14.883	14.085	13.922	13.922	13.922	13.922	13.715	13.715	13.715	13.715	13.715	13.345	13.345	12.607	9.961	9.695	12.03	13.197	13.833	14.099
YDR236C	0	0	0	0	0	0	0	0	0	0	0	0.739	0.739	0.739	0.739	0.739	0.739	0.739	0.739	1.109	1.109	1.109	1.109	1.109	1.109	1.109	1.109	1.109	1.744	2.114	2.114	2.114	2.38	3.385	3.385	3.651	3.651	3.651	3.651	3.651	3.651	3.651	3.917	4.286	5.35	10.921	10.921	10.921	10.921
YNL069C	2.335	2.335	1.7	1.7	1.167	1.167	1.167	0.901	0.901	0.901	0.901	0.901	0.901	0.266	0	0	0	0	0	0	0	0	0	0	0	0	0	0	0	0	0	0	0	0	0	0	0	0	0	0	0	0	0	0	0	0	0	0	0
YBL024W	9.591	9.591	9.591	9.857	9.857	9.857	10.123	10.123	10.123	10.123	10.123	10.493	10.123	10.123	10.493	10.493	10.493	10.493	10.493	10.493	10.493	10.759	10.759	11.129	11.129	11.129	11.129	11.129	11.129	11.129	11.129	11.129	11.129	11.129	11.129	11.129	11.129	11.129	11.498	11.498	11.498	11.498	11.498	11.498	11.498	11.498	11.498	11.498	11.498
YKL154W	4.611	8.793	8.793	8.793	9.961	9.961	9.961	9.961	12.399	12.399	12.769	12.769	12.769	13.035	13.035	13.035	13.035	13.035	14.409	14.409	14.409	14.409	14.409	15.149	15.149	16.05	16.419	16.419	16.686	16.686	16.951	17.218	17.218	17.218	17.218	17.218	17.483	17.483	17.483	18.385	18.385	18.385	18.385	18.385	18.385	18.385	18.385	18.385	18.385
YAL033W	13.021	13.021	13.021	13.021	13.39	13.39	13.39	13.39	13.39	13.39	13.39	11.853	11.853	11.853	11.853	11.217	13.287	12.917	12.917	12.917	12.917	12.917	13.183	13.183	13.183	13.183	13.183	12.976	12.341	12.341	12.341	12.341	12.341	12.341	12.341	12.341	12.341	12.607	12.607	12.607	12.607	12.607	12.607	12.607	11.335	11.867	11.498	11.498	11.498
YGL108C	6.562	6.192	6.562	7.197	8.203	8.203	8.735	8.735	8.735	8.735	8.735	8.735	8.735	9.104	9.207	9.207	9.207	9.207	9.207	9.207	9.207	9.207	9.207	8.941	8.941	8.941	8.941	8.941	9.311	9.311	9.311	9.311	9.311	9.311	9.311	9.311	9.311	10.213	10.213	10.213	10.213	10.213	10.213	10.213	10.213	10.213	9.947	9.947	9.947
YGL135W	6.946	6.946	6.946	6.946	6.946	6.946	6.946	6.946	6.946	6.946	6.946	6.946	6.946	6.946	5.409	5.409	5.409	5.409	5.409	5.675	5.675	5.675	5.941	5.941	5.941	5.941	5.941	5.675	5.941	5.941	5.941	5.941	5.941	5.941	5.941	6.311	6.311	6.311	6.311	6.311	6.045	5.513	5.779	5.779	6.045	6.045	6.045	6.045	6.045
YGL095C	11.512	11.512	11.143	11.409	11.143	11.143	11.143	11.409	11.409	11.409	11.409	11.409	11.409	11.409	11.409	11.409	11.409	11.409	11.409	11.409	11.409	11.409	11.409	11.409	11.409	11.409	11.409	11.409	11.409	11.675	11.675	11.409	11.409	11.409	11.409	11.409	11.409	11.409	11.409	11.409	11.409	11.409	11.409	11.409	11.409	11.409	11.409	11.409	11.409
YKL151C	4.877	5.143	5.143	5.513	5.882	5.882	7.153	7.153	7.153	7.153	7.522	7.522	7.522	7.522	7.522	7.522	7.522	7.522	7.522	7.522	7.522	7.522	7.522	7.522	7.522	7.522	7.522	7.522	7.522	7.522	7.522	7.522	7.892	7.892	7.892	7.892	8.158	8.158	8.158	8.158	8.158	8.158	8.158	8.158	8.158	8.158	8.793	8.793	8.793
YLR292C	12.562	12.562	12.562	13.36	13.36	13.36	13.094	13.094	13.094	13.094	13.094	13.094	13.094	13.094	13.094	12.193	11.927	13.197	13.197	13.197	14.203	14.203	14.203	14.203	13.937	13.937	14.306	13.463	13.463	14.261	14.261	14.261	14.261	14.261	14.527	14.527	15.059	15.059	15.059	15.325	15.857	16.655	16.655	16.655	16.655	16.922	16.922	16.922	17.188
YOR069W	9.857	9.857	11.025	11.025	11.025	11.025	11.025	11.025	11.025	11.025	11.025	11.291	11.291	11.557	11.557	11.557	11.557	11.557	11.823	11.823	12.193	13.36	13.36	13.36	13.36	13.36	13.36	13.36	13.36	13.36	13.36	13.36	13.36	13.36	13.36	13.36	13.36	13.36	13.36	13.36	13.36	13.36	13.36	13.36	13.36	13.36	13.36	13.36	13.36
YDR152W	9.001	9.001	9.001	9.636	9.636	9.636	9.636	9.636	9.636	9.636	9.267	9.267	9.267	9.267	8.631	10.109	11.114	12.489	12.489	12.489	12.489	12.489	12.489	12.489	12.755	12.755	12.755	12.755	12.755	12.755	12.755	12.755	13.656	13.39	13.39	13.759	13.759	13.759	14.129	14.129	14.129	14.129	14.129	14.129	14.661	15.562	15.562	15.562	15.562
YGL012W	8.158	8.158	8.158	10.434	10.434	10.434	11.439	13.139	13.139	13.508	13.508	13.774	13.774	13.774	13.774	13.774	14.513	14.513	14.779	14.779	14.779	14.779	14.779	15.149	15.149	15.149	15.149	15.149	15.149	15.149	15.149	15.149	15.149	15.149	15.149	15.149	15.149	15.149	15.149	15.149	15.149	15.149	15.149	15.149	15.149	15.149	15.149	15.149	15.149
YIL077C	7.36	7.36	7.36	7.36	7.36	7.36	7.36	7.729	7.995	8.261	8.261	8.261	8.261	8.261	8.261	8.261	8.261	8.897	8.897	8.897	8.897	8.897	8.897	8.897	8.897	8.897	8.897	8.897	8.897	8.897	8.897	8.897	8.897	8.897	8.527	8.527	8.158	8.158	8.158	8.158	7.788	7.522	7.522	7.522	6.99	6.724	7.256	7.256	7.892
YDL063C	14.247	14.247	14.247	14.247	14.247	13.877	13.877	13.877	13.877	13.877	13.877	13.774	13.877	13.877	13.877	13.877	13.877	13.877	13.877	14.247	14.247	14.247	14.247	14.513	14.247	14.247	14.247	14.247	13.449	13.449	13.183	13.183	13.183	12.917	12.917	12.917	12.917	12.917	12.651	12.651	12.651	12.651	12.651	12.651	12.651	12.651	12.651	12.651	12.651
YOL039W	7.478	7.478	7.478	7.478	7.478	7.478	7.744	7.744	8.01	8.01	8.01	8.01	8.01	8.01	7.478	7.478	7.478	7.848	6.207	7.005	7.005	7.005	7.005	7.271	7.168	7.168	7.168	7.168	7.168	7.168	7.907	8.808	8.808	8.808	8.808	8.808	8.808	9.074	8.808	9.074	7.641	7.641	7.641	7.641	7.641	7.641	7.641	7.641	7.641
YJR113C	5.188	3.606	3.34	3.34	3.34	3.074	2.172	1.803	1.803	1.803	1.803	2.069	2.069	2.069	2.335	2.601	2.601	2.867	2.867	2.867	2.867	3.133	3.133	3.399	3.399	3.399	3.399	3.399	3.399	3.399	3.399	3.399	3.399	3.399	3.399	3.399	3.399	3.399	3.399	4.404	6.311	6.311	6.311	6.311	6.311	6.311	6.311	6.311	6.311
YKL133C	3.813	3.443	3.813	3.074	4.67	4.67	4.67	4.67	4.67	5.04	5.04	4.67	5.306	5.306	5.306	5.675	5.675	5.675	6.045	6.148	6.148	6.148	5.882	5.882	6.252	6.621	6.621	6.621	6.621	6.621	6.621	6.621	6.621	6.518	6.518	7.951	7.951	8.217	8.483	11.291	11.291	11.927	11.927	11.927	11.927	11.927	11.927	11.927	11.927
YKL164C	1.433	1.433	1.433	1.433	1.433	1.433	1.433	1.433	1.433	1.433	1.433	1.433	1.433	1.433	1.433	1.433	1.433	1.433	1.433	1.433	1.433	1.433	1.433	1.433	1.433	1.433	1.433	1.433	1.433	1.167	1.167	1.167	1.167	1.433	1.433	1.433	1.433	1.433	1.433	1.433	1.433	1.433	1.433	1.433	1.433	1.433	1.433	1.433	1.433
YOR034C	9.429	9.163	9.163	9.163	10.168	11.173	11.543	11.543	11.543	11.543	11.543	11.543	11.809	12.075	12.341	14.247	14.247	14.247	14.247	14.247	14.247	14.247	14.247	14.247	14.247	14.247	14.247	14.247	14.513	14.513	14.513	14.513	14.513	14.513	14.513	14.143	14.143	14.143	14.143	14.143	14.143	14.143	14.143	14.143	14.143	14.143	14.143	14.143	14.143
YHR148W	8.897	9.163	9.163	9.163	9.163	9.163	9.163	9.533	9.799	9.799	9.799	9.799	11.173	11.173	11.439	11.439	11.439	11.439	11.439	11.439	11.439	11.439	11.439	11.439	11.439	11.439	11.439	11.439	11.439	11.173	11.173	11.173	11.173	11.173	11.173	11.173	11.173	11.173	10.803	10.803	10.803	10.803	10.803	10.803	10.803	10.803	10.803	10.803	10.803
YPL242C	9.695	9.695	9.695	9.695	9.695	9.695	9.695	9.429	9.059	9.059	9.059	9.059	9.059	9.059	9.059	9.059	9.059	9.059	9.059	9.059	8.69	8.424	8.158	8.158	8.158	8.158	8.158	8.158	8.158	8.158	7.892	7.892	7.522	7.522	7.153	6.784	6.784	7.153	7.153	7.153	7.153	5.986	5.986	5.72	5.986	5.986	5.986	6.355	6.355
YLR129W	19.863	19.863	19.863	19.863	19.863	19.863	19.863	19.863	19.863	19.863	19.863	19.863	19.863	19.863	19.863	19.863	19.863	19.863	19.597	19.597	19.701	19.701	19.701	19.701	19.701	19.701	19.701	19.701	19.701	19.701	19.701	19.701	19.701	19.701	19.701	19.701	19.701	19.701	19.701	19.701	19.701	19.701	19.701	19.434	19.434	19.434	19.434	19.434	19.065
YNL145W	5.084	5.084	5.35	5.35	5.35	5.35	5.35	5.35	5.35	5.35	5.616	5.616	5.616	5.616	5.247	4.981	4.981	4.981	4.981	4.981	4.981	4.981	4.981	4.981	4.981	5.35	5.35	5.35	5.35	5.35	5.35	5.35	5.35	5.35	5.35	5.35	5.35	4.981	4.611	4.611	4.611	4.611	4.611	4.611	4.611	4.611	4.611	4.611	4.611
YHR007C	0.369	0.369	0.369	0.369	0	0	0	0	0	0	0	0	0	0	0	0	0	0	0	0	0	0	0	0	0	0	0.266	0.266	0.266	0.798	0.798	0.798	0.798	0.798	0.798	0.798	0.798	0.798	0.798	0.798	0.798	0.798	0.798	0.798	0.798	0.798	0.798	0.798	0.798
YKR031C	6.518	6.784	6.784	6.414	5.882	6.148	6.148	6.148	6.148	6.148	5.779	5.779	5.779	5.779	5.779	5.779	5.779	5.779	5.779	5.779	5.779	5.779	5.779	5.779	5.779	5.779	5.779	5.513	5.513	5.513	5.513	5.513	5.513	5.513	5.513	5.247	5.247	5.247	5.247	5.247	5.247	5.247	5.247	5.247	5.247	5.247	4.981	4.981	4.981
YLR091W	7.197	7.197	7.197	7.463	7.463	8.203	9.207	9.207	9.207	9.577	9.577	9.577	9.947	9.947	9.947	10.848	13.124	13.759	13.759	14.129	14.129	14.129	14.129	14.395	14.395	14.764	14.661	14.661	14.661	14.661	14.927	15.562	16.73	17.631	17.631	17.631	18.267	18.267	18.267	18.267	18.267	18.267	17.794	17.794	17.794	17.794	17.794	17.794	17.794
YER140W	8.852	8.852	8.852	9.222	9.222	9.222	9.961	11.661	13.301	13.833	14.099	14.099	14.099	14.099	14.099	14.099	15.267	15.267	15.267	15.267	15.533	15.533	15.533	16.168	16.168	16.168	16.168	16.168	16.168	16.168	16.168	16.168	16.168	16.168	16.538	16.803	17.07	18.444	18.444	18.444	18.71	19.079	19.079	19.079	18.814	18.814	19.449	19.449	19.715
YPR109W	6.828	6.562	6.192	6.192	6.192	6.192	6.192	6.192	6.192	6.192	6.192	6.192	6.296	7.567	7.567	7.567	7.567	7.567	7.197	7.197	7.197	7.197	6.828	6.828	6.828	6.828	6.828	7.094	7.094	7.094	7.094	6.724	6.724	6.724	5.986	5.882	6.148	6.887	8.158	8.158	8.158	8.158	8.158	8.158	8.158	8.158	8.158	8.158	8.158
YPL009C	18.902	18.902	18.902	19.169	19.169	21.075	21.075	22.08	22.08	22.08	22.08	22.08	22.08	22.08	22.08	22.08	22.08	22.08	22.08	22.08	22.08	22.08	22.08	22.08	22.08	22.08	22.08	22.08	22.08	22.08	22.08	22.346	22.346	22.346	22.346	22.346	22.346	22.346	22.346	22.346	22.346	22.346	22.346	22.346	22.346	22.346	22.346	22.346	22.346
YHR032W	8.114	8.114	8.483	8.217	7.848	7.848	7.848	7.848	7.848	7.848	7.848	7.848	7.848	7.848	7.848	7.848	7.848	7.848	7.582	7.582	7.582	7.212	7.212	7.212	7.212	7.212	7.212	7.212	7.212	7.212	7.212	7.212	7.212	6.946	6.946	6.68	6.148	5.779	5.779	5.513	5.247	5.247	5.247	5.247	5.247	5.247	5.247	5.247	5.247
YMR063W	11.025	11.291	11.291	11.291	11.291	11.291	11.291	11.291	11.291	11.291	11.291	11.661	11.661	11.661	12.399	12.399	12.399	12.399	12.133	11.867	11.867	11.498	11.498	11.867	12.237	12.237	12.237	12.237	12.237	12.503	12.503	12.503	12.503	13.242	13.774	13.774	13.774	13.774	13.774	13.774	13.508	13.508	13.508	13.508	14.247	14.247	14.247	15.252	15.252
YDR379W	12.725	12.725	12.725	12.725	12.459	12.459	12.459	12.459	12.459	12.459	12.459	12.459	12.459	12.193	12.193	12.193	12.193	12.193	12.193	12.193	12.193	12.193	12.193	12.193	12.193	12.193	12.193	12.193	12.193	12.193	12.193	12.193	12.193	11.291	11.291	11.025	11.025	7.788	7.419	7.05	6.784	6.784	7.05	7.05	7.05	7.05	7.05	6.784	6.784
YPR025C	14.469	14.099	14.365	14.365	14.365	14.365	14.365	14.365	14.099	14.099	14.099	14.099	14.365	14.365	13.995	13.995	13.995	13.995	13.995	13.995	13.995	13.995	13.995	13.995	13.729	13.729	13.463	13.463	13.463	13.463	13.463	12.931	12.931	12.665	12.665	12.665	12.665	12.665	12.665	12.665	12.399	12.399	12.399	12.399	12.399	12.399	12.399	12.399	12.399
YJL136C	12.873	13.139	13.139	13.139	13.139	13.139	13.139	13.139	13.139	13.508	13.508	13.508	13.508	13.508	13.508	13.508	13.242	12.976	12.976	12.976	12.976	12.976	12.976	12.976	12.976	12.976	12.976	12.976	12.976	12.976	12.976	12.71	12.71	12.71	12.71	12.71	12.71	12.71	12.71	12.71	12.71	12.71	12.075	12.075	12.075	12.075	12.075	12.075	12.075
YKL032C	0.798	0.798	0.798	0.798	0.798	0.798	1.966	1.966	1.966	1.966	1.966	1.966	1.966	1.966	1.966	1.966	2.601	2.867	3.236	3.236	3.236	3.236	3.606	3.606	3.606	3.606	3.606	3.606	3.606	3.606	3.872	3.872	3.872	3.872	3.872	3.872	3.872	3.872	3.872	3.872	3.872	4.138	4.138	4.404	5.04	5.04	5.675	5.675	5.675
YGR206W	9.281	9.281	9.547	10.079	10.448	10.448	10.448	10.448	10.448	10.182	10.818	10.818	11.188	11.188	11.188	11.188	11.188	11.188	11.188	11.188	11.188	11.188	11.188	10.921	10.921	10.921	11.291	11.557	11.454	11.454	11.454	11.454	11.454	11.454	11.454	11.454	11.454	11.986	11.986	11.986	11.986	11.986	11.986	11.986	11.986	11.72	11.72	11.72	11.72
YBR060C	21.932	21.932	21.932	22.302	22.302	22.302	22.302	22.302	22.302	22.302	22.302	22.302	21.932	21.932	21.932	21.932	21.932	21.932	21.932	21.932	21.932	21.932	21.666	21.666	21.666	21.666	21.666	21.666	21.134	21.134	20.868	20.868	20.868	20.868	20.868	20.868	20.868	20.868	20.868	20.868	20.868	19.331	18.695	18.326	18.326	18.326	18.326	18.326	18.326
YNL116W	9.015	9.384	9.384	9.754	10.123	10.123	10.123	9.754	9.754	9.754	9.754	9.754	9.754	9.754	9.754	9.754	9.754	9.384	9.384	9.384	9.384	9.384	9.384	9.118	9.384	9.384	9.384	9.384	9.384	9.384	9.384	9.384	9.384	9.384	9.384	9.384	9.015	9.015	9.015	9.015	9.015	9.015	9.015	9.015	9.015	9.015	9.015	9.015	9.015
YHR039C	12.178	12.178	11.173	11.173	11.173	11.173	10.168	9.636	9.163	8.897	8.897	8.897	8.897	8.897	8.897	8.897	8.099	8.365	8.365	8.365	7.094	6.99	7.153	7.685	8.586	8.586	8.586	8.852	9.488	9.857	12.503	12.503	12.769	13.139	13.139	13.139	13.139	13.139	13.139	13.139	12.873	14.04	14.04	14.675	15.681	15.681	15.947	15.947	15.947
YKR077W	10.537	10.803	10.434	10.7	10.7	10.7	10.7	10.7	10.7	10.7	10.168	10.168	10.168	9.267	9.267	12.075	14.351	14.351	14.351	14.351	14.351	14.351	14.351	14.351	14.351	14.351	14.351	14.351	14.351	14.351	14.351	14.351	14.617	14.617	14.617	14.883	15.518	15.518	15.518	15.518	15.518	15.518	15.518	15.518	15.784	15.784	15.784	15.784	15.784
YCR042C	4.67	4.67	4.67	4.67	4.67	4.67	4.67	4.67	4.67	4.67	4.67	4.67	5.202	5.838	5.838	5.838	6.946	6.946	6.946	6.946	7.951	7.951	7.951	7.951	7.951	7.951	7.951	7.951	8.217	8.217	8.217	8.217	8.217	8.483	8.483	8.483	8.483	8.483	8.483	8.483	8.483	8.483	8.483	8.483	8.217	8.217	8.217	8.217	8.217
YMR009W	8.099	8.099	8.365	8.365	8.365	8.365	8.365	8.365	8.365	8.365	8.365	8.365	8.365	8.365	8.365	8.365	8.365	8.365	8.365	8.365	8.365	8.365	8.365	8.365	8.365	8.365	8.365	8.631	8.631	8.631	8.631	8.631	8.631	8.631	8.631	8.631	8.631	8.631	8.631	8.631	8.631	8.631	8.631	8.631	8.631	8.631	8.897	8.261	8.527
YGL003C	15.089	15.089	15.459	15.725	15.725	15.725	15.725	15.725	15.725	15.725	16.257	16.523	17.794	18.902	18.902	18.902	18.902	18.902	19.272	19.272	19.272	19.272	19.272	19.272	19.272	19.272	18.902	19.169	19.169	19.804	19.804	19.804	19.804	19.804	19.804	19.804	19.804	19.804	19.804	19.434	19.434	19.434	19.434	19.434	19.434	19.434	19.434	19.434	19.434
YDL112W	14.261	14.261	14.897	14.897	14.897	14.897	14.897	14.897	14.897	14.897	14.897	14.631	14.631	14.631	14.631	14.631	14.631	14.631	14.631	14.631	14.631	14.631	14.631	14.631	14.631	14.631	14.897	14.897	14.897	14.897	14.897	14.897	14.897	14.897	14.897	14.897	14.527	14.527	14.261	12.991	12.459	12.459	12.459	12.459	11.927	11.927	11.927	11.661	11.661
YHR190W	13.139	13.139	12.873	13.139	13.774	13.774	14.143	14.143	14.143	14.143	14.143	14.143	14.143	14.143	14.513	14.513	14.513	14.513	14.513	14.513	14.513	14.513	14.513	14.513	14.513	14.513	14.513	14.513	14.513	14.513	14.513	14.513	14.513	14.513	14.513	15.415	15.415	15.784	15.784	15.784	15.784	15.784	15.784	16.154	16.419	16.686	16.951	16.951	16.951
YEL052W	5.409	5.409	5.04	4.611	4.611	4.611	4.877	4.877	5.143	5.143	5.143	5.143	5.143	5.143	5.409	6.311	6.207	6.207	6.207	6.207	6.207	6.473	6.473	6.473	7.005	7.005	7.005	7.005	7.005	7.005	6.739	6.473	6.739	7.907	8.276	9.015	9.015	9.015	9.015	9.015	9.015	9.281	9.281	9.281	9.281	9.281	9.281	9.281	9.281
YMR128W	11.129	11.129	11.129	11.129	11.129	13.301	13.567	13.567	13.833	13.833	13.833	13.833	13.833	13.833	13.833	13.833	13.833	13.833	13.833	13.833	13.833	13.833	13.833	13.833	13.833	13.833	13.833	13.833	13.833	13.833	13.833	13.833	13.833	13.833	13.833	13.833	13.833	13.833	13.833	13.833	13.833	13.833	13.833	13.833	13.833	13.833	13.833	13.833	13.833
YDR229W	6.724	6.724	6.724	6.724	7.094	7.094	7.094	7.094	7.094	7.094	7.094	7.36	7.36	7.36	7.626	7.892	8.261	8.261	8.261	8.261	8.261	8.261	8.261	8.261	8.261	9.163	9.163	10.065	10.434	10.434	10.434	10.434	11.335	13.035	13.035	13.035	13.035	13.671	13.937	15.902	15.902	15.902	15.902	15.902	15.902	15.902	15.902	15.902	15.902
YKL089W	7.833	7.833	7.833	7.833	7.833	7.833	8.203	8.203	8.203	8.838	9.104	9.104	9.104	9.37	9.104	9.473	9.104	9.37	9.636	9.636	9.636	9.636	9.636	9.636	9.267	8.897	9.267	9.267	9.902	9.902	9.902	9.902	9.902	9.902	10.005	10.005	10.005	10.005	10.005	10.005	10.005	10.005	10.005	9.739	9.104	8.469	8.469	8.469	9.636
YLR397C	7.419	7.788	7.419	7.419	7.419	7.788	7.788	8.055	8.055	8.055	8.055	8.055	8.055	8.055	8.055	8.424	8.424	8.424	8.424	8.055	9.325	9.429	9.429	9.429	10.168	10.168	10.168	10.168	10.434	10.434	11.439	11.439	11.439	11.439	11.705	11.705	11.705	11.705	12.341	12.341	12.341	12.341	12.341	12.341	12.71	12.71	13.079	13.079	13.079
YBR055C	5.143	5.143	5.143	5.143	5.143	5.143	5.143	5.143	5.143	5.143	5.143	5.143	4.138	3.872	3.872	3.872	3.872	3.872	3.872	3.872	3.872	3.872	3.872	3.236	3.236	3.236	3.236	2.97	2.97	2.97	2.97	2.601	2.069	2.069	1.433	1.433	1.433	1.433	1.433	1.433	1.433	1.433	1.433	1.064	0.798	0.798	0.798	0.798	0.798
YHR110W	5.764	5.764	5.025	4.759	4.759	4.759	4.759	5.498	8.306	8.306	8.306	8.675	8.675	9.045	9.045	9.045	9.311	11.217	11.217	11.217	11.217	12.592	12.961	14.129	14.129	14.129	14.129	14.764	15.4	15.4	15.4	15.4	15.4	17.676	17.676	17.676	17.676	17.676	17.676	17.676	17.676	17.942	18.208	18.208	18.208	18.208	18.208	18.578	18.578
YDR090C	3.34	3.34	3.34	3.34	3.34	3.606	3.872	3.872	3.872	3.872	3.872	3.872	3.872	3.872	3.872	3.872	3.502	3.502	3.502	3.502	3.768	3.502	3.502	3.236	3.236	2.601	2.601	2.601	2.867	2.867	5.202	5.202	5.202	5.202	5.468	6.104	6.104	6.104	6.473	6.473	6.473	6.207	6.207	6.207	6.473	6.473	6.473	6.473	6.843
YHR036W	15.311	15.311	15.577	15.577	15.577	15.843	15.473	15.473	15.473	15.473	15.473	15.473	15.473	15.473	15.473	15.473	14.572	16.212	17.276	18.178	18.178	19.449	20.247	20.247	20.247	20.247	20.247	20.247	20.247	20.513	20.513	20.513	20.779	20.779	20.779	21.148	21.148	21.148	21.148	21.148	21.148	21.148	21.415	21.415	21.784	21.784	21.784	21.518	21.518
YHL032C	15.296	15.296	15.296	15.296	15.296	15.932	15.932	15.932	15.932	15.932	15.932	15.932	16.198	16.198	16.198	16.198	16.198	16.198	16.198	16.198	16.198	16.198	16.198	16.198	16.464	16.834	16.567	16.567	16.567	16.567	16.567	16.567	16.567	16.567	16.567	16.567	16.567	16.567	16.567	16.198	16.198	16.198	16.198	16.198	16.198	16.198	16.198	16.198	16.198
YAL029C	6.724	6.724	6.99	6.99	6.99	6.99	6.99	6.99	6.99	6.99	6.99	6.99	6.99	7.626	8.793	8.793	9.059	9.059	9.059	9.059	9.059	9.059	9.059	9.059	9.059	8.69	8.69	8.956	8.956	9.222	9.488	9.488	9.488	9.488	9.488	9.488	9.488	9.488	9.488	9.488	9.488	9.488	9.488	9.488	9.488	9.488	9.488	9.488	9.488
YHR030C	12.503	12.873	12.873	12.873	12.873	12.873	12.607	12.976	12.976	12.976	13.345	13.345	13.345	13.345	13.345	13.345	13.611	13.611	14.986	15.725	15.725	15.725	15.725	15.725	15.725	15.725	15.725	16.095	16.095	16.095	16.36	17.099	17.099	17.099	17.099	17.099	17.099	17.099	17.366	17.366	17.366	17.366	17.366	17.366	17.366	17.366	17.366	17.366	17.366
YML111W	14.586	14.32	14.32	13.582	14.483	14.483	14.483	14.217	13.419	13.419	13.419	13.419	13.419	13.419	13.419	13.05	13.05	13.05	12.518	12.621	12.355	12.355	12.355	12.355	12.355	11.986	11.986	10.714	10.714	10.714	10.182	9.118	9.488	9.118	9.118	9.118	9.118	8.852	9.118	9.118	9.118	8.586	8.586	8.217	8.217	8.217	8.217	8.586	8.586
YKL045W	2.808	2.808	2.808	2.808	2.808	2.808	2.808	2.808	2.808	2.808	2.808	2.808	2.808	2.808	2.808	2.808	2.808	2.808	2.808	2.808	2.808	2.808	2.808	2.808	2.808	2.808	2.808	2.808	2.808	2.808	2.438	2.438	2.438	2.438	2.438	2.438	2.172	2.542	2.542	2.542	2.542	3.178	3.178	3.178	3.178	3.178	3.178	3.178	3.178
YOL063C	12.03	10.7	10.7	10.7	10.7	10.7	10.7	10.966	10.966	10.966	11.498	11.498	11.498	11.129	10.759	10.389	10.389	9.857	9.857	10.227	10.863	10.863	10.863	9.695	9.799	9.799	8.956	8.956	8.956	8.956	8.956	8.69	8.69	8.69	8.424	8.424	8.424	8.424	8.793	8.055	8.424	9.059	9.059	9.059	9.059	9.059	8.261	7.995	9.207
YKR053C	5.527	5.793	5.793	6.059	6.059	6.059	6.428	6.428	6.428	6.428	5.896	5.896	6.266	6.532	6.532	6.532	6.532	6.532	6.532	6.532	6.532	7.434	7.434	7.699	7.699	7.699	8.438	8.438	8.438	8.438	8.438	8.438	8.808	8.542	8.542	9.547	9.547	9.813	10.079	10.079	10.079	11.454	11.454	11.454	11.454	11.454	11.454	11.454	12.089
YPR084W	8.749	8.38	8.38	8.114	7.848	7.316	7.05	7.05	7.05	7.05	7.05	6.784	6.784	6.784	6.784	6.414	6.414	6.148	6.148	6.148	6.148	6.148	6.518	6.518	6.518	6.518	6.518	6.518	6.518	6.252	6.252	6.252	6.252	6.252	5.35	5.35	5.35	4.449	4.818	6.252	7.685	7.685	7.685	8.055	8.055	8.055	8.055	10.065	11.601
YJR083C	10.434	10.434	10.168	11.173	11.173	11.173	11.173	11.439	11.867	12.665	12.931	13.197	13.197	13.197	13.197	13.197	13.197	13.197	13.937	13.937	15.311	15.311	14.941	14.941	14.941	15.843	15.843	17.114	17.483	17.483	17.75	17.75	17.483	17.218	17.218	17.218	17.483	17.483	17.483	17.483	17.483	17.483	17.483	17.483	17.483	17.483	17.483	17.483	17.483
YDL055C	1.005	1.005	0.635	0.635	0.635	0.635	0.635	1.537	1.803	2.172	2.172	2.172	2.438	3.443	3.813	3.813	3.813	3.813	3.813	3.813	3.813	3.813	3.813	3.813	3.813	3.813	3.813	3.813	3.813	3.813	3.813	3.813	3.813	3.813	3.813	3.813	3.813	3.813	3.813	3.813	3.813	3.813	3.813	3.813	3.813	3.813	3.813	3.813	3.813
YDR493W	7.685	7.788	7.788	7.788	7.788	7.788	8.055	8.055	8.055	8.055	8.055	8.424	8.158	8.158	7.892	8.158	8.261	8.261	8.261	8.261	8.261	8.261	8.261	9.001	9.37	9.37	9.37	9.37	9.37	9.37	9.37	9.37	9.37	9.37	9.843	10.213	10.213	10.213	10.213	10.213	10.213	10.213	10.213	10.213	10.213	11.114	12.607	12.607	12.873
YEL026W	15.518	15.518	15.518	15.518	15.518	15.518	15.518	15.518	15.518	15.518	15.518	15.518	15.518	15.518	15.518	15.518	15.518	15.518	15.518	15.518	15.518	15.518	14.72	14.72	14.72	14.72	14.72	13.819	13.819	13.819	13.819	13.819	13.819	13.819	13.819	13.819	13.449	13.449	12.075	12.075	12.075	12.075	12.075	12.075	12.075	12.075	10.907	10.907	10.907
YHR208W	13.094	13.833	14.203	14.203	14.203	14.203	14.203	14.203	14.203	14.203	14.469	14.469	14.469	14.469	14.469	14.469	14.469	14.469	14.099	14.099	14.099	13.833	13.833	13.833	13.833	13.833	14.099	14.099	14.099	14.099	14.099	13.833	13.833	13.833	13.833	13.833	13.833	13.463	13.463	13.463	13.463	13.463	13.463	13.463	13.197	12.931	12.931	12.931	12.931
YGL124C	0	0	0	0	0	0	0	0	0	0	0	0	0	0	0	0	0	0	0	0	0	0	0	0	0	0	0	0	0	0	0	0	0	0	0	0	0	0	0	0	0	0	0	0	0	0	0	0.369	0.369
YJR094W-A	12.503	12.503	12.503	12.503	12.503	12.503	12.503	12.503	12.503	12.503	12.503	12.503	12.503	12.503	12.503	12.503	12.503	12.503	12.503	12.503	12.503	12.503	12.503	12.503	12.503	12.503	12.503	12.503	12.503	12.503	12.503	12.503	12.503	12.237	12.503	12.503	12.503	12.503	12.503	12.503	12.503	12.133	12.133	12.133	12.873	12.873	12.873	12.873	12.873
YPL227C	18.03	18.03	18.03	18.03	18.03	18.03	18.03	17.764	17.128	17.128	17.128	17.128	17.128	16.759	16.493	16.493	15.857	14.69	14.69	14.69	14.32	14.32	14.32	13.685	13.685	12.887	12.518	10.714	10.448	10.448	10.448	10.079	9.71	8.172	6.37	5.468	4.67	4.404	4.404	4.404	4.404	4.404	4.404	4.404	4.404	4.404	4.138	4.138	4.138
YDR453C	10.123	10.123	10.123	10.123	10.123	10.123	10.123	9.857	9.857	9.591	9.591	8.793	8.424	8.69	7.951	8.32	8.055	8.32	8.32	8.32	7.951	7.685	7.685	8.055	8.055	8.055	8.055	8.055	7.788	7.419	7.685	7.685	7.685	7.685	7.685	8.32	8.32	8.32	8.32	8.32	8.69	8.69	8.69	8.69	9.059	9.059	8.424	8.424	8.69
YPL011C	18.444	18.71	18.71	18.71	18.71	18.71	18.71	18.71	18.71	18.71	18.71	18.71	18.71	18.71	18.71	18.71	18.71	18.71	18.71	18.71	19.079	19.079	19.079	19.079	19.079	19.079	19.079	19.079	19.079	19.079	19.079	19.079	19.079	19.079	19.079	19.079	19.449	19.449	19.449	19.449	19.449	19.449	19.449	19.449	19.449	19.449	19.449	19.449	19.449
YMR284W	4.774	4.404	4.404	4.404	4.404	4.404	4.404	4.404	4.404	4.404	4.404	4.404	3.502	3.502	3.502	2.867	2.601	2.601	2.335	2.335	2.335	2.335	2.335	2.069	2.069	2.069	2.069	2.069	2.069	2.069	2.069	2.069	2.069	1.7	1.7	1.7	1.7	1.7	1.7	1.7	1.7	1.966	1.966	2.97	2.97	2.97	2.97	2.97	2.97
YCR030C	0.266	0.266	0.266	0.266	0.266	0.266	0.266	0.532	0.532	0.532	0.532	0.532	0.532	0.532	0.532	0.532	0.532	0.532	0.532	0.532	0.532	0.532	1.064	1.064	1.064	1.33	1.33	1.596	1.596	1.596	1.596	1.596	1.596	1.862	2.498	2.498	2.498	2.498	2.498	2.498	2.498	2.498	2.498	2.498	2.498	2.498	2.498	2.498	2.867
YBR096W	26.854	26.854	26.854	26.854	26.854	26.854	26.854	26.854	26.854	26.854	26.854	26.854	27.489	27.489	27.489	27.489	27.489	27.489	27.489	27.489	27.489	27.489	27.489	27.489	27.489	27.489	27.489	27.489	27.489	27.489	27.489	27.489	27.489	27.489	27.489	27.489	27.489	27.489	27.119	27.119	27.119	26.854	26.854	26.854	26.854	26.854	26.587	26.587	26.587
YHR013C	0	0	0.369	0.369	0.635	0.635	1.005	1.005	1.005	1.005	1.005	1.005	1.005	1.641	2.276	2.276	3.709	4.345	4.345	4.611	4.877	5.513	6.252	6.252	6.252	6.252	6.252	6.252	6.252	6.252	6.621	6.621	6.621	6.621	6.621	6.99	6.99	6.99	7.256	7.256	7.256	7.256	7.256	7.256	7.256	7.256	7.626	8.261	8.261
YLL031C	10.759	10.759	11.129	11.764	11.764	11.764	11.764	11.764	11.764	11.764	12.133	11.498	11.498	11.498	11.867	12.133	12.133	12.133	12.133	12.133	12.133	12.399	12.399	12.399	12.399	12.399	12.399	12.399	12.399	12.03	12.03	12.03	12.03	12.03	12.03	12.03	12.03	12.03	12.03	12.03	12.03	12.03	12.03	12.03	12.03	12.03	12.03	12.03	12.03
YDR514C	7.744	8.646	8.646	8.912	9.71	10.345	10.345	10.345	10.98	10.98	10.98	10.714	11.35	11.35	11.35	11.35	11.986	11.986	11.986	11.986	11.986	11.986	12.252	13.419	13.685	13.685	14.055	14.586	14.586	14.586	14.586	14.586	14.586	14.586	14.586	14.586	14.32	14.586	14.586	14.586	14.586	14.586	14.586	14.586	14.586	14.586	14.586	14.586	14.586
YLR320W	11.971	11.971	11.971	11.601	11.601	9.429	9.429	10.065	8.424	8.158	8.158	8.158	8.158	8.158	8.158	8.158	8.158	8.158	8.527	7.729	8.365	8.631	8.631	8.631	9.001	9.001	9.001	9.37	9.739	9.739	10.271	10.907	12.075	11.705	11.705	11.705	11.705	11.705	11.335	12.607	12.607	12.607	13.242	13.242	13.242	13.242	13.242	12.976	13.449
YCR093W	15.311	15.311	15.311	15.311	15.311	15.311	15.577	15.311	15.311	15.577	16.316	16.316	16.316	16.316	16.316	16.316	16.316	16.316	16.316	16.419	16.419	16.419	16.419	16.419	16.419	16.419	16.419	16.419	16.419	16.686	16.686	16.686	16.686	16.686	16.686	16.419	16.419	16.419	16.419	16.419	16.419	16.419	16.419	16.419	16.154	16.154	16.154	15.784	15.784
YHR170W	11.543	11.543	11.543	11.543	11.809	11.809	11.809	11.809	11.809	11.809	11.809	11.809	11.809	11.809	11.809	11.809	11.809	11.809	11.809	11.809	11.809	11.809	11.809	11.809	11.809	11.809	11.809	11.809	11.809	11.809	11.809	11.809	11.809	11.809	11.809	11.543	11.543	11.543	11.543	11.543	11.543	11.543	11.912	12.281	12.281	12.281	12.281	12.281	12.281
YER183C	7.848	7.848	7.848	7.848	7.848	8.114	8.114	8.114	6.843	6.843	7.109	7.744	8.483	8.749	8.749	8.749	9.118	9.488	10.389	10.389	10.389	10.389	10.389	10.389	10.389	10.389	10.389	10.655	10.655	11.291	11.291	11.291	11.291	11.661	11.661	11.661	11.661	11.661	11.661	11.661	11.291	11.291	11.291	11.291	11.291	11.291	11.291	11.291	11.025
YDR299W	2.704	2.704	2.704	2.704	2.704	2.704	2.704	2.704	2.704	2.704	3.074	3.443	3.443	5.882	5.882	5.882	5.882	5.882	5.882	5.882	5.882	5.882	5.882	5.882	5.882	5.882	5.513	5.513	5.513	5.513	5.513	7.212	9.754	10.02	10.655	10.655	10.655	10.655	10.655	10.655	11.025	11.291	11.823	11.823	11.823	11.823	11.823	11.823	11.823
YNL316C	15.947	15.947	15.947	15.947	15.311	15.311	15.681	15.681	15.681	15.681	14.779	14.779	14.779	14.779	14.779	14.779	14.04	12.665	12.399	12.399	12.399	12.399	12.399	12.399	12.399	12.399	12.399	12.399	12.03	11.661	11.395	11.129	11.129	11.395	11.395	10.493	9.488	9.429	9.429	9.429	9.059	7.522	7.153	5.986	6.518	7.153	7.153	7.419	8.055
YDR011W	3.015	2.483	2.483	2.483	2.483	2.483	2.483	2.483	2.483	2.483	2.483	2.483	2.217	2.217	2.217	2.217	2.217	2.217	2.217	2.217	2.217	2.217	2.217	1.375	1.641	3.975	3.606	3.606	3.606	3.606	3.606	3.606	3.872	3.872	3.872	3.872	3.872	4.242	4.242	4.242	4.242	4.242	4.242	4.242	4.242	4.242	4.242	4.242	4.242
YGR252W	7.256	7.256	7.256	6.724	6.458	6.458	6.458	6.458	6.458	6.458	7.094	7.094	7.094	7.094	7.094	7.094	7.094	7.094	7.094	7.094	7.094	7.094	7.094	7.094	7.094	7.094	7.094	7.094	7.094	7.094	7.094	7.094	7.36	7.36	7.36	7.36	6.99	6.621	6.252	5.882	5.882	5.882	5.882	5.882	5.882	5.882	5.882	5.882	5.882
YAL017W	11.232	11.232	11.232	11.232	10.863	10.863	10.863	11.232	10.966	10.966	10.966	10.966	10.966	10.966	11.498	11.498	11.498	11.498	11.498	11.498	11.498	11.498	11.498	11.498	11.867	11.867	11.867	11.867	11.867	11.867	11.867	11.867	11.867	11.867	11.867	11.867	11.867	11.867	11.867	11.867	11.498	11.498	11.498	11.498	11.498	11.232	11.232	11.232	11.232
YLR106C	14.306	14.306	14.306	14.306	14.306	14.306	14.306	14.306	14.306	14.306	15.207	15.207	16.212	16.212	16.582	17.218	17.218	17.218	17.218	17.218	17.218	17.218	17.218	17.218	17.218	17.218	17.218	17.218	17.218	17.218	17.218	17.218	17.218	17.587	17.587	17.587	17.587	17.587	17.587	17.587	17.321	17.321	17.321	17.321	17.321	17.321	17.321	17.321	17.321
YLR395C	11.927	11.927	11.927	11.927	11.927	11.927	11.927	11.927	11.927	11.927	11.927	11.927	11.927	11.927	12.193	11.823	11.823	11.823	11.823	11.823	11.823	11.823	11.823	11.823	11.823	11.823	11.823	11.823	11.823	11.823	11.823	11.823	11.823	11.823	11.823	11.823	11.823	11.823	11.823	11.823	11.823	11.188	11.188	11.188	11.188	11.188	11.188	10.389	10.389
YNL005C	12.68	12.68	12.68	12.68	12.68	12.68	12.68	12.31	12.31	12.31	12.31	12.31	12.31	11.675	11.04	11.04	11.04	11.04	11.04	10.138	10.138	10.138	9.606	9.34	9.34	9.34	9.34	9.34	9.34	8.97	8.704	8.704	8.704	8.704	8.704	8.704	8.704	8.704	8.704	8.704	8.438	8.438	8.438	8.438	8.438	8.438	8.438	8.438	8.438
YLR333C	8.38	8.38	8.38	8.38	8.38	8.114	8.114	8.114	8.114	7.744	7.744	8.01	8.01	8.276	8.276	8.276	8.276	8.276	8.808	8.808	8.808	8.808	8.808	8.808	8.808	8.808	8.808	8.542	8.542	8.276	7.907	7.907	7.907	8.276	8.276	8.276	8.276	8.276	8.276	8.276	8.276	8.276	8.276	8.01	8.01	7.478	6.311	6.946	7.848
YNR063W	3.768	3.768	3.768	3.768	3.768	3.768	3.236	3.236	3.236	3.236	3.236	3.236	3.236	3.236	3.236	3.236	3.236	3.236	3.236	3.236	3.236	3.236	3.236	2.97	2.97	2.97	2.97	2.97	2.97	2.97	2.97	2.97	2.97	2.97	2.97	2.97	2.97	2.97	2.97	2.97	2.97	3.34	3.34	3.34	3.34	3.34	3.34	3.34	3.34
YGR142W	12.961	12.961	12.961	12.961	12.592	12.592	12.592	12.592	12.592	12.592	11.691	11.691	11.425	11.055	10.685	10.685	10.685	10.685	10.685	10.419	10.419	10.153	10.153	9.784	9.784	9.784	9.784	9.784	9.784	9.784	9.784	10.05	9.681	9.681	9.415	9.415	9.415	9.415	9.415	9.415	9.415	9.415	9.415	9.415	9.415	9.415	9.415	9.415	9.681
YOR193W	6.414	6.414	6.414	6.414	6.414	6.148	6.148	6.148	5.409	5.409	5.409	5.409	5.409	5.409	5.409	5.143	4.242	4.242	3.074	3.34	3.34	3.34	2.808	2.808	2.542	2.542	4.242	4.242	4.242	4.242	4.242	4.242	4.242	4.242	4.242	4.242	4.242	4.242	4.242	3.872	3.502	3.502	3.502	3.502	3.502	3.502	3.502	3.502	3.502
YPL037C	4.449	4.449	4.449	4.449	4.818	4.818	4.818	4.818	4.818	4.818	4.818	4.818	4.818	4.818	4.818	4.818	4.818	4.818	4.818	4.286	4.286	4.286	4.286	4.286	4.286	3.547	3.547	3.547	3.547	3.547	3.547	3.547	3.547	3.178	1.537	1.537	1.907	1.907	1.907	1.537	1.271	1.271	1.271	1.641	2.276	2.276	2.276	2.276	2.276
YMR200W	13.36	13.36	13.36	13.36	13.36	13.729	13.729	13.729	13.729	13.729	13.729	13.729	13.729	13.729	13.729	13.729	13.729	13.729	13.729	14.099	14.365	14.365	14.365	14.365	14.365	14.365	14.365	14.365	14.365	14.365	14.365	14.365	14.365	14.365	14.365	14.365	14.365	14.365	14.365	14.365	13.995	13.995	13.995	13.995	13.36	13.36	13.36	13.36	13.36
YBR047W	7.256	7.256	7.256	7.626	7.626	7.626	7.626	7.626	7.995	8.365	8.365	8.365	8.365	8.099	8.099	8.099	8.099	8.099	8.099	8.099	8.099	8.099	8.469	8.469	8.735	8.735	8.735	8.735	9.533	9.902	9.902	9.902	9.902	10.005	10.005	10.005	10.005	10.005	10.005	10.005	10.005	10.271	10.271	10.271	10.271	10.271	10.168	9.902	9.902
YDL111C	12.015	12.015	12.015	12.015	12.015	12.015	12.015	12.015	12.015	11.749	11.749	11.749	11.749	11.749	11.749	11.749	10.745	10.745	10.745	10.745	10.745	10.109	10.109	9.739	9.739	9.739	9.739	9.739	9.739	8.572	8.572	8.941	8.838	8.469	8.469	8.469	8.469	8.469	8.469	8.469	8.203	7.833	7.833	7.833	7.833	8.099	8.099	8.099	8.099
YER080W	10.907	10.907	10.907	9.902	9.636	9.37	10.966	11.705	12.075	12.075	12.075	12.075	11.705	11.705	11.705	11.705	11.705	11.971	11.971	12.503	12.503	12.503	12.503	12.503	12.503	12.503	12.503	12.503	12.503	12.503	13.242	13.139	13.139	13.139	13.139	12.769	12.503	12.503	12.503	12.503	12.503	12.769	12.769	12.769	12.769	12.769	12.769	12.769	13.139
YCR052W	7.463	7.463	7.463	6.252	6.252	6.621	5.986	5.986	6.355	6.355	6.355	6.621	6.621	7.788	7.951	7.685	7.685	7.419	7.419	7.419	7.419	7.419	7.419	7.419	7.419	7.685	7.685	7.685	7.685	7.582	7.582	7.582	7.582	7.582	7.582	7.951	7.951	8.32	8.32	8.852	8.852	9.118	9.916	9.916	9.916	9.916	10.286	10.286	10.818
YPL204W	9.754	9.754	9.754	9.754	9.754	9.754	9.754	9.754	8.749	8.38	8.38	8.114	7.744	7.744	7.744	7.744	7.744	7.744	7.109	7.109	7.109	6.739	6.739	6.739	6.739	6.739	6.739	5.838	5.838	4.404	4.404	4.404	4.138	3.872	3.606	3.34	3.34	3.34	3.34	3.34	3.074	3.074	2.172	1.907	1.907	1.907	1.907	1.907	1.907
YDL136W	7.685	7.685	7.685	7.685	7.419	8.217	8.217	8.852	8.852	8.852	8.852	8.852	8.852	8.852	8.852	8.852	8.852	8.852	8.852	8.852	8.852	9.118	9.118	9.118	9.118	9.384	9.384	9.384	9.384	9.384	9.384	9.384	9.384	9.384	9.384	9.384	9.384	10.02	10.02	10.02	10.02	10.02	10.286	10.286	10.286	10.286	10.286	10.286	10.286
YAL023C	15.104	15.104	15.104	15.104	15.104	15.104	15.104	15.104	15.104	15.104	15.104	15.104	15.104	15.104	15.104	15.104	15.104	15.104	14.735	14.735	14.735	14.735	14.735	14.735	14.365	14.365	14.365	14.365	14.365	14.365	14.365	14.365	14.631	14.631	14.631	14.631	14.631	14.631	14.365	13.833	13.833	13.833	13.833	13.833	13.833	13.833	13.833	13.301	13.301
YER021W	13.656	14.661	14.661	14.661	14.661	14.661	14.661	14.661	14.927	14.927	14.927	14.927	15.193	15.459	15.459	15.459	15.459	15.459	15.459	15.459	15.829	15.829	15.829	15.829	16.198	16.198	16.198	16.198	16.198	16.198	16.567	16.567	16.567	16.567	16.567	16.567	16.567	16.567	16.567	16.567	16.567	16.567	16.567	16.567	16.567	16.567	16.567	16.567	16.567
YFR031C	9.149	11.055	11.321	11.691	12.06	13.168	13.7	13.331	13.331	13.331	13.7	15.504	15.238	15.238	15.238	15.238	15.504	15.504	15.504	15.504	15.77	15.77	15.134	15.03	15.4	15.666	15.666	15.666	15.666	15.666	15.666	16.302	16.834	17.735	17.735	17.735	17.735	17.735	17.735	17.735	17.735	17.735	17.735	17.366	17.366	16.996	16.996	16.996	16.627
YGL210W	8.424	8.424	8.424	8.424	8.424	8.424	7.788	8.69	9.591	9.591	9.961	10.863	10.597	10.863	11.395	11.395	11.395	11.395	11.395	11.395	11.661	11.661	11.661	11.661	11.661	11.661	11.661	11.661	11.661	11.661	11.661	11.661	11.661	11.661	11.661	11.661	11.661	11.661	11.661	11.661	11.661	11.661	11.661	11.661	11.291	11.927	12.193	12.931	14.306
YGL242C	6.045	5.409	5.143	3.872	4.138	5.409	5.941	5.941	5.941	5.941	5.941	7.641	8.172	8.172	9.444	8.808	8.808	8.808	8.069	8.335	9.34	9.34	10.345	10.345	10.714	10.714	10.714	10.714	10.714	10.714	10.714	10.448	10.448	10.182	10.818	11.986	11.986	11.986	11.986	11.986	11.986	11.986	11.986	11.986	11.986	12.252	12.518	12.887	13.153
YDL171C	12.547	12.281	12.281	12.281	12.281	12.281	12.281	12.281	12.281	12.281	12.281	12.281	12.281	12.281	12.281	12.281	12.015	12.015	12.015	12.015	12.015	11.646	11.646	11.646	11.646	11.646	11.646	10.479	10.479	10.213	10.213	10.213	10.213	10.213	10.213	10.213	10.213	10.213	10.213	10.213	10.213	10.213	9.311	8.941	8.409	8.04	8.04	8.04	8.04
YPL245W	9.488	9.488	9.488	9.488	9.488	8.852	8.852	9.754	9.754	9.754	9.754	9.754	9.754	9.754	9.754	9.754	9.754	9.754	9.488	9.222	9.222	9.222	9.222	9.222	9.222	9.222	9.222	9.222	9.222	9.222	10.123	10.123	10.123	10.123	9.857	9.488	9.118	9.118	9.118	9.118	9.118	9.118	9.118	9.118	9.118	9.118	9.118	9.118	9.118
YNL283C	7.316	7.316	7.316	7.316	7.316	7.05	7.05	7.05	7.05	7.05	6.045	6.045	5.513	5.143	5.143	4.508	4.508	3.34	2.172	1.537	1.537	1.537	1.537	1.537	1.537	1.537	1.537	0.266	0	0	0	0	0	0	0	0	0	0	0	0	0	0	0	0	0	0	0	0	0
YOR239W	9.118	8.852	8.852	8.586	8.586	8.586	8.586	8.852	9.222	9.222	9.222	9.222	9.222	9.222	9.222	10.389	10.389	10.389	10.389	10.02	9.754	9.754	10.02	10.286	10.655	10.655	10.655	10.655	10.655	10.655	10.655	10.655	10.655	10.389	10.389	10.389	10.389	10.389	10.389	10.389	10.123	10.123	9.384	9.384	9.754	9.488	9.488	9.488	9.488
YJL002C	10.98	10.98	10.714	10.714	10.714	10.714	10.714	10.345	10.345	10.345	10.345	10.345	10.345	10.345	10.345	10.345	10.345	10.345	10.345	10.345	10.345	10.079	10.079	9.547	9.281	9.281	9.281	8.01	7.641	7.641	7.641	7.641	7.375	7.375	7.375	7.375	7.375	7.375	7.005	7.005	7.005	7.005	7.005	7.005	7.005	7.005	7.005	7.005	7.005
YHR137W	3.975	4.345	5.247	5.247	5.247	5.247	5.616	5.616	5.616	5.247	5.247	4.981	4.981	4.981	5.35	5.084	5.084	5.084	5.084	6.458	7.729	7.729	7.729	7.729	7.995	8.735	8.735	8.735	8.735	8.735	8.203	8.203	8.203	8.203	8.572	9.104	10.271	10.271	10.271	10.641	10.641	10.641	11.011	11.011	11.011	11.011	11.011	11.011	11.011
YOL130W	5.468	5.468	5.468	5.734	5.734	5.734	5.734	5.734	5.734	5.734	6.37	6.739	6.739	6.739	6.739	6.739	6.739	6.739	7.109	7.109	7.109	7.109	7.109	7.109	7.109	6.843	6.843	7.109	7.109	7.109	7.744	8.749	9.488	9.488	9.488	9.488	9.488	9.488	9.488	9.488	9.754	9.754	9.754	9.754	9.754	9.754	10.02	10.02	10.02
YLR001C	14.897	14.897	14.897	14.897	14.897	14.897	14.897	14.631	14.631	14.631	14.631	14.631	15.429	15.695	15.695	15.695	15.695	15.695	15.695	17.07	17.439	17.971	17.971	17.971	17.971	17.971	17.971	17.971	17.971	18.34	18.34	18.075	18.075	18.075	18.075	18.075	18.075	18.075	18.075	18.075	18.075	17.705	17.971	18.34	18.34	18.34	18.34	18.34	18.34
YOR221C	12.946	12.946	12.414	12.414	12.414	12.414	12.414	12.414	12.414	12.148	12.148	12.148	11.882	11.35	11.35	11.35	11.35	11.35	11.616	11.72	11.986	11.986	11.986	11.986	11.986	11.986	11.986	11.986	11.986	11.986	12.518	12.518	13.153	13.419	13.419	13.419	13.419	13.419	13.419	13.153	13.685	13.685	13.951	13.951	13.951	13.951	13.951	13.951	13.582
YDR345C	0.901	0.901	0.901	0.901	0.901	0.901	0.901	0.901	0.901	0.901	0.901	0.901	0.901	0.901	0.901	0.901	0.901	0.901	0.901	0.901	0.901	0.901	0.901	0.901	0.901	0.901	0.901	0.901	0.901	0.901	0.901	0.635	0.635	0.635	0.635	0.635	0.635	0.635	0.369	0.369	0.369	0.369	0.369	0.369	0.369	0.369	0.369	0.369	0.369
YHR018C	12.075	12.075	12.075	12.075	12.075	12.075	12.075	11.809	11.809	11.809	11.809	11.809	11.439	11.173	11.173	11.173	10.907	11.277	10.907	10.907	10.907	10.907	10.907	10.907	11.173	11.173	11.173	10.907	10.907	10.907	10.907	10.537	10.537	10.537	10.537	10.537	10.537	10.537	10.537	10.168	10.168	10.168	10.168	10.168	10.168	10.168	10.168	10.168	10.168
YIR011C	17.276	17.276	17.276	17.276	17.276	17.276	17.276	17.276	17.276	17.543	18.917	18.917	19.287	19.287	19.287	19.656	19.656	19.656	19.656	19.656	19.656	19.656	19.656	20.026	20.765	20.765	20.765	20.765	20.765	20.765	20.765	20.765	20.765	20.765	20.765	20.765	20.765	20.765	20.765	20.765	20.765	20.765	20.765	20.765	20.765	20.765	20.765	20.765	20.765
YOR085W	13.493	13.493	13.493	13.863	13.863	13.863	13.863	13.863	13.863	13.863	13.863	13.863	14.129	14.129	14.129	13.759	13.759	13.759	13.759	13.759	13.759	13.759	13.759	13.759	13.759	13.759	13.759	13.759	13.759	13.759	13.759	13.759	13.759	13.759	13.759	13.759	13.759	13.759	13.759	13.759	13.759	13.759	13.759	13.759	13.759	13.759	13.759	13.759	13.759
YJL085W	6.946	7.316	7.316	9.857	9.857	10.493	10.759	10.759	10.759	11.129	11.129	11.129	11.129	11.129	11.764	13.463	13.463	13.463	13.463	13.463	13.463	13.833	13.833	13.833	13.833	13.833	13.833	14.099	14.099	14.099	14.099	14.099	14.099	14.099	14.099	14.099	14.099	14.099	14.099	14.099	14.099	14.099	14.099	14.099	14.099	14.099	14.099	14.099	14.099
YBR201C-A	7.271	7.271	7.271	7.271	7.271	7.271	7.271	7.271	7.271	7.271	7.271	7.005	6.739	6.739	6.37	6.37	6.37	5.734	5.734	5.734	5.734	5.098	4.832	4.832	4.832	4.832	4.832	4.566	4.566	4.301	4.301	4.301	4.301	4.301	4.301	4.301	4.301	4.301	4.301	4.301	4.301	4.301	4.301	4.301	4.301	4.301	4.301	4.301	4.404
YDR198C	10.331	10.065	9.429	9.163	9.163	9.163	9.163	9.163	7.892	7.892	7.892	7.892	7.892	6.355	5.823	4.449	4.183	3.813	3.443	3.709	3.709	3.709	3.709	3.709	3.709	3.709	3.709	2.912	2.276	2.542	2.808	3.443	3.443	3.443	3.709	4.345	4.345	4.345	4.345	4.345	4.715	4.715	6.68	6.946	6.946	6.946	6.946	6.946	7.212
YOR360C	10.389	10.389	10.389	10.389	10.389	10.389	10.389	10.389	10.389	10.02	9.754	9.754	9.754	9.754	9.754	9.754	9.488	9.488	9.488	9.488	9.488	9.488	9.488	9.488	9.488	9.488	9.488	9.488	9.222	9.222	9.222	9.222	9.222	9.118	9.118	9.118	9.118	8.32	7.522	7.522	7.522	7.522	7.522	7.522	7.153	7.153	6.784	6.784	5.616
YBR054W	9.636	9.636	9.636	9.636	9.636	9.636	9.636	9.636	9.636	10.271	10.271	10.271	10.537	10.537	10.537	10.537	10.537	10.537	10.537	10.803	11.069	11.069	11.069	11.335	11.335	11.335	11.069	11.335	11.335	11.335	11.601	11.601	11.601	11.601	11.601	11.601	11.601	11.601	11.601	11.601	11.971	11.971	11.601	11.601	11.601	11.601	11.601	11.601	11.601
YNL278W	10.109	10.109	10.109	10.109	10.375	10.375	11.646	11.646	11.646	11.646	11.646	11.646	11.646	11.646	11.646	11.646	11.912	11.912	11.912	11.912	12.281	12.281	12.281	12.651	12.651	12.917	12.917	12.917	12.917	12.917	13.183	13.183	13.183	13.183	13.183	13.183	13.183	13.183	13.183	13.183	12.813	12.813	12.813	12.813	12.813	12.813	12.813	12.813	12.813
YMR020W	10.966	10.065	10.065	8.793	8.424	8.424	8.424	9.059	8.793	8.527	8.527	6.724	5.557	5.291	5.291	5.291	5.291	5.291	5.291	5.291	5.291	5.291	4.552	4.286	4.286	4.286	4.286	4.286	4.286	4.552	4.818	4.818	4.818	4.818	4.818	5.188	5.188	5.188	5.188	5.188	5.188	4.449	4.449	4.449	4.449	4.449	4.715	4.715	4.715
YDR087C	13.553	13.553	13.553	13.287	13.922	14.291	14.291	14.291	14.291	14.291	14.395	14.395	15.873	16.982	18.09	18.09	18.09	18.09	18.09	18.09	18.09	18.09	18.09	18.09	18.09	18.09	18.09	18.09	18.09	18.09	18.09	18.09	18.09	18.356	18.356	18.356	18.356	18.356	18.726	18.726	18.726	18.726	18.726	18.726	18.726	18.726	18.726	18.726	18.726
YCL058W-A	8.158	8.793	9.325	9.325	9.325	9.325	9.325	9.325	9.325	9.325	9.325	9.325	9.325	9.325	9.857	10.227	10.493	10.759	10.759	10.759	10.759	10.759	11.395	12.03	12.03	12.03	12.03	12.03	12.03	12.03	12.296	12.296	12.296	12.296	12.296	12.296	12.296	12.828	13.197	13.463	13.463	13.463	13.833	13.833	13.833	13.833	13.833	13.833	13.833
YOR217W	5.084	5.084	5.823	5.823	5.823	5.823	6.192	6.562	6.562	6.562	6.562	6.562	6.562	6.562	6.562	6.562	6.296	6.828	6.828	6.828	6.828	6.931	7.301	7.567	7.936	7.936	7.936	7.936	9.843	9.843	9.843	9.843	11.217	12.385	12.755	12.755	12.755	12.755	12.755	13.39	13.39	15.459	15.459	15.459	15.459	15.459	15.459	15.459	15.459
YDR490C	7.109	7.109	6.739	7.271	7.271	7.271	7.271	7.271	7.271	7.271	7.271	7.271	7.271	7.271	7.271	7.271	7.271	6.902	6.902	6.902	6.636	7.271	7.271	7.271	7.271	7.271	7.271	7.271	7.537	7.537	7.537	7.537	7.537	7.537	7.537	7.271	7.271	7.271	7.271	7.271	7.271	7.271	7.271	7.271	7.537	7.537	7.537	7.537	7.537
YFL021W	4.404	4.404	4.404	4.404	4.404	4.404	4.404	4.404	4.404	4.138	4.138	4.138	4.138	4.138	4.138	4.138	4.242	4.508	4.508	4.508	4.508	4.508	4.242	4.242	4.242	3.975	3.975	3.975	3.975	3.975	3.975	3.975	3.975	3.975	3.975	3.709	3.34	3.34	3.074	3.074	3.074	3.074	3.074	3.074	2.808	2.808	2.335	2.069	2.069
YML125C	14.675	14.675	14.675	14.675	14.675	14.675	14.409	14.306	14.306	14.306	14.306	14.675	15.577	15.207	15.207	15.207	15.207	15.207	15.207	15.207	15.473	16.006	16.006	16.006	16.006	15.636	16.006	16.006	16.006	16.006	16.006	16.006	16.271	16.271	16.271	16.271	16.271	16.271	16.271	16.271	16.271	16.271	16.271	16.271	16.271	16.271	16.271	16.271	16.271
YDL148C	16.331	16.331	16.331	16.331	16.331	16.331	16.331	16.331	16.331	16.331	16.331	16.331	16.331	16.331	16.331	16.331	16.331	16.331	16.331	16.331	16.331	16.331	16.064	16.064	16.064	16.064	16.064	15.799	15.799	15.799	15.429	14.793	15.163	14.897	14.897	14.897	14.897	14.897	14.261	14.261	14.261	13.995	13.729	13.463	13.197	13.567	12.562	12.562	12.562
YGL061C	4.389	4.389	4.389	4.389	4.389	3.385	3.754	4.596	4.227	5.291	5.291	5.291	5.66	5.66	5.291	6.931	6.931	7.301	7.67	7.67	7.67	7.67	7.67	7.67	7.67	7.67	7.67	7.67	7.936	7.936	8.203	8.203	8.572	8.838	9.473	9.739	9.739	9.739	9.739	9.739	9.739	9.739	9.636	10.168	13.671	14.409	14.941	14.941	14.941
YCR036W	11.335	11.335	11.335	11.335	11.335	11.335	11.335	11.069	10.803	10.803	10.803	10.803	10.803	10.803	10.803	10.434	10.168	9.267	9.267	9.267	9.267	8.897	8.261	7.995	7.626	7.256	7.256	7.256	7.256	7.256	7.256	7.256	7.256	6.887	6.887	6.887	6.887	6.518	6.518	6.518	6.518	6.518	6.518	6.518	6.518	6.148	5.616	5.616	5.35
YDR046C	0.266	0.266	0.266	0.266	0.266	0.266	0.266	0.266	0.266	0.266	0.266	0.266	0.532	0.532	0.532	0.532	0.532	0.532	0.532	0.532	0.532	0.532	0.532	0.532	0.532	0.532	0.532	0.532	0.532	0.532	0.532	0.532	0.532	0.532	0.532	0.532	0.532	0.532	0.532	0.532	0.532	0.532	0.532	0.532	0.798	0.798	0.798	0.798	0.798
YKL155C	10.02	9.754	10.389	10.655	11.661	13.463	13.094	13.094	13.094	13.094	13.094	12.828	13.463	12.562	11.764	11.764	11.764	11.764	11.661	14.469	14.469	15.473	16.109	16.109	17.646	17.276	17.276	17.276	17.173	17.173	16.907	16.907	17.173	16.907	18.547	18.547	18.814	18.814	19.183	18.814	20.084	20.084	20.823	20.823	20.823	21.193	21.193	21.193	21.193
YCR077C	12.562	12.562	12.828	12.828	12.828	12.828	12.828	12.828	11.661	11.661	11.661	12.03	13.729	13.729	14.099	14.099	14.099	14.099	14.838	17.646	17.646	17.646	18.547	19.287	19.287	19.922	19.922	20.558	20.558	20.558	20.558	21.297	21.297	21.297	21.297	21.297	21.297	21.297	21.297	21.297	21.297	21.297	21.297	21.297	21.297	21.297	21.297	21.297	21.297
YCR067C	8.527	8.527	8.527	8.527	8.261	8.261	8.527	8.527	8.527	8.527	8.527	8.793	8.793	8.793	8.793	8.793	8.424	8.424	8.424	8.424	8.424	8.424	8.424	8.424	4.715	4.715	4.715	4.715	4.449	3.547	3.547	3.547	3.917	3.917	3.917	3.917	3.917	3.917	4.183	4.183	4.183	4.183	4.183	4.183	4.183	4.183	4.183	3.547	3.547
YCL039W	13.301	13.301	13.301	13.301	13.567	13.567	13.567	13.567	13.937	13.937	13.937	13.937	13.937	13.937	13.937	13.937	14.306	14.306	14.572	14.572	14.572	14.572	14.572	14.572	14.572	14.572	14.572	14.572	14.572	14.572	14.572	14.572	14.572	14.572	14.572	14.572	14.572	14.572	14.572	14.572	14.572	14.572	14.572	14.572	14.572	14.572	14.572	14.572	14.572
YOR171C	15.681	15.681	15.311	14.941	15.207	15.577	15.843	15.843	15.843	15.473	15.473	15.473	15.473	15.207	14.941	14.941	14.941	14.941	14.941	14.941	14.941	14.941	14.941	14.941	14.941	14.941	14.941	14.941	14.941	14.941	14.941	14.941	14.941	14.941	14.941	14.941	14.941	14.941	14.941	14.572	14.572	14.572	14.572	14.572	14.099	13.729	13.729	14.099	14.099
YNL121C	8.793	8.793	8.793	8.158	7.892	7.892	7.626	7.626	6.458	6.192	6.192	5.557	5.557	5.188	5.188	5.188	5.188	5.557	5.291	5.291	5.291	5.291	5.557	5.291	5.291	5.291	5.291	5.291	4.921	4.921	4.921	4.921	4.921	4.921	4.921	4.921	4.921	4.921	4.921	4.655	4.655	4.655	4.655	4.655	4.655	4.286	4.286	4.286	3.917
YER113C	10.168	10.168	10.537	10.537	10.537	9.001	8.365	8.631	8.631	8.897	8.897	9.267	9.267	9.267	9.001	9.001	9.001	9.001	9.001	9.001	9.001	9.533	9.533	10.168	10.168	9.902	9.695	9.695	9.695	9.695	9.695	9.695	9.695	9.695	9.695	9.695	9.695	9.695	9.799	9.163	9.163	9.163	9.163	9.163	9.163	9.429	9.695	9.695	9.695
YPL219W	14.572	14.203	14.469	13.833	13.833	13.833	13.833	13.833	13.833	13.833	13.833	13.833	13.995	13.626	14.365	14.735	14.469	14.469	14.469	14.469	13.995	17.543	17.543	17.543	17.543	17.543	17.808	17.808	18.178	18.178	18.178	17.646	17.646	18.015	18.015	18.385	18.385	18.385	18.385	18.385	18.651	18.547	18.814	18.814	18.814	18.814	18.814	18.814	19.715
YHR108W	13.035	13.035	13.301	13.301	14.572	14.572	14.572	14.572	14.572	14.572	14.572	14.572	14.572	14.572	14.572	14.572	14.572	14.572	14.572	14.572	14.572	14.572	14.572	14.572	14.572	14.572	14.572	14.572	14.572	14.572	14.572	14.203	14.203	14.203	14.203	13.833	13.833	13.833	13.833	13.197	12.931	12.931	12.931	12.931	12.931	12.931	12.931	12.931	12.931
YML108W	9.813	9.547	9.547	9.547	9.547	9.178	8.438	8.438	8.438	8.438	8.438	8.438	8.438	8.172	8.172	8.172	8.276	7.744	7.212	7.212	8.38	9.178	9.178	9.178	9.178	9.178	9.178	9.178	9.547	9.178	9.178	9.444	9.71	9.71	10.345	10.345	10.345	10.345	10.345	10.877	10.877	10.877	12.148	12.148	12.148	12.148	12.414	12.414	12.946
YDL007W	2.498	2.498	2.498	2.764	3.03	3.665	4.035	4.301	4.301	4.301	6.739	7.907	8.172	8.172	8.438	8.438	8.438	8.438	8.808	9.074	9.074	9.074	9.074	9.074	9.074	9.074	9.074	9.074	9.074	9.074	9.074	9.074	9.074	10.079	10.345	10.345	10.345	10.345	10.345	10.611	10.611	10.611	10.611	10.611	10.611	10.611	10.611	10.611	10.611
YDR127W	5.734	5.734	5.838	6.104	6.104	6.104	6.104	6.104	6.104	6.104	6.104	6.104	6.104	5.734	5.734	5.734	6	5.734	5.734	5.734	5.468	5.468	5.468	5.468	5.734	5.734	5.734	5.734	5.468	5.468	5.468	5.468	4.832	4.566	4.832	4.832	4.832	4.832	5.098	5.098	4.566	4.301	4.301	4.301	4.301	4.301	4.301	4.301	4.301
YBR198C	10.168	9.799	9.799	9.799	9.799	9.799	9.799	9.799	9.799	9.799	9.799	9.799	9.799	9.799	9.799	9.799	9.799	9.799	9.799	9.799	9.799	9.799	9.799	9.799	9.163	9.163	9.163	9.163	9.163	9.163	9.163	8.793	8.793	8.055	8.055	8.055	8.055	8.055	8.055	8.055	8.055	7.685	8.055	8.055	8.055	8.055	8.055	8.055	7.419
YLR027C	6.946	6.946	7.212	7.212	8.956	8.956	8.956	8.956	8.956	8.956	8.956	8.956	8.956	8.956	8.956	8.956	9.325	9.591	9.857	9.857	9.857	9.857	9.857	9.857	9.857	9.857	9.488	9.488	9.488	9.488	9.488	9.488	9.488	9.488	9.488	9.488	9.488	9.488	9.754	9.754	9.754	9.754	9.754	9.754	9.754	9.754	9.754	9.754	9.754
YER134C	4.449	4.715	4.715	4.715	5.084	5.084	5.084	5.823	5.823	5.823	5.823	6.192	6.192	6.192	6.192	6.192	6.192	6.192	6.192	6.562	6.562	6.828	6.828	6.828	7.094	7.463	8.735	8.735	8.735	8.735	8.735	8.735	8.735	8.735	8.735	9.001	9.001	9.001	9.001	9.001	9.001	9.001	8.469	8.469	9.104	9.104	9.104	9.104	9.104
YER172C	10.803	10.803	11.173	11.173	11.173	11.173	11.173	11.173	11.705	11.173	11.543	11.543	11.912	11.809	11.809	14.351	14.351	14.351	14.351	14.351	14.351	14.72	14.72	14.986	14.986	14.986	14.986	14.986	14.986	15.252	15.252	15.252	15.621	15.887	15.887	15.887	15.887	15.887	15.887	15.518	15.518	15.518	15.518	15.518	15.518	15.518	15.518	15.518	15.518
YDR505C	11.764	11.498	11.498	10.389	10.123	8.483	8.483	8.114	8.114	8.114	7.848	7.848	7.848	7.848	8.114	7.848	7.848	8.483	8.483	9.488	9.488	9.488	9.488	9.488	9.857	9.857	9.857	9.857	9.591	9.961	9.163	9.163	9.429	9.429	9.429	9.429	8.852	8.586	8.586	8.586	9.488	9.488	9.488	9.488	9.222	9.222	9.857	9.591	9.591
YDL157C	2.601	2.97	2.97	2.97	2.97	2.704	2.704	2.704	2.704	2.704	2.704	2.704	2.704	2.704	2.704	2.704	2.704	2.704	2.704	2.704	2.704	2.808	2.808	2.808	2.808	2.808	2.808	2.808	2.808	2.808	2.808	2.808	2.808	2.808	2.808	2.808	2.808	2.808	2.808	2.808	2.808	2.808	2.808	2.808	2.808	2.808	2.808	2.808	2.808
YHL017W	9.902	9.902	9.902	9.902	9.902	4.715	4.079	4.345	6.045	7.522	7.522	7.522	7.522	7.522	7.522	7.522	7.522	7.522	7.522	7.522	7.522	8.897	8.897	8.897	8.897	8.897	8.897	9.163	11.232	11.867	11.867	12.133	13.671	13.671	13.937	13.671	13.937	13.937	13.937	13.937	14.203	14.469	14.469	14.735	14.735	15.843	15.843	15.843	16.479
YGL048C	7.153	6.887	6.887	7.522	7.788	9.325	9.325	9.325	9.325	9.325	7.892	8.527	8.261	8.261	8.261	8.261	8.261	8.897	8.631	8.631	8.631	8.631	8.631	8.631	8.631	8.631	8.631	8.631	8.631	8.631	8.631	8.631	8.897	8.897	8.897	8.897	8.897	9.163	9.163	9.163	9.163	10.168	10.168	10.168	10.168	10.168	10.168	9.902	9.902
YER041W	7.626	7.094	6.724	6.99	6.99	7.256	7.256	7.256	7.256	7.256	7.256	7.256	7.626	7.626	7.626	7.626	6.355	6.355	6.355	6.355	6.355	6.355	6.621	6.621	6.252	6.252	6.252	6.252	5.986	6.252	6.252	6.252	6.252	6.252	6.355	6.355	6.355	6.355	6.355	5.72	5.454	5.454	5.72	5.72	5.72	6.355	6.355	6.355	6.355
YBR259W	6.252	6.252	6.252	6.252	6.518	6.887	6.887	7.153	7.153	7.153	7.153	7.153	7.153	7.153	7.153	7.153	6.887	7.419	7.788	7.788	7.788	7.788	8.32	8.32	8.32	9.059	9.059	9.059	9.059	9.059	9.059	9.799	9.799	9.799	9.799	9.799	9.799	9.799	9.799	9.799	9.799	9.799	9.799	9.799	9.799	9.799	9.799	10.168	10.168
YDR307W	3.813	3.813	3.813	3.813	3.813	4.449	4.449	4.449	4.449	4.449	4.449	4.449	4.449	4.449	4.449	4.449	4.449	4.818	4.286	4.286	4.286	4.552	4.818	4.818	5.084	5.084	5.084	5.084	5.084	5.084	5.084	5.084	5.084	5.084	5.084	5.084	5.084	5.084	5.454	5.454	5.454	5.454	5.823	5.823	5.823	5.823	5.823	5.823	5.823
YLR306W	8.32	8.32	8.586	8.586	8.586	10.02	10.02	10.02	10.286	10.286	10.02	10.02	10.02	10.02	10.552	10.552	10.552	10.552	10.552	10.552	10.286	10.286	10.286	10.286	11.395	11.395	11.395	12.03	12.03	12.399	12.399	12.399	12.399	12.399	12.399	12.399	12.399	12.399	12.665	12.665	12.665	12.665	12.665	12.665	12.665	12.665	12.665	13.035	13.035
YNL076W	6.399	6.399	6.399	6.399	6.296	6.296	6.828	6.828	6.828	7.36	9.429	9.429	9.429	9.429	9.429	9.429	10.065	10.065	10.065	10.065	10.065	10.065	10.065	10.065	10.065	10.331	10.331	10.331	10.331	10.331	10.331	10.331	10.331	10.331	10.331	10.331	10.331	10.331	10.331	10.331	10.331	10.331	10.331	10.331	10.331	10.331	10.331	10.331	10.331
YPL083C	8.69	8.69	8.69	8.69	8.956	8.586	8.586	8.586	8.586	8.586	8.586	8.586	8.586	8.586	8.586	8.586	8.586	8.32	8.32	8.32	8.32	8.055	8.055	7.951	7.685	7.685	7.685	7.419	7.419	7.419	7.419	6.784	5.986	7.626	7.626	7.626	7.626	7.626	7.626	7.626	7.626	7.626	7.36	7.729	7.729	7.729	7.729	7.729	7.729
YLR176C	14.203	14.203	14.203	14.203	14.572	14.203	14.203	14.203	14.203	14.203	14.203	14.203	14.203	14.941	15.947	16.582	16.848	16.848	16.848	16.848	16.848	16.848	16.848	16.848	16.848	16.848	16.848	16.848	16.848	16.848	16.848	16.848	16.848	16.848	16.848	16.848	16.848	16.582	16.582	16.582	16.582	16.582	16.582	16.582	16.05	16.419	16.419	16.686	17.055
YLR170C	10.419	10.419	10.316	10.685	10.685	10.685	10.685	10.685	10.951	11.483	11.483	11.483	11.483	11.853	11.853	11.853	11.853	11.853	11.853	12.119	13.287	13.287	13.287	13.287	13.287	14.025	14.025	14.025	14.025	14.025	14.025	14.025	14.025	14.025	14.025	14.025	14.025	14.025	14.557	14.557	14.557	14.557	14.557	14.557	14.188	14.188	14.188	13.922	13.922
YKL084W	13.877	14.143	14.143	14.143	14.143	13.405	13.035	13.035	13.671	13.671	13.671	13.671	13.671	14.04	14.04	14.04	14.04	14.04	13.774	13.508	13.508	13.508	13.508	13.508	13.508	13.508	13.508	13.508	13.508	13.508	13.508	13.508	13.508	13.508	13.242	13.242	13.242	13.242	13.242	13.242	13.242	13.242	13.242	13.242	13.242	13.242	13.242	13.242	13.242
YLR449W	9.37	9.636	9.636	9.636	9.636	9.636	9.636	9.636	9.636	9.636	9.636	9.636	9.636	9.636	9.902	9.902	9.902	9.902	9.902	9.902	9.902	9.902	9.902	9.902	9.902	9.902	9.902	9.902	9.902	9.902	9.902	9.902	9.902	9.902	9.902	9.902	9.636	9.636	9.267	9.267	9.267	9.267	9.267	9.267	9.267	9.267	9.267	9.267	9.267
YJL109C	11.454	11.454	11.454	11.454	11.454	11.454	11.454	11.823	11.823	11.823	11.823	11.823	11.557	11.188	11.188	11.454	11.454	11.454	11.454	11.454	11.454	11.454	11.72	11.72	11.72	11.72	10.818	11.084	11.35	11.35	11.35	11.35	11.35	11.35	11.35	11.35	11.35	11.35	11.35	11.35	11.35	11.084	11.084	11.084	11.084	11.084	11.084	11.084	11.084
YPR024W	18.178	18.178	18.178	18.178	18.178	18.178	18.178	18.178	18.178	18.178	18.178	18.178	18.178	18.178	18.178	18.178	18.178	18.178	18.178	18.178	18.178	18.178	18.178	18.178	18.178	17.912	17.912	17.912	17.912	17.912	17.912	17.912	17.912	17.912	17.646	17.38	17.38	17.38	17.38	17.38	17.38	17.38	17.011	17.011	17.011	17.011	17.011	16.744	16.744
YDL119C	8.572	8.572	7.833	8.203	8.203	8.203	8.203	8.203	8.203	7.936	7.567	7.567	7.936	8.203	8.203	8.203	8.203	8.203	8.203	8.203	8.203	8.203	8.203	8.203	8.735	8.735	8.735	8.735	8.735	8.735	8.735	8.735	8.735	8.735	8.735	8.735	8.735	9.636	9.636	9.636	9.636	9.636	9.636	9.636	9.636	9.902	9.902	9.902	9.902
YOR059C	14.572	14.572	14.572	14.572	14.306	14.306	14.306	14.306	14.306	13.937	13.937	13.937	13.301	12.931	12.931	12.931	12.931	12.931	12.665	12.665	12.665	12.665	11.927	11.557	11.557	9.65	7.848	7.316	7.153	7.153	7.153	7.153	6.355	6.621	6.621	6.99	6.99	6.99	7.256	7.256	7.256	7.256	7.256	7.256	7.256	7.256	7.256	7.256	7.256
YDR470C	13.242	12.976	12.976	12.976	12.976	10.966	10.966	10.966	10.966	9.533	9.163	8.793	8.793	8.793	8.424	8.424	8.424	7.685	7.419	7.419	7.419	7.419	7.419	7.419	7.419	7.153	5.35	4.449	4.449	4.449	4.079	4.079	4.079	4.079	4.079	4.079	2.808	2.808	2.808	2.808	2.808	2.808	2.808	2.808	2.808	2.808	2.808	2.808	2.808
YKL186C	3.236	3.236	3.236	3.502	3.502	3.502	3.133	3.502	3.502	3.502	4.301	4.301	4.301	4.301	4.301	4.301	4.035	4.035	3.768	3.768	3.768	3.768	4.138	3.872	3.872	3.872	3.872	3.872	4.242	4.242	4.242	4.242	4.242	4.242	4.242	4.242	5.143	5.143	5.513	5.513	5.513	5.513	5.513	5.513	5.779	5.779	5.779	5.779	5.779
YJR089W	5.409	5.409	5.409	5.409	5.409	5.409	5.409	5.409	5.04	5.04	4.774	4.877	4.877	5.143	5.143	5.143	5.143	5.409	5.409	6.148	6.784	11.395	12.931	14.838	14.838	14.838	15.104	15.104	15.104	15.104	15.104	15.104	15.104	15.104	15.104	15.104	15.104	15.104	15.104	15.104	15.104	15.104	15.104	15.104	15.104	15.104	15.104	15.104	15.104
YER074W-A	19.759	19.759	19.759	20.765	20.765	20.765	20.765	21.03	21.4	21.666	21.666	21.4	21.77	21.77	21.77	21.77	21.77	21.77	21.503	21.503	21.503	21.503	21.503	21.503	21.503	21.503	21.134	21.134	21.134	21.134	21.134	21.134	21.134	21.134	20.868	19.863	20.129	20.129	19.863	19.863	19.863	19.597	19.597	19.597	19.597	18.858	18.858	18.858	18.858
YLR268W	12.237	12.503	12.503	12.503	12.503	12.503	12.503	12.503	12.503	12.503	12.503	12.769	12.769	12.769	12.503	12.503	12.503	12.769	13.508	13.877	14.143	14.143	14.513	14.883	14.883	14.883	14.883	14.883	14.883	14.883	14.513	14.779	14.513	14.513	14.513	14.513	15.149	15.149	15.149	15.149	15.149	15.149	15.149	14.883	14.883	14.883	15.311	15.577	15.577
YGR026W	12.355	13.153	13.153	13.153	13.153	13.153	13.153	13.153	13.153	13.153	13.153	13.153	13.153	13.153	13.153	13.153	13.153	13.153	13.153	13.153	13.153	13.153	13.153	13.153	13.153	13.153	13.153	13.153	14.055	15.325	17.335	17.335	17.335	17.335	17.335	17.07	16.803	16.803	17.439	17.439	17.439	17.439	17.439	17.439	17.173	17.173	17.173	17.173	17.173
YDR328C	7.833	8.203	8.838	8.838	8.838	8.838	8.838	8.838	8.838	8.838	8.838	8.572	10.582	11.217	15.296	15.296	15.296	15.296	15.296	15.296	15.296	16.834	16.834	16.834	16.834	16.834	16.834	16.834	16.834	17.203	17.838	18.105	18.37	18.37	18.37	18.37	18.37	18.37	18.37	18.37	18.37	18.74	18.74	18.74	19.375	19.745	19.745	19.745	19.745
YKR001C	11.809	11.809	11.809	11.809	12.178	12.178	12.178	12.178	12.178	11.912	11.912	11.912	11.912	12.178	12.178	12.178	12.178	12.178	12.178	12.281	12.651	12.917	12.917	12.917	12.917	12.917	12.917	12.917	12.917	12.917	12.917	12.917	12.917	12.917	12.917	12.917	12.917	12.917	12.917	12.917	13.183	13.183	13.183	12.813	12.813	12.813	12.813	12.813	12.813
YOR198C	9.591	9.591	9.591	9.591	9.857	10.863	12.399	12.399	12.399	12.399	12.399	12.399	12.399	12.769	12.769	12.769	12.769	12.769	12.769	12.769	12.769	12.769	12.769	12.769	12.769	12.769	13.139	13.139	13.139	13.139	13.405	13.405	13.405	13.405	13.405	13.405	13.405	13.405	13.405	13.405	13.405	13.405	13.405	13.405	13.405	13.405	13.405	13.405	13.405
YLR179C	5.986	5.986	5.986	5.986	5.72	5.72	6.089	6.089	6.089	6.089	6.089	6.355	6.355	6.355	6.621	6.621	6.621	6.355	6.355	6.355	6.724	7.892	7.892	8.261	8.261	8.261	7.995	7.995	7.995	7.995	7.995	7.995	7.995	7.995	7.995	7.995	7.995	7.995	7.995	7.995	7.995	7.626	7.626	7.626	7.626	7.626	7.256	6.99	6.99
YJL210W	9.533	9.533	9.533	9.533	9.163	9.163	8.897	8.897	9.163	9.163	9.163	9.163	9.163	9.163	9.163	9.163	9.163	9.163	8.897	8.897	8.897	8.897	8.897	8.897	8.897	8.897	8.897	8.897	8.631	8.261	8.261	8.261	8.261	8.261	8.261	8.261	8.261	8.261	8.261	8.261	8.261	8.261	8.261	8.261	8.261	8.261	8.261	8.261	8.261
YOL097C	5.616	5.247	5.616	6.518	6.518	6.518	6.252	7.153	8.055	9.384	9.754	10.02	10.02	11.025	12.296	13.463	13.463	13.463	13.463	13.833	13.833	14.099	14.099	14.099	14.099	15.001	15.001	15.001	15.001	15.001	15.001	15.001	15.001	15.001	15.001	15.001	15.001	15.001	15.001	15.001	15.001	15.001	15.001	15.001	15.001	15.267	15.267	15.267	15.267
YNL252C	3.547	3.547	3.547	3.547	3.813	4.286	4.552	4.552	4.818	4.818	4.818	4.818	4.818	4.818	4.818	4.818	4.818	4.818	4.818	4.818	4.818	5.823	5.823	5.823	5.823	5.823	6.089	7.729	7.995	7.995	7.995	7.995	7.995	7.995	7.995	7.995	7.995	7.995	7.995	7.995	7.995	7.995	8.365	8.365	8.365	9.104	9.37	9.739	9.739
YOR265W	9.267	9.267	8.631	8.631	8.631	8.631	8.631	8.631	8.631	6.518	6.148	6.784	6.784	6.784	6.784	6.784	6.518	5.986	5.616	5.616	5.616	5.247	5.513	5.247	5.247	5.247	5.247	5.247	5.247	5.247	5.247	5.247	4.611	4.877	6.148	6.414	6.414	6.414	6.414	6.414	6.414	6.414	6.414	6.414	6.414	6.68	7.316	8.217	9.222
YOR202W	18.976	18.976	18.976	18.976	18.976	18.976	18.976	18.976	18.872	18.872	18.872	18.872	18.872	18.872	18.872	18.872	18.872	18.872	18.872	18.872	18.872	18.872	18.607	18.607	18.607	18.607	18.607	18.607	18.607	18.34	18.34	18.34	18.34	18.34	18.34	18.34	17.232	17.232	17.498	17.498	17.498	17.128	17.128	16.863	16.863	16.863	16.493	16.493	16.493
YLR073C	9.591	9.591	9.591	10.493	10.493	11.601	13.729	13.729	13.729	13.729	13.729	13.729	13.729	14.203	13.937	14.203	14.203	14.203	14.735	14.735	14.735	14.735	14.735	14.735	14.735	14.735	14.735	14.735	14.735	14.735	14.735	14.735	14.735	14.735	15.37	15.636	15.636	15.902	15.902	15.902	15.902	16.641	16.641	16.641	16.641	16.271	16.271	16.271	16.271
YEL055C	7.094	7.094	7.36	7.626	7.892	7.892	7.892	7.892	7.892	7.892	7.892	7.892	8.527	8.793	8.793	8.793	8.793	8.793	8.424	8.69	9.591	9.857	10.123	10.123	10.123	10.123	10.123	10.123	10.123	10.123	10.123	10.123	10.123	10.123	10.123	10.123	10.123	10.123	10.123	10.123	10.123	10.123	10.123	10.123	10.123	10.123	10.123	9.857	9.857
YDR002W	11.823	11.823	11.823	11.823	11.557	11.557	11.291	11.291	11.291	11.291	11.291	11.291	10.921	10.921	10.921	10.921	10.552	10.552	10.552	10.552	10.552	10.552	10.552	10.552	7.005	6.37	5.838	5.572	5.306	4.67	4.138	4.138	4.138	4.138	3.872	3.872	3.872	3.872	3.606	3.606	3.606	2.704	2.704	2.704	1.433	0.901	0.901	1.167	1.167
YNL190W	8.114	8.114	8.912	8.912	8.912	8.912	8.912	8.912	9.178	9.178	9.178	9.178	9.178	9.178	9.178	9.178	9.178	9.178	9.178	9.178	9.178	9.178	9.178	9.178	9.178	9.178	9.178	9.178	9.178	9.178	9.178	9.178	9.178	9.178	9.178	9.178	9.178	9.178	9.178	9.178	9.178	9.178	9.178	9.178	9.178	9.178	9.178	9.178	9.178
YDL082W	1.537	1.803	1.803	2.069	2.069	2.069	2.069	2.069	2.069	2.069	2.335	2.867	3.502	6.37	6.37	6.37	6.37	6.37	6.37	6.37	6.636	6.636	6.636	6.636	6.636	6.636	6.636	7.005	7.271	7.271	7.271	7.271	7.271	7.271	7.271	7.641	7.641	7.641	7.641	7.641	7.641	7.641	7.641	7.641	7.641	7.641	7.641	7.641	7.641
YNL119W	18.178	18.178	18.178	17.912	17.912	17.912	17.912	17.276	16.538	16.538	16.538	16.271	16.271	15.902	15.902	15.636	15.636	15.636	15.001	15.001	14.365	13.567	13.567	13.567	13.567	13.567	13.567	13.567	13.567	13.567	13.567	13.567	13.567	13.567	12.665	12.665	12.665	12.665	11.661	11.661	11.661	11.661	10.655	10.655	10.655	10.02	10.02	7.582	7.582
YLR372W	5.882	5.616	5.616	5.616	5.616	5.616	5.616	5.616	5.616	4.877	3.872	3.872	3.872	3.872	3.872	3.872	3.872	3.872	3.872	2.808	2.438	2.438	2.438	2.704	2.808	2.808	3.074	3.074	3.074	3.074	3.074	3.074	3.074	3.074	3.074	3.074	2.704	2.97	3.872	3.872	3.872	3.872	4.138	4.404	4.404	5.04	5.04	5.04	5.04
YLL026W	11.454	11.823	11.823	11.823	11.823	12.991	12.991	13.36	14.158	14.158	14.158	14.69	14.69	14.69	14.793	14.793	14.793	14.793	14.793	14.793	14.793	14.793	14.527	14.261	12.193	11.927	12.296	12.296	12.296	15.207	15.207	15.473	15.473	16.006	15.636	15.636	15.636	15.902	16.271	16.641	16.641	17.173	18.178	19.287	19.287	19.287	19.287	19.287	19.287
YIR031C	11.232	11.498	10.123	9.857	10.597	10.597	10.597	10.227	10.123	10.123	10.655	10.655	10.655	10.655	10.389	11.188	12.399	13.301	14.306	14.306	14.306	14.306	14.675	14.675	14.675	14.675	14.675	14.941	14.941	14.941	14.941	15.311	14.675	14.675	14.675	14.675	14.941	14.941	14.941	14.941	14.941	14.941	14.941	14.941	14.941	14.675	15.311	14.675	14.675
YGR078C	6.296	8.203	8.203	8.469	9.37	9.37	10.005	10.005	10.375	10.375	10.375	10.375	10.375	10.375	10.375	10.375	10.375	10.375	10.375	10.745	10.745	10.745	10.745	10.745	10.641	11.277	12.341	12.607	12.607	12.607	12.607	12.607	12.607	12.607	12.607	12.607	12.607	12.607	12.607	12.607	12.607	12.607	12.607	12.607	12.607	12.607	12.607	12.607	12.607
YDR257C	18.046	18.046	18.046	18.046	18.046	18.046	19.213	20.484	20.484	20.484	21.119	21.119	21.119	21.119	21.119	21.119	21.119	21.119	21.119	21.119	21.119	21.119	21.119	21.119	21.119	21.119	21.119	21.489	21.489	21.489	21.489	21.489	21.489	21.858	21.858	21.489	21.489	21.858	21.489	21.858	21.858	21.858	21.858	21.858	21.858	21.858	21.858	22.125	22.125
YCL036W	13.242	13.877	13.877	13.877	13.877	13.877	13.877	13.877	13.877	14.247	14.247	14.247	14.247	14.617	14.617	14.617	14.617	14.617	14.617	14.617	14.617	14.617	14.617	14.617	14.617	14.617	14.617	14.617	14.617	14.617	14.617	14.617	14.617	14.617	14.617	14.247	14.247	14.247	14.247	14.247	14.247	14.247	14.247	14.247	14.247	13.715	13.715	13.715	13.715
YEL025C	8.32	8.32	11.129	11.395	11.764	11.764	11.764	12.503	12.503	12.503	12.503	12.503	12.503	12.503	12.503	12.237	12.237	12.237	12.237	12.503	12.503	12.503	12.503	12.503	12.503	12.769	12.399	12.399	12.399	12.399	12.399	12.399	12.399	12.399	12.399	12.399	12.399	12.399	12.399	12.399	12.399	12.399	12.399	12.399	12.399	12.399	12.399	12.399	12.399
YGR153W	7.685	7.685	7.685	7.685	8.055	8.055	8.055	8.055	8.055	8.055	8.055	8.055	8.852	8.852	8.852	8.852	8.852	8.852	8.852	8.852	8.852	8.852	8.852	8.852	8.852	8.586	8.586	8.586	8.586	8.586	8.586	8.586	8.586	8.586	8.586	8.586	8.586	8.586	8.586	8.586	8.32	8.586	8.586	8.586	8.586	8.586	8.586	8.586	8.586
YGL077C	10.951	10.951	10.951	10.951	10.951	10.951	10.951	10.951	10.951	10.951	10.951	10.951	11.217	11.217	11.217	12.755	12.755	13.124	13.124	13.124	12.755	13.124	13.124	13.124	13.124	13.124	13.124	13.124	13.124	13.124	13.124	13.493	13.493	13.863	13.863	13.863	13.863	13.493	13.493	13.227	12.961	12.961	12.961	13.227	13.227	13.227	13.227	13.227	13.227
YDR515W	5.454	5.454	5.72	4.921	5.291	5.291	5.291	5.291	5.291	5.291	5.291	6.562	7.36	7.626	7.892	7.892	7.892	7.892	7.892	7.892	7.892	7.892	7.153	7.788	9.163	9.163	9.429	9.429	9.429	9.695	9.695	9.695	9.695	10.065	10.065	10.065	10.065	10.065	10.803	11.173	15.311	15.577	15.577	15.947	15.947	15.947	16.316	16.316	16.316
YMR072W	10.921	10.921	10.921	10.921	10.921	10.921	10.921	10.921	10.921	10.921	10.921	10.921	10.921	10.921	10.921	10.921	10.921	10.921	10.921	10.921	10.921	10.921	10.921	10.921	10.921	10.921	10.921	10.921	10.921	10.921	10.921	10.921	10.921	10.921	10.921	10.921	10.921	10.921	10.921	10.921	10.921	10.921	10.655	10.655	10.655	10.655	10.655	10.655	10.655
YNL294C	4.981	4.981	4.981	3.813	4.079	4.981	4.981	4.981	4.981	4.981	4.981	4.242	4.508	4.242	5.513	5.779	8.424	8.424	8.424	8.424	8.69	8.69	8.69	9.059	9.059	9.059	9.059	9.429	9.059	9.695	9.695	9.961	9.961	10.331	10.331	10.331	10.331	10.331	10.331	10.331	10.331	10.331	10.331	10.331	10.331	10.331	10.331	10.331	10.331
YCR031C	6.68	5.941	6.68	6.68	6.68	6.68	6.68	6.68	6.68	6.946	6.946	7.05	7.05	6.518	6.518	5.72	5.72	5.72	5.72	5.72	5.72	5.35	5.35	5.35	5.35	5.247	5.35	4.981	4.981	4.981	4.981	5.35	5.35	6.621	7.419	7.788	7.788	7.788	7.788	8.055	8.32	8.32	8.586	8.852	8.852	10.123	9.857	10.123	10.493
YKL090W	6.694	6.694	6.325	5.793	4.891	4.625	4.625	4.625	4.625	4.891	4.891	5.261	5.261	5.261	5.261	5.261	4.995	4.729	4.729	4.729	4.729	4.729	4.729	4.729	3.665	2.764	1.966	1.966	2.232	2.232	2.232	2.232	2.232	2.232	2.232	2.232	1.966	1.966	1.966	1.966	2.232	2.232	2.232	2.498	2.498	2.498	2.498	2.498	2.764
YFL007W	10.493	10.493	10.493	11.395	11.395	11.395	11.395	11.395	11.395	11.395	11.395	11.395	11.395	11.395	11.395	11.395	11.395	11.395	11.395	11.395	11.395	11.395	11.395	11.395	11.395	11.395	11.395	11.395	11.395	11.395	11.395	11.395	11.395	11.395	11.395	11.395	11.395	11.395	11.395	11.395	11.395	11.395	11.395	11.395	11.395	11.395	11.395	11.395	11.395
YJL147C	3.178	3.178	3.178	3.178	3.178	3.178	3.178	3.178	3.178	3.178	2.808	3.178	3.178	3.178	3.178	3.178	3.178	3.178	3.178	3.178	3.443	3.443	3.443	3.443	3.443	3.443	2.704	2.808	2.808	2.808	3.074	3.074	3.074	3.074	3.074	4.242	4.242	4.242	4.242	3.975	5.084	5.084	5.084	5.557	5.557	5.823	5.823	5.823	5.823
YPL189C-A	11.173	11.173	11.173	10.907	10.907	10.641	11.277	11.543	11.543	11.543	11.543	11.809	11.809	12.075	12.075	12.075	12.71	12.71	12.71	13.079	13.079	13.345	14.143	15.681	15.681	15.681	15.681	17.055	17.055	17.424	17.424	17.159	17.159	17.159	17.159	17.159	15.784	15.784	15.784	15.784	15.784	15.784	15.784	15.681	15.681	15.681	14.675	14.306	14.572
YGR005C	8.852	8.852	8.852	8.852	8.483	8.483	8.483	8.483	8.749	8.749	9.015	8.646	9.015	9.015	9.015	9.281	8.646	9.281	9.015	9.015	9.015	9.015	9.015	9.015	9.015	9.281	9.281	10.448	10.448	10.714	10.714	10.714	10.714	11.084	11.084	10.714	11.35	11.35	11.35	11.72	11.72	11.72	11.72	11.454	11.454	11.454	11.72	11.72	11.72
YLR032W	5.941	5.941	5.941	5.941	5.941	6.577	6.946	6.946	6.946	6.946	7.316	7.316	7.316	7.316	7.316	7.316	7.848	7.848	8.114	9.281	9.281	10.02	10.02	10.02	12.133	12.133	12.133	12.133	12.133	12.133	12.133	12.133	12.133	12.133	12.399	12.399	12.399	12.399	12.399	12.399	12.399	12.399	12.03	13.035	13.035	13.035	13.035	13.774	14.04
YNL039W	14.764	14.764	15.666	15.666	15.666	15.666	16.671	16.671	16.671	16.671	16.671	16.774	16.774	16.774	16.774	16.774	16.774	16.774	16.774	16.774	17.144	17.41	17.676	17.676	17.676	18.046	18.311	18.311	18.311	18.311	18.311	18.311	18.311	18.311	18.311	18.311	18.311	18.311	18.311	18.311	18.311	18.311	18.311	18.311	18.311	18.311	18.311	18.681	18.681
YGR289C	7.212	7.212	7.212	7.212	7.212	7.212	7.212	7.212	7.212	7.848	7.848	7.848	7.848	7.848	7.848	7.848	7.848	8.114	8.114	8.114	8.114	8.114	8.114	8.114	8.114	8.114	8.114	8.114	8.114	8.114	8.114	8.114	8.114	8.114	8.114	8.114	8.114	8.114	8.114	8.114	8.114	8.114	7.848	7.848	8.217	7.951	7.951	7.951	7.951
YNL020C	14.498	14.498	14.498	14.868	14.868	14.868	14.868	14.868	14.868	14.868	14.868	14.868	14.868	14.868	14.868	14.498	14.498	13.759	13.759	13.493	13.493	13.759	13.759	13.759	13.759	13.759	14.129	13.759	13.759	13.759	13.759	13.759	13.39	13.124	13.124	13.124	13.124	13.124	12.858	12.223	12.223	12.223	12.223	11.957	11.957	11.587	11.587	11.587	8.838
YPL126W	1.803	1.803	1.803	1.803	1.803	1.803	1.803	1.803	1.803	1.803	1.803	1.803	1.803	1.803	1.803	1.803	1.803	1.803	1.803	2.069	2.069	2.069	2.069	1.803	1.803	1.537	1.537	1.537	1.537	1.537	1.537	1.907	1.907	2.438	2.97	2.97	2.97	3.34	3.34	3.34	3.709	3.709	3.709	3.709	3.34	3.34	3.606	3.975	3.975
YGR274C	4.611	5.247	5.247	5.247	5.247	5.247	5.247	5.247	3.709	3.709	3.074	3.074	3.074	3.074	3.074	3.074	2.335	2.335	2.335	2.335	2.335	2.601	2.601	2.601	2.335	2.601	2.601	2.601	2.97	3.34	3.34	3.34	3.34	3.34	3.34	4.242	3.975	3.975	4.242	4.242	4.242	4.242	4.242	4.611	4.611	4.611	5.779	6.784	10.02
YDR128W	7.522	7.522	7.522	7.256	7.36	7.094	7.094	7.094	7.094	7.094	7.995	7.729	8.099	8.099	8.735	9.104	9.104	9.104	9.104	9.104	9.104	9.104	9.473	9.104	9.104	9.104	9.104	9.104	9.104	9.104	8.203	8.203	7.936	7.936	7.936	8.203	8.203	8.203	8.203	8.572	8.572	8.572	8.572	7.833	8.099	8.099	11.543	11.543	11.543
YDR086C	15.089	15.089	15.089	15.089	15.459	15.459	15.459	15.459	15.459	15.459	15.459	15.459	15.459	15.459	15.459	15.459	15.459	15.459	15.459	15.459	15.459	15.089	15.459	14.454	14.454	14.454	14.454	14.454	14.454	14.454	14.454	14.454	14.454	14.454	14.454	14.454	14.454	14.085	14.085	13.715	13.715	12.607	12.607	12.607	12.607	12.607	12.607	12.607	12.607
YGR270W	0	0	0	0	0	0	0	0	0	0	0	0	0	0	0	0	0	0	0.369	0.369	0.369	0.369	0.369	0.369	0.369	0.369	0.369	0.369	0.369	0.369	0.369	0.369	0.369	0.369	0.369	0.369	0.369	0.369	0.369	0.369	0.369	0.369	0.739	0.739	0.739	2.01	2.01	2.01	2.01
YLR443W	12.444	13.079	13.079	13.079	13.079	13.079	13.449	13.449	13.715	14.883	14.883	14.883	14.883	14.883	14.883	14.883	15.149	15.149	15.415	15.784	15.784	15.784	15.784	16.05	16.05	16.316	16.316	16.316	17.853	18.223	18.223	18.223	18.223	18.223	18.223	18.223	18.223	18.223	18.223	18.223	18.223	18.223	18.223	18.326	19.124	19.124	19.124	19.124	19.124
YGL159W	12.931	12.931	12.931	12.931	12.931	12.931	12.931	12.931	12.931	12.931	12.931	12.931	13.301	13.301	13.301	13.301	13.301	13.301	13.301	13.301	13.301	13.301	13.301	13.301	13.301	13.301	13.301	13.301	13.301	13.035	12.665	12.665	12.665	12.665	11.927	11.927	11.927	11.557	11.557	11.557	11.557	11.557	11.188	11.188	11.188	11.188	11.188	11.188	11.188
YNL311C	8.527	8.527	8.793	9.799	10.168	10.168	10.168	10.537	10.537	11.277	11.011	11.011	11.011	11.011	12.281	12.281	12.281	12.015	12.015	12.281	12.281	12.281	12.385	12.385	12.385	12.385	12.385	12.385	12.385	12.385	12.385	12.755	12.755	12.755	12.755	13.39	13.39	13.39	13.39	13.39	13.39	13.39	13.39	13.39	13.39	13.021	13.021	13.021	13.021
YEL036C	0.635	0.635	0.635	0.266	0.266	0.266	0.266	0.266	0.266	0.266	0.266	0.266	0.266	0.266	0.266	0.266	0.266	0.266	0.266	0.266	0.266	0.635	1.375	1.375	1.375	1.375	1.375	1.375	1.375	1.375	1.375	1.375	1.375	1.375	1.375	1.375	1.375	1.375	1.907	1.907	2.172	2.542	2.542	2.542	2.542	2.542	2.542	2.542	2.542
YDR019C	3.178	3.178	2.808	3.547	3.547	3.547	3.547	4.183	5.557	5.823	5.823	6.828	7.094	7.094	7.094	7.094	7.094	7.094	7.094	7.094	6.828	6.828	6.828	6.828	6.828	6.828	6.828	6.828	6.828	6.828	6.828	6.828	6.828	6.828	6.828	6.828	6.828	6.99	6.724	7.256	6.99	6.99	7.522	8.852	9.118	10.818	10.818	10.818	10.818
YNL180C	6.148	6.148	5.882	5.882	5.616	5.882	5.882	5.882	6.148	6.148	6.148	6.148	6.148	5.882	6.252	6.252	6.252	6.252	6.252	6.252	6.252	5.986	5.986	5.986	5.986	5.986	5.986	5.72	5.72	5.72	5.72	5.72	5.72	5.72	5.72	4.981	4.981	4.981	4.981	4.981	4.981	4.981	4.981	4.981	4.981	4.715	4.715	4.715	4.715
YDL001W	18.001	18.001	18.001	18.001	18.001	18.001	17.631	18.001	17.735	17.735	17.735	17.735	16.996	16.73	17.262	17.631	17.631	17.631	17.631	17.631	17.631	17.631	17.262	17.262	17.366	16.996	16.996	16.996	16.996	16.996	16.996	17.366	18.001	18.001	18.001	18.001	18.001	18.001	17.631	17.631	17.631	17.631	17.631	16.523	16.257	15.991	15.991	15.991	15.459
YCL005W	7.685	7.685	7.685	8.424	9.163	9.163	9.163	9.163	9.163	9.533	9.001	9.001	9.001	9.001	9.001	9.001	9.001	9.001	10.271	10.271	11.069	11.069	11.069	11.069	11.335	10.966	11.764	11.764	11.764	11.764	11.764	12.03	12.03	12.03	12.03	12.03	12.03	12.03	12.03	12.03	12.03	12.03	12.03	11.764	11.764	11.764	11.764	11.395	11.395
YGL130W	5.941	6.577	7.05	6.784	7.582	7.848	7.848	7.848	7.848	7.848	7.582	7.582	7.848	7.848	8.114	8.114	8.114	8.114	8.38	8.38	8.646	9.281	9.281	9.281	9.281	9.813	10.552	11.188	11.188	11.188	11.188	11.188	11.188	11.188	11.557	11.557	11.557	11.557	11.557	12.296	12.193	12.193	12.193	12.193	12.193	12.193	12.193	12.193	13.937
YBR139W	14.306	14.306	14.306	14.306	14.306	14.306	14.306	14.306	14.306	14.306	14.306	14.306	14.306	14.306	14.306	14.306	14.04	14.04	14.04	14.04	14.04	14.04	13.774	13.774	13.774	14.04	14.04	14.04	14.04	14.04	14.04	14.04	14.04	14.04	14.04	13.774	13.774	13.774	13.035	12.665	12.665	12.665	12.665	12.665	12.665	12.399	12.399	12.133	11.764
YLR177W	6.887	6.887	6.887	6.887	6.887	7.256	7.626	7.626	7.626	7.36	6.99	7.36	7.892	7.892	7.892	7.892	7.626	7.995	7.995	7.995	7.995	8.735	9.001	9.001	9.533	9.533	9.533	9.533	9.533	9.533	9.799	9.799	10.168	10.537	10.537	10.537	10.537	10.537	10.537	10.537	11.173	11.173	13.139	13.139	13.139	13.139	13.139	13.139	13.877
YGR162W	3.34	3.34	3.34	3.34	3.34	3.34	3.34	3.34	3.34	3.34	3.34	3.34	3.34	3.34	3.34	2.97	2.97	2.97	3.34	2.97	2.97	2.97	2.97	2.97	2.97	3.236	3.236	3.236	3.236	3.236	3.236	3.606	3.872	4.242	5.986	6.621	6.621	6.621	6.621	6.621	6.621	6.621	6.621	6.621	6.621	6.621	6.621	6.99	6.99
YER014W	8.424	8.424	8.158	9.325	9.325	9.325	9.325	9.325	7.685	7.316	7.316	7.316	7.316	7.316	7.685	7.685	8.055	8.32	8.32	8.32	8.32	8.32	8.32	8.32	7.951	7.951	7.316	6.784	6.784	6.414	6.311	6.946	8.114	10.655	11.927	13.892	13.892	13.892	13.892	13.892	13.892	13.892	13.523	13.523	13.789	13.789	13.419	13.419	13.419
YOR165W	5.454	5.454	5.454	5.454	5.616	6.355	6.724	7.36	7.36	7.36	7.36	7.36	7.626	7.256	7.522	7.892	11.867	11.867	11.867	11.867	13.035	13.035	13.937	15.207	15.207	15.207	15.207	15.207	15.207	15.207	15.207	15.207	15.207	15.207	15.207	15.207	15.207	15.207	15.207	15.207	15.207	15.207	15.207	15.207	15.207	15.207	15.207	15.207	15.207
YDR296W	16.966	16.966	17.232	17.232	17.232	17.232	17.232	17.232	17.232	17.232	17.232	17.232	17.232	17.232	17.498	17.498	17.498	17.498	17.498	17.498	16.966	16.966	16.966	16.966	16.966	16.966	16.966	16.966	16.966	16.7	16.7	16.7	16.7	16.168	16.168	16.168	15.799	15.799	15.799	15.799	15.799	15.799	12.562	10.123	7.582	7.316	6.946	6.946	6.577
YLR008C	14.852	14.852	15.754	15.754	15.754	15.754	15.754	15.754	16.02	16.286	16.552	16.922	16.922	17.557	17.557	17.291	17.291	17.291	17.291	17.291	17.291	17.291	17.291	17.291	17.291	17.291	17.291	17.291	17.291	17.291	17.291	17.291	17.291	17.291	17.291	17.291	17.291	17.291	17.291	17.025	17.025	17.025	16.759	16.759	16.759	16.759	16.759	16.759	16.759
YLR016C	7.582	7.582	7.05	8.32	8.69	8.69	8.69	8.69	8.69	8.69	8.69	8.69	8.69	8.69	8.69	8.158	8.158	8.527	8.793	8.793	9.059	9.059	9.059	9.059	9.059	8.793	9.695	10.966	13.877	14.247	14.247	14.617	14.617	14.617	14.617	14.617	14.883	14.883	14.883	14.883	14.883	15.149	15.681	15.681	15.681	16.05	16.316	16.316	16.316
YHR103W	17.602	17.602	17.602	17.602	17.867	17.867	17.867	17.867	17.867	17.867	17.602	17.602	17.602	17.602	17.867	17.867	17.867	17.867	17.867	17.971	17.971	18.607	18.607	18.607	18.607	18.607	19.346	19.346	19.079	19.079	19.079	19.079	19.079	19.079	19.346	19.346	19.346	19.611	19.611	19.611	19.611	19.611	19.611	19.346	19.346	19.346	19.346	19.346	19.346
YDR030C	11.232	11.232	11.232	10.966	10.966	10.966	10.966	10.966	10.966	10.966	10.966	10.7	10.7	10.7	11.069	11.069	11.069	11.069	11.069	10.7	11.069	10.966	10.7	10.7	10.7	10.7	10.7	9.799	8.527	8.527	8.158	8.158	8.158	8.158	8.424	8.424	8.424	6.784	7.05	6.784	7.05	7.153	7.419	7.419	7.419	7.419	8.527	7.788	7.788
YER083C	2.438	2.704	3.768	3.768	3.768	3.768	4.138	4.936	4.936	4.936	5.941	6.946	7.582	7.848	7.848	8.114	8.114	8.483	8.852	8.852	8.852	8.852	9.961	9.961	9.961	9.961	10.7	11.069	11.439	11.439	11.439	11.439	11.439	11.439	11.809	11.809	12.075	12.075	12.444	12.444	12.444	12.71	12.71	12.71	12.71	12.71	12.71	12.71	12.71
YBR073W	13.789	14.055	15.325	15.325	15.325	15.325	15.325	15.325	15.325	15.325	15.325	15.325	15.325	15.325	15.325	15.325	15.325	15.325	15.325	15.325	15.325	15.325	15.325	15.325	15.325	15.325	15.325	15.059	15.059	14.793	14.793	14.793	14.793	14.793	14.793	14.793	14.793	14.793	14.793	14.69	13.789	13.419	13.419	13.419	13.419	13.419	13.419	13.789	13.523
YNL147W	8.01	8.01	8.01	8.01	8.01	8.01	8.01	8.01	7.744	7.744	7.744	7.744	8.01	9.281	9.916	9.916	9.916	9.916	9.916	9.916	9.916	9.916	9.916	9.916	9.916	9.916	9.916	9.916	10.286	10.286	10.286	10.286	10.286	10.286	10.286	10.286	10.286	10.552	10.552	10.552	10.552	10.552	10.552	10.552	10.552	10.552	10.552	10.552	10.286
YPL058C	8.424	8.527	8.793	9.163	9.163	9.163	9.533	9.533	9.267	8.897	8.897	8.897	8.631	8.631	8.631	8.631	8.631	8.735	8.735	8.735	8.735	8.735	8.735	8.735	8.735	8.735	8.735	8.735	8.735	8.365	8.365	8.735	8.735	8.735	8.735	8.735	8.735	7.197	6.931	6.562	6.562	6.562	7.36	7.36	7.36	7.36	7.36	7.36	7.36
YMR224C	9.104	9.473	7.936	8.203	8.203	8.203	8.203	8.203	8.203	8.203	8.203	8.203	7.936	7.936	7.567	6.931	6.931	6.931	6.399	6.399	6.03	6.03	6.03	6.03	5.291	4.493	4.493	5.025	5.557	5.823	5.454	5.454	5.084	5.084	5.084	5.084	4.715	4.981	4.611	4.611	4.611	5.143	6.045	9.384	9.916	13.729	13.729	13.729	13.729
YIL147C	7.685	7.419	7.419	7.419	6.784	6.518	7.153	7.153	7.685	7.685	7.685	7.685	7.685	7.685	7.685	7.685	7.685	7.685	7.685	7.685	7.685	7.685	7.685	7.685	7.685	7.419	7.419	7.419	7.419	6.887	6.621	6.621	6.621	6.99	6.99	6.99	6.99	6.99	6.99	6.99	6.99	6.99	6.99	6.99	6.99	6.99	6.724	6.724	6.355
YOR290C	9.695	9.695	9.695	9.961	9.961	10.331	10.597	10.863	11.395	11.395	11.395	11.395	11.764	11.764	11.764	11.764	11.764	11.764	11.764	11.764	11.764	11.764	11.764	11.764	11.764	11.764	11.764	11.764	11.764	11.764	11.764	11.764	11.764	11.764	11.764	11.764	11.764	11.764	11.764	11.764	11.764	11.764	11.764	11.498	11.498	11.498	11.498	11.498	11.498
YOL022C	7.907	7.907	7.907	7.907	7.907	7.907	7.907	7.907	7.907	7.907	7.907	7.907	7.907	7.271	7.271	6.739	7.375	7.375	7.375	7.375	7.375	7.375	7.375	7.375	7.375	7.641	7.375	7.375	7.375	7.375	7.375	7.375	7.375	7.375	7.375	6.207	5.675	5.675	5.675	5.675	5.675	4.877	4.981	4.715	4.345	4.345	4.345	4.345	3.547
YJL217W	14.04	14.04	14.04	14.04	14.04	14.04	14.04	14.04	14.04	14.04	14.04	14.04	14.04	14.04	14.04	14.04	14.04	14.04	14.04	14.04	14.04	14.04	14.04	14.04	14.04	14.04	14.04	14.04	14.04	14.04	14.04	14.04	13.774	13.774	13.774	13.774	13.774	13.774	13.774	13.774	13.774	12.873	12.873	12.873	12.607	12.607	12.607	12.607	12.607
YBR293W	11.335	11.335	11.335	11.335	11.335	11.601	11.601	11.601	11.601	11.601	11.601	11.601	11.601	11.601	11.601	11.601	11.601	11.601	11.601	11.601	12.607	12.976	13.508	13.508	14.883	15.149	15.415	15.415	15.415	16.789	16.789	16.789	17.055	17.321	17.321	17.321	17.321	17.321	17.321	17.321	17.321	17.321	17.587	17.587	17.587	17.587	17.587	17.587	17.587
YJR148W	11.616	11.986	11.986	11.72	11.72	11.72	11.72	11.72	11.35	11.35	11.35	11.35	10.448	10.182	10.182	9.444	10.079	10.079	10.079	10.079	10.079	10.079	10.079	9.444	8.808	8.808	8.808	9.074	9.074	9.074	9.074	9.074	9.074	9.444	9.444	9.444	9.178	9.178	9.178	9.178	9.178	8.912	8.276	8.808	8.808	8.808	8.808	8.808	8.808
YOR334W	7.005	7.005	7.005	6.473	6.473	5.941	5.941	6.207	6.207	6.207	6.207	6.207	6.207	6.207	5.306	4.67	5.838	6.577	6.577	6.577	6.577	6.577	6.577	6.577	6.577	6.577	6.68	9.65	9.65	9.65	9.65	9.65	9.65	10.286	10.655	12.296	12.296	12.296	12.296	12.296	12.665	12.665	12.665	12.931	12.931	12.931	12.931	12.931	12.931
YJL159W	9.473	9.473	9.473	9.473	9.473	9.473	9.473	9.473	9.473	9.473	9.473	9.473	9.473	9.473	9.473	9.473	9.473	9.473	9.473	9.473	9.473	9.473	9.473	9.473	9.473	9.473	9.473	9.473	9.473	9.473	9.473	8.838	8.838	7.567	7.833	7.567	7.567	6.828	6.355	6.089	6.089	6.089	6.089	5.823	5.823	5.454	5.454	5.454	5.454
YPR040W	19.375	19.375	19.375	19.375	19.375	18.637	18.267	18.267	18.267	17.631	17.631	17.631	17.631	17.366	17.366	16.36	16.523	16.892	16.892	16.892	16.892	16.892	17.528	17.528	17.528	17.528	17.898	17.898	17.898	17.898	17.898	17.898	17.898	18.163	18.533	18.267	18.267	17.528	16.996	16.73	16.73	16.996	16.996	16.996	16.996	17.528	17.528	17.528	17.528
YGL175C	7.685	8.424	7.788	10.655	10.286	10.552	10.552	10.552	10.552	10.552	10.552	10.552	10.552	10.921	10.921	12.828	13.094	13.094	13.094	13.729	13.729	13.729	13.729	13.729	13.729	13.626	13.257	14.793	14.793	14.793	14.793	16.064	16.064	16.064	15.799	16.064	16.331	16.966	16.966	16.966	16.966	16.966	16.966	16.966	16.966	16.966	16.966	16.966	16.966
YGL187C	10.493	10.493	10.493	10.493	10.493	10.759	11.025	11.025	11.025	11.025	11.025	11.025	11.025	11.557	11.557	11.557	11.557	11.557	11.927	11.927	11.927	11.927	11.927	11.927	11.927	11.927	11.927	11.557	11.557	11.557	11.557	11.557	11.557	11.557	11.557	11.557	11.557	11.557	11.557	11.188	11.188	11.188	11.188	11.188	11.188	11.188	11.188	10.921	10.921
YDR007W	24.208	24.208	24.208	23.838	23.838	23.838	23.838	23.838	23.838	24.105	24.37	24.37	24.474	24.474	24.474	24.474	24.474	24.105	24.105	24.105	23.573	23.573	23.573	23.573	23.573	23.573	23.573	23.573	23.573	23.306	23.306	23.306	23.306	22.937	22.937	22.937	22.937	22.937	22.937	22.671	21.4	19.597	19.597	18.858	18.858	18.119	18.119	17.853	17.853
YJR143C	13.819	13.819	13.819	13.819	13.715	14.247	14.247	14.247	14.247	14.883	16.789	17.159	17.159	17.159	17.159	17.159	17.159	17.159	17.159	17.159	17.159	17.159	17.159	17.159	17.159	17.159	16.892	17.262	17.159	17.159	17.159	17.159	17.159	17.528	17.528	17.528	17.898	17.898	17.898	17.898	17.898	17.898	17.898	17.898	17.631	17.631	17.631	17.366	16.996
YGR036C	6.562	6.562	6.562	6.562	6.828	6.828	6.828	7.197	7.463	7.463	7.463	7.463	7.463	7.463	7.463	7.833	7.833	7.833	7.833	7.833	7.833	7.833	7.833	7.833	8.469	8.735	9.37	9.37	9.37	9.37	9.37	9.37	9.37	9.37	9.37	9.37	9.37	9.739	9.739	9.739	9.739	9.739	9.739	9.739	9.739	9.739	9.739	9.739	9.739
YLL007C	11.35	11.35	11.72	12.089	12.828	14.203	14.203	14.572	14.572	14.572	14.572	14.572	14.572	14.572	14.572	14.572	14.572	14.572	14.572	14.572	14.203	14.735	14.735	14.735	14.735	14.365	14.365	15.533	15.533	15.533	15.533	16.168	17.335	17.335	17.335	17.335	17.07	17.07	17.07	17.07	17.602	18.503	18.503	18.503	18.503	18.503	18.503	18.503	18.769
YNR050C	8.749	9.015	9.015	9.015	9.813	9.813	9.813	10.079	10.079	10.079	10.079	10.079	10.345	10.345	10.611	10.611	10.611	10.611	10.611	10.611	10.877	10.877	10.877	10.877	10.877	10.877	10.877	10.877	10.877	10.877	10.877	11.143	11.512	11.512	11.512	11.512	11.512	11.882	11.882	11.882	11.882	11.882	11.882	11.882	11.882	11.882	12.148	12.148	12.414
YBR264C	14.838	14.838	14.838	14.838	15.37	16.168	16.168	16.168	16.168	16.168	16.168	17.173	18.178	18.178	18.178	18.178	18.178	18.178	18.178	18.178	18.178	18.178	18.178	18.178	18.178	17.912	17.912	17.912	18.917	21.459	21.459	21.459	21.725	21.725	21.725	21.725	21.725	21.725	22.257	22.257	22.257	22.257	22.257	22.627	22.627	22.627	22.627	22.627	22.627
YBR194W	5.084	5.084	5.084	5.084	5.084	5.084	5.084	5.986	5.986	5.986	5.986	5.986	5.986	5.454	4.449	5.084	5.986	5.986	5.986	5.986	5.986	5.986	7.892	7.892	7.892	7.892	7.892	9.533	10.863	10.863	10.863	10.863	11.232	11.232	11.601	11.601	11.971	12.873	12.873	13.242	13.242	13.242	13.242	13.242	12.769	12.769	14.409	14.409	14.409
YKR057W	8.912	8.912	8.912	8.912	8.912	8.912	8.912	8.912	8.912	8.912	8.912	8.912	8.912	8.912	8.646	7.744	7.212	7.212	7.212	7.212	7.212	7.212	7.212	7.212	7.212	7.212	7.212	6.843	6.843	6.843	6.843	5.675	3.606	3.606	3.236	3.236	3.236	3.236	3.236	3.236	2.97	3.236	3.236	3.236	3.236	3.236	3.236	4.508	4.774
YNL288W	5.675	6.045	6.311	6.311	6.577	6.843	6.843	6.843	6.843	6.577	6.577	6.577	6.577	6.045	6.414	6.414	6.414	6.414	6.045	6.045	6.045	6.045	6.045	6.045	6.414	6.68	6.68	7.478	7.478	7.478	7.478	7.478	7.478	7.478	7.478	7.478	7.478	7.478	7.478	7.478	7.478	7.478	7.478	7.478	7.478	7.478	8.646	9.444	9.444
YDR006C	13.463	13.463	13.463	12.665	12.03	12.03	12.03	12.03	12.03	11.764	11.129	11.129	9.961	9.163	8.631	8.631	8.631	8.631	8.631	8.631	8.631	7.626	6.252	6.252	6.252	6.252	6.252	6.252	6.252	6.252	6.252	5.986	5.986	5.986	5.986	5.986	5.35	5.35	5.616	4.877	4.877	4.877	4.877	4.877	4.877	4.611	4.079	4.079	4.079
YDR405W	11.277	11.277	11.277	11.277	11.277	11.277	11.277	11.277	11.277	11.277	11.277	9.636	9.636	9.104	9.104	9.104	9.104	9.104	9.104	9.104	9.104	9.104	9.104	9.104	9.104	8.838	8.838	8.838	8.838	8.838	8.838	8.838	9.207	8.469	8.469	8.099	8.099	8.099	8.099	8.099	7.197	5.823	5.084	5.084	5.188	5.188	5.454	5.454	5.084
YDR243C	9.015	9.015	9.015	9.015	8.276	8.542	8.542	8.542	8.542	8.542	8.542	8.646	8.646	8.646	8.646	8.646	8.646	8.646	8.646	8.646	8.646	8.646	8.646	8.646	8.646	8.646	8.646	8.646	8.646	8.646	8.646	8.646	8.646	8.646	8.646	8.646	8.646	8.646	8.646	8.646	8.646	8.912	8.912	8.912	8.912	8.912	8.542	8.542	8.542
YNL055C	3.34	3.34	3.34	3.34	3.34	3.34	3.34	3.34	3.34	3.34	3.34	3.34	3.606	3.34	3.34	3.34	3.34	3.34	3.34	2.97	2.97	2.97	2.97	2.97	2.97	2.97	2.97	2.97	2.97	2.97	2.97	3.236	3.236	3.236	2.704	2.704	2.704	2.438	2.438	2.438	2.438	2.438	2.438	2.438	2.438	4.345	4.345	4.715	4.715
YKL068W	6.739	6.739	6.739	6.739	6.739	6.739	6.739	6.739	6.739	6.739	6.739	7.005	7.005	7.005	7.005	7.005	7.005	7.005	7.005	7.005	7.005	7.005	7.005	7.005	7.005	7.005	7.641	7.641	7.641	7.641	7.641	7.641	7.641	7.641	7.271	7.271	7.271	7.271	7.271	7.271	7.271	7.271	7.271	7.271	7.271	7.271	7.271	7.271	7.271
YER027C	11.011	12.015	11.011	11.38	11.38	11.646	11.646	11.011	11.011	11.011	11.38	11.646	11.646	11.646	11.646	11.646	11.646	11.646	11.646	11.646	11.646	11.809	12.444	13.611	13.611	13.877	13.877	13.877	14.247	13.508	13.139	13.139	13.139	13.139	13.139	13.139	13.139	13.139	13.139	12.873	12.873	12.873	12.607	12.607	12.607	12.607	12.607	12.341	12.341
YGR221C	9.118	9.118	9.488	9.222	9.488	9.754	9.754	9.754	9.754	9.754	9.754	10.02	10.02	10.02	10.02	9.65	9.65	9.65	9.916	9.916	9.916	9.916	9.916	8.483	8.483	7.848	8.217	8.217	8.217	8.483	8.483	8.483	8.483	8.483	8.852	8.483	8.483	8.483	8.483	8.483	8.483	8.483	8.852	8.852	8.852	8.852	8.852	8.852	8.852
YKL055C	9.267	9.267	9.636	9.636	9.636	9.636	9.636	9.636	9.636	8.631	8.631	8.631	8.099	8.099	8.099	8.099	8.099	7.833	7.463	7.197	7.197	7.197	7.197	7.197	7.567	7.567	7.567	7.567	7.567	7.833	7.567	7.567	7.567	7.936	7.936	7.936	7.936	7.936	7.936	7.936	7.936	8.203	8.572	8.572	8.572	8.572	8.572	8.572	8.572
YBL039C	1.907	1.907	1.907	2.438	2.438	2.438	2.438	2.438	2.438	2.438	2.438	2.438	2.438	2.438	2.069	2.069	2.069	1.803	2.172	3.074	4.242	4.242	4.242	4.242	4.242	4.508	4.508	4.508	4.508	5.882	5.882	5.882	5.882	5.882	5.882	5.882	5.882	5.882	5.882	5.882	5.882	5.882	5.616	6.414	9.222	9.222	9.222	9.488	9.488
YLR288C	7.522	6.252	5.513	2.808	2.808	2.808	2.808	2.808	2.808	3.709	4.715	5.616	5.616	5.616	5.882	5.882	6.148	6.148	6.414	6.414	6.414	6.414	6.414	6.414	6.946	6.946	6.946	7.212	7.212	7.212	6.946	6.946	6.946	6.946	6.843	6.843	6.843	8.852	12.607	12.607	12.976	12.976	13.508	13.508	13.774	14.409	14.409	14.409	14.409
YOL007C	6.99	6.99	7.788	7.788	7.788	7.788	7.788	7.788	7.788	7.788	7.788	7.788	7.788	7.788	7.522	7.522	7.522	7.522	7.522	7.522	7.522	7.522	7.522	7.522	7.522	7.256	7.256	7.256	7.256	7.256	7.256	7.256	7.256	7.256	7.256	7.256	7.256	7.256	7.256	7.256	7.256	6.99	6.99	6.99	6.99	6.99	6.252	6.252	6.518
YBR172C	8.956	8.956	8.956	8.956	8.956	8.956	8.956	8.956	9.222	9.222	10.227	11.498	11.498	11.498	11.498	11.927	12.089	12.459	12.828	12.828	12.562	12.562	13.094	12.991	12.991	12.991	12.991	13.36	13.626	13.626	13.626	13.626	13.626	13.626	13.995	14.261	14.261	14.631	14.897	14.897	14.897	14.897	14.897	14.897	14.897	14.527	14.527	14.261	14.261
YMR264W	15.621	15.149	15.149	15.149	15.784	15.149	15.149	15.149	15.149	15.149	15.149	14.883	14.883	15.149	14.617	14.617	14.883	14.513	14.143	12.769	11.867	11.867	10.537	11.335	11.069	14.72	14.72	14.986	14.986	14.986	14.986	14.986	14.986	14.986	14.351	14.085	14.351	14.617	14.617	14.617	14.617	14.617	14.617	14.617	14.617	14.617	14.617	14.617	14.617
YBR034C	18.163	18.43	18.43	18.43	18.43	18.43	18.43	18.43	18.43	18.43	18.43	18.43	18.43	18.43	18.43	18.43	18.43	18.06	18.06	18.06	18.326	18.326	18.695	18.695	18.695	18.695	18.695	18.695	18.326	18.326	18.326	18.326	18.326	18.326	18.326	18.326	18.326	17.956	17.956	17.956	17.956	17.956	17.956	17.956	17.956	16.686	16.686	16.582	16.05
YBL032W	12.296	12.562	12.828	13.094	13.094	13.094	13.094	13.094	13.094	13.094	13.094	13.094	13.094	13.094	13.094	13.094	13.094	13.094	12.828	12.828	12.828	12.828	12.828	12.828	12.828	12.828	12.828	12.828	12.828	12.828	12.828	12.828	12.828	12.828	12.828	12.828	12.828	12.828	12.828	12.459	12.459	12.459	12.459	12.459	12.459	12.459	12.459	12.089	12.089
YML068W	23.691	23.691	23.691	24.06	24.06	24.799	24.43	24.43	24.43	24.799	24.799	25.169	25.434	25.434	26.07	26.706	27.341	27.341	27.607	27.607	27.607	27.873	27.873	27.873	28.242	28.242	28.878	28.878	29.247	29.514	29.514	30.253	30.253	30.518	30.518	30.785	30.785	30.785	30.785	30.785	30.785	30.785	30.785	30.785	30.785	30.785	30.785	30.785	30.785
YBR204C	11.867	11.867	11.764	12.399	13.567	13.567	13.567	13.567	13.567	13.567	13.567	13.197	13.833	13.833	13.833	13.833	13.833	13.833	13.833	13.833	13.833	13.833	13.833	13.833	14.099	14.099	14.099	14.099	14.099	14.099	14.099	14.099	14.099	13.937	14.04	14.04	14.04	14.04	14.04	14.04	14.409	14.409	14.675	14.675	14.675	14.675	14.675	14.675	14.675
YLR204W	15.887	15.887	15.887	15.887	15.887	15.887	15.887	15.887	16.257	18.858	18.858	18.858	18.858	19.227	19.227	19.227	19.227	19.227	19.966	19.966	19.966	19.966	19.966	20.336	20.336	20.336	20.336	20.336	20.336	20.336	20.336	20.336	20.336	20.336	20.336	20.336	20.336	20.336	20.07	20.336	20.706	20.706	20.706	20.706	20.706	20.971	20.971	20.971	20.971
YOL158C	7.951	7.951	7.951	7.951	7.951	7.582	7.582	7.582	7.848	8.114	8.114	8.114	8.114	8.38	8.749	8.749	8.749	8.749	8.749	8.483	8.749	8.749	8.749	8.749	8.749	9.015	9.015	9.015	9.015	9.015	9.015	9.015	9.015	8.646	8.646	8.912	8.646	8.646	8.646	8.912	8.646	8.646	8.646	8.912	8.912	8.912	8.912	8.912	8.912
YKL175W	18.887	18.887	18.887	18.621	18.621	18.887	18.887	18.887	18.887	18.887	18.887	18.887	18.887	18.887	18.887	18.887	18.887	18.887	18.887	18.355	17.823	17.823	17.823	17.823	17.557	17.557	17.557	17.557	17.557	17.557	17.291	17.291	16.759	15.695	15.695	15.325	15.325	15.059	15.059	15.059	15.059	15.059	15.059	15.059	14.793	14.793	14.261	13.626	13.626
YLR435W	14.143	14.143	14.143	14.143	14.143	14.409	14.409	14.409	14.409	14.409	14.409	14.409	14.779	14.779	14.779	14.779	14.779	14.779	14.779	14.779	14.779	14.779	14.779	14.779	14.779	14.779	14.779	14.779	14.779	14.779	14.779	14.779	14.779	14.883	14.883	14.883	14.883	14.883	14.883	14.04	14.04	14.04	14.04	14.04	14.04	14.04	14.04	14.04	14.04
YIR026C	1.167	1.167	1.167	1.167	0.901	0.901	0.901	0.901	1.167	0.901	0.901	1.167	1.803	2.438	3.34	3.34	3.709	3.975	4.611	4.877	6.414	6.414	6.784	7.685	7.685	7.685	7.685	8.055	8.055	8.32	8.69	8.69	8.69	8.69	8.69	8.69	8.69	9.059	9.429	9.429	9.429	9.429	9.695	9.695	9.695	9.695	9.695	9.695	9.695
YOL104C	18.43	18.43	18.43	18.43	18.799	18.43	18.43	18.799	18.43	18.43	18.06	18.06	17.528	17.528	16.789	16.523	16.523	16.523	16.154	16.154	16.154	15.149	16.212	16.212	16.212	16.212	16.212	15.843	15.739	15.37	15.902	15.902	15.902	15.902	15.902	15.902	15.902	15.902	15.902	14.527	14.261	14.261	14.261	14.261	13.729	13.729	13.463	13.463	13.463
YBR084W	12.873	12.873	13.139	13.139	13.139	13.139	13.139	13.139	13.139	13.139	13.139	13.139	13.139	13.405	13.405	13.405	13.405	13.139	13.139	13.139	13.139	13.139	13.139	13.139	13.139	13.139	13.139	12.769	12.769	12.769	12.769	12.769	12.769	12.769	12.769	12.769	12.769	12.769	12.769	12.769	12.503	12.503	12.503	12.503	12.503	12.503	12.503	12.503	12.503
YEL015W	11.809	11.809	11.809	11.809	12.178	12.71	12.71	13.981	14.513	15.252	16.686	16.686	16.686	16.686	16.686	16.686	16.686	16.686	16.686	16.951	16.951	17.75	17.75	17.75	17.75	17.75	17.75	17.75	17.75	18.119	18.119	18.119	18.119	17.853	17.853	17.853	17.853	17.853	17.853	17.853	17.853	17.853	17.587	17.853	17.853	17.853	17.853	17.853	17.853
YGR063C	7.36	7.36	7.36	7.36	7.36	7.36	7.729	7.995	8.793	8.793	8.793	8.793	8.793	8.793	8.793	8.793	8.793	8.793	8.793	8.793	8.793	8.793	8.793	8.793	8.793	8.793	8.793	8.793	8.793	8.793	8.424	8.424	8.424	8.424	8.424	8.424	8.69	8.69	8.69	8.956	8.956	8.956	8.956	8.956	8.956	8.956	8.956	8.956	8.956
YLL001W	10.434	10.331	10.331	10.331	10.331	10.331	10.597	10.597	10.597	10.597	10.597	10.597	10.597	10.597	10.597	10.863	10.863	10.863	10.863	11.232	11.232	11.232	11.232	11.232	11.498	11.498	11.498	11.498	11.867	11.867	12.133	12.133	12.399	12.399	12.399	12.399	12.399	12.399	12.399	12.399	12.399	12.769	12.769	12.769	12.769	12.769	12.769	12.769	12.769
YPR115W	6.473	6.473	6.473	6.473	6.473	6.473	6.473	6.473	6.473	6.473	6.473	6.104	6.104	6.636	6.37	6.37	6.37	7.005	7.005	8.01	8.01	8.01	8.01	8.01	8.01	8.01	8.01	8.01	8.01	8.276	8.276	8.646	8.646	8.646	9.015	9.015	9.015	8.749	8.749	9.754	9.754	9.754	9.754	9.754	9.754	9.754	9.754	9.754	9.754
YNL222W	10.434	11.069	11.069	11.069	11.069	11.335	11.971	12.237	12.237	12.237	12.503	12.503	12.503	12.503	12.503	12.873	12.873	12.873	13.139	13.508	13.508	13.508	13.508	13.508	13.508	13.508	13.508	13.508	13.508	13.508	13.877	14.143	14.143	14.143	14.143	14.143	14.143	14.143	14.143	14.143	14.143	14.143	14.143	14.143	14.143	14.143	14.143	14.143	14.143
YPL046C	4.508	4.774	4.774	5.04	5.409	5.409	5.409	5.409	5.409	6.473	6.473	6.473	6.843	7.212	7.212	7.212	7.212	7.212	7.212	7.212	7.212	7.212	7.212	7.212	7.212	7.478	7.478	8.114	9.178	9.178	9.178	9.547	10.655	10.655	10.655	10.655	11.395	11.395	11.764	12.133	12.133	13.508	13.877	14.883	14.883	15.149	15.149	15.149	15.149
YLR029C	8.646	8.646	8.646	9.015	9.015	9.015	9.015	9.015	9.015	9.015	9.015	9.015	9.015	9.015	9.015	9.015	9.015	9.015	9.754	9.754	10.123	10.123	10.123	10.123	10.123	10.123	9.754	9.754	9.754	9.754	9.754	9.754	9.754	9.754	9.754	9.754	9.754	9.754	9.754	9.754	9.754	9.754	9.754	9.754	9.754	9.754	9.754	9.754	9.754
YNL156C	15.207	15.207	15.207	14.838	14.838	15.207	15.207	15.207	15.207	15.207	15.207	15.207	15.207	15.207	15.207	15.207	15.207	15.207	15.207	15.207	15.207	15.207	15.207	15.207	15.207	15.207	15.207	15.207	15.207	15.207	15.207	14.941	14.941	14.941	14.941	14.941	14.941	14.941	14.941	13.671	13.671	13.671	13.671	13.301	13.035	13.035	13.035	13.035	13.035
YGR267C	12.873	12.873	12.873	12.873	12.873	12.873	12.873	12.873	12.873	12.873	13.242	13.242	13.242	13.242	13.242	13.242	13.242	13.242	13.242	13.242	13.242	13.242	13.242	13.242	13.242	13.242	13.242	13.242	13.242	13.508	13.508	13.508	13.508	13.508	13.508	13.508	13.508	13.508	13.508	13.508	13.508	13.508	13.508	13.508	13.508	13.508	13.508	13.508	13.508
YPR133C	6.266	6.266	6.266	6.266	6.266	6.532	6.532	6.902	6.902	6.902	6.902	6.902	6.902	6.902	6.902	6.902	6.902	6.902	6.902	6.636	6.636	6.636	6.636	6.636	6.636	6.636	6.636	6.636	6.636	6.636	6.636	6.636	6.636	6.636	6.636	6.636	6	6	6	6	6	6	6	6	6	6	6	6	5.734
YIL031W	8.114	8.38	8.38	8.38	8.38	8.38	8.38	8.38	8.646	8.646	9.015	9.015	10.02	10.286	10.552	10.552	10.552	10.552	10.552	10.552	10.552	10.552	10.552	10.552	10.921	10.921	10.655	10.655	10.921	10.921	10.921	10.921	10.921	10.921	10.921	10.921	10.921	10.921	10.655	10.389	10.02	10.02	10.02	10.02	10.02	10.02	10.02	10.02	10.02
YCL011C	12.444	12.444	12.444	12.444	11.38	11.011	11.011	11.011	11.011	11.38	11.011	11.277	11.912	12.281	12.281	12.281	12.281	12.281	12.281	12.281	12.281	12.281	12.281	12.547	12.547	12.813	13.079	13.079	13.079	12.71	12.71	12.71	12.71	12.71	12.71	12.976	12.976	12.976	12.976	12.976	12.976	12.976	12.976	12.976	12.976	12.976	12.976	12.976	12.976
YDL160C-A	8.897	8.365	8.365	8.365	8.365	8.365	8.365	8.099	8.099	8.099	8.099	8.099	8.099	8.099	8.365	9.267	11.483	11.483	12.015	13.656	13.656	13.656	13.656	13.656	13.656	13.656	13.656	13.656	13.656	13.656	13.656	13.656	13.656	13.656	13.656	13.656	13.656	13.656	13.656	13.656	13.656	13.656	13.656	13.287	13.287	13.287	13.287	13.287	13.287
YBR173C	19.434	19.804	20.07	20.07	20.439	20.439	20.439	20.439	20.439	20.439	20.439	20.439	21.341	21.873	21.873	21.873	22.509	22.509	22.509	22.509	22.509	22.509	22.509	22.509	22.509	22.509	22.509	22.774	22.509	22.509	22.509	22.878	23.514	23.514	23.514	23.514	23.514	23.514	23.514	23.514	23.514	23.514	23.247	23.247	23.247	23.247	23.247	23.247	23.247
YDR398W	0.798	0.798	0.798	0.798	0.798	0.798	0.798	0.798	0.798	0.798	0.798	0.798	0.798	0.798	0.798	0.798	0.798	1.537	1.803	1.803	1.803	1.803	1.803	1.803	1.803	1.803	1.803	1.803	1.803	1.803	1.803	1.803	1.803	1.803	2.069	2.069	2.069	2.069	2.069	2.069	2.069	2.069	2.069	2.069	2.069	2.069	2.069	2.069	2.069
YKL033W	12.991	12.991	12.991	12.991	12.991	12.991	12.991	12.991	12.991	12.991	12.725	10.552	10.02	7.582	6.946	7.316	7.316	7.316	7.316	7.316	7.05	6.887	6.621	6.621	6.621	7.626	7.626	7.892	7.892	7.892	8.158	8.158	8.158	8.158	7.788	7.788	7.788	7.788	6.518	6.518	6.518	6.518	6.518	6.518	4.877	4.611	6.355	8.735	10.271
YDR415C	1.803	1.966	2.97	3.606	3.606	3.872	4.67	4.67	5.306	6.577	6.946	6.946	7.212	7.212	7.848	7.848	8.852	8.852	8.852	8.852	8.852	8.852	10.02	10.286	10.552	10.552	10.921	10.921	10.921	10.921	10.921	10.921	11.291	11.291	11.291	11.291	11.291	11.291	11.291	11.291	11.823	12.089	13.094	14.527	14.527	14.527	14.527	14.527	14.527
YPR004C	17.483	17.483	17.483	17.483	17.483	17.75	18.015	18.015	18.547	18.547	18.547	18.917	18.917	18.917	18.917	18.917	18.917	18.917	18.917	18.917	18.917	19.287	19.287	19.287	19.287	19.287	19.287	19.287	19.02	19.02	19.02	19.02	18.755	18.385	18.385	18.385	18.385	18.385	18.385	17.75	17.75	17.75	17.75	17.75	17.75	17.75	17.75	17.646	17.646
YJL172W	11.114	11.114	11.114	11.114	11.114	11.114	11.114	11.114	11.114	11.114	11.114	11.38	11.38	11.38	11.749	11.749	10.848	10.479	10.479	9.37	9.636	9.636	9.636	9.636	9.636	9.636	11.011	12.444	12.075	12.075	12.075	12.075	12.075	13.405	13.405	13.405	13.405	13.405	13.405	13.405	13.405	13.405	13.139	13.937	13.937	13.937	13.937	13.937	13.937
YMR199W	9.118	9.118	9.488	9.488	9.488	9.488	9.488	9.488	9.488	9.488	9.488	9.488	9.488	9.488	9.488	9.488	9.488	9.488	9.488	9.754	9.754	9.754	9.754	9.488	9.488	9.488	9.488	9.488	9.488	9.488	9.488	9.488	9.488	9.488	9.488	9.488	9.488	9.488	9.488	9.488	9.488	9.754	9.488	9.488	9.488	9.488	9.488	9.488	9.488
YNL314W	14.04	14.04	13.774	13.774	13.508	13.774	13.774	13.035	12.769	11.971	7.522	6.148	5.409	6.577	7.951	7.951	7.951	7.951	7.848	8.217	10.182	10.182	10.182	10.182	10.182	10.182	9.916	10.286	10.286	10.655	10.655	10.655	10.655	10.655	10.655	11.025	11.661	12.459	13.094	13.729	13.626	13.626	13.626	13.995	16.538	16.538	16.538	17.07	17.07
YLR319C	16.523	16.523	17.794	17.424	17.424	17.424	17.159	17.159	17.424	17.424	17.424	17.424	17.691	18.223	19.287	20.661	20.661	21.03	21.03	21.03	21.03	21.03	21.03	21.03	21.03	21.297	21.297	21.297	21.297	21.297	21.297	21.297	21.297	21.666	21.666	22.198	22.198	22.567	22.567	22.567	22.567	22.567	22.567	22.567	22.567	23.099	23.366	23.366	23.366
YDL233W	5.616	5.616	5.616	5.616	5.616	5.616	5.247	7.256	8.527	8.527	8.527	8.527	8.897	8.897	8.897	8.897	8.897	8.897	8.897	8.897	8.897	8.897	8.897	8.261	7.626	7.892	8.158	8.424	10.966	10.966	10.966	10.966	10.966	11.232	11.232	11.232	11.232	11.232	11.232	11.232	11.232	11.232	11.232	11.232	11.232	11.232	11.232	10.966	10.966
YMR113W	6.104	6.104	5.838	5.202	5.202	5.202	5.202	5.202	4.138	3.768	3.502	3.502	3.502	3.502	3.236	2.704	1.907	1.907	2.172	2.172	2.646	2.646	2.646	2.646	2.646	2.646	2.646	2.646	3.178	3.547	3.547	3.015	3.015	3.917	7.197	8.469	8.469	8.469	8.469	8.469	8.469	8.469	8.469	8.838	8.838	8.838	8.838	8.838	8.838
YJL083W	15.415	15.415	15.415	16.154	17.853	18.755	18.755	18.755	18.755	18.755	18.755	18.755	18.755	18.755	19.02	19.02	19.02	19.02	19.02	18.755	18.755	18.755	19.124	19.124	19.124	19.124	19.124	19.124	19.124	19.124	19.124	19.124	19.124	19.124	19.124	19.124	19.124	19.124	19.124	19.124	19.124	19.124	19.124	19.124	19.124	19.124	19.124	19.124	19.124
YDL240W	7.212	7.212	7.212	7.212	7.212	7.582	9.384	9.754	9.754	9.754	9.754	10.02	10.759	10.759	11.395	11.395	11.395	11.395	11.395	11.395	11.395	11.395	11.764	11.764	11.764	11.764	11.764	11.764	12.769	12.769	12.769	12.769	12.769	12.769	12.769	12.769	12.769	12.769	13.035	13.035	13.301	13.301	13.301	13.301	13.301	13.035	12.769	12.769	12.769
YOR051C	6.148	6.148	6.148	5.247	5.247	5.247	5.247	5.247	5.247	5.247	5.247	5.247	5.247	5.247	4.877	4.877	4.877	4.877	4.877	4.877	3.236	2.97	2.97	2.97	2.97	3.606	3.606	3.606	3.606	3.606	3.606	3.606	3.606	3.606	3.606	3.606	3.606	3.606	3.606	3.606	3.34	3.34	3.34	3.34	3.34	3.34	2.97	3.34	4.611
YDR219C	12.237	11.971	12.503	12.503	12.503	12.503	12.503	12.133	12.503	12.503	12.133	12.133	12.133	12.133	12.769	12.399	12.769	12.769	12.769	12.769	12.769	12.237	12.237	12.237	12.237	12.237	12.237	12.237	12.237	11.971	11.971	11.971	11.439	11.705	12.341	12.341	12.341	12.341	12.341	12.341	12.341	12.341	12.341	12.607	12.976	13.242	13.611	13.611	13.611
YOL032W	12.193	12.459	12.459	12.459	13.094	14.838	14.838	14.838	14.838	14.469	14.469	14.469	14.735	14.735	14.735	15.001	14.631	14.631	14.631	14.631	14.631	14.631	14.631	14.631	14.631	14.631	14.631	14.631	15.37	15.37	15.37	15.37	14.631	14.631	14.631	14.631	13.995	14.261	14.261	14.631	14.631	15.001	16.006	15.739	16.006	16.375	16.375	16.109	16.109
YGR189C	2.069	2.069	2.069	2.069	2.069	2.069	2.069	2.069	2.069	2.069	2.069	2.069	2.069	2.069	2.069	2.069	2.069	2.069	2.069	2.069	1.803	1.803	1.803	1.803	1.803	1.803	1.537	1.537	1.537	1.537	1.537	1.537	1.537	1.537	1.537	1.537	1.537	1.537	1.537	1.537	1.537	0.901	0.901	0.901	0.901	0.901	0.635	0.635	0.635
YKR051W	13.094	13.094	13.094	13.094	13.094	13.094	12.459	11.823	9.754	8.217	8.217	8.217	8.217	7.848	7.848	7.582	6.946	6.414	5.882	5.882	5.143	5.409	5.409	5.409	5.409	5.616	6.355	6.355	6.355	6.355	6.355	5.986	6.621	6.621	6.621	7.153	7.153	7.153	7.419	8.586	8.586	8.586	8.586	8.586	8.217	8.586	8.586	8.586	8.69
YNL152W	18.105	16.095	16.36	16.36	16.36	16.36	16.095	16.834	15.932	15.932	14.454	13.819	12.71	13.345	12.075	12.075	12.075	12.607	12.237	12.237	11.335	12.341	10.966	11.601	11.601	12.133	12.133	12.133	12.133	12.133	12.133	12.133	12.133	12.133	12.133	12.133	12.133	12.133	11.439	11.439	11.809	11.809	11.543	13.183	13.183	13.183	13.183	13.553	13.553
YDL124W	9.502	7.965	7.965	7.965	7.965	7.699	6.636	6.636	6.636	6.104	5.838	5.202	5.202	5.941	5.941	5.941	5.941	6.311	6.311	6.311	5.941	5.941	5.941	5.941	5.941	5.941	5.941	5.941	5.941	5.941	5.675	5.675	5.409	5.143	4.877	4.877	4.877	4.877	4.877	3.443	3.443	3.074	2.438	2.438	2.438	2.172	2.172	2.172	1.641
YDR255C	15.045	15.045	15.045	15.045	15.045	15.045	15.149	15.149	15.415	15.415	15.415	15.415	15.415	15.415	15.415	15.415	15.415	15.415	15.415	15.045	15.045	15.681	16.479	17.114	17.114	17.114	17.483	17.483	17.483	17.483	17.483	17.483	17.114	17.114	17.114	17.114	17.483	17.483	17.483	17.483	17.483	17.483	17.483	17.483	17.483	17.483	17.483	17.483	17.483
YDR320C	1.433	1.433	1.433	1.433	1.433	1.433	1.433	1.433	1.433	1.433	1.433	1.433	1.433	1.433	1.433	1.167	1.167	1.167	1.167	1.167	1.167	1.167	1.167	0.901	0.901	0.901	0.901	0.901	0.901	0.901	0.901	0.369	0	0	0	0	0.266	0.532	0.901	0.901	0.901	0.901	0.901	0.901	0.901	3.975	3.975	3.975	3.975
YGL141W	10.02	10.759	10.123	10.493	10.493	10.493	10.227	9.961	8.424	8.158	8.158	8.158	8.527	8.158	8.158	8.158	8.158	8.158	7.522	7.788	7.788	7.788	7.153	6.458	9.001	13.079	13.079	13.079	13.079	13.449	13.449	13.449	13.449	13.449	13.715	13.449	13.449	13.449	13.449	13.449	13.819	13.819	13.819	13.819	13.819	13.819	13.819	13.819	13.819
YGL101W	6.887	6.887	6.887	6.887	7.153	6.518	7.522	7.522	7.522	7.788	8.158	8.158	8.158	9.059	8.793	9.059	8.956	8.956	8.956	8.956	8.956	8.956	8.956	9.222	9.222	9.857	9.857	9.857	9.857	9.857	9.857	10.123	10.493	12.976	12.976	13.345	13.508	13.508	13.508	13.774	14.143	14.883	14.883	14.883	14.883	14.883	14.883	14.986	14.986
YDR477W	11.927	11.927	11.927	11.927	11.661	11.661	11.661	11.661	11.395	10.227	9.059	8.424	7.626	7.36	7.729	7.833	8.099	8.365	15.252	15.252	15.621	15.621	15.621	15.621	15.621	15.621	15.887	16.789	16.789	16.789	16.789	16.789	16.789	16.789	16.789	17.055	17.055	17.055	17.424	17.424	17.424	17.424	17.424	17.424	17.424	17.794	17.794	17.794	17.794
YKL109W	6.518	6.518	6.518	6.518	6.518	6.252	5.616	5.616	5.616	5.616	5.616	5.616	5.616	5.616	4.981	4.981	4.345	4.345	4.345	4.345	4.345	4.345	4.345	4.345	4.981	4.981	4.981	4.981	4.981	4.981	4.981	4.981	4.981	4.981	4.981	4.981	4.981	4.981	4.981	4.981	4.981	4.508	4.508	4.508	4.508	4.508	4.508	4.508	4.242
YCR026C	5.513	5.513	5.513	5.513	5.513	5.513	5.247	5.247	5.513	5.513	5.779	5.779	5.779	5.779	5.779	5.779	5.779	6.045	6.045	6.045	6.045	6.045	5.675	5.675	5.675	5.675	5.675	5.675	5.941	5.941	5.941	5.941	5.941	5.941	5.941	5.675	5.675	5.675	5.675	5.675	5.675	5.675	5.675	5.675	5.675	5.675	5.675	5.306	5.306
YPR045C	8.483	9.118	11.129	11.129	11.129	11.129	11.661	11.661	12.991	12.991	13.257	13.257	13.257	13.257	13.257	13.257	13.626	13.892	13.892	13.892	13.892	13.892	14.158	14.424	14.424	14.424	14.424	14.69	14.69	14.69	15.059	15.059	15.325	15.961	17.498	17.498	17.867	18.607	18.607	18.872	18.872	18.872	18.872	18.872	18.872	18.872	18.872	18.872	18.872
YMR011W	1.375	1.375	1.375	1.375	1.375	1.375	1.375	1.375	1.375	1.375	1.375	1.375	1.375	1.375	1.375	1.375	1.375	1.375	1.375	1.005	1.005	1.005	1.005	1.005	1.005	1.005	0.635	0.635	0.635	0.635	0.635	0.266	0	0	0	0	0	0	0	0	0	0	0	0	0	0	0	0	0
YOR273C	4.449	4.449	5.35	5.35	5.35	5.35	5.35	5.35	5.35	5.35	5.616	7.522	7.522	7.522	7.522	7.522	7.522	7.522	7.522	7.522	7.522	7.522	7.788	7.788	7.788	7.788	7.788	7.788	7.788	8.158	8.158	8.158	8.158	7.788	8.055	8.055	8.055	8.69	9.325	9.325	10.759	10.759	11.291	11.291	11.291	11.661	11.661	11.661	11.927
YDR023W	9.606	9.606	9.606	9.606	9.606	9.606	9.606	9.606	9.606	9.606	9.34	9.34	8.704	8.438	8.172	7.641	6.473	5.202	4.936	5.306	6.311	7.848	8.483	8.483	8.749	8.749	8.749	8.749	8.749	8.749	8.749	8.749	8.749	8.749	8.749	8.749	9.384	9.384	9.384	9.384	9.384	9.384	9.015	8.217	8.217	8.956	10.597	12.296	12.296
YHR008C	10.655	10.655	10.921	10.921	10.921	10.921	10.921	10.921	10.921	10.921	10.921	10.921	10.921	10.921	10.921	10.921	10.921	10.921	10.921	10.921	10.921	10.921	10.655	10.655	10.655	10.655	10.655	10.655	10.655	10.655	10.655	10.655	10.655	10.655	10.655	10.655	10.655	10.655	9.857	9.857	9.857	9.857	9.857	9.857	9.857	9.857	9.857	9.857	9.857
YLR408C	7.197	7.936	8.572	8.572	8.572	8.735	8.735	8.735	9.104	9.473	9.473	9.473	9.473	9.739	9.739	9.739	9.739	9.739	9.739	10.271	10.271	10.271	10.271	10.271	10.271	10.271	10.271	10.271	11.173	11.173	11.173	11.173	11.173	11.173	11.173	11.173	11.439	11.439	11.439	11.439	11.439	11.439	11.439	11.439	11.439	11.439	11.705	11.705	11.705
YOR093C	4.877	4.508	4.508	4.508	4.877	5.143	5.143	5.143	6.311	6.311	6.577	8.01	8.01	8.276	8.276	8.276	8.276	8.276	8.542	8.912	8.912	8.912	8.912	8.912	8.912	8.912	8.912	8.912	8.912	8.912	8.912	8.912	8.912	9.178	9.178	9.178	9.178	9.178	8.912	8.912	8.912	8.912	8.912	8.912	8.912	8.912	8.912	8.912	8.912
YLR224W	1.375	1.375	1.375	1.375	1.375	1.375	1.375	1.375	1.375	0.635	0.635	0.635	0.635	0.635	0.635	0.369	0.369	0.369	0.369	0.369	0.369	0	0	0	0	0	0	0	0	0	0	0	0	0	0	0.266	0.266	0.266	0.266	0.266	0.266	0.266	0.266	0.266	0.266	0.266	0.266	0.266	0.266
YDL086W	19.686	20.055	20.055	20.055	20.055	20.055	20.055	20.055	20.055	20.055	20.055	20.322	20.322	20.587	20.587	20.587	20.587	20.587	20.587	20.587	20.957	20.957	20.957	20.957	20.957	21.326	21.326	21.326	21.326	21.326	21.326	21.326	21.326	21.326	21.326	21.326	21.326	21.326	21.326	21.326	21.326	21.326	21.326	21.326	21.326	21.326	21.326	21.326	21.326
YOR023C	6.739	6.739	6.739	6.739	6.739	6.739	6.739	7.109	7.109	7.109	7.109	7.375	7.375	7.375	7.375	7.478	9.118	8.852	8.852	8.852	8.852	8.852	8.852	8.852	8.852	8.586	8.32	8.69	8.69	8.69	8.69	8.69	8.69	8.69	8.69	9.059	9.059	9.059	9.059	8.793	8.793	8.793	8.793	8.793	8.793	8.793	8.793	8.793	9.325
YER128W	6.828	6.828	6.089	6.355	6.621	6.621	7.36	7.626	7.626	7.626	7.626	7.626	7.626	7.626	7.626	7.892	7.892	8.158	8.158	8.158	8.158	8.527	8.527	8.527	8.527	8.424	8.793	9.429	9.429	9.429	9.429	8.69	10.331	10.331	10.331	10.331	10.331	10.331	10.331	10.331	10.331	10.168	10.168	10.537	10.537	10.271	10.271	10.271	10.271
YAL014C	17.898	18.267	18.267	18.267	18.267	18.267	18.267	18.267	18.267	18.267	18.267	18.267	17.898	17.898	17.898	17.898	17.898	17.898	17.898	18.163	18.163	18.163	18.163	18.163	18.163	18.163	17.898	17.898	17.898	18.163	18.163	18.163	18.163	18.163	18.163	18.163	18.163	18.163	18.163	18.533	18.533	18.533	18.533	18.533	18.533	18.533	18.533	18.533	18.533
YNR009W	11.291	11.291	11.291	11.291	11.291	11.025	10.493	10.493	10.759	10.759	10.759	10.759	10.759	10.759	10.759	10.759	10.759	10.759	10.493	10.493	10.493	10.493	10.493	10.493	10.493	10.493	10.493	10.493	10.493	10.493	10.493	10.493	10.493	10.493	10.493	10.123	9.857	10.389	10.389	10.389	10.389	10.389	10.389	10.389	10.389	10.389	10.389	10.02	10.02
YNL189W	7.271	7.271	7.271	7.271	7.271	7.271	7.271	7.271	7.271	7.271	7.271	7.271	7.271	7.271	7.271	7.271	7.271	7.271	7.271	7.271	7.271	7.271	7.271	7.271	7.271	7.271	7.271	7.271	7.271	7.271	7.271	7.271	7.271	7.271	7.271	7.271	7.271	7.005	7.005	7.005	7.005	7.005	7.005	7.005	7.005	7.005	7.005	6.473	5.941
YHR065C	18.444	18.444	18.444	18.444	18.444	18.444	18.444	18.444	18.444	18.444	18.444	18.444	18.444	18.444	17.808	17.808	17.808	17.543	17.543	17.543	17.543	17.543	17.543	17.543	17.912	17.912	17.912	17.912	17.912	17.912	17.912	17.912	17.912	17.912	17.912	17.912	17.912	17.912	17.912	17.912	17.912	17.276	16.641	16.641	16.375	16.375	16.375	16.375	16.375
YBR143C	10.079	10.079	10.079	10.079	9.813	9.547	9.547	9.547	9.547	9.547	9.547	9.547	9.547	9.547	9.281	9.547	9.547	9.547	9.547	9.547	9.547	9.281	9.281	9.281	9.281	9.281	9.281	8.912	8.646	8.646	8.646	8.646	8.646	8.646	8.646	8.646	8.646	8.646	8.646	8.646	8.646	8.646	8.646	8.646	8.646	8.646	8.646	8.114	7.582
YOR279C	9.754	9.754	9.754	9.754	9.754	9.384	9.961	9.695	9.695	10.7	10.966	10.966	10.966	10.966	11.498	11.498	11.232	11.232	11.232	11.601	10.863	10.863	10.863	10.863	10.863	10.863	10.863	10.597	9.961	10.597	10.597	12.607	12.607	12.607	12.607	12.607	12.607	12.607	11.971	12.341	12.341	12.341	12.341	12.341	12.341	12.075	12.341	12.341	12.341
YJL149W	0	0	0	0.266	0.266	0.266	0.266	0.266	0.266	0.798	0.798	0.798	0.798	0.798	0.798	0.798	0.798	0.798	0.798	0.798	0.798	0.798	0.798	0.798	0.798	0.798	0.798	0.798	0.798	0.798	0.798	0.798	0.798	0.798	0.798	0.798	0.798	0.798	0.798	0.798	0.798	0.798	0.798	0.798	0.798	0.798	0.798	0.798	0.798
YGL166W	13.523	13.523	13.789	13.789	13.789	13.789	13.789	13.789	14.055	14.586	14.586	14.586	14.586	14.586	14.586	14.586	14.586	14.586	14.586	14.586	14.852	14.852	14.852	14.852	14.852	14.852	14.852	14.852	14.852	14.852	14.852	14.852	14.852	14.852	14.852	14.852	14.32	14.32	14.69	14.69	14.158	14.158	14.158	14.158	14.158	14.158	14.158	14.158	14.158
YDR091C	8.32	8.32	8.32	8.32	8.32	8.32	8.055	7.685	7.685	7.419	7.419	7.419	7.419	7.419	7.419	7.419	7.419	7.419	7.419	7.419	7.05	7.05	6.414	6.414	6.414	6.414	6.414	4.508	3.975	3.975	3.443	3.443	3.443	3.443	3.074	2.808	2.808	3.074	2.808	2.808	2.808	2.808	2.069	2.069	1.433	1.433	1.433	1.433	1.433
YOL011W	2.232	2.232	2.232	2.232	2.232	2.498	2.498	2.498	2.498	2.498	2.232	2.232	2.232	2.232	2.335	2.704	2.438	2.438	2.438	2.438	2.438	2.438	2.438	2.438	2.438	2.438	2.438	2.438	2.438	2.438	2.438	2.438	2.438	2.438	2.438	2.438	2.438	2.438	2.438	2.438	2.438	2.438	2.438	2.438	2.438	2.438	2.069	2.335	2.335
YCR012W	2.542	2.542	2.542	2.542	2.542	2.542	2.542	2.542	2.542	2.542	2.542	2.542	2.542	2.542	2.542	2.542	2.542	2.912	2.912	2.912	2.912	2.912	2.912	2.912	2.912	2.912	2.912	2.912	3.178	2.912	2.912	2.912	2.646	2.276	2.276	2.542	2.172	2.542	2.808	2.808	2.808	3.074	3.074	3.074	3.074	3.074	3.074	3.34	3.074
YDR393W	10.419	9.311	9.311	8.675	8.306	8.306	8.306	8.306	8.306	8.306	8.306	7.567	7.035	6.665	6.665	6.133	6.931	6.562	7.36	7.36	7.729	7.729	7.729	7.729	7.729	7.729	7.729	7.36	7.36	7.36	7.36	7.36	7.36	7.36	7.36	7.36	9.429	9.059	9.325	9.325	9.591	9.591	10.552	10.552	10.552	10.552	10.552	10.552	10.552
YMR313C	6.577	6.577	6.577	7.212	6.946	7.848	7.848	7.848	8.217	8.217	8.586	10.434	10.434	10.434	10.434	10.434	10.434	11.498	11.498	11.498	11.498	11.498	11.498	11.498	11.498	11.498	11.498	11.498	11.129	11.129	11.129	11.129	11.129	11.129	10.493	10.493	11.129	12.931	12.931	12.931	12.931	13.197	13.197	13.197	13.197	13.197	13.197	13.197	13.197
YLR003C	8.646	8.646	8.646	8.646	8.646	8.646	8.646	8.646	8.646	8.646	8.646	8.646	9.015	9.015	9.015	9.015	8.749	8.749	8.749	8.749	8.749	9.015	9.015	9.015	9.547	9.547	10.345	10.345	10.345	10.345	10.345	10.345	9.976	10.877	10.877	10.877	10.877	11.143	11.143	11.143	11.143	11.143	10.877	10.877	10.877	11.246	11.246	12.252	12.252
YOR316C	6.902	6.37	6.104	6.37	6.37	6.37	6.37	6.104	6.104	6.104	6.104	6.104	6.104	6.104	6.104	6.104	6.104	6.104	6.104	6.104	6.104	6.104	6.104	5.838	5.838	5.306	5.04	5.04	4.404	4.67	3.665	3.665	3.931	3.931	3.931	3.931	3.931	3.931	3.931	3.931	3.931	3.665	3.665	3.665	3.665	3.665	3.665	3.665	3.133
YPR105C	6.473	6.473	6.473	5.941	6.473	7.478	7.744	7.744	7.744	7.744	7.744	8.114	7.05	7.419	8.055	8.32	8.32	8.32	8.586	8.586	8.586	8.956	11.661	15.473	15.473	15.473	15.473	15.473	15.473	15.473	15.473	15.473	15.473	15.473	15.473	15.473	15.473	15.473	15.473	15.739	15.843	15.843	15.843	15.843	15.843	15.843	15.843	15.843	15.843
YER015W	11.454	11.823	13.937	15.37	15.37	15.37	15.739	15.739	15.739	16.538	16.271	16.271	16.641	16.375	16.375	16.375	16.375	16.375	16.375	16.375	16.109	17.011	16.744	16.744	16.375	16.375	16.375	16.907	17.543	17.912	18.444	18.444	19.242	19.242	19.242	18.444	18.444	18.444	18.444	18.444	18.444	18.444	18.814	18.814	20.616	20.616	20.616	21.355	21.355
YER043C	7.522	7.256	7.256	5.779	5.513	5.513	5.247	4.877	4.877	4.611	4.345	4.345	4.345	4.345	4.345	3.975	3.975	3.975	3.975	3.709	3.709	3.709	3.709	3.975	4.242	4.242	4.242	4.242	4.242	4.611	4.611	4.508	4.508	4.508	4.508	4.508	4.508	4.508	4.508	4.508	4.508	4.508	4.508	4.508	4.508	4.508	4.508	4.508	4.138
YER159C	7.419	7.419	6.887	4.981	4.715	4.183	4.183	4.183	4.183	4.183	3.443	3.443	3.443	3.443	3.074	3.975	3.975	4.242	4.508	5.143	5.409	5.409	5.409	5.409	5.675	5.941	5.941	6.207	6.207	6.207	6.207	6.207	6.207	6.207	6.207	6.207	6.207	6.207	6.207	6.207	5.572	5.572	5.572	5.306	5.675	5.675	5.675	5.675	5.675
YMR272C	10.286	10.286	10.286	10.286	10.02	10.02	9.488	9.488	8.69	8.424	8.424	8.424	8.424	8.424	8.424	8.424	8.793	8.793	8.793	8.793	8.793	8.424	8.424	8.424	8.424	8.424	8.424	8.424	8.424	8.69	8.69	8.956	8.69	8.956	8.956	8.956	8.586	8.586	8.956	8.32	7.419	7.419	6.252	6.252	7.05	7.153	7.153	7.522	7.153
YBR048W	5.364	5.364	5.364	5.734	5.734	5.734	5.734	5.734	5.734	5.734	5.734	5.734	5.734	5.734	5.734	5.734	5.734	5.734	5.734	5.734	5.734	5.734	5.734	5.734	5.734	5.734	5.734	5.734	5.734	6.104	6.104	6.104	6.104	6.104	6.104	6.104	6.104	6.104	6.104	6.104	6.104	6.104	6.104	6.104	6.104	6.104	6.104	6.104	6.104
YPL172C	7.153	6.784	7.153	7.419	7.419	7.788	7.788	8.158	7.892	8.158	8.158	8.158	8.158	8.158	7.892	7.626	7.626	7.892	8.261	9.001	9.001	9.001	9.001	9.001	9.001	9.001	9.37	9.37	9.37	9.37	10.005	10.005	10.005	10.005	10.641	10.641	10.641	10.641	10.641	10.641	10.641	10.641	10.641	10.641	10.641	10.641	10.641	10.641	10.907
YBL100W-C	12.237	12.607	12.607	13.611	15.725	16.73	17.099	17.099	18.001	18.001	18.001	18.001	18.001	18.001	18.267	18.267	18.267	18.267	18.267	18.267	18.267	18.267	18.267	18.267	17.898	17.631	17.898	17.898	17.898	17.898	17.898	17.898	17.898	17.898	17.898	18.637	18.637	18.637	18.637	18.637	18.74	18.74	18.74	18.474	18.474	18.474	18.474	16.937	16.937
YJL059W	15.784	15.784	15.784	15.784	15.784	15.784	15.784	15.784	15.784	15.784	15.518	15.518	15.518	15.518	15.518	15.518	15.518	15.518	15.518	15.518	15.518	15.518	15.518	15.518	15.518	15.518	15.784	15.415	15.415	15.415	15.415	15.415	15.415	15.415	15.415	15.045	15.045	15.045	15.045	15.045	14.779	14.779	14.779	14.779	14.779	14.779	14.779	14.779	14.513
YDR497C	10.227	10.597	10.597	11.395	11.395	11.395	11.395	12.873	12.873	12.873	12.873	12.873	12.873	12.873	12.503	12.503	12.769	12.769	12.769	12.769	12.769	12.769	12.769	12.769	12.769	12.769	13.035	13.035	13.035	13.035	13.035	13.301	13.301	13.301	13.567	13.567	13.567	13.567	13.567	13.567	13.567	13.567	13.567	13.567	13.567	13.567	13.567	13.567	13.567
YBL081W	13.463	13.463	13.463	13.463	13.463	13.463	13.463	13.463	13.463	13.463	13.463	13.833	13.833	13.833	13.833	13.567	13.567	13.567	13.567	13.567	13.567	13.567	13.567	13.567	13.567	13.567	13.567	13.301	13.301	13.035	13.035	13.035	13.035	12.665	12.665	12.665	12.665	12.665	12.665	12.399	12.665	12.665	12.665	12.665	12.665	12.665	12.665	12.296	12.296
YDR183W	4.508	4.508	4.508	4.508	4.242	4.242	4.242	4.242	1.803	1.803	1.433	1.433	1.064	1.064	1.064	1.596	1.862	2.867	3.133	3.133	3.133	3.133	3.133	3.133	3.133	3.133	3.133	3.133	3.133	3.133	3.133	2.867	2.601	3.236	4.508	4.508	5.143	5.513	5.779	5.779	5.779	5.779	6.045	6.045	6.311	6.311	6.311	6.311	6.311
YKR013W	12.607	12.607	12.607	12.607	12.607	12.607	12.237	12.237	12.607	12.607	12.976	12.976	12.976	12.976	12.976	12.976	12.976	12.976	12.976	12.976	12.976	12.607	12.607	12.607	12.607	12.607	12.607	12.607	12.341	12.341	12.341	12.341	12.075	12.075	12.075	12.075	12.075	12.075	12.075	12.075	12.075	11.543	11.543	11.543	11.543	11.543	11.543	11.543	11.543
YCL024W	5.986	5.986	5.986	5.986	5.616	5.616	5.247	5.513	6.887	8.483	8.483	8.483	8.483	8.483	8.483	8.483	9.384	9.916	9.916	9.916	9.916	9.916	9.916	9.916	9.916	9.916	9.916	9.916	9.916	9.916	10.448	11.188	11.188	11.188	11.557	11.557	11.557	11.557	11.557	11.557	11.557	11.661	11.395	11.395	11.395	11.395	11.395	11.395	11.395
YGL028C	7.582	7.582	7.316	7.316	7.316	7.316	7.316	7.316	7.316	7.582	7.582	7.582	7.582	7.316	7.316	7.316	7.316	7.316	6.946	6.946	6.946	6.946	6.946	6.946	6.946	6.946	6.946	6.946	6.946	6.946	6.946	6.946	6.946	6.946	6.946	6.946	6.946	6.946	6.577	6.577	6.577	6.577	6.207	6.473	6.473	6.473	6.473	6.473	6.473
YPL118W	19.642	19.642	19.642	19.642	19.272	19.272	19.272	19.272	19.272	19.272	19.272	19.272	19.272	19.272	19.272	19.272	19.272	19.272	19.272	19.272	19.272	19.272	19.272	19.272	19.272	19.272	19.272	19.272	18.902	18.902	18.902	18.902	18.902	19.169	19.169	19.169	19.169	19.169	19.169	19.169	18.799	18.799	18.799	18.799	18.799	18.799	18.799	18.799	18.799
YOL006C	16.523	16.523	15.784	15.784	15.415	14.779	14.779	14.675	14.675	14.675	14.675	14.675	14.675	13.937	13.937	12.562	12.193	11.129	10.759	11.764	11.764	11.764	11.764	11.764	11.764	11.764	11.764	11.764	12.03	12.03	12.03	12.03	12.03	12.03	10.863	10.863	10.863	10.863	10.863	10.863	10.863	10.863	10.863	10.597	10.597	10.597	10.597	10.597	10.597
YHR127W	12.252	12.252	12.252	12.252	11.512	11.246	11.616	11.616	11.986	11.986	11.986	11.986	11.986	11.986	11.986	12.252	12.252	12.252	12.252	12.252	12.252	12.252	12.621	12.621	12.621	12.621	12.621	12.621	12.621	12.621	12.621	12.621	12.621	12.621	12.621	12.621	12.621	12.621	12.621	12.621	12.252	12.252	12.252	12.252	12.252	12.252	12.252	12.252	12.252
YNL006W	4.67	4.67	4.67	4.67	4.67	4.67	4.67	4.67	4.67	4.67	4.67	4.67	4.301	3.399	3.399	3.399	3.133	3.133	2.867	2.867	2.867	2.867	2.867	2.601	2.601	2.335	2.335	2.069	2.069	2.069	2.069	2.069	2.069	2.069	2.069	2.438	2.438	2.438	2.438	2.438	2.172	2.172	2.172	2.438	2.438	2.069	2.069	2.069	2.069
YLR142W	8.941	8.941	8.941	8.941	8.941	8.941	8.306	8.306	8.306	8.04	8.04	7.774	8.409	8.409	9.518	8.986	8.986	8.986	8.617	9.947	9.947	9.947	9.947	9.947	9.947	9.947	9.947	9.947	9.947	10.213	10.213	10.745	10.375	10.375	10.375	10.375	10.375	10.375	10.375	10.375	10.375	10.375	10.375	10.375	10.375	10.375	10.375	10.375	10.641
YPL096W	3.399	2.764	2.764	2.764	2.764	2.764	2.764	2.764	2.764	2.764	2.764	2.764	2.764	2.764	2.764	2.764	2.764	2.764	2.764	2.764	2.764	2.764	2.764	2.232	0.901	0.635	0.532	0.901	1.167	1.167	1.167	1.167	1.167	0.901	0.901	0.901	0.901	1.7	2.232	2.232	2.232	2.232	2.232	2.232	2.232	2.498	2.498	2.498	2.498
YPR022C	5.823	5.823	5.823	5.823	5.823	5.926	6.296	7.995	7.995	7.995	7.995	7.995	7.995	7.995	7.995	8.261	8.261	8.261	8.261	8.261	8.261	8.631	8.631	8.631	8.631	8.631	8.897	9.267	9.267	9.267	9.267	9.267	9.267	9.267	9.267	9.267	9.267	9.267	9.267	9.267	9.267	9.267	9.267	9.267	9.267	9.267	9.267	9.267	9.267
YKL189W	5.247	4.345	4.345	3.975	3.709	3.709	3.709	3.709	3.709	2.808	2.912	2.912	2.912	2.912	2.912	2.912	2.912	2.912	2.912	2.646	2.646	2.38	2.38	2.38	2.38	2.38	2.38	1.641	1.641	1.641	1.641	1.641	1.641	1.641	1.641	1.641	1.641	1.641	1.641	1.641	1.641	1.907	1.907	1.907	1.907	1.907	1.907	1.907	1.907
YDR315C	9.118	9.015	9.281	9.281	9.813	9.813	9.813	9.813	9.813	9.813	9.813	9.813	9.813	9.813	9.813	10.079	10.98	10.714	10.714	10.714	10.714	10.714	10.714	10.714	10.714	10.714	10.714	10.714	9.976	9.976	9.976	9.976	9.606	9.606	9.606	9.606	9.976	9.71	9.71	11.778	13.05	13.05	13.05	13.05	13.05	13.05	13.05	13.05	13.05
YKR086W	9.739	9.739	10.109	10.109	10.479	10.479	10.848	10.848	10.848	10.848	10.848	10.479	11.483	18.518	18.518	18.785	18.785	18.785	18.785	19.154	20.794	20.794	21.593	21.593	21.962	24.031	24.031	24.031	24.297	24.563	24.933	24.933	24.933	24.933	26.307	27.312	27.312	27.312	27.312	27.312	27.312	27.312	27.312	27.578	27.578	27.578	27.578	27.578	27.578
YOL061W	8.675	8.675	8.675	8.306	8.572	9.104	10.168	12.607	17.956	24.001	24.001	24.74	26.381	26.381	27.119	27.119	27.119	27.119	28.125	28.125	28.125	28.125	28.125	28.125	28.125	28.125	28.125	28.125	28.125	28.125	28.125	28.494	28.494	29.765	31.982	31.982	32.514	32.514	32.514	32.883	32.883	32.883	32.883	32.883	32.883	32.883	32.883	32.883	32.883
YHR068W	7.892	8.261	8.261	8.631	8.897	8.897	8.897	8.897	8.897	8.897	8.897	8.897	8.897	8.897	8.897	8.897	8.897	8.897	8.897	8.897	8.897	8.897	8.897	8.897	8.897	8.897	8.897	8.897	8.897	8.897	8.897	8.897	8.897	8.897	8.897	8.897	8.897	8.897	8.897	8.897	8.897	8.897	8.897	8.897	8.897	8.897	8.897	8.897	8.897
YNR018W	6.252	6.252	6.252	6.252	6.252	6.252	6.252	6.621	6.252	6.252	6.252	6.252	6.252	6.252	6.252	5.986	5.986	5.986	5.986	6.252	6.252	6.252	6.252	6.252	6.252	6.252	6.252	6.252	5.882	5.882	5.882	5.616	5.616	5.35	5.35	5.72	5.35	5.35	5.35	5.35	5.35	5.35	5.35	5.35	5.35	5.35	5.35	5.35	5.35
YBR195C	6.045	6.311	6.311	6.311	6.311	6.311	6.045	6.045	6.045	6.045	5.779	5.779	5.779	5.779	5.779	6.045	6.148	6.148	6.148	6.148	6.148	5.779	5.779	5.779	5.779	5.779	5.675	5.675	6.577	6.577	6.577	6.577	6.577	7.109	5.941	6.68	6.68	6.946	6.946	6.946	7.212	7.212	7.212	7.212	7.582	7.478	7.848	8.646	8.646
YKR084C	10.848	10.479	10.479	10.109	10.109	9.739	9.739	9.473	9.473	9.473	9.473	9.473	4.611	3.872	4.611	4.345	4.345	4.345	4.345	4.611	4.242	4.242	3.975	4.242	4.242	4.242	4.611	5.513	7.153	7.153	7.419	7.419	7.419	7.419	7.419	7.788	7.788	8.158	8.158	8.158	7.788	8.055	8.055	8.055	8.055	8.055	8.055	8.055	8.055
YLR182W	9.059	9.059	9.429	9.429	9.429	9.695	9.695	11.129	11.129	11.129	11.129	11.867	11.867	11.867	11.867	11.867	11.867	11.867	11.867	11.867	11.867	11.867	11.867	11.867	11.867	11.867	11.867	11.867	11.867	11.867	11.867	11.498	11.498	11.129	11.129	11.129	11.395	11.927	11.927	11.927	11.927	11.927	11.927	12.193	12.193	12.193	12.193	11.823	11.823
YKR089C	1.7	1.7	1.7	1.7	1.7	1.7	1.7	1.433	1.7	1.7	1.7	1.7	1.7	1.966	2.764	4.301	4.832	4.832	4.832	4.832	5.098	5.468	5.468	5.468	6.473	6.473	6.473	6.473	6.473	6.473	6.473	6.473	6.473	6.473	6.473	6.843	6.843	6.843	6.843	6.843	6.843	6.843	6.843	6.843	6.843	6.843	6.843	6.843	7.109
YDR292C	7.522	6.621	5.986	7.36	7.36	8.158	8.158	8.158	8.158	8.158	7.892	7.892	8.158	7.788	7.788	7.788	7.788	7.153	7.788	9.857	9.857	9.857	9.857	9.857	10.123	10.759	10.759	13.508	13.508	13.508	13.508	13.508	13.508	13.508	14.306	14.203	14.675	14.675	14.675	15.045	15.045	15.311	15.311	15.207	16.109	16.744	17.011	17.38	17.114
YHR150W	7.478	8.483	8.483	8.483	8.749	9.015	9.015	9.015	9.281	9.281	9.281	9.281	9.281	9.916	10.182	10.182	10.182	10.182	10.182	10.182	10.182	10.182	10.182	10.182	10.182	10.182	10.182	10.182	10.182	10.182	10.182	10.182	10.182	10.182	10.448	10.448	10.448	10.448	10.448	10.448	10.448	10.448	10.448	10.448	10.448	10.448	10.448	10.448	10.448
YOL073C	9.695	9.059	8.897	8.527	8.793	8.527	8.527	8.527	8.261	7.153	7.153	7.153	7.153	7.153	7.153	7.153	7.153	7.153	5.616	5.247	4.345	4.079	4.079	3.443	3.443	4.079	3.178	4.183	4.183	4.183	4.183	5.084	5.084	5.084	5.454	7.256	7.892	7.892	9.059	9.059	9.059	9.059	9.059	9.059	9.325	9.325	9.325	9.591	10.597
YPR172W	9.222	9.222	9.222	9.222	9.222	9.222	9.222	9.222	9.222	8.32	8.32	7.951	8.32	9.429	10.331	10.7	11.498	11.498	11.498	11.498	11.498	11.498	10.863	11.129	11.661	11.661	11.927	11.927	11.927	11.927	11.927	12.562	12.296	12.296	12.296	12.296	12.296	12.665	12.399	12.769	12.769	13.139	13.139	13.139	13.139	12.769	12.769	12.769	12.503
YGR117C	5.675	4.138	4.138	4.138	4.138	4.138	3.872	3.872	3.872	2.97	2.97	2.97	2.97	2.97	2.97	2.601	2.601	2.601	2.601	2.601	2.867	2.867	2.601	2.601	2.601	2.601	2.601	2.601	2.601	2.335	2.335	2.335	2.335	2.335	2.335	2.335	2.335	2.335	2.335	2.335	2.335	1.966	1.966	1.966	1.966	1.966	1.966	1.966	1.966
YOR206W	16.744	16.375	16.641	16.641	16.641	16.641	16.641	16.907	16.907	16.907	16.907	16.907	16.538	16.538	16.538	16.538	16.907	16.907	16.907	16.907	16.907	16.907	16.907	16.907	16.907	16.907	16.907	16.907	16.907	16.907	16.907	16.907	16.907	16.907	16.907	16.641	16.641	16.641	16.641	16.641	16.375	16.375	16.375	16.375	16.375	16.375	16.109	14.04	13.774
YAR008W	12.71	12.71	12.71	12.71	12.71	12.976	12.976	13.345	13.345	13.345	13.345	13.345	13.345	13.345	13.345	13.345	13.345	13.345	13.345	13.345	13.345	13.345	13.345	13.345	13.345	13.345	13.345	13.345	13.345	13.345	13.715	13.715	13.715	13.715	13.715	13.449	13.449	13.819	13.449	13.449	13.449	13.183	13.183	13.183	13.183	13.183	13.183	13.183	13.449
YDL108W	6.089	6.089	6.089	5.823	5.823	5.823	5.823	5.823	5.823	5.823	5.823	5.454	5.454	5.454	5.557	5.557	5.557	5.557	5.823	5.823	5.823	5.823	4.286	4.286	4.655	4.02	3.281	3.547	3.917	4.552	4.921	5.188	5.188	5.188	5.188	5.188	5.188	5.454	4.715	4.715	4.715	4.715	4.345	4.345	4.345	4.345	4.345	4.345	4.345
YHR067W	12.725	13.257	13.257	13.257	13.257	13.257	13.257	13.257	13.257	13.257	13.523	13.523	13.523	13.523	12.887	12.887	12.887	13.153	13.419	13.419	13.419	13.05	13.05	13.05	13.05	12.68	12.68	12.68	12.68	12.68	12.68	12.946	12.576	12.576	12.576	12.739	12.473	12.473	11.941	12.207	11.838	11.468	11.468	11.468	11.468	11.468	11.468	11.468	9.828
YJR099W	14.247	12.503	12.873	12.237	12.503	12.607	12.341	12.341	12.444	12.444	10.537	10.537	10.537	10.537	10.537	10.537	10.537	10.537	10.537	10.537	10.537	10.168	9.902	9.902	9.902	9.902	9.636	9.636	9.636	8.469	8.735	9.207	9.207	9.207	9.207	9.207	9.207	9.207	10.375	11.277	11.809	13.449	13.449	13.819	13.819	13.819	13.449	13.449	13.449
YLR049C	9.636	9.636	9.001	8.631	8.365	8.735	8.735	8.735	8.735	8.735	7.567	7.567	7.567	8.838	8.838	8.838	8.838	8.838	8.838	7.729	7.094	6.828	7.094	7.626	7.995	10.537	10.537	10.907	10.907	10.907	10.907	10.907	10.907	10.537	10.537	10.537	10.537	10.537	10.537	10.537	10.537	10.168	10.168	10.434	10.434	10.434	10.434	10.065	10.065
YNL326C	3.709	3.709	4.242	4.242	4.242	4.508	4.508	4.508	4.508	4.508	3.768	3.768	3.768	3.768	3.768	3.768	3.768	3.768	3.768	3.768	3.502	3.236	3.768	4.035	4.035	4.035	4.035	4.035	4.035	4.035	5.513	5.513	5.513	5.513	5.513	5.513	5.513	5.779	5.779	5.779	5.779	5.779	6.045	6.414	6.414	6.414	6.414	6.414	6.414
YKL041W	6.045	6.843	6.843	6.473	6.473	6.473	6.473	6.207	6.207	6.207	5.941	5.675	5.675	5.572	5.572	7.316	7.685	9.222	9.222	9.222	9.222	9.222	9.222	9.222	11.867	12.133	12.133	12.133	12.133	12.133	12.133	11.498	11.867	12.237	12.237	12.237	12.237	12.237	12.237	12.237	12.607	12.607	12.607	12.873	13.405	14.143	14.143	14.143	14.143
YKL079W	8.261	8.631	8.631	8.631	8.631	9.267	9.267	9.636	9.636	9.636	9.636	9.636	9.636	9.636	9.636	9.636	9.636	9.636	9.636	9.636	9.636	9.636	10.168	10.537	10.907	11.439	11.439	11.439	11.439	11.439	11.439	11.439	11.439	11.439	12.075	12.71	12.71	12.71	12.71	12.71	12.341	12.341	12.341	12.341	12.341	12.607	12.607	12.607	12.607
YPL099C	16.08	16.08	16.08	16.08	16.346	16.08	16.08	16.08	16.08	15.075	14.07	14.07	14.07	14.07	14.07	14.07	10.05	9.311	9.311	9.311	8.941	9.207	9.207	9.207	9.207	9.207	9.207	8.838	8.203	8.203	8.203	8.203	8.203	7.833	7.833	4.242	4.138	4.774	5.409	5.675	5.675	6.414	6.414	6.414	6.68	6.68	6.68	6.68	6.68
YKL143W	7.729	7.463	7.463	7.463	7.463	9.739	11.114	17.099	17.099	17.099	17.366	17.631	18.001	18.001	18.001	18.267	18.267	18.267	18.267	18.267	18.267	18.267	18.267	18.267	18.267	18.267	18.267	18.267	18.001	18.001	18.001	18.001	18.001	18.001	17.631	17.631	17.631	17.631	17.631	17.631	17.631	17.631	17.631	17.631	17.631	17.631	17.631	17.631	17.631
YGR143W	12.089	12.089	12.089	12.089	12.089	12.089	12.089	12.089	12.089	12.089	12.089	12.089	12.089	12.089	12.089	12.355	12.355	12.355	12.355	12.355	12.355	12.355	12.355	12.355	12.355	12.355	12.355	12.355	12.355	12.355	12.355	12.355	12.355	12.355	12.355	12.355	12.355	12.725	12.725	12.725	12.725	12.725	12.725	12.725	12.725	12.725	12.725	12.725	12.725
YFL046W	7.522	7.522	7.522	7.522	7.522	7.522	4.715	4.449	3.547	3.547	3.547	3.547	3.917	3.917	3.917	3.917	3.917	3.917	3.917	3.651	3.917	3.917	3.917	3.917	3.917	3.917	4.183	4.183	4.183	3.813	3.813	3.813	3.443	3.443	3.975	4.508	6.207	6.473	7.212	7.582	7.582	7.582	7.582	7.582	7.848	9.118	9.754	9.754	9.754
YIL088C	16.316	16.316	16.316	16.316	15.311	14.675	14.143	14.143	14.143	14.143	14.513	14.513	14.513	14.513	14.513	14.883	14.883	14.883	14.883	14.883	14.883	14.883	14.883	14.883	13.242	12.71	12.71	12.075	12.075	10.537	10.641	9.473	9.473	9.739	9.37	9.37	9.37	9.267	9.636	9.636	9.636	9.636	9.636	9.636	9.636	9.636	7.463	7.094	6.99
YBR236C	17.587	17.853	17.853	17.853	17.853	17.853	18.223	18.223	18.592	18.592	18.592	18.592	18.592	18.592	18.592	18.592	18.962	19.863	20.233	20.233	20.233	20.233	20.233	20.233	20.233	20.233	20.233	20.233	20.233	20.233	20.233	20.233	19.494	19.494	19.494	19.494	19.494	19.494	19.494	19.494	19.863	19.863	19.863	20.233	20.233	20.233	20.233	20.233	20.233
YNL330C	6.045	6.045	6.045	6.577	6.577	6.577	6.946	6.946	6.946	6.946	6.946	6.946	6.946	6.946	6.946	6.946	6.946	6.946	6.946	6.946	6.946	6.946	6.946	6.946	6.946	6.946	6.946	6.946	6.946	6.946	6.946	6.946	6.946	6.946	6.946	6.946	6.946	6.946	6.946	6.946	6.946	6.946	6.946	6.946	6.946	6.946	6.946	6.946	6.946
YCL025C	3.813	3.813	3.813	3.813	3.813	3.813	3.813	3.813	3.813	3.547	3.547	3.547	3.547	3.547	3.178	2.808	2.808	2.808	2.808	2.808	2.172	2.172	2.172	2.542	2.542	2.542	2.542	2.542	2.542	2.542	2.542	2.542	2.542	1.537	1.537	1.537	1.537	1.537	1.537	1.537	1.537	1.537	1.537	1.537	1.537	1.537	1.537	1.537	1.537
YDL219W	6.887	6.887	7.153	7.153	7.153	7.153	7.522	7.522	7.522	7.522	7.522	7.522	7.522	8.527	8.793	8.793	8.793	8.793	8.793	9.059	9.059	9.059	9.059	9.059	9.059	9.059	9.059	9.059	9.059	9.059	9.695	10.331	10.331	10.331	10.331	10.331	10.331	10.331	10.331	10.331	10.331	10.331	10.331	10.331	10.331	10.331	10.331	10.331	10.331
YPL045W	8.483	8.483	8.483	8.483	8.483	8.217	8.217	8.217	8.217	8.217	8.586	8.217	8.217	8.749	8.749	8.749	8.749	8.749	8.749	8.749	8.749	8.483	8.483	8.483	8.483	9.281	9.547	9.547	9.547	9.547	9.547	9.547	9.547	9.547	9.547	9.547	9.281	9.281	9.281	8.912	8.912	8.912	8.912	8.912	8.912	8.912	8.912	9.281	9.281
YGL131C	6.784	8.527	8.527	9.325	10.065	10.065	10.863	11.601	11.601	11.601	11.601	11.601	11.601	11.601	11.601	11.971	11.971	11.971	11.971	11.971	11.439	12.341	12.341	13.079	12.71	12.71	12.813	12.385	12.119	12.119	12.119	12.119	12.119	12.119	12.119	12.755	13.124	13.493	13.493	13.493	14.602	14.602	14.602	14.868	15.504	15.77	15.77	16.035	16.302
YDR107C	11.601	11.601	11.601	10.434	10.434	11.069	11.069	12.075	12.075	12.075	12.075	12.075	12.341	12.607	12.607	12.976	12.976	12.976	12.976	12.976	13.242	13.508	13.508	14.675	14.675	15.311	15.311	15.311	15.311	15.947	15.947	15.947	15.947	15.947	15.947	15.947	15.947	15.947	15.947	15.947	15.947	15.947	16.212	16.212	16.212	16.212	16.212	16.212	16.212
YLR313C	11.498	11.498	12.769	12.769	12.769	12.769	12.769	12.769	12.769	12.769	13.671	13.671	13.671	13.937	13.937	13.937	14.203	14.572	14.572	14.572	14.572	14.572	14.572	14.572	14.572	14.572	14.572	14.838	14.838	14.838	14.838	14.838	14.469	14.469	14.735	15.001	15.267	15.267	15.267	15.267	15.636	15.636	15.636	15.636	15.636	15.636	15.636	15.636	15.636
YLR363W-A	13.995	13.995	13.995	13.995	13.995	13.995	14.365	14.365	14.365	14.365	14.365	14.365	14.365	14.365	14.365	14.365	14.365	14.365	14.365	14.735	14.735	14.735	14.735	14.735	14.735	14.735	14.735	14.735	14.735	14.735	14.735	14.469	14.469	14.469	14.469	14.469	14.469	14.469	14.469	14.469	14.469	14.469	14.469	14.099	13.729	13.729	13.729	13.463	13.463
YER136W	6.68	6.68	6.68	6.68	6.68	6.68	6.68	6.68	4.981	4.715	4.449	4.079	4.079	3.709	3.709	3.709	3.443	3.178	2.276	2.276	2.276	2.276	2.276	2.276	2.276	1.744	1.005	0.635	0.635	0.635	0.635	0.635	0.635	0.635	0.635	0.635	0.635	1.005	1.375	1.375	1.375	1.375	1.375	1.375	1.375	1.375	1.109	1.109	1.109
YOR091W	14.261	13.995	13.995	13.995	13.995	13.995	13.995	13.995	13.995	13.094	13.094	12.828	12.828	12.828	12.828	12.828	12.828	12.828	12.03	12.03	12.03	12.03	12.03	11.661	11.395	11.395	11.395	11.395	11.395	11.395	11.395	9.429	9.429	9.429	9.429	9.163	9.163	9.163	9.163	9.163	8.793	8.793	9.059	9.059	9.059	9.059	9.059	8.424	8.158
YFL036W	15.518	15.518	15.518	15.518	15.518	15.518	15.518	14.72	14.454	14.188	13.819	12.813	11.335	11.335	11.335	11.335	11.335	11.335	11.335	10.803	10.803	10.065	10.065	10.065	9.799	9.799	9.799	8.424	7.685	7.05	7.419	7.05	6.68	6.68	6.68	6.68	6.68	6.68	6.68	6.68	6.311	6.311	6.045	4.877	4.774	4.404	4.404	4.404	4.404
YOR131C	9.207	8.838	8.838	8.838	8.838	8.838	8.838	8.838	8.838	8.203	9.843	10.479	10.479	11.853	11.853	11.853	12.119	12.119	12.119	12.119	12.119	12.119	12.119	12.119	12.489	12.489	12.489	12.489	12.489	12.489	12.489	12.489	12.858	12.858	12.858	12.858	12.858	12.858	12.858	12.858	12.858	12.858	12.858	12.858	12.858	12.858	12.858	12.858	12.858
YGL196W	6.104	6.104	6.104	6.104	6.104	6.104	6.104	6.104	6.104	6.104	6.104	6.104	6.104	6.104	6.104	6.104	6.104	6.104	6.104	6.104	6.37	6.37	6.37	6.37	6.37	6.104	6.104	6.104	6.473	6.473	6.207	6.207	6.207	6.207	5.838	5.838	6.207	5.941	5.941	5.941	5.941	5.306	6.577	6.577	6.577	6.577	7.212	7.212	7.212
YCL034W	19.611	19.242	19.242	19.611	19.611	19.981	19.981	21.725	21.725	21.725	21.725	21.725	21.459	21.828	21.828	21.828	22.198	22.464	22.464	22.095	22.095	22.095	21.828	21.459	21.459	21.459	21.459	21.459	21.459	21.459	21.459	21.459	20.661	20.291	20.291	20.291	20.291	20.026	19.494	19.494	19.494	19.494	19.494	19.494	19.494	19.227	18.962	18.962	18.962
YHR151C	13.257	13.257	13.257	13.257	13.257	13.257	13.257	13.257	13.257	13.257	13.257	13.257	12.887	12.252	10.552	10.286	10.286	10.655	10.123	10.123	9.591	9.591	9.695	9.429	9.429	9.429	9.429	8.424	7.36	7.36	7.36	6.99	6.99	6.99	6.621	6.621	5.35	4.02	4.02	4.02	4.286	5.188	5.188	5.188	5.188	5.188	4.921	4.286	4.286
YER081W	6.887	7.256	7.256	7.256	7.256	7.256	7.256	7.256	7.256	6.148	5.616	5.616	5.616	5.616	5.616	5.616	5.616	5.882	5.882	6.252	6.252	6.252	6.252	6.252	6.887	6.99	6.724	6.724	6.724	6.724	6.724	6.724	6.724	6.724	6.724	6.724	6.724	6.724	6.724	6.724	6.724	6.724	6.724	6.724	5.35	4.552	4.552	4.286	4.286
YOR336W	1.433	1.433	1.433	1.433	1.433	1.433	1.433	1.433	1.433	1.433	1.433	1.433	1.433	1.433	1.433	1.433	1.433	1.167	1.167	1.167	1.167	1.167	1.167	1.167	1.167	1.167	1.167	1.167	1.167	1.167	0.901	0.901	0.901	0.635	0.635	0.635	0.635	0.635	0.635	0.635	0.901	0.901	0.901	0.901	0.901	1.167	1.167	1.167	1.167
YLL033W	13.685	13.685	13.685	14.32	14.32	14.956	14.956	14.956	14.956	15.222	15.222	15.488	15.488	15.488	15.488	15.488	15.754	16.02	16.02	16.655	16.655	16.655	16.655	16.655	16.655	16.655	16.655	16.655	16.655	16.655	16.655	16.655	16.655	16.02	16.286	16.655	17.025	17.025	16.655	16.655	16.655	16.655	16.655	16.655	16.655	16.655	16.655	16.655	16.655
YOR245C	9.104	8.572	5.394	3.917	3.015	3.281	4.818	4.818	4.818	4.818	6.252	6.252	6.252	6.252	6.252	6.252	6.252	6.252	6.887	6.887	6.887	6.887	7.153	7.153	7.153	6.68	6.68	7.05	7.05	7.05	7.05	7.05	7.419	7.419	7.419	8.055	8.055	8.055	8.055	8.055	8.055	8.32	8.32	8.32	8.32	7.951	7.951	8.483	7.848
YBL042C	3.488	3.488	3.488	3.488	3.488	3.488	3.488	3.488	3.488	2.749	2.483	2.483	2.483	2.483	2.483	2.483	3.015	3.015	3.015	3.015	3.015	3.015	3.015	2.646	2.646	3.015	3.015	3.015	3.015	3.015	3.015	3.385	3.385	3.385	3.385	3.385	3.385	3.385	3.385	3.754	3.754	4.02	4.02	4.286	4.286	4.552	4.552	4.552	4.552
YLR441C	5.513	5.513	5.513	5.513	5.513	5.513	5.513	6.414	6.414	7.05	7.05	7.316	7.316	7.316	7.316	7.316	6.518	7.522	7.522	7.522	7.788	7.788	7.788	7.788	7.788	7.788	8.424	8.424	9.059	9.059	9.059	9.059	9.059	9.059	9.059	9.059	9.059	9.695	9.695	9.695	9.695	9.695	9.695	9.695	9.695	9.695	9.695	9.695	9.695
YKL116C	4.877	4.611	4.877	4.877	4.877	5.409	5.409	5.409	5.409	5.143	5.143	5.143	5.143	5.143	4.242	4.611	4.611	4.611	4.611	5.247	5.247	5.513	4.774	4.774	5.04	5.04	5.572	5.572	5.572	5.572	5.572	5.941	5.941	5.941	5.941	6.311	6.311	6.577	6.577	6.577	6.577	6.577	6.843	6.843	6.843	6.843	7.109	7.109	7.848
YIL002C	13.819	13.819	13.819	14.085	14.085	13.819	13.819	13.819	13.819	13.819	13.819	14.454	14.454	14.72	14.72	15.459	16.36	16.36	16.36	17.631	17.631	18.637	19.006	19.375	19.375	19.375	20.011	20.011	20.011	20.011	20.011	20.011	20.011	20.011	20.011	20.011	20.011	20.011	20.011	19.745	19.745	19.745	19.745	19.745	19.745	19.745	19.745	19.745	19.745
YHL030W	1.167	1.167	1.167	0.901	0.901	0.901	1.167	1.167	1.433	2.335	2.335	2.335	2.601	2.601	2.601	2.601	2.601	2.601	2.601	2.601	2.601	2.601	2.601	2.601	2.601	2.601	2.601	2.601	2.601	2.601	2.601	2.601	2.601	2.601	3.133	3.133	3.133	3.133	3.133	3.133	3.133	3.399	3.399	3.399	3.399	3.399	3.665	3.931	4.197
YDL003W	6.68	7.05	7.316	7.316	7.316	7.316	7.582	7.582	7.582	7.582	8.055	8.32	8.32	8.32	8.32	8.32	8.32	7.788	7.788	7.419	7.419	7.419	7.419	7.419	7.419	7.419	7.951	7.951	7.951	7.951	7.951	7.951	7.951	7.951	7.951	7.951	7.951	7.951	7.951	8.217	8.217	8.217	8.217	8.217	8.217	7.951	7.951	7.951	7.951
YOL115W	6.739	6.739	6.739	6.473	6.473	6.473	6.473	6.843	7.375	7.907	8.172	8.172	8.172	8.172	8.172	8.172	8.438	8.542	9.178	9.178	9.178	9.178	9.178	9.178	9.178	9.178	9.178	9.444	9.71	9.71	9.71	9.71	9.71	9.71	9.71	9.71	9.71	9.71	9.71	9.71	9.71	9.71	9.71	9.71	9.34	9.606	9.606	9.606	9.606
YDR079W	3.236	3.236	3.236	3.606	3.606	3.606	3.606	3.34	3.34	3.34	3.34	3.34	3.34	3.074	3.074	3.074	3.074	3.074	3.074	3.074	3.34	3.34	3.34	3.34	3.34	3.34	3.34	3.34	3.074	3.34	2.97	3.236	3.502	3.768	3.768	4.035	4.67	4.67	4.67	4.67	4.67	4.67	4.936	4.936	5.675	5.675	5.675	5.675	5.675
YKR085C	6.252	5.882	5.616	5.616	4.079	3.178	2.808	2.808	3.178	3.443	3.975	3.975	4.345	4.611	5.247	5.247	5.247	5.247	5.247	4.981	4.981	4.981	4.715	5.35	6.887	8.261	13.035	13.035	13.301	18.282	18.282	18.282	18.282	18.282	18.282	18.282	18.282	18.282	18.282	18.282	18.814	18.814	18.814	19.079	20.823	20.823	20.823	20.823	20.823
YBR087W	8.586	8.586	8.586	8.586	8.586	8.586	8.586	8.586	8.586	8.586	8.586	7.582	6.784	6.518	6.518	6.518	6.518	6.518	6.518	6.887	6.887	6.887	6.887	6.887	6.887	6.887	6.887	6.887	6.887	6.518	6.252	6.252	6.252	5.72	5.72	5.72	5.72	5.454	5.454	5.084	5.084	5.084	5.084	5.084	5.35	5.35	5.35	5.35	5.35
YNL212W	9.754	9.754	9.754	9.754	10.02	10.02	10.02	10.02	10.02	10.389	10.389	10.389	10.389	10.389	10.655	10.655	10.02	10.02	10.02	10.02	9.754	9.65	9.916	9.916	9.916	9.916	9.916	9.916	9.916	9.916	9.916	10.182	10.182	10.182	10.182	10.182	10.182	10.182	10.182	10.182	10.182	10.182	10.818	10.448	10.448	10.448	10.448	10.448	10.448
YGR009C	11.188	11.188	11.188	11.188	11.188	11.188	11.188	11.188	11.188	11.188	11.188	11.188	11.188	11.188	11.188	11.188	10.921	10.921	10.921	10.655	11.025	11.557	11.557	12.355	12.355	12.355	12.355	12.355	12.991	12.991	12.991	12.991	12.991	12.991	12.991	12.991	12.991	12.991	12.991	12.991	12.991	13.36	13.094	12.725	12.725	12.725	12.355	12.355	12.355
YER009W	7.256	7.256	7.256	9.059	9.059	9.591	9.591	9.961	9.961	9.961	9.961	9.961	9.961	9.961	10.227	10.227	10.227	10.863	11.232	11.232	11.232	11.232	11.601	11.601	11.601	11.601	11.601	11.601	11.601	11.601	11.601	11.601	11.601	11.601	11.601	11.601	11.601	12.341	12.873	13.671	13.671	13.671	13.671	13.671	13.671	13.671	14.04	14.04	14.04
YKL216W	13.877	13.877	13.877	13.877	13.877	13.877	13.877	13.877	13.877	13.877	13.877	13.877	13.877	13.877	13.877	14.247	14.617	14.617	14.617	14.617	14.617	14.617	15.149	15.149	15.149	15.149	15.149	15.149	15.149	15.149	15.149	15.149	15.149	15.149	15.149	15.149	15.149	15.149	15.149	15.149	15.149	15.149	15.149	15.149	14.779	14.779	14.779	14.779	14.779
YCR075C	2.335	2.335	2.335	2.335	2.335	2.335	2.335	2.335	2.069	1.803	1.803	3.074	3.074	3.074	3.074	3.074	2.808	3.074	3.074	3.074	3.443	3.709	3.709	3.709	3.709	3.709	3.709	3.872	4.242	4.242	4.242	4.508	4.877	4.877	4.877	5.675	5.675	5.941	5.941	5.941	5.941	5.941	5.941	5.941	6.311	8.38	8.38	8.38	8.38
YPL101W	2.601	2.867	2.867	2.867	2.867	2.867	2.601	2.97	2.97	2.97	2.97	2.97	2.704	2.069	3.709	5.513	5.513	5.513	5.513	5.513	5.513	5.513	5.513	5.513	5.513	5.513	5.616	5.616	6.518	6.518	6.518	6.518	6.518	6.518	6.518	6.784	6.784	6.784	6.784	6.784	6.784	6.784	6.784	6.784	6.784	6.784	6.784	6.784	6.784
YMR171C	5.779	5.779	5.513	5.675	6.577	6.311	6.946	6.946	6.946	6.946	7.316	7.316	7.316	7.316	7.316	7.316	7.316	7.316	6.784	6.784	6.518	6.518	6.518	6.518	6.518	6.518	6.784	5.882	5.882	5.882	5.616	5.35	4.981	5.35	5.35	5.247	5.247	5.247	5.616	4.981	5.616	7.522	7.522	7.522	7.522	7.522	7.522	7.522	7.522
YGL038C	17.483	17.483	17.483	17.483	17.483	17.483	17.483	17.483	18.223	18.592	18.592	18.592	18.592	18.592	18.592	18.592	18.592	18.592	18.592	18.858	18.858	18.858	18.858	18.858	18.858	18.858	18.858	18.223	16.789	15.784	15.518	17.055	17.055	17.055	17.055	17.321	17.321	17.321	17.321	17.055	17.055	17.055	17.055	17.055	17.055	17.055	17.055	17.055	17.055
YGR264C	13.079	13.079	13.079	13.079	13.079	13.079	13.449	13.449	13.449	13.449	13.449	13.449	13.449	13.449	13.449	13.449	13.449	13.449	13.449	13.449	13.449	13.449	13.449	13.449	13.449	13.449	13.449	13.449	13.449	13.449	13.449	13.449	13.449	13.449	13.449	13.079	13.079	13.079	13.079	13.079	13.079	12.178	12.178	12.178	10.641	10.641	10.271	10.271	10.271
YEL005C	5.779	5.409	5.409	5.409	5.409	5.409	5.779	5.779	5.779	5.779	5.143	3.606	3.236	3.236	3.768	3.768	4.035	4.035	4.035	4.035	4.035	4.301	4.301	4.404	4.404	4.138	4.138	4.138	4.138	3.872	3.236	3.236	2.704	2.704	2.438	2.438	2.438	2.438	3.074	3.872	4.774	5.143	5.779	6.045	6.045	6.045	6.045	6.045	6.045
YHR177W	5.675	5.675	5.04	5.306	5.306	5.306	5.306	5.306	5.306	5.675	6.045	6.045	6.045	6.045	6.045	5.513	5.513	5.779	6.045	6.045	6.045	6.045	6.045	5.409	5.409	5.409	5.409	5.409	5.409	5.409	5.409	5.409	5.409	5.409	5.409	5.675	5.675	5.675	5.675	5.675	6.207	6.207	6.207	6.207	5.838	5.838	5.838	5.468	5.468
YJL180C	3.606	3.606	3.606	3.872	3.872	3.872	4.508	4.508	4.508	4.138	4.138	4.138	4.138	4.138	4.138	4.138	4.138	4.138	4.138	4.138	4.138	4.138	4.138	4.67	4.404	4.404	4.774	4.774	4.774	4.774	5.409	5.247	5.882	6.252	6.252	6.252	6.252	8.158	9.222	9.488	9.488	9.488	9.488	9.488	9.488	10.02	11.291	11.291	11.661
YHR074W	6.355	6.089	6.089	6.089	6.089	6.089	6.089	6.089	6.089	6.089	6.089	6.089	6.089	6.089	6.089	6.089	6.089	6.089	6.089	6.089	5.823	5.823	5.823	5.823	5.823	5.823	5.823	5.823	4.818	4.818	3.917	3.547	3.547	3.547	3.547	3.547	3.547	3.547	3.547	3.547	3.547	3.547	3.547	3.547	3.547	3.547	3.547	3.547	3.547
YBR068C	2.38	2.38	2.38	2.38	2.38	2.38	2.38	2.38	2.38	2.38	2.38	2.01	2.276	2.276	2.276	2.276	2.276	2.276	2.276	2.276	2.276	2.276	2.276	2.276	2.276	2.276	1.641	1.641	1.641	1.641	1.641	1.641	1.641	1.641	1.641	1.641	1.005	1.005	1.005	1.005	1.005	1.005	0.635	0.532	0.532	0.532	0.532	0.532	0.532
YJR122W	6.843	6.843	6.843	7.316	5.306	5.306	5.306	5.306	5.306	5.04	5.04	5.04	4.774	4.774	4.508	4.774	5.04	5.04	5.04	5.04	4.774	4.774	4.774	4.774	4.774	4.774	4.774	4.774	4.774	4.774	4.774	4.774	4.774	4.774	4.508	4.508	4.508	4.508	4.508	4.508	4.508	4.508	4.508	4.508	4.508	4.508	4.508	4.508	4.508
YDL074C	12.725	12.725	12.725	12.725	12.725	12.725	12.725	12.725	12.725	12.725	12.725	12.725	12.725	12.725	12.725	12.725	12.725	12.725	12.725	12.459	12.193	12.193	12.193	12.193	12.193	12.193	12.193	12.193	11.927	12.296	12.296	12.03	12.03	12.03	12.03	12.03	12.03	12.03	12.03	12.03	12.03	12.03	12.03	12.03	12.03	12.03	11.764	11.764	11.764
YDR140W	6.414	6.414	6.414	6.414	6.148	5.779	5.779	6.045	5.779	5.779	5.779	5.513	5.513	5.513	5.513	5.513	5.513	5.513	5.513	5.882	6.148	5.779	5.779	5.779	5.779	6.045	6.045	6.045	6.045	6.045	6.045	6.045	6.045	6.045	6.045	6.045	6.045	6.045	6.045	6.045	6.577	6.577	6.577	6.577	6.577	6.577	6.577	6.577	6.577
YPR010C-A	8.793	8.793	8.793	8.793	9.163	9.163	9.163	9.163	9.163	9.163	9.163	9.163	9.163	9.163	9.163	9.163	10.537	10.537	11.439	11.439	11.439	11.439	11.439	11.439	11.439	11.439	11.439	11.705	11.705	11.705	11.705	11.705	11.705	11.173	11.069	11.439	11.439	11.173	11.173	11.173	11.173	11.173	11.173	10.434	11.971	11.971	12.341	12.341	12.341
YPR112C	16.302	15.932	15.932	15.932	15.932	15.4	13.493	12.755	12.755	12.489	12.489	12.489	11.853	11.853	10.685	9.681	9.311	9.311	9.311	9.311	9.311	9.311	9.311	9.311	9.311	9.681	9.415	8.779	8.779	8.779	8.779	8.779	8.779	8.779	8.04	8.409	8.409	8.409	8.143	8.143	7.774	7.404	6.296	6.296	6.296	6.296	5.291	5.291	5.291
YLR295C	5.04	5.04	5.04	5.04	5.04	5.306	5.306	5.306	5.572	6.104	6.104	6.104	6.739	6.739	6.739	6.739	6.739	6.739	6.739	6.739	6.739	6.739	6.739	6.739	6.739	6.739	6.739	6.37	6.37	6.37	6.37	7.005	7.005	7.005	7.005	7.005	7.005	7.005	7.271	7.271	7.271	7.271	7.907	8.542	8.542	8.542	8.542	8.542	7.744
YPR174C	13.626	13.626	13.626	13.626	13.626	13.257	13.257	13.257	13.257	13.257	14.158	14.158	14.424	14.424	14.424	14.424	14.424	14.793	15.163	15.163	15.163	14.793	15.163	15.163	15.163	15.163	15.163	15.163	15.163	15.163	15.163	15.163	15.163	15.163	15.163	15.163	15.163	15.163	15.163	15.163	15.163	15.163	15.163	14.793	14.793	14.793	14.424	14.424	14.424
YDR454C	6.148	6.148	6.148	6.148	6.148	6.148	5.779	7.788	8.055	8.055	8.055	8.055	8.055	8.424	8.424	8.424	9.695	9.695	9.695	10.331	10.331	10.331	10.331	10.331	10.331	10.331	10.434	10.434	10.434	10.434	10.803	10.803	10.803	11.543	11.543	11.543	11.543	11.543	11.809	11.809	11.809	11.809	11.809	11.809	11.809	11.809	11.809	11.809	11.912
YHR199C	15.104	15.104	15.37	15.37	15.37	15.739	15.739	15.739	15.739	15.739	15.739	16.109	16.479	17.218	17.483	17.483	17.483	17.483	17.483	17.218	17.218	17.218	17.218	16.848	17.114	18.223	17.956	18.326	18.326	18.326	18.592	18.592	18.592	18.592	18.592	18.592	18.592	18.592	18.592	18.592	18.592	18.592	18.592	18.592	18.592	18.592	18.592	18.592	18.592
YER123W	18.592	18.592	18.592	18.592	18.592	18.592	18.592	18.592	18.592	18.592	18.592	18.592	18.592	18.858	18.858	18.858	18.858	18.488	18.223	18.223	18.223	18.223	18.223	18.223	18.223	18.223	18.223	18.223	18.223	18.223	18.223	18.223	18.223	18.223	18.223	18.223	18.223	18.223	18.223	18.223	18.223	18.223	17.956	17.956	17.956	17.956	17.956	17.956	17.956
YKL013C	9.636	9.636	9.636	9.636	9.636	9.636	9.902	9.902	9.902	9.902	10.168	10.168	10.168	10.168	10.168	10.434	10.434	10.434	10.434	10.434	10.434	10.434	10.434	10.434	10.168	10.168	10.168	10.168	9.902	9.636	9.636	9.636	10.375	10.375	10.641	11.543	11.173	11.809	11.809	11.809	11.809	11.809	11.809	11.809	11.809	11.809	11.809	11.809	11.809
YLL045C	12.769	12.399	12.399	12.399	12.399	12.399	12.399	12.399	12.399	12.665	12.665	12.665	12.665	12.665	12.665	12.665	12.665	12.665	12.665	12.665	12.665	13.197	13.463	13.729	13.729	13.729	13.729	13.729	13.729	13.729	13.729	13.463	13.463	13.463	13.463	13.463	13.463	13.463	13.463	13.463	13.463	13.463	13.463	13.463	13.463	13.463	13.463	13.197	13.197
YML115C	8.055	8.055	8.055	8.055	8.424	9.429	10.168	10.434	10.434	10.434	10.434	10.803	10.803	10.803	11.173	11.173	11.173	11.173	11.173	11.173	11.173	10.803	11.543	11.809	11.809	11.809	11.809	12.075	12.075	12.075	12.075	12.075	12.341	12.341	12.341	12.341	12.341	12.341	12.341	12.341	12.71	12.71	12.71	12.71	13.079	13.079	13.079	13.079	13.079
YMR228W	11.011	11.011	11.011	11.011	11.011	11.011	11.277	11.543	10.065	9.695	9.325	9.325	8.424	9.059	9.059	9.325	9.591	9.591	9.591	9.961	12.991	14.32	14.32	14.69	14.69	14.69	14.69	14.69	14.69	14.32	14.32	14.32	14.32	14.32	14.32	13.951	13.951	14.217	14.217	14.217	14.217	14.217	14.217	14.217	14.217	14.217	14.483	15.015	15.547
YDR539W	13.139	13.139	13.508	13.508	13.508	13.508	13.508	13.508	13.508	13.508	13.508	13.508	13.242	13.242	13.242	13.242	13.611	13.611	13.611	13.611	13.611	13.611	13.611	13.611	13.611	13.611	13.611	13.611	13.611	13.611	13.611	13.345	13.079	13.079	13.079	13.079	13.079	12.444	12.444	12.444	12.444	12.075	12.075	12.075	12.075	12.178	12.178	12.178	12.178
YOR141C	10.182	10.182	10.552	10.921	10.921	10.921	10.921	10.921	10.921	10.921	11.188	11.188	11.188	11.188	11.188	11.188	11.188	11.188	11.188	11.188	11.188	11.188	11.557	11.557	11.557	11.557	11.557	11.557	11.557	11.557	11.557	11.557	11.927	11.927	11.927	11.927	11.927	11.927	11.927	11.927	11.927	11.927	11.927	11.927	11.927	11.927	11.927	11.927	11.927
YGR054W	5.572	5.572	5.572	5.572	5.572	5.572	5.572	5.572	5.572	5.572	5.572	5.409	5.409	5.409	5.04	5.04	5.04	5.409	5.409	5.409	5.409	5.409	5.409	5.143	5.143	5.143	5.143	5.143	5.143	5.143	5.143	5.143	5.143	4.774	4.774	4.508	4.508	4.242	4.242	4.242	4.242	4.242	4.242	4.242	4.242	4.508	4.774	5.143	5.779
YHR117W	9.799	6.99	7.626	7.626	7.626	7.36	7.36	6.99	6.99	6.99	7.035	7.301	7.301	7.67	8.779	8.779	8.779	8.779	9.415	9.681	9.681	9.681	9.681	9.681	9.681	9.681	9.681	9.681	9.681	9.681	9.681	9.681	9.681	9.681	9.681	9.681	9.681	9.681	9.681	9.149	9.149	9.149	9.149	9.149	9.518	10.05	10.05	10.05	10.05
YGL209W	7.36	7.729	6.458	5.72	5.72	5.72	5.454	5.454	5.454	7.36	8.631	8.631	8.897	8.897	8.897	10.065	10.065	10.065	10.065	10.065	10.065	10.065	10.434	10.434	10.434	10.434	10.434	10.803	10.803	10.803	10.803	10.803	10.907	12.178	12.917	12.917	13.183	13.183	13.449	13.449	13.449	13.449	13.981	13.981	13.981	13.981	13.981	13.981	13.981
YNL307C	12.665	12.665	12.665	12.665	12.665	12.665	12.665	12.665	12.665	12.665	12.665	12.665	12.665	12.665	12.665	12.665	12.665	12.665	12.665	12.665	12.665	12.665	12.665	12.665	12.665	12.665	12.665	12.665	12.665	12.296	12.296	12.296	12.296	12.296	12.296	12.296	12.296	12.296	12.296	12.296	12.296	11.764	11.764	11.764	11.764	11.764	11.764	11.498	11.498
YPL270W	0	0	0	0	0	0	0	0	0	0	0.266	0.266	0.266	0.266	0.266	0.266	0.532	0.532	0.532	0.532	0.532	0.532	0.532	0.532	0.532	0.532	0.532	0.532	0.901	0.901	0.901	0.901	0.901	1.537	1.537	1.537	1.537	2.601	2.601	2.601	2.601	2.601	2.601	2.601	2.601	4.981	5.986	5.986	5.986
YBL063W	1.271	1.271	1.271	1.271	1.271	1.271	1.271	1.271	1.271	1.271	1.271	1.271	1.271	1.271	1.271	1.271	1.271	1.271	1.271	0.635	0.635	1.005	1.005	1.005	1.005	1.271	1.537	1.537	1.907	1.907	1.907	1.907	2.438	2.97	2.97	2.97	2.97	3.606	4.774	4.774	5.143	5.143	5.143	5.143	5.143	5.143	5.143	5.143	5.143
YDL121C	9.488	9.488	9.488	9.488	9.488	9.488	9.488	9.488	9.118	9.118	9.118	8.852	9.118	9.118	9.118	9.118	9.118	8.852	9.118	9.488	9.488	9.488	9.488	9.488	9.488	9.488	9.488	9.488	9.488	9.488	9.488	9.488	9.488	9.488	9.488	9.488	9.222	9.222	9.222	9.222	9.222	9.222	9.222	9.222	9.222	9.222	9.222	9.222	9.222
YFR014C	10.331	10.331	10.597	10.597	10.597	10.597	11.601	11.601	11.971	11.971	11.971	11.971	11.971	11.971	11.971	11.971	11.971	11.971	11.971	11.971	11.971	11.705	11.705	11.705	11.705	11.705	11.705	11.705	11.705	11.705	11.705	11.705	11.705	11.705	11.705	11.705	11.705	11.705	11.705	11.705	11.705	11.705	11.705	11.705	11.705	11.705	11.971	11.971	11.971
YCL033C	3.709	3.709	3.709	3.709	3.709	2.704	2.704	3.975	4.877	6.518	6.518	6.518	6.518	6.518	6.518	7.788	11.601	12.607	12.607	12.607	12.976	14.675	16.538	17.912	17.912	18.651	18.651	18.651	18.651	18.651	18.651	19.287	19.287	19.287	19.287	19.656	21.4	21.4	21.4	21.4	21.4	22.035	22.035	22.035	23.041	23.306	23.676	23.676	23.942
YER157W	20.188	19.922	20.188	20.188	20.454	20.986	22.316	25.39	25.656	26.291	26.291	26.291	26.291	26.291	26.026	26.291	26.291	27.03	27.03	27.03	27.4	27.77	27.77	27.77	27.77	27.77	28.035	28.035	28.302	28.302	28.302	28.302	28.302	28.302	28.302	28.302	28.302	28.302	28.302	28.302	28.302	28.302	28.302	28.302	28.302	28.302	28.302	28.302	28.035
YDR022C	17.07	17.07	16.7	16.7	16.7	16.7	16.7	15.902	15.636	15.636	15.636	15.636	15.636	15.636	15.636	15.636	15.636	15.37	15.37	15.37	15.37	15.37	15.37	15.37	15.104	13.567	12.769	12.503	12.237	12.237	12.237	12.133	12.133	12.133	12.399	12.399	12.399	12.399	12.399	12.399	12.399	12.399	12.03	12.03	12.03	12.03	12.399	12.399	12.399
YML116W	9.059	9.059	9.059	9.059	8.32	8.586	8.586	8.586	8.852	8.852	11.291	11.291	11.291	11.291	11.291	11.291	11.291	11.291	11.291	11.291	11.291	11.291	11.291	11.291	11.291	11.291	11.557	11.557	11.557	11.557	11.557	11.557	11.557	11.557	11.557	11.557	11.557	11.557	11.557	11.188	11.188	11.188	11.188	11.188	11.188	11.188	11.188	10.921	10.921
YOR182C	6.887	6.887	6.887	6.887	6.887	6.252	6.252	6.252	6.252	6.252	6.252	5.616	4.715	4.715	4.715	4.715	4.715	4.715	4.715	4.715	4.715	4.715	4.715	4.715	4.715	4.715	4.715	3.606	3.074	2.808	1.167	1.167	1.167	1.167	0.901	0.901	0.901	0.901	0.901	0.901	0.532	0.532	0.532	0.532	0.266	0.266	0.266	0.266	0.266
YOR136W	9.547	9.547	9.547	9.547	9.547	9.547	9.547	9.547	9.547	9.547	9.547	9.281	9.281	9.281	9.015	9.015	9.015	8.114	8.483	7.788	7.522	8.69	8.69	8.69	8.69	8.69	8.69	8.69	8.586	8.586	9.118	9.118	9.118	9.118	9.754	9.754	9.754	9.754	9.754	10.123	10.123	10.123	10.123	10.123	10.389	10.389	10.389	10.389	8.912
YDR363W	9.001	9.37	9.37	9.37	9.37	9.636	9.636	9.902	9.902	9.902	9.902	10.271	10.537	10.537	10.537	10.537	12.075	11.809	11.809	11.809	12.178	12.178	12.178	12.178	12.178	12.917	12.917	12.917	12.917	12.917	12.917	12.917	12.917	12.917	12.917	12.917	12.917	12.651	12.651	13.553	13.819	13.819	13.819	13.819	13.819	13.819	13.819	13.819	13.819
YOR254C	12.518	12.518	12.518	12.518	12.518	12.518	12.518	12.518	12.518	12.518	12.784	13.05	13.05	13.05	13.05	13.05	13.05	13.05	13.05	13.05	13.05	13.05	13.05	13.05	13.05	13.05	13.05	13.05	13.05	13.05	13.05	13.05	13.05	13.05	13.05	13.05	13.05	13.05	13.05	13.05	13.05	13.05	13.05	13.05	12.784	12.784	12.518	12.518	12.518
YNL082W	10.02	10.02	10.389	10.389	10.389	10.389	10.123	10.759	11.025	11.395	11.661	11.395	11.764	11.764	11.764	11.764	11.764	11.129	11.129	10.493	10.759	11.291	11.557	13.789	13.789	13.789	13.789	13.789	13.789	14.424	14.158	14.158	15.163	15.163	15.163	15.163	15.163	15.163	15.163	14.897	14.897	15.163	15.163	15.163	15.163	15.163	15.163	15.163	15.163
YGL098W	15.149	14.883	14.883	14.883	14.883	14.513	14.513	14.513	14.513	13.877	13.877	13.877	13.877	13.242	13.242	12.873	12.237	11.971	11.971	11.971	11.971	11.069	11.069	11.069	11.069	10.065	9.059	8.424	8.424	8.424	8.424	8.424	8.158	8.158	6.724	6.724	6.192	6.192	4.286	3.281	3.281	3.281	3.281	2.172	1.167	1.7	1.7	1.7	1.7
YER154W	7.729	7.729	7.729	7.729	7.729	7.729	8.735	8.735	8.735	8.735	8.735	8.735	8.735	8.735	8.735	8.735	8.735	8.735	9.001	8.735	9.104	9.104	9.104	9.104	9.104	9.104	9.104	9.104	9.104	9.104	9.104	9.104	9.104	9.104	9.104	9.104	9.104	9.104	9.104	9.104	9.104	8.735	8.735	9.001	9.001	9.001	9.001	8.365	8.365
YDR064W	11.809	11.809	10.168	9.636	6.458	6.192	6.192	6.192	6.192	6.192	6.192	6.192	6.192	6.192	6.192	5.454	5.084	6.252	5.882	5.882	6.414	7.05	7.685	7.685	7.685	7.685	7.685	7.951	7.951	8.749	8.749	8.749	8.749	8.749	8.749	8.749	8.749	8.749	8.749	8.749	8.749	8.749	8.749	8.749	8.749	8.749	8.749	8.483	8.217
YKL167C	7.375	7.375	7.375	7.375	7.375	7.375	7.375	7.375	7.375	7.375	7.375	7.109	7.109	7.109	7.109	7.109	7.375	7.375	7.641	7.641	7.641	7.641	7.641	7.641	7.641	7.641	7.641	7.641	7.641	7.641	7.641	7.641	7.641	7.641	7.641	7.641	7.641	7.641	7.641	6.843	6.843	6.843	6.843	6.843	6.843	6.843	6.843	6.843	6.843
YJL183W	12.281	12.281	13.287	15.4	15.4	15.4	15.666	15.666	16.567	16.567	16.567	16.834	16.834	16.834	16.834	17.099	17.366	17.366	17.631	17.262	17.898	17.898	17.898	17.898	17.898	17.898	18.37	18.37	18.37	18.37	18.37	18.37	19.006	19.907	19.907	19.907	19.907	19.907	19.907	19.907	19.907	19.907	19.907	19.907	19.907	19.907	19.907	19.907	19.907
YNL267W	10.079	10.079	10.079	10.079	10.079	10.079	10.079	10.345	10.345	10.611	12.621	12.621	12.621	12.621	12.621	12.355	12.355	12.355	12.355	12.355	12.355	12.355	12.355	12.355	12.355	12.355	12.355	12.355	11.823	11.823	11.823	11.823	11.557	11.557	11.557	11.188	10.818	10.818	10.818	10.818	10.818	10.818	10.818	10.818	10.552	10.286	10.286	10.286	10.286
YKL141W	1.375	1.109	1.109	1.109	1.375	1.375	1.375	1.375	1.375	1.375	1.375	1.375	1.375	1.375	1.375	1.375	1.375	1.375	1.375	1.375	1.375	1.641	1.907	1.907	1.907	1.907	1.907	1.907	1.907	1.907	1.907	1.907	1.907	1.907	1.907	1.907	1.907	1.907	1.907	1.907	1.907	1.907	1.907	1.907	1.907	1.907	1.907	1.907	1.907
YMR243C	15.296	15.296	15.296	15.296	15.296	15.296	15.296	15.296	15.296	15.296	15.296	15.296	15.296	15.296	15.296	15.296	15.296	15.296	15.296	15.296	15.296	15.296	15.296	14.557	14.557	14.557	14.557	14.557	14.188	14.188	14.188	14.454	14.454	14.188	14.188	14.188	14.188	14.188	14.188	14.188	14.188	14.188	14.188	13.922	13.922	13.922	13.922	13.553	13.553
YLR409C	13.035	13.035	13.035	13.035	13.035	13.035	13.035	13.035	13.035	13.035	13.035	13.405	13.405	13.405	13.405	13.405	13.671	13.671	13.671	13.671	13.671	13.671	13.671	13.671	13.671	13.671	13.671	13.671	13.671	13.671	13.671	13.671	13.671	13.671	13.671	13.405	12.769	12.769	12.769	12.769	12.769	12.769	12.769	12.769	12.769	12.133	12.133	12.399	12.399
YMR132C	5.454	5.454	5.454	5.454	5.454	5.986	5.986	5.986	6.724	6.724	6.724	6.724	6.724	6.724	6.724	6.724	6.724	6.724	6.724	6.724	6.724	6.458	6.458	6.458	6.458	6.458	6.458	6.828	6.828	6.828	6.828	6.828	6.828	6.828	6.828	6.828	6.828	7.094	7.094	7.094	7.094	7.094	7.094	7.094	7.094	7.094	7.094	7.094	7.094
YJR054W	8.897	8.897	9.163	9.163	9.163	9.163	9.163	9.636	10.271	10.641	10.641	10.641	10.641	10.641	11.011	11.011	11.38	11.38	11.38	11.38	11.38	11.646	11.646	11.646	11.646	11.646	11.646	11.646	11.646	11.646	11.646	11.646	11.646	11.646	11.646	11.912	11.912	11.912	11.912	11.912	11.912	11.912	11.912	11.912	11.912	11.912	11.912	11.912	11.912
YJR058C	9.916	9.916	9.916	9.916	9.916	9.916	9.916	9.916	9.916	9.916	9.916	9.916	9.916	9.916	10.286	10.286	10.286	10.286	10.286	10.286	10.286	10.286	10.286	10.286	10.286	10.921	10.921	10.921	10.921	10.921	10.921	10.921	11.291	11.291	11.291	11.291	11.291	11.661	11.661	11.661	11.661	11.661	11.661	11.661	11.661	11.661	11.661	11.661	11.661
YOR306C	12.503	12.503	12.503	12.503	12.503	12.503	12.503	12.503	12.503	12.503	12.503	12.237	12.237	12.237	11.335	11.069	10.803	10.803	10.434	10.434	9.799	9.799	9.163	9.163	8.424	8.424	8.424	6.887	6.887	6.621	6.621	6.621	6.252	6.252	6.252	5.986	5.986	5.986	5.986	5.986	5.986	5.35	5.35	5.084	5.084	5.084	5.084	5.084	5.084
YMR145C	1.167	1.167	1.167	1.167	1.167	1.167	1.167	1.167	1.167	1.167	1.167	1.167	1.167	1.167	1.167	1.167	1.167	1.167	1.167	1.167	1.167	1.167	1.167	1.167	1.167	1.167	1.167	1.167	1.167	1.167	1.167	1.167	1.167	0.901	0.901	0.901	0.901	0.901	1.271	1.271	1.537	1.537	1.537	1.537	1.537	1.537	1.537	1.537	1.537
YER039C	16.095	16.095	16.095	16.36	16.36	16.36	16.36	16.36	16.36	16.36	16.36	16.627	17.898	17.898	17.898	18.902	18.902	18.902	18.637	18.637	18.267	18.267	18.267	18.267	18.267	18.533	18.533	18.533	18.533	18.533	19.434	19.169	20.07	20.07	20.439	20.439	20.439	20.439	20.439	20.439	20.439	20.439	20.439	20.439	20.439	20.439	20.439	20.439	20.439
YGL123W	0.635	0.635	0.635	0.369	0.369	0.369	0.369	0.369	0.369	0.369	0.369	0.369	0.369	0.369	0.369	0.369	0.369	0	0	0	0	0	0	0	0	0	0	0	0	0	0	0	0	0	0	0	0	0	0	0	0	0	0	0	0	0	0	0	0
YLR328W	10.803	10.803	10.803	10.803	10.803	10.803	10.803	10.803	10.803	10.803	10.803	10.803	10.803	10.803	10.537	10.271	10.271	10.271	10.271	10.271	10.271	10.271	10.271	10.271	10.271	10.271	10.271	10.271	10.271	10.005	9.104	9.104	9.104	8.735	8.365	8.099	8.099	8.099	8.099	8.099	8.099	8.099	8.099	8.099	8.099	8.099	8.099	8.099	8.099
YNR024W	9.118	9.118	9.118	9.118	9.118	9.118	8.852	8.852	8.852	10.597	10.065	10.7	10.7	10.7	11.069	10.434	10.434	11.069	11.809	12.813	14.247	14.247	14.513	14.779	14.779	14.779	14.779	14.779	14.779	15.149	15.149	15.149	15.149	15.149	15.149	15.149	15.518	15.518	15.518	15.887	15.887	15.887	16.257	16.257	16.257	16.257	16.257	16.257	15.991
YER058W	1.744	2.38	2.38	2.38	2.38	2.114	2.114	2.114	2.114	2.483	2.483	2.483	2.483	2.483	2.483	2.483	2.853	2.483	3.015	3.015	3.281	3.281	3.917	4.655	5.926	6.192	6.192	6.192	6.192	6.192	6.192	6.192	6.192	6.192	6.192	6.192	6.192	6.192	6.192	6.192	6.192	6.192	6.192	6.192	6.192	6.458	6.458	6.458	6.458
YER111C	13.759	13.493	13.493	13.493	14.129	14.129	14.129	14.129	14.129	14.129	14.129	14.129	14.129	14.129	14.129	14.129	14.129	14.129	14.129	14.129	14.129	14.129	14.129	14.129	14.129	14.129	14.129	14.129	14.129	14.129	14.129	14.129	14.129	14.129	14.129	14.129	14.129	14.129	14.129	14.129	14.129	13.759	13.759	13.759	13.759	13.759	13.759	13.759	13.759
YBR031W	13.345	13.715	13.345	13.345	13.345	13.345	13.345	13.345	13.345	13.345	13.079	12.075	11.809	11.809	10.005	9.207	8.735	8.735	8.735	8.735	8.365	8.365	8.365	8.365	8.365	8.365	8.365	8.365	8.631	8.365	8.735	8.735	8.735	8.735	8.735	8.735	8.735	8.735	8.735	7.729	7.094	7.094	6.724	6.458	6.458	6.458	6.458	6.458	6.089
YJR118C	2.867	3.399	3.399	3.399	3.399	3.399	3.399	3.399	3.399	3.399	3.665	3.665	3.665	3.931	4.301	4.301	4.301	4.301	4.301	3.768	4.404	5.779	6.311	6.311	6.311	6.311	6.311	6.311	6.045	6.311	7.478	7.478	7.744	7.744	7.744	7.744	8.114	8.114	8.114	8.114	8.114	8.114	8.483	8.483	8.483	8.483	8.483	8.483	8.483
YPL090C	2.498	2.498	2.128	2.128	1.862	1.862	1.862	1.862	1.862	1.862	1.862	1.862	1.862	1.862	1.862	1.862	1.862	1.862	2.128	2.128	2.128	2.128	2.128	2.128	2.128	2.128	2.128	2.128	2.128	2.128	2.128	2.128	2.128	2.128	2.128	2.128	2.128	2.128	1.862	1.862	1.596	1.596	1.596	1.596	1.596	1.596	1.596	1.596	1.596
YPL170W	17.631	17.631	18.001	18.37	18.37	18.37	18.37	18.37	18.637	18.637	18.637	18.637	18.637	18.637	18.637	18.902	18.902	18.902	18.902	18.902	18.902	18.902	18.902	18.902	18.637	18.637	17.735	17.735	17.735	17.735	17.735	17.735	17.735	17.735	17.469	17.099	17.099	17.099	17.099	17.099	17.099	17.099	17.099	17.099	17.099	16.73	16.302	16.035	16.035
YHR116W	11.601	11.601	11.601	11.867	11.867	11.601	11.601	11.601	11.601	11.601	11.601	11.601	11.601	11.601	11.601	11.601	11.601	11.601	11.601	11.601	11.601	11.601	11.601	11.601	11.601	11.601	11.601	11.867	11.867	11.867	11.867	11.867	11.867	11.867	11.867	11.867	11.867	11.867	11.867	11.867	11.867	11.867	11.867	11.867	11.867	11.867	11.498	11.498	11.498
YML012W	18.385	18.385	18.385	18.385	18.385	18.385	18.385	18.385	18.385	18.385	18.385	18.385	17.75	16.848	16.848	16.848	16.848	16.848	16.848	16.848	16.582	16.582	16.582	15.681	15.681	15.311	14.675	15.045	15.045	15.415	15.681	15.681	15.681	15.681	15.681	15.681	15.415	15.415	15.415	15.415	15.415	15.415	15.415	15.415	15.415	15.415	15.415	15.415	15.415
YOL020W	0	0	0	0	0	0	0	0	0	0	0	0	0	0	0	0	0	0	0	0	0	0	0	0	0	0	0.266	0.266	0.266	0.266	0.266	0.266	0.266	0.266	0.266	0.266	0.266	0.266	0.266	0.266	0.266	0.532	0.532	0.532	0.532	0.532	0.532	0.532	0.532
YOR004W	4.242	4.242	4.242	4.242	4.508	4.774	4.774	4.774	4.774	4.404	4.138	3.872	3.872	3.975	4.877	5.247	7.153	7.522	7.522	7.522	7.522	7.522	7.522	7.522	7.522	7.522	7.522	7.522	7.522	7.522	7.522	7.892	8.158	8.424	8.69	8.69	8.69	8.69	8.69	8.69	8.956	8.956	8.956	9.325	9.325	9.325	9.325	9.325	9.325
YBL019W	10.832	10.832	10.832	10.832	10.832	10.832	10.832	10.832	10.832	10.832	10.832	10.832	10.832	10.566	10.034	10.034	10.034	10.034	9.768	10.034	10.034	10.034	10.034	10.034	10.034	10.034	9.768	9.872	9.872	9.872	9.872	9.872	9.872	9.872	9.872	9.872	9.872	9.872	9.872	9.872	9.606	10.138	10.138	10.138	10.138	10.242	10.242	10.242	10.242
YNR032W	11.661	11.661	11.661	11.661	11.661	11.661	11.661	11.661	11.661	11.661	12.665	12.665	12.665	12.665	13.035	14.675	15.207	15.207	15.207	15.473	15.843	15.843	15.843	15.843	15.843	15.843	15.843	15.843	15.843	15.843	15.843	15.843	15.843	15.843	15.473	15.473	15.473	15.473	15.473	15.473	15.473	15.739	16.375	16.375	16.375	16.375	16.375	16.375	16.375
YJL205C	11.927	11.927	11.661	11.291	11.291	11.291	11.291	11.291	11.025	11.025	11.025	11.025	11.025	11.025	11.025	11.025	10.655	10.655	10.655	10.286	10.286	10.02	10.02	10.02	10.02	10.02	10.02	10.02	10.02	10.02	10.02	10.02	10.02	10.02	10.02	10.02	10.02	10.02	10.02	10.02	10.02	10.02	10.02	9.222	7.951	6.946	6.946	6.946	6.946
YGR148C	7.892	7.892	7.892	7.892	7.892	7.892	7.892	7.522	7.522	7.522	7.522	7.522	7.522	7.522	7.522	7.522	7.522	7.522	7.522	7.522	7.522	7.522	7.522	7.522	6.724	6.724	6.355	6.355	6.355	6.355	6.355	6.355	6.355	5.823	5.823	5.823	5.823	5.823	5.823	5.823	5.823	5.823	5.823	5.823	5.823	5.823	5.557	5.557	3.015
[truncated: 3,501 more rows]
[truncated: 952 more columns]
