# Supplementary material for: Constitutive turnover of histone H2A.Z at yeast promoters requires the preinitiation complex
Source: eLife. 2016 Jul 20;5:e14243. doi: 10.7554/eLife.14243 (PMC4995100; doi:10.7554/eLife.14243)
Supplement: Figure 3—source data 3. — DOI: http://dx.doi.org/10.7554/eLife.14243.029 [file elife-14243-fig3-data3.zip › Figure_3--source_data_3/SWC5-FRB_TBP-FRB_H2A_noRAP.txt]

gene_name	-500	-499	-498	-497	-496	-495	-494	-493	-492	-491	-490	-489	-488	-487	-486	-485	-484	-483	-482	-481	-480	-479	-478	-477	-476	-475	-474	-473	-472	-471	-470	-469	-468	-467	-466	-465	-464	-463	-462	-461	-460	-459	-458	-457	-456	-455	-454	-453	-452
YLR125W	7.705	7.705	7.705	9.246	9.246	9.246	9.495	9.495	9.495	9.495	9.495	9.495	10.639	10.639	10.639	11.534	11.534	11.534	11.534	11.534	11.534	11.534	11.534	11.534	11.534	11.534	11.931	12.18	12.18	12.18	12.18	12.18	11.931	11.931	11.931	12.18	12.18	12.18	12.429	12.429	12.429	12.032	12.032	12.032	12.281	12.281	12.281	12.281	12.281
YMR163C	5.572	5.572	5.572	5.572	5.572	4.926	4.926	4.031	4.031	3.782	3.385	2.49	1.992	1.494	1.494	1.494	1.245	1.245	1.245	1.245	1.245	1.245	1.245	1.245	1.245	1.245	1.245	1.245	1.245	1.245	1.245	1.245	1.245	1.245	1.245	1.245	1.245	1.245	1.245	1.245	1.245	1.245	1.245	1.245	1.245	1.245	1.245	1.245	1.245
YGL080W	9.589	9.589	9.091	9.091	9.091	9.091	8.196	8.99	8.99	8.99	9.387	9.387	9.387	9.138	9.138	9.387	9.885	9.885	10.134	10.134	10.134	10.134	10.134	10.134	10.134	10.134	10.134	10.134	10.134	10.383	10.383	10.383	10.383	9.986	10.235	10.235	10.235	10.235	10.235	10.733	10.733	10.733	10.733	10.733	10.733	10.982	10.982	10.982	10.982
YNL268W	1.144	1.144	1.144	1.144	1.144	1.144	1.144	1.144	1.144	1.144	1.541	1.541	1.79	1.79	1.79	2.039	2.039	2.039	2.039	2.039	2.039	2.039	2.039	2.039	2.039	2.039	2.039	2.039	2.436	2.436	2.436	2.436	2.436	2.436	2.436	2.436	2.833	2.833	3.082	3.082	3.082	3.082	3.082	3.082	3.082	3.082	3.082	3.082	3.082
YDL120W	11.985	11.985	11.985	11.985	11.985	11.985	11.985	11.985	11.985	11.985	11.985	11.985	11.985	11.985	11.985	11.985	11.985	11.487	11.487	11.487	11.487	11.487	11.487	11.487	11.487	11.487	11.487	11.487	11.487	11.487	10.989	10.989	10.989	10.989	10.74	10.74	10.74	10.74	10.989	10.989	10.989	10.841	10.841	10.841	10.444	9.946	9.946	9.697	9.448
YDR341C	2.187	2.187	2.187	2.187	1.79	1.79	1.79	1.79	1.79	1.79	1.79	1.79	1.79	2.187	2.187	2.584	2.584	2.584	2.584	2.584	2.833	2.833	3.082	3.082	3.082	3.331	3.331	3.331	3.331	3.331	3.331	3.331	3.331	3.331	3.331	3.331	3.331	3.331	3.331	3.331	3.331	3.331	3.331	3.331	3.331	3.331	3.331	3.331	3.331
YNL261W	8.6	8.997	9.246	9.246	9.246	9.246	9.246	9.246	9.495	9.495	9.495	9.495	9.744	9.744	10.141	10.141	10.538	10.538	10.538	10.538	10.538	10.538	10.538	10.787	10.787	10.787	10.787	10.787	10.787	10.787	10.787	10.787	10.787	10.787	10.787	10.787	10.787	10.787	10.787	10.787	10.787	10.787	10.538	10.538	10.538	10.538	10.538	10.538	10.538
YDL010W	2.833	3.23	3.728	3.728	3.728	3.728	3.728	3.728	3.728	3.728	3.728	5.168	5.168	5.417	5.417	5.02	5.02	5.02	5.02	5.02	5.02	4.771	4.771	5.767	5.767	5.767	5.767	5.767	5.767	6.265	6.265	6.265	6.265	6.265	6.265	6.265	6.265	6.265	6.265	6.265	6.265	6.265	6.265	6.265	6.265	6.265	6.265	6.265	6.265
YGL153W	9.192	9.589	9.589	9.589	9.589	9.192	8.943	8.943	9.192	8.694	8.694	8.694	8.694	8.196	9.192	9.192	9.192	9.293	10.437	10.437	10.437	10.437	10.437	10.437	10.935	11.581	11.581	11.581	11.83	12.577	12.577	12.974	12.974	12.974	12.974	12.974	12.974	12.974	13.62	13.62	13.62	13.223	13.223	13.223	13.223	13.223	13.472	13.472	13.472
YGR220C	7.611	7.611	7.611	7.611	8.008	8.405	8.405	8.405	8.654	8.903	9.3	9.798	9.798	9.798	10.195	10.195	10.592	10.592	10.592	10.989	10.74	10.74	11.137	11.635	11.635	11.635	11.635	11.635	11.635	11.635	11.635	11.635	11.635	12.281	12.927	13.721	13.721	13.721	13.721	13.97	14.367	14.367	14.367	14.367	14.367	14.367	14.367	14.367	14.367
YKL084W	10.094	10.094	10.094	10.094	10.094	10.094	10.094	10.094	10.989	10.989	10.989	10.989	10.592	11.238	11.238	11.238	11.238	11.238	11.238	11.238	11.238	11.238	11.238	11.238	11.09	11.09	11.339	11.09	11.09	11.09	11.09	11.09	11.09	11.09	11.339	11.339	12.133	12.133	12.133	12.53	12.53	12.779	12.779	12.779	12.779	12.779	12.779	12.779	12.779
YMR241W	5.565	5.565	5.565	5.565	5.814	5.814	6.063	6.312	6.312	6.312	6.312	6.312	6.312	6.312	6.312	6.312	6.312	6.312	6.312	6.312	6.312	6.312	6.312	6.312	6.312	6.312	6.312	6.063	6.063	6.063	5.417	5.417	5.417	5.417	5.417	5.417	5.417	5.417	4.771	4.771	4.374	4.374	4.374	3.728	3.728	3.728	3.728	2.934	2.934
YDR533C	6.514	6.514	6.514	6.514	6.514	6.911	7.16	7.409	7.409	7.409	7.409	7.409	7.409	7.409	7.409	7.409	7.409	7.409	7.409	7.409	7.658	7.261	7.261	7.261	7.261	7.261	7.261	7.261	7.261	7.261	7.261	7.261	7.51	7.51	7.51	7.51	7.261	7.658	7.658	7.658	7.658	7.658	7.658	7.658	7.658	7.658	7.658	8.055	8.452
YGR125W	9.448	9.448	9.448	9.448	9.448	9.448	9.845	9.845	9.845	10.094	10.491	10.888	10.888	10.888	10.888	10.888	10.888	10.888	10.888	10.888	10.888	10.888	10.888	10.888	10.888	10.888	10.888	10.888	10.888	10.888	10.888	10.888	10.888	10.888	10.888	10.888	10.888	10.888	10.888	10.888	10.888	10.888	10.888	10.888	10.888	10.888	10.888	10.888	10.888
YGL211W	6.756	6.756	6.756	6.756	6.756	6.756	6.756	6.756	6.359	6.359	5.713	6.857	6.857	6.857	6.857	6.857	6.46	6.46	6.46	6.46	6.46	6.211	6.608	6.608	6.608	7.106	8.001	8.001	8.398	8.398	8.398	8.647	8.647	8.647	8.647	8.647	8.647	8.647	8.647	8.647	8.647	8.647	8.647	8.647	8.647	8.647	8.647	8.647	8.647
YBR141C	12.772	12.772	13.021	13.021	13.916	13.916	13.916	14.414	14.414	14.811	14.811	14.811	14.811	15.06	15.309	15.309	15.309	15.558	15.558	15.558	15.558	15.558	15.558	16.204	16.204	16.204	16.204	16.453	16.453	16.453	16.85	16.85	16.85	16.85	16.85	16.85	16.85	16.85	17.745	17.745	17.745	17.745	17.745	17.745	17.348	17.348	17.348	17.348	17.348
YDR495C	14.959	14.959	14.461	14.461	14.461	13.216	12.967	13.465	13.465	13.068	13.068	13.068	13.068	13.068	13.068	13.068	13.068	13.068	13.317	13.317	12.92	13.317	13.317	13.317	13.714	13.714	13.714	13.714	13.714	13.714	13.714	13.714	13.714	13.714	14.609	14.609	14.609	14.609	14.609	14.609	14.609	14.212	14.212	14.212	14.212	14.212	14.212	14.212	14.858
YGR095C	10.141	10.141	10.141	9.892	9.892	9.892	9.892	9.892	9.892	9.892	9.495	10.141	11.978	12.227	12.227	13.122	13.122	13.122	13.122	13.122	13.122	13.122	13.122	13.122	13.122	13.122	13.122	13.122	13.122	13.122	13.122	13.122	13.122	13.122	13.371	13.371	13.371	13.371	13.371	13.371	13.371	13.371	13.371	13.371	13.371	13.371	13.371	13.371	13.371
YPL122C	4.919	4.919	5.565	7.106	7.106	7.106	7.106	7.106	7.106	7.106	7.106	7.106	7.106	7.355	7.752	8.546	8.546	8.795	8.795	9.044	9.69	9.69	9.69	9.69	9.293	9.293	9.293	9.293	8.896	9.293	10.881	10.881	10.881	11.13	11.13	11.13	11.13	11.527	11.527	11.527	11.527	11.527	11.776	11.776	11.776	11.776	11.776	12.025	12.274
YHR052W	5.619	5.619	5.619	5.619	5.619	5.619	5.619	5.619	5.619	5.619	5.619	5.619	5.619	5.619	5.619	5.619	5.619	5.619	5.619	5.619	5.619	5.619	5.619	5.37	5.37	5.37	5.37	5.37	5.37	5.37	4.973	4.724	4.724	4.724	4.724	4.724	4.724	4.724	4.724	4.724	4.724	4.724	4.724	4.724	4.724	4.724	4.724	4.724	4.724
YJR077C	3.284	3.93	5.619	8.156	8.156	8.156	8.156	8.156	8.156	8.156	8.156	8.405	9.549	9.549	9.549	9.549	9.549	9.549	9.798	9.798	9.798	9.798	9.798	9.798	9.798	10.545	11.191	11.191	11.191	11.191	11.191	11.191	11.191	11.191	11.191	11.588	11.588	11.837	11.588	11.588	11.588	11.588	11.837	11.837	12.234	12.234	12.234	12.234	12.234
YDR322C-A	8.203	8.203	8.203	8.452	8.055	8.055	8.304	8.304	8.304	8.304	9.199	9.199	9.199	9.199	9.448	9.448	9.448	9.448	9.448	9.448	9.448	9.448	9.448	9.448	9.448	9.448	9.448	9.448	9.448	9.448	9.448	9.448	9.448	9.448	9.448	9.448	9.448	9.448	9.448	9.448	9.448	9.448	9.946	10.195	10.195	10.195	10.195	9.946	9.946
YFR031C-A	0.249	0.249	0.249	0.249	0.249	0.249	0.249	0.249	0.249	0.249	0.249	0.249	0.249	0.249	0.249	0.646	0.646	0.646	0.646	0.646	0.646	0.646	0.646	0.646	0.646	2.187	2.187	2.187	2.187	2.187	2.187	2.187	2.187	2.187	2.187	2.187	2.187	2.187	2.187	2.187	2.187	2.187	2.187	2.187	2.187	1.938	1.938	1.938	1.938
YLR352W	1.79	1.79	1.144	1.144	1.393	1.642	1.891	1.891	1.891	1.891	2.288	1.642	1.642	1.642	1.642	1.642	1.642	1.642	2.14	3.284	3.681	3.681	3.681	3.681	3.681	3.681	3.681	3.681	3.681	3.93	4.179	4.179	4.179	4.428	4.428	4.428	4.677	4.677	5.074	5.074	5.074	5.074	5.471	5.471	5.471	5.72	5.72	5.72	5.72
YOR196C	11.877	11.877	12.523	12.523	12.523	12.523	12.523	12.523	12.523	12.523	12.772	12.772	12.772	12.772	12.772	12.772	12.772	12.772	12.772	12.772	12.772	12.772	12.772	12.375	12.375	12.772	12.375	12.375	12.624	12.873	12.873	12.873	12.873	12.873	13.27	13.27	13.27	13.27	13.27	13.27	13.27	13.27	13.27	13.27	13.27	13.27	13.27	13.27	13.27
YGR093W	13.721	13.97	13.97	13.97	13.97	13.97	13.573	13.573	13.573	13.822	14.071	14.32	14.717	14.717	14.717	14.717	14.717	14.717	15.114	15.114	14.865	14.865	14.865	14.616	14.616	14.616	14.616	14.616	14.865	14.219	14.219	14.219	14.219	14.219	14.219	14.219	13.97	13.721	13.324	13.324	13.324	12.927	12.927	12.927	12.927	12.927	12.927	12.927	12.927
YKR082W	15.753	15.753	15.753	15.753	15.753	16.002	16.897	16.897	16.897	16.897	16.897	16.897	16.897	16.897	17.146	17.146	17.146	17.146	17.146	17.146	17.146	16.897	16.897	16.897	16.648	16.648	16.648	16.648	16.648	16.648	16.648	16.648	16.648	16.648	16.648	16.648	16.648	16.648	16.648	16.648	16.648	16.399	16.399	16.399	16.399	16.399	16.399	16.399	16.399
YKR100C	11.837	11.837	11.837	11.837	12.086	12.335	12.335	12.335	12.335	12.335	12.335	12.335	12.335	12.335	12.335	12.584	12.584	12.584	12.981	12.981	12.981	12.981	12.981	12.981	12.981	12.981	13.378	13.378	13.378	13.378	13.378	13.378	13.378	13.378	13.378	13.627	13.627	13.627	13.627	13.627	13.627	13.627	13.627	13.627	13.627	13.23	13.23	13.23	13.23
YOR163W	0.498	0.498	0.498	0.498	0.498	0.498	0.498	0.498	0.498	0.498	0.498	0.498	0.498	0.498	0.498	0.498	0.498	0.498	0.498	0.498	0.498	0.498	0.498	0.498	0.249	0.646	0.646	0.895	0.895	0.895	0.895	0.895	0.895	0.895	1.144	1.144	1.144	1.144	1.79	1.79	1.79	1.79	1.79	1.79	1.79	1.79	1.79	1.79	1.79
YOR245C	6.81	6.81	5.767	5.767	5.619	5.868	6.763	7.409	7.409	7.409	7.907	7.907	7.907	7.907	7.907	7.907	7.907	7.907	7.907	7.907	7.907	7.907	8.304	8.304	8.304	8.304	8.553	8.553	8.553	8.553	8.553	8.553	7.261	7.261	7.261	7.907	7.907	7.907	7.907	7.907	7.907	7.51	7.51	7.51	7.51	7.51	7.261	7.261	7.261
YDR364C	9.845	9.845	9.596	9.596	9.596	9.596	9.596	9.596	7.954	7.806	7.409	7.409	6.615	6.615	6.864	7.261	7.658	7.907	8.156	8.156	8.156	8.156	8.156	8.257	8.654	9.3	9.3	9.3	9.798	9.798	9.798	9.798	9.798	9.798	10.047	10.545	11.292	11.292	11.292	11.292	11.292	11.292	11.292	11.043	11.541	11.938	11.938	11.938	12.187
YNL106C	13.472	10.538	10.787	11.635	11.635	11.884	14.219	14.219	14.219	14.219	14.764	14.764	15.807	15.807	15.807	15.807	15.807	16.951	17.597	17.597	17.597	17.597	17.597	17.597	17.597	17.846	18.095	18.095	18.095	18.095	18.095	18.344	18.344	18.344	17.698	18.095	18.095	18.095	18.095	18.095	18.095	18.344	18.344	18.344	18.344	18.344	17.55	17.799	17.106
YHR128W	14.764	15.013	15.013	15.013	15.013	15.013	15.659	15.659	15.659	15.659	15.659	15.659	15.659	15.659	15.659	15.659	15.659	15.659	15.659	15.659	15.659	15.659	15.659	15.659	15.659	15.659	15.659	15.659	16.056	16.056	15.807	15.807	15.558	15.558	15.558	15.558	15.558	15.558	15.807	15.558	15.558	15.558	15.558	15.558	15.558	15.558	15.309	14.912	14.912
YHR017W	7.456	7.456	7.456	7.456	7.456	7.456	7.456	7.456	6.81	6.81	6.81	6.81	6.164	5.915	5.915	5.269	5.269	5.518	5.518	4.973	4.724	5.121	5.121	5.121	5.121	5.121	5.121	5.121	5.121	5.121	5.37	5.37	6.016	6.117	6.366	6.615	6.615	6.864	6.864	7.113	7.113	7.362	7.362	7.362	7.362	8.008	8.008	8.008	8.008
YDL043C	12.032	12.032	11.783	11.783	12.281	12.779	13.822	13.822	13.822	13.822	13.822	14.219	14.219	14.219	14.219	14.219	14.219	14.219	14.219	14.468	15.114	15.114	15.363	15.363	15.363	15.363	15.363	15.363	15.363	15.363	15.363	15.363	15.114	15.114	15.114	15.114	15.114	15.511	15.908	15.114	15.363	15.363	15.363	15.363	15.363	15.363	15.363	15.363	15.363
YOR098C	6.413	6.413	6.413	6.413	6.413	6.413	6.164	6.164	6.164	6.164	6.164	6.164	6.164	6.164	6.164	6.164	6.164	6.164	6.164	6.164	6.164	6.164	6.164	6.164	6.164	6.164	6.164	5.767	5.767	5.767	4.226	4.226	4.226	4.226	4.226	5.619	5.619	5.619	5.619	5.619	5.619	5.619	5.868	5.868	5.619	5.619	5.619	5.619	5.619
YDR212W	5.02	5.666	6.312	6.958	6.958	7.207	7.207	7.207	7.207	7.207	7.207	7.207	7.853	7.853	7.853	8.102	8.102	8.102	8.102	8.102	8.102	8.351	8.351	8.351	8.351	8.351	8.351	8.351	8.351	8.6	8.6	8.6	8.6	9.394	9.791	9.791	9.791	9.791	9.791	9.791	9.791	9.791	9.791	9.542	8.748	8.748	8.748	8.748	8.748
YEL005C	5.222	5.222	4.973	4.973	4.973	4.973	4.973	4.973	4.973	4.973	5.121	3.58	3.331	3.331	3.728	4.125	4.125	4.125	4.125	4.125	4.125	4.125	4.125	5.269	5.269	5.269	5.269	5.269	5.269	4.623	3.728	4.125	4.125	4.125	4.374	4.771	4.522	4.919	5.168	6.46	6.709	7.705	8.499	9.542	9.542	9.542	9.542	9.542	9.542
YOR230W	0.895	0.895	0.895	1.541	3.775	3.775	3.775	3.775	3.775	4.024	4.024	4.273	4.273	4.273	4.273	4.273	4.273	4.273	4.67	4.67	4.67	4.67	4.67	5.067	5.464	5.464	5.464	5.464	5.464	5.464	5.464	5.464	5.464	5.713	5.713	5.713	5.713	5.713	5.713	5.713	5.713	5.713	5.713	5.713	5.962	5.962	5.962	5.962	5.962
YKL126W	3.23	3.23	3.876	3.876	3.876	4.125	4.125	5.168	5.168	5.168	5.168	5.168	5.168	5.168	5.168	5.168	5.565	5.814	5.814	6.063	6.063	6.063	6.063	6.063	6.063	6.063	6.312	6.312	6.312	6.312	7.207	8.398	8.647	8.647	8.647	8.647	8.647	8.647	8.896	8.896	9.293	9.293	9.293	9.293	9.293	9.293	9.293	9.293	9.542
YIL036W	6.965	7.214	7.214	7.214	7.214	7.214	7.214	7.214	7.214	7.214	7.214	7.214	8.109	8.358	8.607	8.856	8.856	8.856	8.856	8.856	8.856	8.856	8.856	8.856	8.856	8.856	8.856	8.856	8.856	8.856	8.856	8.856	8.856	8.856	8.856	8.856	8.856	8.856	8.856	8.856	8.856	8.856	8.856	8.856	8.856	8.856	8.856	8.856	8.856
YBR283C	12.079	12.079	12.079	12.079	12.079	12.079	12.079	12.079	12.079	12.079	12.079	12.079	12.079	12.079	12.079	12.079	12.079	12.079	12.079	11.83	11.83	11.83	11.83	11.83	11.83	11.83	11.83	11.83	11.83	11.83	11.83	11.83	11.581	11.581	11.581	11.083	10.686	10.935	10.935	10.935	10.935	10.935	10.935	10.935	10.935	10.935	10.935	10.935	10.935
YJR093C	3.331	3.728	4.125	4.771	4.771	4.771	5.814	6.063	6.958	6.958	7.207	7.207	7.207	7.207	7.604	7.604	7.604	8.25	8.647	9.293	9.542	9.542	9.542	9.542	9.791	9.791	10.188	10.437	12.422	12.422	12.422	12.671	12.671	12.671	12.671	12.671	12.671	12.671	12.671	12.92	12.92	13.317	13.317	13.317	13.317	13.317	13.317	13.317	13.317
YMR130W	6.366	6.366	6.366	6.117	6.117	6.117	5.868	5.619	5.222	5.222	5.222	5.222	4.973	4.576	4.576	4.576	4.327	3.93	3.93	3.93	3.93	3.93	3.93	3.93	3.93	3.93	3.93	3.93	3.681	3.284	3.782	3.782	4.031	7.759	9.549	9.549	9.549	9.798	9.798	10.693	10.444	10.693	11.487	11.487	11.985	11.985	11.985	11.985	11.985
YOR272W	0.498	0.498	0.498	0.498	0.498	0.498	0.498	0.498	1.144	1.144	1.144	1.144	1.144	1.393	1.393	1.642	1.642	1.642	1.891	1.891	1.891	1.891	1.891	1.891	1.891	1.891	1.891	1.891	1.891	2.14	2.14	2.14	2.14	2.14	2.14	2.14	2.14	2.14	2.14	2.14	2.14	1.891	1.891	1.891	1.891	1.891	1.891	1.891	1.891
YEL038W	11.386	11.386	11.635	11.635	11.635	11.635	11.635	11.635	11.635	11.238	10.841	10.841	10.841	10.343	10.094	9.3	9.3	9.051	7.759	6.864	6.218	6.218	6.218	6.218	6.218	6.218	6.218	6.467	6.467	6.07	6.07	5.821	5.074	5.074	4.825	4.825	4.576	4.576	4.576	4.576	4.576	4.576	4.576	4.576	3.93	3.93	3.681	3.681	3.681
YGR060W	0.498	0.747	0.747	0.996	0.996	0.996	0.996	1.393	1.393	1.393	1.393	1.393	1.642	1.891	1.891	1.891	1.891	1.891	1.891	1.891	1.891	2.14	3.035	3.035	3.035	3.035	3.035	3.035	3.035	3.035	3.035	3.035	3.035	3.035	3.035	3.035	3.035	3.035	3.035	3.035	3.035	3.035	3.035	3.035	3.035	3.035	3.035	3.035	3.035
YBR252W	6.312	6.561	6.561	6.561	6.709	6.958	6.958	7.207	7.207	7.207	7.207	7.207	7.207	7.207	6.958	6.561	5.915	5.915	6.164	7.207	7.207	7.207	7.207	7.207	7.207	7.207	7.604	7.604	7.604	7.604	7.604	7.604	8.001	7.752	7.752	7.752	7.752	7.752	7.752	7.604	7.604	7.853	8.647	9.441	9.838	9.838	9.838	9.838	9.838
YPL149W	9.845	9.845	9.845	9.448	9.448	9.448	9.448	9.448	9.448	9.448	9.448	9.448	9.697	9.697	9.697	9.697	9.697	9.697	9.697	9.697	9.697	9.697	10.094	10.094	10.094	10.094	10.094	10.094	10.094	10.094	10.094	10.094	10.094	10.094	9.697	9.3	9.3	9.3	9.3	9.3	9.3	9.3	9.3	9.3	9.3	9.3	9.3	9.549	9.549
YGL229C	6.265	6.265	6.265	6.265	6.265	6.265	6.265	6.265	5.619	5.619	5.868	5.868	5.868	5.868	5.868	5.868	4.973	5.222	4.973	4.973	4.973	4.973	4.973	4.973	4.973	4.973	4.724	4.724	3.58	3.58	2.786	2.786	2.786	3.432	3.432	3.432	3.432	3.432	3.432	3.432	3.681	3.681	4.724	4.724	4.973	4.973	4.973	5.222	4.973
YLR145W	6.016	6.016	6.016	6.016	6.016	6.016	5.619	5.72	6.117	6.117	6.366	7.012	7.012	7.012	7.012	7.012	7.012	7.012	7.012	7.012	7.16	6.911	6.911	6.911	6.911	6.911	6.265	6.265	6.265	6.265	8.102	8.102	8.351	8.849	8.849	8.849	8.849	8.849	8.849	9.495	9.993	9.993	9.993	10.39	10.39	10.39	10.39	10.39	10.39
YJR059W	10.982	10.982	10.982	10.982	10.982	10.982	10.982	10.982	10.982	10.982	10.585	10.585	10.585	10.585	10.585	10.585	10.585	10.585	10.585	10.585	10.585	10.585	10.585	10.585	10.585	10.585	10.188	10.188	10.188	7.853	5.814	4.919	4.919	4.919	4.919	4.522	4.522	4.522	4.522	4.522	4.522	4.522	4.125	4.125	3.876	3.479	3.479	3.479	3.479
YPR084W	11.776	11.776	11.776	10.235	9.192	7.254	7.254	7.503	7.503	7.503	7.106	7.106	7.106	7.106	7.106	7.106	7.106	6.709	6.709	6.709	6.709	6.709	6.709	6.958	7.604	7.604	7.604	7.604	7.604	7.207	7.456	7.207	7.207	7.207	5.767	5.767	5.767	4.226	4.623	7.106	8.795	8.795	8.546	8.546	8.546	8.546	8.795	10.484	12.422
YDR309C	1.44	1.043	1.043	1.043	1.043	1.043	1.043	1.043	1.043	1.44	1.44	1.44	1.44	1.44	1.44	1.44	1.44	1.44	1.689	1.938	1.938	1.938	1.938	2.187	2.187	2.187	2.187	2.187	2.187	2.187	2.187	1.79	1.79	1.79	1.79	1.79	1.79	1.79	1.79	1.79	1.79	1.79	1.79	1.79	1.79	1.79	1.79	1.79	1.79
YLR328W	3.533	3.533	3.533	3.533	3.533	3.533	3.533	3.533	3.533	3.533	3.533	3.533	3.533	3.533	3.284	3.284	3.284	3.035	3.035	3.035	3.035	3.035	3.035	3.035	3.035	3.035	3.035	3.035	3.035	2.786	2.786	2.786	2.786	2.786	2.786	2.786	2.786	2.786	2.786	2.786	2.786	2.786	2.786	2.786	2.786	2.786	2.786	2.786	2.786
YNL042W	1.79	1.79	1.79	1.541	1.541	1.541	1.541	1.541	1.541	1.541	1.541	1.541	1.541	1.541	1.541	1.541	1.292	0.895	0.895	1.541	1.541	1.541	1.938	1.938	2.187	2.187	2.187	2.187	2.187	2.187	2.187	2.187	2.187	2.187	2.187	2.187	2.187	2.187	2.187	2.187	2.187	2.436	2.436	2.436	2.436	2.436	2.436	2.436	2.436
YOR164C	4.872	6.958	6.958	7.207	7.207	7.207	7.207	7.207	7.207	7.207	7.207	7.456	7.705	7.705	7.705	7.705	7.954	8.203	9.246	9.246	9.246	9.246	9.246	9.246	9.643	11.433	11.433	11.433	12.974	12.974	12.974	12.974	13.223	13.223	13.223	13.223	13.223	13.223	13.223	13.223	13.223	13.223	13.223	13.223	13.223	13.223	13.223	13.223	13.223
YDL188C	7.954	7.954	7.954	7.954	7.954	7.954	7.954	7.954	7.954	7.954	7.954	7.954	7.954	7.557	6.81	6.81	6.81	6.81	6.81	6.81	6.81	6.81	6.81	6.413	6.413	6.413	6.413	6.164	6.164	6.164	6.164	5.915	5.915	5.915	5.417	5.417	5.417	5.417	5.417	5.417	5.417	5.417	5.417	5.02	5.02	5.02	5.02	5.02	5.02
YER154W	10.686	10.686	10.686	10.686	10.686	10.188	10.39	10.39	10.39	10.39	10.39	10.39	10.39	10.39	10.39	10.39	10.39	10.39	10.39	10.39	10.39	10.39	10.39	10.39	10.39	10.39	10.39	10.39	10.39	10.39	10.39	10.39	10.39	10.39	10.39	10.39	10.39	10.39	10.39	10.39	10.39	10.39	10.39	10.39	10.39	10.39	10.39	10.39	10.39
YJR086W	0.747	0.747	1.144	1.144	1.144	1.144	1.144	1.144	1.144	1.144	1.144	1.144	1.144	1.144	1.144	1.144	1.144	0.895	1.292	1.292	1.938	1.938	1.938	1.938	1.938	1.938	1.938	1.938	1.938	2.335	2.335	2.335	2.335	2.335	2.335	2.335	2.335	2.335	2.335	2.335	2.335	2.981	3.23	3.23	3.23	3.23	3.479	3.479	3.479
YMR109W	13.761	13.761	13.761	13.761	13.761	13.761	13.512	14.01	14.01	14.01	14.01	14.01	14.01	14.01	14.01	14.01	14.259	14.259	14.259	14.259	14.259	13.862	13.862	13.862	13.862	13.862	13.862	13.862	13.862	13.862	13.862	13.862	13.862	13.862	13.862	13.862	13.862	13.862	13.862	13.862	13.862	13.862	13.613	13.613	13.613	13.364	13.364	12.967	12.967
YDL046W	11.433	11.433	11.184	11.184	11.184	11.184	11.184	11.184	11.184	11.184	11.184	11.184	10.787	10.787	10.538	10.289	10.289	10.289	10.538	10.935	10.935	10.935	10.935	11.729	11.729	11.729	11.729	11.729	11.729	11.729	11.48	11.48	11.48	11.48	11.48	11.48	11.48	11.48	11.48	11.48	11.48	11.48	11.48	11.729	11.231	11.231	11.48	11.48	11.48
YDL064W	6.218	6.218	6.218	6.218	6.218	6.218	6.615	6.864	6.864	6.864	6.864	7.113	7.113	7.362	7.362	7.362	7.86	10.296	10.545	10.794	10.794	10.794	10.794	10.794	11.191	11.191	11.191	11.44	11.44	11.44	11.44	11.44	11.44	11.44	11.44	11.44	11.44	11.44	11.44	11.689	11.938	11.938	11.938	11.938	11.938	11.938	11.938	11.938	11.938
YIR001C	11.386	10.989	10.592	10.592	11.09	11.09	11.09	11.09	11.09	10.841	11.09	11.09	11.09	11.09	11.09	11.09	11.09	11.09	11.09	10.841	10.841	10.592	10.592	10.592	10.592	10.592	10.592	10.592	10.592	10.592	10.592	10.592	10.592	10.094	9.845	9.596	9.347	9.347	8.95	8.95	8.553	8.553	8.553	8.553	8.156	8.156	8.156	7.907	7.907
YDR345C	2.786	2.786	2.786	2.786	2.786	2.786	2.786	1.891	1.642	1.642	1.642	1.642	1.642	1.642	1.642	1.642	1.642	1.642	1.642	1.642	1.245	1.245	1.245	1.245	1.245	1.245	1.245	1.245	1.245	1.245	1.245	1.245	1.245	1.245	1.245	1.245	1.245	1.245	1.245	1.245	1.245	1.245	1.245	1.245	1.245	1.245	0.996	0.996	0.996
YOR302W	2.187	2.187	2.187	2.187	2.187	2.187	1.292	1.292	1.292	1.292	1.292	1.292	1.292	1.292	1.043	1.043	1.043	1.043	1.043	1.043	1.043	1.043	1.043	1.043	1.043	1.043	1.043	1.043	1.043	0.249	0	0	0	0	0	0	0	0	0	0	0	0	0	0	0	0	0	0	0
YDR519W	7.658	7.658	7.658	7.658	7.658	7.907	8.304	8.304	8.055	8.055	8.055	7.658	7.658	7.658	7.658	7.658	7.658	7.658	7.658	7.658	7.658	7.658	7.907	7.907	7.907	7.907	7.907	7.907	7.907	7.907	7.907	7.907	7.907	7.907	7.907	7.907	8.304	8.304	8.304	8.304	8.304	8.304	8.304	8.304	8.304	8.304	8.304	8.304	8.304
YPL092W	4.226	4.226	4.226	4.226	4.226	3.977	3.331	3.331	3.331	3.331	3.331	3.331	3.331	3.331	3.331	2.934	2.934	3.082	3.082	3.479	3.479	3.479	3.728	3.728	3.728	3.728	3.728	3.728	3.479	3.479	3.479	3.479	3.876	3.876	3.876	3.876	3.876	3.876	3.876	3.876	3.627	3.627	3.627	3.627	3.627	3.627	3.627	3.627	3.627
YPL146C	14.367	14.764	14.515	14.515	14.515	14.515	14.515	14.515	14.515	14.515	14.515	14.515	14.515	14.515	14.017	14.017	14.017	14.017	14.017	14.017	14.017	14.017	14.017	14.017	14.017	14.017	14.017	14.017	14.017	13.768	13.768	13.768	13.768	13.768	13.768	13.768	12.974	12.974	12.974	12.974	13.371	13.371	13.371	13.371	13.371	12.974	12.974	12.974	12.974
YHR118C	7.954	7.954	7.308	7.308	7.308	7.308	7.557	7.308	7.308	7.806	8.6	8.6	8.6	9.098	9.098	9.098	8.95	8.95	9.347	10.491	10.491	10.74	10.74	10.74	10.74	10.74	10.74	10.74	10.74	10.74	10.74	10.74	10.74	10.74	10.343	10.343	10.343	9.946	9.946	10.343	10.343	10.343	11.137	11.137	11.137	11.137	12.032	12.032	12.281
YNL138W	14.771	13.775	13.923	13.923	13.923	14.071	14.071	14.071	14.071	14.071	13.822	13.324	13.721	13.721	13.721	12.826	13.075	12.429	12.429	12.18	12.18	10.39	10.39	10.39	10.787	10.935	10.686	10.686	10.686	10.935	11.332	11.332	11.332	13.418	13.418	13.418	13.418	13.418	13.021	13.021	13.27	13.021	13.021	13.021	13.021	13.021	13.021	12.772	12.772
YHL019C	16.204	16.204	16.204	16.204	15.955	16.998	16.998	16.749	16.749	16.749	16.749	16.749	16.998	16.998	16.998	16.352	16.352	16.352	16.352	16.352	16.103	16.103	16.103	16.103	15.706	15.706	12.328	11.83	11.83	11.83	11.83	11.83	11.83	11.83	12.227	7.651	7.752	7.752	7.752	7.752	8.149	7.752	7.752	7.752	7.752	8.25	7.853	9.246	8.849
YGR009C	7.456	7.456	7.456	7.456	7.456	7.456	7.456	7.456	7.456	7.456	7.456	7.456	7.456	7.456	7.456	7.456	7.456	7.456	7.456	7.456	8.351	8.351	8.351	8.351	8.351	8.351	8.351	8.351	8.351	8.351	8.351	8.351	8.351	8.351	8.6	8.6	8.6	8.6	8.6	8.6	8.6	8.351	8.351	8.351	8.351	8.351	8.351	8.351	8.351
YDL159W	11.137	11.137	11.137	11.137	11.137	11.137	11.137	11.137	11.137	11.137	11.137	11.137	11.137	11.137	11.137	11.137	11.137	11.137	11.137	11.137	11.137	11.137	11.137	11.137	11.137	11.137	11.137	11.137	10.888	10.888	10.888	10.888	10.888	10.888	10.888	10.888	10.888	10.888	10.888	10.888	10.888	10.888	10.888	10.888	10.888	10.888	10.639	10.39	10.39
YDR160W	7.705	7.705	7.705	7.705	7.705	8.6	9.542	9.542	9.542	9.542	9.542	9.542	9.542	9.542	9.542	11.231	11.231	11.231	11.231	11.231	11.231	11.231	11.231	11.231	11.231	11.231	11.231	11.083	11.083	11.083	11.083	11.083	11.083	11.083	11.083	11.083	11.083	11.083	11.083	11.083	11.083	11.083	11.083	11.083	11.083	11.083	11.332	11.332	11.332
YGR186W	15.013	15.262	17.005	17.005	17.254	17.503	17.503	18.25	18.25	18.25	18.25	18.25	18.25	18.25	18.499	18.499	18.499	18.499	18.499	18.896	18.896	18.896	18.896	18.896	18.896	18.896	18.896	19.145	19.145	19.145	20.585	20.585	20.834	21.083	21.332	21.332	21.332	20.935	20.935	20.935	20.935	20.935	20.935	20.935	20.935	20.935	20.935	20.935	20.935
YBR139W	13.681	13.681	13.681	13.681	13.681	13.681	13.681	13.681	13.681	13.681	13.681	13.681	13.681	13.681	13.681	13.681	13.681	13.432	13.432	13.183	13.183	13.183	13.183	13.183	13.183	12.934	12.934	12.934	12.934	12.934	12.934	12.934	12.934	12.934	12.934	12.288	12.288	12.288	12.288	12.288	11.891	11.891	11.891	11.642	11.642	11.642	11.642	11.642	11.642
YPR041W	26.002	26.002	26.002	26.399	26.399	26.399	26.399	26.399	26.002	26.002	25.753	25.753	26.648	28.687	28.687	28.687	28.687	28.936	28.936	28.936	28.936	28.936	28.936	28.936	28.936	28.936	28.936	28.936	28.936	28.936	28.936	28.936	28.936	28.936	28.936	28.936	28.936	28.936	28.936	28.936	28.936	28.687	28.936	28.936	28.936	28.936	28.936	28.687	28.687
YLR213C	13.815	13.815	13.815	13.815	13.815	13.566	13.566	13.566	13.566	13.566	13.566	13.317	13.317	13.317	13.317	13.317	13.317	12.422	12.422	11.527	11.527	11.527	11.527	11.13	11.13	11.13	11.13	10.982	10.733	10.733	10.336	10.336	10.336	10.336	10.336	10.336	10.336	10.336	10.336	10.336	10.336	9.192	9.192	9.192	9.192	9.192	8.795	7.503	7.503
YOR083W	13.963	13.963	13.963	13.963	13.963	13.963	13.963	13.963	13.963	13.714	13.216	13.216	13.216	13.216	13.216	13.216	13.216	13.216	13.216	13.216	13.216	13.216	13.216	13.216	12.57	12.57	12.57	12.57	12.57	12.57	12.57	11.776	10.733	10.982	10.484	10.484	10.484	10.484	10.484	10.484	10.484	10.484	10.484	10.484	10.484	9.441	9.192	9.192	9.192
YDR074W	12.227	12.227	12.476	12.476	12.476	12.476	12.476	12.476	12.476	12.227	12.227	12.227	12.227	12.227	12.227	11.83	11.931	12.826	12.826	12.826	12.826	12.826	12.826	12.826	12.826	12.826	12.826	12.826	12.826	12.826	12.826	12.826	13.075	13.075	13.075	13.075	13.075	13.075	13.075	13.075	13.075	13.075	12.678	12.678	12.678	12.032	12.032	12.032	12.032
YNL251C	7.907	7.907	7.658	7.658	7.658	7.658	7.658	7.658	7.658	7.658	7.658	7.658	7.409	6.763	6.763	6.763	6.763	6.763	6.763	6.763	6.763	5.868	5.868	5.868	5.619	5.868	5.868	5.868	5.868	5.868	5.868	5.868	5.868	5.868	5.37	5.37	5.37	4.872	4.475	4.475	4.475	4.475	4.475	4.226	4.226	4.226	4.226	4.374	4.374
YMR166C	3.331	3.331	3.331	3.331	3.977	3.977	3.977	4.374	4.771	5.168	5.168	5.168	6.063	6.063	6.063	6.063	6.312	6.857	6.857	8.149	8.149	8.149	8.546	8.546	8.546	8.546	8.297	8.297	8.297	8.297	8.297	8.694	8.694	8.694	8.943	9.589	9.34	9.34	10.632	10.632	10.632	10.881	10.881	10.881	10.881	10.881	10.881	11.13	11.13
YKL108W	3.082	3.082	3.331	3.58	3.829	3.829	3.829	3.58	3.829	4.078	4.078	4.078	4.078	4.724	5.121	5.37	5.619	5.619	5.619	5.619	5.619	5.619	6.016	6.016	7.16	7.16	7.16	7.16	7.16	7.16	7.16	7.16	7.16	7.16	7.409	7.806	7.806	7.806	8.203	8.6	8.849	8.849	8.849	8.849	8.849	8.849	8.849	8.849	8.849
YHR204W	3.082	3.082	3.082	3.082	3.082	3.082	3.082	2.685	2.685	2.685	2.685	2.685	2.685	2.685	2.934	2.934	2.934	2.934	3.183	3.183	3.183	3.183	3.183	2.934	2.934	2.934	2.934	2.934	2.934	2.934	2.934	2.934	2.934	2.934	2.934	2.934	2.436	2.436	2.685	2.685	2.685	2.685	2.934	2.934	3.183	3.183	3.183	3.183	3.183
YAL046C	8.6	8.6	8.6	8.6	8.6	8.351	8.351	7.954	7.954	7.954	7.954	7.954	7.954	7.456	7.456	7.456	7.456	7.456	7.456	6.662	6.662	6.662	6.662	6.265	6.265	6.265	6.265	6.265	6.265	5.868	5.619	5.619	5.619	5.37	5.37	5.37	5.37	5.37	4.125	3.082	3.23	2.833	2.833	2.833	2.833	2.833	2.833	2.187	2.187
YDL177C	3.378	3.378	3.378	3.378	3.378	3.378	3.378	3.378	3.378	3.378	3.378	3.378	3.378	3.378	3.378	4.919	4.919	4.919	4.919	5.814	5.814	5.814	5.814	6.063	6.46	6.46	6.46	6.46	6.46	7.106	7.106	7.106	7.106	7.106	7.106	7.106	7.355	7.355	7.355	8.001	8.896	9.542	9.542	9.542	9.542	9.542	9.542	9.542	9.542
YDL097C	5.962	5.962	5.962	5.962	5.316	5.565	5.565	5.565	5.814	5.814	5.814	5.814	5.814	5.814	5.666	5.666	5.269	5.269	5.269	5.269	5.269	5.269	5.269	5.269	4.872	4.872	4.872	4.623	4.623	4.623	4.623	4.623	4.623	3.183	2.537	2.537	2.537	2.288	2.537	4.919	5.269	8.748	8.748	8.748	8.748	8.748	8.748	9.145	9.394
YHR009C	0.646	0.646	0.646	0.646	0.646	0.646	0.646	0.646	0.646	0.646	0.646	0.397	0.397	0.397	0.397	0.397	0.397	1.292	1.292	1.292	1.292	1.292	1.292	1.292	1.292	1.292	1.292	1.292	1.292	1.292	1.292	1.292	1.292	1.689	2.436	2.436	2.436	3.331	3.331	3.58	3.58	3.58	3.829	4.078	4.475	4.475	4.475	4.724	4.724
YHR016C	7.308	7.308	7.308	7.308	7.308	7.308	7.308	7.207	7.207	6.81	6.81	7.207	7.207	7.207	7.604	8.001	8.001	8.001	8.795	9.441	11.231	12.227	12.227	12.227	12.227	12.227	12.227	12.227	12.476	12.873	13.27	13.27	13.27	13.27	13.27	13.27	13.27	13.27	13.27	13.27	13.27	13.27	13.519	13.916	13.916	13.916	13.916	13.916	14.165
YMR318C	7.907	7.907	7.907	7.907	7.907	7.907	7.907	7.907	7.907	7.907	7.907	7.907	7.907	7.907	7.907	7.658	7.658	7.658	7.658	7.658	7.658	7.658	7.658	7.012	7.012	7.261	7.261	7.51	7.51	7.759	7.759	7.759	7.759	7.759	7.759	7.759	7.759	8.405	8.802	9.051	9.448	9.448	9.448	9.448	9.448	9.448	9.448	9.448	9.448
YJL115W	6.164	6.164	6.164	6.164	6.164	6.164	6.016	6.016	6.016	6.265	6.265	6.662	7.456	7.456	7.456	7.954	7.954	7.954	7.954	7.954	7.954	7.954	7.954	8.351	8.351	8.351	8.351	8.351	8.351	8.351	8.351	8.351	8.351	8.351	8.351	8.351	8.351	8.351	8.748	8.748	8.748	8.748	8.748	8.25	8.25	8.25	8.25	8.25	8.25
YPR171W	7.409	7.409	7.409	7.16	7.16	7.409	7.409	7.409	7.806	7.806	7.806	7.806	7.806	7.16	6.662	6.911	6.117	6.117	6.117	6.117	6.117	5.868	5.619	5.619	5.619	5.121	5.121	5.121	5.121	4.724	4.327	4.327	3.681	3.681	4.825	5.323	5.572	5.821	5.821	5.821	5.821	5.821	5.821	5.821	5.821	5.821	5.821	5.821	5.821
YNL252C	6.117	6.117	6.117	6.117	6.514	6.514	6.514	6.514	6.514	6.514	6.514	6.514	6.514	6.514	6.763	6.763	6.763	6.763	6.763	6.763	6.763	6.514	6.514	6.514	6.514	6.514	6.514	7.261	7.261	7.261	7.261	7.261	7.261	7.261	7.261	7.51	7.51	7.51	7.51	7.51	7.51	7.51	7.51	7.51	7.51	7.261	7.261	7.658	7.658
YDR145W	11.736	11.736	11.736	11.736	11.736	11.736	11.736	11.736	11.487	11.487	11.487	11.487	11.487	11.487	11.487	11.487	11.487	11.487	11.487	11.487	11.487	11.487	11.487	9.3	8.903	8.903	8.903	8.903	8.903	8.903	8.654	7.907	6.662	6.265	6.016	6.016	6.016	6.016	5.37	5.37	5.37	4.475	4.475	4.475	4.475	4.475	4.475	4.475	4.475
YOR219C	9.65	9.899	9.899	9.899	9.899	10.693	10.693	10.942	10.942	10.942	11.736	11.736	11.736	12.133	12.779	12.779	12.779	12.779	12.779	12.779	12.53	13.822	13.822	14.219	14.219	14.219	14.219	14.219	14.219	14.219	14.219	14.219	14.219	14.219	14.219	14.219	14.219	14.219	14.219	14.219	14.219	14.219	14.219	14.219	14.219	14.219	14.219	14.219	14.219
YNL294C	6.608	6.608	6.608	4.771	5.168	6.211	6.063	6.063	6.063	6.063	6.063	5.666	5.417	5.814	7.106	7.752	10.585	10.585	10.585	10.585	10.585	10.585	10.585	11.332	11.729	11.729	11.729	11.729	11.729	12.227	12.476	13.122	13.122	13.122	13.519	13.519	13.519	13.519	14.017	14.017	14.017	14.017	14.266	14.266	14.266	14.266	14.266	14.266	14.764
YOR092W	4.327	4.327	4.327	4.327	4.327	4.327	4.327	4.327	4.327	4.327	3.93	3.533	3.533	3.284	3.284	3.284	3.284	3.284	3.284	3.035	3.035	3.035	3.284	2.638	3.035	3.432	3.432	3.432	3.432	3.432	3.432	3.183	3.183	3.183	3.183	3.183	3.183	3.183	3.183	2.934	2.934	2.934	2.934	2.934	2.934	2.934	2.288	2.436	2.436
YMR022W	14.757	14.757	15.006	16.15	16.15	16.15	16.15	16.15	16.15	16.15	16.15	16.15	16.15	16.15	16.15	16.15	16.547	16.547	16.547	16.547	16.547	16.298	16.298	16.298	16.298	16.298	16.547	16.547	18.236	18.236	18.236	18.236	18.236	18.236	18.236	18.236	18.236	17.839	17.839	17.839	18.088	18.088	18.088	18.088	18.337	18.337	18.337	18.337	18.337
YOR027W	6.817	6.817	6.817	6.817	6.817	6.07	6.07	6.07	6.07	6.07	5.821	5.821	5.821	5.175	5.175	5.175	5.175	4.778	4.778	4.778	4.778	4.778	4.778	4.778	4.778	4.778	4.529	4.529	4.529	4.28	4.28	4.28	4.28	4.28	4.28	4.28	4.28	4.28	4.28	3.782	2.887	2.638	2.638	2.638	2.638	2.638	2.638	2.638	2.14
YOR304W	6.366	7.658	8.055	8.452	8.452	8.701	8.701	8.95	10.141	9.744	9.744	9.744	9.744	9.495	9.495	9.495	9.495	9.892	9.643	9.643	9.643	9.643	9.643	9.643	9.643	9.643	9.394	10.289	10.289	10.289	10.289	10.289	10.289	10.04	10.04	10.437	10.04	10.289	10.289	10.289	10.289	10.289	10.289	10.289	10.04	9.791	9.791	9.791	9.791
YKL013C	8.849	8.849	8.849	8.849	8.849	8.849	8.849	8.849	8.849	9.098	9.495	9.495	9.495	9.495	9.495	9.495	9.495	9.495	9.495	9.495	9.495	9.495	9.495	9.495	9.495	9.495	9.495	9.246	9.246	9.246	9.246	9.246	10.04	10.04	10.04	10.834	11.083	11.083	11.083	11.083	11.083	11.083	11.083	11.083	11.083	11.083	11.083	11.083	11.083
YDL144C	13.169	13.169	13.169	13.169	13.169	13.169	13.169	13.169	12.772	12.772	12.772	12.772	12.772	12.772	13.021	13.021	13.021	13.021	13.021	13.021	13.021	13.021	13.021	13.021	12.772	12.772	12.772	12.772	12.772	12.523	12.523	12.523	12.523	12.523	12.523	12.523	12.523	12.523	12.523	12.523	12.523	12.523	12.523	12.523	12.523	12.523	12.523	12.523	12.523
YBR049C	3.331	3.082	2.833	2.833	2.833	3.876	3.876	3.876	3.876	3.876	3.876	3.876	3.876	3.728	4.724	5.121	5.518	5.518	5.518	5.518	5.518	5.767	5.767	5.767	5.767	6.164	6.164	6.164	6.164	6.561	6.561	7.456	8.102	8.102	8.102	8.102	8.102	8.102	8.102	8.102	8.102	8.102	8.102	8.102	8.102	8.102	8.102	8.102	8.102
YOL076W	12.927	12.927	12.927	13.176	13.176	13.176	13.176	13.176	13.176	13.176	13.822	13.822	14.071	14.071	14.071	14.071	14.071	14.071	13.923	13.923	13.923	13.923	13.923	13.923	13.923	13.923	13.923	13.923	13.923	13.526	13.526	13.526	13.526	13.526	13.526	13.526	13.526	13.526	13.526	13.526	13.526	13.526	13.526	13.526	13.526	12.732	11.689	11.689	11.689
YOR385W	4.522	4.522	4.522	4.522	4.522	4.522	4.522	4.919	4.919	4.919	4.919	4.919	4.919	3.627	3.627	3.627	3.627	3.627	3.627	3.627	3.627	3.627	3.627	3.627	3.23	3.23	3.23	3.23	3.627	3.378	3.378	3.378	3.378	3.378	3.378	3.378	4.024	4.024	4.024	4.024	4.024	4.024	4.024	4.024	4.024	4.024	3.378	3.378	4.024
YGL085W	4.374	4.374	4.374	4.374	4.374	4.374	4.374	4.374	4.374	3.977	3.977	3.977	3.977	3.977	3.977	3.977	3.58	3.331	3.082	2.685	3.082	3.58	3.58	3.58	3.58	3.183	3.183	3.183	3.183	3.183	3.183	3.183	4.374	4.374	4.374	4.374	4.374	4.374	4.771	4.771	4.771	4.771	5.168	5.168	5.168	4.421	4.421	4.421	4.421
YNL262W	11.332	12.92	12.92	14.858	15.255	15.255	15.255	15.255	15.255	15.255	15.901	15.901	15.901	15.901	16.15	16.15	16.15	16.15	16.15	16.15	16.15	16.15	16.15	15.901	16.547	16.547	16.547	16.547	16.547	16.944	16.944	17.193	17.193	17.193	17.193	17.193	17.59	17.59	17.59	17.59	17.59	17.59	17.839	17.839	17.839	17.839	17.839	18.088	18.088
YOL048C	11.231	11.231	11.231	11.231	11.231	9.044	8.896	8.149	7.9	7.9	7.9	7.9	7.503	7.106	6.709	6.709	6.709	6.709	6.709	6.709	6.709	6.709	6.709	6.709	6.709	6.709	6.312	6.312	6.709	8.25	8.25	8.25	8.25	8.25	8.25	8.25	8.748	9.394	10.787	10.787	10.787	10.787	11.285	10.639	10.639	10.639	10.639	10.639	10.639
YDR258C	7.207	7.207	7.207	7.207	7.207	7.207	7.207	7.207	7.207	6.958	6.709	6.46	6.709	6.709	6.709	7.106	7.106	7.106	7.106	7.106	7.106	7.106	5.915	5.915	6.312	6.312	6.561	6.561	6.561	6.561	6.561	6.561	6.561	6.312	5.915	5.915	5.915	5.915	5.915	5.915	5.915	5.915	5.915	5.915	5.915	5.915	5.915	5.915	5.915
YLR265C	6.164	6.164	6.164	6.413	6.662	6.662	7.409	7.806	7.806	7.806	7.806	7.806	7.806	8.055	8.701	8.95	8.95	8.95	8.95	8.95	8.95	8.95	8.95	8.95	8.95	8.95	8.95	8.95	9.199	9.199	9.199	9.199	8.95	8.553	8.553	8.95	9.697	9.697	9.697	9.697	9.697	9.697	9.697	10.491	10.491	10.491	10.491	10.491	10.787
YPR188C	8.647	8.647	8.647	7.9	7.9	7.9	6.608	7.005	7.9	9.044	11.978	13.916	13.916	14.165	14.165	14.165	14.165	15.208	15.706	17.146	17.146	17.146	17.146	17.146	17.146	16.897	17.146	17.146	17.146	17.146	17.146	17.146	17.146	17.146	17.395	17.146	17.543	17.543	17.543	17.543	17.543	17.543	17.543	17.543	18.041	18.29	18.29	18.29	18.29
YML095C	4.872	4.872	4.872	4.872	4.374	4.374	4.374	4.125	4.125	4.125	4.125	4.125	4.125	4.125	4.125	4.125	4.125	4.125	4.125	4.125	4.125	4.125	4.125	3.23	3.23	3.977	4.771	8.25	8.25	8.499	9.744	9.744	9.744	10.39	10.39	10.39	10.39	10.39	10.39	10.39	9.744	9.744	9.744	9.744	9.744	9.744	9.744	9.744	9.744
YLR262C-A	0.895	1.144	1.144	1.144	1.144	1.144	1.144	1.144	1.144	1.144	1.144	1.144	1.144	1.144	1.144	1.144	1.144	1.144	1.144	1.144	1.144	1.144	1.144	1.144	1.144	1.144	1.144	1.144	1.144	1.144	1.541	2.187	2.187	3.23	3.23	4.125	4.125	4.125	4.125	4.125	4.125	4.125	4.125	4.125	4.125	4.623	4.872	4.872	5.518
YHL001W	4.623	5.518	5.767	6.413	6.413	6.413	6.413	6.413	6.164	6.164	6.164	6.164	6.413	6.413	6.413	6.413	6.413	6.413	6.81	6.81	6.81	6.81	6.81	7.059	6.164	6.164	6.164	6.164	6.958	8.398	8.398	8.398	8.398	8.048	8.297	7.9	8.297	8.297	8.297	8.297	8.297	8.546	8.546	8.943	8.943	8.943	8.943	9.69	9.939
YOR091W	15.316	15.316	15.316	15.316	15.316	15.316	15.316	15.316	15.316	14.569	14.569	14.569	14.569	14.569	14.569	14.569	14.569	14.569	14.32	14.32	14.32	14.071	13.822	13.822	13.822	13.822	13.822	13.822	13.822	13.822	13.822	11.931	11.931	11.931	11.931	11.931	11.931	11.931	11.931	11.931	11.931	11.682	11.433	11.433	11.433	11.433	11.433	10.39	9.993
YLR254C	6.514	6.514	6.514	6.514	6.514	6.514	6.514	6.514	6.514	6.514	6.514	6.514	7.16	7.16	7.16	7.16	7.16	7.16	7.16	7.16	7.16	7.16	6.911	6.911	6.911	6.911	6.911	6.911	6.514	6.514	6.117	5.868	6.514	6.265	6.265	6.265	6.265	6.265	5.471	5.471	5.471	4.973	4.724	4.973	5.37	5.37	5.37	5.37	5.37
YJL099W	8.25	8.25	8.25	9.145	8.748	9.145	9.145	9.145	9.145	9.145	9.394	8.452	8.6	8.6	8.6	8.6	8.6	8.6	8.6	8.6	8.6	8.6	6.911	6.662	7.059	7.059	7.308	7.308	7.308	7.308	7.308	7.012	8.553	9.199	9.448	9.448	9.448	9.448	9.448	9.448	10.094	10.094	10.094	10.094	10.094	10.094	10.094	10.094	10.343
YGL030W	6.615	6.615	6.615	6.615	4.381	4.381	5.128	5.128	5.377	5.377	5.377	5.377	5.377	5.377	5.377	5.377	5.377	5.377	5.377	5.377	5.377	5.377	5.377	5.377	5.128	5.128	5.128	5.128	5.128	4.879	4.879	4.879	4.879	4.63	4.63	4.63	4.63	4.63	4.63	4.63	4.63	4.63	4.63	4.63	4.63	3.486	3.486	3.486	3.486
YDR453C	8.304	8.304	8.304	8.304	8.304	8.304	7.907	7.907	7.907	7.51	7.51	7.012	7.012	7.012	6.763	6.366	6.615	6.615	6.615	6.615	6.615	7.362	7.362	7.362	7.362	7.362	7.362	7.362	6.864	6.366	6.864	7.113	6.716	6.965	6.319	6.319	6.319	6.568	6.568	6.568	6.965	6.965	6.965	6.965	6.965	6.716	6.07	6.07	6.07
YBL035C	13.573	12.429	12.429	12.18	12.18	12.18	12.18	12.18	12.18	12.18	12.18	12.18	12.18	12.18	12.18	12.18	12.18	11.931	10.538	9.892	9.892	9.892	9.892	9.892	9.892	9.643	9.643	9.643	9.643	9.643	9.643	9.643	9.643	9.246	9.246	9.246	9.246	8.997	8.997	8.997	8.997	8.997	8.997	8.997	8.102	7.456	7.456	7.456	7.456
YHR047C	5.868	5.868	5.868	5.121	5.121	5.121	4.724	3.432	0.498	0.498	0.249	0.249	0.249	0.249	0.895	1.292	1.292	1.292	1.292	1.292	1.292	1.292	1.292	1.043	1.043	1.043	1.043	1.043	1.043	1.043	1.043	1.043	1.043	1.043	1.043	1.043	1.043	1.043	1.043	1.689	1.689	2.335	2.584	2.584	2.584	2.584	2.584	2.584	2.981
YOL018C	8.6	8.6	8.203	8.203	8.203	6.911	6.911	6.911	6.413	5.121	6.016	6.016	6.016	6.016	6.016	6.016	6.016	6.413	6.413	6.413	6.413	6.413	6.81	6.81	6.81	6.81	6.561	6.561	4.125	4.125	4.125	4.623	4.623	4.623	3.977	4.226	4.226	4.226	4.226	4.226	5.121	5.121	5.121	5.121	5.121	5.121	5.121	4.475	4.475
YCR026C	8.6	8.6	8.6	8.6	8.6	8.6	8.6	8.203	8.203	8.203	8.6	8.6	8.6	8.6	8.6	8.351	8.351	8.351	8.351	8.351	8.351	8.6	8.6	8.6	8.6	8.6	8.6	8.6	8.6	8.6	8.6	8.6	8.6	8.6	8.6	8.102	8.102	8.102	8.102	8.102	8.102	8.102	8.102	8.102	8.102	8.102	8.102	7.604	6.958
YMR183C	13.331	13.331	13.331	13.331	13.082	12.934	12.934	12.934	12.685	12.685	12.685	12.685	12.685	11.541	11.144	11.144	10.895	10.895	10.895	10.895	10.895	10.646	10.148	10.148	10.148	10.148	10.148	10.148	10.148	9.004	8.109	7.86	7.86	6.716	6.07	6.07	6.07	6.07	6.07	6.07	6.07	6.07	6.07	6.07	6.07	6.07	4.926	4.926	4.926
YNL085W	9.3	9.549	12.631	12.631	12.631	12.631	12.631	13.129	13.129	13.378	13.378	13.378	13.378	13.378	13.378	13.378	13.378	12.732	12.732	12.732	12.732	12.732	12.732	12.732	12.732	12.732	12.732	12.732	13.479	13.082	13.082	12.685	12.436	12.833	13.082	13.082	13.082	12.833	12.833	12.833	12.833	12.833	13.082	12.335	12.584	11.144	11.393	11.891	11.891
YPR082C	8.95	9.697	7.409	7.658	7.658	7.658	7.907	7.907	7.907	7.907	6.864	7.51	7.51	7.51	7.51	6.864	5.969	5.821	6.615	8.257	8.257	8.257	8.257	9.798	10.545	10.545	10.794	10.794	11.292	11.541	11.541	11.938	12.187	12.187	12.584	12.584	12.833	13.082	13.331	13.331	14.374	14.374	14.374	14.374	14.771	15.269	15.269	15.269	15.518
YML012W	13.371	13.371	13.371	13.371	13.371	13.371	13.371	13.371	13.371	13.371	13.371	13.371	13.371	13.371	12.873	12.873	12.873	12.873	12.476	12.476	12.476	12.476	12.476	11.682	11.682	11.682	11.682	12.328	12.328	13.223	13.869	13.869	13.869	13.869	13.869	13.869	13.869	13.869	13.869	13.869	13.869	14.118	13.721	13.721	13.721	13.721	13.721	13.721	13.721
YEL042W	14.656	14.656	14.656	14.656	14.656	14.656	14.656	14.656	14.656	14.656	14.656	14.656	14.656	14.656	14.656	15.053	14.804	14.804	14.804	14.804	14.804	14.804	14.804	14.407	14.01	14.01	14.01	13.761	13.364	13.364	13.364	13.364	13.364	13.364	13.364	13.115	13.115	13.115	13.115	13.115	13.115	13.115	13.115	12.718	12.718	12.718	12.718	11.924	11.924
YPL001W	4.273	4.522	4.522	4.919	5.168	9.596	9.596	9.596	9.596	9.596	9.596	9.596	9.596	9.596	9.596	10.491	10.74	10.74	10.74	10.74	11.137	11.635	14.32	13.923	13.923	14.172	14.172	14.569	14.569	14.569	14.569	14.569	14.569	14.818	16.608	16.608	16.608	16.608	16.608	16.608	16.608	16.608	16.608	16.608	16.608	16.608	16.608	16.608	16.608
YML074C	4.475	4.475	6.716	6.716	6.716	6.965	6.965	7.214	7.712	7.712	8.21	8.856	9.354	9.354	9.354	9.354	9.354	9.354	9.603	9.603	9.852	9.852	9.852	9.852	9.852	9.852	9.852	10.747	10.747	11.144	11.79	11.79	11.79	11.79	12.039	12.039	12.039	12.039	12.039	12.039	12.039	12.039	12.039	12.039	12.039	12.039	12.039	12.039	12.039
YHR079C	16.85	16.85	17.348	17.348	17.348	17.348	17.348	17.348	17.348	17.348	17.348	17.348	17.348	17.597	19.037	20.08	20.08	20.08	20.08	20.477	20.477	20.477	20.477	20.477	20.477	20.477	20.477	20.477	20.477	20.477	20.477	20.477	20.477	20.477	20.477	20.477	20.477	20.477	20.477	20.477	20.477	20.726	20.726	20.726	20.726	20.726	20.726	20.726	20.726
YBR010W	1.79	1.79	1.79	1.79	1.79	1.79	1.144	1.144	0.895	0.895	0.895	0.895	0.895	0.895	0.895	0.895	0.895	0.895	0.895	0.895	0.895	0.895	0.895	0.895	0.895	0.646	0.646	0.646	0.646	0.646	0.646	0.646	0.646	0.646	0.646	0.646	0.646	0.646	0.646	0.895	1.689	1.689	1.689	1.689	1.689	1.689	1.689	1.689	1.689
YKL089W	9.347	9.347	9.347	9.347	9.347	9.347	10.242	10.242	10.242	10.242	10.242	10.242	10.242	11.285	11.285	11.682	11.682	11.931	12.328	12.328	12.577	12.577	12.577	12.328	12.328	12.328	12.328	13.371	13.768	13.768	13.768	13.768	13.768	13.27	13.27	13.021	13.021	13.021	13.021	13.27	13.27	13.27	13.27	12.227	11.978	11.978	11.978	11.978	11.978
YLR052W	6.11	6.258	7.55	8.593	8.593	8.842	8.842	8.842	9.091	9.091	9.091	9.091	9.091	9.091	9.091	9.091	9.091	9.488	9.488	9.488	11.029	11.029	11.029	11.278	11.278	11.924	11.924	11.924	11.924	11.924	11.924	11.924	11.527	11.527	11.13	11.13	11.13	11.379	11.379	11.379	11.379	11.379	11.379	11.628	11.628	11.628	11.628	11.628	11.628
YPR137W	13.62	12.826	12.577	12.328	12.328	12.328	12.328	12.328	12.328	12.328	12.079	12.079	10.538	10.141	10.141	10.141	10.141	10.141	10.141	10.141	10.141	10.141	10.141	10.141	10.141	9.744	9.744	9.744	9.744	9.495	9.495	9.495	9.246	9.246	9.246	9.246	7.853	7.853	7.853	7.456	7.456	7.456	7.456	6.164	6.164	6.164	5.666	6.063	6.063
YFR016C	7.059	7.456	7.456	7.456	7.456	8.25	8.499	8.499	9.293	11.083	11.083	11.083	11.083	11.083	11.332	11.332	11.332	11.332	11.332	11.332	11.332	11.332	11.83	11.83	11.83	11.83	11.83	11.83	11.83	12.725	12.725	12.725	12.725	12.725	12.725	12.725	12.725	12.725	12.725	12.725	12.725	12.725	12.725	12.725	12.725	12.725	12.725	12.725	12.725
YDR162C	14.515	14.515	12.974	12.974	12.725	12.725	12.375	12.624	12.375	12.375	12.375	12.375	12.375	12.375	12.375	12.375	11.729	11.729	11.729	11.729	12.873	12.873	12.873	12.873	12.476	12.476	12.476	12.873	12.873	12.873	12.873	13.519	12.725	13.122	13.519	13.519	13.27	13.27	13.27	13.021	13.021	13.169	13.169	13.667	13.667	13.667	13.916	13.916	13.667
YOR231W	10.242	10.242	10.242	10.242	11.534	11.534	11.534	11.534	11.783	11.783	12.032	12.429	12.429	12.429	12.826	13.075	13.075	13.075	13.075	13.075	13.075	13.075	13.075	13.075	13.075	13.075	13.075	13.075	13.075	13.075	13.075	13.075	13.075	13.075	13.075	13.075	13.075	13.075	13.075	13.075	13.075	13.075	13.075	13.075	13.075	13.075	12.826	12.826	12.826
YKR052C	15.908	15.908	15.908	15.659	15.659	16.056	16.056	16.453	16.453	16.453	16.702	16.702	16.702	16.702	16.702	16.453	16.453	16.453	16.453	16.453	16.453	16.453	16.702	15.955	15.955	15.955	15.955	15.955	16.85	17.099	17.745	17.745	17.745	17.745	17.745	17.745	18.142	18.142	18.142	18.788	18.788	18.788	18.788	18.788	18.788	18.788	18.788	18.788	18.788
YHR030C	14.623	14.623	14.623	14.623	14.623	14.374	14.623	14.374	14.374	14.374	15.02	15.915	15.915	15.915	15.915	16.413	16.016	17.059	17.954	17.954	17.954	17.954	17.954	17.954	17.954	17.954	17.954	17.705	17.705	17.954	17.954	18.203	18.203	18.203	18.203	17.954	17.954	17.557	17.557	17.806	17.806	17.806	17.806	17.806	17.806	17.557	17.557	17.557	17.557
YLR021W	3.526	3.526	5.215	6.655	6.655	7.55	7.55	7.55	7.153	7.153	7.153	7.55	7.55	7.55	7.55	7.55	7.55	7.55	7.55	7.947	8.445	8.445	8.694	8.694	9.091	11.776	13.963	13.963	14.36	14.36	14.36	14.36	14.36	14.36	14.36	14.609	14.609	14.609	14.858	15.107	15.107	15.107	15.107	15.854	15.854	17.146	17.146	17.395	17.395
YLR272C	7.153	7.153	7.153	7.153	7.153	7.153	7.153	7.153	6.756	6.756	6.756	6.756	7.153	7.153	7.153	7.153	7.153	7.153	7.153	6.406	6.406	6.009	5.612	5.612	5.612	6.11	6.507	6.507	6.507	6.507	6.507	6.507	6.507	6.507	6.507	6.507	6.507	6.507	6.507	6.507	6.507	6.507	6.507	6.507	6.507	6.11	6.11	6.507	6.258
YPL117C	2.934	2.934	2.934	2.934	2.934	2.934	2.934	2.934	2.934	2.934	2.685	2.436	2.187	2.187	2.187	2.187	2.187	2.187	1.689	1.689	1.689	1.043	1.043	1.043	1.043	1.043	1.043	1.043	1.043	1.043	1.043	1.043	0.646	0.646	0.646	0.646	0.646	0.646	0.646	0.646	0.397	0.397	0.397	0.397	0.397	0.397	0.397	0.397	0.397
YKL205W	8.997	8.997	9.145	9.394	9.394	10.39	10.39	10.39	10.39	10.39	10.639	9.993	9.993	9.993	9.993	9.993	9.993	9.993	9.744	10.39	10.888	12.18	12.18	12.18	12.678	12.678	12.678	12.927	12.927	12.927	12.927	12.927	12.927	12.927	12.927	12.927	12.927	13.324	13.324	13.324	13.324	13.324	13.324	13.324	13.324	13.324	13.324	13.324	13.324
YPL271W	11.729	11.729	11.729	11.978	11.978	11.978	11.978	11.978	11.978	11.978	11.978	11.978	12.227	12.227	12.227	12.624	12.624	12.624	12.624	12.624	12.624	12.375	12.375	12.375	12.375	12.375	12.375	12.375	12.375	12.375	12.126	12.126	12.126	12.126	12.126	12.126	12.375	12.375	12.375	12.375	12.375	12.375	12.375	12.375	12.375	12.375	12.375	12.375	12.375
YAL012W	16.258	16.258	16.258	16.258	16.258	16.258	16.258	16.258	16.258	16.258	16.258	16.258	16.258	16.258	16.258	16.258	16.258	16.258	16.258	16.258	16.258	16.258	16.258	16.258	16.258	16.258	16.258	16.009	16.009	15.612	15.612	15.612	15.612	15.612	15.612	15.612	15.215	14.966	14.717	14.717	14.468	12.927	11.238	10.989	11.238	11.238	11.238	11.238	11.238
YMR058W	3.23	3.23	3.23	3.23	3.479	3.479	3.479	3.479	3.479	3.479	3.479	3.479	3.479	3.479	3.082	2.934	3.331	3.331	3.331	3.331	3.331	3.331	3.331	3.331	3.331	3.331	3.331	3.331	3.331	3.331	3.331	2.833	2.833	2.436	2.436	2.436	2.436	2.436	2.436	2.436	2.436	2.436	2.039	2.039	2.039	2.039	2.039	2.039	2.039
YJL141C	9.542	9.542	9.542	9.542	9.542	7.853	6.81	6.81	6.016	6.413	5.915	5.915	5.518	5.121	5.121	5.121	5.121	5.121	4.475	4.475	4.226	3.977	3.977	3.58	3.183	3.183	2.934	2.934	2.934	2.934	2.934	2.934	2.934	2.934	2.685	2.685	2.685	2.685	2.685	2.685	2.685	2.187	2.187	1.79	1.79	1.79	1.79	1.79	1.79
YDL174C	0.895	0.895	0.895	0.895	0.895	1.144	1.144	1.144	1.144	1.144	1.144	1.144	1.144	1.144	1.144	1.144	1.144	1.144	0.895	0.895	0.646	0.646	0.646	0.646	0.646	0.895	0.895	0.895	0.895	0.895	0.895	0.895	0.895	0.895	0.895	0.895	0.895	0.895	0.895	0.895	0.895	0.895	0.895	0.895	0.895	0.895	0.895	0.895	0.895
YEL016C	11.931	11.931	11.931	11.931	11.931	11.931	11.931	12.18	12.18	12.18	12.18	12.18	11.931	12.577	12.577	12.577	12.577	12.577	12.577	12.577	12.577	12.974	12.974	12.974	12.974	12.974	12.974	12.974	12.974	12.974	12.974	12.974	12.974	12.974	12.974	12.974	13.223	13.223	13.223	13.223	13.223	13.223	13.223	13.223	13.223	13.472	13.869	13.869	13.869
YER065C	5.222	5.222	5.222	5.222	5.222	5.222	5.222	5.222	5.222	5.222	5.222	5.222	5.222	5.222	5.222	5.222	5.222	5.222	5.222	4.576	4.576	4.576	4.576	4.576	4.576	4.576	4.576	4.576	4.576	4.327	4.327	3.082	2.833	2.436	2.436	2.436	2.436	2.436	2.436	2.039	2.039	2.039	2.039	1.393	0.895	0.895	0.895	0.895	0.895
YOR144C	7.557	7.059	7.059	7.059	7.059	7.059	7.059	7.705	7.308	7.308	7.308	7.308	7.308	7.308	7.308	7.308	7.308	7.308	7.308	7.308	7.557	6.763	7.907	7.907	7.907	7.907	7.907	7.907	7.907	7.907	7.907	7.907	7.907	7.907	7.907	7.907	7.907	7.907	7.907	7.907	7.907	7.907	7.658	7.658	8.055	8.055	8.055	8.055	8.055
YFR051C	7.207	6.958	6.958	6.81	6.81	6.561	6.561	6.561	6.561	6.561	6.561	6.561	6.561	6.561	6.561	6.561	7.059	7.059	7.059	7.059	7.059	6.81	6.413	6.164	6.164	6.164	6.413	6.413	6.413	6.413	6.413	6.413	6.413	6.413	6.413	6.413	6.413	6.413	6.413	6.413	6.413	6.413	6.413	6.413	6.413	6.413	6.413	6.413	6.016
YPL075W	2.833	2.833	2.833	2.833	2.833	2.833	2.436	2.436	2.436	2.436	2.187	1.541	1.541	1.541	1.541	1.541	1.541	1.541	1.541	0.794	0.794	1.043	1.292	1.292	1.292	1.292	1.292	1.292	1.292	1.292	1.292	1.292	1.292	1.292	1.292	1.292	1.292	1.292	1.292	1.292	1.292	1.292	1.292	1.292	1.292	1.292	1.292	1.292	3.082
YAL010C	12.335	11.689	11.44	11.44	11.44	11.44	9.751	8.755	7.86	7.86	7.86	7.86	7.611	7.611	7.611	7.611	7.611	7.611	7.611	7.113	6.615	6.514	6.911	6.911	6.911	6.911	6.911	6.911	6.911	6.514	6.911	7.557	7.557	7.806	8.351	8.351	8.351	8.351	7.705	7.604	7.853	9.892	9.892	9.892	9.892	9.892	9.892	9.892	9.744
YPR133W-A	8.856	8.856	8.856	8.856	8.856	8.856	8.856	8.856	8.856	8.856	8.856	8.856	8.856	8.856	8.856	8.856	8.856	8.856	8.856	8.856	8.856	8.856	8.856	8.856	8.856	8.856	8.856	8.856	8.856	8.856	8.856	8.856	8.856	9.004	9.253	9.253	9.253	9.253	9.253	9.253	9.253	9.253	9.253	9.253	9.253	9.253	9.253	9.253	9.253
YBL092W	2.638	2.638	2.638	2.638	2.638	2.638	2.638	2.638	2.638	2.638	2.638	2.638	2.638	2.389	2.389	2.389	2.389	2.389	2.389	2.389	2.389	2.389	2.389	2.389	2.389	2.389	2.389	2.389	2.389	2.389	2.389	1.494	1.891	1.891	1.891	1.891	1.891	1.891	1.891	1.642	1.642	1.642	1.642	1.642	1.642	1.393	1.393	1.393	0.895
YDL205C	19.892	19.892	20.289	20.289	20.787	20.787	21.534	21.783	21.783	21.783	21.783	21.783	22.032	22.032	22.032	22.032	22.032	22.032	22.032	22.032	22.18	22.328	22.577	23.62	23.62	23.62	23.62	23.869	23.869	23.869	23.869	23.869	23.869	23.869	23.869	23.869	23.869	23.869	24.266	24.266	24.266	24.266	24.266	24.266	24.266	24.266	24.266	24.266	24.266
YBL068W	12.577	12.577	12.577	12.974	12.974	12.974	12.974	12.974	12.974	12.974	12.974	12.974	12.974	12.974	12.974	13.223	13.223	13.223	13.223	13.223	13.223	13.223	12.429	12.429	12.429	12.429	12.429	12.429	12.429	12.429	12.429	12.429	12.429	12.429	12.429	12.429	12.429	12.429	12.429	12.429	12.429	12.429	12.18	11.931	11.931	11.931	11.783	11.534	11.285
YMR282C	6.218	6.218	7.51	8.802	9.199	9.199	8.95	8.95	8.553	8.553	8.553	8.553	10.343	10.343	10.343	10.343	10.592	10.989	10.989	10.989	10.989	10.989	10.989	10.989	10.989	10.989	10.989	10.989	10.989	10.989	10.989	10.989	10.989	12.779	12.779	13.425	13.425	13.425	13.425	13.425	13.674	13.674	13.674	13.674	13.674	13.425	13.425	13.425	13.425
YOR362C	0.646	0.646	0.646	0.646	0.646	0.646	0.646	0.646	0.646	0.646	0.646	0.646	0.646	0.646	0.646	0.646	0.646	0.646	0.646	0.646	0.646	0.646	0.646	0.646	1.144	1.393	1.891	1.891	1.891	1.891	1.891	1.891	1.891	1.891	1.891	1.891	1.891	1.891	1.891	1.891	1.891	1.891	1.891	1.891	1.891	2.14	2.14	2.14	2.14
YGR008C	8.647	8.647	8.647	8.647	8.647	8.647	8.647	8.647	8.647	8.25	8.25	8.25	8.25	8.25	8.25	8.25	8.25	8.25	8.25	8.25	8.001	8.001	8.001	8.001	7.604	7.604	7.604	7.604	7.604	7.355	7.355	7.355	7.355	7.355	7.355	7.355	7.355	7.355	7.355	7.355	7.355	7.355	7.355	7.355	7.355	7.355	7.355	7.355	7.355
YMR269W	4.024	4.273	5.316	7.752	7.752	7.752	8.398	8.398	8.398	8.795	8.546	9.838	10.484	11.13	11.13	11.379	11.379	12.274	12.274	12.274	12.523	12.523	12.523	13.021	13.021	13.418	13.667	13.667	14.064	14.064	14.064	14.064	14.064	14.064	14.064	14.064	14.064	14.064	14.064	14.064	14.064	14.064	14.064	14.064	14.064	14.064	14.313	14.562	14.562
YOR119C	6.164	6.164	6.164	5.915	5.915	5.915	5.915	5.915	5.915	5.915	5.915	5.915	5.915	5.915	5.915	5.915	5.518	5.518	5.518	5.518	6.016	6.016	6.265	6.265	6.265	6.265	6.514	6.763	6.763	7.409	7.409	7.409	7.658	8.055	8.055	8.055	8.055	8.055	8.055	8.055	8.055	8.055	8.055	7.907	10.242	10.242	10.242	10.639	10.639
YFL045C	17.099	17.099	17.099	17.099	17.099	17.099	17.099	17.099	17.099	17.099	17.099	17.099	17.099	17.099	17.099	17.099	17.099	17.099	17.099	17.496	17.496	17.496	17.496	17.496	17.496	17.496	17.496	17.496	17.496	17.496	17.496	17.496	17.496	17.496	17.496	17.247	17.496	17.099	17.348	17.348	17.348	17.348	17.348	17.348	16.554	15.807	15.807	15.558	15.558
YPL041C	11.433	11.433	11.433	11.433	11.433	12.476	12.227	12.227	12.476	12.476	12.476	12.476	12.476	12.476	11.036	10.39	10.141	10.141	10.141	10.141	10.141	9.892	9.495	7.806	7.806	8.055	8.055	8.055	8.452	8.203	8.203	8.203	8.203	8.203	8.203	8.203	7.705	7.705	7.705	7.456	7.456	7.456	7.456	7.456	7.207	6.561	6.709	6.709	6.312
YDR421W	4.973	4.973	4.973	4.973	4.973	4.973	4.973	4.327	4.327	4.973	4.973	4.973	4.973	4.973	4.973	4.724	4.724	4.724	4.724	5.471	5.222	5.222	5.222	5.222	5.222	5.222	5.074	5.323	5.72	5.72	5.72	5.72	6.117	6.514	8.903	8.903	9.3	9.3	9.3	9.3	9.3	9.3	9.051	9.3	9.3	9.3	9.3	9.3	9.3
YPR178W	4.273	4.67	5.067	5.067	5.067	5.067	5.067	5.316	5.316	5.316	5.316	5.316	6.608	7.254	7.254	7.254	7.503	7.503	7.503	7.503	7.503	7.503	7.503	7.503	7.503	7.503	7.503	7.503	7.503	7.503	8.25	8.25	8.25	9.791	9.791	9.791	9.791	9.791	9.791	9.791	9.791	9.791	9.791	9.791	9.791	9.791	9.791	9.791	9.791
YGL263W	0	0	0	0	0	0	0	0	0	0	0	0	0	0	0	0	0	0	0	0	0	0	0	0	0	0	0	0	0	0	0	0	0	0	0	0	0	0	0	0	0	0	0	0	0	0	0	0	0
YGR080W	9.744	9.744	9.347	9.347	8.849	8.849	9.098	8.701	8.701	8.95	9.347	9.993	9.993	9.993	9.993	9.744	9.744	10.39	11.184	11.682	11.682	12.328	12.328	12.328	12.826	12.826	12.826	12.826	12.826	12.826	12.577	12.577	12.826	12.826	12.826	12.826	12.826	13.223	13.223	13.223	13.223	13.472	13.472	13.869	13.62	13.62	13.62	13.62	13.62
YPL236C	10.094	10.094	10.094	10.094	10.592	10.592	10.989	11.635	11.635	11.635	11.635	11.635	11.635	11.635	11.635	11.635	11.635	11.635	11.635	11.635	11.635	11.635	11.635	11.635	11.635	11.635	11.635	11.635	11.635	11.884	11.884	11.884	11.884	11.884	11.884	11.884	11.884	12.281	12.281	12.281	12.281	12.281	12.281	12.032	12.032	12.032	12.032	12.032	12.032
YDR185C	7.059	7.059	7.059	7.059	7.059	7.456	7.705	8.95	8.95	9.347	9.347	9.347	9.347	9.347	9.347	9.347	9.347	9.347	9.199	9.448	9.448	9.448	9.448	9.448	9.448	9.448	9.697	10.094	10.491	10.491	10.491	10.491	10.491	10.74	10.74	10.989	11.635	11.635	11.635	11.635	11.635	11.635	11.635	11.635	11.635	11.635	11.635	12.281	12.281
YJL033W	9.098	9.098	9.098	9.098	9.098	9.098	9.098	9.098	9.098	9.098	9.098	9.098	9.098	9.098	9.098	9.098	9.098	9.098	9.098	9.098	9.098	8.055	8.055	8.055	8.452	8.452	8.452	8.452	8.95	8.95	8.304	8.304	8.304	8.304	8.304	8.304	8.304	8.304	7.907	7.907	7.907	7.907	7.658	7.658	7.658	7.658	7.658	7.658	7.658
YOR326W	1.79	1.79	1.79	1.79	1.79	1.79	2.039	2.288	2.288	2.934	2.934	2.934	2.934	5.37	6.514	6.514	6.514	6.514	7.16	7.806	7.806	7.806	7.806	7.806	7.806	8.055	8.055	8.055	8.055	8.055	8.055	8.055	8.055	8.055	8.055	8.055	8.055	8.055	8.553	9.3	9.3	9.3	9.3	9.697	9.697	9.697	9.697	9.697	9.697
YER182W	6.958	6.958	6.958	6.958	6.958	6.958	6.958	6.958	6.46	6.211	6.608	6.608	6.608	6.608	6.608	6.211	6.211	5.962	5.962	5.962	4.374	4.125	4.125	4.125	4.125	3.977	3.331	3.082	3.082	3.082	2.833	2.833	2.833	2.833	2.436	2.436	2.436	2.436	2.436	2.436	2.436	2.436	2.436	2.436	2.436	2.436	2.187	2.187	1.79
YDR086C	17.254	17.254	17.254	17.254	17.503	17.503	17.503	17.503	17.503	17.503	17.503	17.503	17.503	17.254	17.254	17.254	17.254	17.254	17.254	17.254	17.254	17.005	17.005	16.756	16.756	16.756	16.756	16.756	16.756	16.756	16.756	16.756	16.756	16.756	16.756	16.756	16.756	16.11	16.11	16.11	16.11	14.717	14.32	13.923	13.923	13.674	13.674	13.277	13.277
YCR047C	12.819	12.819	12.819	12.819	13.068	13.068	13.068	13.068	13.068	13.068	13.068	13.068	13.068	13.068	13.068	13.068	13.068	13.068	13.068	13.317	13.317	13.317	13.317	13.317	13.317	13.317	13.068	12.819	12.819	12.819	12.819	12.57	12.57	12.57	11.776	11.776	11.379	11.628	11.628	11.628	11.628	11.628	11.379	11.379	11.379	11.379	10.982	10.982	10.982
YPR104C	14.616	15.114	15.511	15.511	15.511	15.511	15.76	15.76	15.76	15.76	15.76	15.76	15.76	15.76	15.76	15.76	15.76	15.76	15.76	15.511	15.511	15.511	15.511	15.511	15.511	15.511	15.511	15.511	15.511	15.511	15.511	15.511	15.511	15.511	15.511	15.511	15.511	15.511	15.511	15.511	15.262	15.262	15.013	15.013	15.013	15.013	15.013	15.013	15.013
YMR295C	9.643	9.643	9.643	9.643	9.643	9.643	9.643	9.643	9.643	9.643	9.643	9.495	9.495	9.495	9.495	9.495	9.495	9.495	9.495	9.495	9.495	9.495	9.495	9.495	9.098	9.098	8.849	8.055	8.055	8.304	8.304	8.055	8.055	8.055	7.51	7.51	7.51	7.51	7.51	7.51	7.51	7.51	7.51	7.51	7.51	7.51	7.51	7.51	7.51
YIR009W	8.795	8.795	7.9	7.9	7.9	7.9	7.9	7.9	7.9	7.9	7.9	7.9	8.149	8.149	7.604	6.958	6.958	6.958	6.958	6.958	6.958	6.958	6.709	6.46	6.46	5.417	2.187	1.938	1.541	2.187	3.627	6.063	6.063	6.063	6.063	6.063	6.063	6.063	6.063	6.063	6.063	6.063	6.958	6.958	6.958	8.25	8.25	8.748	8.748
YIL009C-A	4.576	4.327	4.327	4.327	4.327	4.327	3.432	3.432	3.183	3.183	3.183	3.432	3.432	3.432	3.829	3.829	3.829	3.829	3.829	3.93	3.93	4.428	4.031	4.031	4.677	4.677	4.677	4.677	4.677	4.677	4.179	4.179	4.179	4.576	4.576	4.576	4.576	4.576	5.074	6.218	6.218	6.218	6.218	6.218	6.117	6.117	6.911	6.911	6.911
YFR037C	13.169	13.169	13.815	13.815	14.212	15.006	15.006	15.006	15.006	15.006	15.006	15.403	15.403	15.403	15.403	15.403	15.403	15.403	15.403	15.403	15.154	15.154	15.154	15.154	15.154	15.154	15.154	15.154	15.154	15.154	15.154	15.154	15.154	15.154	15.154	15.154	15.403	15.403	15.8	15.8	15.8	15.8	15.8	15.8	15.8	15.403	15.403	15.652	15.652
YDL030W	6.514	6.514	6.265	6.763	6.615	6.864	6.864	6.864	6.864	6.864	6.864	6.864	6.864	6.864	6.864	6.864	6.615	6.615	6.218	6.218	6.218	6.218	7.362	7.362	7.362	7.362	7.362	7.362	7.362	7.611	7.86	8.506	8.506	8.506	8.903	8.903	9.697	10.343	10.343	10.343	10.343	10.343	10.343	10.343	10.343	10.343	10.74	10.74	10.74
YLR058C	11.83	11.83	11.581	11.581	11.581	11.581	11.581	10.188	10.585	10.188	9.791	9.791	9.791	9.791	9.791	9.791	9.791	9.791	9.791	9.145	8.748	8.748	8.748	8.499	8.499	8.102	7.207	6.81	6.81	6.81	7.207	7.207	7.207	7.207	7.207	7.207	7.207	7.207	7.207	7.207	7.207	7.207	7.207	7.207	7.207	7.207	7.207	7.207	7.207
YKL146W	3.93	3.93	3.93	3.93	3.93	3.93	3.93	3.93	3.93	3.93	3.93	3.93	3.93	3.93	3.93	3.93	3.93	3.93	3.93	3.93	3.93	3.93	3.93	3.93	3.93	3.93	3.93	3.93	3.93	3.93	3.93	3.681	3.432	3.432	3.432	3.432	3.183	3.183	3.183	3.183	3.183	3.183	3.183	3.183	3.183	3.183	3.183	3.183	3.183
YKR013W	15.006	15.403	15.403	15.403	15.403	15.403	16.049	16.049	16.049	16.049	16.049	15.652	15.652	15.652	15.255	15.652	15.652	15.652	15.403	15.403	15.154	15.154	15.154	15.154	15.154	15.154	15.154	15.154	14.508	14.508	14.508	14.508	14.508	14.508	13.465	14.064	14.064	14.313	14.313	14.313	14.313	14.313	14.313	14.313	14.313	14.313	14.313	14.313	14.313
YML021C	8.405	8.405	8.405	8.405	7.012	7.012	7.012	7.012	7.012	7.012	7.012	7.012	6.763	7.16	8.802	8.553	8.553	8.553	8.553	8.553	8.553	8.802	8.452	9.199	9.199	9.199	9.199	9.199	9.199	9.199	8.802	8.802	8.802	9.199	8.802	8.802	8.802	8.802	8.802	10.094	10.094	10.491	10.491	10.491	12.18	12.18	12.18	12.18	12.18
YML077W	8.943	8.694	9.091	8.445	8.694	8.694	8.694	8.694	8.694	8.694	8.694	8.445	8.445	8.445	8.445	8.445	8.445	9.091	8.297	8.297	8.297	8.297	8.546	7.752	7.752	7.752	7.752	7.752	7.752	7.752	7.752	7.752	7.752	7.752	8.149	7.254	7.9	8.795	8.795	9.044	9.044	9.044	9.044	9.044	9.044	9.044	9.044	9.044	8.398
YHR004C	4.475	4.475	4.475	4.475	4.475	4.475	4.475	5.518	5.666	5.666	5.666	5.666	5.666	5.666	5.666	5.666	5.666	5.666	5.666	5.666	5.666	5.666	5.666	5.666	5.666	5.666	5.666	5.666	5.666	5.666	5.666	5.666	5.666	5.666	5.666	5.666	5.666	5.666	5.666	5.666	5.666	5.666	5.02	4.771	4.771	4.771	4.771	4.771	4.771
YMR070W	5.37	5.37	5.37	5.37	5.37	5.37	5.37	5.37	5.37	5.37	5.37	5.37	5.37	5.37	5.37	5.37	5.37	5.121	5.121	5.37	5.37	5.767	5.767	5.767	5.767	5.767	5.767	5.767	5.767	5.767	5.767	5.767	5.767	5.767	5.767	5.767	5.518	5.518	5.518	5.518	5.518	5.518	5.518	5.518	5.518	5.518	5.518	5.518	5.518
YIL114C	8.156	8.156	8.156	6.911	6.662	6.662	6.662	6.662	6.662	6.662	6.016	6.016	6.016	3.93	3.681	3.432	3.432	3.432	3.432	3.432	3.432	3.432	3.432	3.432	3.432	3.432	3.432	3.183	2.934	2.934	2.934	2.934	2.934	2.934	3.331	3.728	3.728	3.728	3.728	3.728	3.728	3.728	3.728	3.479	3.23	2.833	2.833	2.833	2.833
YAL029C	5.37	5.619	5.619	5.868	5.868	5.868	5.868	5.868	5.868	5.868	5.868	5.868	5.868	6.117	6.763	6.763	6.763	7.012	7.012	7.012	7.012	7.012	7.012	7.012	7.012	7.012	7.012	7.409	7.409	7.806	7.806	7.806	7.806	7.806	7.806	7.806	7.806	7.806	7.806	7.806	7.806	7.806	7.806	7.806	7.806	7.806	7.806	7.806	7.806
YJR104C	9.051	9.051	9.051	9.051	9.051	9.051	9.051	9.051	9.051	9.051	9.051	9.051	9.051	9.051	9.051	9.051	9.051	9.051	9.051	9.051	9.051	9.051	9.051	9.051	9.051	9.051	9.051	9.051	9.051	9.051	9.051	9.051	9.051	9.051	9.051	8.008	8.008	8.008	8.008	8.008	7.759	7.362	7.362	7.362	7.362	7.362	7.362	7.362	6.965
YLR060W	19.737	19.737	19.737	19.737	19.737	19.737	19.737	19.737	19.737	19.737	19.737	19.737	19.737	19.737	19.737	19.737	19.737	19.737	19.737	19.737	19.737	19.737	19.737	19.737	19.737	18.445	18.694	18.694	18.297	18.297	18.048	17.651	17.651	17.651	17.651	17.254	17.254	17.254	17.254	17.254	17.254	17.254	17.254	17.254	17.106	17.106	17.106	16.608	16.608
YMR127C	17.449	18.095	18.095	18.492	18.492	18.492	18.492	18.99	18.99	18.99	18.99	18.99	18.99	19.387	19.387	19.387	19.387	18.99	18.99	18.99	18.99	19.387	19.636	19.636	19.636	19.636	19.885	19.885	19.885	19.885	19.885	19.885	19.885	19.885	19.885	19.885	20.282	20.282	20.282	20.282	20.282	20.282	20.282	20.282	20.531	20.531	20.531	20.531	20.78
YLR243W	3.681	3.681	3.681	2.389	2.389	2.638	2.638	2.638	2.887	2.638	2.887	2.887	2.887	2.887	2.887	2.887	2.887	2.887	3.385	4.031	4.926	4.926	4.926	5.323	5.323	5.323	5.323	5.323	5.323	5.323	5.323	5.074	5.074	6.218	6.615	6.615	6.615	6.615	6.615	6.615	6.615	6.615	6.615	6.615	6.615	6.615	6.615	6.615	7.113
YDL153C	11.581	11.581	11.581	11.581	11.581	11.581	11.83	13.122	13.122	13.371	13.371	13.371	13.62	14.266	14.266	14.266	14.266	14.764	14.764	14.764	14.764	14.764	14.764	14.764	14.764	14.764	14.764	14.764	14.764	14.764	14.764	14.764	14.764	14.764	14.764	14.764	14.515	14.515	14.764	14.764	14.764	14.764	14.764	14.764	15.558	15.558	15.558	15.558	15.807
YPL260W	13.815	13.815	13.815	13.815	13.815	13.815	13.815	13.815	13.815	13.815	13.815	13.815	13.815	13.815	13.815	13.815	13.815	13.815	13.815	13.815	13.815	13.815	13.815	13.815	13.815	13.815	13.815	13.815	13.566	13.566	13.566	13.566	13.566	13.169	13.169	13.169	13.169	13.169	13.169	13.169	13.169	13.169	12.92	12.92	12.92	12.92	12.92	12.92	12.92
YMR089C	3.681	3.681	4.078	4.078	4.078	4.078	4.078	3.829	3.829	3.183	3.58	3.58	3.58	3.58	3.331	3.082	3.082	3.082	3.479	5.565	5.565	5.565	7.207	7.207	7.207	8.001	9.892	12.927	12.927	12.927	12.927	12.927	12.927	12.927	12.927	12.927	13.573	13.573	13.822	13.822	13.822	13.822	14.219	14.219	14.219	14.219	14.219	14.219	14.219
YDR518W	11.83	11.83	11.83	11.83	11.83	11.83	11.581	11.581	11.581	11.581	11.581	11.978	11.978	11.978	11.978	11.978	11.978	11.978	11.978	11.978	11.978	11.978	11.978	11.978	11.978	11.978	12.227	12.227	12.227	12.227	12.227	12.227	12.227	12.227	12.227	12.227	12.227	12.227	12.227	12.227	12.227	12.227	12.227	12.227	11.83	11.83	11.83	11.83	11.83
YBR215W	8.445	8.445	8.445	5.067	4.67	4.919	5.168	5.168	5.814	6.063	6.312	6.312	6.312	6.312	6.312	5.915	6.312	6.81	6.709	11.534	11.534	11.534	11.534	12.328	12.328	12.328	12.328	12.328	12.725	13.869	13.869	13.869	14.266	14.266	14.266	14.266	14.266	14.266	14.266	14.266	14.266	14.266	14.266	14.266	14.266	14.266	14.266	14.266	14.266
YDR171W	7.066	7.066	7.066	7.066	7.066	7.066	7.066	7.564	7.712	7.712	7.961	7.961	7.961	9.401	9.401	9.401	9.401	9.401	9.401	9.401	9.401	9.65	9.65	9.65	9.65	9.65	9.65	9.152	9.152	9.152	8.903	8.654	8.654	8.654	8.654	8.654	8.654	8.654	8.654	8.405	7.907	7.907	7.907	7.907	7.907	7.907	7.907	7.907	7.907
YMR015C	4.475	4.475	4.475	4.475	4.475	4.475	4.475	3.183	2.786	2.934	2.389	2.389	2.389	2.14	1.642	1.642	1.642	1.642	1.642	1.642	1.642	1.642	1.642	1.144	1.144	1.393	1.393	1.393	1.393	1.393	1.144	1.144	1.144	1.144	1.144	1.144	1.144	1.144	1.144	1.144	0.895	0.895	0.895	0.895	0.895	0.895	0.895	0.895	0.895
YKR053C	5.619	6.413	6.413	6.413	6.413	6.413	6.81	7.207	7.207	7.207	6.958	7.355	8.001	8.001	8.001	8.25	8.25	8.25	8.25	8.25	8.25	8.102	8.102	8.748	8.748	8.997	9.892	9.892	9.892	9.892	10.39	10.39	11.036	11.285	11.285	11.285	11.036	11.433	11.433	11.433	11.433	11.285	11.036	11.036	11.036	11.036	11.036	11.036	11.036
YER034W	4.428	4.428	4.179	4.179	4.179	4.179	4.179	4.179	4.179	4.179	4.179	4.179	4.179	4.179	3.782	2.288	2.288	2.039	2.039	2.039	2.039	2.685	2.685	2.685	2.685	2.685	2.436	2.436	2.436	2.833	2.833	2.833	2.833	2.833	2.833	2.833	2.584	2.584	2.584	2.584	2.584	3.082	3.082	3.082	3.082	3.082	4.226	5.02	6.063
YGL146C	7.752	7.752	7.752	7.752	7.752	7.752	7.752	7.752	7.752	7.752	7.752	6.958	6.958	5.269	5.02	5.02	5.02	5.02	5.02	5.02	4.125	3.876	3.479	4.226	4.226	4.226	4.226	4.226	4.226	4.226	4.226	4.226	4.226	3.183	2.288	2.288	2.288	2.934	2.934	2.934	2.934	2.934	2.934	2.934	2.934	2.934	2.934	2.934	2.934
YMR302C	7.113	7.113	7.113	7.113	7.113	7.113	6.864	6.864	6.864	6.864	6.864	5.969	5.969	5.471	5.471	5.222	5.222	4.973	4.973	5.37	5.619	5.619	5.619	5.619	5.619	4.872	6.265	6.265	6.265	6.265	5.868	6.514	6.514	6.117	6.117	6.117	6.366	6.366	6.615	7.113	7.113	7.113	7.113	7.113	6.864	6.864	6.864	6.864	7.261
YGR202C	5.565	5.565	5.565	5.565	5.565	5.565	5.565	5.168	5.168	5.168	3.627	2.833	2.436	2.436	2.039	1.79	2.187	2.187	2.187	2.187	2.187	2.187	2.187	2.187	2.187	2.187	2.187	2.187	2.187	2.187	2.187	2.187	2.187	1.938	1.79	1.79	1.79	1.79	1.79	1.79	1.79	1.79	1.79	1.79	1.79	1.79	1.79	1.79	1.79
YGL134W	11.13	11.379	10.982	11.231	11.628	11.628	11.628	11.628	11.628	10.982	10.733	11.13	11.379	11.13	11.13	11.379	11.379	11.379	11.379	11.379	11.379	10.982	13.021	13.021	13.021	13.021	13.021	13.27	13.27	13.519	13.122	13.519	13.519	13.519	13.519	13.519	13.519	13.519	13.916	13.916	13.916	13.916	13.122	13.122	13.122	13.122	13.122	13.122	13.371
YBR222C	4.973	4.724	4.872	4.872	4.872	4.872	4.872	4.872	4.872	4.872	4.872	4.872	4.872	4.872	4.872	4.872	4.872	4.872	4.078	3.432	2.389	2.14	2.14	2.14	1.642	1.642	1.642	1.642	1.642	1.642	1.642	1.642	1.642	1.642	1.642	1.642	1.494	1.245	1.245	1.245	0.747	0.747	0.996	0.996	0.996	0.996	0.996	0.996	0.996
YBL064C	13.418	13.418	13.169	13.169	13.169	13.169	13.169	13.566	13.566	13.566	13.566	13.566	13.566	13.566	13.566	13.566	13.566	13.566	13.566	13.566	13.566	13.566	13.566	13.566	13.566	13.566	13.566	13.566	13.566	13.566	13.566	13.317	13.317	13.317	13.317	13.317	13.317	13.317	13.317	11.379	11.379	12.422	12.422	12.422	12.422	12.422	12.422	12.422	12.173
YBR295W	2.833	3.331	3.331	3.331	3.331	3.331	3.331	3.331	3.331	3.331	3.331	3.331	3.331	3.331	3.331	3.331	3.331	3.58	3.58	4.078	4.475	4.973	5.222	5.471	5.471	5.471	5.471	5.471	5.471	5.471	5.471	5.471	5.471	5.471	5.471	5.471	5.471	5.471	5.72	5.72	5.72	5.72	5.72	5.72	5.72	5.72	6.117	6.117	6.117
YLR229C	1.541	1.541	1.541	1.541	1.541	1.541	1.541	1.541	1.541	1.541	1.541	1.541	1.541	1.541	1.541	1.541	1.541	1.541	1.541	1.541	1.541	1.541	1.541	1.541	1.541	1.541	1.541	1.541	1.541	1.541	1.541	1.541	1.541	1.541	1.541	1.541	1.541	1.541	1.541	1.541	1.541	1.541	1.541	1.541	1.541	1.541	1.541	1.541	1.541
YOR262W	10.585	10.585	10.585	10.585	10.585	11.083	11.729	11.729	11.978	11.978	11.978	11.978	11.978	11.978	11.978	11.978	11.978	11.978	13.519	13.519	13.519	13.519	13.519	13.519	13.519	13.519	13.519	13.519	13.519	13.519	13.667	13.667	14.064	14.064	14.064	14.064	14.064	14.064	14.064	14.064	14.064	14.064	14.313	14.313	14.313	14.313	14.313	14.313	14.313
YEL012W	0.397	0.397	0.397	0.397	0.397	0.397	0.794	1.043	1.043	1.043	1.043	1.043	1.043	1.043	1.043	1.043	1.043	1.44	1.44	1.44	1.44	1.44	1.44	1.44	1.44	1.44	3.58	3.58	4.078	4.078	4.078	4.078	4.078	4.078	4.078	4.078	4.078	4.078	4.078	4.078	4.078	4.078	4.078	4.078	4.078	4.078	4.078	4.078	4.078
YEL063C	3.681	3.183	3.183	3.183	3.183	3.183	3.183	2.934	2.584	2.584	2.981	4.623	4.623	4.623	4.623	4.623	4.623	4.374	4.623	4.623	5.915	5.915	5.915	5.915	5.915	5.915	5.915	5.915	5.666	5.666	5.417	5.666	5.666	6.413	6.413	6.413	6.413	6.413	6.662	7.059	7.059	7.059	7.456	7.456	7.456	7.456	7.456	7.456	7.456
YGR055W	0.498	0.498	0.498	0.498	0.498	0.498	0.498	0.498	0.498	0.498	0.498	0.498	0.498	0.498	0.498	0.498	0.498	0.498	0.498	0.498	0.498	0.498	0.895	0.895	0.895	1.292	2.039	2.786	3.284	3.284	3.284	3.681	3.681	3.681	3.681	3.681	3.681	3.93	4.179	4.179	4.179	4.179	4.179	4.179	4.179	4.179	4.179	4.179	4.179
YCR030C	0	0	0	0	0	0	0	0	0	0	0	0	0	0	0	0	0	0	0	0	0	0.249	0.498	0.498	0.498	0.498	0.498	0.498	0.498	1.541	1.541	1.541	1.541	2.335	3.23	3.23	3.23	3.23	3.23	3.23	3.23	3.479	3.479	3.479	3.479	3.479	3.479	3.479	3.479
YMR286W	15.013	15.807	15.807	15.807	15.807	15.807	15.807	15.807	15.807	15.807	14.912	14.764	15.41	15.262	15.262	15.262	15.262	15.262	15.013	15.013	15.013	15.013	15.013	15.262	15.807	17.099	17.597	17.597	17.597	17.994	17.994	17.994	17.994	17.994	17.994	17.994	17.994	17.994	17.994	17.994	17.994	17.994	17.994	17.994	17.994	17.994	17.994	17.994	17.597
YMR014W	5.074	5.074	5.821	5.821	5.821	5.821	5.821	5.821	5.821	5.424	5.175	5.424	5.424	5.424	5.424	5.424	5.424	5.424	5.424	5.424	5.424	5.424	5.424	5.424	5.424	5.424	5.424	5.424	5.424	5.821	5.821	5.821	5.821	5.821	5.821	5.821	5.572	5.572	5.572	5.572	5.572	4.926	4.677	3.681	3.681	3.681	3.681	3.681	3.681
YJR103W	4.872	4.872	4.623	4.623	4.125	4.125	4.125	4.125	4.125	4.125	4.374	3.728	3.728	4.125	4.125	4.125	3.23	4.125	4.125	4.125	4.125	4.125	4.125	4.125	4.125	4.125	4.125	4.125	4.125	4.125	4.125	4.125	4.125	3.728	3.728	3.728	3.728	3.728	3.728	3.728	3.728	3.728	3.728	3.728	3.728	3.728	3.728	3.082	3.082
YDR144C	7.113	7.113	7.113	7.113	6.864	6.864	6.864	6.864	6.864	6.864	6.864	6.864	6.864	5.72	5.471	5.471	5.471	5.471	5.471	5.222	5.222	5.222	5.222	5.222	4.973	4.973	4.973	4.973	4.327	4.078	3.681	3.681	3.681	3.681	3.681	2.537	1.393	0.895	0.498	0.498	0.498	0.498	0.498	0.498	0.498	0.498	0.498	0.498	0.498
YML124C	10.141	10.141	10.141	10.141	10.141	10.141	9.098	9.098	9.098	9.098	9.098	9.098	8.849	8.452	8.452	8.452	8.701	8.701	8.701	8.701	8.701	8.701	8.701	8.701	8.452	8.055	8.055	8.055	8.055	8.055	8.055	8.055	8.055	8.055	8.055	8.055	8.055	8.055	8.055	8.055	8.055	8.055	8.055	8.055	7.806	7.806	7.806	7.806	7.806
YKR075C	1.992	1.992	1.992	2.241	2.241	2.241	2.241	2.241	2.241	0.996	0.996	0.996	0.996	0.996	0.996	0.747	0.747	0.747	1.79	2.187	2.981	2.981	2.981	2.981	2.981	2.981	2.981	2.981	2.981	2.981	2.981	2.981	2.981	2.981	2.981	2.981	2.981	2.981	2.981	2.981	2.981	2.981	2.981	2.981	2.981	2.981	2.981	2.981	2.981
YPL037C	2.934	2.934	2.934	2.537	2.537	2.537	2.537	2.537	2.537	2.537	2.537	2.537	2.537	2.537	2.537	2.537	2.537	2.537	2.537	2.537	2.537	2.537	2.537	2.288	2.288	1.891	1.891	1.494	1.494	1.494	1.494	1.494	1.494	1.494	0.996	0.498	0.498	0.498	0.498	0.498	0.498	0.498	0.498	1.292	1.79	1.79	1.79	1.79	1.79
YDR088C	7.207	7.207	6.81	6.312	6.312	6.312	6.561	6.561	6.312	6.312	6.312	6.312	6.312	6.063	6.063	5.814	5.814	5.814	5.814	5.814	5.814	5.02	5.02	4.522	3.876	3.876	3.876	3.876	4.125	4.125	4.125	4.125	4.125	3.728	3.331	3.876	3.876	3.479	3.479	3.479	3.479	3.082	2.833	2.833	2.833	3.082	3.082	3.082	3.082
YHR040W	10.693	10.693	10.693	10.942	10.942	10.942	10.942	10.942	10.942	10.942	10.942	10.545	10.545	10.545	10.296	10.296	10.148	10.148	10.148	10.148	10.148	10.148	10.148	10.148	10.148	10.148	10.148	10.148	10.148	10.148	10.148	10.148	10.148	10.148	10.148	10.148	10.148	10.148	10.148	10.148	10.148	10.397	10.148	10.148	10.148	10.148	10.148	10.148	10.148
YHR134W	3.129	3.378	3.479	3.876	3.876	4.125	4.226	6.46	6.46	6.46	6.46	6.709	6.709	6.312	6.312	6.709	6.709	6.958	6.958	6.958	6.958	6.958	6.958	6.958	6.958	7.355	7.355	7.355	7.355	7.355	7.355	7.355	7.355	7.355	7.355	7.355	7.355	7.355	7.355	7.355	7.604	7.604	7.604	7.604	7.604	8.001	7.604	7.604	7.604
YPL051W	1.393	1.393	1.642	1.642	1.642	1.642	1.642	1.642	1.642	1.642	1.642	1.393	1.393	1.393	1.642	1.642	1.642	1.642	1.642	1.642	2.039	3.035	3.782	4.576	4.576	4.576	4.576	4.576	6.07	6.07	6.07	6.07	6.07	6.319	6.319	6.319	6.568	7.463	7.463	7.463	7.066	7.463	7.712	7.961	7.961	7.961	7.961	8.21	9.004
YOR099W	7.806	7.806	7.806	7.806	7.806	7.806	7.806	7.806	7.806	7.806	7.806	7.806	7.806	7.806	7.806	7.806	7.806	7.806	7.806	7.806	7.806	7.806	7.806	7.806	7.806	7.806	7.806	7.806	7.806	7.806	7.806	7.806	7.806	7.806	7.806	7.806	7.806	7.557	7.308	7.308	7.308	7.308	7.308	7.308	7.308	7.308	7.308	7.308	7.308
YBR176W	12.234	12.234	12.234	11.191	10.545	10.545	9.65	8.755	8.506	9.004	9.004	9.004	9.004	9.004	8.257	8.506	8.755	9.004	9.004	8.755	8.755	8.506	8.506	8.506	8.506	8.903	8.903	8.903	8.903	8.903	8.903	8.903	7.51	6.864	6.366	6.366	6.366	6.366	6.366	6.117	6.117	6.117	5.72	5.72	5.72	5.72	5.72	5.471	4.872
YER025W	9.34	9.34	9.34	9.34	9.34	9.34	9.34	9.34	9.34	9.34	9.34	9.34	9.34	9.34	9.34	9.589	9.589	9.589	9.589	9.589	9.589	9.589	9.589	9.589	10.383	10.383	10.383	10.383	10.383	10.383	10.383	10.383	10.383	10.383	10.383	10.383	10.383	10.383	10.383	10.383	10.383	10.383	10.383	10.78	10.78	10.78	10.78	10.78	10.78
YLR035C	2.833	3.23	3.23	3.23	3.23	3.23	3.23	3.23	3.23	3.23	3.23	3.23	3.23	3.23	2.584	2.335	2.335	2.335	2.335	2.732	2.732	2.732	2.732	2.732	2.732	2.732	2.732	2.483	2.483	2.483	2.483	2.483	2.483	2.483	2.483	2.483	2.483	2.483	2.483	2.483	2.483	2.234	2.234	2.234	2.234	2.234	2.234	2.234	2.234
YML023C	9.939	9.939	9.939	9.939	9.939	9.939	9.542	9.791	9.791	10.04	10.04	10.04	10.538	10.787	10.787	10.787	10.787	10.787	10.787	10.787	10.787	10.787	10.39	10.39	10.39	10.39	10.39	10.39	10.39	10.39	10.39	10.39	10.39	10.39	10.39	10.39	10.141	9.744	9.495	9.495	10.39	9.993	9.993	9.993	9.993	9.993	10.242	10.242	10.491
YJL097W	9.246	9.246	8.997	8.997	8.6	9.246	9.246	9.246	9.246	9.246	9.246	9.246	8.997	8.997	8.102	7.604	7.604	8.102	8.351	9.246	9.892	9.892	10.141	10.141	10.935	10.686	10.935	11.83	11.83	12.079	12.725	12.725	12.725	13.519	13.519	13.519	13.519	13.519	13.122	13.122	13.122	13.519	13.519	13.519	13.519	12.725	12.873	14.616	14.616
YDR434W	8.149	7.9	7.9	7.9	7.9	7.9	7.9	6.359	6.359	6.608	6.608	6.608	6.608	7.402	7.799	7.799	7.799	7.799	7.799	7.799	8.445	8.445	8.445	8.694	8.694	8.694	8.694	8.694	8.694	9.091	9.091	9.737	10.134	10.134	10.134	10.134	10.134	9.885	10.282	10.282	10.282	10.282	10.282	10.282	10.282	10.282	10.282	10.282	10.282
YOR270C	16.85	16.85	16.85	16.85	17.099	16.702	16.702	16.702	16.702	16.702	16.702	16.702	16.702	16.702	16.702	16.702	16.702	16.702	16.702	16.702	16.702	16.702	16.702	16.305	16.305	16.305	16.305	16.305	16.305	16.305	16.305	16.305	16.305	16.305	16.305	16.056	15.807	15.41	15.41	15.41	15.41	15.41	15.41	15.41	15.013	15.013	15.013	15.013	15.013
YDR279W	5.767	5.767	5.767	6.164	6.164	6.164	6.164	6.164	6.164	6.164	6.164	6.164	6.164	6.164	5.767	5.767	4.125	3.876	4.125	4.125	4.125	3.627	3.627	3.378	3.378	4.67	5.316	5.814	5.814	5.814	5.814	5.814	5.814	6.312	6.312	6.312	6.312	6.312	6.312	6.312	6.312	6.312	6.312	6.312	6.561	6.413	6.413	6.413	6.662
YNL126W	10.491	10.491	10.491	10.491	10.491	10.491	10.491	10.491	10.491	10.491	10.491	10.094	9.845	10.094	10.094	9.697	9.697	9.697	9.697	9.697	9.697	9.946	11.487	11.487	11.487	11.487	11.487	11.736	11.736	11.736	11.736	11.736	11.736	11.985	11.985	11.985	11.985	11.985	11.985	11.985	11.736	11.736	11.736	11.736	11.736	11.736	11.487	11.487	11.487
YEL015W	11.783	11.783	11.783	11.783	12.18	12.429	12.927	12.927	14.367	14.367	15.659	15.659	15.659	16.056	16.056	16.056	16.056	16.056	16.056	16.305	16.305	16.803	16.803	16.803	16.803	16.803	17.052	17.301	17.301	17.301	17.301	17.301	17.301	17.698	17.947	17.947	17.947	17.947	17.947	17.947	17.947	17.947	17.947	17.947	17.947	17.947	18.445	18.445	18.445
YOL086C	8.304	8.304	8.304	8.304	8.304	8.304	8.304	8.304	8.304	8.304	8.304	8.304	8.304	8.304	8.304	8.304	8.304	8.304	8.304	8.304	8.304	8.304	8.304	7.658	7.658	7.907	7.907	7.907	7.907	7.907	7.907	7.907	7.907	7.907	7.907	7.907	7.907	7.907	7.907	7.907	7.907	7.907	7.907	7.907	7.907	7.658	7.658	7.658	7.658
YLR456W	3.58	3.829	3.829	3.58	3.58	3.58	3.58	3.58	3.58	3.977	3.977	3.977	3.977	3.977	3.977	3.977	3.977	3.977	3.977	3.977	4.623	4.623	4.623	4.623	4.623	4.623	4.623	4.623	4.623	4.623	4.623	5.121	5.121	5.121	5.121	5.121	5.121	5.121	4.724	4.724	4.724	4.724	4.724	4.973	4.973	4.973	4.973	4.973	4.973
YKL038W	8.25	8.25	8.25	8.001	8.001	8.001	8.001	8.001	8.001	8.001	7.254	6.857	6.857	6.857	6.857	7.106	7.503	7.503	7.503	7.503	7.503	7.752	8.001	8.398	8.398	8.647	8.647	8.896	8.896	8.896	8.896	8.896	8.647	8.647	8.398	8.001	8.001	8.25	8.25	8.647	8.647	8.647	8.647	8.647	8.647	8.647	8.647	8.647	8.647
YOR232W	4.973	4.973	4.973	4.973	4.973	4.973	5.471	5.969	5.969	6.467	6.467	6.864	6.864	7.261	7.362	7.362	7.362	7.362	7.362	7.362	7.362	7.113	7.113	6.864	6.864	6.864	7.611	9.253	9.253	9.253	9.502	13.129	13.129	13.129	13.129	13.129	13.129	13.129	13.129	13.129	13.129	13.129	13.129	13.129	13.129	13.129	13.129	13.129	13.526
YHR005C	6.763	5.471	5.471	5.471	5.471	5.222	5.222	5.222	5.222	4.825	4.825	4.825	4.825	4.825	4.825	4.825	4.825	4.825	4.825	4.825	4.825	4.825	4.825	4.973	4.973	4.973	4.724	4.475	4.226	4.226	4.226	4.226	4.226	4.226	4.226	4.226	4.226	4.226	3.977	3.977	3.977	3.977	3.977	3.977	3.977	3.977	3.977	3.977	3.977
YMR284W	5.518	5.518	5.518	5.518	5.518	5.518	5.518	5.518	5.518	5.518	5.518	5.518	4.872	4.623	4.623	4.125	3.082	2.833	2.187	2.187	2.187	2.187	2.187	2.187	2.187	2.187	2.187	2.187	2.187	2.187	2.187	2.187	1.938	1.541	0.646	0.646	0.646	0.646	0.646	0.646	1.292	1.292	1.292	3.331	3.331	3.331	3.331	3.331	3.58
YKL019W	9.596	9.596	9.845	9.845	9.845	9.845	9.845	9.845	9.845	9.845	9.845	9.845	9.845	9.845	9.845	9.845	9.845	9.845	9.845	9.845	9.596	9.596	9.596	9.596	9.596	9.596	9.596	9.596	9.596	9.596	9.596	9.596	9.596	9.596	9.596	9.596	9.596	9.596	9.596	9.596	9.596	9.199	9.199	9.199	9.199	9.199	9.199	9.199	9.199
YHR205W	14.165	14.165	14.165	14.165	14.165	14.165	14.414	14.414	14.414	14.414	14.414	14.414	14.414	14.663	14.663	15.06	15.06	15.06	15.06	15.06	15.06	15.06	15.06	15.06	15.06	15.06	15.06	15.06	15.06	15.06	15.06	15.06	15.06	15.06	15.06	15.06	15.06	15.06	15.06	15.06	15.06	15.06	15.06	15.06	15.06	14.811	14.414	14.414	14.165
YDL116W	11.682	11.682	11.682	12.079	12.725	12.725	13.122	13.371	13.371	13.371	13.869	14.367	14.367	14.367	14.367	14.367	14.367	14.367	14.367	14.616	15.41	15.41	15.41	16.702	16.702	16.702	16.702	16.702	16.702	17.099	17.099	17.099	17.099	17.099	17.348	18.243	18.243	18.243	18.243	18.243	18.243	18.243	18.492	18.492	18.889	18.889	18.889	18.889	18.889
YOR286W	14.515	14.515	14.764	14.764	14.515	14.515	14.515	14.515	14.515	14.515	14.118	14.118	14.515	14.515	14.515	14.515	14.912	14.912	14.912	14.912	14.912	14.912	15.309	16.103	16.998	16.998	16.998	16.998	16.998	16.998	16.998	16.998	16.998	16.998	16.998	16.998	16.998	16.998	16.998	16.998	16.998	16.998	16.998	16.998	17.496	17.496	17.496	17.496	17.496
YJL011C	3.876	3.876	3.876	3.876	3.627	3.627	3.627	3.627	3.627	3.627	4.024	4.024	4.024	4.024	4.024	4.273	4.522	4.522	4.522	4.522	4.522	4.522	4.522	4.024	4.024	4.024	4.421	4.421	4.421	4.421	4.421	4.421	4.421	5.168	5.168	5.168	5.168	5.168	5.168	5.417	5.666	6.063	6.063	6.46	6.46	6.46	6.46	6.46	6.709
YIL041W	13.566	13.566	14.313	13.667	13.418	13.418	13.418	13.418	13.418	13.418	13.418	13.418	13.418	13.418	13.916	13.916	14.313	14.313	14.313	14.313	14.313	14.064	14.313	14.313	14.562	14.562	14.562	14.562	14.562	14.959	14.959	14.959	14.959	14.959	14.959	14.959	14.959	14.959	14.959	14.959	14.959	14.959	14.959	14.959	14.959	14.959	14.959	14.959	14.959
YGR082W	12.328	12.328	12.725	12.725	12.725	12.725	12.725	12.725	12.725	12.725	12.725	13.122	13.122	13.371	14.017	14.017	14.017	14.017	14.017	14.017	14.017	14.017	14.017	14.017	14.017	14.017	14.017	14.017	14.017	14.017	14.017	14.017	14.017	14.017	14.017	14.017	14.017	14.017	14.017	14.017	14.017	14.017	14.017	14.017	14.017	14.017	14.017	14.017	14.017
YNL253W	6.864	6.864	6.864	6.864	6.218	6.763	7.012	7.409	7.409	7.409	7.409	7.409	7.658	7.658	7.557	7.557	7.557	7.557	7.308	6.911	6.016	6.016	6.016	6.016	6.016	6.016	6.016	6.016	6.016	6.265	6.265	6.662	6.662	6.662	6.662	6.662	6.413	5.915	5.518	5.518	5.767	6.911	6.911	6.911	6.911	6.911	6.911	6.911	6.911
YJL128C	3.829	3.829	3.331	3.331	3.829	4.724	5.868	6.117	6.117	6.117	6.117	6.117	6.117	5.72	5.72	5.72	5.72	5.969	6.467	6.467	6.467	6.864	6.864	6.864	6.864	6.864	6.864	6.864	6.864	6.864	6.864	6.864	6.864	6.864	6.864	6.864	7.261	7.261	7.261	7.261	7.261	7.261	7.261	7.261	7.261	7.261	7.261	6.864	6.864
YKL148C	13.721	13.721	13.721	13.721	13.721	13.472	12.678	12.678	12.678	12.678	12.429	12.429	12.429	12.429	12.429	12.429	12.429	12.429	12.429	12.429	12.429	12.429	12.429	12.429	12.429	12.429	12.18	11.534	11.783	11.783	11.783	11.783	11.783	10.888	10.39	10.39	9.892	9.892	9.892	9.892	9.892	9.246	9.246	9.246	8.203	8.203	7.954	7.954	7.954
YER041W	7.355	6.561	6.561	7.059	7.059	7.059	7.705	7.954	7.954	7.954	7.954	7.557	7.954	7.954	8.351	8.351	7.16	7.16	7.012	7.012	7.012	7.012	7.012	7.012	7.012	7.012	7.012	6.763	6.763	6.763	6.514	6.514	6.514	6.514	6.413	6.413	6.413	6.413	6.413	5.518	5.518	5.518	5.518	5.518	5.518	5.915	5.915	5.915	5.915
YNL024C	8.358	8.358	8.358	8.358	8.607	8.109	7.86	7.86	7.86	7.611	8.755	9.152	9.152	9.152	8.755	8.755	8.755	8.755	8.755	8.755	8.755	8.755	8.755	8.755	8.755	8.755	8.755	8.755	8.755	8.755	8.755	8.755	8.755	8.257	8.257	8.257	8.257	8.257	8.257	8.257	8.257	8.257	8.257	8.257	8.257	8.008	7.759	7.759	7.759
YBR120C	16.204	16.453	16.951	16.554	16.554	16.554	16.554	16.554	16.554	16.803	16.803	16.803	17.2	17.597	17.597	17.597	17.597	17.597	17.597	17.597	17.597	17.597	17.2	17.2	16.803	16.803	16.803	16.803	16.803	16.803	16.803	16.803	16.803	16.803	16.803	16.803	16.803	16.803	16.803	16.803	16.803	16.803	16.803	16.803	16.803	16.406	16.406	16.406	16.406
YPR073C	10.39	9.744	9.744	9.495	9.495	9.495	9.495	9.495	9.495	9.495	9.744	9.744	9.744	9.495	9.744	9.744	9.744	9.744	9.744	9.744	9.098	9.098	9.098	9.098	9.098	8.6	8.6	8.6	8.997	8.748	8.748	8.748	8.748	8.748	8.351	8.351	8.351	8.351	8.351	8.351	8.351	8.102	7.853	7.853	8.6	8.6	8.6	8.6	8.6
YPR183W	11.931	11.931	11.931	11.931	11.931	11.931	11.931	11.931	11.931	12.328	12.328	13.223	12.974	12.974	12.974	12.974	12.974	12.974	12.974	12.974	12.725	12.725	12.725	12.725	12.476	11.433	11.433	11.433	11.433	11.83	11.83	11.83	11.83	11.83	11.83	11.83	11.83	11.83	11.83	11.83	11.83	11.83	11.83	11.433	11.534	11.931	12.429	12.429	12.678
YNR017W	14.219	13.721	13.721	14.118	14.118	14.515	14.118	13.721	13.721	12.927	12.281	12.281	12.281	12.281	12.281	12.53	12.53	12.53	12.927	12.382	12.133	11.635	11.635	13.425	13.176	13.176	13.176	13.176	13.176	13.176	13.176	13.176	13.176	13.176	13.176	12.927	12.927	13.176	12.779	12.53	12.281	12.281	12.281	12.133	12.133	12.133	12.779	12.779	12.779
YMR083W	3.479	3.479	3.479	3.479	3.082	3.479	3.479	3.479	3.082	3.082	3.082	2.584	2.584	2.584	2.584	2.335	2.086	2.086	2.086	2.086	2.086	2.086	2.086	2.086	2.086	2.086	2.086	2.086	2.086	2.086	2.086	2.086	2.086	2.483	2.483	2.483	2.483	2.483	2.483	2.483	2.234	2.234	2.234	2.234	2.234	2.234	2.732	2.436	2.833
YML073C	5.565	5.565	5.565	4.125	3.627	3.627	2.833	2.833	2.584	2.584	2.584	2.335	2.335	2.335	2.335	2.335	2.335	2.335	2.335	2.335	2.335	2.086	2.086	2.086	2.086	2.086	2.086	2.086	0.895	0.895	0.895	0.895	0.895	0.895	0.895	0.895	0.646	0.646	0.646	0.646	0.646	0.646	0.646	0.646	0.646	0.646	0.646	0.646	0.646
YHL020C	7.16	7.16	7.16	7.16	5.868	6.265	7.308	7.308	7.705	8.055	8.95	9.744	9.744	9.744	9.744	9.744	9.744	10.289	11.332	11.332	11.581	12.079	12.476	12.476	12.476	12.476	12.476	12.476	12.476	12.476	12.476	12.476	12.476	12.227	12.227	12.227	12.227	12.227	12.227	12.227	12.227	12.227	12.227	12.227	12.227	12.227	12.227	12.227	12.227
YML107C	6.063	6.063	6.063	6.46	6.46	6.46	6.46	6.709	7.207	7.207	7.207	7.207	7.207	7.207	7.207	7.207	7.207	7.207	7.207	7.207	7.207	7.207	7.207	7.207	7.705	7.705	7.705	7.705	7.705	7.705	7.705	7.705	7.705	7.705	7.705	7.705	7.705	7.705	7.705	7.705	7.705	7.705	7.705	7.705	7.705	7.705	7.705	7.705	7.705
YDR206W	12.274	12.274	12.274	12.671	12.671	12.671	12.671	12.671	12.671	12.422	12.671	12.671	12.671	12.671	12.671	13.068	13.068	13.068	13.068	13.068	12.819	12.819	12.819	12.819	12.819	12.819	12.819	12.819	12.819	12.819	12.819	12.819	12.819	12.819	12.819	12.819	12.819	12.819	12.819	12.819	12.819	12.819	12.819	12.819	12.819	12.819	12.819	12.819	12.819
YLR238W	3.58	3.58	3.58	3.58	3.58	3.58	3.58	3.58	3.58	3.58	3.58	3.58	3.829	3.58	3.58	3.58	3.58	3.58	3.58	3.58	2.934	2.934	2.934	2.934	2.934	2.934	2.14	2.14	2.14	2.14	2.14	1.891	1.891	1.891	1.891	1.891	1.891	0.996	0.996	0.498	0.498	0.249	0.498	0.498	0.498	0.498	0.747	1.541	2.685
YFR018C	10.336	10.336	10.336	10.336	10.585	10.585	10.585	10.585	10.585	10.585	10.585	10.585	10.585	10.585	10.585	10.585	10.585	10.585	10.585	10.585	10.585	10.585	10.585	10.834	10.834	10.834	10.834	10.834	10.834	10.834	10.834	10.834	10.834	10.585	10.834	10.188	10.188	10.585	10.585	10.585	10.585	10.585	10.585	10.585	10.585	10.585	10.585	10.585	10.585
YNL272C	17.402	17.402	17.402	17.799	17.799	18.048	18.048	18.048	18.048	18.048	18.297	18.297	18.297	18.297	18.297	18.297	18.694	18.694	18.694	18.694	18.694	18.445	18.445	18.445	18.445	18.445	18.445	18.445	18.445	18.445	18.445	18.445	18.445	18.445	18.445	18.445	18.445	18.445	18.445	18.445	18.445	18.445	18.445	18.445	18.445	18.196	18.196	18.196	18.196
YER142C	7.355	7.604	7.604	7.604	7.207	7.207	6.958	6.958	6.958	6.709	6.709	7.106	7.106	7.106	7.106	7.106	6.709	6.958	6.958	6.958	7.207	7.456	7.456	7.456	7.456	7.456	7.705	7.705	8.102	8.102	8.102	8.102	8.102	8.102	8.102	8.351	9.394	11.332	11.978	11.978	11.978	11.978	11.978	11.978	11.978	11.978	11.978	11.978	11.978
YDR143C	16.648	16.648	16.648	16.897	16.897	16.897	16.897	16.897	16.897	16.897	16.897	16.897	16.897	16.897	16.897	16.897	16.897	17.294	17.691	17.691	17.691	17.94	17.94	17.94	17.94	17.543	17.543	17.543	17.543	17.543	17.543	17.543	17.543	17.792	17.792	17.792	17.543	17.543	17.543	17.543	17.543	17.543	17.543	17.294	17.294	17.294	17.543	17.294	17.294
YGL049C	12.328	12.079	12.079	12.079	12.079	12.079	12.079	12.079	11.682	12.18	12.18	12.577	12.577	12.826	12.577	12.577	12.826	12.826	12.826	12.826	12.826	12.429	12.577	12.328	12.577	12.577	12.328	12.577	12.577	12.826	13.223	13.223	13.223	13.223	13.223	13.223	12.826	13.075	12.826	12.429	12.429	12.429	12.974	12.974	12.974	12.974	12.974	12.826	13.075
YEL017C-A	1.043	1.043	1.043	1.043	1.043	1.043	1.043	1.043	1.043	1.043	1.043	1.043	1.043	1.043	1.292	1.292	1.292	1.292	1.292	1.292	1.292	1.292	1.292	1.292	1.292	1.292	1.292	1.292	1.292	1.292	1.292	1.292	1.292	1.292	1.292	1.292	1.292	1.292	0.895	0.895	0.895	0.895	0.895	0.895	0.895	0.895	0.895	0.895	0.895
YML008C	0.498	0.249	0.249	0.249	0.249	0.249	0.249	0.249	0.249	0.249	0.249	0.249	0.249	0.249	0.249	0.249	0.249	0.249	0.249	0.249	0.249	0.249	0.249	0.249	0.249	0.249	0.249	0.249	0.249	0.249	0.249	0.249	0.249	0.249	0.249	0.249	0.249	0.249	0.249	0.249	0.249	0.249	0.249	0.249	0.249	0.249	0.249	0.249	0.249
YHR058C	12.57	12.57	12.321	11.426	11.426	8.297	7.503	4.919	4.67	4.67	4.67	4.67	5.316	5.316	5.316	5.316	5.067	5.316	5.316	5.316	5.067	5.067	5.067	4.67	4.67	4.771	4.872	5.619	5.619	6.265	6.265	6.265	6.265	6.265	6.265	5.868	5.868	6.117	6.117	6.117	6.117	6.117	5.323	4.677	4.677	4.428	4.428	6.817	6.817
YER044C	4.522	4.522	4.522	4.522	4.125	4.125	3.728	3.728	3.728	3.23	3.23	3.23	3.082	3.082	3.082	3.082	3.082	3.082	3.082	3.082	3.082	3.082	3.082	3.082	3.082	3.082	2.685	2.685	2.685	2.685	2.685	2.685	2.685	2.436	2.436	2.436	2.436	2.685	2.685	2.685	2.685	2.685	2.685	2.685	2.685	2.685	2.685	2.685	2.685
YOR020W-A	6.615	6.615	6.615	6.615	6.615	6.117	6.117	6.117	6.117	6.117	6.117	6.366	5.323	5.074	5.074	5.074	5.074	5.074	5.074	5.074	5.074	5.074	4.327	4.078	3.681	3.681	1.79	1.144	1.144	1.144	0.895	0.895	1.144	1.144	1.144	1.144	1.144	1.144	1.144	1.144	1.144	1.144	1.144	0.895	0.895	0.747	0.747	1.144	1.79
YBR121C	10.397	10.397	10.397	9.354	9.354	9.751	9.751	9.751	9.751	9.751	9.751	9.751	9.751	9.751	9.354	9.105	8.459	8.459	8.459	8.459	8.459	8.459	8.459	6.965	6.965	6.965	5.969	5.323	5.074	5.074	5.074	5.074	5.074	5.471	5.471	5.471	4.825	4.428	4.428	3.681	3.432	2.436	2.187	2.187	2.187	2.187	2.187	2.187	2.187
YPL173W	6.312	6.312	6.312	6.312	6.312	6.312	6.312	6.312	6.312	6.312	7.604	8.351	9.892	9.892	9.892	9.892	9.892	9.892	10.289	10.686	10.686	10.686	10.686	10.686	10.686	10.686	11.581	11.581	11.581	11.581	11.581	11.581	11.581	11.581	11.581	11.581	11.581	11.581	11.978	11.978	11.581	11.581	11.581	11.581	11.978	11.978	11.978	11.978	11.978
YKL106W	9.697	9.697	10.094	9.845	9.845	9.845	9.845	9.845	9.596	9.596	9.596	9.596	9.347	10.343	10.343	10.343	10.343	10.094	10.592	10.592	10.592	10.989	10.989	10.989	10.989	10.989	11.238	11.238	11.238	11.238	11.238	11.238	11.137	11.137	11.137	11.137	11.137	11.137	11.137	11.386	11.884	11.884	11.884	11.884	11.884	11.884	11.884	11.884	11.884
YBR061C	6.662	6.662	6.662	6.662	6.662	6.662	6.413	6.413	5.619	5.619	3.432	2.786	2.786	2.786	2.786	2.786	2.786	3.035	3.93	3.93	3.93	4.179	4.179	4.179	4.179	4.179	4.179	3.93	3.93	3.681	3.432	3.432	3.432	3.432	3.432	3.829	4.623	4.623	4.623	5.02	5.02	5.02	5.02	5.02	5.02	5.02	5.02	6.81	6.81
YOR130C	2.039	2.436	2.833	2.833	2.833	2.833	2.833	2.833	2.833	2.833	2.833	3.082	3.082	3.331	3.331	3.331	3.331	3.331	3.331	3.331	3.331	3.728	4.522	4.919	4.919	4.919	5.168	5.168	5.168	5.168	5.168	5.168	5.168	5.168	5.417	5.417	5.417	5.814	5.814	6.063	6.46	6.211	6.211	6.211	6.211	6.211	6.211	6.211	6.211
YMR136W	8.351	8.351	8.748	8.748	8.748	8.748	8.748	8.748	8.748	8.748	8.748	8.748	8.748	8.748	8.748	8.748	8.748	8.748	8.351	8.351	8.351	8.351	8.351	8.351	8.351	7.954	7.954	7.705	7.705	7.705	7.705	7.705	7.705	7.705	7.705	7.705	7.705	7.954	7.954	7.954	7.954	6.561	5.915	5.915	5.915	5.915	6.164	6.164	6.164
YOR008C	12.53	12.53	12.53	12.53	12.53	12.53	12.53	12.53	12.53	12.53	12.779	12.779	12.779	12.779	12.779	12.779	12.779	12.779	12.779	12.779	12.779	12.779	12.779	12.779	12.779	12.779	12.779	12.779	12.779	13.028	13.425	13.425	13.674	13.674	13.674	13.674	13.674	13.674	13.674	13.674	13.674	13.425	13.176	12.927	12.927	12.927	12.927	12.678	12.678
YPL273W	6.164	6.662	7.705	7.705	8.102	8.102	8.102	8.499	8.499	8.748	8.748	8.748	8.748	11.379	11.379	11.379	11.379	11.13	12.025	12.025	12.422	12.422	12.422	12.422	12.422	12.671	12.671	12.671	12.671	13.068	13.068	13.714	14.259	14.259	14.656	14.656	14.656	14.656	14.656	14.656	14.656	15.302	15.154	15.154	15.154	15.154	15.154	15.154	15.154
YGL111W	11.581	11.581	12.375	12.375	13.371	13.371	13.371	13.768	13.768	13.768	13.768	13.768	13.768	13.768	13.768	13.768	13.768	13.768	13.768	13.768	13.768	13.768	13.768	13.768	13.768	14.811	14.811	14.811	15.06	15.06	15.06	15.06	15.06	15.06	15.06	15.06	15.06	15.06	15.06	15.06	15.706	15.706	15.706	15.706	15.706	15.706	15.706	15.706	15.706
YFR032C-A	6.063	6.063	6.063	6.063	6.063	6.063	6.063	5.666	5.417	5.417	5.417	5.417	5.417	5.417	5.417	5.417	5.417	5.417	5.417	5.417	5.417	5.417	5.417	5.417	5.417	5.417	5.417	5.417	5.417	5.417	5.417	5.417	4.374	3.977	3.977	3.479	3.479	3.479	2.584	2.584	2.584	2.584	2.584	2.584	2.584	2.335	2.335	2.335	2.335
YMR193W	6.016	6.016	6.016	6.016	6.016	6.016	6.016	6.016	6.016	6.016	6.016	6.016	6.016	5.767	5.518	5.518	5.666	5.666	6.413	6.413	6.413	6.413	6.413	6.413	6.413	6.413	6.413	5.767	5.767	5.767	5.767	5.767	5.518	5.518	5.518	5.518	5.02	5.02	4.623	4.623	4.724	4.724	5.619	5.619	5.619	5.619	5.868	5.868	5.868
YGR163W	6.413	6.413	6.413	6.164	6.164	6.561	6.164	6.164	6.164	7.705	7.705	7.705	7.705	7.705	7.705	7.705	7.705	7.705	8.203	8.452	8.452	8.452	8.452	8.701	8.701	8.701	8.701	8.701	8.701	8.701	8.701	8.701	8.701	8.701	8.701	8.701	8.95	8.95	8.95	8.95	8.95	8.95	8.95	8.95	9.199	9.199	9.199	9.199	9.199
YNL083W	4.132	4.132	4.529	5.424	5.424	5.424	5.821	6.07	6.716	6.716	7.214	7.214	7.214	7.214	7.214	7.214	7.214	7.214	7.214	7.214	7.214	7.214	7.214	7.214	7.214	7.214	7.961	7.961	7.961	7.961	7.961	7.961	7.961	7.961	7.961	7.961	7.961	7.961	7.961	7.961	7.961	8.607	9.105	9.105	9.105	9.105	9.105	9.105	9.105
YER123W	12.429	12.429	12.429	12.429	12.429	12.429	12.429	12.429	12.429	12.429	12.429	12.429	12.429	12.429	12.429	12.429	12.429	12.429	12.429	12.429	12.429	12.429	12.429	12.429	12.429	12.429	12.429	12.429	12.429	12.429	12.429	12.429	12.429	12.429	12.429	12.429	12.429	12.429	12.429	12.429	12.429	12.429	12.429	12.429	12.429	12.429	12.429	12.429	12.429
YPL104W	8.055	8.055	8.055	8.055	8.452	8.452	8.452	8.452	8.452	8.452	8.452	8.203	9.845	9.845	9.845	9.845	9.845	9.845	10.242	10.242	10.639	10.888	10.888	10.888	10.888	10.888	11.285	11.285	11.285	11.285	11.285	11.285	11.285	11.285	11.285	11.285	11.285	11.285	11.285	11.285	11.285	11.285	11.285	10.888	10.888	10.888	10.888	10.888	10.888
YLR107W	9.347	9.347	9.347	9.596	9.845	10.491	10.491	11.386	11.386	11.386	11.386	11.386	11.386	11.635	11.635	11.635	11.635	12.032	12.032	12.032	11.635	11.884	11.884	11.884	11.884	12.281	12.281	12.281	12.53	12.53	12.53	12.53	12.779	12.779	13.822	13.822	13.822	13.822	13.822	13.822	14.219	14.219	14.219	14.219	14.219	14.219	14.219	14.219	14.219
YBL057C	14.717	14.717	14.717	14.717	14.717	15.262	15.262	15.908	15.908	15.908	15.908	16.157	16.157	16.157	16.157	16.157	16.157	16.157	16.157	16.157	16.157	16.157	16.157	16.157	17.2	17.2	17.2	17.2	17.2	17.2	17.2	16.951	16.951	16.951	16.951	16.951	16.951	16.951	16.951	16.951	16.951	16.951	16.951	16.951	16.951	16.951	16.951	16.951	16.951
YEL064C	12.281	12.779	13.425	13.425	13.425	13.028	13.028	12.631	11.985	12.234	12.234	12.234	12.234	12.234	12.234	12.234	12.234	12.234	12.234	12.234	12.483	12.483	13.526	13.526	13.526	13.526	13.129	13.526	13.129	13.129	13.129	13.129	13.129	13.129	13.129	13.129	13.129	12.88	12.382	12.382	12.382	12.382	12.53	12.53	12.53	12.53	12.53	12.53	12.281
YBR247C	15.901	16.15	16.547	16.547	16.547	16.547	16.547	16.547	16.547	16.547	16.547	16.547	16.796	16.796	16.399	16.399	16.399	16.897	16.897	16.897	16.897	16.897	16.897	16.897	16.897	16.897	16.897	16.648	17.045	17.294	17.691	17.691	17.691	17.691	17.691	17.691	17.691	17.691	17.691	17.691	17.691	17.691	17.691	17.691	17.691	17.691	17.691	17.691	17.691
YDR472W	0.397	0.397	0.397	0.397	0.397	0.397	0.397	0.397	0.397	0.397	0.397	0.397	0.397	0.397	0.397	0.397	0.397	0.397	0.397	0.397	0.397	0.397	0	0	0	0	0	0	0	0	0	0	0	0	0	0	0	0	0	0	0	0	0	0	0	0	0	0	0
YDL077C	4.825	4.825	4.825	4.825	4.825	4.179	3.93	3.93	4.179	4.179	4.179	4.179	3.93	3.93	3.93	3.93	3.93	3.93	3.93	3.93	3.93	3.93	3.681	3.681	3.681	3.681	3.681	3.681	4.078	3.93	4.327	4.327	4.327	4.327	4.327	4.327	4.327	4.327	4.327	4.327	4.327	4.327	4.327	4.327	4.327	4.327	4.327	4.327	4.327
YNL270C	1.79	1.79	1.79	1.79	1.79	1.79	1.79	1.541	1.541	1.541	1.541	1.541	1.541	1.79	2.039	2.039	2.039	2.039	2.039	2.288	2.039	2.039	2.436	2.436	2.436	2.436	2.833	3.23	3.23	3.479	3.479	3.479	3.479	3.479	3.479	3.479	3.728	3.728	3.728	3.728	3.728	3.977	3.977	3.977	3.977	3.977	3.977	3.977	3.977
YJL034W	19.535	19.535	19.535	19.535	19.535	19.535	19.535	19.138	18.741	18.741	18.741	18.741	18.741	18.741	18.741	18.741	18.99	18.99	18.99	18.99	18.99	18.99	18.99	18.99	18.741	18.741	18.741	18.741	18.741	18.741	18.492	18.492	18.492	17.052	17.052	17.052	17.052	17.052	17.052	17.052	16.554	15.76	15.511	15.511	15.76	15.76	15.76	15.114	15.114
YPR051W	14.717	15.114	15.114	15.114	15.363	15.363	15.363	15.363	15.363	15.363	15.363	15.363	15.363	15.612	15.612	15.612	15.612	15.612	15.612	15.612	15.612	15.612	16.009	16.009	16.009	16.009	16.009	16.009	16.009	16.009	16.406	16.406	16.406	16.406	16.406	16.406	16.803	16.803	17.052	17.052	16.655	16.655	16.655	16.655	16.655	16.655	16.655	16.655	16.655
YHL015W-A	12.718	12.718	12.718	12.718	12.718	12.718	12.718	12.469	12.469	12.469	12.469	12.469	12.469	12.469	12.469	12.469	12.469	12.469	12.469	12.469	12.469	12.469	12.469	12.469	12.469	12.469	11.278	11.278	10.881	10.881	10.881	10.484	10.484	10.235	10.235	10.235	10.235	10.235	9.986	9.986	9.986	9.986	9.986	9.986	9.986	9.986	9.986	9.986	9.986
YJR145C	2.584	2.584	2.584	2.584	2.584	2.584	2.584	2.584	2.584	2.584	2.584	2.086	1.689	1.689	1.689	1.689	1.689	1.689	1.689	1.292	1.292	1.292	1.292	1.292	1.292	1.292	1.292	1.292	1.292	1.292	1.292	1.292	1.043	1.043	0.646	0.646	1.043	1.541	2.187	2.187	2.187	2.187	2.187	2.187	2.187	2.187	1.79	1.79	1.79
YDL049C	2.833	2.833	2.833	2.833	2.833	2.584	2.584	2.584	2.584	2.584	2.086	2.086	1.837	1.837	2.335	2.335	2.335	2.335	2.335	2.335	2.335	2.335	2.335	2.335	2.335	2.335	2.335	2.335	2.335	2.335	2.335	2.732	2.732	2.732	2.732	2.732	2.732	2.732	2.732	2.732	2.732	2.732	2.732	2.732	2.732	2.335	3.23	3.23	3.23
YDR172W	8.008	8.008	8.008	8.008	8.008	8.008	8.008	8.008	7.759	7.759	7.759	7.759	7.759	7.759	7.759	7.759	7.759	7.759	7.759	7.759	7.759	7.759	7.759	7.759	7.759	7.759	7.759	7.759	7.113	7.113	6.615	6.117	6.117	6.117	6.117	5.868	5.868	5.868	5.868	5.868	5.868	5.868	5.868	5.868	5.868	5.37	5.37	4.872	4.374
YJR070C	18.741	18.741	18.741	19.138	19.138	19.138	19.138	19.138	19.138	19.138	19.138	19.138	18.889	18.64	18.64	18.243	18.243	18.243	18.243	17.994	17.994	18.391	18.391	18.391	18.391	18.391	18.391	18.391	18.391	18.391	18.142	18.142	17.893	17.644	17.644	17.644	17.644	17.644	17.644	17.644	17.644	17.247	17.247	17.247	17.247	17.247	17.247	17.247	17.247
YDR064W	8.102	8.102	7.853	6.763	5.572	5.572	5.572	5.572	5.572	5.572	5.572	5.572	5.572	5.572	5.572	5.323	5.074	5.471	5.471	5.471	5.471	4.428	5.572	5.572	5.572	5.572	5.572	5.821	5.821	5.821	5.821	6.07	6.07	6.07	6.07	6.07	6.07	6.07	6.07	6.07	6.07	6.07	6.07	6.07	6.07	5.572	5.572	5.572	5.572
YBL098W	8.748	8.748	8.748	8.748	8.748	8.748	8.748	8.748	8.748	8.25	8.001	7.503	7.503	7.9	7.651	7.9	7.9	7.9	7.503	7.503	7.254	7.254	7.254	6.857	6.857	6.857	6.857	6.857	6.608	6.359	6.359	6.359	6.359	6.359	6.359	6.359	6.359	6.359	6.359	6.359	5.962	5.565	5.168	5.962	6.211	6.211	6.211	6.211	6.211
YDL014W	16.655	16.655	16.157	16.009	15.363	15.363	15.363	15.363	15.363	15.363	15.363	15.363	14.468	14.468	14.071	14.071	14.071	14.071	13.822	13.822	13.822	13.822	12.779	12.281	12.032	12.032	12.032	12.032	12.032	12.032	12.032	12.032	12.032	12.032	12.032	12.032	11.783	11.783	11.783	11.534	11.534	11.137	11.137	10.491	10.491	10.242	9.744	9.495	8.701
YMR039C	8.257	8.257	8.903	8.903	9.152	9.152	9.152	9.152	9.152	8.903	8.903	8.903	8.903	8.903	8.903	8.903	8.903	8.903	8.903	8.903	8.903	8.903	8.903	8.903	8.903	8.506	8.506	8.506	8.506	8.257	8.257	8.257	8.008	8.008	8.008	7.759	7.759	7.759	7.759	7.759	7.759	7.759	7.759	7.759	7.759	7.759	7.759	7.759	7.759
YPL154C	7.207	7.207	7.207	6.81	6.81	6.81	6.81	6.81	6.81	6.81	6.81	6.81	6.81	6.413	6.413	6.413	6.413	6.413	6.413	6.413	6.413	6.413	6.413	6.413	6.413	6.413	6.413	6.413	6.413	6.413	6.413	6.413	6.413	6.413	6.413	6.413	6.413	6.413	6.413	6.164	5.915	5.915	5.666	5.666	5.666	5.666	5.666	5.666	5.417
YPR118W	6.164	6.164	6.164	6.164	5.915	5.915	6.164	6.561	6.561	6.561	7.059	7.059	7.308	7.308	7.705	7.705	7.705	7.705	7.705	7.705	7.705	8.6	8.6	8.6	8.6	8.6	8.6	8.6	8.849	8.849	8.849	8.849	8.849	8.849	8.849	8.849	8.849	8.849	8.849	8.849	8.849	9.246	9.246	9.246	9.246	9.246	9.246	9.246	9.246
YMR123W	8.802	8.802	9.596	9.596	9.596	9.596	9.845	10.343	10.343	10.343	10.343	10.592	10.592	10.592	10.592	10.592	10.592	10.592	10.841	10.841	10.841	10.841	10.841	10.841	10.841	11.238	11.238	11.238	11.238	10.989	10.989	10.989	10.989	10.989	10.989	10.989	10.989	10.989	10.989	10.989	10.989	10.989	10.989	10.989	10.989	10.74	10.74	10.74	10.74
YOR067C	9.401	9.401	9.401	9.899	9.899	10.148	10.148	10.148	10.148	10.148	10.148	10.148	10.148	10.148	11.043	11.043	11.043	11.043	11.043	11.689	11.689	11.689	11.689	12.483	12.234	13.028	13.028	13.028	13.277	13.277	13.277	13.277	13.277	13.277	13.277	13.277	13.277	13.277	13.775	13.775	13.775	13.775	13.775	13.775	13.775	13.775	13.775	13.775	13.775
YMR114C	2.981	2.981	2.981	2.981	2.981	2.981	2.981	2.981	1.837	1.837	1.689	1.689	1.689	1.938	1.938	1.938	2.436	3.479	3.977	3.977	3.977	3.977	4.226	4.226	4.475	4.475	4.475	4.724	5.37	5.37	5.37	5.37	5.37	5.37	5.37	4.973	4.973	4.973	5.37	6.016	7.308	7.557	7.557	7.557	7.557	8.055	8.452	8.452	9.892
YLR417W	5.72	5.72	5.72	5.72	5.72	5.72	6.117	5.471	6.514	6.911	7.705	7.705	7.705	7.705	7.705	7.705	7.705	7.705	7.705	7.705	7.705	7.705	7.705	7.705	7.705	7.705	7.705	7.705	7.705	7.705	7.705	7.705	8.351	8.102	8.499	8.499	10.733	10.733	10.982	10.982	10.982	10.982	10.982	10.982	10.982	10.982	10.982	10.982	11.231
YHR178W	14.071	14.071	14.071	14.071	14.071	14.071	14.071	14.071	14.071	14.071	14.071	13.573	13.573	13.573	13.573	13.573	13.573	13.573	13.573	13.573	13.324	13.075	13.324	13.573	13.573	13.573	13.573	13.573	13.573	13.573	13.573	13.573	13.573	13.573	13.573	13.573	13.573	13.075	13.075	13.075	13.075	13.075	13.075	13.075	13.075	13.075	13.075	13.075	13.075
YNL221C	1.938	1.144	1.144	1.144	1.144	0.747	0.747	0.747	0.747	0.747	0.747	0.747	0.747	0.747	0.747	0.747	0.747	0.747	0.747	0.747	0.747	0.747	0.747	0.996	1.245	1.494	1.494	1.494	1.494	1.494	1.494	1.494	1.245	1.642	1.642	1.642	1.642	1.642	1.642	1.642	1.642	2.288	2.685	2.685	2.685	2.685	2.685	2.685	2.685
YLR090W	12.732	12.732	12.732	12.732	12.732	12.732	12.732	12.732	12.732	12.732	12.732	12.732	12.732	12.732	12.732	12.483	12.483	12.483	12.483	12.483	12.483	12.483	12.483	11.191	11.588	11.588	11.588	11.985	12.631	12.631	12.631	12.631	12.631	12.631	12.631	12.631	12.631	12.631	12.631	12.382	12.133	12.133	12.133	12.133	12.133	10.74	10.39	10.39	11.036
YNL327W	10.592	10.592	10.592	10.592	10.592	10.592	10.343	10.74	10.343	10.343	10.343	10.343	10.343	10.343	10.343	10.343	10.343	10.343	10.343	10.094	10.592	10.592	10.841	11.339	11.339	11.588	11.588	11.588	11.588	11.588	11.339	11.339	11.339	11.339	11.339	11.339	11.339	11.339	11.339	11.339	11.339	11.339	11.339	11.339	11.339	11.339	11.339	11.339	11.339
YHR135C	13.573	13.324	13.324	13.324	12.281	12.281	12.53	12.133	12.133	12.133	12.133	11.884	12.032	12.53	12.53	12.53	12.53	12.53	12.53	12.53	12.53	12.779	12.779	12.779	12.53	12.53	12.53	12.53	12.779	12.779	12.779	12.779	12.779	12.779	12.779	12.779	12.779	12.779	12.779	12.779	12.779	12.779	12.779	12.53	12.53	12.53	12.53	12.133	12.133
YDR242W	8.499	8.25	8.001	7.752	7.752	7.752	7.752	7.752	7.752	7.355	7.106	5.814	5.814	5.814	5.814	5.565	5.168	5.168	4.771	4.771	4.771	4.374	4.374	4.125	4.125	4.125	4.125	4.125	3.876	3.876	3.876	3.876	3.876	3.876	3.876	3.876	3.876	3.876	4.125	4.125	4.125	4.125	4.125	4.125	4.125	4.125	3.728	3.728	3.728
YPL253C	10.686	10.686	9.394	9.892	9.892	9.495	9.495	9.495	9.495	9.495	9.495	9.495	9.495	9.495	9.495	9.495	9.495	9.495	9.246	9.246	9.246	9.246	9.246	9.246	9.246	9.892	10.289	10.289	10.538	10.538	10.538	10.538	10.538	10.538	10.538	10.538	10.538	10.935	10.935	10.935	10.935	10.935	10.935	10.935	10.935	10.935	10.935	10.935	10.935
YLR363C	8.203	8.203	8.203	8.452	8.452	8.95	8.95	8.95	8.95	8.95	8.95	8.95	8.95	9.946	9.946	9.946	9.946	10.592	10.592	10.989	10.989	10.989	11.238	11.487	11.736	11.985	11.985	11.985	11.985	11.985	11.985	11.985	11.985	11.985	11.588	11.588	11.588	11.588	11.588	11.588	11.588	11.588	11.588	11.588	11.588	11.588	11.339	11.339	11.339
YPR070W	11.931	11.931	12.18	12.18	12.18	12.18	12.18	12.18	12.18	11.931	11.931	11.931	11.931	11.931	11.931	11.931	11.931	11.931	11.534	11.534	11.534	11.534	11.285	11.285	11.285	10.888	10.888	10.888	10.888	10.888	10.888	10.888	10.888	10.888	10.639	10.141	10.141	10.141	8.748	8.748	8.748	8.748	8.748	8.748	8.748	8.748	8.748	8.748	8.748
YDR505C	7.308	7.308	7.308	7.207	6.81	6.561	6.561	6.561	6.561	6.561	6.81	6.81	6.413	6.413	6.413	6.413	6.413	5.518	5.269	5.269	5.269	5.269	5.269	5.269	5.666	5.666	5.666	5.666	5.269	5.269	5.02	5.02	5.02	5.02	5.02	5.269	5.222	5.619	5.619	6.514	6.763	6.763	6.763	7.409	7.658	7.658	8.055	8.452	8.203
YMR066W	5.666	4.872	3.977	3.58	4.078	4.973	6.911	6.911	6.911	7.557	7.557	7.557	7.557	7.557	7.557	8.304	9.845	9.845	10.242	10.242	10.639	10.639	10.639	10.639	10.639	10.639	10.639	10.639	10.888	10.888	11.137	10.888	10.888	10.888	10.888	10.888	10.39	10.141	10.141	10.538	10.538	10.538	10.538	10.538	10.141	10.141	11.036	11.036	11.931
YOL027C	13.27	15.605	16.002	16.002	16.002	16.002	16.002	16.002	16.251	16.251	16.251	16.251	16.251	16.251	16.251	16.251	16.251	16.251	16.251	16.251	16.251	16.251	15.605	15.605	15.605	15.605	15.605	15.605	15.605	15.605	15.605	15.605	16.002	16.251	16.251	16.251	16.251	16.251	16.251	16.251	16.251	16.251	16.251	16.251	16.251	16.251	16.251	16.251	16.251
YPL233W	3.284	3.284	3.284	3.284	3.284	3.284	3.284	3.035	3.035	2.537	2.537	2.537	2.537	2.537	2.537	2.934	2.934	4.125	4.125	4.125	4.125	4.125	4.125	4.125	4.374	4.374	4.374	4.623	4.374	4.872	4.872	4.872	4.872	4.872	5.121	5.121	5.121	5.121	5.121	5.121	5.121	4.872	5.269	5.269	5.269	5.269	5.269	5.269	5.269
YOR128C	9.744	9.744	9.744	9.744	9.744	9.744	9.744	9.495	8.849	8.6	8.6	8.6	8.6	8.6	8.6	8.6	8.6	8.6	8.6	8.6	8.6	8.6	8.6	8.6	8.351	8.351	8.351	8.351	8.351	8.351	8.351	8.351	8.351	8.351	8.351	7.207	6.413	6.413	6.164	5.269	5.269	5.269	5.269	5.269	5.269	5.269	5.269	5.269	5.269
YBR078W	0	0	0	0	0	0	0	0	0	0	0	0	0	0	0	0	0	0	0.249	0.249	0.249	0.249	0.249	0.249	0.249	0.249	0.249	0.249	0.249	0.249	0.498	0.498	0.498	0.996	2.685	2.685	2.685	2.685	2.685	2.685	2.685	2.685	2.685	2.685	2.685	2.685	2.685	2.685	2.685
YOR241W	10.141	10.141	10.141	10.141	9.892	9.892	9.892	10.141	11.635	12.133	12.133	12.382	12.382	12.382	12.382	13.028	13.277	13.526	13.526	13.526	13.526	13.526	13.526	13.526	13.526	13.526	13.526	13.526	13.526	13.526	13.526	13.526	13.526	13.923	13.923	13.923	13.923	13.923	13.923	13.923	13.923	13.923	13.923	13.923	13.923	13.923	13.923	13.923	13.923
YCR073W-A	9.798	9.798	9.798	9.798	9.549	9.3	9.3	9.051	9.051	9.051	9.051	9.051	9.051	7.907	7.16	6.366	6.366	7.012	6.763	6.763	6.763	6.763	6.763	6.763	6.763	6.514	6.514	6.763	6.514	7.012	6.615	6.615	6.615	6.615	6.615	6.615	7.012	6.763	6.763	6.763	6.763	6.763	6.763	6.763	6.763	6.763	6.763	6.763	6.763
YIL096C	3.58	3.58	3.58	3.183	3.183	3.183	3.183	3.183	3.183	3.183	3.183	3.183	3.183	3.183	3.183	3.183	2.934	2.934	2.934	2.685	2.685	2.685	2.685	2.685	2.685	2.685	2.436	2.436	2.187	1.938	1.938	1.938	1.938	1.938	1.938	1.938	1.938	1.938	1.541	1.541	1.541	1.541	1.541	1.541	1.541	1.292	1.292	1.292	1.292
YAL008W	5.417	5.02	5.168	4.771	5.02	5.02	5.02	5.02	5.02	4.771	4.771	4.125	3.58	3.829	3.829	3.829	3.829	3.829	3.829	3.829	3.977	4.226	4.226	4.226	4.226	4.226	3.977	3.977	3.977	4.724	4.724	4.724	4.724	4.872	5.269	5.767	5.767	5.767	5.767	5.767	5.767	5.767	5.767	5.767	6.016	7.16	7.907	7.907	9.051
YGL237C	4.623	5.02	5.02	5.02	5.02	5.02	5.666	6.312	6.312	6.312	6.312	5.915	5.915	5.666	6.46	6.063	6.063	5.666	5.915	5.915	5.915	5.915	5.915	5.915	5.915	5.915	5.915	6.164	6.413	6.413	6.413	6.413	6.662	6.413	6.413	6.81	6.81	6.81	6.81	6.81	7.059	7.059	7.059	7.059	7.308	7.308	7.308	7.308	7.308
YCL050C	5.121	5.121	4.973	5.37	5.37	6.514	7.16	7.806	7.806	7.806	7.806	7.806	7.806	7.806	7.806	7.806	7.806	7.806	8.055	8.055	8.304	8.553	8.802	8.802	8.802	8.802	8.802	8.802	8.802	8.802	8.553	8.553	8.553	8.802	9.199	9.199	9.199	9.199	9.448	9.448	9.448	9.448	9.448	9.448	9.448	9.448	9.448	9.448	9.448
YNL046W	12.624	12.624	12.624	12.624	12.624	12.873	13.27	13.27	13.27	13.27	13.27	13.27	13.27	13.27	13.27	13.27	13.27	13.021	13.021	13.021	13.021	13.021	13.021	13.021	13.021	13.27	13.27	13.27	13.27	13.27	12.873	12.873	12.873	12.873	12.873	13.122	13.122	13.122	13.122	13.122	13.122	13.122	13.122	13.122	13.122	13.122	13.122	13.122	13.122
YGR230W	4.872	4.872	5.518	5.518	5.518	5.518	5.518	5.269	5.269	5.269	5.518	5.518	5.518	5.518	5.518	5.02	5.02	6.063	6.46	6.958	6.958	6.958	6.958	7.207	7.207	7.207	7.207	7.207	7.207	7.207	7.207	6.81	6.81	6.81	6.81	6.81	6.81	6.81	7.207	7.456	7.059	7.059	7.059	7.059	7.059	7.059	7.059	7.059	7.059
YDL123W	6.662	6.662	6.662	6.662	6.662	6.662	7.456	7.705	8.102	8.102	8.102	8.102	8.102	8.102	8.499	8.748	8.748	8.748	8.748	8.748	8.748	7.954	7.954	7.954	7.954	7.954	7.954	7.954	7.954	7.954	7.954	7.705	8.25	8.25	9.643	9.643	9.643	9.643	9.892	9.892	9.892	9.892	9.892	9.892	9.892	9.892	9.892	9.892	9.892
YBR143C	7.752	7.752	7.752	7.752	7.752	7.752	7.752	7.752	7.752	7.752	7.752	7.752	7.752	7.752	7.752	7.752	7.752	7.752	7.752	7.752	7.752	7.752	7.752	7.752	7.752	7.752	7.752	7.752	7.752	7.752	7.752	7.752	7.355	7.355	7.355	7.355	7.355	7.355	7.355	7.355	7.355	7.355	7.355	7.355	7.355	7.355	7.355	5.814	5.814
YML109W	3.58	3.58	3.58	3.58	3.331	3.331	3.977	3.977	3.977	3.977	3.977	4.374	4.374	4.374	4.374	4.374	4.374	4.374	4.374	3.58	4.078	4.327	4.724	5.121	5.121	5.121	5.37	5.37	5.37	5.37	5.37	5.619	5.619	6.016	6.016	6.016	6.016	6.016	6.016	6.413	7.207	8.398	8.398	8.647	9.044	9.791	9.791	10.04	10.04
YDR232W	24.01	23.512	23.512	23.512	23.512	22.368	22.119	22.119	21.224	21.224	21.224	21.224	21.224	21.224	20.578	20.578	20.578	18.889	18.889	18.889	18.889	17.597	17.2	16.406	16.406	16.406	16.406	16.655	16.655	15.861	15.861	15.861	15.612	15.612	15.612	15.114	15.114	15.114	15.114	15.114	14.32	14.32	13.923	13.674	14.569	14.569	14.569	14.172	14.172
YIL125W	13.324	14.071	14.071	14.071	14.071	14.071	14.468	14.717	14.717	14.717	14.966	14.966	14.966	14.966	14.966	14.966	14.966	14.966	15.363	15.363	15.363	15.363	15.363	15.363	15.363	15.363	15.363	15.363	15.363	15.363	15.363	14.717	14.717	14.717	14.717	14.717	14.717	14.717	14.717	14.717	14.717	14.717	14.717	14.468	14.219	14.219	14.219	13.822	13.573
YDR320C	0.249	0.249	0.249	0.249	0.249	0.249	0.249	0.249	0.249	0.249	0.249	0.249	0.249	0.249	0.249	0.249	0.249	0.249	0.249	0.249	0.249	0.249	0.249	0.249	0.249	0.249	0.249	0.249	0.249	0.249	0.249	0.895	0.895	0.895	0.895	1.292	1.541	1.541	1.79	1.79	1.79	1.79	1.79	1.79	1.79	3.728	3.728	3.728	3.728
YFL022C	3.331	3.331	3.331	3.331	3.331	3.331	3.331	3.082	3.082	3.082	3.082	3.082	3.082	3.082	3.082	3.082	2.833	3.331	2.934	3.183	3.183	3.183	3.183	3.58	3.58	3.977	3.977	3.977	3.977	3.977	3.977	3.977	3.977	3.977	4.226	4.226	4.226	4.226	4.226	4.226	4.226	4.226	4.226	4.226	4.226	4.226	4.226	4.226	4.226
YFR007W	8.001	7.355	6.608	6.608	7.106	7.106	7.106	7.355	7.355	7.355	7.355	7.355	6.958	6.958	6.958	6.312	6.312	6.312	6.857	6.46	6.709	6.709	6.709	6.709	6.709	6.709	6.709	6.709	6.709	6.709	6.312	6.561	6.312	6.063	5.417	5.417	5.02	5.02	5.02	5.02	5.02	5.02	5.02	5.02	5.02	5.417	5.417	6.81	7.954
YJR144W	6.514	6.514	6.117	6.117	6.117	7.261	7.261	7.261	7.261	7.261	7.261	7.261	7.51	7.51	7.51	7.907	8.802	10.343	10.592	10.989	10.989	12.133	12.133	12.133	12.133	12.133	12.133	12.133	12.382	12.382	12.382	12.382	12.382	12.631	12.631	12.88	12.88	15.363	15.861	15.861	15.861	15.861	16.258	16.258	16.258	16.258	16.258	16.258	16.258
YMR069W	12.227	12.227	12.227	12.227	12.227	11.978	11.978	11.978	11.729	11.332	11.332	11.978	11.978	11.978	11.978	11.978	11.978	11.978	11.978	11.978	11.978	11.978	11.978	11.978	11.729	11.729	11.729	11.729	11.729	12.126	12.126	12.126	12.126	12.126	12.126	12.126	12.126	12.126	12.126	12.126	12.126	12.126	12.126	12.126	12.126	12.126	12.126	12.126	12.126
YJL165C	14.071	14.32	14.818	15.067	15.861	15.861	15.861	15.861	15.861	15.861	15.861	16.258	16.258	16.258	16.258	16.258	16.258	16.258	16.507	16.507	16.507	16.507	16.507	16.507	16.756	16.756	16.756	16.756	16.756	16.756	16.756	16.756	16.756	16.359	16.608	16.608	16.608	16.608	16.608	16.608	16.608	16.608	16.608	16.608	16.608	16.608	16.359	16.359	16.359
YDR035W	6.413	6.413	6.413	6.413	6.413	6.413	6.413	6.413	6.413	6.413	6.413	6.413	6.164	6.164	6.164	6.164	6.164	6.164	6.164	6.164	6.164	6.164	6.164	6.164	6.164	6.164	6.164	6.164	6.164	6.164	6.164	6.164	6.164	6.164	6.164	6.164	6.164	6.164	6.164	6.164	6.164	6.164	6.164	5.915	5.915	5.121	4.475	4.475	4.475
YDR150W	9.495	9.246	9.246	9.246	9.246	9.246	9.246	9.246	9.246	8.849	8.849	8.849	8.849	8.849	8.849	8.452	7.954	6.514	5.121	4.724	4.327	4.327	4.327	4.327	3.681	3.681	3.432	3.183	3.183	3.183	3.183	3.183	2.537	2.537	2.537	2.537	2.537	2.537	2.537	2.537	2.288	2.288	2.288	2.039	1.79	2.187	2.187	2.187	2.436
YOL051W	21.675	21.675	21.675	21.675	21.426	21.426	21.426	21.426	21.426	21.029	21.029	21.029	21.029	21.029	21.029	21.029	21.029	21.029	21.029	21.029	20.632	20.632	20.235	20.235	20.235	20.235	20.235	20.235	19.986	19.986	19.986	19.986	19.986	19.986	19.986	19.986	19.986	19.986	19.986	19.986	19.986	19.986	19.488	19.239	19.239	14.313	13.815	12.92	12.92
YOR162C	5.962	5.962	5.962	5.962	5.962	5.962	5.962	5.962	4.522	4.522	5.316	5.565	5.565	5.814	5.814	5.814	5.814	5.814	5.814	5.814	5.814	5.814	5.814	5.814	5.814	5.168	4.522	3.876	3.876	4.374	4.623	5.417	5.417	5.417	5.417	5.417	5.417	5.417	5.417	5.417	5.417	5.269	5.269	5.269	5.269	5.269	5.269	5.269	5.767
YOL114C	10.141	9.643	9.394	9.394	9.394	9.394	9.394	9.394	9.145	8.997	8.997	8.997	8.997	9.246	9.246	9.246	9.246	9.246	9.246	9.246	9.246	9.495	9.098	9.098	9.098	9.098	9.098	7.954	7.954	7.954	7.705	7.705	7.705	7.059	6.662	6.911	7.16	7.16	7.16	7.16	7.16	7.16	8.304	9.347	9.347	9.347	9.347	9.596	9.596
YDL124W	5.767	4.973	4.576	4.576	4.576	3.93	4.179	4.179	4.179	3.681	3.183	3.432	3.432	4.078	4.078	4.078	4.078	4.078	4.078	4.078	4.078	4.078	4.078	4.078	4.078	4.078	4.078	4.078	4.078	4.078	4.078	4.078	3.681	3.681	3.681	3.681	3.681	3.681	3.681	3.183	2.537	2.537	2.14	2.14	2.14	2.14	2.14	2.14	1.743
YHR021W-A	1.642	1.642	1.642	1.642	1.642	1.144	1.144	1.144	1.144	1.144	1.144	1.144	1.144	1.144	1.144	1.144	1.144	1.144	1.144	1.144	1.144	1.144	1.144	1.144	1.144	1.144	0.498	0.498	0.498	0.498	0.498	0.498	0.498	0.498	0.498	0.498	0.498	0.498	0.498	0.498	0.498	0.498	0.498	0.498	0.498	0.498	0.498	0.249	0.249
YER117W	2.039	2.039	2.039	2.039	1.541	1.541	1.541	1.144	1.144	1.144	1.144	1.144	1.144	0.895	0.895	0.895	0.895	0.895	0.646	0.646	0.646	0.646	0.646	0.249	0.249	0.249	0.249	0.249	0.249	0.249	0.249	0	0	0	0	0	0	0	0	0	0	0	0	0	0	0	0	0	0
YGL222C	8.701	8.701	8.452	9.098	8.997	9.246	9.993	10.639	10.888	11.137	11.137	11.137	13.371	13.869	15.659	15.659	15.659	15.659	15.659	15.659	15.908	15.908	15.908	15.908	16.157	16.157	16.157	16.157	16.157	16.157	16.157	16.157	16.157	16.157	16.157	16.157	16.157	16.157	16.157	16.157	16.157	16.157	16.157	16.157	16.157	16.157	16.157	16.157	16.157
YLR323C	8.849	8.849	8.849	8.997	9.791	9.791	9.791	9.791	9.791	9.791	10.787	9.892	9.892	9.892	9.892	9.892	9.892	9.892	9.892	9.892	9.892	9.892	9.892	9.892	10.289	11.083	11.083	11.083	11.083	11.083	10.834	11.083	11.581	11.581	11.581	11.581	11.581	11.581	11.83	11.83	11.83	11.83	11.83	11.83	11.83	11.83	11.83	12.227	12.227
YGL224C	9.495	9.495	9.495	9.744	9.495	9.347	9.347	9.347	9.744	9.744	10.39	10.39	10.39	10.639	10.888	10.888	10.888	10.888	10.888	10.888	10.888	10.888	10.888	10.888	10.888	10.888	10.888	10.888	10.639	10.639	10.639	10.639	10.639	10.639	10.639	10.639	10.639	10.639	10.639	10.639	10.639	10.639	10.242	9.993	9.993	9.845	10.242	10.242	10.242
YER032W	13.869	14.118	14.118	14.118	14.118	14.118	14.118	14.118	14.118	14.118	14.118	14.118	14.118	14.118	15.013	15.013	15.013	15.013	15.013	14.616	14.616	14.865	14.865	14.865	14.865	14.865	14.865	14.865	14.865	14.865	14.865	14.865	14.865	14.865	14.865	14.865	14.865	14.865	14.865	14.865	14.865	14.865	14.865	14.616	14.616	14.616	14.616	14.616	14.118
YMR251W-A	10.343	10.343	10.343	10.343	10.74	10.343	10.693	10.693	10.693	10.693	10.693	10.693	10.942	10.942	10.942	10.942	10.942	10.942	10.942	10.942	10.942	10.693	11.884	11.884	11.884	11.884	11.884	11.884	11.884	11.884	11.635	11.635	11.635	11.635	11.635	11.635	11.635	12.133	12.133	12.133	11.985	11.736	12.133	12.133	12.133	12.133	12.133	12.133	12.53
YAL056W	16.742	16.742	16.742	16.742	16.742	16.742	16.742	16.742	16.742	16.742	16.991	18.579	18.579	19.373	19.373	19.373	19.373	19.373	19.373	19.373	19.373	19.373	19.373	19.373	19.373	19.373	19.373	19.373	19.373	19.373	19.373	19.373	19.373	19.373	19.373	19.373	19.373	19.373	19.373	19.373	19.373	19.373	19.373	19.373	19.373	19.373	19.373	19.373	19.373
YIL027C	11.783	12.032	12.678	12.678	12.927	13.176	13.822	14.616	14.616	14.616	14.616	14.616	14.219	14.219	14.219	14.219	14.219	14.219	14.219	14.219	14.219	14.219	13.573	14.219	15.114	14.717	14.717	14.569	14.569	14.569	15.067	15.067	15.067	15.067	15.067	15.067	15.067	15.067	15.067	14.818	14.818	14.818	14.818	14.818	15.215	15.215	15.861	15.861	16.11
YMR100W	2.934	2.934	2.934	2.934	2.934	3.331	3.331	3.331	3.331	3.331	3.331	3.331	2.833	2.833	2.833	2.833	2.833	2.584	1.44	1.44	1.44	1.689	1.689	1.689	1.689	1.689	1.689	1.689	1.689	1.689	1.689	1.938	3.082	3.977	4.724	4.724	4.724	4.724	4.724	4.724	4.724	4.724	4.724	4.724	4.724	4.724	4.724	4.724	4.724
YJL159W	7.402	7.402	7.402	7.402	7.005	7.005	7.005	7.005	6.756	6.756	6.756	6.756	6.756	6.756	6.756	6.756	6.756	6.756	6.756	6.756	6.756	6.359	6.359	6.756	7.005	7.005	7.005	7.005	7.005	7.005	6.507	6.258	6.258	5.464	5.464	5.464	5.464	4.67	3.876	3.378	3.378	3.378	3.378	3.378	2.981	2.981	2.981	2.981	2.981
YLR262C	3.183	3.432	3.432	3.432	3.432	3.432	3.432	3.432	3.183	3.432	3.432	3.681	4.327	4.327	4.327	4.327	4.327	4.327	4.327	4.327	4.327	4.327	4.724	4.724	4.724	4.724	4.724	4.724	4.724	4.724	4.724	4.724	4.724	4.724	4.724	4.724	4.724	4.724	5.222	5.222	5.222	5.222	5.222	5.222	5.222	5.222	5.222	5.222	5.222
YNL273W	5.666	5.666	5.666	5.666	5.666	5.666	5.417	5.417	5.417	5.417	5.417	5.417	5.417	7.106	7.503	8.748	9.246	9.246	9.246	9.246	9.246	9.246	9.246	9.643	10.04	10.04	11.083	11.083	11.083	11.083	11.083	11.48	11.729	11.729	11.729	11.729	11.729	11.729	11.729	11.978	11.978	11.978	11.978	11.978	11.978	11.978	11.978	11.978	11.978
YNL006W	7.86	7.86	7.611	7.611	7.611	7.611	7.362	7.362	7.362	7.113	7.113	6.467	5.969	5.72	5.72	5.72	5.471	5.868	5.619	5.619	5.619	5.619	5.619	5.619	5.619	4.724	4.475	4.475	4.475	4.475	4.724	4.724	4.724	4.724	4.724	4.724	4.724	4.724	4.724	4.724	4.724	4.724	3.977	3.977	3.977	3.331	3.082	3.082	3.082
YOR321W	12.678	12.678	12.678	12.678	12.678	12.678	12.678	12.678	12.429	12.429	11.534	10.491	10.491	10.491	9.744	8.6	8.6	8.849	9.098	9.098	9.098	9.347	8.95	8.553	8.553	8.553	9.596	9.993	9.744	9.993	9.993	9.993	9.993	9.596	8.997	8.997	9.145	9.542	10.188	10.188	10.188	10.188	10.188	10.188	10.188	10.188	10.188	10.188	10.188
YGL242C	6.063	6.063	4.226	3.331	3.58	4.226	4.623	4.623	4.623	4.374	4.374	6.063	6.312	6.561	6.81	6.81	6.81	6.958	7.752	7.752	9.34	9.34	9.34	9.34	9.34	9.34	9.34	9.34	9.34	9.34	9.34	9.34	9.34	9.34	9.986	10.383	10.383	10.383	10.383	10.383	10.383	10.383	10.383	10.134	10.134	10.134	10.383	10.383	11.527
YHR110W	6.117	6.117	5.471	5.868	5.72	6.467	6.467	6.716	8.755	8.755	8.755	9.152	9.152	9.152	9.152	9.152	8.903	9.946	9.946	9.946	9.946	9.946	9.946	9.946	9.946	9.946	9.946	10.195	10.195	10.195	10.195	10.195	10.195	10.942	10.942	10.942	11.339	11.339	11.339	11.339	11.339	11.588	11.588	11.588	11.588	11.588	11.588	11.588	11.588
YOR358W	10.989	10.989	10.989	10.989	11.487	11.487	11.487	11.487	11.487	11.487	11.487	11.487	11.487	11.487	11.487	11.487	11.487	11.487	11.884	12.133	12.133	12.631	12.631	12.631	12.631	12.631	12.631	12.631	12.631	12.631	12.631	12.631	12.88	13.129	13.129	13.129	13.129	13.129	13.129	13.627	13.627	13.627	13.627	13.627	13.627	13.627	13.378	12.88	12.88
YMR230W	5.565	5.565	5.316	5.316	5.316	5.316	4.919	4.919	4.919	4.919	4.919	4.67	4.273	4.522	4.522	4.522	4.522	4.522	4.273	4.273	4.273	4.273	4.024	3.378	3.378	3.378	3.378	3.627	3.627	3.627	3.627	3.627	3.627	4.273	3.876	4.125	4.125	4.125	4.125	4.125	4.125	4.125	4.125	4.125	4.125	4.125	4.125	2.685	2.685
YDR338C	9.199	9.199	9.199	9.199	8.405	8.405	8.405	8.405	8.156	8.156	8.156	6.265	5.619	5.222	5.868	5.868	6.911	6.911	7.16	7.16	7.409	7.409	7.409	7.409	7.409	7.409	7.409	7.16	7.658	7.658	7.658	7.658	7.658	7.658	7.658	6.864	6.615	6.366	6.366	6.366	6.366	6.366	7.261	7.261	7.261	7.51	7.51	7.51	7.51
YLR437C	11.534	11.534	11.534	11.534	11.534	11.534	11.931	11.931	11.931	11.931	11.931	11.931	11.931	11.931	11.931	11.931	11.931	11.931	11.931	11.931	11.682	11.682	11.285	11.285	10.888	10.888	11.137	11.137	11.137	10.888	10.888	10.888	10.888	9.993	9.993	9.744	9.744	9.744	9.744	9.744	9.744	9.495	9.495	9.495	9.495	9.246	9.246	9.246	8.849
YOR292C	13.674	13.674	13.674	13.674	13.674	13.674	13.674	13.674	13.674	13.674	13.674	12.631	12.631	12.631	12.631	11.635	11.238	11.238	11.238	11.238	10.989	10.989	10.989	10.989	10.989	10.094	10.094	10.094	10.094	10.094	10.094	10.094	10.094	10.094	9.199	7.059	6.164	5.767	5.767	5.518	5.518	5.518	5.518	5.518	5.518	5.518	5.518	5.518	5.518
YHR069C	9.098	9.495	9.892	9.892	9.892	9.495	10.242	11.137	11.137	11.137	11.137	11.386	13.075	13.075	13.075	13.869	13.869	13.869	13.869	13.869	13.869	13.869	13.869	13.869	13.869	13.869	13.869	13.869	14.118	14.118	14.118	14.118	14.118	14.118	14.118	14.118	14.118	14.118	14.118	14.118	14.118	14.118	14.118	14.118	14.515	14.515	14.515	14.515	14.515
YJL063C	11.238	11.238	11.238	11.238	11.238	11.238	10.74	10.343	10.343	10.343	10.592	10.989	10.989	10.989	10.989	10.989	10.989	10.989	10.989	10.989	10.989	10.989	10.989	10.989	10.989	10.989	10.989	10.989	10.989	10.989	10.989	10.989	10.989	10.989	10.989	11.238	11.238	11.238	11.238	11.238	11.238	11.238	11.238	10.841	10.841	11.09	11.09	11.09	11.09
YLR025W	2.685	2.685	2.685	2.685	3.58	4.825	5.821	6.467	6.467	7.113	8.553	11.386	11.386	11.386	11.386	11.386	11.386	11.386	11.386	11.635	11.635	11.884	11.884	12.53	14.717	14.717	15.114	15.114	15.114	15.114	15.114	15.114	15.114	15.114	15.114	15.114	15.114	15.114	15.114	15.114	15.114	15.612	15.612	16.258	16.756	16.756	16.756	16.756	17.153
YHL028W	1.043	1.043	1.043	1.043	1.043	1.043	1.043	1.292	1.292	1.292	1.292	1.292	1.292	1.292	1.292	1.292	1.292	1.292	1.292	1.292	1.292	1.292	1.292	1.292	1.292	1.292	1.292	1.292	1.292	1.292	0.498	0.249	0.249	0.249	0.249	0.249	0.249	0.249	0.249	0.249	0.249	0.249	0.249	0.249	0.249	0.249	0.249	0.249	0.249
YPL174C	9.697	9.697	9.697	9.697	9.697	9.697	9.697	9.697	9.697	9.697	9.946	9.946	9.946	10.195	10.444	10.444	10.444	10.693	10.693	10.693	10.693	10.693	10.693	10.693	10.693	10.693	10.693	10.693	10.693	10.693	10.693	10.693	10.693	10.693	11.339	11.588	11.985	11.985	11.985	11.985	11.985	11.985	11.985	11.985	11.985	11.985	11.985	11.985	11.985
YOR278W	2.039	2.039	2.039	2.039	2.288	2.288	2.288	2.288	2.786	2.786	2.786	2.786	2.786	2.786	2.537	2.537	2.537	2.537	2.786	2.786	2.786	2.786	2.389	3.035	3.035	3.035	3.284	3.284	3.284	3.284	3.284	3.284	3.284	3.284	3.284	3.284	3.284	3.284	3.284	3.284	3.284	3.533	4.825	4.825	4.825	5.72	5.72	5.72	5.72
YGL040C	5.471	5.471	5.471	5.471	5.471	5.471	5.471	5.471	5.471	5.471	5.471	5.471	5.471	5.471	5.471	5.471	5.471	5.471	5.471	5.471	5.471	5.471	5.471	4.973	4.973	4.973	4.724	4.724	4.724	4.724	4.724	4.724	4.724	4.475	4.475	4.475	4.475	4.475	4.475	4.475	4.226	4.226	4.226	4.226	4.226	4.226	4.226	4.226	3.432
YOR156C	9.098	9.098	9.098	9.098	9.098	9.098	9.098	9.495	9.495	9.495	9.495	9.495	9.744	9.495	9.744	10.141	10.141	10.141	10.141	10.141	10.935	10.935	10.935	10.935	10.935	10.935	10.935	10.935	10.935	10.935	10.935	11.729	12.523	12.523	12.523	12.523	12.274	12.671	12.274	12.274	12.274	12.274	11.776	11.924	11.527	11.527	11.527	11.924	11.527
YAL032C	6.561	7.059	7.557	7.557	7.557	7.557	7.557	7.557	7.308	7.308	7.308	7.308	7.308	7.308	7.308	7.954	7.954	7.954	7.954	7.954	7.954	8.102	8.499	8.748	8.748	8.748	9.145	9.145	9.145	9.145	9.145	9.145	9.892	11.433	13.768	15.309	15.558	15.558	15.558	15.558	15.558	15.558	15.558	15.558	15.558	15.558	15.558	15.558	15.558
YKL141W	0.498	0.498	0.895	0.895	0.895	0.895	0.895	0.895	0.895	0.895	0.895	0.895	0.895	0.895	0.895	0.895	0.895	0.895	0.895	0.895	0.895	0.895	0.895	0.895	0.895	0.895	0.895	0.895	0.895	0.895	0.895	0.895	0.895	0.895	0.895	0.895	0.895	0.895	0.895	0.895	0.895	0.895	0.895	0.895	0.895	0.895	0.895	0.895	0.895
YPL213W	10.538	10.538	11.184	11.184	11.184	11.184	11.184	11.184	11.184	11.184	11.184	11.184	11.184	11.184	11.184	11.184	11.184	10.935	10.538	10.538	10.538	10.538	9.892	9.892	9.892	9.892	9.643	8.6	8.6	8.351	8.351	8.102	8.102	7.705	7.705	7.705	7.705	7.705	7.456	7.456	7.207	6.81	6.312	5.121	4.724	4.475	4.475	4.475	4.475
YKR065C	8.95	8.553	8.553	8.802	8.802	9.051	9.051	9.3	9.3	9.3	10.296	10.693	10.942	12.133	12.133	12.133	12.133	12.133	12.133	12.133	12.133	12.133	12.133	12.133	12.133	12.133	12.133	12.133	12.133	12.133	12.133	12.133	12.133	12.133	12.133	12.133	12.133	12.133	12.133	12.133	12.133	12.133	12.133	12.133	12.133	12.133	12.382	12.382	12.779
YDL086W	13.573	13.573	13.573	13.573	13.573	13.822	13.822	13.822	13.822	13.822	14.071	14.717	14.717	14.717	14.717	14.717	14.717	14.32	14.32	14.32	14.32	14.32	14.32	14.32	14.32	14.32	14.32	14.32	14.32	14.071	14.071	14.071	14.071	14.071	14.071	14.071	14.071	14.071	14.071	14.071	14.071	14.071	14.071	14.071	14.071	14.071	14.071	14.071	14.071
YBR015C	11.09	11.09	11.09	11.09	11.09	11.09	11.09	8.304	7.409	7.658	7.409	7.409	7.409	7.409	7.16	7.557	7.557	7.557	6.911	6.911	6.911	6.911	6.911	6.514	6.514	6.911	8.701	8.701	8.701	9.347	9.347	9.596	9.596	9.596	9.596	9.596	9.596	9.993	10.491	10.888	11.137	11.534	11.534	11.534	11.534	11.534	11.534	11.534	11.783
YOR322C	11.635	12.133	12.53	12.779	12.631	12.382	12.382	12.382	12.133	12.382	12.88	12.88	12.88	12.88	12.88	12.88	12.88	12.88	12.88	12.88	12.88	12.88	12.88	13.129	12.88	12.88	13.277	13.277	13.277	13.277	13.277	13.277	13.277	13.277	13.277	13.277	13.277	13.277	13.277	13.277	13.277	13.277	13.277	13.277	13.277	13.526	13.526	13.526	13.526
YNL193W	7.308	7.308	7.308	7.308	7.308	7.308	7.308	7.059	7.059	7.456	7.705	7.705	7.705	7.705	7.705	7.705	7.705	7.308	7.308	7.308	7.308	7.308	7.308	7.308	7.308	7.308	7.308	7.705	7.705	7.705	7.954	7.954	8.203	8.203	8.203	8.203	8.203	8.203	8.203	8.203	8.203	8.203	8.203	8.203	8.203	7.806	7.806	7.806	7.806
YOR211C	4.475	4.475	4.475	4.475	5.222	5.222	5.619	5.619	6.016	6.016	6.016	6.016	6.016	6.016	6.016	6.016	6.662	6.911	6.911	6.911	6.911	7.308	7.308	7.308	7.308	7.557	7.806	7.806	8.203	8.203	8.203	8.701	8.701	8.701	8.701	8.701	8.701	8.701	9.098	9.098	9.098	9.098	9.495	9.495	9.495	9.495	9.495	9.495	9.098
YAL033W	11.924	11.924	11.924	11.924	11.675	11.675	11.675	11.675	11.675	11.675	12.072	10.632	10.632	10.632	10.632	10.134	10.134	10.134	10.383	10.383	10.383	10.383	10.383	10.383	10.383	10.383	10.78	8.943	7.9	7.9	8.149	8.149	8.149	8.149	8.149	8.149	8.149	8.398	8.398	8.398	8.398	8.398	8.398	8.647	7.752	7.503	7.503	7.503	7.503
YGR285C	5.323	5.074	5.074	5.074	5.074	5.074	5.074	4.576	4.078	4.078	4.078	4.078	4.078	4.078	4.078	3.681	3.681	3.681	3.681	3.681	3.681	3.681	3.681	2.537	2.039	2.039	2.039	2.039	2.039	2.039	2.039	2.039	1.642	1.642	1.642	1.642	1.642	0.747	0.747	0.747	0.747	0.747	0.747	0.747	0.747	0.747	0.747	0.747	0.747
YDR260C	7.954	8.203	8.203	8.203	7.954	7.954	7.954	7.954	7.308	7.308	7.308	7.308	7.308	7.308	7.456	7.705	8.499	8.499	8.499	8.499	8.499	8.499	8.499	8.102	8.351	8.351	8.351	8.351	8.351	8.351	8.748	8.748	9.145	9.145	9.145	9.939	9.939	10.188	10.188	10.188	10.188	10.188	10.188	10.188	10.437	10.437	10.437	10.437	10.437
YHR006W	9.744	9.744	9.744	9.744	9.744	9.744	9.744	9.744	9.744	9.744	9.744	9.495	9.892	10.39	10.39	10.39	10.39	10.39	10.39	10.39	10.39	10.39	10.39	10.39	10.39	10.39	10.39	10.39	10.39	10.39	10.39	10.39	10.39	9.993	9.993	9.993	9.993	9.993	9.993	9.993	8.701	7.806	7.409	7.409	7.409	7.409	7.409	7.409	7.409
YBR058C-A	9.394	9.394	9.643	10.686	10.686	10.686	10.686	10.686	10.686	10.686	10.188	10.188	10.188	10.188	10.188	10.188	10.188	10.188	10.188	10.188	10.188	10.188	10.188	10.188	10.188	10.188	11.231	11.231	11.231	11.231	11.231	11.231	12.523	12.523	12.523	12.523	12.523	12.523	12.523	12.523	12.772	12.772	12.772	12.772	12.523	12.523	12.523	13.963	13.963
YNL331C	12.328	12.328	12.328	12.328	12.328	10.491	10.491	9.098	8.6	8.849	8.849	8.849	8.351	8.6	8.6	8.6	8.6	7.207	6.413	5.168	5.02	5.02	7.604	7.604	7.604	8.102	8.102	8.102	8.102	8.102	8.102	8.351	8.351	8.351	8.351	8.102	8.102	8.6	8.452	9.495	9.098	9.098	9.098	9.098	9.098	9.098	9.098	9.098	9.098
YBR090C	7.954	7.954	7.954	7.954	7.954	7.954	7.954	7.954	7.954	7.954	7.954	7.954	7.954	7.954	7.954	7.954	7.954	7.954	7.954	7.954	7.954	7.954	7.954	7.954	7.954	7.954	7.954	7.954	7.954	7.954	7.954	7.954	7.954	7.954	7.954	7.456	7.456	7.456	7.456	7.456	7.456	7.456	7.456	7.456	7.456	7.456	7.456	7.456	7.456
YDR056C	4.872	4.872	4.872	4.872	4.872	4.872	5.518	5.518	5.518	5.518	5.518	5.518	5.269	5.269	5.269	5.269	5.269	5.518	6.164	6.413	6.662	6.662	6.662	6.662	6.662	7.059	7.059	7.059	7.456	7.456	7.456	7.456	7.456	7.456	7.456	7.456	7.456	7.456	7.456	7.456	7.456	7.456	7.456	7.456	7.456	7.456	7.456	7.456	7.456
YBR096W	18.142	18.142	18.142	18.142	17.893	17.893	18.142	18.142	18.142	18.142	18.142	18.142	18.142	18.142	18.142	18.142	18.142	18.142	18.142	18.142	18.539	18.936	18.936	18.936	18.936	18.936	18.936	18.936	18.936	18.936	18.936	18.936	18.936	18.936	18.936	18.936	18.936	18.936	18.539	18.539	18.539	18.539	18.539	18.539	18.539	18.539	18.539	18.539	18.539
YJR001W	0.646	0.397	0.397	0.397	0.397	0.397	0.397	0.397	0.397	0.397	0.397	0.397	0.397	0.397	0.397	0.397	0.397	0.397	0.397	0.397	0.397	0.397	0.397	0.397	0.397	0.397	0.397	0.397	0.397	0.397	0.397	0.397	0.397	0.397	0.397	0.397	0.397	0.397	0.397	0.397	0.397	0.397	0.397	0.397	0.397	0.397	0.397	0.397	0.397
YLR426W	7.954	8.6	8.6	8.6	8.6	8.6	8.6	8.997	8.997	8.997	8.997	8.997	8.997	8.997	8.997	8.997	8.997	8.997	8.997	8.997	9.246	9.246	9.495	9.495	9.495	9.495	9.892	9.892	9.892	10.538	10.538	10.538	10.538	10.538	10.538	10.538	10.538	10.538	9.892	9.892	10.289	10.289	10.538	11.285	11.285	11.285	11.285	11.285	11.285
YNL015W	2.934	2.934	2.934	2.934	2.934	2.934	2.934	2.537	2.537	2.537	2.537	2.537	2.537	2.537	2.537	2.537	2.537	2.537	2.537	2.537	2.537	2.786	3.432	4.179	4.179	4.179	4.179	4.179	5.37	5.37	5.619	5.619	5.619	5.619	5.619	5.619	5.868	5.471	5.471	5.471	5.471	5.471	5.471	5.471	5.471	5.471	5.471	5.471	5.471
YCL055W	4.078	4.078	3.58	2.934	2.685	3.082	4.125	4.125	4.125	4.919	4.919	4.919	4.919	4.919	4.919	5.168	5.168	5.168	5.168	5.168	5.168	5.814	7.853	8.102	8.102	9.145	9.791	9.791	9.791	10.188	10.188	10.188	10.188	10.188	10.437	12.079	13.371	13.371	13.371	13.371	13.371	13.371	13.371	14.118	14.118	14.118	14.118	14.118	14.118
YGR281W	13.122	13.122	13.122	13.122	13.122	13.122	13.122	13.122	13.122	13.519	14.017	14.017	14.017	14.017	14.017	14.017	14.017	14.663	14.414	14.414	14.414	15.558	15.558	15.558	15.558	15.558	15.558	15.558	15.558	15.558	16.056	16.056	16.056	16.056	16.056	16.056	16.056	15.659	15.807	15.558	15.309	15.309	15.309	15.309	15.309	15.309	15.309	15.309	15.309
YDR277C	4.724	4.724	4.475	4.226	4.475	4.475	4.475	5.666	5.915	5.915	5.915	5.915	5.915	5.915	5.915	5.666	5.666	5.666	5.666	5.666	5.666	5.666	5.666	5.666	5.666	5.666	5.666	5.666	5.666	5.666	5.666	5.666	5.666	5.666	5.666	5.666	5.666	5.666	5.666	5.666	5.666	5.666	5.666	5.666	5.666	5.666	5.666	5.269	5.269
YML003W	7.557	8.055	8.055	8.055	8.055	8.304	8.304	8.304	8.304	8.304	8.304	8.304	7.907	7.907	7.907	7.907	7.907	7.907	7.907	8.304	8.304	8.304	8.304	8.304	8.304	8.304	8.304	8.304	8.304	8.304	8.304	8.304	8.304	8.304	8.304	7.907	7.907	7.907	7.907	7.51	7.51	7.261	7.261	7.261	7.261	7.261	7.261	7.261	7.658
YMR098C	2.335	2.335	2.335	2.335	1.938	1.938	1.938	1.541	1.541	1.541	1.541	1.541	0.895	0.895	0.895	0.895	0.895	0.895	1.79	2.187	2.187	2.187	2.187	2.187	2.187	2.187	2.187	2.187	2.187	2.187	2.584	2.981	4.771	4.771	4.771	4.771	4.771	4.771	4.771	5.02	5.02	5.02	5.02	5.02	5.02	5.02	5.02	5.02	5.02
YDL101C	5.619	5.619	5.619	5.619	6.265	7.012	8.156	8.156	8.156	8.156	8.156	8.156	8.156	8.156	8.553	8.553	8.553	8.553	8.553	8.553	8.553	9.199	9.199	9.199	9.199	9.199	9.199	9.199	9.199	9.199	9.199	9.199	9.199	9.199	9.199	9.845	9.845	9.845	9.845	9.845	9.845	9.845	9.845	9.845	9.845	9.845	9.845	9.845	9.845
YPR101W	6.265	6.265	6.265	6.265	6.265	6.265	6.265	6.265	6.265	6.265	7.557	7.705	7.059	7.059	7.059	7.059	6.016	5.619	5.868	5.868	5.868	5.868	5.868	5.868	5.868	5.37	5.37	4.872	4.623	4.623	4.872	4.872	4.872	4.623	4.872	4.125	4.125	4.522	4.522	4.771	4.771	4.771	4.771	4.771	4.771	4.771	4.771	5.168	5.168
YJL126W	2.833	2.833	3.977	7.012	8.95	8.95	8.95	8.95	8.95	8.95	8.95	8.95	8.553	8.553	8.553	8.553	8.553	8.553	8.553	8.95	8.95	9.448	9.697	9.697	9.697	9.697	9.697	9.697	9.697	9.697	9.697	9.697	9.697	9.697	9.697	9.697	9.697	9.697	9.3	9.697	9.946	10.693	10.444	10.444	10.444	10.444	10.444	10.444	10.444
YFR031C	8.647	8.896	9.791	9.791	9.791	10.04	10.04	10.04	10.437	10.437	10.437	10.289	10.289	10.686	10.686	10.686	10.686	10.686	10.686	10.686	10.686	10.686	10.686	10.289	10.289	10.289	9.643	9.643	9.643	9.643	9.643	9.495	9.744	10.639	10.639	10.639	10.639	10.639	10.639	10.639	10.639	10.639	10.39	10.39	10.39	10.39	10.39	10.39	10.39
YGL252C	13.23	13.23	13.23	13.23	13.23	13.23	13.23	13.23	13.23	13.23	13.23	13.23	13.23	13.23	13.23	13.23	13.23	13.23	13.23	13.23	13.23	13.23	13.23	13.23	13.23	13.23	13.23	13.23	13.23	13.23	13.23	13.23	13.23	13.23	13.23	13.23	12.833	12.833	12.833	12.833	12.833	12.584	12.335	12.335	12.335	12.335	12.335	12.335	12.335
YLR316C	3.728	3.728	3.728	3.728	3.728	2.14	1.891	2.14	2.14	2.14	2.638	2.638	2.638	2.638	2.638	2.389	2.389	2.14	2.14	2.14	2.14	2.14	2.14	1.992	1.992	3.58	3.977	4.872	4.872	4.872	4.872	5.269	5.269	5.666	8.001	8.001	8.001	9.495	9.495	9.892	9.892	10.141	10.39	10.39	10.639	11.036	11.036	11.285	11.285
YLR120C	13.418	13.815	13.815	13.815	13.815	13.815	13.815	13.815	14.064	14.064	14.064	14.064	14.064	14.064	14.064	14.064	14.064	14.064	14.064	14.064	14.064	14.064	13.815	13.815	13.815	13.815	13.815	13.815	13.815	13.815	13.815	13.815	13.815	13.815	13.815	13.815	13.815	13.815	13.418	13.418	13.021	12.274	11.083	11.083	11.083	11.083	11.083	11.083	11.083
YNL280C	10.289	10.289	10.289	10.04	10.04	9.791	9.791	9.791	9.791	9.791	9.791	9.791	8.896	8.896	8.896	8.896	8.896	8.896	8.896	8.896	8.896	8.896	7.853	6.561	4.522	4.522	4.522	4.522	4.522	4.522	4.522	4.522	4.522	4.522	4.522	4.522	4.522	4.522	4.125	3.728	3.728	4.623	4.623	4.623	4.623	4.623	4.226	4.226	4.226
YGL087C	12.18	12.18	12.18	12.18	12.18	12.18	12.18	12.974	12.974	12.974	12.974	12.974	12.974	12.974	12.974	12.974	12.974	12.974	12.974	12.974	12.974	12.974	12.974	12.974	12.577	12.577	12.974	12.974	12.974	13.223	13.223	13.223	13.223	13.223	13.472	13.472	13.472	13.472	13.472	13.472	13.472	13.472	13.97	13.97	13.97	13.97	13.97	13.97	13.97
YOR183W	10.639	10.639	9.495	8.055	8.055	8.055	8.055	8.055	8.055	8.055	8.055	8.055	8.055	8.055	7.308	7.308	7.308	6.514	6.514	6.514	6.514	4.872	2.436	1.44	1.44	1.837	1.837	1.837	1.837	1.837	2.086	2.086	2.086	2.086	1.689	1.689	1.689	1.689	1.689	1.689	1.689	1.689	1.689	1.689	1.292	1.043	1.043	1.043	1.043
YHR005C-A	6.857	6.857	6.857	6.857	6.857	7.106	7.106	8.001	8.001	8.001	8.001	7.752	8.25	8.25	8.499	8.997	10.242	10.242	10.242	10.242	10.242	10.74	10.74	10.74	10.74	10.74	10.989	10.989	10.989	10.989	10.989	11.238	12.032	12.032	12.032	12.032	12.032	12.032	12.032	12.032	12.032	12.032	12.032	12.032	12.032	12.032	12.032	12.032	12.032
YLR425W	3.183	3.183	3.183	3.183	3.183	3.183	3.183	3.432	4.078	3.432	3.432	3.432	3.681	3.432	3.432	3.829	2.934	4.475	4.475	4.475	4.475	4.724	5.619	6.016	6.911	6.911	7.16	7.16	7.16	7.16	7.308	7.308	7.308	7.308	7.308	7.308	7.308	7.308	7.308	7.308	7.308	7.308	7.308	7.308	7.806	7.806	7.806	7.806	7.806
YOR129C	3.432	4.078	4.078	4.078	4.078	3.829	3.829	4.078	4.327	4.327	4.327	4.327	4.078	4.078	3.681	3.681	4.825	6.218	9.253	9.253	9.253	9.253	9.65	9.65	10.693	10.942	10.942	10.942	11.588	12.086	12.086	12.086	12.086	12.086	12.086	12.086	12.086	12.086	12.086	12.086	12.086	12.086	12.086	12.086	12.335	12.584	12.584	12.833	12.833
YBR105C	3.035	2.039	1.292	0.895	0.249	0.249	0.249	0.249	0.249	0.249	0.249	0.249	0.249	0.249	0.249	0.249	0.249	0.249	0.249	0.646	0.646	0.646	0.646	0.646	0.646	0.646	0.646	0.646	0.646	0.646	0.646	0.646	0.646	0.646	0.646	0.646	0.646	0.646	0.646	0.646	0.646	0.646	1.393	2.638	3.533	3.533	3.533	3.533	3.533
YIL009W	2.631	2.631	2.631	2.631	2.631	2.631	2.631	2.631	2.234	2.234	2.234	2.234	2.234	2.234	1.837	0.249	0.249	0.646	0.646	0.646	0.646	0.646	0.646	0.646	0.895	0.895	0.895	0.895	0.895	0.895	0.895	0.895	0.646	0.895	1.79	1.79	1.79	1.79	1.79	1.79	1.79	2.039	2.039	2.039	2.039	2.039	2.039	2.039	2.039
YBR284W	2.49	2.49	2.49	2.49	2.241	2.241	1.992	1.743	1.743	1.743	1.743	1.743	1.743	1.494	1.494	1.494	1.494	1.245	1.245	1.245	1.245	1.245	1.245	0.996	0.996	0.996	0.996	0.996	0.996	0.996	0.996	0.996	0.498	0.498	0.498	0.498	0.498	0.498	0.498	0.498	0.498	0.498	0.498	0.498	1.144	1.144	1.144	1.144	1.144
YCL028W	8.25	8.25	8.001	8.001	8.001	8.001	7.355	6.561	6.063	6.063	6.063	5.565	5.168	4.273	4.024	4.172	4.421	4.421	4.818	4.818	4.818	4.818	4.818	4.818	4.818	4.818	4.818	4.818	4.818	4.818	4.818	5.464	5.067	5.316	5.316	5.565	5.565	5.565	5.565	5.565	5.565	5.565	5.565	5.565	5.814	5.814	5.814	5.814	5.814
YDR409W	10.989	10.989	10.989	10.989	10.74	10.74	10.094	10.094	10.094	10.094	10.094	10.094	9.845	9.845	9.845	9.845	9.448	9.448	9.448	9.448	9.448	9.448	9.448	9.448	9.448	8.95	8.95	8.95	8.95	8.95	8.95	8.95	8.95	8.156	6.763	6.117	5.868	5.868	5.868	5.471	5.471	5.471	4.973	4.973	4.973	4.973	4.973	4.724	4.724
YPR153W	13.122	13.122	12.476	12.227	12.227	12.227	12.227	12.227	12.227	12.624	11.978	11.978	11.877	11.231	11.231	11.231	11.231	10.188	10.686	10.686	10.686	10.686	10.289	10.289	10.04	10.04	9.246	8.849	9.744	9.744	9.744	10.39	10.39	10.39	10.39	10.39	10.39	9.199	10.242	9.744	9.744	9.744	9.744	9.744	9.744	9.744	9.744	9.744	8.6
YPL014W	1.245	1.642	2.039	2.039	2.039	2.436	2.436	2.436	2.436	2.436	2.187	3.331	3.876	4.273	4.273	4.273	4.67	4.67	5.067	5.067	5.067	5.067	5.067	5.215	6.009	6.009	6.009	6.009	6.009	6.009	6.009	6.009	6.009	6.009	6.009	6.009	6.009	6.406	6.655	7.55	7.55	7.55	7.55	7.55	7.55	7.55	7.799	7.799	7.799
YDR217C	11.332	11.332	12.227	12.227	12.227	12.227	11.581	11.581	11.332	11.332	12.227	12.873	12.873	12.873	13.122	12.725	12.725	13.371	13.371	13.371	13.371	13.371	12.974	12.725	12.725	12.974	14.367	14.367	14.367	14.367	14.367	14.367	14.616	14.616	14.616	15.114	14.865	14.865	15.114	15.114	15.363	15.363	15.612	16.507	16.507	16.507	16.507	16.904	16.655
YML071C	2.288	2.288	1.79	1.541	1.541	1.541	1.541	1.541	1.79	1.79	2.187	2.187	2.187	2.187	2.436	2.436	2.436	2.436	2.436	2.039	2.039	2.039	2.039	2.039	2.685	2.685	2.934	2.934	2.934	2.934	2.537	2.537	3.035	2.786	2.786	3.183	3.432	4.179	4.179	4.179	4.179	4.179	4.179	4.179	4.179	4.179	4.179	4.179	4.179
YDR007W	20.477	20.228	20.228	20.228	20.228	20.228	20.228	20.228	20.228	20.228	19.979	20.228	20.228	20.228	20.625	20.625	20.625	20.625	20.376	20.376	19.582	19.582	19.333	19.333	19.333	18.936	18.936	18.936	18.936	18.936	18.29	18.29	18.29	18.29	18.29	18.29	18.29	18.29	18.29	18.29	17.893	15.706	15.706	15.457	15.457	15.457	15.457	15.457	15.457
YHR080C	2.833	2.584	2.584	2.833	2.833	2.833	2.833	2.833	2.833	2.436	2.436	2.187	2.187	2.187	2.335	2.335	2.732	2.732	2.732	2.732	2.732	2.732	2.732	2.732	2.483	2.086	2.086	2.086	2.086	2.086	2.086	1.689	1.44	1.44	1.689	1.938	1.938	1.938	1.938	1.938	1.938	1.938	1.938	1.938	1.938	2.187	2.187	2.187	2.187
YHR210C	11.682	11.682	12.079	12.079	12.079	12.079	12.079	12.079	12.079	11.682	11.682	11.433	11.433	11.036	11.036	11.036	11.036	11.036	11.036	10.639	10.639	10.39	9.744	9.744	9.744	9.744	9.495	9.495	9.495	9.495	9.495	9.495	9.495	9.495	9.246	8.6	8.6	8.6	8.6	8.6	7.456	6.662	6.662	6.662	5.767	5.767	5.767	5.767	5.518
YBR242W	10.094	9.845	11.783	11.534	11.534	11.534	11.534	10.888	10.888	10.639	10.639	10.639	10.639	10.639	10.639	10.639	10.888	10.888	11.137	11.137	11.137	10.74	10.74	10.74	10.74	10.343	10.343	10.343	10.343	10.343	10.343	9.946	9.946	9.946	9.946	9.697	9.697	9.697	9.697	9.697	9.697	9.697	9.697	9.697	9.697	9.697	9.697	9.697	9.946
YBR035C	0.249	0.249	0.249	0.249	0.249	0.249	0.249	0.249	0.249	0.249	0.249	0.249	0.249	0.249	0.249	0.249	0.249	0.249	0.249	0.249	0	0	0	0	0	0.249	0.249	0.249	0.249	0.249	0.249	0.249	0.249	0.249	0.249	0.249	0.249	0.249	0.249	0.646	0.646	0.646	0.646	0.646	0.646	0.646	0.646	0.646	0.646
YGR161C	1.541	1.541	1.541	1.541	1.689	1.689	1.689	1.689	1.689	1.689	1.689	1.689	1.689	1.689	1.689	1.689	1.689	1.689	1.689	1.689	1.689	1.689	1.689	1.689	1.689	1.689	1.689	1.689	1.043	1.292	2.732	3.627	3.627	4.024	5.962	5.962	5.962	5.962	5.962	5.962	5.962	5.962	5.962	5.962	5.962	7.503	7.503	7.503	7.503
YOR168W	12.375	12.375	12.375	12.375	12.375	12.375	12.375	12.375	12.375	12.375	12.375	12.375	12.375	12.375	12.375	12.375	12.375	12.375	12.375	12.375	12.375	12.772	12.772	12.772	12.772	12.772	12.772	12.772	12.772	12.772	12.772	12.772	13.021	13.021	13.021	13.021	13.021	13.021	13.021	13.418	13.418	13.418	13.418	13.021	13.021	13.27	12.624	12.624	12.624
YPL241C	9.098	9.098	7.806	7.557	6.911	6.911	7.16	7.16	8.6	9.246	9.246	10.289	11.433	11.931	11.931	11.931	11.931	11.931	11.931	11.931	12.725	12.725	12.725	13.223	13.223	13.223	13.223	13.223	13.472	13.472	13.472	13.472	13.472	13.472	13.472	13.472	13.472	13.472	13.472	13.472	13.472	13.472	13.472	13.472	13.472	13.472	13.472	13.472	13.472
YNL321W	11.776	11.776	11.776	11.776	11.776	11.776	11.776	11.776	11.776	11.776	11.776	11.776	11.527	11.13	11.13	9.838	9.441	7.752	7.752	7.752	7.752	7.355	7.355	7.355	7.355	7.355	7.355	7.106	7.106	7.106	7.106	7.106	7.106	7.106	6.709	6.709	6.709	6.709	6.709	6.211	6.211	6.211	5.962	5.962	5.962	5.565	5.565	5.565	5.168
YMR160W	3.681	3.681	3.681	3.681	3.681	3.432	3.183	3.183	3.183	3.183	4.078	4.078	4.078	4.078	3.681	3.681	3.93	3.93	3.93	3.93	4.179	4.179	4.179	4.428	4.428	4.825	4.825	5.074	5.471	5.72	5.72	5.72	5.72	6.117	6.117	6.117	6.117	6.117	6.117	6.366	6.366	6.366	6.366	6.366	6.366	6.615	7.51	7.51	7.51
YAL017W	13.27	13.27	13.27	13.27	13.021	13.021	13.021	13.021	13.021	13.27	13.27	13.27	13.27	13.519	13.519	13.916	13.916	13.916	13.916	14.165	14.165	14.165	14.165	14.165	14.165	14.165	14.165	14.165	14.562	14.562	14.562	14.562	14.562	14.811	14.811	14.811	14.811	14.811	14.811	14.811	14.811	14.811	14.811	14.811	14.811	14.165	13.916	13.916	13.916
YDL233W	3.674	3.674	3.674	3.674	3.674	3.277	3.923	6.359	7.9	7.9	7.9	7.9	7.9	7.9	7.9	7.9	8.297	8.297	8.546	8.546	8.546	8.546	8.546	8.546	8.795	8.795	9.192	9.69	10.834	10.834	10.834	10.834	10.834	10.834	10.834	11.083	11.332	11.332	11.332	11.332	11.332	11.332	11.332	11.332	11.332	11.332	11.332	11.332	11.332
YBR276C	5.471	5.471	5.471	5.471	5.471	5.471	5.471	5.471	5.471	4.428	4.428	5.222	4.973	7.261	7.261	7.261	7.261	7.261	7.261	7.261	7.261	7.261	7.261	7.261	7.261	7.261	7.261	7.759	8.008	8.008	8.008	8.008	8.008	8.008	7.759	7.759	7.759	8.257	9.004	9.253	9.502	9.502	9.502	9.502	9.502	9.502	9.502	9.502	9.502
YGL151W	5.525	6.319	6.07	6.965	6.965	6.965	6.965	6.965	6.965	6.965	7.362	8.109	8.607	8.607	8.607	8.607	9.004	9.004	9.253	9.253	9.253	9.253	9.253	9.253	9.253	9.253	9.253	10.794	10.794	10.794	11.043	11.837	11.837	11.837	11.837	11.837	12.631	12.631	12.631	12.631	12.88	12.88	12.88	12.88	12.88	12.88	12.88	12.88	12.88
YOL148C	10.336	10.982	10.733	10.733	10.733	10.733	10.733	10.733	11.13	9.939	10.087	10.087	10.336	12.274	12.274	12.274	12.274	12.274	13.714	14.212	15.107	15.356	16.002	16.002	16.002	16.002	16.002	16.002	16.002	16.002	16.002	16.002	16.002	16.399	16.648	16.648	16.648	16.648	16.897	16.897	16.897	16.897	16.5	16.749	16.749	16.749	16.749	16.749	16.749
YOR204W	9.542	9.542	9.542	9.542	9.542	9.542	9.293	9.293	9.293	9.293	9.293	9.293	9.293	9.293	9.293	9.293	8.896	8.896	8.896	8.896	8.647	8.647	8.398	8.398	8.647	8.647	8.647	8.647	8.647	8.647	8.647	8.647	8.896	8.896	8.896	8.896	8.896	8.896	8.896	8.896	8.896	8.896	8.896	8.896	8.896	9.293	9.293	9.293	9.044
YDL004W	0.646	0.646	0.646	0.646	0.646	0.646	0.646	0.646	0.646	0.646	0.646	0.646	0.646	0.646	0.646	0.646	0.646	0.646	0.646	1.043	1.043	1.44	1.44	1.44	1.44	1.44	1.44	1.44	1.44	1.44	1.837	1.837	2.483	2.732	2.732	2.732	2.732	2.732	2.732	2.732	2.732	2.732	2.732	4.421	4.818	4.818	4.818	4.818	4.818
YJL184W	9.293	9.293	9.293	9.293	9.542	9.939	9.939	9.939	9.939	9.939	9.939	9.939	9.939	9.939	9.939	10.733	10.733	10.733	10.733	10.733	10.733	10.733	10.733	10.733	10.733	10.733	10.733	10.733	10.733	10.733	10.733	10.733	10.733	10.733	10.733	10.733	10.733	10.733	10.733	10.733	10.733	10.733	10.733	10.733	10.982	10.982	10.982	10.982	10.982
YML086C	9.199	9.199	9.199	9.199	9.199	9.199	9.448	9.448	9.448	9.448	9.448	9.946	10.343	10.343	10.343	10.343	10.343	10.343	10.343	10.343	10.343	10.343	10.343	10.343	10.343	10.343	10.343	10.343	9.946	9.549	9.549	9.549	9.798	9.798	10.047	10.296	10.296	10.296	10.693	10.693	10.693	10.693	10.693	10.693	10.693	10.693	10.693	10.693	10.693
YPL120W	8.499	8.499	8.499	8.499	8.499	8.499	7.752	6.857	6.46	6.709	7.355	7.355	7.604	7.853	7.853	7.853	7.853	7.853	7.853	7.853	7.853	7.853	7.456	7.456	7.456	7.705	6.81	6.81	6.81	6.81	6.81	7.059	7.456	7.456	7.456	7.456	7.456	7.456	7.16	6.763	6.763	6.763	6.763	6.911	6.911	6.911	6.911	6.911	6.911
YNL206C	10.188	10.188	11.083	11.083	11.083	11.48	11.48	11.48	11.48	11.48	11.48	11.48	11.48	11.877	11.877	11.877	11.877	12.126	12.126	12.126	12.126	12.126	12.126	12.126	12.126	11.729	11.729	11.729	12.375	12.375	12.375	12.375	12.375	12.375	12.375	12.375	12.375	12.375	12.375	12.375	12.375	12.375	12.126	12.126	12.126	12.126	12.126	12.126	12.126
YLR055C	2.981	2.981	2.981	2.981	2.981	2.981	2.981	2.981	2.981	2.335	2.187	1.144	1.144	1.144	1.144	1.144	1.144	1.144	1.144	1.144	1.144	1.144	1.144	1.144	1.144	1.144	1.144	1.144	1.144	1.144	0.895	0.895	0.895	0.646	0.646	0.646	0.646	0.646	0.646	0.646	0.646	0.646	0.646	0.646	0.646	0.646	0.646	0.646	0.646
YMR294W	13.472	12.429	11.285	11.285	11.285	11.285	11.285	11.285	11.285	11.285	11.285	11.036	11.036	11.036	10.787	10.787	10.787	10.787	10.787	11.036	10.639	10.639	10.639	10.639	10.639	10.639	10.639	9.347	9.098	8.701	8.701	8.701	8.203	7.806	7.806	7.308	7.059	7.059	6.413	6.413	6.413	3.331	3.082	3.082	3.082	3.479	3.728	3.331	3.331
YOR147W	6.413	6.413	6.413	6.413	6.413	6.413	6.413	6.413	6.413	6.413	6.413	6.911	6.911	6.911	6.911	6.911	6.911	6.911	6.911	6.911	6.911	6.911	7.308	7.308	7.308	7.308	7.308	7.705	7.705	7.705	7.705	7.705	7.705	7.705	7.705	7.705	7.705	7.705	7.705	7.705	7.705	7.705	8.102	8.102	8.102	8.102	8.102	8.102	8.102
YLR047C	3.876	3.876	3.876	3.876	3.876	3.876	3.876	3.876	3.876	3.876	3.378	3.378	2.981	2.732	2.732	2.732	2.732	2.732	2.732	2.732	2.732	2.732	2.732	2.732	2.732	2.732	2.732	2.732	2.732	2.732	2.732	2.732	2.732	2.732	2.483	2.483	2.483	2.086	2.086	2.086	2.086	2.335	2.584	3.082	3.082	3.082	3.082	3.082	3.082
YOR185C	13.674	13.674	13.674	13.674	13.674	13.674	13.674	13.674	13.674	13.674	13.674	13.674	13.674	13.674	13.674	13.674	13.674	13.674	13.674	13.674	14.071	14.071	14.071	14.071	14.071	14.071	13.674	13.674	13.674	13.674	13.674	13.674	13.674	13.674	13.674	13.923	13.923	13.923	13.923	13.923	13.923	13.923	13.923	13.923	13.923	13.923	13.923	13.923	13.277
YKR002W	12.671	12.671	12.671	12.671	12.671	12.671	12.671	12.671	12.671	12.671	12.671	12.671	12.671	12.671	12.92	14.313	14.313	14.313	14.313	14.313	14.313	14.313	14.313	14.313	14.313	14.313	14.313	14.313	14.313	14.313	14.313	14.313	14.313	14.313	14.811	14.811	14.811	14.811	14.811	14.811	14.414	14.414	14.414	14.414	14.414	14.414	14.414	14.811	14.811
YML108W	6.514	6.514	6.514	6.514	6.514	6.514	6.514	6.514	6.514	6.763	6.763	6.763	7.012	7.012	7.012	7.409	7.409	6.514	6.117	7.51	7.759	7.759	7.759	7.759	7.759	7.759	7.759	7.759	7.759	8.008	7.759	7.759	8.156	8.156	7.907	7.907	7.907	7.907	7.907	7.759	7.759	7.759	8.008	8.405	8.405	8.654	8.405	8.405	8.405
YJL077C	13.216	13.216	13.216	13.216	12.57	12.57	12.57	12.57	12.57	12.57	12.57	11.13	9.69	9.044	8.546	8.546	8.546	8.546	8.546	8.546	8.546	8.546	8.546	7.9	7.9	7.651	7.402	7.402	7.402	7.402	7.402	7.402	4.771	5.02	6.46	6.46	6.709	6.709	6.709	6.709	6.709	6.709	5.666	6.164	6.164	6.164	6.164	6.164	6.164
YBR216C	7.409	7.409	6.763	6.265	6.117	5.37	3.93	3.93	3.93	5.37	4.475	4.724	4.724	4.724	4.724	4.724	4.475	4.475	4.475	4.475	3.728	3.479	3.479	3.23	3.479	4.771	5.666	7.557	7.557	7.954	7.954	7.954	7.954	7.954	7.954	8.203	10.491	11.137	11.137	11.137	11.534	11.534	11.931	12.18	12.18	12.577	12.974	12.974	13.223
YLR450W	4.421	4.421	4.421	4.421	4.421	4.421	4.421	4.421	4.421	4.421	4.67	4.67	4.919	4.919	4.919	4.919	4.919	4.919	4.919	4.919	4.919	4.919	4.919	4.919	4.919	4.919	4.919	4.919	4.919	4.919	4.919	4.919	4.919	4.67	4.67	4.67	4.67	4.421	4.421	4.421	4.172	4.172	4.172	4.172	4.172	4.172	4.172	4.172	4.172
YER116C	1.292	1.292	1.292	1.292	1.292	1.292	1.292	1.292	1.292	1.292	1.292	1.292	1.292	1.292	1.292	1.292	1.292	1.292	1.292	1.292	1.292	1.292	1.292	1.292	1.292	1.292	1.292	1.292	1.44	1.44	1.44	1.837	1.837	1.837	1.837	1.837	1.588	1.588	1.588	1.588	1.588	1.588	1.588	1.985	2.234	2.234	2.234	2.234	2.234
YBR153W	10.195	10.195	10.444	11.487	11.736	11.736	11.736	11.736	11.736	12.779	12.281	12.779	13.176	13.97	13.97	13.97	13.97	13.97	13.721	14.118	14.118	14.118	14.118	14.118	14.118	14.118	14.118	14.118	13.97	14.219	14.219	14.219	14.468	14.071	14.071	14.071	14.071	14.071	14.071	13.324	14.219	14.219	14.468	14.966	14.966	14.966	15.215	15.215	15.861
YDR044W	6.81	7.207	7.207	7.207	7.207	7.207	7.207	7.207	7.207	7.207	7.207	7.207	7.207	7.207	7.207	6.164	6.164	6.164	6.164	6.164	5.666	5.666	5.666	2.934	2.934	2.685	2.685	2.685	2.685	2.685	2.685	4.226	4.226	4.226	4.226	4.226	4.226	4.226	4.226	3.977	3.977	3.977	3.977	3.977	3.977	3.977	3.977	3.977	3.977
YMR304W	9.892	9.892	9.643	9.643	9.643	9.643	9.643	9.643	9.643	9.643	9.643	9.394	8.997	8.997	8.997	8.997	8.997	8.6	8.6	9.246	9.246	9.246	9.246	9.246	9.246	9.246	9.246	9.246	9.246	9.246	9.246	9.246	9.246	9.246	9.246	9.246	9.246	9.246	9.246	9.246	9.246	8.351	7.954	7.557	7.16	7.16	7.16	6.763	6.763
YPL010W	16.702	16.702	16.702	16.702	16.702	16.702	16.702	16.702	16.702	16.702	16.702	16.702	16.702	16.702	16.702	16.702	16.702	16.702	17.099	17.099	17.099	17.099	17.099	16.85	16.85	16.85	16.85	16.85	16.85	16.85	16.85	16.85	16.85	16.85	16.85	16.85	16.85	16.85	16.85	16.601	16.601	16.601	16.601	16.998	16.998	16.998	16.998	16.998	16.998
YLR152C	5.222	5.222	5.222	5.222	5.222	5.222	5.222	4.825	4.825	5.074	5.572	5.572	5.572	5.572	5.572	5.572	5.572	5.572	5.572	5.572	5.323	5.323	5.323	5.323	5.572	5.572	5.572	5.969	5.969	5.969	5.969	6.218	6.218	6.467	6.467	6.467	6.467	6.467	7.261	7.261	7.261	7.261	7.261	7.261	7.261	7.261	7.261	7.261	7.261
YDR176W	9.946	9.946	9.946	9.946	10.343	10.343	10.592	10.989	11.238	11.238	11.238	11.238	11.487	11.487	11.884	11.884	11.884	11.884	12.133	12.133	12.133	12.133	12.133	12.133	12.382	12.382	12.382	12.382	12.382	12.382	12.382	12.382	12.382	12.382	12.382	12.382	12.382	12.382	12.382	12.382	12.382	12.382	12.382	11.884	11.884	11.884	11.884	12.133	12.133
YNL110C	10.249	10.249	10.249	10.249	10.249	10.249	10.249	10.249	10.249	10.249	10.249	10.249	10.249	10.249	10.249	10.249	10.249	10.249	10.249	10.249	10.249	9.852	9.105	8.607	8.358	8.358	8.358	8.358	8.358	8.358	8.358	8.358	8.358	8.109	8.109	8.109	7.362	6.864	6.615	6.218	6.218	5.969	5.969	5.72	5.074	4.825	4.825	4.825	5.323
YML067C	1.891	2.14	2.14	2.14	2.14	2.14	2.389	3.035	3.284	4.327	6.514	6.514	6.514	6.514	8.849	8.849	9.098	9.098	9.098	9.347	9.347	9.347	9.347	9.347	9.347	9.347	9.347	9.347	10.141	12.227	12.227	12.476	12.476	12.476	12.476	12.725	12.725	12.725	12.725	12.725	13.122	13.122	13.122	13.122	13.519	13.768	13.768	13.768	13.768
YMR209C	2.187	2.187	2.187	2.187	4.125	4.374	7.604	7.604	7.604	8.001	8.896	8.896	9.293	9.293	9.542	9.542	9.542	9.542	9.542	10.289	10.935	11.332	11.332	11.581	11.83	11.83	11.83	11.83	11.83	11.83	12.476	12.725	12.725	12.725	12.725	12.725	12.725	12.725	13.371	13.371	13.371	13.371	13.371	13.371	13.371	13.371	13.371	13.371	13.371
YOR107W	1.541	1.541	1.541	1.541	1.292	1.292	1.292	1.292	1.292	1.292	1.292	1.292	1.292	1.292	1.292	1.292	1.292	1.292	1.292	1.292	1.292	1.292	1.292	1.292	1.292	1.541	1.541	1.541	1.541	1.541	1.541	1.541	1.541	1.541	1.541	1.541	1.541	1.541	1.79	1.79	1.79	1.541	1.541	1.79	1.79	1.79	1.79	1.79	1.79
YOR194C	14.071	14.32	14.32	14.32	14.32	14.32	14.32	14.32	14.32	14.32	14.32	14.32	14.32	14.32	14.32	14.717	14.717	15.363	15.363	15.363	15.363	15.363	15.363	15.363	15.363	15.363	15.363	15.363	15.363	15.363	15.363	15.363	15.363	15.363	15.363	15.363	15.363	15.363	15.363	15.363	15.363	15.363	15.363	15.363	15.363	15.363	15.363	15.363	15.363
YMR250W	8.95	8.95	8.95	8.95	8.95	8.95	8.95	8.95	8.95	8.95	8.95	8.95	8.95	8.95	8.95	8.95	8.055	7.806	7.557	6.366	5.969	5.572	5.572	5.572	5.572	6.07	6.07	6.07	6.07	6.07	5.821	5.821	5.821	6.568	6.568	6.817	6.568	6.171	6.171	6.171	6.171	6.171	6.171	6.171	5.922	5.922	5.922	5.922	5.922
YLR386W	12.227	12.227	12.227	11.978	11.332	10.935	10.935	10.935	10.935	10.538	9.643	8.997	8.6	8.6	8.6	8.6	8.351	8.351	8.351	7.954	6.265	5.619	5.619	5.868	5.619	5.619	4.179	4.179	4.179	4.179	4.179	4.179	4.28	4.031	4.031	3.782	4.179	4.428	4.428	4.428	4.428	4.428	4.428	4.428	4.428	4.428	4.428	4.428	4.428
YGL128C	16.251	16.251	16.251	16.251	16.251	16.251	16.251	16.648	16.648	16.648	16.648	16.648	16.648	16.648	16.648	16.648	16.648	16.648	16.648	16.648	16.648	16.648	16.648	16.648	16.648	16.648	16.648	16.648	16.648	16.648	16.648	16.648	16.648	16.897	16.897	16.897	16.897	16.897	16.897	16.897	16.897	16.897	15.854	15.854	15.457	15.457	15.457	15.457	15.457
YLR110C	3.876	3.876	2.584	2.584	2.981	2.981	2.981	2.981	2.981	2.981	2.981	2.981	2.981	2.981	2.981	2.981	2.981	2.981	2.981	2.981	2.981	2.584	2.584	2.584	2.335	2.335	2.335	2.335	2.335	2.335	2.335	2.335	2.335	2.086	2.833	2.833	2.833	2.833	2.833	2.833	2.833	2.833	2.833	2.833	2.833	2.833	2.833	2.833	2.833
YJL010C	8.102	8.102	8.102	8.102	8.102	8.102	8.102	8.102	7.705	8.102	8.102	8.102	8.102	8.102	8.102	7.207	6.958	7.207	7.604	7.853	7.853	7.853	7.853	8.351	8.351	8.351	8.351	8.351	8.748	9.145	9.145	9.394	9.791	9.791	9.791	9.791	9.791	9.791	9.791	9.791	9.791	9.791	9.791	9.791	9.791	9.791	10.289	10.289	10.289
YGL108C	6.063	6.063	6.312	6.312	7.355	7.355	7.355	7.355	7.355	7.355	7.355	6.958	6.958	6.958	7.207	7.207	7.207	7.207	7.207	7.207	7.207	7.207	7.207	7.456	7.456	8.102	8.102	8.351	8.351	8.351	8.351	8.351	8.351	8.351	8.351	8.351	8.351	8.351	8.351	8.351	8.351	8.351	8.351	8.351	8.351	8.351	8.351	8.351	8.102
YGL247W	10.141	10.141	10.141	10.141	10.141	10.141	10.141	10.141	10.141	10.538	10.935	10.935	11.332	11.332	11.332	9.892	9.495	9.098	9.098	10.141	12.725	12.725	12.725	12.725	12.725	12.725	12.328	12.328	12.328	12.328	12.328	12.328	12.328	11.931	11.931	11.931	11.931	11.931	11.931	12.18	12.577	12.826	12.826	13.075	13.075	13.075	13.075	13.075	13.075
YDR270W	11.379	11.379	11.379	11.776	11.776	11.776	11.776	11.776	11.13	11.527	11.527	11.527	11.527	11.527	11.527	11.527	11.13	11.13	11.13	11.13	11.13	11.13	11.13	11.13	11.13	11.13	11.13	11.13	11.13	11.13	11.13	11.13	10.336	9.838	9.441	9.441	8.795	7.604	7.604	7.604	7.604	7.853	8.896	8.896	9.394	9.394	9.394	9.394	9.394
YLR119W	9.394	9.394	9.394	9.394	9.394	9.394	8.748	7.853	7.853	7.853	7.207	6.561	6.164	6.164	6.164	6.164	6.164	6.312	6.312	6.312	6.312	6.312	6.312	6.312	5.269	5.269	4.522	4.522	4.522	4.522	5.168	5.565	5.565	6.709	6.958	7.207	7.207	7.207	7.207	8.25	8.25	8.25	8.25	8.647	8.647	9.044	8.647	8.647	8.647
YJL146W	12.476	13.122	13.371	13.371	13.371	13.371	13.371	13.371	13.371	13.371	13.869	13.869	13.869	13.869	13.869	13.869	13.869	13.472	13.472	13.472	13.472	13.472	13.472	13.472	13.472	13.472	13.472	13.472	12.826	12.18	11.783	11.783	11.783	11.534	11.534	11.285	11.285	10.888	9.892	8.997	8.748	8.748	8.748	9.939	9.939	10.336	10.336	10.336	9.939
YLR234W	8.149	8.149	8.149	8.546	8.398	8.795	8.546	8.546	8.943	8.943	8.943	9.192	8.943	8.943	8.943	8.943	7.503	7.503	8.001	8.499	8.499	8.499	8.499	8.499	8.499	8.499	8.499	8.499	8.499	8.499	8.499	8.499	9.293	9.293	9.293	9.293	8.896	8.896	8.896	8.896	9.939	9.939	9.939	9.939	9.939	9.939	9.939	9.939	9.939
YNL302C	7.308	7.308	7.308	7.308	6.662	6.662	5.37	5.37	5.121	5.121	5.121	5.121	5.121	5.121	5.121	5.121	5.121	5.121	4.226	3.977	3.977	3.977	3.977	3.977	3.977	3.977	3.977	3.977	2.537	2.786	2.786	2.786	2.786	2.288	1.79	1.292	1.292	1.292	1.292	1.292	1.292	1.292	1.292	0.895	0.895	0.895	0.895	0.646	0.646
YKL155C	9.993	9.993	10.242	9.448	8.405	8.553	8.95	8.95	8.95	8.95	8.95	8.95	8.95	8.802	8.802	9.3	9.3	9.549	10.74	12.133	12.133	13.277	13.028	13.028	13.923	13.923	13.923	14.569	14.569	14.569	14.569	14.569	15.316	14.172	16.904	16.904	17.153	17.153	17.947	18.593	19.239	19.239	19.239	19.239	19.239	19.239	19.239	19.239	19.239
YLR454W	11.527	11.527	11.527	11.527	11.527	11.924	11.924	11.924	11.924	11.924	11.924	11.924	11.924	11.924	11.924	11.924	11.924	11.924	11.924	11.924	11.924	11.924	11.924	11.924	11.924	11.924	11.924	11.924	11.924	11.924	11.675	11.675	11.426	11.177	11.177	11.177	11.177	11.177	11.177	11.177	11.177	11.177	11.177	10.134	8.445	8.445	8.048	8.048	5.612
YNL189W	3.977	3.977	3.977	3.977	3.977	3.977	3.977	3.977	3.977	4.226	4.226	4.226	4.226	4.226	4.226	4.226	4.226	4.226	4.226	4.226	4.226	4.226	4.226	4.226	4.226	4.226	4.226	4.226	4.226	4.226	4.226	4.226	4.226	4.226	4.226	4.226	4.226	3.829	3.829	3.829	3.829	3.829	3.829	3.829	3.829	3.829	3.829	3.829	3.58
YGL037C	0	0	0	0	0	0	0	0	0	0	0	0	0	0	0	0	0	0	0	0.646	0.646	0.646	0.646	0.646	0.646	0.646	0.646	0.646	0.646	0.646	0.646	0.646	1.043	1.043	1.043	1.043	1.043	1.043	1.043	1.043	1.043	1.043	1.938	1.938	1.938	1.938	1.938	1.938	1.938
YHR046C	7.059	7.705	7.705	7.705	7.705	7.705	7.705	7.705	7.705	9.394	10.935	11.184	11.184	11.433	11.433	11.433	11.433	12.476	12.476	12.476	12.873	12.873	12.873	13.122	13.519	13.519	13.519	13.519	13.916	13.916	13.916	13.916	13.916	13.916	13.916	13.916	13.916	13.916	13.916	13.916	14.165	13.916	13.916	13.916	13.916	13.916	13.916	13.916	13.916
YDR254W	6.218	6.218	6.218	6.218	6.218	6.218	6.218	6.218	6.218	6.218	6.218	6.218	6.218	6.218	6.218	6.218	6.218	6.218	6.218	6.218	6.218	6.218	6.218	6.218	6.218	5.969	5.969	5.969	5.969	6.218	6.218	6.218	6.218	6.218	5.969	5.969	5.969	5.969	5.969	5.969	5.969	5.969	5.969	5.969	5.72	5.471	5.471	5.471	5.471
YOL124C	3.681	3.681	3.681	3.681	3.681	3.681	3.681	3.681	3.93	4.327	4.327	4.327	4.327	4.724	4.973	6.662	9.596	9.596	9.993	10.242	10.242	10.242	10.242	10.74	11.783	11.783	11.783	12.032	12.032	12.032	12.032	12.429	12.429	12.826	12.826	12.826	13.223	13.223	13.223	14.118	14.118	14.118	14.367	14.367	14.367	14.367	14.367	14.367	14.616
YPR169W	7.705	7.705	7.705	9.246	9.246	9.246	9.246	9.246	9.246	10.686	10.686	10.935	11.83	11.83	12.079	12.079	12.079	12.079	12.476	12.476	12.476	12.974	12.974	12.974	13.223	13.472	16.103	16.103	16.103	15.955	15.955	17.099	17.099	17.348	17.348	17.348	17.348	17.348	17.348	17.348	17.348	17.348	17.348	16.951	16.951	16.951	16.951	16.554	16.554
YCL033C	4.374	3.977	3.977	3.977	3.479	3.082	2.833	3.728	3.977	6.312	6.312	6.312	6.312	6.312	6.312	6.958	7.557	7.308	7.557	7.557	8.748	10.733	10.982	13.021	13.021	13.021	13.021	13.27	13.27	13.27	13.519	13.519	13.519	14.165	14.414	14.663	14.811	14.811	14.811	14.811	14.811	14.811	14.811	14.811	14.811	14.811	14.811	15.706	15.706
YER055C	9.394	9.394	9.791	9.791	9.791	10.04	10.04	10.04	10.04	10.04	10.04	10.04	10.04	10.04	10.289	10.289	10.289	10.289	10.289	10.289	10.04	10.04	10.04	10.04	10.04	10.04	10.04	10.04	10.04	10.04	10.04	10.04	10.04	10.04	10.04	10.04	10.04	10.04	10.04	10.04	10.04	10.04	10.04	10.04	9.791	9.643	9.643	10.04	10.04
YHR072W	5.518	5.915	5.915	5.915	6.561	6.958	6.958	6.958	6.958	6.958	6.958	6.709	7.752	8.398	10.188	10.188	10.585	10.585	10.585	10.585	10.834	10.834	10.834	10.834	11.083	11.083	11.083	11.083	11.083	11.083	11.083	10.437	10.935	11.433	11.433	12.079	12.079	12.079	12.079	12.079	12.079	12.079	12.328	12.577	12.577	13.223	13.223	13.223	12.974
YML088W	10.141	10.141	10.141	10.141	10.141	10.141	10.538	10.538	10.538	10.538	10.538	10.538	10.538	10.538	10.538	10.538	10.538	10.538	10.538	10.538	10.787	10.787	10.787	10.787	10.787	10.787	10.787	10.787	10.787	10.787	10.787	10.787	10.787	10.787	10.787	11.285	10.888	10.888	11.137	11.137	11.137	11.386	11.137	11.137	10.888	10.888	10.639	8.701	8.304
YOR216C	8.546	8.943	8.694	8.694	8.694	8.694	8.694	8.694	8.694	8.694	8.943	8.943	8.943	8.546	8.795	8.795	8.795	8.795	8.795	8.795	8.001	8.001	8.25	8.499	8.499	8.499	8.748	9.542	9.791	9.791	10.04	10.787	11.682	11.682	11.682	11.682	11.682	11.682	11.682	11.682	11.682	11.682	11.682	11.682	11.682	11.682	11.682	11.682	12.079
YJL042W	9.596	9.596	9.596	9.596	9.845	9.845	9.596	9.596	9.596	9.596	7.557	7.954	7.954	7.954	7.954	7.954	7.954	7.059	7.059	7.059	7.059	7.059	7.059	7.059	7.059	7.059	7.059	6.662	6.413	5.767	5.767	5.767	5.37	5.37	5.37	5.37	5.37	5.37	5.767	5.767	5.767	5.767	5.767	5.767	5.767	5.767	5.767	5.767	5.767
YAL025C	15.013	15.013	15.013	15.013	15.013	15.013	15.013	15.013	15.013	15.013	15.013	15.013	15.013	15.013	15.013	15.013	15.013	15.013	15.013	15.013	15.013	15.013	15.013	15.013	14.219	13.97	13.97	13.97	13.97	13.97	13.97	13.97	13.97	13.97	13.97	13.721	13.721	13.472	13.472	13.472	13.472	13.472	13.472	13.472	13.472	13.472	13.472	13.472	13.472
YJR091C	14.266	14.266	13.768	13.519	13.519	13.27	12.873	12.873	12.873	12.873	12.873	12.476	12.079	12.079	12.079	12.079	12.079	12.079	12.079	12.079	11.682	11.036	10.787	9.246	9.246	9.643	9.643	9.643	9.643	9.643	8.748	8.748	8.748	8.748	8.499	9.145	9.145	9.394	9.145	9.145	9.145	9.145	8.001	7.752	7.752	7.752	7.752	7.355	7.355
YMR265C	1.79	1.79	1.79	1.79	1.79	1.79	1.79	1.79	2.187	2.187	2.187	3.082	3.728	5.417	5.417	5.666	5.666	5.666	5.666	5.666	5.666	5.666	5.666	5.666	5.666	5.666	5.666	5.666	5.666	5.666	5.666	6.164	6.164	6.164	6.164	6.164	6.662	6.662	6.662	6.662	6.662	6.662	6.662	6.662	6.662	6.662	6.662	6.662	6.662
YPL107W	4.825	4.825	6.615	8.95	10.639	10.639	10.639	10.639	10.639	10.639	10.639	10.639	10.639	10.639	10.639	11.137	11.386	11.386	11.783	11.783	11.783	11.783	11.783	11.783	12.678	14.219	15.363	15.114	15.114	15.114	15.363	15.363	15.363	15.363	15.363	15.612	16.11	16.11	16.11	16.11	16.11	16.11	16.11	16.11	16.756	16.756	16.507	16.507	16.507
YHR061C	10.935	10.935	10.935	10.935	10.686	10.787	10.787	10.787	10.787	10.787	10.787	10.787	10.787	10.787	10.787	10.787	10.787	10.787	10.787	10.787	10.787	10.787	10.787	10.787	10.787	10.787	10.787	11.036	11.036	11.036	11.036	11.036	11.036	11.036	11.036	11.036	11.036	11.036	11.036	11.036	11.036	11.036	11.036	11.036	10.639	10.639	10.639	10.639	10.639
YBR039W	14.515	14.515	14.515	14.515	14.515	14.515	14.515	14.515	14.515	14.266	14.266	14.266	14.266	14.266	14.266	14.266	14.017	14.017	14.017	14.017	14.017	14.017	14.017	14.017	14.017	14.017	14.017	14.266	14.266	14.266	14.266	14.266	14.266	14.266	14.515	14.515	14.515	14.515	14.515	14.515	14.515	14.515	14.515	14.515	14.515	14.515	14.515	14.515	14.515
YER049W	8.304	8.553	8.553	8.156	8.156	8.156	7.907	7.907	7.907	9.098	9.098	9.098	9.098	9.098	9.098	9.098	8.701	8.701	8.701	8.701	8.701	8.95	8.95	8.95	8.95	8.95	8.95	8.95	8.95	8.95	8.95	8.701	8.701	8.701	8.701	8.701	8.701	8.701	8.701	8.701	8.701	8.701	8.701	8.701	8.701	8.701	8.701	8.701	8.701
YJL030W	3.93	3.183	3.183	3.432	3.432	3.432	3.432	2.786	2.786	2.786	3.681	3.681	3.681	3.681	3.183	2.934	2.786	3.035	3.432	4.327	5.37	5.37	5.37	5.37	5.37	5.37	5.37	4.872	5.121	5.37	6.413	6.413	6.413	6.413	6.413	6.911	6.662	6.662	7.16	7.16	7.16	7.16	7.16	7.806	7.557	7.954	8.203	8.203	8.203
YNL169C	10.188	10.834	11.083	11.332	12.079	12.079	12.577	12.577	12.577	12.577	12.577	12.577	12.577	12.577	12.577	12.577	12.577	12.577	12.725	12.974	12.974	12.974	12.974	12.974	12.974	12.577	12.577	12.577	13.075	13.075	13.075	13.075	13.075	13.324	13.324	13.324	13.324	13.324	13.324	13.324	13.324	13.324	13.324	13.324	13.324	13.324	13.324	13.721	13.721
YMR201C	12.631	12.631	13.775	13.775	13.775	13.775	13.775	14.172	14.172	14.172	14.172	14.172	14.569	14.569	14.32	14.32	14.32	14.32	14.32	14.32	14.32	14.32	14.32	14.32	14.32	14.32	14.071	14.071	14.468	14.468	14.468	14.468	14.468	14.468	14.468	14.468	14.468	14.468	14.468	14.468	14.468	14.717	14.717	14.717	14.717	14.717	14.468	14.717	14.717
YOR004W	3.782	3.782	3.782	3.782	3.782	4.428	4.428	4.428	4.428	4.428	4.428	4.428	4.428	5.471	6.117	6.615	7.261	7.261	7.51	8.405	8.405	8.405	8.405	8.405	8.405	8.405	8.405	8.405	8.405	8.405	8.405	8.405	8.405	8.802	8.802	8.802	8.802	8.802	8.802	8.802	8.802	8.802	8.802	8.802	8.802	8.802	9.051	9.051	9.051
YDR294C	6.46	8.25	8.25	9.791	10.04	10.04	10.538	10.538	10.538	10.538	10.538	10.538	10.538	10.538	10.935	11.332	11.332	11.332	11.332	11.332	11.332	11.332	11.332	11.581	11.581	12.873	13.27	13.768	13.768	14.017	14.017	13.62	13.62	14.266	14.266	14.266	14.266	14.266	14.266	14.266	14.266	14.266	14.266	14.266	14.266	14.266	14.266	14.266	14.266
YOL059W	11.83	11.83	11.83	11.83	11.83	11.83	12.079	11.931	11.931	11.682	11.682	11.682	11.682	11.682	11.682	12.18	12.429	12.429	12.429	12.429	12.429	12.429	12.429	12.429	12.429	12.826	13.223	13.223	13.223	13.223	12.826	12.826	12.826	13.223	13.869	13.869	13.869	13.869	13.869	13.869	13.869	13.869	14.266	14.266	14.266	14.266	14.266	14.266	14.266
YNR061C	0.397	0.397	0.397	0.397	0.397	0.397	0.397	0.397	0.397	0.397	0.397	0.397	0.397	0.397	0.397	0.397	0.397	0.397	0.397	0.397	0.397	0.397	0.397	0.397	0.397	0.397	0.397	0.397	0.397	0.397	0.397	0.397	0.397	0.794	1.44	1.44	2.335	2.584	2.584	2.584	2.584	2.584	2.584	2.584	2.584	2.584	3.479	3.977	5.02
YJL144W	7.853	7.853	7.853	7.853	7.853	7.853	7.853	7.853	7.853	7.853	7.853	7.853	7.853	7.853	7.853	7.853	7.853	7.853	7.853	7.853	7.853	7.853	7.853	7.853	7.853	7.853	7.853	7.853	7.456	6.709	6.709	6.709	6.709	6.46	5.417	5.269	7.059	6.81	7.207	7.207	7.456	7.456	8.203	8.701	11.137	11.137	11.137	11.137	11.137
YDR288W	13.068	10.733	9.293	8.943	8.546	8.546	9.044	8.647	8.896	8.896	9.293	9.293	9.542	9.542	9.542	9.542	9.542	9.542	9.293	8.896	8.896	8.896	8.25	7.853	7.806	7.806	7.806	7.806	7.806	7.806	8.203	8.203	8.203	8.203	8.203	8.203	8.203	8.203	7.954	7.954	8.849	8.849	9.246	9.246	9.246	9.246	8.997	8.997	9.394
YMR181C	12.913	12.664	13.061	14.602	15.349	15.349	15.349	15.349	15.349	15.598	15.847	16.096	16.096	16.096	16.096	15.699	15.948	15.948	16.594	15.403	16.944	16.944	16.944	16.944	16.944	17.738	17.738	17.738	17.738	17.738	17.738	17.738	17.738	17.738	18.135	18.135	18.135	18.135	18.532	18.135	18.135	18.135	18.135	18.135	18.135	18.135	18.135	18.135	18.135
YJL118W	4.226	4.226	4.623	4.623	4.623	4.623	4.872	5.915	5.915	6.312	6.709	6.709	6.709	6.958	6.958	6.958	7.207	7.207	7.207	7.207	6.958	7.207	7.604	7.604	7.604	7.604	7.604	7.604	7.604	7.604	7.604	7.604	7.604	8.102	8.102	8.499	8.499	8.499	8.499	8.499	8.748	8.748	8.748	8.748	8.748	8.997	10.935	12.227	13.916
YHR119W	5.915	5.915	5.915	5.915	5.915	5.915	4.125	3.627	4.125	4.374	5.666	7.207	7.207	6.81	6.81	6.81	6.81	6.81	6.81	6.81	6.561	6.561	6.561	6.561	7.207	7.207	7.207	7.207	7.207	7.207	7.207	7.207	7.207	7.456	7.456	7.456	7.456	7.456	7.456	7.456	7.456	7.456	7.456	7.456	7.456	7.456	7.456	7.456	7.456
YGR136W	13.27	13.27	13.27	14.313	14.313	14.313	14.562	14.562	14.562	14.562	14.562	14.562	14.811	14.811	14.811	14.811	14.811	14.811	14.811	14.811	14.811	14.811	14.562	14.562	14.313	14.064	14.064	14.064	14.064	14.064	14.064	14.064	14.064	14.313	13.916	13.916	13.916	13.916	13.519	13.519	13.519	13.519	13.519	13.519	13.519	13.519	13.519	13.519	13.519
YBR229C	8.156	8.304	8.701	8.701	8.701	8.701	9.098	8.849	9.098	9.098	9.495	9.993	9.993	9.993	10.639	11.036	11.036	11.036	11.036	11.036	11.036	11.036	11.83	11.83	11.83	11.83	11.83	11.83	11.83	11.83	11.83	11.83	12.079	12.079	12.079	12.079	12.079	12.079	12.079	12.079	12.079	12.079	12.079	12.079	12.079	12.079	12.079	12.079	12.079
YDR257C	17.543	17.543	17.543	17.543	17.543	17.543	18.438	18.438	18.438	18.438	18.835	19.481	19.481	19.481	19.481	19.481	19.481	19.481	19.481	19.481	19.481	19.481	19.481	19.481	19.481	19.73	19.73	19.979	19.979	19.979	19.979	19.979	19.979	19.979	19.979	19.582	19.582	19.831	19.582	19.582	19.582	19.582	19.582	19.333	19.582	19.582	19.185	19.185	19.185
YHR194W	7.907	7.907	7.907	7.907	7.409	7.705	8.25	8.647	8.647	8.647	8.001	8.001	8.398	9.192	9.441	9.441	9.441	9.441	9.69	9.69	9.69	9.939	10.686	10.686	10.686	10.686	10.686	10.437	10.437	10.437	10.686	11.083	11.729	13.815	13.815	14.064	14.064	14.064	14.064	14.064	14.064	14.064	14.313	14.313	14.313	14.313	14.71	15.107	15.356
YJL194W	0.747	0.747	0.747	0.747	0.747	0.747	0.747	0.747	0.747	0.747	0.747	0.747	0.747	0.747	0.747	0.498	0.498	0.498	0.498	0.498	0.498	0.498	0.498	0.498	0.498	0.498	0.498	0.498	0.498	0.498	0.498	0.249	0.249	0.249	0.249	0.249	0.249	0.249	0.249	0.249	0.249	0.249	0.249	0.249	0.249	0.249	0.249	0.249	0.249
YMR199W	12.133	12.382	12.382	12.631	12.631	12.631	12.631	12.631	12.631	12.631	12.631	12.88	12.88	12.631	12.631	12.631	12.631	12.631	12.631	12.631	12.631	12.631	12.382	11.736	11.985	11.339	11.191	11.191	11.689	11.44	11.44	11.44	11.689	11.689	11.689	11.689	11.689	11.689	11.689	11.689	11.689	11.689	10.693	10.693	10.693	10.693	10.693	10.693	10.693
YJR118C	2.934	3.977	3.977	3.977	4.226	4.226	4.226	4.226	4.226	3.977	4.226	4.226	4.226	5.02	5.269	5.269	5.269	5.269	5.518	5.518	5.518	7.207	7.207	7.207	7.207	7.207	7.207	7.456	8.351	8.6	8.849	8.849	8.849	8.849	8.849	8.849	8.849	8.849	9.098	9.098	9.098	9.098	9.098	9.098	9.098	9.098	9.098	9.098	9.098
YDL165W	9.542	9.791	6.359	5.713	5.713	5.713	5.713	6.211	6.46	7.752	9.542	9.542	9.542	9.542	9.542	9.542	9.542	9.542	9.542	9.542	9.542	9.542	9.939	11.231	11.231	11.231	11.231	11.231	11.231	11.231	10.834	10.834	10.834	11.083	11.332	11.332	11.332	11.332	11.332	11.332	11.332	11.581	11.581	11.83	11.83	11.83	11.83	11.83	11.433
YMR002W	0.747	0.498	0.498	0.498	0.498	0.498	0.498	0.498	0.498	0.498	0.498	0.498	0.498	0.498	0.498	0.498	0.498	0.498	0.498	0.498	0.498	0.498	0.249	0.249	0.249	0.249	0.249	0.249	0.249	0	0	0	0	0	0	0	0	0	0	0	0	0	0	0	0	0	0.249	0.498	0.498
YNL039W	15.605	15.605	15.605	15.605	15.605	15.605	16.103	16.103	16.103	16.103	16.103	16.103	16.352	16.352	16.352	16.352	16.352	16.352	16.352	16.352	16.352	16.352	16.352	16.749	16.749	16.749	16.749	17.146	17.146	17.146	17.146	17.395	17.395	17.395	17.395	17.395	17.395	17.395	17.395	17.395	17.146	17.146	17.395	17.146	17.146	17.146	16.897	16.897	16.897
YJL149W	1.043	0.794	0.794	0.794	0.794	0.794	0.794	0.794	0.794	0.794	0.794	0.794	0.794	0.794	0.794	0.794	0.794	0.397	0.397	0.794	0.794	0.794	0.794	0.794	0.794	0.794	0.794	0.794	0.794	0.794	0.794	0.794	0.397	0.397	0.397	0.794	0.794	0.794	0.794	0.794	0.794	0.794	0.794	0.794	0.794	0.794	0.794	0.794	0.794
YMR319C	3.082	3.082	3.082	3.082	3.082	3.082	3.082	3.082	3.082	3.082	3.082	3.082	3.082	3.082	2.187	2.187	2.436	2.833	2.833	2.833	2.833	2.833	2.833	2.833	2.833	2.833	2.833	2.833	2.833	2.436	2.436	2.436	2.436	2.436	2.436	2.436	2.436	2.436	2.436	2.436	2.436	2.436	2.436	2.436	1.938	1.938	1.938	1.938	1.938
YHL040C	3.136	2.49	2.49	2.49	2.49	2.49	2.49	2.49	2.49	2.49	2.49	2.49	2.49	2.49	2.49	2.49	2.49	2.49	2.49	2.49	3.284	3.284	4.327	4.327	4.327	4.327	4.327	4.327	4.327	4.327	4.327	4.327	4.327	4.327	4.327	4.327	4.327	4.475	4.475	4.475	4.724	4.724	4.724	4.724	4.724	5.121	5.121	5.121	5.121
YFR024C-A	9.791	9.791	9.791	9.791	9.791	9.791	9.791	9.791	9.791	9.791	9.791	9.791	9.542	9.293	9.293	9.293	9.293	9.293	9.293	9.293	9.293	9.293	9.293	7.604	7.308	7.308	7.308	6.911	7.16	7.16	7.16	7.16	7.16	7.16	6.117	5.868	5.868	5.868	5.868	5.868	5.619	6.117	6.117	6.514	6.763	8.156	8.553	8.553	9.697
YKL152C	0.249	0.249	0.249	0.249	0.249	0.646	0.646	0.646	0.895	0.895	0.895	0.895	0.895	1.292	1.292	1.292	1.292	1.292	1.292	1.292	1.541	1.541	1.541	1.541	1.541	1.541	1.541	1.541	1.541	1.541	1.541	1.541	1.541	1.79	1.79	1.79	1.79	1.79	1.79	1.79	1.79	1.79	1.79	1.79	1.79	1.79	1.79	1.79	1.79
YIL079C	10.343	10.094	10.094	9.845	9.845	9.845	9.845	9.845	9.845	9.845	9.845	9.845	9.845	9.845	9.845	9.845	9.845	9.845	9.845	9.596	9.596	9.596	9.596	8.802	8.802	8.405	6.763	6.117	6.117	6.117	6.117	6.117	6.117	6.117	6.117	6.117	5.868	4.078	4.078	4.078	4.078	4.078	3.829	3.829	3.829	3.082	3.082	3.082	3.082
YBL026W	8.304	8.304	8.304	8.304	8.304	8.304	8.055	8.055	8.055	8.055	8.055	8.055	7.806	7.806	7.806	7.806	7.806	7.806	7.806	7.806	7.806	7.557	7.557	7.308	7.308	7.308	7.308	7.059	6.81	6.016	5.518	5.518	5.269	5.269	5.269	5.02	5.02	4.374	4.374	4.374	4.374	4.374	4.125	3.331	3.331	3.331	3.331	3.331	3.331
YPL115C	9.441	9.441	9.441	9.441	9.69	9.69	9.69	9.69	9.939	9.939	9.939	9.939	9.939	14.064	14.064	14.064	14.71	14.71	14.71	15.107	15.107	15.107	15.753	15.753	15.753	15.753	15.753	15.753	15.753	15.753	16.15	17.193	17.193	17.193	17.193	17.193	17.193	17.193	17.193	17.193	17.193	17.193	17.193	17.193	17.193	17.193	17.59	17.59	17.59
YLR384C	8.25	8.25	8.499	8.499	8.499	8.25	8.647	7.503	7.503	7.503	7.503	7.503	7.503	7.503	7.503	7.503	6.709	6.709	6.709	6.46	6.413	7.16	7.16	7.16	7.16	7.16	7.16	6.763	6.763	6.366	6.366	6.117	6.366	6.864	6.864	6.864	6.864	6.864	7.113	7.113	7.113	7.113	7.113	7.113	7.113	7.113	7.113	7.113	7.113
YIL098C	5.417	5.168	5.417	5.168	5.168	5.168	5.168	4.771	4.522	4.522	4.522	4.522	4.522	3.479	3.479	3.479	3.479	3.479	3.23	2.833	2.833	2.833	2.833	1.938	1.938	1.689	1.689	1.938	1.938	2.187	2.833	3.082	3.728	3.728	3.728	3.728	4.522	4.522	4.522	4.522	4.771	6.81	8.6	8.6	8.6	8.6	8.6	8.6	8.6
YDR416W	8.654	8.654	8.405	8.405	8.405	8.405	8.156	8.156	8.156	8.156	7.51	8.304	7.658	7.658	7.658	7.658	7.658	7.658	7.409	7.16	6.911	6.911	7.059	6.81	6.81	6.561	6.164	5.269	5.02	5.02	5.02	5.02	5.02	5.02	5.02	5.02	5.02	5.02	5.02	4.771	5.417	4.919	4.67	4.919	7.153	7.402	9.589	9.986	9.986
YDR517W	10.484	10.484	10.484	10.484	10.484	10.484	10.484	10.484	10.484	10.484	10.087	10.087	9.939	9.293	9.293	9.293	8.647	8.647	7.853	7.355	7.355	7.355	7.355	7.355	7.355	7.355	7.106	7.106	7.106	7.106	7.106	7.106	7.106	7.355	7.106	7.355	6.958	6.958	6.958	6.958	5.417	5.915	5.915	5.915	5.915	5.915	5.02	5.02	5.02
YLR148W	3.681	3.681	3.681	3.681	3.681	3.681	3.681	3.681	3.681	3.681	3.681	3.681	3.681	3.432	3.183	3.183	3.183	3.58	3.58	3.58	3.58	3.58	3.58	3.58	3.58	3.58	3.58	3.58	3.58	4.078	4.078	4.078	4.078	4.078	4.078	4.078	3.829	3.829	2.934	2.934	2.288	2.288	2.288	2.288	2.288	2.288	2.288	2.288	2.288
YLR337C	0	0	0	0	0	0	0.397	0.397	0.397	0.397	0.397	0.397	1.191	1.191	1.191	1.191	1.588	1.588	1.588	1.588	2.086	2.086	3.129	3.129	3.129	3.129	3.129	3.378	3.378	3.378	3.378	3.627	3.627	3.627	3.627	3.627	3.876	3.876	3.876	4.771	4.771	4.771	4.771	4.771	4.771	4.771	4.771	5.269	5.518
YNL291C	11.675	11.675	11.675	11.675	11.675	11.675	11.675	11.675	11.675	11.675	11.675	11.924	11.924	11.924	11.924	11.924	11.924	11.924	12.173	12.173	12.173	12.173	12.173	12.173	12.173	11.527	11.527	11.527	11.13	11.13	11.13	11.13	11.13	11.13	11.13	11.13	11.13	11.13	11.13	11.13	11.379	11.379	11.379	11.379	11.379	11.379	11.379	11.379	11.379
YGR098C	4.031	4.825	4.576	4.825	4.825	4.825	4.825	4.825	4.825	4.825	4.825	4.825	4.825	4.825	4.825	4.825	4.825	4.825	3.93	2.537	2.537	3.58	3.58	3.58	3.58	3.58	3.58	3.977	3.977	4.374	4.374	4.374	5.417	5.417	5.417	5.417	5.417	5.814	5.814	5.814	5.565	5.814	5.814	6.561	6.561	6.561	6.561	6.561	6.561
YDL147W	13.869	13.869	13.869	13.869	13.869	13.472	13.472	13.472	13.472	13.472	13.472	13.472	13.472	13.472	13.472	12.826	12.826	12.826	12.826	12.826	12.826	12.826	12.826	12.079	11.184	10.787	10.787	10.787	10.787	10.787	10.787	10.787	10.787	11.184	11.184	11.184	11.184	11.184	10.538	10.04	10.04	10.04	8.896	7.456	7.456	7.456	7.456	7.456	7.456
YJR122W	3.728	3.728	3.728	3.728	3.728	3.728	3.728	3.728	3.728	3.728	3.728	3.728	3.728	3.728	3.728	3.728	3.977	3.977	3.977	3.728	3.728	3.728	3.728	3.728	3.728	3.728	3.977	3.977	3.977	3.977	3.977	3.977	3.977	3.977	3.977	3.977	3.977	3.977	3.977	3.977	3.977	3.977	3.331	2.934	2.934	2.934	2.934	2.934	2.934
YOL056W	11.13	11.13	11.13	11.379	11.379	11.379	11.379	11.379	11.379	11.379	10.336	10.087	9.838	9.838	9.838	9.838	9.838	9.838	9.838	7.207	7.604	8.694	9.542	9.542	10.289	10.289	10.289	10.686	10.686	10.437	10.437	10.437	10.437	10.437	10.437	10.437	10.538	10.289	10.289	10.289	11.433	12.476	12.476	12.476	12.476	12.476	12.476	12.079	12.079
YMR268C	8.102	8.102	8.102	8.102	8.102	8.102	8.102	8.102	8.102	7.705	7.705	6.81	5.915	6.063	6.413	6.413	6.413	6.413	6.164	5.518	4.374	4.125	4.125	4.125	5.02	5.666	6.312	6.709	8.997	8.997	9.394	9.394	9.394	9.394	9.394	9.394	10.686	10.686	11.083	11.083	11.083	11.083	11.877	11.877	11.877	11.877	11.877	11.877	11.877
YNL075W	13.371	13.371	13.371	13.371	13.371	13.122	13.122	13.122	13.122	13.519	13.519	13.519	13.519	13.519	13.519	13.519	13.519	13.519	13.519	13.519	13.519	13.519	13.519	13.519	13.916	13.916	13.916	13.916	13.916	13.916	13.916	13.916	13.916	13.916	13.916	13.916	13.916	13.916	13.916	13.916	13.916	13.916	13.916	13.916	13.916	13.916	13.519	13.27	13.27
YER056C-A	8.452	7.409	7.409	7.409	7.409	7.409	7.409	7.409	7.409	7.409	7.409	7.409	7.409	7.409	7.409	7.409	7.409	7.409	7.409	7.409	7.409	7.16	7.16	7.16	7.16	7.16	7.16	6.763	6.763	6.763	6.514	5.868	5.868	5.868	5.868	5.868	5.868	5.619	5.121	5.121	5.121	5.121	4.623	3.23	3.23	3.23	3.23	3.23	3.23
YOL140W	10.585	10.585	10.585	11.48	11.48	11.729	11.729	12.126	12.126	12.126	12.126	12.126	12.126	12.126	11.332	11.083	11.083	11.083	10.686	10.686	10.935	11.184	11.184	11.83	11.83	11.83	11.83	12.476	13.122	11.433	11.83	11.83	12.227	13.27	13.27	13.27	13.27	13.27	13.27	13.27	13.519	13.768	15.161	15.161	15.161	15.161	15.161	15.955	15.955
YPL076W	5.269	5.518	5.518	5.518	5.518	5.121	5.518	5.518	5.518	5.518	5.518	4.475	4.475	4.475	4.475	4.475	4.724	4.724	4.973	4.973	4.973	4.475	4.475	5.915	5.915	5.915	5.915	5.915	5.915	5.915	5.666	5.915	7.207	7.207	7.207	7.207	7.207	7.207	7.207	7.207	7.207	7.207	7.207	7.604	7.207	7.207	7.207	7.207	7.207
YKL009W	16.298	16.298	16.547	16.547	16.547	16.547	16.547	16.547	16.547	16.547	16.547	16.547	16.547	16.547	16.547	16.547	16.547	16.547	16.547	16.547	16.547	16.547	16.547	16.547	16.547	16.547	16.547	16.547	16.547	16.547	16.547	16.547	16.547	16.796	16.796	16.796	16.796	16.796	16.796	16.399	16.15	16.15	15.753	15.753	15.753	15.107	15.107	15.107	15.107
YGR268C	1.689	1.689	1.689	1.292	1.292	1.292	1.292	1.292	1.292	1.292	1.292	1.292	1.292	1.292	1.292	1.292	1.292	1.292	1.292	1.292	1.292	1.292	1.292	1.292	1.292	1.292	1.292	1.292	1.292	1.292	0.498	0.498	0.249	0.249	0.249	0.249	0.249	0.249	0.249	0.249	0.249	0.249	0	0	0	0	0	0	0
YDR450W	3.728	3.728	2.833	2.187	2.187	2.187	2.187	2.436	2.436	2.436	2.436	2.436	2.436	2.436	3.082	3.082	3.082	3.082	3.082	2.833	2.833	2.833	2.833	2.833	2.833	2.833	2.833	2.833	2.833	2.833	3.082	3.082	3.082	3.082	3.082	3.082	3.082	3.082	3.082	3.082	3.082	3.082	3.082	3.082	3.082	3.082	3.082	3.082	3.082
YOR077W	18.6	18.6	18.6	18.6	18.351	18.351	18.351	18.6	18.6	18.6	18.6	18.6	18.6	18.6	18.6	18.6	18.6	18.6	18.6	18.6	18.6	18.6	18.6	18.6	18.6	18.6	18.6	18.6	18.6	18.6	18.351	18.102	18.102	18.102	18.102	18.102	18.102	18.102	18.102	18.102	18.102	18.102	18.102	18.102	18.102	18.102	18.102	18.102	17.705
YKL154W	5.269	9.098	9.098	9.098	10.538	10.141	10.141	10.141	11.534	11.534	11.534	11.534	11.534	11.931	11.931	11.931	11.931	11.931	12.328	12.328	12.328	12.328	12.328	12.725	12.725	12.725	12.725	12.725	12.725	12.725	12.974	12.974	12.974	12.974	12.974	13.223	13.62	13.869	13.869	13.869	13.869	13.869	13.869	13.869	13.869	13.869	13.869	13.869	13.869
YDL008W	6.81	11.48	12.671	16.648	16.648	16.648	16.648	16.648	16.648	16.648	16.648	16.648	16.648	16.648	16.648	16.648	16.648	16.648	16.648	16.648	16.648	16.648	16.648	16.648	16.648	16.648	16.648	16.251	16.251	16.251	16.251	16.251	16.251	16.251	16.251	16.251	16.251	16.251	16.251	16.251	16.251	16.251	16.251	16.251	16.251	15.854	15.854	16.103	16.103
YDR069C	24.905	24.905	25.154	25.154	25.154	25.551	25.551	25.551	25.551	25.8	25.8	25.8	25.8	25.8	25.8	25.8	25.8	25.8	26.197	25.948	25.948	25.948	26.197	26.197	26.197	26.197	26.197	26.197	26.197	26.197	26.197	26.197	26.594	26.345	26.345	26.345	26.345	26.345	26.345	26.345	25.847	24.804	25.201	25.201	25.598	25.847	25.847	25.847	25.847
YKL095W	10.982	10.982	10.982	10.982	10.982	11.379	11.379	11.379	11.379	11.379	11.379	11.379	12.025	11.628	11.628	11.628	12.025	12.025	12.671	12.274	12.274	12.274	12.274	12.671	12.671	12.523	12.523	12.523	12.523	12.523	12.523	12.523	12.523	12.523	12.772	12.772	12.772	12.772	12.772	12.772	12.772	12.772	12.772	12.772	12.772	12.772	12.772	12.772	12.772
YKL058W	9.596	9.845	9.845	10.242	10.242	10.242	10.242	10.242	10.242	10.242	10.639	10.639	10.639	10.639	10.639	10.639	10.639	10.888	10.888	10.888	10.888	10.888	10.888	10.888	10.888	10.888	10.888	10.888	10.888	10.888	10.888	10.888	10.888	10.888	10.888	10.888	10.888	10.888	10.888	10.888	10.888	10.888	10.888	10.888	10.888	10.888	10.888	10.888	10.888
YEL061C	9.098	9.098	9.347	9.347	9.347	9.596	9.993	9.993	9.993	9.993	9.993	9.993	9.993	9.993	10.242	10.242	10.242	10.242	10.242	10.242	9.845	9.845	9.199	9.199	9.199	9.199	9.199	9.199	9.199	9.199	9.199	9.199	9.199	9.199	9.199	9.199	8.95	8.95	8.95	8.95	8.95	8.701	8.701	8.304	8.304	8.055	7.658	7.658	7.658
YOR360C	12.779	12.779	12.779	12.779	12.779	12.779	12.779	12.382	12.382	11.635	11.386	11.137	11.137	11.137	11.137	11.137	10.888	10.888	10.888	10.888	10.888	10.888	10.888	10.888	10.888	10.888	10.888	10.888	9.845	9.845	9.845	9.448	8.802	9.199	9.199	9.199	9.199	7.557	7.308	6.662	6.662	6.413	6.413	6.413	5.518	5.518	5.518	5.518	5.02
YHR187W	11.332	11.332	11.332	11.332	11.332	11.729	11.729	11.978	11.978	12.873	12.873	13.122	13.122	13.122	13.122	13.122	13.122	13.122	13.122	13.122	13.122	13.122	13.122	13.371	13.62	13.869	13.869	13.869	13.869	13.869	13.869	13.869	13.869	13.869	13.869	13.869	13.869	13.869	13.869	13.869	13.62	13.62	13.62	13.62	13.62	13.62	13.62	13.62	13.62
YPL068C	0.646	0.646	0.646	0.646	0.646	0.646	0.646	0.646	0.646	0.646	0.397	0.397	0.397	0.397	0.397	0.397	0.397	0.397	0.397	0.397	0.397	0.794	1.292	1.541	1.541	1.541	1.541	1.541	1.541	1.541	1.541	1.541	1.541	1.541	1.541	1.541	1.541	1.541	1.541	1.541	1.79	2.584	2.584	2.584	2.584	2.584	2.584	2.981	2.981
YGR046W	4.522	4.522	4.522	4.67	4.67	4.421	4.421	4.421	4.421	4.67	4.67	4.67	4.67	6.063	6.063	6.063	6.312	6.312	6.312	5.915	6.164	6.164	6.164	7.059	7.059	7.059	7.308	7.954	8.6	8.6	8.6	8.6	8.6	8.6	8.6	8.6	8.6	8.6	8.6	8.6	8.6	8.6	8.6	8.6	8.6	8.6	8.6	8.6	8.6
YLR431C	9.246	9.246	9.246	9.246	9.246	8.849	8.849	8.849	8.849	8.849	8.6	8.6	8.6	8.203	7.059	6.662	6.662	6.662	6.662	6.662	6.662	6.662	6.662	6.662	6.413	6.413	6.413	6.413	6.413	6.164	5.269	5.269	5.269	5.269	5.269	5.518	5.915	5.915	6.164	6.164	6.164	6.164	6.164	6.164	6.164	6.016	6.265	6.265	6.016
YIL083C	7.059	7.059	7.059	7.059	7.059	7.059	7.059	7.456	7.853	7.853	7.853	7.853	7.853	7.853	7.853	7.853	7.456	7.456	7.456	7.456	7.456	7.456	7.456	7.456	7.456	8.102	8.102	8.102	8.102	8.102	8.102	8.102	8.351	8.748	9.939	9.939	9.939	9.939	9.939	9.939	9.939	9.939	9.939	9.939	9.939	9.939	9.939	10.188	10.188
YDL129W	7.557	7.557	7.557	7.557	7.557	7.557	7.557	7.557	7.557	7.557	7.557	7.557	7.557	7.557	7.557	7.557	7.557	7.557	7.557	7.557	7.557	7.557	7.557	7.557	7.557	7.059	7.059	7.059	7.059	7.059	6.662	6.662	6.662	6.413	6.413	6.413	7.059	7.059	7.059	7.308	7.308	7.308	7.705	7.705	7.705	7.705	7.705	7.705	7.705
YJR017C	10.632	10.632	11.029	11.527	11.675	11.675	11.675	12.072	12.072	12.072	12.617	12.617	12.617	12.617	13.909	14.555	14.555	14.555	14.555	14.555	14.555	14.555	14.555	14.555	14.555	14.555	14.555	14.804	14.804	14.804	14.804	14.804	14.804	14.804	14.804	14.804	14.804	14.804	14.804	14.804	14.804	14.804	14.407	14.158	14.158	14.158	14.158	14.158	14.158
YDR267C	7.51	7.51	7.51	7.51	7.759	7.759	7.759	7.759	7.759	7.759	7.759	7.759	7.759	7.759	7.759	7.759	7.759	7.759	7.759	7.759	7.51	7.51	7.51	7.51	7.51	7.261	7.261	7.261	7.261	7.261	7.261	7.012	7.012	7.012	7.012	7.012	7.012	7.012	7.012	7.012	7.012	7.012	7.012	7.012	7.012	7.012	7.012	7.012	7.012
YIL020C	6.81	6.81	6.265	5.074	5.222	6.366	6.864	7.51	7.51	7.907	8.156	8.156	8.156	8.156	8.156	8.156	8.156	8.156	8.156	8.156	8.156	8.156	8.156	8.156	8.156	8.156	8.156	8.156	8.156	8.156	7.907	7.907	7.907	7.907	7.907	7.907	8.304	8.304	8.304	8.304	8.304	8.304	8.304	8.304	8.304	8.304	8.304	8.304	8.802
YJL073W	7.207	7.207	7.604	7.604	8.25	8.001	8.001	8.398	8.398	8.398	8.398	8.398	8.398	8.398	8.398	8.398	8.398	8.398	9.441	9.441	9.69	9.293	9.542	9.293	9.293	9.542	9.542	9.791	9.791	9.791	9.791	9.791	9.791	9.791	9.791	9.791	9.791	9.791	9.791	9.791	9.791	9.791	9.791	9.791	9.791	9.542	9.542	9.542	9.542
YMR298W	9.293	9.293	10.336	10.336	10.336	10.336	10.087	10.087	10.336	10.336	10.336	10.733	10.982	10.982	10.982	10.982	10.982	10.834	10.982	10.982	12.375	12.375	12.375	12.772	12.772	12.772	13.021	13.815	14.064	14.064	14.461	14.461	14.461	14.461	14.461	14.461	14.461	14.461	14.461	14.461	14.461	14.461	15.208	15.457	15.457	15.457	15.457	15.457	15.457
YBR197C	17.604	17.604	18.001	18.001	18.001	18.001	18.398	18.398	18.795	18.546	18.546	18.149	18.149	18.149	18.149	18.149	18.795	18.795	18.795	18.398	18.647	18.647	18.647	18.647	18.398	18.795	18.795	18.795	18.795	18.795	18.795	18.795	18.795	18.795	18.795	18.795	18.795	18.795	18.795	18.795	18.795	18.795	18.795	18.795	18.795	18.795	18.795	18.795	18.795
YMR035W	16.507	16.507	16.507	16.507	16.507	16.507	16.507	16.507	16.507	16.507	16.258	16.258	16.258	16.258	16.655	16.655	16.655	16.655	16.904	16.904	16.904	16.507	16.904	16.904	17.55	17.55	18.593	18.593	18.593	17.947	17.947	17.947	17.947	17.947	17.947	17.947	17.947	17.947	17.698	17.698	17.698	17.698	17.698	17.698	17.698	17.698	17.698	17.698	17.698
YER089C	14.32	14.32	14.32	14.32	14.32	14.32	14.071	14.071	14.071	14.071	14.32	14.32	14.32	14.32	14.32	14.32	14.32	14.32	14.32	14.32	14.32	14.32	14.32	14.32	14.32	14.32	14.32	14.32	14.32	14.32	14.32	14.32	14.569	14.569	14.569	14.569	14.569	14.569	14.569	14.569	14.569	14.569	14.569	14.32	14.32	14.32	14.32	14.32	13.425
YKL203C	31.123	31.123	31.769	32.267	32.267	33.162	33.162	33.162	33.162	33.31	33.31	33.707	33.707	34.205	35.349	35.349	35.349	35.598	35.598	35.598	35.598	35.201	35.201	35.45	35.45	35.45	35.45	36.096	36.096	36.345	36.345	36.345	36.345	36.345	36.345	36.345	36.345	35.948	35.948	35.948	35.948	35.948	35.948	35.948	35.948	35.948	35.948	35.699	35.699
YGR267C	12.476	12.476	12.476	12.476	12.725	12.725	12.725	12.725	12.725	12.725	12.725	12.725	12.725	12.725	12.725	12.725	12.725	12.725	12.328	12.328	12.328	12.328	12.328	12.328	12.328	12.328	12.328	12.328	12.328	12.328	12.328	12.328	12.328	12.328	12.328	12.328	12.328	12.328	12.328	12.328	12.328	12.328	12.328	12.328	12.328	12.328	12.328	12.328	12.328
YDL122W	12.779	12.779	12.779	12.779	12.779	12.779	12.779	12.779	12.779	12.779	12.779	12.779	12.779	12.53	12.678	12.678	12.678	12.678	12.927	12.927	12.927	12.927	12.927	12.927	12.927	12.927	12.927	12.927	12.927	12.927	12.927	13.324	13.324	13.324	13.324	13.573	13.573	13.573	13.573	13.573	13.573	13.573	13.176	13.176	13.176	13.176	13.176	13.176	12.678
YOL109W	3.977	3.977	3.977	3.977	4.771	4.771	5.168	5.168	5.168	5.168	5.168	5.168	5.168	5.168	5.168	5.168	5.168	5.168	5.168	5.168	5.168	5.168	5.168	5.168	5.168	5.168	5.168	5.168	5.168	5.168	4.771	4.771	4.771	5.565	5.565	5.565	5.962	5.962	5.962	5.962	5.962	5.962	5.962	5.962	5.962	5.962	5.962	6.211	6.211
YFR021W	4.919	4.919	4.919	5.168	5.168	5.168	5.168	5.417	4.771	6.164	6.164	6.164	6.413	6.413	6.413	6.413	6.413	6.413	6.561	6.561	6.561	7.308	7.308	7.308	7.806	7.806	7.806	7.806	7.806	7.806	7.806	7.806	7.806	7.806	7.806	7.806	7.806	7.806	7.806	7.806	7.806	7.806	7.806	7.806	7.806	7.806	7.806	7.806	7.806
YML034W	5.323	5.323	5.323	5.323	5.323	5.323	5.323	6.117	6.514	6.514	6.514	6.514	7.012	7.261	7.759	7.759	7.759	7.759	7.759	7.759	7.759	8.008	9.845	10.343	10.343	10.343	10.343	10.343	10.343	10.343	10.343	10.343	10.343	10.343	10.343	10.343	10.343	10.343	10.343	10.343	10.343	10.343	10.343	10.343	10.343	10.343	10.343	10.343	10.343
YLR422W	6.608	6.608	7.9	8.297	8.297	8.546	8.546	8.546	8.546	8.149	8.149	8.149	8.795	8.795	9.044	12.025	12.025	12.025	12.274	13.714	13.714	13.714	13.714	13.714	13.714	13.714	13.963	13.963	13.963	13.963	13.963	13.963	13.963	13.963	13.963	13.963	13.963	13.963	13.963	13.963	13.963	13.963	13.963	13.963	13.963	13.963	13.963	13.963	13.963
YKR070W	5.565	7.254	7.254	7.254	7.005	7.402	7.402	7.402	7.402	7.402	7.402	7.402	7.402	7.005	7.503	7.503	7.503	7.503	7.503	7.503	7.9	7.9	7.9	7.503	7.503	7.503	7.503	7.503	7.503	7.503	7.503	7.503	7.503	7.503	7.503	9.838	9.838	10.087	10.336	10.733	11.231	11.231	11.231	11.231	11.48	11.48	11.48	11.48	11.48
YGL241W	4.078	4.475	4.475	4.475	4.475	4.475	5.269	6.514	6.265	6.514	6.763	6.763	6.763	6.763	6.763	6.763	6.763	6.366	6.615	6.864	7.113	7.113	7.362	7.362	7.362	8.405	8.654	8.654	8.654	8.156	8.156	8.156	8.156	8.156	8.156	8.156	8.156	8.156	8.405	8.405	8.802	8.802	8.802	8.802	8.802	8.553	8.553	8.553	8.553
YFR001W	0	0	0	0	0	0	0	0	0	0	0	0	0	0	0	0	0	0	0	0	0	0	0	0	0	0	0	0	0	0	0	0	0	0	0	0	0	0	0	0	0	0	0	0	0.397	0.397	0.397	0.397	0.397
YEL051W	8.351	8.351	8.351	8.351	8.351	8.351	8.351	8.351	8.351	10.141	10.141	10.141	10.141	10.141	10.538	11.184	11.682	12.328	12.328	12.328	12.328	12.328	12.328	12.328	12.328	12.328	12.328	12.328	12.328	12.328	12.328	12.328	12.328	12.328	12.328	12.328	12.328	12.328	12.328	12.328	12.328	12.328	12.577	12.577	12.577	12.577	12.577	12.974	12.974
YPL214C	15.807	15.807	15.807	15.807	15.807	15.807	15.807	15.807	15.807	15.807	15.558	15.558	15.161	14.912	14.912	14.912	14.912	14.912	14.912	14.515	14.515	14.515	14.515	14.515	14.515	14.118	14.266	14.017	14.414	14.414	14.414	14.414	14.414	14.414	14.414	14.663	14.266	14.266	14.266	14.266	14.266	13.021	13.021	11.628	8.149	5.814	5.814	6.211	6.211
YCR012W	3.035	3.035	3.035	3.035	3.035	3.035	3.035	3.035	3.035	3.035	3.035	3.035	3.035	3.035	3.035	3.035	3.035	3.035	3.035	3.035	2.786	2.786	2.786	2.786	2.786	2.786	1.992	1.992	1.992	1.992	1.992	1.992	1.992	1.992	1.992	1.992	1.494	1.891	2.14	2.14	2.14	2.14	2.14	2.14	2.14	2.14	2.14	2.14	2.14
YPL217C	5.471	5.471	5.471	5.471	5.222	5.222	5.222	5.222	5.222	5.471	5.471	5.074	5.175	5.175	5.175	5.424	6.07	6.965	6.965	6.965	6.965	6.965	6.965	6.965	6.965	6.965	7.362	7.362	8.257	8.257	8.257	8.257	8.257	8.257	8.257	8.257	8.506	8.506	8.506	8.506	8.506	8.506	8.506	8.506	8.506	8.506	8.506	8.506	8.506
YMR182W-A	10.094	10.094	10.094	10.094	10.491	10.491	10.491	10.491	10.491	10.491	10.491	10.491	10.491	10.491	10.491	10.888	10.639	11.184	10.935	10.935	10.935	10.935	10.935	10.935	10.935	10.935	10.935	10.935	10.935	10.686	10.686	10.686	10.686	10.437	10.437	10.437	10.437	10.437	10.437	10.437	10.437	10.834	11.083	11.083	11.083	11.083	11.083	11.083	11.083
YMR047C	8.304	8.304	8.304	8.304	8.95	8.95	8.95	8.95	8.95	8.95	8.95	8.95	8.95	8.95	8.802	8.802	8.802	8.802	8.802	8.802	8.802	8.802	9.051	9.051	9.051	9.051	9.051	9.051	9.051	9.051	9.051	9.051	9.051	9.051	9.051	9.051	9.051	8.802	8.802	8.802	8.802	9.051	9.051	9.051	9.051	9.051	9.051	9.051	9.051
YEL018W	5.215	5.215	5.215	5.215	5.215	5.215	4.32	4.32	4.32	4.32	4.32	4.32	4.32	3.923	3.923	3.277	2.732	2.732	2.732	2.086	2.732	2.732	2.335	2.335	2.187	2.187	2.187	2.584	2.584	2.584	3.331	3.331	3.331	3.331	3.331	3.331	3.331	3.331	2.934	3.331	3.977	6.016	7.954	7.954	7.954	8.748	8.748	8.748	8.748
YDR138W	5.868	5.868	5.868	5.868	6.265	6.265	6.265	6.265	6.265	6.265	6.514	6.265	6.662	6.662	6.662	6.662	6.662	7.059	7.059	7.059	7.059	7.059	7.059	7.059	7.059	6.81	6.81	6.81	6.81	6.81	6.81	6.81	6.81	7.059	7.059	7.456	7.456	7.456	7.456	7.456	7.456	7.456	7.853	7.853	7.853	7.853	7.853	7.853	7.853
YER003C	13.566	13.963	14.212	14.212	14.212	14.212	14.212	14.212	14.212	14.212	14.212	14.212	14.212	14.212	14.212	14.858	15.107	15.107	15.107	15.107	15.107	15.107	15.107	15.107	15.107	15.107	15.107	15.107	15.107	15.107	14.71	14.71	14.71	14.71	14.71	14.71	14.71	14.71	14.71	14.71	14.71	14.71	14.71	13.916	13.916	13.916	13.916	13.916	13.916
YDR131C	8.25	8.25	8.25	8.25	8.25	8.25	8.25	8.25	8.25	7.355	7.106	7.106	7.106	6.608	6.608	6.359	5.962	5.565	5.168	5.168	5.168	5.168	5.168	5.168	4.771	4.771	4.771	4.771	4.771	5.168	5.565	5.565	5.565	5.316	6.359	6.359	6.359	6.359	6.359	6.359	6.359	6.11	7.106	7.106	7.355	7.355	7.355	7.604	7.604
YDR051C	8.896	8.896	8.896	8.896	8.896	8.896	8.896	8.499	8.499	8.896	8.896	8.896	8.896	8.896	8.647	8.647	8.647	8.647	9.044	9.044	9.044	9.293	9.293	9.293	9.293	9.293	9.542	9.542	9.542	9.542	9.542	9.542	9.542	9.542	9.293	8.896	8.647	8.647	8.647	8.647	8.647	8.896	9.145	9.643	10.04	10.04	10.04	10.04	10.04
YDL059C	2.833	2.833	3.082	3.082	3.082	3.082	3.082	3.082	3.082	3.082	3.082	3.082	3.082	3.082	3.082	2.685	2.436	2.039	2.039	2.039	2.039	2.039	2.039	1.541	0.895	0.895	0.895	0.895	0.895	0.895	0.895	0.895	0.895	0.646	0.646	0.646	0.646	0.646	0.646	1.393	1.393	1.393	1.393	1.393	1.393	1.393	1.393	1.393	1.642
YLR401C	7.954	7.456	7.705	7.456	6.413	6.413	6.413	6.413	6.413	6.413	6.413	6.413	6.164	4.374	4.374	4.374	4.374	4.374	4.374	4.374	3.977	3.977	3.977	3.977	4.226	4.226	4.226	4.226	4.226	4.226	4.226	4.226	2.537	2.288	2.537	2.537	2.288	2.288	2.288	2.288	1.393	1.393	1.393	1.393	1.393	1.393	1.393	1.393	1.393
YDL127W	3.183	3.183	3.183	3.183	2.934	2.934	2.934	2.934	2.934	2.934	2.934	2.934	2.934	2.934	2.934	2.934	2.934	2.934	2.934	2.934	2.934	2.934	2.934	2.934	2.934	2.934	2.934	2.685	1.938	1.689	1.689	1.689	1.689	1.689	1.689	0.895	0.646	0.646	0.646	0.646	0.646	0.397	0.397	0.397	0.397	0.397	0.397	0.397	0.397
YNL217W	17.846	17.846	17.846	17.846	17.846	17.846	17.846	17.846	15.908	15.262	15.262	15.262	13.573	12.927	12.53	12.779	12.779	12.779	12.779	12.779	12.53	11.884	11.884	11.635	11.635	11.884	11.386	10.989	10.989	10.094	10.094	10.094	10.094	10.094	10.094	9.845	9.596	9.347	6.911	6.662	7.059	6.81	7.456	7.456	7.456	8.351	8.351	8.351	8.351
YNL080C	20.275	20.275	20.921	20.921	20.921	21.419	21.419	21.419	21.419	21.419	21.419	21.419	21.419	22.462	22.462	22.462	22.462	22.462	22.462	22.462	22.462	22.462	23.505	23.256	24.797	24.797	24.797	24.797	24.797	25.194	25.194	25.194	25.194	25.194	25.194	25.194	25.194	25.194	25.046	25.443	25.443	25.443	25.443	26.237	26.237	26.634	26.634	26.634	26.634
YDR052C	8.755	8.755	8.755	8.755	8.755	8.755	8.755	8.755	8.755	8.755	8.506	8.506	8.506	8.506	8.506	8.506	8.506	8.506	8.506	8.257	8.257	8.257	8.257	8.257	8.257	8.257	8.257	8.257	8.257	8.257	8.257	8.257	8.257	8.257	8.257	8.257	8.257	8.257	8.257	8.257	8.257	8.257	6.716	6.467	4.179	4.179	4.179	4.179	4.179
YOR267C	4.078	4.078	4.078	4.078	4.078	4.078	4.078	4.475	4.475	4.475	4.475	4.475	4.475	5.619	5.619	5.868	5.868	5.868	5.868	5.868	5.619	6.413	7.207	7.207	7.207	7.207	7.456	7.705	7.705	7.705	7.954	7.954	7.954	7.954	7.954	8.203	8.6	8.6	8.6	8.6	8.6	8.6	8.6	8.6	8.6	8.6	8.6	8.6	8.6
YKL160W	17.247	17.247	17.247	17.247	17.247	17.247	17.247	17.247	17.247	17.247	16.998	16.998	16.998	16.998	16.998	16.998	16.998	15.605	15.356	14.858	14.858	15.107	15.356	15.356	15.356	15.356	15.356	15.356	13.667	13.021	13.021	13.021	13.418	13.418	13.418	13.418	13.418	13.418	13.418	13.418	13.418	13.418	13.021	13.021	12.624	12.624	12.624	11.581	9.246
YLR133W	8.654	9.549	9.549	9.549	9.152	9.152	9.152	9.152	9.152	9.798	9.798	9.798	9.798	9.798	9.798	9.798	9.798	9.798	10.047	10.693	11.487	12.133	12.133	12.382	12.631	14.818	15.215	15.215	15.215	15.215	15.215	15.215	15.215	15.215	15.215	15.215	15.215	15.215	15.215	15.215	15.215	15.215	15.215	15.464	15.464	15.215	15.215	15.215	15.215
YER062C	14.771	14.771	14.771	14.522	14.522	14.522	14.522	14.522	14.522	14.522	14.522	14.522	14.522	13.876	13.378	13.378	13.378	13.378	13.378	12.234	12.234	12.234	10.444	10.444	9.946	9.697	10.094	10.094	10.094	10.094	10.841	10.592	10.592	10.592	10.592	10.592	10.592	10.592	10.592	10.343	10.343	10.343	10.343	10.343	10.094	10.094	10.094	8.95	8.304
YPL070W	7.106	7.106	6.709	6.709	6.709	6.709	6.709	6.709	6.958	6.063	5.417	5.666	5.666	5.666	5.915	5.915	5.915	5.915	6.164	6.164	6.164	6.164	6.164	6.164	6.164	6.164	6.164	6.164	6.164	6.164	6.164	5.666	5.666	5.666	5.269	5.269	5.666	5.666	5.666	5.666	5.666	5.666	5.767	6.016	6.016	6.016	6.016	6.016	6.265
YPR165W	12.032	12.032	12.032	12.032	12.032	12.032	12.032	12.032	12.032	12.032	12.032	12.032	12.032	12.032	12.032	12.032	12.032	12.032	12.032	12.032	12.032	12.032	12.032	12.032	12.032	12.032	12.032	12.032	12.032	12.032	12.032	11.783	11.534	11.534	11.534	11.534	11.534	11.534	11.534	11.534	10.639	10.39	9.892	10.141	10.141	10.141	10.141	9.892	9.892
YFL038C	12.819	12.819	12.819	12.819	12.819	12.819	12.819	12.819	12.819	12.422	12.422	12.422	12.422	12.422	11.924	11.924	11.924	11.924	11.527	11.527	11.527	11.13	10.733	10.733	10.733	10.733	10.733	10.484	9.838	9.589	9.589	9.589	9.589	9.589	9.589	9.34	9.091	9.091	9.091	9.091	9.091	9.091	9.091	9.091	9.091	8.196	7.402	7.402	7.402
YKR031C	5.417	5.417	5.417	5.814	5.168	5.814	5.814	5.814	5.565	5.814	5.464	5.464	5.464	5.464	5.464	5.464	5.464	5.464	5.464	5.464	5.464	5.464	5.464	5.464	5.464	5.464	5.464	5.464	5.464	5.464	5.464	5.464	5.464	5.464	5.464	5.464	5.464	4.67	4.67	4.67	4.67	4.67	4.67	4.67	4.67	4.421	4.421	4.421	4.421
YJR011C	5.969	5.969	5.969	5.969	5.969	5.969	5.222	4.973	4.973	4.973	4.973	4.973	4.973	4.973	4.973	4.973	4.576	4.576	5.37	6.366	6.366	6.366	6.366	6.366	6.366	6.117	6.117	5.471	5.471	5.471	5.471	5.471	5.471	5.471	5.074	5.074	3.782	3.284	4.28	4.28	4.28	5.572	5.572	5.572	5.572	5.572	5.572	5.572	6.366
YLR186W	13.472	13.472	13.472	13.869	13.869	13.869	13.869	13.869	13.869	13.869	13.869	13.869	13.869	13.472	13.472	13.223	13.223	13.223	13.223	13.97	13.721	13.721	13.721	13.721	13.721	13.721	13.721	13.721	13.721	13.721	13.573	14.071	14.071	14.071	14.071	14.071	14.071	13.822	13.822	13.822	13.822	13.822	13.822	13.573	13.573	13.573	13.97	13.97	13.97
YIR024C	9.145	9.145	9.044	8.795	8.795	8.795	8.795	9.044	9.044	9.044	9.044	9.044	9.044	9.044	9.044	9.044	9.044	8.001	5.518	5.37	5.37	5.37	5.121	5.868	6.265	6.514	6.763	6.763	6.763	6.763	6.763	6.514	5.868	5.471	6.366	6.763	6.763	6.763	6.763	6.763	6.763	6.763	7.012	8.304	8.304	8.304	9.549	10.545	10.545
YER018C	18.29	18.29	19.481	19.481	19.481	19.481	19.481	19.481	19.481	19.481	19.481	19.481	19.481	19.232	19.481	19.481	19.481	19.481	19.481	19.481	19.481	19.481	19.481	19.481	19.481	19.084	19.084	19.084	19.084	19.084	19.084	19.084	19.084	19.084	18.835	18.835	18.835	18.835	18.835	18.835	18.835	18.835	18.835	19.084	18.835	18.835	18.835	18.835	18.835
YBL017C	0.996	0.996	0.996	0.996	0.996	0.996	1.245	1.642	1.642	2.685	2.685	2.685	2.685	3.082	3.082	3.082	3.58	3.58	3.58	3.58	3.58	3.58	3.58	3.58	3.58	3.58	3.58	3.58	3.58	3.58	3.58	3.58	3.58	3.58	3.829	3.829	3.829	3.829	3.829	3.829	4.475	4.475	4.475	4.872	4.872	4.872	4.872	4.872	4.872
YBR081C	1.689	1.689	1.689	1.689	1.689	1.689	1.689	1.689	1.689	1.689	1.689	1.689	1.689	1.689	1.689	1.689	1.689	1.689	1.689	1.689	1.689	1.689	1.689	1.292	1.292	1.292	1.043	1.043	1.043	1.043	1.043	1.043	1.043	1.043	0.794	1.191	1.191	1.689	1.689	1.689	1.689	1.689	1.938	1.938	1.938	1.938	1.938	1.938	1.938
YIL010W	13.465	13.465	13.465	13.465	13.465	13.714	13.714	13.714	13.714	13.216	13.465	13.216	13.216	13.862	13.613	13.613	13.613	13.613	14.01	14.01	14.01	14.01	14.01	14.259	14.259	14.259	13.862	13.862	13.862	13.465	13.465	14.111	14.111	14.111	14.111	14.111	14.111	14.111	14.111	14.111	14.36	14.609	14.609	14.609	14.609	14.609	14.609	14.609	14.609
YGL228W	8.001	8.001	8.001	8.001	8.001	8.001	8.001	6.709	6.709	7.106	7.106	7.106	7.106	7.106	7.106	7.106	6.709	6.709	6.709	6.312	6.312	6.958	7.207	7.207	7.207	7.207	6.958	6.958	6.958	6.958	6.958	7.207	7.207	6.81	6.81	6.81	6.81	6.413	4.576	4.973	5.868	5.471	5.471	5.471	5.471	6.117	6.117	6.763	6.763
YNL216W	18.243	18.243	18.243	18.243	18.243	18.243	18.243	17.846	17.846	18.095	18.095	18.095	18.095	18.095	18.095	18.095	18.095	18.095	18.095	18.095	18.095	18.095	18.095	18.095	18.095	18.095	18.095	18.095	18.095	18.095	18.095	18.095	18.095	18.095	17.846	17.597	17.597	17.597	17.597	17.597	17.099	17.099	17.099	17.099	17.099	17.099	17.099	17.099	16.601
YGL028C	7.106	7.106	6.46	6.46	6.46	6.46	6.46	6.46	6.063	6.063	6.063	6.063	6.063	6.063	6.063	6.063	6.063	6.46	6.46	6.46	6.46	6.46	6.46	6.46	6.46	6.46	6.46	6.46	6.46	6.46	6.211	5.814	5.814	5.814	5.814	5.814	5.417	5.417	5.417	5.417	5.417	5.417	5.417	5.417	5.417	5.417	5.417	5.417	5.417
YIL090W	18.142	18.142	18.142	18.142	18.142	18.142	18.142	18.539	18.539	18.539	18.539	18.539	18.539	18.539	18.539	18.936	18.936	19.582	21.372	21.372	21.87	21.87	21.87	21.87	22.119	22.119	22.119	22.119	22.119	22.368	22.368	22.368	22.368	22.368	22.368	22.368	22.368	22.368	22.368	22.368	22.368	22.368	22.368	22.617	22.617	22.617	22.617	22.617	22.617
YLR380W	8.701	8.701	8.95	8.95	8.95	8.95	8.95	8.95	8.95	8.95	8.95	8.95	8.95	8.95	8.95	8.95	8.95	8.95	8.95	8.95	8.95	8.95	8.95	8.452	8.452	7.806	7.16	6.763	6.615	6.615	6.615	6.615	6.615	6.615	6.615	6.615	6.615	6.615	6.366	6.763	7.261	7.261	7.261	7.261	7.261	7.261	6.615	6.366	6.366
YOR073W	3.479	3.479	3.479	3.479	3.479	3.479	3.479	3.479	3.479	3.479	3.479	3.728	3.977	4.226	4.226	4.226	4.226	4.226	4.475	4.475	4.475	4.475	4.475	4.724	5.471	5.471	5.471	5.868	5.868	5.868	5.868	5.868	5.868	5.868	5.868	5.868	5.868	5.868	5.868	5.868	5.868	5.868	5.868	5.868	5.868	5.868	5.868	6.265	6.265
YGL071W	6.514	6.763	6.763	6.763	6.763	6.763	6.763	7.012	7.012	7.012	6.763	6.615	6.615	6.615	6.615	6.615	6.615	6.615	6.615	6.615	6.615	6.615	6.615	6.615	5.471	5.72	5.074	4.926	5.175	4.778	4.778	4.778	4.778	5.027	5.027	5.027	5.027	5.027	5.276	7.214	7.214	8.257	8.257	8.257	8.654	8.654	8.654	8.654	8.654
YDR146C	9.643	9.643	9.643	9.643	9.643	9.643	9.643	9.643	9.643	9.643	9.643	9.643	9.643	9.643	9.643	9.643	9.643	9.643	9.643	9.643	8.748	8.748	8.748	8.748	7.853	7.853	7.355	7.604	8.001	8.001	8.001	8.001	8.001	8.001	8.001	8.001	8.001	8.001	8.001	8.001	8.001	8.001	8.001	8.001	7.355	7.355	6.958	7.207	7.456
YLR221C	5.471	5.471	5.72	5.471	5.72	5.72	5.72	5.72	5.72	5.72	5.72	5.72	8.452	9.246	9.246	9.246	9.246	9.643	9.643	9.643	9.643	9.643	9.643	10.04	10.04	10.04	10.04	10.04	10.04	10.04	10.04	10.04	10.289	10.289	10.787	10.787	10.787	10.787	11.184	11.184	11.184	11.184	11.184	11.184	11.184	11.184	11.581	11.581	11.581
YER050C	10.639	10.639	10.639	11.137	11.137	11.137	11.137	11.137	11.137	11.137	11.137	11.137	11.137	11.137	11.137	11.386	11.386	11.386	11.386	11.386	11.386	11.386	11.386	11.635	11.635	11.635	11.635	11.635	11.635	11.635	11.635	11.635	11.635	11.635	11.635	11.635	11.635	11.635	11.635	11.635	11.386	11.386	11.386	11.386	11.386	11.386	11.386	11.386	11.386
YNL211C	6.366	6.366	6.366	6.366	6.366	6.366	6.366	6.366	6.763	7.409	7.409	7.409	7.409	7.409	7.409	7.409	7.806	7.557	7.557	7.557	7.557	7.557	7.557	7.557	7.557	7.954	8.203	8.203	8.203	8.203	8.203	8.203	8.203	8.203	8.203	8.203	8.203	8.203	8.701	8.701	9.347	9.347	9.347	9.347	9.347	9.347	9.347	9.347	9.347
YJL029C	13.519	13.519	13.122	13.122	13.122	13.122	13.122	13.122	13.122	13.122	13.122	13.122	13.122	13.122	12.725	12.476	12.476	12.227	12.375	12.227	12.227	12.227	12.227	12.227	11.332	11.184	10.686	9.892	9.394	9.394	9.145	9.145	9.394	7.954	8.203	7.954	7.954	7.954	7.954	7.954	7.954	7.954	5.767	5.767	6.413	6.117	6.117	6.117	6.117
YDL033C	13.822	13.822	13.822	14.071	14.32	14.32	14.32	14.32	14.32	14.32	14.32	14.32	14.32	14.32	14.32	14.32	14.32	14.32	14.32	14.32	14.32	14.32	14.32	14.32	14.32	14.32	14.32	14.32	14.32	14.32	14.071	13.822	13.822	13.822	13.822	13.822	13.822	13.822	13.822	13.822	13.822	13.822	13.822	13.822	13.822	13.822	13.822	13.822	13.822
YDR211W	10.437	10.437	10.437	10.437	10.437	10.04	10.04	10.04	10.04	10.04	10.04	10.04	9.643	9.394	9.394	9.394	9.394	9.394	9.394	9.394	8.997	8.6	8.6	8.6	8.6	8.6	8.6	8.6	8.6	8.6	8.6	8.6	8.6	8.6	8.6	8.6	8.6	8.6	8.6	8.6	8.6	8.203	8.203	8.203	8.203	8.203	8.203	8.203	8.203
YDR151C	10.087	10.087	10.336	10.336	10.336	10.336	10.733	10.733	10.733	10.733	10.733	10.982	10.235	10.484	10.484	10.733	11.379	11.48	11.729	11.729	13.021	13.021	13.021	13.021	13.021	13.27	13.021	13.021	13.021	13.021	13.021	13.021	13.021	13.021	13.27	13.27	13.27	13.27	13.27	13.519	13.519	13.519	13.519	13.122	13.122	13.122	13.122	13.122	13.122
YBR036C	11.083	11.083	11.083	11.083	10.834	11.083	11.083	11.083	11.083	11.083	11.083	11.083	11.083	11.332	11.332	11.332	11.332	11.332	11.332	11.332	11.332	11.332	11.332	11.332	11.332	11.332	11.332	11.332	11.332	11.332	11.332	11.332	11.332	11.332	11.332	11.729	11.48	11.48	11.48	11.48	11.48	11.48	11.48	11.48	11.48	11.48	11.48	11.48	11.48
YDR502C	7.463	7.463	7.463	7.463	7.214	6.817	6.817	6.817	6.817	6.817	6.817	6.568	6.568	6.568	6.568	6.568	6.319	6.319	6.319	6.319	6.319	6.319	6.319	6.319	6.319	6.319	6.319	6.319	6.319	6.319	6.319	6.319	6.07	6.07	5.821	5.572	5.572	5.175	5.175	5.175	5.175	5.175	5.175	5.175	5.175	4.926	4.926	4.926	4.926
YOR171C	11.184	11.184	11.581	11.581	11.581	11.978	12.375	12.375	12.375	12.375	12.375	12.523	12.523	12.523	12.523	12.523	12.523	12.772	12.772	12.772	12.523	12.523	12.523	12.523	13.169	13.169	13.169	13.169	13.169	13.169	13.169	13.169	13.169	13.169	13.169	13.169	13.169	13.169	13.169	13.169	13.169	13.169	13.169	12.274	12.274	12.671	12.671	12.671	12.671
YBL041W	6.265	6.265	6.265	6.265	6.763	6.763	6.763	6.763	6.763	6.763	6.514	6.514	6.514	6.514	6.016	6.016	6.016	6.016	5.767	5.518	5.518	5.518	5.518	5.518	5.518	5.518	5.767	5.767	5.767	5.767	5.767	4.724	4.327	4.078	3.183	3.58	3.58	3.58	3.58	3.58	3.58	3.58	3.58	3.58	3.58	3.58	3.58	3.58	3.58
YMR275C	8.445	8.445	8.445	8.445	8.445	8.842	8.842	8.842	8.842	8.842	8.842	8.842	8.842	9.488	9.488	9.488	9.488	9.488	9.488	9.488	9.488	10.134	10.134	10.134	10.134	10.134	10.134	10.134	9.239	9.239	9.239	9.239	9.239	9.488	9.488	9.986	9.986	9.986	9.986	9.986	9.986	9.986	9.986	9.986	9.986	9.986	9.986	9.986	9.986
YOL120C	2.584	2.584	3.378	3.775	3.775	3.775	3.775	3.775	3.775	3.775	3.775	3.775	3.775	3.775	3.775	3.775	3.775	3.775	3.775	3.775	3.775	4.024	4.024	4.024	4.024	4.024	4.024	4.024	4.024	4.024	4.67	5.316	5.962	5.962	5.962	5.962	5.962	5.962	5.962	5.962	5.962	5.962	5.962	5.962	5.962	5.962	5.962	5.962	5.962
YLR088W	2.436	2.436	2.833	2.187	2.187	2.436	2.934	2.934	2.934	3.183	3.681	3.829	3.829	3.829	3.829	3.829	4.724	4.724	4.724	4.724	5.222	5.222	5.471	5.868	6.366	7.012	7.409	7.409	7.907	7.907	7.907	7.907	7.907	7.907	7.907	7.907	7.907	7.907	8.156	8.156	8.405	8.405	8.405	8.405	8.405	8.654	8.654	8.654	8.654
YOL075C	9.347	9.347	9.347	9.347	9.347	9.347	9.347	9.347	9.347	9.347	9.744	6.662	6.265	6.514	6.514	6.514	6.117	6.117	6.117	6.514	5.37	5.37	4.724	4.724	4.724	4.724	4.724	4.724	4.724	4.724	5.121	5.121	5.121	5.121	5.121	5.121	5.121	5.121	5.518	4.771	4.771	4.771	5.666	7.604	10.437	10.437	10.437	10.437	10.437
YHR132C	8.304	8.304	8.701	8.701	8.701	8.701	8.701	8.701	8.701	8.701	8.701	9.596	10.242	11.534	11.534	11.534	11.534	11.534	11.783	11.783	11.783	11.783	11.783	11.783	11.783	11.534	11.534	11.534	11.534	11.534	11.534	11.534	11.534	11.534	11.534	11.534	11.534	11.783	11.783	11.783	11.783	11.783	11.783	11.783	11.783	11.783	11.783	11.783	11.783
YER057C	1.642	1.642	1.642	1.642	1.642	1.642	1.642	1.642	1.642	1.642	1.642	2.039	2.039	3.432	3.432	3.432	3.432	3.432	3.432	3.681	3.681	3.681	3.681	3.93	3.533	4.179	4.179	4.179	4.179	4.179	4.179	4.179	4.179	4.576	4.825	4.825	4.825	4.825	4.825	4.825	5.222	5.222	5.471	6.218	6.218	6.218	6.218	6.218	6.218
YLR389C	16.056	15.807	15.807	15.807	15.807	15.807	15.558	15.558	15.558	15.558	15.558	15.558	15.558	15.06	14.663	14.663	13.869	13.62	13.62	13.371	13.122	11.581	10.686	10.686	10.289	9.394	9.394	8.896	8.896	8.398	8.001	6.958	6.958	6.958	6.561	6.561	6.312	6.312	6.312	6.312	6.312	6.312	6.312	6.312	6.312	6.312	6.312	5.915	5.915
YPR036W	2.638	2.638	2.638	2.638	2.638	2.638	2.638	2.638	2.638	2.638	2.241	1.992	1.992	1.992	1.992	1.743	1.494	1.494	1.245	1.245	1.245	1.245	1.245	1.245	1.245	1.245	1.245	1.245	1.245	1.245	1.245	1.245	1.245	1.245	1.245	1.245	1.245	1.245	1.245	1.245	1.245	1.245	1.245	0.996	0.996	0.996	0.996	0.996	0.996
YNL137C	5.37	5.37	5.37	5.37	5.37	5.37	5.619	5.222	5.222	5.222	5.222	5.222	5.222	5.222	5.222	5.222	5.222	5.222	5.222	5.471	5.471	5.471	5.471	5.471	5.471	5.471	7.16	7.16	7.409	8.055	8.304	8.304	8.304	8.304	8.304	8.304	8.304	8.304	8.304	8.304	8.304	8.304	8.304	8.304	8.701	8.701	8.701	8.701	8.701
YLR067C	16.594	17.738	17.987	17.987	18.633	19.528	19.528	19.528	21.466	21.715	21.715	21.964	21.964	22.61	22.61	22.61	22.859	22.711	22.711	22.462	22.711	22.711	22.711	22.711	22.711	23.108	23.108	23.108	23.108	23.108	23.108	23.505	24.003	24.003	24.003	23.754	24.003	24.003	24.003	24.003	24.252	24.252	24.252	24.252	24.252	24.501	24.501	24.501	24.501
YOR257W	8.748	8.748	8.748	8.499	8.499	8.499	8.499	7.853	5.269	3.378	1.938	2.187	2.436	2.685	4.623	4.623	4.623	4.872	4.872	4.872	4.872	6.117	6.117	8.055	8.055	8.055	8.055	8.055	8.055	8.055	8.055	8.055	8.055	8.055	8.055	9.993	9.993	9.993	9.993	9.993	10.242	9.845	9.845	10.242	11.137	11.137	11.137	11.137	11.137
YGR153W	4.919	5.316	5.316	5.316	5.962	5.962	5.962	5.962	5.962	6.46	6.211	6.211	6.857	6.857	6.857	6.857	6.857	6.857	6.857	6.857	6.857	6.857	6.857	6.857	6.857	6.857	6.857	6.46	6.46	6.46	6.46	6.46	6.46	6.46	6.46	6.46	6.46	6.46	6.46	6.46	6.46	6.46	6.46	6.46	6.46	6.46	6.46	6.46	6.46
YMR177W	8.95	8.95	8.95	8.95	8.95	8.95	8.701	8.95	9.199	9.199	9.448	9.199	9.199	9.199	9.199	9.448	9.448	9.448	9.845	9.845	9.845	9.845	9.845	9.845	10.094	10.094	10.094	10.094	10.094	10.094	10.094	10.094	10.094	10.094	10.094	10.094	10.094	10.094	10.094	10.592	10.989	10.592	10.592	10.592	10.592	10.592	10.592	10.841	11.09
YDR057W	8.304	8.553	9.347	9.347	9.347	9.347	9.845	9.845	9.845	9.845	9.845	10.841	11.09	11.09	11.09	11.09	11.09	11.09	11.884	11.884	12.133	12.133	12.133	12.133	12.133	12.133	12.133	12.133	12.382	12.382	12.382	12.382	12.382	12.382	12.779	12.779	13.176	13.176	13.176	13.176	12.927	12.927	12.927	12.927	12.927	12.927	12.281	12.281	12.281
YJL084C	5.269	5.269	5.269	5.269	5.269	5.269	5.518	6.662	6.911	7.409	7.409	7.409	8.452	9.495	9.495	9.495	9.744	11.83	11.83	12.079	12.079	12.079	12.079	12.079	12.079	12.079	12.079	12.079	12.079	12.079	12.079	12.079	12.079	12.079	12.079	12.974	12.974	12.974	12.974	13.223	13.223	13.223	13.223	13.223	13.223	13.223	13.223	13.472	13.472
YOR239W	9.044	9.044	9.044	9.044	9.044	9.044	9.044	9.69	10.087	10.087	10.087	10.087	10.087	10.733	10.733	10.733	10.733	10.733	10.733	9.939	9.69	9.69	9.69	9.69	9.69	9.69	9.69	9.69	9.69	9.69	9.69	9.69	9.69	9.69	9.69	9.69	9.69	9.69	9.69	9.69	9.69	9.69	9.293	9.293	9.293	8.896	9.145	9.145	9.145
YHL002W	15.565	15.565	15.565	15.565	15.565	15.565	15.316	15.316	15.316	15.316	15.316	15.316	15.316	15.316	15.464	15.464	15.464	15.464	15.464	15.464	15.464	15.464	15.464	15.464	15.464	15.464	15.464	15.464	15.464	15.464	15.215	15.215	15.215	15.215	15.215	14.966	14.966	14.966	14.966	14.966	14.966	14.966	14.966	14.966	14.966	14.966	14.966	14.966	14.966
YNL116W	10.087	10.484	10.484	10.484	10.484	10.484	10.484	10.087	10.087	10.087	10.087	10.087	10.087	9.044	9.044	9.044	9.044	9.044	9.044	8.795	8.795	8.795	8.795	7.9	8.001	8.001	8.001	8.25	8.25	8.25	8.25	8.25	8.25	8.25	8.25	8.499	8.25	8.25	8.25	8.25	8.25	8.25	8.25	8.25	8.25	8.001	8.001	8.001	8.001
YMR020W	6.561	6.561	6.561	6.561	6.561	6.561	6.561	6.561	6.312	6.312	6.312	6.063	5.417	5.02	4.771	4.771	4.374	4.771	4.771	4.771	4.771	4.771	4.125	3.728	3.728	4.125	4.522	4.522	5.02	5.666	5.666	5.666	5.666	5.666	5.666	5.814	5.814	5.814	5.814	5.814	5.814	5.814	5.814	5.814	5.814	5.814	5.814	5.814	5.814
YGR179C	13.27	13.27	13.667	13.667	13.667	14.064	14.064	14.064	14.461	14.461	14.858	14.858	14.858	14.858	14.858	14.858	14.858	14.858	14.858	15.107	15.107	15.107	15.107	15.107	15.107	15.107	15.107	15.107	15.107	15.356	15.356	15.356	15.356	15.356	15.356	15.356	15.356	15.356	15.356	15.356	14.959	14.562	14.064	14.064	14.064	14.064	14.064	14.064	14.064
YOR253W	9.347	9.098	9.098	8.701	8.849	8.203	8.203	8.203	8.203	8.203	7.705	7.705	7.207	7.207	4.623	3.977	4.226	3.977	3.977	3.728	3.58	3.58	3.58	3.183	3.183	3.829	3.977	3.728	5.417	5.417	5.666	5.666	8.499	8.499	8.499	8.499	8.499	8.896	8.896	9.939	10.188	10.437	10.437	10.437	10.437	10.437	10.437	10.437	13.021
YDR246W	10.841	10.841	11.09	11.09	11.09	11.09	11.09	10.693	11.588	11.588	11.588	11.588	11.837	12.335	11.837	11.837	11.837	11.837	12.483	12.732	12.732	12.732	12.732	12.732	12.732	13.129	13.129	13.526	13.526	13.526	13.526	13.526	13.526	13.526	13.526	13.923	13.923	13.923	13.526	13.923	13.923	14.172	14.172	14.172	14.172	14.172	14.172	14.172	14.172
YDR300C	6.709	6.709	6.709	6.709	6.709	6.709	6.709	6.709	6.709	6.709	6.312	6.312	6.312	6.312	5.915	5.915	5.915	5.518	5.518	5.518	5.518	5.518	5.518	5.518	5.518	5.518	5.518	5.518	5.269	5.269	5.269	5.269	5.269	5.02	5.02	5.02	4.771	4.771	4.771	4.771	4.771	4.374	3.331	3.331	3.331	2.934	2.934	2.934	2.934
YLR028C	1.541	1.541	1.541	1.541	1.541	1.541	1.541	1.541	1.541	1.541	1.541	1.144	1.144	1.144	1.144	1.144	1.144	1.144	1.144	1.144	1.541	1.541	1.541	1.541	1.541	1.541	1.541	1.541	1.541	1.79	1.79	2.039	2.039	2.288	2.436	2.436	2.436	2.436	2.436	2.436	2.436	2.436	2.436	2.187	2.187	2.187	2.187	2.187	2.187
YDL105W	15.76	15.76	15.76	15.76	15.76	15.76	15.76	15.76	15.76	15.76	15.76	15.76	15.76	15.76	15.76	15.76	15.76	15.363	15.363	15.363	15.363	15.363	15.363	15.363	15.363	15.363	15.363	15.363	15.363	15.363	15.363	15.363	15.114	15.114	15.114	15.114	15.114	15.114	15.114	14.717	14.717	14.717	14.717	14.717	14.717	14.717	14.717	14.717	14.717
YMR231W	11.231	11.231	11.877	12.126	12.126	12.126	12.126	12.126	12.126	12.274	12.274	12.274	12.274	12.523	12.772	12.523	12.523	12.772	12.772	12.772	12.772	12.772	12.523	12.523	12.375	11.978	13.122	13.122	13.122	13.122	13.122	13.122	13.519	13.519	13.519	13.519	13.519	13.519	13.519	13.519	13.021	13.27	13.27	13.27	13.27	12.873	12.873	12.873	13.916
YGR214W	0.397	0	0.249	0.249	0.249	0.249	0.249	0.249	0.249	0.249	0.249	0.249	0.249	0.249	0.249	0.249	0.249	0.249	0.249	0.249	0.249	0.249	0.249	0.249	0.249	0.249	0.249	0.249	0.249	0.249	0.249	0.249	0.249	0.249	0.249	0.249	0.249	0.249	0.249	0.249	0.249	0.249	0.249	0.249	0.249	0.249	0.249	0.249	0.498
YGR108W	4.973	5.471	5.471	5.471	5.471	5.471	5.471	5.471	5.471	5.471	5.222	5.222	5.222	4.327	4.327	3.681	3.681	3.681	3.681	3.681	3.681	3.432	3.432	3.432	3.183	3.035	2.14	2.14	2.14	3.183	3.183	3.183	3.183	3.183	3.183	3.183	3.183	3.183	3.58	3.183	3.183	3.183	3.183	3.183	3.183	3.183	3.183	3.183	3.183
YGL054C	2.49	2.49	2.49	2.49	2.49	2.49	2.49	2.988	4.28	4.926	4.926	5.175	5.175	5.175	5.175	5.175	5.175	5.175	5.175	5.175	5.175	5.175	5.175	5.175	5.175	5.175	5.175	5.175	5.175	5.175	5.175	5.175	5.175	5.175	5.175	5.175	5.175	5.175	5.175	5.175	5.175	5.175	5.175	5.175	5.175	5.175	5.175	5.175	5.175
YIL106W	0	0	0	0	0	0	0	0	0	0	0	0	0	0	0	0	0	0	0	0	0	0	0	0	0	0	0	0	0	0	0	0	0	0	0	0	0	0	0	0	0	0	0	0	0	0	0	0	0
YMR308C	5.222	5.222	5.222	5.471	5.471	5.471	5.471	5.471	5.868	5.868	5.868	5.868	5.868	5.868	5.868	5.868	5.868	5.868	5.868	5.868	5.868	5.471	5.222	5.222	5.222	5.222	5.222	5.222	5.222	5.222	5.222	5.222	5.471	5.471	5.471	5.471	5.471	5.471	5.471	5.222	4.973	4.973	4.973	4.973	4.973	4.973	4.475	4.475	4.475
YGL140C	3.876	3.876	3.876	3.876	4.125	4.125	4.125	4.522	4.522	4.522	4.522	4.522	4.522	4.522	4.522	4.522	4.522	4.522	4.522	4.522	4.522	4.771	5.417	6.46	6.709	7.106	7.106	7.106	7.106	7.106	7.106	7.106	7.106	7.106	7.106	7.106	7.106	7.106	7.106	7.106	7.604	7.853	8.25	8.647	9.394	9.394	9.394	9.394	9.394
YDR313C	15.908	15.908	15.908	15.908	15.908	15.908	15.659	15.659	15.908	15.908	16.157	16.157	16.157	16.157	16.157	16.157	16.157	16.157	16.157	16.157	16.157	16.157	15.76	15.511	15.511	15.511	15.511	15.511	15.511	15.511	15.511	15.511	15.511	15.511	14.865	14.865	14.865	14.865	14.865	14.367	14.367	14.367	14.367	14.367	14.118	14.118	14.118	14.118	14.118
YDR506C	0.249	0.249	0.249	0.249	0.249	0.249	0.249	0.249	0.249	0.249	0.249	0.249	0.249	0.249	0.249	0.249	0.498	0.996	0.996	0.996	0.996	0.996	0.996	0.996	0.996	0.996	0.996	0.996	1.393	1.393	1.642	1.642	1.642	1.642	1.642	1.642	1.642	1.393	1.393	1.393	1.393	1.393	2.685	2.685	2.685	2.685	2.685	2.685	2.685
YDR123C	15.013	15.013	15.013	15.013	15.013	15.013	15.013	15.013	15.013	14.616	14.616	14.616	14.616	14.616	13.075	10.787	10.639	10.639	10.639	10.639	10.639	10.639	10.242	10.242	10.242	10.242	10.242	10.242	10.242	9.845	9.845	9.199	7.16	6.763	6.763	6.514	6.117	5.868	5.868	5.619	5.619	5.619	5.37	5.37	3.829	3.58	3.58	3.58	3.331
YPR133C	7.752	7.752	7.752	8.546	8.546	9.986	9.986	9.986	9.986	9.986	9.986	9.986	9.986	9.986	9.986	9.986	9.986	9.986	9.986	9.986	9.986	9.986	9.986	9.986	9.986	9.986	9.986	9.986	9.986	9.986	9.986	9.986	9.986	9.986	9.986	10.235	10.484	10.484	10.484	10.484	10.484	10.881	10.881	10.881	11.13	11.13	11.13	11.379	11.379
YOL136C	15.753	15.753	15.753	15.753	16.002	16.002	16.002	16.002	16.002	16.399	16.399	16.399	16.399	16.399	16.399	16.399	16.15	16.15	16.15	16.15	16.15	16.15	16.15	16.15	16.15	16.15	16.15	16.15	16.15	15.753	15.753	15.753	15.753	15.753	15.753	15.753	15.753	15.753	15.753	15.753	15.753	15.107	15.107	15.107	15.107	15.107	15.107	15.107	15.107
YDR214W	13.472	13.472	13.472	13.075	13.075	13.075	13.075	13.075	13.075	13.075	12.826	10.491	8.553	7.907	7.907	7.907	7.907	7.51	7.51	7.51	7.51	7.51	7.51	7.261	7.261	7.261	7.261	7.261	6.467	6.467	6.467	5.471	5.471	5.471	5.471	5.471	5.471	5.471	5.471	5.471	5.471	5.471	5.471	4.576	4.576	4.576	4.576	4.576	4.576
YLR299W	11.574	11.574	11.574	11.574	11.574	11.574	11.823	11.823	12.321	12.321	12.321	12.321	12.321	12.321	12.321	12.321	12.321	12.321	12.57	12.57	12.57	12.57	12.57	12.57	12.57	12.57	12.57	12.57	12.57	12.967	12.967	12.967	12.967	12.967	12.967	12.967	13.216	13.216	13.216	13.216	13.216	13.216	13.216	13.216	13.216	13.216	13.216	13.465	13.465
YOR036W	11.628	11.628	11.628	11.628	11.628	11.628	11.628	11.628	11.628	11.877	11.877	12.375	12.624	12.624	13.27	13.27	13.27	13.27	13.27	13.27	13.27	13.27	13.27	13.27	13.27	13.27	13.27	13.27	13.27	13.27	13.27	13.27	13.27	12.873	12.873	12.873	12.873	12.873	12.873	12.873	12.873	12.873	12.873	12.873	12.873	12.873	12.873	12.873	12.873
YGR121W-A	7.005	7.005	7.005	7.402	7.402	7.402	7.402	7.402	7.402	7.402	7.402	7.402	7.402	7.402	7.402	7.402	7.402	7.402	7.402	7.402	7.402	7.402	7.402	6.756	6.756	5.464	5.464	5.215	5.215	5.215	5.215	5.215	5.215	5.215	5.215	5.215	5.215	5.215	5.215	5.215	4.569	4.569	4.569	4.32	4.32	4.32	4.32	4.32	4.32
YKR035W-A	8.593	8.593	8.99	9.387	9.387	9.387	9.387	9.387	9.387	9.387	9.387	9.387	9.387	9.387	9.387	9.387	9.387	9.387	9.138	9.636	9.636	9.636	9.885	10.531	10.531	10.531	10.531	10.531	10.928	10.928	10.928	11.823	12.718	12.718	12.718	12.967	12.967	12.967	12.967	12.967	12.967	12.967	12.967	12.967	12.967	12.967	12.967	12.718	12.718
YOR034C	9.744	9.744	9.744	9.993	9.993	10.639	10.639	10.639	10.639	10.639	10.639	10.242	10.491	10.242	10.242	11.137	11.137	11.137	11.137	11.137	11.137	11.137	11.137	11.137	11.137	11.137	11.137	11.137	11.534	11.534	11.534	11.534	11.534	11.534	11.534	11.534	11.534	11.534	11.534	11.285	11.036	11.036	10.787	10.787	10.787	10.787	10.787	10.787	10.787
YLR253W	6.07	6.07	5.572	5.572	6.07	6.07	6.07	6.467	6.467	6.965	6.965	6.965	6.965	6.965	6.467	5.222	5.222	5.619	6.911	8.849	9.495	9.495	11.036	10.639	10.639	10.888	10.888	10.888	10.639	10.639	10.639	10.639	10.639	10.639	10.639	11.036	11.036	11.036	11.036	11.036	11.036	11.036	11.036	11.036	11.036	11.036	11.433	11.184	11.184
YKL208W	4.966	4.966	4.966	4.966	4.966	4.966	4.966	4.966	4.717	4.32	2.234	1.837	0.249	0.249	0.249	0.249	0.249	0.249	0.249	0	0	0	0	0	0	0	0	0	0	0	0	0	0	0	0	0	0	0	0	0	0	0	0	0	0	0	0	0	0
YMR034C	6.958	7.207	7.207	7.705	7.705	7.705	7.705	7.705	7.308	7.012	7.261	8.553	8.553	8.553	8.553	8.553	8.802	8.802	8.802	8.802	8.802	8.802	8.802	8.802	8.802	8.553	8.304	8.304	8.304	8.304	8.95	8.95	8.95	9.199	9.199	9.199	9.199	9.199	9.199	9.199	9.199	9.199	9.199	8.802	8.802	8.802	8.802	8.802	8.802
YGR270W	0.249	0.249	0.249	0.249	0.249	0.249	0.249	0.249	0.249	0.249	0.249	0.249	0.249	0.249	0.249	0.249	0.249	0.249	0.249	0.249	0.249	0.249	0.249	0.249	0.249	0.249	0.249	0.249	0.249	0.249	0.249	0.249	0.249	0.249	0.249	0.249	0.249	0.249	0.249	0	0	0	0	0.249	1.144	1.393	1.393	1.393	1.393
YOR155C	8.001	8.001	8.001	8.25	7.059	6.662	5.767	7.409	7.409	7.409	7.658	8.701	11.635	11.884	13.176	14.717	14.717	14.717	14.717	14.717	14.717	14.717	14.717	14.717	14.717	14.717	15.363	15.363	15.612	16.11	16.507	17.254	18.398	18.398	18.398	18.398	18.398	18.398	19.394	20.787	21.036	21.036	21.036	21.036	21.036	21.036	21.036	21.036	21.036
YIL021W	22.166	22.166	22.166	22.166	22.166	22.166	22.166	22.166	22.166	22.166	22.166	22.166	22.166	22.166	22.415	22.415	22.415	22.415	22.415	22.415	22.664	22.664	22.664	22.664	22.664	22.664	22.664	22.664	22.664	22.913	22.913	22.913	22.913	22.913	22.913	22.664	22.664	22.664	22.664	22.664	22.415	22.415	22.415	22.415	22.415	22.415	22.415	22.415	22.415
YDR264C	14.172	14.172	14.172	14.172	14.172	14.172	14.172	14.172	13.923	13.923	13.923	13.923	13.923	13.674	13.674	13.674	13.674	13.674	13.674	13.674	13.674	13.674	13.674	13.674	13.674	13.425	13.425	12.631	11.837	11.837	11.837	10.794	10.545	10.545	10.545	10.296	10.047	10.047	10.047	9.798	9.798	9.798	9.798	9.549	9.3	9.051	9.051	9.051	9.051
YDL206W	8.997	8.997	8.997	8.997	9.643	9.643	9.643	9.643	9.643	8.6	8.748	8.499	8.499	8.499	8.499	8.499	8.499	8.499	8.499	8.499	8.499	8.102	7.705	6.81	6.81	6.81	6.81	6.81	6.81	6.81	6.81	6.81	6.561	5.915	5.915	5.915	6.164	6.662	6.662	6.662	6.662	6.662	6.662	6.662	6.662	6.662	6.662	5.767	6.514
YPL183C	1.043	1.043	1.043	1.043	1.043	1.043	1.043	1.043	1.043	1.043	1.292	1.79	1.79	1.79	1.79	2.039	2.039	2.039	2.039	2.039	2.537	3.183	4.475	5.868	5.868	6.265	6.662	6.662	7.059	7.059	7.059	7.059	7.059	7.059	7.059	7.308	7.308	7.557	7.557	7.557	7.557	7.557	7.557	7.557	7.557	7.557	7.557	7.557	8.055
YMR202W	10.982	10.982	10.982	10.982	10.982	10.982	10.982	10.982	10.982	10.982	10.982	10.733	10.733	10.733	10.733	10.733	10.733	10.733	9.69	9.69	9.69	9.69	9.69	9.69	9.69	9.69	9.69	9.69	9.69	9.69	9.69	9.69	9.441	9.441	9.044	9.044	9.044	9.044	9.044	9.441	9.044	9.044	9.044	9.044	9.044	9.044	9.044	8.398	8.398
YLR319C	13.068	13.068	13.465	13.465	13.465	13.963	13.566	13.566	14.461	14.461	14.461	14.461	14.71	15.356	14.858	16.298	16.298	16.298	16.298	16.298	16.298	16.298	16.298	16.298	16.298	16.944	16.944	16.944	16.944	16.944	16.944	16.944	16.944	17.341	17.092	17.092	17.341	17.341	17.341	17.341	17.839	17.839	17.839	17.839	17.839	17.839	17.839	17.839	17.839
YIR032C	10.484	10.484	10.484	10.484	10.881	10.881	11.13	11.13	11.13	11.379	13.714	14.111	14.111	14.111	14.508	14.508	14.508	14.508	14.508	14.508	14.508	14.508	14.508	14.508	14.508	14.508	14.508	14.508	14.508	14.508	14.508	14.508	14.757	15.255	15.504	15.901	15.901	15.901	16.298	16.944	16.695	17.092	17.092	17.092	17.092	17.092	17.092	17.092	17.092
YLR368W	5.868	5.868	5.619	5.619	5.619	5.619	5.619	5.619	5.619	5.619	4.973	4.973	4.973	6.117	6.514	6.514	6.514	6.514	6.514	6.514	6.514	6.514	6.514	6.514	6.514	6.514	6.514	6.514	6.514	6.514	6.514	6.763	6.763	6.763	6.763	6.763	7.012	7.907	7.907	7.907	7.907	8.802	8.802	8.802	9.199	9.199	9.448	9.448	9.448
YJL065C	7.409	7.16	7.16	10.538	9.394	9.394	9.394	9.643	11.534	11.534	11.534	11.534	12.18	12.18	12.18	12.18	12.18	11.783	11.534	11.783	12.032	12.032	12.032	12.032	12.678	12.678	12.927	12.927	12.927	12.927	12.927	12.927	12.927	12.927	12.927	12.927	12.927	12.927	12.927	12.927	12.927	12.927	12.927	12.927	12.927	13.573	15.612	17.153	17.153
YMR113W	3.728	3.728	3.479	2.833	2.833	2.584	2.584	2.584	2.584	2.584	2.833	2.833	2.833	2.833	2.833	2.584	2.187	1.541	1.541	1.541	3.082	3.082	3.082	3.082	3.082	3.082	3.082	3.082	2.436	2.436	2.436	2.436	3.479	3.876	5.962	7.005	7.005	7.005	7.005	7.005	7.005	7.005	7.005	7.005	7.005	7.254	7.254	7.254	7.254
YBR119W	10.343	10.343	10.343	10.343	10.343	10.989	10.989	10.989	10.989	10.989	10.989	10.989	10.989	10.989	10.989	10.989	10.989	10.989	10.989	10.989	10.74	10.74	10.74	10.74	10.74	10.242	10.888	10.888	10.888	10.888	10.888	10.888	10.39	10.39	10.39	10.39	10.39	10.39	10.39	10.39	10.639	10.639	10.639	9.347	8.95	8.95	8.701	8.304	8.304
YGL076C	7.705	8.203	8.203	8.203	8.203	8.203	8.203	8.203	8.203	8.203	8.203	8.203	8.203	8.203	8.203	8.203	8.203	7.954	7.806	7.806	7.806	7.806	7.806	7.806	7.806	8.304	8.304	8.553	8.553	8.553	8.553	8.553	8.304	8.304	8.304	8.304	8.304	8.304	8.304	8.304	8.304	8.304	8.304	8.304	8.304	8.304	8.304	8.304	8.304
YLR439W	10.935	10.935	11.184	10.935	10.935	11.184	11.184	11.184	11.184	11.184	11.184	10.538	10.141	9.993	9.993	9.993	9.993	10.39	10.39	10.39	10.39	10.39	10.39	10.39	10.242	10.242	10.242	10.242	10.242	10.242	10.242	10.242	10.242	10.242	10.242	10.242	10.242	10.242	10.242	10.242	10.242	10.242	10.242	9.347	9.347	9.347	9.347	9.744	9.744
YBR159W	6.662	6.911	6.911	6.911	6.911	6.911	6.911	6.911	7.557	7.557	7.557	7.557	7.557	7.557	7.557	7.308	7.308	7.557	7.557	7.557	7.557	7.557	7.557	7.557	7.557	7.557	7.557	8.701	8.701	8.701	9.347	9.347	9.347	9.347	9.347	9.347	9.347	9.347	9.347	9.347	9.347	9.347	9.347	9.347	9.347	9.347	9.347	9.347	8.95
YKR007W	7.853	7.853	7.853	7.853	7.853	8.102	8.748	8.997	8.997	8.997	8.997	8.997	8.997	9.394	9.394	9.394	9.394	9.394	9.643	10.935	10.935	14.562	14.562	14.562	14.562	15.457	15.457	15.457	15.457	15.706	15.706	15.706	16.749	16.749	16.998	17.395	17.644	17.644	17.644	17.644	17.644	17.644	17.893	17.893	17.893	17.893	17.893	17.893	17.893
YOR064C	1.79	1.79	1.79	1.79	1.79	1.79	1.79	1.393	1.393	1.393	1.393	1.79	1.79	2.039	2.039	2.039	2.039	2.039	1.642	1.393	1.393	1.642	1.642	1.642	1.642	1.642	1.642	1.642	2.934	3.58	3.58	3.58	3.58	3.58	3.58	3.58	3.58	3.58	3.58	3.58	3.58	3.58	3.58	3.58	3.58	3.331	3.331	3.331	3.331
YOR035C	14.811	14.811	14.811	15.457	15.457	15.457	15.457	15.457	15.457	15.706	15.706	15.706	15.706	16.103	16.103	16.352	16.352	15.706	15.457	15.208	15.208	15.457	15.706	15.706	15.706	15.706	15.706	15.706	15.706	15.706	15.706	15.706	15.706	15.706	15.457	15.457	15.457	15.457	15.457	15.457	15.457	15.457	15.457	15.457	15.457	15.208	15.457	15.457	15.457
YMR288W	6.857	6.857	7.106	7.106	7.106	7.106	7.106	7.106	6.857	6.857	6.857	7.254	7.254	7.254	6.46	6.46	6.46	6.46	6.46	6.46	6.857	6.46	8.001	8.001	8.001	8.25	9.145	9.145	9.394	11.332	13.519	16.951	17.846	17.846	17.846	18.243	19.535	19.535	19.535	19.535	19.535	19.535	19.535	19.535	19.784	19.784	19.784	20.033	20.282
YOL086W-A	11.736	11.736	11.736	11.736	11.736	11.736	11.736	11.736	12.133	12.133	12.133	12.133	12.133	12.133	12.927	13.923	13.923	13.923	13.923	14.172	14.172	14.421	14.421	14.421	14.67	14.67	14.67	14.67	14.67	14.67	14.67	14.67	14.67	14.67	14.919	14.919	14.273	14.273	14.273	14.273	14.273	14.273	14.273	14.273	14.273	14.273	14.273	14.273	14.273
YBL061C	9.246	9.246	9.246	9.495	9.495	9.495	9.495	9.495	9.495	9.495	9.495	9.495	9.495	9.495	9.495	9.495	9.495	9.495	9.495	9.495	9.495	9.495	9.495	9.495	9.495	9.246	9.246	8.997	8.997	8.997	8.997	8.997	8.997	8.997	8.997	8.997	8.6	7.954	7.557	7.557	7.557	7.557	7.557	7.557	7.557	7.557	7.308	7.308	7.308
YGR099W	4.623	4.374	3.331	3.728	5.02	11.527	11.776	12.025	12.274	13.27	13.27	13.27	13.021	13.021	13.021	12.523	12.523	12.523	12.523	13.667	13.667	13.916	13.916	14.313	14.313	14.313	14.313	14.313	14.313	14.313	14.313	16.002	16.002	16.002	16.002	16.002	16.002	16.002	16.251	16.251	16.103	16.103	16.103	16.103	16.103	16.5	16.5	16.5	17.543
YPL155C	9.69	9.69	9.69	9.939	9.939	9.939	9.542	9.542	9.542	9.293	9.293	10.087	10.087	10.087	10.087	10.087	10.087	10.585	10.982	10.982	10.982	10.982	10.982	10.982	10.982	11.729	11.729	11.729	11.729	11.729	11.729	11.729	11.729	11.729	11.729	11.729	11.729	11.729	11.48	11.48	11.48	11.48	11.48	11.48	11.48	11.48	11.48	11.48	11.48
YER150W	3.829	3.829	3.829	3.829	4.226	4.226	4.226	4.226	4.226	3.829	3.829	3.829	3.829	3.58	3.58	3.58	3.829	3.829	3.829	3.977	4.623	4.623	4.623	4.623	5.417	5.814	5.814	5.814	5.814	5.814	6.312	6.81	6.81	6.81	6.81	6.81	6.81	6.81	7.059	8.102	8.102	8.102	8.102	8.102	8.351	8.351	8.351	8.351	8.351
YMR226C	9.986	9.737	9.34	9.34	9.34	9.34	9.34	9.34	9.737	9.589	9.986	9.986	10.383	10.632	10.632	11.13	10.235	9.838	10.881	12.321	12.57	13.068	13.068	13.068	13.068	13.068	13.068	13.068	14.36	13.862	13.465	13.714	13.714	13.714	13.963	13.963	13.963	14.212	14.461	14.461	14.461	14.461	14.461	14.461	14.064	13.667	14.461	16.897	16.897
YKL130C	17.146	17.395	17.395	17.395	17.395	17.395	17.395	17.395	17.395	17.395	17.395	17.395	17.644	17.644	17.644	18.041	18.041	18.041	18.041	18.041	18.041	18.041	18.041	18.041	18.041	18.041	18.041	18.041	18.041	18.041	18.041	18.041	17.644	17.644	17.644	17.644	17.644	17.644	17.644	17.644	17.644	17.644	17.644	17.644	17.644	17.644	17.644	17.644	17.644
YLR180W	18.438	18.438	18.438	18.438	18.687	18.687	18.687	18.687	18.687	18.687	17.395	15.558	15.558	15.558	15.558	15.558	15.558	15.161	15.161	15.161	15.161	15.161	8.997	6.117	4.825	4.825	4.428	4.428	5.074	5.074	5.074	5.074	5.074	5.471	5.222	5.222	4.973	4.825	3.681	3.681	3.681	3.681	3.681	3.681	3.681	3.681	3.432	4.078	4.078
YER023W	3.082	2.833	2.833	3.58	3.58	3.58	3.829	3.829	3.829	3.432	3.432	3.432	3.432	3.432	3.432	3.432	3.681	4.179	7.012	8.156	11.487	11.487	12.133	12.133	12.133	12.382	12.382	12.631	12.631	12.631	12.631	12.631	12.631	12.631	12.631	12.631	12.631	12.631	12.631	13.028	12.779	12.779	12.779	13.028	13.028	13.028	13.277	13.277	13.277
YGL058W	13.97	13.97	13.97	14.219	14.219	14.219	14.219	14.219	14.219	14.219	14.219	14.219	14.219	14.219	14.219	13.97	14.616	14.616	14.616	14.616	14.616	14.616	14.616	14.616	14.616	14.616	14.616	14.616	14.616	14.616	14.616	14.219	14.219	14.219	14.219	14.219	14.219	14.219	14.219	14.219	14.219	14.219	13.822	13.822	13.822	13.822	13.822	13.822	13.822
YML116W	13.519	13.519	13.519	13.519	13.021	13.021	13.021	13.021	13.021	13.667	14.811	14.811	14.811	14.811	14.811	14.811	14.811	14.811	14.811	14.811	14.811	14.811	14.811	14.811	14.811	14.811	14.811	14.811	14.811	14.811	14.811	14.811	14.811	14.811	14.811	14.811	14.811	14.811	14.414	14.414	14.017	14.017	13.768	13.768	13.768	13.768	14.017	14.017	14.017
YHR020W	19.535	19.535	19.535	19.535	18.741	18.741	17.947	17.698	17.698	16.157	16.157	15.76	15.363	15.363	14.717	14.717	14.468	14.468	14.468	14.468	14.468	14.468	14.468	14.468	11.783	11.386	11.386	11.386	11.386	9.495	8.001	7.207	7.207	6.958	6.958	6.561	6.561	6.81	6.81	6.81	6.561	6.164	6.164	6.164	6.164	6.561	6.561	6.561	6.561
YGL110C	13.62	14.017	14.017	14.266	14.266	14.414	14.414	14.414	14.663	14.414	14.414	14.414	14.414	14.414	14.414	14.414	14.017	14.017	14.266	14.266	14.515	14.515	14.515	14.764	14.515	14.515	14.017	14.616	14.616	15.013	15.114	15.114	15.114	15.114	15.114	15.114	15.114	15.114	15.114	15.114	15.114	15.114	15.114	12.281	12.281	12.032	11.534	12.577	12.725
YIL137C	4.569	4.569	4.818	4.818	4.818	4.818	4.818	4.818	4.818	4.818	4.818	4.818	4.818	4.421	4.172	4.172	4.172	4.172	4.421	4.421	4.421	4.421	3.775	3.876	3.876	3.876	3.876	3.876	3.876	3.876	3.876	4.125	5.316	5.316	5.316	5.316	5.316	5.316	5.316	5.316	5.316	5.316	5.316	5.316	5.565	5.814	5.814	6.608	6.608
YIL051C	3.829	3.58	3.183	3.183	2.786	2.786	2.537	2.537	2.537	2.537	2.288	2.288	2.039	2.039	2.039	2.039	1.79	1.79	1.79	1.79	1.79	1.79	1.541	0.747	0.747	0.747	0.747	0.996	1.642	3.035	3.035	3.035	3.035	3.035	3.284	3.284	3.284	3.284	3.284	3.533	3.533	3.533	3.533	3.533	3.533	3.533	3.533	3.533	3.533
YER047C	9.845	10.094	13.324	13.324	13.324	13.573	14.367	15.013	15.013	15.013	15.013	15.013	15.262	15.262	16.305	16.305	16.305	16.305	16.305	16.554	16.554	16.554	16.554	16.554	16.554	16.554	16.554	16.803	16.803	17.449	17.449	17.449	17.449	17.449	17.449	17.449	17.449	17.698	17.698	17.698	17.698	17.947	17.947	17.947	17.947	17.947	17.947	18.196	18.196
YLR082C	6.265	6.265	6.265	7.456	7.456	7.456	7.456	7.456	7.456	7.705	7.705	7.705	7.705	7.705	7.705	7.705	7.705	7.705	7.705	7.705	7.705	7.705	7.705	7.954	7.954	7.954	8.203	8.452	8.452	8.452	8.452	8.452	8.452	8.452	8.452	8.452	8.452	8.452	8.452	8.452	8.452	8.452	8.452	8.452	8.452	8.452	8.452	8.452	8.701
YER113C	7.409	7.409	7.409	7.409	7.409	6.763	6.265	6.514	6.514	6.514	6.514	6.514	6.514	6.763	6.763	7.16	7.16	7.16	7.16	7.16	7.16	7.409	7.409	7.409	7.409	7.409	7.409	6.514	6.514	6.514	6.117	6.117	6.117	6.117	6.117	6.117	6.117	6.117	6.615	6.117	6.117	6.117	6.117	6.117	6.117	6.117	6.763	6.763	7.409
YAL013W	14.414	14.017	14.811	16.998	17.247	17.644	17.644	17.644	17.644	17.644	17.644	18.64	18.64	18.64	18.64	18.64	18.64	18.64	18.64	18.64	18.64	18.64	19.831	19.831	19.831	19.831	19.831	19.831	19.831	19.831	19.831	19.831	19.831	20.08	19.831	19.831	19.831	19.831	19.831	19.831	19.831	20.08	20.477	20.477	20.477	20.477	20.477	20.477	20.477
YJL083W	14.764	14.764	14.764	14.764	15.659	15.908	15.908	15.908	15.908	16.406	16.406	16.655	16.655	17.052	17.052	17.052	17.052	17.052	17.052	17.052	17.052	17.052	17.55	17.55	17.55	17.55	17.55	17.55	17.55	17.55	17.55	17.55	17.55	17.55	17.55	17.55	17.55	17.55	17.55	17.55	17.55	17.55	17.55	17.55	17.55	17.55	17.55	17.55	17.55
YKL165C	3.681	3.681	3.681	3.432	3.432	3.432	3.432	3.432	3.183	3.183	3.183	3.183	3.183	3.183	3.183	1.642	1.393	1.393	1.144	1.144	1.144	1.144	1.144	1.144	1.144	1.144	0.249	0.249	0.249	0.249	0.249	0.249	0.249	0.249	0.249	0.249	0.249	0.249	0.249	0.249	0.249	0	0	0	0	0	0	0	0
YML029W	15.612	15.363	16.554	16.305	16.305	16.554	16.554	16.803	16.406	16.406	16.406	16.406	15.013	12.974	12.974	12.577	13.075	13.324	12.927	12.927	13.573	14.367	14.367	15.161	15.161	15.161	15.161	13.519	14.017	14.017	13.62	13.869	13.869	13.869	13.869	14.118	14.118	14.118	14.367	14.616	14.616	14.616	14.616	15.013	15.511	15.511	15.511	15.511	15.511
YGR005C	9.596	9.596	9.596	9.596	9.098	11.83	11.332	11.729	11.729	11.729	11.083	10.686	10.686	10.686	10.686	10.686	11.581	11.581	11.581	11.581	11.581	11.581	10.935	10.935	10.935	10.686	10.437	11.184	12.476	13.122	13.371	13.371	13.371	14.017	14.266	14.266	14.663	14.663	14.663	14.663	14.663	14.663	14.663	14.663	14.912	15.161	15.659	15.659	15.659
YGR250C	2.732	2.732	2.732	2.732	2.732	2.732	2.732	2.732	2.483	2.483	2.483	2.483	2.483	2.483	2.483	2.483	2.483	2.086	2.086	1.292	1.292	1.292	1.292	1.292	1.292	1.292	1.292	1.689	2.685	3.082	3.082	3.082	3.082	3.082	3.082	3.082	3.082	3.082	3.082	3.082	3.082	3.331	3.331	3.331	3.331	3.331	3.331	3.331	3.331
YLR312W-A	4.724	4.724	4.724	4.724	4.724	4.724	4.724	4.724	4.078	3.829	3.829	3.829	3.432	3.432	3.432	3.432	3.432	3.183	3.183	3.183	3.183	3.183	2.934	2.934	2.934	2.934	2.934	2.934	2.934	2.934	2.934	2.934	2.934	2.934	2.934	2.537	2.537	2.537	2.537	2.786	2.786	3.035	3.035	2.786	2.786	2.786	2.786	2.786	1.393
YER124C	2.436	2.436	2.436	2.436	2.436	2.039	2.039	2.039	2.039	1.79	1.541	1.541	1.541	1.541	1.541	1.541	1.541	1.541	1.541	1.541	1.541	1.541	1.541	1.541	1.541	1.541	1.541	1.541	1.541	1.541	1.541	1.541	0.747	0.747	0.747	0.747	0.747	0.747	0.747	0.747	0.747	0.747	0.747	0.747	0.747	0.747	0.747	0.498	0.498
YLR433C	14.616	14.616	14.616	14.616	14.616	14.616	14.616	14.616	14.616	14.616	14.616	14.616	14.616	14.865	14.865	14.865	14.865	14.865	14.865	14.865	14.865	14.865	14.865	14.865	14.616	14.616	14.616	14.616	14.616	14.616	14.616	14.616	14.616	14.616	14.616	14.616	14.616	14.616	14.616	14.616	14.616	14.616	14.616	14.616	14.616	14.616	14.616	14.616	14.616
YBR251W	3.775	4.024	5.417	7.355	9.347	9.347	9.347	9.347	9.347	9.347	9.347	9.347	9.347	9.347	9.347	9.347	8.95	8.95	9.347	9.347	9.347	9.347	9.347	10.141	10.141	10.141	10.141	10.141	10.141	10.141	10.141	10.141	10.141	10.141	10.141	10.935	11.184	11.184	11.184	11.581	11.581	11.581	11.581	11.581	11.581	11.978	11.978	12.227	13.021
YKL170W	11.083	11.083	11.083	11.083	11.083	11.083	11.332	11.332	12.227	12.227	12.725	15.06	15.309	15.309	15.309	15.309	15.309	15.309	15.309	15.309	15.309	15.309	15.309	15.309	15.309	15.309	15.309	15.309	15.309	15.309	15.309	15.309	15.309	15.309	15.706	15.457	15.457	15.457	15.457	15.457	15.208	15.208	14.811	15.208	15.208	15.208	14.811	15.06	15.06
YOR023C	5.713	5.962	5.962	6.359	6.359	6.359	6.359	6.857	6.857	7.254	7.254	7.752	7.752	7.752	7.752	7.752	9.044	9.044	9.044	9.044	9.044	9.044	9.044	9.044	9.044	9.044	8.896	10.188	10.188	10.188	10.437	10.437	10.04	10.04	10.04	10.04	10.04	10.04	10.04	9.643	10.437	10.188	10.188	10.188	10.188	10.188	10.188	10.188	10.188
YCL057W	15.854	15.854	15.854	15.854	15.854	15.457	15.457	15.457	15.457	15.457	15.457	15.457	15.457	15.457	15.457	15.457	15.457	15.457	15.457	15.457	15.457	15.457	15.457	15.208	15.208	15.208	14.165	14.165	14.165	14.165	14.165	14.165	14.165	14.165	14.165	14.165	14.165	14.165	14.165	14.165	14.165	14.165	14.165	14.165	14.165	14.165	14.165	13.667	13.169
YOR080W	10.188	10.188	10.188	8.647	7.355	6.709	6.709	6.958	7.207	6.958	6.958	6.958	6.958	6.958	6.958	6.958	6.958	6.958	6.561	5.767	4.475	4.475	4.475	4.475	4.724	4.475	4.475	4.475	4.078	4.078	4.327	4.576	4.825	4.825	4.825	4.825	4.825	5.471	5.72	5.969	5.969	6.218	6.716	7.113	7.113	7.113	7.113	7.113	7.611
YGL142C	4.717	4.32	3.277	1.689	1.689	1.938	1.938	1.938	1.938	1.938	1.541	1.541	1.541	1.541	1.541	2.187	2.584	2.187	3.728	3.728	3.728	3.728	3.479	3.479	4.125	4.125	4.374	6.911	6.911	6.911	7.16	7.16	7.16	7.16	7.16	7.557	8.452	9.199	9.199	9.199	9.199	9.199	9.199	9.199	8.95	9.347	9.347	9.993	10.787
YDR089W	7.705	7.705	7.705	7.705	7.705	7.705	7.059	7.456	7.705	8.102	8.102	8.102	8.102	8.102	8.102	8.102	8.102	8.102	8.351	8.351	8.351	8.351	8.351	8.351	8.351	8.351	8.6	8.6	8.6	8.6	8.6	8.6	9.246	9.744	9.744	9.744	9.744	10.39	10.39	10.39	10.639	10.639	10.639	10.639	10.888	10.242	10.242	10.242	10.242
YOL006C	13.714	13.714	13.317	12.92	13.317	12.92	13.714	13.317	13.317	13.317	13.317	12.671	12.671	12.671	12.671	11.379	11.13	10.484	10.484	10.982	10.982	10.982	10.982	10.982	10.982	10.982	10.982	10.982	10.982	10.982	10.982	10.982	10.982	10.982	10.484	10.087	10.087	10.087	10.087	10.087	10.087	10.087	10.087	10.087	10.087	10.087	9.838	9.838	9.838
YNL134C	3.681	3.681	3.681	3.681	3.432	3.432	3.432	3.829	4.475	4.475	4.475	4.475	4.475	4.475	4.475	4.475	4.475	4.475	4.724	5.37	5.37	5.37	5.37	5.767	6.413	6.413	6.413	6.413	6.413	6.413	6.413	6.413	6.561	6.958	6.958	6.958	7.207	7.207	7.207	7.456	7.954	7.954	7.954	7.954	7.954	8.102	8.102	8.102	8.102
YLR440C	8.546	8.546	8.546	8.297	8.694	8.694	8.694	9.34	9.34	9.34	9.34	9.34	9.34	9.34	9.589	9.589	9.589	9.589	9.589	9.589	9.589	9.589	9.589	9.589	9.589	9.589	9.589	9.589	9.589	9.589	9.589	9.192	9.192	9.589	9.589	9.589	9.589	9.589	9.589	9.589	9.589	9.589	9.589	9.192	9.441	9.69	10.087	10.087	10.087
YHR037W	14.374	14.374	14.374	14.374	14.374	14.374	14.374	14.374	14.374	14.374	14.374	14.374	14.374	14.374	14.374	14.374	14.374	14.374	14.374	14.374	14.374	14.374	14.374	14.374	14.374	14.374	14.374	14.374	14.374	14.374	14.374	14.374	14.374	14.374	14.374	14.125	14.125	14.125	13.876	13.479	13.23	13.23	13.23	13.23	13.23	13.23	13.23	13.23	13.23
YAR002C-A	4.623	4.623	4.623	4.623	4.872	4.872	5.121	5.471	5.471	5.471	5.471	5.471	5.471	5.471	5.471	5.471	5.72	5.72	5.72	5.72	5.72	5.572	5.821	6.07	6.319	6.319	6.319	6.716	6.716	6.716	6.965	6.965	6.965	6.965	6.965	6.965	6.716	6.716	6.716	8.008	8.008	8.008	8.008	8.008	8.008	8.008	8.008	8.008	8.008
YNL141W	5.121	5.121	5.121	5.121	5.121	5.121	5.121	5.121	5.121	5.121	5.121	5.121	5.121	5.121	5.121	5.37	5.37	5.37	5.37	5.37	5.37	5.37	5.37	5.37	5.37	5.37	5.37	5.37	5.37	5.37	5.121	5.121	5.121	5.121	5.121	4.872	4.475	4.475	4.475	4.475	4.475	4.475	4.475	4.475	4.475	4.475	4.475	4.475	4.475
YOL007C	6.063	6.063	5.814	5.814	5.814	5.814	5.814	5.814	5.814	5.814	5.814	5.814	5.814	5.814	5.814	5.814	5.814	5.814	5.814	5.814	5.814	5.814	5.814	5.814	5.814	5.417	5.417	5.417	5.417	5.02	5.02	5.02	5.02	5.02	5.02	5.02	5.02	5.02	5.02	5.02	5.02	5.02	5.02	5.02	5.02	5.02	5.02	4.771	4.771
YJL139C	12.274	11.776	11.527	11.379	11.776	11.776	11.776	11.379	11.379	11.379	10.982	10.733	10.733	10.733	10.733	10.733	10.982	10.982	10.982	10.982	10.982	10.982	10.982	10.982	10.336	9.939	9.939	9.939	9.939	10.336	10.336	10.336	9.145	9.145	8.102	8.102	8.102	8.102	8.102	8.102	8.102	8.102	8.351	7.954	7.954	7.954	7.954	7.954	7.954
YGL105W	16.493	16.096	15.699	15.551	15.8	15.8	15.8	15.8	15.8	15.8	15.8	16.197	16.197	16.594	16.594	16.345	16.345	16.345	16.345	16.345	16.345	16.345	16.096	15.847	15.598	16.096	16.096	16.096	16.096	16.096	15.201	15.201	15.201	15.201	15.45	15.45	15.45	15.45	15.45	15.45	15.45	15.45	15.45	15.45	15.45	15.45	15.302	15.302	15.302
YDR461W	10.686	10.686	10.686	10.686	10.686	10.686	10.686	10.686	10.686	10.04	9.791	9.394	8.499	8.499	8.499	8.499	8.499	8.499	8.25	8.25	8.25	9.145	9.145	9.145	9.145	9.145	9.145	9.145	9.145	9.145	8.896	9.293	9.293	9.293	9.293	9.293	9.044	9.044	9.044	9.044	9.044	8.546	8.149	8.149	8.149	8.149	8.398	8.398	8.647
YDR186C	6.709	6.312	5.666	4.226	4.872	5.565	5.565	5.565	5.565	5.565	5.565	5.565	5.565	6.46	6.46	6.46	6.46	7.604	7.604	7.604	7.604	7.604	7.853	7.853	8.499	8.499	8.499	8.499	8.499	8.499	8.499	8.499	8.499	8.499	8.499	8.499	8.499	8.499	8.499	8.499	8.499	8.499	8.499	8.499	8.748	8.748	8.748	8.748	8.748
YKL033W-A	10.444	10.841	10.841	10.841	10.841	10.841	10.841	10.841	11.339	11.588	11.588	11.985	11.985	11.985	11.985	12.086	12.086	12.086	12.086	12.086	12.086	13.378	13.627	13.876	13.876	13.876	13.876	13.876	13.876	13.876	13.876	13.876	13.876	13.876	13.876	13.876	13.876	13.876	13.876	13.378	13.627	13.627	13.627	13.627	13.627	13.627	13.627	13.627	13.627
YHR094C	6.958	6.958	6.958	6.709	6.709	6.709	6.958	6.958	6.958	6.958	6.958	6.958	6.958	6.958	6.958	6.958	6.958	5.915	5.666	4.623	4.125	4.125	4.125	4.125	4.125	4.125	4.125	3.728	3.728	3.728	3.728	3.728	3.728	3.728	4.125	3.728	3.728	3.728	3.728	3.728	3.728	2.039	2.288	2.288	2.288	2.288	2.288	2.288	1.79
YDR459C	7.759	7.759	7.759	7.759	5.72	5.471	5.72	6.117	9.199	10.74	10.74	10.74	11.137	11.137	11.137	11.137	11.137	11.137	11.137	11.137	11.137	11.783	11.783	11.783	11.783	11.783	11.783	11.783	11.783	11.783	11.783	11.783	11.783	11.386	11.386	11.386	11.386	11.884	11.884	13.176	13.425	13.425	13.425	13.425	13.425	13.674	13.923	13.923	14.172
YNL190W	8.593	8.593	8.593	8.593	8.593	8.593	8.593	8.593	8.593	8.593	8.593	8.593	8.593	8.593	8.593	8.593	8.99	8.99	8.99	8.99	8.99	8.99	8.99	8.99	8.99	9.387	9.387	9.387	9.387	9.387	9.387	9.387	8.99	8.99	8.99	8.99	8.99	8.99	8.99	8.99	8.99	8.593	8.593	8.593	8.593	8.196	8.196	8.196	8.196
YOL144W	17.402	17.402	17.402	17.799	17.799	17.799	17.799	17.799	17.799	17.799	18.048	18.048	18.048	18.048	18.048	18.048	18.048	18.048	18.297	18.297	18.297	18.297	18.297	18.546	18.546	18.943	18.943	18.943	18.943	18.943	18.694	18.694	18.694	18.694	18.694	18.694	18.694	18.694	18.694	18.694	18.694	18.694	18.694	18.694	18.694	18.694	18.694	18.445	18.445
YBR193C	11.137	11.137	11.137	11.137	11.137	10.888	10.888	10.888	10.888	10.888	10.491	10.491	10.888	10.888	10.888	10.888	10.888	10.888	10.888	10.639	10.39	10.639	9.643	9.791	10.188	11.083	11.083	11.083	11.083	11.083	11.083	10.188	9.791	9.791	9.791	9.791	11.231	12.671	12.671	13.068	13.068	13.068	13.068	13.317	13.317	13.317	13.317	13.068	13.068
YHR153C	11.541	11.541	11.541	11.541	11.541	11.541	11.541	11.541	11.541	11.541	11.541	11.938	11.938	11.938	12.187	12.187	12.187	12.187	12.187	12.187	12.187	12.187	12.187	12.187	11.938	11.938	11.938	11.938	11.938	11.938	11.689	11.689	11.689	11.689	11.689	11.689	11.689	11.689	11.689	11.689	11.689	11.689	11.689	11.689	11.689	11.689	10.895	10.397	10.397
YAL051W	13.869	13.62	13.62	13.62	13.62	13.62	13.62	13.62	13.62	13.62	13.62	13.62	13.62	13.62	13.62	13.62	13.62	13.62	13.62	13.62	13.62	13.62	13.62	13.62	13.62	13.62	13.62	13.62	13.62	13.62	13.371	13.371	13.371	13.371	13.371	12.974	12.974	12.974	12.974	12.974	12.974	12.974	12.974	12.577	12.577	12.328	11.729	11.332	11.332
YKL215C	16.803	16.803	17.2	16.702	17.099	17.099	17.099	17.099	17.099	17.099	17.099	15.06	13.667	11.978	12.375	12.375	12.375	12.375	12.375	12.126	11.83	11.931	12.18	12.18	12.18	12.18	12.18	10.639	9.993	9.993	10.491	10.491	10.989	10.74	10.74	10.74	10.74	10.74	10.74	10.74	10.592	10.989	11.487	12.53	12.53	12.53	12.927	12.927	13.822
YGR048W	13.378	13.129	13.129	13.129	13.129	13.129	13.129	13.129	13.129	13.129	11.588	11.588	11.588	10.942	9.152	9.152	9.152	9.152	9.152	9.152	8.903	8.903	8.506	8.257	8.257	8.008	7.611	7.611	7.611	7.214	7.214	7.214	5.969	5.969	5.969	5.969	5.969	5.969	4.28	2.786	1.642	1.541	1.541	1.541	1.541	1.541	1.79	1.79	1.79
YMR061W	6.063	6.063	6.709	6.709	7.207	7.207	7.207	7.207	7.207	7.207	7.207	7.207	7.207	7.207	7.207	7.207	7.207	6.81	7.059	7.705	7.705	7.954	7.954	7.954	7.954	7.954	8.452	8.452	8.452	8.452	8.452	8.452	8.452	8.452	8.452	8.452	8.452	8.452	8.452	8.452	8.452	8.452	8.452	8.452	8.452	8.452	8.452	8.452	8.452
YDL018C	4.374	4.374	4.374	4.374	4.374	4.374	4.374	4.374	4.374	4.374	4.374	4.374	4.374	4.374	4.374	4.374	4.374	4.374	3.977	3.977	3.977	3.977	3.977	3.977	3.977	3.728	3.479	3.479	3.479	4.872	5.518	6.164	6.413	6.911	6.911	6.911	6.911	6.911	6.911	6.911	6.911	6.911	6.911	6.911	6.911	6.911	6.911	6.911	6.911
YHL034C	7.106	7.106	7.503	7.106	7.106	7.106	7.106	7.106	7.106	7.106	7.106	7.106	7.106	7.106	7.106	7.106	7.106	7.106	6.857	6.857	6.857	6.46	6.46	6.46	6.46	6.211	6.211	5.962	5.962	5.962	5.962	5.168	4.273	4.024	4.024	4.024	3.627	3.378	3.378	3.378	3.378	3.378	3.378	3.378	3.378	3.378	3.378	3.378	3.378
YKL015W	5.121	5.121	5.121	5.121	4.475	4.226	3.977	3.977	3.977	3.728	3.728	4.125	4.125	4.125	5.269	5.269	5.269	5.269	5.269	5.269	5.269	5.269	5.518	5.518	5.518	5.518	5.518	5.518	5.518	5.518	5.915	6.164	6.164	6.164	6.164	6.164	6.164	6.164	6.164	6.164	6.164	6.164	6.164	6.164	6.164	6.164	6.164	6.164	6.164
YFL009W	14.757	14.757	15.255	15.255	15.255	15.255	15.255	15.255	15.504	15.504	15.504	15.504	15.504	15.504	15.504	15.901	15.901	15.901	15.901	15.504	16.843	16.843	17.092	17.092	17.092	16.695	16.695	16.695	16.446	16.695	18.135	18.781	18.781	18.781	19.03	19.03	19.03	19.03	19.03	19.03	19.03	19.03	19.03	19.03	19.03	19.03	19.03	19.03	19.03
YJR112W	10.935	10.935	10.935	10.935	10.935	10.935	10.935	10.935	11.581	11.581	11.83	11.83	12.328	12.328	12.328	12.328	12.328	12.328	12.328	12.328	12.328	12.328	12.577	12.577	12.577	12.577	12.577	12.577	12.577	12.577	12.577	12.577	12.577	12.577	12.725	12.725	12.725	12.725	12.725	12.725	12.725	12.725	12.725	12.725	12.725	12.725	12.725	12.725	12.725
YDL045C	11.386	11.386	11.386	11.386	11.386	11.386	11.386	11.137	11.137	10.888	10.888	10.888	10.888	10.888	11.285	11.036	11.036	11.036	10.787	10.787	10.538	10.538	10.538	9.892	9.246	6.312	5.121	5.121	5.121	5.121	5.121	5.121	5.121	5.121	5.121	4.872	4.872	4.872	4.872	4.872	4.475	4.226	3.977	3.977	3.977	4.623	4.623	4.623	4.226
YJL171C	7.705	7.456	8.6	8.6	8.6	8.6	8.6	8.6	8.203	8.203	8.203	8.203	8.452	8.203	8.203	8.203	8.203	8.203	8.452	8.849	9.246	9.246	9.246	9.495	9.495	9.495	9.495	9.744	9.744	9.744	9.744	9.347	9.347	9.347	9.347	9.347	9.347	9.347	9.347	9.347	9.347	9.347	9.347	9.347	9.347	9.347	9.347	9.347	9.347
YJL134W	14.912	14.912	14.912	14.912	15.41	15.41	15.41	15.41	15.41	15.41	15.41	15.41	15.41	15.41	15.41	15.41	15.41	15.41	15.41	15.41	15.41	15.41	15.013	15.013	15.013	14.764	14.764	14.764	15.013	15.013	15.41	15.41	15.41	15.41	15.41	15.41	15.41	15.41	15.41	15.41	15.41	15.41	15.41	15.41	15.41	14.764	14.764	14.764	15.013
YDR155C	6.857	6.46	6.857	6.857	6.857	7.752	7.752	7.752	7.752	8.149	7.9	8.149	9.34	9.34	8.943	9.192	9.192	9.192	9.192	9.192	9.192	9.192	9.192	9.192	9.192	9.192	9.192	9.192	9.192	9.192	9.192	9.192	9.192	8.943	8.943	9.192	9.192	9.69	9.69	9.69	9.939	9.939	9.939	9.939	9.939	9.939	9.939	9.939	9.939
YDL100C	6.763	6.763	6.763	7.16	7.16	7.16	6.763	6.763	6.514	6.514	6.016	7.409	7.261	7.261	7.261	7.261	7.261	7.261	7.012	7.658	7.658	7.658	7.658	7.658	7.658	7.658	7.658	7.658	8.553	8.553	8.553	8.553	8.553	8.304	9.596	9.596	9.845	9.845	9.845	9.845	9.845	9.845	9.845	9.845	9.845	9.845	9.845	9.845	10.094
YLR150W	0.895	0.895	0.895	0.895	0.895	0.895	0.895	0.895	0.895	0.895	0.895	0.895	0.895	0.895	0.895	0.895	0.498	0.249	0.249	0.249	0.249	0.249	0.249	0.249	0.249	0.249	0.249	0.249	0.249	0.249	0.646	0.646	0.646	0.646	0.646	0.646	0.646	0.646	0.646	0.646	0.646	0.646	0.646	0.646	0.646	0.646	0.646	0.646	0.646
YLR061W	7.806	7.806	7.806	7.806	7.806	7.806	7.806	7.806	7.806	7.806	7.806	7.806	6.911	4.825	4.428	4.428	4.428	4.179	4.179	4.179	4.179	4.179	3.782	3.385	2.887	2.887	2.887	2.887	2.887	2.887	2.887	2.887	2.887	2.887	2.887	2.887	2.14	2.14	2.14	2.14	1.144	1.144	1.144	0.895	0.895	0.895	0.895	0.895	0.895
YPR045C	8.203	8.701	10.242	10.491	10.491	10.491	10.74	11.534	12.826	12.826	13.223	13.472	13.472	13.472	13.472	13.472	13.472	13.472	13.472	13.721	13.721	13.721	13.721	13.721	13.721	13.721	13.721	13.721	13.721	14.118	13.472	13.869	14.118	15.262	18.095	18.095	18.095	18.344	18.344	18.344	18.344	18.344	18.344	18.344	18.344	18.344	18.344	18.344	18.344
YHR066W	14.616	14.616	14.616	14.616	14.616	14.616	14.616	14.616	14.616	14.616	14.616	14.616	14.616	14.616	14.616	14.616	14.367	14.367	14.367	14.367	14.367	14.367	14.367	13.721	13.721	13.721	13.721	13.721	13.721	13.324	13.324	13.324	13.324	13.324	13.324	13.324	13.324	13.324	13.324	13.324	13.573	13.573	13.573	13.721	13.721	13.721	13.721	13.721	13.721
YGR289C	10	10	10	10	10	9.603	9.354	9.354	9.603	9.603	9.603	9.603	9.603	9.603	9.603	9.603	9.603	9.603	9.603	9.603	9.603	9.852	9.852	9.852	9.852	9.852	9.852	9.852	9.852	9.852	9.852	9.852	9.852	9.852	9.852	9.852	9.852	9.852	9.852	9.852	9.852	9.852	9.852	9.852	9.852	9.852	9.455	9.455	9.206
YGR240C	7.604	7.604	7.604	7.604	7.604	7.604	7.604	7.604	7.604	7.604	7.604	7.604	8.001	8.001	8.398	8.398	8.795	8.795	8.795	8.795	8.795	8.795	8.795	8.795	8.795	8.795	8.795	8.795	8.795	8.795	8.795	8.795	9.441	9.69	9.69	9.69	9.69	9.69	9.69	9.69	9.69	9.69	9.69	9.69	9.69	9.69	9.69	9.69	9.69
YLL026W	6.561	6.561	6.958	6.958	6.958	7.355	6.46	6.709	7.106	7.106	7.355	7.752	7.752	8.001	8.001	8.001	8.25	8.499	8.499	8.499	8.499	8.499	8.499	8.499	7.806	7.308	7.308	7.954	8.748	10.639	10.639	11.137	11.534	11.783	11.534	11.534	11.534	11.534	11.534	11.931	11.931	13.122	13.768	13.768	13.768	13.768	13.768	13.768	13.768
YCL058W-A	8.694	8.943	8.943	8.943	9.34	10.087	10.087	10.087	10.087	10.087	10.087	10.087	10.336	10.585	12.025	13.566	13.566	13.815	13.815	13.815	13.815	13.815	14.71	15.457	15.457	15.457	15.854	15.854	15.854	15.854	15.854	15.854	15.854	15.854	15.854	15.854	15.854	15.854	15.854	15.854	15.854	15.854	16.352	16.352	16.352	16.352	16.352	16.352	16.352
YER022W	6.756	7.651	7.651	7.651	7.254	7.9	7.9	7.9	8.546	8.297	8.297	8.297	8.398	8.398	8.647	8.25	8.25	8.25	8.25	8.499	8.499	8.748	8.748	8.748	8.748	8.748	8.748	10.289	10.289	10.289	10.538	10.538	10.538	10.538	10.538	10.538	10.787	10.787	11.433	11.83	11.83	11.83	11.83	12.328	12.328	12.328	12.577	12.577	12.577
YIL074C	13.519	13.519	13.519	13.519	13.519	13.519	13.519	13.519	13.519	13.519	14.165	14.165	14.165	14.165	14.165	14.165	14.165	13.916	13.916	14.165	14.165	14.165	13.768	13.768	13.768	13.768	13.768	13.768	13.768	13.768	13.768	13.768	13.768	13.768	13.768	13.768	13.768	13.768	13.768	13.768	14.017	13.371	13.371	13.371	13.371	13.122	11.978	10.538	10.289
YPL140C	5.37	5.37	5.37	5.37	5.37	5.37	5.37	4.973	4.973	4.973	4.973	4.973	4.973	4.973	5.619	5.619	5.222	5.222	5.222	5.222	5.222	5.222	5.222	5.222	5.222	4.973	4.973	4.973	4.973	4.973	4.973	4.973	4.576	4.576	4.576	4.576	4.576	4.576	4.576	4.179	3.93	3.93	4.825	4.825	5.074	5.074	5.074	5.72	5.72
YDL130W	5.269	4.226	3.977	3.728	3.728	3.977	3.977	3.977	3.977	3.977	3.977	3.977	3.977	3.977	3.977	3.977	4.226	4.872	5.121	7.557	7.557	7.557	7.557	7.557	7.557	7.954	7.954	8.351	8.849	9.347	9.347	9.347	9.347	9.347	9.347	9.495	9.495	9.495	9.495	9.495	9.495	9.495	9.495	9.495	9.495	9.495	9.098	9.495	9.495
YDR357C	12.866	12.866	13.263	13.66	13.66	13.66	13.66	13.66	13.66	13.512	13.115	13.115	13.115	13.115	13.115	13.115	13.115	13.115	13.115	13.115	13.115	13.115	13.115	13.115	12.469	14.057	13.66	13.411	13.411	13.411	13.808	13.808	13.411	13.411	13.162	12.368	12.368	12.368	12.368	12.368	12.368	12.368	12.368	10.43	9.636	9.387	9.387	8.741	9.138
YOL063C	10.289	8.748	8.997	8.997	8.997	8.351	8.748	8.997	8.997	8.997	8.997	8.997	9.246	9.246	8.997	8.997	8.997	7.954	7.954	7.954	8.102	8.102	8.351	7.954	7.954	8.95	9.744	10.242	10.242	10.242	10.242	10.242	10.242	10.242	9.845	9.845	9.845	9.845	9.845	10.094	10.888	11.285	11.285	11.285	11.285	11.285	10.289	10.686	11.682
YIL103W	4.125	5.168	5.168	5.168	4.771	4.771	4.771	4.771	5.168	7.752	7.752	8.149	8.149	8.546	8.546	8.795	8.795	9.044	9.044	9.044	9.044	9.044	9.293	9.293	9.293	9.542	9.542	9.791	9.791	9.791	9.791	10.04	10.289	10.289	10.289	10.289	10.289	10.289	10.289	10.538	10.538	10.538	10.935	11.332	11.332	11.332	11.332	11.729	11.729
YGL029W	6.514	6.514	6.514	6.514	6.514	6.514	6.514	6.514	6.117	5.619	5.518	5.518	5.767	5.767	5.518	5.37	5.868	5.868	6.763	6.763	7.012	7.012	7.012	7.012	7.012	7.012	7.012	7.012	7.012	7.012	7.012	7.012	7.012	7.012	7.012	7.012	5.72	5.72	5.72	5.72	6.218	6.218	6.218	6.467	7.113	7.113	7.113	7.113	7.113
YGR031W	6.911	7.557	8.553	8.553	8.802	9.051	9.549	9.549	9.798	10.047	10.047	10.047	10.693	10.693	10.942	10.942	10.942	11.339	11.339	11.339	11.339	11.339	11.339	11.339	11.736	11.736	11.736	11.736	11.736	11.736	11.736	11.736	11.736	11.736	11.487	11.487	11.487	11.487	11.487	11.487	11.487	11.487	11.487	11.487	11.487	11.487	11.487	11.487	11.487
YGR104C	1.44	1.191	0.794	0.794	1.837	1.837	1.837	2.234	2.234	2.234	2.234	2.234	2.086	2.086	2.086	2.086	2.086	2.086	2.335	2.335	2.732	4.125	4.623	5.02	5.02	5.915	5.915	5.915	5.915	6.164	6.81	6.81	6.81	7.207	7.207	7.207	7.207	7.207	7.456	7.456	7.456	7.456	7.456	7.456	7.456	7.456	7.456	7.456	9.246
YBL045C	4.078	4.078	4.078	4.078	4.078	3.829	3.829	3.58	3.58	3.58	3.58	3.58	3.58	3.58	3.58	3.58	3.58	3.58	3.58	3.58	3.58	3.331	3.082	3.082	3.082	3.082	3.082	3.082	3.082	2.833	2.833	2.833	3.23	3.23	3.23	3.23	3.23	3.23	3.23	3.23	3.23	3.627	4.024	4.024	4.024	4.024	4.024	4.024	4.024
YCR019W	9.199	9.199	9.199	8.802	8.802	8.802	8.802	8.156	9.401	9.401	9.401	9.401	9.401	9.152	9.152	9.152	9.152	9.152	9.549	9.549	9.549	9.549	9.549	9.152	9.152	9.65	9.004	9.004	9.004	9.004	9.004	9.004	10.545	10.545	10.794	11.043	11.043	11.043	11.043	10.794	10.794	10.794	10.794	10.794	10.794	10.794	10.794	10.545	10.545
YOR317W	8.6	8.6	8.6	8.6	8.6	8.6	8.6	8.6	8.6	7.059	6.81	6.561	5.915	5.915	5.915	5.518	5.269	5.269	5.269	4.872	4.872	4.475	4.475	4.475	4.475	4.475	4.226	4.226	4.226	4.226	4.226	4.226	4.226	4.226	4.226	4.226	4.226	4.226	3.728	3.728	3.728	3.728	2.436	2.187	2.187	2.187	2.187	2.187	2.187
YLR438W	12.772	12.772	12.772	13.021	13.021	13.667	13.667	13.667	13.667	13.667	13.667	13.667	13.667	13.667	13.667	13.667	13.667	14.71	14.71	14.71	14.71	14.71	14.71	14.71	14.71	14.71	14.71	14.71	14.71	14.71	14.71	14.71	14.71	14.71	14.71	14.959	14.959	14.959	14.959	14.959	14.959	14.959	14.959	14.313	14.313	14.313	14.313	14.313	14.313
YJL098W	6.265	6.265	6.763	6.763	6.763	6.763	6.763	6.763	6.763	6.763	6.763	6.763	6.763	6.763	6.763	6.763	6.366	6.366	6.366	6.615	7.012	7.012	7.012	7.012	7.012	7.012	7.012	7.012	7.012	7.012	6.763	6.763	6.763	6.763	6.514	6.514	6.514	6.514	6.514	6.514	6.514	6.514	6.514	6.265	6.265	6.265	6.016	6.016	6.016
YFL037W	11.09	11.09	11.09	11.09	11.09	11.09	11.09	10.592	10.592	10.592	10.592	10.592	10.989	10.74	10.491	10.491	10.491	10.491	10.491	10.491	10.491	10.491	10.491	10.491	10.491	10.491	9.495	9.495	9.495	9.495	9.495	9.495	9.495	9.495	9.098	9.098	8.701	8.452	8.203	7.954	7.207	7.207	7.207	7.207	7.207	6.958	5.915	5.915	5.915
YDR013W	11.931	11.931	11.931	11.931	11.682	11.682	12.079	12.079	12.079	12.079	12.079	12.079	11.083	11.083	11.083	10.834	11.083	11.083	11.083	11.083	10.834	10.834	10.834	10.834	11.083	10.834	10.585	9.145	8.748	9.993	9.744	9.993	9.993	9.993	10.491	10.491	10.491	10.491	10.491	10.491	10.491	11.534	11.137	11.534	10.989	10.989	11.386	11.386	11.386
YMR204C	5.565	5.565	5.814	5.814	5.814	5.814	5.814	5.814	5.814	5.814	5.814	5.814	5.814	6.211	6.211	6.211	6.211	6.608	6.608	6.608	6.608	6.608	7.106	7.106	7.355	7.604	7.604	7.604	7.207	7.207	7.207	7.207	7.207	7.207	7.207	7.604	7.853	7.853	7.853	7.853	7.853	7.705	7.308	7.954	7.954	8.351	8.351	7.954	7.954
YHR136C	0.895	1.541	1.541	1.541	1.541	1.541	1.541	1.541	1.541	1.541	1.541	1.541	1.541	1.541	1.541	1.541	1.541	1.541	1.541	1.541	1.541	1.541	1.541	1.541	1.541	1.541	1.541	1.541	1.541	1.541	1.541	1.541	1.541	1.541	1.292	1.292	1.043	1.043	1.043	1.043	1.043	1.043	1.043	1.043	1.043	1.043	1.043	1.043	1.043
YHR099W	13.317	13.566	13.566	13.963	14.212	14.212	14.461	14.461	14.461	14.461	14.461	14.461	14.71	14.71	14.71	14.461	17.59	17.59	17.987	17.987	17.987	17.987	17.987	17.987	17.987	17.987	18.384	18.384	18.384	18.384	18.384	18.384	18.384	18.384	18.633	19.925	20.174	20.174	20.174	20.571	20.571	20.322	20.47	20.47	20.47	20.47	20.47	20.47	20.47
YDR529C	10.397	10.397	10.895	11.144	11.144	11.144	11.144	11.144	11.144	11.393	11.393	11.393	11.393	11.393	11.393	11.393	11.393	11.393	11.393	11.393	11.393	11.393	11.144	11.144	11.144	11.144	11.144	11.144	10.895	10.895	10.895	10.895	11.144	11.144	11.144	11.144	11.144	11.144	11.144	11.144	11.144	11.144	11.144	11.144	11.144	11.144	11.144	11.144	11.144
YDR295C	10.888	10.888	10.888	10.888	10.888	10.888	11.137	11.137	11.137	11.137	11.137	11.137	11.137	10.74	10.74	10.74	10.74	10.74	10.74	10.74	10.74	10.74	10.74	10.74	10.74	10.74	10.74	10.74	10.74	10.74	10.74	10.74	10.491	10.491	10.491	10.491	10.491	10.491	10.491	10.491	10.491	10.491	10.094	9.845	9.845	9.845	9.845	9.845	9.845
YGL003C	7.261	7.261	7.261	7.261	7.261	7.261	7.261	7.261	7.261	7.51	8.008	8.008	8.654	8.903	8.903	8.903	8.903	8.903	8.903	8.903	9.152	9.152	9.152	9.152	9.152	9.152	9.152	9.152	9.549	9.549	9.549	9.946	9.946	9.946	9.946	9.946	9.946	9.946	9.946	10.195	10.195	10.195	10.195	10.195	10.444	10.444	10.047	10.047	10.047
YHR032W	6.413	6.413	6.413	6.413	6.413	6.413	6.413	6.413	6.413	6.413	6.413	6.413	6.413	6.413	6.413	6.413	6.413	6.413	6.413	6.164	6.164	6.164	6.164	5.767	5.767	5.767	5.767	5.767	5.767	6.164	6.164	6.164	6.164	5.915	5.915	5.915	5.121	5.121	5.121	5.121	5.121	5.121	5.121	5.121	5.121	5.121	5.121	5.121	5.121
YGL004C	4.623	6.164	7.308	7.954	7.954	7.954	7.954	8.203	8.452	8.452	8.452	8.701	8.701	8.701	8.701	8.701	8.701	8.701	8.701	8.701	8.701	8.701	8.701	8.701	8.701	8.701	8.701	8.701	8.701	8.701	8.701	8.701	8.701	8.701	8.701	8.701	8.701	8.95	9.448	9.448	9.697	9.697	9.697	9.946	9.946	9.946	9.946	9.946	9.946
YOL138C	5.417	5.666	6.063	6.312	6.561	6.561	6.561	6.164	6.164	6.164	6.413	6.413	6.413	6.413	6.413	6.413	6.413	6.413	6.413	6.413	6.413	6.164	6.164	6.413	6.413	8.748	8.748	8.748	8.748	8.748	8.748	8.997	9.246	9.495	9.495	9.495	9.892	9.892	11.285	11.931	11.931	11.931	12.328	12.328	12.328	12.328	12.725	12.725	12.725
YER042W	8.452	8.452	8.055	8.055	8.055	8.156	8.903	8.903	8.903	8.654	9.549	9.549	9.549	9.798	9.798	9.798	9.798	9.798	9.798	9.798	9.798	10.195	10.195	9.946	10.444	10.444	10.444	10.444	10.841	10.841	10.841	10.841	10.841	10.841	11.09	11.09	11.09	11.09	11.09	11.339	11.339	11.339	11.339	11.588	11.588	11.588	11.588	11.588	11.588
YGR283C	5.868	5.868	6.117	7.362	7.362	7.362	7.362	7.362	7.362	7.362	7.362	7.362	7.611	8.008	8.008	8.008	8.008	8.008	8.008	8.257	8.257	8.257	8.257	8.257	8.257	8.257	8.257	8.257	8.008	8.008	8.008	8.008	8.008	8.008	8.257	8.257	8.257	8.257	8.257	8.257	8.257	8.257	8.257	8.257	7.86	7.86	7.86	7.86	7.86
YDR298C	1.144	1.144	1.79	2.039	3.183	3.183	3.183	3.183	3.183	3.58	3.58	3.58	3.58	3.977	3.977	3.977	3.977	3.977	3.977	3.977	3.977	4.771	4.771	4.771	4.771	4.771	4.771	4.771	4.771	4.771	5.02	5.02	5.666	5.666	5.666	5.666	5.666	5.666	5.666	5.666	5.666	5.666	5.666	5.666	5.666	5.915	5.915	5.915	5.915
YER033C	14.905	14.905	14.905	14.905	14.905	14.656	14.656	14.656	14.656	13.862	13.862	13.862	13.862	13.862	13.862	13.862	13.862	13.862	13.068	13.068	13.068	13.068	12.274	12.274	11.527	11.527	11.527	10.087	9.69	9.69	10.087	10.087	10.087	10.087	10.087	10.087	10.087	10.087	9.441	9.838	8.25	8.647	9.394	8.997	8.997	8.997	8.997	8.997	8.748
YIL030C	3.58	3.58	4.078	4.078	4.724	4.724	4.973	4.973	4.973	4.973	4.973	5.222	5.222	5.222	5.222	7.113	7.113	7.113	7.113	7.113	7.113	7.113	7.113	7.113	7.113	7.113	7.113	7.113	7.113	7.113	7.113	7.113	7.113	7.113	7.113	7.113	7.113	7.113	7.113	7.113	6.864	7.113	7.113	7.113	7.113	7.113	7.113	7.113	7.113
YNR040W	15.107	15.107	15.107	15.107	15.107	15.107	15.107	15.107	15.107	15.107	15.107	15.107	15.107	15.107	15.504	15.504	15.504	15.504	16.399	17.146	17.644	17.644	17.893	17.893	17.893	17.893	17.893	17.893	17.893	17.893	17.893	17.893	17.893	17.893	17.893	17.893	17.893	17.893	17.893	17.893	17.893	17.893	17.893	17.893	17.893	17.893	17.893	17.893	17.893
YDL088C	11.083	11.083	11.083	11.083	11.083	11.48	11.729	11.729	11.729	11.729	11.729	11.729	11.729	11.729	11.729	11.729	11.978	11.978	11.978	11.978	11.978	11.978	11.978	11.978	11.978	11.978	11.978	12.227	12.227	12.227	12.227	12.227	12.624	12.624	12.624	12.624	12.624	12.476	12.227	12.624	13.371	13.371	13.371	13.371	13.371	13.371	13.371	13.371	13.371
YLR200W	4.872	4.872	4.872	4.623	6.561	6.561	6.561	7.705	7.705	7.705	7.806	7.806	9.098	9.098	9.098	9.098	9.098	9.098	9.098	9.098	9.098	9.098	9.098	9.098	9.098	9.098	9.098	10.787	10.787	14.165	14.165	15.356	15.356	15.356	15.356	15.356	15.356	15.854	15.854	15.854	15.854	15.854	16.103	16.103	16.103	16.103	16.103	16.103	16.103
YML112W	11.184	11.184	11.184	11.184	11.184	10.538	10.289	10.289	10.04	9.791	9.791	8.102	7.308	6.016	5.767	5.767	4.872	4.226	3.977	3.829	5.767	8.748	8.748	8.748	8.748	8.748	8.748	8.748	8.748	9.246	9.246	8.997	10.437	12.523	12.523	12.523	12.523	12.523	12.523	12.523	12.523	12.523	12.523	12.523	12.274	12.274	12.523	12.523	12.772
YGL233W	8.351	8.351	8.351	8.351	8.351	8.351	8.351	8.351	8.351	8.748	8.95	12.678	12.678	13.075	13.324	13.721	13.721	13.721	13.721	13.721	13.721	13.721	13.721	13.721	14.219	14.219	14.219	14.219	14.219	14.219	14.219	14.219	14.219	14.468	14.468	14.468	14.468	14.468	14.468	14.468	14.468	14.468	14.468	14.717	14.717	14.717	14.717	14.717	14.468
YLR244C	7.456	7.456	7.456	7.456	7.456	7.456	7.456	7.456	7.456	7.456	7.853	8.102	8.6	8.6	8.6	8.6	8.6	8.6	8.6	8.6	8.849	8.849	8.849	8.849	8.849	8.849	8.849	8.849	8.849	8.849	8.849	8.849	8.849	8.849	8.6	8.6	8.6	8.849	8.849	8.849	8.849	8.849	9.098	9.098	9.098	9.098	9.098	9.098	9.098
YJR143C	12.92	12.92	12.92	12.92	12.92	13.667	13.667	13.667	14.562	14.71	16.796	17.045	17.045	17.045	17.442	17.442	17.442	17.442	17.442	17.442	17.442	17.442	17.442	17.442	17.442	17.442	17.442	17.839	17.839	17.839	18.236	18.236	18.236	18.236	18.485	19.131	19.131	19.131	19.131	19.131	19.131	19.131	19.131	19.131	19.131	19.131	19.131	19.131	18.734
YNL177C	8.25	8.25	8.647	8.647	8.647	8.896	8.896	9.145	9.145	9.145	9.145	9.145	9.791	9.791	9.791	9.791	9.791	9.791	9.791	9.791	9.791	9.791	9.791	9.791	9.791	9.791	9.791	9.791	9.791	9.542	9.542	9.542	9.69	10.336	10.336	10.336	10.585	10.585	10.585	10.585	10.585	10.585	10.585	10.585	10.585	10.336	10.336	10.336	10.336
YKL059C	13.075	13.472	13.472	13.472	13.472	13.472	13.472	13.472	13.97	13.97	13.97	13.97	13.97	13.97	13.97	13.97	13.97	13.97	13.97	13.97	13.97	13.97	13.97	13.97	13.97	13.97	13.97	13.97	13.97	13.97	13.97	13.97	13.97	13.97	13.97	13.97	13.97	13.97	13.97	13.97	13.721	13.721	13.721	13.721	13.721	13.472	13.472	13.472	13.472
YJR138W	0.397	0.397	0.397	0.397	0.397	0.397	2.187	2.187	2.187	2.187	2.187	2.187	2.187	2.187	2.584	2.584	3.479	3.479	3.479	3.876	4.125	4.125	4.125	4.125	4.125	4.125	4.125	4.125	4.125	4.125	5.02	5.417	5.417	5.417	5.814	6.312	6.709	6.958	6.958	6.958	6.958	6.958	6.958	6.958	6.958	6.958	6.958	6.958	6.958
YDR292C	6.514	6.117	5.868	7.658	7.658	7.907	7.907	7.907	7.907	7.907	7.907	7.907	7.907	7.907	7.907	7.907	7.907	8.654	9.549	13.573	13.97	14.764	14.764	14.764	14.764	15.262	15.659	18.889	18.889	18.889	18.889	18.889	18.889	18.889	18.64	18.64	19.286	19.286	19.286	19.535	19.535	19.535	19.535	19.535	20.181	20.181	20.181	20.181	20.181
YGR257C	9.34	9.838	9.69	9.293	9.293	9.293	9.293	9.293	9.293	9.293	9.293	9.293	9.542	9.542	9.542	9.542	9.791	9.791	9.791	9.791	9.791	9.791	9.791	9.791	10.04	10.04	10.04	10.04	10.04	10.289	10.289	10.289	10.289	10.289	10.289	10.289	10.289	10.289	10.289	10.289	10.04	10.04	10.289	10.289	10.289	10.289	10.289	10.289	10.289
YBL080C	10.188	10.188	10.188	10.188	10.188	10.188	8.001	8.001	8.001	7.752	7.752	7.752	7.752	7.752	7.355	7.355	6.46	6.46	6.46	6.46	6.46	6.46	6.46	6.46	6.46	6.46	5.814	5.814	5.814	5.814	5.814	5.814	5.814	5.814	5.168	4.919	4.919	4.919	3.876	3.876	1.588	0.794	0.794	0.794	0.794	0.794	0.794	0.794	0.794
YGL023C	8.99	8.99	8.99	9.239	9.239	9.239	9.239	9.239	9.239	9.239	9.239	9.239	9.488	9.488	9.488	10.383	10.383	10.383	10.383	10.383	10.383	10.383	10.383	10.383	10.383	9.986	9.986	9.986	9.986	9.986	9.986	9.986	9.986	9.986	9.986	9.986	9.986	9.986	9.986	9.986	9.986	9.986	9.986	9.986	9.986	9.986	9.986	9.986	9.986
YOR266W	8.203	8.203	8.203	8.203	8.203	8.203	8.203	8.203	7.954	7.954	7.954	8.203	8.203	8.203	8.203	8.203	7.806	7.806	7.806	7.806	7.806	7.806	6.81	7.557	7.557	7.557	7.557	7.557	7.557	7.557	7.557	7.557	7.557	7.557	7.557	7.308	7.308	7.954	7.308	7.308	7.308	7.308	7.456	7.456	7.954	8.701	8.701	8.701	8.701
YMR010W	19.488	19.488	19.488	19.488	19.488	19.488	19.488	19.488	19.885	19.885	19.885	19.885	19.885	19.885	19.885	19.885	19.636	19.636	19.636	19.636	19.636	19.636	19.636	19.636	19.387	19.387	19.387	19.387	19.387	19.387	19.387	19.387	19.387	19.387	19.387	19.387	18.492	16.951	16.702	16.702	16.702	16.702	16.305	16.056	15.558	15.558	15.558	15.558	15.558
YBL010C	6.662	6.662	6.662	6.662	6.911	6.911	6.911	6.911	6.911	7.16	7.16	7.16	7.16	7.16	7.16	7.16	7.409	7.409	7.409	7.409	7.409	7.409	7.409	7.658	8.156	8.405	8.903	9.798	9.798	9.798	9.798	9.798	9.798	9.798	9.798	9.798	9.798	9.798	9.798	9.798	9.798	9.798	9.798	9.798	9.798	9.798	9.798	9.798	9.798
YKL166C	11.534	11.534	11.534	11.534	11.534	11.534	11.931	11.931	11.931	11.931	11.931	11.682	11.184	11.184	11.184	10.935	10.935	11.332	10.935	10.935	10.935	10.289	10.289	10.289	10.289	10.538	10.538	10.538	10.538	10.538	10.538	10.538	10.538	10.538	10.141	10.141	10.141	10.141	10.141	10.141	10.141	10.141	10.538	10.538	10.538	10.538	10.538	10.538	10.141
YKR064W	9.098	9.845	9.845	9.845	9.845	9.845	10.094	11.534	11.534	11.783	13.075	13.075	13.472	13.472	13.472	13.472	13.721	13.721	13.721	13.721	13.97	13.97	13.97	13.97	13.97	13.97	13.97	14.367	15.262	15.262	15.262	15.262	15.262	15.262	15.262	15.262	15.262	15.262	15.262	15.262	15.262	15.511	15.511	15.511	15.511	15.511	15.511	15.511	15.511
YGL114W	7.308	6.81	6.164	6.164	6.164	6.164	6.164	6.164	6.164	6.164	7.308	7.806	8.701	12.53	12.53	12.53	12.53	12.53	12.53	12.53	12.53	12.53	12.779	13.277	13.277	13.277	13.277	13.277	13.277	13.277	13.277	13.277	13.277	13.277	13.277	13.277	13.277	13.277	11.588	12.086	12.086	12.584	12.584	12.584	12.584	12.584	12.584	12.584	12.584
YDR067C	8.055	9.744	9.744	9.744	9.744	9.744	9.744	9.744	9.744	9.744	10.639	11.036	11.036	11.783	12.281	12.281	12.678	12.678	13.075	13.075	13.075	13.075	13.075	13.075	13.075	13.075	13.075	13.075	13.075	13.075	13.324	13.324	13.324	13.324	13.324	13.324	13.324	12.927	13.176	13.176	13.425	13.674	13.674	13.674	13.674	14.071	14.071	14.071	14.071
YGR240C-A	7.254	7.254	7.254	7.254	7.254	7.254	7.254	7.254	6.857	6.857	7.254	7.254	7.254	7.254	6.608	6.608	6.608	6.608	6.608	6.756	6.756	6.756	6.756	6.756	5.861	5.067	5.067	5.067	4.67	4.67	4.67	4.67	5.067	4.818	4.818	4.818	4.818	5.067	5.316	5.814	6.561	6.561	6.561	6.561	6.561	6.561	6.561	6.561	6.561
YDR262W	5.168	5.168	5.168	5.168	5.168	5.168	5.168	5.168	5.417	5.666	5.666	5.666	5.666	5.666	6.561	6.561	6.561	6.561	6.81	6.81	6.81	6.81	6.81	6.81	6.81	6.81	6.81	7.207	7.207	7.207	7.207	7.207	7.207	7.207	7.207	7.207	7.207	7.207	7.207	7.207	7.207	7.207	7.207	7.207	7.207	7.207	7.207	7.207	7.207
YBL086C	11.332	9.495	8.6	7.705	7.853	7.853	8.102	8.102	8.102	8.102	7.604	7.604	7.604	7.604	7.604	7.604	7.853	7.752	8.001	7.752	7.752	7.752	7.752	7.752	7.752	7.752	8.546	8.398	8.398	8.398	8.398	8.001	7.355	7.355	7.355	7.355	7.355	7.355	7.355	7.207	6.81	6.81	6.81	6.81	7.557	7.557	7.557	7.954	7.954
YNL182C	1.79	1.79	1.79	1.79	2.187	2.584	2.584	2.584	2.584	2.584	2.584	2.584	2.584	2.584	2.584	2.584	2.981	2.981	2.981	2.981	2.981	2.981	2.981	2.981	2.981	2.981	2.981	2.981	3.23	3.23	3.23	3.23	3.23	3.23	3.23	3.23	3.479	3.728	3.728	3.728	3.728	3.728	3.728	3.728	3.728	3.728	3.728	3.728	3.728
YLR239C	5.37	5.767	6.265	6.265	6.265	6.265	6.265	6.662	6.662	6.662	6.662	6.662	6.662	7.059	7.705	7.705	7.705	7.705	7.705	7.456	7.207	7.207	7.207	7.207	7.207	6.709	6.709	6.709	6.709	6.46	5.962	5.316	6.608	6.608	7.503	7.503	7.503	7.503	7.503	7.503	7.503	7.503	7.503	7.752	8.499	9.791	9.791	9.791	9.791
YKR049C	0.747	0.747	0.747	0.747	0.747	0.747	0.747	0.747	0.747	0.747	0.747	0.747	0.747	0.747	0.747	0.747	0.747	0.747	0.747	0.747	0.747	0.747	0.747	0.747	0.747	0.747	0.747	0.747	0.747	0.747	0.498	0.498	0.498	0.498	0.498	0.498	0.498	0.747	0.747	0.747	0.747	0.747	0.747	0.747	1.144	1.144	1.144	1.144	1.144
YGL084C	2.685	2.934	2.934	2.934	2.934	2.934	2.934	2.934	2.934	2.934	2.934	2.934	2.934	2.934	2.934	3.829	3.829	3.829	4.226	4.872	5.518	5.518	5.518	5.518	5.518	5.518	5.518	5.518	5.518	5.915	5.915	7.705	7.705	8.351	8.997	8.997	8.997	9.892	9.892	10.141	10.141	10.141	10.538	10.538	10.538	10.538	10.538	10.538	10.787
YCL030C	6.46	6.857	6.46	6.46	6.46	6.46	6.46	6.46	6.46	4.623	4.623	4.623	4.623	4.872	6.662	6.662	6.662	6.662	6.911	7.16	7.409	7.409	7.409	7.409	7.409	7.409	7.409	7.409	7.409	7.409	7.409	7.51	7.51	7.51	7.51	7.51	7.51	7.759	7.759	7.759	7.759	7.759	7.759	7.759	7.759	7.759	7.759	7.759	7.759
YER001W	0	0	0	0	0	0	0	0	0	0	0	0	0	0	0	0	0	0	0	0	0	0	0	0	0	0	0	0	0.249	0.249	0.249	0.498	0.498	0.498	0.498	0.498	0.498	0.498	0.498	0.498	0.498	1.541	2.436	2.833	2.833	2.833	2.833	2.833	2.833
YKL125W	16.15	16.15	15.753	15.753	15.753	15.753	15.753	15.753	15.753	15.753	15.753	15.753	15.753	15.753	15.753	15.753	15.753	15.753	15.753	15.753	15.753	15.753	15.753	15.753	15.753	15.356	14.959	14.959	14.959	14.959	14.71	14.71	14.461	14.461	14.461	14.461	13.169	11.527	10.632	10.134	10.134	9.737	9.34	8.297	8.297	8.297	8.297	5.666	5.417
YGR083C	4.67	4.67	4.67	4.67	5.316	5.565	5.565	5.565	5.565	5.565	5.565	5.814	6.211	6.46	6.46	6.46	6.46	6.958	6.958	6.958	6.958	6.958	6.958	6.958	6.958	6.958	7.207	8.25	8.25	8.25	8.25	8.25	8.25	8.25	8.25	8.25	8.25	8.25	8.25	8.25	8.25	8.25	8.25	8.25	8.25	8.25	8.25	8.25	8.25
YPL207W	14.32	14.32	14.32	14.32	14.32	14.32	14.32	14.32	14.32	14.32	14.32	14.32	14.32	14.569	14.569	14.569	14.569	14.569	14.569	14.569	14.569	14.569	14.569	14.569	14.569	14.569	14.569	14.569	14.569	14.569	14.569	14.569	14.569	13.277	13.028	13.028	13.028	13.028	12.53	12.133	12.133	12.382	12.382	12.382	12.382	12.382	12.382	12.382	12.382
YJR148W	11.339	11.736	11.487	11.487	11.09	11.09	11.09	11.09	11.09	11.09	11.09	11.09	10.841	10.094	10.094	10.094	9.946	9.946	9.946	9.946	9.946	9.946	9.946	9.946	9.697	9.697	9.697	9.697	9.697	9.697	9.697	9.697	9.697	9.697	9.697	9.697	9.051	9.051	9.051	7.51	7.51	7.51	7.907	8.304	8.304	8.304	8.304	8.304	8.304
YLR421C	10.289	11.332	12.873	13.122	13.371	13.371	13.62	13.62	14.017	14.017	14.017	14.414	14.414	14.414	14.414	14.414	14.414	14.414	14.414	14.663	14.663	14.663	15.309	15.309	15.309	15.309	15.309	15.309	15.309	15.309	15.309	15.309	15.558	15.558	15.955	15.955	15.955	15.955	15.955	15.955	15.955	15.955	15.955	15.955	15.955	15.955	15.955	15.955	15.955
YER074W-A	22.866	22.866	22.469	22.321	22.321	22.321	22.321	22.321	22.819	22.422	22.422	22.92	22.92	22.92	22.92	22.92	23.317	23.317	23.068	23.068	22.819	22.819	22.819	22.819	22.819	22.819	22.819	22.967	22.967	22.967	22.967	22.967	22.57	22.173	22.173	22.173	21.527	21.527	21.527	21.527	21.527	19.838	19.34	19.34	19.34	18.842	18.842	18.842	18.842
YBR029C	10.343	10.343	10.343	10.74	10.74	10.74	10.74	10.491	10.242	9.845	9.845	9.845	9.845	9.845	10.242	10.242	10.242	10.242	10.242	10.242	10.242	10.242	10.242	10.242	10.242	10.242	10.242	10.242	9.845	9.845	9.845	9.845	9.596	8.304	8.304	8.304	8.304	8.304	8.055	8.055	8.055	8.055	8.055	8.055	8.055	8.055	8.055	8.055	8.055
YBR245C	5.222	5.767	5.767	5.619	6.413	6.662	6.662	6.662	6.662	6.662	6.662	6.662	6.662	6.911	7.806	7.806	7.806	7.806	8.055	8.055	8.055	8.452	8.452	8.452	8.452	8.701	8.304	8.304	8.304	8.304	8.304	8.802	8.802	8.802	9.3	9.3	9.3	9.3	9.3	9.3	9.3	9.798	10.444	10.444	10.444	10.444	10.444	10.444	10.444
YNR035C	5.619	6.117	5.868	5.868	5.868	5.868	5.868	5.868	5.868	5.868	6.117	6.117	6.117	6.117	6.117	6.117	6.117	5.868	6.265	6.662	6.662	6.662	6.662	6.662	6.662	6.662	6.662	6.662	6.662	6.413	6.164	6.164	6.164	6.164	5.915	6.958	7.954	9.892	9.892	9.892	9.892	10.141	10.141	10.141	10.141	10.141	10.141	10.141	10.141
YJR003C	15.41	15.41	15.41	15.41	15.161	15.161	14.663	13.371	13.122	12.873	12.873	12.624	12.624	12.624	12.624	12.624	12.624	12.873	9.892	9.892	9.892	9.892	10.289	10.289	10.289	10.289	9.394	9.145	8.748	8.748	8.748	8.748	8.748	8.748	8.748	6.164	6.164	4.724	4.724	4.724	5.121	5.767	6.413	6.81	7.059	7.059	7.059	7.059	7.059
YIL139C	13.075	13.075	13.075	13.075	13.075	13.075	13.075	13.075	13.075	12.678	12.927	12.927	12.927	12.927	12.927	12.927	12.927	12.927	12.927	12.53	12.281	12.281	12.281	12.281	12.281	12.281	12.281	12.281	12.281	12.281	12.281	12.678	12.927	12.927	12.927	12.927	12.927	12.927	12.927	12.927	12.927	12.927	12.927	13.324	13.324	13.573	13.573	13.324	13.324
YEL055C	9.347	9.347	9.596	9.596	9.845	9.845	9.845	9.845	9.845	9.845	9.845	9.845	9.845	9.845	9.845	9.845	9.845	9.845	9.845	9.845	9.845	9.845	9.845	9.845	9.845	9.845	9.845	9.845	10.74	10.74	10.74	10.74	10.74	10.74	10.74	10.74	10.74	10.74	10.74	10.74	10.74	11.137	11.137	11.137	10.888	10.888	11.285	11.036	10.787
YJL125C	5.471	5.471	5.72	5.323	5.323	5.72	5.72	5.72	6.117	6.117	6.265	6.265	6.265	6.265	6.514	7.16	7.409	7.409	7.409	7.409	7.409	7.409	7.409	7.409	7.409	7.409	7.409	7.409	7.658	7.658	7.658	8.304	8.95	8.95	8.95	8.95	8.95	8.95	9.199	9.199	9.199	9.199	9.199	9.199	9.199	9.199	9.199	9.199	9.199
YML121W	10.935	10.935	11.184	11.184	11.184	11.184	10.787	10.787	10.787	10.787	10.935	10.935	10.935	10.935	10.935	10.935	10.935	11.184	11.184	11.184	11.184	11.433	11.433	11.433	11.036	11.036	11.036	11.036	11.036	11.036	11.036	11.036	11.036	11.036	10.639	10.639	10.639	10.639	10.639	10.639	10.639	10.39	10.39	10.39	10.39	10.39	10.39	8.849	7.16
YBR137W	5.969	5.572	5.572	5.572	5.572	5.572	5.572	5.572	5.572	5.323	4.825	4.825	5.074	5.074	5.074	5.074	4.825	4.825	4.825	4.825	4.825	4.825	4.825	4.078	3.829	3.829	3.829	3.829	4.576	4.576	7.012	7.012	7.012	7.012	7.012	7.012	7.012	7.012	7.012	7.012	7.012	7.012	7.012	7.012	7.012	6.763	6.763	7.557	7.954
YPL203W	8.997	8.997	8.6	8.6	8.6	7.806	6.911	6.911	7.16	7.16	7.16	7.16	7.16	7.16	7.16	7.16	7.16	6.514	6.514	6.514	6.514	7.16	6.911	6.911	7.16	6.911	6.911	7.16	7.16	7.16	7.16	7.16	7.16	7.16	6.911	6.911	7.16	7.16	7.16	7.409	7.409	7.409	7.409	7.806	7.806	7.557	7.557	7.308	7.308
YML101C	5.168	5.168	5.814	5.814	5.814	5.814	5.814	5.814	5.814	5.814	5.814	5.814	5.814	5.814	5.814	5.814	5.814	5.814	5.814	5.814	5.814	5.814	5.814	5.814	6.063	5.02	5.02	5.02	5.02	5.02	5.02	5.02	5.02	4.623	4.623	4.623	4.623	4.623	4.623	4.623	4.374	3.331	3.331	2.934	2.934	2.934	2.934	3.728	3.728
YKR057W	8.748	8.748	8.748	8.748	8.25	7.604	7.355	7.355	7.355	7.355	7.355	7.355	7.355	7.355	6.857	4.771	4.771	4.125	4.125	4.125	4.125	4.125	4.125	4.125	4.125	4.125	4.125	3.728	3.331	3.331	2.934	2.436	2.436	2.039	2.039	2.288	2.288	2.288	2.288	2.685	2.934	3.183	3.183	3.183	3.183	3.183	3.432	3.829	4.872
YJL003W	7.308	7.308	7.059	7.16	6.911	6.911	6.911	6.662	6.413	6.265	6.265	6.662	6.911	6.911	6.911	6.911	6.911	5.222	4.724	4.724	4.973	5.471	5.868	7.658	7.658	7.658	7.907	7.907	7.907	7.907	7.907	7.907	7.907	7.907	7.907	7.907	7.907	7.907	7.907	8.156	8.405	8.405	8.405	8.405	8.405	8.405	8.405	8.405	8.405
YHR154W	10.841	10.841	10.841	10.841	10.841	10.841	10.841	10.841	10.841	10.841	10.841	10.841	10.841	11.09	11.09	11.09	10.841	10.841	10.841	10.841	10.841	10.841	10.841	10.841	10.841	10.841	10.841	10.841	10.841	10.841	10.841	10.841	11.238	11.238	11.238	11.238	11.238	11.238	11.238	10.989	10.989	10.989	10.989	10.989	10.989	10.989	10.989	10.989	10.989
YOL159C-A	6.164	6.413	7.207	7.207	7.207	7.207	7.355	6.958	6.958	6.958	7.604	7.604	7.604	7.604	8.102	8.6	8.203	8.203	8.849	8.849	8.849	8.849	9.098	9.098	8.849	8.452	8.452	8.452	8.452	9.098	9.098	9.098	9.098	9.744	9.744	9.744	9.993	10.242	10.242	10.242	10.242	10.242	10.242	10.242	10.242	10.242	10.74	11.238	11.238
YBL008W	8.452	7.954	7.954	7.207	7.853	7.604	7.604	7.604	7.604	7.604	7.604	7.604	7.604	7.604	7.604	7.604	7.604	7.604	7.604	6.709	6.561	6.81	6.561	6.561	6.561	6.312	6.413	6.413	6.413	6.662	5.619	5.619	5.619	5.619	5.619	5.222	4.825	4.677	4.677	4.677	4.677	4.677	4.825	5.074	5.868	5.619	5.619	5.619	5.619
YIL018W	4.522	4.522	4.522	4.522	4.522	4.522	4.522	4.522	4.522	4.522	4.522	4.522	4.522	4.522	3.627	3.23	3.23	3.23	1.689	1.292	1.043	0.397	0.397	0.397	0.397	0.397	0.397	0.397	0.397	0.397	0.397	0.397	0.646	0.646	1.043	1.043	1.043	1.043	1.043	1.043	1.292	1.79	1.79	1.79	1.79	2.039	2.039	2.039	2.039
YIL115C	11.534	11.534	11.534	11.534	11.534	11.783	12.18	13.62	13.869	13.869	14.118	14.865	14.865	14.865	14.865	14.865	14.865	14.865	14.865	14.865	14.865	15.511	15.511	15.511	15.511	15.511	15.511	15.511	15.511	15.511	15.511	15.511	15.511	15.511	15.511	15.511	15.511	15.511	15.511	15.511	15.511	15.511	15.511	15.511	15.511	15.511	15.511	15.511	15.511
YCL061C	7.954	7.954	7.557	7.557	7.557	7.557	7.806	7.806	7.806	7.806	8.203	7.16	7.012	7.409	6.615	6.864	6.864	6.864	6.864	6.864	6.864	6.467	6.716	6.716	6.716	6.716	7.214	7.214	7.611	7.611	7.611	7.611	7.611	7.611	7.611	7.611	6.716	6.716	6.467	7.113	7.113	7.113	7.113	8.553	9.051	9.051	9.051	9.051	10.195
YNL195C	7.604	7.604	7.604	7.853	7.853	7.853	7.853	7.853	7.853	7.853	7.853	7.853	7.853	7.853	7.705	8.452	8.452	8.452	8.452	8.452	7.059	6.81	6.81	6.81	6.81	6.81	6.81	6.81	6.81	6.81	6.81	6.81	6.81	6.81	6.81	6.81	6.81	6.81	7.059	8.452	8.452	8.452	8.452	8.452	8.452	9.098	10.787	10.639	10.639
YJR064W	15.161	14.764	14.764	14.764	14.764	14.764	14.764	14.367	13.371	13.371	12.974	13.223	12.826	12.826	12.826	12.826	12.826	12.826	12.826	12.826	12.826	11.534	11.534	11.534	9.347	9.744	9.744	9.744	10.888	10.888	10.888	10.888	11.036	11.137	11.137	11.137	11.137	11.137	11.137	11.137	11.137	11.137	9.993	9.993	9.993	9.993	9.993	9.993	9.993
YPL132W	5.666	5.666	5.666	5.666	5.666	5.666	5.666	5.666	5.666	5.666	5.666	5.666	5.269	5.269	5.666	5.666	5.666	3.728	3.728	4.226	4.226	4.226	3.977	3.977	3.977	3.977	3.977	3.977	3.977	3.829	4.078	4.179	4.825	4.825	4.825	4.825	4.576	4.973	5.222	5.222	5.222	5.222	5.471	5.471	5.471	5.471	5.222	5.619	5.619
YLL007C	9.448	9.448	10.444	10.444	10.195	11.736	12.133	12.53	13.176	12.927	12.927	12.927	12.927	13.573	13.573	13.573	13.573	13.573	13.573	13.573	13.573	13.573	13.573	13.573	13.573	13.573	13.97	16.507	16.507	16.507	16.756	16.507	16.756	16.756	16.756	16.756	17.153	17.153	17.153	17.153	17.153	18.243	18.243	18.243	18.492	18.492	18.492	18.492	18.889
YKR017C	7.308	7.308	7.308	4.724	4.078	4.078	4.078	4.078	4.078	4.078	5.074	5.323	7.907	7.907	7.907	8.304	9.199	8.95	8.95	9.199	9.199	9.199	10.592	10.592	10.592	10.195	10.444	10.444	10.841	10.592	10.343	10.343	10.343	10.343	10.343	10.343	9.697	9.697	9.697	9.697	9.697	9.697	9.697	10.094	10.094	10.094	10.094	10.094	10.094
YDR449C	5.323	5.323	5.323	5.572	5.572	6.218	6.218	6.615	6.615	6.615	6.615	7.012	7.012	7.261	7.261	7.261	7.261	7.261	7.261	7.261	7.261	7.261	7.261	7.261	7.261	7.261	7.261	7.261	7.261	7.261	6.615	6.615	6.615	6.615	6.615	6.864	7.261	7.261	7.261	7.261	7.261	7.261	7.261	7.261	7.261	7.261	7.012	7.012	6.763
YOR208W	14.71	15.356	15.356	15.356	15.356	15.356	15.356	15.356	15.356	15.356	15.356	15.356	15.356	15.356	15.356	15.356	15.356	15.356	15.356	15.356	15.356	15.356	15.356	15.356	15.356	15.356	15.356	15.356	15.356	15.356	15.356	15.605	15.605	15.605	15.605	15.605	15.208	15.208	15.208	15.208	15.208	15.208	15.208	15.208	15.208	15.208	15.208	15.208	15.208
YOL108C	11.332	11.332	11.332	11.083	11.628	12.126	12.126	12.523	12.523	12.523	12.772	12.772	12.772	12.772	12.772	12.772	13.418	13.418	13.667	13.667	13.667	13.667	14.71	14.71	15.356	15.356	15.356	15.356	15.356	15.356	15.356	15.854	16.103	16.103	16.103	16.103	16.749	16.749	16.749	16.749	16.749	16.998	17.644	17.644	17.644	17.644	17.644	18.041	18.041
YER083C	2.187	2.187	3.627	3.627	3.627	3.627	4.024	4.421	4.421	4.67	4.919	5.713	5.962	5.962	5.962	6.211	6.211	6.211	6.46	6.46	6.46	6.46	6.46	6.46	6.46	6.46	6.46	6.709	6.958	6.958	7.207	7.207	7.207	7.456	7.456	7.456	8.6	8.6	8.997	8.997	8.997	8.997	8.997	8.997	8.997	8.997	8.748	8.748	8.748
YMR012W	8.398	7.752	7.752	7.752	7.752	4.374	3.479	1.541	1.541	1.541	1.541	1.541	2.436	2.436	2.436	2.436	2.436	2.436	2.436	3.035	3.284	3.284	3.284	3.284	3.284	3.533	4.576	4.576	4.576	4.576	4.576	4.576	4.576	4.576	4.576	4.973	4.973	4.973	4.973	4.973	4.973	4.973	5.37	5.37	5.767	5.767	5.767	5.767	5.767
YGR169C-A	7.907	8.452	8.452	8.452	8.452	8.452	8.452	8.452	8.452	8.452	8.452	8.452	8.452	8.452	8.452	8.452	8.452	8.452	8.452	8.452	8.452	8.452	8.452	8.452	8.452	7.705	7.705	7.308	6.911	8.304	8.802	9.697	9.697	9.697	9.697	9.697	9.697	9.697	9.697	9.697	10.094	10.094	10.094	10.094	10.094	10.094	10.094	10.094	10.094
YOR308C	17.301	16.803	16.803	16.803	16.406	17.301	17.301	17.301	17.301	17.052	17.449	17.449	17.449	17.947	17.947	17.947	17.947	17.947	18.344	19.34	19.34	19.589	19.34	19.091	19.091	19.091	19.091	19.34	18.943	18.943	18.943	18.943	19.589	19.589	19.589	19.589	19.589	19.589	19.34	19.34	19.34	18.943	18.943	18.943	18.943	18.943	18.297	18.297	18.297
YPR091C	6.117	6.117	6.117	6.117	6.117	6.117	6.117	5.72	5.72	5.72	5.72	5.72	5.72	5.72	5.222	5.222	5.222	5.222	5.222	5.222	5.222	5.222	5.222	5.222	5.222	5.471	6.763	6.763	7.261	7.261	7.261	7.261	7.261	7.261	6.864	7.658	8.553	8.553	8.553	8.553	8.553	8.553	8.553	9.199	9.199	9.199	9.199	9.199	9.199
YDL081C	9.892	9.892	9.495	9.495	9.495	9.495	9.495	9.495	9.993	9.744	9.744	9.744	9.744	9.744	9.744	9.744	9.744	9.347	9.347	8.701	8.452	8.452	8.203	7.557	6.561	6.561	6.561	6.561	6.561	6.561	6.561	6.561	6.164	6.164	6.164	6.164	6.164	6.164	6.164	6.164	6.164	6.164	5.666	5.269	5.269	5.269	5.269	5.269	5.269
YGR161W-C	6.514	6.514	6.514	6.514	5.222	4.973	4.973	4.973	4.973	4.973	4.973	4.973	4.973	4.973	4.973	4.973	4.973	4.973	4.973	4.973	4.973	4.973	4.724	4.724	4.475	4.475	4.475	4.475	4.475	4.475	3.58	2.685	1.79	1.79	1.79	1.79	1.79	1.79	1.79	1.79	1.79	1.541	1.541	1.144	1.144	0.747	0.747	0.747	0.747
YER019W	1.541	1.541	1.541	1.938	2.584	2.584	2.584	2.584	2.584	2.584	2.584	2.584	2.584	2.584	2.584	2.584	2.584	2.584	2.584	2.584	2.584	2.833	2.833	3.728	5.222	6.117	6.117	6.117	6.117	6.117	6.117	6.117	6.763	6.763	6.763	6.763	6.763	6.763	6.763	6.763	6.763	7.409	7.409	7.409	7.409	7.409	7.409	7.409	7.409
YML098W	11.541	11.541	12.187	11.938	11.938	11.938	11.938	11.541	11.79	11.79	12.187	12.187	12.187	12.187	12.187	12.187	12.187	12.685	12.685	12.685	13.082	13.082	13.082	13.082	13.082	13.082	13.479	13.479	13.479	13.479	13.479	13.479	13.479	12.981	12.833	12.833	12.833	12.833	12.833	12.833	12.833	12.833	12.833	12.833	12.833	12.833	12.833	12.833	12.833
YNL099C	8.6	8.6	8.6	8.6	8.6	8.6	8.6	8.6	8.6	8.849	8.849	8.849	8.849	8.849	8.849	8.849	8.849	8.849	8.849	8.849	8.849	8.849	8.6	8.351	8.351	8.351	8.351	8.351	8.351	7.705	7.705	7.954	7.954	7.954	7.954	7.954	7.705	7.705	7.059	7.059	7.059	7.059	7.059	7.059	7.059	7.059	7.059	7.059	7.059
YMR171C	5.471	5.471	5.222	5.222	5.074	5.074	5.074	5.074	5.323	5.323	5.323	5.323	5.323	5.323	5.323	5.323	4.926	4.926	4.926	4.926	4.926	4.926	4.926	4.926	4.926	4.926	4.926	3.782	3.782	3.782	3.385	3.385	3.136	3.136	2.887	3.183	3.183	3.183	3.432	3.035	3.035	4.724	4.724	5.121	5.121	5.121	5.121	5.121	5.37
YCR067C	4.724	4.724	4.724	4.724	4.724	4.475	4.973	4.973	4.973	4.973	4.724	4.724	4.724	4.724	4.724	4.724	4.475	4.475	4.078	4.078	4.078	4.078	4.078	4.078	4.078	4.078	4.078	4.078	3.829	3.829	4.226	4.226	4.475	4.475	4.475	4.475	4.475	4.475	4.475	4.475	4.475	4.226	4.226	4.226	3.829	3.829	3.432	3.183	3.183
YMR178W	7.954	7.954	7.954	7.954	7.954	7.954	7.557	7.557	7.806	8.055	8.055	8.055	8.055	8.055	8.304	8.304	8.304	8.304	8.304	8.304	9.098	9.098	9.098	9.098	9.098	9.098	9.098	9.347	9.347	9.347	9.347	9.347	10.141	10.141	10.141	10.141	10.141	10.141	10.141	10.141	10.141	10.141	10.141	10.141	10.141	10.141	10.141	10.141	10.141
YGR035C	4.919	4.919	4.919	4.919	4.919	4.919	5.168	5.168	5.168	5.168	5.168	4.919	4.919	4.919	5.168	5.168	5.168	5.168	5.168	5.168	5.168	5.168	5.168	5.168	5.168	5.168	4.771	4.771	4.771	3.977	3.58	3.977	4.724	4.724	4.724	5.121	5.121	5.121	5.121	5.121	5.121	5.121	5.121	5.121	5.37	5.37	5.37	5.37	5.37
YDL193W	6.164	6.016	6.016	6.016	6.016	8.6	8.6	9.643	9.643	9.643	9.643	9.643	9.643	9.643	9.643	9.643	9.643	9.643	9.145	9.145	9.145	9.145	9.145	9.542	9.542	9.542	9.542	9.542	9.542	9.542	9.542	9.542	9.542	9.542	9.542	9.542	9.542	9.044	9.044	9.044	9.044	9.044	9.044	9.044	9.044	9.044	8.647	8.896	8.896
YMR261C	12.429	9.199	9.199	9.199	8.156	5.72	5.72	5.72	4.724	3.681	3.331	3.829	3.829	3.829	3.829	3.829	3.829	3.829	4.078	3.829	3.432	3.432	3.432	3.432	3.432	3.183	3.183	3.183	3.183	7.207	6.958	7.355	7.355	7.355	7.355	7.355	7.604	8.25	8.25	8.25	8.25	8.896	8.896	8.896	8.896	8.896	8.896	8.896	8.896
YKL018W	6.413	6.413	6.413	6.662	6.662	7.059	6.81	6.81	6.81	6.81	6.81	6.81	5.915	6.164	6.164	6.164	5.767	5.269	7.012	7.012	7.012	7.012	7.012	7.012	7.012	7.012	7.409	8.405	8.654	8.654	8.654	8.654	11.238	11.238	11.238	12.234	12.234	12.234	12.234	12.234	12.234	12.234	12.631	12.234	12.234	12.234	12.234	12.234	12.234
YHR043C	18.243	18.243	17.994	17.994	17.994	17.994	17.994	17.745	17.745	17.745	17.745	17.745	17.745	17.745	17.745	17.745	17.348	17.348	17.348	17.348	17.348	17.348	16.702	16.702	16.702	16.702	16.702	16.305	16.056	15.659	15.659	15.659	15.659	15.659	15.41	15.013	12.18	9.596	9.347	9.347	9.347	9.347	9.347	9.596	8.452	8.452	8.452	8.452	8.452
YCR059C	9.347	9.347	9.347	9.596	11.581	11.184	11.184	11.581	11.581	13.122	12.873	12.873	12.624	12.624	12.624	12.375	12.873	12.624	12.624	13.122	13.122	13.371	13.122	13.122	13.122	13.122	13.122	13.122	12.974	12.974	12.974	12.974	12.974	12.974	12.974	12.974	13.371	13.371	12.873	12.873	12.873	12.873	12.873	12.873	12.873	12.873	12.873	12.624	12.624
YNL330C	10.989	10.989	10.989	10.989	11.238	11.238	11.238	11.238	11.238	11.238	11.238	11.238	11.238	11.238	11.238	11.487	11.736	11.736	11.736	11.736	11.736	11.736	11.736	11.736	11.736	11.736	11.736	11.736	11.736	11.736	11.736	11.736	11.736	11.736	11.736	11.736	11.736	11.736	11.736	11.736	11.736	11.736	11.736	11.736	11.736	11.736	11.339	11.339	10.942
YKR019C	18.189	18.189	18.189	18.586	18.586	18.586	18.586	18.337	17.94	17.94	16.897	16.5	17.644	16.897	16.897	16.897	16.897	16.897	16.897	17.543	17.792	18.189	18.189	18.29	17.395	18.041	17.893	18.142	18.391	19.037	19.037	19.286	19.286	19.932	18.64	18.64	19.683	19.037	19.037	19.286	19.286	19.286	19.286	19.037	19.037	18.243	18.492	17.496	17.247
YLR109W	4.522	4.522	4.522	4.522	4.522	4.522	4.522	4.522	4.522	4.522	4.522	4.522	4.522	4.522	4.522	3.23	2.981	2.981	2.732	2.732	2.732	2.732	2.732	2.732	2.335	1.541	1.541	1.541	1.541	1.541	1.541	1.541	1.541	0.498	0.249	0.498	0.498	0.498	0.498	0.249	0.646	0.646	0.646	0.646	0.646	0.646	0.646	0.646	0.646
YNL173C	9.791	9.542	9.542	9.542	9.542	9.145	8.748	8.748	8.748	9.293	8.398	8.398	8.546	8.297	8.297	8.297	8.297	8.297	8.297	8.297	7.9	8.445	7.651	7.9	7.9	7.9	7.651	7.651	7.651	6.359	3.775	3.775	3.775	3.775	4.024	3.775	5.067	5.316	5.814	6.063	6.063	6.063	6.46	7.853	7.853	8.499	8.499	8.499	8.499
YJL014W	7.409	7.409	7.409	7.409	7.409	7.658	7.658	7.658	7.658	7.658	7.658	7.658	7.658	7.658	7.658	7.409	7.409	7.409	7.409	7.409	7.409	7.409	7.409	7.409	7.409	7.409	7.409	7.409	7.409	7.409	7.409	7.409	7.409	7.409	7.012	7.012	7.012	7.012	7.012	6.763	6.763	6.763	6.763	6.763	6.763	6.514	6.514	6.514	6.514
YER059W	11.238	11.238	11.635	11.635	11.635	11.635	11.635	11.635	11.635	10.592	10.989	10.693	12.086	12.086	12.086	12.086	12.086	12.086	12.086	12.335	12.335	12.335	12.335	13.526	13.526	13.526	13.277	13.028	13.028	12.779	12.382	12.631	13.425	13.425	13.425	13.425	13.425	13.425	13.674	13.674	13.674	13.674	14.071	14.071	14.071	14.071	14.071	14.071	14.071
YMR266W	9.495	9.892	9.892	9.892	9.892	9.892	10.289	10.289	10.289	10.289	10.289	10.289	10.289	10.289	10.289	10.289	10.289	10.289	10.289	10.289	10.289	10.289	10.289	10.289	9.892	9.892	9.892	9.892	9.643	10.04	10.04	10.04	10.04	10.04	10.04	10.04	10.04	10.04	9.394	9.394	9.394	9.394	9.394	9.394	9.394	9.394	8.997	8.997	8.351
YOL129W	8.997	8.997	8.997	8.997	8.997	9.246	9.892	9.892	9.892	9.892	9.892	9.892	9.892	9.892	9.892	9.892	9.892	10.141	10.141	10.141	10.141	10.141	10.141	10.141	10.141	10.141	10.141	10.141	10.141	10.141	10.141	10.141	9.744	9.744	9.744	9.744	9.744	9.744	9.744	9.744	9.744	9.495	9.495	9.495	9.495	9.495	9.495	9.495	9.495
YOL104C	17.994	17.994	17.994	17.994	17.994	17.994	17.994	18.64	18.64	18.64	18.243	18.243	17.745	17.745	17.348	17.348	17.348	17.348	17.348	17.348	17.348	17.348	16.803	16.406	16.406	16.009	16.009	15.612	17.005	16.756	16.756	16.359	16.359	16.359	16.11	16.11	16.11	16.11	15.713	15.067	14.32	14.32	14.32	14.32	13.674	13.674	12.88	13.526	13.526
YJL133W	7.409	7.409	7.409	6.514	5.868	5.222	4.576	4.576	4.576	4.576	4.576	4.078	4.078	3.58	4.226	5.518	6.164	6.164	7.059	7.059	7.806	7.806	7.806	7.557	7.806	7.806	7.806	7.806	7.557	7.557	7.557	7.557	7.557	7.557	7.954	7.954	7.954	7.954	8.351	8.351	8.748	8.748	8.748	8.748	8.748	8.748	8.748	8.748	8.748
YPL224C	9.152	8.903	8.903	8.903	9.051	8.156	8.156	8.405	9.3	9.3	9.798	9.65	9.65	9.65	9.65	9.401	9.401	9.401	10.296	9.152	9.549	9.152	10.047	12.086	12.732	12.732	12.732	12.732	12.732	12.732	12.483	12.483	12.483	12.981	13.23	13.23	13.23	13.23	13.23	12.833	12.833	11.689	10.545	10.942	13.728	13.728	14.374	14.374	14.374
YCL052C	1.79	1.79	1.79	1.79	1.79	2.187	2.187	2.187	2.187	2.187	2.187	2.436	2.436	2.436	2.436	2.436	2.436	2.436	2.436	2.833	3.331	3.331	3.331	3.58	3.58	3.58	3.829	3.58	3.58	3.58	3.58	3.58	3.977	4.771	5.417	5.417	6.46	6.46	6.46	6.46	6.46	6.46	6.46	6.46	6.46	6.46	6.46	6.46	6.46
YDL012C	11.379	10.982	10.982	10.982	10.982	10.982	10.982	10.982	10.982	11.379	10.982	10.982	10.982	10.733	10.733	8.149	8.499	8.499	8.499	8.499	8.499	8.499	8.351	8.351	8.351	8.351	8.351	8.351	8.351	8.6	8.6	8.849	8.452	8.452	8.452	8.849	8.849	8.849	8.849	8.849	8.849	8.849	8.849	8.351	8.351	8.102	8.102	8.102	8.102
YGR101W	5.572	5.821	5.323	5.323	6.615	6.615	6.864	6.864	6.864	6.864	6.864	7.362	7.362	7.362	7.362	7.362	7.362	7.362	7.362	7.362	7.362	7.362	7.362	7.362	7.362	7.362	7.362	7.362	7.362	7.362	7.362	7.362	6.615	6.615	6.615	6.366	7.16	8.203	8.701	8.701	9.347	9.596	9.845	9.845	9.448	9.448	9.448	9.448	9.448
YOL072W	13.371	13.371	13.371	13.371	13.371	13.371	13.62	13.223	13.223	13.223	13.223	13.223	13.223	13.223	12.974	12.725	12.725	12.725	10.289	10.834	11.729	11.729	12.126	10.188	10.188	10.188	10.437	11.83	11.83	11.83	11.83	11.83	12.577	13.324	13.324	13.324	13.075	13.075	13.075	13.721	13.721	13.721	13.324	13.324	13.324	12.927	12.927	12.678	12.678
YPL128C	10.639	10.639	9.993	9.993	9.993	9.744	9.744	9.347	9.347	9.347	9.347	9.347	9.347	9.347	9.347	9.347	9.347	9.347	8.95	8.452	8.452	7.409	7.409	5.269	4.623	3.977	3.58	3.58	3.58	3.331	2.934	2.934	2.934	2.934	2.934	2.934	2.685	2.039	1.541	1.541	1.541	1.541	1.541	1.541	1.541	1.541	1.541	1.144	1.144
YOR086C	2.241	2.241	2.241	2.241	2.241	2.241	2.241	2.241	2.241	2.241	2.241	2.241	2.241	2.241	2.241	2.241	2.241	2.241	2.241	2.241	2.241	2.241	2.241	2.241	2.241	2.241	2.241	2.241	2.241	2.241	2.241	1.992	1.743	1.743	1.743	1.743	1.743	1.743	1.743	1.743	1.743	1.743	1.743	1.743	1.743	1.743	1.743	1.743	1.743
YJR101W	7.308	7.308	7.705	9.495	10.141	11.036	11.036	11.036	11.036	11.036	11.285	11.285	11.285	11.285	11.285	11.285	11.931	11.931	12.328	12.328	12.328	12.328	12.328	12.328	12.328	12.725	12.725	12.725	12.725	12.725	12.725	12.725	12.974	12.974	12.974	12.974	12.974	13.223	13.223	13.223	13.223	13.223	13.223	13.223	13.223	13.223	13.223	13.223	13.223
YHR207C	7.059	7.059	7.059	6.81	6.81	7.456	7.456	7.705	7.705	7.705	7.705	7.705	7.705	7.954	8.997	9.394	9.394	9.394	9.394	9.394	9.394	9.394	9.394	10.437	10.289	10.686	10.686	10.686	10.686	10.686	10.686	10.686	11.083	11.083	11.083	11.083	11.083	11.083	11.083	11.083	11.083	11.083	10.289	10.289	10.289	10.289	10.289	10.289	10.289
YEL031W	12.53	12.53	12.53	12.53	12.53	12.53	12.53	12.53	12.53	12.53	12.281	12.281	12.281	12.281	12.678	12.678	12.678	12.281	12.53	14.468	14.468	14.468	14.468	14.468	14.468	14.468	14.468	14.717	14.717	14.717	14.966	14.966	14.966	14.966	14.966	15.215	15.464	15.464	15.464	15.464	15.464	15.464	15.464	15.464	15.464	15.464	15.464	15.464	15.464
YGL139W	9.098	9.098	9.098	9.098	9.098	9.098	9.098	9.098	9.098	9.098	9.098	9.098	9.098	9.098	9.098	9.098	9.098	9.098	9.098	9.098	9.347	9.347	9.347	9.347	9.347	9.347	9.347	9.347	9.347	9.347	9.347	9.347	9.596	9.596	9.596	9.596	9.596	9.596	9.596	9.596	9.596	9.845	9.845	9.845	9.845	9.845	9.845	9.845	9.845
YFR010W	7.308	7.308	7.308	7.207	7.456	7.308	7.308	7.308	7.705	7.705	9.791	9.791	9.791	9.791	9.791	10.188	10.437	10.437	10.437	10.437	10.437	11.332	11.332	11.332	11.332	11.332	11.332	11.332	11.184	11.581	11.581	11.581	11.581	11.978	11.729	12.227	12.873	12.873	12.873	12.873	12.873	13.27	13.27	13.27	13.021	13.021	13.021	12.624	12.624
YCR094W	5.72	5.72	5.72	5.72	5.72	5.72	5.72	5.72	5.969	5.969	5.969	5.969	5.969	5.969	5.969	5.969	5.969	5.969	5.969	5.969	5.969	5.969	5.969	5.969	5.969	5.969	5.969	5.969	5.969	5.572	6.07	6.319	6.319	6.319	6.319	6.319	6.319	6.319	6.319	6.319	6.568	6.319	6.319	6.319	6.319	6.319	6.319	6.319	5.922
YBR237W	13.674	16.756	17.153	17.153	17.402	17.402	17.402	17.402	17.651	17.651	17.651	17.651	17.651	17.651	17.402	17.402	17.402	17.402	17.651	17.651	17.651	17.651	17.651	17.651	17.651	17.651	17.651	17.651	17.651	17.651	17.651	17.651	17.651	17.651	17.651	17.651	17.651	17.651	17.651	17.651	17.402	17.402	17.402	17.402	17.402	17.153	17.153	17.153	17.153
YOR187W	8.647	8.25	8.25	8.25	8.25	8.25	8.25	7.355	7.503	7.503	7.503	7.503	7.503	7.503	7.503	7.503	7.503	7.503	6.857	6.857	6.857	6.46	6.709	6.709	6.709	6.709	6.709	6.709	6.312	6.312	6.063	6.063	6.063	6.063	6.063	6.063	6.46	6.46	6.46	6.46	6.46	6.46	6.46	6.46	6.46	6.211	6.211	6.211	6.211
YBL024W	10.733	10.733	10.733	10.733	10.733	10.733	10.733	10.733	10.733	10.733	10.733	11.231	11.877	11.877	11.877	11.628	11.628	11.628	11.628	11.628	11.628	11.628	11.628	11.628	11.628	11.628	11.628	11.628	11.628	11.628	11.628	11.628	11.628	11.628	11.628	11.628	11.628	11.628	11.628	11.628	11.628	11.628	11.877	11.877	11.877	11.877	11.877	11.877	11.877
YJL008C	9.495	9.744	9.744	10.491	10.491	10.74	10.74	10.74	10.74	10.74	10.74	10.74	10.74	10.74	10.74	10.74	10.74	10.74	10.74	10.74	10.74	10.74	10.74	10.74	10.989	10.989	10.989	10.989	10.989	10.989	10.989	10.989	10.989	10.989	10.989	11.386	11.386	11.386	11.386	11.386	11.386	11.386	11.386	11.386	11.386	11.386	11.386	11.386	11.386
YNL297C	11.083	11.332	11.332	11.581	11.581	11.581	11.581	11.581	11.581	11.581	11.581	10.935	10.935	10.935	10.935	10.935	10.935	11.184	11.184	11.184	11.184	11.83	11.83	11.83	11.83	11.83	11.83	11.83	11.83	11.83	11.83	11.83	11.83	11.83	11.83	11.83	11.83	11.83	11.83	11.433	11.433	11.433	11.433	11.433	11.433	11.433	11.433	11.433	11.433
YBR223C	6.756	6.756	6.756	6.756	5.565	5.02	5.417	5.417	5.417	5.02	6.063	6.063	6.063	6.063	6.312	6.312	6.312	6.312	6.312	6.063	6.063	6.063	6.709	8.001	8.647	8.647	8.647	8.647	8.647	9.044	9.044	9.044	9.293	10.484	10.484	10.733	10.733	10.733	10.733	10.733	10.733	10.733	10.733	10.733	10.733	10.733	10.733	10.733	10.733
YML111W	12.375	11.978	11.581	11.581	11.682	11.433	11.433	11.184	11.184	11.184	11.184	11.184	11.184	10.935	10.935	10.935	10.935	10.686	10.188	10.188	10.188	9.791	9.791	9.394	9.394	9.145	9.145	8.896	8.647	8.647	7.355	7.355	7.853	7.853	8.102	8.102	7.853	7.207	7.207	7.207	6.81	6.81	6.561	6.561	6.312	6.312	6.312	6.312	6.312
YGL246C	9.347	9.347	11.433	12.429	13.223	14.515	14.515	14.515	14.515	14.764	15.013	15.161	15.161	15.161	15.161	15.161	15.161	15.161	15.161	15.161	15.161	15.41	16.305	16.305	16.305	16.305	16.305	16.305	16.056	16.056	16.056	16.056	16.056	16.453	16.453	16.702	16.702	16.951	16.951	16.951	16.951	16.951	16.951	16.951	16.951	16.951	16.951	17.348	17.348
YDR441C	9.697	9.697	9.448	9.051	9.051	8.802	8.802	8.802	8.802	8.802	8.802	8.802	8.802	8.802	8.802	8.553	8.553	8.553	8.553	8.553	8.553	8.553	8.553	8.553	8.553	8.553	8.055	8.055	8.055	7.806	7.806	7.806	7.557	7.557	7.557	7.557	7.557	7.557	7.557	7.557	5.969	5.969	5.72	5.72	5.72	5.72	5.72	5.72	3.782
YJL111W	16.796	16.796	16.796	16.399	16.399	16.399	16.399	16.399	16.399	16.399	16.399	16.399	15.107	15.107	15.107	15.107	15.107	14.36	14.36	14.36	14.36	14.36	14.36	14.36	14.36	14.36	14.36	14.111	14.111	14.111	14.111	14.111	13.714	13.465	13.465	13.465	13.465	13.465	13.465	13.465	13.465	13.465	13.465	13.465	13.465	13.465	13.465	12.422	12.025
YPL163C	13.62	13.223	13.075	13.075	13.075	14.118	14.367	14.764	14.764	14.764	15.161	15.161	15.41	15.41	15.41	15.161	15.161	14.764	14.764	14.764	14.764	15.013	15.262	15.76	15.76	15.76	16.157	16.157	16.157	16.157	16.157	16.157	16.157	16.157	16.157	16.157	16.157	16.157	15.908	15.908	15.511	15.511	15.511	15.76	15.76	15.76	15.76	16.157	16.157
YLR418C	13.923	13.923	14.172	14.172	14.67	14.67	14.67	15.565	16.46	16.46	16.46	16.46	16.709	16.46	17.503	18.647	20.188	20.188	21.083	21.083	21.083	21.083	21.083	21.083	21.083	21.083	21.083	21.083	21.083	21.083	21.083	21.083	21.083	21.083	21.083	21.083	21.083	21.083	21.083	21.083	21.083	21.083	21.083	21.083	21.083	21.083	21.083	21.083	21.083
YNR023W	8.351	8.351	8.351	8.351	8.351	8.351	9.495	12.328	12.328	13.472	13.472	13.721	13.721	13.721	13.721	13.721	13.721	14.118	14.118	14.367	14.764	14.764	14.764	15.013	15.262	15.262	15.262	15.262	15.262	15.511	15.511	15.511	15.114	15.114	15.511	15.511	15.511	15.511	15.511	15.511	15.511	15.511	15.511	15.511	15.511	15.511	15.511	15.511	15.511
YER039C	17.348	17.348	17.348	17.348	17.348	17.348	17.348	17.348	17.348	17.348	17.348	17.745	18.391	19.037	19.784	19.784	19.784	19.784	19.784	20.181	20.181	20.181	20.181	20.181	20.181	20.181	20.578	20.578	20.578	20.578	20.975	21.473	22.267	22.765	22.765	22.765	22.765	22.765	22.765	23.162	23.162	23.162	23.162	23.162	23.162	23.162	23.162	23.162	23.162
YKL193C	9.091	9.091	9.34	9.34	9.34	9.34	9.34	9.091	9.091	9.091	9.091	9.091	9.091	9.091	8.445	8.943	8.943	8.943	9.192	9.192	9.192	9.192	9.192	9.192	9.192	9.589	9.34	9.589	9.589	9.589	9.589	9.589	9.441	9.441	9.589	9.589	9.589	9.589	9.589	10.235	11.278	11.278	11.278	11.278	10.881	10.484	12.025	12.025	12.025
YOR075W	0.895	0.895	0.895	0.895	0.895	0.895	0.895	1.144	1.144	1.144	1.144	1.144	1.144	1.144	1.144	1.144	1.144	1.144	1.144	0.895	0.895	0.895	1.043	1.541	1.541	1.541	1.541	1.541	1.541	1.541	1.541	1.541	1.541	1.541	1.541	1.541	1.541	1.541	1.79	1.79	2.187	3.378	4.421	4.421	4.421	5.067	5.713	5.713	6.11
YNL026W	7.012	7.012	7.012	8.055	8.553	10.639	10.639	10.639	10.639	10.888	11.83	11.83	12.079	13.721	14.717	14.717	14.717	14.717	14.717	15.114	15.114	15.114	15.114	15.262	15.659	15.659	15.659	15.659	15.659	16.554	16.554	16.554	16.554	16.554	16.554	16.554	16.554	16.554	16.702	17.348	17.745	17.745	17.745	16.951	16.951	16.951	16.951	16.951	16.951
YBL103C	13.223	13.223	13.223	13.223	13.223	13.223	13.721	13.721	13.721	13.721	13.97	13.97	15.262	15.262	16.009	16.009	16.406	16.406	16.406	16.406	16.406	16.406	16.406	16.406	16.406	16.406	16.406	16.406	16.406	16.406	16.406	16.655	16.655	16.655	16.655	16.655	16.655	16.655	16.904	16.904	16.904	16.655	16.655	16.655	16.655	16.655	16.655	16.655	16.655
YBR079C	9.347	9.347	9.347	9.347	9.347	9.347	9.347	9.347	9.347	9.347	9.347	9.347	9.845	10.094	10.094	10.094	10.094	10.491	10.888	10.888	10.888	10.888	11.137	11.386	11.386	11.386	11.386	11.386	11.386	11.386	11.386	11.386	11.386	11.386	11.386	11.386	11.386	11.386	11.386	11.386	11.386	11.386	11.386	11.386	11.386	11.386	11.386	11.386	11.386
YDL208W	21.372	21.372	21.372	21.372	21.372	21.372	21.372	21.372	21.372	21.372	21.372	21.372	21.372	21.372	21.372	21.372	21.372	21.372	21.372	21.372	21.123	21.123	21.123	20.874	20.874	20.874	20.874	20.874	20.874	20.874	20.874	20.874	20.477	20.477	20.477	20.477	20.477	20.477	20.477	20.477	19.831	19.434	19.037	19.037	19.037	19.037	19.037	19.037	16.352
YNL157W	16.258	16.258	16.258	16.258	16.258	16.258	14.219	13.97	13.721	13.721	13.721	13.721	13.721	13.721	13.721	13.721	12.429	11.635	11.635	11.386	11.386	11.386	11.386	11.386	11.137	10.888	10.888	10.888	10.242	10.242	10.242	10.639	10.639	10.639	10.39	10.39	10.39	10.39	8.701	5.969	5.074	5.074	5.969	5.969	5.969	6.366	6.366	6.366	6.366
YMR158W	6.016	6.016	6.016	6.016	5.767	5.767	5.121	5.121	5.37	5.37	5.37	5.37	5.121	5.121	4.872	4.872	4.872	4.872	4.872	4.872	4.872	4.872	4.226	4.226	3.829	5.619	6.662	7.806	7.806	7.806	8.701	8.701	8.95	8.95	8.95	8.95	8.95	8.95	8.95	8.95	8.95	8.95	8.553	8.553	8.553	8.553	8.802	9.596	9.596
YBR074W	3.58	3.331	2.436	2.436	2.436	2.436	2.436	2.436	2.436	2.436	2.436	1.292	1.292	1.292	1.292	1.292	1.292	1.292	1.292	1.292	1.292	1.292	1.292	1.292	1.144	0.747	1.245	1.891	2.288	2.288	2.288	2.288	2.288	2.537	2.537	2.786	2.786	2.786	2.786	3.035	3.035	3.035	3.035	3.035	3.035	3.035	3.035	3.035	3.035
YOR279C	11.036	11.036	11.036	10.787	11.036	10.538	10.686	10.289	10.289	10.935	11.184	11.184	11.184	11.184	11.184	11.184	11.184	10.935	10.935	11.931	11.285	11.285	11.285	11.285	11.285	11.285	11.285	11.285	10.242	9.596	9.993	10.242	10.242	10.242	10.242	10.242	10.242	10.242	10.639	11.534	11.534	11.534	11.931	11.931	11.931	11.931	11.931	11.931	11.931
YPL063W	9.441	9.441	9.441	9.838	10.585	11.231	13.122	14.165	14.165	14.165	14.165	14.165	14.165	14.165	13.768	13.768	13.768	13.768	14.811	14.811	14.811	14.811	14.811	14.811	15.208	15.208	15.208	15.208	15.208	15.208	15.208	14.811	15.06	15.309	15.309	15.309	15.309	15.309	15.309	15.309	15.309	15.309	15.706	15.706	15.706	15.706	15.706	15.706	15.706
YNL047C	10.289	9.892	10.04	10.289	10.787	10.538	10.538	10.935	10.935	10.935	10.935	10.935	10.935	11.332	11.332	11.332	11.332	11.48	11.48	11.48	11.48	11.48	11.231	11.231	11.231	11.231	11.231	10.834	10.04	9.939	9.939	9.939	9.939	9.939	9.939	9.939	9.939	9.939	9.939	9.939	9.939	9.542	9.542	9.542	9.542	9.542	9.542	9.542	9.542
YKL067W	1.642	1.891	2.288	2.288	2.288	2.039	2.436	2.685	3.58	3.58	3.58	3.58	3.58	3.58	3.58	3.829	5.121	5.121	5.121	5.121	5.121	5.121	5.121	5.121	5.121	5.121	5.121	5.121	5.121	5.121	5.37	5.37	5.37	5.37	5.37	5.37	5.37	5.37	5.37	5.37	5.37	5.37	5.37	5.37	5.37	5.37	5.37	5.37	5.37
YGR027C	3.432	3.183	3.183	3.183	4.374	4.374	4.771	4.771	4.771	4.771	4.522	4.522	4.919	5.962	5.962	5.962	6.608	6.608	6.608	6.608	7.254	7.254	7.254	7.254	7.254	7.254	7.254	7.503	7.503	7.503	7.503	7.503	7.503	7.503	7.254	7.254	7.254	7.254	7.752	7.752	8.001	8.001	8.001	8.001	8.001	8.001	8.001	8.001	7.604
YNL161W	12.133	12.133	12.133	12.133	12.53	12.53	12.53	12.53	12.281	12.281	12.281	12.281	11.884	11.884	12.382	12.382	12.382	12.382	12.382	13.277	13.277	13.277	13.277	13.277	13.277	13.277	13.277	13.129	13.129	13.129	13.129	13.129	13.129	13.129	13.129	13.129	12.88	13.277	13.277	13.277	13.526	13.526	14.024	14.024	14.421	14.421	14.421	14.421	14.421
YOR342C	13.021	13.021	13.021	13.021	13.021	13.021	12.375	12.375	12.772	12.772	12.772	12.772	12.772	12.523	12.523	12.523	12.523	12.523	12.523	12.772	11.729	11.332	11.581	11.332	11.332	11.332	11.332	11.332	11.083	11.083	11.083	11.083	11.083	11.083	10.437	9.394	8.748	8.748	8.748	8.748	8.499	8.499	8.499	8.499	8.499	8.102	8.102	8.102	8.102
YCL059C	10.888	11.137	11.386	11.386	11.386	11.386	11.386	11.386	11.386	12.678	12.678	13.075	13.573	13.573	13.573	13.573	13.573	13.573	13.324	13.721	13.97	13.97	13.97	13.97	13.721	13.721	13.721	13.721	13.721	13.721	13.721	13.721	14.118	14.515	14.515	14.912	14.912	14.912	14.912	14.912	14.912	14.912	14.912	14.912	14.912	14.912	14.912	14.515	14.515
YAL034W-A	12.328	12.725	12.725	12.725	12.725	12.725	12.725	12.725	12.476	12.476	12.476	12.476	12.476	12.476	12.476	12.476	12.476	12.476	12.476	12.476	12.476	12.725	14.017	13.768	13.768	14.165	14.165	14.165	13.916	13.916	13.916	13.916	13.916	13.916	13.916	13.916	13.916	13.916	13.916	13.916	14.313	14.313	14.562	14.562	14.562	14.562	14.959	14.165	14.165
YBR023C	9.347	9.347	9.845	9.845	9.845	9.845	9.845	9.845	9.845	10.094	10.094	10.094	10.094	10.094	10.094	10.094	10.094	10.094	10.094	10.094	10.094	10.094	10.094	10.094	9.845	9.845	9.845	9.845	9.845	9.845	9.845	9.845	10.094	10.343	10.343	10.343	10.343	10.343	10.343	10.343	10.343	10.343	10.343	10.592	10.989	11.238	11.238	11.238	11.487
YBL001C	12.476	12.974	12.974	12.974	12.974	12.974	13.223	13.223	13.223	13.223	13.223	13.223	13.223	14.017	14.017	14.017	14.017	14.017	14.017	14.017	14.017	14.017	14.017	14.017	14.017	13.768	13.768	13.768	13.768	13.768	13.768	13.768	13.768	13.768	13.768	13.768	13.519	13.519	13.122	13.122	13.122	13.122	13.122	13.122	13.122	13.122	13.122	13.122	12.725
YHR151C	10.895	10.895	10.895	10.895	10.895	10.895	10.895	10.895	10.895	10.498	10.498	10.249	10.249	10.249	9.253	9.65	9.65	9.65	9.65	9.65	9.65	9.65	8.654	8.654	8.654	8.654	8.654	7.362	7.113	7.113	7.362	7.362	7.362	7.362	7.113	7.113	6.467	3.782	2.887	2.887	3.136	3.634	3.634	3.634	3.634	3.634	3.634	3.634	3.634
YNL176C	10.935	10.935	10.935	10.935	10.935	10.935	10.935	10.935	11.332	11.83	11.83	11.83	11.83	11.83	12.079	12.328	12.328	12.328	12.328	12.328	12.328	12.328	13.371	13.62	13.62	13.62	13.62	13.62	14.118	14.118	14.118	14.118	14.118	14.118	14.118	14.118	14.118	14.118	14.118	14.118	14.118	14.118	14.118	14.118	14.118	14.367	14.367	14.367	14.118
YER146W	6.911	6.911	6.911	6.911	6.911	6.911	6.911	7.557	8.6	8.997	8.997	8.997	8.997	8.997	8.997	8.997	8.997	8.997	8.997	8.997	8.997	8.997	8.997	9.394	9.394	9.394	9.394	9.791	9.791	9.791	9.791	10.437	10.437	10.437	10.437	10.437	10.686	10.686	10.686	10.686	10.686	10.686	10.686	10.686	10.686	10.935	10.935	10.935	10.686
YLR263W	19.535	19.535	19.535	19.535	19.535	19.535	19.535	19.535	19.535	18.788	19.037	19.037	19.037	19.037	19.037	19.037	17.745	17.597	16.702	16.453	16.453	16.453	16.453	16.453	16.453	15.558	15.558	14.414	14.017	13.223	14.414	15.161	15.161	15.161	15.161	15.161	14.165	14.414	14.414	14.811	14.811	14.811	14.811	14.811	14.811	14.562	14.562	14.165	14.165
YMR003W	7.012	7.012	7.012	7.261	7.261	7.261	7.261	7.261	7.261	7.261	7.51	7.51	7.51	6.864	7.362	8.405	11.137	11.137	11.137	11.137	11.386	11.386	11.137	11.137	11.386	11.386	11.386	11.386	11.386	11.386	11.635	11.635	11.635	11.635	11.635	11.635	11.635	11.635	11.635	11.635	11.238	11.238	11.238	11.238	11.238	10.989	10.989	10.989	10.989
YMR062C	0.895	0.895	0.895	0.895	0.895	0.895	0.895	0.397	0.397	0.397	0.397	0.397	0.397	0.397	0.397	0.397	0.397	0.397	0.397	0.397	0.397	0.397	0.397	0.397	0.397	0.397	0.646	0.498	0.498	0.498	0.498	0.498	0.498	0.498	0.498	0.498	0.498	0.498	0.498	0.498	1.245	1.245	1.245	1.245	1.245	1.245	1.245	1.245	1.245
YNL308C	4.327	4.327	4.327	4.327	4.327	3.93	3.533	3.533	3.533	3.533	3.533	3.533	3.533	3.533	3.533	3.533	3.93	3.93	3.93	3.93	3.93	3.681	3.681	3.93	4.327	4.327	4.327	4.327	4.327	4.327	4.327	4.327	4.327	4.327	4.724	5.121	5.121	5.121	5.121	5.121	5.121	5.121	5.121	5.121	5.121	5.121	5.121	5.121	5.121
YNL248C	8.856	8.856	8.856	8.856	8.856	8.856	8.856	8.856	8.856	8.856	9.253	10.296	10.545	10.545	10.545	10.545	10.545	10.545	10.545	10.545	10.545	10.545	10.545	10.545	10.545	10.794	10.794	10.794	10.794	10.794	10.794	10.794	10.794	10.794	10.794	10.794	10.794	10.794	10.794	10.794	10.794	10.794	10.794	10.794	10.794	10.545	10.545	10.545	10.545
YDL073W	12.328	12.328	12.725	12.725	12.725	12.725	12.725	12.725	12.725	12.725	12.725	12.725	12.725	12.725	12.725	12.725	12.725	12.725	12.725	12.725	12.725	12.725	12.725	12.725	12.725	12.725	12.725	12.725	12.476	12.476	12.476	12.476	12.476	12.476	12.725	12.725	12.725	12.725	12.725	12.725	12.725	12.725	12.476	12.476	12.476	12.476	12.476	12.476	12.476
YBL028C	1.043	1.043	1.043	1.043	1.043	1.043	1.043	1.043	1.043	1.043	1.043	1.043	1.043	1.043	1.043	1.043	1.043	1.043	1.043	1.689	1.837	1.837	2.086	2.086	2.483	3.277	3.277	3.277	3.277	3.277	3.277	3.277	3.277	3.277	3.277	3.277	3.277	3.277	3.277	3.277	3.277	3.277	3.277	3.277	3.277	3.277	3.277	3.277	3.277
YOR207C	13.176	12.927	12.678	12.678	12.678	12.678	12.678	12.281	12.032	12.429	12.429	12.429	12.429	12.429	12.429	12.429	12.429	12.429	12.032	12.032	12.032	12.032	12.032	12.032	12.032	12.032	12.032	12.032	11.534	11.534	11.534	10.242	10.242	9.845	9.845	9.845	9.845	9.845	9.845	9.845	9.845	9.845	9.845	9.845	9.845	9.845	9.845	9.845	7.059
YKR068C	1.541	1.541	1.541	1.292	1.292	1.292	1.292	1.292	1.292	0.895	0.895	0.895	0.646	0.646	0.646	0.646	0.646	0.646	0.646	0.646	0.646	0.646	0.646	0.646	0.646	0.646	0.646	0.397	0.397	0.397	0.397	0.397	0.397	0.397	0.397	0.397	0.397	0.397	0	0	0	0	0	0	0	0	0	0	0
YOL014W	15.908	15.659	14.912	14.912	14.663	14.266	14.266	14.266	14.266	14.266	14.266	14.266	14.266	14.266	14.266	14.266	14.266	14.266	14.266	14.266	14.266	14.266	14.017	14.017	14.017	14.017	14.017	12.974	12.328	12.328	12.328	11.184	11.184	10.686	10.686	10.686	10.437	10.188	10.188	10.188	10.188	10.188	10.188	10.188	10.437	10.188	10.188	10.188	10.188
YPL103C	8.297	8.297	8.297	8.297	8.297	8.445	8.048	8.048	8.048	7.651	7.651	7.651	6.211	6.211	6.211	4.818	4.172	3.923	3.923	3.923	3.378	2.335	2.335	2.187	2.187	2.187	2.187	2.436	2.537	3.58	3.58	3.829	3.829	3.829	3.829	3.829	3.829	3.829	3.829	3.829	3.829	3.829	4.825	5.222	5.222	5.222	5.471	5.471	5.72
YKL033W	10.195	10.195	10.195	10.195	10.195	10.195	10.195	10.195	10.195	10.195	10.195	8.405	7.759	6.218	5.471	6.117	6.117	6.117	6.117	5.37	5.37	4.973	4.973	4.973	5.222	7.16	7.16	7.806	7.806	7.806	7.806	7.806	7.806	7.308	7.059	6.413	6.81	6.81	6.709	6.709	6.709	6.709	6.312	6.312	6.561	6.561	8.25	9.838	11.628
YPR031W	10.935	10.935	10.935	10.935	10.935	10.935	10.935	10.935	10.538	10.538	10.538	10.538	10.538	10.538	10.538	10.538	10.538	10.538	10.787	10.538	10.935	10.935	10.538	10.935	10.935	10.935	10.935	10.935	10.935	10.935	10.935	10.935	10.935	11.332	11.332	11.729	11.729	11.729	11.729	11.729	11.729	11.729	11.729	11.729	11.729	11.729	11.729	11.729	11.729
YBR001C	15.013	15.013	15.013	15.013	15.013	15.013	15.013	15.013	14.764	14.764	14.764	14.764	14.764	14.764	15.013	15.013	15.013	14.616	14.616	14.616	14.616	14.616	14.616	14.616	14.616	14.616	14.616	14.616	14.616	14.616	14.616	14.616	14.616	14.616	14.616	14.616	14.616	14.616	14.616	14.616	14.616	14.616	14.616	14.616	14.616	14.616	14.616	14.616	14.616
YJL193W	6.312	6.561	6.81	7.954	8.6	8.6	8.6	8.6	8.6	8.6	8.6	8.6	8.6	8.6	8.6	8.6	8.6	8.6	8.6	8.6	8.203	8.203	8.203	8.203	8.203	8.203	8.203	8.203	8.203	8.203	8.203	8.203	8.203	8.203	8.203	8.203	8.203	8.203	8.203	8.203	8.203	7.806	7.557	7.557	7.557	7.557	7.308	7.308	7.308
YHR027C	11.682	11.682	11.682	11.682	11.682	11.682	11.682	11.682	11.682	11.682	11.682	11.682	11.682	12.18	12.577	14.118	14.118	14.118	14.118	14.118	13.869	13.869	13.869	13.869	13.869	13.869	13.869	13.869	13.869	13.869	13.869	13.869	13.62	13.62	13.62	13.62	13.62	13.62	13.62	13.62	13.62	13.62	13.62	13.62	13.62	13.62	13.62	13.62	13.768
YCR069W	12.079	12.079	12.079	12.079	12.079	12.079	12.328	12.328	12.328	12.328	12.328	12.328	12.328	12.725	12.725	12.725	12.725	12.725	12.725	12.725	12.725	12.725	12.725	12.725	12.725	12.328	12.328	12.328	12.328	12.725	12.725	12.725	12.725	12.725	12.725	12.725	12.974	12.725	12.725	12.476	12.476	12.476	12.476	12.476	12.476	12.476	12.476	12.476	12.476
YLR182W	5.619	5.619	5.619	5.619	5.619	5.868	5.868	6.514	6.514	6.514	6.514	6.514	6.514	6.514	6.514	6.514	6.514	6.911	6.911	6.911	6.911	6.911	6.911	6.911	6.911	6.911	6.911	6.911	6.911	6.911	6.911	6.911	6.911	6.911	6.662	6.662	6.662	6.662	6.662	6.662	6.662	6.662	6.662	6.662	6.662	6.662	6.662	6.413	6.413
YNR044W	7.308	7.308	7.308	7.308	7.308	7.308	7.059	6.716	7.113	7.51	7.907	7.907	7.907	8.654	8.654	8.654	8.654	8.654	8.654	8.654	8.903	9.549	9.549	9.549	9.798	9.549	9.549	9.549	9.549	9.549	9.549	9.549	9.549	9.549	10.989	10.989	10.989	10.989	10.989	11.238	11.635	11.635	11.635	11.635	11.635	11.635	11.635	11.635	11.635
YMR293C	9.401	8.506	8.506	8.506	8.506	8.755	8.109	8.109	8.358	9.152	9.152	9.549	9.549	9.549	9.946	9.946	9.946	9.946	9.946	9.946	9.946	9.946	8.654	8.802	8.156	8.156	7.907	7.907	7.907	7.261	7.261	7.261	8.055	7.806	8.055	7.806	7.806	7.806	7.806	8.203	11.931	12.18	12.678	12.678	12.678	13.176	13.425	13.674	13.176
YER139C	6.413	6.413	6.413	6.164	6.164	6.164	6.164	6.164	6.958	7.207	7.604	7.604	7.604	7.853	8.351	8.351	8.351	8.6	8.997	8.997	8.997	9.643	9.643	9.643	9.643	9.643	9.394	9.394	9.394	10.04	10.04	10.04	10.04	10.04	10.04	10.04	10.04	10.437	10.437	10.437	10.437	10.437	11.978	11.978	11.978	11.978	11.978	11.978	11.978
YDR408C	8.6	8.6	8.6	8.6	8.6	8.6	8.6	8.6	8.6	8.6	8.6	8.6	8.6	8.6	8.6	7.853	7.853	7.853	7.853	7.853	7.853	7.853	7.853	7.853	7.604	7.604	7.604	7.604	6.958	6.958	6.958	5.417	5.417	5.417	5.417	5.417	5.417	5.417	5.417	5.417	5.417	4.919	4.522	4.522	3.728	3.728	3.728	3.728	3.728
YMR033W	7.907	7.907	7.907	7.907	7.907	7.907	7.907	7.907	7.907	7.907	7.907	7.907	7.907	7.907	7.907	7.907	7.907	7.658	7.658	7.658	7.658	8.304	8.304	8.304	8.304	8.304	8.304	8.304	8.304	8.304	8.304	8.304	8.304	8.304	8.304	8.304	8.304	8.304	8.304	8.304	8.304	8.304	8.304	7.658	7.658	7.409	7.409	7.409	7.409
YKL140W	8.203	7.059	7.059	7.059	5.168	4.024	3.775	4.421	4.024	4.024	4.024	4.024	4.421	4.421	4.421	4.024	4.024	4.024	4.024	3.775	4.172	4.172	3.526	3.775	3.775	4.024	4.024	4.024	4.024	4.024	4.024	4.273	4.273	4.522	4.771	4.771	4.771	4.771	4.771	4.771	5.168	5.168	5.168	5.168	5.168	5.168	5.168	5.565	5.565
YIL157C	0.498	0.498	0.498	0.498	0.498	0.498	0.498	0.498	0.249	0	0	0	0	0	0	0	0	0	0	0.249	0.249	0.249	0.249	0.249	0.249	0.249	0.249	0.249	0.249	1.541	2.039	2.039	3.432	3.432	3.432	3.432	3.432	4.724	4.724	6.366	7.51	9.448	9.448	9.448	9.697	9.946	10.195	10.195	10.444
YER165W	15.901	15.901	15.901	15.901	15.901	15.504	15.504	15.504	14.71	14.71	10.881	10.632	10.632	10.632	10.632	10.632	10.881	10.881	10.881	10.235	10.235	10.235	10.235	10.235	9.589	9.589	9.838	9.838	9.838	9.838	9.838	8.943	8.943	8.546	8.546	7.9	7.9	7.9	7.9	7.9	7.9	6.709	6.709	6.709	5.915	5.518	5.518	5.518	5.915
YPL179W	21.87	21.87	21.87	21.87	21.87	21.87	21.87	21.87	21.87	21.87	21.87	21.224	21.224	20.975	20.975	20.975	20.975	20.975	20.975	20.975	20.975	20.975	20.726	20.726	20.726	20.726	20.726	18.041	16.998	16.998	16.998	16.998	16.998	16.998	16.998	16.749	16.749	16.5	16.002	16.002	16.002	16.002	16.002	16.002	16.002	16.002	10.585	9.542	9.192
YKR056W	10.888	11.137	11.386	11.386	11.386	11.386	11.386	11.386	11.386	11.386	11.386	11.137	11.534	11.534	11.534	11.931	11.931	11.931	12.18	12.18	12.18	12.18	12.18	12.18	12.18	12.429	12.429	12.429	12.429	12.678	12.678	12.678	12.678	12.678	12.678	12.678	12.678	12.678	12.678	12.678	12.678	12.678	12.678	12.678	12.678	12.678	12.281	12.281	12.281
YBR257W	7.456	7.456	7.456	7.456	7.456	7.456	7.207	6.958	6.958	6.958	6.561	6.561	6.81	6.81	6.81	7.705	7.705	7.705	8.102	7.853	7.853	7.853	7.853	7.853	7.853	7.853	7.853	7.456	7.456	7.456	7.456	7.456	7.456	7.456	7.456	7.456	7.954	7.557	7.806	8.304	8.304	8.304	8.304	8.304	8.304	8.304	8.304	8.304	8.304
YOR304C-A	3.533	3.533	3.035	3.035	3.035	3.284	4.327	5.222	5.222	5.222	5.619	5.619	5.619	5.619	5.619	5.619	5.619	5.619	5.619	5.619	5.619	5.619	5.868	5.868	5.868	5.868	5.868	5.868	5.868	5.37	5.619	6.763	6.763	7.16	7.16	7.16	7.409	7.409	7.409	7.409	7.409	7.409	7.409	7.409	7.409	7.409	7.907	7.907	8.405
YLR068W	11.332	11.332	11.332	11.332	11.332	11.332	11.332	11.332	11.332	11.332	10.686	11.083	13.519	13.768	14.663	14.663	14.912	14.912	14.912	14.912	14.912	14.912	15.309	15.558	15.558	15.558	15.558	15.558	15.558	15.558	15.558	15.558	15.558	15.558	15.558	15.558	15.558	15.558	15.558	15.807	17.2	18.593	18.593	18.593	18.593	18.593	18.842	18.842	18.842
YGL048C	7.456	7.456	7.456	7.705	8.351	10.336	10.336	10.336	10.336	10.336	8.943	9.986	9.986	9.986	9.986	9.986	9.986	10.733	10.733	10.733	10.733	10.733	10.733	10.982	10.982	10.982	10.982	10.982	10.982	10.585	10.585	10.585	10.834	10.834	10.834	10.834	10.834	10.834	11.083	11.083	11.083	11.877	11.877	11.877	11.877	11.877	11.877	12.274	12.274
YBR196C	1.938	1.938	1.938	1.938	1.938	1.938	1.938	1.938	1.938	1.938	1.938	1.938	1.938	1.938	1.938	1.938	1.938	1.938	1.938	1.938	1.938	1.938	1.938	1.938	1.938	2.335	2.584	3.082	3.082	3.082	3.082	3.082	2.288	2.537	2.537	2.537	2.537	2.537	2.537	2.537	2.537	2.537	2.537	2.537	2.537	2.537	2.537	2.537	2.288
YDR388W	10.74	10.74	10.74	10.74	10.74	11.386	11.884	12.678	13.573	13.573	13.573	13.573	13.573	13.822	13.822	13.822	13.822	13.822	13.822	14.071	14.071	14.071	14.071	14.071	14.32	14.32	14.32	14.32	14.32	14.32	14.32	16.608	16.857	16.857	16.857	16.857	16.857	16.857	16.857	16.857	16.857	16.608	16.608	16.608	16.608	16.608	16.608	16.608	16.608
YMR056C	2.934	2.934	2.934	2.934	2.934	2.934	2.934	2.934	2.934	2.934	2.934	2.934	2.934	2.934	2.934	2.934	2.934	2.934	2.934	2.934	2.934	2.934	2.537	2.537	2.537	2.537	2.537	2.537	2.537	2.537	2.537	2.537	2.537	2.537	2.537	2.537	2.537	2.537	2.537	2.537	1.393	0.498	0.498	0.498	0.498	0.747	0.747	0.747	0.747
YGL144C	9.596	9.596	9.596	9.596	9.596	9.495	10.094	10.841	10.841	10.841	10.841	10.343	9.946	10.545	11.985	11.985	11.985	11.736	11.736	11.736	11.736	11.985	17.005	19.885	19.885	20.134	20.134	20.134	20.134	20.531	20.531	20.531	20.531	20.531	20.78	20.78	20.78	21.278	21.278	21.675	21.675	21.675	22.422	22.422	22.422	22.422	21.776	23.418	23.418
YNL256W	7.456	7.456	7.456	7.456	9.596	9.347	9.347	9.596	9.596	9.596	9.596	9.596	9.596	10.39	10.787	10.787	10.787	10.639	12.079	12.328	12.328	12.328	12.328	12.328	12.577	12.577	12.577	12.577	12.577	12.577	12.974	13.223	13.223	13.223	13.223	13.223	13.223	13.371	13.122	13.371	13.371	13.768	13.768	13.768	13.768	13.768	13.768	13.768	14.017
YGR247W	0.249	0.249	0.249	0.249	0.249	0.249	0.249	0.249	0.249	0.249	0.249	0.249	0.249	0.249	0.249	0.249	0.498	0.498	0.498	0.498	0.498	0.895	1.393	1.393	1.393	1.393	1.393	1.393	1.393	2.638	3.533	3.533	3.533	3.533	3.533	3.533	3.533	3.533	3.533	3.533	3.533	3.782	3.782	4.179	4.428	4.428	4.677	4.677	5.424
YLL003W	2.187	1.938	1.938	1.938	1.938	1.938	1.938	2.335	2.086	2.086	1.44	1.44	1.44	1.837	1.837	1.837	1.44	2.086	2.732	2.732	2.732	2.732	2.732	2.981	4.421	4.421	4.421	4.421	4.421	4.421	4.024	4.024	4.273	4.67	4.67	4.67	5.168	5.168	5.168	5.565	5.565	5.962	5.962	6.211	6.608	7.752	9.69	9.69	9.69
YKR091W	12.523	12.523	12.523	12.523	12.523	12.523	12.523	12.92	12.92	12.92	12.92	12.671	12.671	12.671	12.671	12.671	12.671	12.92	12.92	12.92	12.92	12.274	12.671	12.671	12.92	12.92	13.566	13.566	13.566	13.566	13.566	13.566	14.212	14.212	14.212	14.461	14.461	14.461	14.461	14.461	14.461	14.461	14.461	14.461	14.461	14.461	14.461	14.461	14.461
YEL050C	9.34	9.589	9.34	9.091	9.091	9.091	8.694	8.694	8.694	8.694	8.694	8.694	8.694	8.694	8.694	7.9	6.608	7.503	7.503	7.503	7.503	7.503	7.651	7.651	7.503	7.503	7.752	7.752	7.752	7.752	8.001	8.001	8.001	8.001	8.001	8.001	8.001	8.001	8.001	8.398	8.398	8.398	8.398	8.398	8.398	8.398	8.647	8.647	8.647
YPL066W	5.572	5.969	5.969	5.969	5.969	5.969	5.72	5.72	5.72	5.471	5.471	5.471	5.471	5.471	5.471	5.471	5.471	5.471	5.72	5.72	5.72	5.72	5.72	5.72	5.72	5.969	5.969	5.969	5.969	5.969	5.969	5.969	5.969	5.969	4.078	4.078	3.183	2.786	2.786	2.288	2.288	2.288	2.288	2.288	2.288	2.288	2.288	2.288	2.288
YBR115C	10.928	10.928	10.928	10.928	10.928	10.928	10.928	10.531	9.737	9.737	9.986	9.986	9.986	9.986	9.986	9.986	9.589	9.589	8.795	8.795	8.795	8.795	8.795	8.795	8.795	8.795	8.795	8.795	8.795	8.795	8.795	8.795	8.795	8.398	8.398	8.647	8.647	8.398	8.398	8.398	8.398	8.149	6.958	6.958	6.958	6.958	6.958	6.958	6.312
YER029C	12.584	13.23	14.273	14.273	14.273	14.273	14.273	14.273	14.273	15.067	15.316	15.565	15.565	15.565	15.565	15.565	15.565	15.814	16.063	16.063	16.063	16.063	16.063	16.063	16.063	16.063	16.063	16.063	16.063	16.063	16.063	16.063	16.063	16.063	16.063	16.46	16.46	16.46	16.46	16.46	16.46	16.46	16.46	16.46	16.46	16.46	16.46	16.46	16.46
YJL036W	8.95	8.95	8.95	8.701	8.304	8.055	8.055	7.261	7.012	7.012	6.615	6.615	6.615	6.615	6.615	6.615	6.615	6.615	6.615	6.615	6.615	6.615	6.366	4.973	4.576	3.829	2.039	1.79	1.79	1.79	1.79	1.79	1.79	1.79	0.646	0.646	0.646	0.646	0.646	0.646	0.646	0.646	0.646	0.646	0.646	0.646	0.646	0.646	0.646
YDL051W	16.5	16.5	16.5	16.103	16.103	16.103	16.103	16.103	16.103	15.208	14.959	14.959	14.959	14.959	14.959	14.959	14.71	14.212	14.212	14.212	14.212	14.212	14.212	12.92	12.92	12.92	12.92	12.92	12.92	12.671	12.671	12.422	11.776	11.278	11.278	11.278	11.278	11.278	10.78	9.885	9.239	10.033	10.033	10.033	10.033	10.033	10.033	10.033	7.799
YHR085W	8.903	8.903	9.3	9.3	9.3	9.946	10.343	11.09	11.09	11.09	11.09	11.09	11.09	11.09	11.339	11.339	11.588	11.588	11.985	11.985	11.985	12.382	12.382	12.382	12.382	12.382	12.382	12.382	12.382	12.382	12.382	12.382	12.382	12.382	12.382	12.382	12.382	12.382	12.382	12.382	12.382	12.382	12.382	12.382	12.382	12.382	12.382	12.382	12.382
YOR127W	4.125	4.125	4.125	4.125	4.125	4.125	4.125	4.125	4.125	3.082	3.082	3.082	3.331	3.58	4.623	4.623	5.121	5.121	5.121	5.121	5.121	5.121	5.121	5.121	5.619	5.619	5.619	5.619	5.619	5.619	5.619	6.265	6.265	7.954	7.954	7.954	7.954	7.954	7.954	7.954	7.954	7.954	7.954	7.954	7.954	7.954	7.954	7.954	7.954
YDR132C	5.222	5.222	5.222	5.222	5.222	5.222	5.222	5.222	5.222	5.222	5.222	5.222	5.222	5.222	4.825	4.825	5.222	5.222	5.222	4.973	4.973	4.724	4.724	4.973	4.973	4.973	4.973	4.973	4.973	4.973	4.973	4.327	4.327	4.327	4.327	4.327	4.327	4.327	4.327	4.327	4.576	4.576	4.576	4.576	4.576	4.576	4.576	4.576	4.576
YBR248C	14.414	14.414	14.414	14.414	14.414	14.414	14.414	14.414	14.414	14.414	14.414	14.414	15.457	17.294	17.792	18.189	18.189	18.189	18.189	18.189	18.189	18.189	18.189	18.189	18.189	18.438	18.438	18.835	18.835	18.835	18.835	18.835	18.835	18.835	18.835	18.835	18.586	18.189	18.189	18.189	17.94	17.543	17.543	17.543	17.543	17.543	17.543	17.543	17.543
YIL048W	7.167	7.167	6.918	7.813	8.062	8.311	8.311	8.708	8.708	8.708	8.708	8.708	8.708	8.708	8.708	8.708	8.708	8.708	8.708	8.708	8.708	8.708	8.708	8.708	8.957	8.957	8.957	9.704	10.101	10.101	10.101	10.101	10.101	10.101	10.101	10.101	10.101	10.101	10.747	10.747	10.747	10.996	10.996	10.996	10.996	10.996	10.996	10.996	11.245
YDR398W	1.891	2.537	2.537	2.537	2.537	2.537	2.537	2.537	2.537	2.537	2.537	2.537	2.537	2.537	2.537	2.537	2.537	2.786	2.786	2.786	2.786	2.786	2.786	2.786	2.389	2.389	2.389	2.389	2.389	2.389	2.389	2.389	2.389	2.389	2.389	2.389	2.389	2.389	2.389	2.389	2.389	2.389	2.389	2.786	2.786	2.786	2.786	2.786	2.786
YJL198W	6.366	6.615	6.615	7.113	7.113	7.113	7.113	7.113	7.113	7.113	7.51	7.51	7.51	7.51	7.51	7.51	7.51	7.51	7.51	7.51	7.51	7.51	7.51	7.51	7.51	7.51	7.113	7.113	7.113	7.113	7.362	7.362	7.362	7.362	7.362	7.362	7.362	7.362	7.362	7.362	7.362	7.362	7.362	7.362	7.362	7.113	7.113	7.113	6.864
YNL016W	0.646	0.646	0.646	0.646	0.646	0.646	0.646	0.646	0.646	0.646	0.895	0.895	0.895	0.895	0.895	0.895	0.895	0.895	0.895	0.895	0.895	0.895	0.895	0.895	0.895	0.895	0.895	0.895	0.895	0.895	0.895	0.895	0.895	0.895	0.895	0.895	0.895	0.895	0.895	0.895	0.895	0.895	0.895	0.895	0.895	0.895	0.895	0.895	0.895
YML032C	6.117	6.117	6.117	6.117	6.366	6.366	7.012	7.012	9.3	9.3	9.3	9.3	9.3	9.051	9.051	9.051	9.448	10.094	10.094	10.094	10.094	10.74	11.534	11.534	11.534	11.931	11.931	11.931	11.931	11.931	11.931	11.931	11.931	11.931	12.18	12.429	12.678	12.678	12.678	12.678	12.678	12.678	12.678	12.678	13.075	13.075	13.075	13.075	13.075
YHR137W	7.954	7.954	7.705	7.705	7.705	7.705	7.705	7.705	7.705	8.351	7.456	7.059	7.059	7.059	7.059	6.561	7.059	7.059	7.059	7.806	8.452	8.452	8.849	8.849	8.6	8.6	8.6	8.6	8.6	8.6	8.6	8.6	8.6	8.6	8.6	9.098	11.184	11.184	11.184	11.184	11.184	11.184	11.184	11.184	11.184	11.184	11.184	11.184	11.184
YPR127W	6.413	6.662	6.413	6.413	6.662	6.413	6.413	6.413	6.413	6.413	6.413	6.413	6.413	6.413	6.413	4.475	3.829	3.829	2.039	1.642	2.039	2.039	2.039	2.039	2.039	1.79	1.79	1.79	1.79	1.79	1.79	1.79	1.79	2.039	2.039	2.039	2.288	2.288	2.288	2.288	2.288	2.288	2.288	2.288	2.288	2.786	3.183	3.183	3.183
YER072W	10.437	9.939	9.69	9.044	9.044	9.044	9.044	9.044	9.044	9.293	9.293	9.293	9.293	9.293	9.293	9.293	9.293	9.044	9.044	8.795	8.795	8.795	8.795	8.398	8.001	8.001	8.001	8.001	8.001	8.001	8.001	7.604	7.604	7.604	7.604	7.604	6.164	6.164	6.164	6.164	5.915	5.417	5.02	5.269	5.269	5.269	5.02	5.02	4.771
YDL110C	8.647	9.044	9.044	9.044	9.044	9.044	9.044	9.044	9.044	9.044	9.044	9.044	9.044	9.044	9.293	9.145	9.145	9.145	9.145	9.145	9.145	9.145	9.145	9.145	9.145	9.145	9.145	9.145	9.145	9.145	9.145	9.145	9.145	9.145	9.145	9.145	9.145	9.145	9.145	9.145	8.997	8.997	8.997	8.997	8.997	8.997	8.997	8.997	8.748
YOR212W	3.432	3.432	3.432	3.432	3.183	3.183	2.436	2.039	1.642	1.642	1.642	1.642	1.642	1.642	1.642	1.642	1.642	1.642	1.642	1.642	1.642	1.642	1.642	1.144	1.393	1.393	1.393	1.393	1.393	1.393	1.393	1.393	1.393	1.393	1.144	1.144	1.144	1.144	1.144	1.144	1.541	1.541	1.541	1.541	1.541	1.541	1.541	1.292	1.292
YKL027W	15.255	15.255	15.255	15.255	15.255	15.255	15.504	15.504	15.504	15.504	15.504	15.255	15.504	15.504	15.504	15.504	15.504	15.504	15.504	15.504	15.504	15.753	15.753	15.753	15.753	15.753	15.753	16.15	16.15	16.15	16.15	16.15	16.15	16.15	16.15	16.15	16.15	16.15	16.15	16.15	16.15	16.15	16.15	16.15	16.399	16.399	16.399	16.399	16.002
YHR035W	4.475	4.475	4.475	4.872	4.475	4.475	4.475	4.475	4.872	4.872	4.872	4.872	4.872	4.475	4.623	5.619	5.619	5.619	5.619	6.265	5.868	6.763	6.763	6.763	6.763	6.763	6.763	6.763	6.763	6.763	6.763	6.514	6.514	6.514	6.514	7.16	7.806	8.203	8.203	8.203	8.203	8.452	8.452	8.452	8.452	8.452	8.6	8.849	8.849
YNL160W	3.533	3.533	3.533	3.533	3.533	3.533	3.533	3.533	3.533	3.533	3.284	3.284	3.284	3.284	3.284	3.284	3.284	3.284	3.284	3.284	3.284	3.284	3.284	3.284	3.284	3.284	3.284	3.284	3.284	3.284	3.284	3.284	3.284	3.284	3.035	3.035	3.035	3.035	1.494	1.245	0.996	1.393	1.393	1.393	1.393	1.393	1.393	1.393	1.393
YPL009C	18.539	18.539	18.539	19.037	19.037	21.076	21.325	21.823	22.22	22.22	22.22	22.22	22.469	22.469	23.512	23.512	23.512	23.512	23.512	23.512	23.512	23.512	23.512	23.512	23.512	23.512	23.512	23.512	23.512	23.512	23.512	23.512	23.512	23.512	23.512	23.512	23.512	23.512	23.512	23.512	23.512	23.512	23.512	23.512	23.512	23.512	23.512	23.512	23.512
YKL041W	6.958	7.604	7.604	7.604	7.853	7.853	7.853	7.853	7.853	7.853	7.853	7.853	7.853	8.001	8.398	9.589	10.235	11.628	11.628	11.628	11.628	11.379	11.379	11.776	14.313	15.706	15.955	15.955	15.955	15.955	15.955	15.955	16.85	16.85	16.85	16.85	16.85	17.247	17.247	17.247	17.247	17.247	17.247	17.247	17.247	17.496	17.099	17.099	17.099
YCR061W	10.188	10.188	9.791	9.791	9.791	9.542	9.542	9.542	9.542	9.293	8.149	8.149	8.149	8.149	8.149	8.149	8.149	8.149	8.149	8.149	8.149	6.857	7.254	7.254	7.254	7.254	7.254	7.254	7.254	7.254	6.857	6.857	6.857	6.857	6.359	6.359	6.359	5.861	5.861	5.861	5.464	5.464	3.627	3.378	2.981	2.981	2.981	2.335	2.584
YOL097C	4.226	4.226	4.872	5.767	5.767	5.767	5.767	7.705	8.351	9.394	9.394	9.394	9.394	9.394	9.394	12.126	12.375	12.375	12.772	12.772	13.27	13.519	13.768	13.519	13.519	13.519	13.519	13.519	13.519	13.519	13.519	13.519	13.519	13.519	13.519	13.519	13.519	13.519	13.519	13.916	13.916	13.916	14.165	14.165	14.414	14.414	14.414	14.414	14.414
YDR370C	8.896	8.896	8.896	8.896	8.896	8.896	8.896	8.896	8.896	8.896	8.896	8.896	8.896	8.896	8.896	8.896	8.896	8.896	8.896	8.896	8.896	8.647	8.647	8.647	8.647	8.647	8.647	8.647	8.647	8.647	8.647	8.647	8.647	8.647	8.647	8.398	8.001	8.001	8.001	8.001	8.001	8.001	8.001	8.001	8.001	8.001	8.001	8.001	8.001
YOR022C	11.137	10.639	10.639	10.639	10.639	10.639	10.639	10.639	10.787	11.036	10.639	10.639	10.639	10.639	10.639	10.639	10.639	10.639	10.639	10.888	10.888	10.888	10.888	10.888	11.137	10.74	10.242	11.137	11.137	11.137	11.783	11.783	11.783	12.18	11.931	11.931	11.931	11.137	11.137	11.386	10.592	10.592	10.592	10.592	10.592	10.592	10.592	10.592	10.989
YGL103W	3.035	3.035	3.432	3.432	3.432	3.432	3.432	3.432	3.432	3.432	3.432	3.829	3.829	3.829	3.829	3.829	3.829	3.829	3.829	3.829	3.829	3.829	3.829	3.829	3.829	3.829	3.829	3.829	3.829	3.829	3.829	3.829	3.829	3.829	3.829	3.829	3.829	3.829	3.829	3.829	3.829	3.829	3.829	3.829	3.829	3.58	3.58	3.331	3.331
YGR004W	9.246	9.246	9.246	9.246	9.246	9.246	9.246	9.246	9.246	9.246	8.849	8.849	8.849	8.849	8.849	8.849	8.849	8.849	8.849	8.452	8.452	8.452	8.701	8.701	9.098	9.596	9.596	9.845	9.845	9.845	9.845	9.845	9.596	9.596	9.596	9.596	9.596	9.596	9.347	9.347	9.347	9.347	9.098	9.098	9.098	8.849	8.849	8.849	8.849
YML016C	12.873	13.519	14.912	14.663	15.06	14.811	15.854	17.146	17.146	17.146	17.146	17.146	17.146	17.146	17.146	17.146	17.146	17.792	18.041	18.438	18.438	18.438	18.438	18.438	18.438	18.438	18.438	18.438	18.438	18.438	18.687	18.687	18.687	18.687	18.687	18.687	18.687	18.687	18.438	18.438	19.434	19.434	19.434	19.434	19.434	19.434	19.185	19.185	19.185
YJR110W	6.608	6.608	6.608	6.608	6.608	6.46	6.46	6.46	6.46	6.46	6.063	6.063	6.063	6.063	5.666	5.915	5.915	5.915	5.915	5.915	5.915	6.164	6.164	6.164	6.164	5.767	5.767	5.767	5.767	5.37	5.37	5.37	4.475	4.475	4.475	4.475	4.475	4.475	4.475	4.226	4.475	5.518	6.561	7.355	7.355	7.853	7.853	8.102	8.351
YOR284W	3.432	3.432	3.829	4.226	4.226	4.226	4.226	4.226	3.479	3.728	5.417	5.417	5.814	5.565	5.814	5.814	5.814	5.814	6.211	6.211	6.709	7.355	7.604	7.604	7.853	8.351	8.748	8.748	8.748	8.748	8.499	8.896	8.896	8.896	9.791	9.791	9.791	10.289	10.289	10.289	10.289	10.289	10.289	10.289	10.289	10.538	11.285	11.285	11.534
YDR179C	7.604	7.604	7.604	7.604	7.604	7.604	8.25	8.001	7.604	8.25	8.25	8.102	8.102	8.102	8.499	7.853	7.456	7.705	7.705	8.499	8.499	8.499	8.748	9.145	8.896	8.896	8.896	8.896	9.145	9.145	8.748	8.748	8.748	7.308	7.308	8.701	8.6	8.6	8.6	8.6	9.495	9.495	10.491	10.491	10.989	11.238	11.238	11.238	11.238
YOL121C	6.81	7.059	7.059	7.059	7.059	7.059	7.059	7.059	7.059	7.456	7.456	7.853	7.853	7.853	7.853	7.853	7.853	7.853	7.853	7.853	7.853	7.853	7.853	7.853	7.604	7.604	8.351	8.6	8.6	8.6	8.6	8.6	8.6	8.6	8.6	8.6	8.6	8.6	8.6	8.6	8.6	8.6	8.351	8.748	8.748	8.748	8.748	8.748	8.748
YKL043W	1.938	1.938	2.086	2.086	2.086	2.086	1.938	1.938	1.938	1.938	1.938	1.938	1.938	2.436	2.436	2.436	2.436	2.436	2.436	2.436	2.436	2.436	2.436	2.436	2.436	2.436	2.436	2.436	2.436	2.436	2.436	2.436	2.436	2.436	2.436	2.436	2.436	2.436	1.79	1.79	1.79	1.79	1.79	2.039	2.039	3.082	3.082	3.082	3.082
YER007C-A	4.421	4.421	4.421	4.421	4.421	4.919	4.919	4.919	4.919	4.919	4.919	5.962	5.962	5.962	5.962	5.962	5.962	5.962	5.962	5.565	5.565	5.565	5.565	5.565	5.565	4.919	4.771	4.771	4.771	5.02	5.02	5.814	5.814	6.211	6.211	6.211	6.211	6.211	6.211	6.46	6.46	6.46	6.46	6.46	6.46	6.46	6.46	6.46	7.106
YKR093W	3.977	3.977	3.977	3.977	3.977	3.977	3.728	3.728	3.479	3.479	3.082	3.082	3.082	3.082	3.728	3.728	3.728	3.728	3.728	3.728	3.728	3.479	3.082	3.082	3.082	3.082	3.082	3.082	3.082	3.082	3.082	3.082	3.082	2.584	2.584	3.082	3.082	3.082	3.082	3.082	3.082	3.082	3.082	2.685	2.685	3.331	3.331	3.331	3.331
YFR035C	7.059	7.059	7.059	7.059	7.059	7.059	6.81	6.81	6.81	6.81	6.81	6.81	6.81	6.413	6.413	6.413	6.81	6.81	6.81	6.81	6.81	6.81	6.81	6.81	6.81	6.81	6.561	6.561	6.561	6.561	6.164	6.164	6.164	6.164	6.164	6.164	5.915	5.915	5.915	5.915	5.915	5.915	5.915	5.915	5.915	4.771	4.374	4.374	4.374
YOR042W	10.888	10.888	10.639	10.787	10.787	11.036	11.036	11.036	11.036	11.036	10.888	10.888	10.639	11.036	11.036	10.787	10.787	10.787	10.787	10.787	10.787	10.787	10.787	10.787	10.787	10.787	10.787	10.787	10.787	10.787	10.04	10.04	10.04	10.04	10.289	10.538	10.935	11.184	11.184	11.184	11.184	10.289	10.289	10.289	10.289	9.892	9.892	9.892	9.892
YLR342W	3.728	3.728	3.728	4.125	4.374	4.374	4.374	4.374	4.374	4.374	4.374	4.374	4.374	4.374	4.374	4.623	4.623	5.02	5.02	5.02	5.02	5.02	5.417	5.417	5.417	5.915	6.063	6.063	6.063	6.063	6.063	6.063	6.063	5.814	5.814	5.565	5.565	5.565	5.565	5.565	5.565	5.565	5.565	5.565	5.565	5.565	5.565	5.168	4.919
YKL075C	4.327	4.327	4.327	4.078	4.724	4.724	4.724	5.518	5.518	5.518	6.312	6.709	8.499	8.499	8.499	10.437	10.686	10.686	10.686	10.686	10.686	10.686	10.686	10.686	10.686	10.935	10.935	10.935	10.935	10.935	10.437	10.437	10.437	10.188	10.188	10.188	10.188	10.188	10.188	10.188	10.188	10.188	10.188	10.188	10.188	10.188	10.437	10.437	10.437
YJR089W	4.031	4.031	4.031	4.031	4.031	4.031	4.031	4.031	4.031	4.031	3.533	3.533	3.533	3.533	3.533	3.533	3.533	3.533	3.533	3.782	4.179	7.261	7.907	9.899	10.296	10.693	10.693	10.693	10.693	10.693	10.693	10.693	10.693	10.693	10.693	10.942	10.942	10.942	10.942	10.942	10.942	10.942	10.942	10.942	10.942	10.942	10.942	10.942	10.942
YJL196C	11.13	11.13	11.13	11.13	11.13	11.13	11.13	10.881	10.881	10.632	10.632	10.383	10.383	10.383	10.383	10.383	10.383	10.383	9.986	9.986	9.986	9.986	9.986	9.986	9.986	9.986	9.986	9.589	9.34	9.091	9.091	9.091	9.091	9.091	9.091	8.445	8.445	7.402	6.756	6.756	6.756	6.756	6.756	6.756	6.359	5.168	5.168	5.168	3.876
YBR297W	7.308	7.308	7.308	7.308	7.806	8.304	8.304	8.304	8.304	8.304	8.304	8.304	8.304	8.304	8.304	8.304	8.304	8.304	8.304	8.304	8.156	8.156	8.156	8.156	8.156	8.156	8.156	7.759	7.759	7.759	7.759	7.362	7.362	7.611	8.109	8.109	8.358	8.358	8.358	8.358	8.358	8.358	8.358	8.358	8.358	8.358	8.358	8.755	8.755
YDR248C	5.915	5.518	5.518	5.518	5.518	5.518	5.518	6.81	6.81	6.81	7.207	7.207	7.207	7.207	7.207	7.207	6.413	6.413	6.413	6.164	6.164	5.767	5.767	5.767	5.767	5.767	5.767	5.767	5.767	5.767	5.767	5.767	5.767	5.767	5.269	5.666	5.666	5.666	5.666	5.666	5.666	5.269	5.269	5.269	5.269	5.269	5.269	5.269	5.269
YDR439W	5.417	5.417	5.417	5.417	5.168	4.771	4.374	4.374	3.977	4.226	4.771	5.02	5.02	5.02	3.977	3.977	3.977	3.977	3.977	5.518	5.518	5.767	5.767	5.767	5.767	5.767	5.121	4.872	4.872	4.872	4.872	5.37	5.37	5.37	5.619	5.619	6.016	6.662	6.911	8.701	8.701	8.701	8.701	8.701	8.701	8.701	8.701	8.701	8.304
YGL001C	0	0	0	0	0	0	0	0	0	0	0	0	0	0	0	0	0	0	0	0	0	0	0	0	0	0	0	0	0	0	0	0	0	0	0	0	0	0	0	0	0	0	0	0	0	0	0	0	0
YIR037W	7.853	7.853	7.853	7.853	8.102	8.351	9.394	9.542	9.542	9.542	9.542	9.542	9.542	9.542	9.542	9.542	9.542	9.542	9.542	9.542	9.542	9.542	9.542	9.542	9.542	9.542	9.542	9.542	9.542	10.188	10.188	10.188	10.188	10.188	10.188	10.188	10.188	9.939	10.188	10.188	10.188	10.188	10.188	10.188	10.188	10.188	10.188	10.188	10.188
YHL026C	10.491	10.242	9.744	9.744	10.141	10.141	10.141	10.141	10.141	9.643	8.849	8.997	8.997	9.246	9.246	9.246	9.246	9.246	8.997	8.997	8.997	8.351	8.6	8.6	8.997	8.6	8.6	8.6	8.6	8.6	8.6	8.203	8.452	8.452	8.452	8.452	8.351	7.954	7.954	7.308	6.911	6.514	6.514	6.514	6.514	6.514	6.514	6.514	6.265
YDR508C	2.833	2.833	2.833	2.833	2.833	2.833	2.833	2.436	2.436	2.436	2.685	2.685	2.685	2.685	2.685	2.685	2.685	2.685	2.685	2.685	2.685	2.685	2.685	2.685	2.685	2.685	2.685	2.685	2.685	2.685	2.685	2.685	2.685	2.685	2.436	2.039	2.039	1.642	1.642	1.642	1.642	1.642	1.642	1.245	1.245	1.245	1.245	1.245	1.494
YDL017W	3.479	3.479	3.479	3.479	4.273	4.67	4.421	5.713	5.713	6.211	6.211	6.46	6.46	6.46	6.46	6.46	6.709	6.709	6.709	6.709	6.709	6.709	6.709	6.709	6.709	6.709	6.958	6.958	6.958	6.958	6.958	6.958	6.958	6.958	6.958	6.709	6.709	6.709	6.709	6.709	6.709	6.709	6.709	6.709	6.709	6.709	6.46	5.814	5.565
YPR088C	6.662	6.662	6.265	7.16	9.199	9.448	9.697	9.697	9.697	9.697	9.946	9.946	10.195	10.195	10.195	10.195	10.195	10.195	10.195	10.195	10.195	10.195	10.195	10.343	10.491	11.884	13.775	14.67	14.67	14.67	14.67	14.67	14.67	14.919	14.919	15.316	15.316	15.316	15.316	15.713	16.359	16.359	16.359	16.359	16.359	16.359	16.359	16.359	16.359
YPL008W	19.73	19.73	19.73	19.979	21.271	21.271	21.271	21.271	21.769	21.769	21.769	21.769	21.769	21.769	21.769	21.769	22.166	22.415	22.415	22.415	22.415	22.415	22.415	22.415	22.415	22.415	22.415	22.415	22.166	22.166	22.166	22.166	22.166	22.166	22.166	22.166	22.166	22.166	22.166	22.166	22.166	22.166	22.166	22.166	22.166	21.917	21.917	21.917	21.917
YPL086C	4.677	4.677	4.677	4.677	4.677	4.677	4.677	4.677	4.677	4.677	4.677	4.428	4.428	4.179	3.93	3.93	3.93	4.179	4.179	3.782	3.782	3.782	3.782	3.782	3.782	3.782	3.782	3.782	3.782	3.782	3.782	3.782	3.782	3.782	3.782	3.782	3.782	3.782	3.782	3.782	3.782	3.782	3.782	3.782	3.782	3.782	3.533	3.533	3.533
YGR254W	4.475	4.475	4.475	4.475	4.475	4.475	4.475	4.475	4.475	4.475	4.475	4.475	4.475	4.078	3.829	3.977	3.977	3.977	3.977	3.728	3.728	3.728	3.728	3.728	3.728	3.728	3.977	3.977	3.977	3.977	3.977	3.977	5.666	5.666	5.666	6.164	6.164	6.164	6.164	6.164	6.164	6.164	6.164	6.164	6.164	6.164	6.164	6.164	6.164
YPR131C	15.208	15.208	15.208	15.208	15.208	15.208	15.208	15.208	15.208	15.208	15.208	14.562	14.562	14.562	14.562	14.562	14.562	14.562	14.562	14.562	14.562	14.562	14.562	14.562	14.313	14.313	13.519	13.519	13.916	13.916	13.916	14.313	14.313	14.313	14.562	14.562	14.562	14.562	14.313	14.313	14.313	14.313	14.313	14.313	14.562	14.313	14.313	14.858	14.858
YNL301C	5.222	5.222	5.222	5.222	5.222	5.222	5.222	5.222	5.222	5.222	5.222	5.222	5.222	5.222	5.222	5.222	5.222	5.222	5.222	5.222	5.222	5.222	5.222	5.222	5.222	5.222	5.222	5.222	5.222	5.222	5.222	5.222	5.222	5.222	5.222	5.222	5.222	5.222	5.222	5.222	5.222	5.222	4.973	4.973	4.475	4.475	4.475	4.226	4.226
YLR193C	7.658	7.409	7.409	7.409	7.409	7.409	7.806	7.806	7.806	8.055	8.055	8.055	8.055	8.055	8.849	9.643	10.289	10.289	10.289	10.289	10.289	10.289	10.289	11.083	11.083	11.083	11.083	11.332	11.332	11.332	11.332	11.332	11.332	11.729	11.729	11.729	11.729	11.729	11.48	11.231	11.231	10.188	10.437	10.437	10.686	10.686	10.686	10.686	10.686
YDL232W	14.663	14.663	14.663	14.663	14.663	15.558	15.558	15.558	15.558	15.558	15.558	15.558	15.558	15.908	16.803	16.803	16.803	16.803	16.803	16.803	16.803	16.803	16.803	16.803	16.803	16.803	16.554	16.554	17.2	17.2	17.2	17.2	17.2	17.2	16.554	16.305	16.305	16.305	16.305	16.305	16.305	16.305	16.305	16.305	16.305	16.305	16.305	16.305	16.305
YMR055C	13.364	13.364	13.613	13.613	13.613	13.613	13.613	13.613	13.862	14.111	14.111	14.111	14.111	14.111	14.111	14.111	14.508	14.757	14.757	15.006	15.006	15.403	15.403	15.403	15.403	15.403	15.403	15.403	15.403	15.403	15.403	15.403	15.8	15.8	15.8	15.8	15.8	15.8	15.551	15.551	15.551	15.154	14.757	14.757	14.757	14.757	14.757	14.757	14.508
YJL178C	2.685	2.685	2.685	2.685	2.685	2.436	2.436	2.436	2.436	2.436	2.436	2.436	2.436	2.436	2.436	2.436	2.436	2.436	2.436	2.436	2.685	2.685	2.833	2.833	2.833	2.833	2.833	2.833	2.833	2.833	2.833	2.833	2.833	2.584	2.732	2.732	2.732	2.732	2.732	2.732	2.732	2.732	2.732	2.732	2.732	2.732	2.732	2.732	2.732
YNL159C	10.639	10.639	10.242	10.242	10.242	10.888	10.888	10.888	11.137	11.386	11.386	11.386	11.386	11.386	11.635	11.635	12.429	13.721	13.721	13.721	13.721	13.721	13.721	13.721	13.721	13.97	14.219	16.258	16.258	16.258	16.258	16.258	16.258	16.258	16.507	16.507	16.507	16.507	16.507	16.507	16.507	16.507	17.153	16.756	16.756	16.756	17.005	17.005	17.005
YJL057C	10.538	10.538	10.538	10.787	10.787	10.787	10.787	10.787	10.787	10.787	10.289	9.892	9.643	9.643	9.643	9.394	9.394	9.394	8.896	8.499	8.499	8.25	7.059	7.059	7.059	7.308	7.308	7.059	6.164	5.518	5.121	5.121	4.623	3.58	3.23	3.479	4.273	4.273	4.273	4.67	4.67	4.67	4.67	5.316	5.067	5.962	5.962	5.962	5.962
YKR026C	4.226	4.226	4.226	4.226	4.226	4.226	4.226	4.226	4.724	4.973	6.016	6.016	6.016	6.016	6.016	6.016	6.016	6.016	6.265	6.265	6.265	6.265	6.265	6.265	6.265	6.662	6.662	6.662	6.911	6.911	6.911	6.911	6.911	6.911	6.911	7.16	7.557	7.557	7.557	7.806	8.203	8.6	8.6	8.6	8.849	8.849	8.849	9.495	9.495
YKR045C	12.678	13.176	13.176	13.176	13.573	13.324	13.324	13.324	13.324	13.324	13.573	13.324	14.118	13.97	13.721	13.721	14.515	15.309	15.309	15.309	15.309	15.558	15.558	15.955	15.955	15.955	16.204	16.056	16.85	16.85	16.85	16.85	16.85	16.352	16.749	16.749	16.749	16.749	16.749	17.792	18.189	19.232	19.232	19.232	19.629	19.629	19.629	19.629	19.629
YDR238C	20.928	20.928	21.823	22.22	22.22	22.22	22.22	22.22	22.22	22.22	22.22	22.22	22.22	22.22	22.469	22.469	22.469	22.469	22.22	22.22	22.22	22.22	22.22	22.22	22.22	22.22	22.22	22.22	22.22	22.22	22.22	22.22	22.22	22.22	22.22	22.22	22.22	22.22	22.22	21.971	21.971	21.971	21.971	21.971	21.971	21.971	21.971	21.971	21.971
YKL164C	0.498	0.498	0.498	0.498	0.498	0.498	0.498	0.498	0.498	0.498	0.498	0.498	0.498	0.498	0.498	0.498	0.498	0.498	0.498	0.498	0.498	0.498	0.498	0.498	0.498	0.498	0.498	0.498	0.498	0.498	0.498	0.498	0.498	0.747	0.747	0.747	0.747	0.747	0.747	0.747	0.747	0.747	0.747	0.747	0.747	0.747	0.747	0.747	0.747
YDL058W	4.125	4.125	4.125	4.125	4.125	4.125	4.125	4.374	4.374	4.623	4.623	4.623	4.623	4.872	4.475	3.829	4.872	4.872	4.872	4.872	4.872	4.872	4.872	4.872	5.121	5.121	5.121	5.121	5.121	5.121	5.121	5.37	5.37	5.767	6.413	6.81	6.81	6.81	6.81	6.81	7.207	7.207	7.207	7.207	7.207	7.207	7.456	7.705	7.954
YKR084C	10.188	10.437	10.437	10.437	11.083	10.437	10.437	10.437	10.437	10.04	10.04	10.289	8.102	7.456	8.499	8.499	8.748	8.997	8.997	8.997	8.748	8.748	8.748	8.997	8.997	8.748	9.145	10.336	12.671	12.671	12.671	12.671	12.671	12.671	12.671	12.92	12.671	13.169	12.92	13.169	13.815	13.815	13.815	13.815	13.815	13.815	14.609	14.858	15.356
YPR155C	7.759	7.759	7.759	7.362	7.362	7.113	7.113	7.113	7.113	7.113	6.864	6.864	5.074	4.031	3.782	3.782	3.782	3.782	3.782	4.031	4.031	4.031	4.031	3.93	3.93	3.93	3.93	3.93	3.93	3.93	3.681	2.934	2.436	2.436	2.436	2.685	2.685	2.685	2.934	2.934	2.934	2.934	2.934	2.934	2.537	2.537	2.537	2.934	2.685
YGR001C	6.911	6.911	6.911	7.16	7.16	7.16	7.16	7.16	7.16	7.16	7.16	7.806	7.806	7.806	7.806	7.806	7.806	7.806	7.806	7.806	7.806	7.806	7.806	7.806	8.055	8.055	8.055	8.304	8.304	8.304	8.304	8.304	8.304	8.304	8.304	8.304	8.304	8.304	8.304	8.304	8.304	8.304	8.304	8.304	8.304	8.553	8.553	8.553	8.553
YAL022C	6.46	6.561	8.25	8.25	8.25	8.25	8.25	9.044	9.044	9.044	9.69	10.834	10.834	10.834	10.834	10.834	10.834	10.834	10.834	10.834	10.834	10.834	10.834	10.834	10.834	10.834	11.332	11.83	13.916	13.916	13.916	15.356	15.356	15.356	15.356	16.399	16.399	16.399	16.399	16.399	16.399	16.399	16.399	16.399	16.399	16.399	16.399	16.399	16.399
YIL023C	8.196	8.445	8.445	8.694	8.694	8.694	8.297	8.297	8.297	8.297	8.297	8.795	9.69	9.69	9.69	9.69	9.939	10.336	10.733	10.733	10.733	10.982	10.982	11.231	11.231	11.231	11.231	11.231	11.231	11.231	11.231	11.231	11.231	11.48	11.48	11.48	11.48	11.48	11.48	11.48	11.083	11.083	11.083	11.083	11.083	11.332	11.332	11.332	11.332
YAL021C	4.973	5.37	5.37	5.37	5.37	5.767	5.915	5.915	5.915	5.915	5.915	5.915	5.915	5.915	5.915	5.666	4.872	4.872	4.872	4.872	4.872	4.872	4.872	4.872	4.872	4.125	4.125	4.374	4.125	4.125	4.125	4.125	4.125	4.125	4.125	4.125	4.125	4.125	4.125	4.522	4.522	4.522	4.522	4.522	4.522	4.522	4.522	4.522	4.522
YCR084C	3.23	3.23	3.23	3.23	3.23	2.833	2.833	2.584	2.584	2.584	2.584	2.584	2.584	1.938	1.938	1.938	1.938	2.934	2.934	2.934	2.934	2.934	4.226	5.121	5.121	5.121	5.518	6.81	6.81	7.705	7.705	7.705	7.954	7.954	7.954	7.954	7.954	7.954	7.954	7.954	7.954	7.954	7.954	7.954	7.557	7.954	7.954	7.954	7.954
YOR123C	7.759	7.759	7.759	7.759	7.759	8.008	8.008	8.008	8.008	7.759	7.759	8.755	8.755	8.755	8.755	8.755	8.755	9.004	9.253	9.253	9.253	9.253	9.253	9.502	9.502	9.502	9.502	9.502	9.502	9.502	9.502	9.502	9.502	9.253	9.253	9.004	9.004	9.004	9.004	9.004	9.004	9.004	9.004	9.004	9.004	9.004	9.004	9.004	9.004
YBR168W	13.869	13.869	13.869	13.869	13.869	13.869	13.869	13.869	13.869	13.869	12.927	12.927	12.678	12.927	12.927	12.927	12.927	12.927	12.927	12.281	11.884	11.884	11.884	11.884	11.884	11.884	11.884	11.884	11.487	11.487	11.487	10.989	11.534	12.18	12.18	12.18	12.18	11.682	11.682	11.682	11.682	11.682	11.682	11.682	12.328	12.328	12.328	12.328	12.328
YHR132W-A	7.106	7.106	7.106	7.106	7.355	7.355	7.604	7.604	7.604	7.604	8.398	8.001	8.001	8.001	8.001	8.001	8.001	8.001	8.001	8.001	7.604	7.604	7.604	7.604	7.604	7.604	7.853	8.351	8.849	8.849	8.849	8.849	8.6	8.6	8.6	8.6	8.6	8.997	8.997	8.997	8.997	8.997	8.997	8.997	8.997	8.997	8.997	8.997	8.997
YDL132W	21.123	21.123	21.123	21.123	21.123	21.123	21.123	21.123	21.123	21.123	21.123	21.372	21.372	21.372	21.372	21.372	21.372	21.372	21.372	21.372	21.372	21.372	21.372	22.018	21.769	21.52	21.52	21.52	21.769	21.769	22.166	22.166	22.166	22.166	22.166	22.166	22.166	22.166	22.415	22.415	22.415	22.415	22.415	22.415	22.415	22.415	22.018	22.018	22.018
YNL199C	12.974	12.974	12.974	12.974	12.725	12.725	12.725	12.476	12.476	12.476	12.476	11.83	11.83	11.581	11.581	11.581	11.581	11.581	11.978	11.978	11.978	11.978	11.978	11.978	11.978	11.978	11.978	11.978	11.978	11.978	10.787	10.787	10.538	10.141	9.892	9.892	9.892	9.892	9.892	9.643	9.643	9.643	9.643	8.997	8.997	8.997	8.997	8.997	8.997
YER094C	3.479	3.479	3.082	3.082	3.082	2.833	2.833	2.833	2.833	2.833	2.833	2.833	2.833	2.833	2.833	2.833	2.833	2.833	2.833	2.833	2.833	2.833	2.833	2.833	2.833	2.833	2.833	2.833	2.833	2.833	2.833	2.833	2.833	1.393	0.996	0.996	0.996	0.996	0.996	0.996	0.996	0.747	0.249	0	0.397	0.397	0.397	0.397	0.397
YDR170C	3.876	3.479	3.479	3.479	3.728	3.728	3.728	3.728	3.728	3.728	3.728	4.125	3.876	3.876	3.479	3.479	3.479	3.479	3.23	2.981	2.981	2.981	2.981	2.981	2.981	2.981	2.981	2.981	2.981	2.981	2.981	2.981	2.981	2.981	2.981	2.981	2.981	2.981	2.981	2.981	2.981	2.981	2.981	2.981	2.981	2.981	2.981	2.981	2.584
YOR280C	4.374	4.623	5.02	4.771	4.771	5.02	5.02	5.02	5.02	5.02	5.02	5.02	4.623	4.623	5.02	5.02	5.02	5.02	5.02	3.876	3.876	4.522	4.522	5.168	5.168	5.168	5.168	5.168	5.168	5.168	5.168	5.417	5.666	5.666	5.666	5.666	5.666	5.666	5.666	5.269	5.02	5.02	5.666	5.666	5.666	5.666	5.666	5.666	5.666
YLR357W	6.958	6.958	6.958	6.958	6.958	6.958	7.207	7.207	7.207	7.207	6.81	6.662	7.059	7.059	7.059	7.059	7.456	7.456	7.705	7.705	7.705	7.954	7.954	7.954	7.954	7.954	7.954	7.954	7.954	7.954	8.203	8.203	8.203	8.203	8.203	8.203	8.203	8.203	8.203	8.203	8.6	8.6	8.997	8.997	8.997	8.997	8.997	8.997	8.997
YOR297C	2.584	1.938	3.331	4.327	4.973	4.973	4.973	6.514	6.514	6.514	7.16	7.16	7.16	7.16	7.16	7.16	7.16	7.16	7.012	7.658	7.658	7.658	7.658	8.156	8.156	8.156	8.156	8.156	8.156	8.156	8.156	8.156	8.553	8.802	8.802	8.802	8.802	8.802	8.802	8.802	8.802	9.051	9.051	9.051	9.051	9.051	9.448	9.448	9.448
YGL150C	2.288	2.288	2.288	2.537	2.537	2.537	2.537	2.537	2.537	2.537	2.537	2.537	2.537	2.537	2.537	2.537	2.537	2.537	2.537	2.537	2.537	2.537	2.537	2.537	2.537	2.537	2.537	2.537	2.288	1.642	1.393	1.393	1.393	1.642	1.642	1.642	1.642	1.642	1.642	1.642	1.642	1.642	1.642	2.039	2.039	2.039	2.039	2.039	2.039
YLR288C	7.604	5.168	5.168	4.771	4.771	4.771	4.771	4.771	3.977	3.977	3.977	4.374	4.374	4.374	4.374	4.374	4.623	4.226	4.475	4.475	4.475	4.475	4.475	4.475	4.475	4.475	4.475	4.475	4.475	4.475	3.681	3.681	3.681	3.681	2.887	2.887	2.887	4.327	6.366	6.615	6.615	6.615	6.615	6.366	6.366	6.864	6.864	7.261	7.261
YIL094C	17.092	17.341	16.944	17.839	17.839	17.839	17.839	17.839	17.839	17.839	17.59	17.341	17.341	17.341	17.341	17.092	16.843	16.843	16.843	17.24	16.843	16.843	16.843	16.843	16.594	16.594	16.594	15.8	15.8	15.8	15.8	15.551	15.551	15.551	15.551	15.302	14.508	14.508	14.508	13.862	14.656	14.259	14.259	14.259	14.259	14.259	14.508	14.508	14.508
YDL173W	6.958	7.207	7.207	7.207	8.896	8.896	8.896	8.896	8.896	8.896	8.896	8.896	8.896	8.896	8.896	8.896	8.896	8.896	8.896	8.896	8.896	9.293	9.293	9.293	9.293	9.69	9.69	9.69	9.69	9.69	9.69	9.69	9.69	9.441	9.192	9.838	11.379	11.379	11.628	12.025	12.025	12.025	12.025	12.025	12.025	12.025	12.025	11.776	11.379
YKL057C	9.791	9.791	9.791	9.791	9.791	10.04	10.04	10.04	10.04	10.04	10.04	10.04	10.04	10.04	10.04	10.04	10.04	10.04	10.04	10.04	10.04	10.04	9.791	9.791	9.791	9.791	9.791	9.791	9.791	9.791	9.791	9.791	9.791	9.791	9.791	9.791	9.791	9.791	9.791	9.791	9.791	9.791	9.542	9.542	9.542	9.542	9.542	9.293	9.293
YGR078C	8.102	9.145	9.145	9.145	10.04	10.04	10.289	10.289	10.538	10.935	10.935	10.935	10.935	10.935	10.935	10.935	10.935	10.935	10.935	10.935	10.935	11.332	11.332	11.729	11.729	12.375	13.169	13.667	13.667	13.667	13.667	13.667	13.667	13.667	13.667	13.667	13.667	13.667	13.667	13.667	13.667	13.667	13.667	13.667	13.667	13.667	13.667	13.667	13.667
YDR006C	11.137	11.137	11.137	10.74	10.74	10.74	10.74	10.74	10.74	10.74	10.74	10.74	10.242	8.701	9.098	9.098	9.098	9.098	9.098	9.098	9.098	8.701	7.456	7.207	7.207	7.207	7.207	7.207	7.207	7.207	7.207	7.207	7.207	7.207	7.207	7.207	6.164	6.164	5.666	5.666	5.666	5.666	5.666	5.666	5.666	5.666	5.417	5.417	5.417
YMR267W	7.954	7.954	8.351	6.911	6.911	6.662	6.911	6.911	6.911	6.911	7.16	7.16	7.806	9.098	9.495	9.495	9.744	9.744	9.744	9.495	9.495	9.495	10.141	9.892	10.289	10.289	10.289	10.289	10.289	10.289	10.289	10.289	10.538	10.538	10.538	10.289	10.289	10.289	10.04	9.643	9.643	11.783	11.783	14.118	14.118	14.118	14.118	14.118	14.118
YKL091C	9.549	9.549	9.549	9.549	9.549	9.3	9.3	9.3	9.3	9.3	9.3	9.3	8.903	8.903	8.903	8.903	8.654	7.759	7.759	7.51	7.51	7.113	5.868	5.471	4.576	3.93	4.179	4.825	5.074	5.074	5.074	5.074	5.074	5.074	4.428	4.428	4.428	4.428	4.428	5.323	5.074	5.074	5.074	5.074	5.074	5.074	5.074	5.074	5.074
YHR074W	5.168	5.168	5.168	5.168	5.168	5.168	5.168	5.168	5.168	4.919	4.67	4.67	4.67	4.67	4.67	4.67	4.67	4.67	4.67	4.421	4.421	4.421	4.421	4.421	4.421	4.421	4.421	4.421	4.172	3.923	2.631	2.631	1.837	1.837	1.837	1.837	1.837	1.837	1.837	1.837	1.837	1.837	1.837	1.837	1.837	1.837	1.837	1.837	1.837
YBR282W	0.498	0.498	0.895	0.895	0.895	0.895	0.895	0.895	1.541	2.335	2.732	2.732	2.732	2.732	2.732	2.732	2.732	2.732	2.732	2.732	2.732	2.981	3.627	3.627	3.627	3.627	3.627	3.876	3.876	4.273	4.273	4.273	4.273	4.273	4.273	4.273	4.273	4.273	4.273	4.273	4.273	4.273	4.273	4.273	4.273	4.273	4.273	4.273	4.273
YEL058W	2.288	2.288	2.288	2.288	2.288	2.288	2.288	2.288	2.288	2.288	2.288	2.537	2.288	2.288	2.039	2.039	2.039	2.039	2.039	1.79	1.79	1.79	1.79	1.79	1.79	1.79	1.79	1.79	2.187	2.833	5.316	7.402	7.402	7.651	7.651	7.651	7.651	7.651	7.402	7.402	8.297	8.297	8.297	8.297	8.297	8.297	8.297	8.546	8.546
YGR174C	4.226	4.226	4.226	3.331	3.082	2.436	1.541	1.541	1.541	1.144	1.541	1.292	1.292	1.292	1.292	1.292	1.292	1.292	1.292	1.292	1.043	1.043	1.043	1.043	1.043	1.043	1.043	1.043	1.938	2.187	2.436	2.436	2.436	2.436	2.436	2.934	2.934	3.183	3.183	3.183	3.183	2.934	2.934	2.934	2.934	2.934	2.934	2.934	3.183
YCR073C	15.457	15.457	16.103	14.414	14.663	14.663	14.663	14.266	14.266	14.017	13.122	12.476	12.476	12.873	11.332	11.332	10.437	10.437	10.437	9.69	9.69	9.69	8.398	10.087	9.192	9.192	9.192	9.192	9.192	9.192	9.192	8.647	8.647	8.398	8.398	9.044	9.044	9.044	9.044	9.044	8.795	8.795	7.9	7.9	7.9	7.9	7.9	7.9	7.9
YPL072W	8.452	8.452	8.452	8.452	8.452	8.452	8.055	8.452	8.701	8.701	8.701	8.701	8.701	8.701	9.199	9.199	9.199	9.199	9.199	9.199	9.199	9.199	9.199	9.199	9.199	9.199	9.199	9.199	9.199	9.199	9.448	9.697	9.697	9.697	9.697	9.697	9.697	9.697	9.697	9.448	9.199	9.199	9.199	9.199	9.199	9.199	9.199	9.199	9.199
YPL034W	7.954	7.705	7.705	8.102	8.102	8.896	10.289	10.289	10.289	10.538	10.538	10.39	10.39	10.639	10.39	10.39	10.39	10.787	10.787	11.83	11.83	11.83	11.83	11.83	11.83	11.83	11.83	11.83	11.83	11.83	11.83	11.83	11.83	11.581	11.581	11.581	11.332	11.83	14.663	14.663	14.663	14.912	14.912	15.309	15.309	15.309	15.309	15.309	15.309
YMR264W	16.85	16.85	16.85	16.85	16.85	15.161	15.161	15.161	15.161	15.161	15.161	14.764	14.764	15.013	13.97	13.721	13.721	13.721	12.577	9.993	9.993	9.993	9.643	8.351	8.351	9.892	9.892	9.892	9.892	9.892	9.892	9.892	9.892	9.892	9.892	9.643	10.04	10.834	10.437	10.437	10.437	10.437	10.437	10.437	10.437	10.437	10.686	10.686	10.686
YMR195W	4.226	4.226	4.226	4.226	4.226	4.475	3.681	3.681	3.035	3.681	3.681	3.681	3.681	3.681	3.681	2.786	2.786	2.537	2.537	3.183	3.183	3.183	3.183	3.183	3.183	3.183	3.183	3.183	3.183	3.183	3.183	3.183	3.183	3.183	3.183	3.183	3.432	3.183	3.183	3.183	3.183	3.58	3.331	3.728	3.728	3.977	3.977	3.977	3.977
YCL001W	11.076	11.076	11.076	11.473	10.679	11.076	11.076	11.076	11.325	11.076	11.076	11.076	11.076	10.827	10.43	10.43	9.636	10.134	10.632	10.632	10.632	10.632	10.484	10.733	11.379	11.776	13.465	13.465	13.465	13.465	13.465	13.465	13.465	13.465	13.465	13.465	13.465	13.714	13.714	13.714	13.714	13.714	13.714	13.714	13.963	13.963	14.212	14.212	14.212
YHR051W	20.632	20.632	20.632	20.632	20.632	20.632	20.632	20.632	20.632	20.632	20.632	20.632	20.632	20.632	20.632	21.029	21.029	21.029	21.029	21.029	21.029	21.029	21.029	20.632	20.632	20.881	20.881	20.881	20.881	20.881	20.881	20.881	20.881	20.881	20.632	20.632	20.632	20.632	20.632	21.029	21.029	21.029	21.029	21.029	21.029	20.235	20.484	20.484	20.484
YML017W	4.973	4.973	4.973	4.973	4.973	4.973	4.973	4.973	5.37	5.37	5.37	5.37	5.37	5.37	5.37	5.121	5.121	5.121	5.121	5.121	4.724	4.724	4.724	4.724	5.121	5.121	5.121	5.121	4.872	4.872	4.872	4.872	4.872	4.872	4.374	4.374	4.374	4.374	4.374	4.374	4.374	4.374	3.728	3.23	2.335	1.938	2.436	2.436	2.187
YGL122C	16.655	17.052	17.052	17.052	17.052	17.052	17.052	17.052	17.052	17.052	17.052	17.052	17.052	17.052	17.052	17.052	17.052	17.052	17.052	17.052	17.052	17.052	17.052	17.052	16.803	16.803	16.803	16.803	16.803	16.803	16.554	16.554	16.554	16.554	16.554	16.554	16.554	16.554	16.554	16.554	16.554	16.305	15.908	15.908	15.41	15.41	15.41	15.41	15.41
YKL074C	12.826	11.534	11.783	11.783	12.429	12.678	12.678	12.678	12.678	12.678	12.678	12.678	12.133	12.133	12.133	12.133	12.133	12.133	12.133	12.133	12.133	12.133	12.133	12.133	12.133	12.133	12.133	12.133	12.382	12.631	13.526	13.526	13.526	13.526	13.526	13.775	13.775	13.775	14.421	14.421	14.421	14.421	14.421	14.421	14.421	14.421	14.421	14.67	14.67
YOR247W	0	0	0	0	0	0	0	0	0	0	0	0	0	0.397	0.397	0.397	0.397	0.397	0.397	0.397	0.646	0.646	0.646	0.646	0.646	0.646	0.646	0.646	0.646	0.646	0.646	0.646	0.646	1.043	1.043	1.043	1.043	1.043	1.043	1.043	1.44	1.689	1.689	1.689	1.689	1.689	1.689	1.689	1.689
YDR240C	6.164	4.226	3.829	3.829	3.829	3.829	3.58	2.934	2.934	2.14	2.14	2.14	2.14	2.389	3.432	4.078	4.078	4.078	4.327	4.327	4.327	4.327	4.327	4.327	5.619	5.222	6.265	6.265	6.265	6.514	6.514	6.763	7.658	7.658	7.658	8.156	8.156	8.156	8.156	8.156	8.553	8.553	8.553	8.553	8.553	8.553	8.553	8.553	8.553
YBR017C	10.888	11.285	11.285	11.285	11.285	11.285	11.285	11.285	11.285	11.285	11.285	11.285	11.285	11.285	11.285	11.285	11.285	11.285	11.285	11.285	11.285	11.285	11.285	11.285	11.285	11.285	11.285	11.285	11.285	11.285	11.285	11.285	11.285	11.285	11.285	11.285	11.285	11.285	11.285	11.285	11.285	11.285	11.036	11.036	11.036	11.036	11.036	11.036	11.036
YBR183W	12.382	12.382	12.382	12.382	12.281	11.884	12.53	12.53	12.53	12.53	12.779	13.176	13.176	13.176	13.176	12.927	13.176	13.822	13.822	14.219	14.219	13.822	13.822	14.071	14.071	14.071	14.071	14.071	14.071	14.071	14.219	14.367	14.367	15.908	15.908	15.908	15.908	16.406	16.406	16.406	16.406	16.406	16.406	16.406	16.655	16.655	16.904	16.904	17.301
YGR152C	8.748	8.748	8.748	8.748	8.748	8.748	8.748	8.748	8.748	8.748	8.748	8.748	8.748	8.748	8.748	8.748	8.748	8.748	8.748	8.748	8.748	8.748	8.748	8.748	8.748	8.748	8.748	8.748	8.748	8.748	8.748	8.748	8.748	8.499	8.102	8.102	8.102	8.102	8.102	7.853	7.853	7.853	7.853	7.853	7.456	7.456	7.456	7.456	7.456
YNL166C	8.499	8.499	8.499	9.939	9.542	8.997	9.246	10.74	11.635	12.779	12.779	12.779	14.071	14.071	14.071	14.071	13.822	13.822	13.822	14.219	14.219	14.219	14.219	14.219	14.219	14.219	14.468	16.056	16.453	16.453	16.453	16.453	16.453	16.453	16.453	16.453	16.453	16.453	16.453	16.453	16.453	16.453	16.453	16.453	16.453	16.453	16.453	16.453	16.453
YHR111W	11.44	11.44	11.44	11.44	12.086	12.483	13.129	13.526	13.526	14.172	14.172	14.172	14.172	14.172	14.172	14.172	14.421	14.919	15.168	15.168	15.168	15.168	15.168	15.168	15.168	15.168	15.168	15.168	15.168	15.168	15.814	15.814	15.814	15.814	15.814	15.565	15.565	17.355	17.355	17.355	17.355	17.355	17.355	17.355	17.355	17.355	17.355	16.958	16.958
YDL029W	14.515	14.515	14.764	14.764	14.764	14.764	14.764	14.764	13.62	13.62	14.266	14.764	15.013	15.511	15.511	15.76	15.76	15.76	15.76	15.76	15.76	15.76	15.76	15.76	15.76	15.76	15.76	15.76	15.76	15.76	15.76	15.76	15.76	15.76	15.76	15.76	15.76	15.76	15.76	15.76	15.76	15.76	15.363	15.363	15.363	15.363	15.363	15.363	15.612
YPR144C	6.958	6.958	6.958	6.958	6.063	6.063	6.063	6.063	5.814	6.211	6.211	6.211	6.46	6.46	6.46	6.46	6.46	6.46	6.46	6.46	6.46	5.168	5.168	3.876	3.23	3.23	3.23	3.23	3.728	3.728	3.728	4.125	4.125	4.125	4.125	4.125	4.125	4.125	4.125	4.125	3.728	4.125	4.125	4.125	3.479	3.479	3.479	3.479	3.331
YLR207W	11.635	12.281	12.678	12.927	13.573	13.573	13.822	13.822	13.822	14.717	14.717	14.717	14.717	14.717	14.717	14.717	14.468	14.966	14.966	14.966	14.966	14.966	15.464	15.464	15.464	15.713	15.713	15.713	15.713	15.713	15.713	15.713	15.713	15.713	15.962	15.962	15.962	16.211	16.211	16.211	16.211	16.211	16.46	16.46	16.46	16.46	16.211	16.211	16.211
YJR135C	2.039	2.039	2.039	2.039	2.039	2.039	2.039	2.039	2.288	1.79	1.79	2.436	2.436	2.436	2.436	2.436	2.436	2.436	2.436	2.436	2.436	2.436	2.436	2.436	2.436	2.436	2.187	2.584	2.833	2.833	2.833	2.833	2.833	2.833	2.833	2.584	2.335	2.335	2.335	2.335	2.584	2.584	3.829	4.623	7.705	8.896	8.896	8.896	8.896
YLR131C	11.527	11.776	11.776	11.776	11.776	11.776	11.776	11.379	11.379	11.379	11.379	11.48	12.624	12.624	12.624	12.624	12.624	12.624	12.624	12.624	12.624	12.624	12.624	12.624	12.624	12.624	12.624	12.624	12.624	12.624	12.624	12.624	12.624	12.624	12.624	12.624	12.624	12.624	12.624	11.877	11.877	11.877	11.877	11.877	11.877	11.877	11.877	11.48	11.48
YBR162C	1.292	1.292	1.292	1.292	1.292	1.292	1.292	1.292	2.187	2.187	2.187	2.187	2.187	2.187	2.187	2.187	2.187	2.187	2.187	2.187	2.187	2.187	2.187	2.187	2.187	2.187	2.187	2.187	2.187	2.187	2.187	2.584	2.584	2.584	2.584	2.584	2.584	2.584	2.584	2.584	2.584	2.584	2.584	2.584	2.584	2.584	2.584	2.187	1.938
YLR441C	5.37	4.973	4.973	4.973	4.973	5.37	5.37	6.265	6.265	7.16	7.16	7.409	7.409	7.409	7.409	7.409	7.409	7.409	8.701	8.701	8.701	9.098	9.347	9.347	9.347	9.347	9.347	9.347	9.744	10.935	10.935	10.935	10.935	10.935	10.935	10.935	10.935	10.935	10.935	10.935	11.184	11.581	11.581	11.581	11.581	11.332	11.332	11.332	11.332
YLR167W	4.67	4.67	4.421	4.172	4.172	3.775	3.775	3.775	3.775	3.775	4.024	4.024	4.024	4.024	3.627	3.627	3.627	3.627	3.627	3.627	3.627	4.421	4.421	4.421	4.421	4.421	4.421	4.421	3.775	3.775	3.775	3.775	3.775	3.775	3.775	3.775	3.775	3.775	3.775	3.775	3.378	3.526	3.526	3.775	3.775	4.024	4.024	4.421	4.919
YDR499W	3.876	3.876	3.876	3.876	3.876	3.876	4.125	4.374	5.02	8.001	8.001	9.441	9.441	9.441	9.441	9.441	9.441	9.441	9.441	9.69	10.336	10.336	10.336	10.336	10.336	10.336	10.336	9.939	9.939	9.939	10.188	10.188	10.188	10.188	10.188	10.188	10.188	10.188	10.188	10.437	10.437	10.437	10.437	10.437	10.437	10.437	10.437	10.437	10.437
YLL032C	12.281	12.281	12.281	12.281	12.281	12.927	12.927	12.927	12.927	12.53	12.53	12.53	12.53	12.281	12.281	12.281	12.281	12.678	12.678	12.678	12.678	12.678	12.678	12.678	12.678	12.678	12.678	12.678	12.678	12.927	12.927	12.927	12.927	12.927	12.927	12.927	12.927	12.927	12.927	12.927	12.927	12.678	12.678	12.429	12.429	12.429	12.429	12.429	12.429
YKL052C	2.833	2.833	2.833	2.833	2.833	2.833	2.833	2.833	2.833	2.833	2.833	2.833	2.833	2.833	2.833	2.187	2.187	2.584	2.584	2.584	2.584	2.584	2.833	2.833	2.833	2.833	2.833	2.833	2.833	2.833	3.479	5.121	5.868	5.868	5.868	5.868	5.868	5.868	7.16	7.16	7.16	7.16	7.16	7.16	7.16	7.16	7.806	8.452	8.452
YBR188C	9.004	9.004	9.004	9.004	9.004	9.004	9.004	9.004	9.004	8.506	8.506	8.506	8.506	8.257	8.257	8.257	8.257	6.965	6.218	5.471	5.471	5.471	3.681	3.681	3.432	3.432	3.183	3.183	3.183	3.183	3.183	3.183	3.183	2.934	2.934	2.934	2.537	2.537	2.537	2.537	2.537	2.537	2.537	2.537	1.891	1.642	1.393	1.393	1.393
YNL277W-A	10.04	10.04	9.791	9.791	9.791	9.791	9.791	9.791	9.791	11.48	11.978	11.978	11.978	11.978	11.978	11.978	11.978	11.978	11.978	11.978	11.978	12.227	12.227	12.227	12.227	12.227	12.227	12.227	12.227	12.873	12.873	12.476	12.476	12.476	12.476	12.476	12.476	12.476	12.476	12.476	12.725	12.079	12.079	12.079	12.079	12.079	12.079	12.079	12.328
YDR510W	2.685	2.685	2.685	2.685	2.436	2.436	2.436	2.833	2.833	2.833	2.833	2.833	2.833	2.833	2.833	3.23	3.23	3.23	3.23	3.23	3.23	3.23	3.23	3.23	3.23	3.23	3.23	3.23	3.23	3.23	3.23	3.23	3.23	3.23	3.479	3.479	3.479	3.479	3.479	3.479	3.479	3.479	3.479	3.479	3.479	3.479	3.479	3.479	3.479
YLL041C	15.605	15.605	15.854	16.103	16.103	17.395	17.395	17.395	17.395	17.395	17.395	17.395	17.395	17.395	17.395	17.395	17.395	17.395	17.395	17.395	17.395	17.395	16.998	16.998	16.998	16.998	16.998	16.998	17.395	17.395	17.395	17.395	17.395	17.395	17.395	17.395	17.395	17.395	17.395	17.395	17.395	17.395	17.395	17.395	17.395	17.395	17.395	17.395	17.395
YGR133W	8.647	8.647	8.647	8.647	8.647	8.647	8.647	8.647	8.647	8.647	8.647	8.647	8.647	8.647	8.647	8.647	8.647	8.647	8.647	8.647	8.647	8.647	8.398	8.149	8.149	8.149	8.149	8.149	8.149	8.149	8.149	8.149	8.149	8.149	8.149	8.149	8.149	8.149	8.149	8.149	8.149	8.149	8.149	8.149	7.9	7.9	7.9	7.9	7.254
YPL268W	6.514	6.514	6.911	8.304	9.347	11.635	11.635	12.032	12.032	12.032	12.032	12.032	12.032	12.032	12.927	12.927	12.927	12.927	12.927	12.927	12.927	12.927	13.324	13.97	13.97	13.97	13.97	13.573	13.573	13.573	13.573	13.573	13.573	13.573	13.573	13.573	13.573	13.573	13.573	13.573	13.573	13.573	13.573	13.573	13.573	13.573	13.573	13.573	13.573
YML006C	1.79	1.79	2.039	2.039	2.039	2.039	2.039	2.039	2.039	2.039	2.288	2.288	2.537	2.537	2.537	2.537	2.537	2.537	2.537	2.537	2.537	2.537	2.537	2.786	4.771	4.771	4.771	4.771	4.771	4.771	4.771	4.771	5.269	5.269	5.269	5.269	5.269	5.269	5.269	5.269	5.269	5.269	5.269	5.269	5.269	5.518	5.518	5.518	5.518
YPR040W	14.717	14.717	14.717	14.717	14.717	14.071	14.071	14.468	14.071	14.071	13.822	13.822	13.822	13.822	13.324	13.573	13.97	14.616	14.616	14.616	14.616	14.616	15.013	15.013	15.013	15.013	15.013	15.013	15.013	15.013	15.013	15.013	15.013	15.013	15.013	15.013	15.013	14.764	15.013	15.41	15.41	15.161	15.161	15.161	15.161	15.161	15.161	15.161	15.161
YMR277W	13.425	13.425	13.425	13.425	13.425	13.425	13.425	13.425	14.071	14.468	14.865	15.114	15.114	15.114	15.114	15.114	14.865	15.114	15.114	15.114	15.114	15.114	15.114	15.114	15.114	15.114	15.114	14.219	14.219	14.219	14.219	14.219	14.468	14.468	14.865	14.865	14.865	14.865	14.865	14.616	14.616	14.219	14.219	14.367	14.367	14.616	14.616	14.616	14.616
YLR240W	1.79	1.393	1.393	2.187	2.187	2.187	2.436	2.436	2.436	2.436	2.436	2.436	2.685	2.288	2.288	2.288	2.288	2.685	3.082	3.082	3.082	2.833	2.833	2.833	3.082	3.331	5.868	5.868	6.117	6.117	6.117	6.117	6.117	7.806	8.701	8.701	8.701	9.744	9.744	9.744	9.744	9.744	10.242	10.242	10.242	10.242	10.74	10.74	10.74
YFR005C	12.18	12.18	12.18	12.18	12.18	12.18	12.18	12.18	11.931	11.931	11.931	11.931	11.931	11.931	11.931	11.931	11.931	11.931	11.931	11.682	11.682	11.433	11.433	11.433	11.433	11.433	10.787	10.289	10.289	10.289	10.289	10.289	10.289	10.04	10.289	10.289	10.289	10.289	10.289	10.289	10.289	10.289	10.04	10.04	10.04	10.04	10.04	10.04	9.643
YIL149C	3.035	2.786	2.786	2.537	2.537	2.537	2.288	2.288	2.288	2.288	2.288	2.288	2.288	2.288	2.288	2.288	2.039	2.039	1.393	1.393	1.393	1.393	1.393	1.393	1.393	1.393	1.393	1.393	1.144	1.144	1.541	1.541	1.541	1.541	1.541	1.79	1.79	1.938	1.938	1.938	1.938	1.938	1.938	1.689	1.689	1.689	1.689	1.689	1.44
YPR157W	6.857	6.857	6.857	6.857	6.857	7.106	7.106	7.106	7.106	7.106	7.106	7.9	7.9	7.9	7.9	7.9	8.149	8.149	8.149	8.398	8.398	8.795	8.795	8.795	8.795	10.484	10.484	10.484	10.484	10.484	10.484	10.484	10.484	10.484	12.321	12.321	12.321	12.321	12.321	12.321	12.321	12.321	12.718	12.718	12.718	12.718	12.718	12.718	12.718
YGL082W	14.165	14.165	14.165	14.165	14.165	14.165	14.165	14.811	14.165	15.06	15.309	15.309	15.309	15.309	15.558	15.955	15.955	15.955	15.955	15.955	15.558	15.558	15.558	15.558	15.558	15.558	15.558	15.558	15.955	15.955	16.601	16.601	16.601	16.601	16.601	16.601	16.601	16.601	16.204	16.204	16.204	16.204	16.204	16.204	16.204	16.204	16.204	15.955	15.955
YPL106C	2.288	2.288	2.288	2.288	2.288	2.288	2.288	2.288	2.288	2.288	2.288	2.288	2.288	2.039	2.288	2.288	2.288	2.288	2.288	2.288	2.288	2.288	2.288	2.288	2.288	2.039	2.039	2.039	1.642	1.393	1.642	2.934	3.183	3.183	3.183	3.183	3.58	3.183	3.183	3.183	2.934	4.327	4.327	4.327	4.327	4.327	4.327	4.327	4.327
YLR098C	8.452	8.452	9.098	9.098	9.098	9.098	9.098	9.347	9.347	9.347	9.347	9.347	9.347	9.347	9.347	9.098	8.701	8.055	8.304	8.055	8.055	8.055	8.055	8.055	8.055	8.055	8.055	7.658	7.658	7.658	7.261	7.261	7.261	7.261	7.261	7.261	7.261	7.261	6.864	6.864	6.366	6.366	6.366	5.72	5.72	6.514	6.911	6.662	6.662
YDR397C	8.647	9.394	7.954	8.203	8.203	8.203	8.203	8.452	7.806	8.203	7.806	7.806	7.806	7.806	7.557	7.557	7.954	8.304	8.553	8.553	8.802	8.802	8.802	8.802	8.405	8.903	9.65	9.65	10.047	10.047	10.047	10.047	10.047	10.047	9.798	10.296	10.296	10.296	10.296	10.296	10.296	10.296	10.296	10.296	10.693	11.09	11.09	11.09	11.09
YDR335W	20.026	20.275	20.672	21.17	21.17	21.17	21.17	20.921	21.17	21.17	21.17	21.17	21.17	21.567	21.567	22.065	22.065	22.065	22.065	22.065	22.065	22.065	22.065	22.065	21.271	21.022	21.52	21.52	21.52	21.769	21.769	21.769	21.769	21.769	21.769	22.018	22.018	22.018	22.018	22.018	22.018	22.664	22.664	22.664	22.664	22.664	22.664	22.664	22.664
YDL138W	0.646	0.646	0.646	0.895	2.187	2.187	2.187	3.082	3.479	3.479	3.479	3.479	3.479	3.479	3.479	3.479	3.479	3.479	3.479	3.479	3.479	3.728	4.374	4.374	4.374	4.374	5.168	5.168	5.168	5.168	5.168	5.168	5.02	5.02	5.02	5.02	5.02	5.02	5.269	5.269	5.269	5.269	5.767	5.767	5.767	6.164	6.413	6.413	6.413
YDR122W	21.325	21.325	21.325	21.971	21.971	21.971	21.971	22.22	22.22	22.866	22.866	23.512	23.512	23.512	23.512	23.512	23.512	23.512	23.512	23.512	23.512	23.512	23.512	23.512	23.512	23.512	24.158	24.158	24.158	24.158	24.158	24.158	24.158	24.158	24.158	24.158	24.158	24.407	24.407	24.407	24.407	24.407	24.407	24.407	24.407	24.407	24.407	24.407	24.407
YOR054C	14.562	14.562	15.208	15.457	16.5	16.5	16.5	16.5	16.5	16.5	16.5	16.5	16.5	16.5	16.5	16.352	16.352	16.352	16.352	16.352	16.352	16.601	16.601	16.85	16.85	16.85	16.85	16.601	16.601	16.601	16.601	16.601	16.601	16.601	16.601	16.85	16.85	16.85	16.453	16.453	16.453	16.453	16.453	16.453	16.453	16.453	16.453	16.453	16.453
YLR165C	4.623	4.623	4.623	5.767	5.767	6.514	6.662	6.662	6.662	6.265	6.763	6.763	6.763	6.763	6.763	6.763	6.763	6.763	6.763	6.763	6.763	6.763	7.557	7.557	7.557	7.806	8.304	8.304	8.304	8.304	8.304	8.304	8.304	8.304	7.658	7.907	8.055	8.055	8.055	8.452	9.744	9.744	9.744	9.744	9.744	9.744	9.744	10.141	10.141
YGL025C	4.374	4.374	3.977	3.977	4.475	4.475	4.475	4.475	4.576	4.576	4.576	4.576	4.576	4.576	4.576	6.366	10.538	10.538	10.538	10.538	10.935	10.935	11.184	11.433	11.433	11.83	11.83	11.83	11.83	11.83	11.83	11.83	11.83	11.581	11.83	11.83	11.83	11.83	11.83	11.83	11.83	11.83	11.83	12.328	13.573	13.573	13.573	15.807	15.807
YJR054W	11.581	11.581	11.581	11.581	11.581	11.581	11.581	11.581	12.079	12.577	12.577	12.577	12.577	12.577	12.826	12.826	13.075	13.075	13.075	13.075	13.075	13.075	13.075	13.721	13.721	13.721	13.721	13.721	13.721	13.721	13.721	13.721	13.472	13.472	13.472	13.472	13.472	13.223	13.223	13.223	13.223	12.974	12.974	12.974	12.725	12.725	12.725	12.725	12.725
YNL156C	16.157	16.157	16.157	16.157	16.157	16.157	16.157	16.157	16.157	16.157	16.157	16.157	15.262	15.262	15.262	15.262	14.865	14.865	14.865	14.865	14.865	14.865	14.865	14.865	14.865	14.865	14.865	14.865	14.865	14.865	14.865	14.865	14.865	14.865	14.865	14.865	14.865	14.865	14.865	14.118	14.118	14.118	14.118	14.118	13.122	13.27	13.27	13.27	13.27
YBL032W	13.425	13.425	13.425	13.425	13.425	13.425	13.425	13.425	13.425	13.425	13.425	13.425	13.425	13.425	13.425	13.425	13.425	13.425	13.425	13.425	13.425	13.425	13.425	13.425	13.425	13.425	13.425	13.425	13.425	13.425	13.425	13.425	13.425	13.425	13.176	13.176	13.176	13.176	13.176	13.176	13.176	13.176	13.176	13.176	13.176	13.176	13.176	12.927	12.927
YIL065C	15.854	16.103	16.103	16.103	16.103	16.352	16.352	16.352	16.352	16.352	16.352	16.352	16.352	16.601	17.247	17.893	17.893	17.893	17.644	17.644	17.644	17.644	17.644	17.644	17.644	17.644	17.644	17.893	18.142	18.142	18.142	18.142	18.142	18.142	18.142	18.142	18.142	18.142	18.142	18.142	18.142	18.142	18.142	18.142	18.142	18.142	18.539	18.29	18.29
YNR043W	14.562	14.811	16.103	16.103	16.103	16.103	16.103	15.605	15.605	15.605	15.605	15.605	16.352	19.286	19.286	19.286	19.286	19.286	19.286	19.286	19.286	19.286	19.286	19.286	19.286	19.286	19.286	19.286	19.286	19.286	19.286	19.286	19.286	19.286	19.286	19.286	19.286	19.286	19.286	19.286	19.286	19.535	19.535	19.535	19.535	19.138	19.138	19.138	19.387
YPR102C	1.144	0.895	0.646	0.646	1.043	1.043	1.043	1.043	1.043	1.043	1.292	1.292	1.292	1.292	1.292	1.292	1.292	1.292	1.292	1.292	1.292	1.043	1.043	1.043	1.043	1.043	1.043	1.043	1.043	1.043	1.043	1.043	1.043	1.043	1.043	1.043	1.043	1.043	1.043	1.043	1.043	1.043	1.043	1.043	1.043	1.043	1.043	1.043	1.043
YLR363W-A	10.444	10.693	10.693	10.693	10.693	10.693	10.693	10.693	10.693	10.693	10.693	10.693	10.693	11.09	11.09	11.09	11.09	11.09	11.339	11.339	11.339	11.339	11.339	11.339	11.339	11.339	11.339	11.339	11.339	11.339	11.339	11.339	11.339	11.339	11.339	11.339	11.339	11.339	11.339	11.339	11.339	11.09	11.09	11.09	11.09	11.09	10.841	10.841	10.592
YLR385C	6.016	5.767	5.37	5.37	5.121	5.121	5.121	5.121	5.121	5.121	5.121	4.475	4.475	5.323	5.72	7.261	7.658	7.409	7.16	7.16	7.409	7.806	7.806	7.806	7.806	7.806	7.806	7.806	7.806	7.806	7.806	7.806	8.055	8.055	8.055	8.055	8.055	8.055	8.055	8.055	8.701	8.701	8.701	9.199	9.199	9.199	9.596	10.242	10.491
YDR352W	10.39	10.39	10.39	10.39	10.39	10.39	10.39	10.39	10.39	10.39	10.39	10.888	10.888	10.888	10.888	10.888	10.888	10.888	10.888	10.888	10.888	10.639	10.639	10.639	10.639	10.639	10.639	10.639	10.639	10.639	10.639	10.639	11.036	11.036	11.036	11.036	11.036	11.036	11.036	11.036	11.036	11.036	11.036	11.036	11.036	11.036	10.242	10.242	10.242
YDR090C	3.183	3.183	3.183	3.183	3.829	3.829	4.475	4.475	4.475	4.475	4.475	4.872	4.872	4.872	4.872	4.374	4.374	4.374	4.374	4.374	4.374	4.374	4.374	4.374	4.374	4.125	4.125	4.125	4.522	4.771	5.269	6.265	6.265	6.265	6.265	7.409	7.409	7.409	7.409	7.409	7.658	7.658	7.658	7.658	7.907	7.907	7.907	7.907	8.304
YCL031C	9.246	9.246	9.246	9.993	9.993	9.993	9.993	11.783	13.324	13.324	13.324	13.324	13.324	13.324	13.324	13.324	13.324	13.176	13.176	13.176	13.176	13.176	13.176	13.176	13.176	13.176	14.219	14.616	14.219	14.219	14.219	14.219	14.219	14.219	14.219	14.219	14.219	14.219	14.219	14.219	14.219	14.219	14.219	14.219	14.219	14.219	14.219	14.219	14.219
YNR067C	8.849	8.849	8.849	8.849	8.849	8.849	8.849	8.849	8.849	8.849	8.849	8.849	8.452	8.203	8.203	8.203	8.203	8.203	8.203	8.203	8.203	8.203	7.806	7.806	7.806	7.806	7.409	7.409	7.16	7.16	6.662	6.662	6.662	6.662	6.662	6.662	6.662	6.662	6.662	6.662	6.662	6.016	5.37	4.973	4.973	4.973	4.973	4.973	4.973
YLR114C	10.087	10.087	10.087	10.087	10.087	10.585	10.585	10.585	10.585	10.585	10.834	11.48	11.978	11.978	11.978	11.978	11.978	11.978	11.978	12.375	11.978	11.978	11.978	11.978	11.978	11.978	11.978	11.978	11.978	11.978	13.169	13.169	13.169	13.169	13.169	13.169	13.169	13.169	13.169	13.169	13.169	13.169	13.418	13.418	13.418	13.169	13.169	13.169	13.169
YPL119C	7.409	7.409	7.409	7.806	8.055	10.242	10.242	10.242	10.242	10.242	10.242	10.242	10.242	10.242	10.242	10.888	10.888	10.888	10.888	10.888	10.888	10.888	10.888	10.888	10.888	10.888	10.888	10.888	10.888	10.888	10.888	10.888	10.888	10.888	10.888	10.888	10.888	10.888	10.888	10.888	10.888	10.888	10.888	10.888	10.888	10.888	10.888	10.888	10.888
YPL216W	14.515	14.764	14.764	14.764	14.764	14.764	14.764	14.764	14.764	14.764	14.764	14.764	14.764	14.764	14.764	14.764	14.764	14.764	14.764	14.764	14.367	14.367	14.118	13.869	14.764	15.41	15.41	15.41	15.908	15.908	15.908	15.908	15.908	15.908	15.908	15.908	15.908	15.908	15.908	15.908	15.908	15.908	15.908	15.908	15.511	15.76	15.76	15.76	15.76
YER100W	11.729	11.729	11.729	11.729	11.729	11.729	11.729	11.332	11.332	11.332	11.332	11.332	11.332	11.332	11.48	11.48	11.729	12.126	12.523	12.523	12.523	12.523	12.523	12.523	12.523	12.523	12.523	12.274	12.274	12.274	12.274	12.274	12.274	12.274	12.274	12.274	12.274	12.274	12.274	12.274	12.274	12.274	12.025	12.025	12.025	12.025	12.025	12.025	12.025
YDL143W	11.386	11.386	11.386	11.386	11.386	11.386	11.386	11.386	11.386	11.386	11.386	11.386	11.386	11.783	11.534	11.931	11.931	11.931	11.931	11.931	11.931	11.931	11.931	11.931	11.931	11.931	11.931	11.931	11.931	11.931	11.931	11.931	11.931	11.931	11.931	11.931	11.931	11.931	11.931	11.931	11.931	11.931	11.931	12.18	12.18	12.18	12.18	12.18	12.18
YGR168C	13.371	13.371	13.371	13.122	14.017	14.017	13.768	13.768	13.768	13.768	13.768	13.768	13.768	13.768	14.017	14.017	14.017	14.017	14.017	13.62	12.577	11.682	11.682	11.682	10.935	10.686	10.437	10.935	10.935	10.935	10.935	10.935	10.935	10.935	10.538	10.538	10.538	10.538	10.538	10.538	10.538	9.495	8.452	8.452	8.452	8.452	8.452	8.452	8.452
YDR221W	8.997	9.643	9.643	10.289	10.289	10.04	10.289	10.289	10.538	10.141	10.141	10.141	10.242	10.242	10.242	9.993	9.744	10.242	10.242	10.989	11.238	11.487	11.487	11.487	11.487	11.487	11.487	11.487	11.487	12.382	12.631	12.631	12.631	12.631	12.631	12.631	12.631	12.631	12.631	12.631	12.631	12.631	12.631	12.631	12.631	12.631	13.277	13.277	13.923
YIL053W	0	0	0.646	0.646	0.646	0.646	0.646	0.646	0.646	0.646	0.646	0.895	0.895	0.895	0.895	0.895	0.895	0.895	0.895	1.144	1.144	1.144	1.144	1.144	1.144	1.642	1.642	1.642	1.642	1.642	1.642	1.642	1.642	1.642	1.642	1.642	1.642	1.642	1.642	2.039	2.288	2.537	2.537	2.786	2.786	2.786	2.786	2.786	2.786
YNL122C	12.173	11.278	11.776	12.274	12.274	12.274	12.274	12.274	12.671	12.671	12.671	12.671	12.671	12.92	12.92	12.92	12.92	12.92	12.92	12.92	12.92	12.92	13.317	13.317	13.317	13.317	13.317	13.317	13.317	13.317	13.317	13.317	13.317	13.317	13.317	13.317	13.317	13.317	13.963	13.963	13.963	13.963	13.963	13.963	13.963	13.963	13.714	13.714	13.714
YDL133W	5.323	5.074	5.074	5.074	5.323	5.323	5.323	5.323	4.926	4.677	4.677	4.031	3.634	3.634	3.634	3.634	3.634	3.634	3.634	3.634	3.136	2.887	2.887	2.887	2.887	2.887	2.638	2.241	2.241	2.241	2.241	1.992	1.992	1.992	1.992	1.992	1.992	1.992	1.992	1.992	1.992	1.992	1.992	1.743	1.743	1.743	1.743	1.743	1.743
YGR129W	3.58	3.58	3.58	3.58	3.58	3.58	4.078	4.078	4.078	4.078	4.078	4.078	4.327	4.327	4.327	4.327	4.327	4.327	4.724	4.724	4.724	4.724	4.724	4.724	4.724	4.724	4.724	4.724	4.724	4.724	4.724	4.724	4.724	4.724	4.724	4.724	4.724	4.724	4.724	4.724	4.724	4.724	4.724	4.724	4.724	4.724	4.724	4.724	4.724
YOR377W	8.856	9.105	9.105	9.899	9.899	9.899	10.545	10.545	10.545	10.545	10.545	10.545	10.794	10.794	10.794	10.794	10.794	10.794	10.545	10.545	10.545	10.545	11.191	11.44	11.44	11.837	11.588	11.588	11.837	11.837	11.837	11.588	11.588	11.588	11.588	11.588	11.588	11.588	11.588	11.837	11.837	11.837	11.689	11.689	11.689	11.44	11.44	11.44	11.837
YHL017W	10.437	10.437	10.437	10.437	10.437	5.269	4.374	3.876	4.872	6.312	6.312	6.709	6.709	6.709	6.709	6.211	7.106	7.503	7.254	7.254	7.254	8.795	8.795	8.795	8.795	8.795	8.795	9.441	10.336	10.336	10.336	10.336	12.274	12.274	12.274	12.274	12.671	12.671	12.671	12.671	12.274	12.274	12.523	12.523	12.523	13.169	13.169	13.667	14.562
YOR305W	19.138	21.076	21.076	21.722	21.722	22.368	22.368	22.368	22.368	22.368	22.368	22.368	22.368	22.617	22.617	22.866	22.866	22.866	22.866	22.866	22.866	22.866	22.866	22.866	22.866	22.866	22.866	23.512	23.512	23.512	24.01	25.154	25.154	25.154	25.154	25.154	25.403	25.403	25.403	25.403	25.403	25.403	25.403	25.403	25.403	25.403	25.403	25.403	25.403
YER145C	6.413	6.413	6.413	6.413	6.413	6.413	6.413	6.413	6.413	6.413	6.413	6.413	6.413	6.413	5.767	5.767	5.767	5.767	5.767	5.767	5.767	5.767	5.767	5.767	5.767	5.767	5.767	5.767	5.767	5.767	5.767	5.767	5.767	5.121	5.121	5.121	6.164	6.413	6.413	6.662	6.662	6.662	6.662	6.662	6.911	6.911	6.911	6.911	7.16
YBL067C	2.537	2.537	2.537	2.786	4.428	5.619	6.864	6.864	6.864	6.864	6.864	6.864	6.864	6.864	8.304	8.304	8.304	8.304	8.553	9.3	9.3	9.3	9.549	9.549	9.549	9.549	9.549	9.549	9.549	9.549	9.549	10.047	10.047	10.047	10.047	10.047	10.047	9.798	9.798	9.798	9.798	9.798	9.798	9.798	9.798	9.798	9.798	9.798	9.549
YMR149W	10.733	10.733	10.733	10.733	10.733	10.733	10.733	9.939	9.69	9.69	9.69	9.69	9.69	9.69	9.69	9.69	9.69	9.69	9.69	9.293	9.293	8.647	8.001	7.853	7.853	7.853	7.853	7.853	7.604	7.604	7.604	7.604	7.604	7.604	7.604	7.604	7.604	7.355	7.355	7.355	6.46	5.565	5.565	5.565	5.565	5.316	5.316	4.522	4.522
YER048W-A	8.802	8.802	8.802	8.802	8.802	8.802	8.802	8.802	8.304	8.055	8.055	8.055	7.409	6.615	6.615	6.615	6.615	6.615	6.615	5.868	5.868	5.619	4.825	4.825	4.825	4.825	4.825	4.825	4.825	4.576	4.179	3.93	3.284	3.284	3.284	3.284	3.284	3.284	3.284	3.284	3.284	3.284	3.035	3.035	2.638	2.638	2.638	2.638	2.638
YNL234W	6.413	6.413	6.164	6.164	5.666	5.417	5.417	5.417	5.417	5.417	5.417	5.417	5.417	4.522	4.273	3.627	1.689	1.689	2.086	1.938	1.938	1.689	1.938	2.187	2.187	2.584	2.584	2.584	2.584	2.584	2.833	4.327	5.074	5.074	5.074	5.074	5.074	5.074	4.825	5.868	5.868	6.265	7.409	7.409	7.409	7.409	7.409	7.409	7.409
YAL049C	9.993	11.285	11.285	11.285	11.285	11.036	14.912	16.803	16.803	16.803	16.803	16.803	16.803	16.803	16.803	16.803	16.803	17.449	18.344	18.344	18.344	18.344	18.344	18.344	18.344	18.344	18.344	18.344	18.842	18.842	18.842	19.239	19.239	19.239	19.636	19.636	19.636	19.636	19.636	19.636	19.636	19.636	19.636	19.636	19.636	19.636	19.636	19.636	19.636
YML030W	12.079	12.974	13.62	14.367	14.367	14.367	14.367	15.262	15.659	17.052	17.052	17.052	17.052	17.052	17.301	17.301	16.904	16.904	16.904	16.904	17.947	17.947	17.947	17.947	19.737	19.737	19.737	19.737	19.737	19.737	19.737	19.737	19.737	19.737	19.986	20.235	20.235	20.235	20.235	20.235	20.235	20.235	20.235	20.235	20.484	20.484	20.484	20.484	20.484
YPR032W	8.6	8.6	8.997	9.246	10.141	11.783	12.18	12.18	14.966	14.966	14.966	14.966	14.966	15.215	15.215	15.215	15.215	16.009	16.009	16.009	15.76	15.76	15.76	16.554	16.803	16.803	16.803	16.803	16.803	16.803	16.803	17.2	17.2	17.597	17.597	17.597	17.597	17.597	17.597	17.597	17.597	17.597	17.597	17.597	17.597	17.597	17.597	17.597	17.348
YBR278W	8.358	8.358	8.358	7.463	7.463	7.463	7.463	7.463	7.463	7.463	7.463	7.463	7.463	7.463	7.463	7.463	6.965	6.965	6.965	7.113	7.012	6.366	6.117	6.117	5.868	6.265	6.265	6.265	6.265	6.265	6.016	6.016	6.016	6.016	6.016	6.016	5.767	5.767	5.518	5.518	6.016	6.514	6.514	6.514	6.514	6.514	6.265	6.514	7.954
YLR009W	16.305	15.908	16.157	16.157	16.157	16.157	16.157	16.157	16.554	16.554	18.492	18.243	19.784	19.784	19.784	19.784	19.784	19.784	19.784	19.784	19.784	19.784	19.784	19.784	19.784	19.784	19.784	19.784	19.784	19.784	19.784	19.784	19.784	19.784	19.784	19.784	19.784	19.784	19.784	19.784	19.784	19.784	19.784	19.784	19.535	19.286	19.286	19.286	19.286
YLR006C	9.401	9.401	9.401	9.152	9.152	9.152	9.152	9.152	9.152	9.152	9.152	9.152	9.152	8.156	8.156	8.156	8.156	7.51	7.51	6.864	5.868	6.514	6.514	6.514	6.514	6.514	6.514	6.911	6.911	6.413	6.81	6.81	6.81	7.207	7.207	7.207	7.207	7.207	7.207	6.561	6.063	5.814	5.417	5.417	6.211	6.211	6.211	6.211	6.211
YJL061W	8.95	8.95	9.199	9.199	9.199	9.199	9.199	9.199	8.553	8.553	8.553	8.95	9.347	9.347	10.538	11.184	11.184	11.184	11.184	11.184	11.184	11.184	11.184	11.433	11.433	11.682	11.682	11.682	11.682	11.682	11.682	11.931	11.931	11.931	11.931	11.931	11.931	12.18	12.18	12.429	12.429	12.826	12.826	12.826	12.826	12.826	12.826	13.324	13.324
YGR231C	11.137	11.137	11.137	11.137	11.137	11.137	11.137	11.137	11.137	11.137	11.137	11.137	11.137	11.137	11.137	11.137	11.137	11.137	11.137	11.137	11.137	11.137	11.137	11.137	11.137	11.137	11.137	11.137	11.137	11.137	10.74	10.343	10.343	10.343	10.343	10.343	10.343	10.343	10.343	10.343	10.094	10.094	10.094	10.491	9.199	8.156	7.907	7.658	7.658
YGR218W	4.125	4.125	4.125	4.125	4.125	4.125	4.125	4.125	4.125	4.125	4.125	4.125	4.125	4.125	4.125	4.125	4.125	4.125	4.125	4.125	4.125	4.125	4.125	4.125	4.125	4.125	4.125	4.125	4.125	4.125	4.125	4.125	4.125	4.125	4.125	4.125	3.876	3.479	3.479	3.479	3.479	3.479	3.479	3.479	3.479	3.479	3.479	3.479	3.479
YIL001W	9.946	9.946	9.946	9.946	9.946	9.946	9.697	9.697	10.094	10.094	10.094	10.094	10.094	10.094	10.094	10.094	10.094	10.094	10.094	10.094	10.094	10.094	10.094	10.094	10.094	10.094	10.094	10.094	10.094	10.094	10.343	10.094	10.094	10.094	10.094	10.094	10.094	10.094	10.094	10.094	10.094	10.094	10.094	10.094	10.094	10.094	10.094	10.094	10.094
YDR022C	12.786	12.786	12.786	12.786	12.786	12.786	12.786	12.537	12.537	12.537	12.537	12.786	12.786	12.786	12.786	12.786	12.786	12.786	12.786	12.786	12.288	11.393	11.393	11.393	11.393	10.646	9.65	8.257	8.257	8.257	8.654	9.051	9.549	10.195	10.195	10.195	10.195	10.195	10.195	10.195	10.195	10.444	10.444	10.693	10.693	10.693	10.693	10.693	10.693
YDR075W	8.795	9.542	9.542	9.542	9.542	9.542	10.289	10.289	12.227	12.227	12.227	12.227	12.476	12.476	12.079	11.682	11.682	12.328	14.414	16.998	16.998	17.496	18.29	19.037	20.827	20.827	20.827	20.827	21.224	21.224	21.224	21.224	21.224	21.621	21.621	21.621	21.224	21.473	21.473	21.473	21.473	21.473	21.473	21.473	21.473	21.473	21.473	21.473	21.473
YML130C	13.721	13.721	13.472	13.472	13.472	13.472	13.223	13.223	13.223	13.223	13.223	13.223	13.223	13.223	13.223	13.223	13.62	13.371	13.371	13.371	13.371	13.371	13.371	13.371	13.371	13.371	13.371	13.371	12.974	12.974	12.974	12.974	12.974	12.974	12.974	12.974	12.725	12.725	12.328	12.328	12.328	12.328	12.328	12.328	12.328	12.079	12.079	12.079	12.079
YDL220C	4.475	4.475	4.475	4.475	4.475	4.973	4.973	5.37	5.619	5.868	5.868	6.662	7.059	7.059	7.059	6.81	6.81	6.81	6.81	6.81	6.81	7.059	7.059	7.059	6.413	6.413	6.413	6.413	7.16	7.409	7.409	7.409	7.409	7.409	7.409	7.409	7.409	7.409	7.409	7.409	7.409	7.409	7.409	7.409	7.409	7.409	7.806	7.806	8.203
YGL172W	8.755	8.755	8.755	8.755	8.755	8.755	8.755	8.755	8.755	8.008	8.008	8.008	8.405	8.405	8.405	9.199	9.199	9.199	9.199	9.199	9.199	9.199	9.199	9.199	9.199	9.199	8.95	8.95	8.95	8.95	8.95	8.95	8.95	8.95	8.95	7.658	7.658	7.658	7.658	7.658	7.658	7.658	7.658	7.658	7.658	7.409	7.409	7.409	7.409
YJR052W	5.969	5.969	5.969	5.969	5.969	5.969	5.969	5.969	5.969	5.969	5.969	5.969	5.969	5.969	5.969	5.969	5.72	5.72	4.179	3.681	4.078	4.078	4.078	4.078	4.078	4.078	4.078	4.475	4.475	4.226	4.226	5.269	5.269	5.666	5.666	5.666	5.666	5.915	5.915	5.915	5.915	5.915	5.915	5.915	5.666	5.269	5.269	5.269	5.666
YPL058C	8.008	7.759	7.51	7.759	7.759	7.759	7.759	7.759	7.51	7.51	6.864	7.113	7.113	7.113	7.113	7.113	7.113	6.864	6.864	6.864	6.864	6.864	6.864	6.864	6.864	6.864	6.864	6.467	6.467	6.467	6.467	6.716	6.716	6.716	6.716	6.716	6.716	5.821	4.677	4.428	3.782	3.782	4.179	4.677	4.677	4.677	4.677	4.677	4.677
YCR034W	8.802	8.802	8.802	8.802	8.802	8.802	8.802	8.802	8.802	8.802	8.802	8.802	8.802	8.802	8.802	8.802	8.802	8.802	8.802	8.802	8.802	9.051	9.051	9.051	9.051	9.051	9.051	8.654	8.654	8.654	8.654	8.654	8.654	8.654	8.654	8.257	7.759	7.759	7.759	7.759	7.261	7.261	7.261	7.261	7.261	7.012	7.261	7.012	7.261
YNL180C	4.825	4.825	4.825	4.825	4.825	5.471	5.471	5.471	5.471	5.471	5.471	5.471	5.471	5.471	5.222	4.825	4.825	4.825	4.825	4.825	4.825	4.825	4.825	4.825	4.825	4.825	4.825	4.576	4.576	4.576	4.576	4.576	4.576	4.576	4.327	3.93	3.93	3.93	3.93	3.93	3.93	3.93	3.93	3.533	3.533	3.284	3.284	3.284	3.284
YDR468C	7.355	7.355	7.355	7.355	7.355	7.355	7.355	7.604	7.604	7.604	7.604	7.604	7.604	7.604	8.001	8.001	8.001	8.001	8.001	8.001	8.001	8.001	8.001	8.001	8.001	8.001	8.001	8.001	8.001	8.001	8.001	8.001	8.001	8.001	8.001	8.001	8.001	8.001	8.001	8.001	7.752	7.752	7.752	7.752	7.752	7.752	7.752	7.752	7.752
YIR007W	11.978	11.83	11.682	11.682	11.682	11.682	11.682	11.682	11.682	11.184	11.184	11.184	11.184	11.184	11.184	10.787	10.787	10.787	10.787	10.787	10.787	10.787	10.787	10.787	10.787	10.787	9.993	8.405	7.658	6.763	6.514	6.265	6.265	6.016	5.37	5.121	5.121	5.37	5.37	5.37	5.37	5.767	5.767	6.164	6.164	6.164	6.164	6.164	6.164
YCR082W	11.386	11.386	11.783	11.783	11.783	11.783	11.783	11.783	12.032	12.032	12.032	12.032	12.032	12.032	11.635	11.635	11.635	11.635	11.386	11.386	11.386	10.639	10.242	10.242	10.242	10.242	10.242	10.242	10.242	10.242	10.242	11.285	12.328	12.328	12.328	12.328	12.328	12.328	12.328	12.328	12.328	12.328	12.328	12.328	12.678	12.678	12.678	12.678	12.678
YMR152W	6.117	6.117	6.117	6.117	6.117	6.117	6.117	5.72	5.72	4.973	3.829	3.58	3.58	3.58	3.58	3.58	3.331	2.288	2.537	2.537	2.537	2.537	2.537	2.14	2.14	2.14	2.14	1.891	1.891	1.891	2.14	2.14	2.14	2.14	2.14	1.891	3.035	3.284	3.284	3.284	3.284	3.533	3.533	3.533	3.533	3.533	3.533	3.533	3.681
YKL005C	14.515	14.515	14.764	14.764	14.764	14.764	14.764	15.41	15.41	15.41	15.41	15.41	15.41	15.41	15.41	15.659	15.659	15.659	15.659	15.659	15.908	15.908	15.908	16.305	16.305	16.305	16.305	16.305	16.305	16.305	16.305	16.305	16.305	16.305	16.951	16.951	16.951	16.951	16.951	16.951	16.951	16.305	16.305	16.305	16.554	16.803	16.803	16.803	16.803
YPL137C	4.771	4.771	5.02	5.269	5.518	5.518	5.518	5.518	5.518	5.518	5.518	5.518	5.518	5.518	5.518	5.518	5.518	5.518	5.518	5.518	5.121	5.121	5.222	5.222	5.222	5.222	5.619	5.619	5.868	5.868	5.868	5.868	5.868	5.868	6.265	6.514	6.514	6.514	7.261	7.261	7.261	7.261	7.261	7.261	7.261	7.261	7.261	7.261	7.261
YNL044W	13.075	13.075	13.075	13.075	14.367	14.367	14.367	14.367	14.367	14.367	14.367	14.367	14.367	14.367	14.616	14.616	14.865	14.468	14.468	14.468	14.32	14.818	15.067	15.067	15.316	15.316	15.316	15.316	15.962	15.962	15.962	16.359	16.359	16.359	16.359	16.359	16.608	16.608	16.857	16.857	16.857	16.857	16.857	16.857	16.857	17.254	17.254	17.254	17.254
YBR067C	1.541	1.541	1.541	1.541	1.541	1.541	1.541	1.541	1.541	1.541	1.292	1.292	1.292	1.292	1.79	1.79	2.436	2.934	2.934	2.934	3.183	3.432	3.284	3.284	3.284	3.284	3.284	3.284	3.284	3.284	3.284	3.284	3.284	3.284	3.284	3.284	3.533	3.533	3.533	3.533	3.533	3.533	3.533	3.533	3.533	3.533	3.533	3.533	3.533
YIL119C	1.292	1.292	1.292	1.292	1.292	1.292	1.043	1.292	1.292	1.292	1.292	1.292	1.292	1.292	1.292	1.541	1.541	1.541	1.541	1.541	1.541	1.541	1.541	1.541	1.541	1.541	1.541	1.541	1.541	1.144	1.144	1.144	1.144	1.144	1.144	1.393	1.393	1.393	1.393	1.393	1.393	1.393	1.642	1.642	1.642	1.642	1.642	1.642	1.642
YJR099W	11.48	9.293	9.838	9.589	9.589	9.737	9.986	9.986	9.986	10.235	9.488	9.488	9.488	9.488	9.737	10.134	10.134	10.134	10.134	10.134	9.34	9.589	10.235	9.838	9.838	10.087	9.293	9.293	9.293	8.398	8.647	8.748	8.997	9.246	9.246	9.246	9.246	8.997	9.643	11.036	12.974	14.017	14.017	14.414	14.414	14.414	14.414	14.414	14.414
YJL112W	2.187	2.436	2.436	2.436	2.685	2.685	2.685	2.685	2.685	2.685	2.685	2.685	2.685	2.685	2.436	2.436	2.436	2.436	2.436	2.685	3.082	3.082	3.728	3.728	3.728	3.728	3.728	3.728	3.728	3.728	3.728	3.728	3.728	3.728	4.125	4.125	4.125	4.125	4.125	4.125	4.125	4.125	4.374	5.417	5.417	5.417	5.417	5.417	5.814
YNL040W	8.896	8.896	8.896	8.896	8.896	8.896	8.896	8.896	8.896	8.896	8.647	8.647	8.647	8.001	8.001	8.001	8.398	8.398	8.398	8.398	8.398	8.398	8.001	7.752	7.752	8.748	8.748	9.145	10.188	10.188	10.188	10.188	10.188	10.188	10.188	10.188	10.188	10.188	10.188	10.188	10.188	10.437	10.585	10.585	10.585	10.585	10.585	10.585	10.585
YDL005C	2.685	2.934	2.934	2.934	2.934	2.934	2.934	2.934	3.432	3.432	3.432	3.432	3.432	3.432	3.432	3.432	3.432	3.432	4.078	4.327	4.327	4.327	4.327	4.327	4.327	4.327	4.327	4.327	4.327	4.327	4.078	4.078	4.078	4.078	4.078	4.078	4.078	4.078	4.078	4.078	4.078	4.078	4.078	4.078	4.724	4.724	4.724	4.724	4.724
YFL048C	14.219	14.966	14.966	15.363	15.363	15.363	15.363	15.363	15.363	14.966	14.966	14.966	14.966	14.966	14.966	15.363	15.363	15.363	15.363	15.363	15.363	15.363	15.363	15.363	15.363	15.363	15.363	15.363	15.363	15.363	15.363	15.363	15.363	15.363	15.363	15.363	15.363	15.363	15.363	15.114	15.114	15.114	15.114	15.114	15.114	15.114	15.114	15.114	15.114
YER030W	9.145	9.145	9.145	9.145	9.145	9.145	9.791	9.791	9.791	9.791	9.791	9.791	9.394	9.394	9.246	9.246	9.495	9.098	9.098	9.098	9.098	8.701	8.701	8.701	8.701	8.701	8.701	8.701	8.701	8.701	8.452	8.452	8.701	8.701	8.701	8.701	8.304	9.448	9.448	9.448	9.448	9.448	9.448	9.448	9.448	9.448	9.448	9.448	9.448
YHR076W	10.289	10.04	9.542	9.939	9.939	9.939	9.939	9.939	9.293	9.293	9.293	9.293	9.293	9.293	9.939	9.939	9.939	9.939	9.939	9.542	9.542	8.25	5.915	5.915	6.164	6.164	6.164	6.164	6.164	6.164	6.164	5.767	3.977	3.728	3.728	5.518	5.518	5.518	5.518	5.518	5.518	5.518	5.518	5.518	5.518	5.518	5.518	5.518	5.518
YML123C	11.184	11.184	11.184	10.935	10.935	10.935	10.935	10.935	10.935	10.935	10.787	10.787	10.787	10.787	11.184	11.184	11.184	11.184	10.935	10.935	10.538	10.538	10.538	10.538	10.538	10.538	10.538	10.538	10.538	10.538	10.538	10.538	10.538	10.538	10.141	10.141	9.744	9.744	9.744	9.744	9.744	9.744	8.95	8.701	7.954	7.954	7.954	7.954	7.954
YMR244C-A	10.04	9.791	9.791	9.791	9.791	9.791	9.791	9.791	9.791	9.791	9.791	9.791	9.791	9.791	9.791	9.791	9.542	9.542	9.542	9.542	9.293	9.293	9.293	9.293	9.293	9.293	9.044	9.293	10.881	10.881	10.881	10.881	10.881	10.881	10.881	10.881	10.881	10.881	10.881	10.881	10.881	10.881	10.881	10.881	10.881	10.881	10.881	10.881	10.881
YAL044C	10.733	10.733	10.733	10.733	10.733	10.733	10.733	10.733	10.982	10.982	10.982	10.982	10.982	11.379	11.628	12.025	12.422	12.173	12.57	12.57	12.819	12.819	16.049	16.049	16.049	16.049	16.049	16.446	16.446	16.446	16.446	16.446	17.092	17.092	17.092	17.092	17.092	17.092	17.092	17.092	17.092	17.092	17.092	17.092	17.092	17.092	17.341	17.341	17.341
YJL162C	5.72	5.72	5.72	5.72	6.117	6.117	6.117	6.117	6.117	6.117	6.117	6.117	6.117	6.117	6.117	6.117	6.117	6.117	6.117	6.117	6.117	6.117	6.117	6.117	6.117	6.117	6.117	6.117	6.117	6.117	6.117	5.868	5.868	5.868	5.868	5.868	5.868	5.868	5.868	5.868	5.868	5.868	5.868	5.868	5.868	5.868	3.829	3.432	3.183
YNL304W	2.833	2.833	2.833	2.584	2.584	2.584	2.335	2.335	1.938	1.938	1.938	1.938	1.938	1.938	1.938	1.938	1.541	1.541	1.541	1.541	1.541	1.541	1.541	1.541	1.541	1.541	1.541	1.541	1.541	1.541	1.541	1.541	1.144	1.144	1.144	1.144	1.144	0.895	0.895	0.895	0.895	0.895	0.895	0.895	0.895	0.895	0.895	0.895	0.895
YPR141C	12.624	12.624	12.227	12.476	11.978	11.978	11.978	11.978	11.978	11.978	11.978	11.978	11.978	12.227	12.227	11.978	11.978	11.332	11.332	11.332	11.332	11.332	11.332	11.332	10.437	10.437	10.437	10.437	10.437	10.437	10.188	9.791	9.791	9.791	9.791	9.791	9.791	9.791	9.791	9.791	9.791	9.791	9.791	9.791	9.791	9.791	9.791	9.791	9.791
YDL070W	0.498	0.498	0.498	0.498	0.498	0.498	0.498	0.498	0.498	0.498	0.498	0.498	0.895	0.895	0.895	0.895	0.895	0.895	0.895	0.895	0.895	0.895	1.144	1.144	1.144	1.393	1.642	1.642	1.642	1.642	1.642	1.642	1.642	1.642	1.642	1.642	1.642	1.642	1.891	1.891	1.891	1.891	1.891	1.891	1.891	1.891	1.891	1.891	1.891
YOR337W	7.557	7.557	7.557	7.557	7.557	8.351	8.351	8.351	8.351	8.351	8.351	8.351	8.351	8.351	8.351	8.748	8.748	8.997	8.997	8.997	9.246	9.246	9.246	9.246	9.246	9.246	9.246	9.246	9.246	9.246	9.892	10.686	10.686	10.686	10.686	10.686	10.686	10.686	10.686	10.686	10.686	10.686	10.686	10.289	10.289	10.289	10.188	10.437	10.437
YGR142W	8.203	8.203	8.203	8.203	8.203	8.203	8.203	8.203	8.203	8.203	7.557	7.059	6.016	6.164	6.164	6.164	6.164	6.164	6.164	6.164	6.164	6.164	6.164	6.164	6.164	6.164	6.164	6.164	6.164	6.164	6.164	5.767	5.518	5.518	5.915	5.915	5.915	5.915	5.915	5.915	5.915	5.915	5.915	5.915	5.915	5.915	5.915	5.915	5.666
YCR077C	11.029	11.029	11.029	11.029	11.029	11.029	11.029	11.029	9.885	9.488	9.737	11.278	12.321	12.57	12.57	12.57	12.57	12.57	12.57	12.967	13.216	13.216	13.963	14.111	14.111	14.508	14.508	14.508	14.508	14.757	14.757	14.757	14.757	14.757	14.757	14.757	14.757	14.757	14.757	14.757	14.757	14.757	14.757	14.757	15.006	15.006	15.006	15.006	15.006
YKR018C	9.394	9.394	9.791	9.394	9.394	9.394	9.394	9.394	9.145	9.145	9.145	9.145	9.145	9.145	9.145	9.145	8.25	8.25	8.25	8.25	8.25	8.25	8.499	7.752	6.857	6.857	6.857	6.46	6.211	5.417	5.168	5.565	5.565	5.565	5.464	4.966	4.966	4.966	4.024	4.024	4.024	3.627	4.522	5.269	5.269	5.269	5.269	5.666	5.666
YGL194C	6.016	6.016	6.016	6.265	6.514	6.514	6.514	6.514	6.117	6.117	6.117	5.868	6.265	6.514	6.763	6.763	7.16	8.055	8.304	9.199	9.199	9.448	9.697	9.697	9.697	9.697	9.697	9.697	9.697	9.697	9.697	9.697	9.697	9.697	9.697	9.845	9.845	10.094	10.094	10.094	10.343	10.343	10.343	10.094	10.094	10.094	10.094	10.094	10.094
YPL112C	5.915	5.915	5.915	5.915	5.915	5.915	5.915	6.164	6.413	6.413	6.413	6.413	6.413	6.662	6.514	6.514	6.514	6.514	6.763	6.763	6.763	6.763	6.117	6.117	6.117	6.117	6.763	6.763	6.763	6.763	6.763	7.012	7.012	7.261	7.261	7.261	7.261	7.261	7.261	7.012	7.012	7.012	7.012	7.012	7.012	7.012	7.012	7.012	7.012
YPR021C	7.853	7.853	7.853	7.853	7.853	7.853	7.604	7.954	8.6	8.997	9.495	9.495	9.495	9.495	9.495	9.495	9.495	9.495	9.892	10.639	11.036	11.036	11.036	11.036	11.036	11.036	11.433	11.433	11.433	11.433	11.433	11.433	11.682	11.682	11.682	11.682	11.682	11.682	11.682	11.682	11.285	11.036	12.18	12.18	12.18	12.18	12.18	12.18	12.18
YOL094C	14.266	13.869	13.869	13.869	13.869	13.869	14.266	14.266	14.266	13.768	14.414	15.06	15.06	15.06	15.06	15.06	15.706	15.706	15.706	15.706	15.706	15.706	15.706	15.706	15.706	15.706	15.706	15.706	15.706	15.706	15.706	15.309	14.912	14.515	14.515	14.266	14.266	14.266	14.266	14.266	14.266	14.266	14.266	14.266	14.266	14.266	14.266	14.266	13.869
YNR032W	6.312	6.312	6.312	6.312	6.312	6.312	6.312	6.312	6.312	6.561	7.059	7.059	7.059	7.059	7.456	8.499	8.499	8.499	8.499	8.499	8.499	8.997	8.997	8.997	8.997	8.997	9.246	9.246	9.495	9.495	9.495	9.495	9.495	9.495	9.495	9.495	9.495	9.495	9.892	9.892	9.892	9.892	10.686	10.686	10.686	10.686	10.686	10.686	10.686
YLR137W	7.207	4.872	3.58	3.58	3.331	3.331	6.016	6.016	6.265	7.261	7.261	7.261	7.261	7.261	7.261	7.261	7.261	7.261	7.261	7.261	7.261	7.51	7.51	7.51	7.51	7.51	7.51	7.759	8.903	10.491	11.137	12.032	12.032	12.032	12.032	12.032	12.281	13.425	14.071	14.071	14.071	14.071	14.071	14.071	13.822	13.822	13.822	13.822	13.822
YMR052W	8.405	8.654	8.654	8.654	8.654	8.654	8.654	8.654	8.654	8.654	8.654	9.448	9.448	9.448	9.448	9.448	9.448	9.448	9.448	9.448	9.448	9.448	9.448	9.448	9.448	9.448	9.697	9.697	9.697	9.3	9.3	9.3	9.3	9.3	9.3	9.3	9.3	9.3	9.3	9.3	9.3	9.3	9.3	9.3	9.3	9.3	9.3	9.3	9.3
YJL187C	10.942	11.736	11.736	13.028	13.028	13.028	13.028	13.028	13.028	13.028	13.028	13.028	13.028	13.028	13.028	13.028	13.028	13.028	13.277	13.277	13.277	13.277	13.277	13.277	13.277	13.277	13.277	12.88	12.631	12.631	12.631	12.631	12.631	12.631	12.631	12.631	12.631	12.631	12.631	12.631	12.631	12.631	12.631	12.631	12.631	12.631	12.382	12.382	11.985
YJL080C	9.3	9.3	9.3	9.3	9.3	9.3	9.3	9.3	9.549	9.549	9.549	9.549	9.549	9.549	9.798	9.798	9.798	9.798	9.798	9.798	9.798	9.798	9.798	9.798	9.798	9.798	9.798	9.798	9.549	9.549	9.549	9.549	9.549	9.946	9.946	9.946	9.946	9.946	9.946	9.946	9.697	9.697	9.697	9.697	9.448	9.448	9.199	9.199	9.199
YAL053W	1.144	1.144	1.144	1.144	1.642	1.642	1.642	1.642	1.642	1.642	1.642	1.642	1.642	1.642	1.642	1.393	1.393	1.642	2.537	2.537	2.537	2.934	2.934	2.934	2.537	2.537	2.537	2.537	2.537	3.183	3.183	3.183	3.183	3.183	3.183	3.183	3.183	3.183	3.183	3.183	3.58	3.58	3.58	3.58	3.58	3.977	3.977	4.226	4.226
YML085C	16.063	16.312	16.312	16.063	16.063	16.312	16.312	16.312	16.312	16.312	16.312	16.312	16.312	16.312	16.312	16.312	16.312	16.312	16.312	16.709	16.709	16.709	16.709	16.709	16.709	16.709	16.709	16.709	16.709	16.709	16.312	16.312	16.312	16.312	16.312	16.312	16.312	16.312	16.312	16.312	16.312	16.312	16.312	16.312	16.312	16.312	16.312	16.312	16.312
YMR222C	2.436	2.436	2.436	2.436	2.436	2.436	2.436	2.436	2.436	2.436	2.436	2.436	2.436	3.876	3.876	3.876	3.876	3.876	3.876	3.876	3.876	3.876	3.876	3.876	3.876	4.125	4.623	5.269	5.269	5.269	5.518	5.518	5.767	5.767	5.767	5.767	5.767	5.767	5.767	5.767	5.767	5.767	5.767	5.767	5.767	5.767	6.561	6.561	6.561
YMR297W	1.292	1.292	1.292	1.292	1.292	1.292	1.292	1.292	1.292	1.292	1.292	1.44	1.44	3.526	3.526	3.526	3.526	3.526	3.526	3.526	3.526	3.526	3.526	3.526	3.526	3.526	3.526	4.421	4.421	4.421	4.421	4.421	4.421	4.421	4.421	4.421	4.421	4.421	5.666	5.666	5.666	5.666	7.106	7.106	7.106	7.106	7.106	7.503	7.503
YNR007C	12.18	12.826	12.826	12.826	12.826	12.826	11.682	11.285	13.324	12.678	12.678	12.678	13.324	14.118	14.118	14.118	14.118	14.118	14.515	14.515	14.515	14.515	14.515	14.515	14.515	14.515	14.764	14.912	14.912	15.161	15.161	15.161	15.161	15.161	14.764	15.511	15.908	15.908	15.908	15.908	15.908	15.908	15.908	15.908	15.908	15.659	15.659	15.659	15.659
YBR102C	5.915	6.709	7.207	7.456	7.705	8.499	8.499	9.145	9.145	9.145	9.145	9.394	9.394	9.394	9.643	9.643	10.686	10.686	10.686	10.686	11.729	11.978	13.169	13.169	13.667	13.667	13.667	14.71	14.71	14.71	14.71	15.356	15.356	15.356	15.605	15.605	15.605	15.605	15.605	15.605	15.605	15.605	15.605	15.605	15.605	15.605	15.605	15.605	15.854
YMR165C	9.589	9.589	9.69	10.585	11.729	11.729	11.729	11.729	11.729	11.729	12.126	12.126	12.126	12.126	12.126	12.126	12.126	12.126	12.375	12.375	12.375	12.375	12.375	12.375	12.126	12.126	12.126	12.126	11.877	12.92	13.169	13.418	13.418	13.418	13.418	13.418	13.418	13.418	13.418	13.021	13.021	13.021	13.021	13.021	13.021	13.021	13.021	13.021	13.021
YDR365C	3.829	3.829	3.829	3.829	3.829	3.829	3.829	3.829	3.829	3.829	3.829	3.829	3.829	3.829	3.58	3.58	3.58	3.58	3.58	3.58	3.58	3.183	3.183	3.183	3.183	3.183	3.183	3.183	3.183	3.183	3.183	3.183	3.183	3.432	3.681	3.681	3.681	3.035	3.035	3.035	3.035	3.035	3.035	3.035	3.432	3.681	3.681	3.681	3.681
YKL072W	10.592	11.487	11.487	11.487	11.487	11.487	11.487	12.53	12.53	12.927	12.927	12.927	12.927	12.927	13.324	13.324	13.324	13.324	13.324	13.573	13.573	13.573	13.573	13.573	14.219	14.219	14.219	14.219	14.468	14.468	14.468	14.468	14.717	14.717	14.966	14.966	14.966	15.363	15.363	15.363	15.363	15.363	15.612	15.612	15.612	15.612	15.612	15.612	15.612
YGL039W	0.747	0.996	0.996	0.996	1.245	1.245	1.245	1.245	1.245	1.245	1.245	1.245	1.891	1.891	1.891	1.891	1.891	1.891	2.288	2.039	2.288	2.288	2.288	2.288	2.288	2.537	2.288	2.288	2.288	2.288	2.288	2.288	2.288	3.035	3.035	3.035	3.035	3.035	3.035	3.035	3.284	3.284	3.782	3.782	3.782	3.782	3.782	3.782	3.782
YDL052C	10.094	10.094	10.094	10.094	10.094	10.094	10.74	10.74	10.74	10.74	11.137	11.137	11.137	11.137	11.137	11.137	11.137	11.137	10.74	10.74	10.74	10.74	10.491	10.242	9.993	9.993	10.242	10.242	10.242	10.242	10.242	10.242	10.242	10.242	10.242	10.242	10.242	9.993	9.993	9.993	9.993	9.993	9.744	9.744	9.993	9.596	9.596	9.199	9.199
YAR042W	9.051	9.051	9.3	9.3	9.3	9.3	9.3	9.3	9.3	9.3	9.3	9.697	9.697	9.697	9.697	9.697	9.697	9.697	9.697	9.697	9.697	9.697	9.697	9.697	9.448	9.448	9.448	9.845	9.845	9.845	9.845	9.845	9.845	9.845	9.845	9.845	9.596	9.596	9.596	9.596	9.596	9.596	9.596	9.596	9.596	9.596	9.596	9.596	8.95
YGL014W	13.815	13.815	13.815	13.815	13.815	13.566	13.815	13.815	14.064	14.064	13.667	14.064	14.811	14.811	14.811	14.811	14.811	14.811	14.811	14.414	14.414	14.414	14.414	14.414	14.414	14.165	13.768	14.017	14.017	14.017	14.017	14.017	14.017	14.017	14.017	14.017	14.017	14.017	14.017	13.62	13.869	13.869	13.869	13.869	13.869	13.869	13.869	13.62	13.371
YOL058W	1.938	1.938	1.938	1.938	1.938	1.938	1.689	1.689	1.44	1.44	1.44	1.44	1.44	1.44	1.44	1.44	1.837	1.837	1.837	1.837	1.44	1.44	1.44	1.44	1.44	1.44	1.44	1.44	1.44	1.44	1.44	1.689	1.689	1.689	1.689	1.689	1.689	1.689	1.689	2.483	2.732	3.129	3.129	3.378	3.775	3.775	3.775	3.775	3.775
YGR154C	11.884	12.53	12.53	12.53	12.53	12.53	12.53	12.53	13.324	13.324	13.721	13.324	13.324	13.075	13.075	12.577	12.18	11.783	11.783	11.783	11.783	11.783	11.783	11.783	11.783	11.783	11.783	11.534	11.534	11.534	11.285	11.285	11.285	11.285	10.39	9.993	9.993	9.744	9.246	10.39	9.993	9.993	9.993	9.993	9.993	9.993	9.993	9.993	9.993
YPR148C	6.662	6.413	6.413	6.164	6.164	6.164	6.164	6.016	6.561	6.561	6.561	6.561	6.561	6.561	6.561	6.561	6.81	6.81	7.207	7.853	7.853	7.853	7.604	7.604	7.604	7.207	7.207	7.207	7.207	7.207	7.207	7.604	7.604	7.604	7.604	7.604	7.853	7.853	7.853	7.853	7.853	8.102	8.102	8.102	8.499	8.499	8.499	8.499	8.499
YDR060W	6.164	6.413	6.413	6.413	6.413	6.413	6.164	6.662	6.662	6.911	6.911	6.911	7.308	7.308	7.557	7.557	7.557	7.557	7.557	7.557	7.557	7.557	7.557	7.806	7.806	7.806	7.806	7.806	7.806	7.806	7.806	8.055	7.806	7.806	8.055	8.055	8.055	8.055	8.055	8.055	8.055	8.055	8.055	8.055	7.409	7.409	7.409	7.012	7.012
YCL017C	9.098	8.849	8.849	8.849	8.849	8.849	8.203	8.203	7.557	7.16	6.514	6.763	10.141	10.141	10.141	10.141	10.141	10.639	10.639	11.137	11.137	11.137	11.137	11.137	11.137	11.137	11.137	11.635	11.635	11.635	11.635	11.884	11.884	11.884	11.884	11.884	11.884	11.884	11.884	11.884	11.884	12.133	12.133	12.133	12.133	12.133	12.133	12.133	12.133
[truncated: 3,486 more rows]
[truncated: 952 more columns]
