# Supplementary material for: Constitutive turnover of histone H2A.Z at yeast promoters requires the preinitiation complex
Source: eLife. 2016 Jul 20;5:e14243. doi: 10.7554/eLife.14243 (PMC4995100; doi:10.7554/eLife.14243)
Supplement: Figure 3—source data 3. — DOI: http://dx.doi.org/10.7554/eLife.14243.029 [file elife-14243-fig3-data3.zip › Figure_3--source_data_3/SWC5-FRB_TBP-FRB_H2AZ_+RAP.txt]

gene_name	-500	-499	-498	-497	-496	-495	-494	-493	-492	-491	-490	-489	-488	-487	-486	-485	-484	-483	-482	-481	-480	-479	-478	-477	-476	-475	-474	-473	-472	-471	-470	-469	-468	-467	-466	-465	-464	-463	-462	-461	-460	-459	-458	-457	-456	-455	-454	-453	-452
YML068W	0.847	0.847	0.847	0.847	0.847	0.847	0.87	0.87	0.87	0.87	0.87	0.889	0.908	0.908	0.908	0.931	0.931	0.931	0.988	0.988	0.988	0.992	0.992	1.011	1.038	1.038	1.038	1.038	1.08	1.08	1.08	1.08	1.057	1.057	1.057	1.057	1.057	1.057	1.057	1.038	1.038	1.038	1.038	1.038	1.038	1.038	1.038	1.038	1.038
YOL087C	0.636	0.636	0.674	0.712	0.712	0.712	0.712	0.712	0.735	0.735	0.735	0.735	0.735	0.735	0.735	0.735	0.735	0.735	0.735	0.754	0.754	0.777	0.777	0.777	0.777	0.777	0.777	0.8	0.8	0.823	0.823	0.823	0.823	0.823	0.823	0.823	0.804	0.785	0.785	0.785	0.785	0.785	0.785	0.785	0.785	0.785	0.785	0.785	0.785
YER142C	0.271	0.294	0.294	0.294	0.332	0.332	0.332	0.332	0.332	0.309	0.309	0.351	0.351	0.351	0.351	0.37	0.351	0.351	0.351	0.351	0.347	0.431	0.431	0.431	0.431	0.431	0.431	0.431	0.431	0.431	0.431	0.431	0.431	0.431	0.431	0.431	0.431	0.545	0.606	0.606	0.606	0.606	0.606	0.606	0.606	0.606	0.606	0.606	0.606
YLR189C	0.508	0.508	0.508	0.508	0.508	0.508	0.485	0.485	0.466	0.466	0.466	0.466	0.485	0.485	0.485	0.485	0.485	0.485	0.462	0.397	0.317	0.317	0.317	0.317	0.355	0.355	0.374	0.374	0.397	0.397	0.397	0.397	0.397	0.397	0.397	0.397	0.397	0.397	0.397	0.397	0.397	0.397	0.397	0.397	0.397	0.397	0.397	0.397	0.416
YIL051C	0.454	0.431	0.389	0.389	0.37	0.37	0.37	0.37	0.351	0.351	0.29	0.267	0.267	0.267	0.267	0.267	0.267	0.267	0.267	0.267	0.267	0.267	0.229	0.191	0.191	0.191	0.191	0.21	0.21	0.233	0.233	0.233	0.233	0.233	0.252	0.252	0.252	0.252	0.252	0.252	0.252	0.252	0.252	0.252	0.252	0.252	0.252	0.252	0.252
YIL108W	2.877	2.877	2.858	2.858	2.858	2.839	2.839	2.763	2.702	2.549	2.53	2.511	2.511	2.488	2.488	2.389	2.301	2.179	2.137	2.118	2.118	2.118	2.099	2.099	2.099	2.099	2.099	1.908	1.908	1.889	1.889	1.889	1.912	1.912	1.912	1.912	1.912	1.912	1.836	1.836	1.794	1.775	1.775	1.756	1.756	1.561	1.542	1.416	1.256
YBR125C	0.251	0.251	0.251	0.27	0.312	0.312	0.312	0.293	0.293	0.293	0.293	0.293	0.293	0.293	0.293	0.293	0.293	0.293	0.293	0.312	0.358	0.358	0.396	0.396	0.396	0.396	0.396	0.396	0.396	0.396	0.396	0.396	0.396	0.396	0.396	0.377	0.377	0.377	0.377	0.396	0.396	0.396	0.396	0.396	0.396	0.396	0.396	0.396	0.396
YOR279C	0.461	0.461	0.461	0.461	0.461	0.423	0.568	0.568	0.591	0.591	0.572	0.572	0.553	0.553	0.572	0.572	0.572	0.572	0.572	0.591	0.591	0.591	0.629	0.629	0.629	0.629	0.629	0.629	0.61	0.61	0.61	0.694	0.694	0.694	0.694	0.694	0.694	0.694	0.732	0.732	0.732	0.732	0.732	0.732	0.732	0.755	0.755	0.755	0.755
YPL002C	0.301	0.32	0.32	0.32	0.32	0.32	0.32	0.32	0.32	0.32	0.32	0.32	0.32	0.32	0.32	0.32	0.32	0.339	0.358	0.358	0.396	0.396	0.396	0.415	0.415	0.415	0.415	0.415	0.415	0.434	0.457	0.438	0.438	0.499	0.499	0.518	0.518	0.518	0.518	0.518	0.518	0.518	0.518	0.518	0.518	0.518	0.518	0.518	0.518
YNL025C	0.473	0.473	0.473	0.473	0.473	0.473	0.473	0.473	0.473	0.473	0.473	0.473	0.473	0.473	0.473	0.473	0.473	0.473	0.473	0.473	0.473	0.473	0.473	0.473	0.473	0.473	0.473	0.473	0.473	0.473	0.473	0.473	0.473	0.473	0.473	0.473	0.473	0.473	0.473	0.473	0.473	0.473	0.473	0.473	0.473	0.473	0.473	0.473	0.473
YER172C	1.141	1.141	1.217	1.217	1.217	1.217	1.24	1.24	1.259	1.255	1.297	1.297	1.32	1.339	1.339	1.537	1.537	1.537	1.537	1.56	1.56	1.583	1.583	1.583	1.564	1.564	1.564	1.564	1.564	1.583	1.606	1.606	1.606	1.663	1.682	1.682	1.682	1.682	1.682	1.682	1.682	1.701	1.701	1.701	1.701	1.701	1.701	1.701	1.701
YLR067C	0.782	0.828	0.828	0.828	0.889	0.912	0.912	0.912	0.973	0.973	0.973	1.015	1.015	1.015	1.015	1.015	1.015	1.042	1.065	1.065	1.111	1.111	1.134	1.134	1.134	1.134	1.134	1.134	1.134	1.18	1.18	1.18	1.18	1.18	1.18	1.18	1.18	1.18	1.18	1.18	1.18	1.18	1.18	1.203	1.203	1.203	1.203	1.203	1.203
YHR192W	0.328	0.328	0.328	0.366	0.343	0.343	0.343	0.343	0.343	0.366	0.366	0.427	0.427	0.408	0.408	0.408	0.469	0.469	0.45	0.519	0.755	0.831	0.873	0.873	0.873	0.896	0.873	0.873	0.854	0.896	0.919	0.942	0.965	0.965	0.965	0.965	0.965	0.965	0.965	0.988	1.026	1.049	1.049	1.114	1.137	1.137	1.137	1.137	1.137
YEL032W	0.019	0.019	0.019	0.019	0.019	0.019	0.019	0.019	0.019	0.019	0.019	0.019	0.019	0.019	0.019	0.019	0.019	0.019	0.019	0.019	0.019	0.019	0.019	0.019	0.019	0.019	0.019	0.019	0.019	0.019	0.019	0.019	0.019	0.019	0.019	0.019	0.019	0.019	0.019	0.019	0.019	0.019	0.019	0.019	0.019	0.019	0.019	0.019	0.019
YHR166C	0.347	0.347	0.366	0.366	0.366	0.366	0.385	0.385	0.385	0.385	0.385	0.408	0.408	0.408	0.408	0.45	0.45	0.45	0.45	0.45	0.45	0.45	0.507	0.568	0.568	0.568	0.568	0.568	0.587	0.606	0.606	0.606	0.606	0.606	0.606	0.606	0.606	0.606	0.606	0.606	0.606	0.606	0.606	0.606	0.606	0.606	0.606	0.606	0.606
YJR096W	1.374	1.374	1.374	1.374	1.393	1.393	1.393	1.393	1.393	1.393	1.393	1.393	1.412	1.412	1.412	1.412	1.412	1.408	1.454	1.454	1.454	1.454	1.454	1.435	1.435	1.435	1.435	1.435	1.435	1.435	1.435	1.435	1.435	1.435	1.435	1.397	1.397	1.397	1.397	1.397	1.374	1.374	1.374	1.374	1.374	1.374	1.351	1.332	1.332
YPR085C	0.255	0.255	0.255	0.255	0.255	0.255	0.324	0.484	0.522	0.816	0.816	0.835	0.835	0.881	0.881	0.881	0.862	0.919	0.942	0.942	1.068	1.068	1.068	1.068	1.091	1.091	1.129	1.129	1.129	1.129	1.129	1.129	1.148	1.148	1.148	1.148	1.148	1.148	1.148	1.148	1.148	1.148	1.148	1.148	1.171	1.19	1.19	1.19	1.19
YOR382W	1.042	1.042	1.042	1.042	1.042	1.019	1.019	1.019	1.038	1.038	1.038	1.057	1.08	1.08	1.08	1.08	1.08	1.08	1.08	1.08	1.08	1.08	1.08	1.08	1.08	1.08	1.08	1.061	1.084	1.103	1.126	1.126	1.126	1.126	1.126	1.103	1.103	1.103	1.103	1.103	1.103	1.103	1.103	1.08	1.042	1.061	1.061	1.061	1.061
YOR155C	0.271	0.271	0.271	0.271	0.275	0.294	0.271	0.29	0.29	0.29	0.29	0.313	0.351	0.519	0.58	0.729	0.729	0.729	0.729	0.729	0.729	0.729	0.729	0.729	0.729	0.729	0.729	0.729	0.729	0.748	0.798	0.798	0.836	0.836	0.836	0.836	0.836	0.836	0.897	1	1.019	1.019	1.019	1.065	1.088	1.088	1.088	1.088	1.088
YIL098C	0.29	0.267	0.267	0.267	0.267	0.244	0.244	0.263	0.263	0.263	0.263	0.263	0.263	0.263	0.24	0.24	0.24	0.24	0.24	0.24	0.24	0.24	0.24	0.24	0.221	0.221	0.24	0.24	0.24	0.24	0.24	0.305	0.347	0.347	0.385	0.366	0.366	0.366	0.366	0.343	0.4	0.606	0.709	0.728	0.728	0.747	0.747	0.747	0.747
YBR037C	0.542	0.542	0.542	0.542	0.542	0.542	0.542	0.542	0.504	0.481	0.481	0.481	0.481	0.481	0.481	0.481	0.439	0.439	0.439	0.439	0.439	0.416	0.416	0.416	0.397	0.374	0.355	0.374	0.374	0.374	0.374	0.374	0.374	0.374	0.374	0.328	0.328	0.328	0.328	0.328	0.328	0.328	0.267	0.267	0.267	0.267	0.267	0.229	0.248
YNL113W	1.58	1.58	1.58	1.58	1.58	1.58	1.58	1.58	1.58	1.58	1.58	1.58	1.58	1.58	1.58	1.542	1.542	1.542	1.519	1.519	1.519	1.477	1.477	1.477	1.435	1.435	1.397	1.397	1.397	1.378	1.336	1.336	1.336	1.336	1.336	1.294	1.164	1.118	1.118	1.118	1.118	1.118	1.053	1.053	1.053	1.053	1.053	1.053	1.034
YLR055C	0.019	0.019	0.019	0.019	0	0	0	0	0	0	0	0	0	0	0	0	0	0	0	0	0	0	0	0	0	0	0	0	0	0	0	0	0	0	0	0	0	0	0	0	0	0	0	0	0	0	0	0	0
YLR363W-A	0.931	0.954	0.954	0.954	0.954	0.954	0.935	0.935	0.935	0.935	0.935	0.935	0.935	0.935	0.935	0.935	0.935	0.935	0.954	0.954	0.954	0.954	0.954	0.954	0.954	0.954	0.954	0.954	0.954	0.954	0.954	0.954	0.954	0.954	0.954	0.954	0.954	0.954	0.954	0.954	0.954	0.935	0.935	0.935	0.935	0.935	0.935	0.935	0.935
YDR465C	3.291	3.291	3.31	3.31	3.31	3.31	3.31	3.31	3.31	3.31	3.31	3.31	3.31	3.31	3.31	3.31	3.31	3.291	3.291	3.272	3.253	3.253	3.253	3.253	3.272	3.272	3.272	3.272	3.272	3.272	3.272	3.272	3.272	3.272	3.272	3.272	3.249	3.249	3.249	3.207	3.104	3.104	3.02	2.997	2.955	2.955	2.913	2.913	2.726
YFR034C	0.523	0.523	0.523	0.523	0.523	0.523	0.542	0.542	0.565	0.565	0.565	0.565	0.565	0.565	0.565	0.565	0.565	0.546	0.546	0.546	0.527	0.527	0.527	0.527	0.508	0.508	0.508	0.508	0.508	0.508	0.527	0.527	0.504	0.504	0.504	0.504	0.504	0.504	0.504	0.504	0.504	0.504	0.504	0.504	0.504	0.504	0.504	0.504	0.504
YCR069W	0.947	0.947	0.947	0.947	0.947	0.947	0.947	0.947	0.947	0.947	0.947	0.947	0.966	0.966	0.966	0.966	0.966	0.985	0.985	0.985	0.985	0.985	0.985	0.985	0.985	0.985	0.985	0.985	0.985	0.985	0.985	0.985	0.985	0.985	0.985	0.985	0.985	0.966	0.966	0.943	0.943	0.962	0.962	0.939	0.874	0.851	0.851	0.851	0.851
YML027W	0.549	0.568	0.568	0.568	0.568	0.568	0.568	0.549	0.549	0.549	0.549	0.53	0.53	0.53	0.553	0.553	0.553	0.553	0.553	0.572	0.572	0.572	0.572	0.572	0.572	0.572	0.572	0.572	0.572	0.572	0.572	0.572	0.572	0.553	0.553	0.534	0.534	0.534	0.534	0.534	0.534	0.534	0.515	0.496	0.496	0.496	0.496	0.496	0.496
YPL133C	0.343	0.324	0.282	0.259	0.259	0.259	0.259	0.259	0.259	0.236	0.236	0.274	0.293	0.293	0.293	0.293	0.274	0.274	0.274	0.274	0.274	0.274	0.274	0.312	0.312	0.312	0.312	0.335	0.343	0.343	0.324	0.324	0.324	0.324	0.324	0.324	0.324	0.324	0.324	0.393	0.435	0.454	0.454	0.454	0.454	0.454	0.477	0.477	0.477
YNL176C	0.531	0.531	0.531	0.531	0.531	0.554	0.554	0.554	0.554	0.596	0.634	0.634	0.634	0.634	0.634	0.653	0.653	0.653	0.653	0.672	0.672	0.695	0.733	0.771	0.771	0.771	0.771	0.771	0.794	0.794	0.794	0.794	0.794	0.794	0.794	0.794	0.794	0.794	0.794	0.794	0.794	0.794	0.794	0.794	0.794	0.794	0.794	0.794	0.794
YOL121C	0.156	0.175	0.198	0.198	0.198	0.198	0.198	0.198	0.198	0.198	0.217	0.217	0.236	0.236	0.236	0.236	0.236	0.236	0.259	0.259	0.259	0.259	0.259	0.259	0.259	0.259	0.297	0.297	0.32	0.32	0.32	0.32	0.32	0.32	0.32	0.32	0.32	0.32	0.32	0.32	0.32	0.32	0.339	0.339	0.339	0.339	0.339	0.339	0.339
YOL148C	0.793	0.812	0.812	0.812	0.812	0.812	0.812	0.789	0.751	0.835	0.877	0.896	0.896	0.957	0.957	0.957	0.957	0.957	0.919	0.942	1.022	1.003	1.049	1.049	1.049	1.137	1.137	1.137	1.137	1.118	1.118	1.118	1.137	1.137	1.137	1.137	1.118	1.118	1.118	1.118	1.118	1.175	1.194	1.236	1.236	1.236	1.236	1.236	1.236
YKL216W	0.709	0.709	0.709	0.732	0.732	0.732	0.732	0.732	0.732	0.751	0.751	0.774	0.774	0.774	0.774	0.774	0.812	0.812	0.812	0.812	0.812	0.812	0.812	0.812	0.812	0.812	0.812	0.812	0.812	0.812	0.812	0.812	0.812	0.812	0.812	0.812	0.812	0.812	0.812	0.812	0.812	0.812	0.812	0.812	0.812	0.812	0.812	0.812	0.812
YBL087C	0.591	0.736	0.759	0.759	0.759	0.763	0.763	0.763	0.763	0.763	0.763	0.763	0.763	0.763	0.763	0.763	0.763	0.763	0.763	0.763	0.763	0.763	0.763	0.763	0.763	0.763	0.763	0.763	0.763	0.763	0.763	0.782	0.805	0.805	0.805	0.824	0.824	0.824	0.824	0.824	0.824	0.824	0.824	0.824	0.824	0.824	0.824	0.824	0.824
YKL091C	0.484	0.484	0.484	0.484	0.484	0.465	0.465	0.465	0.465	0.465	0.465	0.465	0.465	0.465	0.465	0.465	0.465	0.446	0.446	0.427	0.427	0.389	0.328	0.328	0.286	0.286	0.286	0.347	0.37	0.37	0.389	0.389	0.389	0.389	0.389	0.37	0.37	0.37	0.37	0.389	0.389	0.389	0.389	0.389	0.389	0.389	0.389	0.389	0.389
YLL026W	0.332	0.332	0.332	0.332	0.332	0.313	0.313	0.332	0.309	0.286	0.286	0.286	0.286	0.286	0.29	0.29	0.29	0.29	0.29	0.29	0.29	0.29	0.29	0.29	0.252	0.225	0.248	0.248	0.248	0.313	0.313	0.313	0.313	0.336	0.336	0.336	0.336	0.313	0.313	0.29	0.29	0.309	0.351	0.374	0.397	0.397	0.397	0.397	0.397
YDR194C	1.927	1.927	1.927	1.927	1.927	1.927	1.927	1.927	1.927	1.927	1.927	1.927	1.927	1.927	1.927	1.927	1.927	1.927	1.927	1.927	1.927	1.927	1.927	1.927	1.927	1.927	1.927	1.927	1.927	1.927	1.927	1.927	1.881	1.881	1.881	1.881	1.881	1.881	1.881	1.816	1.816	1.816	1.816	1.816	1.816	1.816	1.816	1.797	1.797
YMR182C	0	0	0	0	0	0	0	0	0	0	0	0	0	0	0	0.019	0.038	0.038	0.038	0.061	0.061	0.061	0.061	0.061	0.061	0.061	0.061	0.061	0.061	0.061	0.061	0.061	0.061	0.061	0.061	0.061	0.061	0.061	0.061	0.061	0.061	0.061	0.061	0.061	0.061	0.061	0.061	0.061	0.061
YHR051W	0.976	0.976	0.976	0.976	0.976	0.976	0.976	0.976	0.976	0.976	0.976	0.976	0.976	0.976	0.976	0.995	0.995	0.995	0.995	0.995	0.995	0.995	0.995	0.995	0.972	0.972	0.972	0.972	0.972	0.972	0.972	0.972	0.972	0.972	0.972	0.972	0.972	0.972	0.972	0.995	0.995	0.995	0.995	0.995	0.995	0.972	0.972	0.972	0.972
YCL025C	0.019	0.019	0.019	0.019	0.019	0.019	0.019	0.019	0.019	0.019	0.019	0.019	0.019	0.019	0.019	0.019	0.019	0.019	0.019	0.019	0.019	0.019	0.019	0.019	0.019	0.019	0.038	0.038	0.038	0.038	0.038	0.038	0.038	0.038	0.038	0.038	0.038	0.038	0.038	0.038	0.038	0.038	0.038	0.038	0.038	0.038	0.038	0.038	0.038
YLR285W	0.488	0.488	0.488	0.488	0.488	0.488	0.488	0.488	0.488	0.488	0.488	0.488	0.488	0.488	0.488	0.488	0.488	0.488	0.488	0.507	0.507	0.507	0.507	0.507	0.507	0.507	0.507	0.53	0.53	0.53	0.53	0.53	0.53	0.53	0.53	0.53	0.53	0.53	0.511	0.511	0.511	0.572	0.61	0.61	0.61	0.61	0.61	0.61	0.61
YGR188C	0.465	0.465	0.465	0.465	0.465	0.465	0.465	0.484	0.545	0.545	0.545	0.564	0.564	0.564	0.564	0.564	0.648	0.648	0.648	0.667	0.686	0.686	0.686	0.686	0.686	0.686	0.686	0.686	0.686	0.686	0.686	0.686	0.686	0.686	0.686	0.686	0.686	0.686	0.686	0.686	0.686	0.686	0.709	0.709	0.709	0.709	0.709	0.709	0.709
YBL098W	0.309	0.309	0.309	0.309	0.309	0.309	0.309	0.309	0.309	0.263	0.263	0.244	0.244	0.244	0.244	0.244	0.244	0.244	0.244	0.244	0.244	0.244	0.244	0.206	0.187	0.187	0.187	0.187	0.187	0.164	0.164	0.145	0.145	0.145	0.145	0.145	0.164	0.164	0.164	0.122	0.122	0.08	0.061	0.103	0.103	0.103	0.103	0.103	0.126
YJL090C	0.023	0.023	0.023	0.046	0.069	0.069	0.069	0.069	0.069	0.069	0.069	0.088	0.088	0.088	0.088	0.107	0.107	0.107	0.107	0.13	0.13	0.13	0.153	0.153	0.153	0.153	0.195	0.195	0.195	0.195	0.195	0.195	0.195	0.195	0.214	0.214	0.214	0.214	0.214	0.256	0.256	0.256	0.256	0.275	0.336	0.393	0.393	0.393	0.393
YGR173W	0.187	0.187	0.187	0.187	0.187	0.187	0.187	0.187	0.206	0.206	0.206	0.206	0.29	0.29	0.385	0.385	0.404	0.404	0.404	0.404	0.442	0.465	0.465	0.465	0.465	0.465	0.465	0.465	0.465	0.465	0.465	0.465	0.465	0.465	0.465	0.465	0.465	0.465	0.465	0.465	0.465	0.465	0.465	0.465	0.465	0.465	0.465	0.465	0.465
YGL256W	0.394	0.528	0.528	0.547	0.642	0.699	0.699	0.699	0.699	0.699	0.741	0.741	0.783	0.783	0.783	0.783	0.783	0.783	0.783	0.783	0.806	0.802	0.783	0.783	0.783	0.783	0.783	0.783	0.783	0.783	0.783	0.783	0.783	0.783	0.783	0.783	0.783	0.783	0.783	0.783	0.783	0.783	0.783	0.783	0.783	0.783	0.783	0.783	0.783
YBR097W	0.305	0.343	0.343	0.343	0.343	0.343	0.343	0.301	0.32	0.32	0.32	0.32	0.32	0.32	0.32	0.32	0.32	0.358	0.358	0.358	0.377	0.377	0.377	0.377	0.358	0.358	0.358	0.358	0.358	0.339	0.339	0.362	0.385	0.385	0.404	0.404	0.488	0.488	0.488	0.488	0.488	0.488	0.488	0.488	0.488	0.511	0.511	0.511	0.473
YKL167C	0.45	0.45	0.45	0.45	0.45	0.427	0.427	0.427	0.427	0.427	0.427	0.427	0.427	0.427	0.427	0.427	0.427	0.427	0.446	0.446	0.446	0.446	0.446	0.446	0.446	0.446	0.446	0.446	0.446	0.446	0.446	0.404	0.404	0.404	0.404	0.404	0.324	0.324	0.324	0.324	0.347	0.347	0.347	0.347	0.351	0.351	0.351	0.351	0.351
YKR013W	1.947	1.966	1.966	1.966	1.966	1.966	1.966	1.966	1.966	1.966	1.966	1.966	1.966	1.966	1.966	1.966	1.947	1.947	1.947	1.947	1.928	1.905	1.905	1.905	1.905	1.859	1.859	1.859	1.859	1.859	1.859	1.859	1.878	1.855	1.752	1.622	1.603	1.603	1.603	1.603	1.603	1.603	1.603	1.603	1.58	1.58	1.58	1.58	1.58
YIL139C	0.557	0.557	0.557	0.557	0.557	0.557	0.557	0.58	0.58	0.58	0.58	0.58	0.58	0.58	0.58	0.58	0.58	0.58	0.58	0.557	0.576	0.576	0.576	0.576	0.576	0.576	0.557	0.557	0.557	0.557	0.557	0.599	0.599	0.599	0.599	0.599	0.58	0.58	0.58	0.58	0.58	0.58	0.58	0.58	0.58	0.58	0.58	0.58	0.58
YNL036W	0.263	0.263	0.263	0.263	0.221	0.221	0.179	0.16	0.16	0.16	0.16	0.118	0.118	0.099	0.057	0.057	0.038	0.038	0.038	0.038	0.057	0.057	0.057	0.057	0.057	0.057	0.057	0.057	0.057	0.057	0.057	0.038	0.038	0.038	0.038	0.038	0.038	0.038	0.038	0.038	0.038	0.019	0.019	0.019	0.019	0.019	0.019	0.019	0.019
YDL121C	0.892	0.892	0.892	0.911	0.911	0.911	0.911	0.911	0.892	0.892	0.911	0.911	0.934	0.934	0.934	0.934	0.934	0.934	0.953	0.953	0.953	0.953	0.953	0.953	0.953	0.934	0.934	0.934	0.934	0.934	0.934	0.934	0.934	0.934	0.934	0.934	0.93	0.93	0.93	0.93	0.93	0.93	0.93	0.93	0.93	0.93	0.93	0.911	0.911
YML128C	1.248	1.248	1.248	1.248	1.248	1.29	1.29	1.29	1.29	1.29	1.29	1.29	1.29	1.29	1.29	1.29	1.313	1.313	1.313	1.313	1.313	1.313	1.29	1.29	1.313	1.313	1.313	1.313	1.313	1.313	1.313	1.313	1.313	1.313	1.313	1.313	1.313	1.313	1.313	1.294	1.294	1.294	1.294	1.294	1.294	1.294	1.294	1.294	1.294
YLR319C	1.325	1.325	1.405	1.424	1.424	1.424	1.424	1.443	1.443	1.443	1.443	1.485	1.485	1.607	1.649	1.867	1.867	1.867	1.867	1.89	1.89	1.89	1.89	1.89	1.909	1.955	1.955	1.955	1.955	1.955	1.955	1.955	1.955	1.974	1.974	1.974	1.974	1.974	1.974	1.974	2.012	2.012	2.012	2.012	2.012	2.012	2.012	2.012	2.012
YER100W	4.099	4.099	4.099	4.099	4.099	4.099	4.099	4.179	4.16	4.16	4.16	4.16	4.16	4.16	4.16	4.16	4.137	4.137	4.156	4.156	4.156	4.156	4.156	4.156	4.156	4.156	4.156	4.156	4.156	4.156	4.156	4.156	4.11	4.011	4.011	4.011	4.011	4.011	4.011	4.011	4.011	4.011	3.992	3.973	3.973	3.973	3.95	3.931	3.931
YDR167W	0.179	0.179	0.198	0.221	0.221	0.221	0.221	0.244	0.244	0.225	0.225	0.206	0.206	0.164	0.164	0.164	0.183	0.202	0.259	0.259	0.259	0.259	0.259	0.358	0.358	0.377	0.377	0.377	0.377	0.377	0.377	0.396	0.396	0.396	0.396	0.396	0.396	0.396	0.419	0.419	0.461	0.461	0.556	0.617	0.617	0.617	0.617	0.617	0.617
YMR234W	0.526	0.526	0.507	0.465	0.446	0.446	0.446	0.347	0.347	0.347	0.347	0.328	0.347	0.366	0.366	0.389	0.389	0.389	0.389	0.389	0.408	0.412	0.412	0.412	0.412	0.431	0.473	0.473	0.473	0.473	0.473	0.473	0.492	0.492	0.492	0.473	0.473	0.542	0.519	0.519	0.519	0.519	0.519	0.519	0.519	0.538	0.538	0.538	0.538
YPL158C	0.943	0.985	0.985	0.985	1.004	1.004	1.05	1.05	1.031	1.031	1.096	1.157	1.18	1.245	1.245	1.283	1.344	1.367	1.386	1.386	1.386	1.386	1.405	1.405	1.428	1.428	1.451	1.474	1.493	1.493	1.493	1.581	1.581	1.581	1.6	1.6	1.6	1.6	1.6	1.6	1.6	1.6	1.6	1.6	1.6	1.6	1.6	1.6	1.6
YAL003W	0.038	0.038	0.038	0.038	0.038	0.038	0.038	0.038	0	0	0	0	0	0	0	0	0	0	0	0	0	0	0	0	0	0	0	0	0	0	0	0	0	0	0	0	0	0	0	0	0	0	0	0	0	0	0	0	0
YLR289W	0.389	0.389	0.389	0.389	0.389	0.389	0.37	0.347	0.347	0.347	0.347	0.286	0.286	0.267	0.248	0.248	0.248	0.248	0.267	0.267	0.267	0.267	0.267	0.267	0.267	0.267	0.267	0.21	0.21	0.21	0.21	0.21	0.21	0.21	0.21	0.21	0.21	0.187	0.122	0.122	0.122	0.141	0.141	0.141	0.141	0.141	0.141	0.141	0.141
YER171W	0.752	0.775	0.756	0.756	0.756	0.756	0.756	0.756	0.756	0.756	0.756	0.756	0.756	0.756	0.775	0.775	0.794	0.794	0.794	0.775	0.775	0.714	0.649	0.649	0.668	0.668	0.668	0.668	0.668	0.668	0.668	0.668	0.687	0.687	0.687	0.687	0.668	0.649	0.649	0.649	0.649	0.649	0.649	0.649	0.649	0.649	0.649	0.649	0.649
YPL217C	0.278	0.278	0.278	0.278	0.278	0.278	0.278	0.278	0.297	0.297	0.32	0.32	0.362	0.362	0.362	0.381	0.404	0.404	0.404	0.427	0.427	0.446	0.446	0.446	0.446	0.446	0.446	0.446	0.45	0.45	0.45	0.45	0.45	0.45	0.492	0.515	0.515	0.515	0.515	0.492	0.492	0.492	0.492	0.492	0.492	0.492	0.492	0.492	0.492
YER039C	1.25	1.25	1.25	1.25	1.25	1.25	1.25	1.25	1.25	1.25	1.25	1.292	1.33	1.353	1.422	1.422	1.422	1.422	1.422	1.422	1.422	1.422	1.422	1.422	1.422	1.422	1.445	1.445	1.445	1.445	1.445	1.464	1.46	1.502	1.525	1.525	1.525	1.525	1.525	1.525	1.525	1.525	1.525	1.525	1.525	1.525	1.525	1.525	1.525
YDR178W	0.366	0.366	0.347	0.347	0.328	0.328	0.328	0.328	0.37	0.45	0.492	0.492	0.492	0.492	0.492	0.492	0.538	0.538	0.538	0.538	0.538	0.538	0.557	0.557	0.557	0.58	0.58	0.58	0.538	0.538	0.538	0.584	0.565	0.588	0.588	0.588	0.588	0.588	0.588	0.588	0.607	0.584	0.603	0.622	0.622	0.641	0.641	0.641	0.641
YOR256C	0.355	0.355	0.355	0.355	0.286	0.267	0.267	0.141	0.141	0.141	0.141	0.122	0.122	0.122	0.122	0.16	0.16	0.16	0.16	0.16	0.16	0.16	0.141	0.145	0.126	0.107	0.107	0.107	0.126	0.122	0.122	0.122	0.122	0.145	0.164	0.271	0.332	0.332	0.332	0.332	0.332	0.332	0.355	0.42	0.42	0.42	0.485	0.485	0.485
YJL129C	0.626	0.626	0.649	0.649	0.649	0.649	0.687	0.687	0.687	0.687	0.687	0.687	0.687	0.687	0.687	0.687	0.687	0.687	0.687	0.687	0.687	0.687	0.687	0.687	0.687	0.687	0.687	0.687	0.687	0.687	0.687	0.687	0.687	0.687	0.687	0.687	0.687	0.687	0.687	0.687	0.687	0.687	0.687	0.687	0.687	0.687	0.687	0.687	0.687
YBR111W-A	0.591	0.591	0.61	0.61	0.61	0.61	0.61	0.61	0.61	0.61	0.61	0.61	0.61	0.633	0.652	0.652	0.671	0.721	0.721	0.721	0.721	0.721	0.74	0.74	0.74	0.74	0.74	0.74	0.763	0.763	0.744	0.744	0.744	0.744	0.744	0.721	0.767	0.767	0.767	0.767	0.767	0.767	0.767	0.767	0.767	0.767	0.79	0.79	0.832
YDR407C	0.855	0.855	0.855	0.855	0.855	0.855	0.855	0.855	0.855	0.832	0.832	0.832	0.832	0.832	0.832	0.832	0.832	0.832	0.832	0.832	0.832	0.832	0.832	0.832	0.832	0.832	0.832	0.832	0.832	0.832	0.832	0.832	0.832	0.832	0.832	0.832	0.832	0.832	0.832	0.851	0.851	0.851	0.851	0.851	0.851	0.832	0.832	0.832	0.832
YBL099W	1.511	1.511	1.511	1.511	1.511	1.511	1.511	1.511	1.492	1.492	1.492	1.469	1.385	1.362	1.343	1.343	1.362	1.301	1.179	1.179	1.076	1.011	1.011	1.011	1.011	0.931	0.931	0.931	0.931	0.931	0.931	0.931	0.874	0.851	0.851	0.786	0.786	0.652	0.534	0.301	0.301	0.301	0.301	0.301	0.282	0.282	0.282	0.282	0.282
YNR061C	0	0	0	0	0	0	0	0	0	0	0	0	0	0	0	0	0	0.023	0.023	0.023	0.046	0.046	0.046	0.046	0.046	0.046	0.046	0.046	0.046	0.046	0.065	0.065	0.065	0.065	0.065	0.065	0.103	0.126	0.126	0.126	0.126	0.126	0.126	0.126	0.126	0.126	0.164	0.183	0.267
YER091C	0	0	0	0	0	0	0	0	0	0	0	0	0	0	0	0	0	0	0	0	0	0	0	0	0	0	0	0	0	0	0	0	0	0	0	0	0	0	0	0	0	0	0	0	0	0	0	0	0
YHR079C	0.843	0.843	0.843	0.885	0.885	0.885	0.885	0.885	0.885	0.885	0.885	0.885	0.862	0.862	0.881	0.904	0.904	0.904	0.904	0.904	0.904	0.904	0.904	0.904	0.904	0.904	0.885	0.885	0.885	0.885	0.904	0.904	0.904	0.904	0.904	0.904	0.904	0.904	0.904	0.904	0.904	0.904	0.904	0.904	0.904	0.904	0.904	0.904	0.904
YDR422C	0.42	0.42	0.42	0.42	0.485	0.485	0.485	0.504	0.504	0.527	0.569	0.569	0.611	0.611	0.611	0.611	0.611	0.611	0.611	0.611	0.611	0.611	0.611	0.611	0.611	0.611	0.611	0.611	0.611	0.611	0.611	0.611	0.611	0.611	0.611	0.611	0.611	0.611	0.611	0.634	0.634	0.634	0.634	0.653	0.653	0.653	0.653	0.653	0.653
YDR078C	0.164	0.187	0.206	0.206	0.206	0.206	0.206	0.206	0.164	0.202	0.202	0.202	0.202	0.202	0.202	0.202	0.24	0.24	0.259	0.259	0.259	0.282	0.282	0.282	0.282	0.282	0.282	0.282	0.282	0.282	0.282	0.263	0.244	0.267	0.286	0.286	0.286	0.286	0.286	0.286	0.286	0.286	0.286	0.305	0.305	0.305	0.305	0.305	0.305
YDR348C	0.748	0.748	0.748	0.748	0.748	0.748	0.748	0.748	0.748	0.748	0.748	0.748	0.706	0.702	0.702	0.702	0.702	0.679	0.679	0.679	0.679	0.679	0.679	0.679	0.679	0.679	0.679	0.679	0.679	0.679	0.679	0.679	0.679	0.679	0.679	0.679	0.679	0.679	0.679	0.679	0.679	0.679	0.679	0.679	0.656	0.656	0.656	0.656	0.656
YMR288W	0.382	0.382	0.397	0.397	0.397	0.397	0.397	0.435	0.435	0.542	0.542	0.542	0.542	0.542	0.519	0.538	0.538	0.538	0.538	0.557	0.557	0.557	0.599	0.599	0.599	0.637	0.66	0.66	0.66	0.736	0.9	1.026	1.125	1.125	1.125	1.209	1.251	1.251	1.251	1.251	1.251	1.251	1.251	1.251	1.274	1.274	1.274	1.274	1.274
YDL117W	0.122	0.16	0.225	0.286	0.305	0.305	0.347	0.347	0.366	0.385	0.385	0.385	0.385	0.385	0.385	0.385	0.385	0.385	0.385	0.385	0.385	0.404	0.404	0.404	0.404	0.404	0.404	0.404	0.404	0.404	0.404	0.404	0.404	0.404	0.404	0.404	0.404	0.404	0.404	0.404	0.404	0.404	0.404	0.404	0.404	0.404	0.404	0.404	0.404
YHL023C	0.309	0.328	0.423	0.423	0.446	0.484	0.484	0.484	0.484	0.484	0.484	0.484	0.484	0.488	0.545	0.568	0.545	0.568	0.568	0.633	0.633	0.633	0.633	0.675	0.675	0.675	0.675	0.675	0.656	0.656	0.675	0.675	0.675	0.675	0.675	0.675	0.675	0.675	0.694	0.694	0.694	0.717	0.671	0.671	0.759	0.759	0.778	0.778	0.881
YER107C	0.149	0.149	0.149	0.149	0.149	0.149	0.172	0.21	0.271	0.271	0.271	0.271	0.29	0.29	0.309	0.309	0.328	0.328	0.328	0.328	0.351	0.351	0.393	0.393	0.435	0.435	0.492	0.511	0.629	0.629	0.629	0.629	0.648	0.648	0.648	0.648	0.648	0.648	0.648	0.648	0.648	0.648	0.648	0.648	0.648	0.648	0.648	0.648	0.648
YCR035C	0.709	0.686	0.686	0.686	0.686	0.686	0.686	0.686	0.663	0.663	0.663	0.663	0.663	0.663	0.663	0.663	0.663	0.663	0.621	0.621	0.621	0.621	0.621	0.621	0.621	0.621	0.621	0.621	0.564	0.541	0.541	0.541	0.541	0.541	0.541	0.541	0.541	0.541	0.541	0.541	0.541	0.541	0.541	0.541	0.541	0.541	0.385	0.301	0.217
YGL128C	1.056	1.056	1.079	1.079	1.079	1.079	1.079	1.079	1.079	1.098	1.098	1.098	1.098	1.098	1.098	1.098	1.098	1.075	1.075	1.075	1.075	1.075	1.098	1.098	1.098	1.098	1.098	1.098	1.098	1.098	1.098	1.098	1.098	1.098	1.098	1.098	1.098	1.098	1.098	1.098	1.098	1.098	1.098	1.06	1.06	1.041	1.041	1.041	1.041
YKL028W	0	0	0	0	0	0	0	0	0	0	0	0	0	0	0	0	0	0	0	0	0	0	0	0	0	0	0.019	0.019	0.019	0.019	0.019	0.019	0.019	0.019	0.019	0.019	0.019	0.019	0.019	0.019	0.019	0.019	0.019	0.019	0.019	0.019	0.019	0.019	0.019
YJL059W	0.591	0.591	0.591	0.572	0.572	0.572	0.572	0.572	0.572	0.591	0.572	0.595	0.595	0.595	0.595	0.595	0.595	0.595	0.595	0.595	0.595	0.595	0.595	0.595	0.595	0.595	0.595	0.595	0.595	0.595	0.595	0.595	0.595	0.595	0.595	0.595	0.595	0.595	0.595	0.595	0.595	0.595	0.595	0.595	0.595	0.595	0.595	0.595	0.595
YKR085C	0.275	0.275	0.275	0.275	0.214	0.195	0.172	0.149	0.149	0.191	0.191	0.191	0.191	0.191	0.21	0.21	0.21	0.21	0.21	0.21	0.168	0.168	0.168	0.168	0.229	0.275	0.722	0.722	0.722	0.905	0.905	0.905	0.905	0.905	0.905	0.905	0.905	0.905	0.924	0.924	0.924	0.924	0.943	0.943	0.981	0.981	0.981	0.981	0.981
YDR182W	0.518	0.56	0.602	0.663	0.663	0.705	0.728	0.728	0.728	0.728	0.728	0.728	0.728	0.728	0.728	0.728	0.728	0.766	0.785	0.785	0.827	0.827	0.827	0.827	0.827	0.827	0.827	0.873	0.873	0.873	0.873	0.892	0.892	0.892	0.892	0.892	0.892	0.892	0.892	0.892	0.892	0.911	0.911	0.911	0.911	0.911	0.911	0.892	0.892
YFL007W	0.542	0.542	0.542	0.542	0.565	0.565	0.565	0.565	0.565	0.584	0.584	0.584	0.584	0.584	0.584	0.584	0.584	0.584	0.584	0.603	0.603	0.603	0.603	0.603	0.603	0.603	0.603	0.603	0.603	0.603	0.603	0.603	0.603	0.603	0.603	0.603	0.603	0.603	0.603	0.603	0.603	0.603	0.603	0.603	0.603	0.603	0.603	0.603	0.603
YBL045C	0.065	0.065	0.065	0.065	0.065	0.065	0.065	0.065	0.065	0.065	0.065	0.065	0.065	0.065	0.065	0.065	0.065	0.065	0.065	0.065	0.065	0.065	0.065	0.065	0.065	0.065	0.065	0.065	0.065	0.065	0.065	0.042	0.042	0.042	0.042	0.042	0.042	0.042	0.042	0.042	0.042	0.042	0.042	0.042	0.042	0.042	0.042	0.042	0.042
YOR249C	0.374	0.374	0.374	0.317	0.317	0.317	0.317	0.252	0.313	0.397	0.477	0.5	0.523	0.523	0.523	0.523	0.523	0.523	0.546	0.546	0.565	0.565	0.546	0.546	0.523	0.523	0.523	0.523	0.523	0.523	0.523	0.523	0.523	0.523	0.523	0.504	0.542	0.523	0.523	0.622	0.622	0.622	0.622	0.622	0.66	0.679	0.717	0.717	0.717
YLR284C	1.753	1.753	1.711	1.711	1.711	1.711	1.73	1.772	1.791	1.852	1.932	1.955	1.955	1.955	1.978	1.997	1.997	1.997	2.016	2.016	2.123	2.123	2.142	2.165	2.165	2.188	2.207	2.207	2.226	2.226	2.226	2.226	2.226	2.203	2.203	2.203	2.203	2.203	2.203	2.203	2.203	2.165	2.165	2.165	2.165	2.184	2.184	2.184	2.184
YDR456W	0.309	0.561	0.561	0.561	0.561	0.561	0.561	0.561	0.603	0.603	0.603	0.603	0.603	0.603	0.603	0.603	0.603	0.603	0.626	0.626	0.645	0.645	0.645	0.645	0.645	0.645	0.645	0.645	0.645	0.645	0.645	0.645	0.668	0.706	0.729	0.729	0.748	0.767	0.767	0.786	0.786	0.805	0.824	0.824	0.824	0.824	0.824	0.824	0.866
YJL159W	0.496	0.496	0.496	0.496	0.496	0.496	0.496	0.496	0.45	0.469	0.469	0.469	0.469	0.469	0.469	0.469	0.469	0.469	0.469	0.469	0.469	0.446	0.446	0.446	0.446	0.446	0.446	0.446	0.446	0.446	0.446	0.446	0.446	0.446	0.423	0.423	0.4	0.381	0.362	0.324	0.324	0.324	0.324	0.324	0.324	0.286	0.286	0.286	0.286
YHR062C	0.371	0.413	0.367	0.367	0.348	0.348	0.367	0.367	0.424	0.424	0.424	0.424	0.424	0.424	0.424	0.424	0.424	0.424	0.424	0.424	0.424	0.424	0.401	0.447	0.447	0.447	0.447	0.447	0.447	0.47	0.47	0.493	0.493	0.47	0.47	0.47	0.47	0.47	0.47	0.47	0.47	0.47	0.47	0.447	0.47	0.489	0.489	0.489	0.489
YDR539W	0.793	0.755	0.755	0.69	0.69	0.69	0.69	0.69	0.69	0.667	0.667	0.667	0.667	0.644	0.644	0.644	0.644	0.644	0.644	0.644	0.644	0.644	0.644	0.644	0.644	0.644	0.644	0.644	0.644	0.644	0.644	0.606	0.564	0.564	0.541	0.541	0.541	0.541	0.541	0.541	0.564	0.564	0.564	0.564	0.541	0.541	0.541	0.541	0.541
YPL168W	1.315	1.441	1.441	1.498	1.498	1.498	1.498	1.517	1.517	1.517	1.517	1.517	1.517	1.517	1.517	1.517	1.517	1.517	1.536	1.536	1.536	1.536	1.536	1.536	1.536	1.536	1.536	1.536	1.536	1.536	1.536	1.494	1.532	1.555	1.555	1.555	1.555	1.555	1.555	1.536	1.536	1.536	1.536	1.536	1.517	1.517	1.517	1.517	1.517
YNR012W	3.209	3.228	3.228	3.251	3.251	3.251	3.251	3.251	3.251	3.274	3.312	3.312	3.312	3.312	3.312	3.312	3.312	3.312	3.312	3.35	3.35	3.35	3.327	3.327	3.373	3.354	3.354	3.354	3.354	3.377	3.377	3.457	3.457	3.457	3.457	3.457	3.457	3.457	3.457	3.438	3.438	3.438	3.438	3.438	3.438	3.438	3.438	3.419	3.415
YML109W	0.164	0.164	0.164	0.164	0.164	0.164	0.164	0.164	0.164	0.164	0.164	0.183	0.183	0.183	0.183	0.183	0.183	0.183	0.183	0.164	0.164	0.164	0.164	0.164	0.164	0.183	0.183	0.183	0.183	0.183	0.183	0.183	0.183	0.183	0.183	0.183	0.183	0.183	0.183	0.202	0.221	0.244	0.244	0.313	0.336	0.355	0.355	0.355	0.355
YKL170W	0.492	0.492	0.469	0.469	0.45	0.45	0.45	0.534	0.553	0.553	0.572	0.633	0.633	0.633	0.633	0.652	0.652	0.652	0.629	0.629	0.629	0.629	0.629	0.629	0.629	0.629	0.629	0.629	0.61	0.61	0.61	0.61	0.61	0.633	0.633	0.633	0.633	0.633	0.633	0.633	0.633	0.633	0.633	0.633	0.633	0.633	0.633	0.633	0.633
YOR076C	0.652	0.652	0.652	0.652	0.652	0.652	0.652	0.606	0.587	0.587	0.587	0.587	0.564	0.587	0.587	0.61	0.61	0.61	0.61	0.61	0.591	0.61	0.633	0.633	0.633	0.633	0.633	0.633	0.633	0.633	0.633	0.633	0.633	0.633	0.656	0.656	0.656	0.656	0.656	0.656	0.656	0.656	0.656	0.656	0.656	0.656	0.656	0.656	0.656
YGR089W	2.31	2.333	2.356	2.356	2.356	2.356	2.356	2.356	2.356	2.356	2.356	2.356	2.356	2.356	2.356	2.356	2.398	2.398	2.398	2.398	2.398	2.398	2.398	2.398	2.379	2.379	2.379	2.379	2.379	2.379	2.379	2.379	2.379	2.36	2.36	2.379	2.379	2.379	2.402	2.402	2.402	2.402	2.402	2.402	2.364	2.364	2.341	2.322	2.322
YDR416W	0.359	0.359	0.359	0.378	0.359	0.359	0.382	0.382	0.382	0.382	0.363	0.363	0.298	0.317	0.317	0.294	0.294	0.294	0.294	0.313	0.244	0.244	0.221	0.221	0.221	0.221	0.221	0.244	0.263	0.263	0.263	0.263	0.263	0.263	0.263	0.263	0.263	0.263	0.263	0.263	0.225	0.225	0.225	0.206	0.244	0.282	0.339	0.339	0.339
YBR026C	0.309	0.332	0.332	0.355	0.355	0.355	0.355	0.355	0.355	0.355	0.355	0.336	0.336	0.275	0.271	0.29	0.332	0.313	0.313	0.313	0.336	0.374	0.412	0.412	0.412	0.412	0.412	0.412	0.412	0.412	0.412	0.412	0.435	0.435	0.435	0.435	0.435	0.435	0.435	0.435	0.435	0.435	0.435	0.435	0.435	0.435	0.435	0.454	0.454
YGL144C	0.493	0.493	0.493	0.493	0.493	0.451	0.321	0.363	0.363	0.363	0.363	0.321	0.302	0.348	0.375	0.398	0.398	0.398	0.398	0.398	0.375	0.413	0.589	0.65	0.631	0.654	0.654	0.654	0.654	0.654	0.654	0.654	0.654	0.654	0.696	0.715	0.715	0.715	0.715	0.738	0.738	0.738	0.795	0.795	0.795	0.795	0.814	0.86	0.86
YMR159C	0.496	0.515	0.557	0.416	0.435	0.435	0.435	0.435	0.435	0.32	0.32	0.301	0.297	0.339	0.339	0.339	0.339	0.358	0.358	0.381	0.549	0.591	0.61	0.633	0.633	0.698	0.698	0.698	0.698	0.721	0.74	0.74	0.74	0.74	0.74	0.805	0.847	0.847	0.847	0.923	0.923	0.923	0.942	0.984	1.064	1.125	1.125	1.125	1.125
YML023C	0.507	0.507	0.507	0.507	0.507	0.507	0.507	0.507	0.507	0.526	0.526	0.526	0.526	0.526	0.526	0.526	0.507	0.507	0.484	0.484	0.484	0.484	0.484	0.484	0.48	0.499	0.499	0.499	0.499	0.499	0.499	0.499	0.499	0.499	0.499	0.499	0.499	0.499	0.476	0.476	0.495	0.495	0.495	0.495	0.514	0.514	0.514	0.514	0.514
YPR062W	0.569	0.569	0.588	0.588	0.588	0.626	0.626	0.626	0.626	0.664	0.725	0.725	0.725	0.725	0.725	0.725	0.725	0.748	0.748	0.748	0.748	0.748	0.748	0.748	0.748	0.748	0.748	0.748	0.748	0.748	0.748	0.748	0.748	0.748	0.748	0.748	0.748	0.748	0.748	0.748	0.748	0.748	0.748	0.748	0.748	0.748	0.748	0.748	0.748
YCR084C	0.401	0.401	0.401	0.382	0.359	0.359	0.359	0.359	0.359	0.382	0.382	0.382	0.382	0.382	0.363	0.317	0.336	0.477	0.477	0.477	0.477	0.477	0.496	0.561	0.561	0.561	0.58	0.687	0.687	0.813	0.813	0.813	0.966	0.966	0.943	0.943	0.989	0.989	1.012	1.012	1.012	1.012	1.012	1.012	1.008	1.031	1.031	1.031	1.031
YLR088W	0.214	0.214	0.214	0.283	0.26	0.26	0.26	0.26	0.26	0.283	0.283	0.378	0.378	0.378	0.378	0.424	0.523	0.523	0.523	0.523	0.523	0.542	0.542	0.542	0.565	0.565	0.645	0.645	0.683	0.702	0.702	0.702	0.725	0.725	0.725	0.725	0.744	0.744	0.744	0.744	0.866	0.843	0.862	0.862	0.862	0.862	0.904	0.927	0.927
YMR140W	0.287	0.287	0.287	0.287	0.348	0.302	0.302	0.321	0.321	0.34	0.34	0.359	0.359	0.359	0.317	0.317	0.317	0.336	0.336	0.374	0.374	0.374	0.374	0.374	0.374	0.393	0.393	0.412	0.412	0.45	0.45	0.45	0.45	0.45	0.45	0.45	0.427	0.427	0.427	0.427	0.427	0.427	0.427	0.427	0.45	0.45	0.45	0.45	0.45
YNL256W	0.233	0.233	0.233	0.256	0.359	0.359	0.359	0.359	0.359	0.359	0.359	0.359	0.359	0.359	0.359	0.359	0.359	0.34	0.382	0.382	0.382	0.382	0.42	0.42	0.443	0.485	0.485	0.485	0.485	0.504	0.523	0.523	0.523	0.523	0.546	0.546	0.565	0.565	0.565	0.565	0.565	0.565	0.565	0.565	0.565	0.565	0.565	0.584	0.603
YGR185C	1.064	1.064	1.064	1.064	1.064	1.064	1.064	1.064	1.064	1.064	1.064	1.087	1.087	1.087	1.087	1.087	1.087	1.087	1.087	1.087	1.106	1.106	1.106	1.106	1.106	1.106	1.106	1.106	1.087	1.087	1.087	1.087	1.087	1.087	1.087	1.087	1.087	1.087	1.087	1.087	1.026	0.988	1.007	1.007	1.007	1.007	1.007	1.026	1.026
YAL032C	0.275	0.275	0.275	0.256	0.256	0.256	0.237	0.237	0.237	0.237	0.237	0.237	0.237	0.214	0.214	0.214	0.191	0.191	0.191	0.191	0.191	0.153	0.153	0.172	0.172	0.172	0.172	0.172	0.195	0.176	0.176	0.176	0.176	0.237	0.378	0.416	0.416	0.439	0.439	0.439	0.439	0.439	0.439	0.439	0.439	0.439	0.439	0.439	0.439
YOR004W	0.32	0.32	0.274	0.274	0.274	0.274	0.297	0.297	0.297	0.297	0.297	0.297	0.297	0.297	0.339	0.339	0.339	0.339	0.339	0.358	0.358	0.358	0.358	0.358	0.358	0.358	0.358	0.358	0.358	0.358	0.358	0.358	0.358	0.377	0.377	0.377	0.377	0.377	0.377	0.377	0.377	0.377	0.377	0.377	0.377	0.377	0.377	0.377	0.358
YNL053W	0.805	0.805	0.805	0.805	0.805	0.805	0.721	0.683	0.683	0.683	0.683	0.599	0.599	0.561	0.542	0.542	0.454	0.454	0.473	0.473	0.496	0.473	0.477	0.477	0.458	0.458	0.458	0.412	0.431	0.431	0.431	0.431	0.431	0.454	0.5	0.5	0.5	0.5	0.477	0.477	0.477	0.477	0.477	0.519	0.58	0.641	0.641	0.641	0.641
YPR171W	2.872	2.777	2.777	2.529	2.529	2.548	2.403	2.403	2.136	2.136	2.136	2.136	2.155	1.953	1.743	1.72	1.56	1.579	1.579	1.56	1.56	1.266	1.136	0.972	0.972	0.968	0.888	0.892	0.892	0.892	0.892	0.892	0.637	0.637	0.675	0.675	0.717	0.759	0.759	0.759	0.759	0.759	0.736	0.755	0.755	0.755	0.778	0.778	0.778
YDR144C	3.101	3.101	3.059	3.059	3.059	3.059	3.059	3.017	3.017	2.975	2.975	2.952	2.952	2.163	1.938	1.854	1.854	1.854	1.854	1.648	1.648	1.648	1.648	1.648	1.564	1.564	1.545	1.545	1.095	1.03	1.03	1.03	1.03	1.03	1.03	0.443	0.283	0.149	0.111	0.111	0.111	0.111	0.111	0.111	0.111	0.111	0.065	0.042	0.042
YIL127C	1.049	1.007	1.026	0.942	0.942	0.942	0.942	0.961	0.942	0.942	0.942	0.942	0.988	0.988	0.988	0.969	1.053	1.03	1.03	1.011	0.988	0.988	0.988	0.923	0.923	0.923	0.923	0.923	0.923	0.904	0.904	0.9	0.858	0.919	0.919	0.881	0.942	0.904	0.904	0.908	0.786	0.809	1.244	1.244	1.244	1.412	1.74	1.74	2.344
YNL218W	2.636	2.636	2.636	2.636	2.636	2.72	2.72	2.72	2.743	2.762	2.762	2.762	2.762	2.762	2.762	2.762	2.762	2.762	2.762	2.735	2.716	2.716	2.716	2.716	2.716	2.716	2.716	2.716	2.739	2.716	2.716	2.716	2.716	2.716	2.716	2.697	2.697	2.697	2.697	2.697	2.697	2.697	2.697	2.678	2.659	2.659	2.617	2.617	2.56
YGL160W	0.973	0.973	0.973	0.973	0.973	0.996	0.996	0.996	1.015	1.015	0.992	0.992	0.992	0.992	0.973	0.996	0.996	0.996	0.996	0.996	0.996	0.939	0.958	0.958	0.958	0.958	0.958	0.958	0.958	0.958	0.958	0.958	0.958	0.939	0.939	0.939	0.939	0.939	0.939	0.939	0.939	0.939	0.958	0.958	0.958	0.958	0.958	0.958	0.958
YMR042W	0.905	0.905	0.905	0.905	0.928	0.928	0.928	0.97	0.97	0.97	0.97	0.97	0.97	0.97	0.97	0.97	0.97	0.97	0.97	0.97	0.97	0.993	1.012	1.031	1.031	1.031	1.031	1.05	1.05	1.05	1.05	1.05	1.05	1.05	1.031	1.008	1.008	1.008	1.031	1.031	1.054	1.054	1.054	1.054	1.054	1.035	1.012	1.012	1.012
YAR008W	0.762	0.762	0.762	0.762	0.762	0.762	0.762	0.762	0.762	0.762	0.762	0.762	0.762	0.762	0.762	0.762	0.781	0.781	0.781	0.781	0.781	0.804	0.804	0.804	0.804	0.804	0.804	0.804	0.823	0.823	0.823	0.823	0.823	0.823	0.823	0.823	0.823	0.823	0.823	0.842	0.819	0.819	0.819	0.819	0.819	0.8	0.8	0.8	0.819
YLR064W	0.313	0.313	0.313	0.313	0.313	0.294	0.233	0.21	0.21	0.187	0.187	0.187	0.21	0.229	0.229	0.252	0.252	0.252	0.275	0.275	0.275	0.275	0.275	0.275	0.275	0.256	0.325	0.325	0.344	0.344	0.363	0.363	0.363	0.363	0.363	0.382	0.382	0.382	0.382	0.382	0.382	0.382	0.382	0.382	0.382	0.382	0.382	0.382	0.382
YNL063W	0.179	0.156	0.156	0.156	0.156	0.156	0.156	0.156	0.095	0.095	0.057	0.057	0.057	0.057	0.057	0.057	0.057	0.038	0.038	0.038	0.038	0.061	0.061	0.061	0.08	0.08	0.08	0.099	0.099	0.099	0.099	0.08	0.08	0.08	0.08	0.08	0.08	0.08	0.08	0.08	0.08	0.08	0.08	0.08	0.08	0.08	0.08	0.08	0.08
YBL057C	1.69	1.69	1.69	1.69	1.69	1.713	1.736	1.847	1.847	1.847	1.847	1.847	1.847	1.847	1.847	1.847	1.847	1.847	1.847	1.847	1.847	1.847	1.916	1.916	1.935	1.954	1.954	1.954	1.954	1.954	1.954	1.954	1.954	1.954	1.954	1.954	1.954	1.954	1.935	1.935	1.935	1.935	1.935	1.935	1.935	1.935	1.935	1.935	1.935
YOR315W	0	0	0	0	0	0	0	0	0	0	0	0	0	0	0	0	0	0	0	0	0	0	0	0	0	0	0	0	0	0	0	0	0	0	0	0	0	0	0	0	0	0	0	0	0	0	0	0	0
YLR417W	0.08	0.08	0.08	0.08	0.08	0.08	0.08	0.08	0.149	0.149	0.168	0.168	0.168	0.168	0.168	0.168	0.168	0.168	0.168	0.168	0.229	0.229	0.229	0.229	0.229	0.229	0.229	0.229	0.229	0.229	0.229	0.229	0.248	0.248	0.271	0.252	0.332	0.332	0.332	0.332	0.332	0.332	0.332	0.332	0.332	0.332	0.332	0.332	0.332
YPR180W	0.336	0.355	0.355	0.355	0.355	0.355	0.374	0.374	0.374	0.374	0.397	0.397	0.397	0.397	0.397	0.351	0.351	0.351	0.351	0.37	0.37	0.37	0.37	0.37	0.37	0.37	0.37	0.389	0.389	0.389	0.389	0.366	0.362	0.343	0.404	0.404	0.423	0.423	0.423	0.423	0.423	0.442	0.442	0.465	0.465	0.465	0.465	0.488	0.488
YHR195W	0.321	0.405	0.405	0.405	0.405	0.405	0.405	0.405	0.405	0.447	0.447	0.451	0.451	0.451	0.47	0.47	0.47	0.47	0.47	0.47	0.489	0.489	0.489	0.512	0.531	0.55	0.55	0.55	0.55	0.569	0.569	0.569	0.569	0.588	0.588	0.588	0.588	0.565	0.626	0.626	0.626	0.626	0.626	0.626	0.626	0.626	0.645	0.645	0.645
YMR281W	0.488	0.469	0.427	0.427	0.427	0.404	0.404	0.404	0.404	0.381	0.316	0.278	0.358	0.358	0.358	0.358	0.381	0.381	0.381	0.362	0.385	0.385	0.385	0.385	0.385	0.385	0.404	0.343	0.343	0.343	0.343	0.343	0.343	0.366	0.389	0.389	0.37	0.37	0.37	0.37	0.37	0.37	0.37	0.37	0.37	0.37	0.37	0.37	0.351
YJR015W	0.546	0.546	0.546	0.546	0.546	0.546	0.546	0.523	0.5	0.5	0.504	0.504	0.546	0.546	0.546	0.588	0.588	0.588	0.607	0.607	0.607	0.607	0.607	0.607	0.607	0.607	0.542	0.565	0.565	0.565	0.584	0.584	0.584	0.584	0.584	0.584	0.584	0.584	0.584	0.584	0.584	0.584	0.584	0.584	0.584	0.584	0.584	0.584	0.584
YDR052C	0.297	0.297	0.297	0.297	0.297	0.297	0.297	0.297	0.297	0.297	0.297	0.297	0.297	0.297	0.297	0.297	0.297	0.297	0.297	0.297	0.297	0.297	0.297	0.297	0.297	0.297	0.297	0.297	0.297	0.297	0.297	0.297	0.297	0.297	0.297	0.297	0.297	0.297	0.297	0.297	0.278	0.278	0.278	0.259	0.171	0.171	0.171	0.171	0.171
YGR078C	0.405	0.493	0.493	0.493	0.531	0.531	0.554	0.554	0.554	0.554	0.554	0.554	0.554	0.554	0.554	0.554	0.554	0.554	0.554	0.611	0.611	0.634	0.634	0.634	0.615	0.638	0.714	0.737	0.737	0.798	0.798	0.798	0.798	0.798	0.798	0.798	0.798	0.798	0.798	0.798	0.798	0.798	0.798	0.798	0.798	0.798	0.798	0.798	0.798
YHR131C	0.084	0.084	0.084	0.084	0.084	0.084	0.084	0.061	0.061	0.061	0.08	0.08	0.08	0.08	0.099	0.099	0.099	0.099	0.099	0.099	0.099	0.118	0.198	0.198	0.259	0.278	0.278	0.278	0.278	0.278	0.278	0.278	0.278	0.278	0.278	0.278	0.297	0.297	0.297	0.297	0.297	0.316	0.354	0.377	0.4	0.4	0.4	0.4	0.4
YDR184C	1.049	1.007	1.007	1.007	1.007	1.007	1.007	1.007	1.007	0.984	0.984	0.984	0.984	0.984	0.984	0.984	0.984	0.908	0.908	0.908	0.866	0.809	0.752	0.752	0.729	0.729	0.706	0.649	0.649	0.63	0.63	0.63	0.63	0.63	0.63	0.63	0.63	0.63	0.63	0.63	0.611	0.592	0.592	0.592	0.55	0.512	0.489	0.489	0.489
YLL021W	1.023	1.023	1.042	1.042	1.042	1.042	1.042	1.061	1.061	1.061	1.061	1.061	1.061	1.061	1.08	1.08	1.08	1.08	1.08	1.08	1.08	1.08	1.08	1.08	1.08	1.08	1.08	1.08	1.08	1.08	1.08	1.08	1.08	1.08	1.061	1.061	1.061	1.061	1.061	1.061	1.061	1.061	1.061	1.061	1.061	1.061	1.061	1.061	1.061
YOL011W	0	0	0	0	0	0	0	0	0	0	0	0	0	0	0	0	0	0	0	0	0	0	0	0	0	0	0	0	0	0	0	0	0	0	0	0	0	0	0	0	0	0	0	0	0	0	0	0	0
YGL017W	0.523	0.523	0.523	0.523	0.523	0.477	0.477	0.454	0.454	0.477	0.492	0.492	0.492	0.492	0.492	0.492	0.492	0.496	0.515	0.534	0.534	0.534	0.515	0.515	0.557	0.515	0.576	0.576	0.576	0.576	0.576	0.595	0.595	0.595	0.595	0.576	0.576	0.576	0.576	0.599	0.618	0.618	0.66	0.66	0.637	0.614	0.614	0.69	0.69
YLR258W	0.313	0.313	0.313	0.294	0.294	0.351	0.351	0.351	0.351	0.351	0.328	0.328	0.347	0.473	0.473	0.492	0.492	0.511	0.511	0.511	0.511	0.511	0.511	0.534	0.534	0.553	0.553	0.553	0.576	0.683	0.683	0.706	0.706	0.706	0.725	0.725	0.725	0.767	0.767	0.767	0.767	0.767	0.805	0.992	0.992	0.992	0.992	0.992	0.992
YBR068C	0.019	0.019	0.019	0.019	0.019	0.019	0.019	0.019	0.019	0.019	0.019	0.019	0.019	0.019	0.019	0.019	0.019	0.019	0.019	0.019	0.019	0.019	0.019	0.019	0.019	0.019	0.019	0.019	0.019	0.019	0.019	0.019	0.019	0.019	0.019	0.019	0.019	0.019	0.019	0.019	0.019	0.019	0.019	0.019	0.038	0.038	0.038	0.038	0.038
YER177W	0.042	0.042	0.042	0.042	0.042	0.042	0.042	0.042	0.042	0.042	0.042	0.042	0.042	0.042	0.042	0.042	0.042	0.042	0.042	0.042	0.042	0.042	0.042	0.042	0.042	0.042	0.042	0.042	0.042	0.042	0.042	0.042	0.042	0.042	0.042	0.042	0.042	0.042	0.042	0.042	0.042	0.042	0.042	0.042	0.042	0.042	0.042	0.042	0.042
YER170W	0.202	0.202	0.202	0.202	0.202	0.202	0.202	0.16	0.183	0.183	0.183	0.183	0.183	0.183	0.183	0.168	0.13	0.13	0.153	0.153	0.153	0.153	0.153	0.153	0.153	0.153	0.153	0.153	0.153	0.153	0.153	0.153	0.153	0.153	0.153	0.153	0.153	0.13	0.149	0.149	0.168	0.256	0.256	0.256	0.256	0.302	0.302	0.302	0.321
YGR198W	0.278	0.278	0.278	0.278	0.278	0.259	0.202	0.164	0.164	0.141	0.141	0.16	0.16	0.16	0.179	0.198	0.221	0.221	0.332	0.332	0.332	0.355	0.378	0.378	0.378	0.378	0.378	0.378	0.378	0.378	0.355	0.355	0.355	0.355	0.355	0.355	0.355	0.374	0.374	0.374	0.374	0.397	0.397	0.454	0.576	0.698	0.698	0.698	0.698
YBR227C	0.298	0.378	0.363	0.363	0.363	0.363	0.34	0.382	0.359	0.359	0.359	0.359	0.359	0.378	0.42	0.42	0.42	0.42	0.439	0.439	0.439	0.416	0.439	0.439	0.439	0.439	0.439	0.439	0.439	0.416	0.416	0.416	0.416	0.527	0.569	0.592	0.592	0.592	0.592	0.592	0.592	0.611	0.611	0.611	0.611	0.611	0.611	0.611	0.611
YJR019C	0.729	0.771	0.92	0.985	0.985	0.985	1.004	1.004	1.004	1.004	1.046	1.126	1.317	1.317	1.317	1.447	1.447	1.447	1.447	1.447	1.447	1.447	1.447	1.447	1.447	1.447	1.447	1.447	1.447	1.447	1.447	1.447	1.447	1.428	1.474	1.497	1.497	1.497	1.562	1.581	1.581	1.581	1.6	1.6	1.6	1.6	1.623	1.661	1.68
YGL252C	0.614	0.614	0.614	0.614	0.614	0.614	0.614	0.614	0.614	0.614	0.614	0.614	0.637	0.637	0.637	0.637	0.637	0.637	0.637	0.637	0.637	0.637	0.637	0.637	0.637	0.637	0.637	0.614	0.614	0.614	0.614	0.591	0.591	0.591	0.591	0.591	0.591	0.591	0.591	0.591	0.591	0.591	0.572	0.572	0.553	0.553	0.553	0.553	0.553
YER120W	1.365	1.384	1.384	1.403	1.403	1.403	1.403	1.403	1.403	1.403	1.403	1.403	1.403	1.403	1.403	1.403	1.403	1.403	1.403	1.403	1.403	1.403	1.403	1.403	1.403	1.403	1.403	1.403	1.361	1.338	1.338	1.338	1.338	1.338	1.338	1.338	1.338	1.338	1.338	1.338	1.338	1.338	1.338	1.338	1.338	1.319	1.319	1.319	1.319
YMR120C	0.619	0.619	0.619	0.619	0.619	0.619	0.642	0.604	0.623	0.623	0.623	0.623	0.623	0.623	0.623	0.623	0.642	0.68	0.657	0.657	0.657	0.657	0.657	0.657	0.657	0.657	0.634	0.634	0.634	0.676	0.676	0.676	0.676	0.676	0.676	0.676	0.676	0.676	0.676	0.676	0.676	0.676	0.676	0.653	0.653	0.672	0.672	0.672	0.672
YDR329C	0.515	0.515	0.515	0.515	0.515	0.515	0.515	0.515	0.534	0.511	0.591	0.591	0.633	0.633	0.633	0.633	0.633	0.633	0.633	0.633	0.633	0.744	0.763	0.763	0.786	0.786	0.786	0.786	0.786	0.786	0.786	0.786	0.805	0.824	0.824	0.824	0.824	0.824	0.824	0.847	0.847	0.847	0.847	0.828	0.847	0.847	0.847	0.847	0.847
YLL006W	0.168	0.103	0.103	0.126	0.126	0.126	0.145	0.206	0.29	0.29	0.29	0.29	0.29	0.29	0.29	0.29	0.309	0.347	0.347	0.366	0.389	0.389	0.412	0.412	0.412	0.477	0.477	0.477	0.477	0.477	0.477	0.477	0.477	0.496	0.553	0.572	0.671	0.671	0.671	0.671	0.709	0.709	0.709	0.709	0.709	0.709	0.709	0.793	0.793
YGR255C	0.046	0.046	0.046	0.046	0.046	0.046	0.046	0.046	0.046	0.046	0.046	0.046	0.046	0.046	0.046	0.046	0.046	0.046	0.023	0	0	0	0	0	0	0	0	0	0	0	0	0	0	0	0	0	0	0	0	0	0	0	0	0	0	0	0	0	0
YDR146C	0.393	0.393	0.393	0.393	0.393	0.393	0.393	0.393	0.393	0.393	0.416	0.416	0.416	0.416	0.416	0.416	0.416	0.416	0.416	0.397	0.397	0.397	0.397	0.397	0.397	0.378	0.378	0.378	0.401	0.42	0.42	0.42	0.42	0.42	0.42	0.42	0.42	0.397	0.397	0.42	0.382	0.382	0.382	0.382	0.34	0.34	0.34	0.359	0.378
YKL075C	0.362	0.362	0.362	0.339	0.358	0.339	0.301	0.32	0.32	0.339	0.362	0.362	0.4	0.4	0.4	0.442	0.442	0.442	0.442	0.442	0.442	0.442	0.442	0.442	0.442	0.442	0.442	0.442	0.442	0.442	0.423	0.423	0.423	0.423	0.423	0.423	0.423	0.423	0.423	0.465	0.484	0.503	0.526	0.526	0.526	0.526	0.526	0.526	0.526
YOR293W	0.66	0.66	0.66	0.66	0.66	0.66	0.66	0.66	0.641	0.603	0.561	0.542	0.542	0.523	0.481	0.481	0.481	0.481	0.481	0.462	0.42	0.397	0.397	0.397	0.225	0.164	0.164	0.164	0.164	0.164	0.164	0.164	0.164	0.164	0.164	0.164	0.164	0.164	0.164	0.164	0.164	0.164	0.08	0.019	0	0	0	0	0
YHL034C	0.347	0.347	0.347	0.347	0.366	0.366	0.366	0.366	0.366	0.366	0.366	0.366	0.366	0.366	0.366	0.366	0.366	0.366	0.366	0.366	0.366	0.366	0.366	0.366	0.366	0.366	0.366	0.366	0.366	0.366	0.366	0.366	0.366	0.347	0.347	0.347	0.347	0.366	0.366	0.366	0.366	0.366	0.366	0.366	0.366	0.347	0.347	0.347	0.347
YMR157C	0.126	0.126	0.145	0.164	0.202	0.202	0.202	0.202	0.202	0.202	0.202	0.202	0.202	0.221	0.198	0.221	0.221	0.221	0.221	0.221	0.24	0.24	0.24	0.24	0.24	0.263	0.263	0.263	0.282	0.324	0.343	0.343	0.343	0.343	0.366	0.404	0.446	0.511	0.511	0.511	0.511	0.511	0.568	0.568	0.568	0.568	0.568	0.587	0.587
YOL115W	0.316	0.316	0.316	0.297	0.297	0.297	0.297	0.297	0.316	0.316	0.339	0.339	0.339	0.339	0.339	0.339	0.339	0.4	0.438	0.457	0.476	0.476	0.476	0.476	0.476	0.476	0.476	0.476	0.476	0.476	0.476	0.476	0.476	0.476	0.457	0.457	0.457	0.457	0.457	0.457	0.457	0.457	0.457	0.457	0.476	0.476	0.476	0.476	0.476
YLR432W	1.041	1.041	1.041	1.022	1.022	1.022	1.003	1.003	1.003	0.98	0.961	0.938	0.938	0.938	0.938	0.938	0.938	0.938	0.938	0.938	0.938	0.938	0.938	0.938	0.938	0.938	0.938	0.938	0.915	0.915	0.854	0.854	0.854	0.663	0.564	0.545	0.507	0.507	0.507	0.488	0.488	0.488	0.465	0.465	0.442	0.423	0.423	0.423	0.423
YLR104W	0.061	0.061	0.061	0.084	0.084	0.084	0.107	0.107	0.107	0.107	0.107	0.107	0.126	0.126	0.126	0.126	0.145	0.145	0.145	0.145	0.145	0.145	0.145	0.145	0.145	0.145	0.145	0.145	0.168	0.168	0.168	0.168	0.168	0.168	0.168	0.168	0.168	0.168	0.168	0.21	0.21	0.233	0.233	0.233	0.233	0.233	0.233	0.294	0.34
YER174C	0.492	0.515	0.553	0.553	0.553	0.553	0.553	0.553	0.553	0.553	0.553	0.534	0.534	0.534	0.534	0.534	0.534	0.553	0.553	0.553	0.553	0.553	0.553	0.553	0.553	0.553	0.553	0.553	0.553	0.553	0.553	0.553	0.553	0.553	0.553	0.553	0.553	0.553	0.553	0.553	0.553	0.553	0.553	0.553	0.534	0.534	0.534	0.534	0.534
YNL141W	0.309	0.309	0.309	0.309	0.309	0.309	0.309	0.309	0.309	0.309	0.309	0.309	0.309	0.309	0.309	0.309	0.309	0.309	0.309	0.309	0.309	0.309	0.309	0.309	0.309	0.309	0.309	0.309	0.309	0.29	0.29	0.29	0.29	0.29	0.29	0.29	0.29	0.271	0.271	0.271	0.271	0.271	0.248	0.248	0.225	0.225	0.225	0.225	0.225
YJR112W-A	0.424	0.47	0.47	0.47	0.47	0.47	0.47	0.47	0.386	0.386	0.34	0.378	0.378	0.378	0.378	0.378	0.378	0.378	0.378	0.401	0.401	0.401	0.401	0.401	0.424	0.424	0.424	0.424	0.447	0.447	0.447	0.47	0.47	0.47	0.577	0.615	0.634	0.634	0.752	0.874	1.042	1.042	1.042	1.042	1.042	1.042	1.042	1.042	1.042
YPR023C	0.732	0.732	0.732	0.755	0.736	0.736	0.755	0.755	0.755	0.755	0.755	0.755	0.755	0.755	0.755	0.755	0.755	0.755	0.755	0.755	0.755	0.755	0.755	0.755	0.755	0.755	0.755	0.755	0.755	0.755	0.755	0.755	0.755	0.755	0.755	0.755	0.755	0.755	0.755	0.778	0.778	0.778	0.778	0.778	0.778	0.702	0.702	0.702	0.683
YLR246W	0.839	0.839	0.816	0.816	0.816	0.816	0.816	0.816	0.713	0.751	0.713	0.713	0.629	0.629	0.629	0.629	0.61	0.61	0.61	0.591	0.614	0.549	0.572	0.572	0.572	0.572	0.572	0.614	0.614	0.618	0.618	0.618	0.618	0.561	0.561	0.603	0.603	0.603	0.603	0.584	0.607	0.588	0.588	0.588	0.588	0.588	0.588	0.588	0.607
YDR460W	0.21	0.21	0.233	0.256	0.256	0.321	0.321	0.344	0.344	0.344	0.344	0.344	0.344	0.344	0.344	0.344	0.344	0.344	0.363	0.443	0.443	0.485	0.485	0.485	0.485	0.485	0.485	0.481	0.5	0.5	0.5	0.5	0.5	0.5	0.5	0.5	0.5	0.5	0.538	0.595	0.652	0.652	0.652	0.652	0.652	0.652	0.652	0.652	0.675
YNL138W-A	1.133	1.133	1.133	1.133	1.133	1.133	1.156	1.133	1.133	1.133	1.133	1.133	1.133	1.133	1.133	1.133	1.114	1.297	1.335	1.564	1.564	1.564	1.564	1.564	1.564	1.564	1.587	1.587	1.606	1.625	1.686	1.686	1.69	1.816	1.858	1.953	1.972	1.972	1.972	1.972	1.972	1.972	1.972	1.972	1.972	1.972	1.972	2.029	2.071
YGL056C	0.061	0.061	0.061	0.061	0.061	0.061	0.061	0.061	0.061	0.061	0.061	0.061	0.061	0.061	0.061	0.038	0.038	0.038	0.038	0.038	0.038	0.038	0.019	0.019	0.019	0.019	0.019	0.019	0.019	0.019	0.019	0.019	0.019	0.019	0.019	0.019	0.019	0.019	0.019	0.019	0.019	0.019	0.019	0.019	0.019	0.019	0.019	0.019	0.019
YGL067W	0.568	0.587	0.587	0.587	0.587	0.587	0.587	0.587	0.587	0.587	0.587	0.587	0.61	0.61	0.587	0.587	0.587	0.587	0.587	0.587	0.587	0.587	0.587	0.587	0.587	0.587	0.587	0.587	0.587	0.587	0.587	0.587	0.587	0.587	0.568	0.568	0.568	0.568	0.568	0.568	0.568	0.568	0.568	0.549	0.549	0.53	0.488	0.469	0.469
YOL116W	0.545	0.545	0.545	0.545	0.503	0.522	0.579	0.579	0.579	0.579	0.579	0.579	0.579	0.579	0.579	0.579	0.579	0.579	0.598	0.598	0.64	0.64	0.64	0.64	0.64	0.64	0.64	0.64	0.64	0.64	0.64	0.659	0.659	0.659	0.659	0.659	0.659	0.659	0.64	0.64	0.64	0.64	0.64	0.64	0.64	0.64	0.64	0.64	0.64
YML058W	0.953	0.953	0.953	0.976	0.976	0.976	0.976	1.022	1.022	1.022	1.022	1.022	1.022	1.022	1.022	1.022	1.022	1.022	1.022	1.022	1.022	1.022	1.022	1.022	1.022	1.022	1.022	1.022	1.022	1.022	1.022	1.022	1.022	1.022	1.022	1.022	1.022	1.022	1.003	1.003	1.003	1.003	1.003	1.003	1.003	1.003	1.003	0.984	0.984
YNL096C	1.049	1.049	1.049	1.049	1.049	1.049	1.049	1.049	1.049	1.049	1.049	1.049	1.049	1.049	1.049	1.049	1.049	1.049	1.049	1.049	1.049	1.049	1.03	1.03	1.03	1.03	1.03	1.03	1.007	1.007	1.007	1.007	1.007	0.988	0.988	0.988	0.988	0.965	0.942	0.942	0.942	0.942	0.942	0.942	0.942	0.942	0.919	0.919	0.919
YOR262W	0.883	0.902	0.902	0.921	0.94	0.986	1.024	1.024	1.024	1.024	1.024	1.024	1.024	1.024	1.024	1.005	1.005	1.005	1.005	1.005	1.005	1.005	1.005	1.005	1.005	1.005	1.005	1.005	1.005	1.005	1.028	1.028	1.028	1.028	1.028	1.028	1.028	1.028	1.028	1.028	1.028	1.028	1.028	1.028	1.028	1.028	1.028	1.028	1.028
YPR166C	0.16	0.183	0.183	0.225	0.225	0.225	0.244	0.263	0.263	0.263	0.244	0.244	0.225	0.248	0.248	0.294	0.294	0.294	0.294	0.294	0.294	0.294	0.294	0.294	0.294	0.294	0.294	0.294	0.313	0.313	0.351	0.351	0.393	0.435	0.435	0.435	0.435	0.458	0.496	0.515	0.515	0.515	0.515	0.515	0.515	0.515	0.515	0.515	0.515
YMR181C	0.477	0.477	0.477	0.538	0.626	0.626	0.626	0.626	0.626	0.626	0.626	0.626	0.626	0.626	0.626	0.626	0.626	0.626	0.626	0.649	0.672	0.672	0.672	0.672	0.649	0.649	0.649	0.649	0.649	0.649	0.649	0.649	0.649	0.649	0.672	0.672	0.672	0.672	0.672	0.672	0.672	0.672	0.672	0.672	0.672	0.672	0.672	0.672	0.672
YNR009W	0.874	0.874	0.916	0.916	0.897	0.897	0.878	0.874	0.874	0.874	0.874	0.874	0.874	0.874	0.874	0.874	0.851	0.851	0.851	0.828	0.828	0.828	0.828	0.828	0.828	0.828	0.828	0.828	0.828	0.828	0.828	0.828	0.828	0.828	0.828	0.809	0.786	0.809	0.809	0.809	0.809	0.809	0.809	0.809	0.809	0.763	0.763	0.763	0.763
YIL023C	0.183	0.183	0.183	0.183	0.183	0.183	0.183	0.183	0.183	0.183	0.183	0.183	0.202	0.202	0.202	0.202	0.202	0.202	0.202	0.202	0.202	0.263	0.263	0.263	0.263	0.263	0.263	0.263	0.263	0.263	0.263	0.263	0.263	0.324	0.324	0.324	0.324	0.324	0.324	0.324	0.301	0.301	0.301	0.301	0.301	0.301	0.301	0.301	0.301
YER002W	0.489	0.489	0.489	0.489	0.466	0.466	0.466	0.466	0.466	0.466	0.466	0.466	0.466	0.466	0.466	0.466	0.466	0.466	0.466	0.466	0.447	0.447	0.447	0.424	0.424	0.424	0.424	0.424	0.424	0.424	0.424	0.424	0.424	0.424	0.424	0.424	0.424	0.424	0.424	0.424	0.424	0.424	0.424	0.424	0.424	0.424	0.424	0.424	0.424
YOR080W	0.557	0.557	0.557	0.477	0.458	0.435	0.454	0.477	0.496	0.454	0.454	0.454	0.408	0.408	0.408	0.408	0.408	0.408	0.339	0.339	0.385	0.423	0.423	0.423	0.423	0.404	0.404	0.404	0.358	0.381	0.404	0.404	0.404	0.404	0.404	0.427	0.427	0.427	0.427	0.427	0.427	0.427	0.469	0.492	0.492	0.492	0.511	0.511	0.515
YOL110W	0.724	0.724	0.724	0.743	0.743	0.743	0.766	0.766	0.766	0.789	0.812	0.812	0.812	0.812	0.854	0.854	0.854	0.854	0.854	0.854	0.873	0.873	0.873	0.873	0.873	0.873	0.892	0.892	0.892	0.892	0.892	0.892	0.892	0.892	0.892	0.892	0.892	0.892	0.911	0.911	0.911	0.911	0.911	0.911	0.911	0.911	0.911	0.911	0.911
YNL027W	0.592	0.592	0.592	0.592	0.592	0.657	0.68	0.779	0.779	0.779	0.802	0.802	0.821	0.947	1.096	1.275	1.462	1.462	1.462	1.462	1.462	1.462	1.462	1.462	1.485	1.565	1.565	1.588	1.588	1.588	1.588	1.607	1.607	1.653	1.672	1.672	1.672	1.672	1.672	1.672	1.672	1.672	1.672	1.672	1.672	1.672	1.756	1.794	1.931
YIL136W	1.171	1.171	1.171	1.022	0.93	0.907	0.907	0.907	0.888	0.846	0.789	0.728	0.705	0.629	0.591	0.591	0.53	0.282	0.141	0.08	0.08	0.061	0.019	0	0	0	0	0.019	0.019	0.019	0.019	0.019	0.019	0.019	0.019	0.019	0.019	0.019	0.019	0.019	0.042	0.065	0.088	0.088	0.305	0.305	0.305	0.305	0.305
YLR438W	0.997	0.997	0.997	0.997	0.997	1.016	1.016	1.016	1.035	1.035	1.035	1.035	1.035	1.035	1.035	1.035	1.035	1.058	1.077	1.077	1.077	1.077	1.077	1.077	1.077	1.077	1.077	1.058	1.058	1.058	1.016	1.016	0.993	0.993	0.993	0.993	0.993	0.993	0.993	0.993	0.993	0.993	0.993	0.97	0.97	0.97	0.97	0.97	0.97
YBR275C	0.294	0.294	0.294	0.294	0.294	0.294	0.294	0.294	0.294	0.294	0.294	0.275	0.275	0.275	0.275	0.275	0.294	0.275	0.275	0.275	0.275	0.275	0.275	0.275	0.275	0.275	0.275	0.275	0.275	0.275	0.275	0.275	0.275	0.252	0.252	0.252	0.252	0.29	0.29	0.29	0.29	0.29	0.29	0.29	0.29	0.29	0.29	0.29	0.29
YNL288W	0.218	0.218	0.218	0.218	0.218	0.195	0.195	0.195	0.195	0.195	0.195	0.195	0.195	0.195	0.195	0.195	0.195	0.195	0.195	0.195	0.195	0.195	0.195	0.195	0.195	0.195	0.195	0.195	0.195	0.195	0.218	0.237	0.237	0.237	0.237	0.237	0.237	0.237	0.237	0.237	0.237	0.237	0.237	0.237	0.275	0.275	0.275	0.275	0.275
YGR289C	0.982	0.982	0.982	0.982	0.982	1.005	0.982	1.005	1.024	1.043	1.043	1.062	1.062	1.062	1.043	1.043	1.066	1.043	1.043	1.043	1.043	1.043	1.043	1.043	1.043	1.043	1.043	1.043	1.043	1.043	1.043	1.043	1.043	1.043	1.043	1.043	1.043	1.043	1.043	1.043	1.024	1.024	1.024	1.024	1.024	0.982	0.982	0.982	0.959
YML114C	1.605	1.605	1.605	1.624	1.624	1.624	1.624	1.624	1.605	1.605	1.605	1.605	1.605	1.605	1.605	1.544	1.521	1.521	1.521	1.521	1.521	1.521	1.46	1.399	1.399	1.376	1.376	1.376	1.239	1.201	1.144	1.125	1.102	1.102	1.102	1.102	1.102	1.102	1.079	1.079	1.079	1.079	1.079	1.079	1.079	1.079	1.06	1.003	1.003
YBR138C	0.991	0.991	0.991	0.991	0.972	0.972	0.972	0.972	0.953	0.953	0.953	0.953	0.953	0.953	0.953	0.953	0.953	0.953	0.953	0.953	0.953	0.934	0.934	0.934	0.934	0.915	0.915	0.915	0.915	0.915	0.915	0.915	0.915	0.915	0.915	0.892	0.892	0.892	0.892	0.892	0.869	0.869	0.869	0.892	0.892	0.873	0.873	0.873	0.873
YFL008W	0.744	0.744	0.744	0.744	0.744	0.744	0.763	0.763	0.763	0.763	0.744	0.744	0.744	0.744	0.725	0.725	0.725	0.744	0.744	0.744	0.744	0.763	0.763	0.763	0.763	0.744	0.763	0.763	0.782	0.782	0.782	0.782	0.782	0.782	0.782	0.797	0.797	0.797	0.797	0.816	0.816	0.816	0.816	0.816	0.797	0.797	0.82	0.82	0.82
YDR219C	0.832	0.832	0.87	0.889	0.889	0.889	0.889	0.889	0.931	0.95	0.95	0.95	0.95	0.95	0.95	0.988	1.007	1.007	1.007	1.007	1.007	1.064	1.083	1.083	1.083	1.083	1.083	1.083	1.083	1.083	1.083	1.06	1.06	1.098	1.121	1.121	1.121	1.159	1.159	1.159	1.159	1.159	1.159	1.159	1.159	1.205	1.224	1.224	1.224
YDL130W-A	0.473	0.473	0.473	0.473	0.473	0.473	0.473	0.473	0.473	0.473	0.473	0.473	0.473	0.473	0.473	0.45	0.45	0.473	0.473	0.473	0.473	0.473	0.473	0.473	0.473	0.473	0.473	0.473	0.473	0.473	0.473	0.473	0.473	0.473	0.473	0.473	0.473	0.473	0.473	0.473	0.473	0.473	0.473	0.473	0.473	0.473	0.473	0.473	0.473
YGL041W-A	0.496	0.473	0.469	0.446	0.446	0.446	0.446	0.446	0.446	0.446	0.446	0.446	0.446	0.446	0.446	0.446	0.427	0.427	0.427	0.381	0.381	0.419	0.419	0.419	0.438	0.457	0.457	0.457	0.457	0.457	0.457	0.457	0.457	0.457	0.461	0.461	0.461	0.461	0.461	0.461	0.419	0.419	0.419	0.419	0.419	0.381	0.381	0.404	0.404
YPL235W	2.021	2.097	2.158	2.158	2.158	2.181	2.242	2.349	2.349	2.349	2.391	2.414	2.456	2.456	2.456	2.456	2.456	2.456	2.456	2.456	2.456	2.456	2.456	2.456	2.456	2.498	2.517	2.517	2.517	2.517	2.517	2.517	2.517	2.517	2.517	2.54	2.54	2.559	2.559	2.559	2.536	2.517	2.475	2.456	2.395	2.395	2.395	2.376	2.395
YDL065C	0.557	0.576	0.576	0.557	0.557	0.557	0.557	0.538	0.557	0.557	0.58	0.58	0.58	0.58	0.603	0.603	0.603	0.603	0.603	0.603	0.622	0.622	0.622	0.641	0.641	0.66	0.66	0.66	0.66	0.66	0.66	0.66	0.66	0.66	0.66	0.66	0.66	0.66	0.66	0.66	0.679	0.679	0.698	0.698	0.698	0.698	0.698	0.698	0.698
YDR392W	0.447	0.466	0.485	0.485	0.485	0.485	0.485	0.485	0.485	0.485	0.531	0.531	0.531	0.531	0.55	0.55	0.55	0.55	0.55	0.55	0.55	0.55	0.55	0.55	0.55	0.55	0.55	0.55	0.55	0.55	0.55	0.573	0.554	0.554	0.592	0.592	0.592	0.592	0.592	0.592	0.592	0.615	0.596	0.596	0.596	0.596	0.577	0.577	0.577
YMR247C	0.874	0.874	0.874	0.874	0.855	0.855	0.855	0.855	0.855	0.836	0.836	0.775	0.775	0.695	0.634	0.611	0.611	0.611	0.565	0.565	0.565	0.565	0.546	0.546	0.542	0.496	0.496	0.496	0.496	0.496	0.477	0.328	0.328	0.328	0.328	0.328	0.328	0.328	0.328	0.328	0.309	0.29	0.29	0.29	0.313	0.313	0.313	0.313	0.332
YPL214C	1.125	1.106	1.106	1.106	1.106	1.106	1.106	1.106	1.129	1.129	1.091	1.091	1.129	1.11	1.133	1.133	1.152	1.152	1.171	1.152	1.152	1.152	1.152	1.152	1.152	1.129	1.129	1.106	1.129	1.121	1.121	1.121	1.121	1.121	1.121	1.121	1.121	1.121	1.121	1.121	1.14	1.064	1.064	0.873	0.701	0.701	0.701	0.762	0.827
YPL241C	0.252	0.252	0.252	0.275	0.275	0.275	0.275	0.336	0.534	0.614	0.614	0.614	0.74	0.797	0.82	0.82	0.82	0.82	0.82	0.82	0.824	0.824	0.824	0.824	0.824	0.824	0.824	0.824	0.824	0.824	0.824	0.824	0.824	0.824	0.824	0.824	0.824	0.824	0.824	0.824	0.824	0.847	0.847	0.847	0.87	0.87	0.87	0.87	0.87
YMR233W	0.301	0.282	0.24	0.24	0.24	0.24	0.24	0.164	0.225	0.225	0.225	0.225	0.225	0.225	0.244	0.244	0.244	0.244	0.244	0.244	0.225	0.225	0.225	0.225	0.206	0.206	0.206	0.225	0.267	0.267	0.29	0.313	0.313	0.313	0.313	0.332	0.351	0.37	0.37	0.37	0.37	0.37	0.37	0.37	0.37	0.37	0.37	0.37	0.37
YMR002W	0.019	0.019	0.019	0.019	0.019	0.019	0.019	0.019	0.019	0.019	0.019	0.019	0.019	0.019	0.019	0.019	0.019	0.019	0.019	0.019	0.019	0.019	0.019	0.019	0.019	0.019	0.019	0.019	0.019	0.019	0.019	0.019	0.019	0.019	0.019	0.019	0.019	0.019	0.019	0.019	0.019	0.019	0.019	0.019	0.019	0.019	0.019	0.019	0.019
YPL018W	0.629	0.629	0.629	0.629	0.629	0.629	0.629	0.629	0.629	0.671	0.736	0.736	0.736	0.736	0.736	0.736	0.736	0.736	0.736	0.713	0.713	0.694	0.694	0.717	0.717	0.717	0.717	0.717	0.652	0.652	0.652	0.652	0.652	0.652	0.713	0.824	0.824	0.824	0.824	0.824	0.824	0.824	0.824	0.767	0.786	0.786	0.786	0.786	0.786
YJR109C	0.019	0.019	0.019	0.019	0.019	0.019	0	0	0	0	0	0	0	0	0	0	0	0	0	0	0	0	0	0	0	0	0	0	0	0	0	0	0	0	0	0	0	0	0	0	0	0	0	0	0	0	0	0	0
YGR077C	0.893	0.874	0.874	0.874	0.874	0.832	0.832	0.813	0.813	0.813	0.752	0.775	0.718	0.672	0.691	0.691	0.691	0.691	0.649	0.649	0.649	0.649	0.649	0.649	0.649	0.649	0.649	0.649	0.649	0.649	0.653	0.634	0.634	0.634	0.634	0.634	0.634	0.615	0.615	0.634	0.596	0.573	0.638	0.638	0.661	0.68	0.68	0.68	0.726
YMR258C	0.428	0.428	0.428	0.428	0.409	0.409	0.428	0.428	0.428	0.428	0.428	0.428	0.428	0.428	0.428	0.428	0.409	0.344	0.233	0.21	0.229	0.252	0.271	0.328	0.328	0.328	0.328	0.393	0.393	0.393	0.393	0.393	0.435	0.435	0.435	0.412	0.412	0.412	0.412	0.412	0.412	0.412	0.412	0.412	0.412	0.412	0.412	0.431	0.431
YML062C	0.351	0.351	0.37	0.37	0.37	0.351	0.351	0.351	0.351	0.351	0.351	0.351	0.351	0.351	0.351	0.351	0.351	0.351	0.263	0.168	0.168	0.168	0.206	0.183	0.248	0.328	0.347	0.347	0.347	0.347	0.408	0.473	0.473	0.473	0.473	0.473	0.473	0.473	0.473	0.473	0.473	0.473	0.515	0.557	0.557	0.557	0.557	0.557	0.557
YGL011C	0.745	0.745	0.745	0.745	0.764	0.802	0.802	0.802	0.821	0.821	0.821	0.821	0.84	0.84	0.84	0.84	0.84	0.84	0.859	0.859	0.859	0.859	0.859	0.878	0.878	0.916	0.916	0.916	0.916	0.916	0.916	0.916	0.893	0.893	0.893	0.893	0.893	0.874	0.874	0.874	0.874	0.874	0.874	0.874	0.874	0.874	0.874	0.874	0.874
YNL278W	0.946	0.946	0.927	0.927	0.946	0.965	0.984	1.045	1.045	1.045	1.045	1.045	1.045	1.045	1.087	1.087	1.087	1.125	1.125	1.125	1.144	1.144	1.144	1.163	1.163	1.163	1.163	1.163	1.163	1.163	1.163	1.163	1.163	1.205	1.205	1.205	1.205	1.205	1.205	1.205	1.163	1.163	1.163	1.163	1.163	1.163	1.163	1.163	1.163
YCR094W	0.202	0.202	0.202	0.202	0.202	0.202	0.202	0.183	0.183	0.183	0.183	0.183	0.183	0.183	0.183	0.183	0.183	0.183	0.183	0.183	0.183	0.183	0.183	0.183	0.164	0.164	0.164	0.164	0.164	0.183	0.183	0.183	0.183	0.183	0.183	0.183	0.183	0.183	0.16	0.16	0.179	0.179	0.179	0.179	0.179	0.179	0.179	0.202	0.202
YMR309C	0.82	0.82	0.82	0.82	0.82	0.82	0.82	0.82	0.82	0.82	0.82	0.82	0.82	0.82	0.82	0.82	0.82	0.82	0.82	0.82	0.82	0.82	0.82	0.801	0.801	0.801	0.801	0.801	0.801	0.801	0.801	0.801	0.801	0.801	0.801	0.801	0.801	0.778	0.778	0.778	0.778	0.778	0.778	0.755	0.755	0.717	0.717	0.717	0.717
YGR103W	1.085	1.085	1.085	1.085	1.085	1.085	1.085	1.085	1.085	1.085	1.085	1.085	1.085	1.085	1.085	1.085	1.085	1.085	1.085	1.062	1.062	1.062	1.062	1.02	1.02	0.997	0.951	0.932	0.932	0.932	0.913	0.913	0.848	0.829	0.68	0.657	0.657	0.657	0.657	0.657	0.634	0.596	0.596	0.596	0.596	0.596	0.596	0.596	0.596
YLR382C	0.404	0.618	0.832	0.832	0.832	1.099	1.099	1.141	1.225	1.244	1.244	1.244	1.244	1.244	1.267	1.267	1.267	1.267	1.267	1.267	1.267	1.267	1.267	1.267	1.267	1.374	1.397	1.416	1.416	1.435	1.435	1.435	1.435	1.435	1.435	1.435	1.435	1.534	1.599	1.645	1.668	1.687	1.687	1.687	1.687	1.687	1.687	1.687	1.687
YLR219W	0.862	0.881	0.862	0.862	0.824	0.843	0.843	0.843	0.843	0.767	0.706	0.706	0.706	0.706	0.706	0.706	0.706	0.668	0.668	0.649	0.668	0.523	0.466	0.55	0.611	0.611	0.634	0.68	0.68	0.722	0.722	0.722	0.703	0.722	0.722	0.722	0.722	0.722	0.722	0.741	0.741	0.76	0.76	0.76	0.783	0.783	0.783	0.783	0.741
YLL028W	0.126	0.126	0.126	0.126	0.126	0.126	0.126	0.126	0.126	0.126	0.126	0.126	0.126	0.107	0.107	0.107	0.107	0.107	0.107	0.107	0.107	0.107	0.107	0.107	0.107	0.107	0.107	0.107	0.107	0.107	0.107	0.107	0.107	0.107	0.107	0.107	0.107	0.107	0.107	0.107	0.107	0.107	0.107	0.107	0.107	0.107	0.107	0.107	0.107
YHR086W	0.718	0.718	0.718	0.695	0.718	0.699	0.699	0.699	0.699	0.699	0.699	0.699	0.699	0.699	0.68	0.661	0.546	0.527	0.527	0.527	0.584	0.584	0.603	0.603	0.603	0.603	0.603	0.603	0.603	0.603	0.603	0.603	0.603	0.603	0.603	0.603	0.603	0.603	0.603	0.603	0.603	0.603	0.603	0.603	0.603	0.603	0.603	0.603	0.603
YMR014W	0.313	0.313	0.355	0.355	0.355	0.355	0.355	0.355	0.355	0.332	0.332	0.332	0.374	0.397	0.397	0.397	0.397	0.397	0.397	0.397	0.397	0.397	0.397	0.397	0.397	0.397	0.397	0.397	0.397	0.397	0.397	0.397	0.397	0.397	0.397	0.397	0.397	0.397	0.397	0.397	0.397	0.378	0.355	0.313	0.313	0.313	0.351	0.351	0.351
YOR246C	0.515	0.515	0.492	0.492	0.492	0.492	0.515	0.515	0.515	0.515	0.515	0.515	0.515	0.515	0.515	0.515	0.492	0.492	0.473	0.473	0.473	0.473	0.473	0.473	0.473	0.473	0.473	0.473	0.473	0.473	0.473	0.473	0.454	0.454	0.473	0.473	0.473	0.473	0.473	0.473	0.473	0.473	0.473	0.473	0.473	0.473	0.473	0.473	0.473
YLL011W	0.744	0.744	0.744	0.744	0.744	0.744	0.767	0.767	0.767	0.767	0.767	0.767	0.767	0.767	0.767	0.767	0.767	0.767	0.767	0.767	0.767	0.767	0.767	0.786	0.786	0.786	0.786	0.786	0.786	0.786	0.786	0.805	0.805	0.805	0.805	0.805	0.805	0.805	0.805	0.805	0.805	0.805	0.805	0.805	0.805	0.805	0.805	0.805	0.805
YOR210W	1.873	1.873	1.873	1.873	1.873	1.751	1.751	1.751	1.732	1.732	1.732	1.732	1.732	1.694	1.675	1.675	1.675	1.675	1.675	1.637	1.618	1.599	1.599	1.599	1.599	1.58	1.481	1.481	1.439	1.439	1.439	1.439	1.42	1.42	1.397	1.397	1.355	1.294	1.294	1.137	1.034	1.034	1.034	1.034	1.034	1.034	0.904	0.637	0.576
YGL115W	0.229	0.229	0.229	0.252	0.252	0.252	0.252	0.252	0.252	0.252	0.252	0.252	0.275	0.294	0.416	0.416	0.416	0.439	0.481	0.481	0.481	0.523	0.523	0.523	0.542	0.542	0.542	0.542	0.542	0.542	0.542	0.542	0.542	0.542	0.542	0.542	0.542	0.542	0.565	0.565	0.565	0.565	0.565	0.565	0.565	0.565	0.565	0.565	0.565
YIL094C	0.798	0.775	0.775	0.794	0.794	0.794	0.794	0.794	0.794	0.794	0.794	0.794	0.794	0.794	0.794	0.794	0.794	0.794	0.794	0.748	0.725	0.725	0.725	0.725	0.725	0.725	0.725	0.702	0.702	0.702	0.702	0.622	0.66	0.702	0.702	0.702	0.683	0.683	0.683	0.683	0.721	0.698	0.698	0.721	0.721	0.721	0.732	0.732	0.778
YLR410W	0.481	0.481	0.5	0.5	0.5	0.523	0.523	0.523	0.523	0.523	0.523	0.523	0.523	0.523	0.523	0.523	0.523	0.523	0.523	0.523	0.523	0.504	0.504	0.481	0.443	0.443	0.443	0.443	0.443	0.443	0.443	0.443	0.443	0.443	0.443	0.443	0.443	0.443	0.443	0.443	0.443	0.443	0.443	0.443	0.443	0.443	0.443	0.443	0.443
YOR245C	0.21	0.149	0.08	0.08	0.08	0.08	0.122	0.141	0.141	0.141	0.183	0.183	0.183	0.183	0.183	0.164	0.164	0.164	0.183	0.183	0.183	0.183	0.183	0.183	0.225	0.225	0.225	0.225	0.225	0.225	0.225	0.244	0.244	0.244	0.244	0.29	0.29	0.29	0.313	0.313	0.332	0.332	0.332	0.332	0.309	0.309	0.309	0.309	0.309
YCR030C	0	0	0	0	0	0	0	0.019	0.019	0.057	0.057	0.057	0.057	0.057	0.057	0.057	0.057	0.057	0.057	0.057	0.057	0.057	0.057	0.057	0.057	0.057	0.057	0.057	0.057	0.08	0.08	0.08	0.08	0.122	0.267	0.267	0.309	0.309	0.309	0.328	0.328	0.347	0.347	0.347	0.347	0.347	0.37	0.37	0.37
YNL015W	0.145	0.145	0.145	0.145	0.145	0.145	0.145	0.145	0.168	0.168	0.168	0.168	0.168	0.168	0.168	0.168	0.168	0.168	0.168	0.168	0.149	0.149	0.149	0.149	0.149	0.149	0.149	0.149	0.149	0.149	0.149	0.149	0.149	0.149	0.149	0.149	0.149	0.149	0.149	0.149	0.149	0.149	0.149	0.149	0.149	0.149	0.149	0.149	0.149
YBL022C	0.782	0.74	0.74	0.74	0.664	0.645	0.641	0.641	0.664	0.641	0.641	0.641	0.66	0.706	0.706	0.683	0.683	0.706	0.687	0.706	0.683	0.683	0.725	0.725	0.725	0.725	0.748	0.748	0.748	0.748	0.729	0.706	0.706	0.706	0.706	0.706	0.706	0.687	0.664	0.664	0.626	0.626	0.626	0.626	0.561	0.561	0.584	0.584	0.584
YMR144W	0.435	0.435	0.435	0.435	0.435	0.435	0.435	0.435	0.416	0.416	0.416	0.416	0.416	0.416	0.397	0.397	0.397	0.397	0.397	0.397	0.397	0.397	0.397	0.374	0.374	0.351	0.328	0.305	0.305	0.305	0.305	0.282	0.282	0.282	0.24	0.263	0.263	0.263	0.263	0.263	0.282	0.282	0.282	0.282	0.282	0.282	0.282	0.225	0.202
YNL058C	1.226	1.226	1.226	0.851	0.809	0.79	0.771	0.771	0.771	0.771	0.771	0.725	0.683	0.683	0.683	0.683	0.683	0.683	0.664	0.645	0.645	0.626	0.626	0.603	0.584	0.584	0.565	0.565	0.565	0.466	0.359	0.271	0.214	0.214	0.214	0.214	0.237	0.237	0.237	0.237	0.237	0.237	0.237	0.237	0.168	0.168	0.149	0.149	0.149
YPL183W-A	0.046	0.046	0.046	0	0	0	0	0.023	0.023	0.023	0.023	0.023	0.023	0.023	0.023	0.023	0.023	0.023	0.023	0.023	0.023	0.023	0.046	0.046	0.046	0.046	0.046	0.046	0.046	0.046	0.046	0.046	0.046	0.046	0.046	0.046	0.069	0.069	0.069	0.069	0.069	0.069	0.069	0.088	0.088	0.088	0.088	0.088	0.088
YIL017C	2.484	2.484	2.503	2.564	2.663	2.663	2.644	2.621	2.621	2.64	2.64	2.663	2.663	2.747	2.747	2.747	2.747	2.789	2.77	2.751	2.751	2.751	2.789	2.747	2.804	2.804	2.823	2.888	2.888	2.888	2.892	2.869	2.888	2.888	2.888	2.888	2.888	2.907	2.907	2.907	2.907	2.907	2.907	2.907	2.907	2.907	2.846	2.85	2.85
YER007C-A	0.275	0.275	0.275	0.275	0.275	0.317	0.298	0.298	0.298	0.298	0.298	0.336	0.336	0.336	0.336	0.336	0.336	0.336	0.336	0.313	0.313	0.294	0.294	0.294	0.336	0.336	0.336	0.336	0.336	0.313	0.309	0.385	0.362	0.404	0.404	0.404	0.404	0.404	0.404	0.404	0.427	0.492	0.492	0.492	0.492	0.553	0.553	0.553	0.553
YGL026C	0.343	0.385	0.385	0.404	0.488	0.549	0.549	0.549	0.549	0.549	0.549	0.549	0.572	0.637	0.656	0.656	0.656	0.656	0.679	0.679	0.679	0.679	0.679	0.679	0.679	0.679	0.679	0.66	0.66	0.66	0.66	0.66	0.66	0.66	0.66	0.66	0.66	0.66	0.66	0.66	0.66	0.66	0.66	0.637	0.637	0.637	0.637	0.66	0.66
YKL068W	0.126	0.126	0.126	0.126	0.126	0.126	0.126	0.126	0.126	0.126	0.126	0.126	0.126	0.126	0.126	0.126	0.126	0.126	0.126	0.126	0.126	0.126	0.126	0.126	0.126	0.126	0.126	0.126	0.126	0.126	0.126	0.126	0.126	0.126	0.126	0.126	0.126	0.126	0.126	0.126	0.126	0.126	0.126	0.126	0.126	0.126	0.126	0.126	0.126
YNL236W	0.248	0.271	0.313	0.332	0.355	0.374	0.374	0.416	0.416	0.416	0.454	0.454	0.454	0.454	0.454	0.454	0.454	0.454	0.454	0.473	0.496	0.496	0.496	0.496	0.492	0.553	0.576	0.576	0.576	0.599	0.599	0.599	0.599	0.599	0.599	0.622	0.622	0.622	0.622	0.641	0.66	0.66	0.66	0.66	0.66	0.66	0.66	0.683	0.824
YML074C	0.076	0.076	0.118	0.118	0.118	0.137	0.137	0.137	0.137	0.16	0.16	0.16	0.183	0.183	0.183	0.183	0.183	0.183	0.183	0.221	0.221	0.221	0.221	0.221	0.221	0.221	0.221	0.24	0.24	0.259	0.324	0.324	0.324	0.324	0.324	0.324	0.343	0.343	0.343	0.343	0.343	0.343	0.343	0.343	0.343	0.343	0.343	0.343	0.343
YDL150W	0.759	0.778	0.778	0.797	0.797	0.797	0.797	0.797	0.816	0.816	0.816	0.854	0.854	0.854	0.854	0.873	0.873	0.873	0.873	0.873	0.873	0.873	0.873	0.873	0.873	0.873	0.873	0.873	0.873	0.873	0.85	0.85	0.85	0.85	0.85	0.85	0.85	0.85	0.85	0.85	0.85	0.85	0.85	0.85	0.85	0.85	0.85	0.827	0.827
YDL157C	0.317	0.317	0.317	0.317	0.317	0.317	0.317	0.317	0.317	0.378	0.378	0.378	0.378	0.378	0.397	0.397	0.397	0.397	0.397	0.397	0.397	0.397	0.397	0.374	0.355	0.355	0.355	0.355	0.374	0.374	0.374	0.393	0.393	0.393	0.393	0.393	0.393	0.393	0.393	0.374	0.374	0.393	0.393	0.393	0.374	0.374	0.374	0.351	0.351
YGL162W	0.061	0.061	0.061	0.061	0.061	0.061	0.061	0.061	0.061	0.061	0.061	0.061	0.061	0.061	0.061	0.061	0.061	0.061	0.061	0.061	0.061	0.061	0.061	0.061	0.061	0.061	0.061	0.061	0.061	0.061	0.061	0.061	0.061	0.061	0.061	0.061	0.061	0.061	0.061	0.061	0.061	0.08	0.08	0.08	0.08	0.08	0.08	0.08	0.08
YPL164C	0.496	0.477	0.477	0.439	0.416	0.416	0.374	0.294	0.294	0.332	0.351	0.351	0.351	0.351	0.351	0.351	0.332	0.332	0.332	0.328	0.423	0.575	0.575	0.575	0.575	0.575	0.575	0.575	0.575	0.598	0.598	0.598	0.598	0.598	0.617	0.617	0.617	0.598	0.621	0.621	0.621	0.621	0.659	0.678	0.678	0.678	0.678	0.678	0.678
YDR150W	0.88	0.88	0.88	0.88	0.88	0.88	0.88	0.88	0.88	0.861	0.838	0.838	0.838	0.819	0.819	0.819	0.72	0.659	0.579	0.56	0.537	0.518	0.518	0.518	0.415	0.415	0.377	0.339	0.32	0.32	0.32	0.32	0.32	0.32	0.32	0.32	0.32	0.32	0.32	0.32	0.32	0.32	0.221	0.24	0.217	0.217	0.221	0.221	0.221
YOR148C	0.519	0.496	0.496	0.496	0.496	0.519	0.561	0.561	0.561	0.58	0.58	0.58	0.58	0.58	0.58	0.58	0.58	0.58	0.58	0.58	0.58	0.58	0.58	0.599	0.599	0.599	0.576	0.614	0.614	0.614	0.614	0.614	0.614	0.614	0.614	0.614	0.637	0.637	0.637	0.66	0.66	0.66	0.66	0.66	0.66	0.702	0.702	0.702	0.702
YGR162W	0.404	0.404	0.404	0.404	0.404	0.404	0.404	0.404	0.404	0.404	0.404	0.404	0.404	0.404	0.404	0.404	0.404	0.385	0.385	0.385	0.385	0.385	0.385	0.385	0.385	0.385	0.385	0.385	0.385	0.385	0.408	0.408	0.427	0.427	0.45	0.511	0.511	0.511	0.511	0.511	0.511	0.511	0.511	0.511	0.511	0.511	0.511	0.511	0.511
YAL035W	1.638	1.638	1.638	1.619	1.619	1.68	1.68	1.703	1.703	1.703	1.703	1.703	1.726	1.726	1.726	1.726	1.726	1.726	1.726	1.726	1.726	1.726	1.726	1.726	1.726	1.745	1.745	1.745	1.745	1.745	1.745	1.745	1.768	1.768	1.768	1.749	1.749	1.749	1.749	1.749	1.749	1.73	1.73	1.73	1.73	1.73	1.73	1.73	1.73
YJL212C	1.255	1.255	1.255	1.255	1.255	1.255	1.236	1.236	1.236	1.236	1.236	1.236	1.213	1.213	1.213	1.129	1.091	1.091	1.022	1.022	1.022	1.022	1.022	1.022	1.022	1.022	1.022	1.022	0.999	0.999	0.98	0.98	0.98	0.98	0.98	0.877	0.801	0.74	0.717	0.717	0.717	0.717	0.717	0.717	0.671	0.671	0.606	0.564	0.564
YGR030C	0.557	0.538	0.538	0.538	0.538	0.538	0.557	0.58	0.58	0.58	0.58	0.58	0.58	0.603	0.603	0.603	0.603	0.603	0.626	0.626	0.626	0.626	0.626	0.626	0.626	0.626	0.626	0.626	0.626	0.626	0.626	0.626	0.626	0.626	0.626	0.626	0.626	0.626	0.626	0.603	0.584	0.584	0.584	0.584	0.584	0.584	0.584	0.584	0.584
YER037W	0	0	0	0	0	0	0	0	0	0	0	0	0	0	0	0	0	0	0	0	0	0	0	0	0	0	0	0	0	0	0	0	0	0	0	0	0	0	0	0	0	0	0	0	0	0	0	0	0
YAL041W	0.427	0.45	0.45	0.45	0.45	0.45	0.45	0.473	0.473	0.45	0.45	0.45	0.45	0.45	0.45	0.45	0.45	0.45	0.469	0.469	0.469	0.492	0.557	0.557	0.557	0.557	0.557	0.557	0.557	0.515	0.515	0.515	0.515	0.534	0.534	0.553	0.553	0.553	0.553	0.572	0.553	0.553	0.553	0.553	0.553	0.553	0.572	0.572	0.553
YOR090C	1.469	1.446	1.427	1.427	1.427	1.427	1.427	1.427	1.427	1.427	1.427	1.427	1.427	1.427	1.404	1.366	1.244	1.244	1.244	1.107	1.012	1.012	1.012	1.012	1.012	1.012	1.012	1.012	1.012	1.012	1.012	1.012	1.012	1.012	0.966	0.966	0.943	0.924	0.924	0.905	0.783	0.783	0.76	0.76	0.634	0.615	0.615	0.596	0.573
YIL009C-A	0.141	0.141	0.122	0.122	0.122	0.099	0.099	0.08	0.103	0.103	0.103	0.122	0.122	0.122	0.122	0.122	0.122	0.122	0.141	0.187	0.187	0.187	0.187	0.187	0.187	0.187	0.187	0.187	0.187	0.187	0.187	0.187	0.187	0.187	0.187	0.187	0.187	0.187	0.168	0.191	0.191	0.191	0.191	0.191	0.191	0.21	0.21	0.191	0.191
YAL026C	0.618	0.618	0.618	0.618	0.618	0.511	0.511	0.469	0.45	0.45	0.45	0.473	0.454	0.454	0.435	0.435	0.435	0.435	0.435	0.435	0.389	0.389	0.431	0.431	0.431	0.431	0.431	0.431	0.431	0.431	0.431	0.431	0.431	0.431	0.427	0.503	0.503	0.503	0.526	0.526	0.526	0.526	0.526	0.526	0.526	0.526	0.526	0.526	0.526
YDR432W	0.93	0.93	0.93	0.93	0.93	0.93	0.93	0.93	0.93	0.93	0.93	0.93	0.93	0.93	0.93	0.93	0.93	0.93	0.93	0.93	0.93	0.93	0.93	0.93	0.93	0.911	0.911	0.911	0.873	0.873	0.873	0.873	0.873	0.873	0.873	0.873	0.85	0.831	0.831	0.812	0.812	0.774	0.736	0.736	0.736	0.736	0.736	0.717	0.717
YLR431C	0.814	0.814	0.814	0.814	0.814	0.814	0.814	0.814	0.814	0.814	0.814	0.814	0.814	0.814	0.791	0.791	0.791	0.791	0.772	0.772	0.791	0.791	0.791	0.791	0.791	0.791	0.791	0.791	0.791	0.745	0.768	0.768	0.768	0.768	0.768	0.768	0.806	0.806	0.806	0.787	0.787	0.787	0.768	0.768	0.726	0.703	0.703	0.703	0.703
YDR418W	0.019	0.019	0.019	0.019	0.019	0.019	0.019	0.019	0.019	0.019	0.019	0.061	0.061	0.061	0.061	0.061	0.061	0.061	0.061	0.061	0.061	0.061	0.08	0.08	0.08	0.08	0.08	0.099	0.118	0.118	0.118	0.118	0.118	0.118	0.118	0.118	0.118	0.118	0.118	0.118	0.137	0.137	0.137	0.137	0.137	0.137	0.179	0.221	0.221
YOL073C	0.191	0.168	0.149	0.149	0.149	0.149	0.149	0.149	0.107	0.107	0.107	0.145	0.145	0.145	0.145	0.168	0.168	0.168	0.168	0.168	0.168	0.168	0.168	0.145	0.145	0.107	0.145	0.164	0.164	0.225	0.248	0.389	0.389	0.389	0.389	0.557	0.622	0.641	0.702	0.702	0.725	0.725	0.744	0.744	0.744	0.763	0.763	0.809	0.912
YNL070W	1.053	1.076	1.076	1.076	1.076	1.076	1.076	1.053	1.053	1.099	1.099	1.099	1.099	1.034	1.015	1.015	1.015	1.015	1.034	1.034	1.034	1.034	1.034	1.034	1.034	1.034	1.034	1.03	1.03	1.03	1.03	1.049	1.049	1.068	1.068	1.068	1.068	1.068	1.068	1.068	1.068	1.068	1.068	1.049	1.072	1.072	1.072	1.072	1.072
YML008C	0	0	0	0	0	0	0	0	0	0	0	0	0	0	0	0	0	0	0	0	0	0	0	0	0	0	0	0	0	0	0	0	0	0	0	0	0	0	0	0	0	0	0	0	0	0	0	0	0
YGR237C	1.054	1.054	1.054	1.054	1.054	1.054	1.054	1.054	1.054	1.054	1.054	1.054	1.054	1.054	1.054	1.054	1.031	1.031	1.031	1.031	1.031	1.031	1.031	1.031	1.031	1.031	1.031	1.031	1.031	1.031	1.031	1.031	1.031	1.031	1.031	1.031	1.031	1.031	1.031	1.031	1.031	0.985	0.962	0.855	0.756	0.672	0.634	0.634	0.634
YPL161C	0.042	0.042	0.042	0.042	0.042	0.042	0.042	0.042	0.042	0.042	0.042	0.042	0.042	0.042	0.042	0.042	0.042	0.065	0.122	0.122	0.122	0.122	0.122	0.122	0.122	0.122	0.122	0.122	0.122	0.122	0.122	0.141	0.141	0.141	0.141	0.141	0.141	0.16	0.198	0.259	0.259	0.259	0.259	0.259	0.259	0.259	0.259	0.259	0.259
YPR162C	0.286	0.286	0.286	0.286	0.286	0.286	0.286	0.305	0.282	0.282	0.377	0.377	0.377	0.377	0.377	0.377	0.396	0.438	0.438	0.438	0.438	0.438	0.438	0.438	0.438	0.438	0.438	0.419	0.465	0.541	0.541	0.541	0.56	0.583	0.602	0.602	0.625	0.625	0.705	0.705	0.705	0.77	0.77	0.77	0.77	0.77	0.77	0.77	0.77
YIL027C	0.496	0.496	0.542	0.542	0.542	0.542	0.565	0.565	0.565	0.565	0.565	0.565	0.565	0.565	0.584	0.584	0.584	0.584	0.584	0.584	0.584	0.584	0.561	0.561	0.622	0.622	0.622	0.622	0.645	0.645	0.664	0.702	0.702	0.702	0.721	0.721	0.721	0.721	0.721	0.721	0.721	0.721	0.721	0.721	0.744	0.744	0.744	0.744	0.721
YGR133W	2.478	2.478	2.478	2.478	2.478	2.478	2.478	2.478	2.478	2.478	2.478	2.478	2.478	2.478	2.501	2.501	2.501	2.501	2.501	2.482	2.482	2.482	2.482	2.463	2.463	2.463	2.463	2.463	2.463	2.463	2.463	2.486	2.486	2.486	2.486	2.486	2.486	2.467	2.467	2.444	2.444	2.444	2.444	2.444	2.444	2.444	2.421	2.402	2.276
YBR236C	1.061	1.061	1.08	1.08	1.103	1.103	1.103	1.103	1.122	1.122	1.122	1.122	1.122	1.122	1.122	1.122	1.141	1.202	1.313	1.313	1.332	1.332	1.332	1.332	1.378	1.397	1.397	1.397	1.397	1.397	1.374	1.374	1.374	1.393	1.416	1.416	1.416	1.416	1.481	1.481	1.481	1.481	1.481	1.481	1.5	1.5	1.5	1.5	1.5
YDL047W	0.023	0.023	0.023	0.023	0.023	0.023	0.023	0.023	0.023	0.023	0.023	0.023	0.023	0.023	0.023	0.023	0.023	0.023	0.023	0.023	0.023	0.023	0.042	0.042	0.042	0.061	0.061	0.061	0.061	0.061	0.061	0.061	0.061	0.061	0.061	0.061	0.061	0.061	0.061	0.061	0.061	0.061	0.061	0.038	0.038	0.038	0.038	0.038	0.038
YGR278W	0.355	0.355	0.355	0.275	0.275	0.302	0.302	0.302	0.302	0.302	0.302	0.302	0.302	0.302	0.302	0.302	0.302	0.302	0.302	0.321	0.325	0.325	0.325	0.325	0.325	0.325	0.348	0.447	0.489	0.489	0.489	0.489	0.489	0.493	0.493	0.493	0.493	0.493	0.493	0.535	0.535	0.535	0.535	0.535	0.531	0.531	0.592	0.615	0.676
YBR283C	0.943	0.943	0.943	0.943	0.943	0.943	0.943	0.943	0.943	0.943	0.943	0.943	0.966	0.966	0.966	0.966	0.966	0.966	0.966	0.92	0.92	0.92	0.92	0.92	0.92	0.901	0.901	0.882	0.882	0.882	0.882	0.882	0.859	0.859	0.84	0.821	0.821	0.802	0.84	0.84	0.84	0.84	0.84	0.84	0.84	0.84	0.84	0.84	0.84
YKL094W	0.85	0.85	0.85	0.854	0.877	0.877	0.854	0.854	0.854	0.854	0.854	0.835	0.854	0.854	0.854	0.873	0.854	0.854	0.854	0.854	0.854	0.873	0.938	0.938	0.957	0.957	0.934	0.934	0.938	0.976	0.976	0.976	0.976	0.976	0.995	0.976	0.999	0.999	0.999	0.999	0.999	0.999	0.999	0.999	0.999	0.999	0.999	0.999	0.98
YLR209C	0.244	0.263	0.263	0.282	0.282	0.282	0.385	0.446	0.625	0.625	0.648	0.648	0.648	0.671	0.671	0.671	0.671	0.671	0.709	0.709	0.732	0.732	0.774	0.774	0.774	0.793	0.873	0.873	0.873	0.873	0.873	0.873	0.873	0.892	0.873	0.873	0.873	0.896	0.896	0.896	0.896	0.896	0.896	0.896	0.896	0.896	0.896	0.896	0.896
YPL240C	0.046	0.046	0.046	0.046	0.046	0.046	0.046	0.065	0.126	0.126	0.202	0.202	0.202	0.202	0.202	0.202	0.202	0.202	0.202	0.202	0.202	0.202	0.202	0.202	0.202	0.202	0.221	0.221	0.221	0.221	0.221	0.221	0.221	0.24	0.301	0.343	0.343	0.343	0.343	0.343	0.343	0.343	0.343	0.343	0.343	0.343	0.362	0.362	0.362
YNL077W	0.825	0.825	0.825	0.825	0.825	0.825	0.825	0.825	0.825	0.825	0.848	0.848	0.848	0.848	0.848	0.871	0.871	0.871	0.871	0.871	0.871	0.871	0.848	0.848	0.909	0.909	0.909	0.89	0.89	0.89	0.89	0.89	0.913	0.89	0.871	0.89	0.89	0.89	0.89	0.89	0.89	0.89	0.89	0.867	0.867	0.867	0.867	0.867	0.867
YFR007W	0.408	0.408	0.389	0.389	0.389	0.389	0.389	0.431	0.431	0.431	0.431	0.431	0.431	0.412	0.412	0.347	0.347	0.366	0.343	0.343	0.343	0.343	0.343	0.343	0.343	0.343	0.343	0.343	0.324	0.347	0.328	0.328	0.309	0.309	0.252	0.252	0.229	0.229	0.229	0.229	0.229	0.229	0.229	0.229	0.229	0.248	0.294	0.622	0.641
YBR207W	0.687	0.687	0.687	0.687	0.687	0.687	0.687	0.687	0.668	0.668	0.626	0.626	0.626	0.626	0.626	0.626	0.626	0.607	0.584	0.584	0.584	0.584	0.584	0.584	0.584	0.584	0.584	0.584	0.584	0.584	0.584	0.603	0.603	0.603	0.603	0.603	0.603	0.603	0.603	0.603	0.626	0.626	0.649	0.649	0.649	0.668	0.668	0.668	0.668
YOR329C	0.286	0.286	0.309	0.309	0.332	0.332	0.332	0.332	0.332	0.332	0.214	0.214	0.214	0.214	0.195	0.195	0.195	0.218	0.218	0.218	0.218	0.172	0.172	0.172	0.172	0.172	0.195	0.195	0.195	0.195	0.195	0.195	0.195	0.195	0.195	0.195	0.195	0.172	0.195	0.195	0.195	0.195	0.195	0.218	0.218	0.218	0.218	0.218	0.218
YDL177C	1.167	1.167	1.209	1.209	1.209	1.209	1.209	1.209	1.209	1.209	1.209	1.186	1.186	1.205	1.342	1.46	1.46	1.46	1.479	1.479	1.479	1.498	1.521	1.54	1.578	1.597	1.597	1.597	1.662	1.731	1.773	1.811	1.811	1.811	1.811	1.872	1.891	1.891	1.891	1.971	2.07	2.089	2.108	2.108	2.108	2.108	2.108	2.131	2.131
YBL019W	0.294	0.294	0.294	0.294	0.294	0.294	0.294	0.294	0.294	0.294	0.294	0.294	0.294	0.294	0.271	0.271	0.271	0.271	0.252	0.252	0.252	0.252	0.252	0.252	0.252	0.252	0.252	0.252	0.252	0.252	0.252	0.252	0.252	0.233	0.233	0.233	0.233	0.233	0.256	0.256	0.233	0.233	0.233	0.233	0.233	0.275	0.275	0.275	0.275
YER048C	0.084	0.084	0.084	0.084	0.084	0.103	0.103	0.103	0.103	0.141	0.141	0.141	0.141	0.141	0.141	0.183	0.202	0.202	0.202	0.202	0.202	0.221	0.221	0.221	0.221	0.221	0.221	0.221	0.221	0.221	0.221	0.221	0.221	0.221	0.221	0.221	0.221	0.221	0.221	0.221	0.221	0.221	0.221	0.24	0.24	0.24	0.24	0.24	0.24
YJL082W	0.599	0.599	0.515	0.515	0.496	0.473	0.473	0.473	0.435	0.435	0.225	0.187	0.149	0.149	0.149	0.149	0.149	0.13	0.13	0.13	0.13	0.13	0.13	0.13	0.13	0.13	0.13	0.13	0.13	0.13	0.13	0.107	0.107	0.107	0.107	0.107	0.065	0.042	0.042	0.042	0.042	0	0	0	0	0	0	0	0
YGR091W	0.443	0.443	0.443	0.443	0.443	0.443	0.443	0.443	0.443	0.443	0.443	0.443	0.443	0.443	0.443	0.382	0.382	0.382	0.382	0.382	0.42	0.42	0.42	0.397	0.397	0.397	0.397	0.374	0.351	0.351	0.374	0.412	0.412	0.412	0.431	0.431	0.431	0.431	0.431	0.431	0.431	0.431	0.431	0.431	0.431	0.412	0.431	0.488	0.469
YLR142W	0.248	0.248	0.248	0.248	0.248	0.248	0.248	0.248	0.248	0.248	0.248	0.225	0.225	0.225	0.248	0.271	0.271	0.294	0.271	0.271	0.271	0.271	0.271	0.271	0.252	0.252	0.252	0.252	0.252	0.252	0.252	0.252	0.252	0.252	0.252	0.252	0.252	0.252	0.252	0.252	0.252	0.252	0.252	0.252	0.252	0.252	0.252	0.252	0.252
YNL032W	0.263	0.263	0.244	0.244	0.244	0.244	0.244	0.263	0.286	0.286	0.286	0.286	0.286	0.286	0.286	0.286	0.263	0.263	0.225	0.206	0.229	0.248	0.248	0.248	0.229	0.229	0.229	0.229	0.229	0.229	0.229	0.229	0.229	0.229	0.229	0.206	0.206	0.187	0.206	0.206	0.206	0.206	0.206	0.225	0.248	0.248	0.248	0.313	0.313
YOR054C	0.855	0.855	0.855	0.901	0.947	0.947	0.947	0.947	0.947	0.947	0.947	0.947	0.947	0.947	0.947	0.966	0.966	0.985	0.985	0.985	0.985	0.985	0.962	0.981	0.981	0.981	0.981	0.981	1	1	1	1	1	1	1	1	1	1	1	1	1	1	0.981	0.981	0.981	0.981	0.981	0.981	0.981
YBL025W	0.611	0.611	0.611	0.592	0.592	0.592	0.592	0.592	0.592	0.592	0.596	0.596	0.596	0.596	0.596	0.596	0.596	0.596	0.573	0.573	0.554	0.554	0.554	0.531	0.508	0.485	0.485	0.485	0.485	0.485	0.485	0.485	0.485	0.485	0.416	0.317	0.336	0.336	0.355	0.355	0.355	0.355	0.355	0.355	0.378	0.378	0.378	0.378	0.355
YPL152W	0.156	0.217	0.217	0.259	0.511	0.534	0.534	0.534	0.534	0.534	0.534	0.534	0.534	0.534	0.534	0.557	0.557	0.557	0.557	0.664	0.664	0.683	0.683	0.683	0.683	0.683	0.702	0.702	0.702	0.702	0.702	0.702	0.702	0.744	0.744	0.744	0.744	0.744	0.744	0.744	0.744	0.744	0.744	0.744	0.744	0.744	0.744	0.744	0.744
YGR065C	0.824	0.824	0.843	0.843	0.866	0.908	0.908	0.908	0.889	0.889	0.935	0.977	0.958	0.958	0.958	0.958	0.958	0.958	0.958	0.958	0.958	0.958	0.958	0.958	0.958	0.958	0.935	0.935	0.958	0.916	0.916	0.939	0.939	0.939	0.897	0.859	0.798	0.779	0.798	0.798	0.798	0.794	0.794	0.813	0.79	0.79	0.752	1.065	1.084
YPL228W	0.263	0.263	0.263	0.263	0.263	0.263	0.263	0.263	0.263	0.263	0.263	0.263	0.244	0.244	0.244	0.244	0.244	0.244	0.244	0.244	0.244	0.244	0.332	0.37	0.37	0.37	0.37	0.37	0.37	0.37	0.37	0.37	0.37	0.37	0.351	0.351	0.351	0.351	0.351	0.351	0.351	0.351	0.351	0.351	0.351	0.351	0.351	0.351	0.351
YPR174C	0.892	0.892	0.892	0.892	0.934	0.934	0.934	0.934	0.934	0.934	0.934	0.934	0.934	0.953	0.953	0.953	0.953	0.953	0.976	0.976	0.976	0.976	0.976	0.976	0.976	0.976	0.976	0.976	0.976	0.976	0.976	0.976	0.976	0.976	0.976	0.976	0.976	0.976	0.976	0.976	0.957	0.957	0.957	0.957	0.957	0.957	0.957	0.957	0.957
YDL155W	0.58	0.603	0.603	0.626	0.626	0.645	0.645	0.645	0.645	0.645	0.645	0.645	0.645	0.645	0.664	0.641	0.641	0.641	0.641	0.641	0.641	0.641	0.622	0.622	0.622	0.622	0.622	0.622	0.622	0.622	0.622	0.622	0.622	0.622	0.622	0.622	0.622	0.622	0.622	0.622	0.622	0.622	0.622	0.622	0.603	0.603	0.603	0.603	0.603
YOR317W	0.256	0.256	0.256	0.256	0.256	0.256	0.233	0.233	0.233	0.214	0.214	0.214	0.214	0.214	0.214	0.172	0.126	0.126	0.126	0.103	0.103	0.103	0.122	0.122	0.122	0.122	0.122	0.122	0.099	0.099	0.099	0.099	0.099	0.099	0.099	0.099	0.099	0.099	0.08	0.08	0.08	0.08	0.038	0.038	0.038	0.038	0.038	0.038	0.038
YML104C	0.442	0.442	0.442	0.442	0.442	0.442	0.442	0.404	0.385	0.389	0.389	0.389	0.389	0.389	0.328	0.328	0.328	0.328	0.328	0.328	0.328	0.328	0.309	0.286	0.286	0.263	0.244	0.244	0.263	0.263	0.263	0.263	0.263	0.282	0.282	0.282	0.282	0.282	0.263	0.263	0.263	0.282	0.324	0.343	0.381	0.404	0.404	0.404	0.404
YBR296C	0.069	0.069	0.069	0.069	0.069	0.069	0.069	0.069	0.069	0.088	0.088	0.088	0.088	0.088	0.088	0.088	0.088	0.088	0.088	0.088	0.088	0.088	0.088	0.088	0.088	0.088	0.088	0.088	0.088	0.088	0.088	0.088	0.088	0.088	0.088	0.088	0.088	0.088	0.088	0.088	0.088	0.088	0.088	0.088	0.111	0.111	0.111	0.111	0.088
YML108W	0.396	0.396	0.396	0.396	0.396	0.396	0.396	0.396	0.396	0.396	0.396	0.396	0.396	0.396	0.396	0.396	0.396	0.331	0.331	0.434	0.453	0.537	0.537	0.537	0.537	0.537	0.537	0.537	0.556	0.556	0.556	0.556	0.556	0.556	0.556	0.556	0.556	0.556	0.556	0.575	0.575	0.575	0.575	0.594	0.594	0.594	0.594	0.594	0.594
YER010C	0.141	0.141	0.141	0.141	0.141	0.164	0.164	0.164	0.164	0.164	0.164	0.164	0.164	0.145	0.145	0.145	0.122	0.122	0.103	0.103	0.122	0.122	0.122	0.122	0.122	0.122	0.122	0.122	0.122	0.122	0.099	0.099	0.099	0.08	0.08	0.099	0.099	0.099	0.099	0.099	0.099	0.099	0.099	0.156	0.156	0.156	0.156	0.156	0.137
YLR025W	0.084	0.084	0.084	0.084	0.08	0.149	0.191	0.229	0.248	0.267	0.393	0.496	0.496	0.496	0.519	0.519	0.519	0.519	0.519	0.519	0.519	0.565	0.565	0.565	0.603	0.603	0.603	0.603	0.603	0.603	0.603	0.603	0.603	0.603	0.603	0.603	0.603	0.603	0.603	0.622	0.622	0.622	0.645	0.664	0.702	0.702	0.702	0.702	0.702
YPR127W	0.661	0.615	0.596	0.596	0.596	0.558	0.558	0.558	0.535	0.535	0.535	0.535	0.535	0.489	0.489	0.355	0.355	0.374	0.256	0.237	0.237	0.237	0.237	0.195	0.214	0.214	0.214	0.214	0.214	0.214	0.214	0.214	0.191	0.122	0.141	0.141	0.141	0.141	0.141	0.141	0.141	0.141	0.164	0.164	0.164	0.206	0.206	0.225	0.225
YKL171W	0.768	0.768	0.749	0.749	0.665	0.665	0.646	0.646	0.604	0.604	0.604	0.585	0.585	0.585	0.585	0.585	0.585	0.585	0.585	0.566	0.566	0.566	0.566	0.52	0.497	0.497	0.478	0.478	0.478	0.478	0.478	0.474	0.474	0.451	0.451	0.474	0.474	0.474	0.474	0.493	0.493	0.497	0.497	0.497	0.428	0.512	0.535	0.512	0.512
YHL013C	0.099	0.099	0.099	0.099	0.099	0.118	0.118	0.118	0.118	0.118	0.118	0.118	0.118	0.118	0.118	0.118	0.118	0.118	0.118	0.118	0.118	0.118	0.118	0.118	0.118	0.118	0.118	0.118	0.118	0.118	0.118	0.118	0.118	0.118	0.118	0.118	0.099	0.099	0.099	0.099	0.099	0.099	0.099	0.099	0.099	0.122	0.122	0.122	0.122
YJL081C	0.252	0.252	0.229	0.229	0.21	0.21	0.21	0.21	0.248	0.267	0.267	0.267	0.267	0.267	0.267	0.267	0.267	0.309	0.309	0.309	0.309	0.309	0.309	0.309	0.309	0.309	0.309	0.309	0.309	0.309	0.309	0.309	0.309	0.328	0.328	0.328	0.328	0.347	0.347	0.347	0.347	0.37	0.37	0.37	0.37	0.37	0.37	0.389	0.431
YJL127C-B	0.382	0.443	0.443	0.443	0.443	0.443	0.443	0.443	0.443	0.443	0.443	0.443	0.443	0.485	0.485	0.485	0.485	0.466	0.466	0.466	0.466	0.466	0.466	0.489	0.508	0.611	0.611	0.611	0.63	0.63	0.63	0.63	0.63	0.63	0.63	0.63	0.63	0.63	0.584	0.584	0.607	0.607	0.607	0.63	0.63	0.63	0.63	0.63	0.63
YNL071W	0.611	0.611	0.611	0.611	0.611	0.63	0.607	0.607	0.607	0.607	0.63	0.63	0.63	0.63	0.63	0.63	0.63	0.63	0.63	0.63	0.63	0.63	0.63	0.63	0.63	0.63	0.649	0.649	0.649	0.649	0.649	0.649	0.649	0.649	0.649	0.649	0.649	0.649	0.649	0.63	0.63	0.63	0.607	0.607	0.607	0.607	0.607	0.626	0.626
YIL077C	1.42	1.42	1.42	1.443	1.443	1.443	1.443	1.447	1.493	1.531	1.531	1.531	1.55	1.55	1.55	1.55	1.569	1.569	1.569	1.569	1.569	1.569	1.569	1.569	1.569	1.569	1.569	1.569	1.569	1.569	1.592	1.592	1.592	1.592	1.592	1.573	1.573	1.573	1.573	1.573	1.493	1.451	1.432	1.432	1.207	1.188	1.142	1.138	1.195
YGR251W	0.61	0.61	0.709	0.751	0.751	0.789	0.789	0.789	0.827	0.827	0.846	0.846	0.846	0.846	0.846	0.865	0.865	0.865	0.865	0.865	0.865	0.865	0.865	0.865	0.865	0.865	0.865	0.865	0.888	0.888	0.888	0.888	0.888	0.888	0.888	0.888	0.888	0.888	0.888	0.888	0.888	0.888	0.888	0.888	0.888	0.888	0.888	0.888	0.888
YDR325W	2.79	2.79	2.79	2.813	2.832	2.851	2.851	2.851	2.851	2.851	2.851	2.851	2.851	2.851	2.851	2.851	2.851	2.87	2.87	2.87	2.87	2.87	2.87	2.87	2.87	2.87	2.87	2.87	2.889	2.889	2.889	2.889	2.889	2.889	2.889	2.889	2.889	2.866	2.866	2.866	2.866	2.866	2.866	2.866	2.866	2.866	2.866	2.866	2.866
YPL110C	0.893	0.954	0.954	0.954	0.954	0.954	0.954	0.954	0.954	0.954	0.954	0.954	0.954	0.954	0.935	0.935	0.935	0.954	0.954	0.954	0.954	0.954	0.954	0.954	0.954	0.954	0.954	0.954	0.954	0.954	0.954	0.954	0.954	0.954	0.954	0.954	0.954	0.954	0.954	0.954	0.935	0.935	0.916	0.916	0.916	0.916	0.916	0.916	0.916
YER064C	0	0	0	0	0	0	0	0	0	0	0	0	0	0	0	0	0	0	0	0	0	0	0	0	0	0	0	0	0	0	0	0	0	0	0	0	0	0	0	0	0	0	0	0	0	0	0	0	0
YDL111C	0.527	0.527	0.527	0.527	0.527	0.527	0.527	0.527	0.527	0.527	0.527	0.527	0.527	0.527	0.527	0.527	0.439	0.439	0.439	0.439	0.439	0.416	0.416	0.397	0.397	0.42	0.42	0.42	0.42	0.355	0.355	0.355	0.378	0.378	0.378	0.378	0.378	0.378	0.378	0.378	0.317	0.317	0.317	0.317	0.317	0.378	0.378	0.378	0.378
YGL172W	0.431	0.431	0.431	0.431	0.431	0.431	0.431	0.431	0.431	0.408	0.408	0.408	0.427	0.427	0.427	0.427	0.427	0.427	0.427	0.427	0.427	0.427	0.427	0.446	0.446	0.446	0.446	0.446	0.427	0.427	0.427	0.427	0.404	0.404	0.404	0.339	0.316	0.316	0.316	0.316	0.316	0.316	0.316	0.316	0.335	0.358	0.358	0.358	0.358
YIL076W	0.282	0.301	0.301	0.343	0.465	0.572	0.572	0.595	0.595	0.595	0.595	0.595	0.595	0.656	0.656	0.675	0.832	0.832	0.832	0.832	0.832	0.832	0.832	0.832	0.832	0.832	0.832	0.832	0.832	0.832	0.832	0.851	0.851	0.851	0.874	0.874	0.912	0.931	0.95	0.95	0.95	0.95	0.95	0.992	0.992	0.992	0.992	0.992	0.992
YKR056W	0.637	0.637	0.637	0.637	0.637	0.698	0.698	0.698	0.698	0.717	0.717	0.717	0.717	0.717	0.717	0.717	0.717	0.736	0.736	0.736	0.736	0.736	0.736	0.736	0.736	0.736	0.736	0.736	0.736	0.736	0.736	0.736	0.736	0.736	0.736	0.736	0.736	0.736	0.736	0.736	0.736	0.736	0.736	0.736	0.736	0.717	0.717	0.717	0.717
YPR104C	0.522	0.522	0.522	0.522	0.522	0.545	0.568	0.568	0.568	0.568	0.568	0.568	0.568	0.568	0.568	0.568	0.568	0.549	0.549	0.549	0.549	0.549	0.549	0.549	0.549	0.549	0.549	0.549	0.549	0.549	0.549	0.549	0.549	0.549	0.549	0.549	0.549	0.549	0.549	0.549	0.549	0.549	0.549	0.549	0.549	0.549	0.549	0.549	0.549
YML053C	0.038	0.038	0.038	0.038	0.038	0.038	0.038	0.019	0.019	0.019	0.019	0.019	0.019	0.019	0.019	0.019	0.019	0.019	0.019	0.019	0.019	0.019	0.019	0.019	0.019	0.019	0.019	0.019	0.019	0.019	0.019	0.019	0.019	0.019	0.019	0.019	0.019	0.019	0.019	0.042	0.065	0.065	0.065	0.065	0.065	0.065	0.065	0.065	0.084
YPR157W	0.08	0.08	0.08	0.08	0.08	0.08	0.08	0.08	0.08	0.08	0.103	0.126	0.126	0.126	0.126	0.126	0.126	0.126	0.126	0.126	0.126	0.126	0.126	0.126	0.145	0.145	0.145	0.145	0.145	0.145	0.145	0.145	0.145	0.145	0.225	0.225	0.225	0.225	0.225	0.225	0.225	0.225	0.267	0.267	0.267	0.267	0.267	0.267	0.267
YGL018C	0.275	0.275	0.275	0.275	0.275	0.168	0.122	0.122	0.145	0.145	0.145	0.183	0.202	0.221	0.221	0.244	0.244	0.263	0.263	0.263	0.282	0.282	0.282	0.282	0.282	0.32	0.32	0.339	0.339	0.339	0.339	0.358	0.358	0.358	0.358	0.358	0.358	0.358	0.358	0.396	0.438	0.56	0.621	0.785	0.785	0.785	0.785	0.785	0.808
YML096W	0.37	0.37	0.446	0.526	0.526	0.526	0.526	0.549	0.549	0.549	0.572	0.572	0.591	0.591	0.591	0.591	0.591	0.591	0.591	0.591	0.61	0.652	0.843	0.862	0.862	0.862	0.927	0.927	0.927	0.927	0.927	0.927	0.927	0.927	0.927	0.927	0.927	0.927	0.927	0.927	0.927	0.927	0.969	0.969	0.988	0.988	0.988	0.988	0.988
YLL040C	0.339	0.358	0.358	0.358	0.358	0.358	0.377	0.377	0.377	0.377	0.377	0.377	0.396	0.396	0.396	0.419	0.419	0.419	0.419	0.419	0.438	0.438	0.457	0.457	0.438	0.438	0.438	0.438	0.438	0.438	0.438	0.438	0.438	0.438	0.438	0.438	0.438	0.438	0.484	0.484	0.484	0.484	0.484	0.484	0.484	0.484	0.484	0.484	0.484
YDL133C-A	0.538	0.515	0.515	0.492	0.492	0.492	0.492	0.492	0.492	0.45	0.45	0.393	0.374	0.374	0.374	0.374	0.374	0.374	0.374	0.374	0.351	0.351	0.351	0.328	0.305	0.305	0.229	0.206	0.206	0.206	0.206	0.206	0.206	0.206	0.206	0.183	0.183	0.183	0.183	0.183	0.183	0.103	0.057	0.019	0	0	0	0	0
YGR042W	0.351	0.351	0.351	0.351	0.351	0.351	0.351	0.37	0.37	0.324	0.324	0.301	0.301	0.324	0.385	0.385	0.404	0.404	0.404	0.404	0.404	0.404	0.404	0.404	0.442	0.465	0.465	0.465	0.465	0.465	0.465	0.469	0.511	0.511	0.511	0.511	0.511	0.511	0.511	0.511	0.511	0.534	0.534	0.534	0.534	0.534	0.534	0.534	0.576
YBR274W	0.141	0.141	0.122	0.145	0.164	0.164	0.187	0.21	0.252	0.252	0.252	0.252	0.271	0.271	0.271	0.294	0.294	0.294	0.294	0.294	0.294	0.294	0.294	0.271	0.271	0.271	0.271	0.271	0.271	0.271	0.271	0.328	0.347	0.427	0.427	0.427	0.427	0.427	0.427	0.427	0.427	0.427	0.446	0.465	0.465	0.465	0.465	0.465	0.465
YEL047C	0.343	0.343	0.343	0.343	0.343	0.343	0.343	0.343	0.343	0.343	0.343	0.343	0.343	0.343	0.343	0.366	0.366	0.366	0.366	0.366	0.389	0.389	0.389	0.389	0.389	0.389	0.389	0.389	0.389	0.389	0.37	0.37	0.347	0.366	0.366	0.366	0.366	0.404	0.404	0.404	0.404	0.404	0.404	0.404	0.404	0.404	0.404	0.404	0.404
YOR119C	0.404	0.404	0.404	0.442	0.442	0.442	0.442	0.442	0.442	0.442	0.442	0.442	0.442	0.442	0.442	0.442	0.442	0.419	0.415	0.434	0.453	0.453	0.453	0.472	0.495	0.495	0.495	0.495	0.495	0.495	0.495	0.495	0.495	0.514	0.552	0.571	0.571	0.571	0.571	0.571	0.571	0.571	0.571	0.613	0.712	0.712	0.712	0.731	0.731
YKL077W	0.335	0.392	0.43	0.43	0.43	0.453	0.518	0.518	0.518	0.518	0.518	0.518	0.518	0.518	0.518	0.518	0.537	0.537	0.537	0.537	0.537	0.537	0.556	0.556	0.556	0.556	0.556	0.556	0.556	0.556	0.556	0.556	0.556	0.556	0.556	0.556	0.575	0.575	0.575	0.556	0.556	0.556	0.556	0.556	0.556	0.556	0.556	0.556	0.556
YPR019W	0.993	0.993	0.993	0.993	0.993	0.993	0.993	1.031	1.031	1.031	1.031	1.031	1.031	1.031	1.031	1.031	1.031	1.031	1.073	1.073	1.073	1.073	1.073	1.096	1.115	1.134	1.134	1.134	1.153	1.176	1.176	1.176	1.176	1.176	1.176	1.199	1.199	1.199	1.199	1.199	1.199	1.199	1.199	1.199	1.199	1.199	1.199	1.199	1.199
YOL093W	0.969	0.969	1.011	1.011	1.011	1.011	1.011	1.03	1.049	1.247	1.27	1.27	1.293	1.293	1.293	1.293	1.293	1.293	1.293	1.293	1.373	1.373	1.411	1.411	1.411	1.411	1.411	1.411	1.411	1.392	1.392	1.392	1.392	1.453	1.453	1.434	1.434	1.434	1.415	1.415	1.392	1.392	1.392	1.392	1.392	1.392	1.392	1.392	1.392
YGR257C	0.436	0.455	0.497	0.497	0.497	0.497	0.497	0.497	0.497	0.535	0.535	0.573	0.573	0.573	0.573	0.573	0.573	0.573	0.573	0.573	0.573	0.573	0.573	0.573	0.615	0.615	0.615	0.615	0.615	0.634	0.634	0.634	0.634	0.634	0.634	0.634	0.634	0.634	0.634	0.634	0.634	0.634	0.634	0.634	0.634	0.611	0.611	0.611	0.611
YJL181W	0.515	0.515	0.534	0.553	0.553	0.553	0.553	0.553	0.553	0.553	0.576	0.576	0.576	0.576	0.595	0.595	0.595	0.595	0.595	0.595	0.614	0.633	0.633	0.721	0.759	0.759	0.759	0.759	0.759	0.778	0.778	0.778	0.778	0.801	0.801	0.801	0.801	0.801	0.801	0.801	0.801	0.801	0.801	0.801	0.801	0.801	0.801	0.801	0.801
YDR179W-A	0.53	0.53	0.53	0.53	0.511	0.511	0.511	0.492	0.511	0.511	0.511	0.511	0.347	0.347	0.309	0.286	0.286	0.286	0.286	0.328	0.347	0.366	0.446	0.446	0.469	0.469	0.469	0.423	0.423	0.423	0.423	0.423	0.423	0.404	0.404	0.404	0.446	0.446	0.503	0.598	0.598	0.598	0.598	0.598	0.579	0.598	0.598	0.598	0.636
YJL136C	0.385	0.385	0.385	0.385	0.385	0.385	0.385	0.385	0.385	0.385	0.385	0.385	0.385	0.385	0.385	0.385	0.385	0.385	0.385	0.385	0.385	0.385	0.385	0.385	0.385	0.385	0.385	0.385	0.385	0.385	0.385	0.385	0.385	0.385	0.404	0.385	0.385	0.385	0.385	0.385	0.385	0.385	0.366	0.366	0.366	0.366	0.366	0.366	0.366
YML056C	2.226	2.226	2.226	2.226	2.226	2.226	2.207	2.207	2.127	2.062	2.001	2.001	1.982	1.982	1.841	1.624	1.605	1.605	1.437	1.437	1.399	1.399	1.399	1.399	1.399	1.399	1.399	1.376	1.376	1.357	1.25	1.212	1.132	1.132	1.132	1.132	0.9	0.881	0.881	0.481	0.481	0.462	0.424	0.424	0.424	0.424	0.424	0.424	0.424
YAL022C	0.183	0.202	0.225	0.225	0.225	0.225	0.206	0.248	0.248	0.248	0.286	0.347	0.347	0.347	0.347	0.37	0.416	0.416	0.416	0.416	0.416	0.416	0.416	0.416	0.416	0.393	0.393	0.431	0.431	0.431	0.431	0.488	0.488	0.488	0.488	0.488	0.507	0.507	0.507	0.507	0.507	0.53	0.53	0.53	0.53	0.53	0.53	0.53	0.53
YFR028C	0.145	0.145	0.145	0.145	0.145	0.168	0.168	0.191	0.248	0.305	0.305	0.324	0.324	0.324	0.324	0.324	0.343	0.343	0.343	0.343	0.381	0.381	0.381	0.381	0.461	0.484	0.484	0.484	0.503	0.522	0.522	0.522	0.522	0.522	0.522	0.522	0.522	0.522	0.522	0.522	0.503	0.503	0.522	0.522	0.541	0.56	0.56	0.56	0.56
YGL242C	0.141	0.141	0.118	0.118	0.118	0.16	0.179	0.179	0.179	0.179	0.248	0.347	0.408	0.45	0.45	0.431	0.431	0.431	0.431	0.431	0.473	0.511	0.553	0.572	0.572	0.572	0.572	0.572	0.572	0.572	0.572	0.595	0.595	0.595	0.641	0.66	0.66	0.66	0.683	0.683	0.683	0.683	0.706	0.706	0.725	0.725	0.725	0.725	0.725
YKL085W	0.107	0.107	0.107	0.107	0.088	0.088	0.088	0.088	0.107	0.107	0.107	0.149	0.168	0.168	0.168	0.168	0.168	0.168	0.168	0.168	0.168	0.168	0.168	0.168	0.168	0.168	0.168	0.168	0.168	0.168	0.168	0.168	0.168	0.168	0.168	0.168	0.168	0.168	0.168	0.168	0.168	0.168	0.168	0.168	0.168	0.168	0.168	0.168	0.168
YJL128C	0.321	0.321	0.34	0.34	0.363	0.382	0.424	0.443	0.443	0.462	0.462	0.462	0.462	0.462	0.462	0.462	0.481	0.481	0.523	0.523	0.546	0.546	0.546	0.546	0.546	0.565	0.561	0.561	0.58	0.58	0.58	0.58	0.58	0.561	0.561	0.561	0.538	0.538	0.538	0.538	0.538	0.538	0.538	0.538	0.538	0.538	0.538	0.538	0.538
YEL050C	0.435	0.435	0.412	0.412	0.412	0.412	0.412	0.412	0.412	0.412	0.431	0.431	0.431	0.431	0.431	0.431	0.473	0.473	0.473	0.515	0.515	0.515	0.515	0.515	0.515	0.515	0.515	0.515	0.515	0.515	0.515	0.515	0.496	0.496	0.496	0.496	0.496	0.473	0.473	0.454	0.454	0.454	0.454	0.454	0.454	0.454	0.454	0.454	0.454
YMR263W	0.347	0.347	0.347	0.309	0.309	0.351	0.351	0.374	0.374	0.393	0.473	0.618	0.802	0.802	0.802	0.802	0.802	0.802	0.802	0.802	0.802	0.802	0.848	0.867	0.905	0.905	0.905	0.905	0.905	0.905	0.905	0.924	0.924	0.905	0.905	0.905	0.905	0.905	0.905	0.905	0.905	0.905	0.905	0.928	0.928	0.928	0.928	0.928	0.928
YHR161C	0.499	0.499	0.48	0.48	0.48	0.48	0.48	0.48	0.48	0.48	0.48	0.48	0.48	0.461	0.461	0.461	0.461	0.461	0.461	0.461	0.461	0.461	0.461	0.461	0.419	0.419	0.4	0.4	0.381	0.381	0.381	0.381	0.362	0.305	0.305	0.305	0.305	0.286	0.286	0.286	0.286	0.286	0.286	0.248	0.248	0.229	0.229	0.229	0.229
YKR031C	0.629	0.629	0.583	0.583	0.583	0.606	0.606	0.606	0.606	0.606	0.591	0.591	0.591	0.591	0.591	0.568	0.568	0.568	0.568	0.568	0.568	0.568	0.526	0.526	0.503	0.503	0.503	0.503	0.503	0.503	0.503	0.419	0.419	0.419	0.419	0.419	0.419	0.381	0.381	0.381	0.381	0.381	0.381	0.381	0.381	0.381	0.362	0.362	0.362
YNL073W	0.561	0.561	0.561	0.561	0.561	0.561	0.561	0.561	0.561	0.561	0.561	0.561	0.561	0.561	0.561	0.603	0.603	0.603	0.603	0.603	0.603	0.603	0.58	0.58	0.58	0.58	0.58	0.58	0.58	0.58	0.58	0.599	0.599	0.599	0.599	0.58	0.58	0.58	0.58	0.58	0.58	0.58	0.58	0.58	0.557	0.557	0.557	0.538	0.538
YBR091C	1.057	1.057	1.057	1.057	1.057	1.057	1.076	1.076	1.076	1.053	1.072	1.072	1.072	1.095	1.095	1.095	1.095	1.095	1.095	1.095	1.118	1.118	1.118	1.118	1.118	1.118	1.118	1.16	1.16	1.16	1.16	1.16	1.16	1.16	1.16	1.16	1.16	1.16	1.16	1.16	1.16	1.16	1.16	1.137	1.137	1.137	1.137	1.137	1.137
YDR430C	1.257	1.257	1.257	1.28	1.28	1.28	1.28	1.28	1.28	1.303	1.303	1.303	1.303	1.303	1.303	1.303	1.303	1.303	1.303	1.303	1.303	1.303	1.284	1.28	1.28	1.299	1.299	1.299	1.299	1.299	1.276	1.276	1.276	1.257	1.257	1.257	1.238	1.238	1.238	1.238	1.238	1.238	1.196	1.177	1.177	1.177	1.177	1.177	1.177
YBR043C	0.836	0.836	0.836	0.836	0.836	0.836	0.836	0.836	0.836	0.836	0.836	0.836	0.813	0.813	0.813	0.79	0.79	0.79	0.79	0.767	0.767	0.767	0.767	0.767	0.767	0.767	0.767	0.767	0.767	0.767	0.767	0.767	0.767	0.767	0.767	0.767	0.767	0.767	0.767	0.767	0.767	0.767	0.725	0.725	0.748	0.748	0.748	0.748	0.809
YPR041W	0.988	0.988	0.988	0.988	0.988	0.988	0.988	0.988	0.988	0.988	0.969	0.969	0.992	1.049	1.049	1.049	1.049	1.049	1.049	1.049	1.049	1.049	1.049	1.049	1.049	1.049	1.049	1.049	1.049	1.049	1.049	1.049	1.049	1.049	1.049	1.049	1.049	1.049	1.049	1.049	1.049	1.049	1.049	1.049	1.049	1.049	1.049	1.049	1.049
YMR020W	0.374	0.374	0.374	0.355	0.355	0.332	0.332	0.332	0.309	0.309	0.309	0.29	0.267	0.267	0.267	0.267	0.267	0.267	0.267	0.267	0.267	0.267	0.244	0.244	0.225	0.206	0.206	0.206	0.206	0.206	0.202	0.202	0.202	0.202	0.202	0.202	0.202	0.202	0.202	0.202	0.202	0.202	0.202	0.183	0.183	0.183	0.202	0.202	0.202
YFL002C	0.942	0.942	0.942	0.942	0.942	0.965	0.965	0.984	0.984	0.984	0.984	0.984	1.003	1.003	1.003	1.003	1.003	1.003	1.003	1.003	1.022	1.022	1.022	1.022	1.022	1.022	1.022	1.022	1.022	1.022	1.022	1.022	1.003	1.003	1.003	1.003	1.003	1.022	1.041	1.041	1.041	1.041	1.041	1.041	1.041	1.041	1.041	1.041	1.041
YJR091C	0.855	0.855	0.855	0.832	0.832	0.832	0.832	0.832	0.832	0.832	0.832	0.832	0.813	0.79	0.79	0.79	0.79	0.79	0.79	0.771	0.771	0.771	0.771	0.733	0.733	0.733	0.733	0.733	0.733	0.733	0.649	0.672	0.672	0.672	0.672	0.668	0.668	0.668	0.645	0.645	0.645	0.645	0.588	0.588	0.634	0.634	0.634	0.634	0.672
YDR081C	0.553	0.553	0.553	0.553	0.553	0.553	0.553	0.553	0.553	0.553	0.553	0.553	0.553	0.553	0.469	0.469	0.469	0.469	0.469	0.53	0.568	0.614	0.633	0.633	0.633	0.633	0.633	0.652	0.652	0.652	0.652	0.652	0.652	0.652	0.652	0.652	0.675	0.675	0.675	0.675	0.675	0.675	0.675	0.675	0.675	0.675	0.675	0.675	0.675
YCL038C	0.042	0.042	0.042	0.042	0.019	0.019	0.019	0.019	0.038	0.038	0.038	0.038	0.08	0.08	0.08	0.08	0.08	0.08	0.08	0.08	0.08	0.08	0.08	0.24	0.24	0.297	0.297	0.297	0.4	0.4	0.4	0.4	0.4	0.4	0.4	0.4	0.4	0.4	0.4	0.4	0.53	0.549	0.549	0.549	0.549	0.549	0.572	0.572	0.572
YBR156C	0.462	0.519	0.5	0.519	0.519	0.519	0.561	0.561	0.603	0.626	0.626	0.626	0.626	0.626	0.626	0.645	0.645	0.645	0.645	0.645	0.645	0.687	0.687	0.687	0.706	0.683	0.683	0.683	0.683	0.683	0.683	0.683	0.683	0.683	0.683	0.683	0.683	0.683	0.683	0.683	0.683	0.683	0.683	0.702	0.702	0.702	0.702	0.702	0.702
YLL004W	0.099	0.099	0.08	0.08	0.08	0.08	0.08	0.08	0.061	0.061	0.061	0.061	0.061	0.061	0.061	0.061	0.103	0.103	0.103	0.103	0.103	0.103	0.126	0.126	0.126	0.107	0.107	0.107	0.107	0.107	0.126	0.126	0.126	0.126	0.126	0.126	0.126	0.126	0.126	0.145	0.145	0.145	0.145	0.145	0.164	0.183	0.183	0.183	0.183
YLR091W	0.229	0.229	0.229	0.252	0.252	0.29	0.309	0.309	0.309	0.309	0.309	0.309	0.332	0.332	0.332	0.351	0.37	0.37	0.389	0.45	0.45	0.45	0.45	0.473	0.473	0.492	0.469	0.469	0.469	0.469	0.488	0.488	0.488	0.488	0.488	0.488	0.488	0.488	0.488	0.492	0.492	0.492	0.488	0.488	0.488	0.45	0.45	0.45	0.45
YMR222C	0.358	0.358	0.377	0.377	0.377	0.377	0.377	0.377	0.377	0.377	0.377	0.354	0.373	0.373	0.373	0.419	0.419	0.419	0.419	0.419	0.419	0.419	0.419	0.419	0.419	0.419	0.442	0.442	0.442	0.442	0.442	0.442	0.442	0.442	0.442	0.442	0.442	0.442	0.442	0.442	0.442	0.442	0.442	0.442	0.442	0.442	0.442	0.442	0.442
YMR185W	0.798	0.798	0.798	0.779	0.779	0.779	0.779	0.779	0.779	0.779	0.779	0.756	0.756	0.756	0.756	0.756	0.756	0.756	0.756	0.756	0.756	0.756	0.756	0.756	0.733	0.733	0.733	0.733	0.733	0.733	0.71	0.672	0.672	0.672	0.672	0.672	0.672	0.672	0.672	0.672	0.672	0.672	0.653	0.653	0.546	0.527	0.485	0.439	0.458
YNL061W	1.103	1.103	1.122	1.141	1.141	1.141	1.141	1.141	1.164	1.164	1.164	1.164	1.118	1.118	1.118	1.118	1.118	1.118	1.118	1.118	1.118	1.118	1.118	1.118	1.118	1.118	1.118	1.118	1.099	1.099	1.099	1.099	1.08	1.061	1.061	1.038	1.038	1.038	1.038	1.019	1.019	0.996	0.996	0.981	0.981	0.981	0.981	0.981	0.981
YOR278W	0.084	0.084	0.084	0.084	0.103	0.103	0.103	0.103	0.126	0.126	0.126	0.126	0.126	0.126	0.126	0.206	0.206	0.206	0.206	0.206	0.206	0.206	0.206	0.229	0.229	0.229	0.229	0.229	0.229	0.229	0.229	0.229	0.229	0.229	0.248	0.252	0.271	0.271	0.271	0.271	0.271	0.29	0.347	0.347	0.347	0.446	0.484	0.484	0.484
YBR039W	1.004	1.023	1.023	1.023	1.023	1.023	1.023	1.023	1.004	1.023	1.023	1.046	1.046	1.069	1.069	1.069	1.069	1.069	1.069	1.069	1.069	1.046	1.046	1.046	1.046	1.046	1.046	1.046	1.027	1.027	1.004	1.004	1.004	1.004	1.004	1.004	0.985	0.985	0.985	0.985	0.985	0.985	0.985	0.985	0.985	0.985	0.985	0.962	0.962
YLR421C	0.878	0.916	0.958	0.958	0.958	0.958	0.939	0.939	0.939	0.939	0.939	0.939	0.939	0.939	0.939	0.939	0.939	0.939	0.939	1.042	1.065	1.065	1.065	1.065	1.065	1.065	1.065	1.065	1.065	1.065	1.065	1.107	1.088	1.088	1.088	1.088	1.088	1.088	1.088	1.088	1.088	1.069	1.069	1.069	1.069	1.023	1	0.977	0.977
YDR505C	0.728	0.747	0.747	0.583	0.648	0.583	0.583	0.583	0.602	0.602	0.625	0.625	0.625	0.625	0.648	0.629	0.671	0.728	0.751	0.789	0.812	0.812	0.812	0.812	0.881	0.881	0.881	0.904	0.904	0.965	0.904	0.927	0.946	0.984	0.984	1.068	1.301	1.377	1.377	1.442	1.686	1.686	1.686	1.686	1.667	1.667	1.728	1.747	1.766
YHR078W	0.48	0.48	0.434	0.396	0.354	0.354	0.335	0.297	0.24	0.24	0.198	0.198	0.198	0.198	0.198	0.198	0.198	0.198	0.16	0.16	0.118	0.118	0.118	0.118	0.099	0.099	0.099	0.099	0.099	0.08	0.08	0.061	0.061	0.061	0.061	0.061	0.061	0.061	0.023	0	0	0	0	0	0	0	0	0	0
YGR004W	0.32	0.32	0.32	0.32	0.32	0.32	0.32	0.32	0.32	0.339	0.339	0.339	0.339	0.339	0.339	0.339	0.339	0.339	0.339	0.339	0.339	0.32	0.32	0.339	0.339	0.339	0.339	0.381	0.381	0.381	0.404	0.404	0.404	0.404	0.404	0.404	0.404	0.404	0.404	0.404	0.381	0.381	0.381	0.381	0.381	0.381	0.381	0.381	0.381
YDR139C	0.592	0.592	0.592	0.592	0.592	0.592	0.653	0.653	0.653	0.722	0.722	0.722	0.722	0.703	0.703	0.703	0.703	0.703	0.703	0.703	0.703	0.703	0.703	0.703	0.703	0.703	0.703	0.703	0.703	0.703	0.703	0.703	0.703	0.703	0.703	0.703	0.703	0.703	0.703	0.703	0.703	0.703	0.703	0.703	0.703	0.703	0.722	0.722	0.722
YER110C	0.801	0.801	0.801	0.801	0.801	0.801	0.801	0.801	0.801	0.801	0.801	0.801	0.801	0.801	0.824	0.824	0.824	0.824	0.824	0.824	0.824	0.824	0.824	0.824	0.824	0.824	0.824	0.824	0.824	0.824	0.824	0.824	0.824	0.824	0.824	0.824	0.824	0.824	0.824	0.824	0.824	0.824	0.824	0.824	0.824	0.824	0.824	0.824	0.824
YJL191W	0.736	0.736	0.694	0.694	0.801	0.98	1.003	1.003	1.026	1.026	1.049	1.049	1.049	1.049	1.049	0.984	1.14	1.14	1.14	1.14	1.163	1.308	1.43	1.43	1.476	1.476	1.476	1.476	1.476	1.476	1.476	1.499	1.659	1.819	1.964	1.964	1.964	1.987	1.987	1.987	1.987	1.987	1.987	1.987	1.987	1.987	1.987	1.987	1.987
YEL053C	1.34	1.34	1.34	1.363	1.363	1.363	1.363	1.382	1.466	1.466	1.447	1.466	1.466	1.466	1.466	1.466	1.466	1.485	1.466	1.466	1.485	1.485	1.485	1.485	1.485	1.485	1.485	1.485	1.485	1.485	1.485	1.485	1.485	1.485	1.527	1.527	1.527	1.527	1.527	1.527	1.527	1.527	1.527	1.527	1.527	1.504	1.504	1.504	1.504
YPL038W	0.576	0.576	0.576	0.519	0.519	0.519	0.515	0.534	0.534	0.557	0.557	0.557	0.557	0.557	0.515	0.515	0.45	0.45	0.473	0.45	0.45	0.488	0.492	0.492	0.492	0.492	0.492	0.492	0.492	0.492	0.492	0.492	0.492	0.427	0.427	0.427	0.427	0.496	0.477	0.477	0.477	0.477	0.477	0.477	0.534	0.534	0.534	0.534	0.534
YDL110C	0.393	0.416	0.416	0.416	0.416	0.416	0.416	0.416	0.416	0.416	0.416	0.416	0.416	0.416	0.416	0.416	0.416	0.416	0.416	0.416	0.416	0.397	0.397	0.397	0.397	0.397	0.397	0.397	0.397	0.397	0.397	0.397	0.397	0.397	0.397	0.397	0.397	0.397	0.397	0.397	0.397	0.397	0.397	0.397	0.397	0.397	0.397	0.397	0.397
YMR200W	0.813	0.813	0.813	0.813	0.813	0.813	0.813	0.813	0.813	0.813	0.813	0.813	0.813	0.813	0.813	0.813	0.79	0.79	0.79	0.79	0.79	0.809	0.809	0.809	0.809	0.809	0.809	0.809	0.809	0.809	0.809	0.809	0.809	0.809	0.809	0.809	0.809	0.809	0.809	0.809	0.809	0.771	0.771	0.771	0.752	0.752	0.752	0.752	0.752
YML029W	0.993	0.932	0.951	0.932	0.932	0.947	0.947	0.947	0.947	0.947	0.928	0.928	0.729	0.637	0.679	0.656	0.656	0.656	0.656	0.656	0.656	0.698	0.698	0.717	0.74	0.74	0.763	0.717	0.694	0.694	0.694	0.694	0.694	0.694	0.694	0.694	0.694	0.694	0.694	0.694	0.694	0.694	0.694	0.713	0.751	0.751	0.751	0.751	0.751
YHR077C	0.847	0.847	0.778	0.736	0.736	0.736	0.736	0.736	0.736	0.69	0.69	0.671	0.671	0.671	0.671	0.671	0.4	0.381	0.32	0.301	0.282	0.263	0.282	0.301	0.343	0.343	0.343	0.385	0.404	0.446	0.446	0.446	0.446	0.446	0.446	0.446	0.446	0.446	0.446	0.446	0.446	0.469	0.488	0.465	0.465	0.465	0.465	0.465	0.465
YJL098W	0.252	0.252	0.252	0.252	0.252	0.252	0.252	0.252	0.252	0.252	0.252	0.252	0.252	0.252	0.252	0.252	0.233	0.233	0.233	0.252	0.252	0.252	0.252	0.252	0.252	0.252	0.252	0.252	0.252	0.252	0.252	0.252	0.252	0.252	0.252	0.252	0.252	0.252	0.252	0.252	0.252	0.252	0.252	0.252	0.229	0.229	0.206	0.206	0.183
YNL254C	0.286	0.267	0.267	0.248	0.248	0.248	0.248	0.248	0.229	0.206	0.206	0.206	0.206	0.206	0.187	0.187	0.168	0.168	0.168	0.168	0.099	0.099	0.099	0.099	0.099	0.099	0.099	0.099	0.099	0.099	0.099	0.099	0.122	0.103	0.103	0.103	0.103	0.103	0.126	0.126	0.107	0.107	0.107	0.107	0.107	0.107	0.107	0.088	0.088
YLR097C	0.351	0.351	0.351	0.351	0.351	0.351	0.332	0.332	0.332	0.313	0.313	0.313	0.29	0.252	0.252	0.252	0.252	0.275	0.336	0.336	0.336	0.336	0.313	0.313	0.29	0.29	0.309	0.328	0.37	0.37	0.412	0.481	0.481	0.481	0.481	0.481	0.481	0.481	0.481	0.504	0.485	0.485	0.485	0.485	0.485	0.485	0.485	0.485	0.485
YLR390W-A	0.934	0.934	0.934	0.934	0.934	0.915	0.869	0.869	0.888	0.888	0.888	0.888	0.888	0.888	0.888	0.888	0.888	0.777	0.682	0.644	0.644	0.644	0.396	0.396	0.396	0.396	0.377	0.358	0.381	0.381	0.381	0.381	0.381	0.358	0.358	0.358	0.358	0.442	0.522	0.522	0.522	0.499	0.518	0.518	0.518	0.518	0.518	0.537	0.537
YCR044C	0.354	0.415	0.373	0.373	0.373	0.434	0.583	0.564	0.625	0.724	0.724	0.724	0.724	0.747	0.747	0.747	0.785	0.785	0.785	0.785	0.785	0.785	0.785	0.766	0.766	0.827	0.827	0.85	0.869	0.869	0.869	0.869	0.892	0.892	0.892	0.892	0.892	0.911	0.934	0.934	0.934	0.934	0.934	0.953	0.953	0.953	0.972	0.972	0.972
YMR024W	0.351	0.351	0.393	0.393	0.393	0.393	0.393	0.393	0.393	0.393	0.393	0.393	0.393	0.393	0.393	0.393	0.393	0.412	0.431	0.408	0.431	0.431	0.473	0.473	0.45	0.45	0.45	0.45	0.45	0.45	0.45	0.45	0.45	0.45	0.45	0.45	0.45	0.469	0.469	0.469	0.469	0.469	0.469	0.469	0.469	0.469	0.507	0.507	0.507
YLR204W	1.225	1.271	1.271	1.271	1.271	1.271	1.271	1.294	1.294	1.378	1.378	1.458	1.477	1.477	1.477	1.477	1.477	1.477	1.557	1.557	1.557	1.557	1.58	1.58	1.58	1.58	1.58	1.58	1.58	1.603	1.641	1.641	1.66	1.66	1.679	1.66	1.66	1.66	1.679	1.679	1.698	1.698	1.698	1.698	1.698	1.698	1.717	1.717	1.717
YLR395C	0.591	0.591	0.591	0.591	0.591	0.591	0.591	0.591	0.591	0.591	0.591	0.591	0.591	0.591	0.572	0.549	0.549	0.549	0.549	0.53	0.53	0.53	0.53	0.53	0.53	0.53	0.53	0.53	0.53	0.492	0.492	0.492	0.492	0.492	0.492	0.492	0.492	0.492	0.492	0.473	0.473	0.473	0.473	0.473	0.473	0.473	0.473	0.454	0.412
YMR037C	0.141	0.141	0.141	0.141	0.141	0.141	0.141	0.141	0.141	0.141	0.141	0.118	0.118	0.118	0.118	0.118	0.118	0.118	0.118	0.137	0.137	0.137	0.137	0.137	0.137	0.137	0.137	0.137	0.118	0.118	0.118	0.118	0.141	0.141	0.141	0.141	0.141	0.141	0.141	0.141	0.122	0.122	0.122	0.122	0.122	0.122	0.122	0.122	0.122
YDL013W	0.061	0.061	0.061	0.061	0.061	0.061	0.061	0.061	0.061	0.061	0.061	0.08	0.08	0.08	0.08	0.08	0.08	0.08	0.08	0.08	0.08	0.08	0.08	0.08	0.08	0.08	0.08	0.08	0.08	0.08	0.08	0.08	0.08	0.08	0.08	0.08	0.099	0.099	0.099	0.099	0.099	0.099	0.118	0.118	0.137	0.137	0.137	0.137	0.137
YFR011C	0.08	0.08	0.08	0.08	0.08	0.08	0.08	0.08	0.08	0.08	0.08	0.08	0.08	0.038	0.038	0.057	0.057	0.057	0.076	0.076	0.076	0.076	0.076	0.076	0.076	0.099	0.099	0.099	0.099	0.099	0.122	0.122	0.122	0.122	0.103	0.103	0.122	0.122	0.122	0.122	0.122	0.141	0.141	0.141	0.141	0.141	0.141	0.141	0.179
YGL023C	0.794	0.794	0.794	0.817	0.817	0.817	0.817	0.817	0.817	0.817	0.817	0.817	0.84	0.817	0.836	0.836	0.836	0.836	0.836	0.836	0.836	0.836	0.836	0.836	0.836	0.752	0.752	0.752	0.752	0.752	0.752	0.752	0.752	0.752	0.752	0.752	0.752	0.752	0.752	0.752	0.752	0.752	0.752	0.752	0.752	0.729	0.729	0.729	0.729
YLR318W	0.187	0.206	0.263	0.263	0.263	0.282	0.324	0.324	0.324	0.324	0.324	0.343	0.366	0.404	0.446	0.446	0.446	0.446	0.446	0.446	0.446	0.446	0.446	0.446	0.446	0.446	0.446	0.446	0.446	0.446	0.446	0.446	0.446	0.446	0.465	0.465	0.465	0.465	0.465	0.465	0.465	0.465	0.465	0.465	0.507	0.507	0.507	0.507	0.507
YJL194W	0.122	0.122	0.122	0.122	0.122	0.122	0.122	0.122	0.122	0.122	0.122	0.122	0.061	0.061	0.061	0.061	0.061	0.061	0.061	0.061	0.061	0.061	0.061	0.061	0.061	0.061	0.061	0.061	0.061	0.061	0.061	0.061	0.061	0.061	0.061	0.061	0.061	0.061	0.061	0.061	0.061	0.061	0.061	0.038	0.038	0.061	0.061	0.061	0.08
YPR015C	0.721	0.721	0.683	0.683	0.683	0.683	0.683	0.683	0.664	0.641	0.656	0.656	0.774	0.774	0.774	0.774	0.793	0.793	0.816	0.816	0.797	0.797	0.797	0.797	0.797	0.797	0.797	0.797	0.797	0.816	0.835	0.835	0.835	0.835	0.835	0.858	0.858	0.858	0.858	0.858	0.858	0.9	0.9	0.9	0.9	0.896	0.896	0.896	0.877
YBR093C	0.595	0.595	0.595	0.572	0.572	0.572	0.572	0.553	0.557	0.561	0.561	0.58	0.58	0.58	0.58	0.58	0.58	0.58	0.58	0.58	0.58	0.557	0.557	0.557	0.557	0.557	0.557	0.557	0.557	0.557	0.557	0.568	0.568	0.568	0.614	0.713	0.713	0.736	0.736	0.736	0.736	0.736	0.736	0.736	0.717	0.736	0.736	0.736	0.736
YDR233C	0	0	0	0	0	0	0	0	0	0	0	0	0	0	0	0	0	0	0	0	0	0	0	0	0	0	0	0	0	0	0	0	0	0	0	0	0	0	0	0	0	0	0	0	0	0	0	0	0
YLL027W	0.26	0.26	0.283	0.283	0.283	0.283	0.283	0.283	0.283	0.283	0.302	0.302	0.302	0.302	0.283	0.283	0.283	0.283	0.283	0.26	0.26	0.26	0.26	0.279	0.279	0.279	0.279	0.256	0.256	0.256	0.256	0.256	0.256	0.256	0.256	0.233	0.256	0.275	0.332	0.332	0.332	0.332	0.332	0.332	0.351	0.351	0.351	0.351	0.351
YIL145C	0.343	0.343	0.343	0.366	0.385	0.385	0.385	0.385	0.385	0.385	0.385	0.408	0.45	0.45	0.45	0.45	0.492	0.492	0.492	0.492	0.492	0.511	0.553	0.553	0.553	0.572	0.572	0.572	0.572	0.572	0.572	0.572	0.572	0.572	0.572	0.572	0.572	0.572	0.572	0.572	0.572	0.572	0.572	0.572	0.572	0.614	0.614	0.614	0.614
YJL072C	0.252	0.252	0.252	0.309	0.351	0.351	0.351	0.351	0.351	0.351	0.351	0.37	0.347	0.347	0.37	0.389	0.389	0.412	0.473	0.473	0.473	0.473	0.473	0.473	0.492	0.515	0.515	0.622	0.622	0.622	0.622	0.622	0.641	0.641	0.641	0.641	0.641	0.641	0.641	0.641	0.641	0.641	0.641	0.622	0.641	0.664	0.664	0.683	0.702
YBR254C	0.168	0.191	0.191	0.275	0.275	0.275	0.275	0.275	0.275	0.275	0.252	0.252	0.389	0.389	0.389	0.389	0.389	0.389	0.408	0.572	0.572	0.591	0.591	0.591	0.614	0.633	0.671	0.671	0.671	0.671	0.671	0.709	0.709	0.709	0.709	0.709	0.709	0.728	0.747	0.747	0.747	0.793	0.793	0.793	0.793	0.793	0.793	0.835	0.835
YKL152C	0	0	0	0	0	0	0	0	0	0	0	0	0	0	0	0	0	0	0	0	0	0	0	0	0	0	0	0	0	0	0	0	0	0	0	0	0	0	0	0	0	0	0	0	0	0	0	0	0
YCL057C-A	4.071	4.071	4.071	4.071	4.071	4.071	4.09	4.09	4.067	4.067	4.067	4.067	4.067	4.006	4.006	3.987	3.968	3.968	3.968	3.968	3.968	3.968	3.949	3.949	3.93	3.93	3.93	3.842	3.842	3.842	3.781	3.781	3.781	3.781	3.781	3.781	3.758	3.758	3.693	3.651	3.628	3.628	3.464	3.464	3.464	3.133	3.087	3.072	3.072
YDR397C	0.802	0.802	0.764	0.829	0.829	0.829	0.871	1.073	1.054	1.149	1.149	1.214	1.168	1.145	1.145	1.183	1.423	2.003	2.064	2.083	2.125	2.125	2.125	2.125	2.144	2.369	2.644	2.644	2.682	2.682	2.682	2.682	2.682	2.701	2.701	2.785	2.85	2.85	2.85	2.85	2.85	2.85	2.869	2.888	2.907	2.945	2.945	2.945	2.964
YLR093C	0.401	0.401	0.401	0.401	0.401	0.401	0.401	0.401	0.401	0.401	0.401	0.401	0.401	0.401	0.447	0.447	0.447	0.447	0.447	0.447	0.447	0.447	0.447	0.447	0.447	0.447	0.447	0.447	0.447	0.447	0.447	0.447	0.447	0.447	0.428	0.405	0.405	0.405	0.405	0.405	0.405	0.47	0.47	0.47	0.47	0.47	0.47	0.474	0.455
YJR044C	0.217	0.217	0.194	0.175	0.175	0.175	0.175	0.175	0.152	0.152	0.171	0.209	0.289	0.335	0.335	0.335	0.438	0.438	0.457	0.457	0.457	0.457	0.457	0.457	0.457	0.457	0.457	0.457	0.476	0.476	0.476	0.514	0.514	0.533	0.575	0.575	0.594	0.594	0.594	0.617	0.617	0.617	0.617	0.64	0.64	0.64	0.621	0.621	0.621
YLR085C	0.675	0.675	0.675	0.698	0.717	0.927	0.927	0.927	0.927	0.904	0.885	0.847	0.847	0.87	0.87	0.87	0.87	0.87	0.935	0.893	0.958	0.958	0.958	0.977	0.977	1	0.996	1.015	1.015	1.015	1.057	1.057	1.057	1.057	1.057	1.057	1.076	1.076	1.095	1.095	1.114	1.114	1.114	1.114	1.114	1.114	1.114	1.11	1.091
YGR276C	0.39	0.39	0.39	0.39	0.39	0.39	0.367	0.367	0.367	0.386	0.363	0.363	0.34	0.336	0.317	0.336	0.412	0.412	0.412	0.412	0.412	0.412	0.431	0.431	0.45	0.45	0.488	0.488	0.488	0.488	0.488	0.488	0.488	0.488	0.511	0.511	0.53	0.568	0.568	0.568	0.568	0.568	0.568	0.568	0.568	0.591	0.935	1.072	1.072
YBR060C	0.886	0.886	0.886	0.886	0.886	0.886	0.886	0.909	0.909	0.909	0.886	0.886	0.886	0.886	0.886	0.886	0.886	0.886	0.886	0.886	0.886	0.886	0.886	0.886	0.886	0.886	0.886	0.886	0.886	0.886	0.886	0.886	0.886	0.886	0.886	0.886	0.886	0.886	0.886	0.886	0.886	0.825	0.806	0.783	0.783	0.76	0.76	0.76	0.76
YDR190C	1.366	1.366	1.347	1.347	1.347	1.328	1.286	1.324	1.324	1.282	1.282	1.282	1.282	1.282	1.282	1.259	1.259	1.236	1.236	1.236	1.236	1.236	1.236	1.236	1.217	1.217	1.198	1.198	1.179	1.137	1.118	1.118	1.118	1.118	1.118	1.118	1.118	1.118	1.015	0.996	0.95	0.904	0.881	0.881	0.862	0.862	0.778	0.778	0.778
YMR012W	0.37	0.37	0.37	0.37	0.37	0.313	0.313	0.183	0.183	0.183	0.183	0.229	0.37	0.351	0.351	0.328	0.328	0.328	0.328	0.328	0.37	0.37	0.37	0.37	0.37	0.37	0.561	0.561	0.561	0.561	0.561	0.58	0.58	0.58	0.58	0.58	0.58	0.58	0.584	0.584	0.584	0.584	0.584	0.607	0.63	0.63	0.63	0.607	0.607
YDR349C	0.431	0.431	0.431	0.431	0.431	0.412	0.374	0.374	0.374	0.397	0.397	0.416	0.416	0.416	0.416	0.416	0.416	0.416	0.416	0.416	0.416	0.416	0.416	0.393	0.374	0.374	0.374	0.374	0.374	0.393	0.393	0.416	0.416	0.416	0.416	0.416	0.416	0.416	0.416	0.416	0.416	0.416	0.416	0.416	0.374	0.351	0.351	0.332	0.332
YJR047C	0.042	0.042	0.042	0.042	0.042	0.042	0.042	0.042	0.042	0.042	0.042	0.042	0.042	0.042	0.042	0.042	0.042	0.042	0.042	0.042	0.042	0.042	0.042	0.042	0.042	0.042	0.042	0.042	0.042	0.019	0.019	0.019	0.019	0.019	0.019	0.019	0.019	0.019	0.019	0.019	0.019	0.019	0.019	0.019	0.019	0.019	0.019	0.019	0.019
YKL205W	0.706	0.706	0.744	0.744	0.805	0.847	0.847	0.847	0.847	0.847	0.847	0.847	0.847	0.847	0.847	0.87	0.87	0.87	0.87	0.851	0.851	0.87	0.87	0.87	0.931	0.931	0.931	0.931	0.95	0.95	0.95	0.95	0.95	0.95	0.95	0.95	0.95	0.95	0.95	0.95	0.95	0.95	0.95	0.95	0.95	0.95	0.95	0.973	0.973
YLR061W	0.561	0.561	0.561	0.561	0.561	0.561	0.561	0.561	0.561	0.561	0.542	0.542	0.363	0.275	0.206	0.229	0.229	0.229	0.229	0.229	0.229	0.229	0.229	0.126	0.103	0.103	0.103	0.103	0.103	0.103	0.103	0.103	0.103	0.103	0.103	0.103	0.084	0.084	0.084	0.084	0.042	0.042	0.042	0.042	0.042	0.042	0.042	0.042	0.042
YLR355C	0.267	0.267	0.229	0.229	0.229	0.229	0.229	0.229	0.191	0.191	0.172	0.172	0.172	0.172	0.172	0.172	0.172	0.172	0.172	0.172	0.172	0.172	0.172	0.149	0.107	0.069	0.069	0.069	0.069	0.069	0.069	0.069	0.069	0.069	0.069	0.069	0.069	0.069	0.069	0.069	0.069	0.069	0.069	0.069	0.069	0.069	0.069	0.069	0.069
YOR291W	0.366	0.389	0.389	0.389	0.389	0.389	0.389	0.412	0.431	0.492	0.492	0.492	0.515	0.534	0.553	0.786	0.786	0.786	0.786	0.786	0.786	0.786	0.786	0.786	0.809	0.809	0.809	0.874	0.874	0.893	0.893	0.935	0.935	0.935	0.935	0.954	1.015	1.038	1.038	1.038	1.038	1.038	1.038	1.038	1.057	1.057	1.057	1.057	1.057
YGR031W	0.374	0.374	0.416	0.416	0.416	0.416	0.435	0.435	0.435	0.435	0.435	0.435	0.435	0.435	0.435	0.435	0.435	0.435	0.523	0.523	0.523	0.523	0.523	0.523	0.523	0.523	0.523	0.523	0.523	0.523	0.523	0.523	0.523	0.523	0.523	0.523	0.523	0.523	0.523	0.523	0.523	0.523	0.523	0.523	0.523	0.523	0.5	0.5	0.5
YNL116W	1.53	1.614	1.614	1.614	1.614	1.614	1.614	1.637	1.637	1.637	1.637	1.637	1.66	1.622	1.622	1.622	1.622	1.622	1.622	1.603	1.603	1.603	1.603	1.565	1.565	1.565	1.565	1.565	1.565	1.565	1.565	1.546	1.546	1.546	1.546	1.504	1.439	1.439	1.439	1.439	1.439	1.401	1.401	1.378	1.378	1.397	1.397	1.397	1.397
YDR513W	0.347	0.347	0.347	0.347	0.347	0.347	0.347	0.347	0.347	0.347	0.347	0.347	0.347	0.347	0.347	0.37	0.37	0.488	0.488	0.488	0.488	0.488	0.488	0.507	0.507	0.507	0.507	0.507	0.507	0.507	0.507	0.507	0.507	0.507	0.507	0.507	0.507	0.507	0.507	0.507	0.507	0.507	0.507	0.507	0.507	0.507	0.507	0.507	0.507
YFL010C	0.695	0.695	0.714	0.714	0.714	0.714	0.752	0.771	0.832	0.832	0.832	0.832	0.832	0.832	0.851	0.851	0.851	0.851	0.851	0.851	0.851	0.851	0.851	0.851	0.851	0.851	0.851	0.851	0.851	0.889	0.889	0.946	0.946	0.946	0.946	0.946	0.946	0.946	0.946	0.946	0.946	0.946	0.946	0.927	0.927	0.927	0.927	0.927	0.946
YBR003W	1.623	1.623	1.623	1.623	1.623	1.623	1.623	1.623	1.623	1.623	1.623	1.623	1.623	1.623	1.623	1.623	1.623	1.623	1.6	1.6	1.6	1.6	1.577	1.596	1.596	1.596	1.596	1.596	1.596	1.596	1.558	1.558	1.558	1.558	1.558	1.539	1.539	1.539	1.539	1.539	1.539	1.478	1.478	1.478	1.478	1.478	1.478	1.436	1.436
YNR026C	0.676	0.714	0.733	0.756	0.756	0.794	0.855	0.901	0.901	0.966	0.966	0.966	0.966	0.966	0.966	1.008	1.008	1.008	1.008	1.008	1.027	1.027	1.027	1.027	1.027	1.027	1.046	1.046	1.046	1.046	1.046	1.065	1.065	1.084	1.13	1.149	1.168	1.168	1.168	1.187	1.187	1.187	1.187	1.187	1.206	1.206	1.206	1.206	1.206
YKL007W	0.057	0.057	0.057	0.057	0.057	0.057	0.057	0.057	0.057	0.057	0.057	0.057	0.057	0.057	0.057	0.057	0.057	0.057	0.057	0.057	0.057	0.057	0.057	0.057	0.057	0.038	0.038	0.038	0.038	0.038	0.038	0.038	0.038	0.038	0.038	0.038	0.038	0.038	0.038	0.038	0.038	0.038	0.038	0.038	0.038	0.038	0.038	0.038	0.038
YMR251W-A	0.328	0.328	0.328	0.328	0.328	0.328	0.328	0.328	0.328	0.328	0.328	0.328	0.328	0.328	0.351	0.351	0.351	0.351	0.351	0.351	0.351	0.374	0.355	0.355	0.397	0.42	0.42	0.42	0.42	0.42	0.42	0.42	0.42	0.42	0.42	0.42	0.397	0.397	0.397	0.397	0.397	0.397	0.397	0.397	0.397	0.397	0.397	0.397	0.397
YHR070W	0.745	0.745	0.745	0.745	0.745	0.745	0.745	0.745	0.745	0.806	0.825	0.89	0.89	0.913	0.997	0.997	0.997	0.997	0.997	0.997	1.016	1.016	1.016	1.016	1.016	1.016	1.016	1.016	1.016	1.016	1.016	1.016	1.035	1.035	1.035	1.035	1.035	1.035	1.035	1.035	1.035	1.035	1.035	1.035	1.035	1.035	1.035	1.035	1.035
YPL257W	0.175	0.175	0.175	0.175	0.175	0.175	0.175	0.175	0.175	0.156	0.156	0.156	0.137	0.137	0.137	0.137	0.137	0.137	0.137	0.137	0.137	0.137	0.137	0.137	0.137	0.137	0.137	0.137	0.137	0.156	0.156	0.156	0.156	0.156	0.156	0.156	0.156	0.156	0.156	0.156	0.175	0.175	0.175	0.175	0.175	0.175	0.175	0.175	0.175
YCR092C	0.45	0.45	0.45	0.45	0.45	0.45	0.45	0.45	0.45	0.45	0.45	0.45	0.45	0.45	0.45	0.45	0.45	0.473	0.473	0.473	0.473	0.45	0.45	0.45	0.469	0.507	0.526	0.526	0.545	0.568	0.568	0.568	0.568	0.568	0.568	0.568	0.568	0.568	0.568	0.568	0.568	0.568	0.568	0.568	0.545	0.545	0.526	0.526	0.526
YOR091W	2.346	2.346	2.384	2.384	2.384	2.384	2.384	2.384	2.384	2.315	2.315	2.353	2.334	2.334	2.334	2.334	2.288	2.288	2.265	2.265	2.265	2.189	2.17	2.17	2.17	2.17	2.17	2.17	2.147	2.147	2.147	1.994	1.971	1.952	1.952	1.952	1.952	1.933	1.933	1.914	1.914	1.872	1.849	1.849	1.849	1.803	1.803	1.719	1.7
YBR164C	0.53	0.553	0.553	0.553	0.553	0.534	0.595	0.595	0.595	0.652	0.652	0.652	0.652	0.652	0.652	0.633	0.656	0.675	0.675	0.675	0.675	0.675	0.675	0.675	0.675	0.675	0.675	0.675	0.675	0.675	0.675	0.675	0.698	0.698	0.698	0.698	0.698	0.698	0.698	0.698	0.698	0.698	0.698	0.698	0.698	0.698	0.698	0.698	0.698
YKL005C	1.099	1.099	1.118	1.118	1.118	1.118	1.118	1.118	1.118	1.118	1.118	1.118	1.118	1.118	1.118	1.118	1.118	1.118	1.118	1.118	1.118	1.118	1.118	1.137	1.137	1.137	1.137	1.137	1.137	1.137	1.137	1.137	1.137	1.137	1.137	1.137	1.137	1.137	1.16	1.16	1.16	1.16	1.16	1.16	1.16	1.16	1.16	1.16	1.16
YOL063C	0.511	0.492	0.492	0.469	0.469	0.469	0.469	0.469	0.469	0.469	0.469	0.469	0.469	0.469	0.45	0.45	0.45	0.404	0.385	0.408	0.343	0.343	0.343	0.324	0.305	0.305	0.305	0.343	0.343	0.343	0.343	0.343	0.343	0.324	0.362	0.362	0.362	0.362	0.362	0.385	0.385	0.385	0.385	0.385	0.366	0.366	0.324	0.324	0.37
YGR125W	0.542	0.542	0.542	0.542	0.542	0.542	0.542	0.542	0.542	0.542	0.584	0.584	0.607	0.607	0.607	0.607	0.607	0.607	0.607	0.607	0.607	0.607	0.607	0.607	0.607	0.607	0.63	0.63	0.63	0.63	0.63	0.63	0.63	0.63	0.63	0.63	0.63	0.63	0.63	0.63	0.63	0.63	0.63	0.63	0.63	0.63	0.63	0.63	0.63
YDR002W	0.507	0.507	0.507	0.507	0.507	0.507	0.507	0.507	0.507	0.507	0.507	0.507	0.507	0.507	0.507	0.507	0.507	0.507	0.507	0.507	0.488	0.488	0.488	0.488	0.347	0.347	0.305	0.305	0.267	0.267	0.267	0.263	0.282	0.282	0.282	0.282	0.263	0.263	0.263	0.263	0.263	0.202	0.202	0.202	0.202	0.183	0.141	0.141	0.141
YDL007W	0	0	0	0	0	0	0.019	0.038	0.038	0.038	0.076	0.095	0.133	0.133	0.133	0.133	0.133	0.133	0.175	0.175	0.175	0.175	0.175	0.175	0.175	0.175	0.175	0.175	0.175	0.175	0.175	0.175	0.175	0.175	0.175	0.175	0.175	0.175	0.175	0.175	0.175	0.175	0.175	0.175	0.175	0.175	0.175	0.175	0.175
YIL026C	0.519	0.561	0.626	0.626	0.695	0.695	0.695	0.695	0.695	0.714	0.714	0.714	0.714	0.714	0.714	0.695	0.695	0.737	0.737	0.737	0.737	0.737	0.737	0.737	0.737	0.737	0.737	0.737	0.737	0.714	0.714	0.714	0.737	0.737	0.737	0.714	0.714	0.714	0.695	0.695	0.714	0.714	0.714	0.752	0.771	0.771	0.79	0.79	0.79
YNL207W	0.496	0.496	0.515	0.515	0.515	0.515	0.496	0.519	0.519	0.519	0.519	0.519	0.519	0.458	0.519	0.542	0.542	0.542	0.542	0.542	0.542	0.542	0.523	0.542	0.641	0.641	0.641	0.641	0.641	0.641	0.641	0.641	0.641	0.641	0.641	0.664	0.641	0.641	0.641	0.641	0.641	0.641	0.641	0.641	0.641	0.641	0.66	0.66	0.66
YDR534C	0.611	0.611	0.611	0.611	0.527	0.527	0.481	0.481	0.462	0.462	0.462	0.462	0.462	0.466	0.489	0.489	0.489	0.489	0.489	0.489	0.508	0.508	0.485	0.443	0.466	0.466	0.466	0.443	0.443	0.481	0.481	0.481	0.5	0.5	0.5	0.5	0.5	0.5	0.477	0.496	0.534	0.534	0.534	0.534	0.553	0.553	0.553	0.553	0.534
YLR332W	0.023	0.023	0.023	0.023	0.023	0.023	0.023	0.023	0.023	0.023	0.023	0.023	0.023	0.023	0.023	0.023	0.023	0.023	0.023	0.023	0.023	0.023	0.023	0.023	0.023	0.023	0.023	0.023	0.023	0.023	0.023	0.023	0.023	0.023	0.023	0.023	0.023	0.023	0.023	0.023	0.023	0.023	0.023	0.023	0.023	0.023	0.023	0.023	0
YLR120C	1.632	1.632	1.632	1.632	1.632	1.632	1.632	1.632	1.632	1.594	1.594	1.617	1.617	1.617	1.617	1.617	1.617	1.617	1.617	1.617	1.617	1.617	1.56	1.56	1.56	1.56	1.499	1.499	1.499	1.499	1.499	1.499	1.499	1.499	1.457	1.434	1.434	1.434	1.373	1.373	1.331	1.228	1.125	1.125	1.125	1.102	1.102	1.079	1.079
YPL071C	0.752	0.752	0.752	0.752	0.771	0.771	0.771	0.771	0.771	0.771	0.771	0.771	0.771	0.771	0.79	0.79	0.79	0.79	0.79	0.79	0.79	0.79	0.79	0.79	0.809	0.805	0.805	0.824	0.824	0.847	0.87	0.87	0.847	0.847	0.847	0.828	0.847	0.847	0.87	0.87	0.874	0.851	0.874	0.874	0.874	0.874	0.916	0.977	0.977
YKL024C	0.629	0.587	0.606	0.606	0.606	0.583	0.602	0.686	0.686	0.705	0.705	0.705	0.705	0.682	0.682	0.701	0.682	0.682	0.682	0.701	0.762	0.72	0.72	0.72	0.72	0.72	0.72	0.762	0.865	0.865	0.865	0.865	0.846	0.846	0.846	0.808	0.808	0.808	0.667	0.831	0.991	1.117	1.117	1.159	1.178	1.178	1.178	1.178	1.159
YOR156C	0.439	0.439	0.42	0.42	0.42	0.42	0.42	0.42	0.42	0.42	0.42	0.378	0.321	0.321	0.321	0.344	0.344	0.344	0.344	0.344	0.34	0.359	0.359	0.378	0.378	0.378	0.378	0.378	0.378	0.378	0.378	0.378	0.332	0.332	0.355	0.355	0.332	0.351	0.351	0.37	0.389	0.389	0.366	0.423	0.423	0.423	0.423	0.469	0.446
YDR524C	0.156	0.156	0.156	0.194	0.194	0.194	0.194	0.194	0.194	0.194	0.194	0.194	0.194	0.194	0.236	0.236	0.236	0.236	0.236	0.236	0.236	0.259	0.259	0.259	0.259	0.259	0.259	0.259	0.259	0.301	0.301	0.301	0.324	0.347	0.347	0.347	0.347	0.328	0.328	0.328	0.328	0.328	0.328	0.328	0.328	0.328	0.351	0.332	0.332
YDR071C	0.53	0.549	0.549	0.568	0.568	0.568	0.568	0.568	0.568	0.568	0.568	0.568	0.587	0.587	0.587	0.587	0.587	0.587	0.587	0.587	0.587	0.587	0.587	0.587	0.587	0.587	0.587	0.587	0.587	0.587	0.587	0.625	0.625	0.625	0.625	0.625	0.625	0.625	0.625	0.625	0.625	0.625	0.625	0.625	0.625	0.625	0.625	0.625	0.625
YDL070W	0.019	0.019	0.019	0.019	0.019	0.019	0.019	0.019	0.019	0.019	0.019	0.019	0.019	0.019	0.019	0.019	0.019	0.019	0.019	0.019	0.019	0.019	0.019	0.019	0.019	0.019	0.019	0.019	0.019	0.019	0.019	0.019	0.019	0.019	0.019	0.019	0.019	0.042	0.061	0.061	0.061	0.061	0.061	0.061	0.061	0.061	0.061	0.061	0.061
YJR064W	0.691	0.691	0.691	0.691	0.691	0.691	0.691	0.691	0.626	0.626	0.626	0.649	0.649	0.626	0.626	0.626	0.603	0.603	0.603	0.603	0.603	0.607	0.607	0.607	0.542	0.542	0.565	0.588	0.649	0.649	0.649	0.668	0.687	0.687	0.813	0.813	0.813	0.813	0.813	0.813	0.813	0.813	0.813	0.813	0.813	0.813	0.813	0.813	0.813
YJL010C	0.504	0.504	0.504	0.504	0.55	0.527	0.527	0.527	0.485	0.462	0.462	0.462	0.462	0.462	0.462	0.443	0.443	0.443	0.462	0.481	0.481	0.481	0.481	0.504	0.504	0.504	0.504	0.504	0.504	0.523	0.523	0.523	0.523	0.523	0.523	0.546	0.546	0.546	0.546	0.546	0.546	0.546	0.546	0.546	0.546	0.546	0.546	0.546	0.546
YCL045C	0.645	0.645	0.645	0.645	0.645	0.645	0.645	0.645	0.645	0.645	0.645	0.664	0.664	0.687	0.687	0.687	0.706	0.706	0.706	0.725	0.725	0.725	0.725	0.725	0.725	0.725	0.725	0.725	0.725	0.725	0.725	0.725	0.725	0.725	0.725	0.725	0.725	0.725	0.725	0.725	0.725	0.725	0.725	0.725	0.725	0.725	0.725	0.725	0.744
YHR076W	0.613	0.613	0.613	0.613	0.594	0.617	0.617	0.617	0.598	0.579	0.579	0.579	0.579	0.579	0.579	0.579	0.579	0.579	0.579	0.556	0.556	0.472	0.339	0.32	0.366	0.366	0.366	0.366	0.366	0.366	0.366	0.366	0.347	0.347	0.347	0.393	0.393	0.393	0.393	0.393	0.412	0.412	0.412	0.412	0.412	0.412	0.412	0.412	0.412
YLR177W	0.492	0.492	0.492	0.492	0.492	0.492	0.492	0.492	0.492	0.473	0.473	0.492	0.534	0.534	0.553	0.553	0.576	0.618	0.618	0.618	0.66	0.763	0.763	0.763	0.839	0.839	0.839	0.839	0.839	0.839	0.881	0.881	0.946	1.03	1.068	1.087	1.087	1.087	1.087	1.087	1.087	1.182	1.484	1.484	1.484	1.484	1.484	1.503	1.522
YGL155W	0.404	0.404	0.404	0.385	0.385	0.362	0.362	0.286	0.267	0.267	0.267	0.286	0.366	0.366	0.366	0.389	0.389	0.389	0.389	0.366	0.366	0.343	0.419	0.419	0.419	0.419	0.457	0.514	0.514	0.514	0.514	0.514	0.514	0.495	0.476	0.533	0.514	0.514	0.533	0.59	0.59	0.59	0.613	0.613	0.613	0.613	0.613	0.613	0.594
YGL010W	0.493	0.493	0.493	0.512	0.535	0.535	0.535	0.535	0.535	0.535	0.535	0.535	0.512	0.512	0.512	0.512	0.531	0.554	0.554	0.554	0.554	0.554	0.554	0.554	0.554	0.554	0.577	0.577	0.638	0.638	0.638	0.638	0.638	0.657	0.657	0.657	0.657	0.657	0.657	0.657	0.657	0.657	0.657	0.657	0.657	0.657	0.657	0.657	0.657
YER089C	0.831	0.831	0.831	0.831	0.831	0.831	0.831	0.831	0.831	0.831	0.831	0.831	0.831	0.831	0.831	0.831	0.831	0.831	0.831	0.831	0.831	0.831	0.831	0.831	0.831	0.831	0.831	0.854	0.854	0.835	0.835	0.835	0.835	0.835	0.835	0.816	0.797	0.797	0.797	0.713	0.713	0.713	0.713	0.713	0.713	0.713	0.713	0.713	0.713
YDR169C	0.637	0.637	0.637	0.637	0.637	0.637	0.637	0.637	0.637	0.637	0.637	0.656	0.675	0.675	0.675	0.717	0.717	0.717	0.755	0.755	0.755	0.755	0.755	0.755	0.755	0.774	0.774	0.774	0.774	0.774	0.774	0.774	0.774	0.774	0.751	0.751	0.751	0.751	0.751	0.751	0.751	0.751	0.751	0.751	0.751	0.751	0.751	0.751	0.751
YBR233W	0.878	0.878	0.878	0.878	0.878	0.92	0.92	0.92	0.92	0.92	0.92	0.92	0.92	0.92	0.92	0.92	0.92	0.92	0.92	0.92	0.92	0.92	0.92	0.92	0.92	0.92	0.901	0.901	0.92	0.92	0.92	0.92	0.92	0.92	0.92	0.962	1.038	1.038	1.061	1.061	1.061	1.061	1.061	1.061	1.061	1.084	1.103	1.103	1.103
YBR165W	0.679	0.679	0.679	0.679	0.679	0.679	0.679	0.702	0.702	0.702	0.702	0.702	0.702	0.702	0.702	0.702	0.702	0.702	0.744	0.744	0.744	0.744	0.744	0.744	0.744	0.744	0.744	0.744	0.744	0.744	0.744	0.744	0.744	0.744	0.744	0.744	0.744	0.744	0.744	0.725	0.725	0.725	0.725	0.683	0.683	0.683	0.664	0.664	0.664
YLR042C	0.649	0.649	0.649	0.672	0.672	0.672	0.672	0.695	0.695	0.733	0.733	0.756	0.756	0.756	0.775	0.821	0.821	0.821	0.901	0.901	0.901	0.901	0.901	0.901	0.901	0.901	0.901	0.901	0.901	0.901	0.901	0.901	0.882	0.882	0.882	0.882	0.882	0.882	0.901	0.924	0.924	0.943	0.943	0.943	0.943	0.943	0.966	0.966	0.966
YDR089W	0.29	0.29	0.29	0.29	0.29	0.29	0.271	0.271	0.271	0.29	0.29	0.29	0.29	0.29	0.29	0.29	0.29	0.29	0.29	0.29	0.29	0.29	0.29	0.29	0.29	0.29	0.29	0.29	0.29	0.309	0.309	0.305	0.305	0.324	0.324	0.324	0.324	0.343	0.343	0.343	0.343	0.343	0.343	0.343	0.343	0.343	0.343	0.343	0.343
YIL096C	0.305	0.305	0.324	0.282	0.282	0.282	0.282	0.282	0.282	0.282	0.282	0.305	0.286	0.286	0.286	0.286	0.286	0.244	0.263	0.263	0.263	0.263	0.263	0.286	0.286	0.286	0.267	0.267	0.248	0.248	0.248	0.248	0.248	0.248	0.248	0.248	0.248	0.248	0.248	0.248	0.248	0.248	0.248	0.248	0.248	0.229	0.229	0.229	0.229
YNL250W	2.08	2.08	2.08	2.08	2.08	2.057	2.057	2.057	2.057	2.038	2.015	2.015	2.015	2.015	1.992	1.992	1.992	1.992	1.992	1.992	1.992	1.992	1.992	1.992	1.954	1.954	1.931	1.893	1.893	1.893	1.893	1.851	1.832	1.832	1.832	1.733	1.378	1.237	1.218	1.218	1.218	1.115	0.951	0.932	0.974	0.974	0.974	0.974	0.951
YMR294W	0.53	0.511	0.469	0.469	0.469	0.45	0.45	0.45	0.45	0.45	0.45	0.45	0.45	0.45	0.45	0.427	0.408	0.408	0.408	0.408	0.389	0.389	0.389	0.389	0.389	0.389	0.389	0.366	0.343	0.343	0.343	0.343	0.286	0.286	0.267	0.267	0.267	0.267	0.267	0.267	0.267	0.206	0.206	0.187	0.187	0.187	0.187	0.187	0.187
YJR067C	0.252	0.252	0.252	0.313	0.313	0.313	0.313	0.313	0.313	0.313	0.313	0.313	0.313	0.313	0.313	0.271	0.271	0.29	0.29	0.351	0.37	0.37	0.37	0.389	0.435	0.435	0.435	0.435	0.473	0.591	0.591	0.591	0.591	0.591	0.591	0.591	0.61	0.652	0.782	0.801	0.801	0.801	0.824	0.885	0.885	0.866	0.866	0.866	0.866
YDL138W	0.042	0.042	0.042	0.042	0.084	0.122	0.16	0.16	0.16	0.16	0.16	0.16	0.137	0.137	0.137	0.137	0.137	0.137	0.137	0.137	0.137	0.194	0.217	0.217	0.217	0.217	0.217	0.217	0.217	0.217	0.217	0.217	0.217	0.217	0.217	0.217	0.217	0.217	0.217	0.217	0.217	0.217	0.217	0.217	0.217	0.217	0.217	0.217	0.217
YKR037C	0.584	0.584	0.584	0.561	0.538	0.538	0.515	0.515	0.515	0.496	0.496	0.496	0.496	0.496	0.473	0.477	0.477	0.477	0.477	0.477	0.477	0.477	0.454	0.477	0.477	0.477	0.523	0.523	0.523	0.5	0.5	0.523	0.523	0.523	0.5	0.542	0.542	0.542	0.542	0.542	0.542	0.542	0.542	0.542	0.523	0.523	0.523	0.504	0.504
YNL187W	0.252	0.252	0.21	0.229	0.267	0.29	0.29	0.309	0.309	0.309	0.328	0.328	0.328	0.328	0.328	0.328	0.351	0.351	0.351	0.351	0.351	0.351	0.328	0.309	0.309	0.309	0.309	0.309	0.309	0.309	0.313	0.275	0.294	0.34	0.405	0.405	0.405	0.428	0.447	0.447	0.447	0.447	0.447	0.447	0.447	0.447	0.447	0.447	0.447
YLR032W	0.408	0.431	0.431	0.431	0.431	0.469	0.469	0.469	0.469	0.469	0.492	0.492	0.492	0.492	0.492	0.492	0.492	0.492	0.492	0.469	0.488	0.686	0.686	0.705	0.705	0.705	0.705	0.705	0.728	0.751	0.751	0.751	0.751	0.751	0.751	0.751	0.751	0.751	0.751	0.751	0.751	0.751	0.793	0.793	0.793	0.793	0.793	0.793	0.793
YFR042W	0.24	0.278	0.366	0.366	0.408	0.408	0.408	0.408	0.408	0.408	0.408	0.408	0.385	0.385	0.385	0.404	0.404	0.404	0.404	0.404	0.389	0.408	0.408	0.408	0.408	0.45	0.469	0.469	0.469	0.469	0.469	0.469	0.469	0.469	0.469	0.507	0.564	0.583	0.583	0.583	0.583	0.583	0.583	0.583	0.583	0.625	0.663	0.663	0.663
YOR052C	0.562	0.562	0.562	0.562	0.562	0.562	0.562	0.562	0.562	0.562	0.562	0.562	0.562	0.562	0.562	0.562	0.562	0.562	0.562	0.562	0.539	0.52	0.436	0.413	0.413	0.413	0.436	0.436	0.436	0.436	0.436	0.436	0.436	0.436	0.436	0.436	0.39	0.39	0.39	0.371	0.371	0.325	0.302	0.302	0.302	0.302	0.302	0.302	0.302
YDR068W	0.16	0.118	0.08	0.099	0.16	0.16	0.16	0.16	0.183	0.183	0.183	0.183	0.183	0.183	0.225	0.225	0.225	0.225	0.225	0.225	0.225	0.225	0.225	0.225	0.225	0.225	0.225	0.225	0.225	0.225	0.225	0.225	0.225	0.225	0.225	0.225	0.225	0.225	0.225	0.225	0.248	0.248	0.248	0.248	0.248	0.229	0.229	0.229	0.229
YMR147W	0	0	0	0	0	0	0	0	0	0	0	0	0	0	0	0	0	0	0	0	0	0	0	0	0	0	0	0	0	0	0	0	0	0	0	0	0	0	0	0	0	0	0	0	0	0	0	0	0
YLR056W	0.061	0.042	0.042	0.042	0.042	0.042	0.042	0.042	0.042	0.042	0.042	0.042	0.042	0.042	0.042	0.042	0.042	0.042	0.042	0.042	0.042	0.042	0.042	0.042	0.042	0.042	0.042	0.042	0.042	0.042	0.042	0.042	0.042	0.042	0.042	0.042	0.042	0.042	0.042	0.042	0.042	0.042	0.042	0.042	0.042	0.042	0.042	0.042	0.042
YOR280C	0.279	0.279	0.279	0.279	0.321	0.321	0.321	0.321	0.321	0.321	0.321	0.302	0.264	0.264	0.241	0.241	0.241	0.241	0.241	0.176	0.176	0.176	0.176	0.241	0.241	0.241	0.241	0.241	0.241	0.241	0.241	0.241	0.241	0.241	0.264	0.264	0.264	0.264	0.245	0.245	0.245	0.245	0.245	0.245	0.264	0.264	0.264	0.264	0.241
YBR034C	0.649	0.649	0.687	0.687	0.687	0.687	0.687	0.687	0.687	0.687	0.706	0.706	0.706	0.706	0.706	0.706	0.706	0.725	0.725	0.725	0.725	0.725	0.725	0.725	0.725	0.725	0.725	0.702	0.702	0.702	0.702	0.702	0.702	0.702	0.721	0.721	0.721	0.744	0.744	0.763	0.763	0.763	0.763	0.74	0.74	0.721	0.721	0.702	0.679
YBR198C	0.878	0.859	0.859	0.836	0.836	0.836	0.836	0.836	0.836	0.836	0.836	0.836	0.836	0.813	0.79	0.79	0.832	0.809	0.809	0.809	0.809	0.809	0.809	0.809	0.809	0.809	0.809	0.809	0.809	0.809	0.809	0.809	0.809	0.744	0.744	0.744	0.744	0.744	0.744	0.721	0.721	0.679	0.717	0.717	0.698	0.698	0.698	0.698	0.675
YHR113W	0.866	0.927	0.927	0.927	0.927	0.927	0.927	0.946	0.965	1.011	0.946	0.946	0.946	0.946	0.946	0.927	1.038	1.038	1.038	1.038	1.038	1.038	1.019	1.038	1.038	1.038	1.038	1.038	1.038	1.038	1.038	1.061	1.061	1.061	1.099	1.08	1.08	1.08	1.08	1.08	1.057	1.057	1.053	1.053	1.053	1.053	1.053	1.072	1.072
YHR206W	0.118	0.137	0.156	0.156	0.179	0.267	0.267	0.267	0.267	0.267	0.267	0.267	0.267	0.267	0.267	0.267	0.267	0.267	0.267	0.286	0.309	0.309	0.309	0.309	0.309	0.328	0.347	0.347	0.347	0.347	0.347	0.347	0.366	0.366	0.366	0.366	0.389	0.408	0.408	0.408	0.408	0.408	0.408	0.408	0.408	0.408	0.408	0.408	0.408
YOR093C	0.443	0.443	0.42	0.42	0.42	0.42	0.42	0.458	0.515	0.515	0.534	0.599	0.645	0.645	0.645	0.645	0.645	0.645	0.645	0.645	0.645	0.645	0.645	0.645	0.645	0.645	0.645	0.645	0.645	0.645	0.645	0.645	0.645	0.645	0.645	0.645	0.645	0.645	0.645	0.645	0.645	0.668	0.668	0.668	0.668	0.668	0.668	0.668	0.668
YKL051W	0.103	0.103	0.103	0.08	0.061	0.061	0.061	0.061	0.019	0.019	0	0	0	0	0	0	0	0	0	0	0	0	0	0	0	0	0	0	0	0	0	0	0	0	0	0	0	0	0	0	0	0	0	0	0	0	0	0	0
YEL060C	1.137	1.137	1.114	1.114	1.114	1.114	1.114	1.114	1.114	1.114	1.114	1.114	1.095	1.095	1.095	1.095	1.095	1.095	1.095	1.095	1.095	1.076	1.076	1.011	1.011	1.011	1.011	1.011	1.011	1.011	1.011	1.011	1.011	1.011	1.011	1.011	0.992	0.992	0.992	0.992	0.973	0.973	0.954	0.954	0.832	0.622	0.519	0.496	0.496
YHR183W	0.783	0.783	0.802	0.756	0.779	0.798	0.798	0.798	0.798	0.798	0.798	0.798	0.798	0.798	0.779	0.779	0.779	0.779	0.76	0.76	0.76	0.76	0.76	0.76	0.737	0.737	0.737	0.737	0.714	0.714	0.691	0.649	0.584	0.515	0.492	0.492	0.492	0.511	0.557	0.557	0.595	0.595	0.595	0.595	0.595	0.595	0.595	0.595	0.595
YDL143W	0.843	0.843	0.843	0.843	0.843	0.843	0.843	0.843	0.843	0.843	0.843	0.843	0.843	0.843	0.843	0.843	0.843	0.843	0.843	0.843	0.843	0.843	0.843	0.843	0.843	0.843	0.843	0.843	0.843	0.824	0.824	0.824	0.824	0.824	0.824	0.824	0.824	0.824	0.824	0.824	0.824	0.824	0.824	0.843	0.843	0.843	0.843	0.843	0.843
YER076C	0.584	0.584	0.561	0.561	0.542	0.523	0.546	0.546	0.546	0.565	0.607	0.626	0.645	0.645	0.645	0.645	0.645	0.645	0.706	0.725	0.767	0.767	0.767	0.767	0.767	0.767	0.767	0.767	0.767	0.767	0.767	0.767	0.748	0.702	0.702	0.702	0.683	0.752	0.794	0.794	0.794	0.794	0.832	0.832	0.832	0.832	0.832	0.832	0.855
YLR187W	0.362	0.381	0.381	0.419	0.419	0.419	0.419	0.419	0.4	0.4	0.4	0.4	0.4	0.4	0.4	0.4	0.4	0.404	0.404	0.404	0.404	0.404	0.381	0.381	0.358	0.335	0.335	0.335	0.278	0.259	0.24	0.24	0.221	0.221	0.221	0.221	0.221	0.263	0.263	0.263	0.263	0.263	0.263	0.263	0.263	0.263	0.263	0.263	0.263
YEL055C	0.339	0.339	0.301	0.301	0.324	0.324	0.324	0.324	0.324	0.324	0.324	0.324	0.324	0.347	0.347	0.347	0.347	0.347	0.347	0.37	0.389	0.389	0.389	0.389	0.412	0.412	0.412	0.412	0.412	0.412	0.412	0.412	0.412	0.412	0.412	0.412	0.412	0.412	0.412	0.412	0.412	0.412	0.412	0.412	0.412	0.412	0.412	0.412	0.431
YLR387C	0.298	0.298	0.279	0.279	0.279	0.279	0.279	0.279	0.275	0.275	0.275	0.275	0.275	0.275	0.275	0.275	0.256	0.256	0.256	0.256	0.256	0.256	0.233	0.252	0.252	0.271	0.271	0.271	0.271	0.271	0.294	0.313	0.336	0.336	0.336	0.336	0.336	0.336	0.336	0.336	0.336	0.336	0.336	0.336	0.336	0.336	0.336	0.336	0.336
YJL031C	0.568	0.545	0.503	0.48	0.48	0.522	0.522	0.522	0.503	0.503	0.503	0.503	0.503	0.503	0.484	0.465	0.48	0.461	0.461	0.484	0.484	0.484	0.484	0.484	0.484	0.484	0.461	0.461	0.461	0.48	0.48	0.48	0.442	0.442	0.442	0.442	0.442	0.442	0.362	0.362	0.362	0.362	0.362	0.381	0.381	0.362	0.324	0.324	0.324
YIR014W	0.065	0.065	0.065	0.065	0.065	0.065	0.042	0.042	0.042	0.042	0.042	0.042	0.042	0.042	0.042	0.042	0.042	0.042	0.042	0.042	0.042	0.042	0.042	0.042	0.042	0.042	0.042	0.042	0.042	0.042	0.042	0.042	0.042	0.042	0.042	0.042	0.042	0.042	0.042	0.042	0.042	0.042	0.042	0.042	0.042	0.042	0.042	0.061	0.061
YKL020C	1.255	1.255	1.278	1.297	1.297	1.316	1.316	1.316	1.316	1.316	1.316	1.316	1.316	1.297	1.297	1.297	1.297	1.278	1.278	1.278	1.278	1.278	1.278	1.278	1.278	1.278	1.278	1.278	1.278	1.278	1.278	1.24	1.24	1.24	1.198	1.061	1.019	0.939	0.939	0.939	0.958	0.977	0.977	0.977	1	1	1	1	1
YLR405W	0.462	0.462	0.462	0.462	0.462	0.462	0.462	0.462	0.416	0.416	0.397	0.397	0.416	0.416	0.393	0.393	0.393	0.393	0.374	0.374	0.374	0.374	0.355	0.355	0.355	0.355	0.355	0.332	0.332	0.332	0.332	0.309	0.286	0.286	0.286	0.286	0.286	0.286	0.286	0.286	0.286	0.328	0.328	0.328	0.328	0.328	0.305	0.305	0.286
YGL135W	0.374	0.374	0.393	0.416	0.416	0.416	0.416	0.416	0.416	0.412	0.412	0.412	0.412	0.412	0.412	0.389	0.389	0.389	0.37	0.37	0.37	0.37	0.37	0.37	0.37	0.37	0.393	0.37	0.393	0.37	0.389	0.408	0.389	0.389	0.389	0.389	0.408	0.408	0.408	0.408	0.408	0.408	0.408	0.408	0.408	0.408	0.408	0.408	0.408
YCR045C	2.793	2.793	2.812	2.812	2.812	2.812	2.812	2.869	2.991	2.991	3.014	3.014	3.037	3.056	3.056	3.056	3.037	3.037	3.037	3.037	3.075	3.075	3.075	3.075	3.094	3.094	3.094	3.094	3.094	3.094	3.094	3.075	3.075	3.075	3.056	3.056	3.01	3.01	2.987	3.006	3.006	3.006	3.006	3.006	2.987	2.987	2.987	2.987	2.987
YMR210W	0.244	0.267	0.286	0.328	0.328	0.328	0.328	0.328	0.328	0.328	0.328	0.328	0.328	0.328	0.328	0.328	0.328	0.328	0.328	0.328	0.328	0.328	0.328	0.328	0.328	0.328	0.328	0.328	0.328	0.309	0.309	0.309	0.309	0.309	0.309	0.328	0.347	0.347	0.347	0.347	0.347	0.347	0.37	0.37	0.37	0.37	0.389	0.389	0.389
YDR388W	0.709	0.728	0.728	0.728	0.728	0.804	0.888	0.907	0.987	0.987	0.987	0.987	0.987	0.987	0.987	0.987	0.987	0.987	0.987	0.987	0.987	0.987	0.987	0.987	1.006	1.029	1.048	1.048	1.048	1.048	1.048	1.105	1.105	1.105	1.105	1.105	1.105	1.105	1.105	1.105	1.105	1.105	1.105	1.105	1.105	1.105	1.105	1.124	1.124
YPL162C	0.233	0.191	0.191	0.191	0.191	0.191	0.191	0.191	0.191	0.191	0.191	0.191	0.191	0.191	0.191	0.191	0.191	0.191	0.191	0.191	0.191	0.191	0.191	0.191	0.191	0.191	0.191	0.191	0.191	0.191	0.191	0.191	0.191	0.191	0.256	0.256	0.256	0.256	0.256	0.256	0.256	0.256	0.256	0.256	0.256	0.256	0.256	0.256	0.256
YBR201W	0.446	0.446	0.446	0.446	0.446	0.446	0.446	0.446	0.446	0.446	0.446	0.446	0.446	0.465	0.419	0.457	0.48	0.48	0.499	0.499	0.499	0.499	0.522	0.522	0.541	0.541	0.541	0.541	0.541	0.518	0.537	0.575	0.575	0.575	0.598	0.598	0.598	0.598	0.598	0.644	0.644	0.644	0.644	0.663	0.663	0.663	0.663	0.644	0.644
YOL038W	0.114	0.114	0.114	0.133	0.133	0.133	0.133	0.156	0.156	0.179	0.179	0.316	0.381	0.48	0.48	0.522	0.541	0.541	0.541	0.56	0.56	0.56	0.56	0.56	0.56	0.56	0.56	0.56	0.56	0.56	0.56	0.579	0.579	0.579	0.598	0.598	0.598	0.598	0.598	0.598	0.598	0.598	0.598	0.598	0.598	0.598	0.598	0.617	0.636
YLR310C	0.385	0.408	0.412	0.431	0.431	0.45	0.488	0.442	0.499	0.499	0.499	0.499	0.499	0.499	0.518	0.537	0.537	0.598	0.705	0.724	0.724	0.724	0.724	0.724	0.724	0.724	0.724	0.724	0.743	0.762	0.743	0.743	0.781	0.781	0.781	0.781	0.781	0.781	0.781	0.804	0.804	0.804	0.823	0.823	0.823	0.842	0.842	0.842	0.842
YGL076C	0.385	0.385	0.385	0.385	0.385	0.385	0.385	0.408	0.408	0.408	0.408	0.408	0.408	0.385	0.385	0.404	0.404	0.404	0.423	0.423	0.423	0.423	0.423	0.423	0.423	0.423	0.423	0.423	0.423	0.423	0.423	0.423	0.423	0.423	0.423	0.423	0.404	0.404	0.404	0.404	0.404	0.404	0.404	0.404	0.404	0.404	0.404	0.404	0.404
YLR018C	0.984	0.984	1.003	1.003	1.003	1.003	1.003	1.022	1.022	1.129	1.194	1.507	1.507	1.526	1.526	1.526	1.545	1.545	1.545	1.545	1.545	1.545	1.545	1.591	1.614	1.614	1.66	1.66	1.66	1.637	1.637	1.637	1.637	1.66	1.679	1.679	1.679	1.679	1.679	1.679	1.679	1.679	1.679	1.66	1.66	1.66	1.66	1.66	1.66
YLR347C	0.305	0.305	0.305	0.305	0.305	0.305	0.305	0.263	0.263	0.263	0.263	0.263	0.221	0.24	0.24	0.24	0.24	0.24	0.24	0.24	0.221	0.221	0.221	0.221	0.221	0.221	0.221	0.221	0.221	0.221	0.221	0.221	0.202	0.179	0.137	0.137	0.137	0.137	0.156	0.156	0.156	0.156	0.156	0.179	0.179	0.217	0.217	0.217	0.217
YGR206W	0.633	0.633	0.633	0.652	0.69	0.69	0.69	0.69	0.69	0.69	0.747	0.747	0.747	0.766	0.766	0.766	0.766	0.789	0.789	0.789	0.77	0.77	0.77	0.789	0.789	0.789	0.789	0.827	0.888	0.888	0.888	0.888	0.888	0.888	0.888	0.888	0.888	0.926	0.926	0.926	0.926	0.926	0.926	0.926	0.926	0.926	0.926	0.926	0.926
YPL188W	0.53	0.53	0.53	0.53	0.549	0.549	0.568	0.549	0.549	0.549	0.587	0.663	0.663	0.682	0.682	0.682	0.701	0.701	0.72	0.739	0.739	0.739	0.72	0.701	0.701	0.724	0.724	0.724	0.724	0.724	0.724	0.724	0.724	0.724	0.724	0.724	0.743	0.743	0.766	0.766	0.766	0.785	0.785	0.785	0.785	0.785	0.808	0.808	0.808
YPR183W	1	1.019	1.042	1.042	1.042	1.023	0.947	0.924	0.924	0.905	0.882	0.92	0.863	0.821	0.863	0.863	0.863	0.863	0.817	0.817	0.798	0.798	0.798	0.798	0.802	0.73	0.711	0.711	0.711	0.711	0.711	0.749	0.749	0.749	0.749	0.749	0.749	0.749	0.749	0.749	0.749	0.749	0.726	0.726	0.722	0.745	0.764	0.764	0.783
YKR093W	0.019	0.019	0.019	0.019	0.019	0.019	0.019	0.019	0.019	0.019	0	0	0	0	0	0	0	0	0	0	0	0	0	0	0	0	0	0	0	0	0	0	0	0	0	0	0	0	0	0	0	0	0	0	0	0.019	0.019	0.019	0.019
YMR158W	0.286	0.286	0.286	0.286	0.24	0.24	0.24	0.24	0.221	0.221	0.221	0.221	0.221	0.267	0.244	0.244	0.225	0.225	0.225	0.187	0.187	0.233	0.233	0.21	0.233	0.275	0.401	0.458	0.458	0.5	0.523	0.523	0.523	0.523	0.523	0.523	0.523	0.523	0.523	0.523	0.523	0.542	0.542	0.523	0.523	0.523	0.523	0.58	0.58
YEL013W	0.556	0.556	0.556	0.556	0.556	0.556	0.556	0.556	0.556	0.556	0.556	0.556	0.556	0.556	0.556	0.556	0.556	0.556	0.556	0.556	0.556	0.556	0.579	0.579	0.556	0.556	0.579	0.579	0.579	0.579	0.579	0.579	0.579	0.579	0.579	0.579	0.579	0.579	0.579	0.579	0.579	0.579	0.579	0.579	0.56	0.56	0.56	0.56	0.56
YPL089C	0.145	0.187	0.206	0.244	0.244	0.244	0.244	0.244	0.244	0.263	0.263	0.263	0.263	0.263	0.263	0.263	0.263	0.282	0.282	0.282	0.282	0.282	0.282	0.282	0.305	0.305	0.305	0.305	0.305	0.305	0.305	0.305	0.305	0.305	0.305	0.305	0.305	0.305	0.305	0.305	0.305	0.305	0.305	0.305	0.286	0.263	0.263	0.263	0.263
YKR070W	0.5	0.538	0.538	0.538	0.538	0.515	0.515	0.515	0.515	0.515	0.515	0.515	0.515	0.515	0.538	0.538	0.538	0.557	0.576	0.576	0.595	0.595	0.614	0.614	0.614	0.633	0.633	0.633	0.633	0.633	0.633	0.633	0.633	0.679	0.679	0.679	0.679	0.679	0.698	0.698	0.698	0.698	0.74	0.74	0.763	0.763	0.782	0.782	0.782
YLL002W	1.019	0.973	0.973	0.912	0.912	0.912	0.782	0.782	0.805	0.786	0.786	0.74	0.74	0.74	0.637	0.618	0.618	0.599	0.576	0.595	0.595	0.576	0.553	0.553	0.553	0.553	0.553	0.488	0.45	0.473	0.515	0.538	0.538	0.538	0.557	0.534	0.534	0.534	0.534	0.534	0.534	0.534	0.538	0.538	0.538	0.538	0.538	0.561	0.538
YPR115W	0.584	0.584	0.603	0.603	0.603	0.603	0.603	0.603	0.603	0.603	0.626	0.607	0.607	0.649	0.649	0.649	0.649	0.649	0.649	0.714	0.714	0.714	0.714	0.714	0.714	0.714	0.714	0.714	0.714	0.714	0.733	0.733	0.733	0.733	0.733	0.733	0.733	0.687	0.687	0.687	0.687	0.71	0.71	0.71	0.71	0.71	0.71	0.71	0.71
YKL122C	0.393	0.412	0.412	0.412	0.412	0.412	0.431	0.431	0.45	0.45	0.45	0.45	0.45	0.45	0.45	0.45	0.45	0.45	0.412	0.412	0.412	0.412	0.412	0.412	0.412	0.343	0.343	0.362	0.362	0.381	0.381	0.381	0.381	0.358	0.404	0.404	0.404	0.45	0.45	0.45	0.45	0.45	0.45	0.45	0.45	0.45	0.45	0.45	0.45
YMR236W	0.968	0.968	0.968	0.968	1.029	1.029	1.029	1.029	1.086	1.086	1.086	1.086	1.086	1.086	1.105	1.105	1.105	1.105	1.105	1.105	1.105	1.105	1.128	1.128	1.128	1.128	1.128	1.128	1.128	1.128	1.128	1.128	1.128	1.128	1.128	1.128	1.128	1.128	1.128	1.128	1.132	1.132	1.132	1.132	1.113	1.09	1.09	1.09	1.09
YPL031C	3.068	3.049	3.049	3.049	3.049	3.049	3.049	3.049	3.049	3.049	3.049	3.011	3.011	2.988	2.988	2.988	2.988	2.965	2.965	2.965	2.923	2.9	2.9	2.9	2.9	2.736	2.69	2.69	2.652	2.652	2.652	2.652	2.652	2.652	2.652	2.652	2.652	2.652	2.652	2.61	2.61	2.61	2.61	2.61	2.61	2.61	2.568	2.488	2.488
YDR406W	0.759	0.759	0.736	0.736	0.717	0.717	0.717	0.698	0.698	0.679	0.66	0.66	0.534	0.534	0.511	0.511	0.492	0.492	0.473	0.473	0.473	0.454	0.416	0.336	0.355	0.355	0.355	0.355	0.355	0.355	0.355	0.355	0.355	0.336	0.336	0.336	0.336	0.336	0.313	0.313	0.267	0.206	0.229	0.229	0.229	0.229	0.229	0.229	0.183
YPL053C	0.866	0.908	0.908	0.885	0.885	0.885	0.885	0.885	0.885	0.885	0.885	0.885	0.885	0.885	0.885	0.866	0.866	0.866	0.866	0.866	0.866	0.866	0.866	0.866	0.866	0.866	0.866	0.885	0.885	0.885	0.885	0.885	0.885	0.885	0.885	0.885	0.885	0.904	0.904	0.904	0.866	0.866	0.847	0.847	0.847	0.847	0.847	0.847	0.847
YDL191W	0.58	0.58	0.58	0.58	0.58	0.58	0.58	0.58	0.58	0.58	0.58	0.58	0.58	0.58	0.58	0.58	0.561	0.561	0.584	0.584	0.584	0.584	0.607	0.607	0.607	0.607	0.607	0.607	0.607	0.607	0.607	0.607	0.607	0.607	0.607	0.607	0.607	0.607	0.607	0.607	0.607	0.607	0.607	0.607	0.607	0.607	0.607	0.607	0.607
YOR060C	0.908	0.969	0.969	0.969	0.969	0.969	0.969	0.969	0.969	0.988	0.988	0.988	0.988	0.988	0.988	0.988	0.988	0.988	0.988	0.988	0.988	0.988	0.988	0.988	0.988	0.988	0.988	0.988	0.988	0.988	1.011	1.011	1.011	1.011	1.03	1.03	1.03	1.03	1.03	1.03	1.03	1.03	1.03	1.03	1.03	1.03	1.03	1.03	1.03
YPL001W	0.393	0.519	0.519	0.542	0.542	0.664	0.664	0.664	0.664	0.664	0.664	0.664	0.664	0.721	0.782	0.782	0.801	0.801	0.801	0.801	0.824	0.862	0.984	0.984	1.026	1.064	1.064	1.064	1.064	1.064	1.064	1.064	1.064	1.106	1.125	1.163	1.163	1.163	1.163	1.182	1.182	1.182	1.182	1.182	1.182	1.182	1.182	1.182	1.182
YGR113W	0.248	0.248	0.225	0.225	0.225	0.248	0.248	0.267	0.267	0.267	0.286	0.286	0.313	0.313	0.336	0.336	0.336	0.317	0.317	0.34	0.34	0.34	0.34	0.359	0.378	0.401	0.401	0.439	0.462	0.462	0.462	0.462	0.527	0.546	0.546	0.546	0.565	0.565	0.565	0.565	0.588	0.588	0.588	0.588	0.588	0.588	0.588	0.588	0.588
YGL159W	0.881	0.881	0.881	0.881	0.881	0.881	0.881	0.881	0.881	0.881	0.881	0.881	0.904	0.904	0.904	0.927	0.927	0.927	0.927	0.866	0.866	0.866	0.866	0.866	0.843	0.843	0.843	0.843	0.843	0.824	0.805	0.805	0.805	0.805	0.782	0.782	0.782	0.759	0.721	0.721	0.721	0.698	0.698	0.698	0.698	0.698	0.698	0.698	0.698
YHR143W-A	0.286	0.286	0.286	0.286	0.286	0.286	0.286	0.286	0.286	0.286	0.286	0.286	0.286	0.286	0.286	0.286	0.286	0.286	0.286	0.286	0.286	0.286	0.286	0.286	0.286	0.286	0.286	0.286	0.286	0.286	0.286	0.286	0.286	0.286	0.286	0.286	0.286	0.286	0.286	0.286	0.286	0.286	0.286	0.286	0.286	0.286	0.286	0.286	0.286
YNR054C	0.133	0.114	0.156	0.267	0.267	0.267	0.267	0.267	0.267	0.267	0.267	0.267	0.267	0.267	0.286	0.366	0.347	0.347	0.347	0.347	0.366	0.347	0.347	0.37	0.389	0.389	0.389	0.412	0.412	0.412	0.412	0.412	0.412	0.412	0.412	0.412	0.412	0.412	0.412	0.412	0.412	0.416	0.416	0.416	0.416	0.462	0.443	0.443	0.5
YIL110W	0.488	0.488	0.488	0.488	0.488	0.488	0.488	0.469	0.469	0.469	0.469	0.45	0.45	0.45	0.45	0.358	0.259	0.236	0.236	0.236	0.236	0.274	0.274	0.297	0.339	0.4	0.476	0.476	0.476	0.476	0.476	0.476	0.476	0.476	0.476	0.476	0.476	0.476	0.518	0.518	0.518	0.518	0.518	0.537	0.598	0.598	0.621	0.621	0.621
YOR370C	0.576	0.576	0.576	0.576	0.599	0.599	0.599	0.599	0.599	0.599	0.599	0.599	0.599	0.599	0.599	0.599	0.599	0.599	0.599	0.599	0.599	0.599	0.599	0.599	0.599	0.599	0.599	0.599	0.599	0.599	0.576	0.553	0.511	0.511	0.488	0.488	0.488	0.507	0.507	0.507	0.507	0.507	0.507	0.507	0.507	0.507	0.488	0.488	0.488
YDL235C	0.221	0.221	0.221	0.221	0.221	0.202	0.202	0.202	0.202	0.202	0.202	0.202	0.202	0.225	0.225	0.225	0.225	0.225	0.225	0.225	0.225	0.244	0.244	0.267	0.267	0.267	0.267	0.267	0.267	0.267	0.286	0.286	0.286	0.286	0.286	0.286	0.286	0.286	0.286	0.286	0.286	0.286	0.286	0.286	0.286	0.286	0.286	0.286	0.286
YPR154W	0.523	0.523	0.5	0.5	0.5	0.477	0.397	0.393	0.412	0.431	0.431	0.431	0.431	0.45	0.473	0.45	0.45	0.45	0.45	0.45	0.45	0.473	0.473	0.492	0.492	0.534	0.66	0.679	0.679	0.679	0.702	0.702	0.702	0.702	0.702	0.725	0.725	0.725	0.725	0.744	0.744	0.767	0.748	0.748	0.729	0.729	0.729	0.729	0.729
YGR229C	0.606	0.606	0.606	0.606	0.606	0.606	0.583	0.545	0.671	0.854	0.854	0.854	0.854	0.854	0.854	0.854	0.854	0.873	0.911	0.911	0.911	0.911	0.911	0.93	0.93	0.93	0.93	0.953	0.957	0.957	0.957	0.957	0.957	0.957	0.957	0.957	0.957	0.957	0.957	0.957	0.957	0.957	0.957	0.957	0.957	0.976	0.976	0.976	0.976
YNL125C	1.632	1.632	1.632	1.632	1.632	1.487	1.445	1.445	1.365	1.365	1.342	1.342	1.083	1.041	1.041	1.041	0.347	0.347	0.347	0.347	0.282	0.282	0.259	0.259	0.198	0.198	0.198	0.198	0.198	0.198	0.198	0.179	0.16	0.16	0.16	0.16	0.16	0.16	0.099	0.08	0.061	0.061	0.061	0.061	0.042	0.023	0.023	0.023	0.023
YFR024C-A	0.691	0.691	0.691	0.691	0.691	0.691	0.691	0.691	0.668	0.649	0.649	0.649	0.649	0.649	0.649	0.649	0.649	0.649	0.649	0.649	0.649	0.649	0.649	0.538	0.519	0.5	0.5	0.523	0.523	0.5	0.5	0.5	0.5	0.481	0.42	0.397	0.397	0.397	0.397	0.397	0.397	0.397	0.397	0.397	0.397	0.496	0.496	0.515	0.572
YLR389C	0.972	0.972	0.972	0.972	0.972	0.972	0.972	0.911	0.911	0.911	0.911	0.892	0.869	0.808	0.77	0.77	0.747	0.747	0.747	0.728	0.728	0.667	0.583	0.583	0.583	0.564	0.484	0.465	0.465	0.427	0.408	0.408	0.408	0.408	0.408	0.408	0.408	0.385	0.362	0.362	0.362	0.339	0.316	0.316	0.316	0.316	0.316	0.274	0.274
YDL227C	0.187	0.21	0.21	0.21	0.21	0.21	0.168	0.168	0.233	0.252	0.252	0.252	0.252	0.275	0.233	0.233	0.233	0.233	0.233	0.233	0.325	0.344	0.367	0.367	0.367	0.367	0.367	0.367	0.367	0.367	0.367	0.367	0.367	0.367	0.367	0.367	0.367	0.39	0.39	0.39	0.39	0.39	0.413	0.413	0.413	0.413	0.413	0.413	0.413
YPR159W	0.076	0.057	0.057	0.057	0.057	0.057	0.057	0.057	0.057	0.057	0.057	0.057	0.057	0.057	0.057	0.057	0.057	0.057	0.057	0.057	0.057	0.057	0.057	0.057	0.057	0.057	0.057	0.057	0.057	0.057	0.057	0.057	0.057	0.057	0.057	0.057	0.057	0.057	0.057	0.057	0.057	0.057	0.057	0.057	0.057	0.057	0.057	0.057	0.057
YPL195W	0.629	0.488	0.427	0.427	0.484	0.484	0.484	0.484	0.484	0.484	0.347	0.347	0.389	0.435	0.458	0.458	0.458	0.458	0.458	0.458	0.458	0.5	0.5	0.5	0.5	0.5	0.5	0.5	0.542	0.542	0.58	0.58	0.58	0.618	0.637	0.637	0.637	0.637	0.637	0.637	0.637	0.656	0.675	0.675	0.732	0.732	0.732	0.732	0.713
YHR001W	0	0	0	0	0	0	0	0	0	0	0	0	0	0	0	0	0	0	0	0	0	0	0	0	0	0	0	0	0	0	0	0	0	0	0	0	0	0	0	0	0	0	0	0	0	0	0	0	0
YIL070C	0.619	0.619	0.657	0.657	0.657	0.657	0.657	0.657	0.657	0.657	0.657	0.657	0.657	0.68	0.68	0.68	0.68	0.68	0.68	0.68	0.68	0.699	0.699	0.722	0.722	0.722	0.722	0.745	0.745	0.745	0.745	0.745	0.745	0.745	0.703	0.703	0.703	0.703	0.741	0.722	0.722	0.722	0.722	0.722	0.722	0.741	0.741	0.741	0.741
YML063W	0.103	0.103	0.08	0.08	0.08	0.08	0.08	0.08	0.08	0.057	0.057	0.038	0.038	0.038	0.038	0.038	0.038	0.038	0.038	0.019	0.019	0.019	0.019	0	0	0	0	0	0	0	0	0	0	0	0	0	0	0	0	0	0	0	0	0	0	0	0	0	0
YHL017W	0.839	0.839	0.839	0.797	0.778	0.358	0.244	0.248	0.37	0.45	0.45	0.45	0.45	0.45	0.45	0.45	0.427	0.404	0.404	0.404	0.404	0.473	0.473	0.45	0.45	0.469	0.469	0.469	0.576	0.576	0.576	0.599	0.645	0.626	0.668	0.668	0.668	0.668	0.668	0.668	0.695	0.718	0.718	0.718	0.737	0.737	0.737	0.76	0.859
YDR530C	0.259	0.339	0.358	0.358	0.377	0.377	0.377	0.377	0.377	0.377	0.377	0.377	0.358	0.377	0.419	0.438	0.495	0.495	0.514	0.533	0.594	0.594	0.594	0.594	0.594	0.613	0.632	0.632	0.632	0.632	0.632	0.632	0.651	0.651	0.651	0.651	0.651	0.651	0.651	0.67	0.67	0.67	0.67	0.67	0.693	0.716	0.716	0.716	0.716
YPL260W	0.622	0.622	0.622	0.622	0.622	0.622	0.622	0.622	0.622	0.622	0.622	0.622	0.622	0.622	0.622	0.622	0.622	0.622	0.622	0.622	0.622	0.622	0.622	0.622	0.622	0.622	0.622	0.622	0.622	0.622	0.622	0.622	0.622	0.622	0.622	0.622	0.622	0.603	0.603	0.542	0.519	0.519	0.519	0.519	0.519	0.519	0.519	0.519	0.519
YGL086W	0.347	0.347	0.347	0.328	0.309	0.328	0.328	0.328	0.328	0.328	0.328	0.328	0.328	0.328	0.328	0.374	0.374	0.374	0.374	0.374	0.374	0.374	0.374	0.374	0.374	0.374	0.374	0.374	0.374	0.374	0.374	0.374	0.374	0.393	0.393	0.393	0.393	0.393	0.393	0.393	0.393	0.393	0.416	0.416	0.416	0.416	0.416	0.416	0.416
YNL009W	0.393	0.393	0.393	0.374	0.374	0.374	0.374	0.393	0.393	0.393	0.458	0.477	0.477	0.5	0.5	0.5	0.5	0.5	0.5	0.5	0.5	0.5	0.5	0.5	0.5	0.5	0.5	0.5	0.477	0.477	0.477	0.477	0.477	0.477	0.477	0.477	0.477	0.477	0.477	0.477	0.477	0.477	0.477	0.477	0.477	0.477	0.477	0.477	0.477
YMR155W	0.545	0.545	0.545	0.545	0.507	0.507	0.507	0.507	0.507	0.465	0.465	0.465	0.465	0.385	0.385	0.385	0.385	0.267	0.248	0.248	0.248	0.248	0.248	0.309	0.332	0.473	0.645	0.668	0.714	0.714	0.714	0.714	0.714	0.714	0.775	0.775	0.821	0.821	0.882	0.882	0.882	0.882	0.882	0.882	0.901	0.901	0.901	0.901	0.882
YDL015C	1.748	1.748	1.748	1.771	1.771	1.771	1.771	1.771	1.813	1.813	1.813	1.813	1.813	1.794	1.794	1.794	1.794	1.775	1.775	1.775	1.775	1.775	1.775	1.775	1.775	1.775	1.775	1.752	1.752	1.752	1.752	1.752	1.752	1.733	1.733	1.71	1.687	1.668	1.668	1.668	1.645	1.645	1.645	1.645	1.645	1.645	1.645	1.645	1.622
YMR077C	0.347	0.347	0.347	0.328	0.328	0.477	0.477	0.477	0.542	0.584	0.584	0.584	0.561	0.58	0.58	0.58	0.58	0.58	0.599	0.622	0.645	0.664	0.664	0.664	0.664	0.664	0.664	0.782	0.782	0.782	0.782	0.782	0.782	0.805	0.805	0.805	0.805	0.805	0.805	0.805	0.805	0.805	0.805	0.805	0.805	0.805	0.805	0.805	0.805
YPR075C	0.313	0.313	0.313	0.313	0.332	0.332	0.332	0.351	0.37	0.37	0.37	0.37	0.389	0.389	0.389	0.389	0.389	0.389	0.412	0.412	0.412	0.412	0.412	0.412	0.412	0.412	0.412	0.412	0.412	0.412	0.412	0.412	0.412	0.431	0.45	0.45	0.45	0.45	0.45	0.45	0.45	0.45	0.45	0.45	0.45	0.45	0.45	0.427	0.469
YOR383C	0.496	0.496	0.515	0.576	0.576	0.576	0.576	0.576	0.576	0.576	0.576	0.576	0.576	0.515	0.45	0.45	0.45	0.45	0.45	0.45	0.45	0.45	0.45	0.469	0.469	0.469	0.469	0.469	0.446	0.469	0.492	0.492	0.492	0.492	0.492	0.511	0.511	0.511	0.511	0.511	0.511	0.511	0.511	0.511	0.469	0.45	0.473	0.473	0.473
YMR239C	0.271	0.294	0.382	0.382	0.382	0.382	0.382	0.382	0.382	0.42	0.439	0.485	0.485	0.485	0.485	0.485	0.485	0.485	0.485	0.485	0.504	0.523	0.523	0.542	0.542	0.542	0.542	0.58	0.58	0.58	0.58	0.58	0.58	0.58	0.58	0.58	0.58	0.557	0.557	0.576	0.576	0.576	0.576	0.576	0.576	0.576	0.557	0.557	0.538
YHR148W	0.336	0.355	0.355	0.355	0.355	0.355	0.355	0.355	0.439	0.439	0.439	0.439	0.458	0.458	0.458	0.458	0.458	0.458	0.458	0.458	0.458	0.458	0.458	0.458	0.458	0.458	0.458	0.458	0.458	0.477	0.477	0.477	0.477	0.477	0.477	0.477	0.431	0.431	0.454	0.454	0.454	0.454	0.454	0.454	0.454	0.454	0.454	0.454	0.454
YKR051W	0.636	0.636	0.617	0.617	0.617	0.617	0.617	0.598	0.579	0.48	0.457	0.457	0.438	0.419	0.419	0.381	0.324	0.324	0.324	0.362	0.362	0.381	0.381	0.381	0.4	0.358	0.438	0.438	0.438	0.438	0.438	0.457	0.453	0.453	0.453	0.453	0.453	0.453	0.453	0.499	0.499	0.499	0.499	0.499	0.457	0.48	0.48	0.48	0.499
YLL063C	0.412	0.412	0.412	0.412	0.412	0.435	0.416	0.458	0.458	0.458	0.481	0.481	0.481	0.481	0.481	0.481	0.439	0.397	0.397	0.397	0.397	0.416	0.473	0.473	0.473	0.473	0.492	0.492	0.511	0.511	0.511	0.511	0.511	0.511	0.511	0.511	0.511	0.511	0.511	0.488	0.507	0.629	0.629	0.629	0.629	0.629	0.629	0.629	0.629
YJL112W	0.256	0.275	0.256	0.256	0.298	0.298	0.298	0.298	0.321	0.321	0.321	0.321	0.321	0.321	0.321	0.321	0.321	0.275	0.298	0.298	0.298	0.298	0.298	0.317	0.317	0.317	0.317	0.317	0.317	0.317	0.317	0.317	0.317	0.34	0.34	0.34	0.34	0.34	0.34	0.34	0.34	0.317	0.359	0.397	0.416	0.416	0.416	0.416	0.416
YOR306C	0.397	0.397	0.397	0.355	0.355	0.355	0.355	0.355	0.355	0.355	0.355	0.355	0.355	0.355	0.313	0.313	0.313	0.313	0.313	0.313	0.29	0.29	0.271	0.248	0.225	0.225	0.225	0.168	0.168	0.168	0.168	0.168	0.168	0.168	0.168	0.168	0.168	0.168	0.149	0.149	0.149	0.13	0.13	0.13	0.13	0.13	0.107	0.107	0.107
YIL019W	0.305	0.305	0.305	0.305	0.305	0.305	0.305	0.305	0.305	0.305	0.305	0.305	0.305	0.305	0.324	0.301	0.343	0.343	0.343	0.343	0.404	0.404	0.404	0.404	0.404	0.427	0.427	0.427	0.427	0.427	0.427	0.404	0.423	0.442	0.442	0.488	0.53	0.549	0.572	0.633	0.633	0.675	0.675	0.675	0.675	0.675	0.656	0.656	0.675
YLR226W	0.531	0.569	0.813	0.832	0.855	0.855	0.855	0.855	0.855	0.855	0.855	0.855	0.855	0.855	0.897	0.92	0.92	0.939	0.939	0.981	0.981	1	0.958	0.958	1	1	1	1	0.912	0.851	0.828	0.874	0.874	0.874	0.874	0.874	0.874	0.874	0.874	0.874	0.874	0.874	0.874	0.874	0.874	0.874	0.855	0.855	0.855
YML004C	0.206	0.206	0.187	0.187	0.187	0.187	0.187	0.187	0.187	0.126	0.145	0.145	0.145	0.145	0.145	0.145	0.145	0.145	0.145	0.145	0.145	0.168	0.168	0.168	0.168	0.168	0.168	0.168	0.248	0.248	0.29	0.29	0.29	0.29	0.332	0.393	0.534	0.534	0.58	0.58	0.58	0.58	0.58	0.58	0.58	0.58	0.58	0.58	0.58
YFL009W	1.214	1.214	1.237	1.237	1.237	1.237	1.237	1.237	1.237	1.237	1.237	1.237	1.237	1.237	1.237	1.237	1.237	1.237	1.237	1.256	1.321	1.321	1.34	1.34	1.34	1.359	1.359	1.359	1.336	1.382	1.55	1.55	1.55	1.55	1.569	1.569	1.569	1.569	1.569	1.592	1.611	1.611	1.611	1.611	1.611	1.611	1.611	1.611	1.611
YNL005C	1.463	1.463	1.463	1.44	1.44	1.44	1.421	1.421	1.421	1.421	1.421	1.421	1.421	1.402	1.345	1.33	1.33	1.33	1.33	1.311	1.311	1.292	1.235	1.216	1.216	1.216	1.216	1.159	1.159	1.159	1.159	1.159	1.159	1.159	1.159	1.159	1.159	1.159	1.159	1.14	1.094	1.094	1.014	1.014	1.014	0.991	0.991	0.991	0.991
YPR040W	0.576	0.576	0.576	0.576	0.576	0.576	0.553	0.553	0.572	0.572	0.572	0.572	0.572	0.572	0.572	0.599	0.66	0.679	0.679	0.679	0.679	0.702	0.74	0.74	0.74	0.74	0.763	0.763	0.763	0.763	0.763	0.763	0.763	0.763	0.786	0.786	0.786	0.767	0.79	0.748	0.767	0.767	0.767	0.767	0.748	0.748	0.748	0.748	0.748
YBR230C	0.759	0.824	0.824	0.824	0.824	0.824	0.824	0.889	0.889	0.889	0.889	0.889	0.889	0.889	0.889	0.889	0.889	0.889	0.889	0.912	0.912	0.912	0.912	0.912	0.912	0.912	0.912	0.912	0.912	0.912	0.912	0.912	0.912	0.912	0.912	0.912	0.912	0.912	0.912	0.912	0.912	0.912	0.912	0.912	0.912	0.912	0.893	0.893	0.939
YJR007W	0.873	0.873	0.873	0.873	0.873	0.873	0.873	0.873	0.873	0.892	0.892	0.892	0.892	0.892	0.892	0.892	0.892	0.892	0.892	0.892	0.892	0.892	0.892	0.892	0.892	0.892	0.873	0.873	0.873	0.873	0.873	0.873	0.873	0.873	0.873	0.873	0.873	0.873	0.873	0.873	0.873	0.873	0.873	0.873	0.873	0.854	0.854	0.854	0.854
YNR036C	2.242	2.223	2.124	2.124	2.124	2.124	2.124	2.105	2.067	2.048	2.048	2.048	2.048	1.735	1.609	1.445	1.445	1.445	1.426	1.426	1.144	0.782	0.847	0.847	0.847	0.847	0.847	0.847	0.847	0.847	0.847	0.847	0.847	0.721	0.721	0.698	0.698	0.534	0.538	0.538	0.538	0.538	0.538	0.538	0.5	0.5	0.5	0.5	0.481
YDR531W	2.055	2.055	2.055	2.055	2.055	2.055	2.055	2.051	2.051	2.028	2.028	2.028	2.028	2.028	2.028	2.028	1.963	1.906	1.925	1.925	1.925	1.925	1.902	1.902	1.883	1.883	1.845	1.807	1.788	1.788	1.788	1.788	1.788	1.727	1.689	1.689	1.689	1.689	1.689	1.689	1.689	1.67	1.67	1.651	1.651	1.567	1.567	1.567	1.426
YPL067C	0.324	0.324	0.343	0.385	0.408	0.408	0.408	0.408	0.408	0.408	0.427	0.45	0.45	0.45	0.45	0.45	0.45	0.45	0.45	0.45	0.45	0.45	0.45	0.45	0.45	0.45	0.45	0.45	0.45	0.45	0.45	0.45	0.45	0.45	0.45	0.45	0.45	0.45	0.45	0.45	0.45	0.45	0.408	0.408	0.408	0.408	0.408	0.389	0.389
YCL027W	1.137	1.156	1.156	1.156	1.156	1.156	1.137	1.137	1.137	1.156	1.156	1.156	1.156	1.179	1.179	1.179	1.179	1.179	1.179	1.137	1.114	1.114	1.114	1.114	1.114	1.114	1.114	1.114	1.114	1.114	1.114	1.137	1.137	1.137	1.137	1.137	1.137	1.08	1.08	1.08	1.08	1.08	1.08	1.08	1.08	1.08	1.08	1.057	1.057
YLR413W	0.244	0.244	0.244	0.244	0.221	0.221	0.221	0.221	0.221	0.221	0.221	0.221	0.221	0.221	0.221	0.221	0.221	0.221	0.221	0.221	0.221	0.221	0.221	0.221	0.221	0.221	0.221	0.221	0.221	0.221	0.202	0.202	0.202	0.183	0.164	0.183	0.183	0.183	0.183	0.183	0.183	0.183	0.183	0.183	0.183	0.183	0.206	0.206	0.206
YFL005W	1.132	1.132	1.132	1.132	1.132	1.155	1.155	1.155	1.216	1.216	1.216	1.216	1.239	1.239	1.239	1.239	1.239	1.239	1.239	1.239	1.239	1.239	1.239	1.239	1.239	1.239	1.239	1.239	1.239	1.239	1.178	1.216	1.216	1.216	1.216	1.216	1.216	1.216	1.216	1.216	1.216	1.216	1.216	1.216	1.193	1.193	1.193	1.193	1.193
YER068W	0.9	0.9	0.881	0.881	0.881	0.881	0.881	0.862	0.862	0.862	0.862	0.862	0.862	0.862	0.862	0.862	0.862	0.862	0.862	0.862	0.862	0.862	0.862	0.862	0.862	0.862	0.862	0.862	0.862	0.862	0.824	0.824	0.824	0.824	0.824	0.824	0.824	0.824	0.824	0.824	0.824	0.824	0.824	0.824	0.824	0.805	0.805	0.805	0.805
YNL248C	0.961	0.961	0.961	0.961	0.961	0.961	0.961	0.961	0.961	0.942	0.965	0.965	0.965	0.965	0.965	0.965	0.965	0.965	0.965	0.965	0.965	0.965	0.965	0.965	0.965	0.988	0.988	0.988	0.988	0.988	0.988	0.988	0.988	0.988	0.988	0.988	0.988	0.988	0.988	0.969	0.969	0.969	0.969	0.969	0.969	0.969	0.969	0.969	0.969
YIL143C	1.713	1.713	1.755	1.755	1.755	1.755	1.755	1.755	1.755	1.755	1.755	1.755	1.755	1.755	1.755	1.759	1.782	1.782	1.782	1.782	1.782	1.782	1.782	1.782	1.782	1.782	1.782	1.782	1.782	1.782	1.782	1.782	1.744	1.744	1.744	1.744	1.744	1.725	1.725	1.725	1.725	1.725	1.725	1.725	1.725	1.725	1.725	1.725	1.725
YIL044C	0.595	0.595	0.595	0.595	0.595	0.595	0.595	0.618	0.664	0.622	0.66	0.641	0.641	0.66	0.66	0.66	0.618	0.599	0.599	0.599	0.599	0.477	0.477	0.477	0.439	0.462	0.481	0.481	0.481	0.481	0.481	0.462	0.462	0.462	0.462	0.439	0.439	0.439	0.439	0.416	0.416	0.519	0.622	0.622	0.645	0.645	0.645	0.645	0.645
YPL072W	0.183	0.183	0.183	0.183	0.183	0.183	0.183	0.16	0.179	0.179	0.179	0.179	0.179	0.179	0.179	0.179	0.198	0.198	0.198	0.198	0.198	0.198	0.198	0.198	0.198	0.198	0.198	0.198	0.198	0.198	0.198	0.198	0.217	0.217	0.217	0.217	0.217	0.217	0.217	0.217	0.217	0.217	0.217	0.217	0.217	0.217	0.217	0.217	0.217
YML112W	0.573	0.55	0.55	0.55	0.55	0.527	0.466	0.466	0.42	0.42	0.42	0.397	0.378	0.317	0.317	0.317	0.21	0.214	0.214	0.195	0.302	0.47	0.47	0.47	0.47	0.447	0.447	0.447	0.447	0.447	0.447	0.447	0.485	0.508	0.508	0.508	0.508	0.508	0.508	0.508	0.508	0.508	0.508	0.527	0.527	0.527	0.527	0.527	0.527
YGL257C	0.767	0.828	0.828	0.828	0.828	0.851	0.87	0.87	0.87	0.889	0.912	0.912	0.931	0.931	1.011	1.179	1.179	1.179	1.179	1.179	1.179	1.179	1.179	1.179	1.179	1.198	1.24	1.24	1.24	1.263	1.263	1.263	1.263	1.263	1.263	1.263	1.263	1.263	1.263	1.309	1.351	1.37	1.37	1.37	1.351	1.351	1.351	1.351	1.351
YMR100W	0.206	0.206	0.206	0.229	0.229	0.21	0.21	0.21	0.21	0.21	0.21	0.21	0.21	0.21	0.21	0.21	0.21	0.21	0.21	0.21	0.21	0.21	0.229	0.229	0.229	0.229	0.229	0.229	0.229	0.229	0.229	0.229	0.294	0.317	0.485	0.485	0.485	0.485	0.485	0.485	0.485	0.508	0.508	0.508	0.531	0.531	0.531	0.531	0.508
YMR224C	0.347	0.347	0.37	0.37	0.37	0.37	0.37	0.37	0.37	0.37	0.37	0.37	0.37	0.37	0.351	0.332	0.313	0.332	0.252	0.252	0.252	0.252	0.252	0.252	0.233	0.195	0.149	0.107	0.107	0.13	0.13	0.13	0.13	0.13	0.111	0.111	0.111	0.13	0.107	0.107	0.107	0.13	0.13	0.168	0.168	0.324	0.324	0.324	0.37
YCR067C	0.29	0.29	0.29	0.29	0.29	0.29	0.29	0.29	0.252	0.252	0.252	0.252	0.252	0.252	0.252	0.252	0.252	0.233	0.233	0.233	0.233	0.233	0.233	0.233	0.256	0.21	0.21	0.21	0.145	0.145	0.122	0.122	0.122	0.122	0.145	0.145	0.145	0.145	0.145	0.145	0.145	0.145	0.145	0.145	0.122	0.122	0.122	0.122	0.122
YER146W	0.126	0.126	0.126	0.126	0.126	0.126	0.126	0.126	0.126	0.126	0.126	0.126	0.126	0.126	0.126	0.126	0.126	0.126	0.126	0.126	0.126	0.126	0.126	0.149	0.149	0.149	0.149	0.149	0.149	0.149	0.149	0.149	0.149	0.149	0.149	0.149	0.149	0.149	0.149	0.172	0.172	0.172	0.172	0.172	0.172	0.191	0.191	0.191	0.191
YAL011W	0.435	0.435	0.37	0.37	0.389	0.366	0.366	0.366	0.366	0.347	0.412	0.454	0.454	0.496	0.496	0.496	0.496	0.496	0.496	0.496	0.496	0.496	0.496	0.538	0.538	0.538	0.557	0.557	0.58	0.58	0.58	0.557	0.576	0.576	0.576	0.618	0.618	0.618	0.618	0.637	0.637	0.637	0.637	0.637	0.637	0.591	0.675	0.675	0.675
YOL128C	0.065	0.065	0.065	0.065	0.065	0.065	0.065	0.065	0.065	0.065	0.065	0.065	0.065	0.065	0.065	0.088	0.088	0.088	0.088	0.088	0.088	0.088	0.088	0.088	0.088	0.088	0.088	0.088	0.088	0.088	0.088	0.088	0.088	0.088	0.107	0.107	0.107	0.107	0.107	0.107	0.107	0.107	0.107	0.107	0.126	0.103	0.103	0.103	0.126
YML098W	0.622	0.622	0.603	0.603	0.603	0.58	0.58	0.58	0.58	0.599	0.618	0.641	0.641	0.641	0.641	0.641	0.641	0.641	0.641	0.66	0.698	0.698	0.698	0.698	0.698	0.698	0.717	0.717	0.717	0.717	0.717	0.717	0.717	0.717	0.717	0.717	0.778	0.778	0.801	0.801	0.801	0.824	0.824	0.824	0.858	0.839	0.839	0.839	0.839
YEL046C	0.042	0.042	0.042	0.042	0.042	0.042	0.042	0.042	0.042	0.042	0.042	0.042	0.042	0.042	0.042	0.042	0.042	0.042	0.042	0.023	0.023	0.023	0.023	0.023	0.023	0.023	0.023	0.023	0.023	0.023	0.023	0.023	0.023	0	0	0	0	0	0	0	0	0	0	0	0	0	0	0	0
YCL049C	0.68	0.68	0.68	0.699	0.699	0.699	0.699	0.699	0.783	0.783	0.783	0.783	0.783	0.783	0.806	0.806	0.829	0.829	0.829	0.829	0.829	0.829	0.829	0.848	0.943	0.943	0.943	0.962	0.962	1.004	1.046	1.115	1.115	1.115	1.115	1.115	1.073	1.096	1.096	1.115	1.138	1.138	1.138	1.18	1.18	1.157	1.18	1.264	1.264
YNL119W	3.497	3.497	3.497	3.497	3.497	3.474	3.436	3.413	3.367	3.367	3.367	3.367	3.344	3.325	3.325	3.325	3.325	3.325	3.325	3.325	3.245	3.024	3.005	3.005	3.005	3.005	3.005	2.986	2.986	2.883	2.883	2.86	2.86	2.822	2.761	2.761	2.742	2.742	2.704	2.704	2.704	2.704	2.559	2.536	2.536	2.433	2.433	1.563	1.403
YKL082C	0.355	0.355	0.355	0.355	0.355	0.355	0.355	0.355	0.355	0.355	0.317	0.275	0.21	0.21	0.21	0.21	0.21	0.21	0.122	0.122	0.019	0.019	0.019	0.019	0.019	0.019	0.019	0.019	0.019	0.019	0.019	0.019	0.019	0.019	0.019	0.019	0.019	0.019	0	0	0	0	0	0	0	0	0	0	0
YAL014C	0.764	0.802	0.802	0.802	0.802	0.802	0.802	0.802	0.802	0.802	0.802	0.802	0.802	0.863	0.863	0.882	0.882	0.901	0.901	0.92	0.92	0.92	0.92	0.92	0.92	0.92	0.92	0.897	0.897	0.897	0.897	0.897	0.897	0.897	0.897	0.897	0.897	0.897	0.897	0.897	0.897	0.897	0.897	0.897	0.92	0.92	0.92	0.92	0.92
YCR073C	1.119	1.096	1.214	1.195	1.195	1.176	1.218	1.153	1.153	1.088	1.202	1.244	1.244	1.29	1.248	1.267	1.271	1.271	1.187	1.149	1.149	1.168	1.023	1.558	1.596	1.615	1.611	1.611	1.611	1.611	1.634	2.034	2.221	2.221	2.221	2.24	2.282	2.282	2.282	2.324	2.324	2.324	2.385	2.385	2.385	2.385	2.385	2.385	2.427
YOR030W	0.519	0.519	0.519	0.519	0.519	0.519	0.519	0.519	0.538	0.584	0.603	0.603	0.603	0.599	0.618	0.618	0.618	0.618	0.66	0.66	0.679	0.702	0.702	0.702	0.702	0.702	0.721	0.721	0.782	0.782	0.782	0.782	0.782	0.847	0.847	0.847	0.847	0.847	0.847	0.847	0.847	0.866	0.885	0.885	0.885	0.885	0.885	0.885	0.885
YNL300W	0.305	0.305	0.305	0.305	0.305	0.305	0.305	0.305	0.324	0.324	0.324	0.324	0.324	0.324	0.324	0.324	0.324	0.324	0.324	0.324	0.324	0.324	0.324	0.324	0.324	0.324	0.343	0.343	0.343	0.343	0.343	0.343	0.343	0.343	0.343	0.343	0.343	0.343	0.343	0.343	0.343	0.343	0.343	0.343	0.343	0.343	0.343	0.343	0.343
YOL089C	0.492	0.473	0.519	0.58	0.778	0.778	0.778	0.843	0.908	0.927	0.95	0.95	0.973	0.973	0.973	0.992	1.011	1.03	1.03	1.03	1.03	1.053	1.053	1.053	1.053	1.03	1.03	1.03	0.988	0.988	0.988	0.988	0.988	0.988	0.988	0.988	0.988	0.988	0.988	0.988	0.988	0.988	0.988	0.942	0.942	0.942	0.942	0.942	0.942
YLR033W	0.607	0.607	0.607	0.607	0.607	0.611	0.588	0.588	0.607	0.668	0.668	0.668	0.763	0.763	0.763	0.786	0.786	0.786	0.786	0.786	0.828	0.828	0.828	0.828	0.828	0.828	0.828	0.847	0.847	0.866	0.866	0.866	0.866	0.866	0.866	0.889	0.889	0.889	0.889	0.889	0.889	0.889	0.889	0.889	0.889	0.889	0.889	0.889	0.889
YDL119C	0.736	0.736	0.736	0.732	0.732	0.732	0.732	0.732	0.732	0.732	0.732	0.732	0.732	0.732	0.751	0.751	0.751	0.751	0.751	0.751	0.751	0.751	0.751	0.751	0.77	0.77	0.789	0.789	0.812	0.812	0.812	0.812	0.831	0.831	0.831	0.831	0.831	0.831	0.873	0.873	0.873	0.873	0.873	0.873	0.873	0.873	0.873	0.873	0.873
YNL258C	0.225	0.225	0.225	0.225	0.225	0.244	0.324	0.404	0.404	0.404	0.404	0.473	0.515	0.538	0.557	0.557	0.557	0.557	0.557	0.58	0.58	0.58	0.58	0.603	0.603	0.603	0.603	0.603	0.603	0.603	0.603	0.603	0.622	0.622	0.622	0.622	0.622	0.622	0.622	0.622	0.622	0.622	0.641	0.641	0.641	0.66	0.66	0.66	0.66
YNL234W	0.404	0.404	0.366	0.366	0.328	0.328	0.328	0.328	0.328	0.328	0.309	0.309	0.286	0.248	0.248	0.183	0.141	0.122	0.122	0.122	0.141	0.141	0.164	0.206	0.206	0.206	0.206	0.206	0.206	0.206	0.187	0.187	0.206	0.206	0.206	0.206	0.206	0.206	0.206	0.206	0.206	0.229	0.229	0.229	0.229	0.229	0.229	0.21	0.21
YBR170C	1.037	1.06	1.06	1.079	1.079	1.079	1.079	1.079	1.079	1.079	1.079	1.079	1.079	1.079	1.079	1.079	1.079	1.079	1.079	1.079	1.079	1.079	1.079	1.079	1.079	1.102	1.121	1.121	1.121	1.121	1.121	1.121	1.098	1.098	1.098	1.098	1.098	1.098	1.098	1.098	1.098	1.098	1.098	1.079	1.079	1.079	1.079	1.079	1.079
YPR098C	0.35	0.35	0.35	0.35	0.35	0.35	0.35	0.35	0.335	0.335	0.335	0.358	0.358	0.358	0.32	0.301	0.301	0.282	0.301	0.301	0.301	0.301	0.301	0.301	0.301	0.32	0.32	0.32	0.362	0.404	0.442	0.442	0.442	0.442	0.442	0.442	0.442	0.423	0.423	0.423	0.423	0.423	0.446	0.446	0.446	0.446	0.423	0.423	0.423
YHR119W	0.191	0.191	0.191	0.168	0.145	0.145	0.126	0.126	0.145	0.183	0.294	0.493	0.493	0.493	0.493	0.558	0.558	0.558	0.558	0.558	0.558	0.558	0.558	0.604	0.604	0.604	0.604	0.604	0.604	0.604	0.604	0.604	0.65	0.669	0.669	0.669	0.669	0.669	0.692	0.692	0.738	0.738	0.738	0.738	0.738	0.738	0.738	0.715	0.715
YBR095C	0.413	0.451	0.451	0.451	0.451	0.451	0.47	0.47	0.508	0.508	0.508	0.508	0.508	0.55	0.55	0.55	0.55	0.55	0.55	0.55	0.527	0.569	0.546	0.565	0.622	0.66	0.725	0.725	0.725	0.725	0.725	0.725	0.725	0.725	0.725	0.702	0.702	0.702	0.702	0.725	0.725	0.725	0.725	0.725	0.725	0.725	0.725	0.725	0.725
YNL135C	0.141	0.141	0.141	0.141	0.122	0.122	0.122	0.122	0.122	0.122	0.122	0.122	0.122	0.122	0.122	0.122	0.122	0.122	0.122	0.122	0.122	0.122	0.122	0.141	0.141	0.141	0.141	0.141	0.141	0.141	0.141	0.141	0.141	0.141	0.141	0.141	0.141	0.141	0.141	0.141	0.141	0.141	0.141	0.141	0.141	0.141	0.164	0.164	0.164
YOR347C	0.523	0.523	0.523	0.523	0.523	0.546	0.546	0.477	0.515	0.45	0.427	0.446	0.484	0.484	0.503	0.503	0.503	0.503	0.526	0.526	0.591	0.591	0.591	0.591	0.591	0.591	0.591	0.591	0.591	0.61	0.61	0.61	0.61	0.61	0.61	0.587	0.61	0.568	0.568	0.568	0.568	0.568	0.568	0.568	0.568	0.568	0.545	0.545	0.545
YBR127C	0.973	1.011	1.011	1.011	1.011	1.011	1.011	1.011	1.011	1.034	1.034	1.057	1.08	1.118	1.137	1.137	1.137	1.137	1.137	1.16	1.16	1.16	1.16	1.16	1.202	1.202	1.202	1.202	1.202	1.202	1.202	1.202	1.202	1.202	1.202	1.202	1.202	1.202	1.202	1.183	1.183	1.183	1.183	1.183	1.183	1.183	1.183	1.183	1.183
YKR089C	0.156	0.156	0.156	0.156	0.156	0.175	0.198	0.221	0.221	0.221	0.221	0.221	0.24	0.24	0.259	0.24	0.282	0.282	0.328	0.328	0.328	0.347	0.347	0.366	0.366	0.366	0.389	0.389	0.389	0.389	0.389	0.412	0.412	0.412	0.412	0.412	0.412	0.412	0.412	0.412	0.412	0.412	0.412	0.412	0.412	0.412	0.412	0.412	0.412
YGL223C	0.576	0.576	0.576	0.576	0.576	0.576	0.576	0.576	0.557	0.557	0.557	0.557	0.557	0.58	0.58	0.58	0.58	0.58	0.58	0.58	0.58	0.58	0.58	0.58	0.58	0.58	0.58	0.58	0.58	0.538	0.538	0.519	0.542	0.542	0.542	0.5	0.542	0.542	0.542	0.542	0.542	0.542	0.542	0.542	0.542	0.542	0.542	0.542	0.542
YML012W	0.622	0.622	0.622	0.622	0.622	0.622	0.645	0.645	0.645	0.645	0.645	0.645	0.645	0.664	0.664	0.664	0.664	0.664	0.664	0.664	0.664	0.664	0.664	0.622	0.603	0.607	0.584	0.603	0.603	0.603	0.603	0.603	0.603	0.603	0.603	0.603	0.622	0.622	0.622	0.622	0.622	0.622	0.603	0.603	0.603	0.626	0.626	0.626	0.626
YDR197W	0.504	0.504	0.504	0.504	0.504	0.523	0.523	0.523	0.523	0.523	0.504	0.504	0.504	0.504	0.504	0.527	0.546	0.546	0.546	0.546	0.546	0.546	0.592	0.592	0.592	0.592	0.592	0.592	0.592	0.592	0.592	0.592	0.592	0.592	0.592	0.592	0.615	0.615	0.615	0.615	0.615	0.615	0.615	0.615	0.615	0.615	0.615	0.615	0.615
YLR314C	0.248	0.225	0.248	0.248	0.248	0.248	0.248	0.248	0.248	0.248	0.248	0.248	0.248	0.248	0.248	0.248	0.248	0.271	0.271	0.271	0.271	0.271	0.271	0.233	0.252	0.252	0.233	0.233	0.191	0.191	0.191	0.191	0.191	0.191	0.191	0.214	0.195	0.195	0.195	0.237	0.237	0.26	0.447	0.523	0.542	0.542	0.542	0.542	0.542
YBR085W	0.092	0.092	0.092	0.092	0.092	0.092	0.092	0.092	0.092	0.092	0.092	0.092	0.092	0.092	0.092	0.092	0.092	0.092	0.092	0.092	0.092	0.092	0.092	0.092	0.092	0.092	0.092	0.092	0.092	0.092	0.092	0.092	0.092	0.092	0.092	0.069	0.069	0.069	0.069	0.069	0.069	0.069	0.069	0.069	0.069	0.069	0.069	0.069	0.069
YDR227W	0.687	0.668	0.668	0.653	0.729	0.729	0.729	0.729	0.706	0.706	0.706	0.706	0.706	0.706	0.706	0.664	0.645	0.645	0.668	0.668	0.687	0.687	0.687	0.687	0.687	0.687	0.687	0.668	0.729	0.729	0.729	0.729	0.729	0.729	0.729	0.649	0.714	0.733	0.733	0.752	0.752	0.752	0.706	0.706	0.706	0.706	0.706	0.706	0.706
YCL064C	0.618	0.618	0.618	0.618	0.618	0.618	0.618	0.618	0.618	0.618	0.618	0.618	0.595	0.515	0.454	0.454	0.454	0.454	0.435	0.435	0.454	0.454	0.473	0.496	0.519	0.519	0.519	0.496	0.496	0.496	0.496	0.454	0.374	0.355	0.355	0.355	0.355	0.336	0.336	0.393	0.374	0.374	0.374	0.393	0.393	0.393	0.37	0.37	0.347
YLR210W	0.613	0.613	0.613	0.613	0.693	0.693	0.693	0.693	0.693	0.693	0.731	0.769	0.769	0.769	0.769	0.769	0.769	0.769	0.769	0.769	0.769	0.769	0.769	0.769	0.769	0.769	0.792	0.792	0.792	0.815	0.834	0.834	0.834	0.834	0.834	0.857	0.857	0.857	0.857	0.857	0.895	0.895	0.914	0.952	0.952	0.952	0.952	0.952	0.952
YOR018W	0.267	0.267	0.267	0.248	0.248	0.229	0.229	0.248	0.248	0.248	0.248	0.267	0.29	0.29	0.29	0.29	0.29	0.29	0.29	0.29	0.29	0.313	0.313	0.313	0.313	0.313	0.313	0.313	0.313	0.313	0.313	0.313	0.313	0.313	0.29	0.29	0.29	0.29	0.313	0.313	0.313	0.313	0.313	0.336	0.336	0.336	0.378	0.378	0.378
YER060W	0.248	0.248	0.248	0.248	0.248	0.248	0.225	0.225	0.225	0.225	0.225	0.225	0.244	0.267	0.286	0.286	0.286	0.286	0.286	0.286	0.286	0.286	0.305	0.305	0.305	0.305	0.305	0.305	0.305	0.305	0.351	0.351	0.351	0.351	0.351	0.332	0.351	0.351	0.351	0.351	0.351	0.351	0.351	0.351	0.351	0.351	0.351	0.351	0.351
YOR044W	0.668	0.645	0.645	0.645	0.645	0.645	0.645	0.645	0.645	0.645	0.645	0.645	0.645	0.645	0.645	0.645	0.645	0.645	0.645	0.645	0.622	0.622	0.622	0.622	0.622	0.622	0.622	0.599	0.58	0.58	0.58	0.58	0.58	0.58	0.58	0.58	0.58	0.58	0.58	0.58	0.58	0.519	0.519	0.519	0.519	0.519	0.519	0.519	0.519
YDR006C	2.789	2.808	2.808	2.682	2.579	2.579	2.579	2.556	2.556	2.537	2.472	2.472	2.147	1.838	1.693	1.693	1.693	1.693	1.67	1.67	1.647	1.605	1.384	1.243	1.243	1.243	1.243	1.243	1.243	1.243	1.243	1.224	1.224	1.224	1.182	1.182	0.98	0.934	0.827	0.827	0.827	0.808	0.808	0.766	0.766	0.747	0.545	0.545	0.545
YIL011W	0.794	0.794	0.794	0.794	0.771	0.771	0.771	0.771	0.752	0.752	0.752	0.752	0.752	0.752	0.714	0.714	0.695	0.714	0.714	0.714	0.714	0.714	0.714	0.733	0.733	0.733	0.733	0.733	0.733	0.733	0.733	0.733	0.733	0.733	0.733	0.733	0.733	0.695	0.695	0.695	0.714	0.714	0.714	0.714	0.714	0.714	0.714	0.691	0.672
YDR440W	0.541	0.675	0.717	0.717	0.717	0.717	0.713	0.713	0.713	0.797	0.797	0.797	0.858	0.858	0.858	0.858	0.877	0.877	0.877	0.877	0.877	0.896	0.896	0.896	0.98	0.98	0.999	1.022	1.022	1.022	1.022	1.022	1.022	1.022	1.022	1.045	1.064	1.106	1.125	1.125	1.144	1.167	1.243	1.243	1.312	1.312	1.312	1.312	1.335
YML036W	0.683	0.683	0.683	0.66	0.66	0.66	0.553	0.553	0.488	0.488	0.507	0.45	0.431	0.431	0.431	0.431	0.393	0.374	0.351	0.37	0.37	0.37	0.37	0.393	0.374	0.374	0.374	0.351	0.351	0.332	0.332	0.351	0.351	0.351	0.351	0.351	0.351	0.332	0.313	0.313	0.332	0.393	0.393	0.393	0.389	0.389	0.408	0.465	0.465
YMR168C	0.599	0.618	0.618	0.683	0.683	0.721	0.721	0.721	0.721	0.721	0.721	0.721	0.721	0.656	0.633	0.633	0.614	0.66	0.66	0.66	0.66	0.683	0.683	0.683	0.683	0.683	0.683	0.683	0.683	0.683	0.66	0.66	0.66	0.66	0.66	0.66	0.66	0.66	0.66	0.66	0.641	0.599	0.641	0.641	0.641	0.641	0.618	0.618	0.618
YLR371W	0.713	0.713	0.797	0.797	0.797	0.797	0.797	0.862	0.862	0.862	0.862	0.862	0.862	0.862	0.862	0.862	0.862	0.862	0.862	0.881	0.881	0.881	0.904	0.904	0.904	0.904	0.904	0.904	0.904	0.904	0.904	0.904	0.904	0.904	0.904	0.904	0.904	0.904	0.904	0.904	0.904	0.904	0.923	0.923	0.923	0.923	0.923	0.946	0.946
YLR135W	0.118	0.118	0.118	0.118	0.118	0.118	0.118	0.118	0.118	0.118	0.118	0.118	0.118	0.118	0.08	0.061	0.061	0.061	0.061	0.042	0.019	0.019	0.019	0.019	0.019	0.061	0.061	0.061	0.061	0.061	0.084	0.084	0.084	0.084	0.084	0.084	0.084	0.084	0.084	0.084	0.126	0.126	0.126	0.126	0.126	0.126	0.126	0.145	0.145
YOL061W	0.397	0.397	0.397	0.416	0.416	0.435	0.519	0.561	0.916	1.213	1.213	1.213	1.343	1.343	1.343	1.343	1.343	1.343	1.362	1.362	1.362	1.362	1.362	1.362	1.362	1.362	1.362	1.362	1.362	1.362	1.362	1.362	1.362	1.469	1.591	1.591	1.591	1.591	1.591	1.591	1.591	1.591	1.591	1.572	1.572	1.572	1.572	1.572	1.572
YDR212W	0.134	0.195	0.218	0.237	0.237	0.237	0.237	0.237	0.237	0.237	0.237	0.237	0.237	0.237	0.237	0.237	0.237	0.237	0.237	0.237	0.237	0.237	0.237	0.237	0.237	0.237	0.237	0.237	0.237	0.256	0.256	0.256	0.256	0.256	0.298	0.298	0.298	0.298	0.298	0.298	0.298	0.298	0.298	0.298	0.336	0.336	0.336	0.336	0.359
YER062C	0.713	0.713	0.713	0.713	0.713	0.713	0.713	0.713	0.713	0.69	0.69	0.69	0.69	0.69	0.69	0.69	0.69	0.69	0.69	0.667	0.667	0.667	0.606	0.606	0.606	0.606	0.606	0.606	0.606	0.606	0.621	0.621	0.64	0.64	0.64	0.659	0.659	0.659	0.659	0.659	0.659	0.659	0.659	0.659	0.659	0.659	0.659	0.598	0.518
YIL115C	0.576	0.576	0.576	0.576	0.576	0.576	0.576	0.71	0.71	0.71	0.71	0.71	0.71	0.71	0.71	0.729	0.729	0.729	0.729	0.729	0.729	0.729	0.729	0.729	0.729	0.805	0.805	0.805	0.805	0.805	0.805	0.805	0.805	0.805	0.805	0.805	0.805	0.805	0.805	0.805	0.805	0.805	0.805	0.805	0.805	0.805	0.805	0.805	0.805
YGR208W	0.389	0.408	0.408	0.446	0.469	0.469	0.469	0.488	0.572	0.572	0.614	0.614	0.66	0.698	0.698	0.698	0.698	0.717	0.717	0.717	0.717	0.717	0.717	0.717	0.736	0.736	0.736	0.736	0.736	0.736	0.736	0.736	0.736	0.736	0.736	0.736	0.774	0.797	0.797	0.797	0.797	0.82	0.82	0.843	0.843	0.843	0.843	0.843	0.843
YAL051W	0.515	0.515	0.515	0.515	0.515	0.515	0.515	0.515	0.515	0.515	0.515	0.515	0.515	0.515	0.515	0.515	0.515	0.515	0.515	0.515	0.515	0.515	0.515	0.496	0.496	0.496	0.496	0.496	0.496	0.496	0.496	0.458	0.458	0.458	0.435	0.435	0.435	0.435	0.435	0.435	0.435	0.435	0.435	0.435	0.416	0.393	0.37	0.37	0.37
YOL122C	0.386	0.386	0.386	0.386	0.409	0.409	0.409	0.409	0.409	0.409	0.409	0.386	0.386	0.432	0.432	0.432	0.432	0.432	0.432	0.432	0.432	0.432	0.432	0.432	0.432	0.432	0.432	0.432	0.432	0.432	0.432	0.432	0.432	0.432	0.432	0.432	0.432	0.432	0.432	0.432	0.455	0.455	0.455	0.455	0.455	0.455	0.455	0.455	0.455
YAL038W	0.023	0.023	0.023	0.023	0.023	0.023	0.023	0.023	0.023	0	0	0	0	0	0	0	0	0	0	0	0.019	0.019	0.019	0.019	0.019	0.019	0.019	0.019	0.019	0.019	0.019	0.019	0.019	0.042	0.042	0.042	0.042	0.042	0.042	0.042	0.042	0.042	0.042	0.042	0.042	0.042	0.042	0.042	0.042
YBL056W	0.914	0.914	0.914	0.937	0.956	0.979	1.17	1.189	1.189	1.189	1.189	1.189	1.212	1.212	1.212	1.212	1.212	1.212	1.212	1.235	1.235	1.235	1.235	1.235	1.235	1.235	1.212	1.212	1.212	1.212	1.212	1.212	1.212	1.212	1.231	1.231	1.212	1.212	1.212	1.212	1.193	1.193	1.193	1.193	1.193	1.193	1.193	1.193	1.193
YJR076C	0.21	0.21	0.21	0.21	0.21	0.21	0.21	0.21	0.21	0.21	0.21	0.21	0.21	0.21	0.21	0.21	0.21	0.21	0.21	0.21	0.21	0.21	0.21	0.21	0.168	0.168	0.168	0.168	0.168	0.168	0.168	0.168	0.168	0.168	0.168	0.168	0.168	0.168	0.168	0.168	0.168	0.168	0.149	0.149	0.149	0.149	0.149	0.149	0.149
YMR089C	0.267	0.267	0.305	0.305	0.324	0.324	0.347	0.347	0.385	0.385	0.385	0.385	0.385	0.385	0.385	0.385	0.385	0.408	0.446	0.549	0.549	0.572	0.744	0.744	0.744	0.763	0.973	1.282	1.282	1.305	1.305	1.324	1.324	1.324	1.343	1.343	1.362	1.362	1.404	1.404	1.423	1.423	1.507	1.507	1.507	1.507	1.526	1.526	1.526
YBR242W	1.111	1.184	1.241	1.218	1.218	1.218	1.218	1.218	1.218	1.199	1.222	1.222	1.222	1.222	1.245	1.245	1.264	1.264	1.283	1.283	1.283	1.302	1.283	1.283	1.283	1.283	1.26	1.283	1.283	1.283	1.283	1.283	1.283	1.283	1.264	1.302	1.325	1.325	1.325	1.325	1.325	1.279	1.279	1.279	1.279	1.279	1.298	1.317	1.317
YHR108W	0.703	0.703	0.726	0.726	0.749	0.749	0.749	0.749	0.768	0.768	0.768	0.768	0.768	0.795	0.795	0.795	0.795	0.795	0.795	0.795	0.795	0.795	0.818	0.818	0.818	0.818	0.818	0.837	0.837	0.837	0.837	0.837	0.837	0.837	0.837	0.837	0.837	0.837	0.837	0.818	0.772	0.772	0.772	0.772	0.772	0.772	0.772	0.772	0.772
YLR315W	0.023	0.023	0.023	0.023	0.023	0.023	0	0	0	0	0	0	0	0	0	0	0	0	0	0	0	0	0	0.023	0.023	0.023	0.023	0.023	0.023	0.023	0.065	0.065	0.065	0.065	0.065	0.065	0.065	0.065	0.084	0.084	0.126	0.145	0.145	0.145	0.145	0.145	0.145	0.145	0.145
YKL069W	0.546	0.546	0.584	0.584	0.584	0.584	0.584	0.584	0.584	0.584	0.584	0.584	0.584	0.584	0.584	0.584	0.607	0.63	0.63	0.63	0.63	0.63	0.63	0.63	0.63	0.63	0.653	0.653	0.653	0.653	0.653	0.653	0.653	0.653	0.653	0.672	0.672	0.672	0.672	0.672	0.672	0.672	0.672	0.672	0.672	0.672	0.672	0.672	0.672
YKR100C	1.13	1.13	1.13	1.13	1.13	1.13	1.168	1.168	1.168	1.168	1.168	1.168	1.168	1.187	1.187	1.21	1.21	1.233	1.233	1.233	1.233	1.233	1.233	1.233	1.233	1.233	1.256	1.275	1.275	1.275	1.275	1.275	1.275	1.275	1.275	1.275	1.275	1.275	1.275	1.275	1.275	1.275	1.275	1.275	1.275	1.275	1.275	1.275	1.275
YDR030C	0.324	0.324	0.324	0.324	0.324	0.324	0.324	0.324	0.324	0.324	0.324	0.324	0.324	0.324	0.324	0.343	0.343	0.343	0.343	0.366	0.366	0.366	0.37	0.37	0.37	0.37	0.37	0.328	0.206	0.267	0.267	0.267	0.267	0.267	0.332	0.332	0.332	0.294	0.313	0.313	0.313	0.336	0.355	0.374	0.374	0.393	0.42	0.42	0.42
YDR507C	0.373	0.373	0.373	0.373	0.373	0.373	0.373	0.373	0.373	0.373	0.373	0.392	0.392	0.392	0.392	0.392	0.392	0.392	0.392	0.392	0.392	0.392	0.392	0.392	0.392	0.392	0.392	0.392	0.392	0.396	0.396	0.396	0.396	0.396	0.396	0.396	0.396	0.396	0.396	0.396	0.396	0.396	0.396	0.396	0.396	0.377	0.396	0.396	0.396
YJL109C	0.793	0.793	0.793	0.831	0.831	0.831	0.831	0.831	0.831	0.831	0.831	0.831	0.831	0.831	0.831	0.831	0.831	0.831	0.831	0.831	0.831	0.831	0.831	0.831	0.831	0.831	0.831	0.831	0.812	0.831	0.831	0.831	0.831	0.812	0.793	0.774	0.774	0.774	0.774	0.774	0.774	0.774	0.774	0.751	0.751	0.751	0.751	0.751	0.751
YLR270W	0.347	0.37	0.37	0.37	0.37	0.37	0.37	0.389	0.469	0.469	0.469	0.469	0.45	0.45	0.45	0.515	0.557	0.557	0.58	0.58	0.58	0.58	0.58	0.58	0.58	0.599	0.599	0.618	0.641	0.641	0.664	0.729	0.729	0.771	0.771	0.771	0.771	0.771	0.794	0.813	0.813	0.832	0.832	0.832	0.832	0.832	0.832	0.832	0.832
YJR085C	0.099	0.099	0.099	0.099	0.099	0.099	0.099	0.099	0.099	0.122	0.16	0.16	0.183	0.183	0.183	0.183	0.183	0.183	0.183	0.206	0.229	0.248	0.248	0.248	0.248	0.248	0.248	0.248	0.248	0.248	0.248	0.248	0.248	0.248	0.248	0.248	0.248	0.248	0.248	0.286	0.305	0.553	0.553	0.614	0.614	0.614	0.679	0.721	0.767
YPL215W	0.611	0.611	0.611	0.611	0.611	0.649	0.649	0.649	0.649	0.691	0.691	0.714	0.714	0.714	0.714	0.714	0.706	0.683	0.706	0.706	0.706	0.706	0.687	0.603	0.603	0.603	0.603	0.584	0.603	0.641	0.641	0.66	0.679	0.679	0.679	0.679	0.679	0.679	0.679	0.679	0.679	0.698	0.698	0.717	0.717	0.717	0.717	0.717	0.717
YMR065W	0.187	0.187	0.164	0.084	0.065	0.065	0.065	0.088	0.111	0.13	0.13	0.13	0.13	0.153	0.134	0.134	0.134	0.134	0.134	0.218	0.218	0.34	0.34	0.34	0.34	0.34	0.34	0.34	0.34	0.34	0.34	0.34	0.34	0.34	0.34	0.34	0.34	0.34	0.34	0.34	0.34	0.34	0.34	0.34	0.359	0.359	0.378	0.416	0.416
YER073W	0.084	0.084	0.084	0.084	0.084	0.084	0.084	0.084	0.084	0.084	0.084	0.103	0.103	0.103	0.103	0.103	0.103	0.103	0.103	0.103	0.103	0.103	0.103	0.103	0.103	0.103	0.103	0.103	0.103	0.103	0.103	0.103	0.103	0.103	0.103	0.103	0.103	0.103	0.103	0.103	0.103	0.103	0.103	0.103	0.103	0.103	0.103	0.103	0.103
YGR181W	0.576	0.553	0.553	0.553	0.553	0.553	0.553	0.553	0.553	0.553	0.473	0.492	0.469	0.488	0.488	0.507	0.507	0.507	0.507	0.507	0.507	0.488	0.488	0.469	0.488	0.469	0.473	0.515	0.515	0.515	0.515	0.515	0.515	0.515	0.538	0.538	0.538	0.538	0.538	0.538	0.538	0.538	0.538	0.538	0.538	0.557	0.561	0.58	0.603
YDR239C	0.21	0.229	0.229	0.252	0.252	0.252	0.229	0.229	0.21	0.21	0.21	0.21	0.21	0.305	0.305	0.328	0.328	0.328	0.37	0.37	0.37	0.37	0.37	0.37	0.389	0.412	0.412	0.435	0.435	0.435	0.435	0.435	0.435	0.454	0.454	0.454	0.454	0.454	0.454	0.454	0.45	0.469	0.469	0.469	0.469	0.469	0.469	0.469	0.469
YOR244W	0.598	0.617	0.617	0.636	0.636	0.636	0.636	0.636	0.64	0.64	0.64	0.663	0.663	0.663	0.663	0.663	0.663	0.663	0.663	0.663	0.663	0.663	0.663	0.682	0.701	0.701	0.701	0.701	0.701	0.701	0.701	0.701	0.701	0.72	0.739	0.739	0.739	0.739	0.739	0.739	0.739	0.739	0.739	0.739	0.739	0.739	0.739	0.739	0.739
YJR022W	0.286	0.267	0.267	0.267	0.244	0.229	0.187	0.187	0.187	0.187	0.187	0.187	0.149	0.168	0.191	0.191	0.191	0.21	0.29	0.389	0.454	0.454	0.477	0.477	0.477	0.496	0.515	0.515	0.515	0.515	0.515	0.534	0.534	0.534	0.534	0.534	0.534	0.534	0.534	0.515	0.538	0.561	0.66	0.66	0.66	0.66	0.698	0.698	0.698
YPR164W	0.141	0.141	0.141	0.141	0.16	0.16	0.179	0.179	0.286	0.286	0.286	0.286	0.286	0.305	0.305	0.305	0.328	0.328	0.328	0.328	0.328	0.328	0.37	0.389	0.519	0.519	0.519	0.519	0.519	0.519	0.519	0.519	0.519	0.519	0.519	0.519	0.519	0.557	0.683	0.683	0.702	0.763	0.763	0.763	0.763	0.763	0.763	0.786	0.786
YHR056C	0.469	0.469	0.469	0.469	0.469	0.469	0.469	0.469	0.469	0.469	0.469	0.488	0.488	0.488	0.507	0.473	0.473	0.534	0.561	0.649	0.649	0.649	0.63	0.63	0.63	0.63	0.63	0.63	0.63	0.63	0.63	0.63	0.649	0.649	0.649	0.649	0.649	0.649	0.649	0.649	0.649	0.649	0.649	0.649	0.649	0.649	0.649	0.649	0.63
YEL025C	0.347	0.347	0.427	0.446	0.484	0.484	0.484	0.507	0.507	0.507	0.507	0.507	0.507	0.507	0.507	0.507	0.53	0.553	0.553	0.572	0.572	0.572	0.572	0.572	0.572	0.572	0.591	0.591	0.591	0.591	0.591	0.591	0.591	0.591	0.591	0.591	0.591	0.591	0.591	0.591	0.591	0.591	0.591	0.591	0.591	0.572	0.572	0.572	0.572
YBR078W	0	0	0	0	0	0	0	0	0	0	0	0	0	0	0	0	0	0	0	0	0	0.019	0.019	0.019	0.019	0.019	0.019	0.019	0.019	0.019	0.019	0.019	0.019	0.019	0.019	0.019	0.019	0.019	0.019	0.019	0.019	0.019	0.019	0.019	0.019	0.019	0.019	0.019	0.019
YGR186W	1.072	1.118	1.137	1.137	1.137	1.179	1.179	1.217	1.217	1.217	1.217	1.217	1.217	1.217	1.217	1.217	1.217	1.217	1.217	1.255	1.255	1.255	1.255	1.255	1.255	1.255	1.255	1.255	1.232	1.232	1.232	1.232	1.232	1.209	1.19	1.19	1.19	1.19	1.19	1.171	1.171	1.171	1.171	1.171	1.171	1.171	1.171	1.171	1.171
YDR459C	0.339	0.339	0.339	0.339	0.255	0.255	0.297	0.316	0.587	0.751	0.751	0.751	0.751	0.751	0.77	0.77	0.77	0.77	0.77	0.77	0.77	0.77	0.77	0.77	0.77	0.77	0.77	0.77	0.77	0.77	0.793	0.793	0.793	0.793	0.793	0.812	0.812	0.831	0.85	0.869	0.892	0.892	0.892	0.892	0.915	0.915	0.915	0.915	0.915
YGL030W	0	0	0	0	0	0	0	0	0	0	0	0	0	0	0	0	0	0	0	0	0	0	0	0	0	0	0	0	0	0	0	0	0	0	0	0	0	0	0	0	0	0	0	0	0	0	0	0	0
YMR131C	0.404	0.404	0.4	0.4	0.442	0.522	0.522	0.522	0.522	0.541	0.583	0.583	0.583	0.583	0.583	0.583	0.583	0.583	0.583	0.583	0.583	0.583	0.583	0.583	0.583	0.621	0.621	0.621	0.621	0.621	0.621	0.621	0.64	0.64	0.64	0.64	0.682	0.728	0.728	0.728	0.728	0.728	0.728	0.728	0.728	0.728	0.728	0.728	0.728
YNL206C	0.794	0.794	0.855	0.855	0.855	0.855	0.836	0.836	0.836	0.836	0.836	0.836	0.836	0.836	0.836	0.836	0.836	0.836	0.836	0.836	0.836	0.836	0.836	0.836	0.836	0.836	0.855	0.855	0.897	0.897	0.897	0.897	0.897	0.897	0.897	0.897	0.897	0.897	0.897	0.897	0.897	0.897	0.897	0.897	0.897	0.92	0.92	0.92	0.92
YER166W	0.744	0.744	0.763	0.763	0.763	0.786	0.786	0.786	0.809	0.809	0.809	0.809	0.809	0.809	0.809	0.809	0.809	0.809	0.809	0.809	0.809	0.809	0.809	0.832	0.832	0.832	0.832	0.832	0.832	0.832	0.832	0.832	0.855	0.855	0.855	0.855	0.855	0.855	0.855	0.855	0.855	0.855	0.855	0.855	0.836	0.836	0.836	0.836	0.836
YOR151C	0.217	0.217	0.217	0.217	0.217	0.217	0.217	0.217	0.217	0.217	0.217	0.217	0.217	0.217	0.217	0.217	0.217	0.217	0.217	0.217	0.217	0.217	0.217	0.217	0.217	0.236	0.217	0.282	0.328	0.328	0.458	0.458	0.458	0.458	0.458	0.458	0.458	0.481	0.481	0.462	0.462	0.462	0.462	0.462	0.462	0.462	0.462	0.443	0.443
YCR053W	1.183	1.183	1.183	1.183	1.183	1.183	1.183	1.183	1.202	1.202	1.248	1.248	1.29	1.29	1.29	1.29	1.29	1.29	1.29	1.29	1.309	1.309	1.309	1.309	1.309	1.309	1.309	1.309	1.309	1.332	1.332	1.37	1.37	1.37	1.37	1.37	1.37	1.37	1.37	1.37	1.37	1.37	1.37	1.37	1.347	1.347	1.347	1.347	1.347
YPL237W	0.767	0.767	0.767	0.767	0.767	0.767	0.767	0.767	0.767	0.767	0.767	0.767	0.786	0.786	0.786	0.786	0.763	0.763	0.763	0.763	0.763	0.763	0.782	0.782	0.782	0.782	0.782	0.782	0.763	0.763	0.763	0.763	0.763	0.763	0.763	0.763	0.763	0.763	0.763	0.763	0.763	0.66	0.622	0.584	0.584	0.584	0.584	0.584	0.584
YAL009W	0.717	0.717	0.717	0.717	0.717	0.717	0.717	0.698	0.698	0.698	0.656	0.656	0.656	0.614	0.431	0.389	0.389	0.389	0.389	0.366	0.347	0.366	0.328	0.328	0.37	0.351	0.351	0.347	0.328	0.328	0.328	0.328	0.328	0.328	0.328	0.328	0.328	0.328	0.305	0.305	0.305	0.305	0.305	0.343	0.362	0.362	0.362	0.339	0.339
YBR263W	0.229	0.229	0.229	0.229	0.229	0.229	0.229	0.229	0.233	0.355	0.462	0.462	0.462	0.481	0.481	0.504	0.504	0.504	0.504	0.504	0.504	0.546	0.569	0.569	0.569	0.569	0.569	0.569	0.569	0.569	0.569	0.569	0.569	0.569	0.569	0.588	0.588	0.588	0.588	0.588	0.588	0.588	0.588	0.588	0.588	0.611	0.565	0.607	0.607
YFR006W	0.317	0.317	0.317	0.317	0.317	0.317	0.317	0.317	0.317	0.298	0.298	0.298	0.191	0.191	0.172	0.149	0.168	0.168	0.191	0.172	0.172	0.172	0.172	0.172	0.172	0.172	0.172	0.172	0.172	0.172	0.172	0.172	0.172	0.172	0.172	0.172	0.149	0.168	0.168	0.168	0.168	0.168	0.168	0.168	0.168	0.168	0.168	0.168	0.191
YNL263C	1.271	1.271	1.271	1.271	1.271	1.271	1.271	1.294	1.294	1.294	1.294	1.294	1.294	1.294	1.317	1.34	1.386	1.386	1.386	1.386	1.386	1.386	1.386	1.386	1.386	1.386	1.386	1.386	1.386	1.386	1.386	1.409	1.409	1.409	1.409	1.432	1.432	1.409	1.451	1.451	1.451	1.451	1.451	1.451	1.451	1.451	1.451	1.451	1.451
YDR140W	0.496	0.496	0.496	0.496	0.496	0.496	0.496	0.519	0.519	0.519	0.496	0.496	0.454	0.454	0.454	0.473	0.473	0.473	0.473	0.473	0.45	0.45	0.45	0.45	0.45	0.45	0.45	0.45	0.431	0.431	0.431	0.431	0.431	0.431	0.431	0.431	0.408	0.37	0.351	0.351	0.351	0.393	0.393	0.393	0.393	0.393	0.393	0.393	0.393
YML075C	0.851	0.893	0.893	0.893	0.893	0.893	0.893	0.893	0.893	0.893	0.893	0.912	0.912	0.935	0.935	0.935	0.935	0.912	0.912	0.912	0.912	0.912	0.931	0.931	0.927	0.927	0.927	0.927	0.927	0.927	0.927	0.931	0.931	0.954	0.977	1.038	1.038	1.061	1.061	1.061	1.061	1.061	1.038	1.015	1.16	1.16	1.179	1.179	1.179
YDL211C	0.61	0.61	0.61	0.61	0.61	0.61	0.61	0.61	0.61	0.667	0.667	0.667	0.667	0.667	0.667	0.667	0.667	0.667	0.667	0.667	0.667	0.667	0.667	0.667	0.667	0.667	0.667	0.667	0.667	0.667	0.667	0.667	0.667	0.686	0.747	0.747	0.747	0.747	0.747	0.747	0.747	0.766	0.766	0.766	0.766	0.766	0.766	0.766	0.766
YPL095C	0.599	0.599	0.599	0.599	0.576	0.538	0.538	0.515	0.515	0.515	0.515	0.515	0.492	0.454	0.454	0.454	0.454	0.454	0.454	0.454	0.454	0.454	0.454	0.454	0.454	0.435	0.355	0.355	0.355	0.351	0.351	0.351	0.408	0.408	0.408	0.408	0.427	0.427	0.427	0.427	0.427	0.427	0.469	0.469	0.469	0.507	0.507	0.507	0.507
YDR393W	0.267	0.248	0.248	0.248	0.229	0.229	0.229	0.229	0.229	0.229	0.229	0.191	0.191	0.191	0.172	0.172	0.149	0.084	0.122	0.122	0.122	0.141	0.141	0.141	0.141	0.141	0.141	0.16	0.16	0.16	0.141	0.141	0.16	0.16	0.16	0.16	0.202	0.202	0.202	0.202	0.202	0.202	0.263	0.263	0.263	0.263	0.286	0.286	0.286
YGR020C	0.546	0.546	0.565	0.603	0.603	0.603	0.603	0.603	0.603	0.584	0.584	0.561	0.561	0.561	0.561	0.561	0.561	0.561	0.561	0.561	0.561	0.561	0.561	0.561	0.561	0.561	0.561	0.561	0.561	0.561	0.561	0.561	0.561	0.561	0.561	0.561	0.561	0.561	0.561	0.561	0.561	0.561	0.561	0.561	0.561	0.561	0.561	0.561	0.561
YEL071W	0.446	0.446	0.465	0.465	0.465	0.465	0.465	0.465	0.465	0.465	0.465	0.484	0.503	0.503	0.503	0.503	0.503	0.503	0.503	0.503	0.503	0.503	0.503	0.503	0.572	0.572	0.61	0.61	0.61	0.61	0.61	0.61	0.61	0.61	0.633	0.633	0.633	0.633	0.614	0.637	0.637	0.637	0.637	0.637	0.637	0.637	0.637	0.637	0.618
YPL098C	0.503	0.503	0.522	0.522	0.522	0.503	0.526	0.488	0.488	0.488	0.488	0.488	0.469	0.469	0.469	0.45	0.431	0.412	0.412	0.412	0.412	0.412	0.412	0.412	0.412	0.412	0.412	0.412	0.412	0.412	0.412	0.366	0.309	0.29	0.328	0.328	0.366	0.427	0.427	0.427	0.427	0.427	0.427	0.469	0.511	0.576	0.618	0.618	0.618
YIR007W	0.527	0.466	0.443	0.466	0.466	0.466	0.466	0.466	0.466	0.462	0.462	0.462	0.462	0.462	0.462	0.462	0.462	0.443	0.443	0.443	0.443	0.443	0.443	0.443	0.443	0.443	0.42	0.401	0.378	0.359	0.359	0.359	0.359	0.34	0.34	0.317	0.294	0.275	0.256	0.256	0.256	0.256	0.279	0.298	0.298	0.298	0.298	0.298	0.279
YOR138C	0.747	0.747	0.728	0.728	0.69	0.69	0.69	0.69	0.69	0.69	0.671	0.671	0.671	0.671	0.671	0.671	0.606	0.587	0.587	0.606	0.606	0.606	0.625	0.606	0.606	0.606	0.606	0.606	0.606	0.606	0.629	0.61	0.61	0.61	0.61	0.61	0.629	0.583	0.583	0.606	0.606	0.606	0.606	0.583	0.541	0.541	0.503	0.526	0.385
YPL219W	0.427	0.427	0.427	0.408	0.427	0.427	0.427	0.427	0.385	0.385	0.385	0.385	0.37	0.37	0.37	0.37	0.37	0.37	0.37	0.37	0.416	0.458	0.458	0.477	0.477	0.477	0.519	0.519	0.561	0.561	0.607	0.626	0.626	0.645	0.645	0.664	0.664	0.664	0.664	0.664	0.71	0.729	0.729	0.729	0.729	0.706	0.706	0.706	0.744
YDL203C	1.179	1.179	1.179	1.16	1.16	1.145	1.145	1.145	1.126	1.126	1.126	1.126	1.027	0.985	0.966	0.966	0.947	0.928	0.928	0.928	0.951	0.97	0.97	0.989	0.97	0.97	0.97	0.97	0.97	0.932	0.909	0.947	0.947	0.924	0.924	0.924	0.905	0.882	0.882	0.882	0.882	0.84	0.649	0.588	0.626	0.706	0.828	0.828	0.828
YOL062C	0.518	0.518	0.518	0.518	0.518	0.522	0.587	0.682	0.762	0.785	0.785	0.785	0.785	0.785	0.785	0.785	0.785	0.846	0.846	0.865	0.865	0.865	0.865	0.865	0.888	0.888	0.888	0.888	0.888	0.888	0.888	0.888	0.888	0.888	0.888	0.888	0.888	0.888	0.888	0.888	0.888	0.888	0.888	0.888	0.888	0.888	0.888	0.888	0.888
YDR246W	0.321	0.321	0.321	0.321	0.321	0.298	0.298	0.298	0.298	0.298	0.298	0.298	0.298	0.325	0.325	0.325	0.325	0.325	0.363	0.363	0.363	0.363	0.363	0.363	0.363	0.363	0.363	0.363	0.409	0.428	0.428	0.428	0.428	0.428	0.428	0.447	0.447	0.447	0.447	0.447	0.447	0.466	0.466	0.466	0.466	0.466	0.489	0.489	0.489
YHR060W	0.683	0.683	0.683	0.637	0.637	0.618	0.618	0.618	0.599	0.599	0.599	0.599	0.599	0.599	0.599	0.599	0.58	0.58	0.58	0.58	0.58	0.58	0.58	0.58	0.58	0.58	0.542	0.462	0.443	0.443	0.443	0.443	0.401	0.401	0.401	0.401	0.401	0.401	0.401	0.363	0.34	0.34	0.279	0.279	0.279	0.279	0.233	0.21	0.21
YGL174W	0.618	0.576	0.576	0.576	0.576	0.576	0.576	0.622	0.622	0.622	0.622	0.622	0.622	0.622	0.622	0.622	0.622	0.622	0.622	0.622	0.622	0.622	0.622	0.622	0.664	0.664	0.664	0.664	0.664	0.664	0.664	0.664	0.622	0.622	0.622	0.622	0.622	0.641	0.641	0.641	0.668	0.668	0.668	0.748	0.748	0.767	0.767	0.79	0.79
YMR275C	0.767	0.767	0.767	0.767	0.767	0.79	0.79	0.809	0.809	0.809	0.809	0.809	0.809	0.809	0.809	0.809	0.809	0.809	0.828	0.828	0.805	0.828	0.828	0.828	0.828	0.828	0.828	0.805	0.828	0.828	0.828	0.828	0.828	0.828	0.805	0.805	0.805	0.805	0.805	0.786	0.824	0.824	0.824	0.824	0.824	0.824	0.824	0.824	0.824
YLL054C	0.545	0.545	0.545	0.545	0.545	0.61	0.61	0.61	0.61	0.61	0.61	0.61	0.61	0.614	0.671	0.671	0.671	0.671	0.671	0.671	0.671	0.671	0.667	0.667	0.667	0.667	0.667	0.667	0.629	0.629	0.629	0.648	0.648	0.648	0.644	0.644	0.644	0.625	0.625	0.625	0.686	0.686	0.686	0.686	0.686	0.686	0.686	0.686	0.667
YKR062W	0.358	0.358	0.358	0.358	0.358	0.358	0.358	0.381	0.381	0.381	0.381	0.381	0.381	0.381	0.381	0.381	0.339	0.339	0.362	0.362	0.362	0.362	0.362	0.362	0.362	0.362	0.362	0.385	0.366	0.366	0.366	0.366	0.347	0.328	0.305	0.305	0.305	0.305	0.305	0.305	0.305	0.305	0.305	0.305	0.305	0.248	0.248	0.248	0.248
YBL102W	0.392	0.434	0.48	0.499	0.499	0.499	0.499	0.499	0.499	0.499	0.499	0.499	0.499	0.499	0.499	0.499	0.499	0.499	0.499	0.499	0.499	0.499	0.48	0.48	0.48	0.48	0.48	0.48	0.48	0.48	0.48	0.48	0.457	0.457	0.457	0.438	0.438	0.419	0.419	0.419	0.419	0.419	0.419	0.419	0.419	0.419	0.419	0.419	0.419
YNL097C	0.385	0.446	0.446	0.446	0.488	0.488	0.511	0.549	0.549	0.549	0.549	0.549	0.572	0.572	0.572	0.572	0.572	0.572	0.572	0.572	0.572	0.572	0.572	0.572	0.572	0.572	0.572	0.572	0.572	0.595	0.595	0.595	0.595	0.595	0.595	0.595	0.595	0.595	0.595	0.595	0.595	0.553	0.553	0.553	0.553	0.553	0.553	0.553	0.553
YDL045C	0.466	0.466	0.466	0.443	0.443	0.443	0.443	0.443	0.443	0.443	0.382	0.382	0.382	0.382	0.382	0.382	0.382	0.382	0.382	0.359	0.359	0.382	0.382	0.359	0.34	0.256	0.21	0.187	0.187	0.187	0.187	0.187	0.187	0.187	0.187	0.187	0.187	0.187	0.187	0.187	0.168	0.168	0.187	0.206	0.206	0.225	0.225	0.225	0.225
YLR362W	0.808	0.808	0.808	0.808	0.606	0.484	0.366	0.324	0.324	0.324	0.324	0.259	0.259	0.263	0.263	0.263	0.263	0.263	0.263	0.282	0.347	0.45	0.45	0.45	0.431	0.431	0.431	0.431	0.431	0.431	0.431	0.431	0.431	0.431	0.431	0.431	0.416	0.393	0.393	0.393	0.416	0.416	0.416	0.416	0.416	0.42	0.42	0.466	0.554
YDL030W	0.603	0.603	0.584	0.584	0.492	0.534	0.534	0.534	0.534	0.511	0.511	0.534	0.534	0.534	0.515	0.515	0.435	0.435	0.454	0.454	0.454	0.473	0.492	0.511	0.511	0.511	0.511	0.511	0.534	0.534	0.534	0.576	0.576	0.576	0.576	0.576	0.576	0.576	0.576	0.576	0.576	0.576	0.576	0.557	0.557	0.599	0.599	0.599	0.599
YNL133C	1.187	1.187	1.08	1.08	1.015	1.015	1.015	0.927	0.927	0.828	0.828	0.828	0.744	0.744	0.618	0.431	0.412	0.389	0.301	0.282	0.282	0.282	0.244	0.244	0.244	0.244	0.244	0.244	0.225	0.141	0.141	0.141	0.038	0.019	0	0	0	0	0	0	0	0	0	0	0	0	0	0	0
YMR001C	0	0	0	0	0	0	0	0	0	0	0	0	0	0	0	0	0	0.042	0.061	0.061	0.061	0.061	0.061	0.061	0.061	0.061	0.061	0.061	0.061	0.061	0.061	0.061	0.061	0.061	0.061	0.061	0.061	0.061	0.061	0.061	0.061	0.061	0.061	0.061	0.061	0.061	0.061	0.061	0.08
YEL038W	0.519	0.519	0.519	0.519	0.519	0.519	0.519	0.519	0.519	0.519	0.5	0.5	0.5	0.481	0.481	0.481	0.481	0.481	0.454	0.389	0.389	0.389	0.389	0.389	0.389	0.37	0.37	0.347	0.347	0.347	0.347	0.347	0.347	0.328	0.309	0.309	0.328	0.328	0.328	0.328	0.328	0.328	0.328	0.328	0.328	0.282	0.24	0.24	0.24
YNR013C	0.08	0.08	0.08	0.08	0.08	0.08	0.08	0.08	0.08	0.08	0.08	0.103	0.103	0.103	0.103	0.103	0.103	0.103	0.103	0.103	0.103	0.103	0.103	0.103	0.103	0.103	0.103	0.103	0.103	0.103	0.103	0.103	0.103	0.103	0.103	0.103	0.103	0.103	0.103	0.122	0.122	0.122	0.122	0.122	0.122	0.122	0.122	0.122	0.122
YOL155C	0.248	0.267	0.267	0.267	0.267	0.267	0.286	0.286	0.286	0.286	0.309	0.309	0.309	0.309	0.309	0.309	0.328	0.328	0.328	0.328	0.328	0.347	0.347	0.347	0.385	0.408	0.427	0.427	0.446	0.446	0.446	0.446	0.446	0.446	0.446	0.446	0.446	0.427	0.45	0.431	0.431	0.431	0.431	0.431	0.431	0.431	0.431	0.408	0.408
YBR112C	0.019	0.019	0.019	0.019	0.019	0.019	0.019	0.019	0.019	0.019	0.019	0.019	0.019	0.019	0.019	0.019	0.019	0.019	0.019	0.019	0.019	0.019	0.019	0.019	0.019	0.019	0.019	0.019	0.019	0	0	0	0	0	0	0	0	0	0	0	0	0	0	0	0	0	0	0	0
YLR288C	0.534	0.332	0.294	0.229	0.252	0.252	0.252	0.252	0.271	0.294	0.336	0.359	0.359	0.359	0.359	0.359	0.397	0.42	0.439	0.439	0.439	0.439	0.439	0.439	0.439	0.439	0.439	0.477	0.477	0.5	0.5	0.5	0.5	0.5	0.424	0.424	0.424	0.523	0.733	0.794	0.794	0.794	0.794	0.771	0.771	0.79	0.79	0.79	0.813
YIL149C	0.206	0.206	0.206	0.206	0.206	0.168	0.145	0.145	0.145	0.145	0.145	0.145	0.145	0.145	0.145	0.145	0.122	0.122	0.08	0.08	0.08	0.08	0.08	0.08	0.08	0.061	0.061	0.061	0.042	0.019	0.019	0.019	0.019	0.019	0.019	0.019	0.019	0.019	0.019	0.019	0.019	0.019	0.019	0.019	0	0	0	0	0
YMR108W	0.103	0.103	0.103	0.103	0.103	0.103	0.103	0.103	0.103	0.103	0.103	0.103	0.103	0.103	0.122	0.122	0.141	0.141	0.141	0.141	0.141	0.141	0.141	0.141	0.141	0.141	0.141	0.141	0.141	0.141	0.141	0.141	0.141	0.141	0.141	0.141	0.141	0.141	0.141	0.141	0.141	0.141	0.164	0.164	0.164	0.164	0.164	0.164	0.164
YML060W	0.263	0.282	0.282	0.282	0.282	0.301	0.301	0.259	0.259	0.24	0.221	0.221	0.202	0.202	0.225	0.225	0.225	0.225	0.225	0.225	0.187	0.187	0.168	0.149	0.187	0.187	0.164	0.202	0.202	0.202	0.221	0.278	0.301	0.484	0.793	0.793	0.793	0.793	0.793	0.793	0.793	0.835	0.892	0.892	0.892	0.892	0.892	0.892	0.892
YER014W	0.511	0.511	0.45	0.469	0.45	0.45	0.45	0.427	0.427	0.427	0.423	0.404	0.404	0.381	0.4	0.4	0.4	0.4	0.4	0.4	0.4	0.4	0.4	0.4	0.4	0.4	0.335	0.278	0.259	0.236	0.236	0.213	0.232	0.388	0.491	0.613	0.613	0.613	0.632	0.632	0.632	0.632	0.632	0.632	0.651	0.651	0.651	0.674	0.674
YER050C	0.515	0.515	0.515	0.557	0.576	0.595	0.614	0.614	0.614	0.614	0.633	0.633	0.633	0.633	0.633	0.633	0.633	0.633	0.633	0.633	0.633	0.633	0.633	0.633	0.633	0.633	0.633	0.633	0.633	0.633	0.633	0.633	0.633	0.633	0.633	0.633	0.633	0.633	0.633	0.633	0.679	0.702	0.702	0.702	0.702	0.725	0.725	0.725	0.725
YBL001C	0.396	0.396	0.396	0.396	0.396	0.396	0.396	0.396	0.396	0.396	0.396	0.396	0.396	0.419	0.419	0.419	0.419	0.419	0.419	0.419	0.419	0.419	0.419	0.419	0.419	0.419	0.419	0.419	0.419	0.419	0.438	0.438	0.438	0.438	0.438	0.438	0.438	0.438	0.438	0.438	0.438	0.438	0.438	0.438	0.438	0.438	0.438	0.438	0.438
YKL113C	0.061	0.061	0.061	0.061	0.061	0.061	0.061	0.061	0.061	0.061	0.061	0.061	0.061	0.061	0.061	0.061	0.061	0.061	0.061	0.061	0.061	0.061	0.061	0.061	0.061	0.061	0.061	0.061	0.061	0.061	0.061	0.061	0.061	0.061	0.061	0.061	0.061	0.061	0.042	0.042	0.042	0.042	0.042	0.042	0.042	0.042	0.042	0.042	0.042
YKL186C	0.023	0.023	0.023	0.023	0.023	0.023	0.023	0.042	0.042	0.042	0.103	0.103	0.103	0.103	0.103	0.103	0.103	0.103	0.103	0.103	0.103	0.103	0.103	0.103	0.103	0.103	0.103	0.103	0.103	0.103	0.103	0.103	0.103	0.103	0.103	0.103	0.103	0.103	0.122	0.122	0.122	0.122	0.122	0.122	0.122	0.122	0.122	0.122	0.122
YDL123W	0.305	0.305	0.305	0.305	0.305	0.305	0.305	0.305	0.328	0.328	0.328	0.328	0.328	0.328	0.351	0.37	0.37	0.37	0.37	0.37	0.37	0.37	0.37	0.37	0.37	0.37	0.37	0.37	0.37	0.393	0.393	0.393	0.416	0.439	0.435	0.435	0.435	0.435	0.435	0.454	0.454	0.454	0.454	0.454	0.454	0.454	0.454	0.454	0.454
YLL001W	0.584	0.584	0.584	0.584	0.584	0.645	0.645	0.645	0.664	0.664	0.664	0.664	0.664	0.664	0.664	0.664	0.664	0.664	0.664	0.664	0.664	0.664	0.664	0.664	0.664	0.664	0.664	0.664	0.664	0.664	0.664	0.664	0.664	0.664	0.664	0.664	0.664	0.664	0.664	0.683	0.683	0.683	0.683	0.683	0.702	0.702	0.702	0.702	0.702
YOR202W	1.381	1.4	1.4	1.4	1.4	1.4	1.4	1.4	1.419	1.419	1.419	1.419	1.419	1.419	1.4	1.4	1.4	1.4	1.4	1.4	1.4	1.4	1.4	1.4	1.4	1.4	1.4	1.4	1.4	1.4	1.4	1.4	1.4	1.4	1.381	1.381	1.301	1.301	1.301	1.301	1.263	1.263	1.263	1.202	1.179	1.179	1.16	1.16	1.16
YOL139C	0.886	0.886	0.886	0.886	0.886	0.886	0.886	0.886	0.886	0.886	0.886	0.886	0.886	0.886	0.886	0.886	0.886	0.886	0.886	0.779	0.779	0.76	0.76	0.741	0.741	0.741	0.741	0.741	0.741	0.722	0.611	0.588	0.588	0.508	0.386	0.386	0.386	0.386	0.386	0.386	0.386	0.386	0.386	0.367	0.348	0.26	0.26	0.26	0.26
YGL141W	0.187	0.164	0.145	0.145	0.145	0.145	0.145	0.164	0.271	0.271	0.317	0.317	0.336	0.336	0.336	0.336	0.336	0.355	0.355	0.355	0.355	0.355	0.336	0.382	0.512	0.722	0.722	0.722	0.722	0.76	0.76	0.76	0.76	0.76	0.76	0.76	0.76	0.76	0.779	0.802	0.802	0.84	0.84	0.84	0.84	0.84	0.84	0.84	0.84
YJL180C	0.198	0.198	0.198	0.198	0.198	0.198	0.198	0.198	0.198	0.179	0.179	0.179	0.179	0.179	0.179	0.179	0.179	0.179	0.179	0.179	0.179	0.179	0.179	0.179	0.16	0.141	0.16	0.16	0.16	0.16	0.179	0.16	0.16	0.16	0.16	0.16	0.137	0.16	0.179	0.198	0.198	0.198	0.198	0.198	0.198	0.198	0.221	0.221	0.221
YAL007C	0.538	0.561	0.561	0.561	0.561	0.561	0.561	0.561	0.561	0.58	0.641	0.679	0.679	0.679	0.679	0.679	0.679	0.679	0.679	0.679	0.679	0.679	0.679	0.656	0.656	0.656	0.656	0.656	0.656	0.656	0.675	0.675	0.675	0.675	0.698	0.698	0.698	0.698	0.679	0.679	0.679	0.679	0.679	0.679	0.679	0.679	0.679	0.679	0.679
YBL020W	0.66	0.641	0.641	0.641	0.664	0.641	0.641	0.645	0.664	0.74	0.74	0.74	0.782	0.805	0.908	0.889	0.908	0.885	0.885	0.885	0.885	0.885	0.885	0.885	0.885	0.885	0.885	0.904	0.904	0.942	0.942	0.942	0.942	0.942	0.942	0.942	0.965	0.965	0.965	0.965	0.965	0.965	0.965	0.965	0.965	0.965	0.965	0.965	0.965
YDL074C	0.794	0.794	0.794	0.794	0.794	0.794	0.794	0.794	0.794	0.794	0.794	0.794	0.794	0.794	0.794	0.794	0.794	0.794	0.794	0.752	0.733	0.733	0.733	0.733	0.733	0.733	0.733	0.733	0.733	0.714	0.714	0.714	0.714	0.714	0.714	0.714	0.714	0.714	0.714	0.714	0.714	0.714	0.714	0.714	0.714	0.714	0.714	0.714	0.714
YIL038C	0.762	0.781	0.781	0.781	0.804	1.029	1.029	1.029	1.029	1.029	1.029	1.029	1.029	1.029	1.029	1.029	1.029	1.029	1.029	1.029	1.029	1.029	1.029	1.029	1.029	1.029	1.029	1.029	1.052	1.075	1.075	1.075	1.094	1.094	1.094	1.094	1.094	1.094	1.094	1.094	1.094	1.094	1.075	1.075	1.113	1.113	1.113	1.113	1.113
YDR377W	0.618	0.618	0.725	0.706	0.828	0.828	0.847	0.847	0.87	0.87	0.87	0.87	0.87	0.87	0.87	0.889	0.889	0.889	0.889	0.889	0.889	0.889	0.912	0.912	0.912	0.912	0.912	0.912	0.912	0.912	0.912	0.912	0.912	0.912	0.912	0.912	0.912	0.912	0.912	0.912	0.912	0.912	0.893	0.893	0.893	0.893	0.893	0.893	0.893
YLR260W	0	0	0	0	0	0	0	0	0	0	0	0	0	0	0	0	0	0	0	0	0	0	0	0	0	0	0	0	0	0	0	0	0	0	0	0	0	0	0	0	0	0	0	0	0.042	0.042	0.191	0.191	0.191
YMR216C	0.057	0.057	0.057	0.057	0.038	0.038	0.038	0.038	0.038	0.038	0.038	0.038	0.038	0.019	0.019	0.019	0.019	0.019	0.019	0.019	0.019	0.019	0.019	0.019	0.019	0.019	0.019	0.019	0.019	0.019	0.019	0.019	0.019	0.019	0.019	0.019	0.019	0.019	0.019	0.019	0.019	0.019	0.019	0.019	0.019	0.019	0.019	0.038	0.038
YML032C	0.687	0.687	0.687	0.687	0.687	0.687	0.725	0.79	0.813	0.813	0.813	0.813	0.813	0.813	0.832	0.851	0.851	0.893	0.893	0.893	0.893	0.893	0.916	0.916	0.935	0.935	0.935	0.935	0.935	0.935	0.935	0.935	0.935	0.954	0.973	0.992	1.034	1.034	1.034	1.034	1.034	1.034	1.034	1.034	1.034	1.034	1.034	1.034	1.034
YDR248C	0.267	0.267	0.244	0.244	0.244	0.244	0.244	0.244	0.244	0.244	0.244	0.244	0.244	0.206	0.206	0.21	0.21	0.21	0.21	0.21	0.21	0.21	0.21	0.21	0.21	0.21	0.187	0.187	0.187	0.187	0.187	0.187	0.187	0.187	0.187	0.187	0.187	0.187	0.187	0.187	0.187	0.145	0.145	0.126	0.126	0.145	0.145	0.145	0.145
YGR241C	0.355	0.355	0.355	0.355	0.355	0.355	0.355	0.355	0.355	0.355	0.355	0.355	0.332	0.332	0.332	0.332	0.332	0.332	0.313	0.313	0.313	0.313	0.313	0.313	0.313	0.313	0.313	0.313	0.313	0.29	0.29	0.29	0.29	0.29	0.29	0.29	0.29	0.29	0.29	0.29	0.29	0.29	0.29	0.29	0.29	0.29	0.29	0.29	0.29
YLR272C	0.42	0.439	0.458	0.458	0.477	0.477	0.477	0.5	0.5	0.5	0.5	0.5	0.5	0.5	0.5	0.5	0.5	0.5	0.5	0.347	0.324	0.324	0.301	0.301	0.301	0.32	0.32	0.32	0.32	0.32	0.32	0.32	0.32	0.32	0.32	0.32	0.32	0.32	0.32	0.32	0.32	0.32	0.32	0.32	0.32	0.32	0.32	0.301	0.301
YLR079W	0.236	0.236	0.236	0.274	0.396	0.438	0.438	0.457	0.457	0.457	0.457	0.499	0.522	0.522	0.541	0.541	0.541	0.56	0.56	0.56	0.56	0.56	0.56	0.56	0.56	0.56	0.56	0.56	0.579	0.579	0.579	0.579	0.579	0.579	0.579	0.579	0.579	0.579	0.579	0.598	0.598	0.598	0.598	0.598	0.598	0.598	0.598	0.598	0.598
YKR024C	0.897	0.916	0.748	0.767	0.786	0.897	1.404	2.086	2.319	2.342	2.43	3.006	3.593	3.612	3.631	3.654	3.654	3.654	3.871	4.763	4.759	4.782	4.862	5.232	5.232	5.381	5.465	5.553	5.572	5.698	5.763	5.927	6.144	6.163	6.262	6.262	6.262	6.69	6.69	6.713	6.732	6.732	6.732	6.732	6.732	6.732	6.732	6.751	6.751
YPL279C	0.278	0.278	0.278	0.278	0.278	0.278	0.278	0.297	0.335	0.335	0.335	0.335	0.335	0.335	0.354	0.396	0.396	0.396	0.396	0.419	0.419	0.419	0.442	0.461	0.461	0.461	0.461	0.461	0.461	0.461	0.461	0.461	0.503	0.503	0.503	0.503	0.503	0.503	0.503	0.503	0.522	0.522	0.522	0.522	0.522	0.522	0.522	0.522	0.541
YPL070W	0.503	0.522	0.522	0.522	0.522	0.522	0.522	0.522	0.48	0.415	0.434	0.434	0.434	0.434	0.434	0.434	0.396	0.419	0.461	0.461	0.461	0.461	0.461	0.461	0.461	0.461	0.461	0.461	0.461	0.461	0.461	0.461	0.461	0.461	0.442	0.423	0.427	0.427	0.427	0.427	0.427	0.427	0.427	0.427	0.427	0.427	0.427	0.427	0.469
YNL295W	0.995	0.995	0.995	0.995	0.995	1.06	1.06	1.041	1.041	1.041	1.041	1.064	1.064	1.064	1.064	1.064	1.064	1.064	1.064	1.064	1.064	1.064	1.064	1.182	1.182	1.22	1.22	1.22	1.239	1.201	1.201	1.201	1.22	1.22	1.22	1.22	1.239	1.239	1.239	1.239	1.239	1.239	1.239	1.216	1.216	1.216	1.216	1.216	1.216
YDR054C	0.259	0.259	0.259	0.259	0.259	0.259	0.259	0.259	0.259	0.259	0.259	0.259	0.259	0.259	0.259	0.259	0.259	0.259	0.259	0.202	0.202	0.202	0.179	0.179	0.179	0.179	0.179	0.179	0.179	0.198	0.198	0.198	0.198	0.198	0.175	0.175	0.175	0.175	0.175	0.156	0.156	0.156	0.137	0.118	0.095	0.095	0.095	0.095	0.095
YPL232W	0.366	0.324	0.324	0.324	0.324	0.324	0.324	0.286	0.286	0.286	0.286	0.286	0.286	0.496	0.477	0.477	0.542	0.542	0.542	0.542	0.542	0.542	0.542	0.542	0.542	0.542	0.542	0.542	0.542	0.542	0.542	0.542	0.542	0.565	0.565	0.565	0.565	0.565	0.584	0.584	0.607	0.607	0.607	0.607	0.607	0.607	0.607	0.607	0.607
YHR110W	0.344	0.344	0.344	0.344	0.344	0.344	0.363	0.363	0.508	0.508	0.489	0.489	0.489	0.47	0.535	0.535	0.558	0.684	0.684	0.707	0.707	0.726	0.745	0.791	0.791	0.791	0.791	0.795	0.795	0.795	0.795	0.814	0.814	0.913	0.913	0.913	0.913	0.913	0.913	0.913	0.913	0.951	0.928	0.905	0.928	0.928	0.905	0.905	0.905
YPL216W	1.188	1.211	1.211	1.211	1.211	1.211	1.211	1.211	1.211	1.211	1.211	1.23	1.23	1.23	1.23	1.23	1.23	1.23	1.23	1.23	1.211	1.211	1.23	1.23	1.249	1.341	1.341	1.341	1.341	1.341	1.341	1.341	1.341	1.341	1.341	1.341	1.341	1.36	1.36	1.36	1.36	1.341	1.341	1.383	1.383	1.383	1.383	1.383	1.383
YCR017C	0.107	0.107	0.107	0.107	0.107	0.107	0.107	0.084	0.084	0.084	0.084	0.084	0.084	0.103	0.103	0.126	0.126	0.126	0.126	0.126	0.126	0.126	0.126	0.126	0.126	0.126	0.126	0.126	0.126	0.126	0.107	0.107	0.107	0.107	0.107	0.107	0.107	0.107	0.107	0.107	0.107	0.107	0.107	0.107	0.107	0.107	0.107	0.107	0.107
YMR211W	0.313	0.618	0.618	0.618	0.618	0.641	0.74	0.74	0.74	0.74	0.74	0.74	0.721	0.721	0.721	0.786	0.786	0.828	0.828	0.828	0.828	0.828	0.828	0.828	0.828	0.828	0.828	0.851	0.931	0.931	0.931	0.931	0.931	0.95	0.992	0.992	0.992	0.992	0.992	0.992	0.992	0.992	0.992	0.992	0.992	0.992	0.992	0.973	0.996
YJL019W	0.458	0.458	0.313	0.313	0.313	0.313	0.187	0.187	0.187	0.187	0.168	0.168	0.225	0.225	0.225	0.248	0.248	0.248	0.248	0.248	0.248	0.267	0.267	0.267	0.286	0.328	0.48	0.48	0.48	0.48	0.48	0.48	0.48	0.48	0.48	0.48	0.564	0.873	1.22	1.22	1.243	1.243	1.243	1.224	1.243	1.266	1.243	1.281	1.281
YDL022W	0.267	0.267	0.267	0.267	0.244	0.225	0.225	0.206	0.206	0.206	0.206	0.206	0.206	0.183	0.183	0.183	0.183	0.183	0.183	0.202	0.202	0.202	0.202	0.202	0.202	0.202	0.202	0.202	0.202	0.202	0.202	0.202	0.202	0.202	0.179	0.179	0.179	0.179	0.179	0.179	0.179	0.179	0.179	0.179	0.179	0.179	0.179	0.179	0.179
YIL067C	0.934	0.915	0.869	0.869	0.747	0.747	0.747	0.747	0.77	0.77	0.77	0.77	0.751	0.751	0.816	0.816	0.816	0.816	0.839	0.839	0.839	0.858	0.961	0.961	0.98	0.98	0.98	0.999	0.999	0.999	0.999	0.999	0.999	0.999	0.999	1.022	1.022	1.022	1.022	1.022	1.022	1.022	1.022	1.018	1.018	1.018	1.018	1.018	0.995
YDL045W-A	0.667	0.69	0.671	0.671	0.671	0.69	0.69	0.69	0.69	0.69	0.69	0.69	0.709	0.709	0.709	0.709	0.709	0.732	0.732	0.732	0.713	0.732	0.732	0.732	0.694	0.694	0.713	0.713	0.713	0.713	0.755	0.755	0.755	0.755	0.755	0.755	0.755	0.774	0.755	0.755	0.713	0.732	0.713	0.713	0.713	0.713	0.713	0.713	0.713
YOR264W	0.099	0.099	0.099	0.099	0.099	0.137	0.137	0.137	0.137	0.156	0.156	0.156	0.156	0.156	0.175	0.175	0.175	0.175	0.175	0.213	0.232	0.381	0.4	0.4	0.4	0.4	0.4	0.4	0.4	0.423	0.423	0.465	0.541	0.541	0.541	0.541	0.583	0.583	0.606	0.606	0.606	0.606	0.606	0.587	0.587	0.587	0.587	0.587	0.587
YBR225W	0.336	0.313	0.351	0.37	0.37	0.37	0.469	0.469	0.469	0.488	0.488	0.488	0.488	0.488	0.488	0.469	0.469	0.507	0.545	0.545	0.564	0.564	0.564	0.606	0.606	0.606	0.652	0.652	0.736	0.736	0.839	0.919	1.064	1.083	1.083	1.083	1.083	1.083	1.083	1.083	1.083	1.083	1.125	1.163	1.163	1.163	1.163	1.163	1.163
YDL174C	0.107	0.107	0.107	0.107	0.088	0.088	0.088	0.088	0.088	0.088	0.088	0.088	0.088	0.088	0.088	0.088	0.065	0.065	0.042	0.042	0.042	0.042	0.042	0.042	0.019	0.019	0.019	0.019	0.019	0.019	0.019	0.019	0.019	0.019	0.019	0.019	0.019	0.019	0.019	0.019	0.019	0.019	0.019	0.019	0.019	0.019	0.019	0	0
YNL284C	0.278	0.278	0.278	0.278	0.278	0.278	0.259	0.316	0.316	0.339	0.339	0.339	0.339	0.339	0.358	0.358	0.358	0.358	0.419	0.461	0.461	0.461	0.461	0.48	0.48	0.48	0.48	0.48	0.48	0.48	0.48	0.48	0.48	0.518	0.518	0.518	0.518	0.518	0.518	0.518	0.518	0.518	0.518	0.518	0.518	0.518	0.518	0.518	0.518
YFL025C	0.248	0.248	0.248	0.252	0.21	0.21	0.21	0.229	0.229	0.229	0.229	0.229	0.248	0.248	0.248	0.248	0.248	0.248	0.248	0.248	0.248	0.248	0.248	0.248	0.248	0.248	0.248	0.294	0.294	0.294	0.294	0.294	0.317	0.34	0.34	0.359	0.359	0.359	0.359	0.359	0.359	0.359	0.359	0.359	0.359	0.359	0.359	0.359	0.378
YMR283C	0.347	0.347	0.347	0.324	0.324	0.305	0.324	0.324	0.324	0.324	0.305	0.305	0.305	0.324	0.324	0.324	0.305	0.305	0.305	0.305	0.305	0.305	0.305	0.282	0.301	0.305	0.351	0.351	0.351	0.351	0.351	0.374	0.351	0.389	0.408	0.408	0.408	0.408	0.389	0.389	0.412	0.412	0.53	0.568	0.568	0.587	0.587	0.587	0.625
YNL291C	0.653	0.676	0.745	0.745	0.745	0.745	0.745	0.745	0.745	0.745	0.722	0.722	0.722	0.722	0.722	0.722	0.722	0.745	0.768	0.768	0.768	0.768	0.768	0.768	0.806	0.806	0.806	0.829	0.829	0.829	0.829	0.829	0.829	0.829	0.825	0.825	0.844	0.844	0.844	0.844	0.844	0.844	0.844	0.844	0.844	0.844	0.844	0.844	0.886
YOR108W	0.313	0.313	0.313	0.29	0.271	0.271	0.252	0.233	0.252	0.252	0.252	0.252	0.252	0.252	0.252	0.252	0.252	0.252	0.252	0.252	0.252	0.206	0.206	0.206	0.206	0.206	0.206	0.286	0.286	0.286	0.309	0.309	0.309	0.309	0.309	0.328	0.351	0.351	0.351	0.351	0.351	0.351	0.351	0.351	0.351	0.351	0.351	0.351	0.351
YPL202C	0.882	0.882	0.882	0.882	0.882	0.882	0.882	0.802	0.802	0.802	0.802	0.802	0.802	0.802	0.779	0.779	0.76	0.76	0.741	0.741	0.741	0.718	0.718	0.718	0.676	0.676	0.676	0.676	0.657	0.657	0.657	0.657	0.657	0.657	0.596	0.596	0.577	0.577	0.489	0.405	0.363	0.382	0.424	0.424	0.424	0.424	0.424	0.424	0.424
YOL077W-A	1.08	1.08	1.08	1.08	1.08	1.08	1.08	1.08	1.038	1.072	1.091	1.091	1.091	1.091	1.091	1.091	1.091	1.091	1.11	1.11	1.11	1.11	1.11	1.11	1.11	1.11	1.11	1.11	1.11	1.11	1.11	1.11	1.11	1.087	1.087	1.068	1.049	1.049	1.049	1.049	1.049	1.049	1.049	1.049	1.049	1.049	1.049	1.049	1.049
YBL091C-A	0.381	0.381	0.381	0.381	0.381	0.381	0.381	0.381	0.381	0.381	0.381	0.381	0.381	0.362	0.362	0.362	0.362	0.362	0.362	0.362	0.362	0.362	0.362	0.362	0.362	0.362	0.339	0.343	0.324	0.343	0.343	0.343	0.343	0.343	0.343	0.343	0.343	0.343	0.385	0.408	0.408	0.408	0.389	0.389	0.389	0.389	0.389	0.389	0.389
YGR210C	0.645	0.645	0.645	0.645	0.645	0.645	0.649	0.649	0.649	0.649	0.649	0.649	0.649	0.649	0.649	0.649	0.626	0.607	0.607	0.607	0.607	0.607	0.634	0.634	0.634	0.611	0.611	0.611	0.592	0.611	0.588	0.592	0.63	0.63	0.649	0.687	0.706	0.775	0.775	0.775	0.798	0.798	0.798	0.798	0.779	0.844	0.867	0.867	0.867
YLR376C	0.702	0.702	0.721	0.721	0.721	0.763	0.763	0.786	0.786	0.786	0.805	0.828	0.828	0.866	0.866	0.866	0.866	0.866	0.847	0.847	0.847	0.847	0.87	0.87	0.87	0.87	0.893	0.893	0.893	0.893	0.893	0.893	0.893	0.893	0.912	0.912	0.912	0.912	0.912	0.931	0.931	0.931	0.931	0.912	0.912	0.912	0.912	0.912	0.912
YDR519W	0.454	0.454	0.454	0.454	0.454	0.435	0.435	0.435	0.435	0.435	0.435	0.435	0.435	0.435	0.412	0.412	0.412	0.412	0.412	0.412	0.412	0.412	0.435	0.435	0.435	0.435	0.435	0.435	0.435	0.435	0.435	0.435	0.435	0.435	0.435	0.435	0.454	0.454	0.454	0.454	0.454	0.454	0.454	0.454	0.454	0.435	0.435	0.412	0.412
YML034W	0.419	0.419	0.419	0.419	0.438	0.461	0.442	0.465	0.507	0.507	0.507	0.53	0.53	0.553	0.553	0.553	0.553	0.553	0.553	0.572	0.572	0.572	0.614	0.633	0.633	0.652	0.652	0.652	0.652	0.652	0.652	0.652	0.652	0.713	0.713	0.713	0.713	0.713	0.713	0.713	0.713	0.736	0.736	0.736	0.736	0.736	0.736	0.736	0.736
YKL034W	0.561	0.561	0.58	0.641	0.725	0.725	0.725	0.801	0.801	0.801	0.801	0.801	0.801	0.801	0.782	0.824	0.824	0.866	0.885	0.904	0.904	0.904	0.904	0.904	0.904	0.923	0.923	0.923	0.923	0.923	0.969	0.988	0.988	0.988	1.011	1.011	1.011	1.011	1.011	1.011	1.011	1.011	1.011	1.011	1.011	1.011	1.011	1.011	1.011
YBR252W	0.309	0.309	0.309	0.309	0.332	0.374	0.374	0.397	0.397	0.397	0.397	0.397	0.397	0.42	0.397	0.397	0.378	0.378	0.397	0.458	0.458	0.458	0.458	0.458	0.458	0.458	0.458	0.439	0.439	0.439	0.439	0.439	0.458	0.458	0.439	0.439	0.439	0.416	0.393	0.393	0.431	0.473	0.473	0.473	0.511	0.511	0.511	0.53	0.53
YDL014W	0.816	0.816	0.755	0.732	0.69	0.69	0.69	0.69	0.69	0.69	0.69	0.69	0.633	0.614	0.591	0.591	0.591	0.591	0.572	0.572	0.572	0.572	0.553	0.511	0.446	0.427	0.427	0.427	0.427	0.408	0.431	0.431	0.431	0.431	0.431	0.431	0.412	0.412	0.412	0.412	0.412	0.374	0.374	0.374	0.374	0.374	0.317	0.271	0.233
YFR031C	0.404	0.442	0.419	0.419	0.419	0.419	0.438	0.438	0.461	0.461	0.484	0.499	0.48	0.499	0.499	0.499	0.495	0.495	0.495	0.495	0.495	0.495	0.495	0.495	0.495	0.495	0.495	0.495	0.495	0.495	0.495	0.514	0.575	0.617	0.617	0.617	0.617	0.617	0.617	0.617	0.617	0.617	0.579	0.579	0.579	0.579	0.579	0.579	0.579
YJL083W	1.301	1.301	1.301	1.301	1.343	1.469	1.469	1.488	1.488	1.511	1.511	1.511	1.511	1.511	1.511	1.511	1.511	1.511	1.511	1.511	1.511	1.511	1.576	1.576	1.576	1.599	1.599	1.599	1.599	1.599	1.599	1.599	1.599	1.599	1.599	1.599	1.599	1.599	1.599	1.599	1.599	1.599	1.599	1.599	1.599	1.599	1.618	1.618	1.618
YDL046W	0.546	0.546	0.626	0.626	0.626	0.626	0.626	0.626	0.626	0.626	0.626	0.626	0.603	0.603	0.584	0.584	0.561	0.561	0.561	0.561	0.58	0.58	0.58	0.603	0.603	0.603	0.603	0.603	0.603	0.603	0.603	0.603	0.603	0.603	0.622	0.622	0.622	0.622	0.622	0.622	0.622	0.622	0.622	0.622	0.622	0.622	0.622	0.622	0.622
YLR401C	0.855	0.836	0.836	0.813	0.744	0.725	0.725	0.702	0.702	0.679	0.679	0.679	0.622	0.5	0.439	0.42	0.42	0.401	0.378	0.378	0.378	0.359	0.359	0.321	0.321	0.321	0.321	0.321	0.321	0.321	0.321	0.321	0.145	0.122	0.08	0.08	0.08	0.08	0.08	0.08	0.061	0.061	0.061	0.061	0.061	0.061	0.061	0.061	0.061
YOL097C	0.187	0.225	0.225	0.244	0.244	0.244	0.29	0.37	0.412	0.454	0.454	0.473	0.473	0.473	0.496	0.557	0.557	0.557	0.557	0.599	0.622	0.645	0.645	0.626	0.626	0.729	0.729	0.729	0.729	0.729	0.729	0.729	0.729	0.729	0.729	0.729	0.729	0.771	0.771	0.771	0.771	0.771	0.771	0.771	0.771	0.794	0.794	0.794	0.794
YDR202C	0.835	0.854	0.854	0.854	0.873	0.858	0.858	0.858	0.858	0.858	0.858	0.812	0.835	1.045	1.091	1.091	1.072	1.072	1.072	1.053	1.034	1.175	1.133	1.133	1.133	1.133	1.133	1.133	1.133	1.133	1.133	1.133	1.133	1.133	1.133	1.133	1.133	1.133	1.156	1.156	1.156	1.137	1.137	1.137	1.076	1.057	1.057	1.057	1.057
YBL016W	0.996	0.958	0.863	0.798	0.798	0.687	0.649	0.584	0.565	0.63	0.611	0.611	0.592	0.615	0.573	0.596	0.596	0.577	0.577	0.577	0.577	0.577	0.577	0.619	0.535	0.535	0.535	0.535	0.535	0.535	0.535	0.535	0.535	0.535	0.535	0.535	0.535	0.535	0.558	0.558	0.558	0.558	0.539	0.539	0.539	0.52	0.52	0.52	0.497
YFR048W	0.733	0.733	0.733	0.733	0.733	0.733	0.733	0.733	0.733	0.733	0.775	0.775	0.775	0.775	0.798	0.798	0.798	0.855	0.878	0.878	0.878	0.878	0.878	0.92	0.92	0.92	0.92	0.92	0.92	0.939	0.939	0.939	0.958	0.958	0.958	0.958	0.958	0.958	0.958	0.958	0.958	0.958	0.958	0.958	0.958	0.958	0.958	0.958	0.958
YDL083C	0	0	0	0	0	0	0	0	0	0	0	0	0	0	0	0	0	0	0	0	0	0	0	0	0	0	0	0	0	0	0	0	0	0	0	0	0	0	0	0	0	0	0	0	0	0	0	0	0
YBL090W	0.282	0.305	0.267	0.267	0.267	0.267	0.267	0.267	0.267	0.187	0.126	0.164	0.141	0.141	0.16	0.16	0.404	0.739	0.888	0.888	0.888	0.911	0.911	0.911	0.93	0.949	0.949	0.949	0.972	0.972	1.014	1.098	1.117	1.117	1.117	1.155	1.155	1.155	1.155	1.155	1.155	1.155	1.155	1.243	1.243	1.243	1.243	1.266	1.266
YMR035W	0.904	0.923	0.923	0.923	0.923	0.923	0.923	0.923	0.923	0.942	0.961	0.961	0.961	0.961	0.961	0.961	0.961	0.984	1.007	1.007	1.007	1.007	0.988	1.03	1.03	1.03	1.03	1.03	1.03	1.03	1.03	1.03	1.03	1.03	1.03	1.03	1.03	1.03	1.03	1.03	1.03	1.03	1.03	1.03	1.03	1.03	1.03	1.053	1.053
YMR121C	0.439	0.439	0.439	0.439	0.439	0.439	0.439	0.439	0.439	0.439	0.439	0.439	0.42	0.401	0.378	0.378	0.378	0.378	0.378	0.378	0.378	0.378	0.378	0.378	0.378	0.378	0.397	0.42	0.42	0.42	0.42	0.439	0.439	0.439	0.439	0.439	0.439	0.439	0.439	0.439	0.439	0.439	0.439	0.439	0.439	0.439	0.439	0.439	0.439
YPL023C	0.591	0.591	0.591	0.591	0.61	0.61	0.61	0.61	0.61	0.61	0.591	0.633	0.694	0.694	0.713	0.713	0.713	0.713	0.713	0.732	0.766	0.884	0.884	0.884	0.884	0.884	0.884	0.884	0.884	0.884	0.884	0.884	0.884	0.884	0.884	0.884	0.884	0.884	0.884	0.884	0.884	0.884	0.884	0.884	0.884	0.884	0.884	0.884	0.884
YCR079W	0.584	0.584	0.599	0.599	0.599	0.599	0.599	0.599	0.599	0.599	0.618	0.618	0.618	0.618	0.618	0.618	0.618	0.618	0.618	0.641	0.664	0.687	0.786	0.786	0.805	0.805	0.805	0.851	1	1	1	1	1	1.019	1.019	1.019	1.038	1.038	1.038	1.038	1.038	1.038	1.038	1.038	1.038	1.038	1.038	1.038	1.057
YCR023C	0.5	0.477	0.538	0.519	0.519	0.542	0.561	0.561	0.561	0.561	0.561	0.561	0.58	0.58	0.603	0.603	0.622	0.622	0.622	0.622	0.66	0.66	0.683	0.683	0.683	0.683	0.683	0.683	0.683	0.683	0.683	0.683	0.683	0.683	0.683	0.683	0.683	0.683	0.683	0.683	0.683	0.683	0.683	0.683	0.664	0.664	0.664	0.664	0.664
YCL031C	0.462	0.462	0.481	0.481	0.58	0.58	0.58	0.618	0.683	0.763	0.763	0.782	0.782	0.782	0.782	0.805	0.805	0.805	0.805	0.805	0.805	0.805	0.805	0.805	0.805	0.805	0.824	0.866	0.866	0.866	0.866	0.866	0.866	0.866	0.866	0.866	0.866	0.866	0.866	0.866	0.866	0.866	0.866	0.866	0.866	0.866	0.866	0.866	0.866
YHR017W	0.374	0.374	0.374	0.374	0.374	0.374	0.374	0.374	0.355	0.355	0.355	0.355	0.313	0.336	0.355	0.332	0.332	0.336	0.336	0.336	0.374	0.397	0.397	0.397	0.397	0.397	0.397	0.397	0.416	0.397	0.397	0.397	0.5	0.5	0.5	0.519	0.519	0.519	0.519	0.538	0.538	0.538	0.538	0.576	0.618	0.637	0.637	0.656	0.656
YMR243C	0.717	0.717	0.717	0.717	0.717	0.717	0.717	0.717	0.717	0.717	0.717	0.717	0.717	0.717	0.717	0.717	0.698	0.698	0.698	0.698	0.698	0.698	0.698	0.698	0.698	0.698	0.698	0.698	0.698	0.698	0.698	0.694	0.694	0.694	0.671	0.671	0.671	0.671	0.671	0.671	0.671	0.671	0.648	0.648	0.648	0.648	0.671	0.648	0.648
YNL317W	0.183	0.183	0.32	0.362	0.362	0.362	0.381	0.381	0.381	0.381	0.381	0.381	0.381	0.381	0.381	0.381	0.381	0.381	0.381	0.381	0.381	0.381	0.381	0.4	0.4	0.4	0.4	0.4	0.4	0.4	0.4	0.4	0.4	0.4	0.4	0.4	0.4	0.4	0.4	0.4	0.4	0.4	0.4	0.4	0.4	0.4	0.4	0.442	0.442
YCR060W	0.611	0.63	0.607	0.607	0.607	0.607	0.607	0.626	0.584	0.584	0.584	0.584	0.584	0.584	0.561	0.641	0.744	0.744	0.744	0.763	0.763	0.805	0.805	0.805	0.805	0.805	0.866	0.866	0.866	0.866	0.866	0.866	0.866	0.904	0.904	0.923	0.923	1.003	1.144	1.144	1.19	1.19	1.19	1.209	1.209	1.209	1.209	1.209	1.209
YER055C	0.381	0.381	0.4	0.423	0.465	0.465	0.465	0.465	0.465	0.465	0.465	0.465	0.465	0.465	0.465	0.488	0.488	0.488	0.488	0.488	0.488	0.488	0.488	0.488	0.488	0.469	0.469	0.469	0.488	0.488	0.488	0.488	0.488	0.488	0.488	0.488	0.488	0.488	0.488	0.488	0.488	0.488	0.488	0.488	0.488	0.446	0.446	0.446	0.446
YML086C	0.221	0.221	0.221	0.221	0.221	0.221	0.221	0.221	0.221	0.221	0.24	0.263	0.282	0.282	0.282	0.282	0.301	0.301	0.282	0.282	0.282	0.282	0.282	0.282	0.282	0.282	0.282	0.282	0.263	0.263	0.263	0.263	0.263	0.282	0.259	0.259	0.278	0.278	0.278	0.278	0.278	0.278	0.278	0.278	0.278	0.278	0.278	0.278	0.278
YJL104W	0.358	0.358	0.358	0.358	0.358	0.358	0.358	0.358	0.358	0.358	0.377	0.377	0.377	0.377	0.377	0.377	0.377	0.377	0.377	0.377	0.377	0.377	0.377	0.377	0.4	0.4	0.4	0.4	0.4	0.4	0.4	0.4	0.4	0.4	0.4	0.381	0.381	0.381	0.381	0.381	0.381	0.381	0.381	0.381	0.362	0.362	0.362	0.362	0.362
YJR097W	0.866	0.866	0.866	0.866	0.866	0.866	0.866	0.866	0.885	0.904	0.904	0.904	0.904	0.923	0.923	0.923	0.923	0.927	0.927	0.927	0.927	0.927	0.927	0.965	1.003	1.022	1.022	1.022	1.06	1.06	1.06	1.06	1.06	1.06	1.06	1.06	0.999	0.976	0.976	0.976	0.999	0.999	0.999	0.999	0.999	0.999	0.999	0.999	0.999
YBL009W	0.618	0.618	0.618	0.618	0.637	0.637	0.637	0.637	0.637	0.637	0.637	0.637	0.637	0.637	0.637	0.637	0.637	0.637	0.637	0.66	0.66	0.66	0.66	0.66	0.641	0.618	0.618	0.618	0.595	0.595	0.614	0.614	0.637	0.637	0.637	0.637	0.637	0.637	0.637	0.637	0.637	0.637	0.637	0.637	0.618	0.618	0.618	0.595	0.595
YHL021C	0.381	0.381	0.362	0.381	0.381	0.381	0.381	0.381	0.381	0.381	0.381	0.381	0.381	0.404	0.381	0.381	0.4	0.4	0.4	0.4	0.4	0.423	0.423	0.442	0.442	0.442	0.442	0.442	0.442	0.442	0.442	0.442	0.484	0.545	0.545	0.545	0.545	0.545	0.545	0.545	0.61	0.61	0.633	0.633	0.633	0.633	0.633	0.656	0.656
YKR067W	0.168	0.168	0.187	0.187	0.187	0.187	0.187	0.187	0.187	0.187	0.187	0.225	0.225	0.225	0.225	0.225	0.225	0.225	0.225	0.225	0.187	0.206	0.206	0.252	0.271	0.271	0.271	0.271	0.317	0.317	0.34	0.363	0.363	0.363	0.363	0.405	0.405	0.405	0.405	0.405	0.405	0.405	0.405	0.424	0.485	0.607	0.672	0.672	0.672
YLR353W	0.225	0.225	0.244	0.309	0.374	0.374	0.374	0.374	0.374	0.374	0.374	0.374	0.393	0.393	0.393	0.393	0.393	0.393	0.393	0.393	0.393	0.393	0.393	0.393	0.393	0.393	0.393	0.393	0.393	0.393	0.393	0.393	0.393	0.393	0.393	0.37	0.351	0.351	0.351	0.351	0.351	0.351	0.374	0.374	0.374	0.374	0.374	0.355	0.355
YJL074C	0.747	0.747	0.77	0.789	0.789	0.789	0.789	0.789	0.789	0.789	0.789	0.789	0.789	0.789	0.789	0.789	0.789	0.789	0.85	0.85	0.85	0.85	0.85	0.85	0.85	0.85	0.85	0.85	0.85	0.85	0.85	0.85	0.85	0.892	0.892	0.892	0.892	0.892	0.892	0.892	0.911	0.911	0.911	0.911	0.911	0.911	0.911	0.911	0.911
YLL032C	0.831	0.831	0.831	0.831	0.831	0.854	0.854	0.854	0.854	0.854	0.854	0.854	0.873	0.873	0.873	0.873	0.873	0.892	0.892	0.892	0.892	0.892	0.892	0.892	0.892	0.911	0.911	0.911	0.934	0.957	0.957	0.957	0.957	0.957	0.957	0.957	0.957	0.957	0.957	0.957	0.957	0.957	0.957	0.957	0.957	0.957	0.957	0.957	0.957
YHR005C	0.145	0.126	0.126	0.126	0.103	0.099	0.099	0.099	0.099	0.099	0.099	0.099	0.099	0.099	0.099	0.099	0.099	0.099	0.099	0.122	0.122	0.103	0.103	0.103	0.103	0.103	0.103	0.08	0.08	0.08	0.08	0.08	0.08	0.08	0.08	0.08	0.08	0.08	0.08	0.08	0.08	0.061	0.103	0.103	0.103	0.103	0.103	0.103	0.103
YBR119W	0.599	0.599	0.599	0.599	0.599	0.618	0.595	0.595	0.637	0.637	0.637	0.637	0.637	0.637	0.637	0.637	0.637	0.637	0.637	0.637	0.614	0.614	0.614	0.614	0.614	0.549	0.507	0.488	0.488	0.488	0.488	0.488	0.488	0.492	0.492	0.492	0.492	0.492	0.492	0.492	0.492	0.492	0.492	0.469	0.469	0.492	0.45	0.469	0.469
YDR525W-A	0.023	0.023	0.023	0.023	0.023	0.023	0.023	0.023	0.023	0.023	0.023	0.023	0.023	0.023	0.023	0.023	0.023	0.023	0.023	0.023	0.023	0.023	0.023	0.023	0.023	0.046	0.046	0.046	0.046	0.046	0.046	0.046	0.046	0.046	0.046	0.046	0.046	0.046	0.046	0.046	0.046	0.046	0.046	0.046	0.046	0.046	0.046	0.046	0.046
YNR067C	0.507	0.507	0.488	0.488	0.488	0.488	0.488	0.507	0.507	0.507	0.507	0.507	0.507	0.507	0.507	0.507	0.507	0.507	0.507	0.507	0.507	0.507	0.488	0.465	0.465	0.465	0.465	0.465	0.465	0.465	0.423	0.423	0.442	0.442	0.442	0.442	0.442	0.442	0.442	0.442	0.442	0.442	0.442	0.442	0.442	0.442	0.442	0.442	0.442
YCR012W	0.019	0.019	0.019	0.019	0.019	0.019	0.019	0.019	0.019	0.019	0.019	0.019	0.019	0.019	0.019	0.019	0.019	0.019	0.019	0.019	0.019	0.019	0.019	0.019	0.019	0.019	0.019	0.019	0.019	0.019	0.019	0.019	0.019	0.019	0.019	0.019	0.019	0.019	0.019	0.019	0.042	0.061	0.061	0.061	0.061	0.061	0.061	0.061	0.061
YCL014W	2.411	2.411	2.487	2.575	2.575	2.575	2.659	2.659	2.659	2.659	2.659	2.659	2.659	2.678	2.697	2.697	2.697	2.697	2.697	2.697	2.697	2.697	2.697	2.697	2.697	2.697	2.716	2.716	2.716	2.716	2.716	2.712	2.693	2.693	2.693	2.693	2.693	2.693	2.693	2.693	2.693	2.693	2.693	2.693	2.693	2.674	2.674	2.651	2.651
YKL074C	1.012	1.012	1.012	1.031	1.05	1.05	1.069	1.069	1.069	1.069	1.092	1.092	1.115	1.115	1.115	1.115	1.115	1.115	1.115	1.115	1.138	1.138	1.138	1.138	1.157	1.157	1.157	1.157	1.157	1.157	1.157	1.176	1.176	1.176	1.176	1.176	1.176	1.176	1.176	1.176	1.176	1.176	1.176	1.176	1.176	1.176	1.176	1.199	1.199
YDR109C	0.149	0.149	0.172	0.172	0.149	0.149	0.149	0.214	0.214	0.237	0.237	0.279	0.279	0.279	0.302	0.386	0.386	0.386	0.386	0.386	0.386	0.409	0.436	0.436	0.436	0.436	0.436	0.436	0.436	0.436	0.436	0.436	0.436	0.436	0.436	0.436	0.436	0.455	0.455	0.455	0.455	0.455	0.478	0.497	0.539	0.539	0.539	0.539	0.539
YKL195W	0.946	0.946	0.946	0.946	0.946	0.946	0.965	0.988	1.049	1.255	1.255	1.255	1.274	1.274	1.274	1.274	1.274	1.274	1.274	1.274	1.274	1.274	1.274	1.293	1.316	1.335	1.335	1.335	1.335	1.354	1.354	1.354	1.354	1.354	1.335	1.335	1.335	1.335	1.335	1.335	1.335	1.335	1.335	1.335	1.335	1.335	1.335	1.335	1.335
YDL144C	1.144	1.144	1.144	1.144	1.163	1.163	1.163	1.144	1.144	1.144	1.144	1.144	1.125	1.125	1.125	1.148	1.148	1.148	1.148	1.148	1.148	1.171	1.171	1.171	1.171	1.152	1.152	1.152	1.175	1.175	1.175	1.198	1.175	1.156	1.156	1.156	1.156	1.156	1.175	1.175	1.175	1.175	1.175	1.175	1.175	1.175	1.175	1.175	1.152
YPL006W	1.436	1.417	1.417	1.417	1.375	1.287	1.287	1.264	1.245	1.245	1.245	1.184	1.039	1.016	1.016	1.016	1.016	1.016	1.016	1.016	1.016	0.863	0.798	0.863	0.863	0.863	0.863	0.863	0.863	0.863	0.863	0.863	0.882	0.863	0.844	0.764	0.764	0.745	0.527	0.42	0.42	0.42	0.42	0.42	0.42	0.42	0.336	0.336	0.256
YER006W	0.797	0.797	0.797	0.797	0.797	0.797	0.797	0.797	0.797	0.797	0.816	0.816	0.816	0.816	0.816	0.816	0.835	0.835	0.835	0.835	0.835	0.835	0.835	0.835	0.835	0.835	0.835	0.835	0.835	0.835	0.835	0.812	0.812	0.812	0.812	0.835	0.835	0.854	0.854	0.854	0.854	0.854	0.854	0.854	0.736	0.717	0.694	0.694	0.694
YKL141W	0.061	0.061	0.061	0.061	0.084	0.084	0.084	0.084	0.084	0.084	0.084	0.084	0.084	0.084	0.084	0.084	0.084	0.084	0.084	0.084	0.084	0.084	0.107	0.107	0.107	0.107	0.107	0.107	0.107	0.107	0.107	0.088	0.088	0.088	0.088	0.088	0.088	0.088	0.088	0.088	0.088	0.088	0.088	0.088	0.088	0.088	0.088	0.088	0.088
YDR251W	1.663	1.663	1.579	1.579	1.491	1.43	1.43	1.411	1.354	1.354	1.293	1.293	1.293	1.293	1.228	1.228	1.228	1.159	1.079	1.06	1.022	1.022	0.999	0.999	0.999	0.961	0.961	0.691	0.561	0.431	0.393	0.37	0.37	0.347	0.347	0.347	0.347	0.347	0.324	0.324	0.324	0.324	0.305	0.305	0.305	0.305	0.305	0.305	0.305
YDL207W	0.557	0.576	0.595	0.572	0.572	0.572	0.572	0.572	0.553	0.576	0.576	0.576	0.576	0.511	0.511	0.511	0.511	0.492	0.492	0.534	0.534	0.534	0.534	0.557	0.599	0.599	0.599	0.599	0.599	0.618	0.599	0.599	0.599	0.622	0.622	0.622	0.622	0.622	0.622	0.641	0.66	0.66	0.66	0.66	0.66	0.614	0.614	0.591	0.591
YDL204W	1.086	1.086	1.086	1.086	1.086	1.086	1.086	1.086	1.086	1.086	1.086	1.086	1.086	1.086	1.109	1.132	1.132	1.132	1.132	1.132	1.132	1.132	1.132	1.132	1.132	1.132	1.132	1.132	1.132	1.113	1.09	1.067	1.067	1.067	1.067	1.067	1.067	1.067	1.067	1.067	1.048	1.048	0.987	0.987	0.945	0.945	0.945	0.945	0.945
YDL238C	0.53	0.492	0.492	0.469	0.469	0.469	0.45	0.393	0.393	0.393	0.393	0.393	0.393	0.393	0.37	0.347	0.328	0.305	0.305	0.305	0.305	0.305	0.305	0.286	0.286	0.286	0.286	0.267	0.267	0.267	0.267	0.267	0.248	0.183	0.145	0.145	0.145	0.145	0.107	0.107	0.107	0.126	0.126	0.126	0.126	0.126	0.126	0.126	0.126
YFL021W	0.218	0.218	0.218	0.218	0.218	0.218	0.218	0.218	0.218	0.218	0.218	0.199	0.199	0.199	0.199	0.199	0.153	0.153	0.153	0.153	0.153	0.153	0.153	0.153	0.153	0.153	0.134	0.134	0.134	0.134	0.134	0.134	0.134	0.134	0.134	0.134	0.134	0.134	0.134	0.134	0.134	0.134	0.134	0.134	0.134	0.134	0.115	0.069	0.069
YBR081C	0.023	0.023	0.023	0.023	0.023	0.023	0.023	0.023	0.023	0.023	0.023	0	0	0	0	0	0	0	0	0	0	0	0	0	0	0	0	0	0	0	0	0	0	0	0	0	0	0	0	0	0	0	0	0	0.023	0.023	0.023	0.023	0.023
YDR265W	0.756	0.756	0.756	0.756	0.756	0.756	0.756	0.756	0.756	0.718	0.718	0.741	0.741	0.741	0.741	0.741	0.741	0.741	0.764	0.764	0.764	0.783	0.783	0.764	0.764	0.764	0.764	0.764	0.764	0.764	0.745	0.745	0.745	0.722	0.722	0.722	0.722	0.741	0.741	0.741	0.741	0.718	0.653	0.63	0.63	0.63	0.63	0.63	0.653
YJR131W	1.186	1.148	1.148	1.125	1.125	1.125	1.125	1.167	1.205	1.205	1.205	1.228	1.228	1.228	1.228	1.228	1.247	1.247	1.247	1.247	1.247	1.247	1.224	1.224	1.224	1.224	1.224	1.205	1.205	1.186	1.186	1.182	1.205	1.205	1.186	1.186	1.163	1.186	1.186	1.186	1.186	1.167	1.167	1.167	1.167	1.167	1.167	1.167	1.167
YEL044W	0	0	0	0	0	0	0	0	0	0	0	0	0	0	0	0	0	0	0	0	0	0	0	0	0	0	0	0	0	0	0	0	0	0	0	0	0	0	0	0	0	0	0	0	0	0	0	0	0.023
YIL041W	0.901	0.901	0.962	0.962	1	1	1	1	1.019	1.019	1.019	1.019	1.038	1.038	1.057	1.057	1.057	1.08	1.08	1.103	1.103	1.103	1.103	1.103	1.103	1.103	1.103	1.103	1.122	1.122	1.141	1.141	1.141	1.141	1.141	1.141	1.141	1.141	1.141	1.141	1.141	1.141	1.141	1.141	1.141	1.141	1.141	1.141	1.141
YPR034W	2.121	2.121	2.098	2.098	2.098	2.098	2.098	2.079	2.06	2.037	2.018	2.018	2.018	2.037	1.995	1.938	1.9	1.9	1.438	1.396	1.377	1.377	1.377	1.335	1.316	1.297	1.297	1.297	1.259	1.259	1.259	1.259	1.217	1.217	1.175	1.156	1.114	1.114	1.114	1.114	1.114	1.114	1.114	1.034	1.011	0.973	0.973	0.973	0.973
YGL068W	1.052	1.052	1.052	1.052	1.052	1.052	1.075	1.098	1.098	1.098	1.159	1.159	1.159	1.159	1.159	1.159	1.178	1.178	1.22	1.22	1.22	1.197	1.239	1.3	1.3	1.319	1.319	1.319	1.319	1.342	1.342	1.342	1.342	1.342	1.342	1.342	1.342	1.342	1.342	1.342	1.342	1.342	1.342	1.342	1.342	1.342	1.342	1.342	1.342
YPL026C	0.023	0.023	0.023	0.023	0.023	0.023	0.023	0.023	0.023	0.023	0.023	0.023	0.023	0.023	0.023	0.023	0.023	0.023	0.023	0.023	0.023	0.023	0.023	0.023	0.023	0.023	0.023	0.023	0.023	0.023	0.023	0	0	0	0	0	0	0	0	0	0	0	0	0	0	0	0	0	0
YKR060W	0.481	0.557	0.557	0.557	0.557	0.557	0.595	0.61	0.61	0.61	0.61	0.61	0.61	0.61	0.61	0.61	0.629	0.629	0.606	0.606	0.606	0.606	0.606	0.606	0.606	0.602	0.602	0.621	0.659	0.823	0.8	0.8	0.8	0.8	0.8	0.8	0.781	0.781	0.781	0.781	0.781	0.781	0.781	0.781	0.781	0.781	0.781	0.758	0.758
YKR061W	0.202	0.202	0.183	0.183	0.164	0.164	0.164	0.164	0.164	0.164	0.164	0.145	0.145	0.099	0.08	0.08	0.08	0.099	0.099	0.099	0.061	0.103	0.149	0.149	0.149	0.149	0.149	0.149	0.149	0.149	0.168	0.191	0.229	0.229	0.229	0.229	0.229	0.229	0.229	0.229	0.229	0.229	0.229	0.229	0.229	0.229	0.229	0.229	0.229
YML123C	0.683	0.683	0.683	0.683	0.683	0.683	0.683	0.683	0.683	0.683	0.683	0.683	0.702	0.702	0.702	0.702	0.702	0.702	0.702	0.702	0.702	0.702	0.702	0.683	0.683	0.706	0.706	0.706	0.706	0.706	0.706	0.706	0.706	0.706	0.706	0.706	0.687	0.687	0.687	0.687	0.687	0.687	0.63	0.63	0.63	0.63	0.63	0.63	0.63
YNL016W	0.038	0.038	0.038	0.038	0.038	0.038	0.038	0.038	0.019	0.019	0.019	0.019	0.019	0.019	0.019	0.019	0.019	0.019	0.019	0.019	0.019	0.019	0.019	0.019	0.019	0.019	0.019	0.019	0.019	0.019	0.019	0.019	0.019	0.019	0.019	0.019	0.019	0.019	0.019	0.019	0.019	0.019	0.019	0.019	0.019	0.019	0.019	0.019	0
YMR062C	0.023	0.023	0.023	0.023	0.023	0.023	0.023	0.023	0.023	0.023	0.023	0.023	0.023	0.042	0.042	0.042	0.042	0.042	0.042	0.042	0.065	0.065	0.065	0.065	0.065	0.065	0.065	0.065	0.065	0.065	0.065	0.065	0.088	0.13	0.149	0.168	0.168	0.168	0.187	0.187	0.29	0.29	0.29	0.29	0.29	0.29	0.29	0.29	0.29
YAL039C	0.24	0.24	0.24	0.24	0.221	0.221	0.221	0.221	0.221	0.221	0.221	0.221	0.221	0.221	0.263	0.263	0.286	0.309	0.309	0.309	0.328	0.351	0.351	0.351	0.351	0.351	0.351	0.351	0.351	0.351	0.351	0.351	0.351	0.374	0.374	0.374	0.374	0.374	0.374	0.374	0.374	0.374	0.374	0.374	0.374	0.374	0.374	0.374	0.374
YOL126C	2.934	2.934	2.934	2.934	2.934	2.896	2.896	2.896	2.854	2.854	2.854	2.831	2.812	2.77	2.77	2.709	2.709	2.709	2.652	2.61	2.591	2.591	2.53	2.488	2.442	2.442	2.377	2.377	2.354	2.354	2.11	1.976	1.938	1.9	1.9	1.9	1.9	1.9	1.839	1.839	1.839	1.503	1.343	1.118	1.076	1.034	1.034	1.034	1.034
YKL040C	0.118	0.118	0.118	0.118	0.118	0.118	0.137	0.156	0.156	0.156	0.156	0.156	0.156	0.156	0.156	0.156	0.156	0.156	0.156	0.156	0.194	0.194	0.194	0.232	0.232	0.232	0.232	0.232	0.232	0.232	0.232	0.232	0.251	0.251	0.251	0.251	0.251	0.251	0.251	0.251	0.251	0.251	0.251	0.251	0.251	0.251	0.251	0.251	0.27
YGL233W	0.244	0.244	0.244	0.244	0.244	0.244	0.267	0.267	0.286	0.286	0.225	0.347	0.347	0.347	0.347	0.347	0.347	0.366	0.366	0.385	0.385	0.385	0.385	0.404	0.404	0.404	0.404	0.442	0.442	0.442	0.442	0.442	0.442	0.465	0.465	0.465	0.465	0.465	0.442	0.442	0.442	0.442	0.442	0.461	0.461	0.461	0.461	0.461	0.461
YLR291C	0.275	0.275	0.275	0.214	0.214	0.214	0.214	0.214	0.191	0.172	0.107	0.21	0.21	0.21	0.21	0.286	0.286	0.286	0.286	0.309	0.309	0.309	0.309	0.309	0.309	0.309	0.309	0.328	0.347	0.347	0.347	0.408	0.389	0.389	0.389	0.389	0.389	0.389	0.389	0.431	0.549	0.549	0.587	0.587	0.61	0.61	0.648	0.648	0.648
YML048W	0.82	0.82	0.82	0.82	0.82	0.82	0.82	0.82	0.839	0.816	0.816	0.816	0.816	0.816	0.835	0.835	0.835	0.789	0.789	0.789	0.789	0.789	0.789	0.789	0.789	0.789	0.808	0.831	0.831	0.85	0.85	0.85	0.85	0.85	0.85	0.831	0.831	0.854	0.854	0.854	0.854	0.835	0.835	0.835	0.835	0.835	0.835	0.709	0.709
YMR266W	0.13	0.13	0.13	0.13	0.13	0.13	0.13	0.13	0.13	0.13	0.13	0.13	0.13	0.13	0.13	0.13	0.13	0.13	0.13	0.13	0.13	0.13	0.13	0.13	0.13	0.13	0.13	0.13	0.13	0.13	0.13	0.13	0.13	0.13	0.13	0.13	0.13	0.149	0.149	0.149	0.149	0.149	0.149	0.149	0.149	0.149	0.149	0.149	0.149
YLR427W	0.305	0.305	0.305	0.286	0.362	0.469	0.469	0.469	0.469	0.568	0.568	0.568	0.568	0.568	0.683	0.683	0.683	0.748	0.748	0.767	0.79	0.79	0.897	0.897	0.897	0.897	0.897	0.897	0.897	0.897	0.897	0.92	0.92	0.92	0.92	0.92	0.92	0.92	0.92	0.958	0.958	0.958	0.958	0.958	0.958	0.958	0.958	0.958	0.958
YFL029C	0.633	0.633	0.61	0.61	0.61	0.61	0.61	0.61	0.545	0.503	0.48	0.499	0.499	0.518	0.518	0.518	0.518	0.518	0.518	0.518	0.518	0.518	0.518	0.518	0.518	0.499	0.495	0.495	0.495	0.495	0.514	0.495	0.495	0.495	0.495	0.472	0.472	0.472	0.434	0.434	0.434	0.434	0.434	0.415	0.415	0.415	0.415	0.415	0.415
YKL130C	0.923	0.946	0.946	0.946	0.946	0.946	0.946	0.946	0.946	0.946	0.946	0.946	0.946	0.946	0.946	0.946	0.946	0.946	0.923	0.923	0.923	0.923	0.923	0.923	0.965	0.965	0.988	0.988	0.988	0.988	0.988	0.988	0.988	0.988	0.988	0.988	0.988	0.988	0.988	0.988	0.988	0.988	0.988	0.988	0.988	0.988	0.988	0.988	0.988
YDR062W	0.717	0.694	0.694	0.694	0.648	0.648	0.648	0.648	0.648	0.648	0.648	0.648	0.583	0.602	0.602	0.602	0.602	0.602	0.602	0.602	0.602	0.602	0.602	0.564	0.48	0.362	0.343	0.343	0.305	0.263	0.263	0.263	0.263	0.263	0.263	0.263	0.263	0.301	0.316	0.316	0.335	0.335	0.335	0.335	0.335	0.316	0.316	0.316	0.297
YPL063W	0.451	0.474	0.474	0.474	0.474	0.554	0.657	0.676	0.676	0.695	0.695	0.695	0.695	0.695	0.695	0.695	0.695	0.695	0.718	0.741	0.741	0.741	0.741	0.741	0.741	0.741	0.741	0.741	0.741	0.741	0.741	0.741	0.741	0.741	0.764	0.764	0.764	0.764	0.764	0.764	0.764	0.764	0.764	0.764	0.787	0.787	0.787	0.787	0.787
YPL115C	0.667	0.728	0.728	0.728	0.728	0.728	0.728	0.751	0.751	0.751	0.751	0.751	0.728	0.873	0.873	0.873	0.896	0.896	0.896	0.942	0.942	0.942	0.984	0.984	1.003	1.003	1.003	1.003	1.003	1.003	1.003	1.049	1.049	1.049	1.049	1.049	1.049	1.049	1.049	1.049	1.049	1.049	1.049	1.049	1.049	1.049	1.049	1.049	1.049
YDR155C	0.932	0.909	0.978	0.955	0.974	1.203	1.203	1.283	1.283	1.283	1.26	1.279	1.382	1.382	1.382	1.584	1.584	1.584	1.584	1.584	1.584	1.584	1.584	1.584	1.584	1.584	1.584	1.584	1.584	1.584	1.584	1.603	1.603	1.603	1.58	1.641	1.641	1.74	1.74	1.74	1.74	1.74	1.763	1.763	1.805	1.805	1.805	1.805	1.805
YDR469W	0.317	0.317	0.298	0.256	0.275	0.275	0.275	0.321	0.359	0.397	0.397	0.397	0.374	0.412	0.431	0.473	0.473	0.492	0.492	0.492	0.492	0.492	0.492	0.492	0.492	0.492	0.53	0.717	0.778	0.797	0.797	0.797	0.835	0.835	0.835	0.854	0.854	0.919	0.984	0.984	0.984	0.984	0.984	0.984	0.984	0.984	0.984	1.003	1.003
YDR245W	0.607	0.607	0.607	0.607	0.607	0.607	0.607	0.607	0.607	0.607	0.607	0.607	0.607	0.63	0.63	0.63	0.63	0.63	0.63	0.63	0.63	0.63	0.63	0.63	0.63	0.63	0.63	0.63	0.63	0.63	0.63	0.63	0.63	0.63	0.63	0.63	0.63	0.63	0.63	0.63	0.63	0.63	0.63	0.63	0.63	0.63	0.63	0.611	0.611
YLR443W	0.511	0.553	0.553	0.576	0.576	0.576	0.576	0.576	0.576	0.618	0.618	0.618	0.618	0.637	0.637	0.679	0.725	0.725	0.725	0.748	0.748	0.748	0.748	0.748	0.748	0.748	0.748	0.748	0.809	0.866	0.866	0.866	0.885	0.885	0.885	0.885	0.885	0.885	0.885	0.885	0.885	0.885	0.885	0.885	0.904	0.904	0.923	0.923	0.923
YGR234W	0.042	0.042	0.042	0.042	0.042	0.042	0.042	0.042	0.042	0.042	0.042	0.042	0.042	0.042	0.042	0.084	0.084	0.084	0.084	0.084	0.084	0.084	0.084	0.084	0.084	0.084	0.084	0.084	0.084	0.084	0.084	0.084	0.084	0.084	0.084	0.084	0.084	0.084	0.084	0.084	0.084	0.084	0.084	0.084	0.084	0.084	0.084	0.084	0.084
YDR362C	0.503	0.526	0.526	0.526	0.545	0.564	0.831	0.888	1.277	1.277	1.277	1.334	1.334	1.334	1.334	1.376	1.376	1.376	1.376	1.376	1.376	1.376	1.376	1.376	1.399	1.399	1.399	1.399	1.38	1.38	1.403	1.403	1.403	1.403	1.403	1.403	1.426	1.426	1.426	1.426	1.426	1.426	1.407	1.407	1.449	1.426	1.426	1.426	1.426
YNL161W	0.626	0.626	0.626	0.626	0.603	0.603	0.622	0.622	0.622	0.622	0.622	0.622	0.622	0.622	0.622	0.622	0.622	0.622	0.641	0.641	0.641	0.641	0.641	0.641	0.641	0.641	0.641	0.618	0.595	0.572	0.572	0.572	0.595	0.595	0.595	0.614	0.614	0.614	0.614	0.614	0.637	0.637	0.66	0.66	0.66	0.66	0.66	0.66	0.66
YLR017W	0.415	0.415	0.434	0.434	0.434	0.411	0.411	0.373	0.373	0.373	0.373	0.373	0.396	0.396	0.396	0.396	0.396	0.396	0.396	0.522	0.541	0.541	0.541	0.541	0.56	0.583	0.583	0.583	0.583	0.583	0.583	0.602	0.602	0.602	0.602	0.621	0.755	0.755	0.755	0.755	0.755	0.755	0.755	0.793	0.793	0.793	0.793	0.793	0.793
YGL203C	0.183	0.183	0.183	0.202	0.183	0.183	0.183	0.183	0.183	0.183	0.183	0.183	0.183	0.183	0.202	0.202	0.202	0.202	0.183	0.183	0.183	0.183	0.183	0.183	0.183	0.183	0.183	0.183	0.183	0.183	0.183	0.183	0.183	0.183	0.183	0.183	0.183	0.183	0.183	0.183	0.183	0.206	0.206	0.206	0.206	0.206	0.206	0.206	0.206
YDR115W	2.539	2.539	2.539	2.539	2.539	2.539	2.463	2.44	2.44	2.44	2.44	2.44	2.421	2.398	2.379	2.318	2.215	2.192	2.192	2.104	2.104	2.081	2.081	2.081	2.039	2.039	2.039	2.039	2.039	2.039	2.001	1.925	1.883	1.544	1.525	1.487	1.487	1.487	1.487	1.338	1.296	1.155	1.174	1.174	1.174	1.155	1.155	1.117	1.117
YDL113C	1.218	1.218	1.218	1.218	1.241	1.241	1.241	1.241	1.241	1.26	1.302	1.302	1.302	1.321	1.321	1.321	1.321	1.321	1.321	1.344	1.344	1.344	1.344	1.344	1.344	1.344	1.344	1.363	1.363	1.363	1.363	1.363	1.363	1.363	1.363	1.363	1.363	1.363	1.363	1.34	1.34	1.321	1.321	1.321	1.321	1.321	1.321	1.321	1.321
YPL085W	4.316	4.316	4.278	4.278	4.278	4.278	4.278	4.278	4.278	4.255	4.255	4.255	4.236	4.236	4.236	4.217	4.217	4.217	4.171	4.171	4.11	4.068	3.965	3.908	3.908	3.889	3.832	3.813	3.603	3.214	3.195	3.195	3.195	3.176	3.176	3.176	2.982	2.982	2.864	2.799	2.799	2.799	2.799	2.799	2.799	2.616	2.574	2.574	2.334
YJL053W	0.492	0.515	0.515	0.515	0.515	0.515	0.534	0.553	0.553	0.553	0.553	0.553	0.553	0.553	0.553	0.53	0.53	0.53	0.53	0.53	0.53	0.53	0.53	0.53	0.53	0.53	0.53	0.53	0.53	0.53	0.492	0.492	0.492	0.492	0.492	0.492	0.492	0.538	0.519	0.519	0.519	0.519	0.519	0.519	0.519	0.519	0.519	0.519	0.519
YGR068C	0.496	0.496	0.496	0.496	0.496	0.496	0.496	0.496	0.496	0.496	0.496	0.496	0.496	0.496	0.496	0.477	0.477	0.477	0.477	0.477	0.477	0.477	0.477	0.477	0.477	0.477	0.477	0.496	0.496	0.496	0.496	0.496	0.496	0.496	0.519	0.519	0.519	0.519	0.538	0.557	0.557	0.557	0.557	0.557	0.557	0.557	0.557	0.557	0.557
YGL119W	2.476	2.453	2.392	2.392	2.392	2.392	2.392	2.392	2.392	2.392	2.392	2.392	2.392	2.354	2.354	2.335	2.354	2.354	2.354	2.331	2.331	2.331	2.331	2.331	2.331	2.331	2.331	2.331	2.331	2.331	2.331	2.331	2.285	2.262	2.262	2.262	2.262	2.186	2.186	2.186	2.186	2.106	2.087	2.087	2.087	2.087	2.087	2.087	2.068
YKL004W	0.705	0.705	0.705	0.705	0.705	0.705	0.705	0.705	0.705	0.705	0.705	0.705	0.705	0.705	0.625	0.625	0.625	0.625	0.625	0.625	0.625	0.625	0.602	0.579	0.56	0.56	0.56	0.56	0.56	0.56	0.541	0.522	0.522	0.499	0.499	0.499	0.499	0.499	0.48	0.48	0.461	0.442	0.442	0.404	0.404	0.385	0.282	0.282	0.282
YMR198W	0.877	0.877	0.877	0.896	0.915	0.896	0.896	0.896	0.896	0.896	0.877	0.896	0.896	0.896	0.877	0.877	0.877	0.877	0.877	0.877	0.877	0.877	0.877	0.877	0.877	0.877	0.877	0.877	0.896	0.896	0.896	0.896	0.896	0.896	0.896	0.896	0.896	0.896	0.915	0.915	0.915	0.915	0.915	0.915	0.934	0.892	0.892	0.892	0.892
YGL246C	0.619	0.619	0.665	0.726	0.726	0.795	0.795	0.795	0.795	0.795	0.795	0.841	0.841	0.841	0.841	0.86	0.86	0.86	0.86	0.86	0.86	0.883	0.883	0.944	0.944	0.944	0.944	0.944	0.944	0.944	0.986	1.032	1.032	1.032	1.032	1.032	1.032	1.032	1.032	1.032	1.032	1.032	1.032	1.032	1.032	1.055	1.055	1.055	1.055
YML124C	0.248	0.248	0.248	0.248	0.248	0.248	0.248	0.248	0.267	0.313	0.313	0.313	0.313	0.313	0.313	0.37	0.37	0.37	0.37	0.37	0.37	0.37	0.37	0.37	0.37	0.389	0.389	0.389	0.389	0.389	0.389	0.389	0.389	0.389	0.389	0.389	0.389	0.389	0.389	0.389	0.389	0.389	0.389	0.389	0.389	0.389	0.389	0.389	0.389
YOL158C	0.717	0.717	0.717	0.736	0.736	0.698	0.675	0.694	0.713	0.77	0.846	0.846	0.892	1.003	1.003	1.003	1.003	1.003	1.003	1.003	1.003	1.003	1.003	1.003	1.003	1.026	1.026	1.026	1.026	1.026	1.026	1.026	1.026	1.026	1.026	1.026	1.026	1.026	1.026	1.026	1.026	1.026	1.026	1.026	1.026	1.026	1.026	1.026	1.026
YOR114W	0.545	0.591	0.591	0.637	0.637	0.637	0.637	0.66	0.683	0.683	0.664	0.664	0.725	0.725	0.725	0.725	0.706	0.729	0.729	0.729	0.729	0.729	0.729	0.729	0.748	0.748	0.748	0.748	0.748	0.748	0.748	0.748	0.748	0.748	0.748	0.748	0.748	0.748	0.771	0.771	0.771	0.771	0.794	0.794	0.794	0.794	0.775	0.775	0.775
YNL029C	1.16	1.16	1.137	1.114	1.114	1.114	1.095	1.076	1.076	1.072	1.072	1.072	1.072	1.072	1.072	1.072	1.072	1.072	1.03	1.03	1.03	0.866	0.866	0.801	0.778	0.755	0.755	0.652	0.587	0.568	0.549	0.53	0.53	0.553	0.553	0.553	0.553	0.534	0.534	0.534	0.534	0.534	0.534	0.534	0.534	0.534	0.511	0.511	0.511
YDR294C	0.229	0.252	0.252	0.309	0.309	0.309	0.347	0.347	0.347	0.347	0.347	0.347	0.347	0.347	0.347	0.347	0.347	0.347	0.347	0.347	0.347	0.328	0.328	0.328	0.328	0.366	0.408	0.408	0.408	0.408	0.427	0.446	0.469	0.469	0.469	0.469	0.492	0.492	0.492	0.492	0.492	0.492	0.492	0.492	0.492	0.492	0.492	0.492	0.492
YOL082W	0.042	0.042	0.042	0.042	0.023	0.023	0.023	0.023	0.023	0.023	0.023	0.023	0.023	0.023	0.023	0.023	0.023	0.023	0.023	0.023	0.023	0.023	0.023	0.023	0.023	0.023	0.023	0.023	0.023	0.023	0.023	0.023	0.023	0.023	0.023	0.023	0.023	0.023	0.023	0.023	0.023	0.023	0.023	0.023	0.023	0	0	0	0
YOL080C	0.584	0.584	0.584	0.584	0.584	0.584	0.584	0.607	0.607	0.607	0.607	0.607	0.622	0.645	0.664	0.664	0.664	0.683	0.683	0.706	0.706	0.706	0.706	0.706	0.706	0.706	0.725	0.725	0.725	0.725	0.725	0.725	0.725	0.725	0.725	0.725	0.725	0.725	0.725	0.725	0.748	0.748	0.771	0.771	0.771	0.771	0.771	0.771	0.771
YLR372W	0.267	0.267	0.267	0.267	0.286	0.286	0.286	0.286	0.263	0.255	0.236	0.236	0.236	0.236	0.236	0.236	0.236	0.236	0.236	0.179	0.141	0.141	0.141	0.122	0.141	0.141	0.164	0.164	0.164	0.164	0.164	0.164	0.164	0.164	0.164	0.164	0.164	0.187	0.145	0.145	0.145	0.145	0.145	0.145	0.145	0.145	0.145	0.145	0.168
YHR207C	0.462	0.462	0.462	0.462	0.462	0.527	0.527	0.527	0.527	0.527	0.527	0.527	0.527	0.527	0.55	0.569	0.569	0.569	0.569	0.569	0.569	0.569	0.588	0.607	0.607	0.607	0.607	0.607	0.607	0.607	0.607	0.607	0.63	0.63	0.63	0.63	0.653	0.653	0.653	0.653	0.653	0.653	0.676	0.695	0.695	0.718	0.718	0.737	0.737
YDR314C	0.458	0.458	0.412	0.412	0.412	0.412	0.412	0.412	0.412	0.412	0.412	0.412	0.298	0.298	0.298	0.298	0.298	0.298	0.298	0.279	0.279	0.279	0.279	0.279	0.279	0.279	0.279	0.279	0.279	0.256	0.256	0.233	0.21	0.168	0.187	0.187	0.187	0.164	0.145	0.145	0.206	0.206	0.206	0.206	0.206	0.206	0.206	0.206	0.206
YMR123W	0.359	0.359	0.359	0.359	0.378	0.397	0.435	0.496	0.496	0.515	0.515	0.515	0.515	0.515	0.515	0.515	0.515	0.515	0.515	0.515	0.515	0.515	0.515	0.515	0.515	0.538	0.557	0.557	0.557	0.557	0.557	0.557	0.557	0.557	0.557	0.557	0.557	0.576	0.576	0.576	0.576	0.576	0.576	0.576	0.576	0.576	0.576	0.576	0.576
YER124C	0.981	0.962	0.939	0.939	0.939	0.92	0.92	0.92	0.897	0.794	0.729	0.729	0.706	0.706	0.706	0.687	0.687	0.687	0.687	0.687	0.626	0.584	0.584	0.584	0.584	0.584	0.561	0.561	0.561	0.538	0.538	0.538	0.401	0.321	0.275	0.233	0.21	0.21	0.164	0.164	0.164	0.126	0.126	0.126	0.126	0.107	0.084	0.084	0.084
YBR158W	0.038	0.038	0.038	0.038	0.019	0	0	0	0	0	0	0	0	0	0	0	0	0	0	0	0	0	0	0	0	0	0	0	0	0	0	0	0	0	0	0	0	0	0	0	0	0	0	0	0	0	0	0	0
YOL114C	0.568	0.568	0.568	0.568	0.568	0.568	0.568	0.568	0.568	0.629	0.686	0.686	0.686	0.686	0.686	0.667	0.648	0.648	0.648	0.648	0.648	0.648	0.648	0.648	0.648	0.648	0.648	0.648	0.648	0.648	0.606	0.606	0.606	0.545	0.564	0.564	0.583	0.583	0.602	0.602	0.621	0.686	0.812	0.831	0.831	0.831	0.831	0.85	0.85
YER012W	0.423	0.423	0.423	0.385	0.385	0.427	0.45	0.45	0.45	0.45	0.45	0.45	0.45	0.488	0.534	0.534	0.534	0.614	0.614	0.614	0.614	0.599	0.599	0.599	0.599	0.599	0.599	0.599	0.599	0.599	0.599	0.599	0.599	0.599	0.599	0.599	0.599	0.599	0.599	0.599	0.58	0.561	0.561	0.561	0.561	0.561	0.58	0.58	0.58
YGR006W	0.324	0.324	0.324	0.324	0.347	0.347	0.347	0.366	0.366	0.366	0.366	0.366	0.366	0.366	0.366	0.366	0.366	0.366	0.366	0.366	0.366	0.366	0.385	0.385	0.385	0.385	0.385	0.385	0.385	0.385	0.385	0.385	0.385	0.385	0.385	0.385	0.385	0.385	0.385	0.385	0.385	0.385	0.385	0.385	0.385	0.385	0.385	0.385	0.385
YKL038W	0.53	0.53	0.53	0.53	0.53	0.53	0.53	0.53	0.53	0.53	0.53	0.53	0.53	0.507	0.545	0.545	0.545	0.545	0.545	0.545	0.522	0.503	0.541	0.564	0.564	0.564	0.564	0.56	0.56	0.56	0.56	0.56	0.56	0.56	0.541	0.564	0.602	0.602	0.625	0.625	0.625	0.625	0.625	0.625	0.625	0.625	0.625	0.625	0.625
YDR147W	0.176	0.176	0.176	0.176	0.176	0.176	0.176	0.176	0.176	0.176	0.176	0.176	0.176	0.176	0.176	0.176	0.176	0.157	0.157	0.157	0.176	0.176	0.176	0.195	0.172	0.172	0.172	0.172	0.172	0.172	0.172	0.172	0.172	0.172	0.172	0.172	0.191	0.191	0.191	0.191	0.191	0.214	0.214	0.214	0.214	0.214	0.214	0.214	0.214
YCR026C	0.404	0.404	0.404	0.404	0.404	0.423	0.423	0.423	0.423	0.423	0.423	0.423	0.423	0.423	0.446	0.446	0.446	0.534	0.511	0.511	0.511	0.511	0.534	0.534	0.534	0.534	0.534	0.534	0.534	0.515	0.515	0.515	0.515	0.515	0.534	0.534	0.534	0.534	0.557	0.557	0.58	0.58	0.58	0.58	0.58	0.58	0.58	0.58	0.557
YIL151C	0.772	0.772	0.795	0.795	0.814	0.814	0.814	0.814	0.814	0.814	0.814	0.814	0.791	0.787	0.825	0.825	0.825	0.825	0.825	0.825	0.825	0.825	0.825	0.825	0.825	0.825	0.848	0.848	0.848	0.848	0.848	0.848	0.848	0.848	0.848	0.848	0.848	0.848	0.848	0.848	0.848	0.867	0.867	0.867	0.867	0.867	0.89	0.89	0.909
YPL196W	0.675	0.675	0.656	0.656	0.656	0.656	0.656	0.656	0.656	0.656	0.679	0.679	0.702	0.702	0.702	0.683	0.683	0.683	0.679	0.679	0.721	0.721	0.698	0.698	0.698	0.698	0.675	0.675	0.675	0.675	0.637	0.637	0.637	0.595	0.614	0.595	0.591	0.572	0.572	0.572	0.572	0.572	0.572	0.572	0.572	0.568	0.549	0.526	0.549
YOL151W	0.282	0.282	0.282	0.282	0.282	0.282	0.282	0.282	0.282	0.282	0.282	0.282	0.282	0.282	0.282	0.282	0.282	0.282	0.282	0.282	0.282	0.282	0.282	0.282	0.282	0.282	0.282	0.282	0.282	0.282	0.282	0.305	0.305	0.305	0.305	0.305	0.305	0.305	0.305	0.305	0.305	0.305	0.305	0.305	0.244	0.244	0.244	0.225	0.225
YIL111W	0.458	0.458	0.458	0.458	0.458	0.458	0.458	0.439	0.439	0.439	0.439	0.439	0.439	0.439	0.439	0.439	0.439	0.439	0.439	0.439	0.439	0.439	0.42	0.42	0.42	0.439	0.42	0.393	0.393	0.393	0.393	0.393	0.374	0.374	0.374	0.374	0.374	0.374	0.355	0.374	0.374	0.374	0.393	0.393	0.393	0.393	0.393	0.393	0.393
YOR336W	0.164	0.164	0.164	0.164	0.164	0.164	0.061	0.042	0.042	0.042	0.042	0.042	0.042	0.042	0.042	0.042	0.042	0.042	0.042	0.042	0.042	0.042	0.042	0.042	0.019	0.019	0.019	0.019	0.019	0.019	0.019	0.019	0.019	0.019	0	0	0	0	0	0	0	0	0	0	0	0	0	0	0
YNL107W	0.549	0.549	0.568	0.568	0.568	0.568	0.587	0.587	0.587	0.625	0.625	0.625	0.625	0.648	0.648	0.648	0.625	0.663	0.663	0.663	0.701	0.701	0.724	0.724	0.724	0.724	0.724	0.743	0.743	0.743	0.743	0.743	0.743	0.743	0.766	0.766	0.766	0.766	0.766	0.766	0.766	0.766	0.747	0.747	0.747	0.747	0.747	0.747	0.747
YGR280C	0.393	0.393	0.393	0.393	0.393	0.393	0.393	0.393	0.393	0.393	0.393	0.393	0.393	0.393	0.393	0.393	0.393	0.393	0.393	0.393	0.393	0.393	0.374	0.351	0.351	0.351	0.332	0.309	0.309	0.309	0.309	0.309	0.309	0.309	0.309	0.29	0.29	0.29	0.29	0.29	0.29	0.29	0.29	0.29	0.267	0.267	0.267	0.267	0.267
YPR029C	0.08	0.08	0.118	0.118	0.16	0.16	0.183	0.183	0.183	0.183	0.183	0.206	0.225	0.225	0.225	0.225	0.225	0.244	0.244	0.244	0.267	0.328	0.328	0.347	0.347	0.347	0.347	0.366	0.366	0.366	0.366	0.366	0.366	0.366	0.366	0.366	0.366	0.366	0.366	0.366	0.366	0.366	0.366	0.366	0.385	0.408	0.408	0.408	0.408
YCR037C	0.057	0.057	0.057	0.057	0.057	0.057	0.057	0.057	0.057	0.057	0.057	0.057	0.057	0.057	0.057	0.057	0.057	0.057	0.057	0.057	0.057	0.057	0.057	0.057	0.057	0.057	0.057	0.057	0.057	0.099	0.099	0.099	0.099	0.099	0.099	0.16	0.16	0.16	0.16	0.179	0.282	0.282	0.282	0.305	0.324	0.324	0.324	0.324	0.305
YPL236C	2.464	2.464	2.487	2.525	2.544	2.586	2.666	2.712	2.754	2.754	2.754	2.754	2.754	2.754	2.773	2.773	2.83	2.83	2.83	2.811	2.811	2.811	2.811	2.811	2.811	2.811	2.811	2.811	2.811	2.811	2.811	2.811	2.811	2.811	2.811	2.811	2.811	2.811	2.811	2.792	2.792	2.815	2.796	2.773	2.773	2.773	2.75	2.727	2.727
YGL227W	0.332	0.37	0.416	0.458	0.458	0.439	0.439	0.439	0.439	0.439	0.439	0.439	0.439	0.439	0.439	0.374	0.374	0.397	0.435	0.435	0.511	0.511	0.511	0.534	0.557	0.557	0.557	0.557	0.557	0.557	0.557	0.595	0.595	0.652	0.709	0.812	0.812	0.812	0.812	0.831	0.854	0.854	0.854	0.854	0.854	0.854	0.854	0.854	0.873
YLR115W	0.156	0.156	0.156	0.194	0.255	0.255	0.255	0.255	0.301	0.381	0.381	0.404	0.423	0.461	0.461	0.461	0.461	0.461	0.461	0.461	0.499	0.499	0.518	0.518	0.518	0.518	0.518	0.518	0.518	0.518	0.541	0.541	0.541	0.541	0.541	0.541	0.541	0.541	0.56	0.56	0.602	0.602	0.621	0.686	0.686	0.686	0.686	0.686	0.686
YGR266W	0.526	0.526	0.526	0.526	0.526	0.526	0.526	0.526	0.526	0.526	0.526	0.526	0.526	0.526	0.526	0.526	0.526	0.526	0.526	0.526	0.526	0.526	0.526	0.545	0.545	0.545	0.545	0.545	0.545	0.545	0.526	0.526	0.526	0.526	0.526	0.526	0.526	0.526	0.507	0.53	0.53	0.53	0.53	0.53	0.53	0.473	0.416	0.393	0.351
YDR063W	0.412	0.412	0.412	0.412	0.412	0.431	0.431	0.404	0.404	0.404	0.381	0.427	0.427	0.427	0.465	0.465	0.465	0.465	0.465	0.484	0.484	0.484	0.484	0.484	0.484	0.484	0.484	0.507	0.507	0.507	0.507	0.507	0.526	0.526	0.549	0.572	0.572	0.572	0.572	0.572	0.572	0.572	0.591	0.591	0.591	0.591	0.614	0.633	0.614
YKR092C	0.172	0.172	0.172	0.172	0.172	0.172	0.172	0.172	0.172	0.172	0.149	0.149	0.149	0.149	0.149	0.149	0.149	0.149	0.13	0.13	0.13	0.13	0.13	0.111	0.042	0.042	0.023	0.023	0.023	0.023	0.023	0.023	0.023	0.042	0.042	0.042	0.042	0.042	0.042	0.042	0.042	0.042	0.042	0.042	0.042	0.042	0.042	0.065	0.065
YCR089W	0.454	0.454	0.412	0.412	0.37	0.37	0.37	0.37	0.37	0.305	0.286	0.286	0.286	0.286	0.286	0.305	0.305	0.324	0.324	0.324	0.324	0.324	0.324	0.286	0.263	0.244	0.263	0.263	0.263	0.263	0.301	0.347	0.347	0.347	0.347	0.347	0.347	0.347	0.347	0.347	0.347	0.347	0.347	0.389	0.389	0.389	0.389	0.412	0.492
YDR186C	0.524	0.524	0.524	0.459	0.413	0.413	0.413	0.413	0.413	0.413	0.413	0.413	0.39	0.367	0.367	0.367	0.367	0.367	0.386	0.386	0.386	0.386	0.386	0.386	0.386	0.386	0.386	0.386	0.386	0.409	0.409	0.409	0.409	0.409	0.409	0.409	0.409	0.409	0.409	0.409	0.409	0.409	0.409	0.409	0.409	0.409	0.409	0.409	0.409
YER180C-A	0.08	0.061	0.061	0.099	0.099	0.099	0.099	0.099	0.099	0.099	0.099	0.099	0.137	0.198	0.236	0.236	0.236	0.236	0.236	0.236	0.274	0.274	0.274	0.274	0.293	0.453	0.491	0.51	0.51	0.51	0.533	0.556	0.556	0.556	0.556	0.56	0.56	0.583	0.583	0.56	0.56	0.56	0.56	0.625	0.625	0.644	0.644	0.644	0.644
YML100W	0.381	0.381	0.381	0.465	0.465	0.507	0.507	0.507	0.503	0.503	0.503	0.587	0.587	0.545	0.545	0.606	0.606	0.606	0.606	0.606	0.606	0.606	0.606	0.606	0.625	0.625	0.625	0.625	0.625	0.625	0.644	0.644	0.644	0.625	0.644	0.644	0.644	0.644	0.644	0.644	0.755	0.797	0.797	0.843	0.843	0.843	0.843	0.843	0.847
YNR004W	0.698	0.717	0.717	0.694	0.69	0.69	0.69	0.69	0.69	0.709	0.686	0.686	0.686	0.686	0.686	0.686	0.686	0.686	0.686	0.686	0.686	0.686	0.686	0.686	0.709	0.747	0.728	0.728	0.728	0.728	0.728	0.728	0.728	0.728	0.728	0.728	0.728	0.728	0.728	0.709	0.709	0.709	0.732	0.732	0.732	0.755	0.774	0.774	0.774
YKL079W	0.5	0.565	0.565	0.565	0.565	0.584	0.584	0.584	0.584	0.584	0.584	0.584	0.584	0.584	0.641	0.641	0.641	0.641	0.641	0.66	0.66	0.66	0.66	0.66	0.66	0.683	0.683	0.683	0.683	0.683	0.683	0.683	0.683	0.702	0.702	0.725	0.725	0.725	0.725	0.725	0.702	0.702	0.702	0.702	0.702	0.702	0.702	0.702	0.702
YLR283W	0	0	0	0	0	0	0	0	0	0	0	0	0	0	0	0	0	0	0	0.023	0.023	0.023	0.023	0.023	0.023	0.023	0.023	0.023	0.023	0.023	0.023	0.023	0.023	0.023	0.023	0.023	0.023	0.023	0.023	0.023	0.042	0.107	0.107	0.107	0.13	0.13	0.13	0.149	0.172
YPR036W	0.24	0.24	0.24	0.24	0.24	0.24	0.24	0.24	0.24	0.24	0.24	0.221	0.221	0.221	0.221	0.221	0.221	0.221	0.221	0.198	0.198	0.198	0.198	0.198	0.198	0.198	0.179	0.179	0.179	0.179	0.16	0.16	0.137	0.137	0.137	0.137	0.137	0.137	0.137	0.137	0.137	0.137	0.137	0.137	0.099	0.099	0.061	0.061	0.061
YGL198W	0.942	0.942	0.942	0.942	0.942	0.942	0.942	0.942	0.942	0.923	0.923	0.923	0.946	0.946	0.946	0.946	0.946	0.908	0.908	0.885	0.885	0.862	0.885	0.885	0.885	0.885	0.885	0.885	0.885	0.885	0.885	0.885	0.843	0.843	0.843	0.824	0.824	0.824	0.824	0.824	0.912	0.912	0.912	0.912	0.95	0.95	0.95	0.95	0.95
YBR077C	0.141	0.122	0.122	0.122	0.122	0.122	0.122	0.122	0.122	0.122	0.122	0.122	0.122	0.122	0.122	0.122	0.122	0.122	0.122	0.122	0.122	0.122	0.122	0.122	0.122	0.122	0.122	0.122	0.122	0.084	0.084	0.061	0.061	0.061	0.061	0.061	0.061	0.042	0.042	0.061	0.061	0.061	0.061	0.061	0.061	0.061	0.061	0.061	0.061
YDR005C	0.587	0.568	0.568	0.526	0.526	0.526	0.526	0.526	0.526	0.526	0.526	0.526	0.526	0.526	0.526	0.526	0.526	0.526	0.526	0.526	0.526	0.526	0.526	0.526	0.526	0.526	0.526	0.503	0.503	0.503	0.503	0.503	0.503	0.503	0.526	0.526	0.526	0.503	0.503	0.484	0.484	0.484	0.484	0.465	0.465	0.465	0.465	0.465	0.465
YOR330C	1.026	1.026	1.026	1.026	1.026	1.026	1.045	1.045	1.045	1.045	1.068	1.068	1.068	1.068	1.068	1.068	1.068	1.068	1.068	1.068	1.068	1.068	1.068	1.068	1.068	1.068	1.068	1.049	1.049	1.049	1.049	1.049	1.049	1.049	1.049	1.049	1.049	1.049	1.049	1.03	1.03	1.03	1.03	1.03	1.007	0.984	1.003	0.984	0.984
YPR163C	0.634	0.634	0.634	0.634	0.634	0.657	0.676	0.676	0.676	0.756	0.756	0.756	0.756	0.756	0.756	0.756	0.756	0.756	0.775	0.817	0.817	0.817	0.817	0.817	0.817	0.817	0.817	0.817	0.817	0.817	0.817	0.817	0.817	0.817	0.817	0.817	0.817	0.817	0.817	0.817	0.817	0.817	0.817	0.817	0.817	0.836	0.836	0.836	0.836
YDR479C	0.545	0.545	0.545	0.545	0.545	0.545	0.545	0.545	0.545	0.545	0.545	0.545	0.545	0.545	0.545	0.545	0.545	0.545	0.545	0.545	0.545	0.545	0.545	0.545	0.545	0.568	0.568	0.568	0.568	0.568	0.568	0.568	0.568	0.568	0.568	0.568	0.568	0.568	0.549	0.549	0.549	0.549	0.549	0.549	0.549	0.53	0.53	0.53	0.511
YPL177C	0.019	0.019	0.019	0.019	0.019	0.019	0.019	0.019	0.019	0.019	0.019	0.019	0.019	0.019	0.019	0.019	0.019	0.019	0.019	0.019	0.019	0.019	0.019	0.019	0.019	0.019	0.019	0.019	0.019	0.019	0.019	0.019	0.019	0.019	0.019	0.019	0.019	0.019	0.019	0.019	0.019	0.019	0.019	0.019	0.019	0.019	0.019	0.019	0.019
YKL149C	0.488	0.488	0.488	0.366	0.343	0.343	0.343	0.366	0.389	0.431	0.469	0.488	0.488	0.488	0.507	0.549	0.549	0.549	0.549	0.549	0.572	0.591	0.61	0.629	0.629	0.629	0.629	0.629	0.629	0.629	0.629	0.652	0.652	0.652	0.652	0.652	0.652	0.652	0.652	0.652	0.652	0.652	0.694	0.736	0.736	0.736	0.736	0.736	0.755
YJR101W	0.339	0.32	0.339	0.484	0.648	0.69	0.709	0.709	0.709	0.732	0.751	0.812	0.812	0.812	0.812	0.812	0.873	0.873	0.911	0.911	0.911	0.911	0.911	0.911	0.911	0.934	0.934	0.934	0.934	0.934	0.953	0.991	1.033	1.071	1.071	1.071	1.071	1.071	1.071	1.071	1.071	1.09	1.113	1.113	1.113	1.113	1.113	1.136	1.136
YDR461W	0.45	0.45	0.45	0.45	0.45	0.45	0.45	0.45	0.45	0.45	0.45	0.45	0.446	0.446	0.446	0.446	0.446	0.446	0.446	0.446	0.381	0.4	0.381	0.381	0.381	0.381	0.381	0.381	0.381	0.381	0.404	0.404	0.404	0.404	0.404	0.404	0.385	0.385	0.385	0.385	0.366	0.385	0.366	0.366	0.366	0.366	0.366	0.366	0.366
YOR085W	0.584	0.584	0.584	0.584	0.584	0.584	0.584	0.584	0.603	0.603	0.603	0.603	0.603	0.603	0.603	0.626	0.626	0.626	0.626	0.626	0.626	0.626	0.626	0.626	0.626	0.626	0.626	0.626	0.626	0.626	0.626	0.626	0.603	0.603	0.603	0.603	0.603	0.603	0.603	0.603	0.603	0.603	0.603	0.603	0.603	0.603	0.603	0.603	0.603
YPR113W	1.197	1.197	1.197	1.197	1.197	1.197	1.197	1.197	1.197	1.197	1.197	1.197	1.117	1.117	1.117	1.117	1.094	1.094	0.995	0.972	0.972	0.972	0.972	0.972	0.953	0.953	0.953	0.976	0.976	0.976	0.976	0.976	0.953	0.953	0.934	0.915	0.892	0.743	0.743	0.743	0.743	0.743	0.743	0.743	0.743	0.743	0.705	0.705	0.686
YOR377W	0.29	0.309	0.332	0.37	0.37	0.37	0.389	0.389	0.389	0.389	0.389	0.389	0.389	0.389	0.389	0.389	0.389	0.389	0.389	0.385	0.385	0.362	0.362	0.4	0.4	0.4	0.423	0.423	0.423	0.423	0.423	0.423	0.423	0.423	0.423	0.423	0.423	0.423	0.423	0.423	0.423	0.423	0.423	0.423	0.423	0.404	0.385	0.385	0.404
YMR078C	0.896	0.896	0.896	0.896	0.896	0.896	0.896	0.896	0.896	0.896	0.896	0.896	0.896	0.896	0.896	0.896	0.896	0.896	0.896	0.896	0.896	0.896	0.896	0.896	0.896	0.896	0.896	0.896	0.896	0.915	0.915	0.915	0.915	0.915	0.915	0.915	0.915	0.896	0.85	0.831	0.831	0.831	0.831	0.831	0.808	0.808	0.808	0.808	0.808
YKL193C	0.771	0.771	0.752	0.752	0.729	0.729	0.729	0.71	0.71	0.71	0.71	0.71	0.71	0.71	0.668	0.668	0.668	0.668	0.668	0.668	0.668	0.668	0.668	0.668	0.668	0.668	0.668	0.672	0.653	0.653	0.653	0.653	0.55	0.55	0.55	0.55	0.55	0.55	0.55	0.592	0.611	0.611	0.611	0.611	0.611	0.607	0.607	0.607	0.607
YPR131C	0.416	0.416	0.416	0.416	0.416	0.416	0.416	0.393	0.393	0.393	0.393	0.393	0.393	0.393	0.393	0.393	0.393	0.393	0.435	0.435	0.435	0.435	0.435	0.435	0.435	0.435	0.435	0.435	0.435	0.435	0.435	0.435	0.435	0.435	0.435	0.435	0.435	0.435	0.416	0.416	0.416	0.416	0.416	0.416	0.397	0.397	0.397	0.397	0.374
YOR209C	2.513	2.494	2.475	2.452	2.41	2.41	2.086	2.025	1.945	1.926	1.903	1.903	1.903	1.88	1.88	1.88	1.88	1.88	1.88	1.88	1.842	1.727	1.689	1.689	1.689	1.689	1.689	1.689	1.689	1.651	1.556	1.449	1.43	1.43	1.43	1.411	1.388	1.388	1.304	1.285	1.285	1.266	1.266	1.224	1.224	1.148	1.083	1.083	1.022
YLR133W	0.813	0.832	0.832	0.832	0.832	0.832	0.832	0.813	0.832	0.855	0.874	0.874	0.874	0.874	0.874	0.874	0.874	0.874	0.897	0.916	0.935	1.019	1.019	1.019	1.019	1.122	1.141	1.164	1.164	1.164	1.164	1.164	1.164	1.164	1.164	1.164	1.164	1.164	1.164	1.164	1.164	1.164	1.164	1.183	1.202	1.202	1.202	1.202	1.221
YOR223W	0.481	0.481	0.481	0.481	0.481	0.481	0.481	0.481	0.481	0.481	0.481	0.481	0.481	0.481	0.481	0.481	0.481	0.481	0.504	0.504	0.504	0.504	0.523	0.523	0.523	0.523	0.523	0.523	0.523	0.523	0.523	0.523	0.523	0.523	0.523	0.523	0.523	0.523	0.523	0.523	0.523	0.523	0.523	0.523	0.523	0.523	0.523	0.523	0.523
YPR074C	0.042	0.042	0.042	0.042	0.042	0.019	0.019	0.019	0.019	0.019	0.019	0.038	0.057	0.095	0.137	0.137	0.137	0.202	0.202	0.202	0.202	0.202	0.225	0.225	0.225	0.225	0.244	0.286	0.286	0.328	0.347	0.389	0.389	0.389	0.389	0.389	0.389	0.412	0.431	0.473	0.473	0.473	0.492	0.492	0.492	0.492	0.492	0.492	0.492
YDL080C	0.45	0.45	0.45	0.45	0.45	0.45	0.389	0.389	0.366	0.366	0.366	0.366	0.366	0.366	0.366	0.366	0.366	0.366	0.347	0.385	0.427	0.469	0.488	0.511	0.576	0.576	0.576	0.576	0.576	0.599	0.599	0.599	0.618	0.618	0.618	0.618	0.618	0.618	0.618	0.618	0.618	0.618	0.618	0.664	0.664	0.683	0.683	0.683	0.706
YLR015W	0.606	0.606	0.606	0.606	0.606	0.606	0.606	0.606	0.606	0.606	0.587	0.625	0.625	0.759	0.759	0.759	0.759	0.759	0.74	0.759	0.866	0.866	0.866	0.866	0.866	0.866	0.969	0.969	0.969	0.992	0.992	1.011	1.011	1.011	1.011	1.011	1.011	1.011	1.03	1.049	1.03	1.03	1.03	1.007	1.007	1.007	1.007	1.007	1.007
YBR231C	0.626	0.626	0.626	0.626	0.645	0.645	0.668	0.668	0.668	0.668	0.668	0.668	0.687	0.706	0.706	0.706	0.706	0.706	0.771	0.771	0.771	0.771	0.771	0.771	0.771	0.771	0.771	0.771	0.771	0.771	0.771	0.817	0.817	0.817	0.817	0.817	0.817	0.817	0.817	0.817	0.817	0.817	0.817	0.817	0.817	0.817	0.817	0.84	0.84
YDR443C	1.026	1.026	1.026	1.026	1.026	1.049	1.026	1.045	1.064	1.064	1.087	1.087	1.087	1.087	1.087	1.087	1.106	1.125	1.125	1.125	1.125	1.125	1.125	1.148	1.148	1.148	1.148	1.148	1.148	1.148	1.148	1.171	1.171	1.171	1.171	1.171	1.129	1.129	1.129	1.129	1.129	1.129	1.129	1.129	1.129	1.129	1.129	1.129	1.129
YJL029C	0.653	0.653	0.63	0.63	0.63	0.63	0.63	0.63	0.611	0.634	0.634	0.634	0.634	0.653	0.653	0.653	0.653	0.653	0.634	0.634	0.634	0.634	0.634	0.634	0.615	0.577	0.554	0.554	0.615	0.615	0.615	0.615	0.634	0.565	0.588	0.565	0.565	0.565	0.565	0.565	0.565	0.565	0.561	0.561	0.538	0.542	0.542	0.542	0.542
YMR190C	0.507	0.53	0.53	0.53	0.53	0.549	0.568	0.568	0.587	0.587	0.587	0.587	0.587	0.587	0.587	0.587	0.587	0.587	0.587	0.587	0.587	0.587	0.606	0.606	0.606	0.606	0.606	0.606	0.606	0.606	0.606	0.606	0.606	0.625	0.606	0.606	0.606	0.606	0.606	0.606	0.606	0.606	0.606	0.606	0.606	0.606	0.606	0.606	0.606
YLR419W	0.717	0.717	0.717	0.717	0.717	0.74	0.74	0.74	0.74	0.759	0.759	0.759	0.759	0.759	0.759	0.759	0.759	0.759	0.759	0.801	0.801	0.82	0.82	0.82	0.82	0.82	0.82	0.82	0.82	0.82	0.839	0.839	0.839	0.839	0.839	0.839	0.839	0.839	0.877	0.877	0.877	0.877	0.877	0.896	0.896	0.896	0.896	0.896	0.896
YKR057W	0.286	0.286	0.286	0.286	0.229	0.229	0.21	0.21	0.21	0.21	0.21	0.21	0.21	0.21	0.21	0.191	0.168	0.168	0.145	0.145	0.145	0.145	0.145	0.145	0.145	0.145	0.145	0.126	0.126	0.126	0.126	0.088	0.069	0.046	0.023	0.023	0.065	0.065	0.084	0.084	0.084	0.107	0.145	0.145	0.145	0.145	0.145	0.21	0.29
YGR048W	0.611	0.611	0.611	0.569	0.569	0.569	0.569	0.569	0.569	0.569	0.55	0.531	0.531	0.531	0.428	0.428	0.428	0.428	0.405	0.405	0.405	0.386	0.386	0.34	0.34	0.256	0.233	0.233	0.233	0.233	0.21	0.21	0.191	0.191	0.191	0.191	0.191	0.191	0.103	0.122	0.122	0.145	0.145	0.164	0.164	0.183	0.164	0.164	0.164
YNL055C	0.145	0.145	0.145	0.122	0.122	0.122	0.145	0.168	0.168	0.168	0.168	0.168	0.168	0.168	0.168	0.145	0.145	0.145	0.145	0.126	0.126	0.126	0.126	0.126	0.126	0.126	0.126	0.126	0.126	0.149	0.149	0.149	0.149	0.149	0.13	0.13	0.107	0.107	0.107	0.107	0.107	0.107	0.126	0.126	0.126	0.149	0.172	0.195	0.195
YGL047W	0.484	0.507	0.507	0.507	0.507	0.507	0.507	0.526	0.545	0.602	0.602	0.602	0.602	0.64	0.617	0.617	0.636	0.655	0.655	0.655	0.655	0.655	0.655	0.655	0.655	0.655	0.674	0.697	0.743	0.762	0.762	0.762	0.781	0.781	0.781	0.781	0.781	0.781	0.781	0.781	0.804	0.804	0.884	0.945	0.945	0.964	1.002	1.002	1.002
YJL041W	1.317	1.336	1.382	1.401	1.401	1.401	1.401	1.401	1.401	1.401	1.401	1.401	1.401	1.401	1.42	1.42	1.439	1.462	1.462	1.462	1.462	1.462	1.462	1.439	1.458	1.458	1.458	1.458	1.458	1.458	1.435	1.454	1.473	1.473	1.473	1.473	1.473	1.473	1.473	1.473	1.473	1.492	1.492	1.492	1.492	1.492	1.492	1.492	1.492
YNL257C	0.21	0.21	0.252	0.347	0.347	0.347	0.347	0.347	0.347	0.347	0.385	0.408	0.408	0.427	0.427	0.446	0.446	0.446	0.522	0.522	0.522	0.545	0.545	0.545	0.545	0.545	0.587	0.587	0.587	0.587	0.587	0.587	0.587	0.587	0.587	0.587	0.587	0.587	0.606	0.606	0.606	0.625	0.625	0.625	0.625	0.625	0.644	0.644	0.644
YOR036W	0.637	0.637	0.637	0.637	0.637	0.637	0.637	0.637	0.637	0.618	0.618	0.656	0.656	0.656	0.675	0.675	0.675	0.675	0.675	0.675	0.675	0.652	0.652	0.652	0.652	0.652	0.652	0.652	0.652	0.652	0.652	0.652	0.652	0.633	0.633	0.633	0.633	0.591	0.591	0.591	0.591	0.591	0.591	0.591	0.53	0.53	0.53	0.53	0.53
YBR297W	0.344	0.344	0.344	0.367	0.367	0.409	0.409	0.432	0.432	0.432	0.432	0.409	0.409	0.409	0.409	0.409	0.409	0.409	0.409	0.432	0.432	0.432	0.432	0.455	0.455	0.474	0.474	0.474	0.474	0.474	0.474	0.474	0.474	0.474	0.474	0.474	0.474	0.497	0.497	0.497	0.497	0.497	0.497	0.497	0.497	0.497	0.497	0.497	0.497
YDR298C	0.019	0.019	0.019	0.099	0.221	0.221	0.221	0.221	0.221	0.24	0.24	0.24	0.259	0.278	0.412	0.412	0.412	0.431	0.431	0.431	0.496	0.496	0.496	0.496	0.496	0.496	0.496	0.496	0.496	0.496	0.496	0.572	0.637	0.637	0.656	0.656	0.656	0.702	0.702	0.702	0.702	0.702	0.725	0.744	0.744	0.744	0.744	0.744	0.767
YLR383W	2.327	2.327	2.327	2.35	2.35	2.388	2.407	2.407	2.407	2.384	2.384	2.384	2.384	2.453	2.453	2.453	2.453	2.453	2.453	2.453	2.453	2.472	2.472	2.472	2.537	2.537	2.537	2.537	2.537	2.537	2.556	2.556	2.556	2.556	2.556	2.556	2.556	2.556	2.556	2.556	2.537	2.537	2.537	2.537	2.537	2.537	2.621	2.621	2.644
YKR002W	0.703	0.703	0.703	0.703	0.703	0.703	0.703	0.703	0.703	0.703	0.703	0.703	0.703	0.703	0.726	0.745	0.745	0.745	0.745	0.745	0.745	0.745	0.745	0.745	0.745	0.745	0.745	0.745	0.745	0.745	0.745	0.745	0.745	0.764	0.787	0.787	0.787	0.787	0.787	0.787	0.787	0.787	0.787	0.787	0.787	0.787	0.787	0.787	0.787
YML091C	0.439	0.439	0.439	0.439	0.439	0.439	0.439	0.439	0.439	0.439	0.439	0.439	0.416	0.416	0.416	0.416	0.393	0.393	0.393	0.393	0.393	0.393	0.393	0.393	0.37	0.37	0.37	0.37	0.37	0.37	0.37	0.37	0.37	0.37	0.37	0.37	0.37	0.37	0.37	0.347	0.347	0.286	0.267	0.244	0.244	0.244	0.244	0.244	0.244
YBR217W	0.252	0.252	0.187	0.187	0.187	0.187	0.168	0.099	0.099	0.099	0.099	0.099	0.164	0.164	0.164	0.164	0.164	0.145	0.145	0.145	0.145	0.168	0.168	0.145	0.145	0.145	0.145	0.145	0.202	0.221	0.221	0.221	0.221	0.221	0.221	0.221	0.221	0.221	0.221	0.324	0.343	0.362	0.362	0.362	0.362	0.362	0.381	0.381	0.381
YOL021C	0.065	0.065	0.065	0.065	0.065	0.065	0.065	0.065	0.065	0.065	0.065	0.065	0.065	0.065	0.065	0.065	0.065	0.065	0.065	0.065	0.065	0.065	0.065	0.065	0.065	0.065	0.065	0.065	0.065	0.065	0.065	0.065	0.065	0.065	0.042	0.042	0.042	0.042	0.042	0.042	0.042	0.042	0.042	0.042	0.042	0.042	0.042	0.042	0.042
YOR205C	0.77	0.77	0.77	0.77	0.77	0.77	0.77	0.77	0.77	0.77	0.816	0.915	0.915	0.915	0.915	0.915	0.915	0.915	0.915	0.915	0.915	0.915	0.915	0.915	0.915	0.915	0.915	0.915	0.915	0.915	0.915	0.915	0.892	0.892	0.93	0.93	0.93	0.953	0.953	0.953	0.953	0.953	0.953	0.953	0.953	0.934	0.934	0.934	0.915
YBR014C	0.442	0.442	0.442	0.461	0.461	0.461	0.522	0.522	0.522	0.522	0.522	0.522	0.522	0.522	0.522	0.522	0.522	0.522	0.522	0.522	0.522	0.522	0.503	0.503	0.503	0.503	0.503	0.503	0.503	0.503	0.48	0.48	0.48	0.48	0.457	0.457	0.457	0.457	0.457	0.457	0.457	0.457	0.438	0.438	0.438	0.396	0.396	0.377	0.377
YDL058W	0.355	0.355	0.355	0.355	0.355	0.351	0.351	0.351	0.347	0.347	0.347	0.366	0.366	0.366	0.343	0.381	0.461	0.461	0.461	0.461	0.461	0.461	0.461	0.461	0.484	0.484	0.484	0.484	0.484	0.484	0.484	0.503	0.503	0.545	0.545	0.545	0.545	0.545	0.545	0.545	0.545	0.545	0.545	0.545	0.545	0.545	0.564	0.564	0.648
YJL111W	0.495	0.495	0.495	0.495	0.495	0.495	0.476	0.476	0.476	0.476	0.453	0.453	0.453	0.453	0.453	0.453	0.453	0.453	0.453	0.453	0.453	0.453	0.453	0.434	0.434	0.434	0.434	0.434	0.434	0.434	0.434	0.434	0.434	0.434	0.434	0.411	0.411	0.411	0.411	0.411	0.411	0.411	0.411	0.411	0.411	0.411	0.411	0.392	0.373
YDR390C	0.122	0.122	0.122	0.122	0.122	0.145	0.145	0.145	0.145	0.145	0.187	0.187	0.206	0.248	0.29	0.29	0.29	0.29	0.29	0.29	0.29	0.29	0.29	0.309	0.328	0.366	0.427	0.427	0.446	0.446	0.446	0.446	0.446	0.446	0.446	0.446	0.446	0.488	0.488	0.488	0.488	0.488	0.488	0.488	0.488	0.488	0.488	0.488	0.488
YOR304C-A	0.267	0.267	0.267	0.267	0.267	0.351	0.614	0.679	0.679	0.679	0.679	0.725	0.725	0.748	0.748	0.771	0.771	0.771	0.771	0.79	0.79	0.79	0.855	0.855	0.855	0.855	0.874	0.874	0.874	0.874	0.92	1.027	1.107	1.107	1.107	1.107	1.107	1.13	1.13	1.13	1.13	1.13	1.13	1.13	1.13	1.13	1.13	1.13	1.149
YHL030W	0.088	0.088	0.088	0.088	0.088	0.088	0.088	0.107	0.13	0.13	0.13	0.13	0.13	0.13	0.149	0.149	0.149	0.149	0.149	0.149	0.149	0.149	0.149	0.149	0.149	0.149	0.149	0.149	0.168	0.21	0.21	0.21	0.21	0.233	0.275	0.275	0.275	0.275	0.275	0.275	0.275	0.298	0.298	0.298	0.298	0.298	0.275	0.275	0.313
YDR017C	0.473	0.473	0.473	0.492	0.492	0.515	0.515	0.515	0.515	0.515	0.515	0.515	0.534	0.534	0.534	0.534	0.553	0.553	0.553	0.553	0.553	0.576	0.576	0.576	0.576	0.576	0.576	0.576	0.576	0.557	0.557	0.557	0.557	0.557	0.557	0.557	0.557	0.538	0.538	0.538	0.538	0.538	0.538	0.538	0.538	0.538	0.538	0.538	0.538
YDR074W	1.15	1.173	1.196	1.196	1.196	1.196	1.196	1.196	1.173	1.192	1.192	1.192	1.192	1.192	1.192	1.131	1.15	1.173	1.173	1.173	1.173	1.173	1.173	1.173	1.173	1.215	1.196	1.196	1.219	1.219	1.177	1.177	1.177	1.177	1.177	1.177	1.177	1.154	1.154	1.135	1.135	1.135	1.112	1.112	1.112	1.066	1.066	1.066	1.047
YDR300C	2.964	2.964	2.941	2.941	2.922	2.922	2.903	2.903	2.903	2.903	2.903	2.903	2.842	2.842	2.8	2.8	2.8	2.777	2.777	2.754	2.697	2.697	2.636	2.636	2.636	2.617	2.617	2.56	2.56	2.518	2.499	2.434	2.434	2.434	2.415	2.396	2.27	2.251	2.232	2.213	2.095	2.095	1.641	1.599	1.557	1.515	1.496	1.496	1.496
YFR038W	1.224	1.224	1.224	1.224	1.224	1.224	1.205	1.205	1.224	1.224	1.224	1.224	1.224	1.224	1.224	1.224	1.224	1.224	1.205	1.205	1.224	1.224	1.243	1.266	1.285	1.285	1.285	1.285	1.285	1.285	1.285	1.285	1.285	1.285	1.285	1.331	1.331	1.331	1.331	1.331	1.331	1.35	1.396	1.396	1.396	1.396	1.396	1.396	1.396
YMR218C	0.336	0.336	0.401	0.466	0.489	0.489	0.489	0.489	0.508	0.649	0.775	0.775	0.775	0.775	0.775	0.775	0.775	0.775	0.794	0.794	0.794	0.794	0.794	0.794	0.794	0.794	0.794	0.794	0.794	0.794	0.794	0.794	0.813	0.851	0.851	0.851	0.851	0.889	0.908	0.908	0.908	0.908	0.908	0.927	0.946	0.946	0.946	0.946	0.946
YER140W	0.21	0.21	0.233	0.252	0.332	0.309	0.328	0.389	0.427	0.465	0.465	0.465	0.465	0.465	0.465	0.465	0.465	0.465	0.484	0.484	0.484	0.484	0.484	0.484	0.484	0.484	0.484	0.484	0.484	0.484	0.484	0.484	0.484	0.484	0.484	0.484	0.503	0.503	0.503	0.503	0.503	0.503	0.503	0.503	0.503	0.503	0.522	0.522	0.522
YLR028C	0.206	0.206	0.206	0.187	0.187	0.187	0.187	0.187	0.187	0.187	0.145	0.145	0.126	0.126	0.126	0.126	0.126	0.126	0.126	0.149	0.149	0.149	0.149	0.149	0.13	0.13	0.13	0.13	0.13	0.111	0.111	0.111	0.111	0.111	0.111	0.111	0.111	0.111	0.111	0.111	0.111	0.069	0.092	0.092	0.092	0.092	0.115	0.115	0.115
YER023W	0.042	0.042	0.042	0.08	0.08	0.099	0.122	0.122	0.122	0.122	0.122	0.122	0.122	0.122	0.122	0.122	0.141	0.16	0.217	0.236	0.442	0.442	0.484	0.484	0.484	0.484	0.484	0.484	0.484	0.507	0.507	0.507	0.507	0.507	0.507	0.507	0.507	0.507	0.507	0.507	0.507	0.507	0.507	0.507	0.507	0.526	0.526	0.526	0.526
YPL181W	0.416	0.416	0.416	0.416	0.416	0.416	0.416	0.416	0.416	0.416	0.397	0.397	0.397	0.397	0.397	0.397	0.397	0.397	0.397	0.397	0.397	0.397	0.355	0.336	0.294	0.294	0.294	0.294	0.275	0.275	0.275	0.275	0.275	0.275	0.275	0.275	0.275	0.275	0.275	0.252	0.252	0.252	0.252	0.252	0.252	0.252	0.252	0.252	0.271
YMR295C	0.74	0.74	0.74	0.74	0.74	0.74	0.74	0.74	0.74	0.74	0.74	0.74	0.74	0.74	0.721	0.721	0.721	0.721	0.721	0.698	0.698	0.698	0.698	0.698	0.698	0.698	0.633	0.61	0.572	0.549	0.549	0.549	0.549	0.549	0.549	0.549	0.549	0.549	0.549	0.549	0.549	0.549	0.549	0.549	0.549	0.549	0.549	0.549	0.549
YER182W	0.439	0.439	0.439	0.439	0.416	0.416	0.416	0.416	0.416	0.416	0.416	0.416	0.416	0.416	0.416	0.416	0.416	0.397	0.397	0.397	0.359	0.359	0.359	0.359	0.313	0.294	0.294	0.275	0.275	0.275	0.275	0.275	0.275	0.275	0.252	0.252	0.252	0.252	0.252	0.252	0.252	0.271	0.271	0.248	0.248	0.248	0.225	0.202	0.183
YML103C	0.393	0.393	0.416	0.458	0.561	0.645	0.645	0.645	0.664	0.664	0.664	0.664	0.683	0.683	0.721	0.801	0.931	0.931	0.931	0.931	0.931	0.931	0.931	0.931	0.931	0.931	0.931	0.931	0.931	0.931	0.954	0.954	0.954	0.954	0.973	0.973	0.973	0.973	0.973	0.973	0.973	0.973	0.973	0.973	0.973	0.973	0.973	0.973	0.973
YPR175W	0.53	0.53	0.549	0.576	0.622	0.622	0.645	0.645	0.645	0.668	0.668	0.687	0.687	0.687	0.706	0.706	0.706	0.706	0.706	0.706	0.706	0.706	0.706	0.706	0.706	0.706	0.706	0.729	0.729	0.729	0.729	0.752	0.752	0.752	0.752	0.752	0.752	0.775	0.775	0.775	0.775	0.775	0.775	0.775	0.794	0.794	0.794	0.794	0.794
YKL181W	0.622	0.622	0.622	0.668	0.691	0.691	0.729	0.729	0.729	0.729	0.729	0.729	0.729	0.729	0.729	0.729	0.729	0.729	0.729	0.729	0.729	0.729	0.706	0.706	0.706	0.706	0.706	0.706	0.706	0.725	0.725	0.725	0.725	0.725	0.725	0.725	0.725	0.725	0.725	0.725	0.725	0.725	0.748	0.748	0.748	0.748	0.748	0.748	0.748
YNL078W	0	0	0	0	0	0	0	0	0	0	0	0	0	0	0	0	0	0	0	0	0	0	0	0	0	0	0	0	0	0	0	0	0	0	0	0	0	0	0	0	0	0	0	0	0	0	0	0	0
YMR282C	0.591	0.591	0.61	0.675	0.698	0.698	0.698	0.698	0.698	0.679	0.679	0.66	0.664	0.664	0.664	0.664	0.71	0.733	0.752	0.752	0.752	0.771	0.771	0.771	0.771	0.771	0.771	0.771	0.771	0.771	0.771	0.771	0.794	0.813	0.836	0.836	0.836	0.836	0.836	0.836	0.855	0.855	0.855	0.855	0.855	0.855	0.832	0.832	0.832
YGR264C	1.713	1.732	1.732	1.732	1.732	1.732	1.732	1.732	1.732	1.732	1.732	1.732	1.732	1.732	1.732	1.732	1.732	1.732	1.732	1.732	1.732	1.732	1.732	1.732	1.732	1.732	1.732	1.732	1.732	1.709	1.709	1.709	1.709	1.709	1.709	1.709	1.709	1.709	1.709	1.69	1.69	1.629	1.61	1.61	1.469	1.469	1.385	1.362	1.362
YDR206W	0.779	0.821	0.821	0.844	0.844	0.863	0.886	0.886	0.886	0.909	0.909	0.909	0.932	0.97	0.97	0.97	0.97	0.97	0.97	0.97	0.97	0.993	1.016	1.039	1.058	1.058	1.058	1.058	1.058	1.058	1.058	1.058	1.104	1.123	1.123	1.123	1.123	1.123	1.123	1.123	1.123	1.123	1.123	1.123	1.123	1.123	1.123	1.123	1.123
YLR453C	0.297	0.255	0.255	0.255	0.255	0.255	0.236	0.236	0.217	0.217	0.217	0.217	0.217	0.217	0.217	0.217	0.133	0.137	0.137	0.137	0.137	0.137	0.137	0.137	0.194	0.194	0.194	0.194	0.213	0.213	0.213	0.213	0.213	0.213	0.274	0.274	0.274	0.274	0.293	0.377	0.377	0.377	0.377	0.377	0.377	0.377	0.377	0.377	0.377
YOL025W	0.187	0.168	0.168	0.168	0.168	0.168	0.168	0.168	0.149	0.149	0.149	0.149	0.149	0.149	0.149	0.149	0.13	0.13	0.13	0.13	0.069	0.046	0.023	0.023	0.023	0.023	0.023	0.023	0.023	0.023	0.023	0.023	0.023	0.023	0.042	0.042	0.042	0.042	0.042	0.042	0.042	0.042	0.042	0.042	0.042	0.042	0.084	0.103	0.122
YHR197W	0.389	0.389	0.389	0.366	0.366	0.366	0.385	0.385	0.385	0.385	0.404	0.442	0.461	0.461	0.461	0.461	0.461	0.461	0.461	0.442	0.442	0.442	0.442	0.442	0.442	0.442	0.442	0.442	0.442	0.461	0.461	0.461	0.461	0.461	0.461	0.461	0.461	0.461	0.461	0.461	0.461	0.461	0.461	0.461	0.461	0.461	0.461	0.461	0.461
YOL159C-A	0.61	0.629	0.606	0.606	0.606	0.606	0.564	0.564	0.583	0.606	0.644	0.644	0.644	0.644	0.663	0.808	0.808	0.827	0.846	0.846	0.846	0.846	0.846	0.846	0.846	0.846	0.846	0.846	0.846	0.865	0.865	0.865	0.865	0.941	0.941	0.941	0.941	0.964	0.945	0.945	0.945	0.945	0.945	0.945	0.945	0.945	0.949	0.949	0.972
YGL176C	0.271	0.271	0.271	0.271	0.271	0.271	0.271	0.332	0.332	0.336	0.336	0.336	0.313	0.313	0.313	0.355	0.355	0.355	0.355	0.355	0.355	0.355	0.355	0.374	0.393	0.416	0.439	0.439	0.439	0.462	0.462	0.481	0.481	0.481	0.481	0.481	0.481	0.542	0.542	0.542	0.542	0.542	0.542	0.542	0.561	0.561	0.561	0.561	0.561
YER015W	0.698	0.698	0.736	0.74	0.74	0.74	0.74	0.74	0.74	0.805	0.805	0.805	0.843	0.862	0.862	0.885	0.885	0.885	0.885	0.885	0.885	0.904	0.881	0.904	0.904	0.881	0.881	0.881	0.862	0.824	0.824	0.824	0.824	0.824	0.847	0.82	0.82	0.801	0.801	0.801	0.801	0.801	0.801	0.843	0.843	0.843	0.843	0.862	0.862
YOL026C	0.374	0.374	0.37	0.393	0.393	0.393	0.393	0.336	0.313	0.271	0.271	0.294	0.252	0.252	0.271	0.271	0.271	0.271	0.21	0.126	0.084	0.084	0.084	0.084	0.084	0.084	0.084	0.084	0.084	0.084	0.084	0.084	0.084	0.084	0.084	0.084	0.084	0.084	0.084	0.084	0.084	0.084	0.084	0.084	0.084	0.084	0.103	0.103	0.103
YGR195W	0.515	0.515	0.515	0.496	0.496	0.496	0.496	0.496	0.496	0.496	0.496	0.496	0.496	0.496	0.496	0.496	0.473	0.454	0.454	0.454	0.435	0.435	0.435	0.454	0.454	0.454	0.477	0.477	0.477	0.477	0.477	0.458	0.458	0.458	0.458	0.458	0.458	0.42	0.397	0.397	0.374	0.374	0.374	0.374	0.374	0.374	0.374	0.374	0.374
YKR086W	0.861	0.861	0.88	0.88	0.88	0.88	0.857	0.857	0.857	0.876	0.876	0.819	0.907	1.273	1.296	1.334	1.334	1.334	1.334	1.334	1.437	1.418	1.418	1.479	1.548	1.674	1.674	1.674	1.674	1.674	1.697	1.697	1.697	1.697	1.743	1.827	1.827	1.884	1.884	1.884	1.884	1.884	1.926	1.926	1.926	1.949	1.991	1.991	2.052
YJR089W	0.275	0.275	0.275	0.275	0.275	0.275	0.275	0.275	0.275	0.275	0.298	0.298	0.275	0.275	0.275	0.275	0.275	0.275	0.275	0.294	0.332	0.595	0.694	0.82	0.82	0.82	0.82	0.82	0.843	0.843	0.843	0.843	0.843	0.843	0.843	0.866	0.866	0.885	0.885	0.885	0.885	0.885	0.885	0.885	0.885	0.885	0.885	0.885	0.885
YML041C	0.309	0.309	0.309	0.309	0.309	0.309	0.309	0.309	0.309	0.309	0.347	0.347	0.347	0.347	0.347	0.347	0.347	0.267	0.267	0.225	0.202	0.202	0.202	0.202	0.202	0.202	0.225	0.225	0.225	0.225	0.225	0.225	0.225	0.225	0.225	0.225	0.225	0.225	0.225	0.225	0.225	0.225	0.225	0.225	0.202	0.202	0.202	0.179	0.179
YER123W	1.335	1.335	1.335	1.335	1.335	1.335	1.335	1.335	1.335	1.335	1.335	1.335	1.335	1.335	1.316	1.316	1.316	1.316	1.316	1.316	1.274	1.274	1.274	1.274	1.274	1.274	1.274	1.274	1.274	1.274	1.274	1.274	1.274	1.274	1.274	1.251	1.251	1.251	1.289	1.289	1.289	1.289	1.289	1.289	1.266	1.266	1.304	1.304	1.304
YKR021W	0.576	0.53	0.45	0.45	0.412	0.412	0.412	0.435	0.412	0.412	0.412	0.412	0.412	0.301	0.301	0.24	0.221	0.244	0.244	0.244	0.244	0.244	0.244	0.225	0.248	0.248	0.309	0.393	0.412	0.717	0.717	0.717	0.717	0.717	0.755	0.755	0.755	0.755	0.755	0.755	0.755	0.736	0.675	0.675	0.675	0.74	0.74	0.778	0.778
YPR135W	0.343	0.343	0.381	0.381	0.381	0.381	0.362	0.362	0.343	0.343	0.427	0.427	0.427	0.427	0.427	0.427	0.446	0.446	0.469	0.507	0.507	0.507	0.507	0.507	0.507	0.507	0.507	0.507	0.507	0.507	0.545	0.545	0.545	0.545	0.545	0.545	0.522	0.522	0.522	0.541	0.541	0.541	0.541	0.541	0.541	0.541	0.541	0.541	0.564
YOR128C	0.217	0.217	0.217	0.217	0.217	0.217	0.217	0.217	0.198	0.198	0.198	0.198	0.198	0.198	0.198	0.198	0.198	0.198	0.198	0.198	0.198	0.198	0.198	0.198	0.198	0.221	0.221	0.221	0.221	0.221	0.221	0.183	0.183	0.183	0.183	0.164	0.145	0.145	0.145	0.145	0.145	0.145	0.145	0.145	0.145	0.145	0.145	0.145	0.145
YER112W	0.371	0.371	0.371	0.371	0.371	0.371	0.371	0.371	0.371	0.371	0.371	0.371	0.371	0.371	0.371	0.39	0.39	0.39	0.39	0.39	0.39	0.39	0.39	0.39	0.39	0.371	0.371	0.371	0.371	0.371	0.371	0.371	0.371	0.371	0.371	0.371	0.371	0.352	0.352	0.352	0.352	0.352	0.352	0.352	0.352	0.352	0.352	0.352	0.306
YDR098C	0.229	0.229	0.229	0.229	0.229	0.229	0.229	0.229	0.229	0.229	0.229	0.229	0.229	0.229	0.286	0.286	0.286	0.286	0.286	0.286	0.286	0.286	0.286	0.286	0.286	0.309	0.351	0.351	0.351	0.351	0.351	0.37	0.37	0.37	0.37	0.393	0.393	0.393	0.393	0.393	0.393	0.393	0.393	0.393	0.393	0.393	0.393	0.393	0.393
YLR309C	0.58	0.58	0.58	0.58	0.58	0.58	0.58	0.58	0.58	0.58	0.58	0.58	0.599	0.599	0.599	0.618	0.618	0.618	0.618	0.618	0.618	0.618	0.618	0.618	0.618	0.618	0.618	0.618	0.618	0.618	0.618	0.618	0.618	0.618	0.618	0.618	0.618	0.618	0.618	0.618	0.618	0.618	0.618	0.618	0.618	0.618	0.618	0.618	0.618
YGL117W	0.378	0.397	0.397	0.397	0.397	0.397	0.397	0.397	0.397	0.397	0.397	0.378	0.378	0.355	0.332	0.332	0.332	0.313	0.313	0.313	0.313	0.29	0.29	0.29	0.29	0.29	0.29	0.29	0.248	0.248	0.248	0.183	0.183	0.202	0.202	0.202	0.202	0.202	0.202	0.202	0.202	0.202	0.202	0.202	0.202	0.202	0.202	0.202	0.202
YDL025C	1.225	1.267	1.267	1.267	1.267	1.267	1.267	1.267	1.286	1.286	1.286	1.286	1.309	1.309	1.309	1.309	1.305	1.347	1.347	1.347	1.347	1.347	1.347	1.347	1.347	1.347	1.347	1.347	1.347	1.347	1.347	1.347	1.347	1.347	1.347	1.347	1.347	1.347	1.347	1.347	1.366	1.366	1.366	1.366	1.347	1.347	1.347	1.347	1.343
YOR065W	0.683	0.729	0.729	0.729	0.729	0.729	0.729	0.729	0.771	0.771	0.771	0.752	0.794	0.794	0.794	0.794	0.813	0.725	0.767	0.748	0.748	0.748	0.748	0.767	0.786	0.786	0.786	0.805	0.805	0.725	0.725	0.725	0.683	0.618	0.622	0.683	0.981	0.981	0.981	1	1	1	1	1.019	1.061	1.084	1.084	1.084	1.065
YMR201C	1.206	1.206	1.324	1.324	1.324	1.324	1.324	1.324	1.324	1.324	1.324	1.324	1.324	1.324	1.347	1.37	1.37	1.37	1.37	1.37	1.37	1.37	1.37	1.37	1.37	1.37	1.309	1.29	1.328	1.328	1.328	1.328	1.328	1.328	1.328	1.328	1.328	1.328	1.328	1.328	1.328	1.328	1.328	1.328	1.328	1.328	1.305	1.305	1.305
YER018C	0.775	0.775	0.798	0.798	0.798	0.817	0.817	0.817	0.817	0.817	0.817	0.794	0.794	0.794	0.817	0.817	0.817	0.817	0.771	0.771	0.771	0.771	0.771	0.771	0.771	0.771	0.771	0.729	0.706	0.725	0.725	0.725	0.725	0.725	0.725	0.725	0.725	0.725	0.725	0.725	0.725	0.725	0.725	0.725	0.744	0.744	0.744	0.744	0.744
YPL210C	0.473	0.473	0.473	0.473	0.473	0.473	0.473	0.473	0.473	0.473	0.473	0.473	0.473	0.473	0.473	0.492	0.492	0.515	0.492	0.492	0.492	0.492	0.492	0.492	0.473	0.473	0.519	0.542	0.542	0.542	0.542	0.542	0.561	0.561	0.561	0.561	0.561	0.561	0.561	0.561	0.561	0.561	0.561	0.561	0.561	0.561	0.561	0.561	0.561
YBL084C	0.538	0.538	0.561	0.561	0.538	0.58	0.58	0.58	0.58	0.58	0.58	0.58	0.58	0.58	0.58	0.534	0.538	0.515	0.515	0.515	0.515	0.488	0.511	0.549	0.549	0.549	0.549	0.549	0.549	0.549	0.549	0.549	0.549	0.549	0.549	0.549	0.549	0.549	0.549	0.549	0.568	0.587	0.587	0.587	0.587	0.587	0.587	0.587	0.587
YDL059C	0.107	0.088	0.088	0.088	0.088	0.088	0.088	0.088	0.088	0.088	0.088	0.088	0.088	0.088	0.088	0.046	0.046	0.023	0.023	0.023	0.023	0.023	0.023	0.042	0.042	0.042	0.042	0.042	0.042	0.042	0.042	0.042	0.042	0.042	0.042	0.042	0.042	0.042	0.042	0.08	0.08	0.08	0.08	0.08	0.08	0.08	0.08	0.103	0.141
YPR091C	0.351	0.351	0.351	0.351	0.351	0.351	0.351	0.351	0.351	0.351	0.351	0.351	0.351	0.351	0.309	0.286	0.267	0.267	0.267	0.267	0.267	0.267	0.267	0.267	0.267	0.267	0.267	0.267	0.267	0.267	0.267	0.267	0.267	0.267	0.267	0.286	0.309	0.309	0.309	0.309	0.309	0.309	0.309	0.313	0.313	0.313	0.313	0.313	0.313
YGR136W	0.698	0.698	0.698	0.698	0.679	0.679	0.679	0.679	0.679	0.679	0.679	0.656	0.675	0.675	0.694	0.694	0.694	0.694	0.694	0.694	0.694	0.694	0.694	0.717	0.717	0.717	0.717	0.736	0.736	0.736	0.736	0.736	0.736	0.755	0.755	0.755	0.755	0.755	0.755	0.755	0.755	0.755	0.755	0.755	0.755	0.755	0.755	0.755	0.755
YKL061W	0.515	0.492	0.492	0.492	0.511	0.488	0.488	0.507	0.587	0.587	0.587	0.587	0.587	0.587	0.587	0.587	0.587	0.587	0.587	0.587	0.587	0.587	0.587	0.587	0.587	0.587	0.587	0.587	0.587	0.587	0.587	0.648	0.648	0.648	0.648	0.648	0.648	0.648	0.648	0.648	0.648	0.648	0.648	0.648	0.648	0.648	0.648	0.671	0.671
YJR132W	0.752	0.752	0.752	0.752	0.752	0.752	0.752	0.752	0.752	0.775	0.802	0.802	0.802	0.802	0.802	0.802	0.783	0.764	0.764	0.764	0.764	0.764	0.852	0.886	0.924	0.947	0.947	0.947	0.947	0.947	0.947	0.947	0.947	0.947	0.947	0.947	0.947	0.962	0.962	0.962	0.981	0.981	1	1	1	1	1	1	1
YNL173C	0.381	0.381	0.381	0.381	0.362	0.324	0.324	0.305	0.324	0.282	0.282	0.282	0.37	0.37	0.37	0.37	0.37	0.37	0.37	0.37	0.355	0.397	0.397	0.397	0.393	0.393	0.393	0.393	0.393	0.355	0.309	0.347	0.347	0.347	0.393	0.515	0.595	0.919	1.125	1.163	1.163	1.163	1.22	1.495	1.495	1.533	1.571	1.609	1.609
YPR016C	0.588	0.588	0.588	0.588	0.588	0.588	0.588	0.588	0.588	0.588	0.588	0.588	0.588	0.588	0.588	0.588	0.588	0.588	0.588	0.588	0.588	0.588	0.588	0.588	0.588	0.588	0.588	0.588	0.588	0.588	0.588	0.588	0.588	0.588	0.588	0.588	0.588	0.588	0.588	0.607	0.607	0.607	0.607	0.607	0.607	0.607	0.607	0.607	0.607
YLR129W	0.916	0.916	0.916	0.916	0.916	0.916	0.916	0.916	0.916	0.916	0.939	0.939	0.939	0.939	0.939	0.939	0.939	0.939	0.939	0.92	0.92	0.92	0.92	0.92	0.92	0.92	0.92	0.92	0.92	0.92	0.92	0.92	0.92	0.92	0.92	0.92	0.92	0.92	0.92	0.92	0.92	0.901	0.901	0.901	0.901	0.901	0.901	0.901	0.901
YOR037W	0.415	0.415	0.415	0.453	0.453	0.453	0.453	0.453	0.453	0.453	0.453	0.453	0.415	0.396	0.377	0.358	0.358	0.377	0.377	0.438	0.438	0.457	0.457	0.457	0.457	0.457	0.457	0.457	0.457	0.457	0.457	0.522	0.526	0.526	0.526	0.549	0.549	0.549	0.549	0.507	0.507	0.53	0.507	0.507	0.507	0.507	0.488	0.488	0.526
YOR002W	0.229	0.229	0.229	0.252	0.252	0.233	0.233	0.233	0.233	0.233	0.294	0.294	0.294	0.294	0.34	0.34	0.34	0.42	0.462	0.462	0.462	0.462	0.462	0.462	0.462	0.462	0.462	0.462	0.462	0.462	0.462	0.462	0.485	0.523	0.546	0.63	0.63	0.63	0.63	0.63	0.63	0.63	0.63	0.63	0.63	0.649	0.649	0.649	0.649
YJR143C	0.572	0.572	0.572	0.572	0.553	0.572	0.591	0.591	0.614	0.694	0.816	0.816	0.816	0.816	0.816	0.816	0.816	0.816	0.816	0.816	0.816	0.816	0.816	0.816	0.797	0.797	0.797	0.797	0.797	0.797	0.797	0.797	0.797	0.797	0.816	0.858	0.881	0.881	0.881	0.881	0.881	0.881	0.881	0.881	0.881	0.881	0.881	0.881	0.904
YJL035C	0.557	0.557	0.557	0.557	0.557	0.557	0.557	0.557	0.557	0.557	0.557	0.557	0.557	0.557	0.557	0.557	0.538	0.496	0.496	0.496	0.496	0.496	0.496	0.496	0.496	0.496	0.496	0.496	0.496	0.473	0.473	0.473	0.45	0.45	0.45	0.45	0.45	0.45	0.45	0.45	0.45	0.45	0.45	0.431	0.431	0.431	0.431	0.431	0.431
YDL153C	0.694	0.694	0.694	0.694	0.694	0.694	0.694	0.74	0.74	0.74	0.74	0.74	0.759	0.759	0.759	0.759	0.759	0.797	0.797	0.797	0.797	0.797	0.797	0.797	0.797	0.797	0.797	0.797	0.797	0.797	0.797	0.774	0.774	0.774	0.774	0.774	0.774	0.774	0.774	0.774	0.774	0.774	0.774	0.774	0.755	0.755	0.755	0.755	0.755
YLR300W	0.019	0.019	0.019	0.019	0.019	0.019	0.019	0.019	0.019	0.019	0.019	0.019	0.019	0.019	0.019	0.019	0.019	0.019	0.019	0.019	0.019	0.019	0.019	0.019	0.019	0.019	0.019	0.038	0.038	0.038	0.038	0.061	0.061	0.061	0.061	0.061	0.061	0.061	0.061	0.061	0.061	0.061	0.061	0.061	0.061	0.061	0.061	0.061	0.061
YPL047W	0.592	0.592	0.592	0.592	0.592	0.592	0.592	0.611	0.611	0.611	0.611	0.676	0.676	0.676	0.676	0.676	0.676	0.676	0.676	0.676	0.695	0.695	0.695	0.737	0.76	0.76	0.76	0.76	0.76	0.76	0.76	0.76	0.76	0.783	0.783	0.783	0.783	0.783	0.783	0.783	0.783	0.802	0.802	0.802	0.825	0.825	0.825	0.825	0.825
YDR359C	0.782	0.782	0.782	0.782	0.805	0.805	0.805	0.805	0.805	0.805	0.805	0.805	0.805	0.805	0.782	0.782	0.782	0.782	0.74	0.74	0.74	0.74	0.74	0.74	0.74	0.74	0.74	0.74	0.74	0.74	0.74	0.74	0.74	0.74	0.74	0.74	0.74	0.74	0.702	0.66	0.66	0.641	0.641	0.599	0.542	0.519	0.519	0.519	0.519
YDR347W	0.854	0.854	0.854	0.854	0.835	0.835	0.797	0.774	0.774	0.774	0.774	0.774	0.732	0.732	0.732	0.732	0.732	0.732	0.625	0.583	0.541	0.541	0.541	0.541	0.541	0.541	0.541	0.541	0.518	0.518	0.518	0.476	0.476	0.476	0.297	0.183	0.099	0.08	0.061	0.061	0.061	0.061	0.061	0.038	0.038	0.038	0.038	0.038	0.038
YDL166C	0.328	0.328	0.328	0.328	0.328	0.328	0.328	0.328	0.328	0.328	0.351	0.389	0.389	0.519	0.538	0.538	0.538	0.538	0.538	0.553	0.572	0.572	0.572	0.572	0.572	0.572	0.713	0.713	0.713	0.713	0.713	0.713	0.713	0.713	0.713	0.713	0.713	0.713	0.713	0.713	0.713	0.713	0.713	0.736	0.736	0.736	0.736	0.736	0.755
YPL117C	0.469	0.469	0.469	0.469	0.427	0.427	0.427	0.385	0.385	0.385	0.366	0.252	0.252	0.229	0.229	0.229	0.229	0.229	0.168	0.126	0.103	0.103	0.103	0.103	0.103	0.103	0.103	0.057	0.057	0.057	0.057	0.057	0.057	0.057	0.057	0.057	0.057	0.057	0.057	0.057	0.038	0.038	0.038	0.038	0.038	0.038	0.038	0.038	0.038
YLR346C	0.152	0.152	0.133	0.133	0.133	0.133	0.133	0.133	0.133	0.133	0.133	0.133	0.133	0.133	0.133	0.133	0.156	0.156	0.175	0.194	0.194	0.194	0.194	0.194	0.194	0.194	0.194	0.194	0.194	0.194	0.194	0.194	0.194	0.194	0.194	0.194	0.217	0.217	0.217	0.217	0.217	0.217	0.217	0.198	0.179	0.198	0.198	0.198	0.198
YPL154C	0.85	0.85	0.85	0.873	0.873	0.896	0.896	0.896	0.896	0.896	0.896	0.896	0.896	0.896	0.873	0.873	0.873	0.873	0.85	0.85	0.808	0.808	0.789	0.789	0.789	0.789	0.77	0.77	0.77	0.77	0.77	0.77	0.77	0.77	0.77	0.77	0.77	0.77	0.751	0.732	0.713	0.713	0.675	0.675	0.652	0.652	0.652	0.652	0.633
YBR264C	0.64	0.64	0.64	0.617	0.636	0.785	0.785	0.785	0.785	0.785	0.804	0.823	0.865	0.865	0.865	0.865	0.865	0.865	0.865	0.865	0.865	0.865	0.865	0.865	0.865	0.865	0.865	0.865	0.842	0.907	0.907	0.907	0.972	0.972	0.972	0.972	0.991	0.991	0.991	0.991	0.991	1.01	1.01	1.01	1.01	1.01	1.01	1.01	1.01
YJL162C	0.408	0.389	0.408	0.408	0.408	0.408	0.408	0.408	0.408	0.408	0.408	0.408	0.408	0.412	0.412	0.412	0.412	0.412	0.412	0.412	0.412	0.412	0.412	0.412	0.435	0.435	0.435	0.435	0.435	0.435	0.435	0.435	0.435	0.473	0.473	0.473	0.473	0.473	0.473	0.473	0.473	0.473	0.473	0.473	0.473	0.473	0.435	0.347	0.37
YBR173C	1.008	1.046	1.065	1.065	1.103	1.126	1.149	1.149	1.149	1.149	1.149	1.172	1.195	1.195	1.195	1.195	1.195	1.195	1.195	1.195	1.214	1.214	1.214	1.214	1.214	1.214	1.214	1.256	1.256	1.256	1.256	1.256	1.256	1.256	1.256	1.256	1.256	1.256	1.256	1.256	1.256	1.256	1.256	1.256	1.256	1.256	1.256	1.256	1.256
YOL027C	1.004	1.065	1.065	1.107	1.107	1.107	1.107	1.107	1.13	1.13	1.13	1.13	1.13	1.13	1.13	1.13	1.111	1.13	1.149	1.149	1.149	1.149	1.149	1.149	1.149	1.13	1.13	1.13	1.13	1.13	1.13	1.13	1.13	1.149	1.149	1.149	1.149	1.126	1.126	1.126	1.126	1.126	1.126	1.126	1.126	1.126	1.126	1.126	1.126
YGR175C	0.34	0.359	0.359	0.321	0.321	0.298	0.298	0.275	0.275	0.275	0.275	0.256	0.256	0.256	0.256	0.256	0.256	0.256	0.233	0.233	0.21	0.21	0.21	0.145	0.145	0.145	0.145	0.145	0.145	0.145	0.145	0.145	0.145	0.145	0.145	0.145	0.145	0.145	0.145	0.145	0.145	0.145	0.126	0.126	0.126	0.126	0.126	0.126	0.126
YMR005W	0.698	0.698	0.717	0.717	0.717	0.717	0.717	0.717	0.74	0.74	0.74	0.74	0.74	0.74	0.74	0.74	0.74	0.74	0.74	0.74	0.74	0.74	0.74	0.74	0.74	0.721	0.721	0.721	0.721	0.721	0.721	0.721	0.721	0.721	0.721	0.721	0.721	0.721	0.721	0.702	0.702	0.702	0.702	0.702	0.683	0.683	0.664	0.664	0.664
YML021C	0.58	0.58	0.58	0.58	0.477	0.771	0.771	0.771	0.771	0.771	0.771	0.809	0.809	0.809	0.805	0.805	0.805	0.805	0.805	0.805	0.805	0.824	0.828	0.893	0.893	0.893	0.893	0.893	0.893	0.95	0.95	0.95	0.95	0.969	0.969	0.988	0.988	1.026	1.026	1.144	1.102	1.102	1.167	1.167	1.186	1.186	1.209	1.209	1.209
YML051W	0.351	0.37	0.37	0.374	0.37	0.37	0.389	0.37	0.37	0.389	0.389	0.389	0.389	0.389	0.389	0.389	0.389	0.389	0.389	0.389	0.389	0.412	0.412	0.412	0.431	0.431	0.431	0.431	0.431	0.431	0.431	0.431	0.431	0.431	0.431	0.473	0.469	0.469	0.469	0.469	0.492	0.492	0.492	0.549	0.549	0.549	0.549	0.549	0.549
YFL024C	0.488	0.774	0.774	0.797	0.816	0.835	0.835	0.835	0.835	0.835	0.835	0.835	0.835	0.835	0.835	0.835	0.812	0.812	0.835	0.793	0.774	0.774	0.774	0.812	0.831	0.957	1.056	1.319	1.319	1.361	1.361	1.361	1.361	1.361	1.361	1.407	1.407	1.426	1.613	1.613	1.613	1.636	1.678	1.678	1.678	1.678	1.72	1.758	1.758
YDR111C	1.152	1.152	1.152	1.152	1.152	1.152	1.087	1.087	1.087	1.064	1.064	1.064	1.064	1.064	1.007	0.988	0.969	0.969	0.969	0.908	0.908	0.908	0.843	0.843	0.843	0.843	0.843	0.843	0.843	0.843	0.843	0.843	0.82	0.82	0.82	0.801	0.801	0.721	0.702	0.702	0.702	0.702	0.702	0.645	0.58	0.557	0.538	0.538	0.538
YNL281W	0.401	0.401	0.401	0.401	0.401	0.462	0.542	0.542	0.542	0.542	0.542	0.542	0.519	0.519	0.519	0.519	0.519	0.519	0.519	0.519	0.519	0.519	0.519	0.519	0.519	0.519	0.519	0.519	0.519	0.519	0.519	0.542	0.542	0.542	0.542	0.542	0.542	0.542	0.542	0.542	0.542	0.542	0.542	0.542	0.542	0.542	0.542	0.542	0.542
YOL058W	0.141	0.103	0.103	0.103	0.103	0.103	0.084	0.084	0.103	0.103	0.103	0.103	0.103	0.103	0.103	0.103	0.103	0.126	0.126	0.126	0.126	0.126	0.126	0.126	0.126	0.126	0.126	0.126	0.126	0.126	0.126	0.126	0.126	0.126	0.126	0.126	0.126	0.126	0.126	0.126	0.206	0.206	0.206	0.206	0.225	0.248	0.286	0.286	0.286
YMR305C	0.103	0.103	0.103	0.103	0.103	0.103	0.103	0.126	0.126	0.206	0.206	0.206	0.206	0.206	0.206	0.206	0.206	0.225	0.225	0.225	0.225	0.225	0.225	0.225	0.225	0.244	0.244	0.244	0.244	0.244	0.286	0.286	0.309	0.309	0.309	0.309	0.309	0.328	0.351	0.351	0.351	0.374	0.374	0.374	0.374	0.397	0.462	0.462	0.462
YJR126C	0.572	0.572	0.572	0.572	0.572	0.595	0.618	0.58	0.58	0.599	0.599	0.599	0.599	0.599	0.599	0.599	0.599	0.599	0.599	0.599	0.599	0.58	0.58	0.58	0.58	0.58	0.599	0.66	0.767	0.767	0.767	0.767	0.767	0.786	0.786	0.744	0.744	0.744	0.744	0.763	0.744	0.744	0.744	0.725	0.702	0.702	0.721	0.721	0.721
YGR191W	0.423	0.423	0.404	0.404	0.404	0.404	0.404	0.404	0.404	0.404	0.404	0.423	0.423	0.423	0.404	0.404	0.404	0.385	0.385	0.385	0.385	0.385	0.385	0.385	0.385	0.366	0.366	0.366	0.366	0.37	0.37	0.347	0.347	0.347	0.347	0.347	0.347	0.366	0.366	0.366	0.366	0.366	0.366	0.366	0.366	0.366	0.366	0.366	0.366
YBR194W	0.233	0.233	0.233	0.233	0.233	0.233	0.233	0.256	0.256	0.256	0.256	0.256	0.21	0.21	0.187	0.187	0.206	0.206	0.206	0.206	0.206	0.225	0.248	0.248	0.248	0.248	0.248	0.248	0.29	0.313	0.313	0.313	0.313	0.313	0.355	0.355	0.374	0.374	0.351	0.351	0.351	0.351	0.351	0.351	0.374	0.374	0.458	0.458	0.458
YPR167C	0.469	0.446	0.423	0.423	0.366	0.366	0.366	0.366	0.366	0.366	0.366	0.366	0.324	0.301	0.324	0.267	0.267	0.267	0.267	0.267	0.309	0.309	0.332	0.332	0.332	0.355	0.355	0.355	0.355	0.332	0.332	0.332	0.351	0.313	0.332	0.393	0.469	0.492	0.534	0.534	0.534	0.534	0.553	0.553	0.553	0.553	0.553	0.553	0.572
YJL034W	0.931	0.931	0.931	0.931	0.95	0.95	0.95	0.95	0.927	0.927	0.927	0.927	0.927	0.927	0.965	0.965	0.965	0.965	0.965	0.965	0.965	0.965	0.965	0.965	0.942	0.942	0.942	0.942	0.942	0.965	0.965	0.965	0.965	0.927	0.923	0.942	0.942	0.942	0.942	0.942	0.942	0.942	0.923	0.923	0.904	0.904	0.904	0.885	0.885
YLR442C	0.764	0.764	0.764	0.783	0.76	0.76	0.779	0.779	0.779	0.779	0.779	0.779	0.779	0.779	0.779	0.779	0.779	0.779	0.779	0.779	0.779	0.779	0.779	0.779	0.779	0.779	0.779	0.825	0.89	0.913	0.913	0.913	0.913	0.913	0.913	0.932	0.97	0.97	0.97	0.97	0.97	0.97	0.97	0.97	0.97	0.97	0.97	0.97	0.97
YPL093W	0.908	0.908	0.889	0.889	0.889	0.851	0.851	0.851	0.851	0.851	0.851	0.851	0.851	0.851	0.851	0.828	0.828	0.828	0.828	0.828	0.805	0.805	0.805	0.805	0.805	0.759	0.759	0.759	0.759	0.759	0.759	0.759	0.759	0.759	0.759	0.736	0.759	0.652	0.652	0.675	0.675	0.656	0.656	0.656	0.656	0.656	0.656	0.656	0.614
YER095W	4.341	4.299	4.131	4.112	4.112	3.791	3.745	3.745	3.726	3.344	3.18	3.134	3.115	2.612	2.28	2.238	2.238	2.238	2.196	2.154	2.154	2.093	2.093	2.032	2.032	2.032	1.933	1.666	1.415	1.179	1.076	1.019	1.019	1.019	1.019	1.019	1.019	1.019	1.019	0.786	0.725	0.645	0.645	0.481	0.481	0.481	0.13	0.13	0.13
YPR103W	0.522	0.522	0.522	0.522	0.522	0.503	0.503	0.503	0.503	0.522	0.522	0.522	0.522	0.522	0.522	0.522	0.499	0.461	0.461	0.461	0.48	0.48	0.48	0.48	0.48	0.48	0.48	0.48	0.48	0.48	0.48	0.48	0.48	0.48	0.461	0.385	0.362	0.362	0.362	0.343	0.343	0.343	0.343	0.343	0.343	0.343	0.343	0.343	0.343
YNL308C	0.221	0.221	0.221	0.221	0.221	0.221	0.221	0.221	0.221	0.221	0.221	0.221	0.221	0.221	0.221	0.221	0.221	0.221	0.221	0.221	0.221	0.221	0.221	0.244	0.244	0.244	0.244	0.244	0.244	0.244	0.244	0.244	0.244	0.244	0.244	0.244	0.244	0.244	0.244	0.244	0.244	0.244	0.244	0.244	0.244	0.244	0.244	0.244	0.244
YHR122W	0.451	0.428	0.401	0.42	0.42	0.42	0.443	0.443	0.424	0.424	0.397	0.42	0.462	0.462	0.439	0.397	0.397	0.439	0.462	0.462	0.462	0.462	0.462	0.462	0.439	0.481	0.481	0.481	0.481	0.481	0.481	0.481	0.481	0.504	0.504	0.523	0.63	0.63	0.63	0.63	0.63	0.63	0.63	0.63	0.63	0.63	0.63	0.653	0.63
YER165W	0.923	0.923	0.904	0.904	0.904	0.904	0.904	0.904	0.904	0.839	0.721	0.721	0.721	0.74	0.74	0.74	0.74	0.74	0.763	0.706	0.706	0.706	0.706	0.706	0.706	0.706	0.683	0.683	0.683	0.683	0.683	0.561	0.561	0.561	0.561	0.519	0.519	0.519	0.496	0.477	0.496	0.435	0.435	0.435	0.393	0.389	0.362	0.362	0.381
YBL040C	0.473	0.473	0.473	0.473	0.473	0.473	0.473	0.473	0.473	0.473	0.473	0.473	0.496	0.496	0.496	0.496	0.534	0.534	0.534	0.534	0.534	0.534	0.534	0.534	0.534	0.534	0.534	0.534	0.534	0.534	0.534	0.534	0.534	0.534	0.534	0.534	0.534	0.534	0.534	0.534	0.515	0.492	0.469	0.469	0.469	0.469	0.427	0.427	0.427
YHR147C	0.358	0.358	0.358	0.358	0.381	0.381	0.404	0.404	0.404	0.404	0.404	0.404	0.404	0.404	0.423	0.446	0.446	0.526	0.606	0.606	0.606	0.606	0.606	0.606	0.606	0.606	0.606	0.606	0.606	0.606	0.606	0.606	0.606	0.606	0.606	0.606	0.606	0.606	0.629	0.629	0.629	0.629	0.629	0.629	0.606	0.606	0.606	0.606	0.606
YOR211C	0.229	0.229	0.229	0.248	0.225	0.225	0.225	0.225	0.225	0.187	0.225	0.225	0.206	0.206	0.206	0.206	0.206	0.225	0.225	0.225	0.225	0.301	0.301	0.301	0.301	0.324	0.324	0.324	0.324	0.324	0.324	0.324	0.324	0.324	0.324	0.324	0.324	0.324	0.347	0.347	0.37	0.37	0.412	0.412	0.412	0.412	0.412	0.412	0.412
YJL197W	0.546	0.546	0.523	0.523	0.523	0.565	0.565	0.565	0.565	0.607	0.584	0.584	0.584	0.584	0.584	0.584	0.607	0.611	0.699	0.699	0.699	0.699	0.699	0.699	0.699	0.699	0.699	0.699	0.699	0.699	0.699	0.699	0.676	0.676	0.676	0.676	0.76	0.76	0.783	0.783	0.783	0.783	0.783	0.806	0.806	0.852	0.852	0.894	0.894
YNR006W	0.29	0.29	0.29	0.29	0.29	0.29	0.29	0.29	0.29	0.351	0.416	0.439	0.462	0.462	0.481	0.481	0.481	0.5	0.519	0.519	0.519	0.557	0.576	0.576	0.576	0.576	0.576	0.576	0.595	0.576	0.576	0.576	0.576	0.576	0.599	0.599	0.599	0.599	0.599	0.599	0.599	0.599	0.618	0.637	0.637	0.637	0.637	0.637	0.637
YHR172W	0.069	0.069	0.069	0.069	0.069	0.069	0.069	0.069	0.069	0.069	0.088	0.088	0.088	0.088	0.088	0.088	0.088	0.088	0.088	0.088	0.088	0.088	0.088	0.088	0.088	0.088	0.088	0.088	0.088	0.088	0.088	0.107	0.107	0.107	0.107	0.107	0.107	0.107	0.145	0.202	0.221	0.221	0.221	0.221	0.221	0.221	0.221	0.221	0.221
YOR221C	0.424	0.424	0.424	0.424	0.424	0.424	0.424	0.424	0.424	0.424	0.424	0.424	0.382	0.363	0.344	0.363	0.363	0.363	0.405	0.405	0.405	0.424	0.424	0.424	0.424	0.424	0.424	0.424	0.424	0.424	0.424	0.424	0.443	0.504	0.504	0.504	0.504	0.504	0.504	0.504	0.504	0.523	0.584	0.584	0.584	0.584	0.584	0.584	0.561
YHR165C	0.462	0.481	0.481	0.481	0.481	0.5	0.538	0.557	0.557	0.557	0.557	0.557	0.557	0.557	0.576	0.599	0.599	0.599	0.618	0.618	0.618	0.618	0.618	0.618	0.641	0.641	0.66	0.721	0.721	0.721	0.721	0.721	0.721	0.763	0.763	0.763	0.809	0.809	0.809	0.809	0.809	0.809	0.809	0.809	0.809	0.809	0.809	0.809	0.809
YLR109W	0.275	0.275	0.275	0.256	0.256	0.256	0.256	0.256	0.256	0.256	0.256	0.256	0.256	0.256	0.256	0.168	0.168	0.168	0.168	0.168	0.168	0.168	0.168	0.126	0.084	0.065	0.065	0.065	0.065	0.065	0.065	0.065	0.065	0.046	0.023	0.023	0.023	0.023	0.023	0.023	0.042	0.042	0.042	0.042	0.042	0.042	0.042	0.042	0.042
YPL066W	0.141	0.16	0.16	0.16	0.16	0.16	0.16	0.16	0.16	0.16	0.16	0.16	0.16	0.16	0.16	0.183	0.183	0.183	0.183	0.183	0.183	0.183	0.183	0.183	0.183	0.183	0.183	0.206	0.225	0.225	0.225	0.225	0.225	0.225	0.225	0.225	0.206	0.206	0.187	0.187	0.206	0.206	0.206	0.206	0.206	0.206	0.206	0.206	0.206
YKL209C	0.084	0.084	0.084	0.084	0.042	0.042	0.042	0.042	0.042	0.042	0.042	0.042	0.042	0.042	0.042	0.042	0.042	0.042	0.042	0.042	0.042	0.042	0.042	0.042	0.042	0.042	0.042	0.042	0.042	0.042	0.042	0.042	0.042	0.042	0.042	0.042	0.042	0.042	0.042	0.042	0.042	0.042	0.042	0.042	0.023	0.023	0.023	0.023	0.023
YCL040W	1.123	1.123	1.085	1.085	1.062	1.062	1.016	1.016	1.016	1.016	1.016	1.016	1.016	1.016	1.016	1.016	1.016	0.947	0.947	0.97	0.97	0.97	0.97	0.97	0.947	0.947	0.947	0.947	0.947	0.924	0.924	0.924	0.924	0.924	0.924	0.863	0.863	0.863	0.844	0.844	0.844	0.802	0.779	0.779	0.756	0.756	0.756	0.756	0.756
YJR055W	0.099	0.099	0.099	0.076	0.076	0.057	0.038	0.038	0.038	0.038	0.038	0.038	0.038	0.057	0.057	0.057	0.057	0.08	0.118	0.118	0.118	0.118	0.118	0.118	0.118	0.118	0.118	0.118	0.118	0.118	0.118	0.118	0.118	0.118	0.118	0.118	0.118	0.118	0.118	0.118	0.118	0.118	0.118	0.118	0.118	0.118	0.099	0.118	0.156
YDR014W	0.351	0.351	0.351	0.328	0.328	0.328	0.328	0.309	0.309	0.309	0.309	0.309	0.309	0.309	0.29	0.29	0.29	0.29	0.29	0.29	0.29	0.29	0.271	0.271	0.229	0.252	0.252	0.252	0.252	0.252	0.271	0.317	0.317	0.317	0.317	0.317	0.317	0.317	0.317	0.317	0.317	0.271	0.271	0.271	0.271	0.271	0.271	0.271	0.294
YOR099W	4.862	4.862	4.862	4.862	4.881	4.881	4.881	4.881	4.881	4.881	4.9	4.9	4.9	4.9	4.9	4.904	4.904	4.904	4.904	4.904	4.904	4.904	4.904	4.904	4.904	4.904	4.904	4.904	4.904	4.904	4.862	4.862	4.862	4.862	4.862	4.862	4.572	4.553	4.45	4.431	4.431	4.408	4.366	4.343	4.278	4.236	4.213	4.213	4.213
YPL178W	0.401	0.401	0.401	0.359	0.359	0.359	0.359	0.359	0.359	0.359	0.359	0.359	0.359	0.359	0.359	0.382	0.401	0.401	0.401	0.401	0.401	0.401	0.401	0.401	0.401	0.401	0.401	0.401	0.401	0.401	0.401	0.401	0.401	0.401	0.401	0.378	0.378	0.378	0.378	0.378	0.378	0.359	0.359	0.359	0.359	0.359	0.359	0.321	0.321
YNL178W	0.427	0.427	0.446	0.446	0.446	0.446	0.446	0.427	0.427	0.427	0.427	0.427	0.427	0.427	0.427	0.427	0.427	0.427	0.427	0.427	0.427	0.427	0.427	0.427	0.427	0.427	0.408	0.408	0.408	0.408	0.408	0.408	0.408	0.408	0.408	0.408	0.408	0.408	0.408	0.431	0.431	0.431	0.454	0.431	0.431	0.431	0.454	0.454	0.454
YDL126C	0.355	0.355	0.355	0.355	0.332	0.332	0.332	0.351	0.374	0.374	0.374	0.374	0.374	0.393	0.393	0.412	0.412	0.45	0.45	0.45	0.45	0.45	0.427	0.427	0.427	0.427	0.427	0.427	0.427	0.45	0.45	0.45	0.45	0.45	0.45	0.45	0.45	0.45	0.45	0.45	0.45	0.427	0.404	0.404	0.404	0.404	0.404	0.404	0.404
YGR154C	0.629	0.61	0.61	0.61	0.61	0.61	0.591	0.591	0.61	0.61	0.61	0.61	0.61	0.61	0.61	0.591	0.591	0.572	0.591	0.591	0.591	0.591	0.61	0.61	0.61	0.61	0.61	0.61	0.587	0.61	0.568	0.568	0.568	0.568	0.484	0.484	0.484	0.465	0.446	0.446	0.446	0.446	0.446	0.446	0.446	0.446	0.446	0.446	0.446
YLR008C	0.522	0.522	0.56	0.56	0.56	0.56	0.56	0.56	0.56	0.56	0.56	0.598	0.598	0.621	0.621	0.621	0.621	0.621	0.621	0.621	0.64	0.64	0.64	0.64	0.64	0.64	0.64	0.64	0.64	0.64	0.64	0.64	0.64	0.64	0.64	0.64	0.64	0.64	0.64	0.64	0.64	0.64	0.64	0.64	0.64	0.621	0.621	0.621	0.621
YGL085W	0.294	0.294	0.294	0.294	0.294	0.271	0.271	0.271	0.271	0.271	0.271	0.271	0.271	0.271	0.271	0.271	0.229	0.21	0.187	0.187	0.187	0.21	0.21	0.21	0.21	0.21	0.21	0.187	0.187	0.187	0.187	0.21	0.21	0.21	0.21	0.21	0.21	0.168	0.145	0.145	0.164	0.164	0.145	0.145	0.145	0.145	0.145	0.164	0.141
YCR095W-A	0.47	0.531	0.531	0.531	0.531	0.531	0.531	0.531	0.531	0.531	0.615	0.657	0.657	0.657	0.657	0.657	0.657	0.657	0.657	0.68	0.68	0.68	0.68	0.68	0.68	0.68	0.68	0.68	0.68	0.68	0.68	0.68	0.68	0.68	0.68	0.68	0.68	0.68	0.68	0.68	0.68	0.68	0.68	0.68	0.68	0.657	0.657	0.657	0.657
YMR079W	1.29	1.29	1.29	1.29	1.29	1.29	1.29	1.313	1.313	1.313	1.313	1.313	1.313	1.313	1.332	1.332	1.332	1.332	1.332	1.332	1.332	1.332	1.332	1.332	1.332	1.332	1.332	1.332	1.332	1.332	1.332	1.332	1.332	1.332	1.332	1.332	1.313	1.313	1.271	1.271	1.271	1.271	1.271	1.252	1.271	1.271	1.271	1.271	1.271
YCR072C	1.275	1.275	1.359	1.378	1.378	1.378	1.378	1.401	1.443	1.443	1.443	1.443	1.443	1.443	1.443	1.443	1.443	1.466	1.466	1.466	1.466	1.466	1.466	1.466	1.466	1.466	1.466	1.466	1.466	1.466	1.447	1.447	1.447	1.447	1.447	1.47	1.47	1.47	1.47	1.47	1.47	1.447	1.447	1.447	1.424	1.424	1.424	1.424	1.405
YPL087W	0.507	0.484	0.484	0.484	0.484	0.484	0.484	0.484	0.484	0.484	0.484	0.484	0.507	0.507	0.507	0.53	0.53	0.53	0.53	0.507	0.568	0.568	0.568	0.568	0.549	0.549	0.549	0.549	0.549	0.568	0.568	0.568	0.568	0.587	0.587	0.587	0.587	0.587	0.587	0.587	0.587	0.587	0.587	0.587	0.568	0.568	0.568	0.568	0.568
YML057W	0.531	0.531	0.531	0.531	0.508	0.508	0.531	0.447	0.447	0.466	0.466	0.466	0.466	0.466	0.5	0.5	0.5	0.5	0.523	0.523	0.523	0.523	0.523	0.523	0.546	0.527	0.55	0.55	0.55	0.573	0.573	0.596	0.596	0.596	0.596	0.596	0.596	0.596	0.596	0.596	0.596	0.596	0.596	0.596	0.596	0.596	0.596	0.596	0.596
YMR145C	0	0	0	0	0	0	0	0	0	0	0	0	0	0	0	0	0	0	0	0	0	0	0	0	0	0	0	0	0	0	0	0	0	0	0	0	0	0	0	0	0	0	0	0	0	0	0	0	0
YNL275W	0.275	0.275	0.275	0.256	0.256	0.256	0.256	0.256	0.256	0.256	0.195	0.233	0.233	0.233	0.233	0.233	0.233	0.233	0.233	0.233	0.233	0.233	0.233	0.214	0.214	0.21	0.26	0.237	0.237	0.237	0.237	0.237	0.237	0.256	0.275	0.382	0.382	0.42	0.42	0.443	0.443	0.443	0.443	0.443	0.443	0.443	0.466	0.466	0.466
YNL238W	0.592	0.718	0.741	0.741	0.741	0.787	0.787	0.806	0.806	0.806	0.806	0.806	0.806	0.806	0.806	0.806	0.806	0.806	0.806	0.806	0.806	0.806	0.806	0.806	0.806	0.806	0.806	0.806	0.806	0.806	0.829	0.829	0.829	0.829	0.829	0.829	0.829	0.829	0.852	0.852	0.852	0.852	0.852	0.852	0.852	0.852	0.852	0.852	0.852
YER071C	1.187	1.168	1.168	1.168	1.187	1.187	1.187	1.187	1.141	1.141	1.118	1.118	1.118	1.118	1.118	1.08	1.061	1.061	1.061	1.061	1.061	1.042	1.042	0.977	0.958	0.958	0.958	0.958	0.958	0.977	0.954	0.912	0.893	0.893	0.893	0.874	0.851	0.851	0.828	0.828	0.828	0.79	0.771	0.771	0.771	0.771	0.771	0.771	0.771
YBL067C	0.206	0.206	0.206	0.206	0.248	0.271	0.389	0.389	0.389	0.389	0.408	0.408	0.408	0.408	0.454	0.454	0.454	0.473	0.473	0.473	0.473	0.473	0.473	0.473	0.473	0.473	0.473	0.473	0.473	0.473	0.473	0.469	0.469	0.469	0.469	0.492	0.492	0.492	0.492	0.492	0.492	0.492	0.492	0.492	0.492	0.492	0.469	0.45	0.45
YPR133C	0.82	0.82	0.82	0.82	0.839	0.881	0.881	0.904	0.904	0.904	0.904	0.904	0.881	0.881	0.881	0.881	0.881	0.881	0.881	0.858	0.858	0.858	0.858	0.839	0.82	0.82	0.82	0.82	0.82	0.82	0.82	0.862	0.862	0.862	0.862	0.862	0.885	0.908	0.908	0.908	0.908	0.908	0.908	0.908	0.931	0.931	0.931	0.931	0.931
YIR026C	0.294	0.294	0.317	0.317	0.298	0.298	0.298	0.298	0.298	0.298	0.298	0.298	0.298	0.336	0.42	0.42	0.439	0.515	0.591	0.591	0.591	0.591	0.591	0.694	0.694	0.759	0.759	0.759	0.759	0.778	0.835	0.835	0.835	0.835	0.835	0.854	0.873	0.873	0.949	0.991	0.991	0.991	0.991	0.991	1.014	1.094	1.094	1.094	1.094
YDR151C	0.668	0.691	0.71	0.71	0.733	0.733	0.752	0.752	0.771	0.771	0.771	0.809	0.847	0.927	0.927	0.927	0.965	1.026	1.049	1.049	1.11	1.11	1.11	1.129	1.129	1.152	1.152	1.152	1.152	1.152	1.152	1.152	1.152	1.152	1.236	1.236	1.278	1.278	1.278	1.297	1.297	1.297	1.297	1.297	1.297	1.278	1.278	1.278	1.278
YLR398C	0.431	0.431	0.431	0.431	0.431	0.45	0.469	0.469	0.488	0.488	0.511	0.511	0.511	0.53	0.511	0.511	0.511	0.511	0.511	0.511	0.511	0.511	0.511	0.511	0.511	0.511	0.511	0.492	0.492	0.492	0.492	0.473	0.473	0.473	0.473	0.473	0.473	0.473	0.454	0.454	0.454	0.431	0.431	0.454	0.454	0.477	0.477	0.477	0.477
YHR178W	0.507	0.507	0.507	0.53	0.53	0.53	0.53	0.549	0.53	0.53	0.53	0.53	0.53	0.53	0.53	0.53	0.53	0.53	0.53	0.53	0.511	0.515	0.515	0.515	0.515	0.515	0.515	0.515	0.515	0.515	0.515	0.515	0.515	0.515	0.515	0.515	0.515	0.515	0.515	0.534	0.534	0.534	0.534	0.534	0.534	0.534	0.534	0.534	0.534
YOR049C	0	0	0	0	0	0	0	0	0	0	0	0	0	0	0	0	0	0	0	0	0	0	0	0	0	0	0	0	0	0	0	0	0	0	0	0	0	0	0	0	0	0	0	0	0	0	0	0	0
YDR135C	0.191	0.313	0.294	0.317	0.317	0.317	0.317	0.317	0.317	0.317	0.317	0.317	0.317	0.317	0.317	0.317	0.317	0.317	0.317	0.336	0.336	0.336	0.336	0.336	0.336	0.336	0.336	0.313	0.313	0.313	0.313	0.313	0.313	0.313	0.313	0.313	0.313	0.313	0.332	0.332	0.435	0.435	0.435	0.435	0.435	0.435	0.435	0.435	0.435
YBR049C	1.907	1.926	1.972	2.01	2.029	2.117	2.136	2.178	2.178	2.178	2.201	2.201	2.247	2.423	3.037	3.266	3.548	3.567	3.567	3.567	3.666	3.685	3.685	3.685	3.685	3.704	3.704	3.723	3.742	3.799	3.799	3.902	4.051	4.051	4.051	4.051	4.112	4.089	4.112	4.112	4.112	4.135	4.154	4.177	4.177	4.196	4.196	4.196	4.215
YDR486C	0.741	0.741	0.741	0.741	0.779	0.802	0.905	0.886	0.886	0.886	0.886	0.886	0.886	1.031	1.031	1.115	1.115	1.134	1.157	1.157	1.157	1.157	1.157	1.157	1.157	1.157	1.184	1.161	1.161	1.161	1.161	1.161	1.161	1.161	1.161	1.073	1.073	1.069	1.069	1.069	1.088	1.088	1.13	1.13	1.13	1.195	1.195	1.195	1.195
YAL029C	1.85	1.85	1.911	1.953	1.953	1.953	1.953	1.953	1.953	1.953	1.953	1.953	1.995	2.037	2.056	2.056	2.079	2.102	2.148	2.171	2.171	2.171	2.171	2.171	2.171	2.171	2.19	2.19	2.19	2.209	2.274	2.274	2.293	2.293	2.381	2.381	2.381	2.381	2.381	2.381	2.381	2.381	2.381	2.362	2.343	2.343	2.343	2.32	2.32
YBR058C-A	0.561	0.561	0.538	0.584	0.565	0.565	0.565	0.565	0.565	0.565	0.565	0.584	0.584	0.584	0.584	0.584	0.584	0.584	0.565	0.588	0.588	0.626	0.626	0.668	0.668	0.668	0.687	0.687	0.687	0.687	0.687	0.687	0.687	0.687	0.71	0.71	0.71	0.71	0.71	0.71	0.71	0.71	0.71	0.729	0.691	0.691	0.733	0.756	0.756
YOR301W	0.454	0.454	0.454	0.454	0.454	0.454	0.454	0.454	0.454	0.454	0.454	0.454	0.435	0.435	0.435	0.435	0.454	0.477	0.5	0.5	0.5	0.5	0.5	0.5	0.5	0.5	0.5	0.5	0.481	0.481	0.481	0.481	0.481	0.481	0.481	0.481	0.481	0.481	0.481	0.481	0.481	0.481	0.5	0.5	0.5	0.5	0.5	0.5	0.5
YOR048C	0.735	0.735	0.758	0.739	0.739	0.739	0.758	0.758	0.758	0.758	0.758	0.762	0.739	0.739	0.758	0.758	0.758	0.758	0.739	0.739	0.739	0.72	0.72	0.72	0.72	0.72	0.72	0.72	0.72	0.598	0.579	0.556	0.575	0.575	0.575	0.575	0.575	0.575	0.575	0.575	0.575	0.575	0.556	0.556	0.556	0.556	0.556	0.556	0.556
YDL100C	0.488	0.488	0.488	0.511	0.591	0.591	0.591	0.591	0.591	0.614	0.61	0.648	0.667	0.667	0.667	0.667	0.667	0.667	0.713	0.877	0.877	0.9	0.919	0.919	0.919	0.919	0.919	0.919	0.961	0.98	0.98	0.98	0.98	0.98	1.079	1.098	1.117	1.14	1.159	1.205	1.224	1.224	1.224	1.224	1.224	1.224	1.224	1.205	1.205
YPL096W	0.198	0.179	0.179	0.179	0.179	0.179	0.179	0.179	0.179	0.179	0.179	0.179	0.179	0.179	0.179	0.179	0.179	0.179	0.179	0.179	0.179	0.179	0.141	0.118	0.076	0.057	0.038	0.038	0.038	0.076	0.076	0.076	0.076	0.076	0.076	0.076	0.152	0.175	0.221	0.221	0.221	0.221	0.221	0.221	0.221	0.221	0.221	0.24	0.24
YNL037C	0.328	0.328	0.267	0.248	0.248	0.248	0.225	0.225	0.225	0.225	0.225	0.225	0.225	0.225	0.225	0.225	0.225	0.225	0.225	0.225	0.225	0.225	0.225	0.225	0.225	0.225	0.225	0.225	0.202	0.179	0.179	0.179	0.179	0.16	0.137	0.137	0.137	0.137	0.137	0.114	0.114	0.114	0.095	0.076	0.076	0.076	0.076	0.076	0.076
YDR181C	0.29	0.29	0.29	0.309	0.351	0.416	0.416	0.416	0.416	0.416	0.416	0.435	0.473	0.473	0.473	0.473	0.473	0.473	0.473	0.473	0.473	0.473	0.473	0.492	0.492	0.492	0.492	0.492	0.515	0.515	0.515	0.515	0.515	0.534	0.534	0.534	0.534	0.576	0.576	0.576	0.576	0.576	0.576	0.553	0.553	0.553	0.553	0.553	0.553
YDR450W	0.29	0.29	0.267	0.206	0.206	0.225	0.225	0.244	0.244	0.244	0.244	0.263	0.263	0.263	0.263	0.263	0.263	0.263	0.263	0.244	0.244	0.244	0.244	0.244	0.286	0.286	0.286	0.286	0.286	0.286	0.286	0.286	0.286	0.286	0.267	0.267	0.267	0.267	0.267	0.267	0.267	0.206	0.206	0.206	0.206	0.206	0.206	0.206	0.206
YNL282W	0.561	0.542	0.5	0.5	0.5	0.5	0.454	0.454	0.454	0.389	0.389	0.389	0.389	0.389	0.389	0.343	0.324	0.324	0.324	0.305	0.305	0.286	0.267	0.267	0.221	0.221	0.221	0.221	0.16	0.141	0.141	0.141	0.141	0.141	0.141	0.103	0.061	0.019	0.019	0.019	0.019	0.019	0.019	0.019	0.019	0.019	0.019	0.019	0.019
YLR364W	1.213	1.213	1.213	1.255	1.255	1.278	1.278	1.278	1.278	1.278	1.278	1.297	1.278	1.278	1.278	1.278	1.278	1.278	1.278	1.278	1.278	1.19	1.186	1.186	1.186	1.186	1.167	1.167	1.167	1.125	1.125	1.083	1.06	1.06	1.06	1.06	1.06	1.06	1.06	1.037	0.972	0.995	0.877	0.82	0.82	0.82	0.801	0.801	0.778
YAL060W	0.416	0.416	0.416	0.393	0.393	0.393	0.416	0.416	0.416	0.416	0.374	0.374	0.309	0.305	0.267	0.248	0.248	0.248	0.248	0.248	0.248	0.248	0.248	0.248	0.248	0.248	0.248	0.248	0.248	0.225	0.225	0.225	0.202	0.202	0.202	0.202	0.183	0.183	0.145	0.145	0.145	0.099	0.099	0.16	0.16	0.179	0.179	0.179	0.179
YLR200W	0.378	0.378	0.378	0.397	0.466	0.466	0.466	0.443	0.443	0.443	0.458	0.557	0.66	0.66	0.683	0.702	0.702	0.702	0.702	0.702	0.702	0.702	0.702	0.702	0.702	0.702	0.702	0.74	0.763	0.828	0.828	0.866	0.847	0.847	0.847	0.847	0.866	0.866	0.866	0.866	0.866	0.866	0.904	0.904	0.904	0.904	0.904	0.904	0.904
YJL207C	0.877	0.877	0.877	0.877	0.858	0.881	0.881	0.881	0.904	0.885	0.885	0.885	0.885	0.885	0.885	0.885	0.885	0.862	0.862	0.839	0.839	0.839	0.839	0.82	0.82	0.82	0.801	0.801	0.801	0.801	0.801	0.782	0.782	0.782	0.782	0.782	0.782	0.782	0.782	0.763	0.763	0.763	0.763	0.721	0.721	0.744	0.725	0.725	0.725
YMR238W	0.107	0.107	0.126	0.187	0.21	0.233	0.378	0.378	0.378	0.397	0.397	0.397	0.397	0.397	0.397	0.397	0.397	0.397	0.397	0.397	0.397	0.397	0.397	0.397	0.397	0.397	0.397	0.397	0.397	0.397	0.397	0.397	0.397	0.397	0.439	0.481	0.481	0.481	0.481	0.481	0.481	0.481	0.481	0.481	0.481	0.481	0.481	0.481	0.481
YKR004C	0.638	0.638	0.638	0.619	0.619	0.619	0.619	0.619	0.619	0.619	0.619	0.638	0.638	0.638	0.638	0.638	0.638	0.638	0.638	0.638	0.638	0.638	0.638	0.638	0.638	0.619	0.596	0.596	0.596	0.596	0.615	0.615	0.615	0.615	0.573	0.554	0.554	0.554	0.531	0.55	0.55	0.55	0.55	0.55	0.55	0.55	0.55	0.55	0.55
YML088W	0.278	0.278	0.278	0.278	0.278	0.278	0.278	0.278	0.278	0.278	0.278	0.278	0.278	0.278	0.278	0.278	0.278	0.278	0.278	0.278	0.278	0.278	0.278	0.278	0.278	0.278	0.278	0.278	0.278	0.278	0.278	0.278	0.278	0.278	0.278	0.278	0.278	0.278	0.278	0.278	0.278	0.278	0.278	0.278	0.24	0.24	0.221	0.183	0.183
YGL038C	0.622	0.622	0.622	0.622	0.622	0.622	0.622	0.622	0.622	0.622	0.622	0.622	0.622	0.622	0.622	0.622	0.622	0.622	0.622	0.622	0.622	0.622	0.622	0.599	0.599	0.618	0.618	0.622	0.538	0.538	0.557	0.595	0.595	0.637	0.637	0.637	0.637	0.637	0.637	0.637	0.637	0.637	0.637	0.637	0.637	0.637	0.637	0.637	0.637
YGR156W	0.34	0.34	0.34	0.34	0.34	0.317	0.336	0.359	0.378	0.359	0.359	0.359	0.359	0.359	0.359	0.378	0.378	0.397	0.435	0.473	0.473	0.473	0.473	0.473	0.473	0.473	0.473	0.473	0.496	0.542	0.542	0.542	0.542	0.542	0.542	0.542	0.542	0.565	0.565	0.565	0.611	0.634	0.634	0.672	0.672	0.714	0.714	0.714	0.714
YNL247W	1.269	1.269	1.269	1.269	1.269	1.269	1.227	1.208	1.166	1.166	1.189	1.189	1.189	1.189	1.189	1.189	1.189	1.189	1.189	1.174	1.174	1.174	1.174	1.155	1.155	1.155	1.155	1.155	1.155	1.155	1.155	1.155	1.155	1.155	1.155	1.155	1.155	1.155	1.155	1.155	1.155	1.136	1.136	1.113	1.025	1.025	1.025	1.025	1.025
YLL058W	0.626	0.626	0.626	0.626	0.626	0.626	0.626	0.645	0.626	0.626	0.626	0.626	0.672	0.691	0.714	0.714	0.714	0.714	0.737	0.76	0.76	0.76	0.76	0.76	0.76	0.76	0.76	0.76	0.901	0.943	1	1	1	1	1.019	1.038	1.038	1.038	1.038	1.038	1.038	1.038	1.038	1.038	1.038	1.038	1.038	1.038	1.038
YKL112W	0.023	0.023	0.023	0.023	0.023	0.023	0.023	0.023	0.023	0.023	0.023	0.023	0.023	0.023	0.023	0.023	0.023	0.023	0.023	0.023	0.023	0.023	0.023	0	0	0	0	0	0	0	0	0	0	0	0	0.019	0.019	0.019	0.019	0.019	0.019	0.019	0.019	0.019	0.019	0.019	0.019	0.019	0.019
YGL061C	0.16	0.16	0.16	0.16	0.16	0.16	0.141	0.122	0.122	0.202	0.202	0.202	0.202	0.202	0.202	0.301	0.301	0.32	0.32	0.32	0.32	0.301	0.301	0.301	0.32	0.32	0.32	0.32	0.32	0.32	0.32	0.32	0.32	0.32	0.32	0.32	0.339	0.339	0.335	0.335	0.335	0.335	0.354	0.373	0.537	0.575	0.67	0.67	0.67
YOR141C	0.454	0.454	0.454	0.454	0.454	0.454	0.454	0.454	0.454	0.454	0.454	0.454	0.454	0.454	0.454	0.454	0.454	0.454	0.454	0.454	0.477	0.477	0.477	0.477	0.477	0.477	0.477	0.477	0.477	0.477	0.477	0.477	0.477	0.477	0.477	0.477	0.458	0.458	0.458	0.458	0.458	0.458	0.458	0.458	0.458	0.458	0.458	0.458	0.439
YJL133C-A	0	0	0	0	0	0	0	0	0	0	0	0	0	0	0	0	0	0	0	0	0	0	0	0	0	0	0	0	0	0	0	0	0	0	0	0	0	0	0	0	0	0	0	0	0	0	0	0	0
YGR245C	1.094	1.117	1.117	1.117	1.117	1.117	1.117	1.14	1.14	1.14	1.159	1.159	1.159	1.159	1.159	1.159	1.159	1.159	1.159	1.159	1.159	1.159	1.159	1.159	1.159	1.159	1.182	1.182	1.182	1.182	1.163	1.163	1.163	1.163	1.144	1.144	1.167	1.167	1.167	1.167	1.167	1.167	1.167	1.167	1.167	1.167	1.167	1.167	1.19
YDR131C	0.428	0.405	0.405	0.405	0.405	0.405	0.405	0.405	0.405	0.405	0.359	0.359	0.359	0.359	0.359	0.336	0.336	0.336	0.336	0.336	0.332	0.355	0.355	0.355	0.355	0.332	0.355	0.355	0.374	0.374	0.435	0.435	0.435	0.435	0.435	0.435	0.435	0.435	0.435	0.435	0.435	0.374	0.45	0.431	0.431	0.431	0.431	0.45	0.427
YNL310C	0.889	0.889	0.908	0.946	0.965	0.965	0.965	0.965	0.965	0.988	1.007	1.053	1.053	1.053	1.053	1.053	1.053	1.053	1.03	1.03	1.03	1.03	1.03	1.03	1.03	1.03	1.049	1.049	1.049	1.049	1.114	1.137	1.137	1.137	1.137	1.137	1.137	1.137	1.137	1.137	1.137	1.137	1.175	1.175	1.175	1.175	1.175	1.175	1.175
YNL181W	0	0	0	0.019	0.019	0.019	0.038	0.038	0.038	0.057	0.057	0.076	0.095	0.114	0.114	0.114	0.114	0.114	0.114	0.114	0.114	0.137	0.137	0.137	0.156	0.156	0.175	0.175	0.175	0.217	0.217	0.217	0.217	0.217	0.217	0.217	0.217	0.217	0.259	0.412	0.588	0.588	0.699	0.699	0.699	0.722	0.722	0.722	0.722
YPL058C	0.279	0.279	0.348	0.348	0.348	0.348	0.348	0.325	0.302	0.302	0.302	0.302	0.302	0.302	0.302	0.302	0.302	0.302	0.302	0.302	0.302	0.302	0.302	0.302	0.302	0.302	0.302	0.302	0.302	0.283	0.283	0.283	0.283	0.283	0.283	0.283	0.283	0.26	0.218	0.195	0.195	0.195	0.195	0.195	0.195	0.195	0.195	0.195	0.195
YDR448W	0.29	0.29	0.29	0.29	0.29	0.29	0.29	0.267	0.267	0.267	0.267	0.267	0.267	0.267	0.267	0.248	0.221	0.221	0.221	0.221	0.221	0.198	0.198	0.198	0.217	0.217	0.217	0.217	0.217	0.217	0.217	0.217	0.217	0.217	0.217	0.217	0.217	0.217	0.217	0.217	0.217	0.217	0.217	0.217	0.217	0.217	0.217	0.217	0.217
YDR214W	2.18	2.18	2.18	2.18	2.138	2.138	2.115	2.115	2.115	2.115	2.016	1.753	1.616	1.597	1.597	1.574	1.532	1.513	1.513	1.49	1.471	1.41	1.41	1.372	1.372	1.284	1.261	1.261	1.158	1.158	1.158	0.956	0.838	0.838	0.838	0.838	0.819	0.819	0.819	0.819	0.594	0.594	0.594	0.594	0.575	0.575	0.575	0.575	0.575
YKL212W	0.748	0.748	0.748	0.725	0.725	0.725	0.729	0.756	0.756	0.794	0.855	0.874	0.874	0.874	0.874	0.832	0.87	0.87	0.87	0.908	0.908	0.908	0.908	0.973	0.973	0.996	1.015	1.015	1.015	1.015	0.996	0.996	0.996	1.015	1.015	1.015	1.015	1.015	1.015	1.011	1.011	1.011	1.011	1.011	1.011	1.011	1.011	1.011	1.011
YNL132W	0.332	0.332	0.332	0.332	0.332	0.313	0.313	0.267	0.267	0.267	0.267	0.267	0.267	0.267	0.267	0.267	0.267	0.221	0.221	0.183	0.061	0.061	0.061	0.061	0.061	0.061	0.061	0.061	0.061	0.042	0.042	0.042	0.042	0.042	0.042	0.042	0.042	0.019	0.019	0.019	0.019	0.019	0.019	0.019	0.019	0.019	0.019	0.019	0.019
YBL101C	0.488	0.488	0.488	0.488	0.465	0.465	0.465	0.465	0.465	0.446	0.446	0.446	0.446	0.446	0.408	0.408	0.389	0.389	0.389	0.389	0.332	0.332	0.275	0.275	0.275	0.275	0.275	0.275	0.275	0.229	0.21	0.21	0.21	0.191	0.191	0.191	0.191	0.191	0.191	0.168	0.149	0.149	0.126	0.126	0.126	0.103	0.103	0.103	0.103
YER069W	0.431	0.412	0.412	0.412	0.412	0.393	0.393	0.351	0.351	0.351	0.351	0.351	0.351	0.351	0.332	0.309	0.309	0.309	0.309	0.309	0.309	0.286	0.286	0.286	0.286	0.286	0.286	0.286	0.263	0.263	0.24	0.24	0.24	0.24	0.24	0.24	0.24	0.24	0.259	0.259	0.259	0.259	0.259	0.259	0.259	0.259	0.259	0.259	0.259
YPL051W	0.103	0.122	0.122	0.122	0.122	0.122	0.122	0.122	0.122	0.122	0.099	0.057	0.057	0.057	0.057	0.057	0.057	0.076	0.076	0.076	0.118	0.137	0.156	0.213	0.213	0.213	0.213	0.232	0.316	0.316	0.316	0.316	0.316	0.316	0.316	0.316	0.316	0.335	0.335	0.335	0.377	0.4	0.4	0.4	0.4	0.4	0.4	0.457	0.56
YGR082W	0.678	0.678	0.678	0.697	0.697	0.697	0.697	0.72	0.72	0.72	0.72	0.72	0.72	0.739	0.739	0.739	0.739	0.739	0.739	0.739	0.739	0.739	0.762	0.762	0.785	0.785	0.785	0.785	0.785	0.785	0.785	0.785	0.785	0.785	0.785	0.785	0.762	0.762	0.762	0.762	0.762	0.762	0.762	0.762	0.762	0.739	0.739	0.739	0.739
YER147C	0.611	0.634	0.634	0.634	0.634	0.657	0.638	0.638	0.684	0.684	0.684	0.684	0.684	0.703	0.703	0.703	0.703	0.703	0.703	0.703	0.703	0.703	0.703	0.703	0.665	0.665	0.665	0.646	0.646	0.646	0.646	0.646	0.627	0.627	0.604	0.604	0.604	0.604	0.604	0.604	0.604	0.604	0.604	0.604	0.604	0.604	0.581	0.581	0.581
YLR254C	0.328	0.328	0.328	0.328	0.328	0.328	0.328	0.305	0.305	0.305	0.305	0.305	0.286	0.286	0.267	0.267	0.267	0.267	0.267	0.267	0.267	0.267	0.267	0.267	0.267	0.267	0.267	0.248	0.248	0.248	0.248	0.29	0.29	0.29	0.29	0.29	0.29	0.29	0.233	0.233	0.233	0.233	0.233	0.233	0.233	0.233	0.233	0.233	0.233
YJL069C	0.684	0.684	0.684	0.684	0.768	0.768	0.768	0.768	0.768	0.768	0.768	0.768	0.768	0.768	0.829	0.81	0.871	0.871	0.871	0.871	0.871	0.871	0.894	0.894	0.894	0.894	0.894	0.894	0.94	0.94	0.94	0.94	0.94	0.94	0.94	0.94	0.94	0.94	0.94	0.963	0.963	0.963	0.963	0.963	0.963	0.963	0.963	0.963	0.963
YDL120W	0.656	0.656	0.656	0.656	0.656	0.656	0.656	0.656	0.656	0.656	0.656	0.656	0.656	0.656	0.656	0.656	0.656	0.656	0.656	0.656	0.656	0.633	0.633	0.614	0.614	0.614	0.614	0.614	0.614	0.614	0.633	0.633	0.633	0.633	0.633	0.633	0.614	0.614	0.614	0.614	0.614	0.614	0.614	0.614	0.614	0.633	0.633	0.614	0.614
YIL068C	0.553	0.622	0.645	0.664	0.687	0.744	0.95	0.95	0.973	1.038	1.103	1.103	1.103	1.103	1.103	1.183	1.183	1.183	1.183	1.248	1.248	1.225	1.206	1.229	1.252	1.252	1.252	1.294	1.393	1.393	1.393	1.416	1.416	1.435	1.435	1.454	1.473	1.534	1.534	1.557	1.557	1.557	1.557	1.576	1.557	1.557	1.557	1.557	1.557
YML010W	0.511	0.492	0.492	0.492	0.492	0.473	0.473	0.473	0.473	0.473	0.519	0.561	0.58	0.58	0.58	0.58	0.58	0.557	0.557	0.557	0.557	0.557	0.557	0.557	0.557	0.557	0.557	0.557	0.614	0.614	0.679	0.679	0.702	0.702	0.702	0.702	0.702	0.702	0.702	0.702	0.702	0.725	0.725	0.725	0.725	0.748	0.748	0.748	0.748
YBR108W	0.744	0.744	0.744	0.725	0.725	0.744	0.763	0.744	0.744	0.767	0.767	0.767	0.79	0.79	0.809	0.828	0.828	0.828	0.828	0.828	0.828	0.828	0.828	0.828	0.828	0.866	0.866	0.866	0.866	0.866	0.866	0.866	0.866	0.866	0.866	0.866	0.866	0.866	0.866	0.866	0.866	0.866	0.866	0.866	0.847	0.828	0.828	0.828	0.828
YML077W	0.588	0.588	0.588	0.588	0.588	0.611	0.611	0.611	0.611	0.611	0.611	0.611	0.63	0.63	0.63	0.63	0.63	0.63	0.63	0.63	0.63	0.63	0.649	0.607	0.607	0.607	0.607	0.607	0.607	0.607	0.607	0.607	0.584	0.584	0.584	0.584	0.607	0.649	0.649	0.649	0.672	0.672	0.672	0.672	0.672	0.672	0.672	0.672	0.649
YBR130C	0.267	0.267	0.286	0.4	0.4	0.4	0.419	0.419	0.419	0.419	0.419	0.419	0.419	0.419	0.419	0.419	0.465	0.465	0.465	0.488	0.488	0.568	0.568	0.568	0.568	0.568	0.629	0.629	0.648	0.648	0.648	0.648	0.648	0.648	0.648	0.648	0.648	0.648	0.648	0.648	0.648	0.648	0.648	0.648	0.648	0.648	0.648	0.648	0.648
YOL041C	0.301	0.301	0.301	0.301	0.263	0.263	0.263	0.263	0.263	0.263	0.263	0.263	0.263	0.263	0.263	0.263	0.263	0.263	0.263	0.263	0.263	0.263	0.263	0.263	0.263	0.263	0.244	0.244	0.244	0.244	0.244	0.244	0.244	0.198	0.198	0.179	0.179	0.16	0.141	0.118	0.08	0.08	0.08	0.08	0.08	0.08	0.08	0.08	0.08
YLR176C	2.473	2.473	2.496	2.496	2.496	2.496	2.496	2.496	2.496	2.496	2.496	2.496	2.496	2.45	2.484	2.484	2.503	2.503	2.503	2.503	2.503	2.503	2.503	2.503	2.503	2.503	2.503	2.503	2.503	2.48	2.48	2.48	2.48	2.48	2.48	2.48	2.457	2.457	2.457	2.457	2.457	2.457	2.457	2.457	2.259	2.175	2.175	2.175	2.156
YML030W	0.492	0.492	0.515	0.515	0.515	0.515	0.515	0.515	0.557	0.557	0.557	0.557	0.557	0.557	0.557	0.557	0.557	0.557	0.557	0.557	0.576	0.576	0.576	0.576	0.66	0.66	0.66	0.66	0.679	0.74	0.74	0.74	0.74	0.74	0.786	0.809	0.809	0.809	0.809	0.809	0.809	0.809	0.828	0.828	0.828	0.828	0.851	0.851	0.851
YLR051C	0.919	0.938	1.003	1.003	1.003	1.003	1.003	1.003	1.003	1.003	1.003	1.041	1.041	1.087	1.087	1.19	1.19	1.209	1.209	1.209	1.251	1.251	1.251	1.274	1.274	1.274	1.297	1.32	1.32	1.32	1.32	1.32	1.32	1.32	1.32	1.32	1.32	1.32	1.339	1.339	1.339	1.339	1.339	1.339	1.339	1.339	1.339	1.339	1.339
YAR002W	0.187	0.187	0.187	0.248	0.248	0.248	0.248	0.248	0.248	0.248	0.29	0.271	0.271	0.271	0.271	0.29	0.29	0.29	0.309	0.309	0.309	0.309	0.309	0.309	0.309	0.309	0.309	0.328	0.347	0.37	0.37	0.389	0.389	0.389	0.389	0.389	0.389	0.343	0.343	0.343	0.343	0.343	0.343	0.343	0.343	0.343	0.343	0.343	0.343
YOR174W	0.473	0.473	0.473	0.473	0.473	0.473	0.473	0.473	0.473	0.473	0.473	0.473	0.431	0.355	0.355	0.336	0.313	0.294	0.294	0.317	0.317	0.336	0.374	0.374	0.374	0.374	0.374	0.374	0.374	0.328	0.244	0.225	0.225	0.202	0.248	0.248	0.248	0.248	0.248	0.248	0.248	0.355	0.355	0.355	0.355	0.355	0.355	0.355	0.355
YNL188W	0.336	0.466	0.531	0.531	0.531	0.55	0.546	0.546	0.546	0.565	0.626	0.626	0.626	0.626	0.626	0.626	0.672	0.672	0.695	0.695	0.695	0.714	0.733	0.733	0.733	0.733	0.733	0.733	0.733	0.733	0.733	0.733	0.733	0.733	0.733	0.733	0.733	0.733	0.733	0.733	0.733	0.71	0.687	0.687	0.687	0.687	0.687	0.687	0.687
YNL050C	0.168	0.168	0.168	0.168	0.168	0.168	0.168	0.149	0.149	0.149	0.149	0.172	0.172	0.172	0.172	0.172	0.172	0.195	0.237	0.237	0.237	0.237	0.237	0.237	0.26	0.34	0.397	0.397	0.397	0.416	0.416	0.416	0.416	0.416	0.416	0.416	0.416	0.416	0.416	0.416	0.435	0.458	0.515	0.534	0.534	0.534	0.534	0.534	0.534
YGR168C	0.8	0.8	0.781	0.781	0.762	0.762	0.781	0.781	0.781	0.781	0.781	0.781	0.762	0.743	0.743	0.743	0.743	0.743	0.743	0.678	0.64	0.64	0.64	0.64	0.64	0.602	0.56	0.56	0.602	0.602	0.602	0.602	0.602	0.602	0.602	0.602	0.602	0.579	0.579	0.56	0.56	0.537	0.495	0.495	0.514	0.514	0.514	0.514	0.514
YJL055W	1.093	1.093	1.07	1.093	1.093	1.093	1.093	1.181	1.158	1.158	1.158	1.158	1.158	1.158	1.158	1.158	1.158	1.158	1.158	1.158	1.204	1.204	1.204	1.246	1.246	1.246	1.227	1.227	1.246	1.246	1.265	1.265	1.265	1.246	1.246	1.246	1.2	1.173	1.215	1.192	1.192	1.192	1.192	1.192	1.192	1.192	1.192	1.192	1.192
YDL040C	0	0.042	0.042	0.061	0.061	0.061	0.061	0.061	0.061	0.061	0.061	0.061	0.061	0.061	0.061	0.061	0.061	0.061	0.084	0.084	0.084	0.084	0.084	0.084	0.084	0.084	0.084	0.084	0.107	0.107	0.107	0.107	0.107	0.107	0.107	0.107	0.13	0.13	0.13	0.13	0.13	0.13	0.13	0.13	0.13	0.13	0.13	0.13	0.13
YHR064C	0.523	0.542	0.523	0.523	0.523	0.485	0.485	0.466	0.447	0.424	0.424	0.424	0.424	0.424	0.424	0.424	0.424	0.424	0.386	0.512	0.531	0.531	0.531	0.531	0.55	0.55	0.55	0.596	0.596	0.596	0.596	0.615	0.596	0.573	0.573	0.573	0.573	0.592	0.592	0.592	0.592	0.592	0.592	0.592	0.592	0.592	0.592	0.592	0.592
YKL086W	1.026	1.068	1.068	1.068	1.068	1.068	1.068	1.068	1.068	1.068	1.068	1.068	1.068	1.068	1.068	1.068	1.068	1.068	1.068	1.068	1.068	1.068	1.068	1.068	1.068	1.068	1.049	1.049	1.049	1.049	1.049	1.049	1.049	1.049	1.049	1.049	1.049	1.049	1.049	1.049	1.049	1.049	1.049	1.049	1.049	1.049	1.049	1.049	1.049
YIL134W	0.557	0.557	0.557	0.557	0.557	0.557	0.557	0.557	0.557	0.557	0.557	0.557	0.538	0.538	0.538	0.477	0.435	0.454	0.473	0.473	0.473	0.473	0.473	0.492	0.492	0.492	0.492	0.492	0.492	0.511	0.511	0.511	0.511	0.511	0.511	0.511	0.511	0.511	0.511	0.488	0.442	0.423	0.423	0.465	0.507	0.572	0.572	0.572	0.572
YLR095C	0.92	0.92	0.92	0.92	0.92	0.92	0.92	0.92	0.92	0.92	0.897	0.897	0.897	0.897	0.897	0.897	0.897	0.897	0.878	0.878	0.878	0.878	0.878	0.878	0.878	0.813	0.813	0.813	0.794	0.794	0.748	0.748	0.748	0.706	0.706	0.706	0.706	0.706	0.706	0.706	0.706	0.706	0.706	0.706	0.706	0.706	0.706	0.706	0.706
YPR143W	1.538	1.557	1.557	1.557	1.576	1.595	1.675	1.675	1.675	1.675	1.694	1.717	1.717	1.717	1.717	1.717	1.717	1.717	1.717	1.717	1.717	1.717	1.717	1.717	1.717	1.679	1.679	1.679	1.679	1.679	1.679	1.679	1.679	1.679	1.656	1.656	1.633	1.633	1.614	1.614	1.614	1.614	1.614	1.614	1.614	1.614	1.614	1.595	1.595
YER126C	0.839	0.839	0.839	0.839	0.839	0.835	0.835	0.858	0.858	0.858	0.858	0.858	0.858	0.858	0.858	0.858	0.858	0.858	0.858	0.858	0.858	0.835	0.835	0.877	0.877	0.877	0.877	0.877	0.877	0.877	0.877	0.9	0.9	0.9	0.9	0.9	0.9	0.881	0.862	0.862	0.862	0.862	0.862	0.839	0.839	0.839	0.839	0.839	0.858
YNL219C	2.365	2.365	2.365	2.365	2.365	2.365	2.365	2.365	2.365	2.365	2.365	2.384	2.384	2.384	2.384	2.384	2.407	2.407	2.407	2.407	2.407	2.407	2.35	2.331	2.331	2.331	2.331	2.312	2.312	2.312	2.312	2.312	2.289	2.266	2.285	2.285	2.285	2.285	2.285	2.285	2.285	2.285	2.285	2.285	2.285	2.266	2.266	2.243	2.243
YOL094C	1.289	1.289	1.289	1.289	1.289	1.289	1.289	1.289	1.289	1.369	1.369	1.388	1.365	1.365	1.411	1.411	1.411	1.411	1.411	1.411	1.388	1.388	1.388	1.388	1.388	1.388	1.411	1.411	1.411	1.411	1.411	1.411	1.392	1.392	1.392	1.392	1.392	1.392	1.392	1.392	1.392	1.392	1.392	1.392	1.392	1.392	1.392	1.392	1.377
YER162C	0.48	0.461	0.461	0.461	0.48	0.48	0.48	0.48	0.48	0.48	0.461	0.48	0.48	0.499	0.499	0.461	0.522	0.709	0.667	0.709	0.709	0.709	0.766	0.766	0.789	0.808	0.808	0.808	0.808	0.827	0.85	0.85	0.85	0.85	0.85	0.85	0.85	0.85	0.85	0.869	0.892	0.892	0.892	0.892	0.892	0.892	0.892	0.892	0.949
YGL092W	0.126	0.084	0.084	0.107	0.13	0.13	0.153	0.195	0.275	0.313	0.313	0.313	0.458	0.5	0.603	0.603	0.603	0.603	0.603	0.603	0.603	0.603	0.603	0.603	0.622	0.622	0.622	0.622	0.622	0.622	0.622	0.622	0.622	0.622	0.622	0.622	0.645	0.668	0.668	0.687	0.687	0.687	0.687	0.687	0.687	0.687	0.687	0.687	0.687
YKL015W	0.408	0.408	0.408	0.408	0.408	0.408	0.408	0.408	0.408	0.408	0.408	0.408	0.408	0.427	0.473	0.58	0.58	0.58	0.58	0.58	0.58	0.58	0.58	0.58	0.58	0.58	0.58	0.58	0.58	0.58	0.599	0.599	0.599	0.599	0.599	0.599	0.599	0.599	0.599	0.599	0.599	0.599	0.599	0.576	0.576	0.576	0.557	0.557	0.557
YIR017C	0.969	0.95	0.931	0.931	0.931	0.931	0.931	0.931	0.931	0.931	0.931	0.931	0.912	0.912	0.893	0.893	0.893	0.893	0.855	0.76	0.672	0.672	0.672	0.672	0.672	0.649	0.649	0.668	0.668	0.668	0.668	0.622	0.603	0.603	0.603	0.603	0.584	0.584	0.561	0.5	0.378	0.378	0.378	0.378	0.378	0.378	0.355	0.355	0.355
YDR454C	0.271	0.271	0.29	0.29	0.29	0.29	0.29	0.309	0.355	0.355	0.355	0.355	0.355	0.355	0.355	0.355	0.462	0.462	0.462	0.481	0.481	0.481	0.481	0.481	0.481	0.504	0.504	0.504	0.504	0.523	0.542	0.561	0.561	0.561	0.561	0.561	0.561	0.561	0.58	0.58	0.58	0.58	0.58	0.58	0.58	0.58	0.58	0.58	0.58
YLR087C	0.156	0.156	0.156	0.156	0.114	0.114	0.114	0.114	0.114	0.156	0.156	0.156	0.156	0.137	0.156	0.194	0.194	0.194	0.175	0.194	0.194	0.194	0.194	0.213	0.232	0.232	0.293	0.293	0.293	0.293	0.293	0.293	0.293	0.293	0.415	0.415	0.415	0.415	0.415	0.415	0.415	0.415	0.415	0.415	0.415	0.438	0.457	0.457	0.457
YKR072C	0.393	0.393	0.393	0.336	0.336	0.313	0.313	0.313	0.313	0.313	0.313	0.313	0.313	0.313	0.294	0.294	0.271	0.271	0.271	0.271	0.248	0.248	0.225	0.225	0.225	0.225	0.206	0.206	0.206	0.206	0.164	0.164	0.206	0.206	0.206	0.286	0.286	0.286	0.286	0.286	0.286	0.286	0.286	0.309	0.309	0.309	0.332	0.332	0.393
YNL014W	0.511	0.511	0.511	0.511	0.492	0.473	0.473	0.473	0.473	0.473	0.473	0.473	0.473	0.473	0.473	0.473	0.473	0.431	0.351	0.263	0.263	0.244	0.244	0.244	0.225	0.225	0.225	0.225	0.225	0.225	0.225	0.225	0.206	0.145	0.08	0.08	0.08	0.08	0.08	0.08	0.08	0.08	0.08	0.08	0.08	0.08	0.023	0.023	0.023
YPL206C	2.062	2.062	2.062	2.062	2.062	2.062	2.062	2.062	2.062	2.043	2.043	2.043	2.043	2.02	2.02	2.02	2.001	2.001	1.959	1.959	1.936	1.936	1.936	1.936	1.936	1.936	1.936	1.894	1.894	1.875	1.818	1.799	1.776	1.776	1.589	1.532	1.513	1.513	1.433	1.372	1.372	1.372	1.372	0.865	0.747	0.728	0.728	0.591	0.492
YNL056W	0.256	0.256	0.256	0.256	0.256	0.256	0.256	0.233	0.233	0.21	0.21	0.187	0.187	0.145	0.126	0.126	0.126	0.126	0.126	0.126	0.126	0.126	0.126	0.126	0.126	0.103	0.103	0.103	0.08	0.08	0.08	0.08	0.08	0.08	0.08	0.08	0.08	0.08	0.08	0.08	0.08	0.08	0.08	0.08	0.08	0.08	0.08	0.08	0.08
YMR003W	0.469	0.469	0.469	0.526	0.526	0.526	0.526	0.526	0.526	0.526	0.526	0.526	0.526	0.503	0.545	0.545	0.545	0.545	0.545	0.545	0.545	0.545	0.526	0.526	0.549	0.549	0.549	0.549	0.549	0.549	0.549	0.549	0.549	0.549	0.549	0.549	0.549	0.549	0.549	0.549	0.549	0.549	0.526	0.526	0.526	0.484	0.484	0.484	0.484
YFL036W	0.549	0.549	0.549	0.549	0.549	0.549	0.549	0.549	0.549	0.549	0.549	0.549	0.526	0.526	0.526	0.545	0.545	0.545	0.526	0.484	0.484	0.484	0.442	0.442	0.442	0.442	0.442	0.4	0.396	0.396	0.396	0.396	0.396	0.396	0.396	0.396	0.396	0.396	0.396	0.396	0.396	0.377	0.377	0.301	0.236	0.194	0.194	0.194	0.194
YPL204W	1.353	1.353	1.353	1.353	1.353	1.353	1.353	1.376	1.357	1.319	1.319	1.258	1.239	1.239	1.239	1.216	1.216	1.216	1.197	1.197	1.197	1.159	1.159	1.159	1.159	1.159	1.159	0.938	0.82	0.698	0.679	0.679	0.679	0.679	0.641	0.641	0.641	0.622	0.622	0.622	0.603	0.603	0.504	0.355	0.317	0.317	0.298	0.298	0.298
YJL117W	0.542	0.542	0.542	0.542	0.542	0.519	0.519	0.519	0.584	0.653	0.676	0.676	0.699	0.722	0.722	0.722	0.722	0.722	0.722	0.722	0.722	0.722	0.722	0.722	0.722	0.745	0.764	0.764	0.764	0.764	0.787	0.787	0.787	0.787	0.787	0.787	0.787	0.787	0.787	0.787	0.787	0.787	0.787	0.787	0.787	0.787	0.787	0.787	0.768
YEL020W-A	0.898	0.921	0.902	0.902	0.86	0.898	1.016	1.016	1.016	1.016	1.016	1.035	1.031	1.077	1.077	1.096	1.096	1.096	1.096	1.096	1.138	1.115	1.115	1.115	1.115	1.138	1.138	1.115	1.111	1.13	1.176	1.176	1.176	1.199	1.199	1.241	1.241	1.241	1.241	1.241	1.241	1.195	1.195	1.218	1.218	1.218	1.218	1.218	1.218
YNL147W	1.186	1.186	1.205	1.205	1.205	1.228	1.228	1.228	1.228	1.228	1.228	1.228	1.285	1.304	1.415	1.415	1.415	1.415	1.415	1.415	1.415	1.415	1.415	1.415	1.415	1.434	1.453	1.472	1.472	1.491	1.468	1.468	1.468	1.468	1.468	1.468	1.468	1.468	1.468	1.468	1.468	1.468	1.468	1.468	1.468	1.468	1.468	1.468	1.468
YGL065C	0.561	0.561	0.561	0.561	0.584	0.561	0.626	0.626	0.645	0.645	0.645	0.645	0.664	0.687	0.687	0.687	0.687	0.687	0.706	0.725	0.763	0.786	0.805	0.805	0.805	0.805	0.805	0.805	0.805	0.805	0.805	0.805	0.828	0.851	0.851	0.851	0.851	0.851	0.87	0.87	0.87	0.87	0.87	0.87	0.87	0.87	0.87	0.87	0.87
YGR116W	0.244	0.244	0.244	0.244	0.221	0.221	0.221	0.221	0.221	0.221	0.221	0.221	0.221	0.221	0.221	0.221	0.221	0.221	0.202	0.202	0.24	0.297	0.297	0.297	0.316	0.339	0.339	0.339	0.339	0.339	0.339	0.339	0.339	0.339	0.339	0.339	0.339	0.339	0.339	0.339	0.381	0.381	0.381	0.381	0.381	0.4	0.4	0.4	0.4
YGR037C	0.781	0.781	0.781	0.781	0.781	0.781	0.781	0.762	0.762	0.739	0.72	0.682	0.644	0.644	0.644	0.587	0.587	0.568	0.568	0.568	0.568	0.568	0.568	0.545	0.545	0.526	0.526	0.503	0.503	0.503	0.484	0.484	0.484	0.484	0.484	0.484	0.442	0.423	0.423	0.366	0.366	0.366	0.366	0.366	0.366	0.366	0.366	0.366	0.366
YNR024W	0.321	0.321	0.321	0.321	0.321	0.321	0.321	0.321	0.321	0.348	0.329	0.329	0.329	0.352	0.352	0.352	0.352	0.329	0.348	0.39	0.413	0.413	0.413	0.459	0.497	0.497	0.497	0.497	0.497	0.535	0.535	0.535	0.535	0.535	0.535	0.535	0.535	0.535	0.535	0.535	0.535	0.535	0.535	0.535	0.535	0.535	0.535	0.535	0.535
YMR208W	3.952	3.952	3.952	3.933	3.933	3.971	3.971	4.074	4.074	4.093	4.093	4.093	4.135	4.154	4.421	4.44	4.44	4.44	4.44	4.44	4.463	4.463	4.463	4.482	4.482	4.505	4.528	4.589	4.589	4.589	4.589	4.589	4.589	4.589	4.589	4.589	4.589	4.589	4.566	4.589	4.589	4.589	4.589	4.589	4.589	4.589	4.589	4.589	4.589
YHR019C	1.202	1.16	1.202	1.202	1.202	1.202	1.202	1.202	1.179	1.202	1.202	1.202	1.202	1.179	1.179	1.156	1.156	1.156	1.156	1.156	1.156	1.114	1.114	1.114	1.133	1.133	1.133	1.133	1.133	1.133	1.133	1.11	1.11	1.11	1.11	1.11	1.11	1.087	1.045	1.045	0.95	0.95	0.721	0.702	0.679	0.679	0.656	0.656	0.618
YGR169C	0.481	0.481	0.481	0.5	0.5	0.5	0.5	0.5	0.5	0.5	0.481	0.481	0.481	0.481	0.481	0.481	0.481	0.481	0.481	0.481	0.481	0.481	0.458	0.454	0.454	0.454	0.454	0.454	0.454	0.454	0.454	0.454	0.454	0.454	0.454	0.412	0.412	0.412	0.412	0.412	0.412	0.412	0.412	0.412	0.412	0.412	0.412	0.412	0.412
YNR038W	0.366	0.366	0.366	0.366	0.366	0.366	0.37	0.29	0.309	0.309	0.309	0.328	0.328	0.328	0.351	0.351	0.351	0.397	0.374	0.393	0.435	0.435	0.435	0.458	0.481	0.569	0.569	0.569	0.588	0.588	0.588	0.588	0.588	0.588	0.588	0.588	0.588	0.588	0.588	0.569	0.569	0.569	0.569	0.569	0.569	0.588	0.588	0.611	0.611
YMR318C	0.145	0.145	0.145	0.145	0.145	0.145	0.145	0.126	0.126	0.126	0.126	0.126	0.126	0.126	0.126	0.126	0.126	0.126	0.126	0.126	0.126	0.126	0.126	0.126	0.126	0.126	0.126	0.149	0.149	0.149	0.172	0.172	0.172	0.172	0.172	0.172	0.172	0.172	0.172	0.172	0.172	0.172	0.172	0.195	0.195	0.195	0.195	0.195	0.195
YKL001C	0.236	0.236	0.259	0.259	0.259	0.259	0.259	0.259	0.259	0.259	0.259	0.259	0.259	0.259	0.259	0.259	0.259	0.282	0.282	0.282	0.282	0.282	0.282	0.282	0.282	0.282	0.282	0.282	0.282	0.282	0.282	0.282	0.282	0.282	0.282	0.282	0.282	0.282	0.282	0.282	0.282	0.282	0.282	0.282	0.282	0.282	0.282	0.282	0.282
YJL179W	0.24	0.221	0.24	0.24	0.24	0.259	0.286	0.446	0.446	0.465	0.446	0.446	0.446	0.446	0.446	0.446	0.427	0.427	0.427	0.427	0.427	0.408	0.408	0.431	0.431	0.431	0.431	0.431	0.431	0.45	0.431	0.431	0.515	0.557	0.576	0.595	0.595	0.595	0.595	0.595	0.614	0.633	0.633	0.633	0.652	0.709	0.709	0.709	0.728
YPL097W	0.69	0.69	0.69	0.69	0.652	0.614	0.572	0.572	0.572	0.572	0.553	0.45	0.45	0.45	0.45	0.469	0.45	0.45	0.45	0.473	0.313	0.351	0.332	0.332	0.332	0.332	0.328	0.328	0.328	0.286	0.286	0.286	0.263	0.278	0.301	0.584	0.584	0.584	0.584	0.584	0.584	0.584	0.603	0.603	0.603	0.603	0.603	0.603	0.603
YDR295C	0.805	0.805	0.805	0.805	0.805	0.805	0.805	0.805	0.805	0.805	0.805	0.805	0.805	0.805	0.805	0.805	0.805	0.805	0.805	0.805	0.805	0.805	0.805	0.805	0.805	0.805	0.786	0.786	0.786	0.786	0.786	0.786	0.786	0.786	0.786	0.786	0.786	0.786	0.786	0.786	0.786	0.786	0.748	0.706	0.683	0.683	0.683	0.683	0.683
YDL178W	0.332	0.351	0.351	0.351	0.351	0.351	0.328	0.328	0.328	0.328	0.328	0.328	0.328	0.248	0.267	0.267	0.267	0.267	0.248	0.248	0.229	0.248	0.267	0.309	0.328	0.347	0.347	0.347	0.347	0.343	0.343	0.343	0.381	0.381	0.381	0.381	0.358	0.358	0.381	0.381	0.404	0.404	0.423	0.423	0.423	0.423	0.423	0.423	0.423
YMR259C	0.256	0.256	0.256	0.256	0.256	0.279	0.279	0.279	0.279	0.237	0.256	0.256	0.256	0.256	0.256	0.279	0.317	0.317	0.317	0.317	0.317	0.317	0.317	0.317	0.317	0.317	0.317	0.317	0.317	0.317	0.317	0.317	0.317	0.317	0.317	0.317	0.317	0.317	0.317	0.317	0.317	0.317	0.317	0.317	0.317	0.317	0.317	0.317	0.317
YBR258C	0.366	0.366	0.366	0.538	0.538	0.538	0.538	0.538	0.576	0.595	0.641	0.679	0.679	0.679	0.679	0.679	0.679	0.679	0.679	0.679	0.721	0.721	0.744	0.744	0.786	0.805	0.828	0.874	0.874	0.874	0.897	0.897	0.897	0.897	0.897	0.92	0.92	0.92	0.92	1.175	1.175	1.175	1.175	1.198	1.198	1.198	1.198	1.198	1.217
YDR064W	0.305	0.305	0.286	0.389	0.412	0.412	0.412	0.389	0.389	0.389	0.389	0.389	0.389	0.389	0.389	0.366	0.385	0.362	0.362	0.362	0.423	0.461	0.499	0.518	0.518	0.518	0.518	0.598	0.598	0.636	0.636	0.682	0.682	0.682	0.682	0.682	0.682	0.682	0.682	0.682	0.682	0.682	0.659	0.659	0.659	0.659	0.659	0.659	0.659
YIL006W	0.889	0.889	0.889	0.889	0.931	0.908	0.95	0.969	0.969	0.969	1.011	1.011	1.034	1.034	1.034	1.057	1.118	1.289	1.289	1.289	1.289	1.289	1.289	1.289	1.289	1.289	1.289	1.289	1.312	1.243	1.285	1.304	1.304	1.388	1.426	1.445	1.445	1.468	1.487	1.529	1.529	1.529	1.552	1.552	1.552	1.552	1.552	1.552	1.552
YNL106C	0.447	0.481	0.481	0.538	0.538	0.538	0.557	0.557	0.557	0.557	0.595	0.595	0.595	0.595	0.595	0.595	0.557	0.618	0.683	0.683	0.683	0.683	0.683	0.706	0.706	0.748	0.771	0.771	0.79	0.79	0.79	0.813	0.832	0.832	0.813	0.836	0.836	0.836	0.836	0.859	0.859	0.878	0.878	0.878	0.878	0.878	0.878	0.878	0.878
YDR192C	0.45	0.45	0.45	0.45	0.473	0.492	0.492	0.492	0.492	0.492	0.492	0.515	0.515	0.534	0.553	0.553	0.553	0.553	0.553	0.553	0.553	0.576	0.576	0.576	0.576	0.641	0.641	0.664	0.664	0.664	0.641	0.641	0.641	0.66	0.66	0.66	0.66	0.641	0.641	0.66	0.66	0.679	0.797	0.797	0.816	0.835	0.854	0.919	0.919
YMR043W	0.164	0.164	0.164	0.164	0.164	0.164	0.164	0.187	0.21	0.21	0.252	0.252	0.252	0.252	0.252	0.252	0.252	0.252	0.252	0.275	0.317	0.34	0.34	0.34	0.34	0.386	0.386	0.409	0.409	0.409	0.409	0.409	0.409	0.409	0.409	0.409	0.409	0.409	0.409	0.447	0.428	0.428	0.428	0.447	0.447	0.447	0.447	0.447	0.447
YOR179C	2.334	2.334	2.353	2.353	2.353	2.376	2.376	2.399	2.399	2.422	2.529	2.571	2.571	2.571	2.571	2.59	2.567	2.567	2.567	2.567	2.567	2.567	2.567	2.567	2.567	2.567	2.567	2.567	2.567	2.567	2.567	2.567	2.567	2.567	2.567	2.567	2.567	2.525	2.502	2.521	2.521	2.521	2.521	2.502	2.521	2.521	2.521	2.521	2.521
YBR211C	0.538	0.538	0.538	0.538	0.557	0.557	0.557	0.557	0.557	0.557	0.557	0.557	0.557	0.557	0.557	0.557	0.557	0.557	0.557	0.557	0.557	0.557	0.557	0.557	0.557	0.557	0.557	0.557	0.557	0.538	0.538	0.496	0.473	0.454	0.454	0.454	0.454	0.454	0.454	0.454	0.454	0.454	0.454	0.431	0.408	0.408	0.408	0.408	0.221
YBL069W	0.343	0.404	0.404	0.404	0.404	0.404	0.385	0.385	0.385	0.385	0.385	0.385	0.385	0.408	0.385	0.385	0.385	0.385	0.385	0.385	0.385	0.385	0.366	0.366	0.389	0.389	0.389	0.37	0.37	0.389	0.439	0.42	0.42	0.42	0.42	0.42	0.443	0.439	0.462	0.462	0.462	0.462	0.565	0.565	0.565	0.565	0.565	0.588	0.55
YEL022W	0.347	0.37	0.389	0.408	0.427	0.45	0.45	0.45	0.45	0.45	0.431	0.431	0.431	0.431	0.431	0.431	0.431	0.431	0.431	0.431	0.469	0.469	0.446	0.446	0.465	0.465	0.465	0.465	0.465	0.465	0.465	0.465	0.465	0.465	0.465	0.465	0.465	0.465	0.465	0.465	0.465	0.465	0.465	0.488	0.488	0.488	0.488	0.511	0.511
YPL139C	0.518	0.518	0.518	0.518	0.495	0.495	0.495	0.537	0.537	0.579	0.598	0.579	0.579	0.579	0.579	0.579	0.625	0.644	0.644	0.625	0.625	0.625	0.625	0.648	0.667	0.667	0.667	0.667	0.667	0.667	0.667	0.667	0.667	0.667	0.667	0.667	0.709	0.732	0.751	0.751	0.751	0.751	0.751	0.732	0.732	0.732	0.732	0.732	0.732
YJL209W	0.45	0.431	0.431	0.431	0.496	0.477	0.477	0.477	0.477	0.477	0.477	0.477	0.477	0.477	0.477	0.477	0.477	0.477	0.515	0.515	0.538	0.538	0.538	0.538	0.538	0.538	0.538	0.538	0.561	0.561	0.561	0.561	0.542	0.542	0.523	0.523	0.523	0.523	0.523	0.523	0.523	0.523	0.527	0.527	0.527	0.527	0.527	0.527	0.546
YPL094C	0.744	0.744	0.744	0.744	0.744	0.744	0.744	0.744	0.744	0.744	0.744	0.744	0.687	0.687	0.687	0.687	0.687	0.687	0.687	0.687	0.687	0.687	0.687	0.687	0.687	0.687	0.687	0.687	0.687	0.668	0.626	0.626	0.626	0.607	0.611	0.611	0.611	0.611	0.588	0.588	0.588	0.63	0.63	0.63	0.63	0.63	0.611	0.611	0.611
YPL265W	0	0	0	0	0	0	0	0	0	0	0	0	0	0	0	0	0	0	0	0	0	0	0	0	0	0	0	0	0	0	0	0	0	0	0	0	0	0	0	0	0	0	0	0	0	0	0	0	0
YBR052C	0.394	0.394	0.394	0.394	0.394	0.394	0.394	0.394	0.394	0.413	0.413	0.413	0.413	0.432	0.432	0.432	0.47	0.466	0.466	0.466	0.466	0.466	0.443	0.42	0.42	0.439	0.458	0.458	0.458	0.5	0.5	0.5	0.5	0.477	0.5	0.454	0.454	0.473	0.492	0.492	0.511	0.511	0.511	0.511	0.53	0.572	0.633	0.633	0.656
YDR121W	0.855	0.855	0.855	0.855	0.855	0.855	0.855	0.855	0.855	0.855	0.855	0.855	0.855	0.855	0.855	0.855	0.855	0.855	0.855	0.874	0.916	0.958	0.958	0.958	0.958	0.981	0.981	0.981	0.981	0.981	1.004	1.004	1.004	1.004	1.004	1.004	1.004	1.004	1.004	1.004	1.004	1.004	1.004	1.004	1.004	1.004	1.004	0.962	0.962
YDR198C	0.534	0.492	0.366	0.366	0.366	0.366	0.366	0.385	0.347	0.347	0.347	0.347	0.347	0.24	0.217	0.198	0.16	0.16	0.183	0.183	0.202	0.202	0.202	0.202	0.202	0.202	0.202	0.122	0.122	0.122	0.141	0.16	0.16	0.16	0.183	0.202	0.202	0.202	0.202	0.244	0.225	0.294	0.405	0.405	0.424	0.424	0.424	0.424	0.447
YKL049C	0.263	0.263	0.263	0.286	0.324	0.324	0.324	0.324	0.324	0.324	0.324	0.324	0.324	0.324	0.324	0.324	0.324	0.324	0.324	0.324	0.347	0.347	0.347	0.347	0.347	0.347	0.347	0.347	0.347	0.347	0.347	0.347	0.347	0.347	0.347	0.347	0.347	0.347	0.347	0.347	0.347	0.347	0.347	0.347	0.347	0.347	0.347	0.347	0.347
YDL208W	0.733	0.733	0.733	0.733	0.733	0.733	0.752	0.752	0.752	0.752	0.752	0.752	0.752	0.752	0.752	0.752	0.752	0.752	0.752	0.752	0.752	0.752	0.752	0.729	0.729	0.729	0.729	0.729	0.729	0.729	0.729	0.729	0.729	0.729	0.729	0.729	0.729	0.729	0.729	0.729	0.729	0.729	0.729	0.71	0.71	0.71	0.71	0.71	0.546
YJL012C	0.195	0.256	0.256	0.275	0.275	0.275	0.275	0.275	0.294	0.294	0.294	0.294	0.294	0.294	0.294	0.294	0.294	0.294	0.294	0.294	0.336	0.336	0.447	0.447	0.447	0.447	0.447	0.447	0.447	0.447	0.447	0.447	0.447	0.447	0.447	0.447	0.447	0.447	0.447	0.447	0.447	0.447	0.447	0.447	0.447	0.447	0.447	0.447	0.447
YHR129C	0.164	0.164	0.164	0.164	0.164	0.164	0.206	0.206	0.206	0.225	0.309	0.309	0.309	0.309	0.309	0.309	0.309	0.328	0.328	0.328	0.328	0.328	0.328	0.328	0.328	0.351	0.351	0.435	0.473	0.496	0.496	0.519	0.519	0.519	0.542	0.584	0.584	0.584	0.584	0.584	0.584	0.584	0.584	0.584	0.584	0.584	0.584	0.584	0.584
YEL002C	0.686	0.686	0.686	0.686	0.686	0.686	0.686	0.686	0.686	0.705	0.705	0.705	0.705	0.705	0.705	0.705	0.705	0.705	0.705	0.705	0.705	0.705	0.705	0.705	0.705	0.705	0.705	0.705	0.705	0.705	0.705	0.705	0.705	0.705	0.686	0.686	0.686	0.686	0.686	0.686	0.686	0.686	0.686	0.667	0.667	0.667	0.667	0.667	0.667
YPL203W	0.736	0.736	0.736	0.736	0.736	0.713	0.694	0.694	0.694	0.694	0.694	0.694	0.694	0.694	0.694	0.694	0.694	0.694	0.694	0.694	0.675	0.675	0.652	0.652	0.671	0.652	0.652	0.652	0.652	0.652	0.652	0.652	0.652	0.652	0.652	0.652	0.652	0.671	0.713	0.713	0.713	0.713	0.713	0.713	0.713	0.713	0.694	0.694	0.694
YER163C	0.951	0.951	0.951	0.951	0.951	0.951	0.951	1.008	1.008	1.008	1.008	1.008	1.008	1.008	1.008	1.008	1.008	1.008	1.008	1.008	1.008	1.008	1.008	1.008	1.008	1.008	1.008	1.008	1.008	1.008	1.008	1.008	1.008	1.008	1.008	1.008	1.008	1.008	1.008	1.008	1.031	1.031	1.031	1.031	1.031	1.031	1.031	1.031	1.031
YDR120C	0.576	0.576	0.576	0.576	0.576	0.576	0.576	0.576	0.576	0.576	0.576	0.576	0.576	0.576	0.576	0.576	0.595	0.595	0.595	0.595	0.595	0.595	0.595	0.595	0.595	0.614	0.614	0.614	0.614	0.614	0.637	0.637	0.679	0.679	0.679	0.679	0.679	0.679	0.679	0.679	0.679	0.679	0.679	0.679	0.679	0.679	0.679	0.679	0.679
YNL215W	0.302	0.302	0.302	0.302	0.302	0.302	0.302	0.302	0.321	0.298	0.298	0.298	0.298	0.298	0.298	0.34	0.34	0.34	0.34	0.34	0.382	0.382	0.382	0.382	0.382	0.382	0.382	0.382	0.382	0.359	0.321	0.321	0.321	0.321	0.321	0.321	0.321	0.321	0.298	0.298	0.298	0.298	0.298	0.298	0.298	0.298	0.298	0.275	0.256
YAR019C	0.427	0.427	0.427	0.427	0.427	0.427	0.45	0.45	0.45	0.45	0.45	0.45	0.408	0.408	0.427	0.427	0.427	0.427	0.427	0.385	0.385	0.385	0.282	0.301	0.301	0.347	0.347	0.347	0.328	0.351	0.408	0.408	0.408	0.45	0.549	0.549	0.549	0.549	0.595	0.595	0.595	0.576	0.576	0.599	0.622	0.622	0.622	0.622	0.679
YER022W	0.24	0.278	0.278	0.301	0.339	0.381	0.381	0.381	0.465	0.484	0.484	0.484	0.484	0.484	0.484	0.484	0.484	0.484	0.484	0.484	0.484	0.484	0.484	0.484	0.484	0.484	0.465	0.465	0.446	0.427	0.427	0.465	0.465	0.465	0.465	0.488	0.488	0.507	0.53	0.53	0.53	0.53	0.53	0.53	0.53	0.53	0.53	0.53	0.53
YPR141C	1.202	1.221	1.221	1.221	1.221	1.221	1.221	1.221	1.278	1.278	1.278	1.278	1.278	1.278	1.278	1.259	1.24	1.24	1.24	1.221	1.221	1.202	1.202	1.202	1.179	1.179	1.16	1.16	1.179	1.179	1.11	1.068	1.068	1.068	1.068	1.068	1.087	1.087	1.087	1.087	1.087	1.087	1.087	1.087	1.087	1.087	1.087	1.087	1.087
YNL190W	0.957	0.957	0.976	0.976	0.976	0.976	0.999	0.999	0.999	0.999	0.999	0.999	0.999	0.999	0.999	0.999	0.999	0.999	0.999	0.999	0.999	0.999	0.999	0.999	0.999	0.999	0.999	0.999	0.999	0.999	0.999	0.999	0.999	0.999	0.999	0.999	0.999	0.999	0.999	0.999	0.999	0.976	0.976	0.976	0.976	0.896	0.835	0.835	0.835
YDR354W	0.225	0.225	0.263	0.305	0.328	0.328	0.328	0.328	0.347	0.347	0.347	0.347	0.347	0.347	0.347	0.347	0.347	0.347	0.347	0.347	0.347	0.347	0.328	0.309	0.29	0.29	0.29	0.29	0.29	0.29	0.29	0.29	0.29	0.29	0.29	0.29	0.29	0.29	0.29	0.29	0.29	0.29	0.29	0.29	0.29	0.29	0.271	0.271	0.271
YBR192W	0.745	0.745	0.764	0.867	0.886	0.886	0.886	0.886	0.886	0.863	0.863	0.882	0.882	0.882	0.882	0.882	0.882	0.901	0.901	0.901	0.901	0.901	0.901	0.901	0.901	0.901	0.882	0.882	1.008	0.985	0.985	1.073	1.073	1.092	1.069	1.092	1.092	1.111	1.111	1.111	1.111	1.111	1.111	1.111	1.111	1.111	1.111	1.111	1.111
YOR299W	0.019	0.019	0.019	0.019	0.019	0.019	0.019	0.019	0.019	0.019	0.019	0.019	0.019	0.019	0.019	0.019	0.019	0.019	0.019	0.019	0.019	0.019	0.019	0.019	0.019	0.019	0.019	0.019	0.019	0.019	0.019	0.019	0.038	0.038	0.038	0.038	0.038	0.038	0.038	0.038	0.038	0.038	0.038	0.038	0.038	0.038	0.038	0.038	0.038
YOL018C	0.794	0.794	0.817	0.817	0.817	0.725	0.725	0.725	0.702	0.649	0.649	0.668	0.668	0.668	0.668	0.668	0.668	0.668	0.668	0.668	0.668	0.668	0.668	0.649	0.649	0.649	0.649	0.649	0.458	0.416	0.378	0.378	0.378	0.378	0.378	0.378	0.378	0.336	0.336	0.355	0.378	0.378	0.378	0.378	0.378	0.378	0.378	0.378	0.355
YBL091C	0.725	0.767	0.767	0.767	0.813	0.813	0.893	0.897	0.897	0.897	0.897	0.897	0.897	0.897	0.897	0.897	0.916	0.916	0.916	0.916	0.916	0.916	0.939	0.939	0.939	0.935	1	1	1	1.191	1.191	1.191	1.191	1.191	1.191	1.191	1.191	1.191	1.191	1.191	1.191	1.191	1.191	1.191	1.218	1.218	1.279	1.279	1.279
YPR063C	0.076	0.076	0.076	0.076	0.076	0.076	0.076	0.076	0.076	0.076	0.076	0.076	0.076	0.076	0.076	0.076	0.095	0.095	0.095	0.114	0.114	0.114	0.114	0.114	0.133	0.156	0.156	0.175	0.175	0.175	0.175	0.175	0.175	0.175	0.175	0.175	0.175	0.175	0.175	0.175	0.175	0.175	0.175	0.175	0.175	0.175	0.194	0.217	0.217
YER040W	0.462	0.462	0.462	0.462	0.462	0.462	0.462	0.462	0.462	0.462	0.462	0.462	0.485	0.508	0.527	0.546	0.565	0.565	0.565	0.565	0.565	0.565	0.565	0.565	0.565	0.584	0.622	0.622	0.622	0.622	0.622	0.622	0.622	0.622	0.622	0.622	0.645	0.645	0.645	0.664	0.664	0.664	0.664	0.664	0.683	0.683	0.683	0.725	0.725
YDR107C	0.435	0.435	0.435	0.435	0.435	0.473	0.473	0.469	0.469	0.469	0.469	0.469	0.469	0.469	0.488	0.488	0.488	0.488	0.488	0.488	0.488	0.488	0.488	0.488	0.488	0.488	0.488	0.507	0.53	0.53	0.53	0.53	0.53	0.53	0.53	0.53	0.53	0.53	0.53	0.53	0.53	0.53	0.553	0.553	0.553	0.553	0.553	0.553	0.553
YJR125C	0.385	0.404	0.404	0.404	0.404	0.404	0.404	0.404	0.404	0.404	0.404	0.404	0.404	0.404	0.404	0.404	0.404	0.404	0.404	0.427	0.427	0.446	0.465	0.568	0.61	0.61	0.61	0.61	0.61	0.61	0.717	0.717	0.717	0.717	0.717	0.717	0.717	0.717	0.717	0.717	0.736	0.778	0.778	0.778	0.778	0.778	0.778	0.778	0.778
YOR189W	0.481	0.481	0.481	0.481	0.481	0.481	0.481	0.462	0.462	0.481	0.481	0.481	0.481	0.481	0.504	0.485	0.485	0.485	0.485	0.485	0.485	0.485	0.485	0.485	0.485	0.485	0.485	0.485	0.466	0.466	0.466	0.466	0.466	0.466	0.466	0.466	0.466	0.466	0.466	0.466	0.466	0.466	0.47	0.47	0.47	0.47	0.47	0.47	0.47
YMR177W	0.576	0.576	0.576	0.576	0.576	0.576	0.576	0.576	0.595	0.595	0.595	0.595	0.595	0.595	0.595	0.595	0.595	0.595	0.618	0.618	0.618	0.618	0.618	0.618	0.618	0.618	0.618	0.641	0.641	0.641	0.641	0.641	0.622	0.599	0.599	0.622	0.622	0.622	0.622	0.645	0.645	0.645	0.645	0.645	0.645	0.645	0.645	0.645	0.645
YOL098C	0.065	0.065	0.084	0.084	0.084	0.084	0.103	0.103	0.103	0.103	0.103	0.103	0.103	0.103	0.103	0.103	0.103	0.122	0.145	0.145	0.168	0.538	0.538	0.557	0.557	0.58	0.603	0.603	0.603	0.603	0.626	0.626	0.626	0.626	0.626	0.626	0.683	0.683	0.683	0.706	0.706	0.706	0.832	0.832	0.851	0.851	0.851	0.851	0.874
YDL156W	0.811	0.811	0.811	0.811	0.811	0.811	0.811	0.811	0.811	0.83	0.83	0.83	0.811	0.811	0.811	0.811	0.834	0.834	0.834	0.834	0.834	0.834	0.834	0.834	0.834	0.834	0.834	0.857	0.857	0.857	0.857	0.834	0.834	0.834	0.834	0.834	0.834	0.834	0.834	0.834	0.815	0.815	0.815	0.815	0.815	0.815	0.815	0.815	0.815
YJL096W	0.152	0.171	0.171	0.171	0.171	0.171	0.171	0.171	0.171	0.171	0.171	0.171	0.171	0.171	0.171	0.171	0.171	0.171	0.152	0.156	0.16	0.16	0.16	0.16	0.16	0.16	0.179	0.198	0.221	0.221	0.221	0.221	0.221	0.221	0.221	0.244	0.286	0.286	0.286	0.286	0.286	0.286	0.286	0.305	0.305	0.305	0.305	0.305	0.305
YBL104C	0.061	0.08	0.08	0.08	0.08	0.08	0.08	0.08	0.08	0.08	0.08	0.08	0.099	0.099	0.099	0.099	0.099	0.099	0.076	0.076	0.076	0.076	0.076	0.076	0.076	0.076	0.076	0.076	0.076	0.076	0.118	0.141	0.141	0.141	0.141	0.16	0.16	0.16	0.16	0.16	0.16	0.16	0.16	0.16	0.16	0.16	0.16	0.16	0.16
YJR056C	0.508	0.531	0.531	0.531	0.531	0.531	0.531	0.531	0.531	0.531	0.531	0.485	0.466	0.466	0.466	0.466	0.466	0.466	0.466	0.466	0.466	0.466	0.466	0.466	0.42	0.42	0.355	0.332	0.332	0.309	0.309	0.29	0.29	0.29	0.29	0.29	0.29	0.29	0.29	0.29	0.29	0.29	0.244	0.221	0.198	0.198	0.198	0.198	0.179
YLR182W	0.569	0.569	0.569	0.569	0.569	0.588	0.588	0.691	0.691	0.714	0.714	0.714	0.714	0.714	0.714	0.714	0.733	0.756	0.756	0.756	0.756	0.756	0.756	0.756	0.756	0.756	0.756	0.756	0.756	0.756	0.756	0.756	0.756	0.775	0.775	0.775	0.794	0.794	0.794	0.794	0.794	0.794	0.794	0.794	0.794	0.794	0.794	0.794	0.794
YML059C	0.439	0.439	0.416	0.416	0.416	0.416	0.416	0.416	0.416	0.397	0.378	0.378	0.378	0.378	0.355	0.336	0.313	0.29	0.271	0.252	0.252	0.252	0.252	0.252	0.252	0.191	0.149	0.149	0.149	0.149	0.126	0.126	0.126	0.126	0.126	0.126	0.126	0.126	0.126	0.126	0.126	0.126	0.126	0.126	0.107	0.084	0.084	0.065	0.046
YDR254W	0.385	0.385	0.385	0.385	0.385	0.385	0.385	0.385	0.385	0.385	0.385	0.385	0.385	0.385	0.385	0.385	0.385	0.385	0.385	0.385	0.385	0.366	0.366	0.347	0.347	0.347	0.347	0.347	0.347	0.347	0.347	0.347	0.347	0.347	0.347	0.347	0.347	0.324	0.324	0.324	0.324	0.324	0.324	0.324	0.305	0.286	0.286	0.286	0.286
YGR117C	0.259	0.24	0.198	0.198	0.198	0.198	0.179	0.179	0.179	0.16	0.141	0.141	0.141	0.141	0.141	0.118	0.118	0.099	0.099	0.099	0.099	0.099	0.08	0.08	0.08	0.08	0.08	0.08	0.08	0.08	0.08	0.08	0.08	0.08	0.08	0.08	0.08	0.099	0.099	0.099	0.099	0.099	0.08	0.08	0.08	0.08	0.08	0.08	0.08
YKL162C	0.42	0.401	0.401	0.435	0.435	0.454	0.454	0.454	0.515	0.557	0.706	0.706	0.706	0.706	0.725	0.763	0.763	0.763	0.763	0.763	0.763	0.763	0.74	0.74	0.759	0.759	0.759	0.759	0.759	0.759	0.759	0.759	0.736	0.74	0.74	0.74	0.759	0.778	0.778	0.778	0.778	0.778	0.778	0.778	0.759	0.759	0.759	0.759	0.801
YBL081W	4.572	4.572	4.591	4.591	4.591	4.591	4.568	4.568	4.545	4.545	4.545	4.545	4.545	4.545	4.545	4.526	4.48	4.48	4.48	4.457	4.419	4.419	4.419	4.419	4.419	4.438	4.419	4.419	4.419	4.419	4.442	4.442	4.442	4.404	4.427	4.427	4.427	4.427	4.427	4.408	4.389	4.389	4.389	4.389	4.389	4.389	4.37	4.347	4.347
YKL184W	0.229	0.229	0.229	0.229	0.229	0.229	0.21	0.21	0.191	0.191	0.191	0.191	0.191	0.191	0.191	0.191	0.191	0.191	0.191	0.214	0.214	0.214	0.214	0.195	0.195	0.195	0.195	0.214	0.214	0.214	0.214	0.214	0.214	0.214	0.214	0.214	0.191	0.191	0.191	0.191	0.191	0.191	0.191	0.191	0.168	0.168	0.145	0.206	0.206
YLR167W	0.183	0.183	0.16	0.16	0.16	0.137	0.137	0.175	0.175	0.175	0.198	0.198	0.198	0.198	0.16	0.16	0.16	0.16	0.16	0.16	0.16	0.179	0.179	0.179	0.179	0.179	0.179	0.179	0.179	0.179	0.156	0.156	0.175	0.175	0.156	0.156	0.156	0.156	0.156	0.194	0.217	0.217	0.24	0.259	0.259	0.259	0.259	0.259	0.297
YBL088C	0.752	0.752	0.752	0.752	0.752	0.752	0.752	0.752	0.752	0.752	0.775	0.775	0.817	0.817	0.817	0.84	0.84	0.84	0.84	0.84	0.802	0.802	0.802	0.756	0.756	0.756	0.756	0.756	0.756	0.756	0.756	0.756	0.775	0.775	0.798	0.779	0.76	0.76	0.76	0.76	0.76	0.76	0.76	0.718	0.649	0.649	0.649	0.649	0.649
YPL159C	0.977	0.977	0.977	0.977	0.977	1	1	1	1	1	1	1	1	0.977	0.977	0.977	0.977	0.977	0.977	0.977	0.977	0.977	0.977	0.977	0.977	0.977	0.977	0.977	0.977	0.977	0.958	0.958	0.958	0.958	0.958	0.958	0.958	0.958	0.958	0.935	0.935	0.935	0.935	0.935	0.935	0.916	0.916	0.897	0.832
YLR278C	0	0	0	0	0	0	0	0.023	0.023	0.023	0.023	0.023	0.023	0.023	0.023	0.023	0.023	0.023	0.023	0.023	0.023	0.023	0.023	0.023	0.023	0.023	0.023	0.023	0.023	0.023	0.023	0.023	0.023	0.023	0.023	0.023	0.023	0.023	0.023	0.023	0.023	0.023	0.023	0.023	0.023	0.023	0.023	0.023	0.023
YBR175W	0.336	0.336	0.336	0.336	0.336	0.336	0.336	0.294	0.294	0.294	0.294	0.294	0.317	0.317	0.336	0.336	0.336	0.336	0.313	0.313	0.313	0.313	0.313	0.313	0.313	0.313	0.397	0.397	0.416	0.416	0.416	0.416	0.416	0.416	0.416	0.397	0.435	0.477	0.477	0.477	0.477	0.477	0.477	0.5	0.5	0.5	0.5	0.5	0.519
YBR189W	0.714	0.714	0.714	0.714	0.695	0.649	0.726	0.726	0.726	0.726	0.726	0.726	0.726	0.772	0.795	0.795	0.795	0.795	0.818	0.818	0.879	0.898	1.051	1.028	1.028	1.028	1.028	1.028	1.028	1.028	1.028	1.07	1.158	1.196	1.215	1.215	1.196	1.196	1.173	1.108	1.127	1.131	1.169	1.272	1.367	1.367	1.424	1.771	1.794
YMR023C	0.488	0.488	0.507	0.507	0.507	0.507	0.507	0.507	0.507	0.507	0.507	0.469	0.469	0.469	0.469	0.469	0.469	0.469	0.469	0.469	0.45	0.45	0.45	0.45	0.45	0.45	0.45	0.45	0.45	0.45	0.45	0.45	0.45	0.473	0.473	0.431	0.431	0.408	0.431	0.412	0.393	0.393	0.393	0.393	0.393	0.393	0.393	0.393	0.393
YPR022C	0.709	0.709	0.709	0.709	0.728	0.705	0.705	0.789	0.789	0.789	0.789	0.789	0.789	0.789	0.789	0.789	0.789	0.808	0.831	0.854	0.854	0.854	0.854	0.854	0.854	0.873	0.915	0.938	0.938	0.938	0.938	0.961	0.961	0.98	0.98	0.98	0.98	0.98	0.98	0.98	0.98	0.98	0.98	0.98	0.98	0.98	0.98	0.98	0.98
YLR173W	0.656	0.656	0.656	0.679	0.679	0.679	0.679	0.679	0.698	0.854	0.854	0.854	0.854	0.854	0.854	0.854	0.854	0.854	0.873	0.892	0.892	0.892	0.892	0.892	0.892	0.892	0.915	0.915	0.915	0.934	1.018	1.018	1.018	1.018	1.018	1.018	1.018	0.995	0.995	0.995	0.995	0.972	0.972	0.972	0.972	0.953	0.953	0.976	0.976
YBR208C	0.66	0.698	0.721	0.721	0.721	0.74	0.74	0.74	0.74	0.759	0.759	0.759	0.759	0.759	0.759	0.759	0.759	0.782	0.782	0.782	0.782	0.782	0.782	0.782	0.782	0.782	0.782	0.782	0.782	0.782	0.782	0.782	0.782	0.782	0.782	0.782	0.782	0.782	0.782	0.782	0.759	0.74	0.74	0.74	0.74	0.74	0.74	0.74	0.717
YNL211C	0.313	0.313	0.313	0.294	0.294	0.294	0.294	0.294	0.294	0.294	0.294	0.294	0.294	0.294	0.294	0.294	0.336	0.336	0.336	0.336	0.359	0.359	0.359	0.359	0.359	0.359	0.359	0.382	0.382	0.382	0.382	0.382	0.382	0.382	0.401	0.424	0.508	0.531	0.531	0.554	0.592	0.592	0.592	0.592	0.592	0.592	0.592	0.592	0.592
YAL047C	1.906	1.929	1.91	1.91	1.91	1.91	1.91	1.91	1.891	1.872	1.773	1.773	1.773	1.773	1.773	1.689	1.495	1.373	1.354	1.335	1.354	1.316	1.316	1.209	1.209	1.186	1.186	1.186	1.186	1.186	1.079	1.079	1.075	1.075	1.075	1.075	1.094	0.812	0.881	0.824	0.824	0.824	0.824	0.824	0.824	0.824	0.824	0.866	0.866
YKL108W	0.183	0.179	0.221	0.221	0.221	0.221	0.221	0.221	0.221	0.221	0.221	0.221	0.221	0.221	0.221	0.221	0.24	0.24	0.24	0.24	0.24	0.24	0.24	0.24	0.286	0.286	0.286	0.286	0.286	0.309	0.332	0.332	0.332	0.332	0.332	0.37	0.37	0.37	0.389	0.389	0.435	0.416	0.439	0.439	0.439	0.439	0.439	0.439	0.439
YIR036C	0.805	0.87	0.87	0.87	0.87	0.87	0.87	0.87	0.935	0.935	0.935	0.977	0.977	0.977	0.996	0.996	1.015	1.061	1.08	1.08	1.126	1.126	1.126	1.126	1.126	1.126	1.126	1.187	1.206	1.206	1.206	1.206	1.206	1.206	1.229	1.229	1.229	1.229	1.229	1.229	1.229	1.229	1.206	1.206	1.206	1.225	1.282	1.339	1.358
YKR008W	1.198	1.198	1.217	1.217	1.217	1.217	1.217	1.217	1.217	1.175	1.175	1.156	1.156	1.156	1.156	1.179	1.179	1.179	1.179	1.198	1.198	1.198	1.198	1.198	1.198	1.198	1.198	1.198	1.198	1.198	1.198	1.221	1.221	1.221	1.221	1.221	1.221	1.221	1.221	1.221	1.221	1.221	1.221	1.221	1.24	1.24	1.24	1.221	1.221
YMR235C	0.69	0.648	0.648	0.629	0.69	0.69	0.69	0.69	0.713	0.713	0.713	0.713	0.713	0.713	0.713	0.732	0.732	0.732	0.755	0.755	0.755	0.755	0.755	0.755	0.797	0.797	0.797	0.892	0.93	0.953	0.953	0.953	0.953	0.953	0.953	0.953	0.953	0.953	0.953	0.953	0.934	0.892	0.892	0.949	0.972	1.018	1.037	1.037	1.037
YBR279W	0.74	0.755	0.812	0.93	0.93	0.93	0.972	1.19	1.373	1.556	1.579	1.579	1.579	1.625	1.625	1.625	1.625	1.625	1.625	1.648	1.671	1.728	1.728	1.846	1.846	1.846	1.846	1.869	1.869	1.869	1.888	1.888	1.884	1.884	1.884	1.903	1.903	1.903	1.903	1.903	1.903	1.922	1.922	1.922	1.941	1.941	1.941	1.941	1.941
YLR166C	0.533	0.533	0.533	0.533	0.533	0.533	0.533	0.533	0.533	0.533	0.533	0.514	0.514	0.495	0.472	0.472	0.472	0.491	0.491	0.491	0.491	0.491	0.491	0.449	0.43	0.411	0.411	0.411	0.411	0.392	0.392	0.392	0.392	0.392	0.392	0.373	0.373	0.373	0.335	0.335	0.316	0.316	0.297	0.297	0.297	0.297	0.259	0.259	0.259
YPL155C	0.397	0.42	0.397	0.397	0.397	0.397	0.397	0.397	0.397	0.374	0.374	0.374	0.393	0.393	0.393	0.393	0.393	0.416	0.435	0.435	0.435	0.435	0.435	0.435	0.435	0.454	0.454	0.454	0.454	0.454	0.454	0.477	0.477	0.477	0.477	0.477	0.477	0.477	0.477	0.477	0.477	0.477	0.477	0.477	0.477	0.477	0.477	0.477	0.477
YNL112W	0.362	0.385	0.324	0.404	0.404	0.465	0.465	0.465	0.484	0.484	0.484	0.507	0.507	0.53	0.511	0.511	0.511	0.492	0.511	0.511	0.53	0.553	0.576	0.576	0.576	0.576	0.637	0.656	0.656	0.656	0.637	0.637	0.637	0.637	0.656	0.694	0.694	0.713	0.713	0.713	0.85	0.85	0.873	0.873	0.873	0.873	0.873	0.873	0.873
YLR180W	1.233	1.214	1.214	1.214	1.214	1.214	1.191	1.191	1.191	1.172	1.061	0.977	0.977	0.958	0.958	0.958	0.958	0.958	0.958	0.958	0.958	0.958	0.683	0.511	0.45	0.45	0.45	0.515	0.576	0.576	0.576	0.576	0.576	0.576	0.576	0.576	0.519	0.5	0.462	0.462	0.462	0.462	0.462	0.462	0.462	0.462	0.481	0.481	0.462
YGL005C	0.343	0.343	0.347	0.347	0.347	0.324	0.343	0.366	0.347	0.347	0.347	0.347	0.366	0.389	0.389	0.389	0.389	0.389	0.389	0.389	0.389	0.408	0.534	0.576	0.576	0.576	0.576	0.576	0.595	0.595	0.595	0.595	0.595	0.618	0.618	0.618	0.618	0.618	0.618	0.618	0.618	0.618	0.618	0.618	0.618	0.618	0.618	0.618	0.618
YDR337W	0.431	0.431	0.431	0.431	0.431	0.431	0.469	0.469	0.469	0.469	0.469	0.469	0.469	0.427	0.408	0.431	0.431	0.431	0.431	0.431	0.431	0.431	0.431	0.431	0.412	0.389	0.389	0.389	0.408	0.408	0.408	0.408	0.408	0.427	0.45	0.45	0.45	0.45	0.45	0.45	0.45	0.45	0.45	0.45	0.45	0.45	0.45	0.45	0.45
YHR027C	0.53	0.53	0.53	0.53	0.53	0.53	0.549	0.549	0.568	0.568	0.568	0.568	0.568	0.568	0.568	0.61	0.61	0.61	0.61	0.61	0.61	0.629	0.675	0.675	0.675	0.694	0.694	0.694	0.694	0.694	0.694	0.694	0.694	0.694	0.694	0.694	0.694	0.694	0.694	0.694	0.694	0.694	0.675	0.675	0.656	0.614	0.633	0.633	0.633
YDR429C	0.58	0.58	0.58	0.58	0.58	0.58	0.58	0.58	0.58	0.58	0.58	0.599	0.599	0.599	0.599	0.599	0.599	0.599	0.599	0.622	0.622	0.622	0.622	0.622	0.622	0.622	0.622	0.622	0.641	0.641	0.641	0.66	0.66	0.66	0.66	0.66	0.66	0.66	0.66	0.641	0.641	0.641	0.641	0.641	0.641	0.641	0.641	0.641	0.641
YPL151C	0.709	0.709	0.709	0.709	0.709	0.709	0.709	0.709	0.69	0.69	0.709	0.728	0.793	0.793	0.793	0.793	0.793	0.793	0.793	0.793	0.774	0.774	0.774	0.774	0.774	0.774	0.774	0.774	0.774	0.751	0.751	0.751	0.751	0.751	0.751	0.751	0.751	0.751	0.751	0.751	0.751	0.751	0.751	0.732	0.732	0.732	0.732	0.732	0.751
YGR130C	0.271	0.271	0.271	0.351	0.351	0.42	0.42	0.42	0.42	0.42	0.42	0.42	0.42	0.42	0.42	0.42	0.42	0.42	0.42	0.42	0.42	0.42	0.42	0.42	0.42	0.42	0.42	0.42	0.42	0.42	0.42	0.42	0.42	0.42	0.42	0.42	0.42	0.439	0.462	0.508	0.657	0.657	0.657	0.699	0.699	0.699	0.699	0.699	0.699
YPR122W	0.366	0.389	0.389	0.389	0.366	0.366	0.366	0.366	0.366	0.366	0.366	0.366	0.366	0.366	0.366	0.366	0.366	0.366	0.366	0.366	0.385	0.385	0.385	0.385	0.385	0.408	0.431	0.431	0.431	0.431	0.431	0.408	0.408	0.408	0.408	0.408	0.389	0.389	0.389	0.389	0.389	0.389	0.389	0.389	0.37	0.37	0.366	0.366	0.366
YDR125C	0.236	0.236	0.236	0.236	0.236	0.236	0.236	0.217	0.217	0.217	0.198	0.198	0.179	0.179	0.179	0.179	0.198	0.198	0.198	0.198	0.255	0.255	0.255	0.255	0.255	0.255	0.255	0.274	0.274	0.274	0.274	0.293	0.381	0.381	0.381	0.381	0.381	0.404	0.423	0.461	0.461	0.461	0.461	0.461	0.461	0.461	0.461	0.461	0.461
YMR016C	0.042	0.042	0.042	0.042	0.042	0.042	0.042	0.042	0.042	0.042	0.019	0.019	0.019	0.019	0.019	0.019	0.019	0.019	0.019	0.019	0.038	0.038	0.038	0.038	0.038	0.038	0.038	0.038	0.038	0.038	0.038	0.038	0.038	0.038	0.038	0.038	0.038	0.038	0.038	0.038	0.038	0.038	0.038	0.038	0.038	0.038	0.038	0.038	0.038
YJR118C	0.16	0.183	0.183	0.183	0.183	0.183	0.183	0.183	0.183	0.164	0.164	0.164	0.164	0.164	0.164	0.164	0.164	0.164	0.164	0.141	0.164	0.206	0.244	0.244	0.244	0.267	0.267	0.267	0.267	0.29	0.29	0.29	0.29	0.29	0.29	0.29	0.29	0.29	0.29	0.29	0.29	0.29	0.29	0.29	0.29	0.29	0.29	0.29	0.29
YPL068C	0	0	0	0	0	0	0	0	0	0	0	0	0	0	0	0	0	0	0	0	0	0	0	0	0	0	0	0	0	0	0	0	0	0	0	0	0	0	0	0	0	0	0	0	0	0	0	0	0
YHR121W	0.469	0.469	0.469	0.469	0.492	0.473	0.473	0.473	0.473	0.473	0.473	0.496	0.496	0.496	0.496	0.477	0.477	0.477	0.477	0.496	0.496	0.496	0.496	0.496	0.496	0.534	0.534	0.534	0.534	0.553	0.553	0.553	0.572	0.595	0.595	0.595	0.595	0.595	0.595	0.595	0.595	0.595	0.595	0.595	0.595	0.595	0.595	0.595	0.595
YLR205C	0.038	0.038	0.038	0.038	0.038	0.038	0.038	0.038	0.038	0.038	0.019	0.019	0.019	0.019	0.084	0.084	0.084	0.084	0.084	0.084	0.084	0.084	0.084	0.084	0.084	0.084	0.084	0.084	0.084	0.084	0.084	0.084	0.084	0.084	0.084	0.13	0.214	0.279	0.279	0.279	0.279	0.279	0.279	0.279	0.279	0.279	0.279	0.279	0.279
YBR235W	0.714	0.714	0.714	0.714	0.714	0.741	0.741	0.741	0.741	0.741	0.741	0.741	0.741	0.741	0.741	0.741	0.741	0.718	0.718	0.718	0.718	0.718	0.718	0.718	0.718	0.718	0.718	0.718	0.718	0.718	0.695	0.695	0.695	0.695	0.695	0.695	0.695	0.695	0.695	0.695	0.695	0.695	0.695	0.695	0.695	0.695	0.695	0.676	0.676
YML055W	0.659	0.659	0.659	0.659	0.659	0.659	0.659	0.659	0.659	0.621	0.621	0.621	0.621	0.621	0.621	0.621	0.579	0.579	0.579	0.579	0.56	0.56	0.56	0.56	0.56	0.56	0.56	0.56	0.56	0.56	0.56	0.56	0.56	0.56	0.56	0.56	0.522	0.522	0.522	0.522	0.48	0.442	0.442	0.419	0.4	0.381	0.339	0.339	0.339
YDR162C	0.564	0.564	0.507	0.507	0.507	0.507	0.484	0.484	0.507	0.507	0.507	0.507	0.507	0.507	0.484	0.465	0.465	0.446	0.446	0.465	0.545	0.568	0.568	0.568	0.568	0.614	0.614	0.595	0.614	0.614	0.614	0.633	0.61	0.629	0.629	0.629	0.629	0.629	0.629	0.629	0.652	0.629	0.629	0.629	0.648	0.671	0.671	0.671	0.671
YER159C	0.348	0.348	0.329	0.283	0.283	0.241	0.241	0.241	0.241	0.241	0.218	0.218	0.218	0.218	0.218	0.218	0.218	0.241	0.241	0.241	0.283	0.283	0.283	0.283	0.306	0.306	0.306	0.306	0.348	0.348	0.348	0.367	0.367	0.367	0.367	0.367	0.367	0.367	0.367	0.367	0.344	0.344	0.321	0.34	0.34	0.34	0.34	0.34	0.34
YKR019C	1.164	1.179	1.179	1.198	1.198	1.198	1.198	1.198	1.198	1.217	1.236	1.236	1.259	1.24	1.24	1.24	1.24	1.24	1.217	1.217	1.217	1.217	1.217	1.137	1.099	1.099	1.118	1.141	1.16	1.16	1.16	1.179	1.141	1.118	1.057	1.011	1.095	1.095	1.095	1.095	1.095	1.095	1.118	1.118	1.118	1.118	1.118	1.095	1.095
YMR195W	0.019	0.019	0.019	0.019	0.019	0.019	0.019	0.019	0.042	0.042	0.042	0.042	0.042	0.042	0.042	0.042	0.042	0.042	0.042	0.042	0.042	0.042	0.042	0.042	0.042	0.042	0.042	0.042	0.042	0.042	0.042	0.042	0.042	0.042	0.042	0.042	0.042	0.042	0.042	0.042	0.042	0.042	0.042	0.042	0.042	0.042	0.042	0.042	0.042
YCR019W	0.851	0.832	0.832	0.809	0.809	0.832	0.832	0.832	0.855	0.855	0.855	0.855	0.855	0.832	0.771	0.771	0.771	0.809	0.832	0.832	0.832	0.832	0.832	0.832	0.813	0.832	0.763	0.744	0.744	0.744	0.744	0.763	0.786	0.786	0.786	0.805	0.805	0.805	0.805	0.805	0.862	0.862	0.881	0.843	0.843	0.843	0.843	0.843	0.843
YJR030C	0.21	0.21	0.21	0.21	0.21	0.21	0.233	0.248	0.286	0.286	0.347	0.37	0.37	0.37	0.37	0.37	0.37	0.37	0.412	0.435	0.435	0.454	0.454	0.454	0.454	0.454	0.454	0.454	0.454	0.454	0.454	0.454	0.454	0.5	0.5	0.5	0.561	0.561	0.561	0.561	0.561	0.561	0.561	0.542	0.542	0.542	0.542	0.542	0.542
YFR036W	0.546	0.565	0.565	0.565	0.565	0.565	0.565	0.565	0.565	0.565	0.542	0.542	0.523	0.523	0.523	0.523	0.523	0.523	0.546	0.546	0.546	0.546	0.546	0.546	0.546	0.546	0.546	0.546	0.546	0.546	0.546	0.546	0.546	0.546	0.546	0.546	0.546	0.546	0.523	0.523	0.523	0.523	0.546	0.546	0.504	0.523	0.523	0.523	0.523
YCR002C	0.439	0.439	0.439	0.439	0.439	0.439	0.5	0.5	0.519	0.519	0.519	0.519	0.538	0.538	0.519	0.519	0.519	0.496	0.496	0.496	0.496	0.496	0.496	0.496	0.477	0.477	0.477	0.477	0.477	0.477	0.477	0.477	0.477	0.477	0.477	0.477	0.477	0.477	0.477	0.477	0.477	0.477	0.477	0.477	0.477	0.477	0.477	0.477	0.473
YMR033W	0.344	0.344	0.344	0.344	0.344	0.344	0.344	0.344	0.344	0.344	0.344	0.344	0.344	0.344	0.344	0.344	0.344	0.344	0.344	0.344	0.344	0.39	0.409	0.409	0.409	0.409	0.409	0.409	0.428	0.428	0.428	0.428	0.428	0.428	0.428	0.428	0.428	0.428	0.428	0.428	0.428	0.428	0.428	0.428	0.428	0.428	0.428	0.409	0.409
YMR135C	0.023	0.023	0.023	0.023	0.023	0.023	0.023	0.023	0.023	0.046	0.046	0.046	0.046	0.046	0.046	0.023	0.023	0.023	0.023	0.023	0.023	0.023	0.023	0.023	0.023	0.023	0.023	0.023	0.023	0.023	0.023	0.023	0.023	0.023	0.023	0.023	0.023	0.023	0.023	0.023	0.023	0.023	0.023	0.023	0.023	0.023	0.023	0.023	0.023
YAL033W	0.737	0.76	0.741	0.741	0.741	0.718	0.718	0.737	0.737	0.737	0.737	0.737	0.737	0.737	0.737	0.737	0.756	0.737	0.737	0.737	0.737	0.737	0.737	0.737	0.737	0.737	0.714	0.71	0.687	0.687	0.687	0.687	0.687	0.687	0.687	0.687	0.687	0.687	0.645	0.626	0.626	0.626	0.626	0.626	0.588	0.565	0.5	0.5	0.5
YER036C	0	0	0	0	0	0	0	0	0	0	0	0	0	0	0	0	0	0	0	0	0	0	0	0	0	0	0	0	0	0	0	0	0	0	0	0	0	0	0	0	0	0	0	0	0	0	0	0	0
YOL060C	0.709	0.686	0.686	0.686	0.686	0.686	0.686	0.686	0.686	0.648	0.648	0.648	0.648	0.648	0.648	0.648	0.61	0.61	0.61	0.61	0.61	0.423	0.423	0.404	0.385	0.385	0.385	0.385	0.385	0.385	0.385	0.385	0.385	0.385	0.301	0.259	0.259	0.259	0.259	0.259	0.259	0.259	0.24	0.202	0.179	0.179	0.16	0.16	0.16
YNL201C	0.664	0.664	0.683	0.664	0.664	0.664	0.664	0.664	0.645	0.645	0.645	0.664	0.664	0.702	0.702	0.683	0.702	0.702	0.721	0.721	0.74	0.74	0.839	0.839	0.839	0.839	0.839	0.858	0.858	0.858	0.858	0.858	0.835	0.835	0.835	0.835	0.835	0.835	0.835	0.835	0.835	0.835	0.835	0.835	0.854	0.854	0.854	0.854	0.854
YOR271C	0.13	0.149	0.149	0.149	0.149	0.149	0.168	0.168	0.168	0.168	0.168	0.168	0.168	0.168	0.168	0.168	0.168	0.168	0.168	0.168	0.168	0.168	0.168	0.168	0.233	0.252	0.294	0.359	0.359	0.359	0.359	0.405	0.405	0.405	0.405	0.504	0.504	0.504	0.55	0.695	0.733	0.779	0.779	0.779	0.779	0.779	0.779	0.779	0.779
YLR274W	0.526	0.526	0.526	0.526	0.526	0.526	0.568	0.568	0.633	0.675	0.675	0.675	0.694	0.694	0.694	0.694	0.694	0.694	0.694	0.694	0.694	0.717	0.74	0.74	0.74	0.763	0.763	0.763	0.763	0.763	0.763	0.74	0.721	0.721	0.721	0.721	0.721	0.721	0.721	0.721	0.721	0.721	0.721	0.744	0.744	0.744	0.744	0.744	0.744
YNL129W	0	0	0	0	0	0	0	0	0	0	0	0	0	0	0	0	0	0	0	0	0	0	0	0	0	0	0	0	0	0.042	0.042	0.042	0.042	0.042	0.042	0.042	0.042	0.042	0.042	0.042	0.042	0.042	0.042	0.042	0.042	0.042	0.042	0.042	0.042
YLL012W	0.29	0.267	0.267	0.164	0.145	0.103	0.103	0.103	0.103	0.103	0.103	0.038	0.038	0.019	0.019	0.019	0.019	0.019	0.019	0.019	0.019	0.019	0.019	0.019	0.019	0.019	0.019	0.019	0.019	0.019	0.019	0.019	0.019	0.019	0.019	0.019	0.019	0.019	0.019	0.019	0.019	0.019	0.019	0.019	0.019	0.019	0.019	0.019	0.019
YBR131W	0.774	0.774	0.774	0.774	0.774	0.793	0.816	0.816	0.835	0.835	0.835	0.835	0.835	0.835	0.835	0.835	0.835	0.835	0.835	0.835	0.835	0.835	0.835	0.835	0.835	0.835	0.835	0.835	0.835	0.835	0.835	0.835	0.835	0.835	0.835	0.835	0.835	0.835	0.835	0.835	0.835	0.816	0.816	0.816	0.816	0.816	0.816	0.797	0.797
YDR244W	0.847	0.866	0.866	0.889	0.889	0.889	0.889	0.889	0.889	0.889	0.889	0.889	0.889	0.912	0.912	0.935	0.935	0.935	0.935	0.954	0.954	0.954	0.954	0.954	0.931	0.889	0.889	0.889	0.912	0.912	0.935	0.935	0.935	0.935	0.935	0.935	0.935	0.935	0.935	0.935	0.935	0.935	0.935	0.935	0.935	0.935	0.916	0.916	0.916
YKL033W-A	0.527	0.527	0.527	0.527	0.527	0.546	0.546	0.546	0.546	0.546	0.546	0.546	0.546	0.546	0.546	0.584	0.584	0.584	0.584	0.584	0.584	0.626	0.71	0.71	0.71	0.71	0.71	0.71	0.71	0.71	0.71	0.71	0.71	0.733	0.733	0.733	0.733	0.733	0.752	0.752	0.771	0.771	0.771	0.771	0.771	0.771	0.771	0.771	0.771
YDR326C	0.649	0.649	0.706	0.706	0.706	0.706	0.706	0.706	0.706	0.752	0.752	0.729	0.729	0.729	0.729	0.729	0.729	0.767	0.786	0.786	0.786	0.786	0.832	0.809	0.809	0.809	0.809	0.809	0.809	0.809	0.809	0.809	0.809	0.809	0.809	0.809	0.809	0.809	0.832	0.832	0.832	0.832	0.832	0.832	0.832	0.855	0.878	0.878	0.878
YOR334W	0.145	0.145	0.145	0.145	0.145	0.191	0.191	0.191	0.191	0.191	0.191	0.191	0.191	0.191	0.172	0.149	0.187	0.233	0.233	0.233	0.233	0.233	0.233	0.256	0.256	0.275	0.298	0.458	0.458	0.458	0.458	0.477	0.477	0.534	0.595	0.744	0.744	0.744	0.744	0.744	0.744	0.744	0.744	0.744	0.744	0.744	0.744	0.744	0.744
YLR201C	0.34	0.34	0.34	0.34	0.34	0.294	0.229	0.229	0.305	0.305	0.305	0.305	0.305	0.305	0.305	0.305	0.305	0.305	0.305	0.305	0.305	0.324	0.286	0.286	0.305	0.305	0.305	0.305	0.305	0.343	0.362	0.362	0.362	0.362	0.381	0.381	0.381	0.381	0.381	0.404	0.404	0.404	0.404	0.404	0.404	0.404	0.404	0.404	0.385
YDR500C	0.313	0.313	0.313	0.313	0.313	0.313	0.313	0.313	0.332	0.412	0.412	0.435	0.435	0.435	0.454	0.454	0.454	0.454	0.454	0.454	0.454	0.435	0.435	0.477	0.477	0.477	0.477	0.477	0.477	0.496	0.515	0.557	0.557	0.557	0.557	0.595	0.553	0.595	0.614	0.614	0.614	0.637	0.717	0.717	0.717	0.717	0.717	0.717	0.717
YLR192C	0.431	0.431	0.431	0.431	0.431	0.618	0.679	0.66	0.66	0.702	0.782	0.782	0.801	0.801	0.801	0.801	0.782	0.816	0.816	0.816	0.816	0.816	0.816	0.816	0.816	0.816	0.816	0.816	0.816	0.816	0.839	0.839	0.839	0.839	0.839	0.839	0.839	0.839	0.839	0.881	0.881	0.9	0.9	0.9	0.9	0.881	0.881	0.881	0.881
YGR163W	0.118	0.118	0.118	0.118	0.118	0.118	0.118	0.118	0.118	0.16	0.16	0.16	0.141	0.141	0.164	0.164	0.183	0.183	0.225	0.267	0.267	0.267	0.267	0.267	0.267	0.267	0.267	0.267	0.267	0.267	0.267	0.267	0.267	0.267	0.267	0.267	0.267	0.267	0.286	0.286	0.286	0.309	0.309	0.309	0.309	0.309	0.309	0.309	0.309
YPR095C	0.671	0.671	0.671	0.717	0.74	0.759	0.759	0.759	0.759	0.759	0.759	0.759	0.759	0.759	0.759	0.74	0.74	0.74	0.74	0.74	0.717	0.778	0.801	0.923	0.923	0.942	0.942	0.942	0.942	0.942	0.942	0.942	0.942	0.942	0.942	0.942	0.942	0.942	0.942	0.942	0.942	0.961	0.98	0.98	0.98	0.98	0.98	0.98	1.022
YJR006W	0.782	0.782	0.782	0.782	0.782	0.782	0.782	0.782	0.782	0.782	0.782	0.782	0.763	0.763	0.763	0.782	0.782	0.782	0.782	0.782	0.782	0.782	0.782	0.782	0.782	0.782	0.763	0.82	0.839	0.839	0.839	0.839	0.839	0.839	0.839	0.839	0.839	0.839	0.839	0.839	0.839	0.839	0.816	0.816	0.793	0.793	0.793	0.793	0.732
YMR197C	0.53	0.53	0.53	0.53	0.53	0.53	0.53	0.53	0.507	0.507	0.488	0.45	0.45	0.45	0.45	0.45	0.45	0.45	0.45	0.45	0.45	0.45	0.45	0.45	0.45	0.45	0.45	0.45	0.45	0.45	0.45	0.45	0.427	0.427	0.404	0.404	0.404	0.404	0.404	0.404	0.385	0.385	0.385	0.385	0.385	0.385	0.385	0.385	0.385
YDR204W	0.457	0.476	0.476	0.457	0.457	0.457	0.457	0.457	0.457	0.457	0.457	0.457	0.476	0.495	0.495	0.495	0.495	0.495	0.472	0.472	0.472	0.434	0.457	0.457	0.457	0.503	0.503	0.564	0.541	0.541	0.541	0.541	0.541	0.541	0.541	0.541	0.541	0.541	0.56	0.56	0.56	0.541	0.564	0.564	0.606	0.732	0.732	0.755	0.774
YKL198C	0.378	0.378	0.378	0.378	0.378	0.378	0.378	0.378	0.378	0.401	0.42	0.542	0.542	0.542	0.542	0.542	0.523	0.523	0.523	0.523	0.523	0.523	0.523	0.542	0.542	0.542	0.542	0.542	0.542	0.542	0.542	0.538	0.538	0.664	0.664	0.664	0.702	0.702	0.748	0.748	0.748	0.748	0.748	0.748	0.725	0.725	0.725	0.725	0.725
YDR409W	1.557	1.511	1.511	1.511	1.511	1.488	1.465	1.465	1.465	1.465	1.465	1.465	1.465	1.465	1.446	1.446	1.446	1.446	1.446	1.446	1.427	1.427	1.427	1.427	1.427	1.408	1.408	1.408	1.389	1.389	1.389	1.389	1.389	1.389	1.084	1.038	1.061	1.061	1.061	1.038	1.038	1.038	0.87	0.851	0.752	0.733	0.733	0.733	0.733
YHR191C	0.16	0.16	0.16	0.16	0.16	0.179	0.179	0.179	0.179	0.179	0.305	0.305	0.305	0.305	0.305	0.305	0.305	0.305	0.305	0.374	0.458	0.458	0.458	0.481	0.481	0.756	0.756	0.756	1.031	1.031	1.031	1.031	1.031	1.031	1.031	1.031	1.031	1.031	1.031	1.031	1.031	1.031	1.031	1.031	1.031	1.054	1.054	1.115	1.115
YJR039W	0.561	0.687	0.687	0.687	0.687	0.687	0.71	0.71	0.878	1.248	1.248	1.248	1.248	1.248	1.267	1.267	1.248	1.271	1.271	1.29	1.29	1.29	1.29	1.29	1.29	1.29	1.29	1.29	1.29	1.271	1.271	1.294	1.298	1.298	1.298	1.275	1.275	1.275	1.298	1.378	1.378	1.378	1.378	1.378	1.42	1.439	1.439	1.439	1.439
YOL077C	1.336	1.298	1.252	1.252	1.252	1.252	1.252	1.252	1.252	1.252	1.252	1.21	1.21	1.21	1.21	1.21	1.21	1.21	1.187	1.126	1.084	1.084	1.042	1.042	1.042	1.042	1.019	1.019	0.897	0.878	0.683	0.599	0.58	0.557	0.557	0.572	0.492	0.492	0.511	0.511	0.511	0.511	0.511	0.511	0.469	0.469	0.469	0.469	0.469
YNR063W	0.175	0.175	0.175	0.175	0.175	0.156	0.156	0.156	0.156	0.156	0.156	0.156	0.156	0.156	0.156	0.156	0.156	0.156	0.156	0.156	0.156	0.156	0.156	0.156	0.156	0.156	0.156	0.156	0.156	0.156	0.156	0.156	0.156	0.156	0.156	0.156	0.156	0.156	0.156	0.156	0.198	0.198	0.198	0.198	0.198	0.198	0.198	0.198	0.198
YLR328W	0.366	0.366	0.366	0.366	0.366	0.366	0.366	0.366	0.366	0.366	0.366	0.347	0.347	0.324	0.286	0.286	0.263	0.263	0.263	0.24	0.24	0.24	0.24	0.24	0.24	0.24	0.24	0.24	0.24	0.198	0.198	0.198	0.198	0.179	0.179	0.179	0.179	0.179	0.179	0.179	0.179	0.179	0.179	0.179	0.179	0.179	0.179	0.179	0.156
YEL065W	1.117	1.117	1.117	1.174	1.216	1.216	1.235	1.235	1.235	1.235	1.288	1.494	1.517	1.559	1.559	1.559	1.559	1.559	1.555	1.597	1.601	1.62	1.639	1.639	1.639	1.639	1.639	1.639	1.639	1.639	1.788	1.933	1.933	1.933	1.933	1.91	1.91	1.91	1.891	1.895	1.895	1.895	1.895	1.91	1.91	1.91	1.91	1.91	1.91
YDR322W	0	0	0	0	0	0	0	0	0	0	0	0	0	0	0	0	0	0	0	0	0	0	0	0	0	0	0	0	0	0	0	0	0	0	0	0	0	0	0	0	0	0	0.019	0.019	0.019	0.042	0.042	0.061	0.061
YAR002C-A	0.454	0.454	0.454	0.454	0.5	0.5	0.542	0.599	0.618	0.656	0.656	0.656	0.656	0.656	0.679	0.679	0.679	0.675	0.675	0.675	0.675	0.694	0.694	0.801	0.839	0.839	0.839	0.839	0.839	0.839	0.862	0.862	0.862	0.862	0.862	0.862	0.862	0.862	0.885	0.946	0.946	0.946	0.946	0.946	0.946	0.946	0.946	0.946	0.946
YGL122C	1.002	1.002	1.002	1.002	1.002	1.002	1.002	1.002	1.002	1.002	0.979	0.979	0.979	0.998	0.998	0.998	0.998	0.998	0.998	0.998	0.998	0.998	0.975	0.956	0.956	0.956	0.956	0.956	0.956	0.956	0.956	0.956	0.937	0.937	0.937	0.937	0.937	0.918	0.918	0.918	0.918	0.895	0.895	0.895	0.788	0.75	0.75	0.75	0.75
YMR171C	0.924	0.924	0.901	0.943	1.019	1.019	1.019	1	1	0.962	0.981	0.981	0.981	0.981	0.981	0.981	0.962	0.958	0.958	1.042	1.042	1.103	1.103	1.103	1.103	1.103	1.126	1.149	1.149	1.149	1.107	1.061	1.061	1.076	1.076	1.187	1.233	1.233	1.256	1.428	1.569	1.874	1.874	1.958	1.958	1.981	2	2.019	2.019
YBR183W	0.66	0.66	0.66	0.66	0.66	0.66	0.679	0.679	0.679	0.679	0.679	0.679	0.679	0.679	0.679	0.679	0.679	0.801	0.782	0.801	0.824	0.824	0.824	0.824	0.824	0.824	0.824	0.824	0.824	0.824	0.843	0.824	0.824	0.824	0.824	0.824	0.824	0.824	0.801	0.801	0.801	0.801	0.801	0.801	0.801	0.801	0.801	0.801	0.801
YDR061W	0.328	0.328	0.351	0.332	0.332	0.332	0.332	0.351	0.332	0.309	0.309	0.29	0.29	0.244	0.225	0.263	0.263	0.305	0.286	0.286	0.286	0.286	0.309	0.309	0.351	0.389	0.412	0.458	0.458	0.458	0.458	0.458	0.458	0.458	0.458	0.458	0.458	0.458	0.477	0.477	0.523	0.523	0.561	0.561	0.58	0.683	0.683	0.683	0.683
YFL034W	0.24	0.24	0.24	0.24	0.24	0.24	0.221	0.221	0.221	0.202	0.202	0.183	0.202	0.183	0.183	0.183	0.183	0.183	0.183	0.183	0.183	0.183	0.183	0.183	0.183	0.206	0.187	0.187	0.187	0.187	0.187	0.145	0.145	0.145	0.145	0.126	0.126	0.107	0.107	0.13	0.13	0.252	0.252	0.252	0.252	0.252	0.252	0.252	0.229
YPL262W	0.248	0.248	0.271	0.271	0.309	0.309	0.309	0.309	0.309	0.309	0.309	0.309	0.37	0.389	0.389	0.389	0.389	0.412	0.412	0.412	0.412	0.412	0.412	0.412	0.412	0.412	0.412	0.412	0.412	0.412	0.412	0.412	0.412	0.412	0.412	0.412	0.412	0.374	0.351	0.37	0.37	0.389	0.389	0.389	0.389	0.389	0.389	0.389	0.389
YHR154W	0.488	0.488	0.488	0.488	0.465	0.465	0.488	0.488	0.488	0.488	0.488	0.488	0.469	0.469	0.469	0.469	0.469	0.469	0.469	0.469	0.469	0.488	0.488	0.488	0.488	0.488	0.488	0.488	0.469	0.469	0.469	0.469	0.469	0.469	0.469	0.469	0.469	0.469	0.469	0.469	0.469	0.469	0.469	0.469	0.469	0.469	0.469	0.469	0.469
YOR386W	0.423	0.423	0.423	0.404	0.385	0.385	0.385	0.385	0.385	0.385	0.328	0.328	0.328	0.305	0.305	0.305	0.244	0.244	0.263	0.244	0.244	0.244	0.244	0.244	0.244	0.244	0.244	0.244	0.244	0.16	0.16	0.179	0.179	0.179	0.179	0.225	0.225	0.225	0.225	0.225	0.248	0.248	0.248	0.248	0.248	0.229	0.206	0.187	0.187
YDL180W	0.542	0.542	0.542	0.542	0.542	0.542	0.542	0.542	0.542	0.542	0.58	0.599	0.599	0.641	0.641	0.641	0.641	0.641	0.641	0.641	0.641	0.641	0.618	0.618	0.618	0.618	0.618	0.618	0.595	0.595	0.572	0.572	0.553	0.553	0.553	0.534	0.511	0.534	0.511	0.511	0.511	0.572	0.572	0.595	0.675	0.675	0.675	0.675	0.698
YNL193W	0.949	0.949	0.949	0.949	0.949	0.949	0.949	0.949	0.93	0.93	0.903	0.903	0.903	0.903	0.903	0.903	0.903	0.884	0.884	0.865	0.865	0.846	0.846	0.846	0.846	0.823	0.808	0.812	0.812	0.812	0.831	0.831	0.873	0.873	0.873	0.873	0.873	0.873	0.873	0.873	0.873	0.873	0.873	0.873	0.873	0.854	0.816	0.816	0.816
YPL226W	2.579	2.579	2.579	2.579	2.579	2.579	2.602	2.602	2.583	2.514	2.495	2.495	2.495	2.495	2.495	2.495	2.495	2.476	2.476	2.453	2.453	2.293	2.293	2.27	2.27	2.27	2.27	2.27	2.27	2.125	2.064	2.045	2.045	2.045	2.045	2.045	2.045	2.022	2.022	1.66	1.641	1.496	1.473	1.473	1.473	1.473	1.473	1.473	1.473
YNR050C	0.446	0.446	0.446	0.469	0.534	0.557	0.576	0.576	0.576	0.576	0.576	0.576	0.595	0.618	0.618	0.618	0.618	0.618	0.618	0.618	0.641	0.641	0.641	0.641	0.641	0.641	0.641	0.641	0.641	0.641	0.641	0.641	0.664	0.664	0.664	0.664	0.664	0.664	0.664	0.664	0.664	0.664	0.664	0.664	0.645	0.687	0.687	0.687	0.687
YGR148C	0.981	0.981	0.981	0.981	0.981	0.981	0.981	0.962	0.962	0.943	0.943	0.92	0.897	0.897	0.897	0.897	0.874	0.874	0.855	0.855	0.855	0.855	0.855	0.855	0.744	0.698	0.61	0.503	0.484	0.484	0.484	0.484	0.484	0.484	0.465	0.465	0.446	0.446	0.446	0.446	0.446	0.446	0.446	0.446	0.446	0.4	0.354	0.316	0.171
YDR258C	0.164	0.164	0.164	0.164	0.145	0.145	0.145	0.145	0.145	0.145	0.145	0.168	0.168	0.168	0.187	0.206	0.229	0.229	0.229	0.229	0.229	0.229	0.229	0.229	0.248	0.248	0.248	0.248	0.248	0.248	0.248	0.248	0.248	0.248	0.248	0.248	0.248	0.267	0.267	0.267	0.267	0.267	0.267	0.267	0.267	0.267	0.267	0.267	0.267
YOR144C	0.381	0.362	0.362	0.362	0.362	0.362	0.362	0.381	0.274	0.274	0.32	0.343	0.343	0.343	0.343	0.343	0.343	0.343	0.343	0.343	0.343	0.324	0.324	0.324	0.324	0.324	0.324	0.324	0.324	0.324	0.324	0.324	0.347	0.347	0.347	0.347	0.347	0.347	0.347	0.347	0.347	0.347	0.324	0.343	0.366	0.366	0.366	0.366	0.366
YEL058W	0.401	0.401	0.401	0.401	0.401	0.401	0.401	0.401	0.401	0.401	0.401	0.443	0.443	0.416	0.416	0.416	0.416	0.416	0.416	0.416	0.397	0.416	0.416	0.416	0.397	0.397	0.42	0.42	0.443	0.454	0.671	0.877	0.877	0.896	0.896	0.896	0.965	0.988	0.988	0.965	1.011	1.011	1.011	1.011	1.011	1.011	1.011	1.03	1.03
YNL220W	0.038	0.038	0.038	0.038	0.038	0.038	0.038	0.038	0.038	0.038	0.038	0.038	0.038	0.038	0.038	0.038	0.038	0.038	0.038	0.038	0.038	0.038	0.038	0.038	0.038	0.038	0.038	0.103	0.103	0.103	0.122	0.122	0.141	0.141	0.141	0.16	0.183	0.183	0.183	0.183	0.202	0.328	0.37	0.408	0.408	0.431	0.431	0.431	0.431
YJL178C	0.191	0.191	0.145	0.145	0.145	0.145	0.145	0.145	0.145	0.145	0.145	0.126	0.126	0.126	0.126	0.126	0.126	0.126	0.126	0.126	0.103	0.103	0.103	0.103	0.103	0.103	0.103	0.08	0.08	0.08	0.08	0.08	0.08	0.08	0.061	0.061	0.061	0.061	0.061	0.061	0.061	0.061	0.061	0.061	0.042	0.019	0.019	0.019	0.019
YER059W	0.733	0.733	0.771	0.771	0.771	0.771	0.748	0.748	0.748	0.649	0.668	0.691	0.855	0.855	0.893	0.851	0.851	0.809	0.809	0.786	0.786	0.786	0.805	0.889	0.889	0.889	0.828	0.828	0.847	0.87	0.889	0.889	0.946	0.946	0.946	0.946	0.969	0.988	1.072	1.072	1.072	1.095	1.072	1.072	1.072	1.072	1.072	1.072	1.091
YDL088C	0.477	0.477	0.496	0.496	0.519	0.519	0.538	0.557	0.557	0.557	0.557	0.557	0.557	0.557	0.557	0.557	0.603	0.603	0.603	0.603	0.603	0.603	0.603	0.603	0.603	0.603	0.603	0.603	0.603	0.603	0.603	0.603	0.603	0.603	0.603	0.603	0.603	0.603	0.603	0.622	0.622	0.645	0.645	0.645	0.645	0.645	0.645	0.645	0.645
YEL012W	0.851	0.87	0.87	0.893	0.893	0.893	0.912	0.912	0.912	0.912	0.912	0.912	0.912	0.954	1.015	1.034	1.034	1.057	1.057	1.057	1.057	1.057	1.057	1.057	1.076	1.118	1.137	1.156	1.156	1.175	1.175	1.175	1.175	1.175	1.175	1.175	1.175	1.175	1.175	1.175	1.175	1.175	1.175	1.175	1.175	1.175	1.175	1.175	1.175
YOL053W	0.454	0.454	0.454	0.454	0.454	0.351	0.37	0.37	0.37	0.37	0.37	0.37	0.37	0.37	0.347	0.347	0.389	0.37	0.37	0.37	0.37	0.37	0.37	0.374	0.374	0.397	0.359	0.359	0.382	0.382	0.382	0.363	0.363	0.363	0.401	0.424	0.443	0.443	0.443	0.466	0.466	0.466	0.508	0.561	0.584	0.607	0.607	0.63	0.63
YBR267W	0.37	0.454	0.454	0.454	0.454	0.454	0.454	0.431	0.454	0.454	0.454	0.454	0.473	0.473	0.473	0.473	0.5	0.538	0.614	0.614	0.614	0.614	0.614	0.633	0.656	0.656	0.656	0.656	0.656	0.656	0.656	0.717	0.717	0.717	0.717	0.717	0.717	0.717	0.755	0.755	0.755	0.755	0.755	0.755	0.774	0.793	0.793	0.793	0.793
YMR284W	0.282	0.282	0.282	0.282	0.282	0.282	0.282	0.282	0.282	0.282	0.282	0.282	0.24	0.24	0.24	0.141	0.122	0.076	0.076	0.076	0.099	0.099	0.099	0.099	0.099	0.099	0.099	0.099	0.099	0.099	0.099	0.099	0.099	0.099	0.099	0.099	0.099	0.099	0.099	0.099	0.137	0.137	0.137	0.179	0.179	0.179	0.179	0.179	0.236
YLR006C	0.853	0.872	0.872	0.872	0.849	0.849	0.849	0.83	0.807	0.807	0.788	0.788	0.788	0.704	0.704	0.704	0.704	0.666	0.666	0.651	0.594	0.655	0.636	0.636	0.636	0.636	0.655	0.636	0.636	0.636	0.682	0.789	0.77	0.808	0.808	0.808	0.808	0.808	0.808	0.789	0.77	0.808	0.808	0.808	0.846	0.884	0.884	0.884	0.903
YBR111C	0.42	0.42	0.42	0.42	0.42	0.42	0.439	0.416	0.416	0.416	0.435	0.435	0.435	0.435	0.435	0.435	0.435	0.416	0.416	0.416	0.416	0.416	0.416	0.416	0.416	0.416	0.458	0.435	0.454	0.454	0.454	0.454	0.454	0.454	0.454	0.454	0.454	0.454	0.435	0.496	0.496	0.496	0.496	0.496	0.515	0.492	0.492	0.492	0.492
YOL019W	0.153	0.153	0.153	0.153	0.153	0.153	0.153	0.153	0.153	0.153	0.153	0.153	0.153	0.153	0.153	0.153	0.153	0.153	0.153	0.153	0.153	0.153	0.153	0.153	0.153	0.153	0.153	0.153	0.153	0.153	0.153	0.153	0.153	0.153	0.153	0.153	0.13	0.13	0.13	0.13	0.13	0.13	0.13	0.13	0.13	0.13	0.13	0.13	0.13
YMR015C	0.729	0.729	0.71	0.71	0.71	0.71	0.71	0.561	0.538	0.477	0.477	0.477	0.477	0.477	0.477	0.435	0.435	0.351	0.351	0.351	0.351	0.332	0.332	0.332	0.332	0.332	0.332	0.332	0.332	0.332	0.252	0.252	0.252	0.233	0.187	0.187	0.187	0.187	0.13	0.13	0.107	0.107	0.107	0.107	0.107	0.088	0.088	0.088	0.088
YAL024C	0.255	0.274	0.274	0.274	0.274	0.274	0.274	0.274	0.293	0.293	0.293	0.293	0.293	0.293	0.327	0.365	0.422	0.422	0.422	0.422	0.422	0.422	0.422	0.422	0.422	0.422	0.422	0.422	0.422	0.422	0.422	0.422	0.422	0.422	0.422	0.422	0.403	0.403	0.403	0.384	0.384	0.422	0.422	0.422	0.422	0.422	0.422	0.403	0.403
YKL043W	0.149	0.149	0.145	0.145	0.145	0.145	0.145	0.145	0.145	0.145	0.145	0.145	0.145	0.145	0.145	0.164	0.164	0.164	0.164	0.164	0.164	0.164	0.183	0.183	0.183	0.183	0.183	0.183	0.183	0.183	0.183	0.183	0.183	0.183	0.183	0.183	0.183	0.164	0.164	0.164	0.164	0.183	0.183	0.183	0.206	0.225	0.225	0.225	0.225
YGL130W	0.309	0.347	0.408	0.408	0.408	0.465	0.465	0.488	0.488	0.488	0.465	0.446	0.469	0.469	0.488	0.488	0.488	0.488	0.488	0.488	0.507	0.526	0.526	0.526	0.526	0.568	0.587	0.606	0.606	0.606	0.606	0.606	0.606	0.606	0.652	0.652	0.671	0.694	0.694	0.694	0.717	0.717	0.717	0.717	0.717	0.717	0.717	0.717	0.717
YDR236C	0.038	0.038	0.038	0.038	0.057	0.057	0.057	0.057	0.057	0.038	0.038	0.076	0.076	0.095	0.095	0.095	0.179	0.179	0.198	0.198	0.198	0.198	0.217	0.217	0.217	0.217	0.217	0.24	0.362	0.385	0.408	0.408	0.431	0.492	0.492	0.492	0.553	0.553	0.553	0.553	0.553	0.553	0.553	0.595	0.744	1.293	1.293	1.293	1.293
YLR199C	0.355	0.355	0.355	0.355	0.233	0.252	0.412	0.412	0.412	0.412	0.412	0.412	0.412	0.408	0.45	0.45	0.45	0.45	0.45	0.45	0.45	0.45	0.446	0.446	0.465	0.48	0.556	0.575	0.716	0.872	0.891	0.891	0.891	0.891	0.891	0.956	0.975	0.975	0.998	1.017	1.017	1.017	1.04	1.04	1.04	1.04	1.059	1.116	1.177
YDR463W	0.55	0.569	0.592	0.592	0.592	0.569	0.569	0.523	0.561	0.561	0.561	0.561	0.561	0.561	0.561	0.561	0.561	0.561	0.515	0.515	0.515	0.538	0.538	0.538	0.538	0.561	0.561	0.58	0.599	0.637	0.637	0.637	0.637	0.637	0.637	0.637	0.637	0.637	0.656	0.675	0.675	0.675	0.675	0.675	0.675	0.694	0.694	0.694	0.694
YDL139C	0.023	0.023	0.023	0.023	0.023	0.023	0.023	0.023	0.023	0.023	0.023	0.042	0.042	0.061	0.061	0.061	0.061	0.061	0.084	0.084	0.084	0.084	0.084	0.084	0.084	0.061	0.061	0.061	0.061	0.061	0.061	0.061	0.061	0.061	0.061	0.061	0.084	0.084	0.084	0.084	0.084	0.084	0.084	0.084	0.084	0.103	0.103	0.103	0.103
YJR098C	0.617	0.571	0.571	0.552	0.278	0.24	0.24	0.24	0.24	0.183	0.179	0.179	0.179	0.179	0.198	0.221	0.221	0.263	0.263	0.263	0.263	0.305	0.305	0.347	0.366	0.366	0.366	0.366	0.366	0.366	0.366	0.427	0.427	0.446	0.446	0.446	0.446	0.446	0.446	0.507	0.507	0.507	0.587	0.587	0.587	0.587	0.587	0.587	0.587
YLR256W	0.71	0.71	0.71	0.668	0.645	0.645	0.645	0.645	0.668	0.668	0.668	0.668	0.668	0.668	0.706	0.725	0.725	0.706	0.706	0.706	0.706	0.706	0.706	0.706	0.706	0.706	0.706	0.706	0.706	0.706	0.706	0.706	0.706	0.687	0.687	0.687	0.687	0.687	0.687	0.687	0.687	0.687	0.687	0.687	0.687	0.687	0.687	0.687	0.687
YGL189C	0.145	0.145	0.145	0.145	0.145	0.145	0.145	0.145	0.145	0.145	0.145	0.145	0.145	0.145	0.145	0.145	0.145	0.145	0.145	0.145	0.145	0.145	0.145	0.145	0.145	0.145	0.145	0.145	0.145	0.145	0.145	0.145	0.145	0.145	0.145	0.145	0.122	0.122	0.103	0.103	0.103	0.103	0.103	0.103	0.103	0.103	0.103	0.103	0.103
YJL092W	3.569	3.569	3.546	3.546	3.546	3.527	3.527	3.527	3.527	3.458	3.458	3.439	3.416	3.416	3.336	3.336	3.336	3.336	3.336	3.145	3.122	3.103	3.061	3.061	3.015	2.996	2.931	2.843	2.843	2.698	2.282	2.282	2.236	2.236	2.236	2.175	2.072	2.007	1.988	1.95	1.95	1.232	0.717	0.603	0.515	0.496	0.473	0.473	0.473
YOL144W	1.366	1.366	1.366	1.366	1.366	1.366	1.385	1.385	1.385	1.423	1.442	1.442	1.442	1.442	1.442	1.442	1.442	1.442	1.442	1.442	1.461	1.461	1.461	1.461	1.461	1.461	1.461	1.461	1.461	1.461	1.461	1.461	1.461	1.461	1.442	1.442	1.442	1.442	1.442	1.442	1.465	1.465	1.465	1.465	1.465	1.465	1.465	1.4	1.381
YBR133C	1.808	1.808	1.808	1.808	1.808	1.934	1.915	2.003	1.984	1.984	1.984	1.984	2.145	2.122	2.164	2.248	2.435	2.435	2.435	2.435	2.435	2.458	2.458	2.5	2.477	2.916	2.916	2.981	2.981	3	3	3	3	3	2.996	3.019	3.042	3.08	3.617	3.617	3.636	3.762	3.762	3.827	3.827	3.85	3.85	4.075	4.075
YKR087C	0.583	0.583	0.583	0.583	0.583	0.583	0.583	0.583	0.522	0.503	0.503	0.503	0.503	0.503	0.484	0.373	0.373	0.373	0.373	0.335	0.335	0.335	0.335	0.331	0.312	0.312	0.312	0.312	0.312	0.312	0.312	0.293	0.316	0.316	0.316	0.316	0.316	0.274	0.213	0.213	0.213	0.213	0.213	0.213	0.213	0.213	0.194	0.156	0.122
YOR034C	0.294	0.271	0.271	0.271	0.29	0.336	0.359	0.359	0.359	0.359	0.359	0.34	0.34	0.382	0.382	0.504	0.504	0.546	0.546	0.546	0.546	0.546	0.546	0.546	0.546	0.546	0.546	0.546	0.546	0.546	0.546	0.546	0.546	0.546	0.523	0.523	0.523	0.523	0.523	0.523	0.523	0.523	0.523	0.523	0.523	0.523	0.523	0.523	0.523
YLR456W	0.274	0.274	0.274	0.255	0.274	0.274	0.274	0.274	0.255	0.255	0.255	0.255	0.255	0.278	0.278	0.278	0.278	0.236	0.236	0.236	0.236	0.236	0.236	0.236	0.236	0.236	0.236	0.236	0.236	0.236	0.236	0.213	0.194	0.175	0.175	0.175	0.175	0.175	0.198	0.179	0.179	0.179	0.179	0.179	0.179	0.179	0.179	0.179	0.179
YLR420W	0.202	0.202	0.202	0.225	0.244	0.244	0.244	0.244	0.244	0.244	0.244	0.244	0.244	0.244	0.244	0.267	0.267	0.267	0.267	0.267	0.267	0.267	0.267	0.267	0.267	0.248	0.267	0.267	0.267	0.267	0.267	0.267	0.267	0.267	0.267	0.267	0.267	0.267	0.267	0.267	0.267	0.267	0.267	0.267	0.313	0.313	0.313	0.313	0.313
YJR077C	0.271	0.412	0.534	0.755	0.755	0.774	0.774	0.774	0.774	0.774	0.774	0.774	0.839	0.839	0.839	0.839	0.839	0.839	0.839	0.839	0.839	0.839	0.839	0.858	0.858	0.858	0.877	0.877	0.877	0.877	0.877	0.877	0.919	0.919	0.919	0.919	0.919	0.957	0.957	0.957	0.957	0.957	0.957	0.98	1.003	1.003	1.003	1.003	1.003
YLL038C	0.347	0.347	0.347	0.347	0.37	0.37	0.37	0.37	0.37	0.37	0.37	0.37	0.393	0.393	0.393	0.393	0.416	0.435	0.435	0.435	0.435	0.435	0.435	0.454	0.454	0.477	0.477	0.477	0.477	0.477	0.477	0.477	0.477	0.477	0.477	0.496	0.496	0.496	0.473	0.473	0.473	0.473	0.473	0.473	0.496	0.496	0.496	0.496	0.496
YLR105C	0.366	0.705	0.705	0.728	0.728	0.747	0.747	0.747	0.823	0.949	1.052	1.113	1.159	1.159	1.159	1.197	1.285	1.369	1.369	1.392	1.392	1.392	1.392	1.392	1.392	1.392	1.392	1.392	1.434	1.434	1.434	1.434	1.434	1.434	1.434	1.434	1.434	1.453	1.453	1.453	1.453	1.453	1.453	1.453	1.453	1.453	1.453	1.453	1.434
YDR031W	0.656	0.656	0.656	0.656	0.698	0.717	0.717	0.843	0.82	0.82	0.82	0.82	0.934	0.934	0.934	0.934	0.934	0.934	0.934	0.934	0.953	0.972	0.972	0.972	0.991	0.991	1.01	1.01	1.01	1.01	1.01	1.01	1.01	1.01	1.01	1.01	1.01	1.033	1.098	1.178	1.178	1.201	1.201	1.178	1.178	1.178	1.178	1.197	1.197
YDL043C	0.583	0.583	0.545	0.503	0.568	0.568	0.629	0.648	0.648	0.648	0.648	0.648	0.648	0.648	0.648	0.648	0.648	0.667	0.648	0.648	0.667	0.667	0.709	0.709	0.709	0.709	0.709	0.709	0.69	0.69	0.69	0.69	0.69	0.69	0.69	0.69	0.671	0.671	0.69	0.69	0.728	0.728	0.728	0.728	0.728	0.728	0.728	0.728	0.728
YDR264C	1.462	1.462	1.462	1.462	1.462	1.462	1.462	1.462	1.424	1.424	1.424	1.424	1.424	1.424	1.424	1.382	1.382	1.382	1.382	1.382	1.382	1.382	1.382	1.382	1.382	1.298	1.298	1.233	1.233	1.214	1.214	1.149	1.149	1.149	1.149	1.107	1.088	1.088	1.088	1.088	1.069	1.031	1.031	1.031	0.966	0.878	0.855	0.809	0.809
YOR097C	0.126	0.126	0.126	0.126	0.107	0.107	0.107	0.107	0.107	0.107	0.084	0.084	0.107	0.107	0.107	0.107	0.107	0.088	0.107	0.107	0.252	0.271	0.317	0.317	0.317	0.317	0.317	0.359	0.359	0.359	0.359	0.359	0.359	0.378	0.378	0.378	0.378	0.378	0.378	0.378	0.378	0.378	0.378	0.378	0.378	0.378	0.378	0.378	0.378
YHR128W	0.538	0.538	0.538	0.538	0.538	0.538	0.538	0.538	0.561	0.561	0.561	0.561	0.561	0.561	0.561	0.561	0.561	0.584	0.584	0.584	0.588	0.588	0.588	0.588	0.588	0.588	0.588	0.588	0.588	0.607	0.607	0.607	0.588	0.588	0.588	0.569	0.569	0.569	0.569	0.588	0.588	0.588	0.565	0.565	0.565	0.565	0.546	0.546	0.546
YIL161W	0.332	0.332	0.332	0.355	0.355	0.355	0.355	0.355	0.355	0.355	0.355	0.355	0.355	0.336	0.336	0.336	0.336	0.336	0.336	0.336	0.336	0.336	0.336	0.313	0.233	0.233	0.233	0.252	0.252	0.252	0.252	0.252	0.252	0.252	0.252	0.29	0.29	0.29	0.29	0.29	0.29	0.267	0.267	0.286	0.286	0.286	0.286	0.309	0.309
YOR035C	0.922	0.922	0.922	0.96	0.96	0.96	0.96	0.96	0.96	0.96	0.96	0.96	0.96	0.96	0.96	0.96	0.96	0.964	0.964	0.964	1.01	1.029	1.048	1.048	1.048	1.048	1.048	1.048	1.09	1.09	1.109	1.109	1.109	1.109	1.128	1.128	1.128	1.128	1.128	1.128	1.128	1.128	1.128	1.128	1.128	1.128	1.128	1.128	1.128
YGR060W	0	0	0	0	0	0	0	0	0	0	0	0	0	0	0	0	0	0	0	0	0	0	0	0	0	0	0	0	0	0	0	0	0	0	0	0	0	0	0	0	0	0	0	0	0	0	0	0	0
YBL038W	0.97	0.901	0.928	0.905	0.905	0.905	0.928	0.913	0.951	0.951	0.951	0.951	0.932	0.913	0.955	0.89	0.867	0.829	0.829	0.848	0.867	0.867	0.867	0.867	0.848	0.81	0.829	0.81	0.81	0.81	0.81	0.81	0.787	0.688	0.73	0.928	0.928	0.928	0.928	0.928	0.951	1.298	1.336	1.336	1.336	1.336	1.359	1.382	1.405
YKR026C	0.469	0.469	0.469	0.469	0.469	0.469	0.469	0.469	0.469	0.469	0.488	0.488	0.488	0.488	0.488	0.488	0.488	0.488	0.488	0.488	0.488	0.488	0.488	0.488	0.511	0.511	0.511	0.511	0.511	0.511	0.53	0.549	0.549	0.549	0.587	0.587	0.667	0.667	0.686	0.705	0.724	0.724	0.724	0.724	0.724	0.724	0.724	0.747	0.747
YNL212W	0.568	0.568	0.591	0.591	0.591	0.591	0.61	0.61	0.629	0.648	0.625	0.644	0.663	0.663	0.663	0.663	0.663	0.663	0.663	0.663	0.663	0.663	0.663	0.705	0.705	0.705	0.705	0.728	0.728	0.728	0.728	0.709	0.709	0.709	0.709	0.709	0.709	0.709	0.709	0.709	0.709	0.709	0.709	0.686	0.686	0.686	0.686	0.686	0.686
YPL193W	1.036	1.036	1.097	1.097	1.097	1.097	1.097	1.097	1.097	1.097	1.078	1.078	1.078	1.078	1.116	1.116	1.097	1.097	1.097	1.097	1.097	1.116	1.116	1.116	1.116	1.116	1.116	1.116	1.116	1.116	1.116	1.116	1.116	1.093	1.093	1.093	1.093	1.093	1.093	1.093	1.093	1.093	1.074	1.074	1.055	1.078	1.078	1.078	1.078
YLR352W	0.076	0.076	0.057	0.057	0.038	0.038	0.076	0.076	0.076	0.076	0.095	0.095	0.095	0.095	0.095	0.095	0.095	0.095	0.183	0.393	0.45	0.492	0.492	0.492	0.492	0.492	0.53	0.53	0.53	0.553	0.553	0.553	0.553	0.553	0.553	0.553	0.553	0.553	0.553	0.553	0.553	0.553	0.576	0.595	0.595	0.614	0.614	0.633	0.633
YNL083W	0.454	0.454	0.454	0.496	0.515	0.515	0.515	0.534	0.534	0.534	0.553	0.553	0.553	0.553	0.53	0.53	0.53	0.572	0.572	0.572	0.572	0.572	0.572	0.618	0.618	0.618	0.656	0.656	0.656	0.656	0.656	0.656	0.656	0.656	0.656	0.656	0.656	0.656	0.656	0.656	0.656	0.656	0.656	0.656	0.656	0.656	0.656	0.656	0.656
YOR292C	0.45	0.45	0.45	0.45	0.45	0.45	0.45	0.45	0.45	0.45	0.45	0.45	0.427	0.385	0.385	0.339	0.339	0.339	0.339	0.339	0.339	0.339	0.339	0.339	0.339	0.339	0.339	0.339	0.339	0.339	0.339	0.339	0.339	0.339	0.217	0.156	0.095	0.095	0.095	0.095	0.095	0.095	0.095	0.095	0.095	0.095	0.095	0.095	0.095
YOR111W	0.812	0.812	0.812	0.812	0.812	0.812	0.812	0.812	0.774	0.774	0.755	0.717	0.66	0.679	0.679	0.679	0.702	0.702	0.702	0.702	0.702	0.702	0.702	0.702	0.702	0.702	0.66	0.66	0.66	0.66	0.66	0.66	0.66	0.66	0.637	0.66	0.66	0.66	0.66	0.66	0.66	0.66	0.66	0.66	0.66	0.637	0.637	0.595	0.595
YKL084W	0.531	0.531	0.531	0.531	0.531	0.531	0.531	0.531	0.554	0.554	0.554	0.554	0.554	0.577	0.577	0.577	0.577	0.577	0.577	0.577	0.558	0.558	0.558	0.558	0.558	0.558	0.577	0.577	0.577	0.577	0.577	0.577	0.577	0.577	0.577	0.577	0.577	0.577	0.577	0.577	0.577	0.577	0.577	0.577	0.577	0.577	0.577	0.577	0.577
YBR129C	0.564	0.564	0.564	0.564	0.564	0.564	0.564	0.564	0.564	0.564	0.564	0.644	0.602	0.621	0.621	0.621	0.621	0.621	0.621	0.621	0.602	0.602	0.602	0.602	0.602	0.579	0.579	0.579	0.522	0.545	0.545	0.545	0.545	0.545	0.564	0.606	0.625	0.625	0.625	0.644	0.644	0.644	0.644	0.644	0.644	0.625	0.625	0.625	0.625
YER016W	0.427	0.427	0.446	0.446	0.446	0.446	0.427	0.431	0.553	0.572	0.713	0.713	0.713	0.751	0.751	0.751	0.77	0.831	0.831	0.831	0.831	0.831	0.831	0.831	0.831	0.831	0.85	0.85	0.85	0.873	0.892	0.892	0.892	0.892	0.892	0.911	0.911	0.911	0.911	0.934	0.934	0.934	0.953	0.972	0.972	0.972	0.972	0.991	1.048
YLR043C	0.992	0.992	1.015	1.015	0.95	0.95	0.95	0.973	0.973	0.973	0.973	0.973	0.954	0.954	0.931	0.931	0.931	0.931	0.95	0.984	1.007	1.007	1.007	1.007	1.007	1.007	1.007	1.007	1.007	1.007	1.007	1.007	1.007	1.007	1.007	1.007	1.007	1.007	1.007	1.007	1.007	1.007	1.007	1.007	1.007	1.007	1.007	1.007	1.007
YDR488C	0.469	0.469	0.492	0.492	0.492	0.492	0.492	0.492	0.492	0.595	0.614	0.614	0.614	0.614	0.694	0.736	0.759	0.759	0.759	0.759	0.759	0.759	0.759	0.759	0.759	0.759	0.759	0.759	0.759	0.759	0.778	0.778	0.778	0.778	0.778	0.778	0.778	0.778	0.778	0.778	0.778	0.778	0.778	0.778	0.778	0.778	0.778	0.778	0.778
YOR007C	0.122	0.103	0.103	0.103	0.103	0.103	0.103	0.103	0.103	0.038	0.019	0	0	0	0	0	0	0.019	0.019	0.019	0.019	0.019	0.019	0.019	0.019	0.019	0.019	0.019	0.019	0.019	0.019	0.019	0.019	0.019	0.019	0.019	0.019	0.019	0.019	0.019	0.019	0.019	0.019	0.019	0.019	0.019	0.019	0.019	0.019
YMR228W	0.298	0.298	0.298	0.298	0.298	0.298	0.298	0.298	0.252	0.275	0.256	0.275	0.294	0.34	0.34	0.34	0.34	0.363	0.363	0.462	0.542	0.622	0.622	0.664	0.664	0.664	0.664	0.683	0.683	0.683	0.759	0.759	0.759	0.759	0.759	0.759	0.759	0.759	0.797	0.797	0.797	0.797	0.797	0.797	0.797	0.797	0.797	0.839	0.904
YPR149W	0.183	0.183	0.183	0.183	0.183	0.183	0.16	0.16	0.16	0.16	0.16	0.16	0.16	0.103	0.057	0.038	0.038	0.038	0.019	0.019	0.019	0	0	0	0	0	0	0	0	0	0	0	0	0	0	0	0	0	0	0	0	0	0	0	0	0	0	0	0
YJR017C	0.92	0.939	0.939	0.939	0.939	0.939	0.939	0.958	0.939	0.977	1.019	1.019	1.019	1.019	1.019	1.019	1.019	1.019	1.019	1.019	1.057	1.057	1.057	1.057	1.122	1.126	1.126	1.149	1.149	1.149	1.149	1.149	1.168	1.168	1.168	1.168	1.168	1.168	1.168	1.168	1.168	1.168	1.168	1.149	1.149	1.149	1.149	1.168	1.168
YDR374W-A	0.24	0.24	0.24	0.24	0.259	0.259	0.259	0.259	0.259	0.259	0.301	0.301	0.385	0.385	0.385	0.385	0.385	0.385	0.385	0.385	0.385	0.385	0.385	0.385	0.408	0.408	0.408	0.408	0.408	0.408	0.408	0.408	0.431	0.431	0.431	0.431	0.431	0.431	0.431	0.431	0.431	0.431	0.431	0.412	0.412	0.435	0.435	0.435	0.435
YNL225C	0.386	0.386	0.386	0.405	0.424	0.424	0.424	0.424	0.424	0.424	0.424	0.424	0.443	0.443	0.443	0.443	0.443	0.443	0.443	0.443	0.443	0.466	0.489	0.489	0.508	0.508	0.508	0.508	0.508	0.508	0.508	0.508	0.508	0.508	0.508	0.508	0.508	0.508	0.508	0.508	0.531	0.531	0.531	0.554	0.554	0.554	0.554	0.577	0.577
YBL050W	0.843	0.843	0.843	0.843	0.843	0.843	0.843	0.843	0.843	0.843	0.843	0.843	0.824	0.824	0.824	0.824	0.824	0.824	0.824	0.824	0.824	0.824	0.824	0.824	0.824	0.824	0.824	0.824	0.824	0.805	0.805	0.805	0.805	0.805	0.786	0.786	0.786	0.786	0.786	0.786	0.786	0.763	0.744	0.744	0.744	0.744	0.744	0.744	0.744
YKL026C	0.362	0.362	0.362	0.385	0.385	0.385	0.385	0.385	0.385	0.385	0.385	0.385	0.362	0.362	0.362	0.362	0.362	0.362	0.362	0.362	0.362	0.362	0.324	0.305	0.286	0.286	0.286	0.286	0.286	0.286	0.286	0.267	0.267	0.267	0.267	0.267	0.267	0.267	0.267	0.267	0.267	0.267	0.267	0.267	0.267	0.21	0.172	0.172	0.172
YDR303C	0.442	0.442	0.442	0.442	0.396	0.396	0.396	0.396	0.419	0.358	0.404	0.404	0.404	0.404	0.404	0.404	0.423	0.423	0.423	0.423	0.385	0.366	0.366	0.366	0.37	0.21	0.233	0.275	0.34	0.363	0.382	0.405	0.405	0.443	0.443	0.443	0.443	0.443	0.443	0.462	0.462	0.462	0.462	0.462	0.443	0.443	0.443	0.443	0.443
YBR024W	1.527	1.527	1.527	1.527	1.527	1.527	1.527	1.527	1.527	1.527	1.527	1.527	1.504	1.504	1.504	1.504	1.504	1.485	1.462	1.462	1.443	1.443	1.466	1.527	1.527	1.527	1.508	1.508	1.508	1.508	1.508	1.508	1.508	1.508	1.489	1.489	1.489	1.489	1.489	1.489	1.489	1.489	1.489	1.489	1.325	1.256	1.092	1.092	1.092
YMR182W-A	0.561	0.561	0.607	0.63	0.653	0.653	0.653	0.676	0.676	0.676	0.676	0.676	0.676	0.676	0.676	0.676	0.653	0.672	0.672	0.672	0.691	0.71	0.71	0.71	0.71	0.71	0.71	0.71	0.71	0.691	0.695	0.695	0.695	0.695	0.695	0.695	0.695	0.695	0.695	0.695	0.695	0.695	0.714	0.714	0.714	0.714	0.714	0.714	0.714
YNL149C	0.687	0.687	0.687	0.687	0.687	0.687	0.687	0.687	0.687	0.687	0.687	0.687	0.687	0.687	0.687	0.687	0.687	0.687	0.687	0.687	0.687	0.687	0.687	0.687	0.687	0.687	0.687	0.538	0.515	0.515	0.492	0.492	0.454	0.454	0.454	0.454	0.454	0.412	0.412	0.412	0.412	0.412	0.294	0.126	0.08	0.08	0.061	0.061	0.061
YKR071C	0.309	0.309	0.309	0.309	0.309	0.309	0.309	0.286	0.286	0.286	0.286	0.286	0.286	0.286	0.286	0.286	0.286	0.286	0.305	0.305	0.305	0.305	0.305	0.305	0.305	0.305	0.305	0.282	0.282	0.282	0.282	0.282	0.263	0.263	0.263	0.263	0.263	0.263	0.263	0.263	0.263	0.24	0.24	0.217	0.217	0.198	0.198	0.198	0.198
YKL150W	0.401	0.401	0.401	0.401	0.401	0.397	0.416	0.416	0.416	0.416	0.458	0.458	0.458	0.458	0.458	0.458	0.458	0.458	0.458	0.458	0.5	0.5	0.5	0.5	0.5	0.5	0.5	0.5	0.5	0.5	0.5	0.5	0.5	0.5	0.481	0.481	0.5	0.477	0.477	0.477	0.477	0.477	0.477	0.477	0.477	0.477	0.477	0.496	0.477
[truncated: 3,381 more rows]
[truncated: 952 more columns]
