# Supplementary material for: Constitutive turnover of histone H2A.Z at yeast promoters requires the preinitiation complex
Source: eLife. 2016 Jul 20;5:e14243. doi: 10.7554/eLife.14243 (PMC4995100; doi:10.7554/eLife.14243)
Supplement: Figure 3—source data 3. — DOI: http://dx.doi.org/10.7554/eLife.14243.029 [file elife-14243-fig3-data3.zip › Figure_3--source_data_3/SWC5-FRB_TBP-FRB_H2AZ_noRAP.txt]

gene_name	-500	-499	-498	-497	-496	-495	-494	-493	-492	-491	-490	-489	-488	-487	-486	-485	-484	-483	-482	-481	-480	-479	-478	-477	-476	-475	-474	-473	-472	-471	-470	-469	-468	-467	-466	-465	-464	-463	-462	-461	-460	-459	-458	-457	-456	-455	-454	-453	-452
YDL028C	0.833	0.833	0.833	0.833	0.833	0.833	0.885	0.885	0.885	0.885	0.885	0.885	0.885	0.885	0.885	0.885	0.885	0.91	0.91	0.91	0.91	0.91	0.91	0.91	0.91	0.91	0.91	0.936	0.962	0.962	0.962	0.962	0.962	0.962	0.962	0.962	0.962	0.962	0.962	0.962	0.962	0.962	0.962	0.962	0.962	0.962	0.962	0.962	0.962
YGL122C	2.304	2.304	2.304	2.329	2.329	2.329	2.355	2.355	2.355	2.355	2.355	2.355	2.355	2.303	2.303	2.303	2.303	2.303	2.303	2.303	2.303	2.303	2.328	2.328	2.328	2.328	2.328	2.328	2.328	2.328	2.328	2.328	2.328	2.328	2.328	2.328	2.328	2.328	2.328	2.328	2.303	2.224	2.174	2.174	1.992	1.915	1.865	1.839	1.813
YBL026W	1.286	1.286	1.286	1.286	1.286	1.286	1.286	1.286	1.286	1.286	1.286	1.286	1.286	1.26	1.26	1.26	1.26	1.26	1.26	1.26	1.208	1.208	1.182	1.157	1.157	1.157	1.053	1.053	0.977	0.977	0.951	0.951	0.951	0.951	0.951	0.951	0.951	0.925	0.925	0.925	0.9	0.9	0.849	0.746	0.669	0.618	0.618	0.618	0.618
YAL024C	0.418	0.471	0.471	0.471	0.471	0.471	0.471	0.471	0.471	0.471	0.471	0.471	0.471	0.471	0.471	0.471	0.471	0.471	0.471	0.471	0.471	0.471	0.471	0.471	0.496	0.496	0.496	0.522	0.522	0.522	0.522	0.522	0.522	0.522	0.522	0.522	0.522	0.522	0.522	0.522	0.522	0.522	0.522	0.522	0.522	0.522	0.522	0.547	0.547
YNR032W	0.855	0.855	0.88	0.88	0.88	0.88	0.88	0.906	0.931	0.931	1.062	1.062	1.062	1.062	1.062	1.165	1.165	1.165	1.165	1.218	1.27	1.321	1.321	1.321	1.347	1.347	1.347	1.347	1.347	1.347	1.347	1.347	1.347	1.347	1.347	1.347	1.347	1.347	1.321	1.321	1.321	1.321	1.374	1.374	1.374	1.374	1.427	1.427	1.427
YOR189W	0.441	0.441	0.441	0.441	0.441	0.441	0.441	0.441	0.441	0.493	0.493	0.493	0.493	0.493	0.493	0.493	0.493	0.493	0.493	0.519	0.519	0.519	0.519	0.519	0.519	0.519	0.519	0.519	0.519	0.519	0.519	0.519	0.519	0.519	0.519	0.519	0.519	0.493	0.493	0.493	0.493	0.493	0.493	0.441	0.441	0.441	0.441	0.441	0.441
YKL175W	5.664	5.664	5.664	5.664	5.689	5.689	5.742	5.742	5.742	5.742	5.742	5.742	5.742	5.742	5.742	5.742	5.742	5.742	5.742	5.378	5.17	5.145	5.145	5.12	5.12	5.12	5.12	5.12	5.12	5.12	5.067	5.067	4.939	4.862	4.836	4.811	4.681	4.63	4.63	4.63	4.63	4.63	4.605	4.605	4.58	4.58	4.268	4.138	4.138
YJL041W	2.515	2.541	2.668	2.694	2.694	2.694	2.747	2.747	2.747	2.747	2.747	2.799	2.799	2.799	2.799	2.799	2.773	2.773	2.773	2.773	2.773	2.799	2.799	2.799	2.799	2.799	2.799	2.799	2.852	2.877	2.877	2.877	2.929	2.929	2.929	2.929	2.929	2.929	2.904	2.904	2.904	2.904	2.904	2.904	2.904	2.904	2.904	2.904	2.904
YDR507C	0.962	0.962	0.962	0.962	0.883	0.831	0.883	0.883	0.883	0.883	0.883	0.883	0.883	0.883	0.883	0.883	0.936	0.936	0.936	0.936	0.936	0.936	0.936	0.936	0.936	0.936	0.936	0.91	0.91	0.883	0.883	0.883	0.883	0.883	0.883	0.883	0.883	0.883	0.858	0.858	0.858	0.858	0.858	0.805	0.78	0.754	0.754	0.676	0.729
YHL019C	3.465	3.465	3.465	3.465	3.543	3.595	3.595	3.595	3.595	3.595	3.595	3.595	3.595	3.57	3.494	3.416	3.416	3.416	3.416	3.363	3.363	3.363	3.363	3.337	3.337	3.337	3.156	3.182	3.131	3.131	3.131	3.131	3.131	3.131	3.183	1.76	1.71	1.657	1.657	1.657	1.657	1.554	1.554	1.554	1.554	1.554	1.53	1.764	1.661
YAL039C	0.649	0.649	0.649	0.546	0.546	0.546	0.546	0.546	0.52	0.52	0.52	0.52	0.52	0.573	0.573	0.625	0.651	0.651	0.651	0.676	0.676	0.702	0.702	0.702	0.702	0.702	0.702	0.702	0.702	0.728	0.728	0.857	0.857	0.857	0.882	0.882	0.882	0.882	0.882	0.882	0.882	0.882	0.882	0.882	0.934	0.986	0.986	0.986	0.986
YKL002W	0.493	0.519	0.519	0.519	0.519	0.544	0.649	0.701	0.701	0.753	0.753	0.753	0.753	0.753	0.753	0.753	0.778	0.778	0.778	0.778	0.778	0.778	0.778	0.778	0.778	0.778	0.831	0.831	0.831	0.831	0.831	0.831	0.831	0.831	0.831	0.831	0.831	0.831	0.831	0.831	0.831	0.831	0.831	0.883	0.883	0.883	0.909	0.987	0.987
YER087W	0.339	0.286	0.286	0.286	0.286	0.286	0.286	0.312	0.312	0.312	0.312	0.312	0.312	0.312	0.312	0.312	0.312	0.312	0.312	0.312	0.312	0.312	0.312	0.312	0.312	0.312	0.312	0.312	0.312	0.338	0.285	0.285	0.285	0.285	0.285	0.285	0.285	0.285	0.285	0.285	0.285	0.285	0.285	0.285	0.233	0.258	0.258	0.258	0.258
YER133W	1.89	1.89	1.89	1.968	1.994	2.019	2.019	2.019	2.019	2.019	2.019	2.019	2.071	2.071	2.071	2.097	2.097	2.097	2.097	2.071	2.071	2.071	2.071	2.071	2.071	2.071	2.071	2.071	2.046	2.046	2.046	2.046	2.046	2.046	2.046	2.046	2.021	2.021	2.021	2.021	1.942	1.942	1.942	1.942	1.942	1.942	1.942	1.942	1.942
YIL145C	0.673	0.673	0.673	0.699	0.725	0.725	0.725	0.725	0.725	0.725	0.725	0.725	0.75	0.775	0.828	0.828	0.88	0.88	0.88	0.88	0.88	0.906	0.959	0.984	0.984	0.984	0.984	0.984	0.984	0.984	0.984	0.984	0.984	1.036	1.036	1.036	1.036	1.036	1.036	1.036	1.036	1.036	1.036	1.036	1.036	1.036	1.036	1.036	1.036
YKL133C	0.233	0.233	0.285	0.26	0.415	0.415	0.415	0.468	0.468	0.468	0.519	0.492	0.57	0.57	0.57	0.596	0.621	0.621	0.621	0.673	0.725	0.725	0.725	0.725	0.777	0.802	0.904	0.93	0.93	0.93	0.93	0.956	0.956	0.981	0.981	1.216	1.242	1.242	1.242	1.319	1.319	1.319	1.319	1.319	1.319	1.319	1.319	1.319	1.319
YNL063W	0.392	0.392	0.392	0.392	0.366	0.366	0.366	0.366	0.314	0.288	0.288	0.288	0.288	0.288	0.288	0.288	0.288	0.288	0.288	0.288	0.183	0.235	0.235	0.235	0.235	0.235	0.235	0.235	0.235	0.235	0.235	0.235	0.235	0.235	0.235	0.235	0.235	0.235	0.261	0.261	0.261	0.261	0.261	0.261	0.261	0.261	0.261	0.261	0.261
YDL045W-A	1.008	1.06	1.06	1.06	1.06	1.139	1.139	1.139	1.139	1.139	1.139	1.139	1.139	1.139	1.06	1.06	1.01	0.957	0.957	0.983	1.086	1.113	1.191	1.216	1.244	1.244	1.244	1.218	1.218	1.218	1.32	1.32	1.32	1.32	1.32	1.32	1.32	1.32	1.32	1.32	1.294	1.294	1.294	1.294	1.294	1.294	1.294	1.294	1.294
YML071C	0.205	0.128	0.128	0.128	0.128	0.128	0.128	0.18	0.257	0.309	0.309	0.309	0.309	0.361	0.414	0.44	0.44	0.44	0.544	0.493	0.493	0.493	0.493	0.519	0.544	0.544	0.544	0.544	0.544	0.544	0.544	0.544	0.544	0.544	0.57	0.57	0.596	0.621	0.621	0.646	0.646	0.699	0.699	0.699	0.699	0.751	0.751	0.751	0.777
YGR209C	0.648	0.648	0.648	0.648	0.648	0.648	0.648	0.648	0.648	0.648	0.648	0.648	0.648	0.648	0.648	0.648	0.726	0.778	0.778	0.778	0.778	0.778	0.778	0.778	0.778	0.778	0.778	0.778	0.778	0.778	0.778	0.778	0.778	0.778	0.778	0.778	0.778	0.778	0.778	0.778	0.778	0.778	0.778	0.778	0.778	0.778	0.778	0.778	0.726
YGL090W	0.624	0.624	0.624	0.751	0.96	1.036	1.062	1.062	1.115	1.115	1.115	1.245	1.245	1.298	1.298	1.298	1.35	1.35	1.35	1.375	1.375	1.428	1.428	1.428	1.428	1.428	1.428	1.428	1.428	1.428	1.428	1.428	1.454	1.454	1.454	1.454	1.428	1.479	1.479	1.479	1.479	1.479	1.584	1.661	1.661	1.661	1.661	1.661	1.661
YOR231W	1.608	1.608	1.608	1.608	1.659	1.659	1.659	1.659	1.659	1.659	1.659	1.659	1.659	1.712	1.712	1.712	1.712	1.712	1.712	1.712	1.712	1.712	1.712	1.712	1.712	1.712	1.712	1.712	1.712	1.737	1.737	1.737	1.737	1.737	1.737	1.737	1.737	1.737	1.712	1.712	1.712	1.659	1.659	1.581	1.581	1.581	1.581	1.581	1.581
YAL040C	0.443	0.443	0.443	0.443	0.443	0.443	0.443	0.443	0.443	0.443	0.443	0.443	0.443	0.443	0.443	0.443	0.443	0.443	0.443	0.443	0.443	0.443	0.443	0.443	0.443	0.495	0.495	0.495	0.443	0.443	0.443	0.443	0.443	0.443	0.443	0.443	0.443	0.443	0.443	0.443	0.443	0.443	0.443	0.443	0.443	0.443	0.443	0.443	0.443
YML102W	0.749	0.749	0.749	0.749	0.749	0.696	0.696	0.696	0.696	0.696	0.696	0.696	0.696	0.67	0.67	0.541	0.516	0.516	0.516	0.516	0.516	0.516	0.516	0.49	0.49	0.49	0.49	0.49	0.49	0.49	0.49	0.49	0.49	0.49	0.49	0.49	0.44	0.361	0.336	0.336	0.336	0.336	0.336	0.336	0.31	0.258	0.258	0.258	0.258
YKL110C	0.207	0.207	0.207	0.207	0.207	0.207	0.154	0.154	0.154	0.154	0.154	0.154	0.102	0.102	0.102	0.102	0.102	0.102	0.102	0.102	0.102	0.102	0.102	0.102	0.102	0.102	0.102	0.102	0.102	0.102	0.102	0.102	0.102	0.102	0.102	0.102	0.102	0.102	0.076	0.076	0.076	0.076	0.076	0.076	0.076	0.076	0.076	0.076	0.076
YKL185W	0.078	0.078	0	0	0	0	0	0	0	0	0	0	0	0	0	0	0	0	0	0	0	0	0	0	0	0	0	0	0	0	0	0	0	0	0	0	0	0	0	0	0	0	0	0	0	0	0	0	0
YFR034C	1.349	1.349	1.349	1.349	1.349	1.349	1.349	1.323	1.323	1.323	1.323	1.323	1.323	1.323	1.323	1.27	1.27	1.296	1.296	1.321	1.374	1.374	1.374	1.374	1.374	1.374	1.374	1.374	1.374	1.374	1.427	1.452	1.427	1.427	1.427	1.427	1.427	1.427	1.427	1.401	1.375	1.375	1.375	1.375	1.375	1.375	1.375	1.375	1.375
YDR348C	1.062	1.062	1.062	1.062	1.062	1.062	1.062	1.062	1.062	1.062	1.062	1.01	0.957	0.906	0.906	0.906	0.906	0.906	0.854	0.828	0.828	0.828	0.828	0.828	0.828	0.828	0.828	0.828	0.828	0.828	0.828	0.828	0.802	0.802	0.802	0.802	0.802	0.802	0.802	0.802	0.802	0.75	0.75	0.698	0.698	0.698	0.698	0.698	0.698
YOR011W	0.233	0.233	0.233	0.233	0.18	0.18	0.258	0.258	0.258	0.283	0.309	0.438	0.438	0.438	0.438	0.438	0.438	0.438	0.438	0.464	0.464	0.464	0.464	0.464	0.464	0.489	0.566	0.72	1.163	1.163	1.163	1.163	1.163	1.163	1.24	1.24	1.24	1.293	1.293	1.293	1.293	1.293	1.293	1.293	1.293	1.293	1.319	1.268	1.293
YJR126C	1.294	1.294	1.294	1.294	1.294	1.32	1.32	1.32	1.32	1.373	1.373	1.373	1.373	1.373	1.425	1.425	1.425	1.478	1.478	1.478	1.478	1.478	1.478	1.478	1.478	1.503	1.503	1.607	1.657	1.657	1.657	1.657	1.657	1.657	1.657	1.657	1.657	1.657	1.657	1.657	1.605	1.605	1.605	1.631	1.631	1.631	1.683	1.683	1.683
YMR127C	1.791	1.817	1.817	1.817	1.817	1.817	1.817	1.895	1.895	1.947	1.947	1.947	1.947	1.947	1.947	1.947	1.972	1.972	2.025	1.972	1.972	1.972	1.972	1.972	1.972	1.972	1.972	1.972	1.972	2.023	2.023	2.023	2.023	2.023	2.049	2.049	2.075	2.075	2.075	2.075	2.075	2.075	2.075	2.075	2.075	2.075	2.075	2.075	2.075
YGL202W	0.051	0.051	0.103	0.103	0.103	0.103	0.103	0.103	0.103	0.103	0.103	0.103	0.103	0.103	0.103	0.103	0.103	0.103	0.103	0.103	0.103	0.103	0.103	0.103	0.103	0.103	0.103	0.103	0.103	0.103	0.078	0.078	0.078	0.078	0.078	0.078	0.078	0.078	0.078	0.078	0.052	0.052	0.052	0.052	0.052	0.052	0.052	0.052	0.052
YNL130C	1.089	1.115	1.115	1.115	1.115	1.115	1.062	1.062	1.062	1.062	1.062	1.062	1.062	1.062	1.062	1.062	1.062	1.062	1.062	1.062	1.062	1.062	1.087	1.113	1.113	1.113	1.113	1.113	1.087	1.087	1.087	1.087	1.087	1.087	1.087	1.087	1.087	1.087	1.087	1.062	1.062	0.957	0.904	0.904	0.904	0.904	0.957	0.957	0.957
YOR201C	1.196	1.196	1.196	1.143	1.143	1.143	1.143	1.143	1.143	1.143	1.143	1.143	1.143	1.091	1.091	1.091	1.091	1.091	1.091	1.091	1.091	1.091	1.091	1.091	1.143	1.143	1.143	1.143	1.143	1.143	1.143	1.143	1.143	1.143	1.143	1.143	1.143	1.143	1.143	1.143	1.143	1.143	1.143	1.221	1.221	1.221	1.221	1.221	1.221
YBR175W	0.361	0.361	0.361	0.361	0.361	0.361	0.361	0.492	0.492	0.492	0.492	0.492	0.492	0.44	0.414	0.414	0.44	0.44	0.467	0.467	0.467	0.467	0.467	0.467	0.467	0.467	0.519	0.519	0.519	0.519	0.519	0.57	0.57	0.57	0.57	0.57	0.519	0.519	0.519	0.519	0.519	0.519	0.519	0.544	0.544	0.544	0.597	0.597	0.597
YGL002W	0.596	0.596	0.596	0.646	0.672	0.645	0.645	0.645	0.645	0.645	0.645	0.645	0.645	0.645	0.645	0.645	0.645	0.749	0.774	1.004	1.004	1.004	1.004	1.004	1.029	1.029	1.029	1.029	1.029	1.029	1.029	1.029	1.029	1.029	1.029	1.029	1.029	1.029	1.029	1.029	1.029	1.029	1.029	1.029	1.029	1.029	1.029	1.029	1.029
YKL186C	0.103	0.103	0.103	0.103	0.103	0.103	0.129	0.129	0.129	0.129	0.207	0.207	0.207	0.207	0.207	0.207	0.207	0.207	0.207	0.207	0.207	0.207	0.233	0.233	0.233	0.233	0.233	0.233	0.258	0.258	0.258	0.258	0.258	0.258	0.283	0.283	0.283	0.283	0.283	0.309	0.309	0.309	0.309	0.309	0.309	0.309	0.309	0.361	0.361
YML061C	0.414	0.414	0.414	0.414	0.414	0.699	0.699	0.699	0.751	0.751	0.751	0.751	0.751	0.751	0.804	0.83	0.959	1.585	2.102	2.102	2.102	2.102	2.102	2.102	2.102	2.102	2.127	2.127	2.152	2.152	2.281	2.281	2.281	2.281	2.281	2.281	2.307	2.307	2.36	2.36	2.36	2.36	2.36	2.412	2.412	2.412	2.438	2.438	2.438
YPL153C	0.282	0.282	0.282	0.282	0.412	0.438	0.438	0.464	0.516	0.516	0.516	0.516	0.516	0.516	0.541	0.541	0.541	0.541	0.541	0.541	0.541	0.541	0.567	0.593	0.593	0.593	0.618	0.618	0.618	0.696	0.877	0.877	0.877	1.008	1.008	1.034	1.034	1.034	1.034	1.034	1.034	1.059	1.059	1.059	1.034	1.086	1.086	1.086	1.086
YOR322C	0.699	0.699	0.699	0.751	0.751	0.83	0.83	0.83	0.83	0.83	0.83	0.83	0.83	0.83	0.83	0.83	0.83	0.83	0.83	0.83	0.83	0.83	0.83	0.907	0.855	0.855	0.855	0.88	0.88	0.88	0.88	0.88	0.88	0.88	0.88	0.88	0.88	0.88	0.88	0.88	0.906	0.906	0.906	0.906	0.906	0.906	0.906	0.906	0.906
YPL104W	1.485	1.538	1.563	1.563	1.589	1.589	1.694	1.694	1.694	1.694	1.694	1.694	1.796	1.901	1.901	1.901	1.901	1.901	1.875	1.875	1.875	1.901	1.901	1.901	1.901	1.901	1.901	1.901	1.926	1.926	1.926	1.926	1.926	1.926	1.952	1.952	1.952	1.952	1.952	1.952	1.952	1.977	1.977	1.977	1.977	1.977	1.977	1.977	1.977
YPL167C	0.154	0.154	0.154	0.154	0.129	0.129	0.129	0.129	0.154	0.207	0.181	0.181	0.234	0.234	0.234	0.234	0.234	0.312	0.363	0.363	0.363	0.363	0.363	0.363	0.363	0.363	0.363	0.363	0.363	0.363	0.363	0.363	0.363	0.363	0.363	0.363	0.363	0.363	0.363	0.363	0.363	0.363	0.363	0.363	0.389	0.441	0.517	0.596	0.596
YNR024W	0.886	0.886	0.886	0.886	0.861	0.861	0.808	0.756	0.756	0.807	0.807	0.807	0.807	0.807	0.807	0.807	0.807	0.912	0.912	0.965	0.99	0.99	0.99	1.068	1.093	1.093	1.093	1.093	1.093	1.119	1.119	1.119	1.119	1.119	1.067	1.067	1.092	1.092	1.092	1.092	1.092	1.092	1.092	1.092	1.092	1.092	1.092	1.092	1.117
YPL060W	0.728	0.885	0.885	0.885	1.016	1.016	1.016	1.041	1.041	1.041	1.041	1.041	1.041	1.041	1.041	1.041	1.067	1.092	1.117	1.117	1.092	1.092	1.092	1.012	1.065	1.065	1.117	1.117	1.117	1.117	1.117	1.117	1.117	1.117	1.117	1.117	1.117	1.117	1.117	1.117	1.117	1.117	1.117	1.04	1.04	1.092	1.092	1.092	1.092
YLR044C	0	0	0	0	0	0	0	0	0	0	0	0	0	0	0	0	0	0	0	0	0	0	0	0	0	0	0	0	0	0	0	0	0	0	0	0	0	0	0	0	0	0	0	0	0	0	0	0	0
YLR118C	0.625	0.625	0.625	0.522	0.469	0.495	0.495	0.546	0.546	0.546	0.546	0.546	0.572	0.572	0.572	0.572	0.572	0.572	0.597	0.86	0.989	0.989	1.067	1.067	1.041	1.016	1.041	1.17	1.17	1.17	1.17	1.222	1.248	1.326	1.326	1.326	1.351	1.454	1.504	1.738	1.738	1.764	1.842	1.842	1.842	1.712	1.712	1.712	1.712
YOR346W	0.831	0.855	0.855	0.88	0.906	0.906	0.906	0.931	0.931	0.931	0.931	0.931	0.931	0.984	0.984	1.01	1.035	1.035	1.035	1.035	1.035	1.035	0.983	0.957	0.957	1.01	1.01	1.062	1.062	1.062	1.062	1.062	1.087	1.087	1.087	1.087	1.087	1.087	1.087	1.087	1.087	1.087	1.087	1.087	1.087	1.087	1.087	1.087	1.087
YLR181C	0.541	0.541	0.541	0.541	0.541	0.541	0.541	0.541	0.541	0.541	0.567	0.567	0.567	0.567	0.567	0.618	0.669	0.722	0.722	0.722	0.722	0.722	0.722	0.722	0.722	0.722	0.722	0.722	0.722	0.722	0.722	0.722	0.722	0.722	0.722	0.722	0.722	0.722	0.722	0.722	0.722	0.722	0.722	0.722	0.877	0.877	0.93	0.93	0.93
YER167W	1.141	1.141	1.141	1.141	1.141	1.141	1.141	1.141	1.141	1.141	1.141	1.141	1.116	1.116	1.116	1.116	1.116	1.116	1.116	1.116	1.116	1.116	1.063	1.063	1.063	1.063	1.063	1.063	1.063	1.063	1.063	1.011	1.011	1.011	1.011	1.036	1.036	1.036	1.036	1.036	1.036	1.036	1.036	1.036	0.984	0.984	0.984	0.984	0.984
YHR039C	0.804	0.804	0.621	0.621	0.621	0.569	0.543	0.517	0.517	0.517	0.517	0.492	0.492	0.492	0.467	0.492	0.44	0.414	0.414	0.414	0.389	0.389	0.414	0.414	0.465	0.465	0.465	0.49	0.594	0.594	0.672	0.672	0.698	0.698	0.698	0.723	0.723	0.801	0.801	0.801	0.775	0.879	0.879	0.879	0.879	0.879	0.904	0.904	0.904
YDL194W	0.596	0.621	0.621	0.621	0.646	0.777	0.777	0.777	0.802	0.802	0.802	0.828	0.854	0.854	0.854	0.854	0.854	0.854	0.854	0.854	0.854	0.879	0.879	0.879	0.879	0.879	0.879	0.879	0.879	0.879	0.879	0.879	0.879	0.879	0.879	0.879	0.879	0.879	0.879	0.879	0.879	0.879	0.879	0.879	0.879	0.879	0.879	0.879	0.879
YMR153W	0.517	0.517	0.517	0.569	0.62	0.645	0.645	0.645	0.645	0.645	0.696	0.696	0.696	0.696	0.696	0.696	0.696	0.696	0.696	0.696	0.749	0.749	0.749	0.749	0.749	0.749	0.749	0.749	0.749	0.749	0.749	0.749	0.749	0.749	0.749	0.749	0.801	0.801	0.801	0.801	0.801	0.801	0.801	0.801	0.801	0.801	0.801	0.801	0.801
YNL084C	1.349	1.349	1.296	1.374	1.374	1.374	1.374	1.374	1.374	1.374	1.608	1.608	1.608	1.608	1.659	1.659	1.659	1.659	1.685	1.761	1.761	1.761	1.761	1.761	1.761	1.813	1.813	1.866	1.917	1.917	1.942	1.942	1.942	1.942	1.942	1.942	1.942	1.942	1.994	2.071	2.071	2.071	2.071	2.071	2.071	2.071	2.071	2.097	2.097
YKL191W	7.114	7.013	6.987	6.83	6.83	6.83	6.83	6.83	6.673	6.7	6.624	6.624	6.624	6.624	6.624	6.573	6.573	6.495	6.39	6.261	6.183	5.949	5.923	5.923	5.54	5.54	5.54	4.946	4.715	4.715	4.662	4.662	4.662	4.662	4.662	4.636	4.611	4.611	4.611	4.509	4.458	4.327	4.327	4.327	4.275	4.275	4.197	4.197	2.463
YBR227C	0.675	0.649	0.675	0.675	0.675	0.675	0.675	0.778	0.778	0.778	0.778	0.855	0.855	0.855	0.88	0.88	0.88	0.88	0.88	0.88	0.88	0.855	0.88	0.88	0.88	0.88	0.88	0.933	0.933	0.907	0.855	0.802	0.828	0.854	0.957	1.06	1.06	1.06	1.06	1.06	1.06	1.111	1.111	1.111	1.111	1.111	1.111	1.111	1.111
YMR286W	2.764	2.869	2.869	2.869	2.869	2.897	2.897	2.897	2.897	2.897	2.974	2.974	3.053	3.078	3.078	3.078	3.078	3.078	3.103	3.103	3	3	3	3	2.949	3.027	3.182	3.207	3.258	3.336	3.336	3.336	3.336	3.336	3.309	3.282	3.282	3.282	3.282	3.282	3.282	3.282	3.282	3.282	3.256	3.256	3.256	3.231	3.231
YKR010C	3.342	3.291	3.084	3.006	3.006	3.058	3.058	3.084	3.084	3.084	3.084	3.084	3.084	3.084	3.031	3.031	3.031	3.031	3.031	3.031	3.031	3.031	3.031	3.031	2.616	2.591	2.538	2.538	2.513	2.513	2.513	2.513	2.382	2.382	2.329	2.329	2.329	2.329	2.329	2.174	2.148	2.095	2.07	2.07	2.07	2.07	2.045	2.045	1.966
YMR072W	0.825	0.825	0.825	0.825	0.825	0.825	0.825	0.851	0.851	0.851	0.851	0.851	0.851	0.851	0.851	0.851	0.851	0.851	0.851	0.851	0.851	0.851	0.851	0.851	0.851	0.851	0.851	0.851	0.851	0.851	0.851	0.851	0.851	0.851	0.851	0.851	0.851	0.876	0.824	0.824	0.824	0.824	0.824	0.824	0.824	0.798	0.798	0.798	0.798
YPR140W	0.933	0.933	0.933	0.933	0.933	0.959	0.933	0.933	0.933	0.933	0.986	1.011	1.011	1.011	1.011	1.011	1.036	1.036	1.036	1.036	1.036	1.062	1.062	1.062	1.087	1.087	1.087	1.087	1.036	1.036	1.087	1.087	1.087	1.113	1.191	1.191	1.191	1.191	1.191	1.191	1.191	1.191	1.216	1.242	1.242	1.242	1.242	1.242	1.242
YIL017C	5.915	5.915	5.967	6.019	6.229	6.229	6.125	6.125	6.125	6.15	6.202	6.202	6.202	6.357	6.357	6.357	6.357	6.41	6.41	6.384	6.384	6.384	6.41	6.436	6.593	6.593	6.593	6.593	6.645	6.645	6.645	6.645	6.723	6.723	6.723	6.723	6.723	6.776	6.776	6.696	6.696	6.696	6.696	6.696	6.696	6.696	6.644	6.564	6.617
YHR168W	1.191	1.14	1.14	1.14	1.14	1.115	1.115	1.063	1.038	1.038	1.038	0.907	0.777	0.777	0.777	0.777	0.83	0.83	0.83	0.83	0.83	0.83	0.726	0.726	0.726	0.726	0.726	0.726	0.726	0.726	0.726	0.726	0.648	0.648	0.648	0.648	0.648	0.493	0.493	0.493	0.493	0.493	0.493	0.493	0.493	0.441	0.415	0.364	0.364
YML062C	0.933	0.933	0.933	0.933	0.802	0.802	0.802	0.802	0.802	0.802	0.802	0.802	0.802	0.777	0.777	0.777	0.777	0.777	0.57	0.363	0.338	0.338	0.363	0.441	0.544	0.805	0.805	0.805	0.805	0.805	0.78	0.831	0.936	1.04	1.04	1.04	1.092	1.143	1.143	1.143	1.143	1.169	1.221	1.246	1.246	1.246	1.246	1.299	1.325
YNL026W	0.414	0.414	0.467	0.467	0.492	0.544	0.544	0.544	0.57	0.57	0.621	0.621	0.621	0.672	0.725	0.725	0.725	0.725	0.725	0.725	0.725	0.725	0.725	0.725	0.777	0.777	0.777	0.777	0.777	0.882	0.934	0.934	0.934	0.934	0.934	0.934	0.934	0.934	0.987	1.04	1.04	1.04	1.04	1.04	1.04	1.04	1.04	1.04	1.04
YGR049W	0.751	0.751	0.621	0.621	0.621	0.646	0.646	0.646	0.646	0.621	0.569	0.569	0.49	0.49	0.438	0.438	0.438	0.412	0.412	0.412	0.336	0.336	0.361	0.44	0.44	0.44	0.44	0.44	0.44	0.44	0.44	0.44	0.44	0.44	0.492	0.492	0.492	0.492	0.492	0.517	0.701	0.701	0.701	0.701	0.701	0.701	0.701	0.753	0.753
YOL027C	1.473	1.809	1.756	1.756	1.756	1.756	1.756	1.756	1.782	1.782	1.782	1.782	1.756	1.756	1.782	1.782	1.782	1.782	1.782	1.782	1.782	1.782	1.782	1.782	1.782	1.756	1.756	1.808	1.808	1.808	1.808	1.913	1.913	1.913	1.86	1.86	1.86	1.86	1.86	1.86	1.86	1.86	1.86	1.86	1.86	1.86	1.86	1.86	1.913
YMR092C	3.607	3.607	3.607	3.607	3.607	3.607	3.582	3.607	3.53	3.53	3.53	3.53	3.53	3.53	3.477	3.477	3.451	3.426	3.426	3.246	2.934	2.934	2.934	2.934	2.83	2.83	2.83	2.83	2.83	2.83	2.83	2.83	2.778	2.725	2.649	2.649	2.549	2.496	2.496	2.496	2.496	2.496	2.496	2.054	2.054	2.001	0.857	0.701	0.597
YAL022C	0.392	0.392	0.417	0.417	0.417	0.417	0.443	0.495	0.495	0.495	0.547	0.573	0.573	0.573	0.573	0.573	0.651	0.651	0.651	0.651	0.676	0.676	0.676	0.676	0.676	0.729	0.729	0.807	0.807	0.807	0.807	0.883	0.883	0.883	0.883	0.883	0.883	0.909	0.909	0.909	0.909	0.909	0.909	0.909	0.909	0.909	0.909	0.909	0.909
YIL129C	5.937	5.937	5.937	5.937	5.937	5.937	5.937	5.937	5.912	5.912	5.912	5.885	5.91	5.91	5.91	5.91	5.91	5.885	5.885	5.885	5.885	5.885	5.885	5.832	5.832	5.832	5.832	5.832	5.832	5.832	5.754	5.806	5.781	5.781	5.781	5.755	5.755	5.755	5.755	5.523	5.314	5.314	5.21	5.184	5.184	5.184	5.08	5.08	5.08
YOL052C	0.181	0.181	0.181	0.181	0.181	0.181	0.156	0.156	0.156	0.156	0.156	0.156	0.156	0.156	0.156	0.103	0.103	0.103	0.103	0.103	0.103	0.103	0.103	0.103	0.103	0.103	0.103	0.103	0.103	0.103	0.103	0.103	0.103	0.103	0.078	0.078	0.078	0.078	0.078	0.078	0.078	0.103	0.156	0.156	0.207	0.207	0.207	0.207	0.26
YKL096W	0.025	0.025	0.025	0.025	0	0	0	0	0	0	0	0	0	0	0	0	0	0	0	0	0	0	0	0	0	0	0	0	0	0	0	0	0	0	0	0	0	0	0	0	0	0	0	0	0	0	0	0	0
YER092W	1.872	1.872	1.872	1.872	1.872	1.872	1.872	1.872	1.821	1.533	1.533	1.508	1.508	1.508	1.508	1.508	1.508	1.508	1.508	1.508	1.508	1.508	1.508	1.353	1.353	1.353	1.353	1.353	1.353	1.3	1.248	1.248	1.248	1.196	1.196	1.17	1.17	1.17	1.041	0.834	0.676	0.676	0.676	0.676	0.676	0.676	0.676	0.676	0.624
YER080W	1.276	1.276	1.276	1.224	1.276	1.302	1.404	1.48	1.533	1.533	1.533	1.533	1.533	1.533	1.533	1.533	1.533	1.533	1.533	1.533	1.533	1.533	1.558	1.558	1.661	1.661	1.661	1.661	1.661	1.661	1.686	1.633	1.633	1.633	1.633	1.53	1.53	1.53	1.53	1.53	1.53	1.53	1.478	1.503	1.503	1.503	1.503	1.503	1.478
YFR022W	0.415	0.415	0.467	0.544	0.544	0.544	0.544	0.492	0.492	0.492	0.621	0.777	1.192	1.192	1.218	1.218	1.218	1.218	1.218	1.218	1.218	1.218	1.167	1.167	1.245	1.245	1.245	1.298	1.506	1.584	2.05	2.05	2.05	2.05	2.076	2.076	2.076	2.076	2.076	2.076	2.076	2.076	2.076	2.076	2.076	2.128	2.154	2.207	2.207
YHR152W	1.349	1.349	1.323	1.323	1.323	1.323	0.931	0.854	0.962	0.936	0.936	0.936	0.936	0.962	0.962	0.936	0.936	0.936	0.987	1.25	1.25	1.25	1.25	1.224	1.226	1.224	1.25	1.25	1.3	1.3	1.431	1.299	1.325	1.686	1.686	1.738	1.869	2.183	2.988	4.002	4.002	4.002	4.002	4.002	4.029	4.029	4.002	4.029	4.08
YNL262W	2.67	2.747	2.747	2.797	2.797	2.797	2.797	2.797	2.874	2.874	2.874	2.874	2.874	2.874	2.821	2.821	2.847	2.847	2.847	2.873	2.873	2.925	2.95	2.95	3.029	3.029	3.029	3.029	3.029	3.079	3.079	3.079	3.079	3.105	3.105	3.105	3.158	3.158	3.158	3.158	3.158	3.158	3.183	3.183	3.183	3.183	3.183	3.183	3.183
YJL077C	2.567	2.567	2.567	2.412	2.36	2.281	2.229	2.229	2.229	2.229	2.229	2.022	1.79	1.764	1.764	1.895	1.895	1.895	1.869	1.869	1.869	1.843	1.843	1.843	1.714	1.689	1.689	1.663	1.663	1.533	1.533	1.638	1.51	1.51	2.082	2.082	2.343	2.343	2.446	2.498	2.498	2.55	2.498	2.654	2.603	2.628	2.628	2.628	2.628
YIR004W	0.807	0.807	0.807	0.807	0.807	0.781	0.651	0.808	0.86	0.86	0.86	0.885	0.962	1.091	1.091	1.091	1.091	1.091	1.091	1.116	1.403	1.403	1.428	1.428	1.532	1.584	1.609	1.609	1.662	1.689	1.689	1.662	1.662	1.714	1.714	1.74	1.74	1.74	1.792	1.792	1.792	1.845	1.845	1.845	1.845	1.871	1.871	1.871	1.871
YKR066C	0.31	0.336	0.336	0.336	0.336	0.336	0.361	0.492	0.672	0.775	0.775	0.801	0.984	0.984	0.984	1.01	1.139	1.139	1.191	1.347	1.45	2.021	2.021	2.021	2.021	2.073	2.124	2.255	2.307	2.36	2.724	2.724	2.724	2.724	2.724	2.959	2.959	3.244	3.244	3.244	3.244	3.244	3.322	3.322	3.322	3.348	3.373	3.373	3.373
YDR214W	3.757	3.757	3.757	3.757	3.757	3.757	3.757	3.757	3.757	3.705	3.654	3.24	3.111	2.982	2.982	2.982	2.982	2.8	2.8	2.8	2.775	2.775	2.775	2.699	2.699	2.595	2.542	2.542	2.386	2.386	2.386	1.841	1.841	1.841	1.788	1.788	1.788	1.788	1.71	1.71	1.503	1.503	1.478	1.478	1.401	1.401	1.401	1.401	1.401
YMR277W	0.96	0.986	0.986	0.986	0.986	0.986	0.986	0.986	0.933	0.933	0.933	1.011	1.011	1.011	1.011	1.036	1.036	1.036	1.036	1.036	1.036	1.036	1.036	1.036	1.036	1.036	1.036	1.036	1.036	1.036	1.036	1.036	1.036	1.036	1.036	1.036	1.036	1.036	0.984	1.089	1.089	1.063	1.063	1.063	1.063	1.141	1.141	1.141	1.141
YKL054C	0.599	0.599	0.599	0.599	0.624	0.624	0.624	0.624	0.649	0.726	0.96	0.96	0.96	0.96	0.96	0.907	0.986	0.986	0.986	0.986	1.011	1.011	1.011	1.011	1.011	1.011	0.986	0.986	0.986	0.986	0.986	0.986	0.986	0.986	0.986	0.986	0.986	0.986	0.986	0.986	0.986	0.986	0.986	0.986	0.986	0.986	0.986	0.986	0.986
YIL143C	2.028	1.976	2.104	2.104	2.104	2.104	2.104	2.104	2.104	2.13	2.13	2.183	2.183	2.183	2.183	2.183	2.183	2.183	2.183	2.183	2.183	2.183	2.183	2.183	2.183	2.183	2.183	2.183	2.183	2.183	2.183	2.183	2.078	2.025	2.025	2.025	2.025	2.078	2.078	2.078	2.078	2.078	2.078	2.078	2.078	2.078	2.078	2.078	2.078
YDR489W	0.885	0.938	0.938	0.99	1.042	1.068	1.068	1.042	1.042	1.042	1.042	1.042	1.042	1.042	1.042	1.042	1.042	1.017	1.042	1.042	1.042	1.042	1.068	1.146	1.197	1.222	1.222	1.222	1.222	1.222	1.222	1.222	1.248	1.248	1.3	1.3	1.3	1.3	1.3	1.3	1.3	1.3	1.3	1.3	1.379	1.404	1.404	1.404	1.404
YKL121W	0.541	0.541	0.541	0.541	0.541	0.541	0.541	0.543	0.543	0.594	0.594	0.594	0.646	0.621	0.621	0.594	0.594	0.594	0.594	0.646	0.646	0.699	0.699	0.699	0.699	0.699	0.646	0.646	0.621	0.621	0.621	0.596	0.648	0.701	0.751	0.751	0.751	0.751	0.804	0.751	0.751	0.751	0.751	0.751	0.751	0.751	0.751	0.751	0.751
YBR200W	0.314	0.314	0.314	0.314	0.314	0.314	0.314	0.314	0.314	0.314	0.314	0.314	0.261	0.261	0.261	0.261	0.261	0.261	0.261	0.261	0.261	0.261	0.314	0.314	0.314	0.314	0.314	0.314	0.314	0.314	0.314	0.314	0.314	0.314	0.314	0.314	0.314	0.261	0.261	0.261	0.261	0.261	0.261	0.208	0.156	0.156	0.131	0.131	0.156
YOR125C	0.877	0.877	0.877	0.877	0.877	0.852	0.852	0.852	0.877	0.903	0.903	0.903	0.903	0.903	0.903	0.877	0.877	0.877	0.723	0.828	0.828	0.828	0.828	0.828	0.725	0.672	0.672	0.699	0.699	0.777	0.777	0.777	0.777	0.777	0.777	0.777	0.777	0.777	0.777	0.882	0.986	0.986	0.986	0.986	1.062	1.087	1.087	1.087	1.087
YBR170C	1.478	1.478	1.478	1.478	1.503	1.503	1.503	1.503	1.503	1.503	1.503	1.503	1.503	1.503	1.503	1.503	1.503	1.503	1.503	1.503	1.503	1.503	1.503	1.45	1.45	1.476	1.476	1.476	1.476	1.476	1.476	1.476	1.45	1.45	1.45	1.45	1.45	1.45	1.45	1.503	1.503	1.503	1.503	1.503	1.503	1.503	1.503	1.503	1.503
YOR158W	1.117	1.117	1.117	1.065	1.065	1.092	1.04	1.04	1.04	1.04	1.04	1.04	1.04	1.04	0.91	0.751	0.726	0.726	0.726	0.726	0.726	0.726	0.726	0.777	0.777	0.777	0.777	0.777	0.777	0.83	0.83	0.83	0.83	0.83	0.882	0.882	0.882	0.882	0.882	0.934	0.907	0.959	0.959	0.959	0.959	0.933	0.933	1.036	1.087
YOL101C	1.216	1.242	1.293	1.293	1.474	1.474	1.474	1.527	1.656	1.81	1.81	1.81	1.81	1.81	1.836	1.836	2.252	2.381	2.897	2.897	2.922	2.922	2.947	2.998	3.26	3.285	3.623	3.623	3.648	3.648	3.648	3.648	3.648	3.648	3.752	3.829	3.829	3.829	3.829	3.855	3.855	3.855	3.855	3.855	3.855	3.855	3.908	3.908	3.933
YNL100W	0.753	0.778	0.804	0.804	0.804	0.804	0.804	0.857	0.857	0.857	0.857	0.857	0.857	0.857	0.857	0.857	0.857	0.857	0.857	0.882	0.934	0.934	0.934	0.934	0.934	0.934	0.934	0.934	0.96	0.96	0.96	0.96	0.96	0.96	0.96	0.96	0.96	0.96	1.14	1.14	1.165	1.165	1.165	1.165	1.165	1.165	1.165	1.165	1.165
YLR356W	0.986	0.986	0.986	1.038	1.063	1.116	1.116	1.116	1.116	1.116	1.116	1.116	1.116	1.063	1.063	1.063	1.063	1.063	1.063	1.089	1.063	0.959	0.959	0.959	0.959	0.959	0.959	0.959	1.011	1.011	0.986	0.986	0.986	0.986	0.986	0.986	0.986	0.986	0.986	0.986	0.907	0.882	0.882	0.882	0.907	0.907	0.907	0.907	0.882
YOR212W	0.131	0.131	0.131	0.131	0.131	0.131	0.131	0.131	0.131	0.131	0.131	0.131	0.131	0.131	0.131	0.131	0.131	0.131	0.131	0.131	0.131	0.131	0.131	0.052	0.052	0.052	0.052	0.052	0.052	0.052	0.052	0.052	0.052	0.052	0	0	0	0	0	0	0	0	0	0	0	0	0	0	0
YCL056C	1.27	1.635	1.635	1.74	1.74	1.791	1.791	1.791	1.633	1.712	1.712	1.712	1.762	1.788	1.788	1.841	1.813	2.204	2.204	2.204	2.178	2.178	2.178	2.126	2.204	2.382	2.408	2.433	2.511	2.639	2.874	2.874	2.978	3.03	3.108	3.16	3.16	3.264	3.342	3.42	3.78	3.805	3.805	3.857	4.09	4.168	4.168	4.221	4.247
YJL144W	0.75	0.725	0.621	0.646	0.646	0.646	0.646	0.646	0.646	0.646	0.646	0.646	0.646	0.646	0.646	0.646	0.621	0.621	0.621	0.621	0.621	0.621	0.621	0.621	0.621	0.621	0.621	0.621	0.569	0.415	0.415	0.415	0.415	0.415	0.415	0.415	0.57	0.57	0.57	0.57	0.57	0.57	0.648	0.673	0.725	0.725	0.725	0.75	0.75
YDR143C	0.983	0.983	0.983	0.983	0.983	0.983	0.93	0.93	0.93	0.93	0.93	0.93	0.93	0.93	0.93	0.93	0.93	0.93	0.93	0.93	0.93	0.93	0.93	0.93	0.93	0.93	0.93	0.93	0.93	0.93	0.93	0.93	0.93	0.93	0.93	0.93	0.904	0.904	0.904	0.904	0.904	0.904	0.904	0.904	0.904	0.904	0.879	0.879	0.879
YNL037C	0.436	0.436	0.411	0.411	0.411	0.411	0.411	0.411	0.411	0.411	0.411	0.411	0.411	0.411	0.411	0.386	0.386	0.386	0.386	0.386	0.386	0.386	0.386	0.386	0.386	0.36	0.36	0.36	0.36	0.36	0.36	0.36	0.36	0.36	0.36	0.36	0.36	0.36	0.36	0.309	0.309	0.309	0.258	0.207	0.207	0.181	0.181	0.181	0.181
YOL119C	0.645	0.645	0.594	0.594	0.567	0.462	0.462	0.462	0.409	0.513	0.513	0.513	0.513	0.513	0.642	0.695	0.72	0.72	0.72	0.72	0.72	0.772	0.825	0.851	0.851	0.851	0.851	0.851	0.851	0.825	0.851	0.851	0.851	0.851	0.851	0.877	0.852	0.852	0.852	0.852	0.852	0.852	0.852	0.827	0.827	0.827	0.827	0.852	0.852
YDL209C	2.023	2.023	2.102	2.102	2.102	2.102	2.154	2.154	2.154	2.231	2.178	2.178	2.178	2.178	2.178	2.178	2.178	2.204	2.204	2.073	2.073	2.073	2.073	2.073	2.073	2.073	2.231	2.231	2.231	2.231	2.231	2.205	2.205	2.205	2.205	2.205	2.205	2.205	2.205	2.205	2.205	2.205	2.205	2.205	2.205	2.205	2.205	2.205	2.205
YGL187C	0.516	0.516	0.516	0.516	0.516	0.516	0.516	0.516	0.516	0.516	0.516	0.516	0.516	0.516	0.516	0.516	0.464	0.514	0.54	0.54	0.54	0.54	0.54	0.54	0.54	0.54	0.54	0.54	0.54	0.54	0.54	0.54	0.54	0.54	0.54	0.54	0.54	0.54	0.54	0.54	0.54	0.54	0.54	0.54	0.54	0.514	0.514	0.514	0.514
YLR429W	0.933	0.933	0.933	0.984	0.959	1.011	1.115	1.115	1.115	1.115	1.115	1.115	1.115	1.115	1.14	1.14	1.244	1.191	1.191	1.191	1.191	1.191	1.191	1.191	1.191	1.191	1.191	1.191	1.191	1.452	1.452	1.452	1.452	1.452	1.452	1.452	1.452	1.452	1.452	1.452	1.452	1.504	1.504	1.53	1.53	1.53	1.53	1.53	1.583
YOR093C	0.333	0.307	0.307	0.307	0.307	0.307	0.386	0.386	0.514	0.514	0.514	0.801	0.879	0.904	0.904	0.904	0.904	0.904	0.904	0.904	0.904	0.904	0.904	0.904	0.904	0.904	0.904	0.879	0.879	0.879	0.879	0.879	0.879	0.879	0.879	0.879	0.879	0.904	0.904	0.904	0.904	0.904	0.904	0.904	0.904	0.904	0.904	0.904	0.904
YGR092W	1.379	1.379	1.379	1.379	1.379	1.379	1.379	1.379	1.379	1.379	1.379	1.379	1.379	1.379	1.379	1.379	1.379	1.379	1.379	1.379	1.379	1.379	1.379	1.379	1.379	1.379	1.379	1.379	1.379	1.379	1.379	1.379	1.379	1.379	1.379	1.379	1.379	1.379	1.379	1.379	1.379	1.379	1.379	1.379	1.379	1.379	1.379	1.379	1.379
YMR023C	0.672	0.672	0.672	0.672	0.672	0.672	0.672	0.672	0.672	0.567	0.567	0.489	0.464	0.516	0.516	0.516	0.569	0.569	0.569	0.569	0.569	0.569	0.594	0.594	0.594	0.594	0.594	0.594	0.594	0.594	0.594	0.594	0.594	0.646	0.646	0.646	0.646	0.646	0.621	0.543	0.621	0.543	0.517	0.517	0.517	0.517	0.517	0.517	0.517
YBL008W	0.517	0.465	0.465	0.57	0.544	0.519	0.519	0.467	0.467	0.467	0.467	0.467	0.467	0.467	0.467	0.441	0.441	0.441	0.441	0.441	0.415	0.415	0.415	0.415	0.415	0.415	0.363	0.363	0.363	0.363	0.363	0.363	0.363	0.363	0.363	0.31	0.31	0.31	0.285	0.285	0.285	0.285	0.285	0.389	0.467	0.492	0.492	0.492	0.492
YFL034C-B	0.154	0.18	0.18	0.18	0.18	0.18	0.233	0.233	0.233	0.233	0.233	0.233	0.233	0.233	0.233	0.233	0.233	0.233	0.233	0.233	0.233	0.233	0.233	0.233	0.233	0.233	0.233	0.233	0.233	0.233	0.233	0.233	0.233	0.18	0.18	0.18	0.18	0.18	0.18	0.205	0.205	0.205	0.205	0.205	0.18	0.18	0.18	0.18	0.18
YNR012W	6.936	6.936	6.883	6.909	6.909	6.909	6.909	6.909	6.909	6.962	7.09	7.09	7.09	7.09	7.09	7.116	7.116	7.116	7.116	7.167	7.167	7.167	7.167	7.167	7.245	7.245	7.245	7.245	7.245	7.245	7.245	7.245	7.245	7.245	7.245	7.245	7.245	7.22	7.22	7.22	7.194	7.194	7.194	7.194	7.194	7.194	7.194	7.116	6.96
YJR007W	1.819	1.819	1.819	1.819	1.819	1.819	1.819	1.819	1.819	1.819	1.872	1.872	1.897	1.897	1.897	1.897	1.897	1.897	1.897	1.897	1.872	1.872	1.872	1.872	1.872	1.872	1.872	1.872	1.872	1.872	1.872	1.872	1.872	1.872	1.872	1.872	1.872	1.872	1.872	1.872	1.872	1.925	1.925	1.925	1.925	1.872	1.819	1.767	1.767
YPR188C	0.361	0.361	0.361	0.336	0.336	0.336	0.336	0.31	0.31	0.31	0.465	0.931	0.931	0.983	0.983	0.983	0.983	0.983	0.983	1.087	1.087	1.087	1.087	1.087	1.087	1.035	1.087	1.062	1.062	1.062	1.062	1.062	1.062	1.062	1.062	1.115	1.14	1.191	1.191	1.191	1.191	1.191	1.191	1.191	1.216	1.32	1.32	1.371	1.371
YKL089W	0.648	0.701	0.701	0.701	0.701	0.805	0.883	0.883	0.883	0.883	0.883	0.883	0.883	0.989	0.989	1.067	1.067	1.171	1.197	1.197	1.197	1.197	1.197	1.197	1.197	1.3	1.3	1.3	1.3	1.353	1.353	1.353	1.379	1.353	1.353	1.353	1.353	1.353	1.353	1.327	1.327	1.327	1.327	1.302	1.302	1.224	1.224	1.224	1.302
YML036W	0.828	0.828	0.828	0.88	0.88	0.88	0.855	0.751	0.673	0.673	0.699	0.775	0.775	0.775	0.828	0.828	0.828	0.75	0.75	0.827	0.903	0.903	0.903	0.954	0.954	1.006	0.981	0.981	1.006	0.928	0.928	0.928	0.928	0.981	1.059	1.111	1.086	1.086	1.086	1.086	1.139	1.215	1.19	1.19	1.216	1.216	1.269	1.32	1.32
YKL162C	0.335	0.335	0.36	0.386	0.411	0.411	0.411	0.411	0.411	0.436	0.462	0.462	0.487	0.513	0.513	0.513	0.513	0.513	0.513	0.513	0.513	0.513	0.513	0.487	0.487	0.487	0.487	0.487	0.487	0.487	0.487	0.487	0.513	0.513	0.513	0.513	0.513	0.513	0.513	0.513	0.513	0.513	0.513	0.513	0.513	0.513	0.566	0.566	0.566
YPR084W	1.011	1.011	1.011	0.986	0.88	0.777	0.777	0.777	0.725	0.725	0.725	0.699	0.699	0.699	0.699	0.751	0.751	0.778	0.778	0.778	0.778	0.778	0.778	0.726	0.701	0.701	0.701	0.701	0.753	0.728	0.728	0.649	0.572	0.572	0.572	0.572	0.572	0.469	0.469	0.52	0.729	0.729	0.729	0.729	0.729	0.729	0.807	0.963	1.067
YDL143W	1.452	1.452	1.452	1.452	1.452	1.452	1.452	1.452	1.452	1.452	1.452	1.452	1.452	1.452	1.452	1.452	1.504	1.504	1.504	1.504	1.504	1.504	1.504	1.504	1.504	1.504	1.504	1.504	1.504	1.504	1.504	1.504	1.504	1.504	1.504	1.504	1.504	1.504	1.504	1.427	1.427	1.427	1.427	1.479	1.532	1.532	1.532	1.532	1.532
YAL056W	1.761	1.761	1.761	1.761	1.761	1.761	1.813	1.813	1.813	1.813	1.786	2.046	2.046	2.046	2.046	2.046	2.046	2.046	2.046	2.046	2.046	2.099	2.099	2.099	2.099	2.099	2.099	2.099	2.073	2.073	2.073	2.073	2.073	2.073	2.073	2.073	2.047	2.047	2.047	2.047	2.047	2.047	2.047	2.047	2.047	2.047	2.047	2.047	2.047
YFR042W	0.129	0.26	0.285	0.285	0.285	0.285	0.285	0.285	0.285	0.285	0.285	0.31	0.31	0.31	0.31	0.31	0.31	0.31	0.31	0.363	0.415	0.493	0.493	0.519	0.519	0.544	0.596	0.596	0.596	0.596	0.596	0.596	0.596	0.596	0.596	0.698	0.799	0.852	0.877	0.877	0.877	0.903	0.928	0.928	0.928	0.98	1.03	1.03	1.03
YOL002C	2.436	2.436	2.513	2.513	2.513	2.513	2.513	2.513	2.565	2.565	2.565	2.565	2.565	2.618	2.618	2.618	2.618	2.565	2.565	2.565	2.487	2.487	2.487	2.487	2.487	2.487	2.487	2.487	2.462	2.409	2.409	2.462	2.462	2.462	2.462	2.462	2.462	2.462	2.462	2.462	2.462	2.462	2.462	2.462	2.462	2.409	2.409	2.409	2.409
YML013W	0.675	0.675	0.675	0.675	0.728	0.728	0.78	0.78	0.78	0.938	0.938	0.938	0.938	0.938	0.938	0.938	0.938	0.938	0.938	0.938	0.938	0.938	0.938	0.885	0.833	0.833	0.833	0.833	0.833	0.78	0.78	0.78	0.78	0.78	0.833	0.833	0.833	0.858	0.858	0.858	0.858	0.858	0.91	0.91	0.91	0.91	0.91	0.936	0.936
YHR174W	0	0	0	0	0	0	0	0	0	0	0	0	0	0	0	0	0	0	0	0	0	0	0	0	0	0	0	0	0	0	0	0	0	0	0	0	0	0	0	0	0	0	0	0	0	0	0	0	0
YJL076W	0.26	0.26	0.26	0.26	0.26	0.26	0.26	0.26	0.26	0.26	0.26	0.26	0.26	0.207	0.207	0.154	0.154	0.154	0.154	0.154	0.154	0.154	0.154	0.154	0.154	0.154	0.154	0.154	0.154	0.129	0.129	0.156	0.156	0.156	0.156	0.156	0.156	0.156	0.156	0.156	0.156	0.156	0.156	0.156	0.156	0.156	0.156	0.156	0.156
YBR047W	0.672	0.672	0.672	0.672	0.672	0.672	0.672	0.672	0.672	0.672	0.672	0.672	0.698	0.698	0.698	0.698	0.698	0.698	0.698	0.698	0.698	0.723	0.723	0.723	0.774	0.774	0.774	0.774	0.827	0.852	0.852	0.852	0.852	0.904	0.904	0.904	0.93	0.93	0.93	0.93	0.93	0.93	0.93	0.93	0.93	0.93	0.93	0.956	0.956
YEL002C	1.165	1.14	1.14	1.165	1.165	1.165	1.165	1.165	1.165	1.165	1.165	1.165	1.165	1.165	1.165	1.191	1.191	1.191	1.191	1.191	1.191	1.191	1.191	1.244	1.244	1.244	1.244	1.244	1.296	1.296	1.296	1.296	1.296	1.296	1.296	1.296	1.296	1.296	1.296	1.296	1.296	1.296	1.296	1.27	1.27	1.323	1.323	1.323	1.323
YHR010W	0.051	0.051	0.051	0.051	0.051	0.051	0.051	0.051	0.025	0.025	0.025	0.025	0.025	0.025	0.025	0.025	0.025	0.025	0.025	0.025	0.025	0.025	0.025	0.025	0.025	0.025	0.025	0.025	0.025	0.025	0.025	0.025	0.025	0.025	0.025	0.025	0.025	0.025	0.025	0.025	0.025	0.025	0.025	0.025	0.025	0.025	0.025	0.025	0.025
YAL060W	1.092	1.092	1.092	1.092	1.014	1.014	1.014	1.014	1.014	1.014	1.014	1.014	0.989	0.963	0.731	0.731	0.678	0.678	0.678	0.678	0.678	0.625	0.625	0.625	0.625	0.573	0.573	0.573	0.52	0.443	0.443	0.443	0.339	0.39	0.39	0.39	0.39	0.39	0.39	0.39	0.415	0.26	0.26	0.26	0.26	0.26	0.26	0.26	0.26
YIL046W	1.403	1.455	1.428	1.479	1.583	1.583	1.583	1.608	1.685	2.1	2.1	2.151	2.151	2.151	2.255	2.255	2.255	2.255	2.255	2.255	2.202	2.305	2.305	2.305	2.305	2.305	2.305	2.331	2.305	2.305	2.436	2.8	3.034	3.087	3.087	3.087	3.087	3.087	3.112	3.217	3.217	3.217	3.27	3.27	3.27	3.296	3.296	3.348	3.348
YMR239C	0.648	0.648	0.726	0.726	0.726	0.726	0.726	0.726	0.726	0.751	0.726	0.83	0.83	0.83	0.855	0.855	0.855	0.855	0.933	0.933	0.984	0.984	0.984	0.984	1.036	1.036	1.036	1.036	1.062	1.062	1.062	1.062	1.062	1.062	1.062	1.062	1.062	1.062	1.062	1.062	1.062	1.062	1.062	1.062	1.062	1.062	1.01	1.01	1.01
YPL122C	0.283	0.283	0.335	0.412	0.412	0.412	0.412	0.412	0.412	0.412	0.412	0.36	0.36	0.438	0.438	0.67	0.67	0.67	0.67	0.67	0.67	0.67	0.67	0.67	0.854	0.854	0.854	0.854	0.854	0.956	1.035	1.035	1.035	1.035	1.035	1.06	1.06	1.086	1.086	1.139	1.139	1.139	1.164	1.164	1.164	1.164	1.164	1.164	1.268
YHR017W	0.931	0.931	0.931	0.931	0.931	0.931	0.931	0.931	0.906	0.906	0.906	0.906	0.88	0.88	0.933	0.855	0.802	0.802	0.75	0.725	0.75	0.801	0.801	0.852	0.852	0.877	0.877	0.877	0.877	0.877	0.877	0.956	0.956	1.034	1.086	1.086	1.111	1.111	1.111	1.111	1.111	1.111	1.163	1.163	1.163	1.239	1.239	1.239	1.239
YDR384C	0.544	0.544	0.544	0.519	0.519	0.519	0.519	0.544	0.572	0.572	0.597	0.597	0.675	0.675	0.675	0.728	0.728	0.728	0.728	0.675	0.675	0.675	0.675	0.701	0.701	0.701	0.701	0.701	0.701	0.701	0.701	0.701	0.701	0.701	0.701	0.701	0.701	0.701	0.675	0.675	0.675	0.675	0.675	0.701	0.701	0.701	0.701	0.701	0.701
YNL129W	0	0	0	0	0	0	0	0	0	0	0	0	0	0	0	0	0	0	0	0	0	0	0	0	0	0	0	0	0	0	0	0	0	0	0	0	0	0	0	0	0	0	0	0	0	0.025	0.025	0.025	0.025
YKL201C	0.207	0.207	0.207	0.207	0.207	0.207	0.207	0.207	0.207	0.207	0.181	0.181	0.181	0.181	0.181	0.181	0.181	0.181	0.181	0.181	0.181	0.181	0.181	0.181	0.181	0.181	0.181	0.181	0.181	0.181	0.181	0.181	0.181	0.181	0.181	0.181	0.181	0.181	0.181	0.181	0.181	0.181	0.181	0.181	0.181	0.181	0.181	0.181	0.181
YKL087C	2.262	2.262	2.262	2.262	2.262	2.262	2.262	2.262	2.262	2.211	2.211	2.211	2.211	2.211	2.211	2.211	2.186	2.186	2.186	2.16	2.107	2.107	2.107	2.107	2.107	2.107	2.107	2.107	2.002	2.002	2.002	1.873	1.899	1.899	1.899	1.899	1.899	1.899	1.899	1.899	1.873	1.873	1.873	1.639	1.613	1.585	1.585	1.638	1.638
YAL031C	0.858	0.858	0.858	0.858	0.858	0.858	0.934	0.934	0.986	0.986	0.986	0.986	1.011	1.011	1.011	1.011	1.011	0.959	0.959	0.959	0.959	0.959	0.959	1.011	1.011	1.011	1.011	1.011	1.011	1.011	1.011	1.011	1.011	1.011	1.011	1.011	1.011	1.011	1.036	1.036	1.036	1.036	1.036	1.036	1.036	1.036	1.036	1.036	1.036
YDR120C	1.006	1.006	1.006	1.006	1.006	1.006	1.006	1.059	1.059	1.059	1.059	1.059	1.059	1.085	1.137	1.163	1.214	1.214	1.214	1.214	1.214	1.214	1.161	1.161	1.161	1.187	1.187	1.212	1.212	1.212	1.212	1.212	1.29	1.29	1.29	1.29	1.29	1.29	1.29	1.29	1.29	1.29	1.29	1.29	1.29	1.29	1.29	1.29	1.29
YPR031W	1.344	1.344	1.344	1.344	1.344	1.344	1.344	1.344	1.369	1.422	1.422	1.422	1.422	1.422	1.422	1.422	1.422	1.422	1.422	1.422	1.448	1.448	1.448	1.551	1.551	1.551	1.473	1.448	1.448	1.448	1.448	1.448	1.448	1.448	1.448	1.448	1.448	1.448	1.448	1.448	1.448	1.448	1.448	1.448	1.448	1.448	1.448	1.448	1.448
YGR210C	1.041	1.041	1.041	1.041	1.067	1.041	1.041	1.016	1.016	1.016	0.963	0.963	0.963	0.963	0.963	0.963	0.963	0.963	0.963	0.91	0.91	0.963	0.676	0.676	0.676	0.676	0.676	0.676	0.599	0.624	0.651	0.704	0.805	0.805	0.831	1.041	1.092	1.196	1.196	1.196	1.246	1.246	1.246	1.246	1.246	1.272	1.403	1.403	1.403
YIL136W	2.248	2.248	2.248	1.73	1.679	1.679	1.626	1.548	1.548	1.496	1.417	1.21	1.21	1.159	1.159	1.134	1.032	0.591	0.36	0.076	0.076	0.025	0.025	0.052	0.052	0.052	0.052	0.052	0.052	0.052	0.078	0.078	0.078	0.078	0.078	0.078	0.078	0.078	0.078	0.156	0.156	0.285	0.363	0.415	0.726	0.726	0.726	0.726	0.726
YOL016C	0.517	0.492	0.492	0.465	0.49	0.464	0.464	0.464	0.541	0.567	0.62	0.62	0.62	0.62	0.62	0.62	0.62	0.62	0.541	0.541	0.541	0.516	0.49	0.438	0.438	0.412	0.412	0.412	0.412	0.44	0.596	0.596	0.596	0.596	0.596	0.596	0.596	0.596	0.596	0.596	0.596	0.621	0.621	0.621	0.646	0.646	0.725	0.725	0.725
YDR527W	0	0	0	0	0	0	0	0	0	0	0	0	0	0	0	0	0	0	0	0	0	0	0	0	0	0	0	0	0	0	0	0	0	0	0	0	0	0	0	0	0	0	0	0	0	0	0	0	0
YGR261C	1.192	1.192	1.038	0.986	0.96	0.96	0.986	0.986	0.959	0.959	0.959	1.011	1.063	1.089	1.089	1.089	1.089	1.089	1.089	1.246	1.196	1.196	1.196	1.196	1.196	1.196	1.196	1.196	1.196	1.222	1.222	1.092	1.092	1.169	1.169	1.169	1.169	1.169	1.143	1.143	1.143	1.143	1.143	1.143	1.143	1.143	0.986	0.907	0.882
YHL035C	0.492	0.492	0.492	0.492	0.492	0.492	0.492	0.492	0.492	0.492	0.492	0.492	0.492	0.492	0.44	0.414	0.414	0.361	0.361	0.361	0.361	0.361	0.361	0.361	0.361	0.438	0.438	0.438	0.438	0.438	0.438	0.596	0.596	0.596	0.596	0.596	0.596	0.596	0.596	0.596	0.57	0.57	0.57	0.57	0.57	0.57	0.57	0.57	0.57
YDL207W	0.646	0.646	0.646	0.646	0.646	0.646	0.646	0.646	0.646	0.621	0.646	0.646	0.699	0.673	0.673	0.673	0.673	0.57	0.596	0.648	0.648	0.648	0.648	0.648	0.805	0.805	0.805	0.831	0.831	0.831	0.831	0.831	0.831	0.857	0.857	0.857	0.857	0.857	0.857	0.857	0.857	0.804	0.804	0.83	0.83	0.83	0.83	0.83	0.83
YOL073C	0.387	0.335	0.309	0.309	0.309	0.309	0.309	0.309	0.283	0.233	0.233	0.233	0.233	0.233	0.18	0.18	0.18	0.205	0.154	0.154	0.154	0.154	0.154	0.129	0.129	0.129	0.129	0.26	0.26	0.26	0.26	0.44	0.44	0.44	0.517	0.775	0.801	0.852	1.059	1.111	1.111	1.111	1.111	1.111	1.111	1.111	1.164	1.216	1.605
YLR145W	0.783	0.834	0.834	0.834	0.834	0.834	0.834	0.808	0.808	0.808	0.834	0.886	0.886	0.886	0.886	0.886	0.886	0.886	0.886	0.886	0.965	0.965	0.99	0.99	1.042	1.042	1.095	1.302	1.302	1.302	1.353	1.275	1.275	1.429	1.429	1.429	1.429	1.429	1.429	1.455	1.455	1.455	1.48	1.48	1.48	1.506	1.506	1.506	1.506
YNL192W	1.087	1.087	1.087	1.087	1.087	1.087	1.087	1.087	1.087	1.087	1.087	1.087	1.087	1.087	1.062	1.036	1.089	1.115	1.167	1.167	1.167	1.167	1.245	1.245	1.245	1.245	1.323	1.349	1.349	1.349	1.349	1.349	1.374	1.374	1.374	1.374	1.427	1.452	1.452	1.452	1.452	1.478	1.504	1.479	1.479	1.454	1.506	1.454	1.454
YMR115W	1.012	0.987	0.701	0.544	0.544	0.544	0.544	0.544	0.544	0.597	0.57	0.673	0.673	0.673	0.673	0.648	0.753	0.804	0.804	0.804	0.83	0.855	0.855	0.855	0.855	0.855	0.855	0.855	0.855	0.855	0.855	0.984	1.01	1.113	1.113	1.113	1.113	1.113	1.113	1.113	1.113	1.113	1.113	1.164	1.164	1.139	1.139	1.19	1.19
YPL249C	0.801	0.801	0.801	0.88	0.88	0.88	0.88	0.88	0.88	0.88	0.88	0.88	0.88	0.88	0.855	0.855	0.855	0.88	0.88	0.88	0.88	0.88	0.933	0.855	0.88	0.88	0.88	0.88	0.88	0.88	0.88	0.906	0.906	0.906	0.906	0.906	0.906	0.906	0.906	0.906	0.906	0.906	0.906	0.906	0.906	0.906	0.906	0.906	0.906
YDL033C	2.102	2.102	2.102	2.102	2.102	2.102	2.127	2.152	2.178	2.178	2.178	2.178	2.231	2.231	2.231	2.231	2.231	2.231	2.231	2.231	2.231	2.231	2.256	2.256	2.256	2.256	2.256	2.256	2.256	2.256	2.256	2.231	2.231	2.231	2.231	2.231	2.231	2.231	2.231	2.231	2.231	2.231	2.231	2.231	2.231	2.231	2.231	2.231	2.231
YDR086C	1.349	1.349	1.349	1.349	1.349	1.349	1.349	1.349	1.349	1.349	1.349	1.349	1.349	1.349	1.349	1.349	1.349	1.349	1.349	1.349	1.296	1.27	1.27	1.27	1.27	1.27	1.27	1.27	1.27	1.245	1.245	1.245	1.192	1.192	1.192	1.192	1.192	1.087	1.087	1.087	1.087	1.062	1.062	1.036	1.036	1.036	1.036	1.036	1.036
YBR275C	1.011	1.036	1.036	1.036	1.036	1.036	1.062	1.087	1.087	1.062	1.087	1.062	1.062	1.062	1.062	1.062	1.062	1.062	1.062	1.062	1.062	1.062	1.062	1.062	1.062	1.062	1.062	1.062	1.062	1.062	1.062	1.062	1.062	1.062	1.089	1.062	1.062	1.036	1.087	1.087	1.087	1.087	1.087	1.087	1.087	1.087	1.087	1.087	1.087
YAR019C	1.17	1.17	1.17	1.117	1.117	1.117	1.117	1.117	1.117	1.117	1.117	1.092	1.092	1.117	1.092	1.17	0.96	0.96	0.96	0.96	0.96	0.96	0.882	0.778	0.572	0.599	0.599	0.599	0.624	0.756	0.807	0.86	0.91	1.04	1.22	1.22	1.22	1.22	1.245	1.245	1.245	1.245	1.298	1.298	1.323	1.476	1.476	1.502	1.554
YJL174W	5.259	5.259	5.259	5.259	5.259	5.259	5.259	5.259	5.259	5.259	5.259	5.285	5.31	5.388	5.439	5.439	5.439	5.439	5.439	5.439	5.439	5.439	5.439	5.439	5.439	5.439	5.386	5.386	5.361	5.361	5.361	5.361	5.361	5.361	5.361	5.361	5.335	5.335	5.335	5.335	5.258	5.258	5.232	5.232	5.232	5.232	5.232	5.232	5.232
YEL065W	3.767	3.792	3.792	3.896	3.972	3.946	3.998	3.998	4.023	4.074	4.229	4.593	4.593	4.593	4.593	4.593	4.593	4.593	4.513	4.563	4.563	4.563	4.719	4.719	4.719	4.719	4.77	4.77	4.822	4.873	5.287	5.365	5.391	5.417	5.417	5.469	5.469	5.469	5.469	5.493	5.702	5.702	5.702	5.727	5.727	5.727	5.727	5.727	5.778
YKL033W-A	0.646	0.646	0.646	0.646	0.646	0.646	0.646	0.646	0.672	0.672	0.672	0.672	0.672	0.672	0.672	0.723	0.723	0.723	0.723	0.749	0.749	1.086	1.137	1.137	1.163	1.163	1.163	1.163	1.163	1.163	1.163	1.163	1.163	1.163	1.163	1.163	1.163	1.163	1.163	1.188	1.188	1.188	1.188	1.163	1.163	1.163	1.163	1.163	1.163
YOR026W	0.496	0.496	0.444	0.444	0.444	0.444	0.469	0.469	0.469	0.469	0.469	0.469	0.469	0.469	0.469	0.469	0.417	0.417	0.417	0.364	0.364	0.364	0.39	0.39	0.39	0.39	0.39	0.39	0.39	0.39	0.39	0.39	0.39	0.39	0.39	0.286	0.286	0.286	0.234	0.26	0.26	0.26	0.26	0.26	0.26	0.26	0.26	0.207	0.207
YNR027W	1.091	1.143	1.143	1.169	1.169	1.169	1.169	1.221	1.299	1.299	1.404	1.429	1.611	1.611	1.611	1.558	1.558	1.584	1.584	1.584	1.584	1.609	1.609	1.635	1.635	1.635	1.635	1.635	1.609	1.609	1.766	1.766	1.766	1.766	1.766	1.871	1.921	1.921	1.921	1.947	1.947	1.947	1.947	1.947	1.947	1.947	1.947	1.947	1.972
YBL061C	4.292	4.266	4.24	4.24	4.293	4.319	4.293	4.319	4.319	4.319	4.319	4.293	4.319	4.319	4.319	4.319	4.396	4.396	4.396	4.396	4.371	4.371	4.371	4.371	4.371	4.371	4.371	4.371	4.371	4.371	4.371	4.371	4.371	4.346	4.346	4.346	4.086	3.853	3.571	3.571	3.571	3.519	3.519	3.519	3.519	3.519	3.442	3.18	3.102
YJR042W	1.089	1.089	1.089	1.089	1.089	1.089	1.089	1.089	1.115	1.167	1.167	1.167	1.167	1.167	1.22	1.22	1.22	1.22	1.22	1.22	1.22	1.272	1.272	1.272	1.246	1.246	1.246	1.246	1.246	1.325	1.325	1.325	1.325	1.325	1.325	1.325	1.325	1.325	1.325	1.35	1.35	1.428	1.428	1.428	1.428	1.428	1.428	1.428	1.428
YIR006C	0	0	0	0	0	0	0	0	0	0	0	0.025	0.025	0.025	0.078	0.078	0.078	0.078	0.078	0.078	0.078	0.078	0.078	0.078	0.078	0.078	0.078	0.078	0.078	0.078	0.078	0.103	0.103	0.103	0.103	0.103	0.103	0.103	0.103	0.103	0.103	0.103	0.156	0.156	0.156	0.156	0.156	0.156	0.156
YDR447C	1.893	1.841	1.841	1.815	1.815	1.53	1.401	1.375	1.298	1.298	1.298	1.169	1.038	0.883	0.78	0.754	0.754	0.729	0.676	0.676	0.676	0.676	0.573	0.522	0.522	0.522	0.522	0.522	0.364	0.312	0.312	0.312	0.312	0.312	0.312	0.312	0.312	0.312	0.312	0.312	0.312	0.312	0.312	0.312	0.312	0.312	0.26	0.26	0.26
YGL017W	0.75	0.75	0.75	0.75	0.802	0.802	0.802	0.802	0.802	0.802	0.725	0.725	0.725	0.725	0.725	0.725	0.725	0.802	0.802	0.88	0.933	0.933	0.907	0.907	0.959	0.959	1.089	1.089	1.089	1.089	1.089	1.089	1.165	1.165	1.165	1.165	1.165	1.165	1.165	1.191	1.269	1.269	1.269	1.269	1.269	1.321	1.296	1.425	1.478
YKL014C	0.696	0.696	0.696	0.696	0.696	0.696	0.696	0.67	0.67	0.67	0.67	0.67	0.67	0.67	0.67	0.67	0.67	0.67	0.67	0.67	0.67	0.67	0.645	0.645	0.645	0.645	0.645	0.645	0.645	0.645	0.645	0.645	0.645	0.645	0.645	0.62	0.62	0.62	0.62	0.594	0.594	0.569	0.517	0.517	0.517	0.517	0.361	0.361	0.361
YNL315C	0.907	0.907	0.855	0.855	0.855	0.879	0.879	0.879	0.879	0.879	0.879	0.854	0.854	0.906	0.931	1.503	1.503	1.503	1.528	1.528	1.528	1.579	1.579	1.579	1.605	1.605	1.736	1.839	1.839	1.891	1.891	1.891	1.891	1.891	1.944	1.944	2.047	1.995	1.995	1.995	1.995	1.995	1.995	1.995	1.995	1.995	2.073	2.073	2.073
YPR176C	0.18	0.205	0.258	0.387	0.387	0.387	0.438	0.438	0.438	0.438	0.438	0.543	0.543	0.543	0.543	0.543	0.596	0.673	0.673	0.934	0.987	0.987	1.04	1.065	1.065	1.065	1.091	1.091	1.116	1.116	1.116	1.194	1.141	1.141	1.141	1.218	1.373	1.398	1.474	1.474	1.474	1.474	1.474	1.474	1.474	1.474	1.474	1.474	1.474
YPR174C	1.294	1.294	1.294	1.294	1.294	1.294	1.294	1.32	1.32	1.32	1.32	1.32	1.32	1.373	1.373	1.425	1.425	1.478	1.478	1.478	1.503	1.503	1.503	1.503	1.503	1.503	1.503	1.503	1.503	1.556	1.556	1.556	1.556	1.556	1.556	1.556	1.556	1.556	1.556	1.556	1.556	1.556	1.556	1.556	1.556	1.556	1.581	1.581	1.581
YIL105C	0.364	0.364	0.364	0.417	0.417	0.417	0.417	0.417	0.469	0.469	0.469	0.469	0.469	0.469	0.522	0.627	0.627	0.627	0.652	0.652	0.652	0.652	0.652	0.652	0.652	0.652	0.652	0.678	0.678	0.678	0.678	0.678	0.678	0.678	0.704	0.704	0.704	0.704	0.704	0.704	0.704	0.704	0.704	0.704	0.704	0.704	0.704	0.704	0.704
YGR206W	0.987	0.987	0.987	1.063	1.089	1.089	1.089	1.089	1.089	1.089	1.14	1.14	1.14	1.14	1.14	1.14	1.14	1.14	1.14	1.14	1.14	1.14	1.14	1.192	1.192	1.192	1.192	1.27	1.454	1.454	1.479	1.479	1.479	1.479	1.479	1.479	1.479	1.504	1.504	1.504	1.504	1.504	1.504	1.504	1.504	1.53	1.53	1.53	1.53
YER144C	2.102	2.075	1.944	1.944	1.944	1.944	1.996	1.996	1.996	2.049	2.049	2.049	2.049	2.049	2.049	1.996	2.075	2.075	2.075	2.075	2.075	2.075	2.075	2.075	2.075	2.075	2.075	2.075	2.075	2.075	2.075	2.075	2.075	2.075	2.075	2.075	2.1	2.1	2.1	2.1	2.1	2.1	2.1	2.1	2.1	2.1	2.152	2.127	2.127
YBR119W	0.652	0.652	0.705	0.705	0.705	0.705	0.705	0.705	0.783	0.783	0.783	0.783	0.783	0.783	0.783	0.808	0.808	0.86	0.86	0.86	0.86	0.86	0.86	0.86	0.86	0.885	0.91	0.885	0.885	0.885	0.885	0.885	0.91	0.91	0.91	0.91	0.91	0.91	0.91	0.885	0.885	0.885	0.885	0.833	0.833	0.833	0.78	0.728	0.728
YLR335W	0.288	0.288	0.288	0.288	0.288	0.288	0.288	0.288	0.288	0.288	0.314	0.314	0.314	0.314	0.314	0.314	0.314	0.261	0.208	0.208	0.208	0.208	0.208	0.208	0.208	0.208	0.234	0.234	0.26	0.26	0.26	0.26	0.26	0.26	0.26	0.26	0.26	0.26	0.26	0.26	0.26	0.26	0.26	0.26	0.26	0.26	0.26	0.285	0.285
YJL066C	1.97	1.97	1.97	1.97	2.022	2.022	2.022	2.022	2.022	2.022	2.022	2.022	2.022	2.022	2.022	2.022	2.022	2.047	2.022	2.022	2.022	1.97	1.97	2.075	2.075	2.075	2.075	2.075	2.075	1.996	1.996	1.996	1.996	1.996	1.996	1.866	1.866	1.788	1.788	1.762	1.712	1.713	1.713	1.713	1.738	1.713	1.713	1.688	1.688
YAL008W	0.387	0.335	0.335	0.36	0.386	0.386	0.386	0.386	0.386	0.386	0.386	0.333	0.386	0.386	0.386	0.386	0.386	0.386	0.386	0.436	0.358	0.358	0.358	0.358	0.358	0.358	0.358	0.358	0.358	0.358	0.358	0.358	0.464	0.567	0.567	0.854	0.854	0.854	0.854	0.854	0.854	0.854	0.828	0.828	0.933	0.959	1.14	1.165	1.321
YDR359C	1.395	1.395	1.395	1.395	1.395	1.395	1.395	1.395	1.395	1.395	1.395	1.395	1.395	1.395	1.395	1.395	1.395	1.395	1.395	1.395	1.395	1.395	1.395	1.421	1.421	1.368	1.368	1.368	1.368	1.368	1.421	1.421	1.421	1.395	1.395	1.395	1.395	1.395	1.395	1.395	1.369	1.344	1.344	1.319	1.319	1.293	1.268	1.268	1.086
YOR017W	1.544	1.544	1.596	1.596	1.621	1.621	1.674	1.674	1.674	1.674	1.674	1.674	1.726	1.726	1.752	1.752	1.778	1.778	1.778	1.778	1.778	1.778	1.778	1.778	1.778	1.778	1.778	1.778	1.778	1.778	1.778	1.778	1.778	1.778	1.778	1.778	1.752	1.752	1.752	1.752	1.752	1.752	1.726	1.726	1.726	1.754	1.728	1.728	1.728
YJR022W	0.468	0.468	0.443	0.443	0.495	0.443	0.417	0.417	0.417	0.417	0.417	0.417	0.417	0.417	0.366	0.366	0.366	0.314	0.417	0.364	0.546	0.546	0.572	0.572	0.572	0.572	0.572	0.572	0.572	0.572	0.572	0.597	0.597	0.702	0.702	0.702	0.702	0.702	0.728	0.728	0.78	0.78	0.805	0.805	0.805	0.805	0.805	0.728	0.728
YDR371W	0.931	0.931	0.931	0.931	0.931	1.01	1.01	1.01	1.01	1.01	1.01	1.01	1.01	1.01	1.01	1.01	1.01	1.01	1.01	1.01	1.01	1.035	1.035	1.035	1.035	1.035	1.01	1.01	1.01	1.01	1.01	1.01	1.01	1.01	1.01	1.01	1.01	1.01	1.01	1.01	1.01	1.01	1.01	1.01	1.01	1.01	1.01	1.01	1.01
YJL136C	0.877	0.877	0.93	0.93	0.93	0.93	0.93	0.93	0.93	0.904	0.904	0.904	0.904	0.904	0.904	0.904	0.904	0.904	0.904	0.904	0.904	0.904	0.904	0.904	0.904	0.904	0.904	0.904	0.904	0.904	0.904	0.904	0.904	0.904	0.904	0.904	0.879	0.879	0.879	0.879	0.879	0.879	0.854	0.854	0.854	0.854	0.854	0.854	0.854
YCL058W-A	0.648	0.753	0.778	0.778	0.778	0.83	0.83	0.83	0.83	0.83	0.83	0.83	0.83	0.83	0.88	0.88	0.88	0.906	0.906	0.906	0.906	0.959	1.036	1.218	1.218	1.218	1.218	1.218	1.27	1.27	1.296	1.296	1.296	1.296	1.296	1.296	1.296	1.296	1.296	1.349	1.349	1.374	1.374	1.374	1.374	1.399	1.399	1.399	1.399
YOR022C	0.857	0.857	0.857	0.857	0.857	0.857	0.857	0.934	0.934	0.934	0.909	0.909	0.909	0.909	0.987	1.04	0.987	0.987	0.987	0.987	0.987	0.987	0.987	0.987	0.987	0.987	0.987	0.987	1.04	1.04	1.065	1.065	1.065	1.091	1.117	1.117	1.117	1.092	1.092	1.092	1.04	1.04	1.04	1.04	1.04	1.04	1.04	1.04	1.092
YJL176C	3.741	3.793	3.793	3.793	3.793	3.846	3.846	3.846	3.846	3.846	3.846	3.846	3.846	3.846	3.846	3.846	3.898	3.898	3.898	3.898	3.898	3.898	3.898	3.898	3.898	3.898	3.898	3.898	3.898	3.898	3.898	3.898	3.898	3.898	3.898	3.898	3.898	3.898	3.898	3.898	3.898	3.873	3.873	3.873	3.873	3.873	3.873	3.873	3.873
YHR196W	1.508	1.508	1.508	1.508	1.508	1.508	1.508	1.508	1.455	1.585	1.585	1.585	1.585	1.585	1.585	1.585	1.585	1.585	1.585	1.611	1.611	1.611	1.611	1.663	1.663	1.663	1.663	1.663	1.663	1.663	1.663	1.663	1.663	1.663	1.663	1.663	1.663	1.663	1.663	1.663	1.663	1.663	1.663	1.663	1.663	1.663	1.663	1.663	1.663
YER010C	0.181	0.181	0.181	0.181	0.181	0.156	0.156	0.156	0.156	0.181	0.181	0.181	0.181	0.181	0.156	0.156	0.156	0.103	0.103	0.103	0.103	0.103	0.103	0.103	0.103	0.103	0.103	0.103	0.103	0.103	0.103	0.103	0.103	0.156	0.156	0.181	0.181	0.181	0.181	0.181	0.181	0.181	0.181	0.233	0.233	0.233	0.233	0.233	0.233
YOR058C	2.049	2.023	2.023	2.023	2.023	2.023	2.023	2.023	2.023	2.023	1.971	1.866	1.841	1.841	1.841	1.841	1.841	1.841	1.841	1.815	1.815	1.764	1.764	1.712	1.633	1.633	1.633	1.581	1.581	1.581	1.581	1.45	1.425	1.425	1.425	1.425	1.373	1.113	0.959	0.88	0.88	0.88	0.88	0.88	0.88	0.88	0.88	0.88	0.88
YJL003W	1.062	1.062	1.062	1.196	1.248	1.248	1.248	1.248	1.248	1.3	1.327	1.327	1.38	1.38	1.38	1.355	1.355	1.355	1.355	1.276	1.302	1.355	1.355	1.614	1.614	1.614	1.692	1.692	1.744	1.744	1.797	1.797	1.849	1.849	1.849	1.849	1.849	1.849	1.877	1.851	1.877	1.877	1.927	1.927	1.927	1.927	1.927	1.927	1.927
YGL080W	0.912	0.912	0.965	1.016	1.068	1.068	1.068	1.198	1.198	1.251	1.251	1.251	1.276	1.251	1.276	1.276	1.276	1.276	1.302	1.302	1.302	1.302	1.327	1.327	1.327	1.327	1.327	1.38	1.38	1.38	1.38	1.38	1.38	1.38	1.38	1.458	1.484	1.484	1.484	1.484	1.484	1.484	1.484	1.431	1.431	1.509	1.509	1.509	1.509
YNL070W	1.74	1.766	1.766	1.766	1.766	1.713	1.713	1.661	1.661	1.661	1.661	1.661	1.661	1.557	1.504	1.504	1.504	1.479	1.53	1.556	1.503	1.503	1.503	1.503	1.503	1.503	1.45	1.45	1.45	1.45	1.45	1.425	1.425	1.373	1.425	1.478	1.478	1.478	1.478	1.478	1.478	1.478	1.478	1.478	1.478	1.425	1.425	1.425	1.425
YFR031C-A	0	0	0	0	0	0	0	0	0	0	0	0	0	0	0	0	0	0	0	0	0	0	0	0	0	0	0	0	0	0	0	0	0	0	0	0	0	0	0	0	0	0	0	0	0	0	0	0	0
YIL007C	7.045	7.151	7.098	7.098	7.123	7.123	7.202	7.202	7.254	7.254	7.254	7.254	7.254	7.357	7.357	7.537	7.588	7.873	7.873	7.952	7.952	8.004	8.004	8.004	8.004	8.004	8.03	8.03	8.03	8.03	8.055	8.055	8.055	8.107	8.16	8.16	8.16	8.16	8.16	8.16	8.16	8.16	8.16	8.16	8.16	8.16	8.16	8.16	8.16
YML117W	1.117	1.633	1.866	1.917	1.917	1.995	1.995	1.995	1.995	1.995	1.995	1.995	1.995	1.995	1.995	1.995	1.995	2.021	1.968	1.968	1.968	2.204	2.204	2.204	2.204	2.204	2.204	2.204	2.229	2.229	2.229	2.229	2.281	2.281	2.281	2.281	2.281	2.281	2.281	2.307	2.255	2.255	2.305	2.305	2.358	2.358	2.358	2.358	2.358
YBR197C	0.468	0.468	0.468	0.468	0.468	0.468	0.468	0.468	0.468	0.468	0.468	0.468	0.468	0.468	0.468	0.468	0.468	0.468	0.468	0.468	0.415	0.415	0.415	0.415	0.415	0.415	0.415	0.415	0.468	0.468	0.468	0.468	0.468	0.468	0.468	0.468	0.468	0.468	0.468	0.468	0.468	0.468	0.468	0.468	0.468	0.468	0.468	0.468	0.443
YHR199C	5.321	5.373	5.373	5.373	5.373	5.606	5.553	5.553	5.553	5.553	5.579	5.604	5.657	5.84	5.892	5.892	5.944	5.944	5.944	6.05	6.05	6.05	6.05	6.05	6.101	6.386	6.386	6.569	6.621	6.621	6.75	6.75	6.776	6.776	6.776	6.776	6.776	6.776	6.776	6.801	6.801	6.801	6.801	6.801	6.801	6.801	6.776	6.776	6.801
YJL109C	1.194	1.194	1.194	1.22	1.22	1.22	1.22	1.22	1.22	1.22	1.22	1.22	1.22	1.22	1.22	1.272	1.272	1.272	1.272	1.272	1.272	1.272	1.272	1.272	1.272	1.272	1.246	1.246	1.246	1.246	1.246	1.194	1.194	1.169	1.169	1.169	1.169	1.169	1.169	1.169	1.169	1.116	1.116	1.091	1.091	1.091	1.091	1.091	1.091
YGR188C	1.11	1.135	1.135	1.135	1.135	1.188	1.188	1.292	1.422	1.422	1.422	1.422	1.422	1.422	1.422	1.422	1.524	1.524	1.524	1.55	1.55	1.602	1.602	1.707	1.707	1.707	1.707	1.707	1.785	1.785	1.81	1.81	1.836	1.889	1.889	1.966	1.966	1.966	1.966	1.966	1.966	1.966	1.966	1.966	1.966	1.966	1.966	1.966	1.966
YBR282W	0.158	0.105	0.105	0.105	0.105	0.105	0.105	0.105	0.158	0.158	0.158	0.158	0.158	0.158	0.158	0.158	0.158	0.158	0.158	0.158	0.158	0.183	0.234	0.26	0.26	0.26	0.26	0.26	0.338	0.443	0.443	0.443	0.443	0.443	0.443	0.443	0.443	0.443	0.495	0.495	0.495	0.495	0.495	0.495	0.495	0.495	0.495	0.495	0.495
YPL204W	3	3	2.949	2.949	2.949	2.949	2.924	2.924	2.898	2.898	2.898	2.82	2.795	2.795	2.795	2.769	2.769	2.769	2.613	2.587	2.587	2.562	2.562	2.562	2.51	2.51	2.51	1.81	1.681	1.32	1.216	1.216	1.191	1.191	1.191	1.191	1.191	1.191	1.165	1.165	1.087	1.087	0.904	0.801	0.672	0.672	0.646	0.646	0.646
YBL036C	0.594	0.594	0.594	0.67	0.67	0.67	0.67	0.774	0.774	0.827	0.827	0.827	0.852	0.852	0.852	0.852	0.852	0.852	0.852	0.904	0.904	0.904	0.904	0.904	0.904	0.904	0.904	0.904	0.904	0.904	0.904	0.854	0.854	0.879	0.879	0.983	0.983	0.983	0.983	0.983	0.983	0.983	0.983	0.983	0.983	0.983	0.983	0.983	0.983
YPL279C	0.465	0.465	0.44	0.492	0.492	0.467	0.467	0.517	0.543	0.543	0.543	0.543	0.543	0.543	0.543	0.646	0.646	0.646	0.646	0.646	0.646	0.646	0.646	0.646	0.646	0.646	0.646	0.646	0.646	0.646	0.646	0.646	0.646	0.699	0.751	0.751	0.751	0.751	0.777	0.777	0.83	0.83	0.83	0.83	0.83	0.83	0.83	0.83	0.83
YOR091W	5.575	5.575	5.575	5.575	5.575	5.575	5.575	5.575	5.575	5.523	5.523	5.523	5.523	5.523	5.523	5.523	5.523	5.418	5.393	5.393	5.393	5.367	5.367	5.367	5.367	5.367	5.367	5.367	5.367	5.367	5.367	4.926	4.848	4.848	4.848	4.848	4.848	4.848	4.848	4.848	4.822	4.692	4.536	4.536	4.536	4.511	4.433	4.069	3.808
YPL244C	3.112	3.138	3.163	3.189	3.189	3.189	3.215	3.215	3.291	3.291	3.291	3.291	3.291	3.317	3.317	3.342	3.342	3.342	3.342	3.342	3.342	3.342	3.342	3.342	3.342	3.289	3.289	3.289	3.315	3.315	3.523	3.549	3.549	3.549	3.549	3.549	3.549	3.549	3.523	3.523	3.523	3.523	3.523	3.523	3.523	3.471	3.418	3.418	3.418
YBR115C	1.272	1.246	1.169	1.194	1.194	1.194	1.194	1.116	1.038	1.063	1.167	1.167	1.115	1.115	1.115	1.115	1.089	1.089	1.063	1.038	1.012	1.012	1.012	1.012	0.987	0.987	0.987	0.987	0.987	0.987	0.987	0.987	0.987	0.987	0.987	0.909	0.909	0.909	0.909	0.909	0.883	0.883	0.831	0.831	0.831	0.778	0.778	0.778	0.778
YHR098C	0.956	0.956	0.956	0.956	0.956	0.956	0.956	0.956	0.981	0.981	0.981	0.981	0.981	0.981	1.034	1.034	1.034	1.034	1.034	1.034	1.034	1.034	1.008	1.008	1.008	1.008	1.008	1.008	0.983	0.957	0.957	0.957	0.957	0.957	0.957	0.957	0.957	0.957	0.957	0.957	0.957	0.957	0.957	0.957	0.931	0.906	0.906	0.906	0.906
YBR107C	2.563	2.616	2.616	2.616	2.747	2.747	2.747	2.747	2.825	2.825	2.825	2.825	2.825	2.825	2.85	2.85	2.85	2.85	2.902	2.902	2.928	2.928	2.928	2.981	2.981	2.981	2.981	2.981	2.981	2.981	2.981	2.981	3.033	3.033	3.086	3.086	3.086	3.086	3.086	3.086	3.111	3.111	3.111	3.111	3.111	3.111	3.111	3.111	3.111
YBL021C	1.663	1.663	1.663	1.663	1.663	1.663	1.663	1.689	1.689	1.792	1.792	1.792	1.792	1.792	1.792	1.818	1.818	1.818	1.818	1.818	1.818	1.818	1.818	1.818	1.818	1.818	1.818	1.818	1.818	1.818	1.818	1.818	1.843	1.843	1.843	1.843	1.843	1.791	1.791	1.791	1.791	1.791	1.791	1.791	1.791	1.791	1.791	1.817	1.791
YDR082W	0.934	0.934	0.857	0.96	1.141	1.141	1.141	1.22	1.27	1.323	1.425	1.425	1.425	1.425	1.425	1.425	1.425	1.425	1.399	1.399	1.399	1.399	1.399	1.45	1.503	1.503	1.503	1.503	1.503	1.503	1.503	1.503	1.503	1.503	1.503	1.554	1.554	1.554	1.554	1.554	1.554	1.579	1.579	1.708	1.839	1.839	1.839	1.968	1.968
YEL012W	0.723	0.723	0.723	0.723	0.723	0.723	0.723	0.749	0.774	0.774	0.774	0.774	0.774	0.774	0.774	0.774	0.774	0.877	0.825	0.825	0.825	0.825	0.825	0.825	0.825	0.825	0.903	1.059	1.085	1.085	1.085	1.085	1.085	1.085	1.085	1.085	1.085	1.085	1.085	1.085	1.085	1.085	1.085	1.137	1.137	1.137	1.137	1.137	1.137
YFR050C	0.728	0.728	0.728	0.728	0.728	0.728	0.675	0.675	0.728	0.728	0.728	0.728	0.728	0.675	0.675	0.675	0.675	0.675	0.701	0.701	0.701	0.701	0.701	0.701	0.701	0.701	0.701	0.701	0.701	0.701	0.701	0.701	0.648	0.648	0.648	0.648	0.648	0.648	0.648	0.648	0.648	0.648	0.648	0.648	0.648	0.648	0.648	0.648	0.648
YHR146W	0.699	0.699	0.699	0.699	0.699	0.699	0.699	0.699	0.699	0.699	0.699	0.699	0.699	0.699	0.646	0.594	0.594	0.594	0.594	0.594	0.594	0.594	0.594	0.594	0.594	0.594	0.594	0.594	0.594	0.594	0.594	0.594	0.594	0.541	0.541	0.541	0.516	0.336	0.336	0.336	0.31	0.31	0.31	0.363	0.31	0.31	0.31	0.31	0.389
YJL085W	0.44	0.492	0.517	0.698	0.698	0.723	0.723	0.775	0.906	0.906	0.906	0.906	0.906	0.931	0.983	0.983	0.983	0.983	0.983	0.983	0.983	0.983	0.983	0.983	0.983	0.983	0.983	0.983	0.983	0.983	0.983	0.983	0.983	0.983	0.983	0.983	0.983	0.983	0.983	0.983	0.983	0.983	0.983	0.983	0.983	0.983	0.983	0.983	0.983
YPL024W	0.078	0.078	0.078	0.078	0.078	0.078	0.078	0.078	0.078	0.078	0.078	0.078	0.078	0.078	0.078	0.078	0.078	0.078	0.078	0.078	0.078	0.078	0.078	0.078	0.078	0.078	0.078	0.078	0.078	0.078	0.078	0.078	0.078	0.078	0.078	0.078	0.078	0.078	0.078	0.078	0.078	0.078	0.078	0.078	0.078	0.078	0.078	0.131	0.131
YIR031C	1.742	1.742	1.716	1.767	1.845	1.845	1.845	1.871	1.921	1.921	1.947	1.947	1.947	1.947	1.921	1.921	1.947	2	2	2	2	2	2	2	2	2	2	1.921	1.921	1.921	1.921	1.921	1.869	1.817	1.817	1.817	1.791	1.791	1.791	1.817	1.817	1.869	1.869	1.869	1.738	1.713	1.688	1.74	1.74
YIL084C	0.78	0.728	0.726	0.675	0.675	0.623	0.621	0.621	0.673	0.751	0.751	0.751	0.751	0.751	0.751	0.751	0.751	0.751	0.751	0.751	0.751	0.751	0.751	0.777	0.802	0.802	0.802	0.802	0.828	0.88	0.88	0.88	0.88	0.88	0.855	0.907	0.933	0.933	0.933	0.933	0.933	0.933	0.933	0.933	0.906	0.906	0.906	0.88	0.88
YPL150W	2.066	2.142	2.58	2.58	2.58	2.58	2.763	2.995	3.048	3.409	3.409	3.461	3.564	3.564	3.616	3.616	3.616	3.824	3.951	4.182	4.182	4.233	4.285	4.285	4.338	4.338	4.338	4.364	4.364	4.389	4.44	4.518	4.671	5.16	5.16	5.186	5.186	5.369	5.497	5.497	5.523	5.601	5.627	5.627	5.627	5.627	5.627	5.627	5.627
YKL190W	1.065	1.065	1.065	1.065	1.065	1.065	1.065	1.065	1.065	1.065	1.065	1.065	1.065	1.065	1.065	1.065	1.065	1.065	1.065	1.117	1.117	1.117	1.117	1.117	1.117	1.117	1.117	1.117	1.117	1.117	1.117	1.117	1.117	1.117	1.117	1.117	1.117	1.117	1.117	1.117	1.117	1.117	1.117	1.117	1.117	1.117	1.117	1.117	1.117
YNL076W	0.468	0.468	0.468	0.468	0.443	0.39	0.443	0.443	0.468	0.493	0.519	0.519	0.519	0.519	0.519	0.519	0.544	0.544	0.544	0.544	0.544	0.544	0.544	0.596	0.596	0.621	0.621	0.621	0.621	0.621	0.621	0.621	0.621	0.621	0.621	0.621	0.621	0.621	0.621	0.621	0.621	0.621	0.621	0.621	0.621	0.621	0.621	0.621	0.621
YOL100W	0.26	0.285	0.338	0.468	0.468	0.468	0.468	0.52	0.52	0.572	0.572	0.649	0.649	0.649	0.649	0.649	0.649	0.649	0.649	0.649	0.675	0.675	0.675	0.675	0.701	0.701	0.701	0.701	0.701	0.753	0.753	0.753	0.753	0.753	0.753	0.753	0.753	0.753	0.753	0.753	0.753	0.753	0.753	0.753	0.753	0.753	0.753	0.753	0.778
YMR048W	1.452	1.452	1.452	1.53	1.53	1.608	1.608	1.608	1.608	1.608	1.608	1.661	1.867	1.996	1.996	1.996	2.049	2.049	2.049	2.102	2.127	2.127	2.127	2.127	2.179	2.205	2.205	2.205	2.205	2.205	2.257	2.31	2.31	2.336	2.361	2.361	2.361	2.361	2.413	2.413	2.413	2.413	2.413	2.413	2.413	2.413	2.439	2.439	2.439
YOR140W	1.712	1.712	1.712	1.712	1.712	1.712	1.712	1.712	1.712	1.712	1.712	1.712	1.633	1.53	1.583	1.583	1.557	1.557	1.583	1.583	1.583	1.532	1.427	1.427	1.349	1.245	1.192	1.192	1.27	1.27	1.27	1.27	1.27	1.27	1.27	1.296	1.218	1.218	1.218	1.062	1.062	1.139	1.398	1.605	1.657	1.657	1.657	1.657	1.657
YLR300W	0	0	0	0	0	0	0	0	0	0	0	0	0	0	0	0	0	0	0	0	0	0	0	0	0	0	0	0.025	0.025	0.025	0.025	0.025	0.025	0.025	0.025	0.025	0.025	0.025	0.025	0.025	0.025	0.025	0.025	0.025	0.025	0.025	0.025	0.025	0.025
YGL208W	0.599	0.624	0.573	0.573	0.573	0.573	0.573	0.573	0.573	0.52	0.468	0.468	0.468	0.39	0.39	0.39	0.364	0.364	0.364	0.312	0.312	0.312	0.312	0.364	0.364	0.364	0.339	0.339	0.339	0.339	0.392	0.444	0.783	0.808	0.808	0.886	0.886	0.886	0.886	0.886	0.886	0.886	0.886	0.886	0.808	0.808	0.808	0.808	0.808
YDR511W	2.001	2.001	2.001	2.001	2.001	2.001	2.001	2.001	2.001	2.001	1.923	1.923	1.923	1.923	1.923	1.923	1.923	1.923	1.923	1.923	1.923	1.923	1.923	1.871	1.871	1.792	1.662	1.662	1.74	1.74	1.74	1.74	1.766	1.74	1.74	1.74	1.714	1.56	1.431	1.431	1.431	1.431	1.353	1.327	1.327	1.327	1.327	1.327	1.327
YNL003C	0.49	0.49	0.49	0.49	0.516	0.569	0.569	0.569	0.569	0.569	0.569	0.569	0.516	0.569	0.569	0.594	0.698	0.698	0.698	0.698	0.698	0.698	0.698	0.698	0.75	0.75	0.75	0.75	0.75	0.75	0.75	0.75	0.75	0.75	0.75	0.75	0.75	0.75	0.75	0.75	0.725	0.725	0.725	0.725	0.725	0.725	0.725	0.725	0.725
YPR135W	0.933	0.933	0.933	0.933	0.933	0.933	0.933	0.857	0.855	0.855	0.88	0.88	0.88	0.88	0.88	0.959	0.931	0.931	0.931	1.036	1.036	1.036	1.036	1.036	1.036	1.036	1.036	1.036	1.036	1.011	1.063	1.063	1.063	1.063	1.063	1.038	1.012	1.012	1.038	1.012	1.012	1.012	0.934	0.934	0.934	0.909	0.934	0.934	0.987
YKL117W	0.36	0.36	0.335	0.233	0.233	0.234	0.234	0.234	0.234	0.234	0.234	0.234	0.234	0.234	0.234	0.208	0.208	0.183	0.183	0.183	0.183	0.183	0.183	0.131	0.131	0.131	0.131	0.131	0.131	0.131	0.131	0.131	0.131	0.105	0.105	0.105	0.105	0.105	0.105	0.105	0.105	0.105	0.105	0.105	0.105	0.105	0.052	0.052	0.052
YER171W	1.3	1.3	1.353	1.353	1.353	1.353	1.353	1.353	1.353	1.353	1.353	1.353	1.353	1.353	1.327	1.327	1.327	1.327	1.327	1.302	1.25	1.146	1.069	1.095	1.095	1.147	1.2	1.331	1.331	1.331	1.331	1.331	1.331	1.305	1.357	1.357	1.357	1.357	1.357	1.357	1.357	1.357	1.357	1.357	1.357	1.357	1.357	1.357	1.357
YBL003C	0.234	0.234	0.234	0.339	0.417	0.469	0.469	0.52	0.572	0.572	0.572	0.572	0.572	0.572	0.572	0.572	0.572	0.572	0.519	0.519	0.467	0.467	0.467	0.467	0.467	0.467	0.544	0.544	0.544	0.544	0.544	0.597	0.597	0.597	0.597	0.597	0.597	0.597	0.597	0.597	0.597	0.597	0.623	0.675	0.675	0.728	0.728	0.728	0.753
YML099C	1.246	1.246	1.299	1.299	1.299	1.299	1.299	1.299	1.299	1.299	1.299	1.299	1.299	1.299	1.299	1.299	1.299	1.299	1.299	1.299	1.299	1.299	1.299	1.299	1.299	1.299	1.299	1.299	1.299	1.299	1.299	1.299	1.299	1.299	1.299	1.299	1.299	1.299	1.299	1.274	1.274	1.274	1.274	1.274	1.221	1.221	1.117	1.092	1.092
YHL032C	2.214	2.162	2.162	2.162	2.162	2.16	2.16	2.16	2.16	2.264	2.238	2.238	2.238	2.238	2.238	2.238	2.238	2.238	2.186	2.186	2.186	2.186	2.186	2.186	2.186	2.186	2.186	2.186	2.186	2.186	2.186	2.186	2.186	2.186	2.186	2.186	2.186	2.186	2.186	2.186	2.186	2.186	2.186	2.186	2.186	2.186	2.186	2.186	2.186
YOL057W	1.164	1.19	1.19	1.19	1.19	1.19	1.215	1.215	1.24	1.24	1.24	1.24	1.24	1.266	1.266	1.266	1.266	1.266	1.266	1.292	1.292	1.292	1.395	1.629	1.629	1.629	1.629	1.629	1.629	1.629	1.629	1.629	1.629	1.629	1.629	1.655	1.655	1.655	1.68	1.68	1.68	1.68	1.68	1.68	1.68	1.68	1.68	1.68	1.68
YPR049C	0.728	0.728	0.78	0.858	1.141	1.22	1.272	1.272	1.298	1.298	1.298	1.298	1.323	1.323	1.323	1.323	1.323	1.323	1.323	1.401	1.401	1.401	1.401	1.401	1.401	1.454	1.479	1.583	1.583	1.583	1.583	1.583	1.583	1.583	1.583	1.583	1.583	1.583	1.635	1.635	1.635	1.635	1.635	1.635	1.635	1.635	1.635	1.635	1.557
YGL227W	0.649	0.675	0.728	0.882	0.882	0.934	0.934	0.934	0.96	0.96	0.96	1.011	1.011	1.011	1.011	1.011	1.036	1.087	1.165	1.165	1.323	1.323	1.323	1.349	1.349	1.349	1.349	1.375	1.375	1.375	1.375	1.375	1.375	1.428	1.428	1.633	1.633	1.633	1.633	1.633	1.633	1.633	1.633	1.633	1.633	1.633	1.685	1.685	1.685
YDR357C	2.518	2.518	2.596	2.571	2.571	2.571	2.571	2.571	2.571	2.57	2.57	2.595	2.595	2.595	2.595	2.595	2.595	2.595	2.595	2.725	2.647	2.647	2.647	2.647	2.623	2.752	2.752	2.752	2.727	2.752	2.7	2.647	2.647	2.829	2.907	2.881	2.881	2.881	2.881	2.829	2.829	2.829	2.829	2.62	2.595	2.412	2.386	2.697	2.8
YBR256C	1.474	1.474	1.474	1.474	1.474	1.423	1.423	1.423	1.423	1.423	1.423	1.423	1.423	1.345	1.345	1.293	1.11	1.11	1.11	1.11	1.11	1.034	1.008	1.008	0.904	0.904	0.879	0.879	0.879	0.904	0.957	1.01	1.01	0.984	0.984	0.984	0.984	0.906	0.906	0.906	0.88	0.855	0.855	0.855	0.855	0.855	0.802	0.855	0.855
YLR199C	0.701	0.701	0.701	0.701	0.729	0.729	0.936	0.936	0.936	0.962	0.962	0.962	0.987	1.012	1.091	1.091	1.091	1.116	1.116	1.116	1.116	1.141	1.115	1.115	1.115	1.115	1.194	1.27	1.374	1.478	1.478	1.556	1.556	1.556	1.556	1.556	1.556	1.556	1.556	1.686	1.712	1.712	1.737	1.737	1.737	1.737	1.815	1.866	1.917
YEL017C-A	0	0	0	0	0	0	0	0	0	0	0	0	0	0	0	0	0	0	0	0	0	0	0	0	0	0	0	0	0	0	0	0	0	0	0	0	0	0	0	0	0	0	0	0	0	0	0	0	0
YBR024W	2.385	2.385	2.385	2.438	2.438	2.438	2.438	2.438	2.438	2.438	2.438	2.438	2.438	2.438	2.438	2.463	2.463	2.438	2.36	2.36	2.412	2.412	2.438	2.438	2.438	2.463	2.463	2.463	2.463	2.463	2.412	2.412	2.386	2.386	2.386	2.386	2.386	2.386	2.386	2.336	2.336	2.336	2.336	2.336	2.103	2.078	1.976	1.871	1.896
YER105C	2.157	2.157	2.183	2.183	2.183	2.183	2.183	2.183	2.183	2.183	2.233	2.233	2.233	2.233	2.233	2.286	2.389	2.389	2.389	2.389	2.389	2.389	2.389	2.389	2.389	2.389	2.389	2.389	2.389	2.389	2.389	2.389	2.389	2.389	2.389	2.389	2.389	2.389	2.389	2.389	2.389	2.389	2.389	2.389	2.389	2.389	2.389	2.389	2.389
YDR390C	0.103	0.103	0.103	0.103	0.207	0.207	0.207	0.207	0.207	0.207	0.26	0.26	0.26	0.26	0.31	0.31	0.31	0.363	0.363	0.363	0.363	0.363	0.363	0.415	0.441	0.441	0.623	0.623	0.623	0.623	0.623	0.623	0.623	0.623	0.623	0.623	0.648	0.673	0.673	0.673	0.673	0.673	0.673	0.673	0.699	0.699	0.699	0.699	0.699
YNL217W	2.367	2.367	2.367	2.367	2.367	2.367	2.236	2.106	1.792	1.714	1.714	1.714	1.662	1.635	1.478	1.528	1.528	1.528	1.503	1.503	1.556	1.556	1.53	1.53	1.53	1.53	1.504	1.504	1.504	1.427	1.427	1.427	1.374	1.374	1.374	1.374	1.323	1.22	1.116	1.116	1.246	1.246	1.766	1.818	1.818	2.103	2.103	2.155	2.181
YPR175W	1.351	1.351	1.351	1.428	1.428	1.428	1.584	1.609	1.662	1.688	1.688	1.635	1.688	1.688	1.688	1.688	1.688	1.713	1.713	1.713	1.713	1.713	1.713	1.713	1.713	1.738	1.738	1.738	1.738	1.738	1.738	1.738	1.791	1.869	1.869	1.869	1.895	1.895	1.895	1.895	1.895	1.895	1.895	1.895	1.895	1.895	1.895	1.895	1.92
YPL001W	0.827	1.008	1.008	1.085	1.11	1.497	1.522	1.575	1.575	1.575	1.575	1.575	1.575	1.679	1.731	1.784	1.784	1.784	1.784	1.784	1.809	1.809	2.016	2.016	2.042	2.042	2.042	2.042	2.042	2.042	2.042	2.042	2.042	2.042	2.221	2.376	2.376	2.376	2.376	2.481	2.481	2.481	2.481	2.481	2.481	2.506	2.532	2.532	2.532
YER040W	0.775	0.775	0.828	0.828	0.854	0.879	0.879	0.879	0.879	0.879	0.879	0.879	0.931	0.931	0.983	0.983	0.983	0.983	0.983	0.983	0.983	0.983	0.983	0.983	0.983	0.983	1.035	1.035	1.035	1.035	1.035	1.035	1.035	1.035	1.035	1.035	1.035	1.01	1.01	1.01	1.01	1.01	1.01	1.01	1.01	1.01	1.01	1.167	1.167
YMR006C	0.517	0.517	0.517	0.517	0.517	0.492	0.492	0.492	0.492	0.492	0.492	0.492	0.492	0.492	0.492	0.492	0.492	0.492	0.467	0.467	0.467	0.467	0.467	0.467	0.467	0.467	0.467	0.467	0.467	0.467	0.467	0.467	0.467	0.467	0.467	0.467	0.467	0.467	0.467	0.467	0.467	0.441	0.441	0.441	0.441	0.441	0.415	0.415	0.415
YHR036W	1.608	1.608	1.608	1.608	1.608	1.661	1.608	1.661	1.661	1.661	1.661	1.661	1.661	1.661	1.713	1.713	1.713	1.92	1.971	1.971	1.971	1.971	2.1	2.1	2.126	2.126	2.126	2.126	2.126	2.178	2.178	2.178	2.231	2.231	2.205	2.205	2.231	2.231	2.231	2.178	2.178	2.231	2.231	2.231	2.231	2.231	2.231	2.205	2.205
YGL160W	1.638	1.638	1.638	1.638	1.638	1.638	1.662	1.662	1.714	1.714	1.714	1.714	1.714	1.714	1.714	1.714	1.714	1.714	1.714	1.714	1.714	1.714	1.714	1.714	1.714	1.714	1.818	1.871	1.871	1.871	1.871	1.923	1.923	1.948	1.948	1.948	1.923	1.923	1.923	1.923	1.923	1.923	1.923	1.923	1.923	1.923	1.923	1.923	1.923
YHR167W	0.88	0.906	0.983	1.087	1.14	1.14	1.165	1.165	1.165	1.165	1.165	1.165	1.165	1.165	1.165	1.165	1.165	1.218	1.218	1.27	1.323	1.323	1.323	1.323	1.323	1.323	1.323	1.323	1.298	1.323	1.375	1.427	1.427	1.427	1.504	1.607	1.607	1.607	1.607	1.607	1.659	1.659	1.659	1.659	1.659	1.659	1.659	1.659	1.659
YPL151C	1.688	1.688	1.688	1.688	1.688	1.688	1.688	1.688	1.688	1.688	1.74	1.818	1.843	1.843	1.896	1.896	1.896	1.896	1.896	1.921	1.947	1.947	1.947	1.947	1.947	1.947	1.947	1.947	1.947	1.947	1.947	1.947	1.947	1.947	1.947	1.947	1.947	1.947	1.947	1.947	1.947	1.947	1.947	1.947	1.972	1.972	1.972	1.972	1.947
YER079W	1.299	1.221	1.169	1.116	1.116	1.116	1.116	1.116	1.116	1.116	0.543	0.467	0.441	0.493	0.493	0.493	0.572	0.519	0.544	0.544	0.544	0.544	0.544	0.544	0.467	0.467	0.467	0.467	0.467	0.467	0.596	0.699	0.75	0.75	0.75	0.75	0.75	0.75	0.75	0.75	0.75	0.775	0.801	0.827	0.827	0.827	0.827	0.827	0.852
YFR029W	2.979	2.979	2.694	2.591	2.591	2.538	2.538	2.538	2.538	2.433	2.433	2.433	2.433	1.35	1.036	0.44	0.414	0.415	0.415	0.415	0.415	0.415	0.492	0.465	0.465	0.465	0.465	0.465	0.465	0.465	0.465	0.44	0.44	0.387	0.387	0.387	0.387	0.387	0.387	0.387	0.387	0.387	0.309	0.309	0.412	0.412	0.412	0.438	0.438
YIL150C	1.016	1.016	1.016	1.016	1.041	1.067	1.067	1.067	1.067	1.067	1.067	1.067	1.092	1.092	1.092	1.067	1.067	1.067	1.067	1.067	1.067	1.067	1.067	1.067	1.067	1.119	1.119	1.119	1.119	1.119	1.119	1.119	1.119	1.119	1.119	1.119	1.119	1.119	1.119	1.119	1.145	1.197	1.197	1.197	1.197	1.197	1.197	1.197	1.197
YBR207W	1.056	1.056	1.056	1.056	1.056	1.056	1.056	1.056	1.056	1.056	1.058	1.058	1.058	1.058	1.058	1.058	1.058	1.058	1.058	1.058	1.058	1.11	1.11	1.11	1.11	1.11	1.11	1.11	1.11	1.11	1.163	1.163	1.188	1.188	1.188	1.188	1.163	1.163	1.163	1.163	1.163	1.163	1.24	1.24	1.24	1.24	1.24	1.24	1.24
YBR255C-A	0.597	0.649	0.649	0.649	0.675	0.675	0.675	0.649	0.649	0.675	0.675	0.675	0.675	0.675	0.675	0.675	0.675	0.675	0.675	0.675	0.675	0.675	0.623	0.597	0.493	0.338	0.338	0.338	0.338	0.338	0.338	0.338	0.443	0.443	0.443	0.519	0.519	0.519	0.519	0.467	0.467	0.467	0.467	0.467	0.467	0.467	0.467	0.467	0.467
YBR295W	0.283	0.309	0.309	0.309	0.309	0.309	0.309	0.309	0.309	0.309	0.309	0.309	0.309	0.309	0.309	0.309	0.309	0.335	0.386	0.591	0.796	0.848	0.848	0.9	0.9	0.9	0.9	0.9	0.9	0.9	0.9	0.9	0.9	0.925	0.951	0.951	0.951	0.951	0.951	0.951	0.951	0.951	0.951	0.951	0.951	1.004	1.004	1.004	1.004
YNL161W	0.493	0.493	0.493	0.493	0.493	0.493	0.493	0.493	0.493	0.493	0.493	0.493	0.493	0.519	0.519	0.519	0.519	0.519	0.519	0.519	0.519	0.519	0.519	0.519	0.519	0.519	0.519	0.519	0.597	0.597	0.597	0.597	0.597	0.597	0.597	0.597	0.597	0.597	0.597	0.597	0.597	0.597	0.597	0.597	0.597	0.597	0.597	0.597	0.597
YGR245C	1.893	1.893	1.893	1.893	1.893	1.893	1.893	1.893	1.893	1.893	1.97	1.97	1.97	1.97	1.97	1.97	1.97	1.97	1.97	1.97	1.97	1.97	1.944	1.944	1.97	1.97	1.97	1.97	1.97	1.97	1.97	1.97	1.97	1.891	1.891	1.839	1.839	1.813	1.813	1.813	1.813	1.813	1.813	1.813	1.813	1.813	1.813	1.813	1.813
YHR103W	1.399	1.399	1.399	1.452	1.452	1.452	1.452	1.452	1.452	1.452	1.452	1.452	1.452	1.452	1.452	1.452	1.452	1.452	1.452	1.452	1.478	1.53	1.53	1.53	1.53	1.583	1.583	1.608	1.608	1.608	1.608	1.608	1.608	1.608	1.608	1.608	1.608	1.608	1.608	1.608	1.608	1.608	1.608	1.608	1.608	1.608	1.608	1.608	1.608
YHR022C-A	0.877	0.877	0.877	0.877	0.877	0.877	0.877	0.801	0.801	0.827	0.827	0.827	0.827	0.827	0.827	0.827	0.879	0.879	0.879	0.854	0.828	0.828	0.802	0.751	0.699	0.699	0.673	0.621	0.621	0.621	0.621	0.621	0.621	0.621	0.621	0.621	0.621	0.621	0.621	0.569	0.569	0.569	0.569	0.569	0.517	0.517	0.517	0.414	0.285
YDR033W	2.045	2.045	2.045	2.045	2.045	2.045	2.045	2.045	2.045	2.045	2.045	2.045	2.045	2.045	2.045	2.045	2.045	2.045	2.045	2.045	1.966	1.966	1.966	1.966	1.966	1.89	1.786	1.552	1.527	1.552	1.578	1.578	1.578	1.578	1.578	1.526	1.526	1.526	1.5	1.5	1.5	1.5	1.502	1.502	1.554	1.528	1.528	1.503	1.503
YDR189W	0.389	0.414	0.414	0.414	0.414	0.414	0.467	0.467	0.467	0.467	0.467	0.467	0.492	0.492	0.492	0.492	0.492	0.492	0.492	0.57	0.57	0.57	0.57	0.57	0.57	0.57	0.57	0.57	0.57	0.57	0.57	0.57	0.57	0.57	0.57	0.57	0.57	0.57	0.57	0.57	0.57	0.57	0.57	0.57	0.57	0.57	0.57	0.57	0.57
YDL125C	0.415	0.415	0.415	0.415	0.415	0.415	0.415	0.285	0.26	0.26	0.26	0.26	0.26	0.26	0.26	0.26	0.26	0.26	0.26	0.26	0.26	0.207	0.207	0.207	0.207	0.207	0.181	0.131	0.131	0.131	0.131	0.105	0.105	0.105	0.105	0.105	0.105	0.105	0.131	0.131	0.131	0.131	0.131	0.131	0.131	0.131	0.131	0.131	0.131
YPL221W	0	0	0	0	0	0	0	0	0.052	0.052	0.052	0.052	0.052	0.052	0.052	0.052	0.052	0.052	0.052	0.052	0.052	0.052	0.052	0.052	0.052	0.052	0.052	0.052	0.052	0.052	0.052	0.052	0.052	0.052	0.052	0.052	0.052	0.052	0.052	0.052	0.052	0.052	0.052	0.052	0.052	0.052	0.052	0.052	0.052
YBR166C	1.191	1.191	1.191	1.191	1.113	1.062	1.062	1.062	1.062	1.062	1.062	1.036	1.036	1.036	1.036	1.036	1.036	1.036	1.036	1.036	1.036	1.036	1.089	1.167	1.167	1.167	1.167	1.167	1.167	1.192	1.167	1.167	1.167	1.167	1.062	1.087	1.01	1.01	1.01	1.01	0.959	0.959	0.959	0.959	0.984	0.933	0.88	0.906	0.906
YLR148W	0.624	0.624	0.624	0.624	0.624	0.624	0.624	0.624	0.624	0.624	0.599	0.599	0.599	0.495	0.495	0.468	0.468	0.468	0.468	0.468	0.468	0.468	0.468	0.468	0.468	0.468	0.468	0.468	0.468	0.415	0.415	0.441	0.441	0.441	0.441	0.441	0.363	0.363	0.18	0.18	0.128	0.18	0.18	0.18	0.18	0.18	0.18	0.18	0.18
YDL040C	0.181	0.181	0.181	0.181	0.181	0.181	0.181	0.181	0.181	0.181	0.129	0.154	0.154	0.154	0.154	0.154	0.154	0.154	0.154	0.18	0.18	0.18	0.18	0.18	0.18	0.18	0.18	0.18	0.18	0.18	0.18	0.233	0.233	0.233	0.233	0.233	0.233	0.233	0.233	0.233	0.233	0.233	0.233	0.18	0.18	0.18	0.18	0.205	0.205
YDR137W	0.129	0.154	0.154	0.154	0.154	0.154	0.154	0.154	0.18	0.258	0.258	0.258	0.258	0.258	0.258	0.258	0.258	0.258	0.258	0.258	0.258	0.258	0.258	0.258	0.258	0.258	0.258	0.258	0.258	0.258	0.258	0.258	0.258	0.258	0.258	0.258	0.258	0.258	0.258	0.258	0.258	0.233	0.233	0.233	0.233	0.233	0.233	0.233	0.233
YMR220W	0.934	0.96	1.036	1.036	1.089	1.089	1.089	1.089	1.089	1.089	1.115	1.062	1.062	1.062	1.062	1.062	1.087	1.087	1.087	1.087	1.087	1.062	1.062	1.062	1.087	1.087	1.087	1.062	1.062	1.062	1.062	1.062	1.062	1.062	1.062	1.036	1.036	1.036	1.115	1.089	1.089	1.115	1.115	1.115	1.062	1.062	1.062	1.01	1.01
YPL090C	0	0	0	0	0	0	0	0	0	0	0	0	0	0	0	0	0	0	0	0	0	0	0	0	0	0	0	0	0	0	0	0	0	0	0	0	0	0	0	0	0	0	0	0	0	0	0	0	0
YBR046C	0.672	0.672	0.672	0.672	0.646	0.646	0.646	0.672	0.672	0.672	0.725	0.725	0.725	0.725	0.699	0.699	0.699	0.699	0.699	0.699	0.699	0.699	0.699	0.699	0.699	0.699	0.646	0.646	0.594	0.594	0.594	0.594	0.646	0.646	0.646	0.646	0.646	0.646	0.621	0.621	0.828	0.828	0.828	0.828	0.828	0.828	0.828	0.828	0.802
YCL011C	1.45	1.45	1.45	1.45	1.45	1.425	1.425	1.425	1.425	1.45	1.45	1.45	1.45	1.476	1.476	1.502	1.502	1.502	1.502	1.502	1.502	1.502	1.502	1.502	1.502	1.502	1.502	1.502	1.554	1.554	1.554	1.554	1.554	1.554	1.554	1.554	1.554	1.554	1.554	1.502	1.502	1.502	1.502	1.502	1.502	1.502	1.502	1.476	1.476
YMR195W	0	0	0	0	0	0	0	0	0	0	0	0	0	0	0	0	0	0	0	0	0	0	0	0	0	0	0	0	0	0	0	0	0	0	0	0	0	0	0	0	0	0	0	0	0	0	0	0	0
YBR231C	1.653	1.653	1.653	1.653	1.653	1.653	1.679	1.679	1.679	1.679	1.679	1.679	1.679	1.679	1.679	1.704	1.704	1.704	1.756	1.756	1.756	1.756	1.756	1.756	1.782	1.782	1.782	1.782	1.782	1.782	1.782	1.782	1.73	1.73	1.73	1.704	1.704	1.704	1.704	1.704	1.704	1.704	1.704	1.704	1.704	1.73	1.73	1.73	1.73
YMR071C	0.572	0.572	0.572	0.572	0.572	0.624	0.624	0.624	0.624	0.624	0.624	0.624	0.624	0.624	0.624	0.624	0.624	0.624	0.624	0.624	0.624	0.624	0.624	0.572	0.572	0.572	0.572	0.597	0.597	0.597	0.597	0.597	0.597	0.597	0.648	0.648	0.648	0.648	0.648	0.648	0.648	0.648	0.648	0.648	0.648	0.648	0.648	0.648	0.648
YIL164C	0.285	0.285	0.285	0.26	0.26	0.26	0.26	0.26	0.26	0.26	0.26	0.26	0.26	0.26	0.26	0.26	0.26	0.26	0.26	0.26	0.26	0.286	0.339	0.443	0.544	0.596	0.596	0.621	0.621	0.621	0.646	0.646	0.698	0.906	0.906	0.906	1.01	1.01	1.01	1.01	1.06	1.06	1.06	1.113	1.139	1.164	1.164	1.164	1.164
YBR151W	2.171	2.171	2.353	2.353	2.353	2.353	2.353	2.353	2.405	2.405	2.405	2.405	2.405	2.405	2.405	2.457	2.455	2.534	2.534	2.534	2.559	2.584	2.584	2.584	2.584	2.584	2.584	2.584	2.584	2.559	2.559	2.559	2.559	2.559	2.559	2.559	2.559	2.534	2.534	2.534	2.559	2.534	2.534	2.534	2.534	2.534	2.534	2.534	2.534
YLR189C	0.723	0.749	0.749	0.749	0.749	0.749	0.723	0.723	0.698	0.698	0.698	0.672	0.672	0.672	0.672	0.672	0.672	0.672	0.489	0.438	0.412	0.412	0.412	0.387	0.44	0.492	0.543	0.543	0.543	0.596	0.621	0.621	0.646	0.621	0.621	0.621	0.621	0.621	0.621	0.646	0.672	0.698	0.879	0.931	0.957	0.957	1.01	1.035	1.087
YDL238C	0.62	0.567	0.567	0.541	0.541	0.541	0.438	0.361	0.361	0.361	0.361	0.361	0.361	0.361	0.336	0.31	0.31	0.336	0.336	0.336	0.336	0.336	0.336	0.283	0.283	0.283	0.283	0.258	0.258	0.258	0.258	0.258	0.258	0.233	0.129	0.129	0.129	0.129	0.129	0.103	0.208	0.208	0.261	0.261	0.261	0.261	0.261	0.261	0.261
YDL136W	1.034	1.034	1.034	1.034	1.111	1.19	1.19	1.19	1.19	1.19	1.19	1.19	1.19	1.19	1.215	1.215	1.215	1.24	1.266	1.266	1.319	1.319	1.319	1.319	1.319	1.371	1.371	1.371	1.371	1.371	1.319	1.319	1.319	1.319	1.266	1.292	1.292	1.292	1.292	1.292	1.292	1.292	1.317	1.317	1.317	1.317	1.317	1.317	1.292
YGL097W	0.827	0.827	0.827	0.827	0.827	0.827	0.827	0.827	0.827	0.827	0.827	0.827	0.827	0.827	0.827	0.852	0.93	0.93	0.93	0.93	0.93	0.956	0.956	0.956	0.956	0.956	0.956	0.956	0.956	0.956	0.956	0.956	0.956	0.956	0.956	0.956	0.956	0.956	0.903	0.903	0.903	0.903	0.903	0.903	0.877	0.852	0.801	0.801	0.801
YMR197C	1.014	1.014	1.04	1.04	1.04	1.04	1.04	1.04	1.04	1.04	1.04	0.987	0.987	0.987	0.987	0.987	0.987	0.987	0.987	0.987	0.987	0.987	0.987	0.987	0.987	0.987	0.987	0.987	0.987	0.987	0.962	0.962	0.962	0.962	0.962	0.962	0.962	0.962	0.962	0.962	0.962	0.962	0.962	0.962	0.962	0.962	0.962	0.962	0.962
YCL005W	0.363	0.363	0.363	0.363	0.363	0.363	0.363	0.363	0.363	0.363	0.363	0.363	0.363	0.363	0.363	0.363	0.363	0.363	0.44	0.465	0.594	0.594	0.645	0.645	0.645	0.645	0.696	0.696	0.696	0.696	0.696	0.696	0.696	0.696	0.696	0.696	0.696	0.696	0.696	0.696	0.696	0.696	0.696	0.696	0.747	0.747	0.772	0.772	0.772
YPL066W	0.129	0.129	0.129	0.129	0.129	0.129	0.129	0.129	0.129	0.129	0.129	0.129	0.129	0.129	0.129	0.129	0.129	0.154	0.154	0.154	0.154	0.154	0.154	0.154	0.154	0.154	0.154	0.154	0.154	0.154	0.154	0.154	0.154	0.154	0.154	0.154	0.154	0.154	0.154	0.154	0.26	0.234	0.234	0.234	0.234	0.234	0.234	0.234	0.234
YGR056W	0.802	0.802	0.802	0.828	0.828	0.828	0.828	0.828	0.828	0.828	0.828	0.828	0.828	0.828	0.828	0.828	0.828	0.828	0.828	0.828	0.828	0.828	0.828	0.828	0.828	0.828	0.828	0.828	0.828	0.828	0.828	0.828	0.828	0.802	0.802	0.802	0.802	0.777	0.725	0.699	0.699	0.699	0.699	0.699	0.699	0.699	0.699	0.699	0.699
YGL124C	0.052	0.052	0.052	0.052	0.052	0.052	0.078	0.078	0.078	0.078	0.078	0.078	0.078	0.078	0.078	0.078	0.078	0.078	0.078	0.078	0.078	0.078	0.078	0.078	0.078	0.078	0.078	0.078	0.078	0.078	0.078	0.025	0.025	0.025	0.025	0.025	0.025	0.025	0.025	0.025	0.025	0.025	0.051	0.103	0.103	0.103	0.103	0.103	0.103
YBL025W	0.753	0.753	0.753	0.753	0.753	0.753	0.753	0.753	0.753	0.778	0.753	0.753	0.753	0.753	0.701	0.701	0.701	0.701	0.701	0.701	0.701	0.701	0.701	0.701	0.701	0.648	0.596	0.596	0.596	0.648	0.648	0.648	0.648	0.648	0.572	0.546	0.624	0.624	0.519	0.519	0.519	0.519	0.519	0.519	0.519	0.519	0.519	0.519	0.519
YMR263W	0.233	0.233	0.233	0.233	0.181	0.181	0.181	0.181	0.181	0.181	0.389	0.93	1.502	1.502	1.502	1.527	1.527	1.527	1.527	1.552	1.552	1.552	1.657	1.657	1.736	1.788	1.788	1.788	1.788	1.841	1.866	1.866	1.866	1.866	1.866	1.866	1.919	1.919	1.919	1.919	1.919	1.919	1.919	1.919	1.919	1.919	1.919	1.919	1.919
YJL213W	0.128	0.128	0.128	0.128	0.128	0.153	0.178	0.231	0.231	0.231	0.309	0.387	0.387	0.387	0.387	0.387	0.387	0.387	0.387	0.387	0.387	0.44	0.44	0.44	0.44	0.44	0.44	0.44	0.44	0.44	0.44	0.44	0.44	0.44	0.44	0.465	0.465	0.465	0.465	0.465	0.465	0.465	0.465	0.465	0.465	0.465	0.465	0.465	0.465
YGL029W	0.417	0.417	0.417	0.417	0.417	0.417	0.417	0.417	0.417	0.417	0.469	0.469	0.444	0.444	0.443	0.443	0.443	0.443	0.443	0.443	0.443	0.443	0.443	0.443	0.443	0.443	0.443	0.443	0.443	0.443	0.443	0.443	0.443	0.443	0.443	0.443	0.364	0.364	0.364	0.364	0.364	0.364	0.364	0.364	0.364	0.364	0.364	0.364	0.364
YMR205C	0.025	0.025	0.025	0.025	0.025	0.025	0.025	0.025	0.025	0.025	0.025	0.025	0.025	0.025	0.025	0.025	0.025	0.025	0.025	0.025	0.025	0.025	0.025	0.025	0.025	0.025	0.025	0.025	0.025	0.078	0.078	0.078	0.078	0.078	0.078	0.078	0.078	0.078	0.078	0.078	0.103	0.103	0.103	0.103	0.078	0.078	0.078	0.078	0.078
YDR418W	0	0	0	0	0	0	0	0.078	0.078	0.078	0.078	0.078	0.078	0.078	0.078	0.078	0.078	0.078	0.078	0.078	0.078	0.078	0.078	0.078	0.078	0.078	0.103	0.207	0.207	0.207	0.207	0.207	0.233	0.233	0.233	0.233	0.233	0.233	0.233	0.233	0.283	0.283	0.283	0.283	0.283	0.283	0.283	0.361	0.361
YJL183W	2.021	2.021	2.021	2.202	2.202	2.202	2.228	2.228	2.28	2.307	2.307	2.465	2.465	2.465	2.465	2.465	2.465	2.465	2.517	2.517	2.568	2.568	2.568	2.568	2.568	2.646	2.776	2.751	2.804	2.804	2.804	2.804	2.854	3.01	3.063	3.063	3.063	3.063	3.063	3.063	3.063	3.063	3.01	3.01	3.01	3.01	3.01	3.01	3.01
YDR365C	0.158	0.158	0.158	0.158	0.158	0.158	0.158	0.158	0.158	0.158	0.158	0.158	0.158	0.158	0.158	0.105	0.131	0.131	0.131	0.131	0.156	0.156	0.156	0.156	0.208	0.208	0.208	0.208	0.208	0.208	0.208	0.208	0.208	0.208	0.208	0.208	0.208	0.208	0.208	0.156	0.181	0.181	0.181	0.181	0.207	0.207	0.207	0.233	0.233
YAL046C	0.702	0.702	0.754	0.754	0.754	0.729	0.729	0.729	0.729	0.729	0.729	0.729	0.729	0.704	0.678	0.678	0.678	0.678	0.573	0.52	0.495	0.495	0.52	0.52	0.52	0.52	0.52	0.52	0.573	0.52	0.52	0.52	0.52	0.52	0.52	0.52	0.468	0.468	0.39	0.39	0.443	0.443	0.443	0.443	0.443	0.443	0.443	0.415	0.415
YIL050W	0.411	0.386	0.386	0.36	0.335	0.335	0.335	0.335	0.335	0.335	0.335	0.204	0.178	0.153	0.153	0.153	0.153	0.153	0.153	0.128	0.076	0.076	0.076	0.076	0.076	0.025	0.025	0	0	0	0	0	0	0	0	0	0	0	0	0	0	0	0	0	0	0	0	0	0
YEL052W	1.708	1.708	1.839	1.866	1.866	2.075	2.152	2.152	2.152	2.152	2.204	2.204	2.204	2.204	2.358	2.745	2.874	2.874	2.874	2.926	2.926	2.978	3.159	3.212	3.576	3.576	3.55	3.55	3.55	3.55	3.55	3.628	3.707	4.299	4.274	4.606	4.606	4.659	4.659	4.659	4.659	4.947	5.128	5.181	5.286	5.338	5.338	5.338	5.364
YNL148C	0.723	0.723	0.723	0.774	0.799	0.799	0.799	0.799	0.799	0.799	0.799	0.799	0.825	0.825	0.851	0.851	0.851	0.851	0.851	0.851	0.851	0.851	0.851	0.851	0.851	0.851	0.851	0.851	0.851	0.851	0.851	0.851	0.851	0.851	0.851	0.851	0.851	0.851	0.851	0.851	0.851	0.851	0.851	0.851	0.851	0.851	0.851	0.851	0.851
YPL225W	0.363	0.389	0.389	0.389	0.389	0.389	0.336	0.336	0.336	0.336	0.336	0.336	0.336	0.389	0.389	0.389	0.389	0.414	0.414	0.414	0.414	0.414	0.492	0.492	0.492	0.492	0.492	0.492	0.492	0.492	0.492	0.492	0.492	0.492	0.467	0.467	0.467	0.492	0.492	0.492	0.492	0.492	0.492	0.492	0.492	0.492	0.492	0.492	0.492
YCR054C	0.468	0.468	0.468	0.468	0.468	0.493	0.493	0.493	0.467	0.623	0.673	0.777	0.777	0.777	0.802	0.802	0.854	0.854	0.879	0.879	0.879	0.879	0.879	0.879	0.879	0.879	0.879	0.879	0.827	0.827	0.827	0.827	0.827	0.827	0.827	0.852	0.852	0.852	0.852	0.877	0.903	0.903	0.903	0.903	0.903	0.903	0.903	0.956	0.956
YNL245C	0.492	0.492	0.492	0.492	0.492	0.492	0.492	0.517	0.517	0.517	0.517	0.517	0.517	0.517	0.517	0.517	0.543	0.543	0.543	0.543	0.543	0.543	0.517	0.543	0.543	0.543	0.543	0.543	0.543	0.543	0.543	0.543	0.543	0.543	0.543	0.543	0.543	0.543	0.543	0.543	0.543	0.543	0.543	0.543	0.543	0.543	0.543	0.543	0.543
YJR014W	1.474	1.527	1.527	1.527	1.527	1.527	1.527	1.527	1.552	1.552	1.552	1.578	1.578	1.578	1.578	1.578	1.578	1.629	1.707	1.707	1.707	1.707	1.707	1.707	1.707	1.707	1.707	1.732	1.732	1.732	1.732	1.732	1.732	1.732	1.732	1.732	1.732	1.732	1.758	1.758	1.758	1.758	1.758	1.758	1.758	1.758	1.758	1.758	1.758
YBL030C	1.215	1.215	1.215	1.397	1.397	1.397	1.448	1.448	1.448	1.448	1.422	1.422	1.422	1.422	1.422	1.422	1.422	1.422	1.448	1.68	1.887	1.887	1.887	1.887	1.965	1.99	2.091	2.091	2.091	2.091	2.091	2.091	2.091	2.091	2.091	2.091	2.091	2.091	2.142	2.116	2.142	2.219	2.348	2.348	2.477	2.582	2.607	2.607	2.607
YPR010C-A	0.833	0.833	0.833	0.833	0.754	0.754	0.754	0.754	0.754	0.754	0.754	0.754	0.754	0.754	0.754	0.754	0.938	0.938	0.963	0.963	0.963	1.016	1.016	1.041	1.041	1.041	1.041	1.041	1.041	0.989	0.989	0.989	0.989	0.963	0.963	0.963	0.963	0.91	0.91	0.91	0.91	0.91	0.91	0.938	1.04	1.117	1.065	1.065	1.065
YKR013W	4.123	4.123	4.123	4.123	4.123	4.123	4.019	4.019	4.019	4.019	4.071	4.071	4.071	4.071	4.045	4.045	4.071	4.071	4.071	4.071	4.071	4.019	4.019	4.045	4.045	4.045	4.045	4.045	3.942	3.942	3.942	3.942	3.942	3.942	3.786	3.683	3.683	3.683	3.683	3.683	3.683	3.683	3.683	3.683	3.683	3.683	3.683	3.683	3.683
YBL005W	0.88	0.854	0.854	0.854	0.854	0.854	0.879	0.879	0.879	0.879	0.879	0.879	0.879	0.879	0.879	0.879	0.931	0.931	0.931	0.931	0.931	0.931	0.931	0.931	0.906	0.906	0.906	0.906	0.906	0.906	0.906	0.906	0.906	0.906	0.75	0.775	0.775	0.775	0.775	0.775	0.775	0.775	0.775	0.775	0.775	0.775	0.75	0.775	0.775
YJR083C	0.645	0.645	0.645	0.722	0.722	0.722	0.722	0.774	0.876	0.98	0.98	0.98	0.98	0.98	0.98	0.98	1.032	1.032	1.11	1.135	1.135	1.188	1.188	1.188	1.188	1.188	1.188	1.188	1.266	1.266	1.369	1.369	1.422	1.422	1.422	1.422	1.448	1.448	1.473	1.473	1.473	1.473	1.473	1.473	1.473	1.473	1.473	1.473	1.473
YBR015C	0.519	0.519	0.519	0.519	0.519	0.519	0.519	0.572	0.572	0.597	0.597	0.597	0.597	0.597	0.597	0.597	0.597	0.597	0.597	0.597	0.597	0.597	0.597	0.546	0.546	0.546	0.649	0.649	0.649	0.78	0.78	0.78	0.805	0.805	0.805	0.805	0.805	0.805	0.805	0.987	1.04	1.065	1.143	1.143	1.143	1.143	1.143	1.143	1.169
YER070W	1.712	1.686	1.686	1.686	1.686	1.686	1.661	1.635	1.583	1.583	1.557	1.557	1.454	1.454	1.375	1.35	1.35	1.35	1.35	1.35	1.35	1.35	1.063	1.063	1.063	1.012	0.728	0.468	0.39	0.39	0.39	0.39	0.39	0.26	0.234	0.234	0.131	0.105	0.105	0.105	0.105	0.105	0.052	0	0	0	0	0	0
YGL201C	0.54	0.54	0.617	0.617	0.617	0.617	0.591	0.591	0.591	0.617	0.617	0.617	0.617	0.617	0.617	0.695	0.877	0.877	0.877	0.877	0.877	0.877	0.877	0.877	0.877	0.877	0.877	0.877	0.877	0.877	0.877	0.877	0.877	0.877	0.877	0.877	0.877	0.877	0.877	0.877	0.877	0.877	0.877	0.93	0.93	0.93	0.93	0.93	0.93
YNL021W	2.231	2.231	2.336	2.336	2.336	2.336	2.336	2.336	2.336	2.336	2.336	2.336	2.336	2.336	2.336	2.336	2.336	2.336	2.336	2.336	2.336	2.336	2.336	2.336	2.336	2.336	2.361	2.386	2.361	2.361	2.361	2.361	2.308	2.308	2.308	2.308	2.308	2.308	2.308	2.308	2.308	2.334	2.334	2.334	2.334	2.334	2.334	2.334	2.308
YGR142W	1.655	1.655	1.655	1.603	1.603	1.603	1.603	1.603	1.603	1.603	1.474	1.449	1.344	1.344	1.319	1.293	1.293	1.293	1.293	1.293	1.293	1.268	1.268	1.268	1.268	1.242	1.242	1.242	1.242	1.242	1.191	1.035	0.959	0.959	0.933	0.907	0.907	0.907	0.907	0.907	0.907	0.907	0.907	0.855	0.855	0.855	0.804	0.804	0.675
YDL131W	0.131	0.131	0.131	0.131	0.131	0.131	0.131	0.131	0.131	0.131	0.131	0.131	0.131	0.131	0.131	0.131	0.131	0.131	0.131	0.131	0.131	0.131	0.131	0.131	0.131	0.131	0.131	0.131	0.131	0.131	0.131	0.183	0.183	0.235	0.235	0.235	0.235	0.235	0.235	0.235	0.235	0.235	0.235	0.235	0.235	0.235	0.235	0.235	0.235
YDR308C	0.52	0.52	0.52	0.52	0.52	0.52	0.52	0.546	0.572	0.572	0.597	0.597	0.597	0.597	0.597	0.649	0.624	0.624	0.624	0.624	0.649	0.649	0.649	0.649	0.649	0.649	0.649	0.649	0.649	0.649	0.649	0.649	0.649	0.649	0.649	0.649	0.649	0.649	0.649	0.649	0.649	0.649	0.649	0.728	0.728	0.728	0.702	0.702	0.702
YMR238W	0.258	0.258	0.258	0.258	0.258	0.363	0.467	0.467	0.467	0.519	0.519	0.519	0.519	0.519	0.519	0.519	0.519	0.572	0.572	0.624	0.624	0.624	0.624	0.624	0.624	0.624	0.624	0.624	0.624	0.624	0.624	0.624	0.649	0.649	0.649	0.649	0.649	0.649	0.649	0.649	0.649	0.649	0.649	0.649	0.649	0.649	0.649	0.649	0.649
YDL204W	1.743	1.743	1.743	1.743	1.743	1.743	1.743	1.743	1.768	1.819	1.819	1.819	1.819	1.819	1.845	1.897	1.897	1.897	1.897	1.897	1.897	1.897	1.897	1.897	1.897	1.897	1.897	1.897	1.897	1.897	1.897	1.897	1.897	1.897	1.897	1.897	1.897	1.897	1.897	1.897	1.897	1.897	1.845	1.819	1.819	1.819	1.819	1.819	1.819
YPR102C	0.18	0.129	0.025	0.025	0.025	0.025	0.025	0.051	0.051	0.051	0.051	0.051	0.051	0.051	0.051	0.051	0.025	0.025	0.025	0.025	0.025	0.025	0.025	0.025	0.025	0.025	0.025	0.025	0.025	0.025	0.025	0.025	0.025	0.025	0.025	0.025	0.025	0.025	0.025	0.025	0.025	0.025	0.025	0.025	0.025	0.025	0.025	0.025	0.025
YJR055W	0.234	0.234	0.234	0.234	0.234	0.234	0.234	0.181	0.181	0.181	0.181	0.181	0.181	0.181	0.156	0.181	0.181	0.181	0.181	0.129	0.129	0.129	0.129	0.129	0.129	0.129	0.129	0.129	0.129	0.129	0.129	0.129	0.129	0.181	0.181	0.181	0.181	0.181	0.181	0.181	0.181	0.181	0.181	0.181	0.181	0.181	0.181	0.181	0.363
YNL284C	0.36	0.436	0.436	0.436	0.436	0.436	0.436	0.436	0.436	0.462	0.462	0.462	0.462	0.462	0.462	0.462	0.462	0.462	0.513	0.59	0.59	0.667	0.667	0.693	0.693	0.693	0.693	0.693	0.693	0.693	0.667	0.667	0.693	0.693	0.693	0.693	0.693	0.693	0.693	0.693	0.693	0.693	0.693	0.693	0.693	0.693	0.693	0.693	0.693
YPR070W	1.268	1.268	1.268	1.268	1.268	1.268	1.268	1.242	1.242	1.242	1.242	1.242	1.242	1.242	1.242	1.242	1.242	1.242	1.19	1.19	1.19	1.19	1.139	1.139	1.139	1.139	1.139	1.139	1.139	1.139	1.113	1.113	1.113	1.113	1.113	1.087	1.087	1.087	1.035	1.035	1.035	1.035	1.035	1.035	1.035	1.035	1.035	1.035	1.035
YIL121W	0.493	0.493	0.493	0.519	0.519	0.519	0.519	0.519	0.519	0.467	0.39	0.39	0.39	0.39	0.39	0.39	0.26	0.207	0.207	0.207	0.207	0.207	0.207	0.258	0.335	0.36	0.36	0.36	0.36	0.386	0.489	0.489	0.489	0.566	0.722	0.722	0.747	0.747	0.747	0.747	0.747	0.799	0.799	0.876	0.876	0.876	0.876	0.876	0.876
YLR449W	0.699	0.699	0.699	0.699	0.699	0.699	0.699	0.699	0.699	0.699	0.699	0.699	0.699	0.699	0.699	0.751	0.804	0.855	0.855	0.855	0.855	0.855	0.855	0.855	0.855	0.855	0.855	0.855	0.855	0.855	0.855	0.855	0.855	0.855	0.855	0.855	0.855	0.855	0.855	0.855	0.855	0.88	0.828	0.828	0.828	0.828	0.828	0.828	0.828
YHR048W	0.827	0.827	0.827	0.827	0.827	0.827	0.827	0.801	0.801	0.801	0.801	0.827	0.827	0.827	0.827	0.827	0.827	0.827	0.827	0.827	0.827	0.827	0.827	0.827	0.852	0.852	0.957	0.957	0.957	0.957	0.957	0.931	0.906	0.906	0.906	0.906	0.906	0.906	0.906	0.906	0.906	0.906	0.906	0.906	0.906	0.906	0.906	0.906	0.906
YGL120C	4.347	4.347	4.347	4.347	4.372	4.372	4.372	4.347	4.372	4.32	4.32	4.32	4.32	4.32	4.32	4.32	4.295	4.295	4.295	4.295	4.295	4.295	4.295	4.295	4.295	4.269	4.269	4.242	4.189	4.189	4.189	4.189	4.189	4.189	4.137	4.137	4.137	4.112	4.112	4.112	4.112	4.086	4.086	4.086	4.086	4.086	3.982	3.932	3.932
YKL038W	0.701	0.701	0.701	0.701	0.701	0.701	0.701	0.701	0.675	0.675	0.675	0.623	0.623	0.623	0.597	0.649	0.649	0.649	0.649	0.649	0.649	0.649	0.649	0.675	0.675	0.675	0.675	0.728	0.728	0.728	0.728	0.728	0.728	0.728	0.728	0.78	0.833	0.833	0.833	0.833	0.833	0.833	0.833	0.833	0.833	0.833	0.833	0.833	0.833
YPR189W	0.386	0.438	0.438	0.438	0.49	0.492	0.517	0.648	0.648	0.648	0.673	0.673	0.699	0.699	0.699	0.699	0.699	0.699	0.699	0.699	0.699	0.673	0.673	0.699	0.699	0.699	0.699	0.699	0.699	0.673	0.673	0.777	0.828	0.828	0.828	0.828	0.828	0.828	0.828	0.828	0.828	0.828	0.828	0.828	0.828	0.828	0.828	0.828	0.828
YML107C	0.594	0.594	0.594	0.594	0.594	0.594	0.646	0.699	0.725	0.725	0.725	0.725	0.725	0.725	0.725	0.725	0.725	0.725	0.725	0.725	0.725	0.75	0.75	0.75	0.75	0.75	0.75	0.75	0.75	0.75	0.75	0.75	0.75	0.75	0.75	0.75	0.75	0.75	0.75	0.75	0.75	0.75	0.75	0.75	0.75	0.75	0.75	0.75	0.75
YOR197W	2.257	2.283	2.283	2.283	2.283	2.283	2.283	2.283	2.283	2.308	2.308	2.308	2.308	2.308	2.308	2.308	2.308	2.308	2.308	2.308	2.308	2.308	2.308	2.308	2.308	2.308	2.308	2.308	2.308	2.308	2.308	2.334	2.334	2.334	2.334	2.334	2.334	2.334	2.334	2.334	2.281	2.281	2.307	2.307	2.307	2.307	2.307	2.307	2.307
YER020W	4.191	4.191	4.037	4.011	4.011	4.011	4.011	3.958	3.958	3.958	3.828	3.828	2.922	2.688	2.688	2.688	2.663	2.245	2.091	1.988	1.935	1.935	1.779	1.779	1.728	1.728	1.702	1.702	1.702	1.702	1.702	1.677	1.236	0.799	0.723	0.672	0.672	0.672	0.672	0.672	0.672	0.672	0.621	0.621	0.57	0.57	0.544	0.544	0.493
YMR002W	0.105	0.105	0.105	0.105	0.105	0.105	0.105	0.105	0.105	0.105	0.105	0.105	0.105	0.105	0.105	0.105	0.105	0.105	0.105	0.105	0.105	0.105	0.105	0.105	0.105	0.105	0.105	0.105	0.105	0.105	0.105	0.105	0.105	0.105	0.105	0.105	0.052	0.052	0.052	0.052	0.052	0.052	0.052	0.052	0.052	0.052	0.052	0.052	0.052
YOR207C	2.852	2.826	2.826	2.773	2.773	2.773	2.748	2.591	2.591	2.538	2.538	2.538	2.538	2.538	2.538	2.538	2.538	2.538	2.591	2.591	2.565	2.565	2.565	2.565	2.565	2.565	2.565	2.513	2.513	2.513	2.513	2.255	2.255	2.255	2.255	2.255	2.255	2.202	2.202	2.202	2.202	2.202	2.202	2.202	2.202	2.202	2.202	2.15	1.371
YDR105C	0.827	0.827	0.827	0.775	0.775	0.775	0.775	0.775	0.775	0.775	0.698	0.777	0.802	0.802	0.802	0.802	0.828	0.828	0.828	0.828	0.828	0.828	0.828	0.802	0.802	0.802	0.75	0.75	0.75	0.827	0.852	0.903	0.928	0.928	0.928	0.928	0.954	1.03	1.03	1.03	1.03	1.03	1.056	1.056	1.109	1.134	1.134	1.134	1.134
YHR018C	0.546	0.546	0.546	0.546	0.493	0.493	0.493	0.493	0.493	0.493	0.493	0.493	0.493	0.493	0.493	0.493	0.493	0.493	0.493	0.493	0.493	0.493	0.493	0.441	0.441	0.441	0.441	0.441	0.441	0.441	0.441	0.441	0.441	0.441	0.441	0.441	0.441	0.441	0.441	0.441	0.441	0.441	0.441	0.441	0.441	0.441	0.441	0.441	0.441
YDR292C	0.338	0.312	0.312	0.26	0.26	0.26	0.26	0.26	0.285	0.285	0.31	0.31	0.363	0.363	0.363	0.363	0.363	0.389	0.389	0.57	0.57	0.57	0.57	0.57	0.57	0.57	0.57	0.596	0.596	0.596	0.596	0.596	0.596	0.596	0.596	0.621	0.646	0.594	0.594	0.594	0.594	0.594	0.594	0.594	0.646	0.673	0.673	0.673	0.673
YBR123C	0.283	0.283	0.283	0.283	0.283	0.283	0.283	0.283	0.309	0.309	0.361	0.361	0.361	0.361	0.387	0.387	0.387	0.387	0.387	0.387	0.387	0.387	0.387	0.387	0.387	0.387	0.387	0.387	0.387	0.387	0.387	0.387	0.387	0.387	0.387	0.387	0.387	0.387	0.387	0.387	0.387	0.387	0.387	0.387	0.387	0.387	0.387	0.387	0.387
YKL212W	0.959	0.959	0.959	0.959	0.959	0.959	0.882	1.169	1.169	1.194	1.427	1.635	1.635	1.635	1.635	1.661	1.791	1.817	1.817	1.895	1.895	1.895	1.895	1.92	1.92	1.972	1.972	1.972	1.972	1.972	1.972	1.998	1.998	2.075	2.075	2.075	2.075	2.075	2.075	2.126	2.126	2.126	2.126	2.126	2.126	2.126	2.126	2.126	2.126
YNL313C	1.577	1.577	1.577	1.577	1.577	1.577	1.55	1.55	1.55	1.55	1.55	1.55	1.55	1.55	1.55	1.55	1.55	1.55	1.55	1.55	1.55	1.55	1.55	1.55	1.55	1.55	1.55	1.55	1.575	1.575	1.575	1.575	1.575	1.575	1.575	1.575	1.575	1.575	1.575	1.575	1.575	1.575	1.575	1.575	1.575	1.575	1.575	1.575	1.575
YHR104W	0.336	0.258	0.205	0.205	0.231	0.231	0.231	0.153	0.153	0.178	0.178	0.178	0.178	0.153	0.128	0.128	0.153	0.257	0.257	0.257	0.257	0.309	0.309	0.309	0.335	0.309	0.309	0.309	0.309	0.309	0.309	0.309	0.335	0.335	0.335	0.335	0.335	0.335	0.335	0.44	0.544	0.621	0.673	0.673	0.751	0.751	0.751	0.751	0.751
YLR301W	0.336	0.336	0.336	0.336	0.336	0.336	0.336	0.336	0.336	0.336	0.336	0.31	0.31	0.285	0.233	0.233	0.154	0.129	0.103	0.103	0.103	0.103	0.025	0.025	0.025	0.025	0.025	0.103	0.103	0.103	0.103	0.103	0.103	0.103	0.103	0.103	0.103	0.103	0.129	0.129	0.129	0.129	0.181	0.181	0.181	0.181	0.181	0.181	0.181
YGL174W	0.956	0.956	0.956	0.956	0.956	0.956	0.956	1.008	1.008	1.008	1.008	1.06	1.06	1.06	1.06	1.06	1.035	1.035	1.035	1.035	1.035	1.035	1.035	1.035	1.087	1.035	1.035	1.035	1.035	1.035	1.035	0.983	0.93	0.93	0.93	0.93	0.93	0.93	0.93	0.904	0.957	0.931	0.931	0.931	0.931	0.983	0.983	0.983	1.035
YGL248W	2.849	2.849	2.979	3.03	3.03	3.03	3.03	3.135	3.16	3.186	3.186	3.212	3.212	3.212	3.212	3.212	3.212	3.212	3.366	3.366	3.392	3.417	3.495	3.495	3.495	3.495	3.495	3.495	3.495	3.495	3.495	3.495	3.442	3.442	3.442	3.468	3.468	3.468	3.468	3.468	3.468	3.468	3.521	3.807	3.807	3.807	3.807	3.807	3.781
YAL030W	0.798	0.798	0.798	0.798	0.798	0.798	0.798	0.798	0.798	0.798	0.824	0.927	0.927	0.978	1.21	1.21	1.21	1.21	1.21	1.21	1.21	1.21	1.21	1.21	1.262	1.262	1.287	1.287	1.287	1.287	1.287	1.287	1.287	1.287	1.287	1.287	1.287	1.287	1.287	1.287	1.287	1.287	1.287	1.287	1.287	1.287	1.287	1.287	1.287
YIL137C	0.857	0.857	0.857	0.857	0.857	0.857	0.857	0.857	0.909	0.857	0.857	0.831	0.831	0.778	0.778	0.778	0.778	0.778	0.753	0.753	0.753	0.753	0.831	0.96	0.986	0.986	0.986	0.933	0.933	0.933	0.933	0.933	0.984	0.984	0.984	0.984	0.984	0.984	0.933	0.933	0.933	0.933	0.933	0.933	0.959	1.116	1.141	1.194	1.194
YOR357C	3.156	3.156	3.313	3.313	3.313	3.366	3.366	3.366	3.366	3.366	3.392	3.392	3.392	3.392	3.47	3.47	3.47	3.47	3.495	3.495	3.495	3.495	3.573	3.599	3.624	3.624	3.624	3.624	3.624	3.624	3.624	3.624	3.834	3.834	3.834	3.834	3.834	3.834	3.834	3.834	3.834	3.886	3.912	3.965	3.99	3.99	3.99	3.99	3.965
YML028W	0.699	0.699	0.699	0.75	0.75	0.75	0.75	0.75	0.801	0.827	0.93	0.93	0.93	0.93	0.93	0.93	0.93	0.93	0.93	0.93	0.93	0.93	0.93	0.93	0.93	0.93	0.93	0.93	0.93	0.956	0.956	0.956	0.956	0.981	0.981	0.981	0.981	1.034	1.034	1.034	1.034	1.034	1.034	1.034	1.034	1.034	1.034	1.034	1.034
YDL005C	0.052	0.052	0.052	0.052	0.052	0.052	0.052	0.052	0.052	0.052	0.052	0.052	0.052	0.052	0.052	0.052	0.052	0.052	0.052	0.105	0.105	0.105	0.105	0.105	0.105	0.105	0.105	0.105	0.131	0.131	0.131	0.131	0.131	0.131	0.131	0.131	0.131	0.131	0.131	0.131	0.078	0.078	0.078	0.078	0.078	0.103	0.103	0.103	0.103
YKL025C	0.672	0.672	0.672	0.698	0.698	0.698	0.646	0.75	0.75	0.775	0.775	0.775	0.75	0.75	0.75	0.75	0.75	0.725	0.725	0.725	0.725	0.725	0.699	0.672	0.672	0.672	0.672	0.672	0.672	0.672	0.646	0.775	0.775	0.828	0.828	0.828	0.828	0.828	0.828	0.88	0.88	0.88	0.88	0.88	0.88	0.88	0.88	0.88	0.88
YPR164W	0.103	0.103	0.103	0.103	0.129	0.129	0.207	0.207	0.389	0.389	0.389	0.389	0.441	0.492	0.492	0.492	0.492	0.492	0.492	0.544	0.57	0.57	0.621	0.673	0.855	0.855	0.855	0.855	0.855	0.855	0.855	0.855	0.855	0.855	0.855	0.855	0.855	0.959	1.062	1.062	1.062	1.062	1.062	1.062	1.062	1.062	1.062	1.062	1.062
YMR298W	0.962	0.962	0.962	0.962	0.962	0.934	1.012	0.96	0.986	0.986	0.986	1.038	1.116	1.116	1.116	1.116	1.116	1.091	1.091	1.194	1.272	1.272	1.298	1.298	1.298	1.298	1.298	1.401	1.504	1.504	1.504	1.504	1.504	1.504	1.504	1.504	1.504	1.504	1.504	1.504	1.504	1.504	1.532	1.532	1.532	1.532	1.532	1.532	1.532
YNL172W	0.987	0.987	0.987	0.987	0.962	0.962	0.962	0.962	0.909	0.909	0.726	0.726	0.596	0.596	0.596	0.621	0.621	0.621	0.621	0.621	0.621	0.621	0.673	0.673	0.648	0.648	0.648	0.519	0.467	0.312	0.312	0.312	0.312	0.312	0.338	0.39	0.39	0.39	0.39	0.39	0.39	0.415	0.441	0.493	0.596	0.596	0.596	0.596	0.596
YNL098C	0.468	0.468	0.468	0.468	0.415	0.338	0.338	0.338	0.312	0.312	0.312	0.312	0.286	0.078	0.078	0.078	0.078	0.078	0.078	0.078	0.078	0.078	0.078	0.078	0.078	0.078	0.078	0.078	0.078	0.078	0.078	0.078	0.078	0.078	0.078	0.078	0.078	0.078	0.078	0.078	0.078	0.078	0.078	0.078	0.078	0.078	0.078	0.103	0.103
YDL130W	0.573	0.546	0.572	0.572	0.597	0.597	0.597	0.623	0.623	0.623	0.648	0.648	0.648	0.648	0.648	0.648	0.673	0.804	1.091	1.503	1.608	1.608	1.608	1.608	1.633	1.633	1.686	1.712	1.764	1.842	1.842	1.842	1.842	1.842	1.842	1.842	1.842	1.842	1.842	1.842	1.842	1.79	1.79	1.79	1.737	1.788	1.813	1.891	1.891
YPL014W	0.154	0.154	0.129	0.129	0.129	0.129	0.103	0.103	0.103	0.103	0.103	0.103	0.078	0.078	0.078	0.078	0.078	0.078	0.078	0.078	0.078	0.078	0.078	0.103	0.103	0.103	0.103	0.103	0.103	0.103	0.103	0.103	0.103	0.103	0.103	0.103	0.103	0.103	0.103	0.103	0.103	0.103	0.103	0.103	0.103	0.103	0.103	0.103	0.103
YLR192C	0.467	0.492	0.492	0.492	0.57	0.646	0.725	0.725	0.725	0.725	0.906	0.906	1.01	1.01	1.01	1.01	1.062	1.14	1.14	1.14	1.14	1.14	1.14	1.14	1.14	1.14	1.14	1.14	1.14	1.14	1.14	1.165	1.165	1.244	1.244	1.244	1.269	1.269	1.269	1.269	1.269	1.269	1.269	1.269	1.269	1.269	1.269	1.269	1.269
YGR017W	0.83	0.907	0.96	0.96	0.96	0.96	1.011	0.986	0.986	0.986	0.986	1.141	1.141	1.141	1.141	1.141	1.141	1.116	1.141	1.141	1.141	1.167	1.167	1.167	1.167	1.167	1.167	1.167	1.167	1.167	1.167	1.167	1.167	1.167	1.167	1.167	1.167	1.167	1.167	1.167	1.167	1.167	1.167	1.167	1.167	1.116	1.169	1.169	1.194
YLR008C	0.804	0.804	0.909	0.909	0.934	0.934	0.934	0.934	0.934	0.934	0.934	0.987	0.987	1.04	1.04	1.04	1.04	1.04	1.04	1.04	1.04	1.04	1.04	1.04	1.04	1.04	1.04	1.04	1.04	1.04	1.04	1.04	1.065	1.065	1.065	1.065	1.065	1.065	1.065	1.065	1.065	1.065	1.065	1.065	1.065	1.065	1.065	1.065	1.065
YBR126C	1.448	1.448	1.448	1.448	1.448	1.448	1.448	1.448	1.526	1.526	1.526	1.578	1.578	1.578	1.603	1.578	1.5	1.552	1.552	1.552	1.552	1.552	1.552	1.578	1.578	1.578	1.578	1.578	1.578	1.578	1.578	1.578	1.603	1.603	1.603	1.603	1.603	1.656	1.527	1.603	1.578	1.578	1.552	1.552	1.552	1.502	1.423	1.423	1.423
YPL235W	4.447	4.422	4.578	4.604	4.604	4.654	4.732	5.093	5.093	5.25	5.25	5.276	5.38	5.38	5.38	5.38	5.457	5.457	5.457	5.457	5.457	5.457	5.457	5.482	5.482	5.482	5.508	5.508	5.508	5.534	5.534	5.534	5.534	5.559	5.559	5.559	5.585	5.585	5.585	5.585	5.585	5.534	5.508	5.482	5.457	5.457	5.535	5.535	5.535
YGL206C	2.772	2.772	2.772	2.772	2.772	2.772	2.772	2.823	2.823	2.823	2.876	2.85	2.85	2.825	2.825	2.928	2.928	3.006	3.058	3.11	3.135	3.16	3.186	3.239	3.317	3.394	3.447	3.473	3.473	3.473	3.473	3.473	3.473	3.473	3.473	3.498	3.498	3.498	3.498	3.446	3.446	3.446	3.471	3.575	3.575	3.652	3.652	3.652	3.652
YBR201W	0.363	0.363	0.363	0.415	0.52	0.52	0.52	0.52	0.52	0.52	0.468	0.468	0.468	0.468	0.493	0.649	0.675	0.675	0.675	0.675	0.675	0.675	0.675	0.675	0.701	0.753	0.753	0.778	0.778	0.83	0.828	0.854	0.854	0.854	0.854	0.854	0.854	0.854	0.854	0.854	0.854	0.906	0.906	0.906	0.906	0.906	0.906	0.906	0.88
YLR287C-A	0.882	0.882	0.882	0.882	0.882	0.882	0.857	0.857	0.857	0.857	0.857	0.857	0.857	0.831	0.857	0.831	0.831	0.831	0.831	0.831	0.831	0.831	0.831	0.831	0.831	0.831	0.934	0.934	0.934	0.986	1.036	1.036	1.141	1.141	1.141	1.036	1.036	1.036	1.036	1.063	1.169	1.169	1.169	1.169	1.169	1.169	1.116	1.116	1.167
YBR208C	0.701	0.701	0.701	0.701	0.701	0.701	0.701	0.701	0.701	0.751	0.751	0.751	0.751	0.751	0.751	0.751	0.751	0.751	0.802	0.802	0.802	0.802	0.802	0.802	0.802	0.802	0.802	0.802	0.802	0.802	0.802	0.802	0.802	0.802	0.802	0.802	0.802	0.802	0.802	0.802	0.802	0.828	0.828	0.828	0.828	0.828	0.828	0.828	0.854
YGR048W	1.867	1.815	1.815	1.764	1.764	1.738	1.738	1.738	1.738	1.738	1.557	1.504	1.504	1.401	1.246	1.221	1.221	1.169	1.169	1.169	1.116	1.169	1.169	1.117	1.117	1.092	1.04	1.04	1.04	0.934	0.882	0.83	0.751	0.777	0.777	0.777	0.777	0.777	0.804	0.597	0.52	0.495	0.495	0.547	0.547	0.547	0.547	0.547	0.547
YLR120C	4.611	4.611	4.611	4.611	4.611	4.611	4.611	4.663	4.663	4.663	4.663	4.663	4.663	4.663	4.663	4.663	4.663	4.611	4.611	4.611	4.35	4.35	4.272	4.272	4.272	4.272	4.247	4.247	4.247	4.247	4.247	4.247	4.194	4.194	4.116	4.116	4.116	4.116	4.013	4.013	3.831	3.492	3.284	3.284	3.284	3.284	3.284	3.258	3.258
YOL026C	0.131	0.131	0.131	0.131	0.131	0.131	0.131	0.131	0.078	0.078	0.078	0.078	0.078	0.078	0.078	0.078	0.078	0.078	0.078	0.103	0.103	0.103	0.103	0.103	0.103	0.103	0.103	0.103	0.103	0.103	0.103	0.103	0.103	0.103	0.103	0.103	0.103	0.078	0.078	0.078	0.078	0.078	0.078	0.078	0.078	0.078	0.078	0.078	0.078
YFR001W	0	0	0	0	0	0	0	0	0	0	0	0	0	0	0	0	0	0	0	0	0	0	0	0	0	0	0	0	0	0	0	0	0	0	0	0	0	0	0	0	0	0	0	0	0	0	0	0	0
YLR219W	2.487	2.487	2.434	2.434	2.434	2.434	2.434	2.409	2.434	2.384	2.357	2.357	2.357	2.357	2.357	2.357	2.331	2.226	2.226	2.253	2.253	1.579	1.554	1.737	1.866	1.866	1.866	1.866	1.866	1.891	1.891	1.891	1.891	1.866	2.075	2.1	2.1	2.1	2.152	2.205	2.231	2.283	2.283	2.308	2.308	2.308	2.308	2.361	2.126
YDR168W	0.959	0.986	0.986	0.986	0.986	0.986	0.986	0.986	0.986	0.986	0.88	0.88	0.88	0.855	0.83	0.855	0.933	0.959	0.959	0.959	0.959	1.062	1.036	1.036	1.036	0.984	0.959	0.984	0.959	0.959	0.959	0.959	0.959	0.986	0.96	0.96	0.96	1.012	1.091	1.091	1.116	1.116	1.116	1.141	0.987	0.962	0.936	0.936	0.963
YJL177W	0.025	0.025	0.025	0.025	0.025	0.025	0.025	0.025	0.025	0.025	0.025	0.025	0.025	0.025	0.025	0.025	0.025	0.025	0.025	0.025	0.025	0.025	0.025	0.025	0.025	0.025	0.025	0.025	0.025	0.025	0.025	0.025	0.025	0.025	0.025	0.025	0.025	0.025	0.025	0.025	0.025	0.025	0.025	0.025	0.025	0.025	0.025	0.025	0.025
YJL209W	0.828	0.828	0.828	0.828	0.828	0.828	0.828	0.854	0.879	0.931	0.931	0.931	0.931	0.931	0.931	0.801	0.775	0.749	0.749	0.749	0.749	0.749	0.749	0.749	0.749	0.749	0.696	0.696	0.696	0.696	0.696	0.696	0.696	0.696	0.696	0.696	0.696	0.696	0.696	0.696	0.696	0.696	0.696	0.696	0.696	0.696	0.696	0.696	0.696
YLR332W	0.078	0.025	0.025	0.025	0.025	0.025	0.025	0.025	0.025	0.025	0.025	0.025	0.025	0.025	0.025	0.025	0.025	0.025	0.025	0.025	0.025	0.025	0.025	0.025	0.025	0.025	0.025	0.025	0.025	0.025	0.025	0.025	0.025	0.025	0.025	0.025	0.025	0.025	0.025	0.025	0.025	0.025	0.025	0.025	0.025	0.025	0.025	0.025	0
YKL001C	0.57	0.517	0.517	0.543	0.543	0.543	0.543	0.543	0.543	0.543	0.543	0.543	0.543	0.543	0.543	0.543	0.648	0.648	0.648	0.648	0.648	0.648	0.648	0.623	0.623	0.623	0.623	0.623	0.623	0.623	0.623	0.623	0.623	0.623	0.623	0.623	0.623	0.623	0.623	0.623	0.623	0.623	0.623	0.623	0.623	0.623	0.623	0.623	0.623
YKL024C	1.321	1.321	1.296	1.296	1.296	1.296	1.296	1.269	1.269	1.294	1.294	1.347	1.347	1.296	1.349	1.323	1.27	1.349	1.298	1.298	1.427	1.401	1.401	1.401	1.401	1.401	1.401	1.349	1.504	1.532	1.532	1.532	1.506	1.506	1.506	1.401	1.401	1.401	1.349	1.685	2.025	2.284	2.284	2.284	2.284	2.284	2.284	2.284	2.284
YKR099W	2.28	2.045	2.045	2.019	2.019	2.019	2.019	2.019	2.019	2.019	2.019	2.019	1.994	1.994	1.994	1.813	1.813	1.813	1.813	1.813	1.659	1.167	1.116	1.141	1.141	1.141	1.141	1.141	1.141	1.141	1.141	1.141	1.141	1.141	1.141	1.116	1.116	0.989	0.883	0.831	0.702	0.728	0.858	0.885	0.885	0.91	0.91	1.221	1.221
YPR037C	1.761	1.761	1.761	1.839	1.839	1.839	1.839	1.839	1.891	1.891	1.891	1.891	1.891	1.891	2.075	2.075	2.075	2.075	2.57	2.57	2.622	2.675	2.675	2.675	2.675	2.675	2.675	2.675	2.675	2.675	2.675	2.675	2.675	2.675	2.675	2.675	2.675	2.675	2.675	2.675	2.675	2.675	2.675	2.675	2.675	2.675	2.675	2.675	2.649
YHR178W	0.904	0.904	0.904	0.904	0.904	0.904	0.904	0.904	0.904	0.904	0.904	0.854	0.854	0.854	0.854	0.854	0.854	0.854	0.854	0.854	0.88	0.88	0.933	0.933	0.933	0.959	0.959	0.959	0.959	0.959	0.959	0.959	0.959	0.959	0.959	0.959	0.959	0.959	0.959	0.959	0.959	0.959	0.959	0.959	0.906	0.906	0.906	0.906	0.906
YDR330W	2.147	2.147	2.147	2.172	2.172	2.326	2.352	2.352	2.352	2.377	2.377	2.43	2.43	2.455	2.508	2.508	2.508	2.508	2.508	2.534	2.534	2.534	2.534	2.534	2.534	2.534	2.534	2.534	2.534	2.534	2.534	2.534	2.534	2.534	2.534	2.534	2.534	2.534	2.534	2.534	2.534	2.534	2.534	2.534	2.534	2.508	2.508	2.508	2.508
YJL184W	1.966	1.992	2.018	2.018	2.018	2.018	2.018	2.018	2.018	2.018	2.018	2.018	2.018	2.018	2.018	2.095	2.095	2.095	2.095	2.095	2.095	2.095	2.095	2.095	2.095	2.095	2.095	2.095	2.095	2.095	2.095	2.095	2.095	2.095	2.095	2.095	2.121	2.121	2.121	2.121	2.121	2.121	2.121	2.121	2.121	2.121	2.121	2.121	2.121
YFR028C	0.131	0.156	0.156	0.156	0.156	0.156	0.181	0.207	0.338	0.492	0.492	0.492	0.492	0.492	0.492	0.492	0.492	0.492	0.492	0.492	0.517	0.517	0.517	0.569	0.594	0.594	0.594	0.594	0.594	0.594	0.594	0.594	0.594	0.594	0.594	0.594	0.62	0.62	0.62	0.62	0.62	0.62	0.62	0.698	0.75	0.75	0.75	0.75	0.75
YEL037C	1.902	1.927	1.927	1.927	1.98	2.085	2.085	2.085	2.085	2.138	2.138	2.138	2.138	2.19	2.19	2.19	2.19	2.19	2.243	2.19	2.19	2.243	2.243	2.243	2.243	2.243	2.243	2.243	2.243	2.243	2.268	2.268	2.268	2.268	2.268	2.268	2.268	2.268	2.268	2.268	2.268	2.268	2.268	2.268	2.268	2.268	2.216	2.216	2.216
YBR077C	0.025	0.051	0.051	0.051	0.051	0.051	0.051	0.051	0.051	0.051	0.051	0.051	0.051	0.051	0.051	0.051	0.051	0.051	0.051	0.051	0.051	0.051	0.051	0.051	0.051	0.051	0.051	0.051	0.051	0.025	0.025	0.025	0.025	0.025	0.025	0.025	0.025	0.025	0.025	0.025	0.025	0.025	0.025	0.025	0.025	0.025	0.025	0.025	0.025
YPL116W	0	0	0	0	0	0	0	0	0	0	0	0	0	0	0	0	0	0	0	0	0	0	0	0	0	0	0	0	0	0	0	0	0	0	0	0	0	0	0	0	0	0	0	0	0	0	0	0	0
YBL085W	1.192	1.192	1.192	1.167	1.167	1.167	1.167	1.167	1.167	1.167	1.167	1.167	1.167	1.167	1.167	1.167	1.167	1.167	1.167	1.167	1.167	1.167	1.167	1.167	1.167	1.167	1.167	1.167	1.167	1.167	1.167	1.141	1.089	1.089	1.089	1.089	1.036	1.036	0.986	0.986	0.933	0.855	0.855	0.855	0.855	0.855	0.855	0.855	0.855
YNR022C	0.801	0.801	0.827	0.827	0.879	0.879	0.879	0.879	0.931	0.931	0.931	0.931	0.931	0.931	0.931	0.931	0.931	0.931	0.931	0.931	0.931	0.931	0.957	0.957	0.957	1.008	1.008	1.034	1.034	1.034	1.034	1.034	1.034	1.034	1.059	1.059	1.085	1.085	1.085	1.085	1.085	1.085	1.085	1.085	1.085	1.085	1.085	1.085	1.085
YKL057C	0.753	0.753	0.753	0.753	0.753	0.753	0.753	0.753	0.753	0.753	0.753	0.753	0.753	0.753	0.753	0.753	0.753	0.753	0.753	0.753	0.753	0.753	0.753	0.753	0.753	0.753	0.753	0.753	0.753	0.753	0.753	0.753	0.753	0.753	0.753	0.753	0.753	0.728	0.728	0.728	0.702	0.702	0.702	0.702	0.702	0.702	0.702	0.649	0.649
YBL057C	2.62	2.62	2.62	2.62	2.62	2.802	3.007	3.216	3.216	3.216	3.216	3.216	3.216	3.216	3.216	3.216	3.216	3.216	3.216	3.216	3.216	3.216	3.216	3.216	3.216	3.321	3.321	3.321	3.321	3.321	3.321	3.321	3.321	3.321	3.373	3.373	3.426	3.426	3.373	3.373	3.373	3.373	3.373	3.399	3.399	3.399	3.399	3.399	3.399
YPR010C	0.465	0.465	0.465	0.465	0.465	0.44	0.44	0.44	0.361	0.361	0.336	0.285	0.233	0.233	0.233	0.233	0.233	0.233	0.233	0.233	0.233	0.233	0.233	0.233	0.233	0.233	0.207	0.181	0.181	0.181	0.181	0.181	0.156	0.103	0.078	0.078	0.156	0.156	0.234	0.234	0.234	0.26	0.285	0.363	0.492	0.492	0.492	0.492	0.517
YPL160W	1.141	1.167	1.167	1.167	1.167	1.167	1.167	1.192	1.192	1.192	1.192	1.192	1.192	1.192	1.192	1.192	1.192	1.192	1.192	1.192	1.192	1.192	1.192	1.192	1.218	1.218	1.218	1.218	1.218	1.218	1.218	1.27	1.27	1.27	1.27	1.27	1.27	1.27	1.27	1.27	1.27	1.27	1.27	1.27	1.218	1.244	1.244	1.244	1.244
YBR199W	1.038	1.038	1.038	1.038	1.038	1.038	1.038	1.038	1.038	1.038	1.038	1.038	1.038	1.038	1.038	1.038	1.091	1.091	1.091	1.091	1.091	1.091	1.091	1.091	1.091	1.091	1.091	1.091	1.091	1.091	1.091	1.091	1.091	1.091	1.091	1.091	1.091	1.091	1.091	1.091	1.091	1.091	1.091	1.091	1.091	1.091	1.091	1.091	1.091
YOR181W	0.828	0.802	0.802	0.802	0.88	0.88	0.88	0.88	0.855	0.83	0.83	0.83	0.83	0.83	0.83	0.83	0.855	0.802	0.777	0.777	0.777	0.802	0.855	0.907	0.907	0.907	0.907	0.907	0.882	0.882	0.882	0.882	0.882	0.882	0.882	0.882	0.882	0.857	0.857	0.857	0.855	0.855	0.907	0.907	0.907	0.882	0.882	0.882	0.882
YOL121C	0.102	0.102	0.102	0.102	0.102	0.102	0.102	0.076	0.076	0.076	0.076	0.076	0.076	0.076	0.076	0.076	0.076	0.076	0.076	0.076	0.076	0.076	0.076	0.076	0.076	0.076	0.076	0.076	0.076	0.076	0.076	0.076	0.076	0.076	0.076	0.076	0.076	0.076	0.076	0.076	0.076	0.076	0.076	0.076	0.076	0.076	0.076	0.076	0.076
YNL001W	1.296	1.296	1.321	1.321	1.321	1.321	1.321	1.321	1.321	1.321	1.321	1.321	1.321	1.321	1.321	1.321	1.321	1.321	1.296	1.296	1.296	1.27	1.27	1.27	1.27	1.245	1.22	1.22	1.22	1.194	1.194	1.012	0.882	0.882	0.907	0.907	0.907	0.907	0.907	0.907	0.907	0.907	0.907	0.751	0.751	0.675	0.675	0.675	0.675
YBR014C	0.441	0.441	0.441	0.493	0.493	0.544	0.57	0.57	0.57	0.57	0.57	0.57	0.57	0.57	0.57	0.57	0.57	0.57	0.57	0.57	0.57	0.623	0.623	0.623	0.623	0.623	0.623	0.623	0.623	0.623	0.623	0.57	0.57	0.57	0.57	0.57	0.57	0.57	0.57	0.57	0.57	0.57	0.57	0.57	0.57	0.57	0.544	0.492	0.492
YBR160W	0.489	0.514	0.567	0.593	0.645	0.698	0.698	0.698	0.698	0.698	0.696	0.828	0.854	0.957	0.957	0.957	1.008	1.008	1.008	1.008	1.008	1.06	1.06	1.06	1.06	1.113	1.113	1.113	1.113	1.113	1.113	1.113	1.113	1.113	1.113	1.113	1.113	1.113	1.113	1.113	1.113	1.113	1.113	1.113	1.113	1.113	1.113	1.113	1.113
YDL085C-A	1.012	1.012	1.012	0.987	1.04	1.221	1.221	1.221	1.274	1.325	1.428	1.428	1.428	1.428	1.428	1.454	1.454	1.401	1.454	1.454	1.454	1.454	1.454	1.454	1.454	1.454	1.506	1.506	1.506	1.48	1.48	1.454	1.504	1.504	1.504	1.53	1.53	1.478	1.425	1.425	1.425	1.478	1.478	1.478	1.478	1.579	1.579	1.579	1.579
YIL119C	0.103	0.103	0.103	0.103	0.103	0.103	0.103	0.103	0.078	0.078	0.078	0.078	0.078	0.078	0.078	0.078	0.078	0.078	0.078	0.078	0.078	0.078	0.078	0.078	0.078	0.078	0.078	0.078	0.078	0.078	0.078	0.078	0.078	0.078	0.078	0.078	0.078	0.078	0.078	0.078	0.078	0.078	0.131	0.131	0.131	0.131	0.131	0.131	0.131
YCR073C	2.547	2.572	2.804	2.675	2.778	2.778	2.83	2.752	2.752	2.57	2.647	2.7	2.622	2.647	2.622	2.673	2.673	2.673	2.673	2.805	2.805	2.805	2.441	4.176	4.176	4.202	4.332	4.332	4.357	4.357	4.357	4.827	5.316	5.341	5.341	5.447	5.472	5.472	5.472	5.577	5.577	5.603	5.707	5.707	5.707	5.707	5.707	5.733	5.733
YPL233W	0.312	0.312	0.312	0.312	0.312	0.312	0.312	0.312	0.312	0.364	0.39	0.39	0.39	0.39	0.39	0.39	0.468	0.754	0.754	0.754	0.754	0.754	0.805	0.805	0.805	0.805	0.805	0.831	0.857	0.857	0.857	0.857	0.857	0.857	0.857	0.857	0.882	0.882	0.882	0.882	0.882	0.907	0.986	1.011	1.011	1.011	1.011	1.011	1.011
YDR265W	1.034	1.034	1.034	1.034	1.034	1.034	1.034	1.034	1.034	1.086	1.086	1.086	1.086	1.086	1.086	1.086	1.086	1.06	1.111	1.111	1.111	1.111	1.111	1.111	1.111	1.111	1.111	1.111	1.111	1.111	1.111	1.111	1.111	1.111	1.111	1.111	1.111	1.111	1.111	1.111	1.059	1.059	1.034	0.983	1.035	1.035	1.035	1.035	1.035
YOR182C	0.723	0.723	0.723	0.723	0.723	0.698	0.698	0.698	0.698	0.698	0.698	0.569	0.543	0.44	0.44	0.465	0.44	0.44	0.44	0.44	0.44	0.44	0.44	0.44	0.44	0.387	0.387	0.336	0.283	0.283	0.258	0.233	0.233	0.233	0.258	0.233	0.233	0.233	0.233	0.233	0.233	0.233	0.233	0.233	0.233	0.233	0.233	0.233	0.233
YOR075W	0.129	0.129	0.129	0.129	0.129	0.076	0.076	0.076	0.076	0.076	0.076	0.076	0.076	0.076	0.076	0.076	0.076	0.076	0.076	0.076	0.076	0.076	0.076	0.102	0.102	0.102	0.102	0.102	0.102	0.102	0.102	0.102	0.102	0.102	0.102	0.102	0.102	0.128	0.128	0.128	0.178	0.257	0.49	0.49	0.49	0.516	0.804	0.83	0.83
YER014W	0.519	0.519	0.519	0.544	0.544	0.544	0.544	0.544	0.519	0.493	0.493	0.493	0.493	0.493	0.546	0.546	0.546	0.599	0.599	0.599	0.599	0.599	0.599	0.599	0.599	0.599	0.443	0.39	0.338	0.338	0.338	0.338	0.338	0.467	0.544	0.723	0.723	0.723	0.775	0.775	0.775	0.828	0.828	0.828	0.828	0.828	0.802	0.828	0.828
YDR351W	1.497	1.497	1.497	1.497	1.497	1.472	1.472	1.472	1.472	1.472	1.472	1.472	1.472	1.472	1.472	1.472	1.472	1.472	1.472	1.497	1.497	1.497	1.497	1.497	1.497	1.497	1.497	1.472	1.472	1.472	1.472	1.472	1.472	1.472	1.472	1.472	1.472	1.472	1.472	1.472	1.472	1.472	1.472	1.472	1.446	1.446	1.472	1.472	1.472
YOR002W	0.261	0.261	0.261	0.261	0.261	0.261	0.261	0.261	0.286	0.364	0.364	0.364	0.364	0.39	0.39	0.39	0.443	0.546	0.546	0.546	0.546	0.546	0.546	0.546	0.546	0.546	0.546	0.546	0.546	0.546	0.546	0.546	0.599	0.599	0.624	0.649	0.649	0.649	0.649	0.649	0.649	0.649	0.649	0.649	0.649	0.702	0.702	0.702	0.702
YKR070W	0.983	1.062	1.062	1.115	1.115	1.116	1.063	1.063	1.063	1.116	1.116	1.116	1.246	1.246	1.246	1.299	1.299	1.299	1.299	1.299	1.351	1.351	1.404	1.404	1.404	1.429	1.429	1.429	1.429	1.429	1.429	1.429	1.429	1.431	1.458	1.536	1.536	1.536	1.587	1.587	1.587	1.587	1.587	1.587	1.613	1.613	1.665	1.665	1.665
YLR393W	1.398	1.398	1.398	1.398	1.398	1.398	1.321	1.374	1.349	1.349	1.349	1.349	1.296	1.296	1.296	1.296	1.321	1.321	1.347	1.321	1.373	1.373	1.373	1.373	1.373	1.373	1.449	1.449	1.449	1.449	1.449	1.449	1.449	1.449	1.449	1.449	1.449	1.449	1.397	1.371	1.371	1.345	1.448	1.577	1.577	1.577	1.577	1.602	1.602
YJL130C	0.465	0.517	0.517	0.517	0.517	0.517	0.517	0.517	0.57	0.57	0.57	0.57	0.57	0.57	0.648	0.648	0.648	0.648	0.648	0.648	0.648	0.648	0.648	0.648	0.648	0.648	0.648	0.648	0.648	0.648	0.648	0.648	0.648	0.648	0.57	0.57	0.596	0.596	0.596	0.596	0.648	0.648	0.648	0.648	0.648	0.648	0.623	0.623	0.648
YER011W	0.129	0.129	0.129	0.129	0.129	0.129	0.129	0.154	0.154	0.154	0.154	0.154	0.154	0.154	0.154	0.154	0.154	0.154	0.154	0.154	0.154	0.154	0.154	0.154	0.154	0.154	0.154	0.154	0.154	0.154	0.154	0.154	0.102	0.102	0.102	0.102	0.102	0.102	0.102	0.102	0.156	0.156	0.156	0.156	0.156	0.156	0.156	0.156	0.156
YPL140C	0.726	0.726	0.726	0.726	0.726	0.726	0.934	0.934	0.934	0.934	0.934	0.934	0.934	0.934	0.934	0.882	0.882	0.907	0.907	0.907	0.907	0.907	0.907	0.907	0.907	0.882	0.882	0.907	0.907	0.907	0.907	0.907	0.907	0.907	0.907	0.907	0.907	0.907	0.96	1.011	1.011	1.036	1.036	1.036	1.036	1.089	1.089	1.115	1.115
YDL119C	1.762	1.788	1.762	1.762	1.762	1.762	1.762	1.762	1.762	1.762	1.712	1.712	1.712	1.815	1.866	1.866	1.866	1.866	1.866	1.866	1.866	1.97	1.97	1.97	2.021	2.021	2.126	2.126	2.151	2.151	2.151	2.151	2.151	2.151	2.151	2.151	2.151	2.151	2.151	2.151	2.151	2.151	2.151	2.099	2.099	2.099	2.099	2.099	2.099
YDR319C	0.83	0.882	0.882	0.882	0.882	0.882	0.882	0.882	0.83	0.83	0.83	0.83	0.83	0.83	0.83	0.83	0.83	0.855	0.88	0.88	0.88	0.88	0.88	0.88	0.828	0.775	0.775	0.775	0.775	0.75	0.775	0.775	0.775	0.828	0.828	0.828	0.828	0.828	0.828	0.828	0.775	0.775	0.801	0.801	0.801	0.801	0.852	0.852	0.877
YGR055W	0	0	0	0	0	0	0	0	0	0	0	0	0	0	0	0	0	0	0	0	0	0	0	0	0	0	0	0.052	0.052	0.052	0.052	0.052	0.052	0.052	0.052	0.052	0.052	0.052	0.052	0.052	0.052	0.052	0.052	0.052	0.052	0.052	0.052	0.052	0.052
YPR029C	0.208	0.208	0.286	0.286	0.417	0.417	0.469	0.469	0.469	0.469	0.522	0.522	0.522	0.575	0.575	0.575	0.575	0.6	0.625	0.651	0.676	0.729	0.729	0.754	0.754	0.754	0.754	0.754	0.754	0.754	0.754	0.754	0.754	0.754	0.754	0.754	0.754	0.754	0.754	0.754	0.754	0.754	0.754	0.754	0.754	0.754	0.754	0.754	0.754
YDR404C	3.034	3.034	3.034	3.034	3.034	3.034	2.982	2.982	2.982	2.982	2.982	2.982	2.982	2.982	2.982	2.931	2.905	2.853	2.853	2.853	2.853	2.853	2.853	2.853	2.853	2.775	2.67	2.567	2.567	2.644	2.644	2.644	2.644	2.644	2.644	2.644	2.644	2.644	2.644	2.567	2.567	2.515	2.515	2.541	2.541	2.541	2.541	2.541	2.567
YDL090C	1.113	1.296	1.296	1.321	1.321	1.321	1.347	1.347	1.373	1.476	1.476	1.476	1.476	1.503	1.478	1.476	1.578	1.578	1.603	1.94	2.016	2.642	2.642	2.642	2.642	2.642	2.642	2.642	2.745	2.823	2.849	2.849	2.849	2.849	2.849	2.849	2.849	2.9	2.9	2.952	2.95	3.003	3.003	3.003	3.003	3.003	3.054	3.079	3.105
YLR270W	1.22	1.22	1.22	1.22	1.22	1.272	1.272	1.272	1.375	1.375	1.375	1.375	1.375	1.375	1.375	1.375	1.48	1.48	1.533	1.533	1.508	1.533	1.533	1.533	1.533	1.637	1.637	1.637	1.637	1.637	1.637	1.662	1.662	1.662	1.662	1.688	1.688	1.688	1.688	1.688	1.688	1.688	1.713	1.713	1.713	1.713	1.713	1.713	1.688
YDL113C	2.233	2.233	2.233	2.233	2.259	2.259	2.259	2.284	2.284	2.362	2.466	2.466	2.466	2.466	2.466	2.466	2.466	2.466	2.466	2.466	2.466	2.466	2.466	2.466	2.466	2.466	2.466	2.491	2.491	2.491	2.491	2.491	2.491	2.491	2.491	2.491	2.491	2.491	2.491	2.439	2.439	2.413	2.413	2.413	2.413	2.413	2.413	2.413	2.413
YNL243W	0.436	0.436	0.436	0.436	0.436	0.436	0.358	0.358	0.358	0.358	0.358	0.358	0.333	0.333	0.307	0.307	0.307	0.205	0.205	0.205	0.205	0.205	0.205	0.205	0.205	0.18	0.18	0.18	0.18	0.18	0.18	0.18	0.18	0.18	0.18	0.18	0.18	0.18	0.18	0.18	0.18	0.18	0.18	0.154	0.154	0.154	0.154	0.154	0.154
YDR043C	0.624	0.624	0.624	0.624	0.624	0.624	0.624	0.624	0.599	0.599	0.599	0.599	0.599	0.546	0.572	0.572	0.572	0.572	0.572	0.572	0.572	0.572	0.572	0.572	0.572	0.572	0.519	0.519	0.519	0.493	0.493	0.493	0.493	0.493	0.493	0.493	0.493	0.493	0.493	0.415	0.415	0.415	0.415	0.415	0.415	0.415	0.415	0.415	0.285
YKR072C	0.751	0.751	0.751	0.675	0.649	0.649	0.649	0.649	0.649	0.649	0.649	0.649	0.649	0.728	0.649	0.649	0.676	0.676	0.676	0.676	0.676	0.676	0.676	0.676	0.702	0.702	0.649	0.624	0.572	0.572	0.572	0.651	0.651	0.676	0.729	0.883	0.883	0.934	0.934	0.934	0.96	0.96	0.96	1.116	1.116	1.325	1.375	1.375	1.583
YGR024C	1.478	1.478	1.478	1.478	1.556	1.556	1.556	1.556	1.556	1.556	1.556	1.556	1.556	1.556	1.556	1.556	1.503	1.503	1.503	1.503	1.503	1.503	1.528	1.528	1.528	1.528	1.528	1.556	1.556	1.556	1.556	1.556	1.608	1.608	1.608	1.608	1.608	1.608	1.608	1.608	1.608	1.608	1.583	1.583	1.583	1.583	1.583	1.583	1.583
YJL191W	1.315	1.393	1.421	1.421	1.473	1.887	1.887	1.887	2.042	2.042	2.042	2.042	2.042	2.042	2.042	1.938	2.271	2.271	2.271	2.271	2.271	2.401	2.661	2.661	2.713	2.713	2.713	2.713	2.713	2.713	2.713	2.739	3.231	3.566	3.979	4.032	4.032	4.032	4.032	4.032	4.032	4.137	4.137	4.189	4.189	4.189	4.215	4.215	4.215
YBL047C	1.169	1.169	1.169	1.169	1.194	1.246	1.246	1.246	1.246	1.246	1.246	1.246	1.246	1.246	1.246	1.246	1.246	1.246	1.246	1.246	1.246	1.246	1.299	1.299	1.299	1.299	1.299	1.299	1.299	1.299	1.299	1.299	1.299	1.299	1.299	1.299	1.246	1.246	1.246	1.246	1.272	1.272	1.272	1.272	1.272	1.272	1.272	1.246	1.194
YMR038C	0.804	0.804	0.804	0.804	0.804	0.804	0.804	0.804	0.804	0.804	0.804	0.804	0.804	0.804	0.804	0.857	0.857	0.857	0.857	0.857	0.804	0.83	0.83	0.83	0.804	0.804	0.778	0.778	0.778	0.778	0.778	0.778	0.831	0.831	0.883	0.883	0.883	0.883	0.909	0.909	0.909	0.909	0.909	0.909	0.909	0.909	0.909	0.909	0.857
YLR066W	0.594	0.594	0.594	0.698	0.698	0.698	0.698	0.698	0.775	0.827	0.852	0.852	0.852	0.877	0.877	0.877	0.877	0.877	0.877	0.956	1.008	1.008	1.008	1.059	1.059	1.059	1.059	1.059	1.059	1.059	1.137	1.137	1.137	1.137	1.137	1.137	1.137	1.137	1.137	1.19	1.19	1.19	1.19	1.19	1.19	1.19	1.19	1.19	1.19
YOR252W	0.519	0.519	0.492	0.492	0.492	0.596	0.672	0.775	1.139	1.191	1.296	1.296	1.296	1.296	1.296	1.296	1.296	1.347	1.347	1.347	1.425	1.45	1.45	1.45	1.45	1.45	1.45	1.503	1.503	1.528	1.632	1.865	1.865	1.865	1.865	1.915	1.915	2.148	2.148	2.226	2.226	2.226	2.279	2.279	2.279	2.279	2.279	2.279	2.279
YDR217C	0.414	0.414	0.44	0.44	0.44	0.44	0.517	0.517	0.517	0.517	0.517	0.517	0.517	0.517	0.543	0.543	0.543	0.596	0.543	0.543	0.543	0.569	0.543	0.543	0.569	0.621	0.957	0.957	0.957	0.957	0.957	0.957	0.957	0.957	0.983	1.086	1.086	1.086	1.137	1.137	1.137	1.137	1.137	1.137	1.137	1.137	1.137	1.242	1.242
YNL300W	1.269	1.269	1.269	1.269	1.269	1.269	1.269	1.269	1.269	1.269	1.269	1.216	1.216	1.216	1.216	1.216	1.164	1.164	1.086	1.086	1.086	1.113	1.113	1.139	1.086	1.086	1.086	1.086	1.034	1.034	1.034	0.981	0.981	1.006	1.006	1.006	1.006	1.006	0.981	0.981	0.981	0.981	0.981	0.981	0.981	0.981	0.981	0.981	0.956
YJR096W	2.925	2.925	2.925	2.925	2.925	2.925	2.925	2.925	2.925	2.925	2.925	2.925	2.925	2.925	2.925	2.925	2.873	2.95	2.95	2.95	2.95	2.95	2.95	2.95	2.95	2.95	2.95	2.95	2.95	2.95	2.95	2.95	2.95	2.95	2.95	2.95	2.95	2.95	2.95	2.925	2.9	2.9	2.9	2.9	2.874	2.926	2.926	2.901	2.901
YEL001C	1.032	1.032	1.032	1.032	1.111	1.111	1.164	1.164	1.164	1.164	1.164	1.164	1.164	1.164	1.06	1.06	1.06	1.035	1.035	1.035	1.035	0.957	0.957	0.957	0.931	0.879	0.854	0.854	0.854	0.906	0.906	0.906	0.855	0.855	0.855	0.855	0.855	0.855	0.855	0.855	0.855	0.855	0.728	0.597	0.597	0.623	0.623	0.675	0.675
YMR152W	0.751	0.751	0.802	0.751	0.751	0.726	0.726	0.726	0.726	0.726	0.623	0.597	0.597	0.648	0.648	0.648	0.648	0.517	0.465	0.465	0.465	0.465	0.465	0.465	0.412	0.412	0.412	0.489	0.54	0.54	0.54	0.54	0.54	0.54	0.593	0.645	1.036	1.27	1.27	1.27	1.296	1.399	1.399	1.399	1.399	1.399	1.399	1.399	1.399
YBR102C	1.268	1.503	1.839	1.839	1.839	1.839	1.839	1.996	2.022	2.022	2.022	2.022	2.022	2.047	2.334	2.412	2.619	2.619	2.619	2.619	2.826	2.929	3.292	3.292	3.292	3.292	3.292	3.501	3.501	3.501	3.501	3.526	3.526	3.526	3.552	3.552	3.552	3.604	3.604	3.604	3.657	3.684	3.841	3.841	3.841	3.841	3.841	3.97	3.97
YER036C	0	0	0	0	0	0	0	0	0	0	0	0	0	0	0	0	0	0	0	0	0	0	0	0	0	0	0	0	0	0	0	0	0	0	0	0.025	0.025	0.025	0.025	0.025	0.025	0.025	0.025	0.025	0.025	0.025	0.025	0.025	0.025
YOR061W	1.221	1.274	1.326	1.326	1.326	1.274	1.274	1.299	1.299	1.299	1.299	1.299	1.299	1.299	1.299	1.299	1.299	1.299	1.299	1.299	1.299	1.299	1.299	1.299	1.299	1.299	1.299	1.299	1.351	1.429	1.429	1.429	1.429	1.429	1.429	1.351	1.351	1.379	1.379	1.379	1.379	1.431	1.431	1.484	1.484	1.484	1.484	1.458	1.458
YDR320C	0.078	0.052	0.052	0.052	0.052	0.052	0.052	0.052	0.052	0.052	0.052	0.052	0.052	0.052	0.052	0.052	0.052	0.052	0.052	0.052	0.052	0.052	0.052	0.052	0.052	0.052	0.052	0.052	0.052	0.052	0.078	0.129	0.129	0.154	0.154	0.18	0.233	0.233	0.233	0.233	0.233	0.233	0.233	0.233	0.233	0.99	0.99	0.99	0.99
YCR077C	1.091	1.091	1.091	1.065	1.065	1.065	1.065	1.065	0.987	0.987	1.012	1.169	1.427	1.532	1.532	1.532	1.532	1.532	1.532	1.584	1.766	1.818	1.896	1.896	1.896	1.921	1.947	1.947	1.947	1.972	1.998	2.102	2.102	2.102	2.102	2.102	2.102	2.102	2.102	2.154	2.154	2.154	2.154	2.154	2.154	2.154	2.207	2.207	2.207
YOL041C	0.263	0.263	0.263	0.263	0.263	0.263	0.263	0.263	0.263	0.263	0.263	0.263	0.263	0.263	0.263	0.263	0.263	0.263	0.263	0.263	0.263	0.263	0.263	0.263	0.263	0.263	0.263	0.263	0.263	0.263	0.263	0.263	0.263	0.21	0.21	0.21	0.21	0.158	0.052	0.052	0.052	0.052	0.052	0.052	0.052	0.052	0.052	0.052	0.052
YPR191W	1.885	1.885	1.911	1.911	1.911	1.911	1.911	1.911	1.937	1.859	1.859	1.859	1.859	1.859	1.859	1.859	1.884	1.884	1.884	1.884	1.884	1.884	1.884	1.884	1.884	1.884	1.884	1.884	1.884	1.884	1.884	1.884	1.884	1.884	1.859	1.859	1.859	1.859	1.859	1.859	1.859	1.859	1.859	1.859	1.859	1.859	1.859	1.859	1.859
YMR145C	0	0	0	0	0	0	0	0	0	0	0	0	0	0	0	0	0	0	0	0	0	0	0	0	0	0	0	0	0	0	0	0	0	0	0	0	0	0	0	0	0	0	0	0	0	0	0	0	0
YJR113C	0.285	0.26	0.207	0.207	0.207	0.207	0.207	0.207	0.207	0.258	0.258	0.283	0.283	0.283	0.283	0.335	0.335	0.335	0.335	0.335	0.309	0.335	0.282	0.282	0.282	0.282	0.282	0.282	0.282	0.282	0.335	0.36	0.36	0.36	0.36	0.36	0.36	0.36	0.36	0.62	0.749	0.749	0.749	0.749	0.749	0.749	0.749	0.749	0.749
YHR161C	1.004	1.004	1.004	1.004	0.978	0.978	0.978	0.978	0.978	0.978	0.978	0.978	0.978	0.953	0.953	0.953	0.953	0.953	0.953	0.901	0.901	0.901	0.901	0.901	0.824	0.824	0.824	0.824	0.772	0.772	0.772	0.772	0.747	0.696	0.62	0.62	0.62	0.62	0.62	0.62	0.62	0.594	0.541	0.489	0.489	0.489	0.489	0.489	0.489
YHR080C	1.431	1.484	1.484	1.484	1.484	1.484	1.484	1.431	1.379	1.379	1.379	1.379	1.379	1.379	1.3	1.3	1.248	1.248	1.248	1.222	1.222	1.117	1.117	1.092	0.807	0.704	0.704	0.704	0.704	0.704	0.704	0.678	0.625	0.625	0.625	0.573	0.573	0.573	0.6	0.6	0.6	0.6	0.575	0.575	0.549	0.549	0.523	0.523	0.418
YDL127W	0.364	0.364	0.364	0.364	0.364	0.364	0.364	0.364	0.364	0.364	0.364	0.312	0.312	0.312	0.312	0.312	0.312	0.312	0.312	0.312	0.312	0.312	0.312	0.312	0.312	0.312	0.312	0.312	0.312	0.312	0.312	0.312	0.312	0.312	0.312	0.234	0.208	0.208	0.208	0.208	0.208	0.208	0.208	0.208	0.208	0.208	0.208	0.208	0.208
YAL003W	0.129	0.129	0.129	0.129	0.129	0.076	0.051	0	0	0	0	0	0	0	0	0	0	0	0	0	0	0	0	0	0	0	0	0	0	0	0	0	0	0	0	0	0	0	0	0	0	0	0	0	0	0	0	0	0
YDR440W	1.32	1.373	1.398	1.398	1.398	1.476	1.578	1.578	1.681	1.89	1.89	1.89	2.018	2.018	2.018	2.018	2.07	2.07	2.123	2.174	2.199	2.199	2.199	2.25	2.25	2.25	2.25	2.25	2.25	2.25	2.276	2.276	2.276	2.276	2.25	2.25	2.328	2.381	2.406	2.458	2.484	2.484	2.535	2.561	2.637	2.637	2.637	2.637	2.637
YNL069C	0.128	0.128	0.102	0.102	0.051	0.051	0.051	0.051	0.051	0.051	0.051	0.051	0.051	0.025	0.025	0	0	0	0	0	0	0	0	0	0	0	0	0	0	0	0	0	0	0	0	0	0	0	0	0	0	0	0	0	0	0	0	0	0
YDR270W	1.169	1.169	1.169	1.169	1.169	1.169	1.169	1.169	1.169	1.169	1.169	1.169	1.169	1.169	1.169	1.169	1.169	1.169	1.169	1.169	1.169	1.169	1.169	1.169	1.169	1.169	1.169	1.169	1.169	1.169	1.169	1.169	1.169	1.221	1.221	1.221	1.221	1.17	1.17	1.17	1.17	1.196	1.326	1.326	1.351	1.351	1.351	1.351	1.351
YGL194C	0.285	0.285	0.285	0.285	0.285	0.285	0.285	0.285	0.285	0.285	0.285	0.285	0.336	0.414	0.467	0.467	0.467	0.492	0.492	0.492	0.492	0.517	0.543	0.543	0.543	0.543	0.543	0.543	0.569	0.569	0.569	0.569	0.569	0.569	0.569	0.569	0.594	0.594	0.594	0.594	0.594	0.594	0.594	0.569	0.569	0.569	0.569	0.569	0.594
YPL075W	0.025	0.025	0.025	0.025	0.025	0.025	0.025	0.025	0.025	0.025	0.025	0.025	0.025	0.025	0.025	0.025	0.025	0.025	0	0	0	0	0	0	0	0	0	0	0	0	0	0	0	0	0	0	0	0	0	0	0	0	0	0	0	0	0	0.025	0.025
YER076C	1.71	1.71	1.607	1.607	1.554	1.503	1.503	1.503	1.503	1.556	1.608	1.686	1.712	1.712	1.712	1.712	1.712	1.712	1.686	1.791	1.843	1.843	1.869	1.869	1.869	1.921	1.921	1.947	1.947	1.921	1.921	1.921	1.896	1.871	1.871	1.871	1.845	1.845	1.896	1.843	1.843	1.869	1.895	1.895	1.842	1.842	1.842	1.842	1.842
YIL043C	0.833	0.833	0.833	0.805	1.014	1.014	1.014	1.014	1.014	0.989	0.989	0.989	0.989	0.963	0.938	0.938	1.016	0.963	0.963	0.963	0.963	0.963	0.963	0.963	0.963	0.963	0.989	0.989	0.989	0.989	0.989	0.989	0.989	0.989	0.989	0.989	1.014	1.194	1.194	1.245	1.245	1.245	1.245	1.245	1.245	1.245	1.22	1.245	1.35
YHL027W	3.188	3.188	3.188	3.188	3.188	3.188	3.188	3.188	3.188	3.188	3.084	3.084	3.084	3.084	3.084	3.058	3.058	3.058	3.058	3.058	3.058	2.954	2.954	2.954	2.954	2.954	2.954	2.928	2.876	2.876	2.85	2.85	2.85	2.85	2.85	2.797	2.797	2.668	2.358	2.305	2.253	2.253	2.175	2.175	2.175	2.07	1.889	1.889	1.707
YDR375C	1.014	1.014	1.224	1.224	1.224	1.276	1.276	1.302	1.302	1.302	1.302	1.302	1.302	1.302	1.302	1.302	1.302	1.302	1.302	1.355	1.38	1.614	1.614	1.614	1.639	1.639	1.639	1.639	1.665	2.109	2.109	2.135	2.135	2.135	2.135	2.186	2.186	2.288	2.288	2.288	2.288	2.235	2.235	2.313	2.313	2.313	2.313	2.313	2.313
YKL210W	1.839	1.839	1.839	1.839	1.839	1.839	1.839	1.839	1.839	1.813	1.813	1.839	1.839	1.839	1.839	1.839	1.839	1.839	1.839	1.839	1.839	1.839	1.839	1.839	1.839	1.839	1.839	1.839	1.839	1.839	1.839	1.839	1.839	1.786	1.786	1.786	1.786	1.786	1.786	1.786	1.786	1.786	1.708	1.734	1.734	1.734	1.734	1.734	1.734
YPL199C	0.389	0.363	0.363	0.363	0.312	0.364	0.469	0.392	0.392	0.392	0.392	0.392	0.392	0.443	0.443	0.443	0.443	0.443	0.443	0.417	0.417	0.417	0.312	0.312	0.338	0.312	0.312	0.312	0.417	0.443	0.546	0.546	0.546	0.546	0.546	0.624	0.676	0.78	0.78	0.78	0.78	0.805	0.805	0.91	0.91	0.91	0.987	0.987	0.987
YKL108W	0.286	0.286	0.286	0.234	0.234	0.234	0.234	0.234	0.234	0.234	0.234	0.234	0.234	0.234	0.234	0.234	0.26	0.26	0.26	0.26	0.26	0.26	0.26	0.338	0.415	0.415	0.415	0.415	0.415	0.415	0.441	0.441	0.441	0.441	0.441	0.493	0.493	0.493	0.493	0.493	0.493	0.493	0.493	0.493	0.493	0.493	0.493	0.493	0.493
YOR236W	0.156	0.156	0.156	0.156	0.156	0.156	0.156	0.156	0.156	0.156	0.156	0.156	0.156	0.156	0.156	0.156	0.156	0.156	0.156	0.156	0.156	0.156	0.156	0.156	0.156	0.156	0.156	0.156	0.156	0.156	0.156	0.156	0.156	0.156	0.156	0.156	0.156	0.156	0.156	0.156	0.156	0.156	0.156	0.156	0.156	0.156	0.156	0.156	0.156
YCL025C	0	0	0	0	0	0	0	0	0	0	0	0	0	0	0	0	0	0	0	0	0	0	0	0	0	0	0	0	0	0	0	0	0	0	0	0	0	0	0	0	0	0	0	0.052	0.052	0.052	0.052	0.052	0.052
YBL074C	0.207	0.207	0.207	0.207	0.207	0.207	0.207	0.207	0.207	0.207	0.207	0.207	0.207	0.207	0.207	0.154	0.154	0.154	0.154	0.154	0.154	0.154	0.154	0.154	0.154	0.154	0.154	0.154	0.154	0.154	0.154	0.154	0.154	0.154	0.154	0.154	0.154	0.154	0.154	0.154	0.154	0.154	0.154	0.154	0.154	0.154	0.154	0.154	0.154
YGL229C	1.169	1.221	1.221	1.221	1.221	1.221	1.221	1.221	1.221	1.221	1.221	1.221	1.221	1.196	1.196	1.196	1.145	1.041	1.093	1.093	1.093	1.093	1.093	1.093	1.093	1.093	1.093	1.119	0.883	0.909	1.038	1.038	1.089	1.399	1.425	1.762	1.866	1.866	1.866	1.919	2.022	2.022	2.305	2.305	2.331	2.46	2.46	2.591	2.643
YOL008W	0.936	0.936	0.936	0.936	0.936	0.936	0.936	0.883	0.883	0.883	0.883	0.833	0.649	0.623	0.623	0.623	0.623	0.623	0.623	0.623	0.623	0.623	0.623	0.57	0.57	0.57	0.57	0.57	0.519	0.519	0.544	0.544	0.596	0.596	0.544	0.544	0.544	0.544	0.544	0.544	0.544	0.544	0.544	0.519	0.519	0.519	0.519	0.519	0.441
YHR164C	0.517	0.517	0.517	0.517	0.517	0.517	0.492	0.492	0.492	0.492	0.544	0.544	0.544	0.544	0.544	0.544	0.544	0.544	0.544	0.544	0.544	0.544	0.544	0.544	0.544	0.544	0.544	0.544	0.544	0.544	0.544	0.492	0.492	0.492	0.492	0.492	0.492	0.492	0.492	0.492	0.492	0.492	0.544	0.544	0.544	0.544	0.544	0.544	0.544
YJL158C	0.076	0.076	0.076	0.076	0.076	0.076	0.076	0.076	0.076	0.076	0.076	0.076	0.076	0.076	0.076	0.076	0.102	0.102	0.102	0.102	0.102	0.102	0.102	0.102	0.102	0.102	0.102	0.102	0.102	0.102	0.102	0.102	0.102	0.102	0.102	0.102	0.154	0.154	0.154	0.154	0.154	0.154	0.154	0.154	0.18	0.18	0.205	0.205	0.205
YGL103W	1.942	1.968	2.046	2.071	2.071	2.071	2.071	2.097	2.097	2.097	2.097	2.123	2.123	2.148	2.148	2.148	2.148	2.148	2.148	2.148	2.148	2.148	2.148	2.148	2.148	2.148	2.148	2.148	2.148	2.148	2.148	2.148	2.095	2.095	2.095	2.095	2.095	2.095	2.07	2.07	2.07	2.07	2.07	2.07	2.07	1.94	1.94	1.784	1.68
YML076C	0.672	0.672	0.672	0.672	0.672	0.672	0.698	0.698	0.698	0.698	0.698	0.672	0.672	0.777	0.777	0.777	0.777	0.777	0.777	0.802	0.855	0.855	0.855	0.855	0.855	0.855	0.855	0.855	0.855	0.855	0.855	0.802	0.802	0.777	0.751	0.751	0.699	0.699	0.699	0.699	0.751	0.751	0.751	0.751	0.751	0.726	0.726	0.673	0.699
YNL169C	0.729	0.729	0.834	0.834	0.834	0.834	0.86	0.86	0.86	0.86	0.86	0.86	0.86	0.86	0.86	0.807	0.754	0.754	0.78	0.78	0.78	0.78	0.78	0.78	0.78	0.78	0.78	0.78	0.753	0.753	0.753	0.701	0.701	0.701	0.701	0.701	0.701	0.701	0.701	0.701	0.701	0.701	0.701	0.701	0.701	0.701	0.648	0.648	0.648
YOR039W	1.397	1.397	1.397	1.397	1.397	1.397	1.371	1.371	1.371	1.476	1.476	1.476	1.476	1.476	1.476	1.476	1.476	1.476	1.476	1.476	1.476	1.502	1.502	1.527	1.527	1.527	1.527	1.527	1.527	1.527	1.527	1.527	1.527	1.527	1.527	1.527	1.527	1.527	1.527	1.527	1.527	1.527	1.527	1.527	1.527	1.527	1.527	1.527	1.527
YIL154C	0.986	0.855	0.855	0.855	0.88	0.802	0.802	0.802	0.777	0.75	0.646	0.646	0.646	0.725	0.934	1.01	1.01	1.062	1.062	1.14	1.14	1.294	1.656	1.656	1.681	1.681	1.681	1.681	1.758	1.784	1.784	1.784	1.861	1.861	1.938	1.938	1.938	1.938	1.938	1.938	1.938	1.938	1.938	1.938	2.016	2.095	2.095	2.095	2.095
YKL196C	1.01	0.931	0.931	0.906	0.854	0.854	0.854	0.854	0.854	0.854	0.854	0.854	0.854	0.854	0.854	0.854	0.854	0.854	0.854	0.854	0.854	0.854	0.854	0.854	0.828	0.777	0.777	0.855	0.855	0.907	0.907	0.907	0.907	0.907	0.907	0.907	0.907	0.907	0.907	0.907	0.907	0.907	0.933	1.038	1.038	1.091	1.091	1.091	1.091
YHR108W	1.221	1.221	1.272	1.272	1.272	1.375	1.323	1.323	1.323	1.323	1.323	1.323	1.323	1.323	1.323	1.323	1.323	1.323	1.323	1.323	1.323	1.323	1.323	1.323	1.323	1.323	1.323	1.323	1.323	1.323	1.323	1.323	1.323	1.323	1.323	1.323	1.323	1.323	1.323	1.323	1.323	1.323	1.323	1.323	1.323	1.323	1.323	1.323	1.323
YOR092W	0.078	0.078	0.078	0.078	0.078	0.078	0.078	0.078	0.078	0.078	0.078	0.078	0.078	0.078	0.078	0.078	0.078	0.078	0.078	0.078	0.078	0.052	0.052	0.052	0.052	0.052	0.052	0.052	0.052	0.052	0.052	0.052	0.052	0.052	0.052	0.052	0.052	0.052	0.052	0.052	0.052	0.052	0.052	0.052	0.052	0.052	0.052	0.052	0
YLR419W	1.35	1.35	1.35	1.35	1.35	1.35	1.35	1.427	1.427	1.479	1.479	1.479	1.479	1.479	1.479	1.479	1.504	1.479	1.504	1.504	1.557	1.557	1.557	1.609	1.609	1.661	1.661	1.661	1.661	1.661	1.661	1.713	1.713	1.713	1.713	1.713	1.713	1.713	1.713	1.713	1.713	1.713	1.713	1.713	1.713	1.713	1.818	1.843	1.843
YLR203C	2.262	2.313	2.313	2.313	2.313	2.26	2.26	2.26	2.26	2.26	2.338	2.338	2.364	2.364	2.364	2.494	2.494	2.494	2.52	2.52	2.546	2.546	2.546	2.546	2.546	2.546	2.546	2.598	2.598	2.598	2.598	2.598	2.598	2.598	2.598	2.598	2.598	2.598	2.598	2.598	2.598	2.598	2.598	2.598	2.598	2.598	2.598	2.598	2.598
YHR195W	0.492	0.544	0.544	0.544	0.544	0.544	0.544	0.544	0.544	0.648	0.648	0.648	0.648	0.648	0.648	0.648	0.648	0.673	0.673	0.673	0.725	0.725	0.725	0.802	0.802	0.88	0.88	0.933	0.933	0.933	0.933	0.986	0.986	0.986	0.986	0.986	0.986	0.986	0.986	0.986	0.986	0.986	0.986	0.986	0.986	0.986	1.011	1.011	1.011
YAL048C	0.729	0.729	0.573	0.469	0.649	0.675	0.675	0.675	0.78	0.78	0.78	0.78	0.78	0.78	0.78	0.78	0.754	0.702	0.676	0.676	0.649	0.649	0.649	0.649	0.805	0.753	0.753	0.753	1.014	1.145	1.145	1.145	1.145	1.145	1.246	1.246	1.194	1.194	1.272	1.272	1.272	1.272	1.272	1.272	1.272	1.272	1.272	1.272	1.272
YCL030C	0.778	0.778	0.778	0.778	0.907	0.907	0.907	0.907	0.907	0.907	0.907	0.83	0.83	0.83	0.83	0.83	0.83	0.83	0.907	0.907	0.907	0.907	0.907	0.907	0.907	0.907	0.907	0.907	0.907	0.882	0.882	0.855	0.855	0.855	0.855	0.855	0.907	0.96	0.934	0.934	0.934	0.934	0.934	0.934	0.934	0.882	0.882	0.882	0.83
YBR194W	0.673	0.673	0.673	0.699	0.673	0.673	0.673	0.673	0.648	0.648	0.648	0.648	0.57	0.57	0.544	0.492	0.675	0.675	0.675	0.675	0.675	0.675	0.91	0.91	0.91	0.91	0.91	1.091	1.089	1.22	1.22	1.22	1.22	1.22	1.245	1.245	1.245	1.245	1.22	1.27	1.27	1.27	1.27	1.27	1.321	1.347	1.738	1.738	1.738
YGL169W	0.44	0.492	0.517	0.517	0.517	0.465	0.49	0.49	0.49	0.49	0.49	0.49	0.49	0.49	0.49	0.49	0.465	0.465	0.465	0.465	0.465	0.465	0.465	0.465	0.438	0.438	0.438	0.49	0.49	0.49	0.49	0.49	0.49	0.543	0.543	0.543	0.543	0.543	0.543	0.543	0.543	0.543	0.569	0.777	0.802	0.802	0.802	0.802	0.802
YOR292C	0.336	0.336	0.336	0.336	0.336	0.336	0.336	0.336	0.336	0.336	0.336	0.336	0.336	0.336	0.336	0.336	0.336	0.336	0.336	0.336	0.336	0.336	0.336	0.336	0.336	0.283	0.283	0.283	0.283	0.283	0.283	0.283	0.283	0.283	0.205	0.103	0.078	0.078	0.078	0.078	0.078	0.078	0.078	0.078	0.078	0.078	0.078	0.078	0.078
YFL046W	0.546	0.546	0.546	0.546	0.493	0.493	0.443	0.443	0.39	0.39	0.39	0.39	0.39	0.39	0.39	0.39	0.39	0.39	0.39	0.39	0.39	0.415	0.415	0.415	0.415	0.415	0.415	0.415	0.39	0.39	0.415	0.415	0.415	0.415	0.415	0.441	0.492	0.544	0.544	0.544	0.544	0.544	0.597	0.597	0.623	0.623	0.623	0.623	0.623
YPL259C	1.474	1.474	1.474	1.474	1.474	1.474	1.474	1.474	1.474	1.474	1.474	1.474	1.474	1.474	1.449	1.449	1.449	1.449	1.449	1.449	1.449	1.449	1.449	1.449	1.449	1.449	1.449	1.449	1.398	1.347	1.321	1.321	1.321	1.321	1.321	1.296	1.296	1.27	1.27	1.27	1.27	1.27	1.27	1.27	1.27	1.27	0.906	0.854	0.593
YNL053W	0.956	0.956	0.956	0.93	0.93	0.93	0.852	0.879	0.828	0.828	0.828	0.725	0.673	0.673	0.673	0.673	0.596	0.596	0.596	0.596	0.596	0.596	0.596	0.57	0.57	0.57	0.57	0.596	0.596	0.646	0.621	0.621	0.621	0.751	0.802	0.802	0.802	0.802	0.775	0.775	0.775	0.775	0.775	0.802	0.802	0.906	0.906	0.906	0.906
YLL023C	0.983	0.983	0.957	0.957	0.957	0.854	0.854	1.01	1.113	1.113	1.113	1.113	1.113	1.113	1.113	1.113	1.139	1.113	1.113	1.113	1.113	1.113	1.113	1.113	1.113	1.113	1.113	1.113	1.113	1.113	1.113	1.113	1.087	1.19	1.19	1.19	1.242	1.242	1.242	1.191	1.191	1.191	1.216	1.216	1.216	1.216	1.216	1.319	1.319
YGL071W	0.389	0.441	0.441	0.441	0.441	0.441	0.441	0.441	0.441	0.441	0.441	0.39	0.441	0.441	0.441	0.441	0.441	0.441	0.441	0.441	0.441	0.441	0.441	0.441	0.363	0.363	0.285	0.285	0.387	0.44	0.44	0.44	0.44	0.44	0.44	0.44	0.44	0.44	0.44	0.492	0.44	0.465	0.49	0.49	0.49	0.49	0.49	0.49	0.49
YCR071C	0.443	0.443	0.443	0.417	0.443	0.573	0.573	0.573	0.573	0.573	0.573	0.625	0.625	0.625	0.573	0.573	0.573	0.573	0.573	0.573	0.573	0.573	0.573	0.573	0.573	0.573	0.573	0.624	0.624	0.624	0.624	0.624	0.676	0.676	0.676	0.676	0.676	0.676	0.676	0.676	0.676	0.676	0.676	0.676	0.676	0.676	0.676	0.676	0.676
YLR283W	0.131	0.131	0.131	0.131	0.131	0.131	0.131	0.131	0.131	0.131	0.131	0.131	0.105	0.105	0.105	0.105	0.105	0.105	0.105	0.183	0.261	0.261	0.261	0.261	0.261	0.261	0.261	0.261	0.261	0.261	0.286	0.286	0.286	0.286	0.286	0.286	0.286	0.339	0.392	0.392	0.392	0.443	0.443	0.443	0.443	0.443	0.443	0.443	0.443
YPR138C	0.673	0.673	0.621	0.621	0.621	0.621	0.621	0.621	0.621	0.621	0.621	0.621	0.621	0.621	0.621	0.621	0.621	0.596	0.543	0.543	0.543	0.543	0.543	0.543	0.543	0.543	0.543	0.543	0.543	0.543	0.543	0.543	0.543	0.543	0.543	0.543	0.543	0.543	0.543	0.543	0.543	0.543	0.517	0.492	0.492	0.441	0.312	0.312	0.312
YDR487C	0.808	0.808	0.783	0.783	0.783	0.731	0.731	0.731	0.625	0.6	0.547	0.547	0.547	0.547	0.547	0.547	0.547	0.547	0.547	0.443	0.443	0.39	0.39	0.39	0.39	0.39	0.39	0.39	0.39	0.261	0.208	0.208	0.208	0.208	0.208	0.156	0.156	0.156	0.025	0.025	0.025	0.025	0.025	0.025	0.025	0.025	0.025	0.025	0.025
YGR157W	0.495	0.547	0.547	0.547	0.547	0.547	0.547	0.547	0.547	0.547	0.495	0.495	0.495	0.495	0.495	0.495	0.495	0.495	0.495	0.495	0.495	0.52	0.52	0.52	0.52	0.52	0.52	0.52	0.52	0.52	0.52	0.52	0.52	0.52	0.52	0.52	0.546	0.546	0.546	0.546	0.546	0.546	0.546	0.546	0.546	0.546	0.546	0.546	0.546
YOR257W	0.649	0.649	0.572	0.572	0.572	0.572	0.572	0.546	0.493	0.286	0.208	0.261	0.261	0.261	0.314	0.314	0.314	0.366	0.366	0.366	0.418	0.444	0.52	0.728	0.728	0.78	0.78	0.78	0.833	0.833	0.833	0.833	0.833	0.833	0.833	0.963	0.963	0.963	0.963	0.963	1.041	1.25	1.25	1.379	1.379	1.379	1.379	1.404	1.404
YMR114C	0.156	0.156	0.156	0.156	0.156	0.156	0.156	0.156	0.078	0.078	0.103	0.129	0.234	0.26	0.26	0.26	0.312	0.312	0.26	0.26	0.26	0.26	0.26	0.389	0.389	0.492	0.492	0.544	0.623	0.623	0.623	0.623	0.623	0.623	0.623	0.623	0.623	0.623	0.675	0.728	0.728	0.753	0.753	0.753	0.778	0.778	0.778	0.831	0.986
YOR350C	0.645	0.696	0.772	0.824	0.824	0.824	0.824	0.824	0.824	0.824	0.901	0.927	1.159	1.159	1.159	1.159	1.159	1.159	1.159	1.159	1.159	1.159	1.159	1.159	1.159	1.185	1.21	1.21	1.263	1.288	1.288	1.288	1.288	1.288	1.288	1.288	1.288	1.288	1.288	1.288	1.288	1.288	1.288	1.288	1.288	1.314	1.314	1.314	1.314
YGL077C	0.621	0.621	0.621	0.569	0.569	0.543	0.517	0.517	0.517	0.517	0.517	0.465	0.44	0.44	0.44	0.49	0.541	0.541	0.541	0.541	0.516	0.516	0.569	0.569	0.569	0.569	0.569	0.569	0.569	0.569	0.569	0.569	0.569	0.569	0.594	0.594	0.594	0.594	0.594	0.594	0.594	0.594	0.569	0.594	0.594	0.594	0.594	0.594	0.594
YJL010C	0.67	0.67	0.67	0.62	0.62	0.62	0.62	0.62	0.62	0.62	0.567	0.567	0.567	0.567	0.567	0.567	0.567	0.567	0.67	0.799	0.877	0.877	0.903	0.903	0.903	0.903	0.903	0.903	0.903	0.928	0.928	0.928	0.954	0.954	0.954	0.954	0.954	0.954	0.954	0.954	0.954	0.954	0.954	0.954	0.954	0.954	0.98	0.98	0.98
YMR033W	0.438	0.438	0.438	0.438	0.438	0.438	0.438	0.438	0.438	0.438	0.438	0.438	0.438	0.438	0.438	0.438	0.438	0.438	0.438	0.438	0.569	0.569	0.569	0.569	0.569	0.569	0.569	0.569	0.569	0.569	0.569	0.569	0.569	0.569	0.569	0.569	0.569	0.569	0.569	0.569	0.569	0.569	0.569	0.569	0.569	0.569	0.569	0.569	0.569
YNR038W	0.959	0.959	0.959	0.959	0.959	0.959	0.906	0.725	0.725	0.725	0.777	0.777	0.777	0.777	0.751	0.751	0.804	0.857	0.804	0.907	0.933	0.933	0.933	0.984	0.984	1.062	1.062	1.062	1.062	1.062	1.062	1.062	1.062	1.062	1.062	1.062	1.062	1.011	1.011	1.011	1.063	1.063	1.063	1.063	1.063	1.115	1.115	1.115	1.115
YDR113C	6.386	6.386	6.309	6.309	6.309	6.205	6.205	6.024	5.971	5.971	5.298	5.22	5.221	5.169	5.117	5.117	4.987	4.935	4.935	4.935	4.857	4.779	4.649	4.649	4.596	4.596	4.596	4.596	4.309	4.309	4.257	4.257	4.13	4.051	3.922	3.922	3.767	3.767	3.767	3.378	3.378	2.991	2.785	2.682	2.478	1.573	1.395	1.369	1.422
YNR037C	2.284	2.284	2.284	2.284	2.284	2.284	2.284	2.337	2.337	2.337	2.284	2.284	2.284	2.284	2.284	2.284	2.284	2.284	2.284	2.337	2.337	2.337	2.337	2.337	2.337	2.337	2.337	2.337	2.337	2.337	2.337	2.337	2.362	2.362	2.362	2.362	2.362	2.362	2.362	2.362	2.362	2.362	2.362	2.362	2.362	2.362	2.362	2.362	2.362
YLR423C	0.702	0.702	0.702	0.702	0.754	0.754	0.754	0.807	1.091	1.375	1.556	1.556	1.556	1.685	1.685	1.736	1.736	1.788	1.788	1.788	1.788	1.813	1.813	1.813	1.839	1.839	1.839	1.839	1.865	2.047	2.047	2.047	2.047	2.047	2.047	2.047	2.047	2.047	2.047	2.047	2.047	2.047	2.047	2.047	2.047	2.047	2.047	2.073	2.123
YGL242C	0.309	0.257	0.258	0.205	0.231	0.257	0.257	0.257	0.257	0.257	0.257	0.49	0.49	0.49	0.543	0.543	0.543	0.543	0.594	0.594	0.62	0.723	0.749	0.749	0.801	0.801	0.801	0.801	0.854	0.906	0.959	0.959	0.959	0.959	1.062	1.191	1.191	1.191	1.216	1.216	1.216	1.216	1.216	1.216	1.242	1.242	1.268	1.268	1.268
YJL171C	1.478	1.452	1.427	1.427	1.427	1.427	1.427	1.427	1.427	1.427	1.427	1.427	1.427	1.321	1.347	1.321	1.321	1.374	1.347	1.321	1.374	1.349	1.349	1.349	1.349	1.374	1.374	1.374	1.374	1.374	1.374	1.374	1.374	1.374	1.374	1.374	1.349	1.349	1.349	1.349	1.349	1.349	1.349	1.349	1.349	1.349	1.349	1.349	1.349
YFR004W	0.854	0.854	0.854	0.854	0.854	0.906	0.906	0.906	0.906	0.906	0.906	0.984	0.984	0.959	0.984	0.984	0.931	0.931	0.984	0.984	0.984	0.984	0.984	0.984	0.882	0.882	0.882	0.882	0.882	0.882	0.907	0.907	0.907	0.959	0.959	0.959	0.959	0.984	0.984	0.984	0.959	0.933	0.933	0.933	0.933	1.011	1.011	1.011	1.011
YPL165C	2.018	2.018	2.018	2.043	2.018	2.043	2.095	2.095	2.095	2.095	2.095	2.095	2.095	2.095	2.095	2.172	2.353	2.301	2.301	2.301	2.301	2.301	2.301	2.405	2.379	2.379	2.379	2.379	2.379	2.328	2.328	2.457	2.534	2.534	2.534	2.534	2.534	2.534	2.534	2.534	2.534	2.559	2.559	2.82	2.845	2.871	2.871	2.871	2.871
YOL078W	1.742	1.742	1.742	1.819	1.819	1.819	1.819	1.819	1.845	1.845	1.845	1.845	1.845	1.896	1.896	1.896	1.896	1.896	1.921	1.921	1.921	1.921	1.998	1.998	2.023	2.023	2.076	2.076	2.076	2.076	2.076	2.076	2.076	2.076	2.076	2.076	2.076	2.076	2.076	2.076	2.076	2.076	2.128	2.179	2.283	2.283	2.336	2.336	2.336
YER009W	1.356	1.356	1.356	1.486	1.486	1.486	1.486	1.539	1.539	1.617	1.617	1.617	1.617	1.617	1.694	1.694	1.694	1.954	1.98	1.98	1.98	1.98	1.98	1.98	1.98	2.033	2.033	2.033	2.058	2.058	2.058	2.058	2.111	2.111	2.111	2.111	2.111	2.163	2.319	2.319	2.319	2.319	2.319	2.319	2.319	2.319	2.319	2.293	2.293
YNR047W	0.723	0.775	0.725	0.725	0.75	0.802	0.802	0.855	0.855	0.907	0.907	0.907	0.907	0.933	0.933	0.933	0.933	1.116	1.116	1.169	1.143	1.143	1.143	1.143	1.143	1.143	1.143	1.143	1.143	1.143	1.143	1.117	1.117	1.117	1.117	1.117	1.117	1.17	1.17	1.17	1.17	1.17	1.17	1.17	1.17	1.145	1.197	1.197	1.146
YFR017C	0.412	0.412	0.412	0.412	0.412	0.412	0.412	0.412	0.412	0.412	0.412	0.412	0.412	0.412	0.412	0.412	0.412	0.412	0.412	0.412	0.412	0.412	0.412	0.412	0.412	0.412	0.412	0.412	0.412	0.412	0.412	0.412	0.412	0.412	0.412	0.412	0.412	0.412	0.412	0.412	0.412	0.412	0.412	0.412	0.36	0.36	0.36	0.36	0.36
YBL046W	1.503	1.503	1.503	1.503	1.503	1.503	1.503	1.556	1.556	1.556	1.556	1.556	1.556	1.503	1.503	1.503	1.503	1.503	1.503	1.503	1.425	1.425	1.399	1.399	1.399	1.347	1.425	1.425	1.425	1.425	1.425	1.425	1.425	1.425	1.425	1.425	1.425	1.425	1.425	1.425	1.425	1.425	1.425	1.425	1.425	1.425	1.425	1.425	1.425
YHR091C	1.45	1.45	1.373	1.321	1.476	1.45	1.476	1.528	1.528	1.528	1.528	1.502	1.502	1.502	1.554	1.554	1.579	1.527	1.527	1.527	1.527	1.527	1.579	1.579	1.579	1.579	1.632	1.579	1.631	1.631	1.681	1.498	1.55	1.707	1.707	1.707	1.707	1.707	1.785	1.76	1.76	1.76	1.76	1.683	1.708	1.995	2.047	2.047	2.126
YOL051W	4.131	4.131	4.131	4.184	4.184	4.184	4.184	4.184	4.184	4.184	4.184	4.184	4.184	4.184	4.184	4.184	4.184	4.184	4.184	4.184	4.184	4.184	4.184	4.184	4.184	4.184	4.133	4.133	4.082	4.003	4.003	4.003	4.003	4.003	3.978	3.978	3.953	3.953	3.953	3.953	3.953	3.953	3.796	3.771	3.771	2.104	1.976	1.56	1.509
YPL063W	0.438	0.516	0.516	0.516	0.541	0.672	1.139	1.139	1.139	1.139	1.139	1.191	1.191	1.191	1.216	1.216	1.242	1.242	1.242	1.268	1.268	1.268	1.268	1.268	1.293	1.293	1.293	1.293	1.293	1.293	1.293	1.293	1.293	1.293	1.293	1.293	1.293	1.293	1.293	1.293	1.293	1.293	1.293	1.293	1.293	1.293	1.293	1.293	1.293
YDR107C	1.274	1.274	1.274	1.274	1.248	1.326	1.326	1.429	1.429	1.429	1.455	1.455	1.506	1.506	1.558	1.637	1.637	1.637	1.637	1.662	1.662	1.662	1.688	1.713	1.713	1.713	1.713	1.713	1.713	1.713	1.713	1.713	1.713	1.713	1.713	1.713	1.713	1.713	1.713	1.712	1.762	1.762	1.762	1.762	1.762	1.762	1.762	1.762	1.788
YKL112W	0	0	0	0	0	0	0	0	0	0	0	0	0	0	0	0	0	0	0	0	0	0	0	0	0	0	0	0	0	0	0	0	0	0	0	0	0	0	0	0	0	0	0	0	0	0	0	0.025	0.025
YKL219W	0.573	0.573	0.573	0.52	0.52	0.52	0.52	0.52	0.52	0.546	0.493	0.493	0.493	0.493	0.493	0.493	0.493	0.493	0.493	0.493	0.599	0.599	0.599	0.624	0.778	0.857	1.092	1.092	1.092	1.092	1.117	1.248	1.248	1.248	1.17	1.17	1.17	1.3	1.3	1.3	1.3	1.3	1.3	1.353	1.3	1.584	1.584	1.584	1.584
YDL233W	0.492	0.492	0.492	0.492	0.492	0.492	0.492	0.775	0.981	0.981	0.981	0.981	0.981	0.981	0.981	0.981	0.981	0.956	0.981	0.981	1.034	1.034	1.034	0.981	0.981	1.034	1.06	1.06	1.268	1.268	1.268	1.293	1.293	1.371	1.371	1.371	1.449	1.449	1.449	1.449	1.449	1.449	1.449	1.449	1.449	1.449	1.449	1.449	1.449
YDR196C	0.312	0.363	0.363	0.363	0.363	0.336	0.414	0.414	0.414	0.572	0.833	0.858	0.858	0.858	0.858	0.858	0.858	0.858	0.858	0.858	0.883	0.883	0.883	0.883	0.883	0.883	0.909	0.909	0.909	0.909	0.909	0.909	0.909	0.909	0.909	0.909	0.934	0.934	0.934	0.934	0.934	0.96	0.96	0.96	0.96	0.986	0.986	1.038	1.038
YFL027C	0	0	0	0	0	0	0	0	0	0	0	0	0	0	0	0	0	0	0	0	0	0	0	0	0	0	0	0	0	0	0	0	0.052	0.105	0.105	0.105	0.105	0.105	0.105	0.105	0.105	0.105	0.105	0.105	0.105	0.105	0.105	0.105	0.105
YDR303C	0.753	0.728	0.728	0.728	0.728	0.728	0.728	0.728	0.753	0.753	0.621	0.621	0.621	0.621	0.621	0.621	0.569	0.569	0.569	0.569	0.569	0.543	0.543	0.543	0.465	0.387	0.517	0.725	0.775	0.775	0.828	0.828	0.828	0.828	0.854	0.854	0.854	0.854	0.906	0.931	0.931	0.931	0.931	0.931	0.931	0.931	0.931	0.984	1.036
YPL015C	1.014	1.067	1.067	1.067	1.117	1.143	1.534	1.534	1.534	1.794	2.026	2.026	2.13	2.13	2.13	2.13	2.13	2.13	2.13	2.13	2.13	2.13	2.155	2.208	2.338	2.364	2.364	2.389	2.389	2.442	2.442	2.467	2.467	2.467	2.467	2.467	2.467	2.467	2.467	2.572	2.625	2.625	2.625	2.625	2.599	2.652	2.652	2.652	2.652
YFR021W	1.579	1.579	1.579	1.579	1.579	1.579	1.554	1.579	1.423	1.708	1.734	1.734	1.734	1.734	1.734	1.734	1.734	1.734	1.734	1.734	1.734	1.734	1.734	1.734	1.734	1.734	1.734	1.681	1.681	1.656	1.656	1.656	1.656	1.656	1.603	1.603	1.603	1.578	1.578	1.578	1.578	1.578	1.578	1.578	1.578	1.578	1.578	1.578	1.578
YGL050W	2.384	2.384	2.436	2.436	2.436	2.462	2.462	2.462	2.462	2.462	2.462	2.462	2.462	2.462	2.487	2.487	2.487	2.487	2.487	2.487	2.487	2.487	2.591	2.591	2.591	2.591	2.591	2.591	2.591	2.591	2.591	2.591	2.591	2.591	2.591	2.591	2.591	2.591	2.591	2.591	2.591	2.591	2.591	2.591	2.591	2.591	2.591	2.591	2.591
YMR211W	0.827	1.347	1.347	1.347	1.347	1.347	1.452	1.452	1.452	1.452	1.452	1.452	1.452	1.452	1.452	1.504	1.504	1.504	1.504	1.504	1.504	1.504	1.504	1.504	1.504	1.504	1.479	1.479	1.504	1.504	1.504	1.504	1.504	1.557	1.557	1.557	1.557	1.557	1.557	1.557	1.557	1.557	1.557	1.635	1.661	1.661	1.661	1.583	1.608
YLR103C	0.307	0.307	0.307	0.307	0.307	0.307	0.307	0.307	0.307	0.307	0.307	0.307	0.307	0.307	0.333	0.333	0.333	0.333	0.333	0.333	0.333	0.358	0.358	0.358	0.358	0.462	0.593	0.696	0.696	0.696	0.696	0.696	0.696	0.696	0.696	0.696	0.696	0.722	0.722	0.722	0.722	0.722	0.722	0.722	0.722	0.722	0.722	0.722	0.852
YOR016C	0.831	0.883	0.883	0.883	0.909	0.909	0.909	0.909	0.96	0.986	0.986	0.986	0.986	0.986	0.986	0.986	0.986	0.986	0.986	0.986	0.986	0.986	0.986	0.986	0.986	0.986	0.986	0.986	0.986	1.038	1.038	1.038	1.116	1.167	1.167	1.167	1.192	1.192	1.192	1.192	1.192	1.192	1.192	1.192	1.192	1.192	1.14	1.14	1.245
YCR051W	0.751	0.933	0.933	0.933	0.933	0.933	0.933	0.986	1.246	1.298	1.298	1.298	1.298	1.298	1.298	1.298	1.323	1.454	1.454	1.454	1.558	1.558	1.558	1.558	1.609	1.609	1.609	1.609	1.609	1.609	1.609	1.609	1.609	1.609	1.609	1.609	1.609	1.609	1.609	1.609	1.635	1.635	1.635	1.635	1.635	1.635	1.635	1.635	1.635
YER050C	1.431	1.456	1.456	1.456	1.456	1.456	1.456	1.456	1.482	1.482	1.482	1.482	1.482	1.482	1.482	1.482	1.534	1.534	1.534	1.534	1.534	1.534	1.534	1.534	1.534	1.534	1.534	1.534	1.534	1.534	1.534	1.534	1.613	1.613	1.613	1.613	1.613	1.613	1.613	1.638	1.638	1.638	1.638	1.638	1.638	1.638	1.689	1.689	1.689
YGR268C	0.051	0.051	0.051	0.051	0.051	0.051	0.051	0.051	0.051	0.051	0.051	0.051	0.051	0.051	0.025	0.025	0.025	0.025	0.025	0.025	0.025	0.025	0.025	0.025	0.025	0.025	0.025	0.025	0.025	0.025	0.025	0.025	0.025	0.025	0.025	0.025	0.025	0.025	0.025	0.025	0.025	0.025	0.025	0.025	0.025	0.025	0.025	0.025	0.025
YJR050W	1.14	1.14	1.14	1.14	1.165	1.165	1.191	1.191	1.191	1.191	1.191	1.191	1.191	1.191	1.269	1.294	1.294	1.294	1.294	1.294	1.371	1.371	1.371	1.371	1.371	1.371	1.371	1.371	1.371	1.371	1.371	1.397	1.397	1.397	1.397	1.397	1.397	1.397	1.397	1.397	1.397	1.397	1.397	1.448	1.448	1.448	1.448	1.448	1.395
YOR176W	0.312	0.312	0.312	0.312	0.312	0.312	0.312	0.312	0.26	0.312	0.312	0.338	0.312	0.312	0.312	0.364	0.364	0.364	0.364	0.364	0.364	0.417	0.417	0.443	0.417	0.417	0.417	0.417	0.443	0.443	0.6	0.6	0.6	0.704	0.704	0.704	0.704	0.704	0.781	0.781	0.781	0.938	1.274	1.56	1.56	1.56	1.56	1.662	1.896
YMR120C	1.187	1.187	1.187	1.187	1.187	1.187	1.187	1.212	1.212	1.238	1.238	1.238	1.238	1.238	1.238	1.238	1.238	1.29	1.29	1.29	1.29	1.29	1.343	1.343	1.343	1.343	1.343	1.343	1.343	1.473	1.473	1.473	1.473	1.473	1.473	1.473	1.473	1.473	1.473	1.473	1.473	1.448	1.448	1.473	1.473	1.473	1.473	1.473	1.473
YGR147C	0.544	0.544	0.544	0.544	0.57	0.648	0.648	0.648	0.648	0.648	0.648	0.699	0.699	0.699	0.699	0.699	0.699	0.699	0.699	0.699	0.699	0.699	0.699	0.699	0.699	0.725	0.777	0.777	0.777	0.777	0.777	0.777	0.777	0.777	0.777	0.777	0.777	0.777	0.83	0.83	0.83	0.777	0.777	0.777	0.777	0.777	0.777	0.777	0.777
YOR076C	1.165	1.165	1.191	1.191	1.191	1.191	1.191	1.113	1.062	1.036	1.036	1.036	1.036	1.036	1.036	1.036	1.036	1.036	1.036	1.036	1.011	0.933	0.96	0.96	0.96	1.011	1.011	1.011	1.011	1.011	1.011	1.011	1.011	1.011	1.036	1.036	1.036	1.036	0.984	0.984	0.984	0.984	0.984	0.984	0.984	0.984	0.984	0.984	0.984
YLR059C	2.589	2.589	2.589	2.589	2.537	2.537	2.537	2.537	2.537	2.537	2.537	2.537	2.537	2.537	2.537	2.537	2.537	2.537	2.537	2.537	2.537	2.511	2.511	2.486	2.277	2.252	2.252	2.174	2.174	2.174	2.174	2.148	2.148	2.148	2.148	2.148	2.043	1.994	1.915	1.915	1.915	1.915	1.708	1.605	1.605	1.605	1.605	1.605	1.605
YNL106C	0.936	0.86	0.86	0.912	0.912	0.938	1.121	1.121	1.121	1.121	1.198	1.251	1.251	1.251	1.251	1.251	1.251	1.276	1.302	1.355	1.355	1.355	1.355	1.355	1.355	1.38	1.433	1.433	1.433	1.433	1.433	1.433	1.433	1.433	1.433	1.433	1.433	1.433	1.433	1.433	1.433	1.433	1.433	1.433	1.433	1.433	1.433	1.433	1.433
YNL215W	0.205	0.231	0.231	0.231	0.231	0.231	0.231	0.231	0.18	0.18	0.205	0.231	0.231	0.231	0.231	0.283	0.283	0.283	0.283	0.283	0.283	0.283	0.283	0.283	0.283	0.283	0.283	0.283	0.283	0.283	0.283	0.283	0.283	0.283	0.283	0.283	0.283	0.283	0.283	0.283	0.309	0.309	0.309	0.309	0.309	0.335	0.335	0.335	0.335
YCR048W	2.256	2.256	2.256	2.256	2.256	2.256	2.256	2.256	2.256	2.256	2.256	2.308	2.334	2.334	2.334	2.334	2.334	2.334	2.334	2.334	2.334	2.334	2.308	2.308	2.308	2.308	2.308	2.308	2.308	2.308	2.308	2.283	2.283	2.283	2.283	2.283	2.283	2.283	2.283	2.283	2.283	2.283	2.283	2.283	2.283	2.283	2.283	2.283	2.283
YDL212W	6.457	6.432	6.432	6.407	6.407	6.407	6.407	6.407	6.407	6.354	6.354	6.354	6.301	6.223	6.223	6.223	6.223	6.223	6.223	6.223	6.223	6.223	6.223	6.223	6.223	6.249	6.249	6.249	6.249	6.249	6.249	6.249	6.249	6.04	5.964	5.939	5.808	5.808	5.808	5.808	5.755	5.73	5.678	5.652	5.601	5.601	5.601	5.601	5.601
YLR242C	0.648	0.648	0.648	0.648	0.648	0.596	0.725	0.725	0.725	0.725	0.725	0.725	0.725	0.725	0.725	0.777	0.777	0.802	0.802	0.802	0.802	0.802	0.802	0.88	0.88	0.88	0.88	0.906	0.906	0.906	0.906	0.906	0.906	0.906	0.931	0.931	0.931	0.931	0.931	0.931	0.931	0.984	0.984	0.984	0.984	0.984	0.984	0.984	0.984
YDR013W	0.673	0.673	0.673	0.673	0.673	0.673	0.673	0.673	0.673	0.673	0.673	0.673	0.648	0.648	0.648	0.648	0.648	0.623	0.597	0.597	0.597	0.623	0.623	0.623	0.675	0.675	0.675	0.624	0.649	0.493	0.493	0.519	0.519	0.519	0.572	0.572	0.572	0.624	0.624	0.624	0.624	0.754	0.676	0.676	0.754	0.807	0.807	0.807	0.754
YDR167W	0.415	0.415	0.415	0.467	0.467	0.467	0.519	0.519	0.493	0.493	0.493	0.443	0.443	0.312	0.26	0.26	0.336	0.336	0.336	0.389	0.389	0.389	0.465	0.621	0.699	0.699	0.699	0.699	0.699	0.725	0.725	0.725	0.725	0.725	0.725	0.725	0.725	0.725	0.725	0.725	0.725	0.83	1.165	1.269	1.269	1.269	1.269	1.269	1.269
YKL069W	1.274	1.274	1.299	1.351	1.351	1.351	1.351	1.351	1.377	1.403	1.403	1.403	1.403	1.403	1.403	1.403	1.428	1.428	1.428	1.48	1.506	1.532	1.532	1.532	1.532	1.532	1.532	1.532	1.532	1.557	1.557	1.557	1.557	1.557	1.557	1.583	1.583	1.583	1.583	1.608	1.608	1.608	1.608	1.608	1.583	1.583	1.583	1.583	1.583
YDR131C	0.807	0.807	0.807	0.807	0.754	0.729	0.729	0.729	0.729	0.729	0.729	0.729	0.729	0.729	0.729	0.678	0.625	0.625	0.573	0.573	0.573	0.573	0.52	0.52	0.52	0.546	0.546	0.493	0.493	0.493	0.572	0.572	0.572	0.572	0.648	0.648	0.648	0.648	0.648	0.648	0.673	0.648	0.751	0.751	0.751	0.751	0.751	0.751	0.699
YER055C	0.178	0.178	0.178	0.178	0.178	0.178	0.178	0.178	0.178	0.178	0.178	0.178	0.178	0.178	0.178	0.204	0.204	0.204	0.204	0.204	0.204	0.204	0.204	0.204	0.204	0.204	0.204	0.204	0.204	0.204	0.204	0.204	0.204	0.204	0.204	0.204	0.204	0.204	0.204	0.204	0.204	0.204	0.204	0.204	0.204	0.204	0.204	0.23	0.23
YBR149W	1.347	1.347	1.504	1.503	1.503	1.503	1.503	1.503	1.503	1.503	1.503	1.503	1.683	1.683	1.683	1.683	1.683	1.683	1.683	1.683	1.632	1.632	1.632	1.632	1.632	1.632	1.632	1.632	1.632	1.685	1.685	1.685	1.685	1.685	1.685	1.685	1.737	1.737	1.737	1.762	1.762	1.762	1.762	1.762	1.762	1.762	1.762	1.762	1.762
YNL110C	1.19	1.19	1.19	1.19	1.19	1.19	1.19	1.19	1.19	1.164	1.164	1.164	1.164	1.164	1.164	1.164	1.164	1.164	1.164	1.111	1.111	1.035	1.035	1.01	0.984	0.984	0.984	0.984	0.984	0.984	0.931	0.931	0.931	0.931	0.931	0.931	0.931	0.906	0.854	0.828	0.828	0.777	0.751	0.673	0.648	0.596	0.544	0.544	0.544
YPR042C	0.522	0.522	0.522	0.522	0.522	0.522	0.392	0.417	0.417	0.443	0.443	0.443	0.443	0.443	0.443	0.443	0.443	0.493	0.493	0.493	0.493	0.493	0.493	0.493	0.493	0.493	0.493	0.493	0.493	0.546	0.546	0.546	0.546	0.546	0.546	0.546	0.546	0.546	0.546	0.546	0.546	0.546	0.546	0.546	0.546	0.546	0.546	0.572	0.572
YFL009W	1.792	1.792	1.896	1.896	1.896	1.896	1.896	1.896	1.921	1.921	1.921	1.921	1.921	1.921	1.921	1.921	1.921	1.921	1.921	1.921	1.948	1.948	2.001	2.001	2.001	2.001	2.001	2.001	2.001	2.026	2.233	2.312	2.312	2.312	2.312	2.312	2.312	2.364	2.364	2.417	2.417	2.417	2.417	2.417	2.417	2.417	2.417	2.417	2.417
YMR177W	0.493	0.493	0.493	0.493	0.493	0.493	0.493	0.493	0.493	0.493	0.546	0.546	0.546	0.546	0.546	0.546	0.546	0.546	0.572	0.572	0.572	0.572	0.572	0.675	0.675	0.675	0.675	0.728	0.728	0.728	0.728	0.728	0.728	0.728	0.728	0.728	0.728	0.728	0.728	0.728	0.728	0.728	0.728	0.728	0.728	0.728	0.728	0.728	0.728
YKL019W	4.532	4.532	4.635	4.635	4.66	4.66	4.66	4.66	4.66	4.66	4.608	4.608	4.608	4.608	4.608	4.608	4.608	4.608	4.608	4.608	4.608	4.608	4.608	4.608	4.608	4.608	4.608	4.582	4.582	4.582	4.582	4.582	4.582	4.582	4.582	4.582	4.582	4.582	4.478	4.478	4.478	4.478	4.478	4.478	4.478	4.478	4.478	4.478	4.425
YKR089C	0.753	0.753	0.753	0.753	0.753	0.701	0.726	0.726	0.804	0.804	0.804	0.804	0.804	0.804	0.855	1.087	1.192	1.192	1.192	1.192	1.192	1.293	1.293	1.371	1.371	1.371	1.371	1.423	1.423	1.423	1.423	1.423	1.423	1.423	1.423	1.423	1.423	1.423	1.423	1.423	1.423	1.423	1.423	1.423	1.423	1.423	1.423	1.423	1.423
YKL018W	0.778	0.831	0.831	0.831	0.778	0.778	0.857	0.882	0.882	0.934	0.934	0.934	0.907	0.933	0.933	0.933	1.011	1.011	1.164	1.164	1.164	1.164	1.164	1.164	1.164	1.164	1.19	1.552	1.71	1.71	1.71	1.841	2.305	2.28	2.28	2.28	2.28	2.28	2.28	2.28	2.333	2.358	2.358	2.358	2.489	2.514	2.539	2.539	2.539
YPL269W	0.154	0.18	0.257	0.386	0.541	0.541	0.541	0.541	0.567	0.567	0.723	0.723	0.723	0.723	0.723	0.723	0.723	0.723	0.723	0.723	0.723	0.723	0.723	0.723	0.723	0.723	0.723	0.723	0.749	0.749	0.749	0.749	0.749	0.749	0.749	0.749	0.749	0.749	0.749	0.749	0.749	0.749	0.749	0.749	0.749	0.749	0.852	0.852	0.852
YGL126W	1.164	1.164	1.164	1.164	1.164	1.164	1.111	1.111	1.111	1.111	1.111	1.111	1.111	1.111	1.111	1.137	1.137	1.19	1.215	1.268	1.268	1.268	1.268	1.293	1.293	1.345	1.345	1.32	1.32	1.32	1.294	1.294	1.294	1.218	1.14	1.011	1.011	1.063	1.192	1.45	1.45	1.528	1.656	1.656	1.707	1.707	1.707	1.707	1.707
YAL033W	1.011	1.011	1.011	1.011	1.011	1.011	1.011	1.011	1.011	1.011	1.011	1.011	1.011	0.986	0.986	0.933	0.986	0.986	0.986	0.986	0.986	0.986	1.038	1.038	1.038	1.038	1.063	1.063	1.038	1.038	1.038	1.038	0.986	0.986	0.986	0.986	0.986	0.96	0.907	0.907	0.907	0.907	0.907	0.907	0.83	0.857	0.857	0.857	0.857
YIL089W	0.492	0.492	0.492	0.467	0.414	0.414	0.414	0.414	0.414	0.465	0.44	0.44	0.44	0.44	0.44	0.44	0.44	0.44	0.44	0.44	0.492	0.441	0.336	0.336	0.336	0.336	0.336	0.336	0.336	0.336	0.389	0.389	0.336	0.336	0.336	0.336	0.336	0.336	0.361	0.361	0.361	0.361	0.361	0.387	0.412	0.412	0.412	0.412	0.412
YNL064C	1.319	1.319	1.319	1.371	1.371	1.371	1.371	1.345	1.345	1.345	1.345	1.345	1.242	1.242	1.242	1.216	1.216	1.164	1.164	1.164	1.164	1.164	1.164	1.164	1.139	1.086	1.086	1.034	1.008	0.983	0.957	0.957	0.957	0.957	0.957	0.957	0.957	0.957	0.906	0.906	0.906	0.906	0.906	0.906	0.906	0.906	0.855	0.855	0.855
YJR116W	0.876	0.876	0.876	0.876	0.876	0.876	0.876	0.851	0.851	0.851	0.851	0.903	0.903	0.903	0.877	0.877	0.877	0.877	0.877	0.93	1.008	0.983	0.983	0.983	0.983	0.983	0.983	0.983	0.983	0.983	0.957	0.957	0.957	0.957	0.957	0.957	0.983	0.983	0.983	0.983	0.983	0.983	0.983	1.035	1.035	1.035	1.035	1.035	1.035
YMR244C-A	1.419	1.419	1.367	1.367	1.367	1.367	1.341	1.341	1.341	1.367	1.367	1.367	1.367	1.341	1.341	1.341	1.341	1.341	1.315	1.315	1.368	1.368	1.368	1.368	1.368	1.368	1.368	1.368	1.368	1.368	1.368	1.368	1.368	1.368	1.368	1.368	1.368	1.368	1.368	1.368	1.368	1.368	1.368	1.368	1.368	1.368	1.368	1.368	1.368
YOR069W	0.928	0.928	0.954	0.954	0.901	0.901	0.901	0.901	0.901	0.901	0.901	0.876	0.876	0.876	0.876	0.876	0.901	1.058	1.083	1.083	1.109	1.109	1.109	1.109	1.109	1.109	1.109	1.109	1.134	1.159	1.21	1.21	1.21	1.21	1.21	1.236	1.236	1.262	1.262	1.262	1.262	1.262	1.262	1.262	1.262	1.262	1.262	1.262	1.262
YNR017W	1.192	1.192	1.192	1.192	1.167	1.167	1.115	1.115	1.115	1.14	1.14	1.14	1.14	1.14	1.14	1.14	1.14	1.14	1.165	1.087	1.01	1.01	1.01	1.035	1.035	1.035	1.035	1.035	1.035	1.035	1.035	1.035	1.035	1.035	1.035	1.01	1.01	1.01	1.01	1.01	1.01	1.01	0.984	1.01	0.959	0.959	1.011	1.011	1.011
YNL182C	0.753	0.753	0.753	0.778	0.959	0.959	0.959	0.959	0.959	0.959	0.959	0.959	0.984	0.984	0.984	0.984	0.984	0.984	0.984	0.984	1.01	1.01	1.01	1.01	1.035	1.06	1.164	1.24	1.422	1.474	1.474	1.474	1.474	1.474	1.526	1.526	1.526	1.526	1.577	1.577	1.577	1.577	1.577	1.577	1.577	1.577	1.577	1.551	1.551
YPL229W	0.131	0.131	0.105	0.105	0.105	0.131	0.131	0.131	0.131	0.131	0.131	0.131	0.131	0.131	0.131	0.131	0.131	0.131	0.078	0.078	0.078	0.078	0.078	0.183	0.183	0.183	0.183	0.183	0.183	0.183	0.183	0.183	0.183	0.183	0.183	0.183	0.183	0.183	0.183	0.183	0.183	0.183	0.183	0.131	0.131	0.131	0.131	0.131	0.131
YLR323C	1.485	1.485	1.485	1.512	1.69	1.69	1.69	1.743	1.768	1.794	2.002	2.002	2.236	2.236	2.236	2.236	2.289	2.289	2.289	2.314	2.314	2.314	2.472	2.472	2.472	2.498	2.498	2.498	2.498	2.55	2.655	2.733	3.228	3.228	3.228	3.228	3.228	3.228	3.253	3.306	3.306	3.306	3.332	3.409	3.409	3.462	3.462	3.487	3.487
YNL086W	0.233	0.233	0.285	0.285	0.285	0.285	0.285	0.285	0.233	0.233	0.233	0.258	0.258	0.258	0.258	0.258	0.258	0.258	0.283	0.258	0.258	0.207	0.207	0.207	0.207	0.207	0.207	0.207	0.207	0.207	0.207	0.207	0.207	0.207	0.205	0.336	0.336	0.389	0.389	0.389	0.389	0.389	0.389	0.389	0.389	0.389	0.389	0.363	0.363
YBR104W	0.597	0.597	0.597	0.597	0.597	0.623	0.725	0.855	0.855	0.855	0.855	0.855	0.959	0.959	0.959	1.036	1.036	1.036	1.036	1.036	1.036	1.036	1.036	1.036	1.036	1.036	1.087	1.087	1.087	1.087	1.087	1.087	1.087	1.087	1.087	1.087	1.087	1.087	1.087	1.087	1.087	1.113	1.113	1.113	1.113	1.113	1.113	1.113	1.113
YIL092W	1.036	1.011	1.011	1.011	1.011	0.959	0.959	0.725	0.699	0.646	0.646	0.672	0.594	0.594	0.594	0.569	0.49	0.596	0.596	0.596	0.596	0.596	0.596	0.596	0.49	0.725	0.646	0.93	0.93	0.93	1.034	1.034	1.034	1.086	1.086	1.086	1.086	1.086	1.086	1.086	1.086	1.139	1.139	1.139	1.19	1.19	1.19	1.164	1.164
YGR215W	0.672	0.672	0.672	0.672	0.672	0.672	0.62	0.672	0.672	0.672	0.698	0.75	0.75	0.75	0.802	0.802	0.802	0.802	0.802	0.802	0.802	0.802	0.802	0.802	0.75	0.75	0.75	0.75	0.75	0.75	0.75	0.75	0.75	0.75	0.75	0.75	0.75	0.75	0.75	0.75	0.75	0.75	0.75	0.75	0.75	0.75	0.75	0.75	0.75
YGL085W	0.208	0.208	0.208	0.208	0.208	0.183	0.183	0.183	0.183	0.183	0.131	0.131	0.131	0.131	0.131	0.131	0.131	0.131	0.131	0.131	0.131	0.156	0.156	0.156	0.156	0.131	0.131	0.078	0.078	0.078	0.103	0.103	0.103	0.103	0.103	0.103	0.103	0.103	0.103	0.103	0.103	0.103	0.103	0.129	0.129	0.181	0.181	0.181	0.181
YNL302C	0.286	0.286	0.286	0.286	0.286	0.286	0.286	0.286	0.286	0.286	0.286	0.286	0.286	0.286	0.286	0.286	0.286	0.286	0.286	0.261	0.208	0.208	0.208	0.208	0.208	0.208	0.208	0.208	0.183	0.183	0.183	0.183	0.183	0.183	0.052	0	0	0	0	0	0	0	0	0	0	0	0	0	0
YJL081C	0.336	0.336	0.336	0.336	0.336	0.336	0.336	0.336	0.336	0.389	0.467	0.467	0.467	0.441	0.467	0.467	0.467	0.467	0.467	0.467	0.467	0.467	0.467	0.467	0.467	0.467	0.467	0.467	0.467	0.441	0.441	0.441	0.441	0.467	0.492	0.492	0.492	0.492	0.492	0.492	0.492	0.492	0.492	0.492	0.492	0.492	0.492	0.597	0.597
YMR233W	0.572	0.546	0.546	0.546	0.546	0.546	0.546	0.441	0.468	0.415	0.415	0.415	0.415	0.415	0.493	0.493	0.493	0.493	0.493	0.468	0.468	0.468	0.443	0.468	0.493	0.493	0.519	0.519	0.572	0.572	0.675	0.751	0.751	0.751	0.804	0.804	0.804	0.804	0.804	0.804	0.804	0.804	0.804	0.804	0.804	0.804	0.804	0.804	0.804
YEL071W	1.585	1.56	1.56	1.585	1.585	1.585	1.585	1.585	1.585	1.585	1.585	1.585	1.585	1.585	1.611	1.663	1.663	1.716	1.716	1.716	1.716	1.742	1.742	1.742	1.689	1.689	1.819	1.819	1.819	1.845	1.845	1.845	1.871	1.871	1.896	1.896	1.896	1.896	1.896	1.974	1.948	1.948	1.948	1.948	1.948	1.948	1.948	1.948	1.974
YNL137C	0.669	0.669	0.669	0.669	0.669	0.695	0.72	0.798	0.798	0.798	0.798	0.798	0.798	0.798	0.798	0.851	0.851	0.851	0.851	0.851	0.851	0.851	0.851	0.851	0.851	0.851	0.928	0.928	0.928	0.954	0.98	0.98	0.98	0.98	0.98	0.98	0.98	0.98	0.98	0.98	0.98	0.98	0.98	0.98	1.058	1.058	1.058	1.058	1.058
YDR462W	3.53	3.555	3.607	3.607	3.66	3.66	3.66	3.66	3.66	3.66	3.66	3.66	3.66	3.66	3.66	3.66	3.66	3.66	3.66	3.712	3.712	3.712	3.712	3.712	3.712	3.712	3.712	3.712	3.712	3.712	3.791	3.791	3.791	3.816	3.816	3.816	3.816	3.816	3.816	3.816	3.816	3.791	3.896	3.896	3.896	3.896	3.896	3.896	3.896
YHL029C	0.103	0.103	0.103	0.103	0.103	0.103	0.103	0.103	0.103	0.103	0.103	0.103	0.103	0.103	0.103	0.103	0.078	0.078	0.078	0.078	0.078	0.078	0.078	0.078	0.078	0.078	0.078	0.078	0.078	0.078	0.078	0.078	0.078	0.078	0.078	0.078	0.078	0.078	0.078	0.078	0.078	0.078	0.078	0.078	0.103	0.103	0.103	0.103	0.181
YPL011C	1.478	1.53	1.53	1.53	1.608	1.608	1.608	1.608	1.608	1.608	1.608	1.608	1.608	1.608	1.608	1.608	1.608	1.608	1.608	1.608	1.608	1.608	1.608	1.556	1.556	1.581	1.581	1.581	1.581	1.581	1.581	1.581	1.581	1.581	1.581	1.581	1.581	1.581	1.581	1.581	1.581	1.581	1.581	1.581	1.556	1.556	1.581	1.581	1.581
YNL254C	0.754	0.754	0.729	0.624	0.624	0.624	0.624	0.624	0.624	0.572	0.572	0.572	0.572	0.572	0.572	0.572	0.572	0.572	0.572	0.519	0.415	0.415	0.415	0.415	0.415	0.363	0.363	0.363	0.363	0.363	0.363	0.389	0.389	0.389	0.389	0.389	0.389	0.389	0.312	0.26	0.26	0.26	0.26	0.26	0.26	0.234	0.234	0.208	0.208
YIL002C	1.191	1.191	1.191	1.191	1.191	1.191	1.191	1.191	1.191	1.191	1.191	1.191	1.191	1.191	1.191	1.216	1.216	1.164	1.164	1.294	1.294	1.294	1.345	1.345	1.345	1.345	1.345	1.345	1.345	1.345	1.345	1.345	1.345	1.345	1.345	1.345	1.345	1.345	1.345	1.423	1.423	1.423	1.423	1.423	1.423	1.423	1.423	1.476	1.581
YJR015W	1.091	1.091	1.091	1.091	1.038	1.038	1.038	1.038	1.012	0.987	1.012	1.012	1.038	1.038	1.038	1.116	1.116	1.116	1.116	1.169	1.169	1.194	1.194	1.194	1.141	1.167	1.167	1.22	1.167	1.167	1.167	1.141	1.141	1.141	1.141	1.141	1.141	1.141	1.141	1.141	1.141	1.141	1.141	1.141	1.141	1.167	1.167	1.167	1.167
YEL004W	0.778	0.778	0.778	0.673	0.699	0.699	0.699	0.699	0.699	0.725	0.725	0.725	0.725	0.725	0.699	0.621	0.621	0.621	0.726	0.857	0.96	0.96	0.96	0.96	0.96	0.96	0.882	0.831	0.831	0.831	0.83	0.855	0.855	0.855	0.855	0.855	0.88	0.906	0.906	0.906	0.906	0.906	0.906	0.828	0.828	0.854	0.879	0.879	0.879
YJL126W	0.441	0.389	0.389	0.517	0.777	0.777	0.802	0.802	0.802	0.802	0.802	0.828	0.904	0.904	0.904	0.904	0.904	0.904	0.904	0.904	0.904	0.981	1.032	1.187	1.317	1.317	1.343	1.343	1.368	1.368	1.368	1.393	1.393	1.393	1.393	1.393	1.393	1.393	1.393	1.419	1.444	1.626	1.626	1.756	1.756	1.756	1.835	1.835	1.835
YNR014W	0	0	0	0	0	0	0	0	0	0	0	0	0	0	0	0	0	0	0	0	0	0	0	0	0	0	0	0	0	0	0	0	0	0	0	0.052	0.052	0.052	0.052	0.052	0.052	0.052	0.052	0.052	0.052	0.052	0.052	0.052	0.052
YOR103C	0.96	1.012	1.012	1.012	1.012	1.012	1.012	1.012	1.012	1.012	1.012	1.012	1.22	1.35	1.35	1.35	1.35	1.35	1.35	1.403	1.428	1.48	1.662	1.662	1.662	1.662	1.662	1.662	1.662	1.662	1.662	1.662	1.662	1.662	1.662	1.662	1.662	1.662	1.662	1.662	1.662	1.662	1.688	1.688	1.688	1.688	1.766	1.766	1.74
YAL007C	1.268	1.268	1.268	1.268	1.268	1.268	1.242	1.242	1.242	1.32	1.371	1.578	1.578	1.578	1.603	1.603	1.603	1.603	1.603	1.603	1.603	1.603	1.603	1.603	1.577	1.577	1.577	1.577	1.602	1.602	1.602	1.602	1.627	1.627	1.627	1.68	1.68	1.68	1.68	1.68	1.68	1.68	1.68	1.68	1.731	1.836	1.836	1.861	1.861
YBR139W	1.479	1.479	1.479	1.479	1.479	1.479	1.479	1.479	1.479	1.479	1.479	1.479	1.479	1.479	1.479	1.479	1.479	1.479	1.479	1.479	1.479	1.479	1.427	1.427	1.427	1.427	1.427	1.427	1.427	1.427	1.427	1.427	1.427	1.427	1.427	1.427	1.427	1.427	1.452	1.427	1.427	1.427	1.374	1.374	1.374	1.349	1.349	1.298	1.272
YDR281C	0.805	0.78	0.754	0.754	0.883	0.936	0.936	0.936	0.936	0.989	0.989	0.989	0.989	0.989	0.989	0.989	0.989	0.989	0.989	0.989	0.989	0.989	0.989	0.936	0.831	0.778	0.778	0.778	0.778	0.778	0.778	0.778	0.753	0.728	0.728	0.728	0.728	0.728	0.675	0.675	0.675	0.623	0.623	0.623	0.623	0.623	0.623	0.623	0.623
YDR479C	1.476	1.476	1.476	1.476	1.476	1.528	1.528	1.528	1.528	1.528	1.528	1.528	1.528	1.528	1.528	1.528	1.528	1.528	1.528	1.528	1.528	1.528	1.528	1.581	1.607	1.607	1.607	1.607	1.607	1.607	1.607	1.607	1.607	1.607	1.607	1.607	1.607	1.607	1.607	1.607	1.659	1.659	1.659	1.607	1.607	1.607	1.607	1.554	1.478
YOR160W	1.011	1.011	1.011	1.011	1.036	1.218	1.218	1.269	1.269	1.269	1.269	1.269	1.269	1.269	1.269	1.269	1.269	1.294	1.269	1.347	1.347	1.347	1.399	1.399	1.399	1.399	1.399	1.399	1.399	1.399	1.399	1.399	1.45	1.476	1.476	1.476	1.476	1.476	1.502	1.502	1.502	1.502	1.502	1.502	1.502	1.502	1.502	1.502	1.502
YNR007C	1.81	1.861	1.861	1.861	1.861	1.861	1.889	1.889	1.941	1.89	1.89	1.968	1.968	1.994	1.994	1.994	1.994	2.097	2.097	2.097	2.123	2.097	2.123	2.123	2.123	2.123	2.148	2.2	2.175	2.2	2.253	2.253	2.279	2.279	2.279	2.279	2.279	2.279	2.279	2.279	2.279	2.279	2.279	2.253	2.253	2.097	2.097	2.097	2.097
YDR465C	5.979	5.979	6.03	6.03	6.03	6.03	6.03	6.03	6.03	6.03	6.03	6.03	6.03	6.03	6.03	6.03	6.03	6.03	6.005	6.005	6.005	6.005	6.005	6.056	6.056	6.056	6.056	6.056	6.056	6.056	6.056	6.056	6.03	6.03	6.03	6.03	5.978	5.952	5.952	5.952	5.718	5.718	5.562	5.511	5.407	5.407	5.356	5.356	4.862
YGR197C	0.854	0.854	0.854	0.854	0.828	0.828	0.957	0.931	0.984	1.036	1.036	1.036	1.036	1.036	1.089	1.089	1.089	1.089	1.089	1.089	1.089	1.063	1.063	1.533	1.847	1.847	1.897	1.897	1.897	1.95	1.95	1.95	1.95	1.95	1.95	1.95	1.976	1.976	2.47	2.47	2.47	2.47	2.47	2.47	2.523	2.523	2.47	2.496	2.496
YBR159W	0.465	0.465	0.465	0.465	0.465	0.465	0.465	0.465	0.49	0.49	0.49	0.49	0.543	0.543	0.543	0.543	0.596	0.543	0.543	0.543	0.543	0.543	0.543	0.543	0.596	0.596	0.621	0.699	0.699	0.725	0.725	0.725	0.725	0.725	0.725	0.725	0.725	0.725	0.725	0.725	0.725	0.725	0.725	0.725	0.725	0.725	0.725	0.725	0.699
YBR087W	1.369	1.369	1.369	1.369	1.369	1.369	1.369	1.369	1.369	1.369	1.369	1.317	1.266	1.215	1.19	1.164	1.139	1.139	1.139	1.139	1.139	1.139	1.139	1.139	1.139	1.139	1.139	1.06	1.008	0.957	0.957	0.957	1.01	0.957	0.957	0.957	0.957	0.931	0.906	0.906	0.906	0.88	0.88	0.88	0.88	0.828	0.828	0.828	0.75
YMR009W	1.657	1.657	1.788	1.736	1.736	1.761	1.761	1.761	1.761	1.761	1.761	1.761	1.761	1.761	1.761	1.761	1.813	1.813	1.813	1.813	1.813	1.813	1.813	1.813	1.813	1.813	1.813	1.813	1.813	1.813	1.813	1.813	1.813	1.813	1.813	1.813	1.813	1.813	1.813	1.813	1.813	1.813	1.813	1.813	1.813	1.813	1.813	1.736	1.736
YNL275W	0.728	0.728	0.728	0.728	0.728	0.728	0.728	0.728	0.702	0.754	0.702	0.599	0.599	0.599	0.599	0.599	0.599	0.624	0.624	0.624	0.572	0.572	0.572	0.572	0.572	0.624	0.649	0.649	0.649	0.649	0.624	0.624	0.624	0.676	0.729	0.885	0.885	0.885	0.963	0.989	1.014	1.014	1.04	1.04	1.04	1.04	1.092	1.092	1.092
YBR296C	0.051	0.051	0.051	0.051	0.051	0.051	0.051	0.103	0.103	0.103	0.103	0.103	0.103	0.103	0.078	0.078	0.078	0.078	0.078	0.078	0.078	0.078	0.078	0.078	0.078	0.078	0.078	0.078	0.078	0.078	0.078	0.078	0.078	0.078	0.078	0.078	0.078	0.078	0.078	0.078	0.078	0.078	0.078	0.129	0.129	0.129	0.129	0.129	0.154
YAL023C	0.931	0.931	0.957	0.957	0.957	0.957	0.931	0.931	0.931	0.931	0.931	0.931	0.931	0.931	0.931	0.931	0.931	0.931	0.931	0.931	0.931	0.931	0.931	0.931	0.931	0.931	0.984	0.984	0.984	0.984	0.984	0.984	0.984	0.984	0.984	0.984	0.984	0.984	0.931	0.931	0.879	0.854	0.854	0.854	0.854	0.854	0.854	0.828	0.828
YOL141W	2.112	2.112	2.112	2.112	2.112	2.087	2.087	2.087	2.087	2.087	2.087	2.087	1.956	1.903	1.72	1.72	1.72	1.72	1.615	1.563	1.171	1.068	1.041	1.016	1.016	1.016	0.963	0.963	0.989	0.989	0.989	0.989	1.041	0.96	1.038	1.038	1.038	1.038	1.038	1.038	1.012	1.246	1.246	1.246	1.246	1.246	1.246	1.246	1.246
YCL045C	1.063	1.063	1.063	1.063	1.116	1.169	1.169	1.169	1.169	1.169	1.169	1.169	1.169	1.169	1.169	1.169	1.141	1.141	1.141	1.141	1.141	1.167	1.167	1.141	1.141	1.141	1.141	1.141	1.141	1.141	1.141	1.141	1.141	1.167	1.22	1.22	1.22	1.22	1.22	1.22	1.22	1.22	1.22	1.22	1.22	1.22	1.22	1.22	1.22
YNL020C	1.872	1.819	1.767	1.767	1.767	1.767	1.767	1.767	1.792	1.74	1.74	1.74	1.74	1.74	1.74	1.609	1.584	1.558	1.506	1.455	1.455	1.455	1.404	1.404	1.404	1.404	1.404	1.404	1.404	1.404	1.404	1.404	1.404	1.429	1.429	1.429	1.404	1.404	1.404	1.351	1.351	1.351	1.351	1.351	1.351	1.274	1.274	1.274	1.246
YMR083W	0.389	0.389	0.389	0.389	0.336	0.336	0.283	0.283	0.283	0.283	0.283	0.258	0.258	0.258	0.258	0.258	0.233	0.233	0.233	0.233	0.233	0.233	0.233	0.233	0.233	0.233	0.233	0.233	0.233	0.233	0.233	0.233	0.233	0.128	0.128	0.128	0.128	0.128	0.051	0.051	0.051	0.051	0.051	0.051	0.051	0.051	0.051	0.051	0.051
YDR297W	0.312	0.312	0.363	0.363	0.363	0.389	0.389	0.389	0.389	0.645	0.645	0.645	0.645	0.645	0.67	0.67	0.696	0.825	0.825	0.983	0.983	0.983	0.983	1.035	1.086	1.19	1.19	1.19	1.215	1.215	1.215	1.24	1.24	1.24	1.24	1.293	1.293	1.293	1.293	1.293	1.293	1.345	1.371	1.423	1.423	1.449	1.449	1.449	1.449
YLR075W	2.019	2.019	2.019	2.019	2.019	1.785	1.785	1.734	1.734	1.683	1.683	1.657	1.605	1.605	1.605	1.605	1.605	1.552	1.552	1.5	1.474	1.474	1.344	1.319	1.293	1.268	1.268	1.19	1.19	1.19	1.19	1.19	1.19	1.087	1.087	1.087	0.749	0.645	0.645	0.645	0.645	0.387	0.078	0.025	0	0	0	0	0
YER063W	0	0	0	0	0	0	0	0	0	0.025	0.078	0.078	0.078	0.078	0.078	0.078	0.078	0.078	0.078	0.078	0.078	0.078	0.078	0.078	0.078	0.078	0.078	0.078	0.078	0.078	0.078	0.078	0.078	0.131	0.131	0.131	0.131	0.131	0.131	0.131	0.131	0.131	0.131	0.131	0.131	0.131	0.131	0.131	0.131
YKL011C	0.726	0.726	0.726	0.648	0.623	0.57	0.57	0.57	0.57	0.57	0.57	0.57	0.57	0.57	0.544	0.544	0.544	0.544	0.544	0.544	0.544	0.544	0.544	0.544	0.544	0.544	0.544	0.544	0.544	0.597	0.597	0.597	0.597	0.572	0.546	0.546	0.546	0.546	0.493	0.493	0.493	0.493	0.389	0.389	0.31	0.31	0.31	0.31	0.31
YPR018W	5.466	5.441	5.441	5.415	5.415	5.415	5.389	5.389	5.337	5.337	5.311	5.311	5.311	5.155	5.155	5.079	4.662	4.609	4.609	4.609	4.584	4.584	4.584	4.584	4.584	4.245	4.22	4.22	4.168	4.168	4.168	4.168	4.168	4.116	4.116	4.116	4.116	4.116	3.285	3.003	2.694	2.41	2.204	2.204	2.151	2.151	2.151	2.126	2.126
YGL224C	0.597	0.597	0.597	0.597	0.597	0.597	0.597	0.597	0.597	0.597	0.597	0.597	0.597	0.623	0.623	0.623	0.623	0.623	0.623	0.623	0.623	0.623	0.57	0.57	0.57	0.57	0.57	0.57	0.57	0.57	0.57	0.57	0.57	0.57	0.57	0.57	0.57	0.57	0.596	0.596	0.596	0.596	0.543	0.543	0.543	0.543	0.543	0.543	0.543
YMR247C	1.764	1.738	1.738	1.738	1.662	1.662	1.662	1.662	1.611	1.611	1.611	1.611	1.611	1.455	1.403	1.403	1.403	1.403	1.403	1.403	1.298	1.298	1.298	1.246	1.141	1.089	1.089	1.089	1.089	1.036	0.88	0.492	0.364	0.364	0.234	0.208	0.156	0.156	0.156	0.131	0.131	0.131	0.131	0.078	0.052	0.052	0.052	0.052	0.052
YMR236W	1.818	1.818	1.871	1.923	1.948	1.948	1.948	1.948	2.052	2.052	2.052	2.052	2.052	2.052	2.052	2.052	2.052	2.104	2.104	2.104	2.104	2.104	2.104	2.104	2.104	2.13	2.13	2.13	2.13	2.13	2.13	2.13	2.13	2.13	2.13	2.13	2.13	2.078	2.078	2.078	2.078	2.078	2.078	2.078	2.078	2.078	2.078	2.078	2.078
YBR112C	0	0	0	0	0	0	0	0	0	0	0	0	0	0	0	0	0	0	0	0	0	0	0	0	0	0	0	0	0	0	0	0	0	0	0	0	0	0	0	0	0	0	0	0	0	0	0	0	0
YPL050C	0.412	0.412	0.412	0.412	0.412	0.412	0.387	0.387	0.387	0.387	0.387	0.387	0.387	0.387	0.387	0.412	0.412	0.412	0.412	0.387	0.387	0.387	0.387	0.387	0.387	0.387	0.387	0.387	0.387	0.387	0.387	0.387	0.387	0.387	0.387	0.387	0.387	0.387	0.336	0.336	0.336	0.336	0.336	0.336	0.336	0.336	0.336	0.258	0.258
YLR325C	0.105	0.105	0.105	0.105	0.105	0.105	0.105	0.105	0.105	0.105	0.105	0.105	0.105	0.105	0.105	0.052	0.052	0.052	0.052	0.052	0.052	0.052	0.052	0.052	0.052	0.052	0.052	0.052	0.052	0.052	0.052	0.052	0.052	0.052	0.052	0.052	0.052	0.052	0.052	0.052	0.052	0.052	0.052	0.052	0.052	0.052	0.052	0.052	0.052
YDR191W	1.734	1.734	1.734	1.734	1.734	1.734	1.734	1.734	1.734	1.734	1.708	1.708	1.708	1.708	1.708	1.708	1.708	1.708	1.708	1.708	1.708	1.708	1.708	1.683	1.683	1.683	1.683	1.683	1.683	1.683	1.683	1.683	1.708	1.683	1.683	1.683	1.683	1.683	1.683	1.683	1.683	1.683	1.683	1.683	1.683	1.683	1.683	1.683	1.683
YLR253W	0.309	0.309	0.283	0.309	0.361	0.361	0.414	0.414	0.44	0.44	0.44	0.44	0.44	0.44	0.414	0.31	0.31	0.336	0.387	0.566	0.696	0.696	0.747	0.747	0.747	0.747	0.747	0.747	0.747	0.747	0.747	0.747	0.747	0.747	0.747	0.851	0.825	0.825	0.825	0.825	0.772	0.772	0.772	0.772	0.772	0.772	0.772	0.772	0.772
YCL038C	0.025	0.025	0.025	0.025	0.025	0.025	0.025	0.025	0.025	0.025	0.025	0.025	0.051	0.051	0.051	0.051	0.051	0.051	0.051	0.051	0.051	0.051	0.051	0.102	0.102	0.128	0.128	0.128	0.128	0.128	0.128	0.128	0.128	0.128	0.128	0.128	0.128	0.128	0.128	0.128	0.18	0.18	0.205	0.205	0.205	0.205	0.205	0.205	0.258
YGL107C	1.633	1.633	1.633	1.633	1.686	1.686	1.686	1.686	1.686	1.686	1.686	1.686	1.686	1.686	1.686	1.712	1.712	1.712	1.712	1.712	1.712	1.712	1.712	1.712	1.764	1.764	1.764	1.79	1.79	1.79	1.79	1.79	1.79	1.79	1.79	1.764	1.764	1.764	1.764	1.764	1.764	1.764	1.738	1.738	1.713	1.713	1.713	1.713	1.713
YGL101W	0.207	0.207	0.207	0.207	0.207	0.207	0.207	0.207	0.207	0.207	0.207	0.207	0.207	0.233	0.233	0.233	0.233	0.233	0.233	0.233	0.233	0.233	0.233	0.18	0.18	0.18	0.18	0.18	0.18	0.18	0.18	0.205	0.205	0.231	0.231	0.231	0.205	0.205	0.205	0.205	0.258	0.258	0.258	0.258	0.258	0.258	0.258	0.258	0.258
YHR079C	1.817	1.817	1.947	2	2	2	2	2	2	2	2	2	2	2	2.128	2.128	2.128	2.128	2.128	2.128	2.128	2.128	2.128	2.128	2.181	2.181	2.181	2.181	2.181	2.233	2.233	2.284	2.31	2.31	2.257	2.257	2.257	2.31	2.31	2.31	2.31	2.31	2.31	2.31	2.31	2.31	2.31	2.31	2.31
YPL069C	0.572	0.415	0.415	0.441	0.441	0.441	0.441	0.441	0.492	0.467	0.467	0.467	0.467	0.467	0.517	0.517	0.596	0.596	0.621	0.621	0.672	0.672	0.672	0.672	0.725	0.777	0.777	0.777	0.777	0.777	0.777	0.777	0.802	0.802	0.802	0.802	0.802	0.828	0.828	0.828	0.828	0.828	0.802	0.802	0.802	0.802	0.802	0.802	0.802
YIL065C	2.071	2.071	2.097	2.097	2.097	2.097	2.097	2.097	2.097	2.097	2.097	2.071	2.071	2.071	2.123	2.123	2.123	2.123	2.202	2.202	2.202	2.202	2.202	2.202	2.202	2.202	2.15	2.175	2.253	2.253	2.253	2.253	2.253	2.253	2.253	2.253	2.253	2.253	2.253	2.253	2.253	2.253	2.253	2.253	2.305	2.305	2.305	2.253	2.253
YER122C	0.951	0.951	0.951	0.951	0.951	0.951	0.951	0.951	0.951	0.951	0.951	0.951	0.951	0.951	0.951	0.951	0.951	0.951	0.951	0.951	0.977	0.977	0.977	1.028	1.028	1.028	1.028	1.028	1.028	1.028	1.028	1.028	1.028	1.028	1.028	1.028	1.028	1.028	1.028	1.028	1.028	1.028	1.028	1.028	1.028	1.002	1.002	1.002	0.977
YPR180W	0.154	0.258	0.258	0.258	0.258	0.309	0.594	0.594	0.594	0.594	0.672	0.672	0.672	0.672	0.672	0.672	0.672	0.672	0.672	0.802	0.802	0.802	0.802	0.802	0.802	0.802	0.802	0.802	0.802	0.802	0.802	0.802	0.802	0.879	1.216	1.242	1.398	1.398	1.398	1.398	1.398	1.45	1.45	1.45	1.45	1.45	1.45	1.45	1.45
YLR321C	1.689	1.689	1.689	1.689	1.689	1.689	1.714	1.714	1.767	1.767	1.767	1.767	1.792	1.792	1.792	1.792	1.792	1.792	1.792	1.818	1.818	1.947	2	2	2	2	2.052	2.181	2.181	2.233	2.233	2.233	2.259	2.259	2.259	2.259	2.31	2.31	2.31	2.31	2.31	2.31	2.31	2.31	2.31	2.336	2.388	2.388	2.388
YHR062C	0.699	0.83	0.777	0.777	0.777	0.777	0.777	0.751	0.777	0.777	0.777	0.777	0.83	0.777	0.802	0.828	0.828	0.854	0.854	0.854	0.801	0.801	0.801	0.854	0.775	0.775	0.698	0.698	0.698	0.645	0.696	0.696	0.696	0.696	0.696	0.696	0.696	0.696	0.696	0.67	0.67	0.67	0.67	0.67	0.67	0.722	0.722	0.722	0.722
YHR208W	1.165	1.191	1.191	1.191	1.191	1.191	1.191	1.191	1.191	1.191	1.191	1.191	1.191	1.269	1.269	1.269	1.269	1.269	1.269	1.269	1.269	1.269	1.269	1.269	1.269	1.294	1.347	1.399	1.399	1.399	1.399	1.374	1.374	1.374	1.374	1.374	1.399	1.399	1.399	1.347	1.294	1.294	1.294	1.294	1.294	1.244	1.244	1.218	1.218
YDR056C	0.875	0.875	0.875	0.875	0.824	0.824	0.901	0.901	0.901	0.901	0.901	0.876	0.876	0.876	0.876	0.928	0.928	1.032	1.319	1.319	1.344	1.344	1.449	1.449	1.474	1.5	1.5	1.5	1.5	1.5	1.5	1.5	1.5	1.5	1.5	1.5	1.5	1.5	1.5	1.5	1.5	1.5	1.5	1.5	1.5	1.5	1.5	1.5	1.5
YJR002W	1.272	1.272	1.272	1.272	1.272	1.272	1.272	1.272	1.272	1.272	1.272	1.272	1.272	1.272	1.272	1.272	1.272	1.272	1.272	1.272	1.272	1.272	1.272	1.272	1.272	1.272	1.272	1.272	1.272	1.22	1.22	1.22	1.22	1.22	1.22	1.22	1.22	1.22	1.22	1.22	1.22	1.22	1.22	1.22	1.22	1.22	1.22	1.194	1.194
YER104W	0.282	0.282	0.282	0.516	0.516	0.516	0.621	0.621	0.621	0.621	0.621	0.621	0.621	0.621	0.621	0.646	0.646	0.646	0.646	0.646	0.646	0.646	0.646	0.646	0.646	0.646	0.646	0.646	0.646	0.646	0.646	0.672	0.646	0.621	0.517	0.623	0.623	0.623	0.83	0.83	0.83	0.882	0.934	1.012	1.012	1.012	1.012	1.012	1.091
YDR377W	1.062	1.087	1.269	1.269	1.347	1.347	1.347	1.347	1.347	1.347	1.347	1.347	1.347	1.399	1.399	1.425	1.425	1.425	1.425	1.425	1.425	1.425	1.425	1.425	1.425	1.425	1.425	1.373	1.373	1.373	1.373	1.373	1.373	1.373	1.373	1.373	1.373	1.373	1.373	1.373	1.373	1.373	1.373	1.373	1.373	1.373	1.373	1.373	1.373
YOR249C	0.361	0.361	0.361	0.361	0.361	0.361	0.361	0.361	0.412	0.465	0.465	0.49	0.49	0.516	0.516	0.516	0.516	0.516	0.516	0.516	0.516	0.516	0.516	0.516	0.541	0.541	0.541	0.541	0.541	0.541	0.541	0.541	0.541	0.541	0.541	0.541	0.567	0.618	0.618	0.774	0.774	0.774	0.774	0.774	0.799	0.903	0.954	0.954	0.954
YLR168C	0.573	0.573	0.573	0.547	0.547	0.547	0.547	0.547	0.547	0.547	0.547	0.495	0.495	0.443	0.443	0.443	0.443	0.443	0.443	0.443	0.443	0.443	0.443	0.443	0.443	0.443	0.443	0.417	0.417	0.417	0.495	0.495	0.495	0.495	0.495	0.495	0.495	0.495	0.52	0.52	0.52	0.52	0.52	0.52	0.52	0.52	0.495	0.495	0.495
YDR139C	1.185	1.185	1.185	1.185	1.185	1.185	1.288	1.288	1.288	1.393	1.393	1.393	1.393	1.393	1.393	1.393	1.393	1.393	1.393	1.393	1.393	1.393	1.393	1.393	1.393	1.393	1.393	1.393	1.393	1.393	1.393	1.393	1.393	1.393	1.393	1.393	1.393	1.393	1.393	1.393	1.393	1.393	1.393	1.393	1.393	1.393	1.393	1.393	1.393
YKL174C	1.165	1.165	1.165	1.165	1.165	1.192	1.192	1.192	1.167	1.063	1.063	1.063	1.063	1.063	1.063	1.063	1.063	0.96	0.96	0.96	1.011	1.036	1.167	1.167	1.167	1.167	1.167	1.167	1.167	1.167	1.167	1.167	1.167	1.167	1.167	1.192	1.244	1.244	1.244	1.244	1.244	1.269	1.32	1.32	1.32	1.32	1.32	1.32	1.32
YBL076C	0.931	0.931	0.931	0.931	0.931	0.931	0.931	0.931	0.931	0.931	0.931	0.931	0.931	0.931	0.931	0.931	0.931	0.931	0.931	0.931	0.931	0.931	0.931	0.931	0.931	0.931	0.931	0.931	0.931	0.931	0.931	0.931	0.931	0.931	0.931	0.931	0.931	0.931	0.931	0.931	0.931	0.931	0.931	0.931	0.931	0.931	0.931	0.931	0.931
YLR218C	1.038	1.038	1.038	1.038	1.038	1.038	1.038	0.986	0.986	1.011	1.011	1.011	0.986	1.011	1.116	1.141	1.167	1.245	1.245	1.245	1.245	1.245	1.298	1.298	1.298	1.298	1.298	1.298	1.298	1.298	1.298	1.298	1.298	1.298	1.298	1.298	1.272	1.272	1.325	1.325	1.325	1.325	1.325	1.272	1.272	1.272	1.272	1.272	1.272
YIL022W	1.681	1.681	1.681	1.681	1.681	1.681	1.681	1.681	1.681	1.629	1.629	1.629	1.629	1.629	1.577	1.577	1.577	1.577	1.577	1.577	1.577	1.577	1.577	1.551	1.526	1.526	1.551	1.551	1.551	1.551	1.551	1.551	1.551	1.551	1.551	1.526	1.526	1.526	1.526	1.526	1.526	1.526	1.526	1.526	1.474	1.474	1.474	1.474	1.474
YJR105W	0.312	0.312	0.26	0.26	0.26	0.26	0.26	0.26	0.26	0.26	0.234	0.234	0.234	0.234	0.234	0.234	0.234	0.234	0.234	0.208	0.208	0.208	0.156	0.131	0.131	0.131	0.131	0.131	0.131	0.156	0.208	0.208	0.234	0.234	0.234	0.234	0.234	0.234	0.234	0.234	0.234	0.234	0.234	0.234	0.234	0.234	0.234	0.234	0.234
YDR430C	0.701	0.701	0.701	0.701	0.753	0.753	0.753	0.753	0.753	0.753	0.753	0.753	0.778	0.778	0.883	0.883	0.883	0.883	0.883	0.883	0.883	0.883	0.883	0.883	0.883	0.883	0.883	0.883	0.883	0.883	0.883	0.883	0.883	0.883	0.883	0.883	0.883	0.883	0.883	0.883	0.883	0.883	0.858	0.858	0.858	0.909	0.909	0.909	0.909
YAL043C	0.879	0.983	1.059	1.242	1.242	1.242	1.242	1.242	1.242	1.268	1.268	1.268	1.268	1.268	1.268	1.268	1.268	1.268	1.268	1.268	1.268	1.268	1.268	1.268	1.268	1.268	1.268	1.268	1.268	1.268	1.268	1.268	1.268	1.268	1.268	1.32	1.32	1.32	1.32	1.32	1.294	1.294	1.242	1.242	1.242	1.242	1.242	1.242	1.242
YPR052C	0.517	0.517	0.492	0.492	0.492	0.492	0.492	0.492	0.492	0.492	0.492	0.492	0.492	0.492	0.492	0.492	0.492	0.492	0.492	0.492	0.492	0.492	0.492	0.492	0.492	0.492	0.492	0.492	0.467	0.467	0.467	0.467	0.467	0.467	0.467	0.467	0.467	0.467	0.467	0.467	0.467	0.467	0.467	0.467	0.467	0.519	0.519	0.493	0.493
YGR216C	0.519	0.519	0.519	0.57	0.57	0.57	0.57	0.57	0.57	0.544	0.675	0.701	0.96	0.96	0.96	0.986	0.986	0.986	0.986	0.986	0.986	0.986	0.986	0.96	1.087	1.427	1.532	1.584	1.609	1.609	1.74	1.817	1.842	1.842	1.895	1.895	2.128	2.128	2.128	2.154	2.259	2.336	2.388	2.388	2.413	2.439	2.491	2.491	2.491
YPL174C	0.959	0.959	0.959	0.959	0.959	0.959	0.959	0.959	0.959	1.011	1.036	1.218	1.218	1.218	1.244	1.244	1.269	1.294	1.294	1.294	1.294	1.32	1.32	1.32	1.32	1.32	1.32	1.373	1.373	1.373	1.373	1.373	1.373	1.373	1.32	1.373	1.398	1.398	1.398	1.398	1.398	1.398	1.398	1.398	1.398	1.398	1.398	1.398	1.398
YDR231C	0.624	0.624	0.624	0.624	0.572	0.546	0.546	0.493	0.389	0.389	0.336	0.336	0.336	0.336	0.336	0.336	0.336	0.336	0.26	0.26	0.26	0.26	0.234	0.234	0.234	0.208	0.208	0.208	0.208	0.208	0.208	0.208	0.208	0.208	0.208	0.208	0.234	0.286	0.363	0.363	0.389	0.336	0.336	0.387	0.335	0.387	0.361	0.361	0.361
YNL029C	2.829	2.829	2.829	2.829	2.829	2.829	2.829	2.829	2.829	2.829	2.829	2.829	2.776	2.776	2.776	2.776	2.776	2.776	2.515	2.515	2.515	2.127	2.049	1.996	1.866	1.866	1.866	1.502	1.397	1.319	1.293	1.293	1.293	1.293	1.293	1.24	1.24	1.24	1.24	1.137	1.059	1.059	1.034	1.034	0.956	0.957	0.931	0.931	0.931
YDL035C	1.141	1.141	1.141	1.141	1.141	1.141	1.141	1.141	1.141	1.141	1.141	1.141	1.141	1.141	1.141	1.141	1.141	1.141	1.141	1.141	1.141	1.141	1.141	1.141	1.141	1.141	1.141	1.116	1.116	1.116	1.116	1.116	1.091	1.014	1.014	1.014	1.014	1.014	0.962	0.962	0.962	0.962	0.962	0.962	0.962	0.909	0.909	0.909	0.909
YLR047C	0.258	0.258	0.258	0.258	0.233	0.233	0.207	0.207	0.207	0.207	0.181	0.181	0.181	0.181	0.181	0.181	0.181	0.181	0.181	0.181	0.129	0.129	0.129	0.103	0.103	0.103	0.103	0.103	0.103	0.103	0.103	0.103	0.103	0.103	0.078	0.078	0.025	0.025	0.025	0.025	0.025	0.025	0.025	0.025	0.025	0.025	0.025	0.025	0.025
YMR183C	2.325	2.325	2.325	2.325	2.247	2.195	2.22	2.22	2.22	2.22	2.22	2.22	2.22	2.066	1.989	1.962	1.962	1.962	1.962	1.962	1.909	1.857	1.857	1.857	1.779	1.779	1.754	1.754	1.599	1.521	1.521	1.521	1.496	1.496	1.287	1.262	1.262	1.209	1.234	1.234	1.234	1.234	1.234	1.234	1.234	1.182	0.898	0.898	0.898
YHR071W	1.554	1.554	1.554	1.425	1.218	1.192	1.192	1.192	1.141	1.141	1.141	1.141	1.089	1.089	1.089	1.089	1.089	1.089	1.089	1.089	1.089	1.063	1.063	1.063	0.802	0.726	0.726	0.726	0.726	0.726	0.726	0.726	0.726	0.726	0.649	0.649	0.624	0.624	0.286	0.156	0.156	0.156	0.156	0.156	0.156	0.156	0.156	0.156	0.131
YDL097C	1.454	1.454	1.454	1.454	1.479	1.48	1.48	1.48	1.48	1.48	1.48	1.48	1.48	1.48	1.51	1.51	1.51	1.51	1.51	1.51	1.51	1.51	1.51	1.51	1.38	1.38	1.38	1.38	1.38	1.38	1.38	1.38	1.38	1.197	1.146	1.121	1.173	1.173	1.251	2.784	3.017	4.994	4.994	5.046	5.046	5.046	5.046	5.046	5.175
YGR154C	0.959	0.959	0.959	0.959	0.959	0.959	0.959	0.959	0.959	0.959	0.959	0.959	0.959	0.959	0.959	0.931	0.931	0.931	0.931	0.957	0.957	0.957	0.983	0.93	0.93	0.93	0.93	0.93	0.93	0.93	0.93	0.93	0.93	0.904	0.904	0.799	0.799	0.749	0.723	0.75	0.75	0.75	0.75	0.75	0.725	0.725	0.725	0.777	0.777
YKL068W	0.234	0.234	0.234	0.234	0.234	0.234	0.234	0.234	0.234	0.234	0.234	0.234	0.234	0.234	0.234	0.234	0.234	0.234	0.234	0.26	0.26	0.26	0.26	0.26	0.26	0.285	0.285	0.285	0.285	0.285	0.285	0.285	0.26	0.26	0.234	0.234	0.234	0.234	0.234	0.234	0.234	0.234	0.234	0.234	0.234	0.234	0.234	0.234	0.234
YDR429C	1.012	1.012	1.012	1.012	1.012	1.012	1.012	1.012	1.012	1.012	1.065	1.116	1.116	1.116	1.116	1.116	1.116	1.169	1.169	1.169	1.169	1.169	1.169	1.169	1.169	1.169	1.169	1.169	1.169	1.169	1.169	1.169	1.169	1.169	1.169	1.194	1.194	1.194	1.194	1.194	1.194	1.194	1.194	1.194	1.194	1.194	1.194	1.194	1.194
YBR212W	1.843	1.843	1.843	1.843	1.843	1.818	1.818	1.818	1.818	1.871	2.078	2.078	2.078	2.078	2.078	2.078	2.078	2.078	2.078	2.078	2.078	2.078	2.025	2.025	2.025	2.025	2	2	1.947	1.921	1.921	1.921	1.921	1.921	1.921	1.921	1.921	1.921	1.921	1.921	1.921	1.921	1.921	1.974	1.974	1.974	1.921	1.896	1.845
YLR426W	0.389	0.492	0.492	0.492	0.492	0.492	0.492	0.467	0.467	0.467	0.467	0.467	0.467	0.467	0.467	0.467	0.467	0.467	0.519	0.519	0.519	0.519	0.544	0.544	0.57	0.596	0.596	0.596	0.596	0.648	0.648	0.648	0.648	0.648	0.648	0.648	0.648	0.623	0.623	0.675	0.675	0.726	0.726	0.751	0.751	0.751	0.751	0.751	0.751
YOR233W	0.541	0.566	0.566	0.566	0.566	0.566	0.591	0.591	0.591	0.591	0.591	0.591	0.566	0.513	0.538	0.591	0.591	0.591	0.591	0.591	0.591	0.591	0.591	0.591	0.591	0.669	0.67	0.67	0.67	0.747	0.747	0.747	0.747	0.747	0.747	0.747	0.747	0.747	0.799	0.799	0.852	0.852	0.852	0.852	0.852	0.852	0.852	0.852	0.852
YHR170W	0.99	0.99	0.99	0.99	1.016	1.016	1.016	1.016	1.016	1.016	1.068	1.068	1.068	1.068	1.121	1.121	1.121	1.121	1.121	1.121	1.121	1.121	1.121	1.121	1.121	1.121	1.173	1.173	1.173	1.173	1.173	1.173	1.173	1.173	1.147	1.147	1.173	1.198	1.198	1.198	1.198	1.198	1.198	1.224	1.224	1.171	1.171	1.171	1.171
YEL058W	0.286	0.286	0.286	0.286	0.286	0.286	0.286	0.286	0.286	0.286	0.286	0.392	0.392	0.392	0.392	0.392	0.392	0.392	0.392	0.392	0.392	0.444	0.444	0.444	0.444	0.444	0.444	0.444	0.471	0.757	1.018	1.2	1.2	1.226	1.226	1.226	1.226	1.278	1.304	1.304	1.484	1.484	1.484	1.509	1.509	1.534	1.534	1.56	1.56
YJL091C	0.572	0.572	0.572	0.572	0.572	0.572	0.597	0.597	0.623	0.623	0.623	0.648	0.673	0.673	0.673	0.673	0.673	0.621	0.621	0.646	0.698	0.723	0.723	0.723	0.723	0.723	0.723	0.749	0.879	0.931	0.957	1.035	1.035	1.035	1.035	1.035	1.035	1.035	1.035	1.035	1.035	1.035	1.035	1.035	1.035	1.035	1.035	1.035	1.035
YIL127C	1.456	1.456	1.536	1.613	1.613	1.613	1.613	1.613	1.613	1.665	1.613	1.613	1.77	1.718	1.718	1.718	1.718	1.718	1.718	1.718	1.796	1.718	1.718	1.743	1.743	1.743	1.743	1.743	1.69	1.69	1.69	1.69	1.665	1.69	1.69	1.69	1.77	1.743	1.743	1.796	1.458	1.509	1.847	1.821	1.821	1.847	1.974	1.947	2.412
YNL165W	1.662	1.662	1.662	1.662	1.662	1.662	1.637	1.637	1.637	1.662	1.688	1.713	1.713	1.713	1.738	1.738	1.764	1.764	1.817	1.817	1.817	1.869	1.869	1.921	1.921	1.921	1.921	1.921	1.974	1.974	2.026	2.026	2.026	2.054	2.054	2.054	2.104	2.13	2.13	2.13	2.13	2.13	2.13	2.13	2.13	2.155	2.155	2.155	2.155
YLR049C	1.686	1.686	1.347	1.294	1.244	1.347	1.347	1.321	1.321	1.321	1.116	1.038	1.063	1.063	1.089	1.089	1.089	1.089	1.089	1.011	0.986	0.88	0.931	1.036	1.087	1.14	1.14	1.191	1.191	1.191	1.399	1.399	1.399	1.452	1.452	1.503	1.503	1.503	1.503	1.503	1.503	1.503	1.503	1.579	1.685	1.685	1.71	1.71	1.71
YBR079C	0.78	0.754	0.754	0.754	0.754	0.754	0.754	0.78	0.78	0.78	0.78	0.78	0.78	0.78	0.78	0.78	0.78	0.78	0.883	0.883	0.883	0.883	0.883	0.883	0.883	0.883	0.883	0.883	0.883	0.883	0.883	0.883	0.883	0.831	0.831	0.831	0.831	0.831	0.831	0.831	0.805	0.805	0.753	0.753	0.753	0.753	0.753	0.753	0.753
YOR306C	0.882	0.882	0.882	0.882	0.882	0.804	0.804	0.83	0.83	0.83	0.83	0.83	0.83	0.83	0.726	0.57	0.57	0.57	0.544	0.544	0.519	0.519	0.441	0.441	0.389	0.389	0.389	0.31	0.285	0.285	0.285	0.285	0.285	0.26	0.26	0.26	0.26	0.26	0.26	0.26	0.26	0.26	0.26	0.26	0.26	0.26	0.26	0.26	0.26
YBL037W	0.516	0.541	0.541	0.541	0.541	0.541	0.541	0.541	0.541	0.541	0.541	0.541	0.541	0.541	0.541	0.541	0.516	0.516	0.49	0.49	0.569	0.569	0.569	0.569	0.569	0.569	0.569	0.569	0.569	0.569	0.569	0.569	0.569	0.569	0.569	0.569	0.569	0.569	0.569	0.569	0.569	0.569	0.569	0.569	0.516	0.516	0.516	0.516	0.516
YDR437W	0.648	0.648	0.648	0.648	0.728	0.753	0.753	0.831	0.831	0.831	0.831	0.831	0.831	0.831	0.831	0.831	0.831	0.831	0.883	0.909	0.96	0.96	0.96	0.96	0.96	0.96	0.96	0.907	1.141	1.089	1.089	1.089	1.141	1.167	1.167	1.167	1.167	1.167	1.167	1.218	1.218	1.218	1.218	1.218	1.218	1.218	1.218	1.218	1.218
YDR141C	0.467	0.467	0.467	0.467	0.467	0.467	0.467	0.467	0.467	0.467	0.467	0.467	0.467	0.467	0.467	0.467	0.467	0.441	0.441	0.441	0.441	0.441	0.441	0.441	0.441	0.441	0.363	0.363	0.363	0.363	0.363	0.363	0.363	0.415	0.415	0.415	0.415	0.415	0.415	0.415	0.415	0.415	0.415	0.415	0.415	0.415	0.415	0.415	0.415
YJR118C	0.312	0.417	0.417	0.417	0.417	0.417	0.417	0.417	0.417	0.443	0.443	0.443	0.443	0.443	0.443	0.443	0.443	0.443	0.443	0.469	0.6	0.756	0.886	0.886	0.886	0.886	0.886	0.886	0.834	0.86	0.99	0.99	0.99	0.99	0.99	0.965	1.017	1.017	1.017	1.017	1.017	1.017	1.017	1.017	1.017	1.017	1.042	1.042	1.042
YBR070C	1.377	1.377	1.377	1.403	1.403	1.403	1.403	1.403	1.403	1.403	1.403	1.403	1.403	1.403	1.403	1.403	1.403	1.403	1.403	1.403	1.403	1.403	1.403	1.403	1.403	1.403	1.403	1.403	1.403	1.403	1.403	1.403	1.403	1.403	1.403	1.403	1.35	1.35	1.35	1.35	1.325	1.299	1.299	1.299	1.299	1.299	1.299	1.299	1.299
YPL002C	0.516	0.541	0.541	0.62	0.567	0.567	0.567	0.514	0.54	0.54	0.54	0.54	0.643	0.643	0.643	0.643	0.618	0.618	0.618	0.643	0.747	0.747	0.747	0.825	0.825	0.825	0.825	0.825	0.825	0.825	0.877	0.903	0.903	0.903	0.903	0.928	0.928	0.928	0.928	0.928	0.928	0.954	0.954	0.954	0.954	0.98	0.98	0.98	1.005
YHR039C-A	1.762	1.762	1.762	1.762	1.762	1.762	1.762	1.762	1.762	1.762	1.762	1.762	1.815	1.815	1.867	1.867	1.867	1.867	1.867	1.867	1.867	1.867	1.867	1.867	1.867	1.867	1.867	1.867	1.867	1.867	1.867	1.867	1.867	1.79	1.79	1.79	1.79	1.79	1.79	1.79	1.79	1.79	1.79	1.79	1.79	1.79	1.79	1.79	1.79
YGL013C	2.709	2.709	2.735	2.735	2.735	2.735	2.735	2.787	2.812	2.865	2.865	2.865	2.865	2.865	2.865	2.89	2.89	2.943	2.943	2.943	2.943	2.943	2.943	2.943	2.943	2.943	2.943	2.917	2.943	2.943	2.943	2.943	2.943	3.046	3.046	3.124	3.124	3.124	3.124	3.15	3.175	3.175	3.175	3.175	3.175	3.175	3.175	3.175	3.175
YMR075W	0.751	0.751	0.751	0.751	0.751	0.751	0.751	0.751	0.751	0.751	0.751	0.699	0.699	0.699	0.699	0.699	0.699	0.543	0.543	0.517	0.544	0.623	0.623	0.623	0.623	0.623	0.623	0.57	0.57	0.57	0.57	0.57	0.57	0.443	0.417	0.441	0.441	0.778	1.089	1.089	1.089	1.089	1.089	1.089	1.089	1.089	1.089	1.169	1.22
YOL122C	0.234	0.234	0.234	0.234	0.26	0.26	0.26	0.26	0.26	0.26	0.26	0.285	0.285	0.285	0.285	0.285	0.285	0.285	0.285	0.285	0.285	0.285	0.285	0.285	0.285	0.285	0.285	0.285	0.285	0.285	0.285	0.285	0.338	0.338	0.338	0.338	0.338	0.338	0.338	0.338	0.415	0.441	0.441	0.441	0.441	0.441	0.441	0.441	0.441
YBR291C	2.845	2.976	2.976	2.976	2.976	2.976	2.976	2.976	2.976	2.976	2.976	3.029	3.029	3.054	3.054	3.159	3.212	3.159	3.159	3.159	3.159	3.159	3.159	3.159	3.159	3.159	3.159	3.134	3.134	3.134	3.134	3.134	3.134	3.134	3.134	3.108	3.083	3.03	3.03	3.03	3.005	2.797	2.643	2.541	2.463	2.438	2.438	2.438	2.438
YEL038W	0.774	0.774	0.749	0.723	0.775	0.723	0.723	0.723	0.723	0.723	0.723	0.723	0.723	0.698	0.698	0.698	0.698	0.698	0.698	0.57	0.544	0.544	0.544	0.544	0.544	0.544	0.544	0.467	0.467	0.467	0.467	0.414	0.389	0.389	0.389	0.389	0.389	0.389	0.389	0.389	0.389	0.389	0.389	0.389	0.363	0.31	0.31	0.31	0.31
YLR024C	0.443	0.39	0.26	0.129	0.129	0.129	0.129	0.154	0.18	0.233	0.233	0.233	0.233	0.258	0.258	0.258	0.233	0.233	0.233	0.233	0.233	0.233	0.233	0.233	0.233	0.233	0.233	0.389	0.389	0.389	0.389	0.414	0.389	0.389	0.389	0.389	0.389	0.389	0.389	0.389	0.389	0.389	0.389	0.389	0.389	0.389	0.389	0.49	0.594
YGR211W	1.194	1.169	1.169	1.169	1.038	1.038	1.038	1.038	1.038	0.987	0.934	0.934	0.882	0.882	0.673	0.648	0.648	0.648	0.648	0.648	0.648	0.648	0.623	0.726	0.673	0.673	0.673	0.699	0.751	0.777	0.777	0.855	0.904	1.293	1.319	1.319	1.344	1.369	1.369	1.264	1.264	1.317	1.317	1.317	1.343	1.343	1.343	1.368	1.575
YMR069W	1.269	1.269	1.269	1.269	1.269	1.269	1.269	1.269	1.269	1.269	1.294	1.294	1.294	1.294	1.294	1.294	1.294	1.294	1.294	1.294	1.294	1.294	1.294	1.347	1.321	1.321	1.321	1.321	1.321	1.321	1.321	1.321	1.321	1.321	1.321	1.321	1.245	1.245	1.245	1.245	1.27	1.27	1.27	1.27	1.27	1.218	1.218	1.218	1.165
YOR110W	0.205	0.205	0.205	0.205	0.205	0.205	0.18	0.18	0.18	0.18	0.18	0.283	0.283	0.361	0.465	0.465	0.465	0.465	0.465	0.465	0.465	0.465	0.465	0.465	0.516	0.516	0.541	0.541	0.541	0.541	0.541	0.541	0.541	0.541	0.541	0.541	0.541	0.541	0.541	0.541	0.541	0.541	0.541	0.541	0.541	0.541	0.541	0.541	0.541
YBL095W	0.543	0.543	0.543	0.543	0.543	0.543	0.543	0.543	0.543	0.543	0.543	0.596	0.621	0.621	0.621	0.621	0.621	0.621	0.621	0.621	0.621	0.646	0.646	0.646	0.646	0.646	0.646	0.646	0.646	0.646	0.646	0.646	0.646	0.646	0.646	0.646	0.646	0.646	0.646	0.646	0.646	0.646	0.646	0.646	0.646	0.646	0.646	0.646	0.646
YKR075C	0.025	0.025	0.025	0.025	0.025	0.025	0.025	0.025	0.025	0	0	0	0	0	0	0	0	0	0	0	0	0	0	0	0	0	0	0	0	0	0	0	0	0	0	0	0	0	0	0	0	0	0	0	0	0	0	0	0
YCR101C	0.57	0.57	0.57	0.623	0.623	0.623	0.675	0.675	0.675	0.675	0.726	0.726	0.726	0.726	0.701	0.701	0.701	0.701	0.701	0.701	0.701	0.701	0.701	0.648	0.648	0.648	0.673	0.673	0.673	0.673	0.699	0.751	0.777	0.777	0.777	0.777	0.777	0.777	0.725	0.725	0.699	0.646	0.699	0.96	1.012	1.065	1.065	1.169	1.169
YKL214C	0.339	0.339	0.339	0.339	0.339	0.339	0.392	0.392	0.392	0.392	0.468	0.546	0.546	0.546	0.546	0.546	0.546	0.546	0.546	0.493	0.493	0.468	0.468	0.468	0.52	0.597	0.649	0.649	0.649	0.649	0.649	0.649	0.649	0.597	0.623	0.623	0.623	0.623	0.623	0.726	0.751	0.804	0.804	0.804	0.882	0.882	0.934	0.934	0.934
YOR229W	1.272	1.272	1.272	1.272	1.298	1.427	1.479	1.479	1.479	1.479	1.427	1.427	1.479	1.427	1.504	1.504	1.53	1.583	1.583	1.504	1.504	2.102	2.102	2.102	2.388	2.388	2.493	2.493	2.493	2.518	2.518	2.518	2.518	2.623	2.7	2.961	2.961	2.961	2.961	3.014	3.014	3.014	3.014	3.091	3.273	3.273	3.456	3.482	3.482
YMR218C	1.063	1.063	1.141	1.167	1.218	1.218	1.218	1.27	1.427	1.631	1.758	1.758	1.758	1.758	1.758	1.758	1.758	1.758	1.784	1.784	1.784	1.784	1.784	1.809	1.809	1.809	1.809	1.809	1.809	1.809	1.809	1.784	1.758	1.784	1.784	1.784	1.784	1.784	1.784	1.809	1.809	1.809	1.809	1.835	1.835	1.965	1.965	1.965	1.965
YCR007C	1.04	1.04	1.04	1.04	1.04	1.04	1.04	1.04	1.04	0.989	0.963	0.963	0.963	0.963	0.885	0.963	0.963	0.963	0.963	0.989	0.963	0.963	0.963	0.963	0.963	0.963	0.963	0.963	0.963	0.833	0.833	0.754	0.754	0.754	0.754	0.91	0.91	0.91	0.91	0.963	0.989	0.989	0.989	0.989	0.989	0.989	0.989	0.989	0.989
YJL200C	0.827	0.877	0.877	0.877	1.034	1.293	1.319	1.397	1.448	1.473	1.473	1.473	1.473	1.603	1.603	1.603	1.629	1.629	1.629	1.629	1.707	1.863	1.837	2.018	2.018	2.018	2.018	2.018	2.018	2.043	2.043	2.043	2.305	2.305	2.358	2.358	2.358	2.358	2.358	2.358	2.358	2.333	2.333	2.333	2.333	2.333	2.333	2.333	2.333
YLL018C	0.83	0.83	0.855	0.88	0.88	0.88	0.88	0.88	0.88	0.88	0.88	0.88	0.88	0.88	0.88	0.88	0.88	0.88	0.88	0.88	0.88	0.88	1.01	1.139	1.24	1.319	1.319	1.344	1.422	1.422	1.422	1.422	1.422	1.422	1.422	1.422	1.422	1.422	1.422	1.422	1.474	1.578	1.552	1.552	1.552	1.578	1.578	1.578	1.681
YBL035C	0.675	0.675	0.675	0.649	0.649	0.649	0.649	0.649	0.649	0.649	0.649	0.649	0.649	0.649	0.649	0.649	0.597	0.623	0.544	0.544	0.544	0.544	0.492	0.492	0.492	0.492	0.492	0.492	0.467	0.467	0.467	0.467	0.467	0.467	0.467	0.467	0.467	0.467	0.467	0.467	0.467	0.467	0.467	0.467	0.415	0.415	0.415	0.363	0.338
YJL162C	0.361	0.361	0.361	0.361	0.361	0.387	0.387	0.387	0.387	0.387	0.387	0.387	0.387	0.387	0.387	0.387	0.387	0.387	0.387	0.387	0.387	0.387	0.387	0.387	0.361	0.361	0.361	0.336	0.336	0.336	0.336	0.336	0.31	0.233	0.233	0.233	0.233	0.233	0.233	0.233	0.233	0.233	0.233	0.233	0.233	0.233	0.181	0.181	0.156
YBR058C-A	0.411	0.411	0.411	0.543	0.543	0.543	0.543	0.543	0.543	0.543	0.543	0.543	0.543	0.543	0.543	0.596	0.596	0.596	0.596	0.57	0.57	0.57	0.57	0.623	0.623	0.623	0.648	0.648	0.699	0.699	0.699	0.699	0.751	0.751	0.751	0.751	0.751	0.804	0.804	0.804	0.804	0.804	0.804	0.804	0.804	0.804	0.804	0.83	0.83
YHR181W	0.44	0.44	0.44	0.44	0.414	0.389	0.389	0.389	0.389	0.336	0.336	0.336	0.283	0.258	0.258	0.258	0.283	0.283	0.231	0.205	0.205	0.205	0.205	0.129	0.205	0.492	0.596	0.596	0.596	0.596	0.596	0.673	0.725	0.725	0.75	0.775	0.775	0.775	0.775	0.775	0.775	0.775	0.775	0.775	0.775	0.775	0.775	0.775	0.75
YIL093C	1.323	1.323	1.323	1.323	1.323	1.349	1.298	1.298	1.298	1.298	1.27	1.27	1.349	1.401	1.401	1.454	1.557	1.532	1.532	1.714	1.714	1.74	1.74	1.74	1.74	1.766	1.766	1.766	1.635	1.842	1.866	1.891	1.97	2.021	2.333	2.333	2.41	2.41	2.41	2.41	2.41	2.67	2.67	2.748	2.773	2.799	2.799	2.799	2.799
YPL260W	0.907	0.907	0.907	0.907	0.907	0.907	0.907	0.907	0.907	0.907	0.907	0.907	0.907	0.907	0.907	0.907	0.907	0.907	0.907	0.907	0.907	0.907	0.907	0.907	0.907	0.907	0.907	0.907	0.907	0.907	0.855	0.855	0.855	0.855	0.855	0.855	0.855	0.855	0.855	0.777	0.751	0.726	0.726	0.726	0.726	0.726	0.726	0.726	0.726
YLR333C	0.363	0.363	0.363	0.363	0.363	0.363	0.363	0.363	0.389	0.363	0.415	0.441	0.441	0.441	0.441	0.441	0.441	0.441	0.467	0.467	0.467	0.467	0.467	0.467	0.467	0.467	0.414	0.389	0.389	0.389	0.389	0.389	0.389	0.389	0.389	0.389	0.389	0.389	0.389	0.389	0.389	0.389	0.389	0.389	0.389	0.389	0.31	0.31	0.361
YCR069W	1.764	1.764	1.764	1.764	1.764	1.764	1.764	1.764	1.764	1.764	1.764	1.764	1.764	1.764	1.764	1.764	1.764	1.764	1.764	1.764	1.764	1.764	1.764	1.712	1.712	1.712	1.712	1.712	1.712	1.712	1.712	1.686	1.686	1.712	1.712	1.712	1.712	1.712	1.712	1.712	1.712	1.712	1.712	1.712	1.764	1.738	1.738	1.738	1.738
YDL017W	0.523	0.523	0.523	0.498	0.55	0.732	0.81	0.99	0.99	1.095	1.095	1.147	1.147	1.147	1.147	1.226	1.278	1.278	1.278	1.433	1.433	1.536	1.536	1.536	1.536	1.536	1.665	1.665	1.665	1.665	1.665	1.665	1.665	1.665	1.665	1.69	1.69	1.69	1.69	1.69	1.69	1.69	1.69	1.69	1.69	1.69	1.69	1.743	1.743
YBR034C	1.399	1.425	1.45	1.45	1.45	1.45	1.45	1.45	1.45	1.45	1.503	1.503	1.503	1.503	1.503	1.478	1.478	1.478	1.478	1.478	1.478	1.478	1.53	1.53	1.53	1.53	1.53	1.53	1.53	1.556	1.608	1.608	1.608	1.608	1.608	1.608	1.608	1.608	1.608	1.608	1.608	1.608	1.608	1.556	1.556	1.398	1.398	1.398	1.398
YER184C	1.839	1.891	1.891	1.891	1.891	1.891	1.891	1.891	1.891	1.891	1.891	1.891	1.891	1.891	1.891	1.891	1.839	1.813	1.813	1.761	1.761	1.708	1.683	1.683	1.683	1.683	1.683	1.605	1.579	1.579	1.579	1.579	1.579	1.579	1.579	1.478	1.452	1.425	1.425	1.425	1.425	1.425	1.425	1.425	1.45	1.45	1.45	1.45	1.45
YKL008C	0.052	0.052	0.052	0.052	0.052	0.052	0.052	0.052	0.052	0.052	0.052	0.052	0.052	0.052	0.052	0.052	0.052	0.052	0.052	0.052	0.052	0.052	0.052	0.052	0.052	0.052	0.052	0	0	0	0	0	0	0	0	0	0	0	0	0	0	0	0	0	0	0	0	0	0
YHL007C	0.333	0.333	0.333	0.333	0.358	0.436	0.514	0.617	0.617	0.667	0.744	0.744	0.744	0.769	0.822	0.822	0.822	0.873	1.131	1.62	1.62	1.62	1.645	1.645	1.879	1.879	2.061	2.061	2.061	2.374	2.374	2.374	2.374	2.374	2.374	2.374	2.4	2.425	2.425	2.425	2.425	2.425	2.425	2.451	2.477	2.477	2.477	2.582	2.687
YDL043C	0.753	0.753	0.728	0.728	0.728	0.753	0.753	0.778	0.778	0.778	0.778	0.804	0.804	0.804	0.804	0.804	0.804	0.804	0.804	0.83	0.83	0.83	0.882	0.882	0.882	0.882	0.934	0.934	0.934	0.934	0.934	0.934	0.934	0.96	0.96	0.907	0.907	0.907	0.96	1.089	1.089	1.089	1.089	1.141	1.141	1.141	1.141	1.167	1.22
YLL054C	0.938	0.938	0.938	0.938	0.938	1.119	1.119	1.119	1.119	1.119	1.119	1.119	1.119	1.119	1.197	1.197	1.197	1.197	1.197	1.197	1.197	1.197	1.326	1.326	1.326	1.326	1.326	1.326	1.326	1.326	1.326	1.326	1.3	1.3	1.3	1.3	1.353	1.327	1.327	1.353	1.353	1.353	1.353	1.379	1.379	1.431	1.431	1.431	1.405
YDL116W	0.804	0.804	0.804	0.778	0.778	0.778	0.778	0.778	0.778	0.778	0.778	0.83	1.012	1.012	1.012	1.012	1.012	1.012	1.012	1.063	1.116	1.116	1.116	1.116	1.116	1.116	1.116	1.116	1.116	1.116	1.116	1.116	1.116	1.116	1.116	1.141	1.141	1.141	1.141	1.141	1.141	1.141	1.141	1.141	1.141	1.141	1.141	1.141	1.141
YEL016C	1.374	1.374	1.374	1.374	1.427	1.427	1.427	1.479	1.504	1.504	1.504	1.557	1.557	1.609	1.609	1.609	1.609	1.609	1.609	1.609	1.609	1.609	1.609	1.662	1.662	1.688	1.688	1.688	1.688	1.688	1.74	1.74	1.74	1.74	1.74	1.74	1.74	1.74	1.74	1.74	1.74	1.74	1.74	1.74	1.714	1.714	1.714	1.714	1.714
YFL026W	1.011	1.011	1.036	1.036	1.036	1.062	1.062	1.062	1.062	1.062	1.062	1.062	1.062	1.062	1.062	1.062	1.062	1.062	1.087	1.087	1.087	1.087	1.087	1.087	1.087	1.113	1.167	1.167	1.167	1.192	1.192	1.192	1.192	1.245	1.245	1.298	1.272	1.272	1.272	1.272	1.22	1.22	1.22	1.245	1.245	1.245	1.245	1.245	1.245
YNL122C	0.469	0.469	0.495	0.495	0.495	0.495	0.52	0.52	0.546	0.546	0.546	0.546	0.599	0.599	0.624	0.649	0.649	0.649	0.649	0.649	0.649	0.649	0.702	0.702	0.702	0.702	0.702	0.702	0.702	0.754	0.754	0.754	0.754	0.754	0.754	0.754	0.729	0.729	0.729	0.729	0.729	0.729	0.729	0.729	0.729	0.729	0.729	0.729	0.729
YKR055W	1.268	1.268	1.293	1.293	1.369	1.656	1.76	1.863	1.863	1.863	1.863	1.889	1.889	1.889	1.889	1.889	1.889	1.889	1.941	1.941	1.966	2.019	2.019	2.019	2.019	2.019	2.019	2.019	2.019	2.045	2.07	2.07	2.07	2.07	2.07	2.123	2.123	2.123	2.123	2.123	2.123	2.123	2.175	2.175	2.175	2.175	2.175	2.175	2.175
YDR147W	0.21	0.21	0.21	0.21	0.21	0.21	0.21	0.235	0.235	0.235	0.235	0.235	0.235	0.235	0.235	0.235	0.235	0.235	0.235	0.235	0.235	0.235	0.235	0.235	0.261	0.261	0.261	0.312	0.312	0.312	0.312	0.312	0.312	0.312	0.312	0.312	0.312	0.312	0.312	0.312	0.312	0.39	0.39	0.39	0.39	0.443	0.443	0.443	0.443
YDR444W	1.889	1.889	1.889	1.889	1.889	1.889	1.889	1.889	1.889	1.889	1.889	1.889	1.889	1.889	1.889	1.889	1.889	1.889	1.889	1.889	1.889	1.889	1.889	1.889	1.889	1.889	1.889	1.889	1.914	1.914	1.914	1.914	1.94	1.992	1.992	1.992	1.992	1.992	1.992	1.992	1.992	1.992	2.045	2.045	2.045	2.045	2.045	2.019	2.019
YKL126W	0.414	0.44	0.541	0.541	0.541	0.541	0.567	0.618	0.618	0.618	0.618	0.618	0.618	0.618	0.618	0.618	0.618	0.618	0.618	0.669	0.669	0.669	0.669	0.695	0.799	0.825	0.877	0.877	0.877	0.877	0.877	0.928	0.928	0.928	0.928	0.928	0.928	0.928	0.928	0.928	0.928	0.928	0.928	0.928	0.928	0.928	0.928	0.928	0.928
YMR240C	0.726	0.802	0.725	0.725	0.725	0.725	0.725	0.725	0.699	0.699	0.699	0.699	0.699	0.672	0.672	0.672	0.672	0.672	0.672	0.672	0.672	0.672	0.49	0.49	0.465	0.465	0.465	0.465	0.465	0.645	0.645	0.645	0.75	0.801	0.801	0.801	0.801	0.827	0.904	0.904	0.904	0.956	0.981	1.11	1.11	1.11	1.135	1.135	1.135
YBR085W	0.103	0.103	0.103	0.103	0.103	0.103	0.103	0.103	0.129	0.129	0.129	0.129	0.129	0.103	0.103	0.103	0.103	0.103	0.103	0.103	0.103	0.103	0.129	0.129	0.129	0.129	0.129	0.129	0.129	0.129	0.129	0.129	0.129	0.129	0.129	0.129	0.129	0.129	0.129	0.129	0.129	0.129	0.129	0.129	0.129	0.129	0.129	0.129	0.129
YGL091C	0.625	0.625	0.678	0.678	0.678	0.678	0.678	0.678	0.756	0.834	0.938	0.938	0.989	0.989	0.989	0.989	0.989	0.989	0.989	1.014	1.119	1.119	1.119	1.119	1.119	1.17	1.17	1.17	1.17	1.196	1.196	1.196	1.248	1.299	1.299	1.351	1.351	1.351	1.351	1.351	1.351	1.351	1.377	1.403	1.403	1.403	1.403	1.403	1.403
YML096W	0.544	0.544	0.648	0.778	0.804	0.804	0.804	0.804	0.804	0.804	0.83	0.83	0.855	0.855	0.855	0.855	0.855	0.906	0.906	0.906	0.906	1.087	1.344	1.421	1.421	1.421	1.446	1.446	1.472	1.472	1.524	1.524	1.524	1.524	1.524	1.524	1.524	1.524	1.524	1.524	1.577	1.577	1.577	1.577	1.577	1.577	1.577	1.577	1.577
YDR353W	0.441	0.441	0.415	0.415	0.415	0.415	0.415	0.415	0.441	0.441	0.441	0.441	0.441	0.441	0.441	0.441	0.441	0.441	0.467	0.467	0.467	0.467	0.467	0.441	0.441	0.441	0.441	0.441	0.493	0.493	0.493	0.493	0.493	0.493	0.417	0.417	0.417	0.417	0.417	0.417	0.364	0.364	0.312	0.312	0.312	0.312	0.312	0.312	0.312
YPL111W	0.361	0.361	0.361	0.361	0.361	0.361	0.361	0.361	0.361	0.361	0.361	0.361	0.361	0.309	0.283	0.283	0.283	0.283	0.283	0.283	0.283	0.283	0.283	0.283	0.258	0.205	0.205	0.205	0.205	0.205	0.205	0.205	0.18	0.18	0.18	0.18	0.18	0.18	0.18	0.18	0.18	0.18	0.18	0.076	0.076	0.076	0.076	0.076	0.076
YBL054W	0.235	0.235	0.235	0.235	0.235	0.235	0.235	0.235	0.235	0.235	0.235	0.235	0.158	0.158	0.158	0.105	0.105	0.105	0.105	0.052	0.052	0.052	0.052	0.052	0.052	0.052	0.052	0.052	0.052	0.052	0.052	0.052	0.052	0.052	0.052	0.052	0.052	0.052	0.052	0.052	0	0	0	0	0	0	0	0	0
YEL024W	0.825	0.825	0.825	0.825	0.825	0.825	0.825	0.825	0.825	0.825	0.825	0.825	0.825	0.825	0.825	0.825	0.825	0.825	0.825	0.825	0.825	0.825	0.825	0.825	0.825	0.825	0.799	0.799	0.799	0.799	0.799	0.799	0.799	0.799	0.799	0.799	0.799	0.799	0.747	0.747	0.747	0.747	0.747	0.747	0.747	0.67	0.409	0.409	0.409
YCR066W	0.261	0.131	0.131	0.131	0.131	0.131	0.131	0.131	0.131	0.131	0.131	0.131	0.131	0.131	0.131	0.131	0.131	0.131	0.131	0.131	0.131	0.131	0.234	0.234	0.26	0.26	0.26	0.26	0.312	0.312	0.338	0.338	0.338	0.338	0.338	0.338	0.338	0.338	0.338	0.338	0.338	0.338	0.338	0.338	0.338	0.312	0.312	0.312	0.363
YHR045W	1.972	1.972	2.025	2.025	2.025	2.025	1.972	1.998	1.998	2.023	2.023	2.023	2.023	2.023	2.023	2.023	2.023	2.023	2.023	2.023	2.023	1.998	1.998	1.972	1.972	1.972	2.05	2.13	2.183	2.183	2.157	2.157	2.157	2.052	2.052	2.052	2.05	2.103	2.103	2.103	2.103	2.103	2.155	2.312	2.312	2.312	2.312	2.259	2.259
YDR279W	0.597	0.597	0.597	0.597	0.597	0.649	0.649	0.649	0.649	0.649	0.649	0.649	0.624	0.624	0.624	0.649	0.675	0.701	0.701	0.701	0.701	0.753	0.753	0.778	0.778	0.959	1.089	1.192	1.192	1.192	1.192	1.192	1.298	1.298	1.298	1.298	1.298	1.298	1.298	1.298	1.298	1.298	1.403	1.479	1.479	1.479	1.504	1.53	1.53
YNL329C	1.587	1.587	1.587	1.587	1.587	1.587	1.587	1.587	1.587	1.613	1.613	1.613	1.613	1.613	1.613	1.613	1.613	1.613	1.613	1.613	1.613	1.613	1.562	1.639	1.69	1.69	1.69	1.69	1.69	1.743	1.768	1.768	1.768	1.768	1.768	1.768	1.768	1.794	1.794	1.794	1.794	1.794	1.794	1.794	1.794	1.794	1.794	1.794	1.794
YBR255W	0.26	0.26	0.26	0.26	0.26	0.207	0.129	0.129	0.129	0.129	0.339	0.339	0.339	0.339	0.339	0.339	0.339	0.314	0.314	0.314	0.314	0.444	0.444	0.444	0.444	0.444	0.469	0.444	0.444	0.469	0.546	0.546	0.546	0.546	0.546	0.546	0.546	0.651	0.704	0.704	0.807	0.807	0.807	0.858	0.858	0.934	0.934	0.934	0.934
YIL068C	1.27	1.321	1.321	1.374	1.399	1.503	1.971	1.946	1.971	2.075	2.204	2.204	2.308	2.413	2.413	2.413	2.413	2.413	2.413	2.491	2.491	2.491	2.491	2.491	2.491	2.491	2.491	2.491	2.673	2.673	2.673	2.673	2.673	2.673	2.673	2.802	2.828	2.933	2.907	2.933	2.933	2.933	2.933	2.933	2.933	2.933	2.933	2.933	2.933
YBR133C	3.475	3.475	3.58	3.58	3.502	3.786	3.735	3.891	3.891	3.891	3.943	3.969	4.176	4.176	4.176	4.229	4.463	4.463	4.463	4.463	4.463	4.463	4.463	4.591	4.617	5.184	5.184	5.21	5.21	5.313	5.338	5.338	5.313	5.365	5.469	5.469	5.469	5.547	6.168	6.168	6.271	6.479	6.479	6.504	6.504	6.504	6.631	6.993	6.993
YHL034C	0.261	0.261	0.261	0.261	0.286	0.286	0.286	0.286	0.286	0.286	0.286	0.286	0.286	0.286	0.286	0.286	0.286	0.286	0.286	0.286	0.286	0.286	0.286	0.286	0.286	0.286	0.286	0.261	0.261	0.261	0.261	0.208	0.208	0.208	0.208	0.208	0.208	0.208	0.208	0.208	0.208	0.208	0.208	0.208	0.208	0.208	0.208	0.208	0.208
YML051W	0.649	0.649	0.649	0.649	0.754	0.754	0.754	0.754	0.754	0.78	0.78	0.78	0.78	0.78	0.78	0.78	0.78	0.78	0.78	0.78	0.78	0.754	0.754	0.754	0.754	0.754	0.754	0.754	0.754	0.754	0.754	0.754	0.754	0.754	0.754	0.912	0.886	0.886	0.912	0.912	0.912	0.912	0.912	0.912	0.912	0.912	0.912	0.912	0.912
YCR097W	0.828	0.854	0.828	0.828	0.828	0.828	0.828	0.828	0.828	0.828	0.828	0.828	0.828	0.828	0.828	0.828	0.802	0.802	0.802	0.777	0.777	0.777	0.777	0.777	0.777	0.777	0.777	0.777	0.777	0.777	0.777	0.777	0.725	0.725	0.672	0.672	0.672	0.62	0.62	0.62	0.62	0.62	0.62	0.62	0.62	0.62	0.62	0.62	0.62
YNL048W	0.44	0.44	0.44	0.44	0.467	0.467	0.467	0.519	0.572	0.623	0.726	0.778	0.778	0.804	0.83	0.83	0.83	0.83	0.83	0.83	0.802	0.802	1.398	1.398	1.398	1.554	1.554	1.554	1.632	1.89	1.89	1.89	1.89	1.89	1.89	1.89	1.89	1.89	1.994	2.071	2.071	2.071	2.229	2.229	2.229	2.307	2.307	2.307	2.307
YPL029W	0.566	0.566	0.591	0.566	0.566	0.566	0.487	0.409	0.384	0.384	0.384	0.384	0.384	0.384	0.384	0.384	0.384	0.384	0.384	0.384	0.358	0.333	0.333	0.282	0.307	0.282	0.307	0.307	0.282	0.307	0.307	0.307	0.307	0.307	0.307	0.307	0.307	0.307	0.307	0.307	0.333	0.438	0.438	0.464	0.464	0.464	0.464	0.464	0.438
YLR032W	1.143	1.143	1.143	1.143	1.143	1.194	1.194	1.194	1.272	1.272	1.325	1.325	1.325	1.325	1.325	1.325	1.325	1.325	1.325	1.35	1.35	1.375	1.401	1.401	1.584	1.584	1.584	1.609	1.635	1.635	1.635	1.635	1.635	1.635	1.635	1.609	1.609	1.609	1.609	1.609	1.635	1.661	1.686	1.738	1.738	1.738	1.738	1.79	1.841
YNR019W	0.648	0.648	0.648	0.648	0.648	0.648	0.648	0.648	0.648	0.648	0.648	0.648	0.648	0.648	0.648	0.648	0.648	0.648	0.648	0.701	0.701	0.701	0.701	0.701	0.701	0.701	0.701	0.701	0.753	0.728	0.728	0.728	0.728	0.728	0.728	0.728	0.728	0.728	0.728	0.728	0.702	0.702	0.702	0.702	0.702	0.702	0.702	0.702	0.702
YFL022C	0.233	0.233	0.233	0.233	0.233	0.233	0.233	0.233	0.233	0.233	0.233	0.233	0.233	0.233	0.233	0.233	0.207	0.207	0.285	0.363	0.363	0.363	0.363	0.363	0.363	0.363	0.363	0.363	0.363	0.363	0.363	0.363	0.363	0.363	0.363	0.363	0.363	0.363	0.363	0.363	0.363	0.363	0.363	0.31	0.31	0.31	0.31	0.31	0.31
YIR009W	0.804	0.83	0.777	0.751	0.751	0.751	0.751	0.751	0.751	0.751	0.751	0.751	0.751	0.751	0.699	0.699	0.699	0.699	0.699	0.699	0.699	0.699	0.623	0.572	0.572	0.572	0.441	0.39	0.312	0.338	0.467	0.57	0.57	0.57	0.623	0.623	0.623	0.623	0.623	0.623	0.675	0.701	0.648	0.648	0.673	0.726	0.751	0.83	0.83
YKR060W	0.676	0.676	0.676	0.676	0.676	0.676	0.676	0.729	0.651	0.651	0.651	0.651	0.651	0.651	0.651	0.651	0.651	0.651	0.651	0.651	0.651	0.651	0.651	0.651	0.651	0.676	0.676	0.676	0.676	0.754	0.754	0.754	0.754	0.754	0.754	0.754	0.754	0.754	0.754	0.754	0.754	0.807	0.807	0.86	0.86	0.86	0.86	0.86	0.86
YDR111C	2.775	2.775	2.775	2.775	2.749	2.749	2.619	2.594	2.594	2.594	2.594	2.594	2.594	2.594	2.256	2.178	2.152	2.152	2.1	1.917	1.865	1.865	1.761	1.71	1.71	1.71	1.71	1.71	1.71	1.71	1.71	1.71	1.71	1.71	1.71	1.71	1.71	1.608	1.45	1.425	1.425	1.425	1.425	1.246	1.169	1.143	1.143	1.143	1.143
YJR033C	1.607	1.607	1.554	1.554	1.554	1.502	1.502	1.502	1.476	1.476	1.476	1.503	1.503	1.503	1.452	1.452	1.478	1.347	1.321	1.321	1.321	1.321	1.216	1.191	1.216	1.216	1.111	1.111	1.086	1.086	1.111	1.035	1.035	1.035	1.035	1.035	1.035	1.139	1.139	1.191	1.191	1.191	1.165	1.165	1.165	1.165	1.113	1.167	1.296
YMR182C	0	0	0	0	0	0	0	0	0	0	0	0	0	0	0	0	0	0	0	0	0	0	0	0	0	0	0	0	0	0	0	0	0	0	0	0	0	0	0.025	0.025	0.025	0.025	0.025	0.025	0.025	0.025	0.025	0.025	0.025
YPL097W	0.857	0.831	0.778	0.778	0.778	0.78	0.78	0.78	0.728	0.728	0.728	0.546	0.52	0.52	0.52	0.52	0.52	0.52	0.52	0.52	0.338	0.338	0.338	0.338	0.338	0.338	0.285	0.285	0.285	0.26	0.26	0.26	0.208	0.26	0.285	0.623	0.623	0.623	0.623	0.623	0.623	0.623	0.675	0.675	0.675	0.675	0.675	0.675	0.675
YKR100C	2.62	2.62	2.62	2.646	2.749	2.749	2.775	2.775	2.775	2.8	2.8	2.826	2.826	2.826	2.852	2.955	2.955	2.955	2.955	2.955	2.955	2.955	2.955	2.981	3.006	3.006	3.006	3.162	3.162	3.162	3.188	3.188	3.188	3.188	3.188	3.291	3.291	3.317	3.369	3.369	3.369	3.369	3.344	3.344	3.344	3.344	3.344	3.344	3.344
YCL043C	0.651	0.676	0.676	0.754	0.754	0.754	0.754	0.754	0.754	0.754	0.754	0.754	0.754	0.754	0.754	0.754	0.754	0.754	0.754	0.729	0.729	0.729	0.729	0.729	0.729	0.729	0.729	0.729	0.729	0.729	0.729	0.729	0.676	0.651	0.651	0.651	0.651	0.651	0.651	0.651	0.651	0.651	0.651	0.651	0.651	0.651	0.651	0.651	0.651
YPL100W	0.701	0.701	0.726	0.726	0.726	0.726	0.778	0.804	0.804	0.804	0.857	0.857	0.857	0.857	0.857	0.857	0.857	0.857	0.857	0.857	0.882	0.882	0.882	0.882	0.882	0.882	0.882	0.882	0.882	0.882	0.882	0.882	0.882	0.907	0.907	0.907	0.907	0.96	0.96	0.96	0.96	0.96	0.96	0.96	1.011	1.011	1.011	1.011	1.011
YOL133W	2.466	2.466	2.466	2.571	2.571	2.571	2.571	2.596	2.596	2.649	2.649	2.649	2.649	2.649	2.701	2.676	2.676	2.676	2.676	2.676	2.676	2.676	2.676	2.676	2.701	2.701	2.701	2.727	2.727	2.727	2.727	2.701	2.701	2.701	2.701	2.701	2.701	2.676	2.701	2.701	2.701	2.701	2.701	2.727	2.727	2.727	2.727	2.78	2.78
YBR251W	0.495	0.573	0.831	1.087	1.53	1.53	1.53	1.53	1.53	1.53	1.53	1.53	1.53	1.53	1.608	1.608	1.661	1.661	1.661	1.661	1.661	1.661	1.661	1.661	1.661	1.713	1.764	1.764	1.764	1.764	1.764	1.738	1.738	1.713	1.713	1.843	1.948	1.948	1.948	1.948	1.948	1.974	1.974	1.921	1.947	1.947	1.947	1.947	2.103
YLR204W	2.861	2.861	2.808	2.808	2.808	2.808	2.808	2.808	2.808	3.014	3.014	3.119	3.119	3.119	3.119	3.119	3.119	3.119	3.144	3.144	3.144	3.144	3.196	3.248	3.248	3.3	3.353	3.353	3.353	3.353	3.353	3.353	3.405	3.353	3.353	3.353	3.353	3.405	3.248	3.248	3.3	3.3	3.3	3.3	3.3	3.3	3.3	3.3	3.3
YHR040W	0.904	0.957	0.957	0.983	0.983	0.983	0.957	0.983	0.983	0.983	0.983	0.983	0.983	0.983	0.983	0.983	1.087	1.087	1.087	1.087	1.087	1.087	1.087	1.087	1.087	1.087	1.087	1.087	1.087	1.087	1.087	1.087	1.087	1.087	1.087	1.087	1.087	1.087	1.035	1.035	1.035	1.035	1.035	1.035	1.035	1.035	1.035	1.035	1.035
YOR363C	0.544	0.544	0.544	0.57	0.623	0.623	0.623	0.623	0.597	0.597	0.753	0.933	0.933	0.933	0.933	0.933	1.011	1.011	1.011	0.959	0.959	0.984	0.984	0.984	0.984	0.984	0.984	0.984	1.035	1.062	1.062	1.087	1.035	1.035	1.087	1.087	1.087	1.087	1.062	1.087	1.113	1.113	1.113	1.139	1.139	1.139	1.164	1.164	1.164
YGR038W	1.497	1.497	1.497	1.497	1.497	1.497	1.497	1.497	1.497	1.497	1.472	1.419	1.419	1.393	1.393	1.368	1.368	1.368	1.368	1.368	1.315	1.29	1.238	1.238	1.238	1.238	1.238	1.238	1.238	1.263	1.263	1.263	1.263	1.263	1.263	1.263	1.263	1.263	1.263	1.263	1.238	1.238	1.238	1.185	1.185	1.185	1.185	1.159	1.005
YOR302W	0.052	0.052	0.052	0	0	0	0	0	0	0	0	0	0	0	0	0	0	0	0	0	0	0	0	0	0	0	0	0	0	0	0	0	0	0	0	0	0	0	0	0	0	0	0	0	0	0	0	0	0
YFR013W	0.181	0.181	0.181	0.181	0.181	0.181	0.181	0.181	0.181	0.181	0.181	0.181	0.181	0.207	0.233	0.336	0.336	0.336	0.389	0.44	0.492	0.492	0.492	0.492	0.492	0.492	0.492	0.544	0.544	0.544	0.623	0.623	0.623	0.623	0.623	0.675	0.675	0.675	0.675	0.675	0.675	0.675	0.701	0.701	0.701	0.701	0.701	0.701	0.701
YER128W	0.441	0.441	0.415	0.415	0.415	0.493	0.493	0.493	0.493	0.493	0.493	0.493	0.493	0.415	0.415	0.468	0.52	0.572	0.572	0.572	0.572	0.572	0.572	0.572	0.572	0.519	0.519	0.597	0.597	0.597	0.597	0.597	0.675	0.675	0.623	0.623	0.623	0.597	0.597	0.597	0.597	0.544	0.702	0.858	0.858	0.858	0.858	0.909	0.909
YMR267W	0.863	0.863	0.863	0.863	0.757	0.757	0.757	0.757	0.757	0.679	0.759	0.759	0.784	0.784	0.913	0.913	0.913	0.913	0.913	0.913	0.913	0.913	0.913	0.861	0.861	0.861	0.861	0.861	0.861	0.861	0.861	0.861	0.861	0.861	0.861	0.836	0.836	0.836	0.836	0.836	0.861	0.886	0.886	1.041	1.041	1.119	1.145	1.145	1.145
YDR436W	1.299	1.404	1.404	1.404	1.404	1.351	1.351	1.326	1.248	1.197	1.25	1.302	1.302	1.38	1.433	1.433	1.433	1.433	1.355	1.356	1.28	1.356	1.356	1.356	1.356	1.304	1.356	1.331	1.383	1.383	1.383	1.383	1.383	1.486	1.486	1.486	1.486	1.486	1.486	1.486	1.329	1.329	1.562	1.562	1.562	1.562	1.562	1.639	1.614
YGR085C	0.076	0.076	0.076	0.076	0.076	0.076	0.076	0.076	0.076	0.076	0.076	0.076	0.076	0.076	0.051	0.051	0.051	0.051	0.051	0.051	0.051	0.051	0.025	0.078	0.078	0.078	0.078	0.078	0.131	0.131	0.208	0.208	0.208	0.208	0.208	0.208	0.208	0.208	0.208	0.208	0.208	0.208	0.208	0.208	0.208	0.208	0.208	0.208	0.208
YOR065W	1.091	1.196	1.196	1.196	1.196	1.196	1.196	1.196	1.196	1.196	1.196	1.196	1.3	1.3	1.3	1.3	1.3	1.275	1.3	1.248	1.248	1.248	1.248	1.326	1.379	1.326	1.326	1.3	1.3	1.275	1.197	1.197	0.833	0.651	0.676	0.702	1.041	1.041	1.041	1.117	1.117	1.117	1.117	1.117	1.169	1.169	1.169	1.169	1.194
YFR041C	0.649	0.649	0.649	0.649	0.649	0.649	0.649	0.649	0.597	0.597	0.597	0.597	0.415	0.312	0.338	0.338	0.338	0.285	0.285	0.285	0.258	0.233	0.285	0.338	0.441	0.441	0.467	0.544	0.544	0.544	0.544	0.544	0.544	0.492	0.544	0.519	0.519	0.597	0.702	0.857	0.857	0.909	0.909	0.909	0.909	0.909	0.909	0.909	0.909
YDR035W	0.597	0.597	0.597	0.597	0.597	0.597	0.597	0.597	0.597	0.597	0.597	0.597	0.597	0.597	0.597	0.649	0.649	0.649	0.649	0.624	0.624	0.624	0.624	0.624	0.624	0.624	0.624	0.624	0.624	0.624	0.624	0.624	0.624	0.624	0.624	0.624	0.624	0.624	0.624	0.624	0.624	0.676	0.676	0.676	0.676	0.624	0.624	0.624	0.624
YGR185C	1.248	1.248	1.248	1.248	1.248	1.222	1.248	1.274	1.274	1.274	1.274	1.274	1.274	1.274	1.274	1.274	1.274	1.274	1.274	1.274	1.274	1.274	1.274	1.274	1.274	1.274	1.274	1.274	1.274	1.274	1.274	1.274	1.274	1.248	1.248	1.248	1.248	1.248	1.248	1.248	1.248	1.248	1.248	1.248	1.248	1.248	1.248	1.248	1.248
YBR225W	0.258	0.205	0.205	0.205	0.257	0.282	0.514	0.514	0.514	0.54	0.54	0.54	0.54	0.54	0.54	0.54	0.593	0.593	0.618	0.618	0.618	0.618	0.643	0.852	0.852	0.852	0.903	0.903	1.058	1.083	1.314	1.496	1.572	1.597	1.597	1.597	1.597	1.597	1.597	1.597	1.597	1.65	1.702	1.755	1.755	1.755	1.755	1.755	1.755
YJR117W	2.929	2.929	2.929	2.929	2.929	3.007	2.982	2.982	2.982	2.982	3.007	3.007	3.06	3.06	3.06	3.06	3.06	3.06	3.06	3.086	3.086	3.086	3.086	3.086	3.111	3.111	3.163	3.163	3.163	3.163	3.163	3.163	3.163	3.163	3.163	3.163	3.163	3.163	3.163	3.163	3.163	3.163	3.163	3.138	3.138	3.138	3.138	3.112	3.112
YFL008W	1.377	1.377	1.377	1.377	1.377	1.377	1.428	1.428	1.428	1.48	1.48	1.48	1.48	1.48	1.455	1.455	1.455	1.455	1.455	1.455	1.48	1.48	1.48	1.48	1.48	1.508	1.508	1.455	1.455	1.455	1.455	1.455	1.455	1.455	1.455	1.194	1.141	1.038	1.038	1.038	1.038	1.063	1.063	1.063	1.063	1.063	1.063	1.063	1.063
YGL255W	1.19	1.19	1.19	1.19	1.19	1.215	1.24	1.24	1.345	1.345	1.345	1.345	1.345	1.345	1.345	1.345	1.345	1.345	1.398	1.398	1.45	1.503	1.503	1.503	1.503	1.503	1.503	1.478	1.478	1.478	1.478	1.53	1.53	1.583	1.583	1.608	1.661	1.661	1.661	1.661	1.686	1.738	1.738	1.738	1.738	1.738	1.738	1.79	1.79
YMR098C	0.18	0.18	0.18	0.18	0.18	0.18	0.18	0.18	0.18	0.18	0.18	0.18	0.129	0.129	0.154	0.154	0.154	0.154	0.26	0.26	0.26	0.26	0.26	0.26	0.26	0.26	0.26	0.26	0.26	0.26	0.363	0.544	0.804	0.804	0.804	0.83	0.882	0.907	0.907	0.959	0.959	0.959	0.959	0.959	0.959	0.984	1.01	1.01	1.01
YEL007W	0.025	0.025	0.025	0.025	0.025	0.025	0.025	0.025	0.025	0.025	0.025	0.025	0.025	0.025	0.025	0.025	0.025	0.025	0.025	0.025	0	0	0	0	0	0	0	0	0	0	0	0	0	0	0	0	0	0	0	0	0	0	0	0	0	0	0	0	0
YOR358W	7.395	7.395	7.473	7.708	7.968	7.968	7.968	7.968	7.968	7.968	7.968	7.968	8.124	8.124	8.124	8.124	8.149	8.149	8.123	8.123	8.174	8.25	8.25	8.25	8.25	8.25	8.275	8.301	8.248	8.248	8.274	8.274	8.274	8.326	8.326	8.326	8.326	8.326	8.326	8.326	8.301	8.301	8.301	8.354	8.328	8.328	8.328	8.38	8.328
YPR091C	0.078	0.078	0.078	0.078	0.078	0.078	0.078	0.078	0.103	0.103	0.103	0.103	0.103	0.103	0.051	0.051	0.051	0.051	0.051	0.051	0.051	0.051	0.051	0.051	0.051	0.076	0.102	0.102	0.102	0.102	0.102	0.102	0.102	0.102	0.076	0.076	0.076	0.076	0.076	0.076	0.076	0.129	0.129	0.181	0.181	0.181	0.181	0.181	0.207
YDL063C	0.751	0.751	0.751	0.751	0.751	0.751	0.751	0.751	0.751	0.751	0.751	0.751	0.726	0.751	0.751	0.751	0.751	0.751	0.673	0.673	0.673	0.673	0.673	0.673	0.673	0.621	0.621	0.621	0.621	0.621	0.596	0.596	0.596	0.596	0.596	0.596	0.596	0.596	0.596	0.57	0.544	0.544	0.492	0.492	0.492	0.492	0.492	0.492	0.492
YML056C	4.822	4.822	4.822	4.822	4.822	4.822	4.822	4.822	4.535	4.431	4.326	4.275	4.275	4.275	3.939	3.732	3.732	3.732	3.342	3.239	3.108	3.108	3.108	3.108	3.057	3.057	3.057	3.057	3.057	3.057	2.901	2.849	2.745	2.72	2.72	2.72	2.305	2.15	2.124	1.14	0.957	0.827	0.801	0.801	0.801	0.801	0.801	0.801	0.801
YLR385C	0.49	0.543	0.49	0.49	0.49	0.49	0.49	0.49	0.49	0.49	0.49	0.412	0.412	0.541	0.618	0.696	0.747	0.747	0.747	0.799	0.851	0.877	0.877	0.93	1.139	1.139	1.139	1.139	1.139	1.139	1.139	1.139	1.139	1.191	1.191	1.191	1.191	1.191	1.191	1.191	1.347	1.476	1.527	1.685	1.685	1.685	1.79	1.815	1.867
YNL082W	0.78	0.78	0.78	0.78	0.78	0.78	0.805	0.78	0.78	0.78	0.78	0.78	0.78	0.78	0.78	0.78	0.78	0.78	0.78	0.805	0.805	0.831	0.831	0.987	0.987	0.987	0.987	0.987	0.987	0.987	0.987	0.987	1.04	1.04	1.04	1.04	1.04	1.04	1.04	1.04	1.04	1.092	1.092	1.092	1.092	1.092	1.092	1.092	1.092
YGR178C	0.798	0.798	0.798	0.798	0.798	0.798	0.798	0.798	0.798	0.798	0.798	0.798	0.798	0.772	0.772	0.772	0.772	0.772	0.772	0.772	0.772	0.772	0.772	0.772	0.772	0.772	0.772	0.772	0.772	0.772	0.772	0.772	0.772	0.772	0.772	0.772	0.772	0.772	0.772	0.772	0.772	0.772	0.772	0.772	0.72	0.72	0.72	0.72	0.72
YLR413W	0.544	0.544	0.597	0.597	0.597	0.597	0.597	0.597	0.597	0.597	0.597	0.572	0.572	0.572	0.572	0.572	0.572	0.519	0.572	0.572	0.572	0.572	0.572	0.572	0.572	0.572	0.572	0.572	0.572	0.572	0.572	0.572	0.572	0.519	0.519	0.493	0.493	0.468	0.468	0.468	0.468	0.468	0.468	0.39	0.39	0.39	0.39	0.39	0.39
YIR017C	2.355	2.355	2.355	2.355	2.355	2.355	2.355	2.355	2.355	2.355	2.329	2.329	2.329	2.329	2.329	2.329	2.304	2.304	2.176	1.995	1.686	1.686	1.661	1.661	1.661	1.661	1.661	1.584	1.584	1.584	1.532	1.48	1.48	1.48	1.48	1.48	1.403	1.403	1.246	1.143	0.987	0.909	0.909	0.909	0.909	0.909	0.909	0.909	0.909
YLR386W	2.382	2.382	2.434	2.487	2.436	2.436	2.384	2.384	2.384	2.333	2.229	2.021	1.942	1.942	1.942	1.942	1.89	1.837	1.837	1.837	1.476	1.45	1.45	1.476	1.425	1.425	1.32	1.268	1.268	1.268	1.268	1.268	1.319	1.319	1.319	1.293	1.24	1.266	1.188	1.188	1.188	1.188	1.188	1.163	1.163	1.163	1.188	1.137	1.242
YLR015W	1.191	1.244	1.244	1.294	1.294	1.294	1.32	1.268	1.268	1.268	1.293	1.293	1.319	1.422	1.422	1.473	1.473	1.473	1.526	1.603	1.681	1.681	1.734	1.708	1.708	1.656	1.758	1.758	1.758	1.861	1.861	1.938	1.938	1.938	1.938	1.938	1.938	1.938	1.86	1.86	1.86	1.86	1.86	1.86	1.86	1.86	1.86	1.86	1.86
YGL036W	0.052	0.052	0.052	0.052	0.052	0.052	0.052	0.052	0.052	0.052	0.052	0.052	0.052	0.052	0.052	0.052	0.052	0.052	0.052	0.052	0.052	0.052	0.052	0.052	0.052	0.052	0.052	0.052	0.052	0.052	0.052	0.052	0.052	0.052	0.052	0.052	0.052	0.052	0.052	0.052	0.052	0.052	0.052	0.052	0.052	0.052	0.052	0.052	0.052
YJR062C	1.169	1.169	1.169	1.169	1.065	1.04	1.065	1.065	1.065	1.065	1.091	1.091	1.091	1.04	1.04	1.04	1.04	1.04	0.857	0.778	0.858	1.323	1.635	1.635	1.635	1.635	1.635	1.661	1.971	2.41	2.489	2.565	2.643	3.289	3.289	3.289	3.289	3.289	3.289	3.289	3.289	3.342	3.368	3.368	3.393	3.393	3.393	3.393	3.341
YIL094C	0.879	0.931	0.931	0.931	0.931	0.931	0.931	0.906	0.906	0.931	0.879	0.879	0.931	0.906	0.906	0.906	0.906	0.828	0.828	0.857	0.804	0.804	0.804	0.804	0.778	0.778	0.778	0.753	0.753	0.753	0.753	0.753	0.778	0.857	0.857	0.857	0.882	0.882	0.882	0.882	0.933	0.933	0.933	0.933	0.882	0.934	0.934	0.934	0.934
YGR279C	0.181	0.181	0.181	0.181	0.181	0.181	0.181	0.181	0.181	0.181	0.181	0.181	0.181	0.181	0.181	0.181	0.181	0.181	0.181	0.156	0.156	0.181	0.181	0.181	0.181	0.181	0.181	0.181	0.181	0.181	0.181	0.181	0.181	0.181	0.181	0.181	0.181	0.181	0.181	0.181	0.181	0.181	0.103	0.103	0.103	0.103	0.103	0.103	0.103
YBR259W	0.465	0.465	0.465	0.517	0.596	0.596	0.596	0.596	0.672	0.672	0.672	0.672	0.672	0.672	0.672	0.672	0.646	0.723	0.854	0.906	0.906	0.906	0.959	0.959	0.959	0.984	0.984	0.984	0.984	0.984	0.984	1.01	1.01	1.01	1.01	1.01	1.062	1.062	1.087	1.192	1.192	1.192	1.192	1.192	1.192	1.192	1.192	1.192	1.192
YML110C	0.102	0.102	0.102	0.128	0.128	0.128	0.205	0.205	0.205	0.205	0.205	0.205	0.205	0.205	0.205	0.18	0.18	0.18	0.18	0.18	0.18	0.18	0.205	0.257	0.257	0.257	0.257	0.257	0.257	0.257	0.257	0.257	0.257	0.257	0.257	0.257	0.335	0.645	0.645	0.645	0.645	0.645	0.645	0.67	0.723	0.775	1.035	1.035	1.035
YML027W	1.197	1.197	1.197	1.197	1.197	1.145	1.145	1.145	1.145	1.145	1.119	1.068	1.016	1.068	1.068	1.068	1.093	1.093	1.093	1.093	1.093	1.093	1.093	1.093	1.093	1.093	1.093	1.093	1.093	1.093	1.093	1.093	1.093	1.041	0.989	0.989	0.989	0.989	0.989	0.989	0.989	0.989	0.989	0.989	0.989	0.989	0.989	0.963	0.938
YMR164C	1.036	1.036	1.089	1.115	1.115	1.115	1.115	1.115	1.14	1.192	1.192	1.192	1.192	1.192	1.192	1.192	1.192	1.218	1.218	1.294	1.294	1.294	1.294	1.32	1.345	1.345	1.345	1.345	1.345	1.371	1.371	1.397	1.474	1.474	1.474	1.474	1.474	1.474	1.5	1.5	1.5	1.5	1.5	1.5	1.5	1.5	1.5	1.5	1.5
YDR160W	0.361	0.361	0.361	0.361	0.361	0.361	0.361	0.361	0.361	0.361	0.361	0.361	0.361	0.361	0.412	0.464	0.464	0.464	0.464	0.464	0.464	0.464	0.464	0.464	0.464	0.464	0.489	0.489	0.514	0.593	0.593	0.593	0.593	0.593	0.593	0.593	0.593	0.618	0.618	0.618	0.618	0.618	0.618	0.618	0.67	0.67	0.67	0.67	0.67
YOR162C	1.53	1.53	1.478	1.503	1.503	1.503	1.503	1.503	1.399	1.374	1.449	1.474	1.5	1.731	1.784	1.784	1.861	1.861	1.861	1.861	1.861	1.861	1.81	1.81	1.81	1.76	1.707	1.655	1.707	1.837	1.837	1.89	1.89	1.89	1.89	1.89	1.89	1.89	1.89	1.89	1.89	1.915	2.021	2.021	2.073	2.073	2.073	2.073	2.073
YHR194W	1.293	1.293	1.319	1.319	1.319	1.319	1.526	1.526	1.526	1.526	1.551	1.577	1.732	1.914	1.99	1.99	1.99	1.99	2.016	2.016	2.016	2.016	2.016	2.016	2.016	2.016	2.068	2.121	2.147	2.147	2.197	2.224	2.301	2.689	2.689	2.715	2.715	2.792	2.792	2.792	2.946	2.946	2.946	2.946	2.971	2.971	3.024	3.024	3.1
YLR087C	0.181	0.181	0.181	0.207	0.18	0.154	0.18	0.18	0.282	0.307	0.307	0.307	0.307	0.307	0.411	0.411	0.411	0.411	0.411	0.411	0.464	0.54	0.54	0.618	0.722	0.722	0.722	0.722	0.722	0.722	0.722	0.722	0.722	0.799	1.086	1.086	1.086	1.111	1.111	1.111	1.111	1.111	1.111	1.164	1.164	1.242	1.293	1.293	1.293
YHR058C	0.83	0.804	0.804	0.778	0.778	0.726	0.673	0.519	0.467	0.467	0.467	0.467	0.517	0.517	0.517	0.517	0.465	0.49	0.49	0.49	0.517	0.517	0.517	0.517	0.543	0.543	0.49	0.648	0.648	0.648	0.648	0.648	0.648	0.648	0.648	0.623	0.623	0.623	0.623	0.623	0.623	0.623	0.572	0.546	0.546	0.52	0.52	0.649	0.702
YLR456W	0.156	0.156	0.156	0.156	0.156	0.156	0.156	0.156	0.156	0.156	0.156	0.156	0.156	0.156	0.156	0.156	0.156	0.156	0.156	0.156	0.156	0.103	0.103	0.103	0.103	0.103	0.103	0.103	0.103	0.103	0.103	0.129	0.129	0.129	0.129	0.129	0.129	0.129	0.129	0.129	0.129	0.129	0.129	0.129	0.129	0.129	0.129	0.129	0.103
YDR416W	1.016	1.016	1.016	1.016	1.016	0.99	0.99	0.99	0.99	0.99	0.99	0.99	0.886	0.886	0.886	0.834	0.834	0.834	0.781	0.86	0.86	0.86	0.86	0.86	0.86	0.86	0.86	0.597	0.597	0.597	0.623	0.623	0.623	0.623	0.623	0.623	0.623	0.623	0.623	0.623	0.623	0.546	0.546	0.546	0.624	0.675	0.804	0.804	0.804
YLR200W	0.286	0.286	0.286	0.26	0.285	0.285	0.285	0.285	0.285	0.285	0.361	0.387	0.62	0.62	0.698	0.698	0.698	0.698	0.698	0.698	0.698	0.698	0.698	0.698	0.645	0.645	0.67	0.723	0.775	0.956	0.956	0.981	0.981	0.981	0.981	1.086	1.086	1.111	1.111	1.111	1.111	1.111	1.137	1.137	1.137	1.137	1.137	1.137	1.137
YML109W	0.156	0.156	0.156	0.156	0.156	0.156	0.156	0.156	0.156	0.156	0.156	0.156	0.156	0.156	0.156	0.156	0.156	0.156	0.156	0.156	0.156	0.181	0.181	0.181	0.181	0.234	0.26	0.285	0.285	0.285	0.285	0.285	0.285	0.285	0.285	0.285	0.285	0.285	0.285	0.285	0.336	0.44	0.44	0.465	0.465	0.412	0.412	0.412	0.412
YGR169C	0.78	0.78	0.78	0.78	0.78	0.78	0.78	0.78	0.78	0.78	0.78	0.78	0.754	0.702	0.702	0.702	0.702	0.702	0.702	0.702	0.702	0.702	0.676	0.624	0.624	0.624	0.624	0.624	0.649	0.597	0.597	0.597	0.597	0.597	0.597	0.572	0.572	0.519	0.519	0.519	0.519	0.519	0.519	0.519	0.544	0.597	0.597	0.597	0.597
YPL047W	0.778	0.778	0.753	0.753	0.753	0.753	0.753	0.753	0.753	0.753	0.753	0.778	0.778	0.778	0.778	0.778	0.831	0.831	0.831	0.831	0.831	0.831	0.831	0.857	0.857	0.857	0.857	0.857	0.804	0.804	0.857	0.857	0.857	0.857	0.857	0.857	0.857	0.857	0.857	0.857	0.857	0.857	0.857	0.857	0.857	0.857	0.857	0.857	0.857
YGR159C	1.685	1.685	1.71	1.736	1.761	1.813	1.813	1.813	1.813	1.839	1.839	1.891	1.917	1.917	1.917	1.917	1.917	1.917	1.866	1.866	1.866	1.866	1.866	1.866	1.866	1.813	1.788	1.788	1.788	1.788	1.788	1.788	1.788	1.788	1.788	1.788	1.788	1.788	1.788	1.788	1.788	1.788	1.813	1.813	1.813	1.761	1.761	1.736	1.71
YOR272W	0.051	0.051	0.051	0.051	0.051	0.051	0.051	0.051	0.051	0.051	0.051	0.051	0.051	0.051	0.051	0.051	0.051	0.051	0.051	0.076	0.076	0.076	0.076	0.076	0.076	0.076	0.076	0.076	0.076	0.076	0.076	0.129	0.129	0.129	0.129	0.129	0.129	0.129	0.129	0.103	0.103	0.103	0.103	0.103	0.103	0.103	0.103	0.103	0.154
YLL035W	0.363	0.363	0.363	0.363	0.363	0.363	0.415	0.468	0.519	0.962	0.987	1.04	1.065	1.091	1.091	1.091	1.091	1.116	1.116	1.116	1.116	1.116	1.116	1.141	1.141	1.194	1.194	1.194	1.296	1.374	1.425	1.425	1.425	1.45	1.45	1.45	1.45	1.503	1.503	1.503	1.503	1.503	1.503	1.503	1.503	1.503	1.503	1.503	1.503
YKL165C	0.283	0.283	0.283	0.258	0.258	0.258	0.258	0.258	0.207	0.207	0.207	0.207	0.207	0.207	0.207	0.103	0.103	0.078	0.078	0.078	0.078	0.078	0.078	0.078	0.078	0.078	0.078	0.078	0.078	0.078	0.078	0.078	0.078	0.131	0.156	0.156	0.156	0.156	0.156	0.156	0.156	0.156	0.103	0.078	0.078	0.078	0.078	0.078	0.078
YHR030C	1.22	1.169	1.169	1.169	1.194	1.194	1.246	1.299	1.299	1.404	1.404	1.534	1.534	1.534	1.534	1.534	1.534	1.638	1.663	1.663	1.663	1.663	1.663	1.663	1.663	1.716	1.716	1.716	1.716	1.716	1.716	1.716	1.716	1.716	1.716	1.716	1.716	1.716	1.716	1.716	1.742	1.742	1.742	1.742	1.742	1.742	1.742	1.742	1.742
YJL030W	0.153	0.128	0.128	0.128	0.128	0.128	0.128	0.128	0.128	0.205	0.231	0.231	0.231	0.231	0.18	0.154	0.154	0.18	0.258	0.31	0.465	0.465	0.465	0.465	0.465	0.517	0.517	0.517	0.517	0.569	0.594	0.594	0.594	0.594	0.62	0.67	0.67	0.696	0.696	0.696	0.696	0.722	0.722	0.799	0.799	0.799	0.852	0.852	0.852
YAR028W	1.379	1.379	1.353	1.353	1.3	1.275	1.275	1.275	1.248	1.248	1.248	1.248	1.248	1.248	1.196	1.196	1.196	1.091	1.014	0.987	1.012	1.012	1.065	1.22	1.22	1.22	1.22	1.22	1.22	1.22	1.22	1.22	1.22	1.245	1.245	1.218	1.218	1.218	1.218	1.27	1.27	1.27	1.27	1.27	1.375	1.375	1.375	1.375	1.375
YJL186W	0.338	0.338	0.338	0.39	0.39	0.39	0.39	0.39	0.39	0.39	0.39	0.443	0.443	0.443	0.443	0.443	0.443	0.443	0.443	0.443	0.443	0.443	0.443	0.443	0.443	0.468	0.468	0.468	0.468	0.468	0.468	0.468	0.468	0.468	0.468	0.468	0.468	0.468	0.468	0.468	0.468	0.468	0.468	0.468	0.493	0.493	0.493	0.493	0.493
YHR081W	2.179	2.179	2.179	2.179	2.179	2.179	2.179	1.764	1.738	1.661	1.661	1.661	1.506	1.506	1.506	1.506	1.454	1.401	1.375	1.375	1.375	1.194	1.194	1.194	1.194	1.194	1.194	1.038	0.987	0.987	0.909	0.909	0.623	0.519	0.441	0.441	0.441	0.389	0.389	0.389	0.389	0.389	0.285	0.26	0.103	0.025	0.025	0.025	0.025
YOR356W	0.258	0.258	0.233	0.233	0.233	0.233	0.233	0.233	0.18	0.18	0.205	0.205	0.205	0.205	0.205	0.205	0.205	0.205	0.205	0.205	0.205	0.205	0.205	0.205	0.205	0.258	0.258	0.258	0.258	0.258	0.258	0.258	0.258	0.258	0.258	0.258	0.258	0.258	0.258	0.258	0.258	0.258	0.258	0.258	0.258	0.258	0.233	0.233	0.18
YHR148W	0.699	0.75	0.75	0.75	0.75	0.75	0.75	0.75	0.802	0.802	0.802	0.802	0.802	0.802	0.802	0.802	0.802	0.802	0.802	0.802	0.802	0.802	0.802	0.802	0.802	0.802	0.802	0.802	0.802	0.854	0.854	0.854	0.854	0.854	0.854	0.854	0.828	0.828	0.828	0.828	0.828	0.828	0.828	0.828	0.828	0.828	0.828	0.828	0.828
YIL051C	0.88	0.855	0.751	0.726	0.701	0.701	0.648	0.648	0.648	0.648	0.597	0.597	0.546	0.546	0.546	0.546	0.52	0.52	0.52	0.52	0.52	0.495	0.495	0.469	0.469	0.522	0.522	0.575	0.575	0.705	0.705	0.705	0.705	0.705	0.705	0.705	0.705	0.705	0.705	0.705	0.705	0.652	0.678	0.625	0.625	0.678	0.678	0.678	0.678
YLR138W	0.983	0.983	0.983	0.983	0.983	0.93	0.93	0.93	0.93	0.983	0.983	0.983	0.983	0.983	0.93	0.956	0.956	0.956	0.956	0.956	0.956	0.956	0.956	0.956	0.981	0.981	0.981	0.981	0.981	0.981	0.981	0.981	0.981	0.981	0.981	0.981	0.981	0.981	0.981	0.981	0.981	0.981	0.981	0.981	0.956	0.956	0.956	0.956	0.956
YMR186W	0.855	0.855	0.855	0.855	0.855	0.855	0.855	0.855	0.855	0.855	0.855	0.855	0.855	0.855	0.802	0.802	0.802	0.802	0.802	0.802	0.802	0.802	0.802	0.802	0.802	0.802	0.802	0.802	0.802	0.802	0.802	0.802	0.802	0.802	0.802	0.802	0.828	0.828	0.828	0.828	0.828	0.828	0.828	0.828	0.828	0.828	0.828	0.828	0.775
YOR382W	1.607	1.607	1.607	1.607	1.554	1.554	1.554	1.554	1.554	1.554	1.554	1.554	1.554	1.554	1.554	1.554	1.554	1.554	1.554	1.554	1.579	1.579	1.579	1.579	1.579	1.579	1.579	1.579	1.607	1.632	1.632	1.632	1.632	1.632	1.632	1.632	1.632	1.579	1.579	1.579	1.579	1.579	1.579	1.579	1.579	1.579	1.579	1.579	1.579
YBL080C	4.223	4.223	4.223	4.223	4.04	4.04	3.547	3.522	3.522	3.471	3.471	3.471	3.471	3.446	3.289	3.289	3.006	2.749	2.749	2.749	2.749	2.724	2.724	2.724	2.724	2.724	2.57	2.517	2.491	2.491	2.491	2.491	2.491	2.439	2.386	2.075	1.761	1.761	1.371	1.371	0.777	0.519	0.468	0.363	0.363	0.363	0.338	0.312	0.312
YLR034C	2.873	2.847	2.847	2.821	2.821	2.821	2.821	2.821	2.821	2.821	2.796	2.821	2.821	2.821	2.821	2.821	2.821	2.821	2.744	2.744	2.457	2.457	2.457	2.379	2.379	2.379	2.353	2.353	2.353	2.353	2.353	2.353	2.353	2.353	2.353	2.353	1.756	1.756	1.756	1.756	1.756	1.756	1.756	1.731	1.731	1.627	1.627	1.627	1.627
YHR007C-A	0.753	0.753	0.753	0.753	0.753	0.753	0.728	0.753	0.753	0.753	0.753	0.753	0.753	0.753	0.753	0.753	0.778	0.778	0.778	0.778	0.778	0.753	0.753	0.753	0.753	0.753	0.857	0.857	0.909	0.909	0.909	0.909	0.909	0.909	0.909	0.909	0.909	0.909	0.909	0.934	0.934	0.934	0.934	0.934	0.934	0.934	0.934	0.934	0.934
YPR109W	0.465	0.309	0.283	0.178	0.178	0.178	0.178	0.178	0.178	0.178	0.178	0.178	0.23	0.333	0.386	0.386	0.386	0.386	0.386	0.386	0.386	0.386	0.436	0.436	0.436	0.436	0.436	0.462	0.462	0.487	0.487	0.487	0.487	0.487	0.487	0.775	0.828	0.88	1.086	1.086	1.086	1.086	1.086	1.086	1.111	1.111	1.139	1.164	1.164
YHR034C	0.414	0.414	0.414	0.363	0.312	0.39	0.364	0.364	0.364	0.364	0.312	0.312	0.338	0.519	0.519	0.519	0.519	0.519	0.519	0.519	0.519	0.519	0.519	0.57	0.57	0.596	0.596	0.673	0.673	0.673	0.751	0.699	0.777	0.828	0.828	0.828	0.854	0.854	0.854	0.854	0.879	0.904	0.904	0.904	0.904	0.904	1.01	1.01	1.01
YKR088C	0.336	0.336	0.336	0.336	0.336	0.336	0.389	0.467	0.441	0.441	0.441	0.492	0.492	0.492	0.44	0.465	0.465	0.465	0.465	0.49	0.49	0.49	0.49	0.49	0.49	0.49	0.49	0.49	0.516	0.516	0.516	0.516	0.516	0.516	0.516	0.516	0.516	0.516	0.516	0.516	0.516	0.516	0.516	0.569	0.646	0.646	0.646	0.646	0.646
YER147C	0.57	0.57	0.517	0.517	0.57	0.57	0.57	0.57	0.57	0.57	0.57	0.57	0.57	0.57	0.57	0.57	0.57	0.57	0.57	0.57	0.57	0.57	0.57	0.57	0.57	0.57	0.57	0.623	0.623	0.623	0.623	0.623	0.623	0.623	0.57	0.57	0.623	0.623	0.623	0.675	0.675	0.675	0.675	0.675	0.675	0.675	0.675	0.675	0.675
YDR205W	1.32	1.32	1.32	1.191	1.164	1.164	1.164	1.111	1.111	1.111	1.111	1.086	1.086	1.086	0.877	0.852	0.852	0.799	0.799	0.699	0.673	0.673	0.673	0.673	0.726	0.726	0.675	0.649	0.649	0.649	0.649	0.649	0.649	0.702	0.702	0.702	0.702	0.702	0.702	0.754	0.754	0.754	0.754	0.754	0.754	0.754	0.729	0.729	0.729
YHL047C	0.936	0.962	0.962	0.962	0.962	0.962	0.857	0.857	0.831	0.831	0.831	0.831	0.778	0.726	0.675	0.675	0.675	0.414	0.389	0.363	0.338	0.338	0.338	0.338	0.338	0.363	0.363	0.363	0.363	0.363	0.363	0.363	0.363	0.363	0.285	0.233	0.154	0.205	0.283	0.386	0.386	0.386	0.386	0.386	0.386	0.464	0.516	0.569	0.569
YNL229C	1.167	1.167	1.167	1.115	1.089	1.089	1.089	1.089	1.115	1.115	1.115	1.115	1.115	1.14	1.14	1.14	1.192	1.192	1.244	1.269	1.269	1.269	1.269	1.269	1.269	1.321	1.374	1.374	1.374	1.374	1.374	1.374	1.374	1.374	1.374	1.374	1.374	1.374	1.374	1.374	1.374	1.427	1.427	1.427	1.427	1.427	1.427	1.427	1.427
YOL012C	0	0	0	0	0	0	0	0	0	0	0	0	0	0	0	0	0	0	0	0	0	0	0	0	0	0	0	0	0	0	0	0	0	0	0	0	0	0	0	0	0	0	0	0	0	0	0	0	0
YDR003W	0.676	0.676	0.702	0.702	0.702	0.702	0.702	0.702	0.702	0.702	0.702	0.702	0.702	0.702	0.702	0.702	0.702	0.702	0.702	0.702	0.728	0.728	0.728	0.728	0.728	0.728	0.728	0.728	0.728	0.728	0.675	0.675	0.675	0.675	0.675	0.675	0.675	0.675	0.675	0.675	0.675	0.675	0.623	0.623	0.623	0.623	0.623	0.57	0.544
YPL043W	1.197	1.197	1.197	1.197	1.171	1.171	1.171	1.171	1.171	1.171	1.171	1.171	1.171	1.171	1.171	1.171	1.171	1.171	1.119	1.119	1.119	1.119	1.119	1.093	1.093	1.146	1.146	1.146	1.146	1.146	1.146	1.146	1.146	1.146	1.146	1.146	1.146	1.146	1.146	1.146	1.146	1.146	1.146	1.068	1.068	1.068	1.042	1.042	1.042
YBL081W	6.926	6.926	6.926	6.926	6.926	6.926	6.926	6.926	6.926	6.951	6.951	6.976	7.029	7.029	7.029	6.978	6.952	6.952	6.952	6.927	6.822	6.822	6.822	6.848	6.848	6.848	6.822	6.822	6.822	6.822	6.822	6.822	6.822	6.769	6.795	6.795	6.795	6.769	6.769	6.769	6.744	6.744	6.744	6.744	6.744	6.744	6.744	6.744	6.744
YOR288C	0.825	0.825	0.825	0.851	0.851	0.851	0.851	0.981	1.059	1.059	1.059	1.059	1.059	1.059	1.059	1.059	1.059	1.059	1.059	1.059	1.059	1.059	1.059	1.059	1.059	1.059	1.059	1.059	1.059	1.059	1.059	1.059	1.137	1.188	1.188	1.188	1.188	1.163	1.163	1.163	1.163	1.137	1.137	1.137	1.137	1.137	1.137	1.137	1.137
YPR104C	0.912	0.938	0.99	0.99	0.99	0.99	0.99	0.99	0.99	0.99	0.99	0.99	0.99	0.99	0.99	0.99	0.99	0.938	0.938	0.938	0.938	0.938	0.938	0.886	0.886	0.886	0.886	0.886	0.886	0.886	0.886	0.886	0.886	0.861	0.861	0.861	0.861	0.861	0.861	0.861	0.861	0.861	0.861	0.861	0.861	0.861	0.861	0.861	0.861
YHR154W	1.034	1.034	1.034	1.034	1.034	1.008	1.008	1.008	1.008	1.008	1.008	1.008	1.008	1.008	1.008	1.008	1.008	1.008	1.008	1.008	1.06	1.06	1.06	1.06	1.06	1.06	1.06	1.06	1.06	1.06	1.06	1.06	1.06	1.06	1.06	1.06	1.06	1.06	1.06	1.035	1.035	1.035	1.035	1.035	1.035	1.035	1.035	1.035	1.035
YJR021C	0.234	0.234	0.234	0.26	0.26	0.336	0.336	0.336	0.492	0.492	0.492	0.492	0.492	0.492	0.492	0.492	0.492	0.492	0.569	0.725	0.725	0.777	0.777	0.802	0.906	0.906	0.906	0.906	0.906	0.906	0.906	0.906	0.906	0.906	0.906	0.906	0.906	0.906	0.959	0.959	0.959	0.959	1.011	1.011	1.062	1.369	1.369	1.369	1.422
YDR346C	1.266	1.266	1.266	1.266	1.24	1.24	1.24	1.24	1.24	1.24	1.24	1.24	1.24	1.24	1.24	1.24	1.24	1.24	1.24	1.24	1.24	1.24	1.24	1.24	1.293	1.345	1.345	1.345	1.345	1.398	1.423	1.423	1.423	1.423	1.423	1.423	1.423	1.423	1.32	1.294	1.269	1.269	1.269	1.269	1.269	1.269	1.269	1.269	1.269
YOR232W	0.208	0.208	0.208	0.208	0.208	0.208	0.234	0.234	0.26	0.312	0.312	0.312	0.312	0.312	0.312	0.312	0.312	0.312	0.312	0.312	0.312	0.312	0.312	0.312	0.312	0.312	0.338	0.389	0.389	0.389	0.389	0.387	0.387	0.387	0.387	0.387	0.387	0.387	0.387	0.387	0.44	0.44	0.44	0.44	0.44	0.44	0.44	0.44	0.44
YCL033C	0.415	0.415	0.415	0.338	0.338	0.338	0.338	0.493	0.57	0.672	0.672	0.672	0.672	0.672	0.672	0.725	0.774	0.799	0.825	0.825	0.851	0.953	1.161	1.288	1.288	1.341	1.341	1.341	1.341	1.367	1.367	1.392	1.392	1.444	1.496	1.496	1.626	1.626	1.626	1.626	1.626	1.73	1.73	1.73	1.887	1.913	1.99	1.99	2.016
YFR007W	0.389	0.389	0.363	0.389	0.519	0.519	0.519	0.519	0.519	0.519	0.519	0.519	0.519	0.519	0.519	0.519	0.519	0.572	0.597	0.597	0.649	0.649	0.649	0.649	0.649	0.649	0.649	0.649	0.649	0.624	0.599	0.599	0.546	0.546	0.546	0.546	0.546	0.546	0.546	0.546	0.546	0.597	0.597	0.597	0.597	0.57	0.57	0.88	0.986
YGL216W	1.188	1.5	1.655	1.707	1.707	1.707	1.732	1.989	2.922	5.042	5.067	5.354	5.379	5.379	5.379	5.379	5.379	5.51	5.51	5.51	5.613	5.613	5.899	5.978	6.135	6.135	6.135	6.135	6.135	6.16	6.393	6.471	6.497	6.549	6.861	6.861	7.019	7.019	7.095	7.278	7.485	7.536	7.561	7.561	7.561	7.638	7.897	7.95	8.052
YMR304W	1.143	1.143	1.143	1.143	1.143	1.143	1.091	1.091	1.091	1.091	1.091	1.091	1.091	1.091	1.091	1.091	1.091	1.091	1.091	1.091	1.091	1.091	1.091	1.091	1.091	1.091	1.091	1.091	1.091	1.091	1.091	1.091	1.091	0.987	0.987	0.987	0.987	0.987	0.987	0.987	0.987	0.831	0.805	0.805	0.778	0.778	0.778	0.778	0.778
YDR324C	5.523	5.523	5.523	5.523	5.523	5.523	5.523	5.523	5.523	5.523	5.523	5.523	5.523	5.471	5.471	5.471	5.471	5.471	5.471	5.471	5.471	5.471	5.548	5.548	5.548	5.548	5.548	5.548	5.497	5.497	5.497	5.575	5.575	5.575	5.575	5.575	5.55	5.55	5.524	5.524	5.524	5.524	5.524	5.577	5.577	5.526	5.526	5.526	5.526
YDR172W	1.319	1.319	1.319	1.319	1.293	1.293	1.293	1.293	1.293	1.268	1.268	1.268	1.268	1.268	1.215	1.11	1.11	1.085	1.085	1.085	1.085	1.085	1.085	1.085	1.059	1.059	1.059	1.059	1.059	1.006	0.903	0.852	0.852	0.852	0.852	0.852	0.852	0.852	0.749	0.749	0.749	0.749	0.749	0.749	0.749	0.723	0.723	0.672	0.672
YGR112W	0.44	0.44	0.387	0.387	0.387	0.361	0.336	0.336	0.336	0.31	0.31	0.31	0.31	0.441	0.441	0.441	0.441	0.441	0.441	0.441	0.441	0.441	0.441	0.441	0.441	0.441	0.441	0.441	0.441	0.441	0.441	0.441	0.39	0.39	0.39	0.363	0.363	0.363	0.441	0.441	0.441	0.468	0.468	0.468	0.468	0.468	0.468	0.468	0.415
YOL020W	0	0	0	0	0	0	0	0	0	0	0	0	0	0	0	0	0	0	0	0	0	0	0	0	0	0	0	0	0	0	0	0	0	0	0	0	0	0	0	0	0	0	0	0	0	0	0	0	0
YOL077C	1.917	1.917	1.917	1.917	1.917	1.917	1.917	1.917	1.917	1.917	1.917	1.917	1.917	1.917	1.917	1.917	1.917	1.917	1.917	1.786	1.681	1.681	1.681	1.681	1.707	1.707	1.681	1.681	1.656	1.631	1.502	1.502	1.502	1.502	1.502	1.423	1.371	1.397	1.422	1.422	1.422	1.422	1.422	1.422	1.266	1.266	1.266	1.266	1.214
YML060W	0.468	0.468	0.415	0.415	0.415	0.441	0.441	0.415	0.415	0.338	0.312	0.312	0.312	0.312	0.312	0.364	0.364	0.364	0.364	0.364	0.364	0.364	0.364	0.392	0.392	0.572	0.519	0.572	0.572	0.572	0.572	0.623	0.673	0.904	1.583	1.583	1.583	1.583	1.583	1.583	1.583	1.608	1.661	1.766	1.766	1.713	1.713	1.713	1.713
YGL098W	1.53	1.53	1.53	1.504	1.479	1.427	1.427	1.427	1.427	1.35	1.325	1.325	1.246	1.246	1.246	1.246	1.246	1.246	1.246	1.246	1.246	1.012	1.012	1.012	1.012	0.726	0.673	0.648	0.648	0.648	0.648	0.648	0.648	0.648	0.648	0.648	0.596	0.543	0.412	0.412	0.36	0.36	0.36	0.307	0.178	0.18	0.18	0.18	0.18
YHL001W	0.567	0.541	0.855	1.011	1.011	1.011	1.011	1.062	1.062	1.062	1.115	1.115	1.22	1.22	1.22	1.22	1.22	1.22	1.272	1.272	1.22	1.169	1.169	1.22	1.325	1.325	1.325	1.375	1.427	1.659	1.659	1.659	1.659	1.762	1.919	1.919	1.919	1.919	1.919	1.97	1.97	1.97	1.97	1.97	1.944	1.944	1.944	1.996	2.205
YLR191W	0.596	0.621	0.62	0.62	0.62	0.62	0.62	0.62	0.62	0.62	0.75	0.75	0.75	0.75	0.75	0.75	0.75	0.75	0.75	0.75	0.75	0.775	0.828	0.828	0.828	0.828	0.828	0.828	0.828	0.828	0.828	0.828	0.828	0.828	0.828	0.828	0.828	0.828	0.828	0.828	0.854	0.775	0.775	0.775	0.775	0.775	0.775	0.775	0.775
YNL158W	0.675	0.675	0.675	0.675	0.623	0.623	0.648	0.753	0.753	0.753	0.753	0.753	0.753	0.753	0.753	0.753	0.778	0.778	0.778	0.778	0.726	0.726	0.751	0.804	0.907	0.986	0.986	0.986	1.038	1.038	1.089	1.167	1.167	1.22	1.272	1.272	1.272	1.272	1.272	1.272	1.35	1.35	1.375	1.375	1.375	1.375	1.375	1.375	1.375
YNL287W	0.855	0.855	0.855	0.855	0.855	0.855	0.855	0.855	0.855	0.855	0.855	0.855	0.855	0.855	0.855	0.855	0.855	0.855	0.855	0.88	0.88	0.88	0.88	0.88	0.88	0.88	0.88	0.88	0.88	0.88	0.88	0.88	0.88	0.88	0.88	0.88	0.88	0.88	0.88	0.88	0.88	0.88	0.88	0.828	0.828	0.828	0.828	0.828	0.828
YPL091W	1.836	1.966	2.043	2.043	2.043	2.095	2.095	2.095	2.095	2.095	2.095	2.095	2.095	2.226	2.226	2.226	2.226	2.226	2.252	2.357	2.357	2.357	2.487	2.487	2.487	2.487	2.487	2.487	2.434	2.434	2.434	2.382	2.382	2.253	2.228	2.228	2.228	2.228	2.228	2.124	2.073	2.124	2.022	1.996	1.996	1.996	1.996	2.049	2.049
YDL144C	1.714	1.714	1.714	1.714	1.714	1.714	1.714	1.74	1.766	1.74	1.74	1.74	1.74	1.74	1.74	1.766	1.766	1.766	1.766	1.766	1.766	1.817	1.817	1.817	1.817	1.817	1.817	1.764	1.764	1.764	1.738	1.738	1.738	1.764	1.764	1.764	1.764	1.764	1.764	1.764	1.764	1.764	1.764	1.764	1.764	1.764	1.764	1.764	1.764
YDR225W	0.078	0.078	0.078	0.078	0.078	0.078	0.078	0.078	0.078	0.078	0.078	0.078	0.078	0.078	0.078	0.078	0.078	0.078	0.078	0.078	0.078	0.025	0.025	0.025	0.025	0.025	0.025	0.025	0.025	0.025	0.025	0.025	0.025	0	0	0	0	0	0	0	0	0	0	0	0	0	0	0	0
YBL102W	1.24	1.24	1.24	1.24	1.24	1.24	1.24	1.24	1.24	1.24	1.24	1.24	1.24	1.24	1.24	1.24	1.24	1.24	1.24	1.24	1.24	1.24	1.24	1.24	1.24	1.215	1.215	1.163	1.163	1.163	1.137	1.137	1.085	1.085	1.034	1.034	1.034	1.034	1.034	0.956	0.956	0.956	0.956	0.93	0.93	0.93	0.93	0.93	0.93
YIR021W	0.594	0.594	0.517	0.492	0.492	0.414	0.361	0.361	0.361	0.336	0.26	0.207	0.207	0.207	0.31	0.722	0.722	0.722	0.877	0.877	0.877	0.877	0.877	0.93	0.983	0.983	0.983	0.983	0.983	0.983	1.086	1.137	1.137	1.137	1.163	1.24	1.24	1.24	1.24	1.24	1.293	1.293	1.293	1.293	1.293	1.293	1.293	1.319	1.319
YOR164C	0.546	0.728	0.753	0.753	0.753	0.753	0.753	0.753	0.753	0.753	0.753	0.753	0.804	0.804	0.804	0.804	0.934	1.012	1.063	1.063	1.063	1.063	1.089	1.063	1.246	1.375	1.375	1.375	1.533	1.533	1.533	1.533	1.533	1.533	1.533	1.533	1.533	1.533	1.533	1.533	1.533	1.506	1.558	1.558	1.558	1.558	1.558	1.558	1.558
YDR005C	0.777	0.751	0.751	0.699	0.699	0.699	0.699	0.699	0.699	0.699	0.699	0.699	0.699	0.699	0.699	0.699	0.699	0.699	0.699	0.699	0.699	0.699	0.699	0.699	0.699	0.699	0.699	0.699	0.699	0.646	0.646	0.672	0.672	0.672	0.672	0.725	0.725	0.725	0.672	0.672	0.672	0.62	0.62	0.62	0.62	0.62	0.62	0.62	0.62
YOR295W	0.672	0.596	0.596	0.754	0.831	0.831	0.936	1.04	1.04	1.014	1.014	1.014	1.014	1.014	1.014	1.04	1.04	1.04	1.04	1.04	0.962	0.962	0.989	0.989	0.989	0.989	0.989	0.989	0.989	0.963	0.963	0.963	0.989	1.041	1.041	1.041	1.041	1.041	1.041	1.041	1.041	1.041	1.093	1.093	1.119	1.145	1.145	1.145	1.145
YGR258C	0.596	0.596	0.596	0.621	0.621	0.621	0.621	0.621	0.621	0.621	0.621	0.621	0.621	0.621	0.621	0.621	0.621	0.621	0.621	0.621	0.621	0.621	0.621	0.621	0.621	0.621	0.621	0.621	0.621	0.621	0.621	0.621	0.621	0.621	0.621	0.621	0.621	0.621	0.621	0.621	0.621	0.621	0.621	0.621	0.621	0.621	0.621	0.621	0.621
YKL142W	0.676	0.676	0.702	0.702	0.702	0.702	0.702	0.702	0.702	0.702	0.728	0.728	0.728	0.728	0.728	0.728	0.728	0.728	0.728	0.728	0.728	0.728	0.728	0.728	0.728	0.728	0.728	0.728	0.728	0.728	0.728	0.728	0.728	0.728	0.728	0.728	0.728	0.728	0.728	0.728	0.728	0.728	0.728	0.728	0.728	0.728	0.728	0.728	0.728
YPR182W	4.353	4.353	4.353	4.353	4.353	4.353	4.353	4.353	4.378	4.326	4.326	4.326	4.326	4.326	4.326	4.326	4.326	4.378	4.378	4.378	4.378	4.378	4.378	4.326	4.326	4.274	4.248	4.223	4.223	4.223	4.068	4.068	4.016	3.86	3.679	3.679	3.679	3.679	3.576	3.576	3.576	3.576	3.576	3.576	3.525	3.525	3.525	3.474	3.369
YGL095C	0.465	0.465	0.465	0.387	0.335	0.36	0.386	0.386	0.386	0.386	0.386	0.386	0.386	0.386	0.386	0.386	0.386	0.386	0.386	0.386	0.386	0.307	0.307	0.307	0.307	0.307	0.307	0.307	0.307	0.333	0.333	0.333	0.333	0.333	0.333	0.333	0.333	0.333	0.333	0.333	0.333	0.333	0.333	0.333	0.333	0.333	0.333	0.333	0.333
YML103C	0.364	0.415	0.415	0.517	0.569	0.75	0.775	0.775	0.775	0.775	0.775	0.775	0.775	0.775	0.775	0.854	0.879	0.879	0.879	0.879	0.879	0.879	0.879	0.879	0.879	0.879	0.879	0.879	0.904	0.904	0.93	0.93	0.93	0.93	0.93	0.93	0.93	0.93	0.93	0.93	0.93	0.93	0.93	0.93	0.93	0.93	0.93	0.93	0.93
YFL036W	0.441	0.441	0.441	0.415	0.415	0.415	0.415	0.415	0.415	0.415	0.39	0.364	0.364	0.364	0.364	0.364	0.364	0.417	0.417	0.417	0.417	0.417	0.417	0.417	0.417	0.417	0.417	0.364	0.39	0.39	0.39	0.39	0.39	0.39	0.39	0.39	0.39	0.39	0.39	0.39	0.39	0.39	0.39	0.261	0.314	0.339	0.339	0.339	0.339
YDR313C	1.063	1.063	1.063	1.063	1.063	1.063	1.063	1.089	1.089	1.089	1.089	1.089	1.14	1.14	1.14	1.14	1.14	1.14	1.14	1.14	1.14	1.14	1.14	1.14	1.165	1.113	1.113	1.113	1.113	1.113	1.113	1.113	1.113	1.113	1.113	1.113	1.113	1.113	1.087	1.087	1.087	1.087	1.087	0.983	0.983	0.983	0.983	0.983	0.983
YOR144C	0.465	0.465	0.465	0.465	0.465	0.465	0.465	0.49	0.465	0.465	0.44	0.57	0.57	0.57	0.57	0.57	0.57	0.57	0.57	0.57	0.544	0.544	0.623	0.623	0.623	0.648	0.648	0.648	0.648	0.648	0.648	0.648	0.648	0.648	0.648	0.648	0.648	0.648	0.648	0.648	0.648	0.648	0.701	0.701	0.726	0.726	0.726	0.726	0.726
YLR129W	1.89	1.915	1.915	1.915	1.915	1.915	1.915	1.915	1.915	1.915	1.915	1.915	1.915	1.915	1.915	1.915	1.915	1.915	1.915	1.915	1.915	1.915	1.915	1.915	1.915	1.915	1.915	1.915	1.89	1.837	1.812	1.812	1.812	1.812	1.76	1.76	1.76	1.76	1.76	1.76	1.76	1.76	1.76	1.76	1.76	1.76	1.76	1.76	1.76
YMR158W	0.575	0.575	0.575	0.575	0.549	0.549	0.549	0.575	0.575	0.575	0.575	0.549	0.549	0.496	0.444	0.444	0.444	0.444	0.444	0.469	0.469	0.469	0.444	0.444	0.444	0.546	0.468	0.729	0.729	0.729	0.831	0.831	0.831	0.831	0.831	0.831	0.831	0.831	0.831	0.831	0.831	0.831	0.778	0.778	0.778	0.778	0.778	0.882	0.986
YAL026C	0.729	0.729	0.729	0.729	0.729	0.651	0.651	0.704	0.729	0.729	0.729	0.729	0.729	0.754	0.702	0.702	0.702	0.702	0.702	0.702	0.649	0.676	0.676	0.676	0.676	0.676	0.676	0.676	0.676	0.676	0.676	0.676	0.676	0.676	0.702	0.702	0.702	0.702	0.702	0.676	0.676	0.676	0.702	0.702	0.702	0.702	0.702	0.702	0.702
YLR371W	0.544	0.544	0.544	0.544	0.544	0.544	0.597	0.728	0.728	0.728	0.78	0.78	0.78	0.78	0.78	0.78	0.78	0.78	0.78	0.78	0.78	0.78	0.78	0.78	0.78	0.78	0.78	0.78	0.78	0.78	0.754	0.754	0.702	0.702	0.702	0.702	0.702	0.754	0.807	0.807	0.807	0.807	0.807	0.807	0.807	0.807	0.833	0.833	0.833
YLR105C	0.594	0.749	0.749	0.749	0.749	0.774	0.774	0.774	0.827	0.879	1.008	1.139	1.215	1.24	1.293	1.293	1.319	1.449	1.449	1.449	1.449	1.449	1.449	1.449	1.449	1.449	1.527	1.527	1.527	1.527	1.527	1.527	1.527	1.527	1.527	1.527	1.527	1.631	1.631	1.631	1.631	1.631	1.631	1.631	1.631	1.631	1.631	1.631	1.631
YDR222W	1.869	1.869	1.869	1.843	1.791	1.791	1.791	1.791	1.738	1.738	1.738	1.738	1.738	1.738	1.738	1.738	1.738	1.738	1.738	1.738	1.738	1.713	1.713	1.713	1.713	1.713	1.713	1.713	1.713	1.713	1.713	1.713	1.713	1.713	1.608	1.608	1.608	1.608	1.608	1.608	1.53	1.53	1.53	1.53	1.427	1.427	1.349	1.349	1.349
YOR221C	0.858	0.858	0.858	0.858	0.858	0.858	0.858	0.858	0.858	0.858	0.858	0.858	0.833	0.885	0.885	0.885	0.807	0.807	0.807	0.807	0.833	0.91	0.91	0.91	0.91	0.91	0.91	0.91	0.91	0.91	0.936	0.936	0.989	1.014	1.04	1.04	1.04	1.04	1.04	0.936	0.962	0.962	1.012	1.012	1.038	1.063	1.063	1.036	1.036
YLR342W	0	0	0	0	0	0	0	0	0	0	0	0	0	0	0	0	0	0	0	0	0	0	0	0	0	0	0.052	0.052	0.052	0.052	0.052	0.052	0.052	0.052	0.052	0.052	0.052	0.052	0.052	0.052	0.052	0.052	0.052	0.052	0.052	0.052	0.052	0.052	0.052
YJL079C	0.051	0.051	0.051	0.051	0.103	0.103	0.103	0.103	0.103	0.103	0.103	0.103	0.103	0.103	0.103	0.103	0.103	0.103	0.103	0.103	0.103	0.103	0.103	0.103	0.129	0.207	0.207	0.207	0.207	0.207	0.207	0.233	0.233	0.233	0.233	0.233	0.233	0.233	0.207	0.207	0.207	0.207	0.207	0.207	0.181	0.207	0.207	0.207	0.207
YGL066W	1.14	1.14	1.14	1.165	1.165	1.165	1.165	1.165	1.165	1.216	1.216	1.216	1.216	1.216	1.216	1.216	1.216	1.216	1.216	1.216	1.216	1.216	1.216	1.216	1.216	1.216	1.216	1.216	1.216	1.216	1.216	1.216	1.216	1.216	1.216	1.216	1.216	1.216	1.216	1.216	1.216	1.216	1.216	1.216	1.216	1.216	1.216	1.216	1.216
YOL110W	0.906	0.906	0.906	0.906	0.906	0.906	0.959	0.959	0.959	0.959	0.959	0.959	0.906	0.906	0.906	0.906	0.906	0.906	0.906	0.854	0.854	0.854	0.854	0.854	0.854	0.854	0.854	0.854	0.854	0.854	0.854	0.854	0.854	0.854	0.854	0.854	0.854	0.854	0.854	0.854	0.854	0.854	0.854	0.828	0.802	0.802	0.802	0.802	0.802
YJR138W	0	0	0	0	0	0	0.103	0.103	0.103	0.103	0.103	0.103	0.103	0.156	0.156	0.156	0.208	0.208	0.208	0.208	0.208	0.26	0.26	0.26	0.26	0.26	0.26	0.26	0.26	0.26	0.361	0.361	0.492	0.492	0.492	0.492	0.492	0.492	0.492	0.544	0.544	0.544	0.544	0.544	0.544	0.544	0.544	0.544	0.544
YGL100W	0.519	0.519	0.519	0.493	0.493	0.493	0.493	0.493	0.39	0.39	0.39	0.39	0.443	0.443	0.443	0.417	0.339	0.339	0.286	0.286	0.414	0.414	0.465	0.465	0.49	0.49	0.49	0.49	0.49	0.465	0.412	0.412	0.412	0.412	0.412	0.412	0.412	0.438	0.516	0.541	0.62	0.62	0.62	0.62	0.62	0.62	0.62	0.62	0.62
YJL057C	0.83	0.83	0.83	0.83	0.83	0.83	0.83	0.83	0.83	0.83	0.83	0.83	0.804	0.804	0.804	0.804	0.804	0.804	0.804	0.804	0.804	0.751	0.751	0.751	0.751	0.673	0.673	0.673	0.623	0.441	0.441	0.441	0.285	0.18	0.18	0.129	0.285	0.285	0.338	0.39	0.39	0.39	0.39	0.39	0.39	0.467	0.467	0.467	0.467
YDR224C	0.336	0.336	0.336	0.336	0.336	0.336	0.336	0.336	0.336	0.336	0.336	0.31	0.31	0.363	0.414	0.414	0.414	0.414	0.414	0.414	0.414	0.414	0.414	0.414	0.336	0.336	0.361	0.414	0.414	0.414	0.414	0.44	0.44	0.44	0.44	0.44	0.44	0.44	0.44	0.44	0.44	0.44	0.44	0.44	0.44	0.44	0.44	0.44	0.44
YCL036W	1.016	1.068	1.068	1.068	1.068	1.068	1.068	1.068	1.068	1.068	1.068	1.068	1.068	1.068	1.068	1.068	1.068	1.068	1.068	1.068	1.093	1.093	1.093	1.093	1.093	1.093	1.093	1.093	1.093	1.093	1.093	1.093	1.093	1.093	1.093	1.093	1.093	1.093	1.093	1.093	1.093	1.093	1.093	1.093	1.093	1.146	1.146	1.146	1.146
YEL019C	0.649	0.649	0.649	0.624	0.624	0.649	0.649	0.675	0.675	0.701	0.753	0.753	0.753	0.701	0.778	0.778	0.778	0.778	0.778	0.778	0.778	0.778	0.778	0.778	0.778	0.882	0.882	0.882	0.907	0.96	0.96	0.96	0.986	0.986	1.038	1.038	1.038	1.038	1.038	1.116	1.116	1.169	1.169	1.169	1.274	1.299	1.299	1.299	1.299
YDL077C	0.257	0.257	0.257	0.257	0.257	0.231	0.231	0.231	0.231	0.231	0.231	0.231	0.231	0.231	0.231	0.231	0.231	0.231	0.231	0.205	0.205	0.205	0.231	0.205	0.205	0.205	0.205	0.205	0.231	0.283	0.283	0.283	0.283	0.283	0.231	0.231	0.231	0.231	0.231	0.231	0.231	0.231	0.231	0.231	0.231	0.231	0.231	0.231	0.231
YOR353C	1.79	1.79	1.79	1.79	1.79	1.79	1.79	1.79	1.79	1.79	1.79	1.79	1.79	1.764	1.764	1.764	1.764	1.764	1.764	1.764	1.764	1.764	1.764	1.817	1.842	1.842	1.842	1.842	1.842	1.842	1.972	1.972	1.972	1.972	1.972	1.972	1.972	1.972	1.972	1.972	1.972	1.972	1.972	1.972	1.972	1.972	2.025	2.025	2.025
YMR109W	0.651	0.651	0.651	0.651	0.651	0.651	0.651	0.651	0.651	0.651	0.651	0.651	0.651	0.676	0.676	0.624	0.624	0.624	0.624	0.624	0.624	0.624	0.624	0.624	0.624	0.624	0.624	0.624	0.624	0.624	0.676	0.676	0.676	0.676	0.676	0.676	0.676	0.676	0.676	0.676	0.676	0.676	0.676	0.676	0.676	0.651	0.651	0.651	0.651
YDL056W	0.464	0.464	0.464	0.541	0.723	0.723	0.775	0.93	0.93	0.956	1.008	1.008	1.008	1.008	1.008	1.008	1.008	1.06	1.06	1.06	1.06	1.06	1.06	1.06	1.06	1.086	1.086	1.086	1.086	1.086	1.086	1.111	1.111	1.111	1.111	1.111	1.111	1.24	1.344	1.344	1.344	1.344	1.344	1.344	1.344	1.344	1.344	1.344	1.344
YPR023C	1.163	1.163	1.163	1.163	1.188	1.188	1.422	1.422	1.422	1.422	1.422	1.422	1.422	1.422	1.448	1.448	1.448	1.448	1.448	1.448	1.448	1.448	1.448	1.448	1.448	1.448	1.448	1.448	1.448	1.448	1.448	1.448	1.448	1.448	1.448	1.448	1.448	1.448	1.448	1.448	1.448	1.448	1.448	1.448	1.448	1.422	1.397	1.397	1.397
YBR222C	0.623	0.597	0.493	0.493	0.493	0.493	0.493	0.493	0.493	0.493	0.493	0.493	0.493	0.493	0.493	0.493	0.493	0.493	0.364	0.261	0.235	0.235	0.235	0.235	0.131	0.078	0.078	0.078	0.078	0.078	0.078	0.078	0.078	0.078	0.078	0.078	0.078	0.078	0.078	0.078	0.052	0.052	0.052	0.052	0.052	0.052	0.052	0.052	0.052
YBR039W	1.871	1.896	1.896	1.896	1.896	1.896	1.896	1.896	1.896	1.896	1.896	1.896	1.896	1.896	1.896	1.896	1.896	1.921	1.921	1.921	1.921	1.869	1.869	1.869	1.869	1.869	1.869	1.896	1.896	1.896	1.896	1.896	1.896	1.896	1.896	1.896	1.896	1.896	1.871	1.871	1.871	1.871	1.871	1.871	1.871	1.871	1.871	1.871	1.871
YMR216C	0.18	0.18	0.154	0.129	0.129	0.076	0.076	0.076	0.076	0.076	0.076	0.076	0.076	0.076	0.076	0.076	0.076	0.076	0.076	0.076	0.076	0.076	0.076	0.076	0.076	0.076	0.076	0.076	0.076	0.076	0.051	0.051	0.051	0.051	0.051	0.051	0.051	0.051	0.051	0.051	0.025	0.025	0.025	0.025	0.025	0.025	0.025	0.025	0.025
YKR098C	1.294	1.294	1.294	1.269	1.269	1.269	1.269	1.269	1.269	1.244	1.218	1.218	1.218	1.218	1.218	1.218	1.218	1.218	1.218	1.218	1.218	1.218	1.218	1.218	1.218	1.296	1.296	1.296	1.296	1.27	1.27	1.27	1.27	1.27	1.27	1.27	1.27	1.27	1.218	1.218	1.192	1.089	1.036	1.036	0.96	0.96	0.96	0.96	0.96
YER113C	0.516	0.516	0.516	0.516	0.516	0.465	0.412	0.411	0.411	0.411	0.411	0.411	0.411	0.516	0.49	0.49	0.49	0.49	0.516	0.516	0.516	0.621	0.621	0.621	0.621	0.621	0.569	0.594	0.646	0.646	0.646	0.646	0.646	0.646	0.646	0.646	0.646	0.646	0.672	0.672	0.672	0.672	0.672	0.672	0.698	0.723	0.723	0.723	0.723
YBR278W	0.936	0.936	0.936	0.858	0.805	0.805	0.805	0.805	0.805	0.805	0.805	0.805	0.805	0.753	0.753	0.753	0.753	0.753	0.753	0.753	0.701	0.648	0.596	0.596	0.596	0.596	0.596	0.596	0.701	0.701	0.701	0.778	0.778	0.778	0.778	0.778	0.778	0.753	0.676	0.651	0.754	0.885	0.885	0.885	0.885	0.885	0.938	0.963	0.989
YLR094C	3.345	3.345	3.345	3.345	3.345	3.345	3.345	3.345	3.345	3.345	3.345	3.345	3.32	3.32	3.32	3.32	3.32	3.32	3.32	3.32	3.32	3.32	3.268	3.268	3.268	3.268	3.268	3.268	3.268	3.139	3.139	3.139	3.139	3.139	3.034	3.009	2.697	2.102	1.867	1.791	1.713	1.713	1.662	1.609	1.584	1.506	1.506	1.506	1.48
YER095W	3.805	3.805	3.755	3.755	3.755	3.521	3.521	3.521	3.495	3.288	3.184	3.159	3.159	2.511	2.255	2.255	2.255	2.255	2.229	2.229	2.229	2.151	2.099	2.099	2.099	2.099	2.021	1.841	1.32	1.087	0.959	0.933	0.933	0.933	0.933	0.933	0.933	0.933	0.933	0.775	0.698	0.698	0.698	0.414	0.414	0.414	0.205	0.205	0.205
YHR084W	1.502	1.502	1.502	1.502	1.502	1.502	1.502	1.502	1.502	1.345	1.293	1.268	1.139	1.113	1.113	1.113	1.035	1.035	0.959	0.959	0.959	0.959	0.959	0.959	0.959	0.855	0.88	0.828	0.828	0.828	0.828	0.828	0.828	0.828	0.828	0.828	0.828	0.828	0.828	0.828	0.828	0.828	0.828	0.828	0.828	0.828	0.828	0.828	0.828
YPR165W	1.14	1.14	1.14	1.14	1.14	1.115	1.115	1.115	1.115	1.115	1.115	1.115	1.115	1.115	1.115	1.115	1.115	1.115	1.115	1.115	1.115	1.115	1.115	1.115	1.115	1.115	1.115	1.115	1.115	1.115	1.115	1.036	1.036	0.984	0.984	0.984	0.959	0.959	0.959	0.959	0.907	0.907	0.907	0.907	0.907	0.907	0.96	0.96	0.96
YPL072W	0.57	0.57	0.57	0.57	0.57	0.57	0.57	0.57	0.57	0.57	0.57	0.57	0.57	0.57	0.57	0.596	0.596	0.596	0.596	0.596	0.596	0.596	0.596	0.596	0.596	0.596	0.621	0.621	0.621	0.621	0.621	0.621	0.621	0.569	0.569	0.569	0.569	0.569	0.569	0.569	0.543	0.543	0.543	0.543	0.543	0.543	0.517	0.517	0.517
YER127W	1.087	1.087	1.087	1.113	1.113	1.113	1.113	1.113	1.165	1.165	1.165	1.218	1.27	1.27	1.27	1.27	1.27	1.296	1.27	1.27	1.27	1.323	1.323	1.323	1.323	1.323	1.323	1.323	1.323	1.323	1.323	1.323	1.323	1.298	1.298	1.298	1.298	1.298	1.323	1.323	1.323	1.323	1.323	1.323	1.323	1.323	1.323	1.323	1.323
YBL015W	0.025	0.025	0.025	0.025	0.025	0.025	0.025	0.025	0.025	0.025	0.025	0.025	0.025	0	0	0	0	0	0	0	0	0	0	0	0	0	0	0	0	0	0.025	0.025	0.025	0.025	0.025	0.025	0.025	0.025	0.025	0.025	0.025	0.025	0.025	0.025	0.025	0.025	0.025	0.025	0.025
YER099C	3.212	3.212	3.264	3.264	3.317	3.317	3.317	3.394	3.394	3.394	3.42	3.473	3.473	3.447	3.421	3.474	3.474	3.474	3.474	3.474	3.474	3.474	3.474	3.474	3.474	3.474	3.474	3.423	3.397	3.397	3.397	3.397	3.45	3.45	3.397	3.397	3.397	3.397	3.372	3.372	3.372	3.294	3.163	3.163	3.06	3.06	3.034	3.034	3.087
YER176W	0.962	0.962	0.962	0.962	0.962	0.962	0.962	0.962	0.962	0.962	0.962	0.962	0.962	0.962	0.962	0.962	0.962	0.962	0.962	0.909	0.909	0.909	0.962	0.962	0.962	0.962	0.962	0.987	0.987	0.987	0.987	0.987	0.987	0.987	0.987	0.987	0.987	0.987	0.987	0.987	0.882	0.882	0.857	0.857	0.857	0.857	0.857	0.857	0.831
YKR018C	1.22	1.22	1.272	1.22	1.22	1.22	1.194	1.169	1.169	1.169	1.116	1.116	1.116	1.116	1.141	1.141	1.063	1.063	1.038	1.038	1.038	1.038	1.038	0.986	0.83	0.83	0.83	0.804	0.778	0.938	0.885	0.885	0.885	0.885	0.834	0.808	0.808	0.808	0.939	0.939	0.965	0.99	1.302	1.38	1.327	1.327	1.327	1.379	1.379
YLR314C	0.339	0.392	0.392	0.392	0.392	0.392	0.392	0.392	0.417	0.417	0.417	0.417	0.417	0.417	0.417	0.417	0.417	0.443	0.443	0.443	0.443	0.443	0.443	0.443	0.443	0.443	0.443	0.443	0.443	0.443	0.417	0.417	0.417	0.417	0.417	0.417	0.286	0.286	0.314	0.314	0.314	0.314	0.602	0.602	0.627	0.627	0.678	0.678	0.678
YGR208W	0.774	0.774	0.774	0.774	0.774	0.774	0.774	0.774	0.747	0.747	0.747	0.722	0.747	0.851	0.901	0.901	0.901	0.954	0.954	0.954	0.954	0.954	0.954	0.954	0.98	0.98	0.98	0.98	0.98	0.98	0.98	0.98	0.98	0.98	0.98	0.98	0.98	1.005	1.005	1.005	1.058	1.058	1.058	1.058	1.058	1.058	1.058	1.058	1.058
YAL010C	0.91	0.91	0.91	0.91	0.91	0.91	0.91	0.805	0.753	0.753	0.753	0.753	0.753	0.753	0.753	0.753	0.753	0.753	0.753	0.702	0.623	0.623	0.623	0.623	0.804	0.804	0.804	0.804	0.804	0.804	0.909	1.012	1.012	1.325	1.375	1.375	1.375	1.375	1.401	1.298	1.35	1.558	1.558	1.558	1.558	1.558	1.558	1.584	1.584
YMR295C	0.751	0.751	0.751	0.751	0.751	0.751	0.751	0.751	0.751	0.751	0.751	0.751	0.699	0.699	0.699	0.699	0.699	0.699	0.699	0.699	0.699	0.699	0.699	0.699	0.699	0.699	0.699	0.648	0.648	0.648	0.648	0.648	0.648	0.701	0.701	0.701	0.701	0.701	0.701	0.701	0.701	0.701	0.701	0.701	0.675	0.675	0.649	0.649	0.649
YER132C	0.103	0.103	0.103	0.103	0.103	0.103	0.103	0.103	0.103	0.103	0.103	0.078	0.078	0.078	0.078	0.078	0.078	0.078	0.078	0.078	0.078	0.078	0.078	0.025	0.025	0.025	0.025	0.025	0.025	0.025	0.025	0.025	0.025	0.025	0.025	0.025	0.025	0.025	0.025	0.025	0.025	0.025	0.025	0.025	0.025	0.025	0.025	0.025	0.025
YMR226C	0.75	0.75	0.645	0.645	0.645	0.645	0.723	0.67	0.67	0.593	0.593	0.593	0.618	0.618	0.618	0.618	0.593	0.593	0.67	0.775	0.802	0.828	0.828	0.88	0.88	0.88	0.88	0.88	0.959	0.933	0.986	0.986	0.986	0.986	0.986	0.986	0.986	0.986	0.986	0.986	0.986	0.986	0.986	0.986	0.882	0.882	0.959	1.349	1.349
YNL195C	0.569	0.569	0.569	0.569	0.569	0.569	0.569	0.569	0.543	0.543	0.543	0.543	0.543	0.517	0.517	0.517	0.517	0.517	0.517	0.517	0.517	0.517	0.596	0.648	0.648	0.648	0.648	0.648	0.701	0.701	0.753	0.753	0.753	0.753	0.753	0.753	0.805	0.831	0.962	1.22	1.22	1.22	1.22	1.22	1.245	1.298	1.35	1.35	1.35
YNL016W	0.025	0.025	0.025	0.025	0.025	0.025	0.025	0.025	0.025	0.025	0.025	0.025	0.025	0.025	0.025	0.025	0.025	0.025	0.025	0.025	0.025	0.025	0.025	0.025	0.025	0.025	0.025	0.025	0.025	0.025	0.025	0.025	0.025	0.025	0.025	0.025	0.025	0.025	0.025	0.025	0.025	0.025	0.025	0.025	0.025	0.025	0.025	0.025	0
YNR069C	1.246	1.246	1.246	1.194	1.194	1.194	1.194	1.194	1.141	1.141	1.141	1.141	1.141	1.091	1.091	1.116	1.116	1.116	1.116	1.116	1.089	1.089	1.089	1.063	1.116	1.116	1.116	1.063	1.063	1.063	1.116	1.194	1.194	1.194	1.194	1.194	1.194	1.194	1.194	1.194	1.169	1.143	1.143	1.143	1.143	1.117	1.117	1.092	1.014
YDR480W	3.135	3.186	3.186	3.239	3.239	3.239	3.239	3.239	3.239	3.239	3.239	3.239	3.239	3.239	3.239	3.239	3.239	3.213	3.188	3.188	3.188	3.188	3.188	3.188	3.083	3.083	2.978	2.952	2.952	2.952	2.952	2.952	2.952	2.978	2.978	3.03	3.03	3.03	3.03	3.03	3.03	2.952	2.952	2.9	2.874	2.849	2.849	2.849	2.849
YJR148W	1.116	1.116	1.116	1.116	1.116	1.116	1.116	1.116	1.091	1.091	1.091	1.091	0.933	0.907	0.882	0.882	0.907	0.907	0.907	0.907	0.907	0.907	0.907	0.907	0.907	0.907	0.907	0.907	0.907	0.907	0.907	0.907	0.907	0.907	0.907	0.907	0.882	0.882	0.882	0.83	0.83	0.83	0.855	0.855	0.855	0.855	0.855	0.855	0.855
YLR375W	0.903	0.903	0.928	0.928	0.928	0.928	0.928	0.928	0.928	0.928	0.928	0.928	0.928	0.928	0.928	0.928	0.928	0.928	0.928	0.928	0.928	0.928	0.928	0.928	0.903	0.903	0.903	0.903	0.903	0.903	0.903	0.903	0.903	0.903	0.903	0.877	0.877	0.877	0.877	0.877	0.825	0.825	0.825	0.774	0.774	0.749	0.723	0.723	0.723
YJL122W	1.478	1.478	1.478	1.478	1.478	1.478	1.478	1.478	1.478	1.503	1.503	1.503	1.503	1.556	1.556	1.556	1.556	1.556	1.556	1.556	1.556	1.556	1.556	1.556	1.53	1.53	1.53	1.53	1.478	1.53	1.53	1.53	1.53	1.53	1.53	1.53	1.53	1.556	1.556	1.556	1.556	1.556	1.556	1.556	1.556	1.556	1.476	1.476	1.476
YML108W	0.464	0.438	0.438	0.438	0.438	0.438	0.438	0.412	0.412	0.412	0.412	0.412	0.412	0.412	0.412	0.412	0.412	0.412	0.412	0.44	0.44	0.44	0.44	0.44	0.44	0.44	0.44	0.44	0.44	0.44	0.44	0.465	0.49	0.49	0.699	0.699	0.699	0.699	0.802	0.828	0.828	0.828	0.828	0.854	0.854	0.854	0.854	0.854	0.854
YDL155W	0.698	0.698	0.698	0.723	0.723	0.723	0.775	0.775	0.775	0.775	0.775	0.775	0.775	0.775	0.775	0.775	0.775	0.775	0.775	0.775	0.775	0.775	0.775	0.775	0.723	0.723	0.723	0.723	0.723	0.723	0.723	0.723	0.723	0.723	0.672	0.672	0.672	0.725	0.725	0.725	0.725	0.725	0.725	0.725	0.725	0.725	0.725	0.699	0.699
YCL032W	1.222	1.275	1.25	1.275	1.25	1.275	1.275	1.275	1.275	1.25	1.25	1.197	1.197	1.355	1.329	1.329	1.329	1.329	1.329	1.407	1.614	1.562	1.562	1.562	1.562	1.562	1.508	1.56	1.56	1.508	1.796	1.796	1.873	1.872	1.872	1.872	1.872	1.925	1.925	1.925	1.925	1.925	2.002	2.028	2.028	2.028	2.028	2.028	2.104
YDR138W	0.676	0.676	0.676	0.676	0.676	0.676	0.676	0.676	0.676	0.676	0.676	0.676	0.676	0.676	0.676	0.676	0.676	0.676	0.78	0.728	0.728	0.728	0.702	0.702	0.702	0.702	0.702	0.702	0.702	0.702	0.702	0.728	0.728	0.728	0.728	0.728	0.728	0.728	0.728	0.649	0.649	0.649	0.649	0.649	0.649	0.649	0.649	0.649	0.649
YOL065C	0.804	0.804	0.804	0.804	0.804	0.804	0.804	0.804	0.804	0.804	0.804	0.778	0.648	0.596	0.596	0.596	0.596	0.596	0.621	0.621	0.621	0.49	0.412	0.336	0.336	0.414	0.517	0.57	0.596	0.596	0.596	0.648	0.648	0.648	0.648	0.648	0.648	0.699	0.775	0.775	0.828	0.802	0.828	0.828	0.828	0.775	0.775	0.775	0.775
YPL256C	0.417	0.417	0.417	0.469	0.469	0.469	0.469	0.469	0.469	0.495	0.495	0.495	0.469	0.469	0.469	0.469	0.469	0.469	0.469	0.469	0.469	0.469	0.469	0.469	0.469	0.469	0.469	0.469	0.469	0.469	0.469	0.469	0.469	0.469	0.469	0.469	0.469	0.469	0.444	0.444	0.444	0.444	0.444	0.444	0.444	0.444	0.444	0.444	0.444
YLL036C	0.934	0.96	0.855	0.855	1.036	1.036	1.087	1.087	1.14	1.14	1.14	1.14	1.218	1.218	1.218	1.218	1.218	1.294	1.294	1.294	1.32	1.32	1.32	1.32	1.32	1.32	1.476	1.476	1.476	1.554	1.554	1.554	1.554	1.554	1.554	1.554	1.607	1.607	1.659	1.659	1.659	1.685	1.685	1.685	1.685	1.685	1.685	1.685	1.685
YML093W	1.035	1.035	1.035	1.035	1.035	1.087	1.087	1.113	1.191	1.191	1.191	1.191	1.191	1.191	1.191	1.191	1.191	1.244	1.294	1.294	1.32	1.32	1.32	1.32	1.32	1.32	1.32	1.32	1.32	1.32	1.32	1.32	1.32	1.32	1.32	1.32	1.32	1.32	1.32	1.32	1.32	1.32	1.32	1.32	1.32	1.32	1.32	1.32	1.32
YFL004W	1.25	1.25	1.25	1.25	1.25	1.25	1.25	1.302	1.302	1.302	1.302	1.302	1.302	1.327	1.327	1.327	1.275	1.275	1.275	1.275	1.275	1.222	1.274	1.274	1.299	1.299	1.299	1.351	1.351	1.377	1.377	1.377	1.377	1.377	1.429	1.429	1.429	1.429	1.429	1.429	1.429	1.429	1.429	1.429	1.429	1.429	1.429	1.429	1.404
YBR041W	0.26	0.26	0.31	0.441	0.441	0.441	0.441	0.441	0.441	0.775	0.775	0.775	0.828	0.854	0.931	0.984	0.984	0.984	0.984	0.984	0.984	0.984	1.01	1.035	1.035	1.035	1.035	1.035	1.035	1.035	1.06	1.06	1.06	1.06	1.06	1.06	1.06	1.06	1.06	1.06	1.06	1.06	1.06	1.06	1.06	1.06	1.06	1.06	1.06
YJR141W	0.907	0.907	0.907	0.907	0.907	0.907	0.907	0.882	0.882	0.883	0.883	0.883	0.883	0.754	0.754	0.754	0.702	0.702	0.676	0.676	0.676	0.522	0.522	0.522	0.522	0.522	0.522	0.522	0.522	0.522	0.522	0.522	0.522	0.522	0.522	0.522	0.522	0.522	0.522	0.522	0.522	0.522	0.522	0.522	0.392	0.392	0.392	0.392	0.417
YBR110W	3.728	3.728	3.728	3.728	3.728	3.728	3.728	3.728	3.675	3.675	3.675	3.675	3.675	3.675	3.675	3.675	3.675	3.7	3.7	3.7	3.7	3.7	3.7	3.753	3.753	3.753	3.779	3.779	3.779	3.779	3.779	3.779	3.779	3.779	3.779	3.779	3.753	3.753	3.753	3.728	3.623	3.571	3.597	3.597	3.597	3.597	3.597	3.597	3.623
YIR008C	1.245	1.245	1.245	1.245	1.245	1.245	1.245	1.245	1.245	1.245	1.22	1.22	1.143	1.274	1.274	1.274	1.246	1.428	1.428	1.454	1.479	1.479	1.479	1.479	1.479	1.504	1.504	1.504	1.504	1.504	1.608	1.556	1.556	1.556	1.556	1.581	1.581	1.581	1.581	1.581	1.581	1.581	1.528	1.528	1.503	1.503	1.503	1.503	1.503
YBL039C	0.312	0.338	0.338	0.443	0.572	0.572	0.572	0.572	0.572	0.572	0.572	0.572	0.572	0.572	0.597	0.597	0.597	0.57	0.751	1.117	1.428	1.428	1.428	1.428	1.403	1.48	1.637	1.819	1.896	2.207	2.207	2.207	2.207	2.259	2.259	2.259	2.284	2.284	2.284	2.362	2.466	2.517	2.595	2.958	3.42	3.42	3.42	3.42	3.446
YLR297W	0.361	0.31	0.31	0.31	0.31	0.258	0.258	0.258	0.258	0.233	0.233	0.233	0.233	0.233	0.233	0.233	0.233	0.233	0.233	0.233	0.233	0.233	0.233	0.233	0.233	0.233	0.233	0.233	0.233	0.233	0.233	0.233	0.233	0.233	0.233	0.233	0.233	0.285	0.285	0.285	0.285	0.285	0.285	0.285	0.285	0.234	0.234	0.234	0.234
YOL127W	0.103	0.103	0.103	0.103	0.103	0.103	0.103	0.103	0.103	0.103	0.103	0.103	0.103	0.103	0.078	0.078	0.078	0.078	0.078	0.078	0.078	0.078	0.078	0.078	0.078	0.078	0.078	0.078	0.078	0.078	0.078	0.078	0.078	0.052	0.052	0.052	0.052	0.052	0	0	0	0	0	0	0	0	0	0	0
YHL011C	1.611	1.611	1.611	1.611	1.611	1.611	1.663	1.663	1.716	1.716	1.716	1.716	1.716	1.716	1.716	1.716	1.716	1.716	1.716	1.716	1.716	1.716	1.716	1.716	1.716	1.716	1.716	1.716	1.716	1.716	1.716	1.716	1.716	1.716	1.716	1.716	1.716	1.716	1.742	1.716	1.716	1.716	1.716	1.716	1.716	1.663	1.663	1.663	1.663
YGL061C	0.519	0.519	0.519	0.493	0.493	0.441	0.31	0.207	0.26	0.493	0.493	0.493	0.493	0.493	0.468	0.728	0.728	0.728	0.728	0.78	0.78	0.78	0.805	0.857	0.857	0.857	0.857	0.857	0.857	0.857	0.857	0.857	0.857	0.857	0.857	0.934	0.934	0.934	0.934	0.934	0.934	0.96	0.96	0.96	1.035	1.086	1.086	1.086	1.086
YKR028W	0.516	0.516	0.516	0.516	0.516	0.516	0.516	0.516	0.516	0.516	0.516	0.516	0.516	0.516	0.516	0.516	0.516	0.516	0.516	0.541	0.541	0.567	0.567	0.645	0.645	0.645	0.645	0.645	0.645	0.645	0.645	0.645	0.645	0.645	0.67	0.67	0.67	0.67	0.67	0.67	0.67	0.67	0.67	0.645	0.645	0.645	0.645	0.645	0.645
YPL141C	0.44	0.44	0.44	0.44	0.465	0.465	0.49	0.49	0.49	0.49	0.49	0.49	0.465	0.465	0.49	0.49	0.49	0.438	0.386	0.438	0.412	0.412	0.412	0.412	0.412	0.412	0.412	0.412	0.412	0.412	0.412	0.465	0.49	0.49	0.49	0.49	0.49	0.49	0.49	0.516	0.516	0.516	0.516	0.516	0.516	0.516	0.516	0.516	0.541
YDR097C	0.833	0.833	0.833	0.833	0.885	0.885	0.885	0.885	0.885	0.885	0.885	0.885	0.833	0.833	0.833	0.833	0.858	0.858	0.858	0.858	0.858	0.858	0.858	0.858	0.858	0.858	0.858	0.858	0.858	0.858	0.833	0.833	0.833	0.833	0.833	0.833	0.833	0.833	0.833	0.833	0.833	0.833	0.833	0.833	0.833	0.833	0.833	0.833	0.833
YKR054C	1.087	1.087	1.113	1.293	1.422	1.422	1.422	1.422	1.422	1.422	1.448	1.448	1.473	1.473	1.473	1.551	1.551	1.551	1.551	1.602	1.602	1.602	1.627	1.627	1.627	1.627	1.627	1.68	1.68	1.68	1.68	1.68	1.68	1.68	1.68	1.68	1.68	1.68	1.68	1.732	1.732	1.732	1.732	1.732	1.732	1.732	1.732	1.732	1.732
YMR044W	1.24	1.24	1.24	1.266	1.319	1.319	1.319	1.319	1.268	1.268	1.268	1.242	1.242	1.242	1.242	1.242	1.242	1.242	1.242	1.242	1.242	1.242	1.242	1.242	1.242	1.242	1.242	1.242	1.242	1.242	1.242	1.216	1.216	1.191	1.191	1.191	1.191	1.191	1.191	1.14	1.14	1.14	1.14	1.14	1.14	1.115	1.115	1.036	1.011
YDR118W	0.516	0.516	0.516	0.49	0.516	0.751	0.751	0.751	0.751	0.804	0.804	0.804	0.804	0.751	0.751	0.83	0.882	0.984	1.268	1.268	1.32	1.32	1.32	1.32	1.32	1.503	1.503	1.503	1.503	1.503	1.503	1.503	1.528	1.528	1.528	1.554	1.554	1.554	1.554	1.554	1.528	1.528	1.554	1.581	1.581	1.581	1.581	1.581	1.581
YDR183W	0.465	0.465	0.465	0.465	0.414	0.414	0.414	0.414	0.181	0.129	0.103	0.103	0.103	0.103	0.103	0.103	0.103	0.207	0.233	0.233	0.233	0.233	0.233	0.258	0.258	0.258	0.258	0.258	0.258	0.258	0.258	0.258	0.258	0.233	0.258	0.361	0.361	0.361	0.361	0.361	0.361	0.361	0.414	0.467	0.544	0.544	0.544	0.544	0.544
YDR237W	0.183	0.366	0.366	0.366	0.366	0.366	0.366	0.366	0.392	0.392	0.392	0.392	0.392	0.443	0.443	0.443	0.443	0.443	0.443	0.443	0.493	0.493	0.493	0.493	0.493	0.546	0.546	0.805	0.805	0.805	0.805	0.805	0.805	0.805	0.805	0.805	0.805	0.805	0.858	0.909	0.96	1.062	1.165	1.218	1.218	1.218	1.218	1.244	1.269
YML024W	3.442	3.236	3.236	2.849	2.823	2.823	2.823	2.823	2.823	2.823	2.771	2.694	2.694	2.694	2.694	2.694	2.694	2.694	2.668	2.668	1.994	1.812	1.708	1.708	1.528	1.345	1.345	1.345	1.165	1.165	1.14	1.14	1.14	1.115	1.062	1.062	1.062	1.062	0.804	0.44	0.208	0.156	0.156	0.131	0.131	0.131	0.131	0.131	0.131
YCR095C	0.86	0.86	0.86	0.86	0.86	0.936	0.962	0.962	0.962	0.962	0.962	0.962	0.962	0.962	0.962	0.987	0.987	0.987	1.012	1.012	1.012	1.012	1.012	1.012	1.012	1.012	1.012	1.012	1.012	1.012	1.012	1.012	1.012	1.012	1.012	1.012	1.012	1.063	1.116	1.116	1.116	1.116	1.116	1.116	1.194	1.194	1.194	1.141	1.089
YDL167C	0.804	0.804	0.778	0.778	0.675	0.702	0.909	0.909	0.909	0.909	0.909	0.909	0.909	0.909	0.909	0.909	0.909	0.987	1.065	1.065	1.065	1.169	1.169	1.169	1.169	1.221	1.221	1.221	1.221	1.221	1.221	1.221	1.221	1.221	1.196	1.221	1.221	1.221	1.221	1.22	1.22	1.22	1.22	1.22	1.22	1.22	1.167	1.167	1.167
YDR037W	0.233	0.233	0.233	0.233	0.233	0.233	0.233	0.233	0.233	0.233	0.233	0.233	0.233	0.31	0.31	0.31	0.31	0.31	0.441	0.441	0.441	0.441	0.467	0.467	0.517	0.517	0.517	0.517	0.543	0.543	0.646	0.646	0.646	0.594	0.62	0.62	0.62	0.62	0.645	0.645	0.645	0.698	0.75	0.75	0.75	0.906	0.984	1.14	1.14
YMR291W	0.567	0.567	0.489	0.489	0.489	0.464	0.464	0.438	0.387	0.361	0.361	0.361	0.361	0.361	0.361	0.336	0.336	0.336	0.336	0.336	0.387	0.387	0.335	0.335	0.335	0.335	0.335	0.335	0.386	0.386	0.386	0.386	0.386	0.386	0.386	0.386	0.386	0.386	0.386	0.386	0.386	0.386	0.386	0.438	0.464	0.464	0.464	0.464	0.49
YML098W	1.397	1.397	1.397	1.422	1.422	1.422	1.369	1.369	1.369	1.292	1.317	1.317	1.317	1.317	1.317	1.317	1.317	1.421	1.395	1.395	1.395	1.395	1.395	1.395	1.395	1.395	1.421	1.421	1.421	1.421	1.421	1.421	1.395	1.395	1.369	1.369	1.448	1.448	1.448	1.448	1.448	1.448	1.448	1.448	1.578	1.552	1.552	1.578	1.578
YHR112C	0.487	0.514	0.514	0.514	0.514	0.696	0.983	0.983	0.983	0.983	0.983	1.008	1.059	1.111	1.215	1.319	1.319	1.371	1.423	1.761	2.099	2.124	2.124	2.124	2.124	2.124	2.853	2.853	2.853	3.009	3.06	3.138	3.163	3.189	3.189	3.189	3.292	3.292	3.345	3.345	3.423	3.423	3.423	3.423	3.449	3.449	3.604	3.657	3.657
YPL007C	0.417	0.417	0.392	0.392	0.314	0.183	0.183	0.261	0.261	0.261	0.286	0.286	0.286	0.286	0.286	0.286	0.286	0.286	0.286	0.286	0.286	0.261	0.208	0.234	0.26	0.285	0.285	0.285	0.285	0.389	0.389	0.492	0.569	0.569	0.569	0.594	0.594	0.594	0.62	0.672	0.672	0.672	0.75	0.852	1.06	1.06	1.06	1.06	1.06
YGR266W	1.809	1.809	1.809	1.809	1.809	1.809	1.809	1.809	1.809	1.809	1.809	1.809	1.809	1.809	1.809	1.809	1.809	1.809	1.809	1.809	1.861	1.836	1.836	1.836	1.836	1.836	1.836	1.836	1.836	1.836	1.81	1.81	1.81	1.81	1.81	1.81	1.81	1.81	1.81	1.81	1.81	1.758	1.68	1.68	1.655	1.578	1.423	1.19	1.113
YMR067C	1.971	1.971	1.971	1.971	1.869	1.74	1.74	1.74	1.558	1.533	1.429	1.351	1.351	1.351	1.351	1.326	1.326	1.326	1.326	1.326	1.351	1.351	1.351	1.351	1.377	1.351	1.351	1.351	1.326	1.326	1.3	1.3	1.3	1.3	1.3	1.3	1.3	1.3	1.3	1.275	1.17	1.17	1.17	1.17	1.17	1.17	1.17	1.092	1.04
YFR025C	0.957	0.957	0.957	0.957	0.957	0.828	0.828	0.802	0.802	0.802	0.802	0.802	0.777	0.673	0.569	0.569	0.569	0.569	0.569	0.569	0.569	0.516	0.516	0.516	0.49	0.49	0.49	0.438	0.438	0.231	0.18	0.18	0.18	0.18	0.154	0.102	0.102	0.102	0.102	0.102	0.051	0.025	0.025	0.051	0.103	0.103	0.103	0.103	0.103
YHR134W	0.309	0.309	0.309	0.44	0.44	0.44	0.44	0.596	0.596	0.596	0.596	0.596	0.596	0.596	0.621	0.621	0.621	0.673	0.673	0.673	0.673	0.673	0.648	0.648	0.648	0.648	0.648	0.648	0.648	0.648	0.648	0.648	0.623	0.648	0.673	0.673	0.673	0.673	0.673	0.673	0.673	0.673	0.673	0.673	0.673	0.673	0.673	0.699	0.699
YFR011C	0.052	0.052	0.052	0.052	0.052	0.052	0.052	0.052	0.052	0.052	0.052	0.052	0.052	0.052	0.052	0.052	0.052	0.052	0.052	0.052	0.052	0.131	0.131	0.131	0.131	0.131	0.131	0.131	0.131	0.131	0.156	0.156	0.156	0.156	0.156	0.156	0.156	0.156	0.156	0.156	0.156	0.156	0.156	0.156	0.103	0.103	0.103	0.103	0.103
YIL075C	2.133	2.133	2.133	2.133	2.133	2.133	2.133	2.133	2.133	2.133	2.133	2.133	2.133	2.133	2.133	2.133	2.133	2.107	2.107	2.107	2.107	2.107	2.107	2.107	2.082	2.082	2.082	2.082	2.082	2.082	2.082	2.082	2.082	2.082	2.082	2.082	2.03	2.03	2.03	2.03	2.03	1.977	1.977	1.872	1.872	1.872	1.794	1.742	1.742
YGR174C	0.233	0.207	0.207	0.076	0.051	0.051	0.051	0.051	0.051	0.051	0.051	0.051	0.051	0.051	0.051	0.051	0.051	0.051	0.051	0.051	0.051	0.051	0.051	0.051	0.051	0.051	0.051	0.051	0.076	0.076	0.076	0.076	0.076	0.076	0.076	0.076	0.076	0.102	0.102	0.102	0.102	0.102	0.102	0.076	0.076	0.076	0.076	0.102	0.102
YGR101W	0.676	0.702	0.649	0.675	0.855	0.855	0.933	0.933	0.986	0.986	0.986	0.986	0.986	0.986	0.986	0.986	0.986	0.986	0.986	0.986	0.986	0.986	0.986	0.986	0.986	0.986	0.986	0.986	0.986	0.986	0.933	0.933	0.933	0.933	0.933	0.934	0.934	1.011	1.011	1.011	1.011	1.011	1.011	1.011	1.011	1.011	1.089	1.089	1.089
YPL082C	0.231	0.231	0.231	0.231	0.231	0.231	0.231	0.231	0.231	0.283	0.283	0.283	0.283	0.309	0.44	0.567	0.567	0.567	0.567	0.567	0.567	0.567	0.567	0.567	0.567	0.567	0.567	0.567	0.567	0.669	0.669	0.669	0.695	0.72	0.771	0.771	0.796	0.796	0.849	0.875	0.953	0.953	0.953	0.953	1.03	1.29	1.522	1.653	1.653
YOR194C	2.491	2.491	2.491	2.517	2.517	2.517	2.517	2.517	2.517	2.517	2.517	2.517	2.517	2.542	2.568	2.594	2.594	2.594	2.594	2.594	2.594	2.594	2.594	2.594	2.594	2.594	2.594	2.594	2.594	2.594	2.594	2.594	2.594	2.594	2.594	2.594	2.594	2.619	2.619	2.619	2.619	2.619	2.619	2.619	2.594	2.594	2.594	2.594	2.594
YER062C	2.143	2.143	2.143	2.143	2.143	2.091	2.091	2.091	2.091	2.091	2.091	2.091	2.091	2.091	2.066	2.066	2.066	2.066	2.066	2.014	2.014	2.014	1.806	1.78	1.704	1.704	1.704	1.704	1.704	1.651	1.677	1.651	1.651	1.651	1.651	1.651	1.651	1.651	1.599	1.599	1.599	1.599	1.599	1.599	1.599	1.599	1.599	1.367	1.263
YBR120C	1.14	1.14	1.14	1.14	1.14	1.14	1.14	1.14	1.14	1.14	1.14	1.14	1.165	1.165	1.165	1.165	1.165	1.165	1.165	1.165	1.165	1.165	1.165	1.165	1.165	1.165	1.165	1.165	1.165	1.165	1.218	1.218	1.218	1.218	1.218	1.218	1.218	1.218	1.218	1.218	1.218	1.218	1.218	1.218	1.218	1.218	1.218	1.218	1.218
YDR022C	2.15	2.15	2.15	2.15	2.15	2.15	2.15	2.124	2.073	2.073	2.073	2.073	2.073	2.073	2.073	2.073	2.073	2.022	2.022	2.022	2.022	2.022	2.022	2.022	2.022	1.996	1.815	1.79	1.79	1.79	1.79	1.842	1.842	1.842	1.842	1.842	1.895	1.895	1.895	1.895	1.895	1.947	1.895	1.947	1.947	1.947	1.947	1.947	1.947
YIR022W	0.805	0.805	0.805	0.805	0.753	0.805	0.805	0.805	0.805	0.805	0.805	0.805	0.883	0.831	0.831	0.831	0.831	0.831	0.883	0.962	1.04	1.065	1.065	1.065	1.221	1.196	1.196	1.196	1.274	1.274	1.274	1.274	1.274	1.274	1.274	1.274	1.274	1.274	1.274	1.274	1.274	1.274	1.274	1.274	1.274	1.3	1.377	1.377	1.377
YMR032W	1.399	1.296	1.296	1.321	1.321	1.321	1.321	1.321	1.321	1.374	1.374	1.374	1.374	1.321	1.321	1.27	1.27	1.245	1.27	1.27	1.27	1.27	1.27	1.27	1.218	1.218	1.218	1.218	1.165	1.165	1.165	1.089	1.089	1.089	1.089	1.089	1.063	1.063	1.063	1.063	1.063	1.011	1.011	1.011	1.011	1.011	0.986	0.986	0.986
YGR220C	1.685	1.815	1.815	1.815	1.867	1.893	1.971	1.971	1.971	1.946	1.946	2.049	2.049	2.049	2.049	2.049	2.049	2.023	2.023	2.049	2.102	2.102	2.102	2.102	2.154	2.179	2.205	2.205	2.205	2.205	2.205	2.205	2.205	2.31	2.467	2.467	2.493	2.546	2.571	2.571	2.623	2.623	2.623	2.623	2.623	2.623	2.623	2.623	2.623
YPR071W	0.468	0.468	0.468	0.468	0.468	0.468	0.468	0.468	0.468	0.468	0.468	0.443	0.443	0.443	0.443	0.443	0.417	0.417	0.417	0.417	0.417	0.417	0.417	0.417	0.417	0.417	0.364	0.364	0.364	0.364	0.364	0.364	0.364	0.364	0.364	0.364	0.364	0.364	0.364	0.364	0.364	0.364	0.364	0.364	0.364	0.364	0.364	0.364	0.364
YJL165C	3.404	3.507	3.558	3.609	3.893	3.893	3.893	3.893	3.893	3.945	4.047	4.151	4.151	4.151	4.176	4.123	4.149	4.149	4.149	4.175	4.175	4.2	4.2	4.2	4.2	4.278	4.278	4.278	4.278	4.278	4.278	4.278	4.278	4.278	4.278	4.278	4.278	4.303	4.303	4.303	4.303	4.303	4.303	4.356	4.381	4.381	4.407	4.407	4.407
YKL211C	1.839	1.839	1.839	1.839	1.839	1.839	1.839	1.813	1.813	1.839	1.839	1.839	1.839	1.839	1.839	1.839	1.839	1.839	1.839	1.813	1.813	1.813	1.813	1.813	1.813	1.813	1.813	1.813	1.813	1.813	1.788	1.813	1.762	1.737	1.737	1.686	1.633	1.633	1.556	1.478	1.478	1.478	1.478	1.478	1.452	1.374	1.374	1.272	1.22
YMR080C	2.458	2.458	2.458	2.458	2.458	2.458	2.458	2.458	2.458	2.458	2.458	2.458	2.458	2.458	2.458	2.458	2.458	2.458	2.458	2.458	2.458	2.458	2.458	2.458	2.458	2.458	2.458	2.458	2.458	2.458	2.458	2.458	2.484	2.484	2.458	2.458	2.458	2.328	2.328	2.328	2.328	2.328	2.328	2.303	2.303	2.303	2.303	2.303	2.303
YDR448W	0.468	0.468	0.468	0.468	0.468	0.468	0.468	0.468	0.468	0.468	0.468	0.468	0.468	0.468	0.415	0.39	0.39	0.338	0.338	0.338	0.338	0.338	0.338	0.338	0.338	0.338	0.338	0.338	0.338	0.338	0.338	0.338	0.338	0.338	0.363	0.363	0.363	0.338	0.338	0.338	0.338	0.338	0.338	0.338	0.338	0.338	0.338	0.338	0.338
YPL176C	1.69	1.768	1.819	1.95	1.95	1.95	1.976	1.976	2.001	2.001	2.001	2.001	2.001	2.001	2.001	2.001	2.001	2.001	2.001	2.001	2.001	2.001	2.026	2.026	2.026	2.026	2.026	1.974	1.974	1.974	1.974	1.974	1.974	1.974	1.921	1.921	1.921	1.921	1.921	1.921	1.921	1.896	1.896	1.896	1.896	1.896	1.896	1.896	1.871
YGL257C	1.22	1.245	1.22	1.22	1.22	1.22	1.272	1.272	1.298	1.298	1.35	1.48	1.48	1.48	1.79	2.205	2.205	2.205	2.283	2.336	2.336	2.336	2.336	2.336	2.336	2.336	2.413	2.413	2.439	2.57	2.57	2.57	2.57	2.57	2.57	2.57	2.57	2.57	2.57	2.622	2.622	2.622	2.622	2.622	2.622	2.622	2.596	2.571	2.571
YBR211C	0.777	0.777	0.777	0.83	0.882	0.907	0.907	0.907	0.907	0.907	0.907	0.907	0.907	0.907	0.907	0.907	0.907	0.907	0.907	0.907	0.907	0.907	0.907	0.907	0.907	0.907	0.907	0.907	0.907	0.907	0.907	0.907	0.907	0.855	0.855	0.855	0.855	0.855	0.855	0.855	0.855	0.855	0.855	0.802	0.802	0.777	0.777	0.726	0.597
YNL270C	0.103	0.103	0.103	0.103	0.103	0.103	0.103	0.103	0.103	0.103	0.103	0.103	0.103	0.103	0.103	0.103	0.103	0.103	0.103	0.103	0.234	0.234	0.26	0.285	0.285	0.285	0.285	0.285	0.285	0.285	0.285	0.285	0.285	0.285	0.285	0.285	0.363	0.363	0.363	0.363	0.363	0.363	0.363	0.363	0.363	0.363	0.363	0.363	0.363
YOL058W	0.544	0.544	0.519	0.519	0.519	0.519	0.467	0.441	0.441	0.467	0.467	0.467	0.467	0.467	0.467	0.492	0.544	0.544	0.544	0.544	0.544	0.544	0.597	0.597	0.597	0.597	0.597	0.597	0.597	0.597	0.597	0.597	0.597	0.597	0.597	0.572	0.572	0.572	0.572	0.753	0.804	0.987	1.012	1.012	1.091	1.27	1.349	1.349	1.427
YOR085W	1.141	1.089	1.089	1.089	1.089	1.089	1.089	1.115	1.115	1.167	1.167	1.167	1.167	1.167	1.167	1.167	1.14	1.14	1.14	1.14	1.14	1.14	1.14	1.14	1.14	1.14	1.14	1.14	1.14	1.14	1.14	1.14	1.14	1.14	1.14	1.14	1.14	1.14	1.14	1.14	1.14	1.192	1.192	1.192	1.192	1.218	1.218	1.218	1.218
YGR250C	0.258	0.207	0.207	0.207	0.207	0.207	0.207	0.234	0.285	0.285	0.285	0.312	0.312	0.312	0.312	0.312	0.312	0.312	0.312	0.312	0.312	0.312	0.26	0.26	0.26	0.285	0.415	0.468	0.468	0.468	0.468	0.493	0.546	0.546	0.572	0.572	0.572	0.572	0.572	0.572	0.572	0.572	0.572	0.572	0.572	0.572	0.572	0.572	0.572
YDR036C	0	0	0	0	0	0	0	0	0	0	0	0	0	0	0	0	0	0	0	0	0	0	0	0	0	0	0	0	0	0	0	0	0	0	0	0	0	0	0	0	0	0	0	0	0	0	0	0	0
YPL048W	2.248	2.248	2.223	2.223	2.223	2.223	1.913	1.808	1.808	1.808	1.47	1.238	1.187	1.161	1.135	1.135	1.11	1.032	0.98	0.98	0.875	0.849	0.849	0.849	0.849	0.849	0.798	0.695	0.695	0.695	0.593	0.567	0.567	0.567	0.567	0.567	0.516	0.516	0.516	0.516	0.49	0.49	0.49	0.49	0.465	0.44	0.44	0.44	0.414
YLL033W	1.371	1.371	1.345	1.345	1.397	1.422	1.448	1.448	1.448	1.448	1.473	1.551	1.551	1.551	1.551	1.551	1.551	1.551	1.551	1.551	1.551	1.551	1.551	1.551	1.551	1.551	1.551	1.577	1.577	1.577	1.551	1.551	1.551	1.603	1.603	1.629	1.629	1.655	1.655	1.655	1.655	1.655	1.655	1.655	1.655	1.655	1.655	1.602	1.602
YAL035W	2.784	2.784	2.837	2.837	2.837	2.914	2.862	2.862	2.862	2.862	2.862	2.862	2.862	2.862	2.862	2.862	2.862	2.862	2.862	2.862	2.862	2.862	2.862	2.862	2.862	2.862	2.862	2.862	2.862	2.862	2.862	2.862	2.809	2.809	2.809	2.809	2.809	2.809	2.809	2.809	2.809	2.809	2.809	2.809	2.809	2.809	2.809	2.809	2.809
YGR072W	0.544	0.544	0.544	0.544	0.519	0.519	0.519	0.519	0.519	0.363	0.363	0.258	0.363	0.363	0.363	0.363	0.363	0.363	0.389	0.441	0.441	0.441	0.441	0.493	0.493	0.389	0.414	0.44	0.44	0.465	0.465	0.465	0.465	0.465	0.465	0.465	0.414	0.414	0.414	0.414	0.414	0.414	0.467	0.441	0.441	0.441	0.441	0.492	0.57
YPL166W	1.092	1.04	1.04	1.065	1.091	1.091	1.143	1.143	1.143	1.143	1.35	1.584	1.609	1.609	1.609	1.686	1.686	1.842	1.895	1.895	1.895	1.895	1.895	1.998	2.102	2.154	2.154	2.154	2.207	2.207	2.207	2.207	2.207	2.207	2.207	2.207	2.232	2.232	2.232	2.465	2.465	2.465	2.465	2.465	2.465	2.49	2.49	2.49	2.49
YMR015C	1.349	1.349	1.349	1.349	1.349	1.349	1.349	0.959	0.802	0.672	0.594	0.594	0.594	0.594	0.516	0.412	0.412	0.412	0.412	0.36	0.36	0.335	0.257	0.257	0.257	0.257	0.257	0.257	0.257	0.257	0.257	0.257	0.257	0.205	0.205	0.205	0.205	0.205	0.154	0.154	0.129	0.129	0.129	0.129	0.129	0.025	0	0	0
YHR031C	1.091	1.091	1.091	1.091	1.091	1.091	1.065	1.065	1.065	1.065	1.091	1.091	1.091	1.091	1.091	1.091	1.091	1.091	1.091	1.091	1.091	1.091	1.091	1.091	1.091	1.038	1.038	1.038	1.038	1.038	1.038	1.038	1.038	1.038	1.038	1.038	1.038	1.038	1.038	1.091	1.091	1.091	1.141	1.141	1.141	1.141	1.141	1.141	1.141
YHR165C	0.596	0.596	0.596	0.648	0.648	0.725	0.75	0.802	0.802	0.777	0.777	0.802	0.802	0.802	0.88	0.88	0.906	0.906	0.906	0.906	0.906	0.906	0.906	0.931	1.062	1.062	1.14	1.165	1.165	1.165	1.165	1.165	1.165	1.165	1.165	1.165	1.218	1.218	1.218	1.218	1.218	1.218	1.218	1.218	1.218	1.218	1.218	1.218	1.244
YPL157W	2.386	2.386	2.361	2.361	2.465	2.49	2.49	2.49	2.542	2.542	2.542	2.542	2.542	2.542	2.542	2.541	2.619	2.619	2.619	2.619	2.619	2.619	2.619	2.619	2.619	2.619	2.619	2.619	2.594	2.594	2.671	2.671	2.671	2.671	2.646	2.646	2.646	2.595	2.595	2.725	2.725	2.725	2.725	2.725	2.725	2.725	2.725	2.725	2.725
YOR157C	1.245	1.089	1.089	1.036	1.089	1.089	1.089	1.089	1.089	0.882	0.415	0.39	0.312	0.234	0.156	0.156	0.208	0.285	0.572	0.831	0.882	0.882	1.036	1.011	1.036	1.036	1.036	1.036	1.089	1.089	1.089	1.812	1.812	1.863	2.355	2.381	2.457	2.457	2.457	2.457	2.51	2.51	2.535	2.561	2.586	2.664	2.664	2.715	2.715
YBL010C	1.423	1.423	1.423	1.423	1.423	1.423	1.423	1.423	1.423	1.423	1.449	1.502	1.502	1.527	1.527	1.527	1.527	1.552	1.552	1.552	1.552	1.552	1.552	1.552	1.552	1.605	1.605	1.605	1.605	1.605	1.605	1.605	1.605	1.605	1.605	1.605	1.605	1.605	1.605	1.552	1.552	1.552	1.552	1.552	1.552	1.552	1.578	1.578	1.578
YGL094C	7.383	7.537	7.537	7.563	7.537	7.537	7.537	7.537	7.694	7.694	7.694	7.694	7.694	7.694	7.694	7.771	7.771	7.771	7.771	7.771	7.771	7.771	7.771	7.824	7.824	7.877	7.877	7.98	7.98	8.033	8.033	8.033	8.033	8.033	8.033	8.058	8.058	8.058	8.058	8.058	8.058	8.058	8.005	7.98	7.98	7.98	7.98	8.033	8.033
YHR115C	1.657	1.605	1.579	1.579	1.528	1.373	1.373	1.347	1.347	1.244	1.244	1.244	1.296	1.296	1.296	1.296	1.296	1.321	0.986	0.933	0.88	0.933	0.984	0.984	1.01	1.01	1.035	1.06	1.06	1.06	1.06	1.06	1.06	1.06	1.086	1.086	1.086	1.06	1.062	1.086	1.139	1.139	1.139	1.139	1.139	1.139	1.086	1.086	1.086
YDL148C	1.216	1.216	1.216	1.216	1.32	1.32	1.32	1.32	1.32	1.32	1.32	1.32	1.373	1.373	1.373	1.373	1.373	1.373	1.373	1.373	1.373	1.373	1.373	1.321	1.269	1.269	1.269	1.216	1.216	1.216	1.216	1.216	1.216	1.216	1.216	1.191	1.165	1.165	1.165	1.165	1.14	1.14	1.14	1.14	1.14	1.14	1.14	1.087	1.087
YJL036W	1.578	1.578	1.603	1.552	1.371	1.371	1.371	1.294	1.294	1.269	1.216	1.216	1.216	1.191	1.191	1.191	1.191	1.165	1.165	1.165	1.165	1.165	1.165	1.063	0.934	0.83	0.751	0.621	0.596	0.596	0.596	0.596	0.517	0.517	0.492	0.414	0.285	0.233	0.233	0.207	0.207	0.207	0.207	0.207	0.207	0.207	0.207	0.207	0.207
YLR254C	0.543	0.543	0.543	0.543	0.543	0.543	0.543	0.492	0.492	0.492	0.492	0.492	0.517	0.517	0.517	0.517	0.543	0.543	0.543	0.543	0.543	0.543	0.49	0.49	0.49	0.49	0.465	0.412	0.412	0.412	0.412	0.412	0.412	0.412	0.412	0.412	0.412	0.412	0.335	0.335	0.335	0.335	0.387	0.387	0.387	0.465	0.465	0.465	0.465
YPR110C	3.803	3.803	3.803	3.803	3.803	3.777	3.777	3.777	3.777	3.803	3.855	3.855	3.803	3.803	3.803	3.828	3.803	3.803	3.752	3.752	3.752	3.699	3.699	3.568	3.568	3.568	3.568	3.568	3.568	3.568	3.568	3.568	3.543	3.543	3.543	3.543	3.518	3.441	3.441	3.441	3.441	3.441	3.441	3.083	3.005	3.03	3.03	3.03	3.03
YBR092C	2.642	2.616	2.616	2.616	2.616	2.616	2.616	2.616	2.616	2.616	2.616	2.46	2.46	2.277	2.226	2.226	2.226	2.226	2.226	2.226	2.226	2.226	2.226	2.226	2.226	2.226	2.095	2.095	2.095	2.095	2.095	2.095	2.095	2.095	1.99	1.99	1.913	1.758	1.732	1.732	1.732	1.707	1.707	1.707	1.707	1.707	1.707	1.655	1.655
YBR153W	1.011	1.011	0.907	1.089	1.115	1.115	1.115	1.115	1.115	1.323	1.27	1.375	1.454	1.688	1.688	1.688	1.688	1.713	1.713	1.713	1.713	1.661	1.661	1.661	1.713	1.713	1.713	1.713	1.713	1.766	1.766	1.766	1.766	1.74	1.74	1.74	1.74	1.74	1.74	1.74	1.791	1.791	1.791	1.817	1.817	1.817	1.869	1.791	1.791
YCR017C	0.363	0.363	0.363	0.363	0.363	0.31	0.31	0.31	0.31	0.31	0.285	0.285	0.31	0.31	0.31	0.31	0.31	0.31	0.31	0.31	0.31	0.31	0.31	0.31	0.31	0.31	0.31	0.31	0.31	0.31	0.31	0.31	0.31	0.31	0.31	0.31	0.31	0.31	0.31	0.258	0.258	0.258	0.258	0.258	0.258	0.258	0.258	0.258	0.258
YDR516C	4.78	4.78	4.806	4.832	4.832	4.832	4.962	4.91	4.91	4.935	5.013	5.247	5.3	5.3	5.3	5.3	5.3	5.3	5.3	5.3	5.3	5.3	5.3	5.3	5.3	5.3	5.247	5.247	5.3	5.3	5.3	5.3	5.3	5.3	5.3	5.3	5.3	5.3	5.3	5.3	5.3	5.3	5.3	5.3	5.3	5.3	5.3	5.3	5.3
YHR183W	1.215	1.215	1.24	1.24	1.24	1.24	1.24	1.24	1.24	1.24	1.24	1.24	1.24	1.24	1.215	1.215	1.215	1.215	1.215	1.215	1.215	1.215	1.215	1.215	1.215	1.215	1.215	1.215	1.215	1.215	1.164	1.164	1.008	0.906	0.828	0.828	0.802	0.802	0.802	0.802	0.88	0.88	0.88	0.88	0.88	0.88	0.855	0.855	0.855
YPL096W	0.338	0.312	0.312	0.312	0.312	0.312	0.338	0.338	0.338	0.338	0.338	0.338	0.338	0.338	0.338	0.338	0.338	0.338	0.338	0.338	0.338	0.285	0.285	0.285	0.181	0.129	0.181	0.234	0.26	0.26	0.312	0.312	0.312	0.312	0.312	0.312	0.338	0.39	0.441	0.441	0.441	0.441	0.441	0.441	0.441	0.441	0.441	0.441	0.441
YHR200W	0.235	0.288	0.288	0.288	0.288	0.339	0.572	0.572	0.572	0.572	0.572	0.572	0.572	0.572	0.623	0.675	0.701	0.701	0.907	0.907	0.907	0.907	0.907	0.907	0.907	0.907	0.907	0.907	0.986	0.986	0.986	0.986	1.038	1.038	1.038	1.038	1.038	1.063	1.141	1.141	1.141	1.141	1.141	1.141	1.141	1.141	1.141	1.141	1.141
YCL024W	0	0	0	0	0	0	0	0.052	0.131	0.131	0.131	0.131	0.131	0.131	0.183	0.183	0.235	0.261	0.261	0.261	0.261	0.261	0.261	0.261	0.261	0.261	0.261	0.261	0.261	0.261	0.261	0.314	0.314	0.314	0.314	0.314	0.314	0.314	0.314	0.314	0.314	0.314	0.314	0.314	0.314	0.314	0.314	0.314	0.366
YJL042W	0.96	0.96	1.065	1.065	1.065	1.012	1.012	1.012	1.012	1.012	0.986	0.882	0.882	0.882	0.882	0.882	0.907	0.907	0.855	0.855	0.802	0.802	0.802	0.802	0.777	0.699	0.699	0.699	0.673	0.648	0.673	0.726	0.726	0.751	0.751	0.804	0.804	0.778	0.883	0.883	0.883	0.883	0.883	0.883	0.883	0.883	0.883	0.883	0.883
YGL226W	0.468	0.546	0.544	0.544	0.648	0.648	0.648	0.648	0.648	0.648	0.673	0.751	0.857	0.857	0.909	0.96	0.986	0.986	0.986	0.986	0.986	0.986	1.141	1.194	1.245	1.245	1.245	1.245	1.245	1.245	1.245	1.35	1.35	1.401	1.401	1.401	1.401	1.349	1.349	1.349	1.349	1.349	1.374	1.374	1.374	1.374	1.374	1.374	1.374
YDL088C	1.065	1.065	1.065	1.065	1.065	1.065	1.065	1.117	1.117	1.117	1.117	1.117	1.143	1.143	1.143	1.143	1.143	1.143	1.143	1.143	1.143	1.143	1.143	1.143	1.169	1.169	1.169	1.169	1.143	1.143	1.117	1.117	1.117	1.117	1.117	1.117	1.117	1.117	1.117	1.17	1.17	1.17	1.17	1.17	1.17	1.17	1.17	1.17	1.17
YKL063C	1.117	1.117	1.117	1.117	1.117	1.117	1.117	1.117	1.065	1.065	1.065	1.065	1.065	1.04	1.04	1.04	1.04	1.04	1.04	1.04	1.04	1.04	1.04	1.04	1.04	1.04	1.04	1.04	1.014	1.014	0.962	0.962	0.962	1.014	1.014	1.014	1.014	1.014	1.014	1.014	1.014	1.014	1.014	1.014	0.989	0.989	0.963	0.963	1.041
YCR046C	0.936	0.936	0.936	0.936	0.936	0.989	0.989	1.014	1.014	1.014	1.04	0.989	0.989	0.989	0.989	0.989	0.989	0.989	0.989	0.989	0.989	0.989	1.092	1.092	1.092	1.092	1.04	1.04	1.067	1.222	1.222	1.248	1.326	1.326	1.326	1.326	1.326	1.326	1.326	1.326	1.326	1.326	1.326	1.326	1.326	1.326	1.326	1.326	1.351
YMR264W	1.662	1.688	1.688	1.688	1.688	1.609	1.609	1.662	1.662	1.662	1.662	1.609	1.609	1.609	1.609	1.609	1.609	1.584	1.506	1.089	1.011	1.011	1.011	0.804	0.804	0.804	0.804	0.857	0.857	0.857	0.857	0.857	0.857	0.857	0.805	0.78	0.78	0.989	1.014	1.014	1.014	1.014	1.014	1.014	1.067	1.067	1.067	1.067	1.067
YNL293W	0.361	0.336	0.336	0.336	0.336	0.389	0.363	0.312	0.39	0.39	0.39	0.39	0.39	0.39	0.415	0.415	0.415	0.415	0.415	0.468	0.493	0.596	0.648	0.648	0.648	0.648	0.648	0.648	0.648	0.648	0.648	0.699	0.699	0.699	0.699	0.699	0.725	0.984	1.087	1.347	1.347	1.425	1.425	1.425	1.425	1.425	1.425	1.425	1.476
YGR278W	0.23	0.23	0.23	0.128	0.128	0.285	0.31	0.336	0.389	0.389	0.389	0.389	0.389	0.389	0.389	0.465	0.465	0.465	0.465	0.465	0.541	0.541	0.541	0.541	0.541	0.541	0.541	0.746	0.851	0.851	0.851	0.851	0.851	0.851	0.851	0.851	0.851	0.851	0.851	0.851	0.876	0.876	0.876	0.876	0.876	0.876	1.083	1.083	1.264
YER090W	0.517	0.517	0.517	0.517	0.465	0.465	0.465	0.465	0.465	0.465	0.465	0.465	0.465	0.465	0.465	0.465	0.465	0.465	0.465	0.465	0.465	0.465	0.465	0.465	0.465	0.465	0.465	0.465	0.465	0.465	0.465	0.465	0.465	0.465	0.465	0.465	0.465	0.465	0.465	0.465	0.465	0.465	0.465	0.465	0.465	0.465	0.465	0.465	0.465
YGR036C	0.39	0.39	0.39	0.39	0.39	0.39	0.441	0.441	0.519	0.519	0.519	0.519	0.519	0.519	0.519	0.544	0.544	0.597	0.597	0.597	0.597	0.597	0.597	0.597	0.597	0.623	0.648	0.648	0.648	0.648	0.673	0.726	0.726	0.726	0.726	0.726	0.726	0.751	0.751	0.751	0.751	0.751	0.751	0.751	0.751	0.751	0.751	0.751	0.751
YJL006C	0.75	0.75	0.75	0.698	0.698	0.698	0.698	0.698	0.698	0.698	0.698	0.698	0.698	0.698	0.698	0.698	0.672	0.621	0.57	0.57	0.57	0.57	0.544	0.387	0.335	0.283	0.283	0.283	0.283	0.258	0.233	0.233	0.207	0.181	0.103	0.103	0.103	0.103	0.103	0.078	0.078	0.078	0.078	0.078	0.025	0.025	0.025	0.025	0.025
YHR002W	0.234	0.286	0.286	0.286	0.286	0.286	0.314	0.314	0.314	0.208	0.208	0.208	0.208	0.208	0.208	0.208	0.208	0.208	0.208	0.208	0.208	0.208	0.208	0.208	0.208	0.208	0.208	0.208	0.208	0.208	0.208	0.208	0.208	0.208	0.208	0.208	0.208	0.208	0.208	0.208	0.208	0.208	0.208	0.208	0.208	0.208	0.208	0.208	0.208
YLR074C	0.623	0.623	0.623	0.623	0.623	0.623	0.623	0.623	0.623	0.623	0.623	0.623	0.623	0.623	0.597	0.597	0.597	0.597	0.597	0.597	0.597	0.597	0.597	0.597	0.597	0.597	0.597	0.597	0.597	0.597	0.597	0.597	0.597	0.597	0.597	0.544	0.544	0.544	0.544	0.544	0.544	0.544	0.57	0.57	0.57	0.57	0.57	0.57	0.57
YEL066W	4.545	4.598	4.676	4.676	4.676	4.701	4.728	4.728	4.728	4.728	4.728	4.702	4.702	4.702	4.702	4.702	4.702	4.702	4.702	4.702	4.702	4.702	4.702	4.702	4.702	4.677	4.677	4.059	3.774	3.489	3.385	3.385	3.385	3.255	2.921	2.2	2.2	2.2	1.942	1.839	1.813	1.813	1.813	1.813	1.736	1.657	1.657	1.631	1.373
YER120W	2.976	3.029	2.95	2.95	2.95	3.003	3.003	3.003	3.003	3.003	3.003	3.003	3.003	3.003	3.003	3.003	3.003	3.003	3.003	3.003	3.003	3.003	3.003	3.003	3.003	2.978	2.978	2.978	2.978	2.952	2.952	2.952	2.952	2.952	2.952	2.952	2.952	2.952	2.952	2.952	2.952	2.952	2.952	2.952	2.952	2.901	2.901	2.901	2.823
YOR137C	0.672	0.672	0.672	0.672	0.567	0.567	0.567	0.567	0.516	0.569	0.569	0.569	0.569	0.569	0.594	0.594	0.594	0.594	0.594	0.699	0.699	0.699	0.699	0.699	0.699	0.699	0.699	0.725	0.725	0.777	0.777	0.777	0.777	0.777	0.777	0.777	0.777	0.777	0.777	0.777	0.777	0.777	0.777	0.777	0.751	0.751	0.751	0.751	0.751
YOR276W	0.75	0.75	0.75	0.75	0.75	0.75	0.775	0.775	0.775	0.775	0.775	0.775	0.775	0.775	0.906	0.906	0.906	0.906	0.906	0.906	0.906	0.906	0.906	0.906	0.906	0.931	0.931	0.931	0.931	0.931	0.984	0.984	0.984	0.984	0.984	0.984	0.984	0.984	0.984	0.984	0.984	0.984	0.984	0.984	0.984	0.984	0.984	0.984	0.984
YLR250W	0.412	0.412	0.412	0.412	0.412	0.412	0.412	0.412	0.412	0.412	0.412	0.412	0.465	0.465	0.465	0.465	0.465	0.49	0.49	0.49	0.49	0.49	0.49	0.49	0.49	0.465	0.465	0.465	0.465	0.465	0.517	0.543	0.517	0.517	0.517	0.465	0.465	0.465	0.465	0.49	0.49	0.49	0.49	0.49	0.465	0.44	0.44	0.44	0.44
YBL017C	0.234	0.234	0.234	0.234	0.234	0.234	0.234	0.234	0.234	0.364	0.364	0.364	0.364	0.364	0.364	0.415	0.468	0.468	0.572	0.572	0.572	0.572	0.597	0.597	0.649	0.649	0.649	0.649	0.649	0.649	0.649	0.649	0.675	0.675	0.753	0.753	0.753	0.753	0.753	0.753	0.831	0.883	0.934	1.091	1.091	1.091	1.091	1.091	1.167
YER123W	2.151	2.151	2.151	2.151	2.151	2.151	2.151	2.151	2.151	2.151	2.151	2.151	2.151	2.151	2.151	2.151	2.151	2.151	2.099	2.099	2.099	2.099	2.099	2.099	2.099	2.099	2.099	2.099	2.099	2.099	2.099	2.099	2.099	2.099	2.099	2.046	2.046	2.046	2.046	2.046	2.046	2.046	2.046	2.046	2.046	2.046	2.046	2.046	2.046
YGL030W	0.158	0.158	0.158	0.158	0.105	0.105	0.105	0.105	0.105	0.105	0.105	0.105	0.105	0.105	0.105	0.105	0.105	0.105	0.105	0.105	0.105	0.105	0.105	0.105	0.105	0.105	0.105	0.105	0.105	0.105	0.105	0.105	0.105	0.105	0.105	0.105	0.105	0.105	0.105	0.105	0.105	0.105	0.105	0.105	0.105	0.105	0.105	0.105	0.105
YGL023C	1.452	1.452	1.452	1.503	1.503	1.528	1.528	1.528	1.528	1.528	1.528	1.528	1.528	1.528	1.528	1.607	1.607	1.607	1.607	1.657	1.657	1.657	1.657	1.657	1.657	1.632	1.632	1.632	1.632	1.632	1.683	1.683	1.683	1.683	1.683	1.683	1.683	1.683	1.683	1.708	1.708	1.708	1.708	1.708	1.708	1.708	1.761	1.761	1.761
YGR007W	1.635	1.635	1.635	1.635	1.635	1.635	1.583	1.713	1.738	1.738	1.738	1.738	1.738	1.738	1.738	1.738	1.79	1.79	1.79	1.79	1.79	1.79	1.79	1.79	1.842	1.866	1.919	1.919	1.995	2.071	2.071	2.15	2.15	2.15	2.15	2.15	2.15	2.15	2.15	2.15	2.15	2.15	2.15	2.15	2.15	2.15	2.15	2.15	2.15
YDR246W	0.649	0.649	0.675	0.675	0.675	0.675	0.675	0.675	0.675	0.675	0.675	0.675	0.701	0.699	0.699	0.699	0.699	0.699	0.699	0.725	0.725	0.725	0.725	0.725	0.725	0.725	0.725	0.83	0.88	0.986	0.986	0.986	0.986	0.986	0.986	0.986	0.986	0.986	0.986	0.986	0.986	0.986	0.986	0.986	0.986	0.986	0.986	0.986	0.986
YPL034W	0.519	0.519	0.519	0.441	0.441	0.467	0.57	0.57	0.57	0.623	0.623	0.623	0.648	0.751	0.751	0.751	0.804	1.036	1.036	1.089	1.089	1.115	1.115	1.115	1.115	1.14	1.165	1.165	1.165	1.165	1.165	1.14	1.14	1.113	1.139	1.215	1.215	1.268	1.476	1.476	1.476	1.502	1.502	1.502	1.502	1.502	1.502	1.502	1.502
YNL131W	1.014	1.014	1.014	1.014	1.014	1.014	1.014	1.014	1.014	1.014	1.014	1.014	1.014	1.014	1.014	1.014	1.014	1.014	1.014	0.989	0.989	0.989	0.989	0.989	0.963	0.963	0.963	0.963	0.963	0.963	0.963	0.963	0.963	0.963	0.963	0.963	0.963	0.963	0.963	0.963	0.989	0.989	0.989	0.989	0.989	0.989	0.989	0.989	0.989
YNR015W	4.932	4.932	4.932	4.932	4.932	4.932	4.984	4.984	5.037	5.037	5.037	5.037	5.037	5.037	5.037	5.037	5.037	4.984	5.01	5.01	5.035	5.061	5.061	5.061	5.061	5.061	5.061	5.061	5.061	5.061	5.061	5.061	5.061	5.061	5.112	5.087	5.112	5.112	5.112	5.112	5.112	5.112	5.112	5.112	5.007	5.007	5.007	4.981	4.981
YOR114W	1.71	1.71	1.71	1.813	1.813	1.866	1.866	1.866	1.866	1.866	1.866	1.919	1.97	1.97	1.97	1.97	1.995	1.995	1.995	1.995	1.995	1.995	1.995	1.995	1.995	2.1	2.1	2.1	2.1	2.1	2.1	2.1	2.1	2.1	2.1	2.1	2.1	2.1	2.1	2.1	2.1	2.1	2.1	2.1	2.1	2.1	2.1	2.1	2.1
YFR002W	1.429	1.429	1.429	1.429	1.429	1.429	1.429	1.429	1.429	1.455	1.455	1.506	1.506	1.506	1.558	1.558	1.558	1.558	1.637	1.637	1.689	1.689	1.689	1.689	1.689	1.689	1.689	1.689	1.689	1.689	1.689	1.689	1.689	1.742	1.742	1.767	1.767	1.767	1.767	1.767	1.767	1.767	1.767	1.714	1.714	1.714	1.714	1.714	1.767
YDL195W	0.597	0.597	0.597	0.597	0.597	0.597	0.546	0.599	0.599	0.599	0.599	0.599	0.599	0.599	0.546	0.546	0.519	0.519	0.519	0.519	0.519	0.519	0.519	0.519	0.519	0.519	0.519	0.519	0.572	0.572	0.572	0.649	0.649	0.649	0.78	0.78	0.833	0.833	0.833	0.833	0.833	0.833	0.885	0.885	0.91	0.91	0.91	0.91	0.91
YLL043W	2.388	2.388	2.388	2.388	2.388	2.413	2.413	2.413	2.413	2.388	2.388	2.388	2.388	2.388	2.388	2.388	2.441	2.361	2.361	2.361	2.413	2.413	2.413	2.413	2.413	2.413	2.413	2.413	2.413	2.413	2.413	2.413	2.413	2.413	2.413	2.361	2.361	2.308	2.308	2.308	2.308	2.308	2.308	2.308	2.334	2.334	2.334	2.334	2.334
YDR457W	0.728	0.728	0.728	0.728	0.728	0.728	0.728	0.728	0.675	0.649	0.649	0.649	0.623	0.623	0.623	0.623	0.623	0.648	0.725	0.725	0.725	0.725	0.725	0.725	0.725	0.725	0.725	0.725	0.725	0.725	0.725	0.725	0.725	0.725	0.725	0.725	0.802	0.802	0.802	0.802	0.802	0.802	0.802	0.802	0.802	0.802	0.802	0.802	0.802
YOR223W	0.543	0.543	0.543	0.543	0.569	0.569	0.569	0.569	0.594	0.594	0.594	0.594	0.594	0.594	0.594	0.594	0.594	0.594	0.594	0.62	0.62	0.645	0.645	0.645	0.645	0.645	0.645	0.645	0.67	0.67	0.67	0.67	0.67	0.67	0.67	0.67	0.67	0.67	0.67	0.67	0.67	0.67	0.67	0.67	0.67	0.67	0.67	0.67	0.67
YDR407C	1.22	1.22	1.194	1.22	1.22	1.22	1.22	1.272	1.272	1.35	1.35	1.35	1.35	1.35	1.35	1.35	1.35	1.325	1.325	1.325	1.35	1.35	1.35	1.35	1.35	1.298	1.298	1.298	1.35	1.35	1.35	1.35	1.35	1.35	1.35	1.403	1.403	1.403	1.403	1.403	1.403	1.403	1.508	1.508	1.508	1.508	1.508	1.508	1.508
YNL164C	0.886	1.016	1.068	1.068	1.068	1.068	1.068	1.068	1.093	1.146	1.146	1.171	1.171	1.197	1.197	1.275	1.3	1.3	1.326	1.326	1.326	1.326	1.326	1.351	1.403	1.403	1.403	1.428	1.428	1.428	1.428	1.428	1.428	1.428	1.428	1.428	1.428	1.428	1.428	1.428	1.428	1.428	1.428	1.428	1.428	1.428	1.428	1.428	1.428
YHR008C	0.283	0.283	0.283	0.283	0.283	0.283	0.283	0.283	0.283	0.283	0.283	0.283	0.283	0.283	0.283	0.283	0.283	0.283	0.283	0.283	0.283	0.283	0.283	0.283	0.283	0.283	0.283	0.283	0.283	0.283	0.283	0.283	0.283	0.283	0.283	0.283	0.283	0.283	0.283	0.283	0.258	0.258	0.258	0.258	0.258	0.258	0.258	0.258	0.258
YEL032W	0.025	0.025	0.025	0.025	0.025	0.025	0.025	0.025	0.025	0.025	0.025	0.025	0.025	0.025	0.051	0.051	0.051	0.051	0.051	0.051	0.051	0.051	0.051	0.051	0.051	0.051	0.076	0.076	0.076	0.076	0.076	0.076	0.076	0.076	0.076	0.076	0.076	0.076	0.076	0.076	0.076	0.076	0.076	0.076	0.076	0.076	0.076	0.076	0.076
YOR037W	1.171	1.093	1.093	1.093	1.093	1.093	1.093	1.093	1.093	1.093	1.041	0.936	0.936	0.805	0.728	0.702	0.675	0.78	0.805	0.934	0.934	0.96	0.96	0.96	0.96	0.96	0.96	0.96	0.96	0.96	0.96	0.83	0.778	0.778	0.778	0.778	0.778	0.778	0.778	0.753	0.753	0.83	0.83	0.83	0.83	0.83	0.882	0.882	0.882
YPR149W	0.312	0.312	0.312	0.312	0.312	0.312	0.312	0.312	0.312	0.312	0.312	0.312	0.286	0.158	0.158	0.158	0.158	0.158	0.158	0.158	0.158	0.105	0.105	0.105	0.105	0.105	0.105	0.105	0.105	0.105	0.052	0.052	0.052	0.052	0.052	0.052	0.052	0.052	0.052	0.052	0.052	0	0	0	0	0	0	0	0
YOR210W	3.65	3.65	3.65	3.65	3.65	3.497	3.497	3.497	3.497	3.497	3.497	3.497	3.522	3.418	3.315	3.315	3.315	3.263	3.212	3.186	3.108	3.108	3.108	3.108	2.978	2.926	2.926	2.874	2.797	2.797	2.797	2.797	2.747	2.747	2.747	2.721	2.696	2.644	2.644	2.436	2.281	2.281	2.281	2.256	2.256	2.256	2.127	1.866	1.608
YGR132C	2.046	2.099	2.099	2.099	2.124	2.124	2.124	2.124	2.124	2.071	2.071	2.071	2.071	2.071	2.071	2.071	2.071	2.097	2.097	2.097	2.097	2.097	2.097	2.123	2.123	2.123	2.123	2.123	2.123	2.123	2.123	2.123	2.07	2.07	2.045	2.045	2.045	2.045	2.045	2.019	2.019	2.019	1.994	1.994	1.994	1.994	1.994	1.994	1.994
YPL076W	0.519	0.623	0.623	0.623	0.648	0.596	0.596	0.596	0.596	0.57	0.57	0.517	0.492	0.492	0.492	0.492	0.492	0.467	0.519	0.519	0.519	0.546	0.546	0.623	0.623	0.623	0.623	0.623	0.623	0.623	0.648	0.725	0.725	0.725	0.725	0.725	0.777	0.777	0.777	0.777	0.83	0.83	0.83	0.83	0.933	0.959	0.959	0.959	0.959
YGR162W	0.312	0.312	0.312	0.312	0.312	0.312	0.312	0.312	0.312	0.312	0.312	0.312	0.312	0.312	0.312	0.286	0.261	0.261	0.261	0.261	0.261	0.261	0.261	0.261	0.261	0.261	0.314	0.314	0.314	0.314	0.314	0.339	0.364	0.364	0.599	0.599	0.599	0.599	0.599	0.599	0.599	0.599	0.599	0.599	0.599	0.599	0.599	0.599	0.599
YNL218W	5.122	5.175	5.175	5.175	5.175	5.2	5.175	5.175	5.2	5.2	5.226	5.226	5.226	5.226	5.226	5.226	5.226	5.226	5.226	5.252	5.304	5.304	5.226	5.226	5.226	5.226	5.2	5.2	5.2	5.2	5.2	5.2	5.2	5.2	5.2	5.2	5.2	5.2	5.2	5.2	5.2	5.2	5.2	5.2	5.2	5.2	4.966	4.966	4.758
YNL185C	0.726	0.726	0.726	0.726	0.726	0.726	0.726	0.726	0.726	0.726	0.726	0.726	0.726	0.726	0.726	0.751	0.751	0.751	0.751	0.751	0.751	0.751	0.751	0.751	0.751	0.751	0.751	0.751	0.751	0.675	0.675	0.675	0.675	0.675	0.675	0.675	0.675	0.675	0.675	0.675	0.675	0.675	0.675	0.675	0.675	0.675	0.675	0.675	0.675
YNL075W	0.831	0.831	0.831	0.831	0.831	0.831	0.831	0.831	0.831	0.831	0.831	0.831	0.831	0.831	0.831	0.831	0.831	0.831	0.831	0.831	0.831	0.831	0.831	0.831	0.831	0.831	0.831	0.778	0.778	0.778	0.778	0.778	0.778	0.778	0.778	0.778	0.778	0.778	0.778	0.778	0.778	0.778	0.778	0.778	0.778	0.778	0.778	0.778	0.778
YHL038C	0.39	0.39	0.39	0.39	0.39	0.39	0.39	0.39	0.39	0.39	0.39	0.39	0.468	0.468	0.468	0.468	0.468	0.493	0.493	0.546	0.546	0.546	0.676	0.676	0.676	0.676	0.676	0.676	0.702	0.728	0.857	0.857	0.857	0.857	0.882	1.011	1.115	1.242	1.294	1.347	1.425	1.425	1.425	1.425	1.425	1.425	1.425	1.476	1.476
YNL187W	0.415	0.415	0.415	0.441	0.441	0.467	0.467	0.492	0.492	0.492	0.596	0.596	0.596	0.596	0.596	0.57	0.57	0.57	0.57	0.57	0.57	0.57	0.57	0.596	0.621	0.673	0.673	0.673	0.673	0.648	0.623	0.623	0.623	0.623	0.701	0.701	0.701	0.726	0.726	0.726	0.726	0.726	0.726	0.726	0.726	0.726	0.726	0.726	0.726
YGR078C	0.987	1.089	1.089	1.115	1.22	1.22	1.22	1.22	1.22	1.22	1.272	1.272	1.272	1.272	1.35	1.35	1.35	1.35	1.35	1.35	1.35	1.375	1.375	1.375	1.375	1.375	1.532	1.557	1.557	1.557	1.557	1.532	1.532	1.532	1.532	1.532	1.532	1.532	1.532	1.532	1.532	1.532	1.532	1.532	1.532	1.532	1.532	1.532	1.532
YBL024W	1.131	1.131	1.131	1.131	1.131	1.131	1.183	1.183	1.262	1.262	1.262	1.367	1.393	1.393	1.393	1.393	1.393	1.393	1.393	1.393	1.393	1.393	1.393	1.393	1.393	1.393	1.393	1.393	1.393	1.393	1.393	1.393	1.368	1.368	1.368	1.368	1.368	1.368	1.368	1.368	1.393	1.393	1.393	1.393	1.393	1.393	1.393	1.393	1.393
YLR007W	1.716	1.663	1.585	1.404	1.3	1.17	1.17	1.17	1.117	0.989	0.936	0.936	0.936	0.936	0.936	0.962	0.962	0.909	0.909	0.909	0.909	0.673	0.673	0.648	0.648	0.648	0.361	0.361	0.258	0.258	0.283	0.336	0.336	0.336	0.49	1.369	2.377	2.639	2.664	2.897	3.495	3.858	4.168	4.272	4.272	4.272	4.272	4.272	4.272
YER149C	0.105	0.105	0.105	0.105	0.105	0.105	0.105	0.105	0.105	0.158	0.158	0.105	0.105	0.105	0.105	0.105	0.105	0.105	0.31	0.336	0.336	0.361	0.361	0.361	0.361	0.361	0.361	0.414	0.414	0.414	0.414	0.414	0.414	0.414	0.414	0.414	0.414	0.516	0.541	0.541	0.541	0.541	0.567	0.567	0.567	0.643	0.696	0.696	0.696
YDR075W	0.618	0.696	0.696	0.696	0.696	0.696	0.747	0.774	0.774	0.774	0.774	0.774	0.774	0.827	0.852	0.852	0.852	0.903	0.928	1.005	1.005	1.005	1.083	1.161	1.238	1.29	1.315	1.315	1.315	1.315	1.315	1.315	1.315	1.264	1.264	1.264	1.264	1.264	1.264	1.264	1.264	1.264	1.264	1.264	1.264	1.264	1.264	1.264	1.239
YIL008W	0.052	0.052	0.052	0.052	0.052	0.052	0.078	0.078	0.078	0.078	0.078	0.078	0.078	0.078	0.078	0.078	0.078	0.078	0.078	0.078	0.131	0.156	0.156	0.156	0.156	0.156	0.156	0.156	0.156	0.156	0.156	0.156	0.156	0.181	0.181	0.181	0.181	0.181	0.181	0.181	0.181	0.181	0.181	0.181	0.181	0.181	0.181	0.181	0.181
YDL225W	1.503	1.685	1.762	1.762	1.762	1.762	1.762	1.762	1.762	1.762	1.762	1.762	1.762	1.762	1.762	1.762	1.762	1.762	1.788	1.788	1.788	1.788	1.788	1.788	1.788	1.841	1.841	1.841	1.841	1.841	1.841	1.841	1.841	1.841	1.841	1.841	1.841	1.841	1.841	1.841	1.841	1.841	1.815	1.815	1.841	1.841	1.841	1.841	1.866
YLL028W	0.156	0.103	0.103	0.103	0.103	0.103	0.103	0.103	0.103	0.051	0.051	0.025	0.025	0.025	0.025	0.025	0.025	0.025	0.025	0.025	0.025	0.025	0.025	0.025	0.025	0.025	0.025	0.025	0.025	0.025	0.025	0.025	0.025	0.025	0.025	0.025	0.025	0	0	0	0	0	0	0	0	0	0	0	0
YNL159C	0.544	0.544	0.544	0.544	0.57	0.621	0.621	0.646	0.646	0.699	0.673	0.699	0.699	0.699	0.699	0.699	0.699	0.751	0.751	0.751	0.751	0.751	0.751	0.751	0.751	0.751	0.751	1.01	1.01	1.01	1.01	1.035	1.035	1.035	1.035	1.035	1.06	1.06	1.06	1.06	1.06	1.06	1.113	1.113	1.113	1.113	1.113	1.139	1.139
YDL241W	0.828	0.777	0.777	0.777	0.675	0.675	0.675	0.675	0.623	0.597	0.597	0.492	0.492	0.492	0.517	0.596	0.673	0.699	0.699	0.699	0.699	0.699	0.699	0.699	0.699	0.699	0.699	0.699	0.699	0.699	0.699	0.673	0.648	0.648	0.699	0.699	0.699	0.699	0.699	0.699	0.699	0.699	0.699	0.699	0.699	0.673	0.673	0.621	0.621
YHR097C	0.233	0.233	0.283	0.361	0.412	0.412	0.412	0.387	0.387	0.387	0.387	0.465	0.465	0.569	0.569	0.569	0.569	0.569	0.569	0.569	0.569	0.594	0.594	0.594	0.594	0.646	0.726	0.726	0.907	0.907	0.907	0.907	0.907	0.907	0.907	0.907	0.907	0.907	0.907	0.907	0.907	0.907	0.907	0.907	0.907	0.907	0.907	0.907	0.933
YGL219C	1.245	1.245	1.245	1.401	1.401	1.401	1.401	1.401	1.401	1.401	1.427	1.427	1.452	1.605	1.786	1.917	1.917	1.917	2.046	2.046	2.046	2.046	2.046	2.046	2.071	2.124	2.124	2.175	2.46	2.46	2.486	2.537	2.818	2.818	2.897	2.897	2.897	2.897	2.897	2.897	2.897	2.897	2.947	2.998	3.024	3.075	3.127	3.18	3.18
YPL129W	0.44	0.465	0.465	0.465	0.465	0.465	0.465	0.465	0.465	0.465	0.465	0.465	0.465	0.465	0.465	0.307	0.307	0.307	0.307	0.307	0.307	0.307	0.307	0.307	0.307	0.333	0.358	0.411	0.411	0.411	0.411	0.411	0.411	0.411	0.411	0.411	0.411	0.436	0.436	0.436	0.436	0.436	0.436	0.436	0.436	0.436	0.386	0.386	0.386
YMR110C	0.6	0.652	0.627	0.652	0.965	1.042	1.171	1.171	1.171	1.171	1.171	1.222	1.222	1.275	1.275	1.275	1.275	1.275	1.275	1.275	1.275	1.275	1.275	1.275	1.275	1.275	1.275	1.275	1.275	1.275	1.275	1.275	1.275	1.275	1.275	1.275	1.275	1.275	1.275	1.275	1.275	1.275	1.275	1.275	1.275	1.275	1.275	1.275	1.275
YDR171W	0.546	0.546	0.546	0.546	0.546	0.493	0.493	0.493	0.493	0.519	0.519	0.544	0.544	0.621	0.621	0.673	0.673	0.673	0.673	0.673	0.673	0.673	0.673	0.673	0.673	0.673	0.673	0.673	0.673	0.673	0.673	0.673	0.673	0.673	0.673	0.673	0.673	0.673	0.673	0.673	0.673	0.673	0.726	0.751	0.777	0.777	0.751	0.751	0.751
YER073W	0.154	0.154	0.154	0.154	0.154	0.154	0.154	0.154	0.129	0.129	0.129	0.129	0.129	0.129	0.129	0.129	0.129	0.129	0.129	0.129	0.129	0.129	0.129	0.129	0.129	0.129	0.129	0.181	0.181	0.181	0.181	0.181	0.181	0.181	0.181	0.181	0.181	0.181	0.181	0.181	0.181	0.181	0.181	0.181	0.181	0.181	0.156	0.208	0.208
YIL048W	1.585	1.585	1.585	1.716	1.742	1.847	1.899	1.899	1.899	1.899	1.899	1.899	1.899	1.899	1.925	1.925	1.977	1.977	1.977	1.977	1.977	1.925	1.925	1.925	1.925	2.08	2.08	2.184	2.184	2.184	2.184	2.184	2.184	2.184	2.184	2.184	2.236	2.236	2.262	2.209	2.209	2.209	2.209	2.209	2.209	2.209	2.209	2.209	2.209
YDR307W	0.312	0.312	0.312	0.312	0.312	0.312	0.312	0.312	0.312	0.312	0.312	0.286	0.286	0.286	0.286	0.286	0.286	0.286	0.234	0.234	0.234	0.208	0.208	0.261	0.261	0.261	0.261	0.261	0.261	0.261	0.261	0.261	0.261	0.261	0.261	0.261	0.261	0.261	0.261	0.131	0.131	0.078	0.078	0.078	0.078	0.078	0.078	0.078	0.078
YJL031C	1.48	1.35	1.508	1.508	1.508	1.585	1.585	1.638	1.638	1.613	1.613	1.613	1.56	1.56	1.56	1.456	1.431	1.456	1.456	1.456	1.456	1.456	1.456	1.456	1.456	1.456	1.456	1.456	1.456	1.456	1.456	1.456	1.404	1.404	1.379	1.431	1.431	1.431	1.274	1.274	1.274	1.274	1.299	1.222	1.17	1.17	1.197	1.197	1.197
YLR099C	0.516	0.646	0.646	0.672	0.75	0.775	0.775	0.828	0.828	0.828	0.828	0.828	0.828	0.855	0.855	0.855	0.855	0.855	0.855	0.855	0.855	0.855	0.855	0.855	0.855	0.855	0.855	0.906	0.983	0.983	1.008	1.008	1.008	1.008	1.008	1.008	1.008	1.008	1.008	1.008	1.008	1.008	1.008	1.008	1.008	0.983	0.983	0.983	0.983
YBL107C	0.594	0.594	0.594	0.594	0.594	0.594	0.594	0.594	0.62	0.62	0.906	0.906	0.906	0.906	0.906	0.906	0.906	0.906	0.906	0.983	0.983	0.983	0.983	0.983	0.983	0.983	0.983	0.983	0.983	0.983	0.983	0.983	0.983	0.983	0.983	0.983	0.983	0.983	0.956	1.086	1.086	1.086	1.086	1.086	1.086	1.086	1.086	1.086	1.086
YHR129C	0.258	0.258	0.258	0.258	0.258	0.258	0.465	0.57	0.57	0.623	0.675	0.778	0.778	0.778	0.778	0.778	0.778	0.778	0.778	0.778	0.778	0.778	0.778	0.778	0.804	0.83	0.882	0.907	0.907	0.907	0.959	0.984	0.984	1.036	1.036	1.062	1.062	1.062	1.062	1.062	1.062	1.062	1.062	1.165	1.165	1.191	1.242	1.242	1.242
YDR175C	0.75	0.75	0.75	0.75	0.75	0.75	0.75	0.775	0.775	0.775	0.775	0.775	0.775	0.801	0.801	0.801	0.854	0.854	0.854	0.854	0.854	1.01	1.062	1.062	1.036	0.984	0.984	0.984	0.959	1.011	1.011	1.011	1.036	1.036	1.036	1.036	1.036	1.036	1.089	1.115	1.115	1.115	1.115	1.115	1.115	1.167	1.192	1.192	1.192
YPL263C	0.722	0.722	0.696	0.722	0.799	0.799	0.799	0.799	0.799	0.799	0.799	0.799	0.799	0.799	0.799	0.799	0.799	0.904	0.904	0.904	0.904	0.904	0.854	0.854	0.854	0.854	0.854	0.854	0.854	0.854	0.854	0.854	0.854	0.854	0.854	0.906	0.906	0.906	0.906	0.88	0.88	0.855	0.855	0.855	0.855	0.804	0.804	0.804	0.804
YML055W	1.764	1.764	1.738	1.738	1.738	1.686	1.686	1.686	1.686	1.686	1.661	1.661	1.661	1.661	1.661	1.661	1.635	1.609	1.609	1.532	1.532	1.532	1.532	1.532	1.532	1.532	1.532	1.532	1.532	1.506	1.428	1.428	1.428	1.428	1.428	1.428	1.35	1.35	1.35	1.35	1.325	1.274	1.274	1.116	0.933	0.882	0.882	0.882	0.882
YML069W	0.335	0.335	0.335	0.335	0.387	0.543	0.543	0.543	0.543	0.621	0.621	0.646	0.75	0.75	0.775	0.775	0.828	0.828	0.828	0.828	0.828	0.828	0.828	0.828	0.828	0.828	0.828	0.828	0.854	0.854	0.854	0.854	0.854	0.854	0.854	0.854	0.854	0.854	0.854	0.854	0.854	0.906	0.906	0.906	0.906	0.906	0.906	0.906	0.906
YNR008W	0.438	0.464	0.646	0.645	0.67	0.67	0.67	0.67	0.722	0.722	0.799	0.799	0.825	0.825	0.825	0.825	0.852	0.877	0.903	0.954	0.954	0.954	0.954	0.954	0.954	0.954	0.954	0.954	0.954	0.954	0.954	0.98	0.98	0.98	0.98	0.98	0.98	0.98	0.98	0.98	0.98	0.98	0.98	0.98	0.98	0.98	1.005	1.005	1.005
YGL180W	0.208	0.208	0.208	0.234	0.234	0.234	0.234	0.234	0.234	0.234	0.234	0.234	0.234	0.234	0.234	0.234	0.26	0.285	0.389	0.802	0.906	0.906	1.087	1.293	1.472	1.472	1.679	1.679	1.704	1.909	3.39	4.428	4.428	4.532	4.532	4.635	4.635	4.97	4.97	4.995	4.995	4.995	4.995	4.995	4.995	5.151	5.151	5.253	5.253
YDL205C	2.469	2.469	2.469	2.494	2.572	2.598	2.598	2.651	2.651	2.651	2.651	2.651	2.676	2.676	2.701	2.701	2.701	2.676	2.676	2.676	2.676	2.701	2.701	2.701	2.701	2.701	2.701	2.727	2.727	2.727	2.727	2.727	2.727	2.727	2.727	2.727	2.727	2.78	2.78	2.78	2.78	2.78	2.78	2.78	2.78	2.78	2.78	2.78	2.78
YBL063W	0.131	0.131	0.131	0.131	0.131	0.131	0.131	0.131	0.131	0.131	0.131	0.131	0.131	0.131	0.131	0.131	0.131	0.131	0.131	0.131	0.131	0.131	0.131	0.131	0.131	0.131	0.156	0.156	0.156	0.156	0.156	0.156	0.338	0.39	0.39	0.39	0.39	0.39	0.415	0.415	0.415	0.415	0.415	0.415	0.415	0.415	0.415	0.441	0.441
YBR031W	1.35	1.35	1.35	1.35	1.35	1.35	1.35	1.35	1.35	1.35	1.298	1.298	1.298	1.298	1.298	1.298	1.272	1.246	1.246	1.246	1.246	1.246	1.246	1.246	1.246	1.246	1.246	1.194	1.246	1.194	1.194	1.194	1.194	1.194	1.194	1.141	1.141	1.141	1.141	0.984	0.88	0.88	0.855	0.855	0.855	0.855	0.855	0.855	0.778
YDR014W	1.036	1.036	1.036	1.036	1.036	0.984	0.984	0.984	0.984	0.984	0.984	0.959	0.959	0.831	0.804	0.778	0.778	0.778	0.804	0.804	0.804	0.804	0.778	0.778	0.726	0.726	0.648	0.648	0.648	0.648	0.596	0.621	0.621	0.621	0.621	0.621	0.621	0.621	0.621	0.621	0.621	0.646	0.646	0.621	0.621	0.621	0.621	0.596	0.543
YNL153C	0.728	0.728	0.728	0.728	0.728	0.728	0.728	0.728	0.728	0.728	0.728	0.728	0.833	0.962	1.012	1.012	1.012	1.012	1.012	1.012	1.012	1.012	1.141	1.141	1.141	1.141	1.141	1.141	1.141	1.141	1.141	1.141	1.141	1.141	1.116	1.116	1.167	1.218	1.218	1.218	1.218	1.218	1.218	1.218	1.218	1.244	1.244	1.244	1.244
YKR051W	1.044	1.044	1.044	1.044	1.044	1.044	1.044	1.044	1.017	0.913	0.913	0.913	0.836	0.836	0.836	0.757	0.705	0.443	0.495	0.495	0.495	0.572	0.572	0.572	0.572	0.572	0.597	0.597	0.597	0.597	0.597	0.544	0.624	0.624	0.624	0.624	0.624	0.624	0.624	0.701	0.701	0.701	0.701	0.701	0.701	0.753	0.753	0.753	0.753
YNL190W	1.89	1.89	1.966	1.966	2.019	2.019	2.019	2.019	2.019	2.019	2.019	2.019	2.019	2.019	2.019	2.019	2.019	2.019	2.045	2.045	2.045	2.019	2.019	2.019	2.019	2.019	2.019	2.019	2.019	2.019	2.019	2.019	2.019	2.019	2.019	2.019	2.019	2.019	1.994	1.968	1.968	1.968	1.968	1.968	1.915	1.812	1.734	1.551	1.551
YJL055W	2.279	2.279	2.331	2.382	2.382	2.408	2.433	2.589	2.563	2.563	2.563	2.563	2.563	2.563	2.563	2.616	2.616	2.642	2.642	2.589	2.615	2.562	2.562	2.587	2.587	2.587	2.587	2.562	2.562	2.562	2.562	2.562	2.615	2.615	2.615	2.589	2.562	2.511	2.826	2.904	2.904	2.904	2.904	2.904	2.904	2.904	2.904	2.904	2.904
YIL031W	0.802	0.751	0.751	0.751	0.751	0.751	0.751	0.751	0.777	0.777	0.777	0.777	0.854	0.931	0.957	0.957	0.957	0.957	0.957	0.957	0.957	0.957	0.957	0.957	0.957	0.957	0.957	0.957	0.957	0.957	0.957	0.957	0.957	0.957	0.957	0.957	0.957	0.957	0.957	0.904	0.904	0.904	0.904	0.904	0.904	0.904	0.904	0.904	0.904
YOL092W	0.234	0.234	0.234	0.234	0.443	0.493	0.493	0.493	0.493	0.493	0.493	0.493	0.493	0.493	0.493	0.493	0.493	0.546	0.546	0.546	0.546	0.546	0.546	0.546	0.651	0.676	0.753	0.753	0.753	0.753	0.753	0.753	0.753	0.753	0.778	0.778	0.778	0.778	0.778	0.778	0.778	0.778	0.778	0.778	0.778	0.778	0.778	0.778	0.778
YOR175C	0.751	0.751	0.83	0.855	0.855	0.855	1.063	1.063	1.063	1.089	1.089	1.141	1.141	1.141	1.141	1.141	1.141	1.141	1.194	1.298	1.35	1.35	1.35	1.35	1.48	1.48	1.48	1.48	1.48	1.48	1.48	1.506	1.506	1.506	1.506	1.506	1.532	1.532	1.532	1.532	1.532	1.532	1.532	1.532	1.532	1.532	1.583	1.608	1.635
YGL035C	0.857	0.857	0.882	0.96	1.089	1.089	1.089	1.089	1.089	1.115	1.115	1.14	1.244	1.244	1.244	1.244	1.244	1.244	1.244	1.244	1.244	1.034	1.034	1.034	1.086	1.086	1.034	1.008	1.008	0.983	0.957	0.957	0.983	0.983	0.983	0.983	0.983	1.086	1.06	1.086	1.086	1.086	1.086	1.086	1.111	1.137	1.319	1.319	1.319
YJR075W	0.695	0.695	0.695	0.695	0.593	0.824	0.849	0.824	0.824	0.978	0.978	1.133	1.392	1.392	1.417	1.417	1.417	1.392	1.392	1.392	1.392	1.417	1.417	1.573	1.573	1.573	1.573	1.731	1.756	1.861	1.914	1.914	1.914	1.914	1.914	2.045	1.992	1.992	1.992	1.992	2.018	2.018	2.018	2.018	2.018	2.018	2.018	2.018	2.018
YMR278W	0.933	0.933	0.933	0.933	0.933	0.907	0.907	0.907	0.907	0.907	0.907	0.907	0.907	0.959	0.959	0.933	0.933	0.933	0.986	0.986	1.038	1.038	1.038	1.038	1.012	1.063	1.141	1.194	1.194	1.194	1.194	1.194	1.246	1.246	1.246	1.246	1.246	1.246	1.246	1.246	1.246	1.221	1.246	1.194	1.194	1.194	1.22	1.22	1.22
YKL079W	0.728	0.728	0.728	0.702	0.702	0.702	0.702	0.702	0.702	0.702	0.702	0.78	0.78	0.885	0.963	0.963	0.963	0.963	0.963	0.989	0.989	1.014	1.014	1.014	1.014	1.014	1.014	1.014	1.014	1.014	0.962	0.962	0.962	0.962	0.987	0.987	0.987	0.987	0.987	0.987	0.987	0.987	0.987	0.987	1.012	1.012	1.012	1.012	1.012
YDR469W	0.569	0.569	0.516	0.516	0.618	0.593	0.618	0.618	0.696	0.749	0.749	0.749	0.801	0.801	0.801	0.801	0.854	0.854	0.854	0.854	0.854	0.854	0.854	0.854	0.854	0.879	0.904	0.956	1.113	1.113	1.113	1.113	1.139	1.139	1.139	1.164	1.164	1.215	1.215	1.215	1.215	1.215	1.215	1.215	1.215	1.215	1.215	1.215	1.215
YNR030W	1.998	1.998	2.023	2.076	2.207	2.284	2.439	2.439	2.439	2.439	2.439	2.439	2.439	2.491	2.517	2.517	2.517	2.517	2.517	2.542	2.542	2.542	2.542	2.542	2.542	2.542	2.542	2.542	2.517	2.517	2.517	2.517	2.517	2.517	2.517	2.517	2.542	2.542	2.542	2.542	2.542	2.542	2.542	2.542	2.542	2.542	2.542	2.542	2.542
YJR048W	0.751	0.726	0.726	0.673	0.673	0.673	0.673	0.673	0.648	0.623	0.623	0.623	0.623	0.517	0.361	0.285	0.285	0.285	0.285	0.285	0.26	0.26	0.26	0.26	0.26	0.26	0.26	0.26	0.26	0.26	0.26	0.26	0.26	0.26	0.26	0.26	0.051	0.051	0.051	0.051	0.051	0.051	0.051	0.051	0.051	0.051	0.025	0.078	0.078
YER052C	0.702	0.702	0.702	0.702	0.649	0.597	0.597	0.597	0.597	0.597	0.597	0.597	0.597	0.597	0.597	0.597	0.597	0.492	0.492	0.492	0.492	0.492	0.517	0.492	0.492	0.492	0.492	0.492	0.492	0.492	0.467	0.467	0.467	0.467	0.467	0.467	0.597	0.572	0.673	0.726	0.726	0.726	0.726	0.726	0.804	0.882	1.269	1.269	1.321
YOR259C	2.216	2.292	2.345	2.421	2.421	2.446	2.446	2.446	2.446	2.446	2.472	2.472	2.472	2.472	2.472	2.472	2.472	2.472	2.472	2.472	2.472	2.472	2.472	2.472	2.472	2.472	2.472	2.472	2.472	2.472	2.472	2.472	2.472	2.472	2.472	2.472	2.525	2.525	2.525	2.525	2.525	2.525	2.525	2.472	2.42	2.42	2.42	2.42	2.42
YHR024C	1.427	1.427	1.427	1.479	1.479	1.479	1.479	1.479	1.479	1.479	1.479	1.53	1.608	1.608	1.608	1.608	1.608	1.608	1.608	1.608	1.686	1.686	1.686	1.686	1.686	1.686	1.686	1.686	1.686	1.686	1.686	1.686	1.686	1.686	1.712	1.764	1.764	1.764	1.764	1.764	1.764	1.764	1.764	1.764	1.764	1.764	1.79	1.79	1.79
YMR221C	1.012	1.012	1.012	1.012	0.83	0.934	0.934	0.96	0.96	0.96	1.038	1.038	1.038	1.063	1.063	1.063	1.169	1.169	1.169	1.169	1.169	1.169	1.169	1.169	1.169	1.169	1.169	1.169	1.194	1.194	1.141	1.141	1.141	0.934	0.934	0.934	1.038	1.038	1.038	1.091	1.091	1.091	1.091	1.091	1.091	1.091	1.091	1.091	1.091
YMR210W	0.415	0.415	0.441	0.493	0.493	0.493	0.493	0.493	0.493	0.493	0.493	0.493	0.493	0.493	0.493	0.493	0.493	0.493	0.493	0.493	0.493	0.493	0.493	0.493	0.493	0.493	0.493	0.493	0.493	0.493	0.493	0.493	0.493	0.493	0.493	0.493	0.519	0.57	0.596	0.596	0.596	0.596	0.596	0.596	0.596	0.596	0.596	0.596	0.596
YHR069C	0.725	0.725	0.725	0.725	0.725	0.725	0.699	0.725	0.699	0.699	0.699	0.75	1.01	1.035	1.035	1.06	1.111	1.111	1.111	1.111	1.111	1.111	1.111	1.111	1.111	1.111	1.111	1.163	1.163	1.163	1.163	1.163	1.163	1.163	1.163	1.163	1.163	1.163	1.163	1.163	1.163	1.163	1.163	1.163	1.163	1.163	1.163	1.163	1.163
YPL081W	0.051	0.051	0.051	0.051	0.051	0.051	0.103	0.103	0.103	0.103	0.103	0.103	0.103	0.103	0.103	0.103	0.103	0.103	0.103	0.103	0.103	0.103	0.103	0.103	0.103	0.103	0.103	0.103	0.103	0.103	0.103	0.103	0.103	0.103	0.103	0.103	0.103	0.103	0.103	0.103	0.103	0.103	0.103	0.103	0.103	0.078	0.078	0.078	0.078
YER069W	0.831	0.805	0.805	0.805	0.805	0.805	0.805	0.805	0.78	0.78	0.78	0.78	0.78	0.78	0.78	0.728	0.728	0.728	0.728	0.728	0.702	0.702	0.702	0.702	0.702	0.702	0.702	0.702	0.702	0.676	0.702	0.702	0.702	0.702	0.728	0.702	0.702	0.702	0.728	0.728	0.728	0.728	0.728	0.728	0.728	0.728	0.728	0.728	0.728
YBR168W	1.367	1.367	1.367	1.367	1.367	1.367	1.367	1.341	1.341	1.341	1.236	1.288	1.288	1.341	1.341	1.341	1.341	1.341	1.341	1.341	1.341	1.341	1.367	1.367	1.367	1.367	1.367	1.367	1.367	1.367	1.367	1.238	1.238	1.238	1.238	1.238	1.187	1.187	1.187	1.239	1.239	1.264	1.264	1.264	1.239	1.214	1.266	1.266	1.266
YPR202W	0.939	0.939	0.939	0.886	0.886	0.886	0.912	0.965	0.99	0.99	0.99	0.99	0.99	0.99	0.99	0.99	0.99	0.99	0.99	0.99	0.99	0.99	0.99	0.99	0.99	0.99	0.99	0.99	0.99	0.99	0.99	0.99	0.99	0.99	0.99	0.99	0.99	0.99	0.99	0.99	0.99	0.99	0.99	0.99	0.938	0.938	0.938	0.938	0.885
YGR041W	0.025	0.025	0.025	0.025	0.025	0.025	0.025	0.025	0.025	0.025	0.025	0.025	0.025	0.025	0.025	0.025	0.025	0.025	0.025	0.025	0.025	0.025	0.025	0.025	0.025	0.025	0.025	0.025	0.025	0.025	0.025	0.025	0.025	0.025	0.025	0.025	0.025	0.025	0.025	0.025	0.051	0.051	0.051	0.051	0.051	0.051	0.051	0.051	0.051
YGL162W	0.156	0.156	0.156	0.156	0.156	0.156	0.156	0.156	0.156	0.156	0.156	0.156	0.156	0.156	0.156	0.156	0.156	0.156	0.156	0.156	0.156	0.156	0.156	0.156	0.156	0.156	0.156	0.156	0.156	0.156	0.156	0.156	0.156	0.156	0.156	0.156	0.156	0.156	0.208	0.208	0.208	0.208	0.208	0.208	0.208	0.312	0.312	0.312	0.312
YML063W	0.207	0.207	0.207	0.207	0.207	0.207	0.181	0.181	0.181	0.025	0.025	0.025	0.025	0.025	0.025	0.025	0.025	0.025	0.025	0.025	0.025	0.025	0.025	0.025	0.025	0.025	0.025	0.025	0.025	0.025	0.025	0.025	0.025	0.025	0.025	0.025	0.025	0.025	0.025	0.025	0.025	0.025	0.025	0.025	0.025	0.025	0.025	0	0
YOR227W	3.108	3.108	3.083	3.083	3.083	3.03	3.03	3.03	3.03	3.03	3.03	3.03	3.03	3.03	3.03	3.03	3.005	2.952	2.616	2.538	2.538	2.256	2.05	1.974	1.974	1.921	1.921	1.921	1.921	1.921	1.896	1.818	1.74	1.74	1.74	1.74	1.688	1.688	1.609	1.508	1.508	1.351	0.725	0.283	0.205	0.205	0.205	0.205	0.205
YPR108W	1.012	1.038	1.038	1.063	1.063	1.011	1.011	1.011	1.011	1.011	1.011	1.011	1.063	1.116	1.116	1.116	1.22	1.27	1.296	1.296	1.296	1.296	1.296	1.296	1.296	1.296	1.296	1.296	1.296	1.296	1.296	1.296	1.296	1.296	1.296	1.296	1.296	1.296	1.374	1.374	1.374	1.374	1.374	1.374	1.374	1.374	1.374	1.349	1.401
YOR014W	1.139	1.139	1.139	1.139	1.139	1.191	1.191	1.191	1.191	1.191	1.191	1.191	1.191	1.242	1.345	1.345	1.371	1.371	1.371	1.371	1.371	1.371	1.371	1.371	1.371	1.371	1.423	1.423	1.423	1.423	1.423	1.423	1.449	1.449	1.474	1.474	1.474	1.474	1.474	1.474	1.474	1.474	1.474	1.474	1.527	1.527	1.502	1.607	1.632
YIR037W	1.609	1.609	1.609	1.74	1.897	1.923	2.026	2.52	2.52	2.52	2.52	2.52	2.52	2.52	2.52	2.493	2.546	2.546	2.546	2.546	2.546	2.546	2.649	2.701	2.701	2.701	2.701	2.649	2.675	2.83	2.83	2.83	2.83	2.83	2.83	2.83	2.83	2.805	2.83	2.83	2.805	2.805	2.805	2.805	2.752	2.752	2.83	2.83	2.83
YLR436C	0.338	0.338	0.338	0.338	0.338	0.338	0.234	0.234	0.234	0.234	0.234	0.234	0.234	0.234	0.181	0.234	0.26	0.26	0.26	0.26	0.26	0.26	0.26	0.26	0.26	0.26	0.26	0.285	0.31	0.31	0.31	0.31	0.31	0.31	0.31	0.31	0.31	0.31	0.31	0.31	0.31	0.31	0.31	0.258	0.258	0.258	0.258	0.258	0.258
YBR001C	0.749	0.749	0.749	0.801	0.801	0.801	0.801	0.801	0.801	0.801	0.801	0.801	0.801	0.801	0.801	0.801	0.801	0.801	0.801	0.801	0.801	0.801	0.801	0.801	0.801	0.801	0.801	0.801	0.801	0.801	0.801	0.801	0.801	0.801	0.801	0.801	0.801	0.801	0.801	0.801	0.801	0.801	0.801	0.801	0.749	0.749	0.749	0.749	0.749
YHR011W	0.517	0.517	0.517	0.492	0.492	0.492	0.492	0.492	0.492	0.492	0.492	0.544	0.544	0.544	0.544	0.57	0.57	0.596	0.596	0.596	0.621	0.621	0.621	0.621	0.621	0.621	0.621	0.621	0.621	0.621	0.621	0.621	0.621	0.673	0.673	0.673	0.673	0.673	0.673	0.673	0.673	0.623	0.623	0.572	0.572	0.572	0.572	0.572	0.572
YLR372W	0.543	0.543	0.543	0.543	0.543	0.543	0.543	0.543	0.517	0.44	0.387	0.387	0.387	0.387	0.387	0.387	0.387	0.387	0.361	0.31	0.31	0.31	0.31	0.338	0.285	0.285	0.285	0.285	0.285	0.285	0.285	0.285	0.285	0.285	0.285	0.285	0.285	0.285	0.336	0.31	0.31	0.31	0.336	0.336	0.336	0.336	0.336	0.336	0.336
YGL038C	1.455	1.455	1.455	1.455	1.455	1.455	1.455	1.455	1.455	1.455	1.455	1.455	1.455	1.455	1.455	1.455	1.455	1.455	1.429	1.429	1.429	1.429	1.429	1.377	1.351	1.351	1.351	1.351	1.353	1.405	1.405	1.405	1.405	1.405	1.405	1.405	1.405	1.405	1.405	1.405	1.405	1.405	1.405	1.405	1.405	1.405	1.405	1.405	1.405
YBR192W	0.882	0.882	0.882	0.987	1.065	1.065	1.065	1.065	1.065	1.065	1.065	1.04	1.04	1.04	1.04	1.04	1.04	1.04	1.04	1.04	1.04	1.014	1.014	1.04	1.04	1.04	1.092	1.092	1.17	1.17	1.17	1.248	1.248	1.3	1.3	1.3	1.3	1.326	1.326	1.326	1.326	1.326	1.326	1.326	1.326	1.326	1.326	1.326	1.326
YMR137C	1.035	1.035	1.035	1.035	1.06	0.93	0.956	0.93	0.956	0.956	0.93	0.93	0.93	0.93	0.983	0.904	0.904	0.852	0.852	0.852	0.465	0.44	0.49	0.49	0.49	0.49	0.49	0.49	0.49	0.492	0.57	0.57	0.57	0.57	0.57	0.57	0.57	0.57	0.675	0.675	0.701	0.701	0.701	0.701	0.701	0.778	0.726	0.778	0.778
YFL034W	0.624	0.624	0.624	0.624	0.624	0.624	0.624	0.624	0.624	0.624	0.624	0.573	0.573	0.573	0.573	0.573	0.573	0.573	0.52	0.52	0.468	0.468	0.468	0.468	0.363	0.363	0.233	0.233	0.233	0.233	0.233	0.128	0.128	0.128	0.128	0.102	0.076	0.051	0.076	0.076	0.076	0.076	0.076	0.076	0.076	0.076	0.076	0.076	0.129
YGR234W	0	0	0	0	0	0	0	0	0	0	0	0	0	0	0	0.052	0.052	0.052	0.052	0.052	0.052	0.052	0.052	0.052	0.052	0.052	0.052	0.052	0.052	0.052	0.052	0.052	0.052	0.052	0.052	0.052	0.052	0.052	0.052	0.078	0.078	0.078	0.078	0.078	0.078	0.078	0.078	0.078	0.078
YBL028C	0	0	0	0	0	0	0	0	0	0	0	0	0	0	0	0	0	0	0	0	0.025	0.103	0.103	0.103	0.103	0.103	0.103	0.103	0.103	0.103	0.103	0.103	0.103	0.103	0.103	0.103	0.103	0.103	0.103	0.103	0.103	0.103	0.103	0.103	0.103	0.103	0.103	0.103	0.103
YOR147W	1.581	1.581	1.581	1.581	1.581	1.581	1.607	1.632	1.762	1.762	1.762	1.893	1.893	1.893	1.893	1.893	1.893	1.893	1.946	2.022	2.073	2.073	2.073	2.073	2.099	2.099	2.099	2.099	2.099	2.099	2.099	2.204	2.204	2.256	2.281	2.281	2.281	2.281	2.281	2.334	2.334	2.334	2.334	2.334	2.334	2.334	2.36	2.36	2.36
YGL110C	1.192	1.192	1.192	1.192	1.167	1.115	1.115	1.115	1.115	1.115	1.089	1.036	1.036	1.011	1.011	1.011	0.96	0.96	0.96	1.011	1.036	1.036	1.036	1.036	1.036	1.036	1.011	0.96	1.012	1.012	1.038	1.038	1.038	1.038	1.038	1.038	1.038	1.063	1.063	1.063	1.063	1.063	1.063	0.986	0.986	1.011	1.063	1.063	1.115
YJL187C	2.152	2.152	2.178	2.256	2.256	2.256	2.256	2.256	2.204	2.204	2.204	2.204	2.204	2.204	2.204	2.204	2.204	2.204	2.152	2.152	2.1	2.1	2.1	2.1	2.1	2.1	2.1	2.075	2.075	2.127	2.127	2.152	2.152	2.152	2.152	2.152	2.152	2.152	2.152	2.102	2.102	2.102	2.102	2.102	2.102	2.102	2.102	2.102	2.102
YJL203W	0.208	0.208	0.208	0.208	0.208	0.208	0.208	0.208	0.156	0.156	0.156	0.156	0.156	0.156	0.131	0.105	0.105	0.105	0.105	0.131	0.131	0.131	0.131	0.183	0.183	0.234	0.39	0.39	0.39	0.39	0.39	0.415	0.415	0.493	0.493	0.519	0.519	0.519	0.519	0.519	0.519	0.544	0.57	0.57	0.57	0.57	0.517	0.517	0.517
YHR077C	1.887	1.887	1.653	1.627	1.627	1.627	1.602	1.602	1.577	1.446	1.446	1.421	1.368	1.368	1.315	1.315	0.646	0.569	0.492	0.415	0.415	0.415	0.468	0.468	0.673	0.648	0.648	0.673	0.699	0.777	0.725	0.75	0.75	0.75	0.75	0.75	0.75	0.75	0.75	0.75	0.801	0.854	0.854	0.854	0.854	0.828	0.854	0.879	0.983
YDR207C	0.833	0.833	0.833	0.624	0.599	0.599	0.599	0.546	0.493	0.493	0.493	0.493	0.441	0.441	0.441	0.441	0.415	0.415	0.39	0.39	0.39	0.39	0.312	0.312	0.312	0.312	0.312	0.312	0.312	0.312	0.26	0.26	0.26	0.156	0.156	0.156	0.156	0.156	0.131	0.131	0.131	0.131	0.025	0.025	0	0	0	0	0
YMR054W	1.319	1.293	1.293	1.293	1.293	1.293	1.449	1.786	1.837	1.89	1.915	1.941	1.941	1.994	1.994	2.046	2.046	2.046	2.046	2.046	2.046	2.046	2.046	2.046	2.071	2.071	2.071	2.071	2.071	2.071	2.071	2.046	2.046	2.046	2.046	2.046	2.046	2.046	2.046	2.046	2.046	2.046	2.046	2.046	2.046	2.046	2.046	2.071	2.071
YBR189W	1.246	1.246	1.246	1.246	1.246	1.22	1.427	1.427	1.427	1.427	1.427	1.504	1.504	1.504	1.504	1.479	1.479	1.479	1.427	1.427	1.479	1.428	1.792	1.74	1.74	1.74	1.714	1.714	1.714	1.714	1.714	1.714	1.79	1.893	1.893	2.102	2.102	2.102	2.102	2.178	2.386	2.723	3.06	3.344	3.812	3.837	3.837	4.509	4.561
YLL050C	1.421	1.421	1.421	1.421	1.421	1.421	1.421	1.421	1.421	1.421	1.421	1.421	1.421	1.421	1.421	1.421	1.421	1.395	1.395	1.395	1.369	1.369	1.369	1.369	1.344	1.344	1.344	1.344	1.344	1.344	1.344	1.344	1.344	1.344	1.344	1.344	1.344	1.319	1.319	1.319	1.319	1.268	1.242	1.242	1.242	1.19	1.19	1.19	1.19
YEL044W	0	0	0	0	0	0	0	0	0	0	0	0	0	0	0	0	0	0	0	0	0	0	0	0	0	0	0	0	0	0	0	0	0	0	0	0	0	0	0	0	0	0	0	0	0	0	0	0	0
YML030W	0.623	0.726	0.751	0.751	0.751	0.751	0.751	0.751	0.751	0.882	0.882	0.83	0.83	0.83	0.83	0.83	0.83	0.83	0.83	0.83	0.83	0.83	0.83	0.83	0.906	0.906	0.906	0.906	0.906	0.906	0.906	0.906	0.906	0.906	0.906	0.906	0.906	0.906	0.906	0.906	0.906	0.906	0.906	0.906	0.906	0.906	0.906	0.906	0.906
YER022W	0.444	0.392	0.392	0.444	0.444	0.469	0.469	0.522	0.575	0.627	0.627	0.627	0.627	0.627	0.627	0.652	0.652	0.652	0.652	0.652	0.652	0.652	0.652	0.652	0.652	0.652	0.652	0.757	0.757	0.757	0.757	0.757	0.757	0.757	0.783	0.783	0.808	0.783	0.965	0.965	0.965	0.965	0.965	1.017	1.017	1.017	1.017	1.017	1.017
YIL029C	1.03	1.056	1.056	1.056	1.056	1.056	1.081	1.107	1.107	1.159	1.159	1.159	1.159	1.159	1.159	1.159	1.159	1.159	1.159	1.159	1.159	1.159	1.159	1.159	1.212	1.212	1.212	1.212	1.212	1.238	1.212	1.212	1.212	1.212	1.238	1.263	1.314	1.314	1.314	1.314	1.314	1.314	1.314	1.314	1.314	1.314	1.314	1.314	1.314
YIR023W	0.312	0.26	0.26	0.26	0.234	0.234	0.156	0.131	0.131	0.131	0.131	0.131	0.181	0.39	0.467	0.517	0.517	0.517	0.57	0.672	0.777	0.855	0.907	0.907	0.933	0.933	0.959	0.959	0.959	0.959	0.959	0.959	0.959	1.011	1.011	1.011	1.011	1.036	1.036	1.036	1.036	1.089	1.089	1.089	1.089	1.089	1.089	1.089	1.089
YGR094W	1.351	1.351	1.351	1.351	1.351	1.351	1.351	1.351	1.299	1.274	1.17	1.145	1.145	1.145	1.145	1.171	1.275	1.275	1.275	1.275	1.275	1.275	1.171	1.171	1.171	1.146	1.146	1.146	1.146	1.121	1.121	1.121	1.121	1.121	1.121	1.016	0.989	0.962	0.962	0.962	0.962	0.936	0.989	0.989	0.858	0.858	0.858	0.805	0.805
YLL039C	2.802	2.802	2.802	2.802	2.699	2.647	2.647	2.647	2.647	2.647	2.647	2.647	2.647	2.647	2.647	2.647	2.647	2.647	2.647	2.647	2.7	2.7	2.7	2.673	2.673	2.673	2.542	2.542	2.388	2.389	2.389	2.389	2.389	2.389	2.389	2.364	2.364	2.338	2.338	2.286	2.286	2.131	1.974	1.871	1.871	1.871	1.871	1.871	1.871
YDR517W	4.122	4.122	4.122	4.122	4.069	4.069	4.069	4.069	4.019	4.019	3.915	3.915	3.63	3.604	3.604	3.604	3.499	3.499	3.007	2.699	2.699	2.724	2.724	2.724	2.724	2.724	2.619	2.619	2.619	2.619	2.541	2.541	2.463	2.463	2.358	2.358	2.307	2.307	2.204	2.204	2.022	2.022	2.022	2.022	2.022	2.022	1.633	1.53	1.401
YDR248C	0.31	0.31	0.31	0.285	0.285	0.285	0.285	0.285	0.285	0.285	0.285	0.285	0.285	0.233	0.233	0.233	0.207	0.207	0.207	0.207	0.207	0.154	0.154	0.154	0.154	0.154	0.154	0.154	0.154	0.154	0.154	0.154	0.154	0.154	0.154	0.207	0.207	0.207	0.207	0.207	0.181	0.181	0.181	0.181	0.181	0.26	0.26	0.26	0.26
YMR309C	0.699	0.699	0.725	0.725	0.725	0.725	0.725	0.725	0.725	0.725	0.725	0.725	0.725	0.725	0.725	0.725	0.725	0.725	0.725	0.725	0.725	0.725	0.725	0.725	0.725	0.725	0.725	0.725	0.725	0.725	0.725	0.725	0.725	0.725	0.725	0.725	0.725	0.725	0.725	0.725	0.725	0.725	0.725	0.725	0.725	0.725	0.672	0.698	0.698
YPL193W	1.423	1.423	1.423	1.423	1.423	1.423	1.423	1.449	1.449	1.449	1.449	1.449	1.449	1.449	1.449	1.449	1.449	1.449	1.449	1.449	1.449	1.449	1.449	1.449	1.449	1.449	1.449	1.449	1.449	1.474	1.474	1.474	1.474	1.474	1.474	1.474	1.474	1.474	1.474	1.474	1.474	1.474	1.474	1.474	1.474	1.474	1.474	1.527	1.502
YNL330C	0.986	0.986	0.986	0.986	0.986	0.986	0.986	0.986	0.986	0.986	0.96	0.96	0.96	0.96	0.96	0.96	0.96	0.986	0.986	0.986	0.986	0.986	0.986	0.96	0.96	0.96	0.96	0.96	0.96	0.96	0.96	0.96	0.96	0.96	0.96	0.96	0.96	0.96	0.96	0.96	0.96	0.96	0.96	0.96	0.96	0.96	0.96	0.96	0.96
YDR322C-A	1.196	1.196	1.196	1.246	1.246	1.325	1.377	1.377	1.377	1.377	1.403	1.48	1.48	1.48	1.479	1.479	1.532	1.583	1.583	1.583	1.583	1.583	1.583	1.608	1.633	1.659	1.737	1.737	1.737	1.762	1.762	1.762	1.762	1.762	1.762	1.762	1.762	1.762	1.762	1.762	1.762	1.71	1.685	1.71	1.71	1.71	1.71	1.632	1.632
YJR069C	0.57	0.57	0.623	0.675	0.675	0.675	0.675	0.675	0.675	0.675	0.623	0.623	0.623	0.623	0.623	0.623	0.572	0.572	0.572	0.572	0.572	0.572	0.572	0.493	0.519	0.519	1.012	1.012	1.012	1.038	1.116	1.116	1.116	1.116	1.116	1.116	1.116	1.063	1.063	1.063	1.063	1.063	1.063	1.063	1.063	1.063	1.116	1.116	1.169
YOR265W	0.465	0.465	0.465	0.44	0.44	0.44	0.44	0.44	0.44	0.44	0.44	0.412	0.412	0.412	0.412	0.412	0.309	0.309	0.309	0.257	0.257	0.257	0.257	0.335	0.335	0.335	0.335	0.335	0.335	0.335	0.335	0.335	0.309	0.335	0.335	0.335	0.335	0.335	0.335	0.335	0.335	0.335	0.36	0.36	0.36	0.386	0.438	0.464	0.464
YJL146W	1.813	1.866	1.813	1.813	1.813	1.813	1.813	1.813	1.813	1.813	1.788	1.788	1.813	1.813	1.813	1.813	1.813	1.813	1.813	1.813	1.813	1.813	1.788	1.788	1.788	1.788	1.788	1.788	1.736	1.605	1.579	1.579	1.579	1.579	1.579	1.579	1.579	1.579	1.425	1.349	1.298	1.323	1.401	1.53	1.53	1.556	1.53	1.53	1.478
YMR251W-A	1.109	1.109	1.056	1.056	1.056	1.056	1.056	1.056	1.056	1.056	1.056	1.056	1.056	1.03	1.03	1.03	1.03	1.03	1.03	1.03	1.03	1.005	1.005	1.005	1.058	1.058	1.058	1.058	1.058	1.058	1.005	1.005	1.005	1.005	1.005	1.005	0.901	0.876	0.851	0.851	0.851	0.928	0.954	0.954	0.954	0.954	0.954	0.954	0.901
YDL053C	0.649	0.649	0.649	0.675	0.675	0.675	0.675	0.675	0.675	0.675	0.623	0.623	0.699	0.699	0.699	0.725	0.75	0.75	0.88	0.88	0.88	0.88	0.88	0.88	0.906	1.011	1.063	1.063	1.063	1.063	1.169	1.143	1.143	1.143	1.143	1.143	1.143	1.143	1.194	1.194	1.22	1.22	1.22	1.22	1.22	1.22	1.22	1.22	1.298
YDL042C	0.258	0.283	0.283	0.283	0.283	0.283	0.283	0.283	0.233	0.233	0.258	0.258	0.258	0.258	0.258	0.258	0.258	0.258	0.258	0.258	0.258	0.258	0.258	0.258	0.258	0.258	0.258	0.233	0.207	0.207	0.207	0.207	0.207	0.207	0.207	0.207	0.207	0.207	0.207	0.207	0.207	0.154	0.154	0.154	0.129	0.129	0.129	0.129	0.129
YGR042W	0.438	0.438	0.438	0.438	0.438	0.438	0.438	0.438	0.438	0.438	0.438	0.412	0.465	0.596	0.675	0.675	0.701	0.701	0.701	0.675	0.675	0.675	0.675	0.701	0.802	0.828	0.828	0.828	0.854	0.879	0.879	0.854	0.879	0.879	0.879	0.879	0.879	0.879	0.957	0.957	0.957	1.036	1.036	1.036	1.036	1.036	1.036	1.036	1.036
YML012W	1.401	1.401	1.401	1.401	1.401	1.401	1.401	1.401	1.401	1.401	1.401	1.401	1.401	1.401	1.375	1.375	1.375	1.375	1.375	1.375	1.375	1.375	1.375	1.245	1.169	1.116	1.116	1.116	1.116	1.169	1.169	1.169	1.169	1.169	1.169	1.169	1.143	1.143	1.116	1.116	1.116	1.116	1.116	1.116	1.116	1.141	1.141	1.141	1.141
YGL084C	0.438	0.438	0.49	0.49	0.49	0.49	0.49	0.49	0.49	0.49	0.49	0.49	0.49	0.49	0.672	0.93	0.93	0.93	1.058	1.214	1.393	1.393	1.419	1.496	1.496	1.496	1.496	1.496	1.597	1.65	1.728	2.196	2.196	2.221	2.35	2.376	2.376	2.478	2.478	2.478	2.478	2.478	2.53	2.53	2.53	2.53	2.53	2.53	2.556
YBR236C	3.193	3.246	3.246	3.246	3.246	3.377	3.429	3.429	3.429	3.429	3.429	3.429	3.429	3.429	3.429	3.429	3.429	3.663	3.663	3.663	3.663	3.663	3.716	3.716	3.741	3.741	3.741	3.741	3.741	3.741	3.793	3.793	3.793	3.793	3.793	3.793	3.793	3.793	3.845	3.845	3.845	3.87	3.87	3.87	3.896	3.896	3.896	3.896	3.896
YJL004C	1.685	1.71	1.736	1.736	1.736	1.736	1.736	1.736	1.736	1.788	1.839	1.839	1.839	1.839	1.839	1.89	1.89	1.89	1.89	1.89	1.89	1.89	1.89	1.89	1.89	1.89	1.89	1.89	1.89	1.89	1.89	1.89	1.89	1.89	1.915	1.915	1.915	1.915	1.915	1.915	1.915	1.915	1.863	1.863	1.863	1.863	1.863	1.863	1.863
YCL016C	7.216	7.216	7.216	7.216	7.216	7.216	7.216	7.216	7.216	7.216	7.242	7.293	7.293	7.293	7.293	7.293	7.293	7.293	7.344	7.344	7.344	7.344	7.344	7.344	7.344	7.344	7.344	7.344	7.344	7.344	7.344	7.344	7.344	7.344	7.344	7.319	7.319	7.319	7.319	7.319	7.319	7.293	7.293	7.162	7.162	7.162	7.11	7.11	7.058
YKL164C	0	0	0	0	0	0	0	0	0	0	0	0	0	0	0	0	0	0	0	0	0	0	0	0	0	0	0	0	0	0	0	0	0	0	0	0	0	0	0	0	0	0	0	0	0	0	0	0	0
YMR215W	0.698	0.698	0.723	0.723	0.723	0.723	0.747	0.747	0.772	0.772	0.772	0.772	0.772	0.772	0.772	0.772	0.772	0.772	0.772	0.72	0.72	0.72	0.72	0.72	0.72	0.72	0.72	0.72	0.72	0.72	0.746	0.746	0.746	0.746	0.771	0.771	0.771	0.771	0.771	0.771	0.771	0.771	0.771	0.771	0.771	0.771	0.771	0.771	0.771
YDL226C	1.091	1.143	1.143	1.143	1.143	1.143	1.169	1.169	1.169	1.194	1.194	1.194	1.194	1.194	1.194	1.194	1.194	1.194	1.194	1.194	1.194	1.194	1.194	1.194	1.194	1.246	1.246	1.299	1.299	1.299	1.299	1.299	1.351	1.351	1.351	1.351	1.351	1.351	1.351	1.351	1.351	1.351	1.351	1.351	1.351	1.351	1.351	1.351	1.351
YKL127W	0.103	0.103	0.129	0.129	0.129	0.129	0.129	0.129	0.129	0.129	0.129	0.129	0.129	0.129	0.129	0.129	0.129	0.129	0.129	0.129	0.129	0.129	0.129	0.129	0.129	0.129	0.129	0.129	0.129	0.129	0.129	0.129	0.129	0.129	0.129	0.154	0.154	0.18	0.233	0.233	0.233	0.233	0.233	0.233	0.233	0.233	0.233	0.233	0.233
YKR053C	0.575	0.575	0.575	0.575	0.575	0.575	0.575	0.6	0.6	0.6	0.6	0.6	0.6	0.651	0.651	0.651	0.651	0.651	0.651	0.651	0.651	0.651	0.651	0.651	0.651	0.704	0.756	0.756	0.756	0.756	0.704	0.704	0.704	0.729	0.729	0.729	0.729	0.729	0.729	0.624	0.624	0.676	0.676	0.676	0.676	0.676	0.676	0.676	0.676
YOR219C	0.928	0.98	1.005	1.083	1.109	1.109	1.109	1.109	1.109	1.109	1.109	1.109	1.134	1.134	1.238	1.238	1.238	1.238	1.238	1.238	1.263	1.393	1.419	1.444	1.444	1.444	1.444	1.47	1.47	1.47	1.47	1.47	1.47	1.522	1.522	1.522	1.522	1.522	1.522	1.548	1.548	1.548	1.548	1.522	1.522	1.522	1.522	1.522	1.522
YDR017C	1.32	1.32	1.32	1.32	1.32	1.423	1.423	1.423	1.423	1.423	1.423	1.423	1.423	1.423	1.423	1.371	1.371	1.371	1.371	1.371	1.371	1.371	1.371	1.371	1.371	1.371	1.371	1.371	1.371	1.371	1.371	1.371	1.371	1.371	1.371	1.293	1.293	1.293	1.293	1.293	1.293	1.293	1.293	1.293	1.293	1.293	1.293	1.293	1.293
YML077W	1.065	1.065	1.065	1.04	1.012	1.091	1.116	1.116	1.116	1.116	1.141	1.141	1.194	1.194	1.194	1.194	1.194	1.194	1.194	1.194	1.194	1.194	1.194	1.22	1.22	1.22	1.22	1.22	1.22	1.22	1.22	1.245	1.245	1.245	1.35	1.375	1.401	1.558	1.558	1.584	1.584	1.584	1.584	1.557	1.532	1.584	1.584	1.584	1.532
YKR021W	0.749	0.672	0.672	0.594	0.569	0.569	0.569	0.543	0.543	0.543	0.543	0.543	0.543	0.517	0.517	0.596	0.648	0.648	0.648	0.648	0.648	0.648	0.648	0.596	0.519	0.519	0.624	0.649	0.649	1.115	1.115	1.115	1.167	1.22	1.296	1.296	1.296	1.296	1.296	1.296	1.296	1.374	1.374	1.374	1.374	1.427	1.401	1.427	1.427
YMR059W	0.493	0.493	0.493	0.57	0.519	0.544	0.544	0.544	0.544	0.544	0.544	0.544	0.544	0.544	0.544	0.544	0.544	0.544	0.544	0.544	0.596	0.673	0.673	0.673	0.673	0.699	0.751	0.751	0.751	0.751	0.751	0.751	0.751	0.751	0.751	0.751	0.751	0.777	0.777	0.777	0.777	0.777	0.777	0.777	0.777	0.777	0.777	0.777	0.777
YIL049W	0.18	0.18	0.18	0.154	0.207	0.207	0.207	0.26	0.26	0.26	0.26	0.26	0.26	0.26	0.26	0.26	0.26	0.26	0.312	0.286	0.312	0.312	0.312	0.312	0.312	0.312	0.312	0.312	0.312	0.312	0.312	0.312	0.312	0.312	0.312	0.312	0.312	0.312	0.312	0.312	0.312	0.312	0.312	0.312	0.312	0.312	0.312	0.338	0.363
YGL163C	1.143	1.143	1.143	1.143	1.143	1.143	1.143	1.194	1.194	1.194	1.194	1.194	1.169	1.169	1.194	1.194	1.194	1.194	1.194	1.194	1.246	1.246	1.246	1.246	1.246	1.246	1.246	1.141	1.141	1.141	1.141	1.141	1.116	1.116	1.116	1.169	1.169	1.169	1.169	1.169	1.116	1.116	1.116	1.116	1.116	1.116	1.116	1.063	1.063
YDL027C	1.449	1.449	1.502	1.502	1.476	1.423	1.423	1.423	1.423	1.423	1.423	1.423	1.423	1.423	1.423	1.423	1.423	1.423	1.423	1.423	1.423	1.476	1.502	1.502	1.502	1.502	1.502	1.502	1.502	1.476	1.476	1.528	1.528	1.503	1.503	1.503	1.503	1.425	1.425	1.425	1.399	1.399	1.399	1.399	1.399	1.374	1.374	1.296	1.27
YOR269W	0.051	0.051	0.051	0.051	0.051	0.051	0.025	0.025	0.025	0.025	0.025	0.025	0.025	0.025	0.025	0.025	0.025	0.025	0.025	0.025	0.025	0.025	0.025	0.025	0.025	0.025	0.025	0.025	0.025	0.025	0.025	0.025	0.025	0.025	0.025	0.025	0.025	0.025	0.025	0.025	0.025	0.025	0.025	0.025	0.025	0.025	0.025	0.025	0.025
YML052W	0.025	0.025	0	0	0	0	0	0	0	0	0	0	0	0	0	0	0	0	0	0	0	0	0	0	0	0	0	0	0	0	0	0	0	0	0	0	0	0	0	0	0	0	0	0	0	0	0	0	0
YLL027W	0.283	0.258	0.258	0.258	0.258	0.258	0.258	0.258	0.258	0.258	0.258	0.233	0.233	0.233	0.207	0.207	0.207	0.207	0.207	0.207	0.181	0.181	0.181	0.181	0.181	0.181	0.181	0.207	0.207	0.207	0.207	0.207	0.207	0.207	0.207	0.207	0.207	0.207	0.233	0.258	0.258	0.258	0.258	0.258	0.283	0.283	0.283	0.283	0.283
YNL261W	0.699	0.699	0.699	0.699	0.699	0.699	0.699	0.699	0.699	0.699	0.725	0.699	0.699	0.725	0.777	0.802	0.802	0.802	0.802	0.802	0.802	0.802	0.802	0.802	0.802	0.802	0.802	0.802	0.802	0.802	0.802	0.802	0.802	0.802	0.802	0.802	0.802	0.802	0.802	0.802	0.802	0.802	0.802	0.802	0.802	0.802	0.802	0.802	0.802
YML016C	1.068	1.068	1.302	1.302	1.302	1.302	1.405	1.589	1.589	1.589	1.589	1.589	1.589	1.589	1.589	1.641	1.641	1.667	1.667	1.667	1.667	1.667	1.667	1.692	1.692	1.692	1.744	1.744	1.744	1.744	1.744	1.744	1.744	1.744	1.744	1.744	1.744	1.744	1.744	1.744	1.797	1.797	1.797	1.797	1.797	1.797	1.797	1.797	1.797
YLR258W	0.467	0.467	0.467	0.467	0.414	0.49	0.516	0.516	0.516	0.516	0.49	0.49	0.516	0.67	0.67	0.67	0.67	0.67	0.67	0.67	0.593	0.593	0.593	0.645	0.696	0.851	0.851	0.851	0.851	1.059	1.059	1.163	1.163	1.163	1.163	1.163	1.163	1.163	1.163	1.163	1.163	1.215	1.215	1.527	1.527	1.552	1.552	1.552	1.552
YFR047C	0.903	0.903	0.877	0.877	0.877	0.774	0.774	0.774	0.774	0.774	0.774	0.774	0.774	0.774	0.774	0.774	0.774	0.774	0.774	0.722	0.722	0.696	0.696	0.384	0.384	0.384	0.384	0.384	0.384	0.384	0.384	0.384	0.384	0.358	0.282	0.205	0.205	0.205	0.103	0	0	0.052	0.052	0.052	0.052	0.052	0.052	0.131	0.261
YKL135C	2.257	2.257	2.257	2.257	2.257	2.361	2.413	2.413	2.413	2.465	2.517	2.517	2.517	2.517	2.517	2.517	2.517	2.517	2.517	2.517	2.517	2.517	2.517	2.542	2.542	2.62	2.646	2.646	2.646	2.646	2.646	2.646	2.646	2.646	2.646	2.646	2.646	2.671	2.697	2.697	2.697	2.697	2.723	2.723	2.723	2.723	2.723	2.723	2.723
YOR109W	0.492	0.492	0.492	0.492	0.492	0.492	0.492	0.467	0.467	0.467	0.467	0.467	0.441	0.441	0.441	0.441	0.441	0.441	0.467	0.467	0.467	0.467	0.467	0.414	0.414	0.414	0.414	0.465	0.465	0.465	0.465	0.465	0.465	0.465	0.465	0.465	0.465	0.517	0.517	0.517	0.492	0.492	0.492	0.492	0.492	0.492	0.492	0.492	0.492
YDR128W	0.412	0.412	0.412	0.412	0.438	0.438	0.438	0.438	0.438	0.438	0.438	0.438	0.438	0.438	0.438	0.438	0.438	0.412	0.412	0.412	0.412	0.412	0.438	0.412	0.412	0.412	0.412	0.412	0.412	0.412	0.36	0.36	0.36	0.36	0.386	0.411	0.411	0.411	0.411	0.411	0.411	0.411	0.411	0.411	0.411	0.464	0.489	0.489	0.489
YCL061C	0.599	0.599	0.599	0.599	0.599	0.599	0.573	0.573	0.573	0.573	0.573	0.547	0.547	0.495	0.52	0.52	0.52	0.52	0.52	0.468	0.468	0.468	0.39	0.39	0.39	0.39	0.493	0.493	0.493	0.493	0.493	0.468	0.468	0.468	0.468	0.468	0.468	0.468	0.493	0.599	0.599	0.599	0.624	0.78	0.831	0.831	0.831	0.831	0.882
YNL227C	0.338	0.338	0.338	0.338	0.338	0.338	0.338	0.338	0.338	0.338	0.338	0.338	0.26	0.207	0.207	0.207	0.154	0.154	0.154	0.154	0.154	0.154	0.154	0.129	0.129	0.231	0.231	0.231	0.231	0.309	0.438	0.438	0.438	0.464	0.464	0.464	0.489	0.489	0.489	0.489	0.489	0.489	0.541	0.541	0.541	0.541	0.541	0.541	0.541
YDR052C	0.831	0.831	0.831	0.831	0.831	0.831	0.831	0.831	0.831	0.831	0.831	0.831	0.831	0.831	0.831	0.831	0.831	0.831	0.831	0.831	0.831	0.805	0.805	0.805	0.805	0.805	0.805	0.805	0.753	0.753	0.753	0.753	0.753	0.753	0.753	0.753	0.753	0.753	0.753	0.753	0.701	0.701	0.517	0.363	0.285	0.233	0.233	0.233	0.233
YDR333C	0.495	0.443	0.261	0.261	0.261	0.261	0.261	0.234	0.181	0.181	0.181	0.181	0.181	0.207	0.207	0.207	0.207	0.207	0.26	0.31	0.517	0.517	0.517	0.57	0.621	0.828	0.828	0.828	0.828	0.828	0.959	0.959	0.959	1.036	1.087	1.113	1.374	1.374	1.374	1.503	1.503	1.503	1.503	1.503	1.503	1.528	1.528	1.528	1.554
YMR036C	0.904	0.904	0.904	0.904	1.008	1.008	1.086	1.086	1.086	1.086	1.086	1.086	1.086	1.086	1.086	1.086	1.086	1.086	1.086	1.137	1.137	1.137	1.137	1.137	1.137	1.137	1.137	1.137	1.137	1.137	1.137	1.137	1.242	1.242	1.242	1.294	1.294	1.294	1.294	1.294	1.294	1.294	1.294	1.294	1.294	1.294	1.294	1.294	1.294
YML070W	1.059	1.059	1.111	1.188	1.188	1.188	1.188	1.188	1.163	1.188	1.914	2.043	2.353	2.353	2.353	2.353	2.457	2.457	2.535	2.535	2.535	2.535	2.535	2.561	2.561	2.561	2.718	2.744	2.744	2.744	2.744	2.744	2.744	2.744	2.796	2.821	2.9	2.9	2.9	2.952	3.054	3.079	3.079	3.079	3.132	3.132	3.132	3.132	3.132
YOL095C	0.596	0.596	0.596	0.596	0.596	0.596	0.596	0.596	0.596	0.596	0.544	0.544	0.544	0.544	0.544	0.544	0.467	0.414	0.389	0.389	0.389	0.389	0.414	0.414	0.414	0.44	0.44	0.44	0.414	0.414	0.387	0.335	0.49	0.49	0.49	0.516	0.516	0.541	0.541	0.541	0.541	0.541	0.541	0.464	0.464	0.464	0.464	0.464	0.464
YLR247C	1.11	1.212	1.212	1.212	1.238	1.29	1.448	1.448	1.448	1.498	1.498	1.498	1.498	1.498	1.498	1.498	1.498	1.498	1.498	1.498	1.498	1.498	1.551	1.551	1.551	1.551	1.551	1.551	1.551	1.551	1.551	1.551	1.551	1.551	1.551	1.551	1.551	1.526	1.526	1.526	1.526	1.526	1.526	1.526	1.526	1.526	1.526	1.526	1.526
YJR052W	0.26	0.26	0.26	0.26	0.26	0.26	0.26	0.207	0.207	0.207	0.207	0.207	0.207	0.207	0.207	0.207	0.207	0.207	0.233	0.207	0.207	0.207	0.207	0.207	0.207	0.207	0.207	0.207	0.207	0.207	0.26	0.26	0.26	0.312	0.312	0.364	0.364	0.364	0.364	0.364	0.364	0.339	0.339	0.339	0.314	0.314	0.314	0.314	0.288
YLR382C	0.807	1.351	1.557	1.557	1.635	2.183	2.157	2.157	2.26	2.313	2.313	2.313	2.313	2.313	2.313	2.313	2.313	2.313	2.313	2.338	2.417	2.417	2.417	2.417	2.417	2.598	2.598	2.676	2.676	2.676	2.676	2.676	2.676	2.676	2.676	2.676	2.676	3.036	3.114	3.192	3.217	3.27	3.27	3.27	3.27	3.27	3.27	3.27	3.27
YGR233C	0.386	0.386	0.386	0.386	0.36	0.36	0.36	0.231	0.231	0.231	0.231	0.231	0.231	0.231	0.231	0.231	0.178	0.178	0.153	0.128	0.128	0.128	0.128	0.128	0.128	0.128	0.128	0.128	0.128	0.128	0.128	0.128	0.128	0.128	0.128	0.128	0.128	0.102	0.051	0.025	0.025	0.078	0.078	0.078	0.078	0.078	0.078	0.078	0.078
YBL087C	0.981	1.058	1.058	1.058	1.058	1.058	1.058	1.058	1.058	1.058	1.058	1.058	1.058	1.058	1.058	1.058	1.058	1.11	1.11	1.085	1.085	1.085	1.085	1.085	1.085	1.137	1.137	1.137	1.137	1.137	1.214	1.214	1.214	1.214	1.214	1.266	1.266	1.292	1.292	1.292	1.292	1.292	1.344	1.344	1.344	1.344	1.344	1.344	1.344
YGR102C	1.686	1.686	1.686	1.686	1.686	1.686	1.712	1.712	1.712	1.659	1.659	1.659	1.659	1.685	1.685	1.685	1.685	1.685	1.659	1.659	1.659	1.659	1.659	1.659	1.659	1.659	1.659	1.659	1.659	1.659	1.659	1.659	1.659	1.659	1.659	1.659	1.581	1.633	1.633	1.633	1.633	1.633	1.633	1.633	1.633	1.608	1.503	1.503	1.478
YPL079W	0.285	0.285	0.285	0.285	0.285	0.285	0.285	0.233	0.233	0.233	0.233	0.233	0.233	0.233	0.233	0.233	0.233	0.233	0.233	0.233	0.233	0.233	0.233	0.233	0.181	0.181	0.181	0.181	0.181	0.131	0.131	0.131	0.131	0.131	0.131	0.131	0.131	0.131	0.131	0.131	0.131	0.131	0.131	0.131	0.131	0.183	0.183	0.183	0.183
YBL091C-A	0.572	0.572	0.572	0.572	0.572	0.572	0.572	0.572	0.572	0.572	0.572	0.519	0.519	0.519	0.519	0.519	0.519	0.519	0.519	0.519	0.467	0.467	0.467	0.467	0.467	0.467	0.467	0.467	0.465	0.465	0.465	0.44	0.44	0.44	0.44	0.44	0.44	0.44	0.492	0.621	0.596	0.596	0.596	0.596	0.543	0.543	0.543	0.543	0.543
YGR021W	1.319	1.319	1.319	1.319	1.319	1.319	1.319	1.369	1.369	1.448	1.448	1.448	1.448	1.448	1.448	1.448	1.448	1.448	1.552	1.552	1.552	1.552	1.552	1.552	1.552	1.552	1.552	1.552	1.552	1.552	1.552	1.552	1.552	1.552	1.578	1.578	1.578	1.578	1.578	1.578	1.552	1.552	1.552	1.552	1.474	1.422	1.422	1.422	1.422
YLR045C	1.063	1.089	1.089	1.089	1.089	1.089	1.089	1.089	1.089	1.089	1.089	1.089	1.089	1.089	1.089	1.089	1.089	1.089	1.115	1.115	1.115	1.115	1.115	1.115	1.115	1.115	1.115	1.115	1.062	1.062	1.062	1.062	1.115	1.115	1.115	1.115	1.115	1.115	1.115	1.115	1.115	1.115	1.115	1.115	1.115	1.062	1.062	0.933	0.907
YMR012W	1.554	1.503	1.503	1.503	1.503	1.115	1.062	0.492	0.519	0.441	0.441	0.415	0.441	0.415	0.363	0.415	0.39	0.39	0.364	0.285	0.361	0.361	0.361	0.361	0.361	0.414	0.44	0.44	0.44	0.44	0.44	0.465	0.465	0.465	0.517	0.517	0.517	0.517	0.517	0.517	0.517	0.517	0.517	0.57	0.57	0.57	0.57	0.57	0.623
YHR005C-A	0.364	0.364	0.364	0.364	0.364	0.417	0.417	0.443	0.443	0.443	0.443	0.468	0.519	0.519	0.544	0.57	0.673	0.673	0.673	0.673	0.673	0.726	0.726	0.726	0.726	0.726	0.726	0.726	0.726	0.726	0.726	0.726	0.777	0.777	0.777	0.777	0.777	0.777	0.777	0.777	0.777	0.777	0.777	0.802	0.828	0.828	0.828	0.828	0.828
YJR065C	1.659	1.659	1.659	1.659	1.659	1.659	1.659	1.659	1.659	1.659	1.659	1.659	1.659	1.659	1.659	1.659	1.659	1.659	1.659	1.659	1.659	1.659	1.659	1.659	1.659	1.659	1.659	1.659	1.659	1.659	1.659	1.659	1.659	1.659	1.659	1.659	1.659	1.659	1.633	1.633	1.633	1.633	1.633	1.633	1.633	1.633	1.633	1.633	1.633
YGR243W	1.608	1.633	1.633	1.633	1.762	1.762	1.815	1.815	1.815	1.946	1.946	1.971	1.971	1.971	1.971	1.944	1.944	1.944	1.944	1.944	1.944	1.944	1.944	1.944	1.944	1.944	1.944	1.944	1.944	1.944	1.944	1.944	1.891	1.891	1.891	1.917	1.917	1.917	1.968	1.968	1.968	1.968	1.968	1.968	1.942	1.942	1.942	1.865	1.788
YGL137W	0.904	0.904	0.904	0.904	0.904	0.904	0.904	0.93	0.93	0.93	0.93	0.93	0.93	0.93	0.93	0.93	0.93	0.93	0.93	0.93	0.93	0.93	0.93	0.93	0.93	0.93	0.93	0.93	0.93	0.93	0.93	0.93	0.93	0.93	0.93	0.93	0.93	0.93	0.983	0.983	0.983	0.983	0.983	0.983	0.983	0.983	0.983	0.983	1.008
YBR290W	0.389	0.389	0.363	0.363	0.363	0.363	0.363	0.363	0.363	0.363	0.363	0.363	0.363	0.363	0.363	0.363	0.363	0.363	0.363	0.363	0.363	0.363	0.389	0.467	0.414	0.414	0.414	0.414	0.414	0.414	0.414	0.414	0.414	0.414	0.414	0.414	0.414	0.467	0.492	0.492	0.492	0.492	0.492	0.492	0.492	0.492	0.492	0.492	0.492
YJR094W-A	1.012	1.012	1.012	1.012	1.012	1.012	1.012	1.012	1.012	1.012	1.012	1.012	1.012	1.012	1.012	1.038	1.038	1.038	1.038	1.038	1.038	1.038	1.038	1.038	1.038	1.038	1.038	1.038	1.038	1.038	1.038	1.038	1.038	1.038	1.038	1.038	1.038	1.038	1.063	1.063	1.012	0.987	0.987	0.987	0.962	0.962	0.962	0.962	0.962
YJL063C	2.289	2.314	2.314	2.314	2.314	2.314	2.314	2.34	2.418	2.418	2.496	2.496	2.549	2.549	2.549	2.549	2.549	2.549	2.549	2.549	2.549	2.549	2.549	2.549	2.549	2.549	2.549	2.549	2.549	2.601	2.601	2.601	2.601	2.601	2.601	2.601	2.601	2.601	2.601	2.601	2.601	2.601	2.601	2.601	2.601	2.601	2.601	2.601	2.601
YHL018W	0.621	0.621	0.621	0.621	0.596	0.596	0.44	0.414	0.414	0.414	0.414	0.414	0.361	0.361	0.361	0.361	0.309	0.257	0.205	0.205	0.231	0.282	0.44	0.44	0.44	0.44	0.44	0.44	0.44	0.44	0.414	0.414	0.414	0.414	0.414	0.414	0.389	0.389	0.389	0.389	0.415	0.415	0.415	0.415	0.468	0.519	0.519	0.519	0.519
YFL045C	1.708	1.708	1.708	1.708	1.708	1.708	1.708	1.734	1.708	1.708	1.734	1.786	1.786	1.786	1.786	1.786	1.786	1.786	1.786	1.786	1.786	1.786	1.786	1.786	1.786	1.786	1.786	1.786	1.786	1.786	1.786	1.786	1.761	1.761	1.761	1.813	1.788	1.788	1.788	1.813	1.813	1.813	1.813	1.813	1.813	1.813	1.788	1.71	1.71
YDL208W	1.608	1.608	1.608	1.608	1.608	1.608	1.608	1.608	1.608	1.608	1.608	1.608	1.608	1.608	1.608	1.608	1.608	1.608	1.608	1.608	1.608	1.608	1.608	1.608	1.608	1.608	1.608	1.608	1.608	1.608	1.608	1.608	1.608	1.608	1.608	1.53	1.53	1.53	1.53	1.53	1.504	1.504	1.504	1.504	1.504	1.504	1.504	1.504	1.298
YDR337W	0.828	0.828	0.828	0.828	0.828	0.828	0.828	0.828	0.828	0.828	0.828	0.828	0.828	0.672	0.75	0.802	0.802	0.802	0.854	0.854	0.854	0.904	0.904	0.904	0.904	0.879	0.854	0.956	1.034	1.034	1.034	1.034	1.034	1.034	1.034	1.111	1.111	1.111	1.111	1.111	1.111	1.059	1.059	1.059	1.059	1.059	1.034	1.034	1.059
YLR292C	0.623	0.623	0.623	0.596	0.596	0.596	0.596	0.596	0.596	0.621	0.621	0.621	0.621	0.673	0.673	0.621	0.621	0.646	0.646	0.672	0.672	0.672	0.672	0.672	0.672	0.672	0.672	0.672	0.725	0.75	0.75	0.75	0.828	0.854	0.854	0.854	0.854	0.854	0.854	0.854	0.854	0.904	0.904	0.904	0.904	0.904	0.904	0.904	0.904
YPL074W	0.31	0.31	0.31	0.31	0.31	0.336	0.361	0.361	0.361	0.414	0.414	0.414	0.414	0.414	0.414	0.414	0.414	0.414	0.414	0.414	0.414	0.414	0.414	0.414	0.414	0.414	0.414	0.414	0.414	0.414	0.414	0.414	0.414	0.414	0.414	0.414	0.414	0.414	0.414	0.414	0.414	0.414	0.414	0.414	0.414	0.414	0.414	0.414	0.414
YIL036W	0.544	0.544	0.544	0.544	0.544	0.544	0.492	0.492	0.492	0.492	0.492	0.492	0.517	0.517	0.517	0.517	0.517	0.517	0.517	0.517	0.517	0.517	0.543	0.543	0.543	0.543	0.543	0.543	0.569	0.569	0.569	0.569	0.569	0.569	0.569	0.569	0.569	0.569	0.569	0.569	0.569	0.569	0.569	0.569	0.569	0.569	0.569	0.569	0.569
YIL132C	0.699	0.699	0.699	0.699	0.699	0.646	0.646	0.646	0.646	0.646	0.646	0.646	0.646	0.646	0.646	0.646	0.672	0.596	0.596	0.596	0.596	0.596	0.596	0.596	0.596	0.596	0.596	0.596	0.596	0.596	0.596	0.596	0.596	0.467	0.467	0.389	0.389	0.492	0.492	0.492	0.492	0.467	0.544	0.519	0.57	0.623	0.623	0.623	0.623
YBR228W	0.883	0.883	0.676	0.676	0.753	0.753	0.753	0.728	0.728	0.728	0.753	0.753	0.753	0.753	0.753	0.492	0.44	0.44	0.44	0.414	0.441	0.441	0.492	0.492	0.492	0.492	0.492	0.492	0.44	0.465	0.465	0.465	0.465	0.517	0.517	0.517	0.517	0.517	0.517	0.517	0.517	0.517	0.517	0.517	0.543	0.543	0.543	0.569	0.569
YMR086W	0.596	0.596	0.57	0.57	0.596	0.596	0.596	0.596	0.596	0.596	0.596	0.596	0.57	0.57	0.57	0.57	0.544	0.544	0.492	0.492	0.387	0.387	0.387	0.387	0.387	0.387	0.387	0.387	0.387	0.387	0.387	0.387	0.44	0.44	0.44	0.44	0.44	0.44	0.44	0.44	0.44	0.44	0.44	0.44	0.44	0.44	0.44	0.414	0.336
YDR232W	2.412	2.412	2.412	2.386	2.386	2.308	2.283	2.308	2.257	2.257	2.257	2.257	2.257	2.257	2.207	2.207	2.154	2.023	2.023	2.023	2.023	1.92	1.896	1.948	1.948	1.948	1.948	1.948	1.948	1.896	1.896	1.896	1.871	1.923	1.923	1.871	1.871	1.871	1.923	1.923	1.923	1.923	1.923	1.923	1.843	1.766	1.791	1.791	1.738
YMR113W	1.632	1.632	1.633	1.245	1.245	1.115	0.959	0.959	0.802	0.699	0.673	0.648	0.648	0.648	0.648	0.699	0.596	0.57	0.517	0.49	0.646	0.646	0.699	0.699	0.699	0.699	0.699	0.699	0.648	0.648	0.648	0.673	0.621	0.827	1.32	1.895	1.895	1.895	1.895	1.895	1.895	1.895	1.895	1.946	1.946	1.998	1.998	1.998	1.998
YEL025C	0.777	0.777	1.14	1.192	1.27	1.27	1.27	1.27	1.27	1.27	1.27	1.27	1.27	1.27	1.27	1.27	1.27	1.27	1.27	1.27	1.27	1.27	1.27	1.27	1.27	1.323	1.323	1.323	1.323	1.323	1.298	1.272	1.272	1.272	1.272	1.272	1.272	1.272	1.272	1.272	1.272	1.272	1.272	1.272	1.325	1.325	1.325	1.325	1.325
YDL076C	0.025	0.025	0.025	0.025	0.025	0.025	0	0	0	0	0	0	0	0	0	0	0	0	0	0	0	0	0	0	0	0	0	0	0	0	0	0	0	0	0	0	0	0	0	0	0	0	0	0	0	0	0	0	0
YGR065C	2.517	2.517	2.517	2.517	2.517	2.647	2.699	2.699	2.699	2.699	2.646	2.829	2.829	2.829	2.829	2.829	2.829	2.881	2.881	2.881	2.829	2.829	2.829	2.829	2.776	2.776	2.776	2.776	2.907	2.907	2.907	2.959	2.959	2.856	2.752	2.701	2.549	2.599	2.627	2.627	2.627	2.759	2.759	2.784	2.784	2.784	2.757	3.279	3.175
YDR165W	1.165	1.165	1.165	1.269	1.269	1.269	1.269	1.321	1.321	1.321	1.347	1.347	1.373	1.373	1.656	1.94	1.965	1.965	1.965	1.965	1.965	1.965	1.965	1.965	1.965	1.965	1.965	1.965	1.965	1.965	1.887	1.887	1.887	1.94	1.94	1.94	1.94	1.94	1.992	1.992	1.966	1.966	1.966	1.966	1.966	1.966	1.966	1.966	1.966
YER013W	0.493	0.493	0.572	0.572	0.572	0.572	0.572	0.624	0.624	0.624	0.624	0.624	0.624	0.624	0.624	0.624	0.572	0.572	0.572	0.572	0.572	0.572	0.572	0.572	0.572	0.572	0.624	0.624	0.624	0.624	0.624	0.624	0.624	0.624	0.649	0.649	0.649	0.597	0.597	0.597	0.597	0.597	0.597	0.597	0.597	0.597	0.572	0.572	0.572
YDL230W	1.921	2	1.947	1.947	1.947	1.947	2.052	2.052	2.026	2.026	2.026	2.026	2.052	2.052	2.052	1.974	1.974	1.974	1.974	1.923	1.923	1.818	1.371	1.319	1.344	1.344	1.5	1.786	1.915	1.941	2.07	2.433	2.433	2.433	2.433	2.458	2.458	2.511	2.511	2.562	2.535	2.482	2.535	2.615	2.615	2.615	2.64	2.64	2.666
YGR177C	1.527	1.527	1.527	1.527	1.527	1.527	1.527	1.527	1.527	1.527	1.527	1.527	1.527	1.527	1.527	1.527	1.527	1.527	1.527	1.527	1.527	1.502	1.502	1.502	1.502	1.502	1.476	1.476	1.476	1.399	1.347	1.347	1.294	1.294	1.294	1.294	1.244	1.244	1.218	1.218	1.218	1.27	1.27	1.27	1.27	1.296	1.296	1.296	1.296
YAR003W	1.091	1.091	1.143	1.143	1.143	1.196	1.246	1.246	1.246	1.246	1.246	1.246	1.246	1.272	1.427	1.479	1.479	1.479	1.608	1.633	1.633	1.686	1.817	1.869	1.869	1.869	1.869	1.869	1.869	1.869	1.869	1.895	1.895	1.895	1.895	1.895	1.895	1.895	1.895	1.895	1.895	1.895	1.895	1.895	1.895	1.895	1.895	1.895	1.895
YDR228C	2.491	2.491	2.491	2.415	2.415	2.415	2.415	2.415	2.362	2.284	2.284	1.974	1.818	1.766	1.766	1.766	1.74	1.689	1.689	1.689	1.351	1.194	1.22	1.22	1.22	1.22	1.194	1.194	1.194	1.194	1.246	1.196	1.196	1.196	1.196	1.196	0.753	0.728	0.702	0.702	0.728	0.728	0.83	0.83	0.83	0.83	0.83	0.83	0.83
YDR306C	0.645	0.645	0.645	0.645	0.645	0.645	0.645	0.645	0.645	0.645	0.645	0.645	0.645	0.645	0.645	0.645	0.645	0.645	0.645	0.645	0.645	0.645	0.645	0.645	0.645	0.645	0.645	0.645	0.62	0.594	0.594	0.594	0.569	0.569	0.569	0.569	0.543	0.517	0.492	0.492	0.492	0.492	0.492	0.492	0.492	0.492	0.492	0.492	0.467
YGL181W	1.736	1.736	1.736	1.736	1.736	1.736	1.736	1.736	1.736	1.736	1.736	1.736	1.736	1.813	1.813	1.813	1.813	1.813	1.813	1.813	1.813	1.813	1.813	1.813	1.813	1.813	1.813	1.813	1.813	1.813	1.813	1.813	1.813	1.813	1.813	1.813	1.813	1.813	1.813	1.813	1.813	1.813	1.813	1.813	1.813	1.813	1.736	1.736	1.736
YPL017C	1.298	1.298	1.323	1.323	1.323	1.323	1.323	1.323	1.323	1.349	1.349	1.349	1.349	1.349	1.349	1.349	1.349	1.349	1.349	1.349	1.349	1.296	1.296	1.296	1.296	1.296	1.296	1.296	1.296	1.296	1.296	1.296	1.296	1.296	1.296	1.296	1.27	1.27	1.27	1.27	1.27	1.27	1.115	1.062	1.062	1.062	1.062	1.062	1.062
YOR118W	0.543	0.543	0.543	0.543	0.543	0.543	0.543	0.543	0.543	0.465	0.465	0.465	0.465	0.465	0.44	0.44	0.44	0.44	0.414	0.363	0.363	0.338	0.26	0.26	0.26	0.26	0.26	0.26	0.26	0.26	0.26	0.26	0.26	0.26	0.234	0.234	0.26	0.285	0.285	0.285	0.285	0.285	0.285	0.285	0.285	0.31	0.31	0.31	0.31
YJL096W	0.231	0.231	0.231	0.231	0.231	0.231	0.231	0.231	0.231	0.231	0.231	0.205	0.31	0.363	0.363	0.363	0.363	0.363	0.338	0.312	0.286	0.286	0.339	0.339	0.339	0.364	0.364	0.39	0.39	0.39	0.39	0.39	0.39	0.39	0.39	0.415	0.415	0.415	0.415	0.468	0.468	0.468	0.52	0.52	0.52	0.52	0.52	0.52	0.52
YML007C-A	4.253	4.253	4.253	4.175	4.122	4.122	4.122	4.122	4.122	4.122	4.122	4.069	4.069	4.044	4.044	3.991	3.991	3.991	3.991	3.991	3.991	3.939	3.939	2.716	2.562	2.434	2.151	2.073	2.073	2.073	2.073	1.919	1.841	1.79	1.79	1.79	1.661	1.661	1.661	1.661	1.609	1.557	1.298	1.167	1.011	1.011	1.011	1.011	1.011
YNL292W	0.339	0.339	0.339	0.339	0.339	0.339	0.339	0.26	0.364	0.364	0.364	0.364	0.364	0.364	0.364	0.364	0.364	0.364	0.364	0.364	0.364	0.364	0.364	0.364	0.312	0.286	0.312	0.312	0.312	0.312	0.312	0.312	0.312	0.312	0.312	0.441	0.441	0.467	0.467	0.467	0.467	0.467	0.467	0.467	0.467	0.467	0.467	0.467	0.467
YAR002C-A	0.597	0.597	0.597	0.597	0.597	0.597	0.648	0.673	0.673	0.673	0.673	0.673	0.673	0.673	0.621	0.621	0.621	0.621	0.621	0.621	0.621	0.75	0.75	0.879	0.879	0.879	0.879	0.879	0.879	0.879	0.904	0.904	0.904	0.904	0.904	0.904	0.904	0.93	0.981	1.11	1.11	1.11	1.11	1.11	1.11	1.11	1.11	1.11	1.11
YGR275W	0.517	0.517	0.517	0.517	0.517	0.517	0.543	0.569	0.569	0.594	0.594	0.594	0.594	0.594	0.645	0.67	0.696	0.696	0.696	0.696	0.696	0.669	0.669	0.669	0.72	0.771	0.771	0.771	0.771	0.771	0.771	0.771	0.771	0.796	0.744	0.744	0.744	0.744	0.744	0.796	0.744	0.744	0.796	0.822	0.795	0.795	0.795	0.795	0.795
YBL089W	0.88	0.88	0.88	0.88	0.88	0.88	0.88	0.88	0.855	0.88	0.699	0.725	0.725	0.672	0.672	0.672	0.672	0.44	0.44	0.465	0.412	0.412	0.412	0.387	0.335	0.257	0.257	0.257	0.257	0.257	0.257	0.257	0.257	0.257	0.257	0.257	0.257	0.282	0.307	0.307	0.307	0.307	0.307	0.36	0.57	0.596	0.596	0.596	0.596
YDR427W	0.907	0.907	0.907	0.96	0.96	0.96	0.96	0.96	1.036	1.062	1.087	1.087	1.087	1.087	1.087	1.14	1.14	1.218	1.218	1.218	1.218	1.269	1.269	1.269	1.269	1.321	1.321	1.321	1.321	1.321	1.321	1.321	1.321	1.321	1.321	1.321	1.321	1.321	1.321	1.321	1.321	1.374	1.374	1.374	1.374	1.374	1.374	1.374	1.374
YBR195C	0.233	0.233	0.233	0.233	0.233	0.233	0.233	0.233	0.233	0.233	0.233	0.233	0.233	0.233	0.205	0.205	0.205	0.205	0.205	0.205	0.205	0.205	0.205	0.205	0.18	0.18	0.205	0.205	0.257	0.257	0.257	0.257	0.257	0.283	0.336	0.389	0.389	0.389	0.389	0.389	0.389	0.389	0.389	0.389	0.389	0.363	0.363	0.363	0.363
YBL086C	0.777	0.777	0.777	0.699	0.596	0.596	0.596	0.596	0.621	0.646	0.777	0.777	0.777	0.777	0.777	0.777	0.777	0.699	0.725	0.725	0.725	0.725	0.725	0.725	0.725	0.699	0.699	0.648	0.596	0.596	0.596	0.596	0.596	0.57	0.57	0.57	0.57	0.57	0.57	0.517	0.492	0.492	0.517	0.517	0.543	0.543	0.543	0.543	0.543
YIL148W	0.701	0.57	0.468	0.261	0.261	0.261	0.261	0.261	0.261	0.261	0.261	0.261	0.261	0.261	0.261	0.261	0.261	0.261	0.208	0.156	0.156	0.156	0.156	0.156	0.156	0.156	0.156	0.156	0.156	0.156	0.156	0.156	0.156	0.156	0.156	0.156	0.156	0.156	0.156	0.156	0.156	0.156	0.131	0.078	0.052	0.052	0.052	0.052	0.052
YOR023C	0.646	0.646	0.699	0.725	0.725	0.75	0.75	0.75	0.75	0.75	0.75	0.854	0.854	0.854	0.854	0.879	0.957	0.957	1.035	1.035	1.035	1.035	1.035	1.035	1.035	1.035	1.115	1.374	1.374	1.374	1.374	1.374	1.374	1.427	1.427	1.427	1.427	1.427	1.427	1.427	1.504	1.454	1.504	1.504	1.504	1.504	1.504	1.504	1.504
YOR261C	1.005	1.005	1.005	1.005	0.98	0.98	0.98	0.98	0.98	0.98	0.98	0.98	0.98	0.98	0.98	0.98	1.005	1.005	1.005	1.005	1.005	1.005	1.005	0.98	0.98	0.98	0.98	0.954	0.954	0.954	0.954	0.954	1.006	1.006	1.006	1.006	1.006	1.006	1.059	1.059	1.059	1.059	1.059	1.059	1.059	1.059	1.059	1.006	1.032
YBR004C	1.329	1.329	1.329	1.329	1.329	1.329	1.329	1.226	1.226	1.276	1.38	1.818	1.818	1.818	1.818	1.843	1.843	1.843	1.843	1.843	1.843	1.843	1.843	1.843	1.896	1.948	1.921	1.921	1.921	1.921	1.842	1.842	1.842	1.842	1.842	1.867	1.867	1.867	1.867	1.762	1.762	1.813	1.736	1.736	1.736	1.736	1.736	1.736	1.736
YDL160C-A	0.392	0.392	0.417	0.417	0.417	0.417	0.417	0.417	0.417	0.417	0.417	0.417	0.417	0.417	0.417	0.468	0.468	0.468	0.468	0.493	0.493	0.493	0.493	0.493	0.493	0.493	0.493	0.493	0.493	0.493	0.493	0.493	0.493	0.493	0.493	0.519	0.519	0.493	0.493	0.493	0.493	0.493	0.493	0.493	0.493	0.493	0.493	0.493	0.493
YML029W	1.401	1.375	1.479	1.427	1.427	1.425	1.425	1.425	1.425	1.425	1.32	1.32	1.01	0.959	0.984	0.984	0.984	1.01	1.01	1.01	1.01	1.01	1.01	1.035	1.01	1.01	1.01	0.984	0.906	0.906	0.906	0.906	0.933	0.933	0.933	0.933	0.933	0.986	0.855	0.855	0.83	0.83	0.83	0.907	0.933	0.933	0.933	0.933	0.933
YFL017W-A	0.103	0.103	0.103	0.078	0.078	0.078	0.078	0.078	0.078	0.078	0.078	0.078	0.078	0.078	0.078	0.078	0.078	0.078	0.078	0.078	0.078	0.078	0.078	0.078	0.078	0.078	0.078	0.078	0.078	0.078	0.078	0.078	0.078	0.078	0.078	0.078	0.078	0.078	0.078	0.078	0.078	0.025	0.025	0.025	0.025	0.025	0.025	0.025	0.025
YDR240C	0.255	0.204	0.204	0.204	0.204	0.204	0.178	0.153	0.128	0.128	0.128	0.128	0.128	0.128	0.205	0.309	0.309	0.309	0.309	0.309	0.309	0.309	0.309	0.335	0.412	0.516	0.594	0.646	0.698	0.723	0.723	0.827	0.904	0.904	0.93	0.93	0.93	0.93	0.93	0.93	0.93	0.93	0.93	0.93	0.93	0.93	0.93	0.93	0.93
YDL012C	2.704	2.652	2.728	2.728	2.623	2.571	2.596	2.388	2.388	2.388	2.284	2.284	2.284	2.259	2.259	2.026	2.079	2.079	2.079	2.079	2.079	2.104	2.104	2.104	2.104	2.104	1.871	1.871	1.871	1.871	1.871	1.923	1.818	1.818	1.818	1.818	1.818	1.818	1.818	1.818	1.818	1.818	1.766	1.688	1.688	1.27	1.245	1.245	1.245
YDR341C	0.338	0.338	0.338	0.338	0.338	0.338	0.338	0.338	0.338	0.338	0.338	0.363	0.363	0.389	0.441	0.519	0.519	0.519	0.519	0.519	0.519	0.519	0.544	0.544	0.544	0.544	0.544	0.544	0.544	0.544	0.544	0.544	0.544	0.544	0.544	0.544	0.544	0.544	0.544	0.544	0.544	0.544	0.544	0.544	0.544	0.544	0.544	0.544	0.544
YER015W	0.93	0.93	1.006	1.11	1.11	1.11	1.11	1.11	1.11	1.163	1.137	1.137	1.137	1.215	1.215	1.215	1.268	1.268	1.268	1.268	1.268	1.32	1.32	1.32	1.32	1.32	1.294	1.294	1.244	1.269	1.294	1.294	1.294	1.294	1.294	1.294	1.32	1.32	1.32	1.32	1.32	1.32	1.32	1.32	1.423	1.423	1.476	1.476	1.476
YBL103C	2.026	2.026	2.052	2.052	2.078	2.078	2.078	2.078	2.103	2.128	2.102	2.102	2.231	2.231	2.231	2.256	2.308	2.308	2.334	2.334	2.386	2.386	2.386	2.386	2.386	2.386	2.386	2.386	2.386	2.386	2.386	2.386	2.386	2.386	2.386	2.386	2.386	2.386	2.386	2.465	2.465	2.465	2.465	2.465	2.465	2.412	2.412	2.412	2.412
YPL219W	0.544	0.544	0.544	0.623	0.623	0.623	0.623	0.623	0.597	0.623	0.597	0.597	0.675	0.701	0.726	0.726	0.726	0.726	0.726	0.726	0.701	0.804	0.804	0.804	0.804	0.804	0.857	0.857	0.857	0.857	0.857	0.882	0.882	0.934	0.934	0.934	0.934	0.934	0.934	0.934	0.934	0.96	0.96	0.96	0.96	0.934	0.934	0.934	0.934
YOR253W	2.05	2.05	2.05	2.05	2.05	1.947	1.947	1.947	1.947	1.947	1.842	1.817	1.635	1.32	0.827	0.749	0.749	0.749	0.749	0.672	0.698	0.698	0.672	0.541	0.465	0.44	0.361	0.361	0.412	0.36	0.386	0.438	0.673	0.673	0.726	0.675	0.728	0.805	0.805	0.805	0.702	0.858	0.883	0.883	0.883	0.858	0.858	0.883	0.936
YPL016W	0.882	0.882	0.882	0.882	0.882	0.882	0.882	0.882	0.882	0.882	0.907	0.907	0.907	0.907	0.907	0.907	0.907	0.907	0.907	0.907	0.907	0.907	0.907	0.907	0.907	0.907	0.907	0.907	0.907	0.907	0.907	0.907	0.907	0.907	0.907	0.907	0.907	0.907	0.907	0.907	0.907	0.907	0.907	0.907	0.907	0.907	0.907	0.907	0.907
YHR119W	0.44	0.44	0.44	0.414	0.414	0.414	0.285	0.31	0.31	0.363	0.465	0.778	0.778	0.778	0.778	0.831	0.831	0.831	0.883	0.883	0.883	0.909	0.882	0.857	0.909	0.909	0.909	0.909	0.909	0.909	0.909	0.909	0.909	0.96	0.96	1.065	1.065	1.065	1.065	1.065	1.065	1.065	1.065	1.065	1.065	1.065	1.065	1.065	1.065
YDR243C	1.011	1.011	1.011	1.011	1.011	1.141	1.141	1.141	1.141	1.141	1.194	1.194	1.194	1.141	1.141	1.141	1.141	1.141	1.141	1.167	1.167	1.192	1.192	1.192	1.192	1.192	1.192	1.192	1.192	1.192	1.192	1.192	1.192	1.192	1.218	1.218	1.218	1.218	1.218	1.192	1.192	1.192	1.192	1.192	1.192	1.192	1.192	1.192	1.192
YNL189W	0.231	0.231	0.231	0.231	0.231	0.231	0.231	0.231	0.231	0.231	0.231	0.231	0.231	0.231	0.231	0.231	0.231	0.231	0.231	0.231	0.231	0.231	0.231	0.231	0.231	0.231	0.231	0.231	0.231	0.231	0.231	0.231	0.231	0.231	0.231	0.231	0.231	0.231	0.231	0.231	0.231	0.231	0.231	0.231	0.231	0.231	0.231	0.205	0.154
YGR184C	0.701	0.648	0.648	0.648	0.648	0.596	0.621	0.621	0.621	0.621	0.621	0.621	0.543	0.49	0.516	0.62	0.698	0.698	0.698	0.698	0.775	0.775	0.775	0.775	0.775	0.775	0.775	0.775	0.775	0.775	0.775	0.775	0.775	0.775	0.775	0.775	0.775	0.775	0.775	0.775	0.775	0.775	0.775	0.775	0.775	0.775	0.775	0.775	0.775
YOR168W	0.928	0.928	0.928	0.928	0.928	0.928	0.928	0.928	0.928	0.928	0.928	0.928	0.928	0.928	0.928	0.928	0.928	0.928	0.928	0.928	0.928	0.903	0.928	0.928	0.928	0.928	0.928	0.928	0.928	0.928	0.928	0.928	0.928	0.928	0.928	0.928	0.928	0.928	0.928	0.928	0.928	0.928	0.928	0.928	0.928	0.852	0.852	0.852	0.852
YDR496C	0.541	0.541	0.541	0.541	0.541	0.541	0.541	0.541	0.541	0.567	0.567	0.567	0.567	0.567	0.567	0.567	0.593	0.593	0.593	0.593	0.593	0.593	0.593	0.593	0.618	0.618	0.618	0.618	0.618	0.618	0.618	0.618	0.618	0.618	0.618	0.618	0.618	0.618	0.618	0.618	0.618	0.618	0.618	0.618	0.618	0.618	0.618	0.618	0.618
YOL125W	0	0	0	0	0	0	0	0	0	0	0	0	0	0	0	0	0	0	0	0	0	0	0	0	0	0	0	0	0	0	0	0	0	0	0	0	0	0	0	0	0	0	0	0	0	0	0	0	0
YMR310C	0.467	0.467	0.467	0.441	0.493	0.312	0.312	0.546	0.546	0.546	0.546	0.546	0.546	0.546	0.546	0.572	0.648	0.88	0.986	0.986	0.986	0.986	1.011	1.011	0.986	0.986	0.986	0.986	0.986	0.986	0.986	0.986	0.986	0.986	0.933	1.036	1.062	1.062	1.062	1.087	1.087	1.14	1.192	1.192	1.192	1.192	1.192	1.192	1.245
YMR042W	1.833	1.833	1.833	1.833	1.911	1.911	1.937	1.962	1.962	1.962	2.014	2.014	2.014	2.014	2.014	2.014	2.014	2.014	2.014	2.014	2.014	2.014	2.04	2.04	2.066	2.066	2.066	2.066	2.143	2.143	2.143	2.143	2.143	2.143	2.143	2.143	2.143	2.143	2.143	2.143	2.143	2.143	2.143	2.143	2.143	2.143	2.143	2.143	2.143
YLR208W	0.984	0.984	0.984	1.01	1.01	1.01	1.035	1.035	1.035	1.035	1.035	1.06	1.06	1.06	1.06	1.06	1.06	1.06	1.06	1.06	1.06	1.06	1.06	1.06	1.06	1.06	1.06	1.06	1.06	1.06	1.06	1.06	1.06	1.06	1.06	1.06	1.06	1.06	1.06	1.06	1.06	1.06	1.06	1.06	1.06	1.06	1.06	1.06	1.06
YOR086C	0	0	0	0	0	0	0	0	0	0	0	0	0	0	0	0	0	0	0	0	0	0	0	0	0	0	0	0	0	0	0	0	0	0	0	0	0	0	0	0	0	0	0	0	0	0	0	0	0
YGL048C	1.042	1.042	0.99	0.99	0.99	1.173	1.173	1.173	1.226	1.226	1.2	1.304	1.304	1.304	1.304	1.304	1.226	1.226	1.226	1.226	1.226	1.226	1.226	1.278	1.278	1.278	1.278	1.278	1.278	1.278	1.278	1.226	1.147	1.147	1.173	1.173	1.173	1.173	1.121	1.121	1.121	1.146	1.146	1.093	1.093	1.093	1.119	1.145	1.197
YJR006W	0.882	0.907	0.907	0.907	0.907	0.907	0.933	0.88	0.933	0.933	0.933	0.933	0.933	0.933	0.933	0.933	0.933	0.933	0.933	0.933	0.933	0.933	0.933	0.933	0.933	0.933	0.933	0.933	0.933	0.933	0.933	0.933	0.933	0.933	0.933	0.933	0.933	0.933	0.933	0.933	0.933	0.933	0.933	0.933	0.933	0.933	0.933	0.933	0.933
YCL064C	1.17	1.17	1.17	1.17	1.17	1.092	1.092	1.092	1.092	1.092	1.092	1.092	1.092	1.092	1.04	1.04	1.04	1.012	1.115	1.192	1.192	1.167	1.167	1.087	1.14	1.14	1.14	1.14	1.14	1.14	1.14	1.035	0.877	0.877	0.877	0.877	0.877	0.852	0.852	0.879	0.828	0.854	0.828	0.828	0.828	0.828	0.828	0.828	0.855
YDR058C	0.804	0.804	0.804	0.83	0.83	0.83	0.83	0.83	0.83	0.855	0.855	0.88	0.88	0.88	0.88	0.88	0.88	0.88	0.88	0.88	0.88	0.88	0.88	0.88	0.88	0.88	0.88	0.88	0.88	0.88	0.88	0.75	0.75	0.75	0.725	0.699	0.699	0.699	0.699	0.699	0.699	0.699	0.725	0.777	0.855	0.855	0.855	0.855	0.855
YKL015W	0.519	0.519	0.519	0.519	0.519	0.519	0.519	0.519	0.519	0.519	0.519	0.519	0.519	0.519	0.673	0.699	0.699	0.699	0.699	0.699	0.699	0.699	0.699	0.699	0.699	0.699	0.699	0.699	0.699	0.699	0.699	0.751	0.83	0.83	0.83	0.83	0.83	0.83	0.83	0.83	0.83	0.83	0.83	0.83	0.83	0.83	0.83	0.855	0.855
YMR138W	0.517	0.465	0.465	0.465	0.517	0.517	0.517	0.517	0.517	0.517	0.517	0.517	0.517	0.44	0.44	0.44	0.336	0.336	0.207	0.131	0.131	0.156	0.156	0.156	0.207	0.283	0.283	0.361	0.361	0.361	0.361	0.361	0.361	0.361	0.361	0.361	0.543	0.543	0.543	0.543	0.543	0.646	0.852	0.956	1.315	1.315	1.315	1.393	1.393
YIL090W	2.966	2.966	2.966	2.966	3.018	3.018	3.043	3.069	3.069	3.069	3.069	3.069	3.069	3.069	3.069	3.095	3.095	3.2	3.381	3.381	3.406	3.406	3.406	3.406	3.406	3.406	3.406	3.406	3.354	3.354	3.354	3.354	3.354	3.354	3.354	3.354	3.301	3.301	3.301	3.301	3.301	3.354	3.38	3.38	3.38	3.38	3.38	3.38	3.405
YGL108C	0.572	0.572	0.624	0.649	0.675	0.675	0.675	0.675	0.728	0.728	0.753	0.753	0.753	0.753	0.778	0.778	0.778	0.778	0.778	0.778	0.778	0.778	0.778	0.778	0.778	0.778	0.778	0.778	0.778	0.778	0.778	0.778	0.778	0.726	0.726	0.726	0.751	0.751	0.751	0.751	0.751	0.751	0.751	0.751	0.751	0.751	0.804	0.804	0.778
YDR184C	1.605	1.605	1.605	1.605	1.605	1.605	1.605	1.579	1.579	1.579	1.554	1.554	1.554	1.554	1.554	1.554	1.476	1.425	1.374	1.374	1.296	1.27	1.192	1.192	1.167	1.167	1.141	1.141	1.141	1.141	1.141	1.141	1.141	1.116	1.116	1.116	1.116	1.116	1.116	1.116	1.065	1.065	1.065	1.065	1.014	0.78	0.78	0.754	0.754
YGL087C	0.857	0.857	0.857	0.857	0.934	0.96	0.96	0.96	0.96	0.96	0.96	0.96	0.986	0.986	0.986	0.986	0.986	0.986	0.986	0.986	0.986	0.986	0.986	0.986	1.038	1.038	1.038	1.038	1.038	1.038	1.038	1.038	1.038	1.038	1.091	1.091	1.091	1.091	1.091	1.196	1.196	1.196	1.196	1.196	1.196	1.196	1.196	1.196	1.196
YIL062C	1.091	1.091	1.04	1.04	1.065	1.065	1.065	1.065	1.065	1.091	1.091	1.065	1.065	1.065	1.065	1.065	1.065	1.065	1.091	1.091	1.091	1.091	1.091	1.091	1.091	1.091	1.091	1.091	1.091	1.091	1.091	1.091	1.091	1.091	1.091	1.091	1.091	1.091	1.091	1.091	1.091	1.091	1.091	1.091	1.091	1.091	1.091	1.091	1.091
YDR453C	1.141	1.141	1.116	1.116	1.116	1.116	1.116	1.116	1.141	1.089	1.089	0.906	0.906	0.906	0.88	0.88	0.906	0.984	0.984	0.984	0.984	1.089	1.089	1.089	1.089	1.089	1.089	1.089	0.96	0.96	0.96	0.96	0.96	1.036	1.089	1.298	1.298	1.298	1.298	1.298	1.298	1.298	1.298	1.298	1.323	1.298	1.401	1.349	1.401
YGR198W	0.36	0.36	0.36	0.36	0.36	0.36	0.335	0.309	0.233	0.154	0.154	0.154	0.154	0.154	0.154	0.154	0.154	0.18	0.336	0.336	0.336	0.387	0.387	0.387	0.44	0.44	0.492	0.492	0.492	0.596	0.623	0.623	0.623	0.623	0.623	0.623	0.623	0.623	0.623	0.623	0.623	0.648	0.778	0.933	1.269	1.608	1.608	1.608	1.661
YPR198W	0.544	0.492	0.492	0.492	0.492	0.492	0.492	0.544	0.544	0.544	0.544	0.414	0.414	0.414	0.414	0.414	0.414	0.414	0.492	0.543	0.543	0.543	0.646	0.672	0.672	0.672	0.672	0.672	0.698	0.672	0.672	0.672	0.672	0.672	0.672	0.672	0.672	0.672	0.672	0.672	0.672	0.672	0.672	0.672	0.672	0.672	0.672	0.672	0.672
YGR217W	0.597	0.546	0.546	0.572	0.572	0.649	0.649	0.649	0.675	0.675	0.675	0.675	0.675	0.675	0.675	0.675	0.675	0.778	0.778	0.907	0.907	0.907	0.96	1.012	1.012	1.115	1.191	1.191	1.191	1.191	1.191	1.191	1.191	1.449	1.579	1.579	1.71	1.71	1.71	1.71	1.71	1.762	1.762	1.762	1.762	1.762	1.762	1.762	1.762
YDL203C	2.283	2.283	2.283	2.205	2.152	2.102	2.102	2.102	2.076	2.076	2.076	2.076	1.921	1.921	1.764	1.764	1.713	1.713	1.738	1.713	1.766	1.74	1.74	1.74	1.584	1.479	1.479	1.479	1.53	1.452	1.452	1.427	1.427	1.427	1.427	1.427	1.323	1.375	1.375	1.375	1.375	1.116	0.804	0.778	0.804	1.063	1.272	1.272	1.272
YMR274C	0.572	0.572	0.572	0.572	0.572	0.572	0.675	0.833	0.885	0.885	0.885	0.885	0.885	0.885	0.885	0.885	0.885	0.885	0.962	0.962	0.962	0.962	0.962	0.962	0.962	0.962	0.962	0.962	0.962	0.962	1.012	1.012	1.012	1.012	1.012	1.012	1.012	1.012	1.012	1.012	1.012	1.012	1.012	1.012	1.012	1.012	1.012	1.012	1.012
YIL152W	0.96	0.96	0.96	0.986	0.986	0.986	0.986	0.986	0.986	0.986	0.986	0.986	0.986	0.986	0.986	0.933	0.933	0.933	0.933	0.933	0.933	0.933	0.88	0.855	0.83	0.83	0.83	0.804	0.804	0.804	0.804	0.804	0.804	0.804	0.804	0.83	0.83	0.83	0.804	0.804	0.804	0.804	0.701	0.648	0.648	0.464	0.596	0.596	0.596
YDR326C	0.96	0.96	0.986	0.986	0.986	0.986	0.986	0.986	0.986	0.986	0.986	0.986	0.986	0.986	0.986	0.986	0.986	0.986	0.96	0.96	0.96	0.96	0.96	0.96	0.96	0.96	0.96	0.96	0.96	0.96	0.96	0.96	0.96	0.96	0.96	0.96	0.96	0.96	0.96	0.96	0.986	0.986	0.986	0.986	0.986	1.063	1.063	1.063	1.116
YLR353W	0.543	0.543	0.543	0.594	0.594	0.594	0.594	0.62	0.62	0.62	0.62	0.62	0.62	0.62	0.62	0.645	0.67	0.67	0.645	0.67	0.67	0.67	0.67	0.67	0.67	0.67	0.67	0.67	0.67	0.67	0.67	0.67	0.67	0.67	0.67	0.645	0.593	0.513	0.591	0.591	0.591	0.566	0.566	0.566	0.566	0.566	0.566	0.566	0.566
YPL254W	0.597	0.649	0.649	0.649	0.649	0.649	0.649	0.649	0.649	0.649	0.649	0.649	0.649	0.753	0.753	0.753	0.753	0.753	0.753	0.753	0.753	0.753	0.753	0.753	0.805	0.805	0.805	0.805	0.805	0.805	0.805	0.805	0.805	0.805	0.805	0.805	0.805	0.805	0.805	0.805	0.805	0.805	0.805	0.805	0.753	0.753	0.675	0.675	0.675
YLR420W	0.339	0.364	0.364	0.364	0.364	0.39	0.39	0.39	0.39	0.39	0.39	0.39	0.52	0.573	0.678	0.704	0.704	0.704	0.729	0.729	0.729	0.729	0.729	0.754	0.754	0.754	0.78	0.805	0.805	0.805	0.805	0.805	0.831	0.831	0.831	0.831	0.831	0.831	0.831	0.831	0.831	0.831	0.831	0.831	0.831	0.831	0.831	0.831	0.883
YKR087C	0.798	0.798	0.798	0.798	0.798	0.798	0.798	0.798	0.722	0.67	0.62	0.62	0.62	0.62	0.62	0.594	0.541	0.541	0.541	0.464	0.464	0.464	0.464	0.438	0.438	0.438	0.438	0.438	0.464	0.438	0.438	0.361	0.361	0.387	0.387	0.387	0.387	0.361	0.387	0.387	0.387	0.387	0.412	0.387	0.387	0.387	0.387	0.412	0.387
YKL128C	0.617	0.617	0.617	0.617	0.617	0.617	0.617	0.617	0.617	0.617	0.617	0.617	0.617	0.617	0.643	0.643	0.643	0.643	0.643	0.643	0.643	0.669	0.722	0.722	0.722	0.722	0.722	0.722	0.722	0.722	0.722	0.722	0.774	0.774	0.774	0.774	0.774	0.774	0.774	0.774	0.774	0.774	0.774	0.774	0.774	0.774	0.774	0.749	0.749
YLR221C	0.702	0.702	0.702	0.728	0.728	0.728	0.728	0.728	0.728	0.728	0.675	0.675	0.675	0.728	0.728	0.728	0.728	0.728	0.728	0.728	0.728	0.728	0.728	0.728	0.728	0.728	0.728	0.728	0.728	0.728	0.675	0.675	0.675	0.675	0.649	0.624	0.624	0.624	0.624	0.676	0.676	0.676	0.676	0.676	0.676	0.676	0.676	0.676	0.676
YJR098C	1.158	1.081	1.081	1.081	0.798	0.696	0.696	0.696	0.696	0.594	0.699	0.726	0.673	0.673	0.726	0.857	0.909	1.012	1.012	1.012	1.012	1.091	1.065	1.246	1.246	1.246	1.246	1.246	1.246	1.246	1.246	1.299	1.299	1.299	1.299	1.299	1.299	1.299	1.299	1.299	1.325	1.377	1.403	1.403	1.403	1.403	1.403	1.403	1.403
YER077C	0.39	0.39	0.39	0.39	0.39	0.415	0.415	0.415	0.415	0.415	0.415	0.415	0.468	0.468	0.468	0.468	0.468	0.468	0.468	0.468	0.493	0.493	0.493	0.493	0.441	0.441	0.441	0.441	0.441	0.441	0.441	0.441	0.414	0.44	0.44	0.465	0.516	0.516	0.516	0.516	0.516	0.516	0.516	0.516	0.516	0.516	0.541	0.541	0.594
YBR074W	0.522	0.575	0.575	0.6	0.6	0.6	0.6	0.6	0.6	0.6	0.6	0.6	0.6	0.652	0.6	0.625	0.625	0.625	0.625	0.625	0.625	0.625	0.625	0.625	0.625	0.651	0.702	0.805	0.858	0.858	0.858	0.909	0.934	0.934	0.934	0.96	1.012	1.038	1.141	1.218	1.349	1.349	1.349	1.349	1.349	1.349	1.374	1.374	1.374
YGR040W	0.648	0.648	0.648	0.648	0.648	0.597	0.544	0.544	0.57	0.596	0.596	0.596	0.596	0.596	0.596	0.596	0.596	0.596	0.596	0.596	0.596	0.517	0.517	0.467	0.467	0.467	0.467	0.467	0.414	0.414	0.414	0.389	0.363	0.285	0.285	0.285	0.285	0.285	0.26	0.26	0.26	0.26	0.26	0.234	0.26	0.26	0.26	0.285	0.285
YBR193C	1.476	1.476	1.476	1.476	1.528	1.528	1.528	1.528	1.528	1.528	1.476	1.476	1.476	1.476	1.476	1.579	1.579	1.579	1.579	1.528	1.45	1.45	1.373	1.294	1.449	1.526	1.526	1.526	1.526	1.526	1.526	1.5	1.369	1.395	1.395	1.446	1.524	1.601	1.601	1.601	1.601	1.679	1.679	1.731	1.731	1.731	1.756	1.756	1.782
YJL039C	0.131	0.131	0.131	0.131	0.131	0.131	0.131	0.131	0.131	0.131	0.131	0.131	0.131	0.131	0.131	0.078	0.078	0.078	0.078	0.078	0.078	0.078	0.078	0.078	0.078	0.103	0.103	0.103	0.103	0.103	0.103	0.154	0.154	0.154	0.154	0.154	0.154	0.154	0.154	0.154	0.154	0.154	0.154	0.154	0.26	0.336	0.361	0.387	0.387
YPR075C	0.514	0.514	0.514	0.514	0.567	0.567	0.567	0.593	0.593	0.593	0.593	0.593	0.645	0.645	0.67	0.67	0.696	0.696	0.696	0.696	0.696	0.696	0.696	0.801	0.852	0.852	0.852	0.852	0.852	0.852	0.827	0.827	0.852	0.827	0.827	0.827	0.827	0.879	0.879	0.879	0.879	0.879	0.879	0.879	0.879	0.879	0.879	0.879	0.879
YDR244W	2.2	2.304	2.304	2.304	2.304	2.304	2.304	2.304	2.304	2.304	2.304	2.304	2.304	2.409	2.409	2.409	2.409	2.409	2.462	2.514	2.514	2.514	2.514	2.514	2.514	2.514	2.514	2.514	2.514	2.514	2.514	2.514	2.514	2.514	2.514	2.514	2.514	2.514	2.514	2.462	2.462	2.462	2.462	2.462	2.462	2.462	2.462	2.462	2.462
YBR281C	0	0	0	0	0	0	0	0	0	0	0	0	0	0	0	0	0	0	0	0	0	0	0	0	0	0	0	0	0	0.078	0.131	0.183	0.183	0.234	0.285	0.285	0.338	0.338	0.39	0.39	0.39	0.39	0.468	0.83	0.83	0.83	0.83	0.83	0.83
YDR350C	1.716	1.794	1.794	1.847	1.847	1.847	1.847	1.847	1.847	1.847	1.847	1.847	1.847	1.847	1.847	1.847	1.847	1.899	1.899	1.899	1.899	1.899	1.899	1.899	1.899	1.899	1.925	1.925	1.925	1.925	1.977	1.977	1.977	1.977	1.977	1.977	1.925	1.925	1.95	1.95	1.95	1.95	1.95	1.95	1.95	2.002	2.002	2.002	2.002
YOR008C	1.244	1.244	1.244	1.244	1.244	1.244	1.244	1.244	1.244	1.218	1.218	1.218	1.218	1.218	1.218	1.218	1.218	1.218	1.218	1.218	1.165	1.165	1.165	1.165	1.165	1.165	1.165	1.165	1.165	1.165	1.165	1.165	1.165	1.165	1.165	1.165	1.165	1.165	1.165	1.165	1.165	1.14	1.063	1.063	1.063	1.063	1.038	1.038	1.038
YJL168C	3.377	3.377	3.377	3.377	3.377	3.377	3.377	3.351	3.377	3.377	3.377	3.377	3.377	3.377	3.324	3.324	3.324	3.324	3.324	3.324	3.324	3.324	3.324	3.324	3.272	3.193	3.09	3.064	3.012	2.934	2.934	2.934	2.934	2.934	2.934	2.881	2.856	2.83	2.883	2.857	2.857	2.832	2.807	2.676	2.651	2.598	2.572	2.572	2.494
YMR139W	0.852	0.852	0.852	0.904	0.904	0.983	0.93	0.93	0.93	0.93	0.956	0.956	0.93	0.956	0.93	1.06	1.035	1.035	1.035	1.035	1.035	1.035	1.035	1.035	1.165	1.165	1.165	1.165	1.165	1.191	1.191	1.191	1.191	1.191	1.191	1.269	1.269	1.269	1.269	1.374	1.374	1.399	1.399	1.399	1.399	1.452	1.452	1.452	1.452
YCL051W	0.492	0.492	0.492	0.492	0.492	0.492	0.544	0.544	0.544	0.544	0.544	0.544	0.544	0.544	0.544	0.57	0.57	0.57	0.57	0.596	0.596	0.701	0.701	0.701	0.91	0.962	0.987	0.987	0.987	0.987	0.987	0.987	1.04	1.143	1.143	1.143	1.143	1.143	1.143	1.169	1.169	1.169	1.169	1.169	1.169	1.169	1.169	1.169	1.169
YER007C-A	0.31	0.31	0.31	0.31	0.31	0.363	0.363	0.363	0.363	0.363	0.363	0.389	0.389	0.389	0.389	0.389	0.389	0.389	0.389	0.363	0.415	0.415	0.415	0.415	0.415	0.415	0.415	0.415	0.415	0.415	0.415	0.52	0.52	0.625	0.625	0.625	0.625	0.625	0.625	0.625	0.625	0.625	0.625	0.625	0.625	0.651	0.625	0.625	0.625
YDR378C	2.587	2.587	2.64	2.64	2.587	2.587	2.639	2.639	2.639	2.639	2.691	2.691	2.691	2.691	2.691	2.691	2.691	2.691	2.691	2.691	2.691	2.666	2.666	2.666	2.615	2.615	2.562	2.562	2.562	2.51	2.51	2.458	2.433	2.433	2.408	2.355	2.252	2.199	2.095	2.07	2.07	2.07	2.019	1.966	1.966	1.966	1.966	1.966	1.966
YDL059C	0.18	0.154	0.207	0.207	0.207	0.207	0.207	0.207	0.207	0.207	0.207	0.207	0.207	0.207	0.207	0.129	0.129	0.129	0.129	0.129	0.129	0.129	0.129	0.129	0.129	0.129	0.129	0.129	0.129	0.154	0.154	0.154	0.154	0.154	0.129	0.129	0.129	0.207	0.233	0.517	0.517	0.517	0.517	0.543	0.543	0.543	0.543	0.543	0.699
YNL277W	0.154	0.154	0.154	0.154	0.154	0.154	0.154	0.154	0.154	0.154	0.154	0.154	0.154	0.154	0.154	0.154	0.129	0.129	0.129	0.129	0.129	0.129	0.129	0.129	0.129	0.103	0.103	0.103	0.103	0.103	0.103	0.103	0.103	0.103	0.103	0.103	0.052	0.052	0.052	0.052	0.052	0.052	0.052	0.052	0.052	0.052	0.052	0.052	0.052
YGR289C	2.047	2.047	2.047	2.047	2.047	1.995	1.995	1.995	2.021	2.073	2.073	2.073	2.073	2.073	2.073	2.073	2.073	2.073	2.073	2.073	2.073	2.047	2.047	2.047	2.047	2.047	1.995	1.995	1.995	1.995	1.995	1.995	1.995	1.97	1.97	1.97	1.97	1.97	1.97	1.97	1.97	1.97	1.97	1.97	1.97	1.97	1.97	1.97	1.97
YOR131C	1.613	1.638	1.638	1.638	1.638	1.743	1.743	1.743	1.743	1.743	1.743	1.743	1.847	2.052	2.052	2.052	2.13	2.13	2.13	2.183	2.183	2.183	2.183	2.183	2.183	2.183	2.183	2.183	2.183	2.183	2.183	2.183	2.183	2.183	2.183	2.183	2.183	2.235	2.235	2.235	2.209	2.209	2.209	2.209	2.209	2.209	2.209	2.209	2.209
YMR099C	0.467	0.467	0.467	0.467	0.492	0.492	0.492	0.492	0.492	0.492	0.492	0.492	0.492	0.467	0.467	0.467	0.467	0.467	0.467	0.492	0.492	0.517	0.621	0.621	0.621	0.673	0.673	0.673	0.673	0.673	0.596	0.673	0.673	0.673	0.673	0.673	0.751	0.751	0.751	0.802	0.828	0.828	0.828	0.828	0.828	0.828	0.802	0.802	0.855
YGL146C	1.239	1.264	1.264	1.212	1.212	1.212	1.187	1.187	1.187	1.187	1.187	1.109	1.161	1.263	1.212	1.29	1.238	1.341	1.315	1.315	1.343	1.266	1.266	1.473	1.473	1.473	1.473	1.473	1.473	1.551	1.551	1.551	1.551	1.498	1.524	1.498	1.498	1.68	1.68	1.758	1.758	1.758	1.732	1.732	1.732	1.732	1.68	1.655	1.707
YBR229C	1.113	1.06	1.06	1.06	1.06	1.06	1.008	0.981	0.981	0.981	1.034	1.135	1.135	1.161	1.161	1.239	1.315	1.315	1.315	1.315	1.341	1.315	1.315	1.315	1.315	1.315	1.315	1.315	1.315	1.315	1.315	1.315	1.315	1.315	1.315	1.315	1.315	1.315	1.315	1.315	1.315	1.315	1.315	1.29	1.29	1.29	1.29	1.315	1.315
YLR412W	1.341	1.341	1.341	1.341	1.341	1.341	1.341	1.341	1.393	1.393	1.393	1.393	1.393	1.393	1.393	1.393	1.393	1.393	1.497	1.497	1.497	1.497	1.444	1.444	1.444	1.444	1.444	1.444	1.444	1.444	1.444	1.444	1.444	1.393	1.368	1.343	1.343	1.29	1.29	1.29	1.29	1.29	1.29	1.29	1.239	1.239	1.239	1.239	1.239
YOL089C	0.83	0.882	0.986	0.986	1.14	1.14	1.14	1.192	1.35	1.375	1.479	1.479	1.479	1.479	1.532	1.532	1.479	1.504	1.556	1.556	1.556	1.556	1.556	1.556	1.556	1.556	1.556	1.608	1.608	1.583	1.583	1.583	1.583	1.583	1.583	1.583	1.583	1.583	1.583	1.583	1.479	1.479	1.479	1.479	1.557	1.557	1.557	1.557	1.557
YDR301W	3.492	3.492	3.492	3.492	3.492	3.492	3.492	3.492	3.492	3.466	3.466	3.466	3.466	3.466	3.414	3.414	3.414	3.361	3.361	3.361	3.208	3.208	3.208	3.208	3.131	3.105	3.079	3.079	3.029	2.976	2.976	2.976	2.925	2.925	2.925	2.718	2.64	2.64	2.615	2.615	1.995	1.581	1.374	1.349	1.349	1.349	1.349	1.349	1.349
YDL091C	0.649	0.649	0.649	0.649	0.649	0.649	0.649	0.649	0.649	0.546	0.546	0.546	0.546	0.495	0.469	0.52	0.52	0.52	0.52	0.52	0.52	0.52	0.52	0.52	0.468	0.468	0.468	0.468	0.52	0.52	0.52	0.52	0.468	0.468	0.468	0.468	0.468	0.468	0.468	0.468	0.468	0.493	0.493	0.493	0.493	0.493	0.441	0.441	0.493
YKR039W	1.792	1.792	1.792	1.792	1.792	1.767	1.767	1.767	1.714	1.506	1.454	1.454	1.454	1.428	1.428	1.403	1.403	1.403	1.403	1.403	1.403	1.403	1.299	1.221	1.221	1.221	0.96	0.699	0.699	0.699	0.648	0.597	0.519	0.519	0.519	0.519	0.519	0.519	0.467	0.467	0.467	0.467	0.467	0.467	0.467	0.467	0.414	0.414	0.361
YDR478W	0.234	0.234	0.234	0.234	0.234	0.234	0.234	0.234	0.234	0.234	0.234	0.234	0.234	0.181	0.181	0.181	0.233	0.233	0.233	0.233	0.233	0.233	0.233	0.233	0.233	0.233	0.233	0.233	0.233	0.233	0.258	0.336	0.336	0.336	0.336	0.336	0.336	0.336	0.336	0.336	0.336	0.336	0.336	0.336	0.336	0.336	0.336	0.336	0.336
YDR104C	0.338	0.338	0.338	0.338	0.338	0.338	0.338	0.338	0.39	0.39	0.39	0.39	0.39	0.39	0.39	0.39	0.39	0.39	0.39	0.39	0.39	0.415	0.441	0.441	0.441	0.441	0.441	0.441	0.441	0.441	0.441	0.441	0.441	0.441	0.441	0.441	0.441	0.441	0.441	0.441	0.441	0.441	0.441	0.441	0.441	0.441	0.441	0.441	0.389
YLR196W	0.412	0.465	0.465	0.49	0.49	0.49	0.49	0.543	0.569	0.594	0.723	0.723	0.774	0.774	0.825	0.825	0.903	0.98	0.98	0.98	0.98	0.98	1.005	1.03	1.03	1.081	1.158	1.158	1.288	1.288	1.288	1.288	1.288	1.288	1.288	1.288	1.367	1.496	1.496	1.548	1.548	1.601	1.601	1.601	1.626	1.626	1.651	1.651	1.651
YLR179C	0.514	0.514	0.514	0.514	0.514	0.514	0.54	0.54	0.54	0.593	0.593	0.593	0.593	0.593	0.593	0.54	0.54	0.54	0.54	0.514	0.54	0.591	0.591	0.591	0.591	0.591	0.591	0.591	0.566	0.566	0.566	0.566	0.566	0.566	0.566	0.566	0.566	0.566	0.566	0.566	0.54	0.54	0.487	0.487	0.487	0.487	0.464	0.464	0.464
YLR351C	0.49	0.49	0.49	0.465	0.49	0.49	0.49	0.49	0.49	0.49	0.49	0.49	0.49	0.49	0.49	0.49	0.464	0.464	0.489	0.569	0.62	0.62	0.62	0.62	0.62	0.62	0.62	0.62	0.62	0.62	0.62	0.645	0.645	0.645	0.645	0.645	0.645	0.645	0.645	0.645	0.645	0.645	0.67	0.67	0.877	0.877	0.877	0.877	0.903
YNL032W	0.959	0.933	0.933	0.933	0.907	0.907	0.907	0.907	0.933	0.986	0.986	1.011	1.011	1.011	1.011	1.011	1.011	1.011	0.96	0.907	0.907	0.907	0.907	0.907	0.907	0.907	0.751	0.673	0.673	0.673	0.673	0.83	0.83	0.83	0.83	0.83	0.83	0.83	0.83	0.83	0.83	0.88	0.88	0.88	0.88	0.88	0.88	0.933	0.933
YOR230W	0.26	0.26	0.26	0.363	0.467	0.467	0.467	0.467	0.467	0.467	0.467	0.517	0.517	0.517	0.517	0.517	0.517	0.517	0.62	0.62	0.62	0.62	0.62	0.62	0.645	0.645	0.645	0.645	0.645	0.645	0.645	0.645	0.75	0.775	0.775	0.775	0.775	0.775	0.775	0.775	0.775	0.75	0.75	0.75	0.802	0.75	0.75	0.75	0.725
YOR153W	0	0	0	0	0	0	0	0	0	0	0	0	0	0	0	0	0	0	0	0	0	0	0	0	0	0	0	0	0	0	0	0	0	0	0	0	0	0	0	0	0	0	0	0	0	0.025	0.025	0.025	0.025
YOR367W	0.285	0.285	0.285	0.285	0.285	0.338	0.415	0.415	0.415	0.415	0.415	0.468	0.493	0.493	0.493	0.493	0.493	0.493	0.493	0.493	0.493	0.493	0.493	0.493	0.493	0.546	0.546	0.546	0.546	0.546	0.546	0.546	0.546	0.546	0.546	0.624	0.624	0.624	0.624	0.624	0.624	0.624	0.624	0.624	0.624	0.624	0.624	0.624	0.624
YNL108C	0.722	0.747	0.747	0.747	0.747	0.747	0.747	0.747	0.747	0.747	0.747	0.747	0.747	0.747	0.747	0.747	0.747	0.747	0.747	0.747	0.747	0.747	0.747	0.799	0.799	0.799	0.799	0.799	0.799	0.799	0.799	0.799	0.799	0.799	0.774	0.774	0.774	0.774	0.774	0.774	0.774	0.722	0.722	0.722	0.722	0.722	0.722	0.722	0.722
YJL078C	0.078	0.078	0.078	0.078	0.078	0.078	0.078	0.078	0.052	0.052	0.052	0.052	0.052	0.052	0.052	0.052	0.052	0.052	0.158	0.158	0.158	0.158	0.183	0.183	0.183	0.183	0.183	0.183	0.183	0.183	0.183	0.183	0.183	0.183	0.183	0.183	0.183	0.183	0.183	0.183	0.183	0.183	0.183	0.183	0.183	0.235	0.235	0.235	0.235
YBR011C	0.624	0.624	0.624	0.649	0.649	0.675	0.675	0.675	0.675	0.675	0.675	0.675	0.675	0.675	0.675	0.675	0.675	0.675	0.675	0.675	0.675	0.675	0.675	0.675	0.675	0.675	0.675	0.675	0.675	0.675	0.675	0.675	0.675	0.675	0.675	0.675	0.675	0.675	0.675	0.675	0.675	0.675	0.675	0.675	0.675	0.675	0.675	0.675	0.675
YBR244W	2.386	2.386	2.386	2.386	2.386	2.386	2.386	2.386	2.361	2.361	2.361	2.361	2.361	2.361	2.361	2.283	2.257	2.257	2.232	2.179	2.127	2.127	2.127	2.127	2.076	1.972	1.972	1.92	1.92	1.946	1.893	1.841	1.841	1.893	1.919	1.919	1.971	1.971	1.946	1.946	1.895	1.895	1.895	1.843	1.843	1.818	1.847	1.847	1.847
YDR412W	2.25	2.25	2.25	2.25	2.25	2.25	2.25	2.25	2.25	2.25	2.25	2.25	2.276	2.276	2.276	2.276	2.276	2.276	2.276	2.276	2.276	2.25	2.25	2.25	2.25	2.25	2.25	2.303	2.303	2.303	2.303	2.303	2.303	2.303	2.277	2.277	2.277	2.277	2.277	2.303	2.252	2.252	2.252	2.252	2.252	2.252	2.252	2.252	2.252
YBR237W	1.502	1.683	1.683	1.683	1.683	1.683	1.683	1.683	1.683	1.683	1.683	1.683	1.683	1.683	1.683	1.683	1.683	1.786	1.812	1.837	1.837	1.837	1.837	1.863	1.863	1.863	1.863	1.863	1.863	1.863	1.915	1.915	1.915	1.915	1.915	1.915	1.915	1.915	1.966	1.966	1.992	1.992	1.992	1.992	1.992	1.992	1.94	1.94	1.94
YJL190C	0.052	0.052	0.052	0.052	0.052	0.052	0.052	0.052	0.052	0.052	0.052	0.052	0.052	0.052	0.052	0.052	0.052	0.052	0.052	0.052	0.052	0.052	0.052	0.052	0.052	0.052	0.052	0.052	0.052	0.052	0.052	0.052	0.052	0.052	0.052	0.052	0.052	0.052	0.052	0.052	0.052	0.052	0.052	0.052	0.052	0.052	0.052	0.052	0.052
YKR023W	0.181	0.31	0.361	0.361	0.361	0.361	0.361	0.361	0.361	0.361	0.361	0.361	0.309	0.309	0.516	0.516	0.516	0.516	0.672	0.698	0.698	0.723	0.723	0.723	0.723	0.723	0.775	0.749	0.749	0.774	0.799	0.852	0.852	0.852	0.852	0.877	0.903	0.903	0.903	0.903	0.903	0.903	0.903	0.903	0.903	0.903	0.903	1.24	1.24
YBL050W	1.296	1.296	1.296	1.244	1.244	1.321	1.321	1.321	1.321	1.321	1.321	1.321	1.321	1.321	1.321	1.321	1.321	1.321	1.321	1.321	1.321	1.321	1.321	1.321	1.321	1.321	1.321	1.321	1.321	1.321	1.321	1.321	1.321	1.321	1.321	1.321	1.321	1.321	1.321	1.321	1.321	1.321	1.321	1.321	1.321	1.321	1.269	1.269	1.269
YOR222W	0.933	0.933	0.933	0.933	0.933	0.933	0.933	0.959	0.959	1.011	1.011	1.011	1.011	1.115	1.115	1.115	1.115	1.115	1.115	1.115	1.115	1.115	1.115	1.115	1.115	1.115	1.115	1.115	1.115	1.115	1.115	1.115	1.115	1.115	1.115	1.115	1.115	1.115	1.115	1.115	1.115	1.115	1.115	1.115	1.115	1.115	1.115	1.115	1.115
YPL196W	0.387	0.412	0.412	0.412	0.412	0.412	0.412	0.412	0.412	0.412	0.412	0.412	0.412	0.387	0.387	0.361	0.361	0.44	0.44	0.44	0.44	0.44	0.44	0.44	0.44	0.44	0.464	0.464	0.464	0.464	0.464	0.464	0.464	0.438	0.438	0.438	0.49	0.49	0.49	0.49	0.49	0.49	0.49	0.543	0.569	0.594	0.594	0.594	0.62
YER064C	0	0	0	0	0	0	0	0	0	0	0	0	0	0	0	0	0	0	0	0	0	0	0	0	0	0	0	0	0	0	0	0	0	0	0	0	0	0	0	0	0	0	0	0	0	0	0	0	0
YEL031W	1.829	1.829	1.829	1.829	1.829	1.829	1.829	1.829	1.829	1.829	1.907	1.907	1.907	1.932	1.984	1.984	2.01	2.01	2.061	2.243	2.243	2.348	2.348	2.348	2.348	2.348	2.348	2.398	2.398	2.45	2.527	2.527	2.527	2.527	2.527	2.553	2.553	2.553	2.553	2.501	2.501	2.501	2.501	2.501	2.501	2.501	2.501	2.501	2.526
YOR349W	0.052	0.052	0.052	0.052	0.052	0.052	0.052	0.052	0.052	0.052	0.052	0.052	0.052	0.052	0.052	0.052	0.052	0.052	0.052	0.052	0.052	0.052	0.052	0.052	0.052	0.052	0.052	0.052	0.052	0.052	0.052	0.052	0.052	0.052	0.052	0.052	0.052	0.052	0.052	0.052	0.052	0.052	0.052	0.052	0.052	0.052	0.052	0.052	0.052
YLR245C	0.207	0.207	0.207	0.207	0.285	0.336	0.336	0.336	0.336	0.336	0.336	0.336	0.336	0.336	0.336	0.336	0.336	0.336	0.336	0.336	0.361	0.361	0.361	0.361	0.361	0.361	0.361	0.387	0.387	0.387	0.438	0.464	0.464	0.72	0.72	0.72	0.72	0.72	0.72	0.72	0.72	0.72	0.72	0.746	0.746	0.746	0.746	0.746	0.746
YOL063C	0.913	0.756	0.731	0.731	0.731	0.731	0.678	0.678	0.625	0.625	0.625	0.625	0.625	0.625	0.625	0.573	0.573	0.52	0.52	0.625	0.573	0.573	0.573	0.495	0.495	0.495	0.469	0.547	0.547	0.547	0.547	0.547	0.547	0.522	0.522	0.522	0.522	0.522	0.522	0.575	0.652	0.652	0.652	0.652	0.652	0.652	0.495	0.572	0.572
YHR007C	0	0	0	0	0	0	0	0	0	0	0	0	0	0	0	0	0	0	0	0	0	0	0	0	0	0	0	0	0	0	0	0	0	0	0	0	0	0	0	0	0	0	0	0	0	0	0	0	0
YKL171W	0.597	0.597	0.597	0.597	0.544	0.544	0.544	0.544	0.519	0.519	0.519	0.519	0.519	0.519	0.597	0.597	0.597	0.597	0.597	0.597	0.597	0.597	0.597	0.544	0.492	0.492	0.492	0.492	0.544	0.544	0.597	0.623	0.623	0.623	0.701	0.726	0.726	0.726	0.726	0.726	0.726	0.726	0.726	0.726	0.649	0.649	0.649	0.649	0.649
YLR177W	0.88	0.88	0.828	0.854	0.879	0.879	0.879	0.879	0.827	0.827	0.827	0.827	0.877	0.877	0.93	0.983	1.06	1.244	1.244	1.218	1.296	1.661	1.661	1.686	1.867	1.867	1.867	1.867	1.867	1.867	1.998	1.998	2.127	2.336	2.439	2.439	2.465	2.541	2.541	2.594	2.594	2.696	3.372	3.372	3.372	3.372	3.372	3.372	3.579
YHR020W	1.649	1.649	1.649	1.649	1.597	1.597	1.572	1.572	1.572	1.363	1.363	1.416	1.365	1.365	1.365	1.365	1.339	1.339	1.339	1.339	1.339	1.339	1.339	1.392	1.288	1.288	1.288	1.288	1.288	1.239	1.187	1.161	1.161	1.135	1.135	1.085	1.085	1.085	1.085	1.006	0.956	0.93	0.956	0.956	0.93	1.035	1.294	1.294	1.294
YOR034C	0.495	0.495	0.495	0.547	0.547	0.547	0.652	0.652	0.652	0.652	0.652	0.652	0.652	0.678	0.704	0.861	0.861	0.861	0.861	0.861	0.861	0.861	0.808	0.808	0.808	0.808	0.808	0.808	0.861	0.861	0.861	0.861	0.861	0.861	0.861	0.861	0.861	0.861	0.861	0.861	0.861	0.861	0.861	0.861	0.861	0.861	0.861	0.861	0.861
YPR127W	0.44	0.44	0.44	0.44	0.44	0.336	0.336	0.336	0.336	0.336	0.31	0.31	0.285	0.233	0.233	0.18	0.154	0.154	0.103	0.103	0.103	0.103	0.103	0.103	0.129	0.051	0.051	0.051	0.051	0.051	0.051	0.051	0.025	0.025	0.025	0.025	0.025	0.025	0.025	0.051	0.051	0.051	0.051	0.051	0.103	0.129	0.18	0.257	0.257
YGR027C	0.181	0.181	0.154	0.154	0.18	0.18	0.205	0.205	0.205	0.205	0.153	0.153	0.153	0.386	0.386	0.386	0.438	0.438	0.438	0.438	0.957	0.957	0.957	0.957	0.957	0.957	1.01	1.137	1.137	1.137	1.137	1.137	1.137	1.137	1.111	1.111	1.111	1.111	1.19	1.19	1.24	1.24	1.293	1.293	1.293	1.293	1.293	1.293	1.293
YGR026W	0.956	0.956	0.956	0.956	0.956	0.956	0.956	0.956	0.956	0.93	0.93	0.93	0.93	0.93	0.93	0.93	0.93	0.93	0.93	0.93	0.93	0.93	0.93	0.93	0.93	0.956	0.956	1.006	1.032	1.083	1.212	1.238	1.238	1.238	1.238	1.238	1.238	1.238	1.238	1.238	1.238	1.315	1.315	1.315	1.315	1.315	1.315	1.315	1.315
YNL246W	0.676	0.676	0.676	0.676	0.676	0.676	0.676	0.676	0.78	0.78	0.78	0.78	0.78	0.78	0.78	0.78	0.78	0.78	0.78	0.78	0.78	0.78	0.78	0.78	0.78	0.78	0.78	0.728	0.728	0.833	0.833	0.833	0.833	0.833	0.833	0.833	0.833	0.833	0.833	0.833	0.833	0.833	0.833	0.833	0.833	0.833	0.833	0.833	0.833
YLL001W	0.877	0.877	0.877	0.877	0.877	0.928	0.981	0.981	1.034	1.034	1.034	1.086	1.086	1.086	1.086	1.086	1.086	1.139	1.139	1.242	1.242	1.242	1.242	1.242	1.294	1.294	1.32	1.32	1.32	1.32	1.345	1.345	1.345	1.345	1.345	1.345	1.345	1.345	1.345	1.345	1.345	1.398	1.398	1.398	1.423	1.423	1.423	1.423	1.423
YJR046W	0.855	0.855	0.855	0.855	0.855	0.855	0.855	0.83	0.83	0.777	0.777	0.777	0.777	0.777	0.777	0.777	0.777	0.777	0.777	0.777	0.699	0.673	0.621	0.621	0.621	0.621	0.621	0.621	0.596	0.596	0.596	0.596	0.596	0.596	0.621	0.621	0.621	0.621	0.621	0.621	0.621	0.569	0.569	0.569	0.569	0.569	0.569	0.569	0.569
YBR106W	0.156	0.156	0.156	0.156	0.156	0.156	0.156	0.156	0.156	0.078	0.078	0.052	0.052	0.052	0.052	0.052	0.052	0.052	0.052	0.052	0.052	0.052	0.052	0.052	0.052	0.052	0.052	0.052	0.052	0.052	0.052	0.052	0.052	0.052	0.052	0.052	0.052	0.052	0.052	0.052	0.052	0.052	0.052	0	0	0	0	0	0
YKL145W	0.282	0.307	0.282	0.335	0.335	0.335	0.335	0.335	0.335	0.335	0.335	0.335	0.335	0.335	0.335	0.335	0.335	0.335	0.335	0.335	0.335	0.335	0.335	0.335	0.335	0.36	0.386	0.386	0.386	0.386	0.386	0.386	0.36	0.36	0.36	0.36	0.36	0.36	0.36	0.36	0.36	0.36	0.36	0.36	0.412	0.412	0.412	0.412	0.412
YLR224W	0.495	0.443	0.443	0.443	0.443	0.443	0.443	0.443	0.364	0.364	0.364	0.364	0.364	0.312	0.312	0.234	0.208	0.208	0.208	0.208	0.208	0.208	0.208	0.208	0.025	0.025	0	0	0	0	0	0	0	0	0	0	0	0	0	0	0	0	0	0	0	0	0	0	0
YNR031C	1.716	1.716	1.716	1.742	1.742	1.742	1.742	1.742	1.767	1.843	2.103	2.179	2.179	2.205	2.205	2.205	2.205	2.231	2.231	2.231	2.231	2.231	2.256	2.256	2.281	2.281	2.281	2.281	2.281	2.281	2.281	2.281	2.281	2.281	2.281	2.281	2.334	2.334	2.334	2.386	2.386	2.386	2.386	2.386	2.386	2.386	2.386	2.386	2.412
YOR266W	6.88	6.88	6.828	6.828	6.828	6.828	6.828	6.828	6.621	6.465	6.465	6.465	6.439	6.439	6.439	6.439	6.336	6.336	6.13	6.13	6.13	6.156	4.944	4.842	4.842	4.816	4.816	4.816	4.816	4.764	4.53	4.479	4.452	4.426	4.426	4.167	4.092	4.04	3.265	3.265	3.265	3.24	3.188	3.162	3.24	3.24	3.24	3.24	3.162
YKR061W	0.26	0.26	0.26	0.285	0.285	0.338	0.338	0.338	0.338	0.338	0.338	0.338	0.338	0.312	0.364	0.39	0.39	0.39	0.39	0.39	0.39	0.415	0.467	0.519	0.519	0.519	0.519	0.519	0.519	0.519	0.544	0.544	0.596	0.596	0.596	0.596	0.596	0.596	0.596	0.596	0.596	0.596	0.596	0.596	0.596	0.596	0.596	0.596	0.596
YNL282W	1.369	1.085	1.059	1.059	1.034	1.034	0.928	0.928	0.928	0.827	0.827	0.801	0.801	0.801	0.801	0.801	0.801	0.801	0.801	0.725	0.673	0.648	0.596	0.596	0.309	0.309	0.309	0.309	0.257	0.205	0.205	0.205	0.205	0.205	0.205	0.154	0.103	0.025	0.025	0.025	0.025	0.025	0.025	0.025	0.025	0.025	0.025	0.025	0.025
YDL101C	0.392	0.392	0.417	0.493	0.519	0.624	0.702	0.702	0.702	0.702	0.702	0.702	0.702	0.702	0.754	0.754	0.754	0.754	0.754	0.754	0.754	0.754	0.754	0.754	0.754	0.754	0.754	0.754	0.754	0.702	0.702	0.702	0.702	0.702	0.702	0.702	0.702	0.702	0.702	0.702	0.702	0.702	0.702	0.702	0.702	0.702	0.702	0.702	0.702
YOR079C	0.855	0.802	0.802	0.777	0.777	0.777	0.777	0.83	0.857	0.83	0.83	0.882	0.907	0.933	0.933	0.933	0.933	0.933	0.907	0.907	0.907	0.907	0.907	0.907	0.959	0.959	0.959	0.959	0.959	0.959	1.036	0.984	1.062	1.062	1.087	1.14	1.14	1.115	1.062	1.062	1.011	1.011	1.011	1.011	1.063	1.115	1.115	1.115	1.165
YBR201C-A	1.712	1.712	1.712	1.712	1.712	1.712	1.712	1.686	1.686	1.452	1.401	1.325	1.325	1.325	1.272	1.272	1.246	1.221	1.221	1.221	1.221	1.143	1.117	1.117	1.117	1.067	1.067	0.989	0.963	0.963	0.963	0.963	0.963	0.963	0.963	0.858	0.805	0.78	0.78	0.78	0.78	0.78	0.78	0.728	0.728	0.728	0.728	0.728	0.649
YNL168C	0.731	0.731	0.731	0.731	0.731	0.731	0.731	0.731	0.731	0.731	0.731	0.731	0.678	0.678	0.678	0.678	0.678	0.678	0.678	0.678	0.678	0.678	0.678	0.678	0.678	0.678	0.652	0.652	0.652	0.652	0.652	0.652	0.652	0.652	0.652	0.652	0.652	0.652	0.547	0.495	0.495	0.443	0.443	0.443	0.443	0.443	0.443	0.417	0.417
YKR011C	0.465	0.543	0.569	0.569	0.569	0.569	0.569	0.516	0.464	0.464	0.464	0.464	0.464	0.541	0.541	0.541	0.541	0.541	0.567	0.567	0.567	0.62	0.62	0.62	0.698	0.775	0.775	0.775	0.775	0.775	0.775	0.828	0.828	0.828	0.88	0.88	0.88	0.88	0.88	0.88	0.88	0.88	0.88	0.88	0.906	0.906	0.906	0.906	0.906
YFL038C	2.07	2.07	2.07	2.045	2.045	2.045	2.071	2.071	2.046	2.046	2.046	2.046	2.046	2.046	2.046	2.046	2.021	2.021	2.021	1.995	1.995	1.995	1.89	1.89	1.89	1.89	1.89	1.865	1.944	1.97	1.995	1.995	1.995	1.995	2.047	2.022	1.971	1.971	1.971	1.971	1.971	1.919	1.841	1.893	1.791	1.583	1.713	1.713	1.713
YPL068C	0	0	0	0	0	0	0	0	0	0	0	0	0	0	0	0	0	0	0	0	0.025	0.025	0.025	0.025	0.025	0.025	0.025	0.025	0.025	0.025	0.025	0.025	0.025	0.025	0.025	0.025	0.025	0.025	0.025	0.025	0.025	0.025	0.025	0.025	0.025	0.025	0.025	0.025	0.025
YBL069W	0.599	0.599	0.599	0.599	0.546	0.546	0.651	0.651	0.651	0.651	0.651	0.625	0.625	0.575	0.575	0.522	0.522	0.522	0.522	0.522	0.522	0.522	0.522	0.522	0.469	0.469	0.469	0.444	0.444	0.469	0.573	0.573	0.573	0.573	0.625	0.678	0.678	0.678	0.729	0.729	0.729	0.78	0.78	0.78	0.78	0.78	0.78	0.78	0.805
[truncated: 3,376 more rows]
[truncated: 952 more columns]
