# Supplementary material for: Constitutive turnover of histone H2A.Z at yeast promoters requires the preinitiation complex
Source: eLife. 2016 Jul 20;5:e14243. doi: 10.7554/eLife.14243 (PMC4995100; doi:10.7554/eLife.14243)
Supplement: Figure 3—source data 3. — DOI: http://dx.doi.org/10.7554/eLife.14243.029 [file elife-14243-fig3-data3.zip › Figure_3--source_data_3/SWC5-FRB_TBP-FRB_input_+RAP.txt]

gene_name	-500	-499	-498	-497	-496	-495	-494	-493	-492	-491	-490	-489	-488	-487	-486	-485	-484	-483	-482	-481	-480	-479	-478	-477	-476	-475	-474	-473	-472	-471	-470	-469	-468	-467	-466	-465	-464	-463	-462	-461	-460	-459	-458	-457	-456	-455	-454	-453	-452
YBR210W	9.29	9.57	8.945	8.945	8.945	8.6	8.6	8.32	8.32	8.32	7.975	7.135	6.51	6.23	6.23	6.23	5.885	5.885	5.885	5.885	5.885	5.885	5.885	6.165	6.165	5.82	5.82	5.82	5.82	5.82	5.82	5.82	5.82	5.82	5.82	5.82	5.82	5.82	5.82	5.82	5.54	5.54	5.54	5.195	4.85	4.225	3.88	3.88	3.88
YMR054W	12.5	12.5	12.5	12.5	12.5	12.5	13.555	14.805	15.645	15.645	15.99	16.615	16.96	16.96	16.96	17.24	17.585	17.585	17.585	17.585	17.585	17.585	17.305	17.305	17.305	17.305	17.305	17.305	17.305	17.305	17.305	17.305	17.305	17.585	17.585	17.585	17.585	17.585	17.585	17.585	17.585	17.585	17.585	17.52	17.52	17.24	17.24	17.24	17.24
YJL013C	7.865	7.865	8.145	8.145	8.145	8.49	7.865	7.865	5.775	5.775	5.775	5.215	4.59	4.59	4.31	4.31	4.31	4.655	4.655	4.655	4.935	6.4	8.555	8.9	8.9	8.9	8.9	8.9	9.18	9.18	9.18	9.87	9.87	9.87	9.87	9.87	9.87	9.87	9.87	9.59	9.59	9.59	9.59	9.59	9.59	9.59	9.59	9.59	9.59
YJL025W	15.775	15.775	15.775	15.775	15.775	16.055	16.055	16.055	16.335	16.335	16.335	16.335	16.335	16.335	16.335	16.335	16.335	16.335	16.335	16.615	16.615	16.335	16.335	16.055	16.055	16.055	16.055	16.055	16.055	16.055	16.055	16.335	16.335	16.335	16.615	16.615	16.615	16.615	16.615	16.615	16.615	16.27	15.99	15.99	15.99	15.99	15.99	15.99	15.99
YHR041C	6.66	7.415	7.415	7.415	7.415	7.415	7.415	8.04	7.415	7.415	7.415	7.415	7.415	7.415	7.415	7.07	7.07	7.07	7.07	7.07	7.48	10.95	9.98	10.82	10.82	10.82	10.82	10.82	10.82	12.89	12.89	13.17	13.17	13.17	13.17	13.515	13.515	13.86	14.14	13.795	14.42	14.42	14.765	14.765	14.765	14.765	14.765	14.485	14.485
YDL036C	10.365	10.365	10.365	9.46	9.74	9.395	9.115	9.115	9.05	8.77	8.77	9.33	10.365	10.71	10.71	10.71	10.71	10.43	10.43	10.71	10.71	11.055	11.055	11.055	11.68	11.68	11.68	11.68	11.4	11.4	11.4	11.4	11.4	11.4	11.4	11.4	11.4	11.4	11.4	11.4	11.4	11.4	11.4	11.745	11.745	11.745	11.745	11.745	11.745
YNL297C	10.41	10.41	10.41	10.41	10.41	10.41	10.41	10.41	10.41	10.41	10.41	10.755	10.755	11.035	11.035	11.315	11.315	11.315	11.315	11.315	11.25	12.565	13.19	13.19	13.47	13.47	13.47	13.47	13.47	13.47	13.47	13.47	13.47	13.47	13.47	13.47	13.47	13.47	13.47	13.815	13.815	13.815	13.815	13.815	14.16	14.16	14.16	14.16	14.16
YGR203W	5.28	4.72	4.44	5.065	5.065	5.065	5.065	5.41	5.41	5.41	5.41	5.41	5.41	5.41	5.41	5.065	5.065	5.065	6.38	6.38	6.38	6.38	6.38	6.38	6.38	6.1	6.165	6.165	5.885	5.885	5.885	6.165	6.165	7.48	7.48	7.48	7.76	8.73	11.38	11.38	13.665	13.665	13.665	13.945	14.915	16.1	16.1	16.1	16.1
YBL092W	2.155	2.155	2.155	2.155	2.155	2.155	2.155	2.155	2.155	2.155	2.155	2.155	2.155	2.155	2.155	2.155	1.81	1.81	1.81	1.81	2.155	2.155	2.155	2.155	2.155	2.155	2.155	2.435	2.435	2.435	2.435	2.435	2.435	2.435	2.435	2.435	2.435	2.435	2.435	2.435	2.435	2.435	2.435	2.435	2.435	2.435	2.435	1.875	1.595
YFR035C	15.02	15.02	15.02	15.02	15.02	15.02	14.675	14.395	14.115	14.115	13.49	12.52	12.175	12.455	12.455	12.455	12.455	12.455	12.455	12.455	12.455	12.455	11.895	11.895	10.99	10.365	10.085	9.46	9.18	8.835	8.835	8.835	8.835	8.835	8.555	8.555	8.555	8.555	8.555	8.555	8.555	8.555	8.555	8.555	8.555	7.995	5.065	5.065	5
YDR308C	5.84	5.84	5.84	5.84	5.56	5.56	5.56	5.56	5.905	5.97	6.53	6.53	6.53	6.53	6.53	6.53	6.53	6.53	6.53	6.53	6.81	6.81	6.81	6.81	7.155	7.155	7.155	7.155	6.875	6.875	6.875	7.22	8.125	8.125	8.47	7.845	7.845	8.47	8.47	8.47	8.47	8.47	8.47	9.16	9.16	9.16	9.16	9.16	9.505
YDL110C	11.465	11.745	11.745	11.745	11.745	11.745	11.745	11.745	11.745	11.745	11.745	11.745	11.745	11.745	11.745	11.745	11.745	11.745	11.745	11.745	11.745	11.745	11.745	11.745	11.745	11.745	11.745	11.745	11.465	11.465	11.465	11.465	11.465	11.465	11.465	11.465	11.465	11.465	11.465	11.465	11.185	11.185	11.185	11.185	11.185	11.185	11.185	11.185	10.905
YKR061W	5.84	5.84	5.84	5.84	5.56	5.56	5.56	5.56	5.56	5.56	5.56	5.215	4.935	4.375	4.095	3.75	3.75	4.03	4.03	4.375	4.655	5.56	5.56	6.53	6.53	6.53	6.53	6.53	6.53	6.53	6.53	6.745	7.09	7.09	7.09	7.09	7.09	7.09	7.09	7.09	7.09	7.09	7.37	7.995	7.995	7.995	7.995	7.715	7.715
YML016C	9.59	10.15	11.055	10.775	10.775	10.775	11.4	11.96	11.68	11.68	11.68	11.68	11.68	11.68	11.68	11.68	11.68	12.65	13.835	13.835	13.835	13.835	13.835	13.835	13.835	13.835	13.835	13.835	13.835	13.835	13.835	13.835	13.835	13.835	14.115	14.115	14.115	14.115	14.18	14.18	14.525	14.525	14.525	14.525	14.525	14.525	14.525	14.525	14.525
YLR022C	2.22	2.5	2.5	2.78	2.78	2.78	2.78	2.78	2.5	2.5	2.5	3.19	3.19	3.19	3.19	3.19	3.19	3.19	3.19	3.19	3.19	3.19	3.19	3.815	4.095	4.095	4.095	4.095	4.095	4.095	4.095	4.095	4.095	4.095	4.095	4.095	4.095	4.095	4.095	4.095	4.095	4.095	3.405	3.405	3.405	3.125	3.125	3.125	3.125
YKR095W	9.85	9.85	9.85	9.85	9.44	9.44	9.72	9.72	10	7.715	7.435	8.62	8.62	8.62	8.62	8.62	8.965	8.965	8.965	8.965	8.965	8.965	8.965	8.34	8.62	8.34	8.34	8.34	8.34	8.34	8.34	7.65	7.65	7.93	8.425	8.425	8.425	8.425	8.08	8.08	8.08	8.08	8.08	8.08	8.08	8.08	7.175	7.175	7.175
YER031C	10.99	10.99	10.71	10.71	10.71	10.71	10.71	10.71	10.71	10.71	10.71	10.71	10.71	10.71	10.71	10.71	10.71	10.71	10.71	10.71	10.71	10.365	10.925	10.925	10.925	10.925	10.925	10.925	10.925	10.925	10.925	10.58	10.58	10.235	10.235	9.61	9.61	9.61	9.61	9.33	9.33	9.33	9.33	9.33	9.33	9.33	9.05	9.05	9.05
YHL016C	8.965	8.62	8.06	8.06	8.06	8.06	8.06	8.06	8.06	6.185	5.28	3.62	3.34	3.34	3.34	3.34	3.34	3.34	3.06	3.06	3.06	2.715	1.81	1.81	1.81	1.81	1.81	1.81	1.81	1.81	1.81	1.81	1.81	1.81	1.81	1.81	1.81	1.81	2.09	2.09	2.09	2.09	2.09	2.715	4.525	4.805	5.84	5.84	5.84
YGL171W	9.85	9.505	9.505	8.945	8.255	8.255	8.6	8.6	9.44	9.72	9.72	9.72	9.72	9.72	9.72	9.72	9.72	9.72	9.72	10	10	10.345	11.66	11.94	11.94	11.94	11.94	11.94	11.595	11.595	11.595	11.595	11.595	11.94	12.22	12.22	12.22	12.22	12.22	12.5	12.5	12.5	12.5	12.5	12.5	12.5	12.5	12.78	12.78
YDL031W	11.335	11.335	11.335	11.335	11.335	11.055	11.055	11.055	11.335	11.335	11.335	11.335	11.335	11.335	11.335	11.335	11.335	11.335	11.335	11.335	11.335	11.335	11.335	11.335	11.335	11.335	11.335	11.335	10.99	10.99	10.99	10.99	10.645	10.645	10.99	10.99	11.68	11.68	11.68	11.68	11.4	11.4	11.4	11.4	11.4	11.4	11.4	11.12	11.12
YGL206C	8.105	8.105	8.105	8.45	8.45	8.45	8.45	8.45	8.45	8.45	8.45	8.45	8.45	8.45	8.45	8.45	8.45	8.45	8.795	9.42	9.42	9.42	9.42	9.42	10.045	10.39	10.39	10.39	10.39	10.39	10.67	10.67	10.67	10.67	10.67	10.67	10.67	10.67	10.67	10.67	10.67	10.67	10.67	10.95	10.95	10.95	10.95	10.95	10.95
YJL100W	4.525	4.245	4.245	4.245	3.965	3.965	3.965	3.965	4.245	4.525	4.525	4.525	4.525	4.525	4.525	4.525	4.525	4.525	4.525	4.59	4.935	5.905	5.905	5.905	5.905	5.905	5.905	5.905	5.905	5.97	5.97	5.97	5.97	5.97	5.97	5.97	6.315	6.315	6.315	6.315	6.315	6.315	6.53	6.185	6.12	6.12	6.12	7.585	8.49
YLR093C	13.275	13.275	13.275	13.275	13.275	12.585	12.585	12.93	12.93	12.93	12.93	12.93	12.93	12.93	13.555	13.555	13.555	13.555	13.275	12.65	12.93	12.93	12.65	12.65	12.65	12.65	13.34	13.34	13.34	13.34	13.34	13.34	13.34	13.34	13.34	13.34	13.34	13.34	13.34	13.685	13.685	14.245	14.245	14.245	14.245	14.245	14.245	14.245	14.245
YDR174W	11.185	11.185	10.905	10.905	10.905	10.905	10.905	10.905	10.905	10.905	10.905	10.905	10.625	10	10	10	10	10	10	10	10	10	10	10	10	10	10	10	10	10	10	9.44	9.44	9.44	9.44	9.44	9.16	9.16	9.16	9.16	9.16	9.16	9.16	9.16	8.815	8.815	8.815	8.815	8.47
YKL081W	0.56	0.56	0.56	0	0	0	0	0	0	0	0	0	0	0	0	0	0	0	0	0	0	0	0	0	0	0	0	0	0	0	0	0	0	0	0	0	0	0	0	0	0	0	0	0	0	0	0	0	0
YIL118W	1.875	1.875	2.5	2.5	2.5	2.5	2.5	2.5	2.5	2.845	3.405	3.405	3.405	3.405	3.405	3.405	3.405	3.405	3.06	3.06	3.06	3.06	3.06	3.06	3.06	3.06	3.405	3.685	3.685	3.685	3.685	3.685	3.685	3.685	3.685	3.685	3.685	3.685	3.685	3.685	3.685	3.685	3.685	3.685	3.685	4.245	4.245	4.245	4.245
YHR062C	7.24	7.8	7.24	7.24	6.96	6.68	7.025	6.745	6.745	6.4	6.4	6.055	6.4	6.4	6.4	6.4	6.4	6.4	6.12	6.12	6.12	6.12	5.84	6.81	6.81	6.81	7.09	7.09	7.09	8.275	9.74	10.645	10.645	10.645	10.645	10.645	10.645	10.645	10.645	10.645	10.645	10.645	10.925	11.55	11.55	12.11	12.11	12.11	12.11
YGR104C	0.28	0.28	0.56	0.56	1.12	1.12	1.12	1.12	1.12	1.12	1.12	1.465	1.745	1.745	1.745	1.745	1.745	1.745	1.745	1.745	2.09	2.09	2.78	2.78	2.78	3.815	3.815	4.16	4.16	4.505	4.785	5.13	5.13	5.41	5.41	5.41	5.41	5.41	5.41	5.41	5.41	5.41	5.41	5.41	5.41	5.41	5.41	5.97	7.155
YDR173C	16.035	16.035	15.195	15.195	15.54	14.7	14.7	14.7	15.82	15.82	16.165	16.165	16.165	15.82	16.165	16.855	16.855	16.855	16.855	16.855	16.855	17.2	16.92	16.92	16.855	16.855	16.855	16.855	16.855	16.855	16.575	16.575	16.575	16.575	16.575	16.575	16.575	16.855	16.855	16.855	16.855	16.855	16.855	16.855	16.855	16.855	16.855	16.855	16.855
YPR047W	10.69	9.03	9.03	9.03	9.03	9.03	9.03	8.06	8.06	8.06	7.78	6.185	4.87	4.87	4.59	4.59	5.215	5.215	5.56	5.56	5.56	5.56	6.465	6.465	6.465	6.465	6.465	6.465	6.745	6.68	7.305	8.34	8.34	8.34	8.34	8.34	8.34	8.685	9.31	8.47	8.47	10.065	10.41	10.41	10.475	12.76	12.76	12.76	12.76
YPR015C	12.175	12.175	11.83	11.83	11.83	11.83	11.83	11.485	11.205	11.205	13.145	14.18	15.365	15.365	15.365	15.365	15.365	15.085	15.085	14.805	14.805	14.805	14.805	14.805	14.805	14.805	14.805	14.805	14.805	14.46	14.46	14.46	14.46	14.46	14.46	14.46	14.46	14.46	14.18	13.62	13.62	13.965	13.965	13.965	13.965	13.965	13.965	13.965	13.965
YJL028W	8.62	6.53	6.185	6.185	6.185	6.185	6.185	6.185	6.185	6.185	6.185	5.905	5.905	5.905	5.905	6.25	6.25	6.25	6.25	5.69	5.69	5.69	5.69	5.69	5.69	5.69	5.69	5.41	5.41	5.41	5.41	5.41	5.41	5.41	5.065	4.72	4.72	3.815	3.47	3.47	3.19	3.19	3.19	3.19	3.19	3.19	3.19	3.19	3.19
YPL061W	4.655	4.655	4.655	4.655	4.655	4.655	4.655	4.655	4.655	4.655	4.655	4.655	4.655	4.655	4.655	4.655	4.655	4.655	3.685	1.81	1.185	1.185	1.185	1.185	1.185	1.185	1.185	1.185	1.185	1.185	1.185	1.185	1.185	1.185	1.185	1.185	1.185	1.185	0.905	0.905	0.905	0.625	0.345	0.345	0.345	0.345	0.345	0.345	0.345
YKL034W	16.465	16.465	15.84	15.56	16.53	16.53	16.875	17.5	17.5	17.5	17.5	17.5	17.5	17.5	17.155	17.715	17.435	19.375	19.03	19.31	19.31	19.31	19.31	19.03	19.03	19.03	19.03	19.03	19.31	19.31	19.31	19.655	19.655	19.935	19.935	19.935	19.935	19.935	20.28	20.28	20.28	20.28	20.28	20.28	20.28	20.28	20.28	20.28	20.28
YNL134C	9.74	9.74	9.74	9.74	10.02	10.365	10.365	10.365	10.71	10.71	11.055	11.055	11.055	11.055	11.055	11.055	11.055	11.055	11.055	12.93	12.93	12.93	12.93	12.93	13.275	13.275	13.275	13.275	13.275	13.275	13.275	13.275	13.21	13.77	13.425	13.425	13.425	13.425	13.425	13.425	13.705	13.705	14.05	14.05	13.705	13.705	13.705	13.705	14.33
YMR220W	8.88	8.88	9.785	9.785	9.785	9.785	9.785	9.785	9.785	9.785	9.785	9.505	9.505	9.505	9.505	9.505	9.505	9.16	9.85	10.13	10.13	10.13	10.13	10.13	10.13	10.13	10.13	10.41	10.41	10.41	10.41	10.41	10.69	10.69	10.69	10.755	10.755	10.755	10.755	10.755	10.755	10.755	10.755	10.755	10.755	10.755	10.755	10.755	11.1
YJL099W	5.325	5.325	5.54	6.035	6.315	7.285	7.285	7.285	7.285	7.285	7.63	6.465	6.745	6.745	6.745	6.745	6.745	6.745	6.745	6.745	6.745	7.09	6.465	6.465	7.995	7.995	7.995	7.995	7.995	7.995	7.995	8.275	8.965	8.965	11.68	12.305	12.305	12.305	12.305	12.585	12.585	12.305	12.305	12.305	12.305	12.305	12.305	12.305	12.305
YOL098C	2.845	3.125	3.125	3.125	3.405	3.405	3.405	3.405	3.405	3.405	3.405	3.405	3.405	3.405	3.405	3.405	3.405	3.405	3.75	3.75	4.59	9.18	9.18	9.18	9.46	9.74	10.645	10.645	10.645	10.99	11.27	11.27	11.27	12.585	12.585	12.585	13.21	13.21	13.21	13.21	13.21	13.21	13.835	13.835	14.18	14.18	14.18	14.18	14.18
YKL043W	3.555	3.555	3.555	3.555	3.555	3.835	3.835	3.835	3.835	3.835	3.835	3.835	3.835	3.835	3.835	3.835	3.835	3.835	3.835	3.835	3.835	3.835	3.555	3.555	3.555	3.555	3.275	3.275	3.275	3.275	3.275	3.275	3.275	3.275	2.93	2.93	2.93	2.37	2.37	2.37	2.37	2.37	2.37	2.37	2.37	2.995	2.995	2.995	2.995
YJL157C	7.22	7.22	7.22	6.595	6.595	5.625	5.625	5.625	5.625	5.625	5.625	5.625	5.625	5.625	5.625	5.625	5.625	5.625	5.625	5.625	5.625	5.625	5.625	5.28	5.28	5	5	5	5	5	5	5	5	5	5	4.03	4.03	4.03	4.03	4.03	4.03	4.03	4.03	4.03	4.03	4.03	4.03	4.03	4.31
YDR464W	10.02	10.02	10.02	10.02	9.74	9.74	9.74	9.74	9.74	9.74	9.74	10.085	10.085	10.085	10.085	10.085	10.085	9.74	9.74	9.74	9.46	9.46	9.46	9.46	9.46	9.46	9.46	9.115	9.115	9.115	9.115	9.115	9.115	9.115	8.835	8.835	8.835	8.835	8.835	8.835	8.835	8.835	8.835	8.835	8.835	8.835	8.835	8.835	8.835
YFL001W	8.965	8.965	8.965	7.715	7.435	7.435	7.435	7.435	9.245	10.085	10.43	11.055	11.055	11.055	11.055	11.055	11.055	11.055	11.055	11.68	11.68	12.585	12.585	12.585	12.585	12.585	12.585	12.585	12.585	12.305	12.305	12.305	12.305	12.305	12.025	12.025	12.305	12.305	12.305	12.305	12.305	12.305	12.305	12.305	12.025	11.745	11.745	11.745	11.745
YLR281C	8.77	9.395	13.425	14.115	18.295	18.295	18.295	18.295	18.295	18.985	18.985	19.33	18.985	18.985	18.985	19.89	20.235	20.235	20.235	20.515	20.515	20.515	20.515	20.515	19.675	19.955	19.955	20.3	20.3	20.3	20.3	20.3	20.3	21.14	21.7	21.7	21.7	21.7	21.7	22.045	22.045	21.765	21.765	21.765	22.045	22.045	22.045	22.045	22.045
YPR075C	5.065	5.065	4.72	4.72	6.315	6.66	6.66	6.94	7.565	7.565	7.565	7.845	8.19	8.535	8.535	8.535	9.225	9.225	9.225	9.225	9.225	9.225	9.225	9.225	9.225	9.225	9.225	9.225	9.225	9.225	8.88	8.88	8.88	9.225	9.225	9.225	9.225	9.225	9.225	9.225	9.225	9.225	9.57	9.57	9.57	9.57	9.57	9.225	9.225
YNL236W	8.105	7.825	8.105	8.105	8.795	8.795	8.795	9.635	9.635	9.635	9.915	9.57	9.57	9.57	9.225	9.225	9.225	9.225	9.225	9.225	9.225	9.225	9.225	9.225	10.69	10.97	10.97	10.97	10.97	10.97	10.97	10.97	11.315	11.315	11.315	11.315	11.315	11.315	11.595	11.875	11.875	11.875	11.81	11.81	11.81	11.81	11.81	11.81	12.37
YKR092C	7.09	7.09	7.09	7.09	7.09	7.09	7.09	7.09	7.09	7.09	7.09	7.09	7.09	7.09	7.09	7.09	7.09	6.185	5.56	5.28	5.28	5.28	4.935	2.715	1.53	1.53	1.875	1.875	1.875	1.875	1.875	1.875	1.875	1.875	1.875	1.875	1.875	1.875	1.875	1.875	1.875	1.875	1.875	1.875	1.875	1.875	1.875	1.875	1.875
YIL075C	13.21	13.21	13.21	13.21	13.21	13.21	13.21	13.21	13.21	13.21	13.21	13.21	13.21	13.21	13.21	13.21	13.21	13.21	13.21	12.93	12.93	12.65	12.65	12.93	12.93	12.93	12.93	12.93	12.93	12.93	12.93	12.93	12.93	12.93	12.93	12.93	12.93	12.93	12.93	12.93	12.93	12.93	12.93	12.93	12.93	12.93	12.305	11.96	11.96
YIL031W	11.66	12.35	12.35	12.35	12.35	12.35	12.35	12.63	12.63	12.63	12.35	12.63	13.47	13.815	13.815	14.095	14.44	14.44	14.44	14.44	14.44	14.44	14.44	14.44	14.44	14.44	14.44	14.44	14.44	14.44	14.44	14.44	14.44	14.44	14.44	14.44	14.44	14.44	14.16	14.44	14.44	14.44	14.44	14.44	14.44	14.44	14.44	15	14.72
YOL087C	12.045	12.39	12.39	12.735	12.175	12.175	12.175	12.175	12.175	12.175	12.175	12.175	12.175	12.175	12.175	12.175	12.175	12.175	12.175	12.175	12.175	12.735	12.735	12.735	12.735	12.735	12.735	12.735	12.735	12.735	12.735	12.735	12.735	12.735	12.735	12.735	13.295	13.295	13.295	13.295	13.295	13.295	13.295	13.295	13.295	13.295	13.295	13.295	13.295
YGR156W	5.625	5.625	5.625	5.625	5.625	5.625	5.625	5	5.345	5.345	5.345	5.345	5.345	5.345	5.345	5.345	5.625	5.97	6.53	8.06	8.06	8.06	8.06	8.06	8.06	8.685	8.685	9.245	9.245	9.525	9.805	9.805	9.805	9.805	9.805	9.805	9.805	10.085	10.365	10.02	10.365	10.71	10.99	10.99	11.615	11.615	11.615	11.615	11.615
YJR105W	2.155	2.155	1.465	1.185	1.185	1.185	1.185	1.185	1.185	1.185	1.185	1.185	1.185	1.185	1.185	1.185	1.185	1.185	1.185	1.185	1.185	1.185	0.905	0.28	0	0	0	0	0	0.625	0.625	2.155	2.715	2.715	3.06	3.06	3.06	3.06	3.06	3.06	3.06	3.06	3.06	3.06	3.06	3.06	3.06	3.06	3.06
YMR266W	8.255	8.945	8.945	8.945	8.945	8.945	8.945	8.945	8.945	8.945	8.945	8.945	8.945	8.945	8.945	8.945	8.945	8.945	8.945	8.945	8.945	8.945	8.945	9.225	9.225	9.225	9.225	9.225	9.225	8.88	8.88	8.88	8.88	8.88	8.88	8.88	8.88	8.88	8.88	8.88	8.88	8.88	8.88	8.88	8.04	8.385	8.385	8.385	8.385
YNR012W	18.145	18.145	18.425	18.425	18.425	18.425	18.425	18.425	18.705	19.33	19.33	19.33	19.33	19.33	19.33	19.33	19.33	19.33	19.33	19.675	19.675	19.675	19.675	19.675	19.675	19.675	19.675	19.675	19.675	19.675	19.675	19.955	19.955	19.955	19.955	19.955	19.955	19.955	19.955	19.955	19.955	19.955	19.955	19.955	19.61	19.33	19.33	19.61	19.61
YHR097C	7.565	7.22	7.91	7.91	7.91	7.91	8.75	8.75	8.75	9.03	8.685	9.245	9.805	10.71	10.71	10.71	10.71	10.71	10.71	10.71	10.02	9.675	9.675	9.675	9.675	10.645	12.585	13.49	17.93	18.21	18.555	18.555	18.555	18.555	18.555	18.555	18.555	18.9	18.9	18.9	18.9	18.9	18.9	18.9	18.9	18.9	18.9	18.9	18.9
YKL205W	11.4	11.4	11.4	11.4	11.745	12.435	12.435	12.435	12.435	12.715	12.715	12.715	12.715	12.715	12.715	12.715	12.715	12.715	12.715	11.875	11.875	12.78	12.78	12.78	14.16	14.225	14.225	14.57	14.57	14.85	14.85	14.85	15.13	15.13	15.13	15.13	15.13	15.475	15.475	15.475	15.475	15.475	15.475	15.475	15.475	15.475	15.475	15.475	15.475
YKR048C	15.02	15.365	15.365	15.365	15.365	16.27	15.99	15.99	16.335	16.335	16.335	16.615	16.615	16.615	16.615	16.895	17.24	17.24	17.24	17.24	17.24	17.24	17.24	16.895	16.895	16.895	16.895	16.895	16.895	16.895	16.615	16.615	16.96	16.96	16.96	16.96	16.96	16.96	16.96	16.96	16.96	16.96	16.96	16.96	16.96	16.96	16.96	16.96	16.96
YCR069W	11.81	11.81	11.81	11.81	11.81	11.81	12.155	12.155	12.155	12.155	12.155	12.155	12.155	12.155	12.155	12.155	12.155	12.155	12.155	12.155	12.155	12.155	12.155	12.155	12.155	11.875	11.875	11.875	11.875	11.875	11.875	11.875	11.875	11.875	11.875	11.875	11.875	11.875	11.875	11.875	11.875	11.875	11.875	11.875	12.22	11.595	11.315	11.315	11.315
YDL201W	12.63	13.535	13.535	14.095	14.095	14.095	14.44	14.16	14.16	14.16	14.16	14.16	14.505	14.505	14.505	14.785	15.69	15.69	15.97	15.97	16.66	16.66	16.66	16.66	16.66	16.66	16.66	16.66	16.66	16.66	16.66	16.66	17.005	17.005	17.285	17.285	17.285	17.22	17.22	17.22	17.845	17.845	17.845	17.845	17.845	17.845	17.845	17.845	17.845
YBR187W	12.005	12.005	12.005	12.005	12.005	12.285	12.285	12.285	12.285	12.285	12.285	12.285	12.285	12.285	12.285	12.285	12.005	12.005	12.005	12.005	12.005	12.005	12.005	12.005	12.005	11.725	11.725	11.725	11.725	11.725	11.725	11.725	9.785	9.095	9.095	9.095	8.535	8.535	8.815	8.815	8.815	8.815	8.815	8.815	8.815	8.535	5.41	5	4.72
YMR143W	2.09	2.09	2.09	2.09	2.09	2.09	2.09	2.09	2.09	2.09	2.09	2.09	2.09	2.09	2.09	2.09	2.09	2.09	2.09	2.09	2.09	2.09	1.81	1.465	0.905	0.905	0.905	0.905	0.905	0.905	0.625	0.28	0.28	0.28	0.28	0.28	0.28	0.28	0.28	0.28	0.28	0.28	0.28	0.28	0.28	0.28	0.28	0.28	0.28
YPR056W	5.905	5.905	5.625	5.625	5.625	5.625	5.625	5.97	5.97	6.315	6.315	6.315	6.94	6.94	7.22	7.91	7.91	7.91	7.91	7.91	7.91	8.47	7.845	7.845	9.59	9.59	9.935	9.935	10.56	10.56	10.84	10.84	10.84	10.84	10.84	10.84	10.84	10.84	13.405	13.405	13.405	13.405	13.405	13.405	13.405	13.405	13.405	13.685	13.965
YLR326W	0.97	0.97	0.97	0.97	1.25	1.25	1.25	1.25	1.25	1.25	1.25	1.25	1.25	1.25	1.25	1.25	1.25	1.25	1.25	1.25	1.595	1.875	1.875	1.875	1.875	1.875	2.22	2.22	2.22	2.22	2.22	2.22	2.22	2.22	2.22	2.22	2.22	2.22	2.22	2.22	2.22	2.22	2.22	2.22	2.22	2.22	2.22	2.22	1.94
YBR054W	10.28	10.28	10.28	10.28	10.28	10.28	10.28	10.84	10.84	10.84	10.84	10.84	10.84	11.12	11.745	11.745	11.745	11.745	11.745	13.06	13.405	13.405	13.405	13.405	13.06	13.06	13.06	13.06	13.06	13.06	13.06	13.06	13.06	13.06	13.06	13.06	13.06	13.06	13.06	13.06	13.06	12.5	12.5	12.5	12.5	12.5	12.5	12.5	12.5
YPL258C	7.305	7.93	7.93	8.9	8.9	9.245	8.965	8.965	8.965	8.965	8.965	8.965	8.62	8.62	8.62	8.62	8.62	8.62	8.34	8.34	8.06	8.06	8.06	8.06	8.06	8.06	8.06	7.715	7.715	7.715	7.435	7.435	7.37	7.37	7.37	7.37	7.37	7.995	7.995	7.995	7.995	7.995	7.995	7.995	7.995	7.995	7.995	7.715	7.715
YJL125C	8.425	8.425	8.425	8.985	8.92	8.92	8.92	8.92	8.92	8.92	9.2	9.2	9.2	9.2	9.76	9.76	9.48	9.48	10.04	10.04	10.04	10.04	10.04	10.04	10.04	10.04	10.04	10.04	10.04	10.04	10.04	9.975	9.975	9.975	9.975	9.695	9.695	9.695	9.695	9.695	9.695	9.695	9.695	9.695	9.695	9.695	9.695	9.695	9.695
YER123W	15.15	15.15	15.15	15.15	15.15	15.15	15.15	15.15	15.15	15.15	15.15	15.15	15.15	15.15	15.15	15.15	14.805	14.805	14.805	14.805	14.805	14.805	14.805	14.805	14.805	14.805	14.805	14.805	14.805	14.805	14.805	14.525	14.525	14.525	14.525	14.525	14.525	14.245	14.245	14.245	14.245	14.245	14.245	14.245	14.245	14.245	14.245	13.965	13.965
YDL022W	6.595	6.595	6.595	6.595	5.69	5.69	5.69	5.69	5.41	5.41	5.475	5.755	5.755	5.755	5.755	5.755	6.94	6.94	6.94	6.94	6.94	6.94	6.94	6.94	6.66	6.66	6.66	6.66	6.035	6.035	6.315	6.035	6.035	6.035	6.035	5.69	5.69	5.345	5.345	5.345	5	5	5	5	5	5	5	5	5
YJL102W	3.06	3.34	4.18	4.18	4.18	4.46	5.02	6.27	6.27	6.27	6.27	6.55	6.55	6.55	6.485	6.485	7.045	7.045	7.325	7.325	8.295	9.89	9.89	9.89	9.89	9.89	9.89	9.89	9.89	9.545	9.545	9.545	9.545	10.515	10.515	10.515	10.515	10.515	10.515	10.515	10.515	10.515	10.515	10.515	10.515	10.515	10.515	10.515	10.515
YBL032W	12.435	12.435	12.155	12.5	12.5	12.5	12.5	12.5	12.5	12.5	12.5	12.5	12.5	12.5	12.5	12.5	12.5	12.5	12.5	12.5	12.5	12.5	12.5	12.5	12.5	12.5	12.5	12.5	12.5	12.5	12.5	12.5	12.5	12.5	12.22	12.22	12.22	12.22	12.22	12.22	12.22	12.22	12.22	11.875	11.875	11.875	11.875	11.315	11.315
YLR332W	2.025	2.025	2.025	2.025	2.025	2.025	2.025	2.025	2.025	2.025	2.025	2.025	2.025	2.025	2.025	2.025	2.025	2.025	2.025	1.745	1.745	1.745	1.745	1.745	1.745	1.745	1.745	1.745	1.745	1.745	1.745	1.745	1.745	1.745	1.745	1.745	1.745	1.745	1.745	1.745	1.745	1.745	1.745	1.745	1.745	1.745	1.745	1.745	0.345
YMR227C	4.59	4.245	4.245	4.245	4.245	4.59	4.59	4.935	5.215	5.215	5.215	5.215	5.215	5.215	5.215	4.935	4.935	5.215	5.215	5.495	5.495	5.495	5.215	5.215	4.87	5.15	5.15	5.15	4.87	4.87	4.87	6.335	6.335	6.68	6.68	6.68	6.68	6.68	7.65	7.65	8.21	8.21	8.21	8.21	8.21	8.21	8.21	8.21	8.21
YKL193C	9.935	9.935	9.935	9.935	9.655	9.655	9.655	9.655	9.655	9.655	9.655	9.655	9.655	9.655	9.095	9.44	9.72	9.72	9.72	9.72	9.72	9.72	9.72	9.72	9.72	9.72	9.72	10.625	10.625	10.625	10.625	10.625	9.03	9.03	9.375	10	10	10	10	10.28	10.84	11.12	11.12	11.12	11.12	11.745	11.465	11.465	11.465
YLR154C	4.87	5.775	5.775	5.775	5.775	5.775	5.775	5.775	5.775	5.775	5.775	5.775	5.775	5.775	5.775	5.775	5.495	5.56	6.25	5.97	5.97	5.97	5.97	5.97	5.69	5.69	5.69	5.69	5.69	5.69	5.69	5.69	5.69	5.69	5.69	5.69	5.69	5.69	5.41	5.41	5.41	5.41	5.41	5.41	5.41	5.41	5.755	6.1	6.1
YJR069C	15.95	15.95	16.23	16.51	16.51	16.51	16.51	16.51	16.51	16.855	13.88	13.88	13.88	13.88	13.6	14.29	14.915	14.915	14.915	14.915	14.915	14.57	14.57	10.215	10.43	11.4	16.185	16.185	16.185	16.465	17.715	17.435	17.435	17.435	17.435	17.435	17.435	17.435	17.435	17.155	17.155	17.435	17.435	17.435	17.435	17.435	17.435	17.435	18.125
YOL101C	6.315	6.315	6.595	6.595	6.875	6.875	6.875	6.875	7.715	8.685	8.685	8.685	8.965	8.965	8.965	9.31	10.56	10.84	13.405	13.405	13.405	13.405	13.405	13.685	14.655	14.655	15.56	15.56	15.84	15.84	15.84	15.84	15.84	15.84	15.84	16.81	16.81	16.81	16.81	17.155	17.155	17.435	17.435	17.435	17.435	17.435	17.435	17.78	17.78
YPL026C	1.465	1.465	1.465	1.465	1.465	2.435	2.435	2.435	2.435	2.715	2.715	2.715	2.37	2.37	2.37	2.37	2.09	2.09	2.09	2.09	2.09	2.09	2.09	2.09	2.09	2.09	2.09	2.09	1.81	1.81	1.81	2.09	2.09	2.715	2.435	2.435	2.435	2.435	2.435	2.435	2.435	2.435	2.715	2.715	2.715	2.715	2.715	2.715	2.715
YBR002C	18.235	18.235	18.235	18.235	18.235	18.235	18.235	18.235	18.235	18.235	18.235	18.235	18.235	18.235	18.235	18.235	18.235	18.235	18.235	17.89	17.89	17.89	17.89	17.89	17.89	17.89	17.89	17.89	17.89	17.89	17.89	17.545	17.545	17.545	17.545	17.545	17.545	17.545	17.545	17.545	17.545	17.545	17.545	16.295	16.295	16.295	16.015	16.015	16.015
YOL056W	10	10	9.655	9.655	9.655	9.655	9.655	9.655	9.375	9.375	9.375	9.655	9.655	9.655	9.655	9.655	9.655	9.655	9.655	7.5	6.875	6.12	6.185	6.185	6.185	6.185	6.185	6.185	6.185	6.185	6.185	6.185	6.185	6.185	6.185	5.215	5.15	5.15	5.15	5.15	6.4	6.68	6.68	7.025	7.025	7.025	7.025	7.65	7.65
YBL008W	8.945	8.945	8.945	7.22	6.94	6.94	6.94	6.94	6.94	6.94	6.66	6.66	6.66	6.66	6.315	6.315	6.315	6.66	6.66	6.66	6.38	6.38	6.38	6.38	6.38	6.1	5.755	5.755	5.755	5.755	5.065	5.625	5.625	5.625	5.625	4.375	4.03	4.03	4.03	4.03	4.03	4.03	4.72	5.69	5.97	7.22	7.22	7.22	7.22
YPR011C	4.805	5.15	5.43	5.43	5.43	5.43	5.43	5.43	5.43	5.43	5.43	5.43	5.43	5.43	5.43	5.43	5.43	5.43	5.99	5.99	5.99	5.99	5.99	5.99	6.27	6.27	6.27	6.895	7.585	7.585	7.865	8.21	8.21	8.21	8.21	8.21	8.555	8.555	8.835	8.835	8.835	8.835	8.835	8.835	8.835	8.835	9.46	9.18	9.18
YPL081W	4.655	4.655	4.655	4.655	4.655	4.655	7.005	7.005	7.005	7.005	7.005	7.005	7.005	7.005	7.35	7.35	7.35	7.35	7.35	7.35	7.35	7.35	7.35	7.35	7.35	7.35	7.63	7.285	7.285	7.285	7.285	7.285	7.285	7.285	7.285	7.285	7.285	7.285	7.285	7.285	7.285	7.285	7.565	7.565	7.565	7.565	7.565	7.565	7.565
YOR276W	12.95	12.95	12.95	12.95	13.23	13.23	13.23	13.23	13.23	13.23	13.23	13.855	13.855	14.975	15.6	15.6	15.6	15.6	15.6	15.6	15.6	15.32	15.32	15.665	15.665	15.945	16.225	16.225	16.225	16.225	16.225	16.225	16.225	16.225	16.225	16.225	16.225	16.225	16.225	16.225	16.225	16.225	16.225	16.225	16.225	16.225	16.225	16.225	16.225
YOL133W	20.8	20.8	20.8	20.8	20.8	20.8	20.8	20.8	20.52	20.52	20.52	20.52	20.865	20.865	20.865	20.52	20.52	20.52	20.865	20.865	20.865	20.865	20.865	20.865	20.865	20.865	20.865	20.865	20.865	20.865	20.865	20.865	21.145	21.145	21.145	21.49	21.49	21.49	22.115	22.18	22.18	22.18	22.18	22.18	22.18	22.46	22.46	22.46	22.805
YOL155C	7.22	7.5	7.5	7.5	7.78	7.78	8.06	8.06	8.06	8.06	8.06	8.06	8.06	8.06	8.06	8.06	8.06	8.06	8.06	8.06	7.93	7.93	7.93	8.21	8.49	8.49	8.835	8.835	8.835	8.835	9.115	9.395	9.395	9.115	9.115	9.115	9.115	8.835	8.835	8.835	8.835	8.835	8.835	8.835	8.835	8.835	8.835	8.835	8.835
YIR037W	12.52	12.52	12.52	12.52	12.52	11.96	12.305	14.18	14.525	14.525	14.525	14.525	14.525	14.525	14.525	14.525	14.525	14.525	14.525	14.525	14.525	14.525	14.525	14.525	14.525	14.525	14.525	14.525	14.87	15.905	16.185	16.185	16.185	16.185	16.185	16.12	16.12	15.84	16.12	16.12	16.12	16.12	15.84	15.84	15.84	15.84	15.84	15.84	15.84
YER067W	12.22	12.22	12.78	12.78	12.78	12.5	13.405	13.405	13.405	13.405	13.405	13.405	13.405	13.965	14.59	14.59	14.59	15.43	15.43	15.43	15.43	15.43	15.085	15.085	15.085	15.43	15.71	16.55	16.55	16.55	16.55	16.55	16.55	17.24	17.24	17.24	17.24	17.24	17.24	17.585	17.585	17.585	17.585	17.585	17.585	17.585	17.585	17.585	17.585
YBL086C	7.845	7.565	6.66	7.435	7.435	7.435	7.435	7.09	7.435	8.125	8.405	8.75	8.75	8.75	8.75	8.75	8.75	8.75	8.815	8.815	8.815	9.16	9.16	8.815	8.815	8.815	9.16	9.505	9.505	9.505	9.505	9.505	9.16	9.16	9.16	9.16	8.815	8.815	8.815	8.815	8.535	8.535	8.815	9.505	9.85	9.85	9.85	9.85	9.85
YGL078C	8.77	8.425	8.705	8.77	9.115	9.46	9.46	9.46	9.46	9.46	9.805	9.805	9.805	10.15	10.15	10.15	10.15	10.15	10.15	10.15	10.15	9.87	10.905	10.905	10.905	10.905	10.905	10.905	10.625	10.625	10.625	10.625	10.625	10.625	10.625	10.625	10.625	10.28	10.28	10.28	10.28	10.28	10.28	10.28	10.28	10.28	10.28	10.28	10.28
YHL047C	8.665	8.385	8.385	8.385	8.385	8.385	8.385	8.385	7.415	7.415	7.415	7.415	7.07	7.07	7.07	7.07	7.07	4.785	3.535	3.255	2.91	2.91	2.91	2.91	2.845	2.845	2.845	2.845	2.845	2.845	2.845	2.845	2.845	2.845	2.22	2.22	2.005	2.005	2.91	3.19	3.19	3.19	3.19	3.19	3.19	3.19	2.78	2.78	2.78
YDL058W	3.06	3.06	3.06	3.06	3.06	2.78	2.78	3.47	3.47	3.815	3.815	3.815	3.815	3.815	3.815	4.655	6.185	6.185	6.185	6.53	6.53	6.53	6.53	6.53	6.53	6.53	6.53	6.53	6.53	6.53	6.53	6.53	6.25	6.595	6.94	7.91	7.91	7.91	7.91	7.91	7.91	7.91	7.91	8.19	8.19	8.19	8.47	9.03	10
YHR084W	16.42	16.42	16.42	16.7	16.7	16.7	16.075	16.075	16.075	14.61	13.92	13.295	13.015	13.015	13.015	12.67	12.39	12.11	11.765	11.42	11.42	11.42	11.42	11.42	11.42	11.42	11.42	11.075	11.075	11.075	11.075	11.075	11.075	11.075	11.075	11.075	11.075	11.075	11.075	11.075	11.075	11.075	11.075	11.075	10.795	10.515	10.515	10.515	10.515
YPR202W	7.63	7.35	7.63	7.975	7.975	7.975	7.975	8.255	8.255	8.255	8.255	8.255	8.255	8.255	8.255	8.255	8.255	8.255	8.255	8.255	8.255	8.255	8.255	8.255	8.6	8.255	8.255	8.255	8.255	8.255	8.255	8.255	8.255	8.255	8.255	8.255	8.255	8.255	8.255	8.255	8.255	8.255	8.255	8.255	8.255	8.255	8.255	7.91	7.91
YNL042W	2.5	2.5	2.5	2.5	2.5	2.5	2.5	2.5	2.5	2.5	2.5	2.5	1.53	1.53	1.53	1.53	1.53	1.25	1.25	0.97	0.345	0.345	0.345	0.345	0.345	0.345	0.345	0.345	0.345	0.345	0.345	0.345	0.345	0.345	0.345	0.345	0.345	0.345	0.345	0.345	1.035	1.315	1.315	1.315	1.315	1.315	1.315	1.315	1.315
YLR451W	16.25	16.25	16.25	16.25	16.25	16.595	16.595	16.595	15.97	15.97	15.97	15.97	15.97	16.315	16.315	16.315	16.315	16.315	16.315	16.315	16.595	16.595	16.595	16.595	16.595	16.595	16.595	16.25	16.25	16.25	16.25	16.25	16.25	16.25	16.25	16.25	16.25	16.25	16.25	15.905	15.905	15.905	15.905	16.185	16.185	16.185	16.185	16.185	16.185
YJL104W	10.26	10.26	10.26	10.26	10.26	10.26	10.26	10.26	10.26	10.605	10.95	10.95	10.95	10.95	10.95	10.95	10.95	10.95	10.95	10.95	10.95	10.95	10.95	10.95	10.95	10.95	10.95	10.95	10.95	10.67	10.67	10.67	10.67	10.67	10.67	10.67	10.67	10.67	10.67	10.67	10.67	10.67	10.67	10.67	10.67	10.67	10.67	10.67	10.67
YGL221C	4.095	3.405	2.78	2.5	2.5	2.78	2.715	3.62	3.965	3.965	3.965	3.965	3.965	3.965	4.245	4.87	5.84	6.745	6.745	6.745	7.435	7.435	7.435	7.435	7.435	7.435	7.09	7.09	7.435	7.995	8.9	8.9	8.9	9.18	9.18	9.805	10.15	9.87	9.87	9.87	10.84	12.155	12.155	12.155	12.155	12.155	12.155	12.155	13.06
YIL128W	15.605	15.605	15.605	15.605	15.605	15.26	15.26	15.885	15.885	15.885	15.885	15.885	15.885	15.885	15.885	15.885	15.885	15.885	15.885	15.885	15.885	15.885	15.885	15.885	15.885	16.165	16.165	16.165	16.165	16.165	16.165	16.165	16.165	16.165	16.165	16.165	16.165	16.165	16.165	16.165	16.165	16.165	16.165	16.165	16.165	16.165	16.165	16.165	16.165
YBR278W	8.77	8.77	8.77	8.49	8.77	8.77	8.77	8.77	8.49	8.49	8.49	8.49	8.49	8.49	8.49	8.49	6.895	6.895	7.175	7.175	7.93	6.68	6.68	6.68	6.055	6.96	6.96	6.96	6.96	6.96	7.24	6.96	6.96	6.96	6.96	6.96	6.335	6.335	5.71	5.71	6.55	6.55	6.55	6.55	6.55	6.83	6.83	6.55	7.455
YKL015W	3.06	2.78	2.78	2.78	2.78	2.78	2.78	2.78	2.78	3.125	3.125	3.125	3.125	3.125	3.75	4.935	4.935	4.935	4.935	4.935	4.935	4.935	5.215	5.215	5.215	5.215	5.215	5.215	4.87	4.87	5.15	4.87	4.87	4.87	4.87	4.87	4.87	4.87	4.87	4.87	4.87	4.87	4.87	4.87	4.87	4.87	4.87	4.87	4.87
YKL174C	12.07	12.07	12.07	12.07	12.07	12.07	12.07	12.07	10.26	10.54	10.54	10.54	10.54	10.54	10.54	10.54	10.54	10.54	10.54	9.85	9.505	9.85	10.475	10.475	10.475	10.755	10.755	10.755	10.755	10.755	10.755	10.755	10.755	10.755	10.755	10.69	10.69	10.69	10.69	10.69	10.97	10.97	10.97	10.97	10.97	10.97	10.97	10.97	10.97
YGL128C	17.24	17.585	17.585	17.585	17.865	17.865	17.865	17.865	17.865	17.865	17.865	17.865	17.865	17.865	17.865	18.145	18.145	18.145	18.145	18.145	18.145	18.145	18.145	17.865	17.865	17.865	17.865	17.865	17.865	17.865	17.865	17.865	17.865	17.865	17.865	17.865	17.865	17.865	17.865	17.865	17.865	17.865	17.52	16.895	16.895	16.895	16.895	16.895	16.895
YGR098C	7.845	7.845	6.94	6.94	6.94	6.94	6.94	6.66	6.66	6.66	6.66	6.66	6.66	6.66	7.35	7.695	7.695	7.695	7.35	6.51	5.885	9.01	9.01	9.01	9.01	9.01	9.01	9.01	9.01	9.01	9.01	9.355	9.355	9.355	9.355	9.355	9.355	9.355	9.355	9.355	9.355	9.355	9.355	9.635	9.635	9.635	9.635	9.635	9.635
YGR197C	8.015	8.015	8.015	8.015	7.8	8.145	10.775	10.775	11.68	11.96	12.24	12.24	12.24	11.96	11.96	11.96	11.96	11.96	11.96	11.96	11.96	11.96	12.24	12.305	14.265	14.545	14.545	14.545	14.545	14.545	14.545	14.545	14.545	14.545	14.545	14.545	14.545	15.795	15.925	15.645	15.645	15.645	15.645	15.645	15.645	15.925	15.925	15.925	15.925
YOL119C	9.74	9.74	8.21	7.93	8.9	9.18	9.18	9.18	9.18	9.46	9.46	9.46	9.115	8.77	9.395	9.395	9.395	9.395	9.395	9.395	9.395	9.395	10.02	10.02	10.02	10.02	10.02	10.02	10.365	10.365	10.365	10.365	10.365	10.365	10.365	10.085	9.805	10.15	10.15	10.15	8.34	8.06	8.06	8.06	7.78	7.78	7.78	7.5	7.22
YDL133W	9.85	9.225	9.225	8.32	7.695	7.35	7.35	7.35	7.35	7.005	6.66	6.035	6.315	6.595	6.595	6.595	6.595	6.595	6.595	6.595	7.22	6.595	6.595	6.595	6.595	6.875	7.5	7.5	7.155	7.155	7.22	7.5	7.5	7.5	7.5	7.5	7.5	7.5	7.5	7.5	7.5	7.5	7.22	6.875	6.53	6.53	6.53	6.53	6.53
YLR233C	11.465	11.465	11.465	11.465	11.25	11.595	11.595	13.34	13.34	13.34	13.34	13.34	14.31	14.31	14.655	14.655	14.655	14.375	14.375	14.375	14.375	14.655	14.655	14.655	15	15.345	15.69	15.69	15.69	15.69	15.69	15.41	15.41	15.41	15.41	15.41	15.41	15.755	15.755	15.755	15.755	15.755	15.755	16.1	16.1	16.1	15.82	16.51	16.51
YDR434W	5.625	5.28	5.28	5.28	5.28	5.28	5.28	2.5	2.22	1.875	1.53	2.155	2.5	3.75	3.75	3.75	4.31	4.31	4.655	5.28	7.09	7.09	7.09	7.37	7.37	7.37	7.37	7.37	7.37	7.995	7.995	9.375	9.375	9.375	9.655	9.655	9.655	9.655	9.655	9.935	9.935	9.935	9.935	9.935	9.935	9.655	9.655	9.655	9.655
YHR039C	14.46	14.46	12.78	12.78	12.78	12.155	11.185	9.935	9.935	9.935	9.935	9.935	9.935	9.935	9.31	9.31	7.715	7.155	6.81	6.81	6.53	7.155	7.5	7.5	7.5	7.5	7.5	7.565	7.845	8.685	10.56	10.56	10.56	10.56	10.56	10.495	10.495	10.495	10.775	10.84	11.12	12.715	12.715	12.995	14.245	14.245	14.245	14.245	14.245
YMR316W	16.745	17.025	17.305	17.585	17.585	17.585	17.585	17.93	17.93	17.93	18.835	18.835	18.835	18.835	18.835	19.18	19.18	19.18	19.18	19.18	19.18	19.525	19.525	19.525	19.525	19.805	19.805	19.805	19.805	19.805	19.805	19.525	19.525	19.525	19.805	19.805	19.805	19.805	19.805	20.085	20.085	20.365	20.645	20.645	20.645	20.645	20.645	20.645	20.645
YDR292C	6.445	6.1	4.85	5.69	6.725	7.07	7.07	7.07	7.07	7.07	7.07	7.07	8.04	8.32	8.32	8.32	8.32	8.04	9.075	12.115	12.675	13.3	13.3	13.3	13.3	13.58	13.925	16.08	16.08	16.08	16.08	16.08	16.08	16.08	16.08	16.36	16.36	16.705	16.705	16.705	16.705	16.705	16.985	17.48	17.825	18.105	18.105	18.105	18.105
YNR011C	7.07	7.07	7.07	7.07	7.07	7.07	7.07	7.07	7.07	7.07	7.35	7.35	7.35	7.35	7.35	7.35	7.63	7.63	7.63	7.63	7.63	7.63	7.63	7.63	7.63	7.63	7.63	7.63	7.63	7.63	7.63	7.63	7.63	7.63	7.63	7.63	7.63	7.63	7.63	7.35	7.005	7.005	6.725	6.725	6.725	6.725	6.725	6.725	6.725
YMR158W	5.28	5.28	5.28	5.28	4.375	4.375	3.75	3.75	3.75	3.75	3.685	3.965	3.965	4.18	4.18	4.18	4.18	4.18	4.18	3.835	3.835	4.46	4.115	4.115	4.115	4.675	4.33	5.58	5.58	5.58	5.925	5.925	5.925	5.925	5.925	5.925	5.925	5.925	5.925	5.925	5.925	5.925	5.925	5.925	5.925	5.925	5.925	6.205	6.83
YMR160W	7.565	7.565	7.565	7.565	7.285	6.94	6.94	7.78	7.78	7.78	7.5	7.5	7.5	6.94	7.5	7.5	7.5	7.5	7.5	7.5	7.78	8.34	8.34	8.9	9.245	9.87	9.87	9.87	10.215	10.56	10.56	10.56	10.56	10.905	10.905	10.905	10.905	10.905	11.185	11.12	11.4	11.4	11.4	11.4	11.4	11.745	12.025	12.025	12.025
YMR023C	6.12	6.12	6.465	6.465	6.465	6.465	6.465	6.465	6.465	6.465	6.465	6.465	6.465	6.12	6.12	6.12	6.4	6.4	6.4	6.4	6.4	6.4	6.4	6.4	6.4	6.4	6.4	6.4	6.4	6.4	6.4	6.4	6.4	6.4	6.4	6.12	6.12	6.12	5.56	5.905	5.28	4.655	4.655	4.655	4.655	4.655	4.655	4.655	4.655
YPL029W	8.835	8.835	8.835	8.835	8.835	8.835	8.835	9.46	8.77	8.77	8.77	8.77	8.145	8.145	7.865	7.865	7.865	7.585	7.585	7.585	6.27	6.27	6.27	5.71	5.15	4.59	4.31	3.965	4.245	5.71	8.275	8.275	8.275	8.835	9.18	9.46	9.46	9.46	9.74	9.74	10.99	13.145	13.145	13.145	13.145	13.145	12.865	12.865	13.21
YML110C	2.975	2.63	2.975	3.945	3.945	3.945	3.945	4.225	4.225	4.225	4.225	4.225	4.225	4.225	4.225	4.225	4.225	3.88	3.88	3.6	3.6	3.6	4.225	4.505	4.785	4.785	4.785	4.785	4.785	4.785	5.13	5.13	5.13	5.13	5.41	5.41	7.78	10.495	10.495	10.495	10.495	11.185	11.185	11.53	11.53	12.715	15.625	15.625	15.625
YNL111C	9.31	9.03	9.03	7.715	7.37	7.37	7.37	7.37	7.37	7.09	6.81	6.81	5.28	5	5	5.345	5.345	5.345	6.25	6.25	6.25	6.25	6.25	6.25	6.25	6.25	6.25	6.25	5.905	5.905	5.905	5.28	5.28	5.28	5.625	5.345	5.345	5.345	5.345	5	5.28	5.28	5.28	5.28	4.655	5.28	5.28	5.28	5.28
YNR049C	10.02	10.365	10.365	10.365	10.365	10.365	10.71	10.71	10.99	10.99	10.99	9.74	10.645	10.645	10.645	10.86	11.14	11.14	11.14	11.14	11.14	11.14	11.14	10.86	10.86	10.86	10.86	10.86	10.86	10.86	10.86	10.86	10.86	10.86	11.14	10.86	11.14	10.17	10.17	12.045	12.045	12.045	12.045	12.045	12.045	12.045	13.015	13.295	13.295
YKL192C	20.495	20.495	20.495	20.15	20.15	20.15	20.15	20.15	20.15	20.15	19.59	19.59	19.59	19.59	19.31	18.685	18.685	18.685	18.685	18.685	18.685	18.685	18.405	18.405	18.405	18.06	18.06	17.5	17.5	16.875	16.875	16.875	16.875	16.875	16.875	16.875	16.875	16.875	16.875	16.875	14.31	12.025	12.025	12.025	10.495	10.215	10.215	10.215	10.215
YJR070C	16.94	16.66	16.66	16.94	16.94	16.94	16.94	16.94	16.94	16.94	16.94	16.94	17.285	17.285	17.285	17.285	17.285	17.285	17.285	17.285	17.35	17.35	17.35	17.35	17.35	17.07	17.07	17.07	17.07	17.07	17.07	17.07	16.445	16.445	16.445	16.445	16.445	16.445	16.445	16.445	16.445	15.82	15.82	15.82	15.82	15.82	15.82	15.82	15.82
YPR034W	20.385	20.385	20.385	20.385	20.385	20.385	20.385	20.385	20.385	20.385	20.105	19.76	19.76	19.76	19.76	18.38	18.38	18.38	15.385	14.825	14.825	14.545	14.545	13.64	11.42	11.42	11.075	11.075	10.795	10.795	10.795	10.795	10.795	10.515	10.235	9.395	9.395	9.395	9.395	9.395	9.395	9.395	9.115	8.835	9.18	9.18	9.18	9.18	9.18
YBL063W	0	0	0	0	0	0	0	0	0	0	0	0	0	0	0	0	0	0	0	0	0	0.69	0.69	0.69	0.69	0.69	0.69	0.97	2.435	2.435	2.435	2.435	3.06	3.405	3.685	3.965	4.59	4.935	5.215	5.215	5.215	5.215	5.215	5.495	5.495	5.495	5.495	5.495	5.495
YCR090C	7.175	8.92	8.92	8.92	8.92	8.92	8.92	8.92	9.265	9.265	9.265	9.265	9.265	9.265	9.265	9.265	9.265	9.265	9.265	9.265	9.265	9.955	9.955	10.645	10.99	10.99	10.99	10.99	10.99	10.99	10.99	10.99	10.99	10.99	10.99	10.99	10.99	10.99	10.99	10.99	10.99	10.99	10.99	10.99	10.99	10.99	10.99	11.27	11.27
YPL203W	8.75	8.75	8.75	8.75	8.75	8.75	8.75	8.75	8.405	8.405	8.405	8.685	8.685	8.685	8.685	8.685	8.685	8.06	7.78	7.78	7.435	7.435	7.435	7.78	8.06	8.06	8.06	8.06	8.06	8.06	8.06	8.06	8.06	8.06	7.37	6.745	6.745	7.37	7.65	7.65	7.65	7.93	7.93	7.93	7.93	7.585	7.865	7.865	7.865
YHR150W	10.215	10.56	10.56	10.905	10.905	11.185	11.185	11.185	11.185	11.185	11.465	11.465	11.465	11.745	11.745	11.745	11.745	11.745	11.465	11.465	11.465	11.465	11.465	11.465	11.465	11.465	11.465	11.465	11.465	11.465	11.465	11.465	11.745	11.745	11.745	11.745	11.745	11.745	11.745	11.745	11.465	11.185	11.185	11.185	11.185	11.185	11.53	11.25	11.25
YPL096C-A	4.525	4.525	4.525	4.525	4.805	4.805	4.525	4.245	4.245	4.245	4.245	4.245	2.435	2.435	2.435	2.155	2.155	2.155	2.155	2.155	2.155	2.155	2.155	2.155	2.155	2.155	1.81	0.84	1.12	1.465	1.465	2.65	2.65	2.65	2.65	2.93	2.93	2.93	3.555	3.555	3.555	3.555	3.555	3.555	3.555	3.555	3.555	3.555	3.555
YOR257W	8.835	8.835	8.555	8.555	8.555	8.555	8.555	8.275	7.09	6.12	4.245	4.245	3.965	4.59	5.215	5.215	5.215	5.215	5.215	5.215	5.56	7.305	7.865	10.645	10.3	10.645	10.645	10.645	11.205	11.205	11.205	11.205	11.205	11.205	11.205	13.36	13.36	13.36	13.36	13.36	13.64	14.955	14.955	15.645	15.645	15.645	15.645	15.645	15.645
YPL042C	15.195	15.195	15.195	15.195	15.195	15.195	15.195	15.195	15.195	15.195	15.195	15.195	15.195	15.195	15.195	15.195	15.26	15.26	14.98	14.98	14.98	14.98	14.98	14.98	14.98	14.98	14.98	14.98	14.29	14.29	14.29	14.29	14.98	14.98	14.98	14.98	14.98	14.98	14.98	14.98	14.98	14.98	14.98	14.98	14.98	14.98	14.98	14.98	14.98
YOL110W	17.565	17.565	17.565	17.565	17.565	17.565	17.565	17.565	17.565	17.565	17.565	17.845	17.845	17.845	17.845	17.845	17.845	18.47	18.47	18.47	18.47	18.47	18.47	18.47	18.19	18.19	18.19	18.19	18.19	18.19	18.19	18.19	18.19	18.19	18.19	18.19	17.91	18.255	17.975	17.975	17.975	17.975	17.975	17.63	17.63	17.63	17.63	17.63	17.63
YML003W	7.52	8.425	8.425	8.425	8.425	8.425	8.77	8.77	9.05	9.05	9.05	9.05	9.05	9.05	9.33	8.985	8.985	8.985	8.985	8.985	8.985	8.985	8.985	8.985	8.985	8.64	8.985	8.985	8.985	8.985	8.64	8.64	8.64	8.64	8.985	8.985	8.985	8.985	8.985	8.985	8.985	9.33	9.395	9.74	9.74	9.74	9.74	9.74	10.02
YML038C	13.275	13.555	13.555	13.555	13.555	13.555	13.555	13.275	13.275	13.555	13.9	14.525	14.525	14.525	14.525	14.805	14.805	15.085	15.085	15.43	15.43	15.43	16.12	16.4	16.4	16.4	16.4	16.4	16.4	16.055	16.55	16.55	16.55	16.55	16.55	16.55	17.175	17.175	17.175	17.175	17.175	17.175	17.175	17.175	17.455	17.455	17.455	17.8	18.08
YKL179C	4.72	4.72	4.72	4.72	5	5	5	5	5	5.345	5.345	5.345	5.345	5.345	5.065	5.065	5.065	5.065	5.69	5.97	5.97	5.97	5.97	6.25	6.595	6.595	7.155	8.9	10.085	10.085	10.085	10.085	10.365	10.365	10.365	10.365	10.365	10.925	10.925	10.925	10.925	11.27	11.27	11.27	11.615	11.615	11.615	11.615	11.615
YNL164C	11.745	12.865	12.865	12.865	12.865	12.865	12.865	12.865	13.21	13.21	13.21	13.555	13.555	13.555	13.555	13.555	13.835	13.835	13.835	13.835	13.835	13.835	13.835	13.835	13.835	13.835	13.835	14.115	14.115	14.115	14.115	14.46	14.46	14.46	16.4	16.4	16.4	16.4	16.4	16.745	16.745	16.745	17.09	17.09	17.09	17.09	17.09	17.09	17.09
YPL096W	5.085	5.085	4.46	4.46	4.46	4.46	4.805	4.805	4.805	4.805	4.805	4.805	4.805	4.805	4.805	4.805	4.805	4.805	4.805	4.805	4.805	4.805	4.805	4.18	3.275	2.09	2.09	2.09	2.37	2.93	2.93	2.93	2.93	2.93	2.37	2.37	2.65	3.555	4.46	4.46	4.46	4.46	4.46	4.46	4.46	4.46	4.46	4.46	4.46
YMR286W	18.58	19.01	19.01	19.01	19.01	19.01	19.01	19.01	19.01	19.01	18.665	18.665	18.815	18.815	18.815	19.095	19.095	19.095	19.095	18.75	18.47	18.47	18.47	18.47	19.375	19.31	20.28	20.28	20.28	20.28	20.28	20.28	20.28	20.28	20.215	20.215	20.215	20.215	20.215	20.215	20.215	20.215	20.215	20.215	20.215	20.215	20.215	20.215	19.935
YBR102C	5.905	6.94	9.44	9.44	9.72	9.72	9.72	10	10	10	10	10	10	10	10.345	10.69	10.69	10.69	10.69	10.69	11.66	11.66	14.03	14.03	14.03	14.03	14.03	14.03	14.03	14.03	14.03	14.375	14.375	14.655	14.655	14.655	14.655	14.655	14.655	14.655	14.655	15	15.56	15.56	15.56	15.56	15.56	15.56	15.905
YLR324W	9.31	9.31	9.31	9.59	9.59	9.59	9.03	9.03	9.03	8.685	9.18	12.11	12.11	12.11	12.11	12.11	12.11	12.11	12.455	12.455	12.455	12.455	12.455	12.455	12.455	12.455	12.455	12.455	12.455	12.455	12.455	12.455	12.735	13.575	13.575	15.945	15.945	16.225	16.225	16.225	16.225	16.225	16.225	16.85	17.69	18.315	18.315	18.315	18.315
YEL026W	12.865	13.145	13.145	13.145	13.145	13.145	13.145	13.145	13.145	12.8	12.52	12.52	12.52	12.52	12.52	12.52	12.52	12.52	12.175	12.175	12.175	12.175	11.895	11.895	11.895	11.895	11.895	11.895	11.895	11.895	11.895	11.895	11.895	11.895	11.895	11.895	11.895	11.895	11.335	11.335	11.335	11.335	10.99	10.99	10.99	10.99	10.99	10.99	10.99
YLR191W	8.04	8.385	8.945	8.945	8.945	8.6	8.88	8.88	8.88	9.44	11.035	11.035	11.035	11.035	11.035	11.66	11.66	11.66	11.66	11.66	11.66	12.22	12.5	12.5	12.5	12.5	12.5	12.5	12.5	12.5	12.5	12.5	12.5	12.845	12.845	12.845	12.845	12.845	12.845	12.845	12.845	12.78	12.78	12.78	12.78	12.78	12.78	12.78	12.78
YNL271C	7.24	7.24	7.24	7.24	7.24	7.52	7.865	7.865	7.865	7.865	7.865	7.865	7.865	7.865	7.865	7.865	7.865	7.865	8.21	8.21	8.21	8.21	8.21	8.21	8.21	8.21	8.21	8.21	8.21	8.21	8.21	8.21	8.21	8.21	8.21	8.21	8.21	8.21	8.21	8.21	8.21	8.21	8.21	8.21	8.21	8.21	8.21	7.93	7.93
YMR242C	3.88	3.88	3.6	3.255	3.255	3.255	3.255	3.255	2.285	2.005	2.005	2.005	2.005	2.005	2.005	2.005	2.005	2.005	2.005	1.315	1.035	0.69	0.345	0.345	0.345	0.345	0.345	0.345	0.345	0.345	0.345	0.345	0.345	0.345	0.345	0.345	0.345	0.345	0	0	0	0	0	0	0	0	0	0	0
YBR165W	7.8	7.8	7.8	7.8	7.8	7.8	8.145	8.145	8.145	8.145	8.145	8.145	8.145	8.145	8.145	8.145	8.49	8.49	8.49	8.49	8.49	8.49	8.49	8.49	8.49	8.49	8.49	8.49	8.49	8.49	8.49	8.49	8.49	8.49	8.49	8.49	8.49	8.49	8.49	8.49	8.49	8.21	8.21	8.21	8.21	8.21	7.93	7.93	7.93
YDR361C	15.28	15.28	15.28	15.28	15.28	15.28	15.28	15.28	15.28	15.28	15.28	15.28	15.28	15.28	15.28	15.28	15.28	15.56	15.56	15.56	15.56	15.56	15.56	15.56	15.56	15.56	15.56	15.56	15.56	15.56	15.28	15.28	15.28	15.28	15.28	15.28	15.28	15.28	15.28	15.28	15	15	15	13.125	12.845	12.565	12.565	12.565	12.565
YKL029C	0.905	0.905	0.905	0.905	0.905	0.905	0.905	0.905	0.905	0.905	0.905	0.905	0.905	0.905	0.905	0.905	0.905	0.905	0.905	0.905	0.905	0.905	0.905	0.905	0.905	0.905	0.905	0.905	0.905	0.905	0.905	0.905	1.25	1.25	1.595	1.595	1.595	1.595	1.595	1.595	1.595	1.94	1.94	1.94	1.94	1.94	2.285	2.285	2.285
YNL157W	13.015	13.015	13.015	13.015	12.735	12.735	12.175	11.83	11.83	11.83	11.83	11.83	11.83	11.55	11.55	11.55	10.365	10.925	10.99	10.99	10.99	10.99	10.99	11.27	10.645	10.645	10.645	10.645	10.02	10.02	10.02	10.02	10.02	10.02	9.74	9.74	9.74	9.74	8.49	7.305	6.25	6.25	7.22	7.22	7.22	7.22	7.22	7.22	7.565
YJR005W	6.25	6.25	6.25	6.25	6.25	6.53	6.53	6.81	6.81	6.81	7.435	7.995	7.995	7.995	7.995	7.995	7.995	7.995	7.995	7.995	7.995	9.03	9.03	9.31	9.31	9.59	10.625	10.625	10.625	10.625	10.625	10.625	10.625	10.625	10.625	10.625	10.625	10.625	10.625	10.625	10.625	10.625	10.625	10.625	10.625	10.625	10.625	10.625	10.905
YGR035C	4.655	4.655	4.655	4.655	4.655	4.655	4.655	4.655	4.655	5	5	4.375	4.375	4.375	4.375	4.655	4.655	4.655	4.655	4.655	4.655	4.655	4.655	4.655	4.655	4.655	4.655	4.655	4.655	4.655	5	4.44	4.44	4.44	4.44	4.44	4.16	4.16	4.16	4.16	4.16	4.16	4.16	4.16	4.16	4.16	4.16	4.16	4.16
YLR313C	9.72	9.72	11.315	11.315	11.315	11.315	11.315	11.315	11.315	11.315	11.315	11.66	11.66	11.66	11.66	12.22	12.845	13.19	13.47	13.47	13.47	13.47	13.47	13.47	13.75	13.75	13.75	13.75	13.75	13.75	13.75	14.095	14.095	14.095	14.375	14.375	14.375	14.375	14.72	14.72	15.065	15.065	15.065	15.065	15.065	15.065	15.065	15.065	15.065
YDR421W	8.815	8.815	8.815	8.815	8.815	8.815	8.815	8.535	8.19	7.63	7.35	7.35	7.35	7.35	6.94	5.41	5.41	5.41	5.41	5.69	5.69	5.69	5.97	5.97	5.97	5.97	5.41	5.41	5.41	5.41	5.41	5.13	4.785	4.785	6.315	6.315	6.315	6.315	6.315	6.315	6.315	6.25	6.25	7.78	7.78	7.78	7.78	7.78	7.78
YDL040C	1.725	2.415	2.415	2.695	2.695	2.695	2.695	2.695	2.695	2.695	2.695	2.695	3.04	3.04	3.04	3.04	3.04	3.04	3.04	3.04	3.04	3.04	3.04	3.04	3.04	3.04	3.04	3.04	3.04	3.32	3.32	3.32	3.32	3.32	3.32	3.32	3.32	3.32	3.32	3.32	3.32	3.32	3.32	3.32	3.32	3.32	3.32	3.32	3.32
YDR283C	4.245	4.59	5.15	5.15	5.15	5.15	5.15	5.15	5.43	5.71	5.365	5.365	5.99	5.71	5.43	5.43	5.43	5.43	5.775	5.775	5.775	5.775	5.775	5.775	5.775	5.775	5.775	5.775	5.775	6.12	6.12	6.12	6.12	6.12	6.12	6.12	6.4	6.745	7.025	7.305	7.93	9.05	9.05	9.05	9.05	9.05	9.05	9.05	9.05
YAL026C	10.13	10.13	10.13	10.13	10.13	6.445	6.445	5.755	5.475	5.475	5.475	5.475	5.13	5.13	5.13	5.13	5.13	5.13	5.13	5.13	5.475	5.475	6.165	6.165	6.165	6.165	5.82	5.82	5.82	5.82	5.82	5.82	6.1	6.1	6.725	6.725	6.725	6.725	7.695	7.695	7.695	7.695	7.695	7.695	7.695	7.695	7.695	7.695	7.07
YOR079C	4.59	4.59	4.59	4.59	4.59	4.59	4.87	4.59	4.59	4.59	4.59	4.935	4.935	4.935	4.935	4.935	4.935	4.935	5.215	5.215	5.215	5.215	5.215	5.215	6.055	6.055	6.055	6.055	6.055	6.055	6.335	6.615	6.615	6.615	6.615	6.96	6.96	6.96	6.96	6.96	6.335	6.335	6.335	6.055	6.055	6.055	6.055	6.055	6.055
YDR457W	8.705	8.705	8.705	8.705	8.705	8.705	8.705	8.705	8.425	8.425	8.705	8.985	9.545	9.545	9.545	9.545	9.89	11.075	11.42	11.42	11.765	11.765	11.765	11.765	11.765	11.765	11.765	12.39	12.39	12.39	12.39	12.95	12.95	12.95	12.95	13.92	13.92	14.265	14.265	14.265	14.265	14.265	14.265	14.265	14.265	14.265	14.265	14.265	14.265
YLR051C	14.7	16.015	18.17	18.17	18.515	18.515	18.515	18.515	18.515	18.515	18.515	19.83	19.83	20.52	20.865	22.675	22.675	22.675	22.675	22.675	23.3	23.3	23.3	23.3	23.3	23.3	23.3	24.27	24.27	24.27	24.27	24.27	24.27	24.55	24.55	24.55	24.55	24.895	24.895	24.895	24.895	24.895	24.895	24.895	24.895	24.615	24.615	24.615	24.615
YBL010C	12.865	13.145	13.145	13.145	14.05	14.05	14.05	14.05	14.05	14.05	14.33	14.33	14.33	14.33	14.33	14.33	14.33	14.61	14.61	14.61	14.61	14.61	14.33	14.33	14.33	14.33	14.33	14.61	14.61	14.61	14.61	14.61	14.61	14.61	14.61	14.61	14.89	14.89	15.17	15.17	15.17	15.515	15.515	15.515	15.515	15.515	15.515	15.235	15.235
YBL033C	9.87	9.87	9.87	9.87	9.87	9.87	9.87	9.87	9.87	9.87	9.87	9.87	9.87	9.87	9.87	9.87	9.87	9.87	9.87	9.87	9.87	9.87	9.87	9.87	9.87	9.87	9.87	9.87	9.87	9.87	9.87	9.87	9.87	9.87	9.87	9.87	9.87	9.87	9.87	9.87	9.87	9.87	9.87	9.87	9.87	9.87	9.87	9.87	9.87
YOL036W	15.56	15.56	15.56	15.56	15.56	15.56	15.56	15.56	15.56	15.56	15.56	15.56	14.935	15.28	15.905	15.56	15.56	15.215	15.215	15.215	15.215	15.215	15.215	15.56	15.56	15.56	15.56	15.56	15.215	15.215	15.215	15.215	14.87	14.87	14.87	14.87	14.87	14.87	14.87	14.87	14.87	14.59	14.59	14.59	14.59	14.59	14.59	14.59	14.59
YMR074C	19.98	19.635	18.945	18.945	18.945	18.945	18.945	18.945	18.945	18.945	18.945	18.945	18.665	18.665	17.76	16.51	15.325	15.39	15.39	15.39	15.39	15.39	15.39	15.39	15.39	14.83	14.83	14.83	14.83	14.42	14.42	14.075	14.075	14.075	14.075	14.075	13.385	13.105	11.165	10.26	9.98	9.98	9.98	9.635	9.635	9.29	7.695	7.415	7.005
YJL077C	19.85	19.85	19.85	18.945	18.6	18.6	18.32	18.32	18.32	18.32	18.32	17.415	14.355	13.385	14.355	14.635	14.635	14.635	14.7	14.7	14.98	14.98	14.98	14.355	14.7	14.7	14.7	14.7	14.7	13.105	13.105	12.825	9.16	8.88	10.195	9.915	10.54	10.54	10.54	10.885	10.885	10.885	10.885	11.1	10.755	10.755	10.755	10.755	10.755
YMR008C	12.155	12.565	13.255	13.255	13.255	13.255	13.255	13.255	13.255	13.255	13.255	13.255	13.255	13.255	13.255	12.565	12.565	12.565	12.78	12.22	12.22	12.22	12.22	12.22	12.22	12.565	11.94	11.94	11.94	11.94	11.94	11.94	11.94	11.94	11.94	11.94	11.66	12.005	11.38	11.38	11.445	11.79	12.135	12.135	12.135	12.135	12.135	12.135	12.48
YHR129C	2.155	2.155	2.155	2.155	2.155	2.715	5.345	5.905	5.905	6.185	7.09	7.995	7.995	7.995	7.995	8.275	8.275	8.275	8.275	7.995	7.995	7.995	7.995	7.995	8.275	8.965	8.965	10.15	10.15	10.15	10.43	10.71	10.99	10.99	11.335	11.615	11.615	11.615	11.615	11.615	11.615	11.615	11.615	11.895	12.24	12.585	12.865	12.865	12.865
YDR046C	0	0	0	0	0	0	0	0	0	0	0	0.28	0.28	0.625	0.625	0.625	0.625	0.625	0.625	0.625	0.625	0.625	0.625	0.625	0.625	0.625	0.625	0.625	0.625	0.625	0.625	0.625	0.625	0.625	0.625	0.625	0.625	0.625	0.625	0.625	0.625	0.625	0.625	1.185	1.185	1.185	1.185	1.185	1.185
YFR027W	1.185	1.185	1.185	1.185	1.185	1.185	1.745	2.09	3.9	3.9	3.9	3.9	3.9	4.245	4.245	4.245	4.245	4.245	4.245	4.525	4.87	4.87	4.87	5.15	6.055	6.335	6.335	6.335	6.335	6.335	6.335	6.335	7.025	7.025	7.025	7.025	7.025	7.025	7.025	7.025	7.025	7.025	7.025	7.025	7.305	7.305	7.585	7.52	7.52
YKL045W	2.155	2.155	2.155	2.155	2.155	2.155	2.155	1.875	1.875	1.875	1.875	1.875	1.875	1.875	1.875	1.875	1.875	1.875	1.875	1.875	1.875	1.875	1.875	1.875	1.875	1.875	1.875	1.875	1.875	1.875	1.875	1.875	1.875	1.875	1.53	1.25	0.905	0.905	0.905	0.905	0.905	0.905	0.905	0.905	0.905	1.185	1.185	1.185	1.185
YHR172W	1.875	1.875	1.875	1.875	1.875	1.875	1.875	1.875	1.875	1.875	1.875	1.875	1.875	1.875	1.875	1.875	1.875	1.875	1.875	1.875	1.875	1.875	1.875	1.875	2.155	2.155	2.155	2.155	2.155	2.155	2.155	2.5	2.5	2.78	2.78	2.78	2.78	3.06	3.34	5.43	5.43	6.055	6.055	6.335	6.335	6.335	6.335	6.335	6.335
YDR265W	14.57	14.57	14.57	14.57	14.57	14.915	14.915	14.635	14.355	14.7	14.7	14.7	14.7	14.7	14.355	14.355	14.635	14.635	14.915	14.915	14.915	14.915	14.915	14.915	14.915	14.915	15.195	15.54	15.82	15.82	15.82	15.82	15.82	15.82	15.82	15.82	15.82	15.82	15.82	15.82	15.82	16.1	16.1	16.1	16.1	16.1	16.1	16.1	16.1
YHR021W-A	2.155	2.155	2.155	2.155	2.155	2.435	2.435	2.435	2.435	2.435	2.435	2.435	2.435	2.435	2.435	2.435	2.435	2.435	2.435	2.435	2.435	2.435	2.435	2.435	2.435	2.435	1.875	1.875	1.875	1.875	1.875	1.875	1.875	1.875	1.875	1.875	1.875	1.875	1.53	1.25	1.25	1.25	1.25	1.25	1.25	1.25	1.25	1.25	1.25
YBR194W	5.495	5.495	5.495	5.495	5.495	5.495	5.495	5.775	5.775	5.775	5.775	5.775	4.87	4.59	4.31	4.59	5.28	5.28	5.28	5.28	5.28	5.905	6.595	6.595	6.595	6.595	6.595	7.845	10.345	10.905	10.905	10.905	10.905	10.905	11.81	11.81	12.09	12.435	12.435	12.715	12.715	12.715	12.715	13.34	13.405	12.845	13.47	13.47	13.47
YMR123W	17.005	17.005	17.005	17.005	17.005	17.005	17.005	17.285	17.285	17.565	17.565	17.91	17.91	17.91	17.91	17.91	17.91	17.91	17.91	17.91	17.91	18.255	18.255	18.255	18.255	18.255	18.255	18.255	18.255	18.255	18.535	18.535	18.535	18.535	18.535	18.535	18.535	18.535	18.535	18.535	18.535	18.535	18.535	18.535	18.535	18.535	18.535	18.535	18.535
YOR281C	13.47	13.47	13.47	13.47	13.47	13.47	14.03	15.345	15.345	15.625	15.625	15.625	15.625	15.625	15.625	15.625	15.905	16.465	16.465	16.465	16.465	16.465	16.465	16.465	16.465	16.465	16.465	16.465	16.745	16.745	16.745	16.745	16.745	16.745	16.745	16.745	16.465	16.465	16.465	16.465	16.465	16.465	16.465	16.465	16.465	16.465	16.465	16.185	16.185
YIL093C	11.38	11.38	11.38	11.38	11.38	11.38	11.1	11.1	10.755	10.755	10.475	10.755	10.755	11.38	11.66	11.66	11.94	11.66	11.66	11.66	11.66	12.005	11.66	11.66	11.315	11.595	11.595	11.595	11.94	13.6	14.29	15.195	15.195	15.82	17.07	17.07	17.415	17.415	17.415	17.415	17.695	17.695	17.695	17.695	17.695	17.695	17.695	17.695	17.695
YDR057W	11.465	11.465	11.465	11.465	11.465	11.465	11.465	11.465	10.775	11.465	11.465	11.745	11.745	11.745	11.745	11.745	11.745	11.745	11.745	11.745	11.68	11.68	11.68	11.68	11.68	11.68	11.68	11.68	11.68	11.68	11.68	11.68	11.68	11.68	11.68	11.68	11.68	11.68	11.68	11.68	11.68	11.68	11.68	11.68	11.68	11.68	11.335	11.335	11.335
YGL036W	0	0	0	0	0	0	0	0	0	0	0	0	0	0	0	0	0	0	0	0	0	0	0	0	0	0	0	0	0	0	0	0	0	0	0	0	0	0	0	0	0	0	0	0	0	0	0	0	0
YPR172W	5.97	5.97	5.97	5.97	6.25	6.25	6.25	6.25	6.25	6.25	5.97	5.97	5.625	5.625	6.595	6.25	6.25	6.53	6.53	6.53	6.53	6.53	6.185	6.465	6.745	6.745	6.745	6.745	6.745	7.025	7.025	7.025	7.025	7.025	7.025	7.025	7.025	7.025	8.145	8.145	8.425	8.425	8.425	8.425	8.425	8.425	8.425	8.425	8.425
YJL088W	4.31	4.31	4.31	4.31	4.31	4.31	4.31	4.31	4.31	3.965	3.62	3.62	3.62	3.62	3.62	3.62	3.62	3.62	3.62	3.62	3.62	3.62	3.62	3.62	3.62	2.93	2.93	2.93	2.37	2.37	2.37	2.37	2.37	2.37	2.37	2.37	2.37	2.37	2.37	2.37	2.37	2.37	2.025	2.025	2.025	2.025	1.745	1.745	1.465
YNL106C	10.15	7.5	7.5	9.18	9.18	10.02	11.895	11.895	11.895	11.55	11.895	11.55	11.55	11.55	11.55	11.895	12.52	13.21	14.395	14.395	14.395	14.395	14.395	14.395	14.74	15.02	15.365	15.365	15.71	15.71	15.71	15.71	15.71	15.71	15.43	15.15	15.15	15.15	15.15	15.15	15.15	15.15	15.15	15.15	15.15	15.15	15.15	15.15	14.87
YLR105C	6.205	9.675	9.675	10.02	10.02	10.02	10.02	10.02	10.71	12.025	12.37	12.37	13.9	13.9	13.9	14.245	15.28	16.81	16.81	16.81	16.81	16.81	16.81	16.81	16.81	16.81	17.715	17.715	17.715	17.715	18.06	18.06	18.06	18.06	18.06	18.06	18.06	18.06	18.06	18.06	18.06	18.06	18.06	18.34	18.34	18.34	18.34	18.06	18.06
YGR055W	0.345	0.345	0.345	0.345	0.345	0	0	0	0	0	0	0	0	0	0	0	0	0	0	0	0	0	0	0	0	0.28	0.28	0.625	1.465	1.465	1.465	1.465	1.465	1.465	1.465	1.465	1.465	1.465	1.465	1.465	1.465	1.465	1.465	1.465	1.465	1.465	1.465	1.465	1.465
YHR077C	7.78	7.78	7.78	7.78	7.78	7.78	7.78	7.78	7.78	7.78	7.78	7.22	7.22	6.94	6.94	6.94	3.405	3.405	2.5	2.5	2.5	2.155	2.155	2.155	2.09	2.09	2.09	3.405	3.405	4.03	3.685	3.685	3.685	3.685	3.685	3.685	3.685	3.685	3.685	3.685	3.685	3.685	3.685	3.685	3.685	3.685	3.685	3.685	4.31
YGL075C	18.9	18.9	18.62	19.18	19.805	19.805	19.805	19.805	19.805	19.805	19.805	19.805	19.805	19.805	19.115	19.115	18.77	19.115	19.115	19.115	19.115	19.115	18.77	18.77	18.49	18.49	18.49	18.49	18.49	18.49	17.865	17.865	17.865	17.865	16.96	16.895	16.615	16.615	16.615	16.615	16.27	16.27	16.27	16.27	16.27	16.27	16.27	16.27	16.27
YLR266C	8.62	8.62	8.62	8.62	8.62	8.62	8.62	8.62	8.62	8.62	8.555	8.555	8.555	8.555	8.555	8.555	8.555	8.555	8.555	8.555	8.555	8.555	8.555	8.9	8.9	8.9	8.965	8.965	8.62	8.62	8.34	8.34	8.34	8.34	8.34	8.34	8.34	8.06	7.78	7.78	7.78	7.78	7.78	6.53	6.53	6.53	6.185	6.185	6.185
YHR039C-A	13.77	13.77	13.77	13.77	13.77	13.77	13.77	13.77	13.77	13.77	13.77	13.77	13.77	13.77	13.77	13.77	13.77	13.77	13.77	13.77	13.77	13.77	13.77	13.77	13.77	13.77	13.77	13.77	13.77	13.77	13.77	13.77	13.77	13.77	13.77	13.77	13.77	13.77	13.77	13.77	13.77	13.77	13.77	13.77	13.77	13.77	13.77	13.425	13.425
YLR029C	8.62	8.62	8.62	8.62	8.62	8.62	8.62	8.62	8.62	8.34	8.34	8.34	8.34	8.34	8.34	8.34	8.34	8.685	8.685	8.685	8.685	8.685	8.685	8.685	8.685	8.685	8.685	8.685	8.685	8.685	8.685	8.685	8.685	8.685	8.685	8.685	8.685	8.685	8.685	8.685	8.685	8.685	8.685	8.685	8.685	8.685	8.685	8.685	8.685
YKL073W	20.41	20.41	20.69	20.69	20.69	21.035	21.38	22.07	22.07	22.07	22.07	22.07	22.07	22.07	22.07	22.07	22.07	22.07	22.07	22.07	22.07	22.07	22.07	21.725	21.725	21.445	21.445	21.445	20.885	20.885	20.54	20.54	19.915	19.915	19.915	20.26	20.26	20.54	20.54	20.54	20.54	20.54	20.885	20.885	20.885	20.885	20.885	20.885	20.885
YLR435W	14.87	14.87	14.87	14.87	14.87	15.15	15.15	15.15	15.15	15.15	15.15	15.15	15.15	15.15	15.15	15.15	15.15	15.15	15.15	15.15	15.15	15.15	15.15	15.15	15.775	15.775	15.775	15.775	15.775	15.775	15.43	15.43	15.43	15.43	15.71	15.71	15.71	15.71	15.99	16.335	16.335	16.335	16.335	16.335	16.335	16.335	16.615	16.615	16.615
YPR020W	5.215	4.59	5.28	5.28	5.28	5.28	5.625	7.09	7.09	7.09	7.78	7.78	7.78	7.78	7.78	7.78	8.685	8.685	8.965	8.965	9.245	8.965	8.965	9.935	9.935	9.935	9.935	9.935	9.935	10.28	10.84	10.84	10.84	10.84	10.84	10.84	10.84	10.84	10.84	10.84	11.4	11.4	11.4	11.4	11.4	11.4	11.4	11.4	11.68
YPL259C	8.425	8.425	8.425	8.425	8.425	8.425	8.425	8.425	8.425	8.425	8.425	8.425	8.425	8.425	8.425	8.425	8.425	8.425	8.425	8.425	8.425	8.425	8.08	8.08	8.08	8.08	8.08	7.8	7.8	7.8	7.8	7.52	7.52	7.24	7.24	7.24	7.24	7.24	7.24	7.24	7.24	7.24	7.24	7.24	6.895	6.895	4.74	4.115	3.21
YDL091C	11.83	11.83	11.83	11.83	11.83	11.83	11.83	11.83	11.83	9.74	9.46	9.46	8.555	7.93	7.93	8.49	8.49	8.49	8.77	8.77	8.77	8.425	8.425	8.425	8.425	8.425	8.425	8.425	7.735	7.735	7.735	8.015	8.015	8.015	8.985	8.985	8.705	8.705	8.705	8.705	8.705	8.705	8.705	8.705	8.705	8.705	8.705	8.705	8.705
YAL020C	16.725	16.725	16.725	16.725	17.07	17.07	18.32	18.945	18.945	18.945	18.6	18.6	18.32	18.32	19.29	19.01	18.73	18.73	19.075	20.39	21.64	21.92	21.92	21.92	21.92	21.92	21.92	21.92	21.92	21.92	21.92	21.92	21.92	21.92	21.575	21.92	21.92	21.92	21.92	21.92	21.92	21.92	21.92	21.92	21.92	21.92	21.92	21.92	21.92
YGR120C	2.715	2.715	2.715	2.715	2.715	2.37	2.37	2.37	2.37	2.37	2.995	2.995	3.275	3.275	4.245	4.245	4.59	4.59	4.59	4.59	4.59	4.59	4.935	5.56	5.56	5.84	5.84	5.84	6.465	6.465	6.81	6.81	7.435	7.435	7.435	7.435	7.435	7.435	7.435	7.435	7.155	7.155	7.155	7.155	7.155	7.155	7.155	7.155	7.155
YPR105C	6.25	6.25	6.25	4.72	5.905	6.81	6.81	6.81	6.81	6.81	6.81	7.09	7.78	8.125	8.125	8.47	8.47	8.47	8.47	8.47	8.47	7.91	9.095	11.595	11.595	11.595	11.595	11.595	11.595	11.595	11.595	11.595	11.595	11.595	11.595	11.595	11.595	11.595	11.595	11.595	12.22	12.22	12.565	12.565	12.845	12.845	12.845	12.845	12.845
YLR295C	4.16	4.16	4.16	4.16	4.16	4.16	4.16	4.16	4.85	5.82	6.66	6.66	7.005	7.005	7.005	7.005	7.005	7.35	7.35	7.35	7.35	7.35	7.35	7.35	7.35	7.35	7.35	7.35	7.35	7.35	7.35	7.35	7.63	7.63	7.63	7.63	7.63	7.63	7.63	7.63	7.63	7.91	8.255	8.255	8.255	8.255	8.255	8.255	8.6
YIL033C	10.775	10.775	11.055	11.055	11.055	11.055	11.055	11.055	11.055	11.055	11.055	11.055	11.055	11.055	11.055	11.055	11.055	11.055	11.055	11.055	11.055	11.055	11.055	11.055	11.055	11.055	11.055	11.055	11.055	10.15	9.87	9.87	9.87	9.87	9.87	8.34	7.78	7.78	7.78	7.78	7.78	7.78	7.78	7.78	7.435	7.435	7.435	7.09	7.09
YLR194C	5.495	5.495	5.495	5.775	5.775	5.775	5.775	5.775	5.775	5.775	5.775	5.775	5.775	5.775	5.775	5.775	5.495	5.495	5.495	5.495	5.495	5.495	5.495	5.495	5.215	5.215	5.215	5.495	5.495	5.495	5.56	5.56	5.56	5.28	4.59	4.245	4.245	4.245	4.245	4.245	4.525	4.525	4.525	4.525	4.805	5.15	5.43	9.74	9.74
YPL023C	11.635	11.635	11.635	11.635	11.635	11.635	11.635	11.635	11.635	11.635	12.475	13.035	13.38	13.725	13.725	14.005	14.005	14.005	14.005	14.005	14.285	15.125	16.03	16.03	16.03	16.03	16.03	16.03	16.03	16.03	16.03	16.03	16.03	16.03	16.03	16.03	16.03	16.03	16.03	16.03	16.03	16.03	16.375	16.375	16.375	16.375	16.375	16.375	16.375
YHR169W	7.37	7.37	7.37	7.37	7.37	7.37	7.37	7.65	7.93	8.49	8.49	8.49	8.49	8.49	8.49	8.49	8.49	8.49	8.49	8.835	8.835	9.18	9.18	9.525	9.525	9.525	9.525	10.365	10.365	10.365	10.365	10.365	10.365	10.365	10.365	10.365	10.365	10.365	10.365	10.365	10.085	10.085	10.085	10.085	10.085	10.085	10.085	10.085	10.085
YNL186W	10.475	10.475	10.475	10.475	10.475	10.475	10.195	10.195	10.195	10.195	10.195	10.195	10.195	10.195	8.32	8.32	7.415	7.415	7.415	7.415	7.415	7.415	7.415	7.415	7.07	7.07	7.07	7.07	7.07	7.07	6.79	6.79	6.79	6.79	6.79	6.79	6.79	6.1	5.755	5.755	5.755	5.41	5.065	4.72	4.375	4.095	4.375	4.095	4.095
YCL037C	16.12	15.84	15.84	14.935	13.685	14.03	14.03	14.03	14.03	14.03	14.03	14.03	14.03	14.03	14.03	13.685	13.685	13.685	13.685	13.685	13.685	13.685	13.685	13.685	13.685	13.685	13.685	11.185	9.525	9.245	9.245	9.245	8.62	8.34	8.34	8.34	8.34	8.06	7.995	7.715	7.715	7.715	7.715	7.715	7.715	7.715	7.715	7.715	7.715
YDR363W-A	6.7	6.14	5.86	5.86	5.86	5.86	5.86	5.86	5.86	5.58	5.58	5.235	5.235	4.675	4.395	4.395	4.395	4.395	4.395	4.115	3.77	3.77	3.77	3.49	3.49	3.49	3.49	3.49	3.49	3.21	3.21	3.21	2.65	2.65	2.65	2.37	2.09	1.81	1.53	1.53	1.53	1.53	1.53	1.53	1.53	1.53	1.53	1.53	1.53
YPL229W	0.28	0.28	0.28	0.28	0.28	0.28	0.28	0.28	0.28	0.28	0.28	0.28	0.28	0.28	0.28	0.28	0.28	0.28	0	0	0	0	0	0	0	0	0	0	0	0	0.28	0.28	0.28	0.28	0.28	0.28	0.56	0.56	0.56	0.56	0.56	0.56	0.56	0.56	0.56	0.56	0.56	0.56	0.56
YKL041W	6.25	6.25	6.25	6.25	7.285	7.285	7.285	7.285	7.285	7.285	7.005	7.005	6.66	6.38	6.725	8.255	8.945	10.195	10.195	10.195	10.195	10.195	10.195	10.195	11.035	12.91	12.91	12.91	12.91	12.91	13.255	13.945	14.505	14.505	14.505	14.505	14.505	14.505	14.505	14.505	14.505	14.505	14.505	14.785	15.69	16.315	17.5	17.5	17.5
YDR236C	1.745	1.745	1.465	1.185	1.465	1.465	1.465	1.465	1.465	1.185	1.185	1.25	1.25	1.53	1.53	1.53	1.875	1.875	1.875	2.22	2.22	2.5	2.5	2.5	2.5	2.5	2.5	2.5	3.19	3.19	4.16	4.16	4.16	5.195	5.195	5.54	5.54	5.54	5.54	5.54	5.54	5.54	5.82	6.66	6.94	10.065	10.065	10.065	10.065
YDR088C	7.715	7.715	7.715	7.715	7.715	7.715	7.715	7.715	7.715	7.715	7.715	7.715	7.715	7.715	7.435	6.81	6.81	6.81	6.81	6.81	6.81	5.625	5.345	5	4.44	4.44	4.44	4.44	4.44	4.16	4.16	4.16	4.16	3.19	3.47	3.47	3.47	3.47	3.47	3.47	3.125	3.125	3.125	3.47	3.47	3.47	3.47	3.47	3.47
YPL016W	12.715	12.715	12.715	12.715	12.715	12.715	12.715	12.715	12.435	12.435	13.06	13.06	13.06	13.06	13.34	13.34	13.34	13.34	13.34	13.34	13.34	13.34	13.34	13.34	13.34	13.62	13.62	13.62	13.9	13.9	13.9	13.9	13.9	13.9	13.9	13.9	13.9	13.9	13.9	13.9	13.9	13.9	13.9	13.9	13.9	13.9	13.9	13.9	13.9
YJR098C	6.51	5.885	5.885	5.885	5.605	5.26	5.26	5.26	5.26	4.57	4.57	4.635	4.635	4.915	4.915	5.195	5.82	5.82	5.82	5.82	5.82	6.855	7.2	8.795	8.795	8.795	8.795	8.795	8.795	9.14	9.14	9.14	9.14	9.14	9.14	9.14	9.14	8.86	8.86	9.83	11.015	11.015	11.015	11.015	11.015	11.015	11.015	11.015	11.015
YER170W	4.44	4.44	4.44	4.44	4.44	4.44	4.44	4.785	5.065	5.065	5.065	5.065	5.065	5.065	5.065	4.16	4.44	4.16	4.16	4.16	4.16	4.16	4.16	4.16	3.815	3.815	3.815	3.815	3.815	3.815	3.815	3.815	3.815	3.815	3.815	3.815	3.815	3.815	4.16	4.16	4.44	5.41	5.41	5.41	6.035	7.63	7.63	8.535	8.535
YJL002C	8.34	8.34	8.34	8.34	8.34	8.34	8.34	8.34	8.34	8.34	8.34	8.34	8.34	8.34	8.06	8.06	8.06	8.06	7.78	7.78	7.78	6.81	6.81	6.81	6.81	6.81	6.185	5.28	5.28	5.28	5.28	5.28	5	4.72	4.72	4.72	4.72	4.72	4.72	4.72	4.72	4.72	4.72	4.72	4.72	4.72	4.72	4.72	4.72
YNR034W	8.62	8.62	8.9	10.28	10.28	10.625	10.625	10.97	10.97	10.97	10.97	10.065	10.065	10.345	10.625	10.905	12.435	12.435	12.435	12.78	12.78	12.78	12.78	12.78	13.125	13.125	13.125	13.125	13.125	14.03	14.03	14.03	14.59	15.15	15.15	15.15	15.15	15.15	15.15	15.15	15.15	15.43	15.43	15.43	15.43	15.43	15.71	15.71	15.71
YDL019C	15.28	15.28	15.28	15.28	15.28	14.72	14.72	14.72	14.44	14.785	15.065	15.41	15.97	15.97	15.97	15.97	15.97	15.97	15.97	15.97	15.97	15.97	15.56	15.56	15.56	15.56	15.56	15.56	15.56	15.71	15.71	15.99	15.99	15.99	15.99	15.99	15.99	16.335	16.615	16.27	16.27	16.27	16.27	16.27	16.27	16.27	16.27	16.27	15.99
YOL076W	11.27	11.27	11.27	11.27	11.27	11.27	11.27	11.27	11.27	11.27	11.27	11.55	11.55	11.55	11.55	11.55	11.55	11.55	11.205	11.205	10.645	10.645	10.645	10.645	10.645	10.645	10.645	10.645	10.645	10.645	10.645	10.645	10.645	10.645	10.645	10.645	10.645	10.645	10.645	10.645	10.645	10.645	10.645	10.645	10.645	9.74	8.835	8.835	8.835
YIL140W	12.845	13.125	13.47	13.47	13.47	13.47	12.78	12.435	12.155	12.155	12.155	12.155	12.155	12.155	11.81	11.81	11.81	12.155	12.155	12.435	12.435	12.435	12.435	12.435	12.435	12.435	12.435	12.435	12.435	12.155	12.155	11.875	12.22	12.22	12.22	12.22	12.22	12.22	12.22	12.22	12.22	12.22	12.22	11.53	11.53	11.53	11.53	11.53	11.53
YLL008W	16.25	16.81	16.745	17.305	17.305	17.305	17.305	17.305	17.65	17.65	17.995	17.995	17.995	17.995	17.995	17.995	17.995	17.995	17.995	17.995	17.995	17.995	17.995	17.995	17.995	17.995	17.995	17.93	17.93	17.93	17.93	17.93	18.275	18.275	18.275	18.275	18.275	18.555	18.555	18.555	18.555	18.555	18.555	18.555	18.555	18.21	17.865	17.865	17.865
YHR179W	18.555	18.555	18.835	18.835	18.835	18.835	18.835	18.835	18.835	18.835	18.555	18.555	18.555	18.555	18.555	18.555	18.555	18.555	18.555	18.9	18.9	18.555	18.555	18.555	18.555	18.555	18.555	18.275	18.275	18.275	17.995	17.995	17.995	17.995	17.715	17.715	17.715	17.715	17.715	17.715	17.715	17.715	17.715	17.715	17.715	18.06	18.06	18.06	18.06
YHR098C	22.07	22.07	22.07	22.07	22.07	22.07	22.07	21.79	21.79	21.79	21.79	21.79	21.79	21.79	21.79	21.79	21.445	21.445	21.445	21.445	21.445	21.445	21.1	21.1	21.1	21.1	20.82	20.475	20.195	20.195	20.195	20.195	20.195	20.195	20.195	20.195	20.195	20.195	20.195	19.915	19.57	19.57	19.57	19.57	19.505	19.505	19.505	19.505	19.505
YFL002C	14.05	14.05	14.05	14.05	14.675	14.675	14.675	15.3	15.3	15.3	15.3	15.925	15.925	15.925	16.27	16.27	16.27	16.27	16.27	16.27	15.99	16.335	16.68	16.68	16.68	16.68	16.68	16.68	16.68	16.68	16.68	16.68	16.68	16.68	16.96	16.96	16.96	16.96	16.96	16.96	16.96	16.96	16.96	16.96	16.96	16.68	16.68	16.68	16.68
YEL007W	1.25	1.25	1.25	1.25	1.25	0.625	0.625	0.625	0.905	0.905	0.905	0.905	0.905	0.905	0.905	0.905	0.905	0.905	0.625	0.625	0.625	0.625	0.625	0.625	0.625	0.625	0.625	0.625	0.625	0.625	0.625	0.625	0.625	0.625	0.625	0.625	0.625	0.625	0.625	0.625	0.625	0.625	0.625	0.625	0.625	0.625	0.625	0.625	0.625
YNL063W	8.405	8.06	8.06	7.715	7.435	7.155	7.155	6.81	5.56	3.685	1.94	1.595	1.595	1.595	1.595	1.595	1.25	1.25	0.905	0.905	0.905	0.905	0.905	0.905	0.905	0.905	0.905	0.625	0.625	0.625	0.625	0.345	0.345	0.345	0.345	0.345	0.345	0.69	0.97	0.97	0.97	0.97	1.315	1.315	1.315	1.315	1.315	1.315	1.315
YML029W	12.285	11.725	13.32	13.04	13.04	13.105	13.105	13.105	13.105	13.105	13.105	13.105	11.445	9.505	9.85	9.85	9.85	10.195	10.195	10.195	10.54	10.195	10.195	10.54	10.26	10.605	10.605	10.67	10.735	11.015	11.015	11.015	11.08	11.08	11.08	10.8	10.8	10.8	11.08	11.425	11.425	11.77	12.46	12.805	13.71	13.71	13.71	13.71	13.71
YGR174C	8.815	8.535	8.535	7.005	5.755	4.505	3.815	3.19	3.19	3.19	2.845	2.565	2.565	2.565	1.94	1.94	1.94	1.94	1.94	1.94	1.94	1.315	0.69	0.69	0.69	0.69	0.69	0.69	0.69	1.035	1.315	1.315	1.315	1.66	1.315	0.97	0.97	0.97	1.25	1.25	1.25	1.25	1.25	1.25	1.25	1.25	1.25	1.25	1.25
YKL006C-A	7.845	7.845	8.47	8.47	8.47	8.47	8.47	8.47	8.47	8.47	8.815	8.815	8.815	8.815	8.815	8.815	8.88	9.44	9.44	9.44	10.065	10.065	10.065	10.345	10.345	10.345	10.345	10.345	10.345	10.345	10.345	10.345	10.345	10.345	10.345	10.345	10.345	10.345	10.345	9.72	9.72	9.72	9.095	8.19	8.815	9.095	9.095	9.095	9.095
YGL140C	5.84	5.84	5.56	5.56	6.25	6.25	6.25	6.25	6.25	6.25	6.25	6.25	6.25	6.25	6.25	5.905	5.905	5.905	5.905	5.905	5.905	5.905	6.745	7.025	7.585	7.585	7.585	7.585	7.585	7.585	7.585	7.585	7.585	7.585	7.585	7.585	7.585	7.585	7.585	7.585	7.585	7.585	7.585	7.93	8.555	8.555	8.555	8.555	8.555
YNL238W	7.63	11.035	11.315	11.315	11.315	11.315	11.315	11.315	11.25	11.53	11.53	11.53	11.875	12.715	12.715	12.715	12.715	12.715	12.715	12.715	12.715	12.715	13.06	13.06	13.06	13.06	13.06	13.06	13.06	13.06	13.06	13.06	13.06	13.06	13.06	13.06	13.06	13.06	13.06	13.06	13.06	13.06	13.06	13.06	13.06	13.06	13.06	13.06	13.06
YDR527W	1.53	1.53	1.53	1.53	1.53	1.185	1.185	1.185	0.905	0.625	0.28	0.28	0.28	0.28	0.28	0.28	0.28	0.28	0.28	0.28	0.28	0.28	0.28	0.28	0.28	0.625	0.625	0.905	0.905	0.905	0.905	0.905	0.905	0.905	0.905	1.185	1.185	1.465	2.37	2.93	2.93	2.93	2.93	2.93	2.93	2.93	2.93	2.93	2.93
YJL204C	9.03	9.03	9.03	9.03	9.03	9.03	8.75	8.75	8.75	8.75	8.75	8.75	8.75	7.845	7.22	7.22	7.22	7.22	7.22	6.875	4.87	3.555	3.835	3.835	4.18	4.18	4.18	4.46	4.46	4.805	4.18	4.18	3.62	4.72	5.065	12.78	12.78	13.62	13.965	13.965	13.965	13.965	13.965	14.31	14.31	14.31	14.31	14.31	14.935
YCR034W	7.565	7.565	7.565	7.565	7.565	7.565	7.565	7.22	7.22	7.22	7.22	7.22	7.22	7.22	7.22	7.22	7.22	7.22	7.22	7.22	7.22	7.22	7.22	7.22	7.22	7.22	7.22	7.565	6.94	6.94	6.94	6.94	6.94	6.94	6.94	6.94	6.94	6.94	6.94	7.22	6.94	6.94	6.94	6.94	6.94	6.94	6.94	7.22	7.22
YOL124C	4.525	4.525	4.525	4.525	4.525	4.525	4.525	4.525	4.525	4.525	4.525	4.525	4.525	4.525	4.525	5.215	6.745	6.745	6.745	6.745	6.745	6.745	6.745	8.21	9.115	9.115	9.115	10.02	10.02	10.365	10.365	10.365	10.71	10.71	10.71	10.71	10.71	10.71	10.71	10.71	10.71	10.71	10.71	10.71	10.71	10.71	10.71	10.71	10.71
YLR183C	5.84	5.28	5.28	5.28	5.28	5.28	5.28	5.28	5.28	5.28	5.28	3.47	4.095	3.815	3.815	3.815	3.815	3.815	4.16	4.16	4.16	4.16	4.16	4.16	4.16	4.16	4.16	4.16	4.16	4.16	4.16	4.16	3.815	3.815	3.815	3.535	3.535	3.535	3.535	3.535	3.535	3.535	3.535	3.535	3.535	3.535	3.535	3.535	3.535
YPL279C	2.5	2.5	2.5	2.5	2.5	2.5	2.5	3.06	3.405	3.405	3.405	3.685	3.685	3.685	3.685	4.245	4.245	4.245	4.245	4.245	4.245	4.245	4.245	4.245	4.245	4.245	4.525	4.525	4.525	4.525	4.525	4.525	4.525	4.525	4.525	4.525	4.87	4.87	4.87	4.87	4.87	4.87	4.87	4.87	4.87	4.87	4.87	4.87	5.15
YPL017C	8.06	8.06	7.715	7.715	7.715	7.715	7.715	7.715	7.715	7.715	7.715	7.715	7.715	7.715	7.995	7.995	7.995	7.995	7.995	7.995	7.995	7.995	7.65	7.65	7.65	7.65	7.65	7.65	7.65	7.65	7.65	7.65	7.65	7.65	7.65	7.65	6.96	6.96	6.96	6.96	6.96	6.96	6.615	6.615	6.615	6.615	6.615	6.615	6.615
YCR059C	9.655	9.655	9.375	10	9.44	9.16	9.16	8.88	9.16	10.69	10.065	10.065	10.065	10.065	10.065	10.065	10.755	10.13	10.69	11.66	11.66	11.66	11.38	11.66	11.66	11.66	11.66	12.005	12.005	12.005	12.005	12.005	12.005	12.005	12.005	12.005	12.005	12.285	12.005	12.005	12.005	12.005	12.005	12.005	11.725	11.725	11.725	11.725	12.07
YBR003W	19.91	19.91	19.91	19.91	20.47	20.815	20.815	21.16	21.16	21.16	21.16	21.16	21.16	21.44	21.44	21.44	21.44	21.44	21.44	21.44	21.44	21.16	21.505	21.505	21.505	21.505	21.505	21.505	21.505	21.505	21.505	21.505	21.505	21.57	21.57	21.57	21.57	21.57	21.57	21.57	21.57	21.57	21.57	21.57	21.57	21.57	21.29	21.57	21.57
YCR024C-A	0.56	0.56	0.56	0.56	0.56	0.56	0.56	0.56	0.56	0.56	0.56	0.56	0.56	0.56	0.56	0.56	0.56	0.56	0.56	0.56	0.56	0.56	0.56	0.56	0.56	0.84	0.84	0.84	0.56	0.56	0.56	0.56	0.56	0.56	0.56	0.56	0.56	0.56	0.56	0.84	0.84	0.84	0.84	0.84	0.84	0.84	0.84	0.84	0.84
YIL071C	9.01	9.01	9.355	9.355	9.355	9.355	9.355	10.045	10.045	10.045	10.045	10.045	10.95	11.23	11.23	11.23	11.23	12.135	12.135	12.135	12.135	12.135	12.135	12.135	12.135	12.135	12.135	11.79	12.135	12.135	12.76	12.415	12.76	12.2	11.92	11.92	11.92	11.575	11.575	11.575	11.575	11.575	11.575	11.23	11.855	11.855	11.855	11.855	11.855
YPL241C	6.595	6.595	6.595	6.595	6.25	6.25	6.875	8.06	9.31	9.935	10.215	10.215	10.905	11.875	11.875	12.155	12.155	12.155	12.155	12.155	12.435	12.435	12.435	12.435	12.435	12.435	12.715	12.715	12.715	12.715	12.715	12.715	12.715	12.715	12.715	12.715	12.715	12.715	12.715	12.715	12.715	12.715	12.715	12.715	12.715	12.715	12.715	12.715	12.715
YDR033W	9.695	9.695	9.695	9.695	9.415	9.415	9.695	9.695	9.695	9.695	9.415	9.415	9.135	9.135	9.135	8.79	8.79	8.79	8.79	8.79	8.79	8.79	8.79	8.51	8.51	7.39	7.11	7.11	7.39	7.67	7.67	7.67	7.67	7.67	7.67	7.67	7.67	7.67	7.39	7.39	7.39	7.39	6.765	7.045	6.485	7.045	7.045	7.045	7.39
YPR028W	12.305	12.305	12.305	12.305	12.305	12.93	13.49	14.115	14.115	14.115	14.115	14.115	14.115	14.115	14.115	15.085	14.805	15.15	15.43	15.43	15.43	15.43	15.43	15.43	15.71	15.71	15.71	15.43	15.43	15.43	15.43	15.43	15.43	15.43	15.43	15.43	15.43	15.43	14.74	14.18	14.18	14.18	14.18	15.215	15.215	15.215	15.215	15.56	15.56
YOL019W	4.805	4.805	4.805	4.805	4.805	4.805	4.805	4.805	4.805	4.805	4.805	4.805	4.805	4.46	4.46	4.46	4.46	4.46	4.46	4.46	4.46	4.74	4.74	4.74	4.74	4.46	4.46	4.46	4.46	4.46	4.46	4.46	4.46	4.46	4.46	4.46	3.275	3.275	3.275	3.275	3.275	3.275	2.65	2.65	2.65	2.995	2.995	2.995	2.995
YGR102C	14.31	14.31	14.31	14.31	14.31	14.31	14.31	14.31	14.31	14.31	14.31	14.31	14.31	14.31	14.31	14.31	14.31	14.31	14.31	14.31	14.31	14.31	14.31	14.31	14.31	14.31	14.31	14.31	14.31	14.31	14.31	14.31	14.31	14.31	14.31	14.31	14.31	14.31	13.965	13.965	13.965	13.965	13.965	13.965	13.965	13.965	13.965	13.965	12.37
YPR017C	9.955	9.955	9.61	9.265	9.265	8.985	8.985	8.985	8.985	8.985	8.985	8.985	8.985	8.705	8.705	8.705	8.705	8.705	8.705	8.705	8.705	8.705	8.705	8.705	8.705	8.705	8.705	8.705	8.705	8.145	8.145	7.8	7.8	7.8	7.8	7.8	7.8	7.52	7.52	7.52	7.175	7.175	7.175	7.175	7.175	7.175	6.615	6.615	6.615
YBR218C	6.335	6.335	6.335	6.055	6.055	6.055	6.055	6.055	6.055	6.055	6.055	6.055	6.055	6.055	6.055	5.43	5.43	5.43	5.43	5.085	5.085	5.085	5.085	5.085	5.085	5.085	5.085	5.085	5.085	5.085	5.085	5.085	5.085	5.085	5.085	5.085	5.085	5.085	4.245	3.965	3.965	3.965	3.965	3.965	3.965	3.965	3.965	3.965	3.965
YNL272C	18.34	18.34	18.34	18.685	18.685	18.965	18.965	18.965	18.965	18.965	18.62	18.62	18.62	18.62	19.245	19.87	19.59	20.495	20.495	20.495	20.495	20.495	20.495	20.495	20.495	20.495	20.495	20.495	20.495	20.495	20.775	20.775	21.055	21.055	21.055	21.055	21.055	21.055	20.775	20.775	20.775	20.775	20.775	20.775	20.775	20.775	20.775	20.775	20.775
YOL143C	16.53	16.53	16.53	16.53	16.53	16.53	16.53	16.53	16.53	16.53	16.53	16.53	16.53	16.53	16.53	16.53	16.53	16.53	16.53	16.53	16.25	16.25	16.25	16.25	16.25	16.25	16.25	16.25	16.25	16.25	16.25	16.25	16.25	15.97	15.97	15.97	15.97	15.97	15.97	15.97	15.97	15.97	16.25	16.25	16.25	16.25	16.25	15.97	15.97
YDR296W	11.83	11.83	11.485	11.485	11.485	11.485	11.485	11.485	11.485	11.485	11.485	11.83	11.83	11.83	11.83	11.83	11.83	11.83	11.83	11.83	11.83	11.83	11.83	11.83	11.83	11.83	11.83	11.83	11.83	11.83	11.83	11.83	11.83	11.83	11.83	11.83	11.83	11.83	11.83	11.55	10.99	10.99	7.305	6.465	5.905	5.905	5.625	5	5
YPL125W	8.555	9.115	9.115	9.115	9.115	9.115	9.115	9.115	9.46	9.46	9.46	9.46	9.18	9.805	9.805	9.805	9.805	9.805	9.525	9.525	9.525	9.525	9.805	9.805	9.805	9.805	9.805	9.59	9.59	9.87	10.15	10.15	10.15	10.15	10.15	10.71	10.71	10.71	10.71	10.99	10.99	10.99	10.99	10.99	10.99	10.99	10.99	10.99	10.99
YNL284C	6.465	6.81	7.155	7.155	7.155	7.155	7.435	7.715	8.34	8.685	9.03	9.03	9.03	9.03	9.03	9.03	9.03	9.03	9.31	9.59	9.59	9.935	9.935	9.935	9.935	10.215	10.215	10.495	10.495	10.495	10.495	10.495	10.775	10.775	10.775	10.775	10.775	10.775	10.775	10.775	10.775	10.775	10.775	10.775	10.775	10.495	10.495	10.495	10.84
YMR117C	7.93	7.93	7.93	7.93	7.93	7.93	7.93	7.93	8.275	8.275	8.275	8.275	8.275	8.275	8.275	8.275	8.555	8.555	8.555	8.555	8.835	8.835	8.835	9.18	9.18	9.18	9.18	9.18	9.18	9.18	9.18	9.18	9.18	9.18	9.18	9.18	9.18	9.18	9.18	9.18	8.9	8.9	8.9	8.62	8.62	8.62	8.62	8.34	8.34
YKL064W	13.705	13.705	13.705	13.705	13.705	13.705	13.705	13.705	13.705	13.705	14.05	14.05	14.05	14.05	14.05	14.05	13.77	13.77	13.49	13.49	13.49	13.49	13.49	13.49	13.49	13.145	13.145	13.145	13.145	10.84	10.84	10.84	10.84	10.84	10.84	10.84	10.84	9.31	9.03	8.75	8.75	8.75	8.75	8.75	8.47	7.63	6.94	6.94	6.94
YJL097W	14.31	14.31	13.75	13.75	13.47	13.47	13.19	13.19	13.19	13.535	13.19	13.19	13.19	13.19	12.35	11.445	10.41	10.41	10.69	10.82	11.165	11.165	11.165	11.165	11.51	11.165	11.51	11.79	11.79	11.79	11.79	11.79	11.79	11.79	11.79	11.79	11.79	11.79	11.165	11.165	11.165	11.165	10.885	10.885	10.54	10.195	10.41	11.66	12.695
YBL007C	13.19	13.19	13.19	13.19	13.19	12.63	13.6	14.505	14.505	14.16	14.505	14.505	14.505	14.505	14.505	14.505	14.505	14.505	14.505	14.505	14.505	14.505	14.505	14.505	14.85	14.85	14.85	14.85	15.475	15.475	15.475	15.475	15.13	15.13	15.13	15.13	15.41	15.41	15.69	15.69	16.38	16.38	16.38	16.38	16.38	16.38	16.38	16.38	16.035
YLR044C	0.28	0.28	0.28	0.28	0.28	0.28	0.625	0.625	0.97	1.315	1.315	1.315	1.315	1.315	1.315	1.315	1.315	1.315	1.315	1.315	1.315	1.315	1.315	1.315	1.315	1.595	1.595	1.595	1.595	1.595	1.595	1.595	1.595	1.595	1.595	1.595	1.595	1.595	1.595	1.595	1.595	1.595	1.595	1.595	1.595	1.595	1.595	1.595	1.595
YLR143W	13.06	13.06	13.06	13.06	13.06	13.06	13.06	13.06	13.06	13.06	13.06	13.34	13.34	13.34	13.34	13.34	12.305	12.305	12.305	12.305	12.305	11.055	11.335	11.335	11.335	11.335	11.335	11.335	11.335	11.27	11.27	11.27	11.27	10.71	10.99	10.99	10.99	10.99	10.99	10.71	10.71	10.365	10.02	10.02	10.02	10.02	10.02	10.02	10.02
YML018C	21.12	21.12	21.12	21.12	21.12	21.4	21.4	21.4	21.4	21.4	21.4	21.4	21.68	21.68	21.68	21.68	21.68	21.68	21.68	21.68	21.68	21.68	21.68	21.68	21.68	21.68	21.68	21.68	21.68	21.68	21.68	21.68	21.68	21.68	21.12	21.12	21.12	21.12	21.12	21.12	21.12	21.12	21.12	21.12	21.12	21.12	21.12	21.12	21.12
YFR006W	4.18	4.18	4.18	4.18	4.18	4.18	4.18	4.18	4.18	3.9	3.9	3.9	2.995	2.715	3.275	3.555	3.555	3.555	3.555	3.555	3.555	3.555	3.9	3.9	3.9	3.9	3.9	3.9	3.9	3.9	3.9	3.9	3.9	3.9	3.9	3.9	3.9	3.34	3.34	3.34	3.34	3.34	3.34	3.34	3.34	3.34	3.06	3.06	3.06
YGR146C-A	6.4	6.4	6.4	6.4	6.4	6.4	6.4	6.4	6.4	6.12	6.12	6.12	6.12	6.12	6.12	6.12	6.12	5.495	3.685	3.06	2.155	1.875	1.875	1.875	1.875	1.875	1.875	1.875	1.875	1.875	1.875	1.875	1.875	1.875	1.875	1.875	1.875	1.875	1.875	1.53	1.81	1.81	1.53	1.81	2.37	2.37	2.65	2.65	2.93
YGL064C	15.02	15.02	15.02	15.02	15.02	15.3	15.3	15.3	15.3	15.3	15.3	15.3	15.3	14.955	15.02	15.02	15.02	15.02	15.02	15.02	15.02	15.02	15.02	15.02	15.02	15.02	15.02	15.02	15.02	15.3	14.89	14.89	14.89	14.89	14.89	14.545	14.545	14.545	14.545	14.545	14.545	14.545	14.545	14.545	14.545	14.265	13.92	13.92	13.92
YDR397C	7.845	7.845	7.285	7.35	7.35	7.35	7.63	8.32	8.32	9.225	9.225	9.225	9.225	8.945	8.945	8.945	10.045	12.135	12.975	12.975	12.975	12.975	12.975	12.975	12.63	13.815	15.065	15.065	15.41	15.41	15.41	15.41	15.41	15.755	15.755	16.875	17.5	17.5	17.5	17.5	17.5	17.5	17.5	17.22	17.78	18.06	18.06	18.06	18.06
YMR029C	6.745	7.65	7.09	7.09	7.09	7.09	7.435	8.62	8.9	8.9	9.18	9.18	11.53	12.995	12.995	13.965	14.245	14.525	14.525	14.525	14.525	14.525	14.525	14.525	14.525	14.525	14.805	16.27	16.27	16.55	18.145	18.145	18.145	18.145	18.145	18.145	18.145	18.145	18.145	18.145	18.425	18.425	18.705	18.985	18.985	19.265	19.61	19.61	19.61
YPR049C	10.69	9.85	10.475	11.1	14.16	15.065	15.065	15.065	15.065	15.065	15.065	15.065	15.41	15.41	15.41	15.69	15.69	15.69	15.69	15.69	15.69	15.69	15.69	15.69	15.69	15.69	15.97	16.315	16.315	16.315	16.315	16.315	16.315	16.315	16.315	16.315	16.315	16.315	16.315	16.315	16.315	16.315	16.315	16.595	15.97	15.97	15.97	15.97	16.25
YPR060C	8.73	8.73	8.73	8.73	8.73	8.73	8.73	8.73	8.73	8.73	8.105	8.105	8.105	7.545	7.2	8.17	8.17	8.17	8.45	8.385	8.385	8.73	8.73	8.73	8.73	8.73	8.665	9.355	9.355	9.355	9.355	9.355	9.355	9.355	9.355	9.98	10.325	10.325	10.325	10.325	10.325	10.325	10.325	10.325	10.325	10.885	10.885	11.165	11.165
YIL103W	5.13	5.82	5.82	5.82	5.82	5.82	5.82	5.82	6.1	6.94	6.94	7.91	7.91	8.6	8.6	8.6	8.6	9.225	9.225	9.225	9.225	9.505	9.785	9.785	9.785	9.785	10.065	10.69	11.25	11.25	11.25	11.25	11.53	11.53	12.09	12.09	12.09	12.37	12.37	12.37	12.715	12.715	12.715	12.715	12.715	12.715	12.715	12.995	12.995
YLR118C	3.9	3.9	3.9	2.435	2.435	2.715	3.06	3.06	3.06	3.06	3.06	3.06	3.34	3.34	3.34	3.34	3.34	3.34	3.34	3.965	3.62	3.965	3.965	3.965	3.9	3.9	4.245	5.085	5.085	5.085	5.085	5.085	5.71	6.4	6.4	6.4	6.12	7.025	7.65	8.275	8.275	8.275	8.62	8.62	8.62	8.62	8.62	8.62	8.965
YPR124W	9.14	9.14	8.795	9.14	9.42	9.42	9.42	9.42	9.42	10.045	10.39	10.39	10.39	9.83	10.455	10.455	12.89	12.89	12.89	12.89	12.89	12.89	12.89	12.89	13.515	14.485	15.455	15.455	15.455	15.8	15.8	15.8	15.8	15.8	15.8	15.8	15.8	15.8	15.8	15.8	15.8	15.8	15.8	16.08	16.08	16.08	16.36	16.36	16.36
YGR215W	20.345	20.69	21.66	21.66	21.66	21.94	21.94	22.565	22.565	22.565	23.75	23.75	23.75	23.75	23.685	23.34	23.34	24.18	24.18	24.18	24.525	24.525	25.15	25.71	25.71	25.71	26.4	26.4	26.4	26.4	27.025	27.025	27.025	27.37	27.025	27.025	27.025	26.96	27.93	27.93	27.93	27.93	27.93	27.93	27.93	27.93	27.93	27.93	27.93
YIL044C	11.445	11.445	11.165	10.82	10.82	10.82	10.82	10.82	9.505	8.535	9.16	8.88	8.88	9.16	9.16	9.16	8.255	7.91	7.91	7.91	7.91	5.69	5.69	5.69	5.69	5.69	6.035	6.035	6.035	5.69	5.69	5.41	5.41	5.755	6.445	6.725	6.725	6.725	7.005	7.005	7.005	8.6	10.69	10.69	10.69	10.69	10.69	10.69	10.97
YGL115W	8.275	8.275	7.715	7.995	7.715	7.715	7.715	7.715	7.715	7.715	7.715	7.715	8.06	9.59	11.055	11.055	11.055	11.055	11.055	11.745	12.09	13.555	13.555	13.555	14.74	14.74	14.74	14.74	14.74	14.74	14.74	14.74	14.74	14.74	14.74	14.74	14.74	14.74	14.74	14.74	14.74	14.74	14.74	14.74	14.74	14.74	14.74	14.74	14.74
YMR188C	12.845	12.845	12.845	12.845	12.845	12.845	12.845	12.845	12.845	12.845	12.845	12.845	12.845	12.845	12.845	12.845	11.94	11.94	11.595	11.595	11.595	11.595	11.595	11.595	9.59	9.03	9.03	9.03	9.03	9.03	8.75	8.75	8.47	7.5	7.5	7.5	7.5	7.845	7.845	7.845	7.845	7.845	7.845	7.845	7.155	6.185	5.345	5.13	4.85
YDR168W	13.19	13.19	13.19	13.47	13.47	13.47	13.47	13.47	13.47	13.47	13.19	13.19	13.19	13.19	12.63	12.91	11.725	12.005	12.285	12.285	12.285	12.565	12.565	12.565	12.22	12.22	12.22	12.565	12.285	12.285	12.285	12.285	12.285	11.66	11.38	11.66	11.66	11.66	10.69	10.69	10.69	10.69	10.69	10.69	9.72	9.44	9.44	9.44	8.255
YPL013C	11.7	11.7	11.42	11.42	11.42	11.42	11.42	11.42	11.42	11.7	11.7	11.7	11.7	11.7	11.7	11.98	11.98	11.98	11.98	11.7	11.7	11.7	11.98	11.98	11.98	11.98	11.98	11.14	11.14	11.14	11.14	11.14	10.86	10.86	10.86	10.86	10.86	10.86	10.86	10.86	10.58	9.545	8.985	8.705	8.705	8.985	9.61	9.61	9.61
YMR041C	0.28	0.56	0.84	0.84	0.84	0.84	0.84	1.12	1.12	1.12	1.12	1.12	1.12	1.12	1.12	1.12	1.12	1.12	0.84	0.84	0.84	0.84	0.84	0.84	0.84	0.84	0.84	0.84	0.84	0.84	0.84	0.84	0.84	0.84	0.84	0.84	0.84	0.84	0.84	0.84	0.84	0.84	0.84	0.84	0.905	0.905	0.905	0.905	0.905
YLR005W	4.375	5.215	5.28	5.28	5.28	5.625	5.345	5.345	5.345	5.905	6.53	6.53	6.53	6.53	6.53	6.875	6.875	6.875	6.875	6.875	6.875	6.875	6.875	6.875	6.875	6.875	6.875	7.155	8.06	8.06	8.62	8.62	8.965	8.965	8.965	8.965	9.31	9.31	9.655	10.28	10.905	11.875	11.875	11.875	11.875	11.875	11.875	11.875	11.875
YFR042W	4.57	4.85	5.13	5.13	5.13	5.13	5.41	5.41	5.41	5.41	5.13	5.475	4.85	4.85	4.16	4.44	4.44	4.44	4.44	4.44	4.72	5.41	5.41	6.035	6.035	6.035	6.38	6.38	6.38	6.38	6.38	6.38	6.38	6.38	6.38	7.35	8.6	8.6	8.6	8.6	8.6	8.6	9.57	9.915	9.915	10.54	10.54	10.54	10.54
YAL039C	5.97	5.97	5.97	5.97	6.035	6.035	6.035	6.035	6.035	6.38	6.38	6.38	6.38	6.38	6.38	6.725	7.07	7.07	7.07	7.07	7.07	7.91	7.91	7.91	7.91	7.91	7.91	7.91	7.91	7.91	7.91	8.19	8.19	8.19	8.19	8.19	8.19	8.19	8.19	8.19	8.19	8.19	8.19	8.47	8.47	8.815	8.815	8.815	8.815
YIL036W	7.005	7.35	7.35	7.35	7.35	7.35	7.91	7.91	7.91	7.91	7.91	7.91	7.91	7.91	8.815	8.815	8.815	9.095	9.095	9.095	9.095	9.095	9.095	9.095	9.095	9.095	9.095	9.095	9.095	9.095	9.095	9.095	9.095	9.095	9.095	9.095	9.095	9.095	9.095	9.095	9.095	9.095	9.095	9.095	9.095	9.095	9.095	9.095	9.095
YHR018C	7.8	7.8	7.8	7.8	7.8	7.8	8.08	8.08	8.08	8.08	8.08	8.08	7.8	7.8	7.455	7.455	7.455	7.455	7.735	8.36	8.36	8.36	8.36	8.36	8.36	8.36	8.36	8.08	8.08	8.08	8.08	8.08	8.08	8.08	8.08	8.08	8.08	8.08	8.08	8.08	7.8	7.8	7.8	7.8	7.8	7.8	7.8	7.8	7.8
YPR131C	15	15	15	15	15	15	15	15	15	15	15	14.655	14.59	14.59	14.59	14.59	14.31	14.31	14.59	14.59	14.59	14.59	14.59	14.59	14.59	14.59	13.965	14.245	14.87	14.87	14.87	14.87	14.59	14.59	14.59	14.59	14.59	14.59	14.59	14.31	14.31	14.59	14.245	14.245	14.245	14.245	14.245	13.62	12.995
YDR145W	11.055	10.71	10.71	10.71	10.71	10.71	10.71	10.71	10.71	10.71	10.71	10.71	10.365	10.365	10.365	10.365	10.365	10.365	10.365	10.365	10.365	10.365	10.365	8.77	8.425	8.425	8.425	8.425	8.425	8.425	8.425	8.425	7.865	7.24	6.895	6.895	6.895	6.895	6.27	5.925	4.675	4.675	4.675	4.675	4.675	4.675	4.675	4.675	4.675
YGL103W	6.895	6.895	6.895	6.895	6.895	6.895	6.895	6.895	6.895	6.895	6.895	6.895	6.895	6.895	6.895	6.895	6.895	6.895	6.895	6.895	6.895	6.895	6.895	6.895	6.895	6.895	6.895	6.895	6.895	6.895	6.895	6.895	6.895	6.615	6.615	6.615	6.615	6.615	6.615	6.96	6.96	6.96	6.96	6.96	6.96	6.96	6.96	6.68	6.4
YGL077C	17.005	17.005	17.005	17.005	17.005	17.005	17.35	17.35	17.35	17.07	17.07	16.725	16.725	16.725	16.725	17.35	17.63	17.63	17.63	17.63	17.35	17.35	17.35	17.35	17.63	17.63	17.63	17.63	17.63	17.63	17.35	17.07	16.445	16.445	16.445	16.445	16.445	16.445	16.445	16.38	16.38	16.1	16.1	15.755	15.475	15.475	15.475	15.475	15.475
YNL067W	9.31	9.31	9.31	8.06	8.75	8.75	8.75	8.75	8.75	8.75	8.75	8.75	8.47	8.47	8.815	8.815	8.815	8.815	8.815	8.47	8.47	7.63	7.63	7.63	7.63	7.63	7.63	7.63	7.63	7.63	7.63	7.63	7.63	7.285	6.38	6.725	6.725	6.725	6.725	6.725	6.725	5.13	5.13	5.13	5.13	5.41	5.41	5.41	5.41
YGR132C	12.35	12.35	12.35	12.35	12.35	12.35	12.35	12.35	12.63	12.63	12.63	12.63	12.63	12.63	12.63	12.63	12.285	11.94	11.94	11.94	12.22	12.22	12.155	11.53	11.53	11.53	11.53	11.53	11.53	11.53	11.53	11.53	11.185	11.185	11.185	11.185	11.185	11.185	10.905	10.905	10.905	10.345	10.345	10.345	10.345	10.345	10.345	10.345	10.345
YGL212W	9.525	9.525	9.525	11.12	11.12	11.68	11.68	11.68	12.025	12.93	12.93	12.93	12.93	12.93	12.93	13.555	14.18	14.18	14.18	14.18	14.18	14.18	14.46	14.74	14.74	15.365	15.365	15.645	15.925	16.615	17.455	17.455	17.455	17.455	17.735	17.735	18.705	18.705	18.705	18.705	18.705	18.705	18.705	18.705	18.705	18.985	18.985	18.985	18.985
YKR093W	1.12	1.12	1.12	1.12	1.12	1.12	1.12	1.12	0.84	0.84	1.745	1.745	1.745	1.745	1.745	1.745	1.745	1.745	1.745	1.745	1.465	1.465	1.465	1.465	1.465	1.465	1.465	1.465	1.465	1.465	1.465	1.465	1.465	1.465	1.465	1.465	1.465	1.465	1.465	1.465	1.465	1.465	1.465	1.185	1.185	1.185	1.185	1.185	1.185
YER055C	7.845	7.845	7.845	7.845	7.845	7.845	7.845	7.845	7.845	7.845	7.845	8.125	8.405	8.405	8.685	9.31	9.31	9.31	9.31	9.31	9.31	9.31	9.31	9.31	9.31	9.31	9.31	9.31	9.655	9.655	9.655	9.655	9.655	9.655	9.655	9.655	9.655	9.655	9.655	9.655	9.655	9.655	9.655	9.655	9.655	9.375	9.375	10.065	9.785
YLR106C	15.775	15.775	15.775	15.775	15.775	16.12	16.12	16.12	16.12	16.12	16.81	17.09	17.435	17.435	17.78	18.34	18.34	18.34	18.62	18.62	18.62	18.62	18.62	18.62	18.62	18.62	18.62	18.62	18.62	18.62	18.62	18.62	18.62	18.62	18.62	18.62	18.62	18.62	18.62	18.62	18.62	18.62	18.62	18.62	18.62	18.9	18.9	18.555	18.555
YBR237W	15.28	17.285	17.285	17.285	17.285	17.285	17.285	17.285	17.63	17.63	17.35	17.35	17.35	17.35	17.35	17.35	17.35	17.35	17.35	17.975	17.975	17.975	17.975	17.975	18.255	18.255	18.255	18.255	18.255	18.255	18.255	18.255	18.255	18.255	18.255	18.255	18.255	17.91	18.255	18.255	18.255	18.6	18.6	18.6	18.32	18.32	18.32	18.32	18.32
YBR092C	26.465	26.12	26.12	25.215	25.215	24.935	24.59	24.59	24.59	24.59	24.59	23.555	22.995	22.305	22.305	22.305	22.305	22.305	22.305	22.305	22.305	22.305	22.025	21.68	21.68	22.025	20.495	18.9	18.9	18.275	17.995	17.025	16.745	16.4	15.84	15.84	14.525	13.685	13.34	13.06	13.06	13.06	13.06	13.06	13.06	13.06	13.06	13.06	13.06
YPR166C	4.72	5.345	5.345	6.595	6.595	6.595	6.595	6.595	6.595	6.595	6.595	6.595	6.595	7.91	8.255	8.815	8.815	8.815	8.815	8.815	8.815	8.815	8.815	8.815	8.815	8.47	8.47	8.75	8.75	8.75	10.345	10.97	12.285	12.285	12.565	12.565	12.845	12.845	13.19	13.19	13.75	13.75	13.75	13.75	13.75	13.75	14.72	14.72	14.72
YDR076W	8.105	8.105	9.29	8.945	9.29	10.26	10.26	10.26	10.26	11.23	11.23	11.23	11.575	11.575	11.575	11.575	11.575	11.575	11.575	11.575	12.545	12.545	12.545	13.105	13.105	13.105	13.105	13.105	13.105	13.105	12.76	12.76	13.6	13.6	14.635	14.635	14.635	14.635	14.635	14.915	14.915	14.915	14.915	14.915	15.195	15.195	15.195	15.195	15.195
YPR022C	5.86	5.86	5.86	5.86	5.86	5.86	5.86	7.11	7.11	7.11	7.11	7.11	7.11	7.11	7.11	7.11	7.11	8.015	8.295	8.575	8.575	8.575	8.575	8.575	8.575	8.855	10.04	10.6	10.6	10.6	10.6	10.6	10.6	10.6	10.6	10.88	10.88	10.88	10.88	10.88	10.88	10.88	11.225	11.225	11.225	11.225	10.88	10.88	10.88
YMR152W	8.275	8.275	7.995	7.435	7.435	7.155	7.155	6.185	5.84	4.935	3.685	3.685	3.685	3.685	3.965	3.965	4.245	4.245	4.525	4.525	4.525	4.525	4.525	2.93	2.93	2.93	2.65	2.65	2.65	2.65	2.65	2.305	2.305	2.305	2.305	2.305	3.145	3.145	3.145	3.145	3.145	3.145	3.145	3.145	3.145	3.145	3.145	3.145	3.835
YBR282W	0.905	0.905	0.905	0.905	0.905	0.905	0.905	0.905	1.25	1.25	1.53	1.53	1.81	1.81	1.81	1.81	1.81	1.81	1.465	1.465	1.465	1.81	2.995	3.62	3.62	3.62	3.62	3.965	3.965	3.965	3.965	3.965	3.965	3.965	3.965	3.965	3.965	3.965	3.965	3.965	3.965	3.965	3.965	3.965	3.965	3.965	3.965	3.965	3.965
YKL053C-A	13.965	14.525	15.84	15.84	15.84	15.56	15.56	15.56	15.56	15.56	14.935	15.56	15.56	15.56	15.56	15.56	14.44	14.095	14.095	13.75	13.75	14.245	14.245	14.245	14.245	14.245	14.245	14.525	14.525	14.525	14.805	14.46	14.46	15.085	15.085	15.085	15.085	15.085	15.085	15.085	15.645	15.645	15.925	15.925	15.925	16.27	16.27	16.27	16.27
YPR133C	6.83	6.83	6.83	6.83	6.83	7.175	7.175	7.175	7.8	7.8	7.8	7.8	7.8	8.08	8.08	8.08	8.08	8.08	8.08	8.425	8.425	8.425	8.425	8.425	8.425	8.425	8.425	8.425	8.425	8.425	8.77	8.77	8.77	8.77	8.77	8.77	9.46	9.46	9.46	9.46	9.46	9.46	9.46	9.18	8.9	8.9	8.9	8.9	8.9
YBL025W	11.66	11.66	11.66	11.38	11.38	11.66	11.94	11.94	11.66	11.66	11.1	11.1	11.1	11.1	11.1	11.1	11.1	11.1	11.1	11.1	10.475	10.475	10.475	10.475	10.195	10.195	10.475	10.475	10.475	10.475	10.475	10.475	10.475	10.475	9.85	9.225	9.225	9.225	9.225	9.225	9.225	9.225	9.225	9.225	8.88	8.88	8.88	8.6	7.63
YJL066C	12.005	12.285	12.285	12.63	12.91	12.91	12.91	12.91	12.91	12.91	12.91	13.255	13.255	13.255	13.255	13.255	13.255	13.255	13.255	13.255	13.945	12.975	13.6	13.665	13.665	13.945	13.6	13.6	13.88	13.19	13.19	12.91	13.255	12.91	12.91	12.565	12.565	12.22	12.22	11.875	11.53	11.185	11.185	11.875	12.565	12.565	12.565	12.565	12.565
YLR065C	3.125	3.47	4.16	4.16	4.16	4.16	4.16	4.16	4.16	4.16	4.16	4.16	4.44	4.44	4.44	4.72	5.28	5.905	6.25	6.25	6.25	6.595	6.595	6.875	7.22	7.22	8.405	8.405	8.405	8.405	8.685	8.965	8.965	8.965	8.965	8.965	8.965	8.965	8.965	8.965	8.965	8.965	8.965	8.965	8.965	8.965	8.965	8.965	8.965
YER110C	12.52	12.52	12.52	12.52	12.52	12.52	12.52	12.52	12.52	12.52	12.52	12.8	12.8	12.8	13.425	13.985	13.985	13.985	13.985	13.985	13.985	13.985	13.985	13.985	13.985	13.985	13.985	13.985	13.985	13.985	13.985	13.985	13.705	13.705	13.705	13.705	13.705	13.705	13.705	13.705	13.705	13.705	13.705	13.705	13.705	13.705	13.705	13.705	13.705
YPL191C	8.21	8.21	8.21	8.21	8.21	7.93	7.585	7.585	7.585	7.585	7.585	6.96	6.68	6.68	6.68	6.68	6.68	6.68	6.68	6.68	6.68	6.96	6.96	6.96	6.96	6.96	6.96	6.615	6.615	6.615	6.615	6.895	6.895	6.895	6.895	6.895	6.895	6.895	6.895	6.895	6.335	5.775	5.775	5.495	5.495	5.495	4.18	4.395	3.145
YGR163W	5.13	5.13	5.13	4.57	4.225	4.225	4.505	4.785	4.785	4.785	4.785	4.785	4.785	4.785	4.785	4.785	5.065	5.345	6.25	6.595	6.595	6.595	6.595	6.595	6.595	6.595	6.94	6.94	6.94	6.94	6.94	6.94	7.285	7.285	7.285	7.285	7.285	7.285	7.565	7.565	7.565	7.565	7.565	7.845	7.845	7.845	7.845	7.845	7.845
YLR213C	18.425	18.425	18.425	18.425	18.425	18.425	18.425	18.425	18.145	18.145	18.145	17.865	17.865	17.865	17.865	17.52	17.52	16.055	15.085	13.34	13.34	13.34	13.34	13.34	13.34	13.06	13.06	12.37	12.37	12.37	12.37	12.37	12.37	12.37	11.81	11.81	11.81	11.81	11.81	11.81	11.81	10.28	10.28	10.28	10.28	10.28	9.655	9.655	9.655
YGR078C	7.63	9.16	9.16	9.72	10.41	10.41	10.41	10.41	10.69	10.97	10.97	10.97	10.97	10.97	10.97	10.97	10.97	10.97	10.97	10.97	10.97	10.97	10.97	10.97	10.97	10.97	11.81	12.155	12.155	12.78	12.78	12.78	12.78	12.78	12.78	12.78	12.78	12.78	12.78	12.78	12.78	12.78	12.78	12.78	12.78	12.78	12.78	12.78	12.78
YER074W-A	18.62	18.62	18.275	18.62	18.62	18.62	18.62	18.62	17.715	18.06	18.06	18.34	18.965	19.245	19.245	19.245	19.245	19.245	19.245	19.245	19.245	19.245	19.245	19.245	19.245	19.245	18.685	18.685	18.685	18.685	18.685	18.685	18.685	18.685	18.685	18.685	18.125	18.125	18.125	18.125	18.125	17.845	17.845	17.845	17.845	17.5	17.5	17.5	17.5
YPR072W	1.185	1.185	1.185	1.185	1.185	1.185	1.185	1.185	1.185	1.185	1.185	1.185	1.185	1.185	1.185	1.185	1.465	1.465	1.465	1.81	1.81	1.81	1.81	1.81	1.81	1.81	1.81	2.155	2.155	2.155	2.155	2.155	2.155	2.155	2.155	2.155	2.155	2.155	2.155	2.155	2.155	2.78	2.78	2.78	2.78	2.78	2.78	2.78	2.78
YOR295W	7.995	7.995	7.09	6.81	8.34	8.34	8.34	9.72	9.375	9.375	9.375	9.375	9.375	9.375	9.72	9.655	9.655	9.655	9.655	9.935	9.935	10.28	9.31	9.03	9.03	9.03	9.03	9.03	9.03	9.03	9.03	9.31	8.685	9.31	9.31	9.655	9.655	9.655	9.655	9.655	9.655	9.655	9.655	9.375	9.935	9.87	9.87	9.87	9.87
YJR009C	7.78	8.06	7.715	7.715	7.715	7.715	7.435	7.435	7.435	7.435	7.435	7.715	7.715	7.715	7.715	7.715	7.715	7.715	7.715	7.715	7.715	7.995	7.995	7.995	7.995	7.995	7.995	7.995	7.995	7.995	7.995	7.995	7.995	7.995	7.995	7.995	7.995	7.995	7.995	7.995	7.995	7.995	7.37	7.09	7.37	7.37	7.37	7.37	7.37
YDR191W	20.495	20.495	20.495	20.495	20.495	20.495	20.495	20.495	20.495	20.495	20.495	20.495	20.495	20.495	20.495	20.215	20.215	20.215	20.215	20.215	20.215	20.215	20.215	20.215	20.215	20.215	20.215	20.215	20.215	20.215	20.215	20.215	20.215	19.525	19.525	19.525	19.525	19.525	19.525	19.525	19.525	19.525	19.525	19.525	19.525	18.9	18.9	18.9	18.9
YFL029C	23.145	23.145	22.8	22.8	22.8	22.8	22.52	19.74	19.395	19.05	19.61	18.425	18.425	18.705	18.705	19.05	19.05	19.05	19.05	19.05	19.05	19.05	19.05	19.05	19.05	19.05	18.705	18.145	18.145	18.145	18.145	17.175	17.175	17.175	17.175	17.175	17.175	17.175	16.83	16.83	15.71	15.71	15.085	15.085	15.085	15.085	15.085	15.085	15.085
YOR021C	11.055	11.96	13.21	13.21	13.21	13.21	13.21	13.21	13.21	13.21	13.21	13.21	13.21	13.21	13.21	13.49	13.49	13.49	13.49	13.835	14.115	14.115	14.115	14.115	14.115	14.115	14.115	14.115	14.115	14.115	14.115	14.115	14.115	14.115	14.115	14.115	14.115	14.115	13.835	13.835	13.835	13.835	13.835	13.835	13.835	13.835	13.835	13.835	13.835
YHL009C	3.49	3.21	2.865	2.24	2.24	2.24	2.24	2.24	2.24	1.96	1.96	1.96	1.96	1.96	1.96	1.96	1.96	1.96	1.96	1.4	1.4	1.4	1.4	1.12	1.12	1.12	1.12	1.12	0.84	0.84	0.84	0.84	0.84	0.84	0.84	0.84	0.56	0.56	0.56	0.56	0.56	0.56	0.56	0.56	0.56	0.56	0.56	0.56	0.56
YPR158W	2.78	2.78	2.78	2.5	2.5	2.5	2.5	2.5	2.22	2.22	2.22	2.22	1.875	1.875	1.875	1.875	1.875	1.875	1.875	1.875	1.875	1.875	1.875	1.875	1.875	1.875	1.875	1.875	1.875	1.875	1.875	1.53	1.185	1.185	1.185	1.185	1.185	1.185	1.185	1.185	1.185	1.185	1.185	1.185	1.185	1.185	1.185	1.185	1.185
YDR386W	13.21	13.21	13.21	13.21	12.585	12.585	12.585	12.24	12.24	12.24	11.55	11.55	10.99	10.71	11.055	11.055	11.055	11.055	10.775	10.495	9.525	9.525	9.525	9.525	9.525	9.525	9.525	9.245	9.18	8.9	8.9	8.9	8.9	8.9	8.9	8.62	8.62	8.275	8.9	9.805	9.805	9.805	9.805	9.805	9.805	10.085	10.085	10.085	10.085
YBR024W	19.785	19.785	19.785	19.785	19.785	19.785	19.785	19.785	19.785	19.095	19.095	19.095	19.095	19.44	19.44	19.44	19.44	19.44	19.44	19.44	19.44	19.095	19.095	19.095	19.095	19.44	19.44	19.44	19.44	19.44	19.44	19.44	19.44	19.44	19.44	19.16	19.16	19.16	19.16	19.16	19.16	19.16	18.815	18.815	17.285	16.94	14.72	14.44	14.785
YER131W	7.175	7.175	7.175	7.175	7.175	7.175	7.175	7.175	7.175	7.175	7.175	7.175	7.175	7.175	7.455	7.455	7.455	7.455	7.455	7.455	7.455	7.11	6.83	6.485	6.485	6.485	6.205	6.205	6.205	5.925	5.925	5.925	5.925	5.925	5.925	5.925	5.925	5.58	5.235	4.89	4.89	4.89	4.89	4.89	4.61	4.61	4.61	4.61	4.61
YAR014C	16.96	16.96	16.96	16.96	17.305	17.305	17.305	17.305	17.995	17.995	17.995	17.995	17.995	17.995	17.995	17.995	18.34	18.34	18.34	18.34	18.34	18.34	18.34	18.34	18.34	18.34	18.06	17.78	17.78	17.78	17.78	17.78	17.78	16.81	16.81	16.185	16.465	16.465	16.465	16.465	16.465	16.465	16.465	16.12	16.12	15.84	15.84	15.495	15.495
YMR119W	5.97	5.97	5.69	5.97	5.97	6.315	6.315	6.315	6.595	6.595	6.595	6.595	6.595	6.94	7.155	7.155	7.155	7.435	7.435	7.435	7.435	7.435	7.435	7.435	7.435	7.435	7.09	7.09	7.09	7.09	7.09	7.09	7.09	7.09	7.09	7.09	7.09	7.09	7.09	7.09	7.09	7.09	7.09	7.09	7.09	7.09	7.65	7.305	7.305
YDR005C	15.755	15.755	15.41	15.13	14.85	14.85	14.85	14.85	14.85	14.85	14.85	14.85	14.85	14.85	14.85	14.85	14.85	14.85	14.85	14.85	14.85	14.85	14.85	14.85	14.85	14.85	14.85	14.85	14.85	14.85	14.85	14.85	14.85	14.85	14.85	14.57	14.57	14.57	14.57	14.57	14.57	14.57	14.57	14.57	14.57	14.57	14.57	14.57	14.57
YDL063C	17.155	17.155	17.155	17.155	17.155	18.06	18.34	18.34	18.34	18.34	18.62	18.34	18.62	18.34	18.34	18.34	18.06	18.06	18.06	17.715	17.715	17.715	17.715	17.715	17.715	17.715	17.715	17.37	17.37	17.37	17.37	17.37	17.37	17.025	17.025	17.025	17.025	17.025	17.025	17.305	17.305	17.305	17.305	17.305	17.305	17.305	17.305	17.305	17.305
YHR024C	19.785	19.785	20.13	20.13	20.13	20.13	20.13	20.41	20.41	20.41	20.69	20.69	21.25	21.595	21.595	22.5	22.5	22.5	22.5	22.845	22.845	22.845	22.845	22.845	22.845	22.845	22.845	22.845	22.845	22.845	23.19	23.19	23.19	23.47	23.815	23.815	23.815	23.815	23.815	23.815	23.815	23.815	23.815	23.815	23.815	23.815	23.815	23.815	24.095
YOR390W	4.72	5	5.28	5.28	5.28	5.28	5.28	5.28	5.28	5.56	5.56	5.56	5.905	5.905	6.185	6.53	6.53	6.53	6.53	6.81	6.81	7.715	7.715	7.995	7.995	7.995	7.995	7.995	7.65	7.65	7.65	7.65	7.65	7.65	7.65	7.93	7.93	7.93	7.93	7.93	8.21	8.21	7.865	8.145	8.145	8.145	8.145	8.145	8.145
YDR075W	7.91	8.255	8.255	8.255	8.255	8.255	9.85	10.82	11.51	11.51	11.51	11.51	11.51	12.695	12.695	12.695	12.695	14.225	15.755	16.445	16.445	17.135	18.73	19.57	22.285	22.285	22.285	22.285	22.285	22.285	22.285	22.285	22.285	21.94	21.94	21.94	21.94	22.22	22.22	22.22	22.22	22.22	22.22	22.5	22.5	22.5	22.5	22.5	22.5
YGL040C	7.715	7.715	7.715	7.715	7.715	7.37	7.37	7.37	7.37	7.37	7.37	7.37	7.37	7.37	7.37	7.37	7.37	7.37	7.37	7.37	7.37	7.37	7.37	7.09	7.09	7.09	6.745	6.745	6.745	6.745	6.745	6.745	6.745	6.745	6.745	6.745	6.745	6.745	6.745	6.745	6.745	6.745	6.745	6.745	6.745	6.745	6.745	6.745	6.12
YBR143C	11.595	11.595	11.595	11.595	11.595	11.94	12.22	12.22	12.22	12.22	12.22	12.22	12.22	12.22	12.22	12.22	12.22	12.22	12.22	12.22	12.22	12.22	12.22	12.22	12.22	12.22	12.22	11.595	11.595	11.595	11.595	11.595	11.595	11.315	11.315	11.315	11.315	11.315	11.315	11.315	11.315	11.315	11.315	11.315	11.315	11.035	11.035	9.785	9.505
YMR165C	11.595	11.315	12.005	12.005	12.285	12.285	12.285	12.285	12.285	12.285	12.285	12.285	12.63	12.63	12.63	12.63	12.63	12.63	12.91	12.91	12.91	12.91	12.565	12.565	12.565	12.565	12.565	12.565	12.565	12.91	13.19	13.47	13.47	13.47	13.47	13.47	13.47	13.47	13.19	13.19	13.19	13.19	13.19	13.535	13.535	13.535	13.535	13.535	13.255
YKR051W	12.735	12.735	12.735	12.735	12.735	12.735	12.735	12.11	11.765	10.86	10.86	10.86	9.545	9.265	9.265	8.08	7.455	5.925	5.645	5.99	5.645	5.925	5.925	5.925	5.925	6.27	7.24	7.24	7.24	7.24	7.24	7.585	8.145	8.145	8.145	8.49	8.49	8.49	8.145	9.05	9.05	9.05	9.05	9.05	8.425	9.33	9.33	9.33	10.3
YCR047C	17.22	17.22	17.22	17.5	18.06	18.06	18.06	18.06	18.06	18.06	18.06	18.06	17.715	17.715	17.715	17.715	17.715	17.715	17.715	17.435	17.435	17.435	17.435	17.435	17.435	17.435	17.435	17.09	16.81	16.81	16.81	16.81	16.81	16.81	16.465	16.465	16.12	16.12	16.12	16.12	16.12	16.12	15.84	15.84	15.495	15.495	15.215	15.215	15.215
YOR249C	10.56	10.56	10.56	10	10	9.72	9.72	7.78	7.975	8.88	10.065	10.065	10.345	10.69	10.69	10.69	10.69	10.69	11.035	12.005	12.005	12.005	12.005	12.285	13.19	13.19	13.19	13.19	13.19	13.19	13.19	13.19	13.19	13.19	12.91	12.285	12.285	13.19	13.19	15	15	15	15	15	15	16.12	17.025	17.37	17.37
YLR289W	10.58	10.58	10.58	10.58	10.58	10.58	9.675	9.395	9.395	9.395	9.395	7.455	7.455	7.455	7.175	7.175	7.455	7.455	7.455	7.455	7.455	7.455	7.455	7.455	7.455	5.645	5.645	5.645	5.365	5.71	5.71	5.71	5.71	5.71	5.71	5.71	5.71	6.055	5.495	5.495	5.15	4.805	4.805	4.805	4.805	4.805	4.805	4.805	4.805
YJL190C	0.84	0.84	0.56	0.56	0.56	0.56	0.56	0.56	0.56	0.56	0.905	0.905	0.905	0.905	1.875	1.875	1.875	1.875	1.875	1.875	1.875	1.875	1.875	1.875	1.875	1.875	1.875	1.875	1.875	1.875	1.875	2.435	2.5	3.19	3.47	3.47	3.47	3.47	4.03	4.03	4.03	4.03	4.03	4.03	4.03	4.31	5.71	5.71	5.71
YNL201C	13.275	13.275	13.555	13.555	13.555	13.555	13.555	13.555	13.835	13.835	13.835	13.835	13.835	13.835	13.835	13.835	13.835	13.555	13.555	13.555	14.18	15.215	15.84	15.84	15.84	15.84	15.84	15.84	15.84	16.185	16.185	16.185	16.185	16.185	16.185	16.185	16.185	16.185	16.465	16.465	16.465	16.465	16.465	16.12	15.84	15.84	16.185	16.875	17.155
YLR370C	11.615	11.615	11.615	11.615	11.615	11.615	11.615	11.615	11.615	11.615	11.615	11.615	11.615	11.615	11.615	11.615	11.615	11.615	11.895	11.895	11.895	11.895	11.895	11.895	11.895	11.895	11.895	11.895	11.895	11.895	11.895	12.175	12.175	12.175	12.175	12.175	12.175	12.175	12.175	12.175	12.175	12.175	12.175	12.175	12.175	12.175	12.175	12.175	12.175
YER007C-A	4.44	4.44	4.44	4.44	4.72	4.375	4.03	4.03	4.03	4.03	4.03	4.375	4.375	4.375	4.375	4.375	4.375	4.375	4.375	4.375	4.375	4.655	4.655	4.655	4.655	4.655	4.655	4.655	4.655	4.935	5.495	6.4	6.4	6.745	6.745	6.745	6.745	6.745	6.745	7.025	7.37	7.65	7.65	7.65	7.65	7.65	7.37	7.37	7.37
YDR289C	8.535	10.26	10.26	10.26	10.26	10.26	10.26	10.26	10.26	10.26	10.26	10.26	10.26	9.915	9.915	12.2	13.17	14.7	14.98	14.98	15.26	15.26	15.54	16.725	17.285	17.565	17.565	17.565	17.565	17.565	17.565	17.565	17.565	17.565	17.565	17.565	17.565	17.565	17.565	17.565	17.565	17.565	17.565	17.565	17.565	17.565	17.565	17.565	17.565
YGR097W	5.215	5.215	5.215	5.215	4.87	4.87	4.87	4.87	4.87	4.87	4.87	5.215	5.775	5.775	5.775	5.775	5.775	5.495	5.495	5.495	5.495	5.495	7.93	8.835	8.835	8.835	8.835	8.835	8.835	8.835	8.555	8.835	9.115	9.115	9.115	10.02	10.02	10.02	10.02	10.02	10.02	10.02	10.02	10.645	10.645	10.645	10.645	11.27	11.615
YAL012W	14.935	14.935	14.935	14.59	14.59	14.59	14.31	14.31	14.31	14.31	14.31	14.31	14.31	14.31	14.31	14.31	14.31	14.31	14.31	14.31	14.31	13.965	13.965	13.965	13.965	13.965	13.965	13.965	13.965	12.715	12.715	12.715	12.715	12.715	12.715	12.715	12.09	12.09	12.09	12.09	12.09	11.465	10.345	9.72	9.72	9.72	9.72	9.72	9.72
YOR285W	13.815	13.815	13.815	13.815	13.815	14.095	14.44	15.345	15.625	15.625	15.625	15.625	15.625	15.625	15.625	15.625	15.625	15.625	15.625	16.25	16.25	16.25	16.25	16.25	16.25	16.595	16.595	16.595	16.595	16.875	16.875	16.875	16.875	16.875	16.875	16.875	16.875	16.875	16.875	16.875	17.155	17.155	16.875	16.25	16.25	16.25	15.97	15.97	15.97
YNL061W	11.595	11.595	12.435	12.715	12.715	12.715	12.715	12.715	12.715	12.715	12.715	12.715	12.715	12.715	12.715	12.715	12.715	12.715	12.715	12.715	12.715	12.435	12.435	12.435	12.435	12.435	12.435	12.435	12.435	12.435	12.435	12.435	12.435	12.435	12.155	11.81	11.81	11.81	11.81	11.81	11.81	11.465	11.465	11.465	11.465	11.465	11.465	11.465	11.465
YFR013W	2.22	2.22	2.5	2.5	2.5	2.5	2.155	2.155	2.155	2.155	2.155	2.155	2.435	2.78	3.06	4.31	4.59	4.59	4.59	4.87	5.215	5.215	5.215	5.495	5.495	5.495	5.495	5.495	5.495	5.84	6.4	6.4	6.4	6.68	6.68	6.68	6.68	6.68	6.68	6.68	6.68	6.68	6.68	6.68	6.68	6.68	6.68	6.68	6.68
YHR195W	8.705	9.545	9.545	9.545	9.545	9.545	9.545	9.545	9.825	10.385	10.385	10.385	10.385	10.385	10.385	10.385	10.385	11.01	11.01	11.01	11.01	11.01	11.01	11.01	11.01	11.01	11.01	11.01	11.01	11.01	11.01	11.01	11.01	11.01	11.01	11.01	11.01	11.01	11.01	11.635	11.635	11.635	11.635	11.635	11.635	11.635	11.635	11.635	11.635
YDR436W	6.53	6.875	6.875	6.875	6.875	6.875	6.875	6.875	6.53	5.84	5.84	6.4	6.4	6.4	6.4	6.4	6.4	6.4	5.43	5.02	4.46	4.74	5.365	5.365	5.365	5.365	5.645	5.645	5.645	5.645	5.645	5.645	5.645	5.365	5.365	5.365	5.365	5.365	5.365	5.365	5.71	5.99	7.455	7.455	7.455	7.455	7.455	7.735	7.39
YNR075W	5.475	5.475	5.475	5.755	7.07	7.76	8.665	8.665	8.665	8.665	8.665	8.665	9.01	9.01	9.01	9.01	8.665	8.665	8.665	8.665	8.665	8.385	8.04	8.04	8.04	8.385	8.665	9.01	9.01	9.01	9.29	9.85	10.54	10.82	10.82	11.51	11.855	11.855	11.855	11.855	11.855	11.855	11.855	12.48	12.48	12.48	12.48	12.48	12.48
YML095C	4.59	4.59	4.59	4.59	4.03	3.405	3.405	2.715	2.995	2.995	2.995	2.995	2.995	2.995	2.995	2.995	2.65	2.65	2.65	2.65	2.37	2.37	2.37	2.435	1.875	2.845	3.125	9.46	9.46	9.74	10.925	10.925	10.925	10.925	10.925	11.895	11.895	11.895	11.895	11.895	11.895	12.175	12.52	12.52	12.52	12.52	13.77	13.77	13.77
YDL144C	14.505	14.505	14.505	14.505	14.505	14.505	14.505	14.505	14.505	14.505	14.505	14.505	14.505	14.785	14.785	15.755	15.755	15.755	15.755	15.755	15.755	15.755	15.755	15.755	15.755	15.755	15.755	15.755	15.755	15.41	15.41	15.41	15.13	15.475	15.475	15.475	15.475	15.475	15.475	15.475	15.475	15.475	15.475	15.475	15.475	15.475	15.475	15.475	15.475
YAR002C-A	2.715	2.715	2.715	2.715	2.715	3.06	3.405	3.965	3.965	3.965	3.965	3.965	3.965	3.965	3.965	3.965	4.31	4.655	4.655	4.655	5	5	5.345	5.625	6.185	6.185	6.185	6.185	6.185	6.185	6.185	6.185	6.185	6.185	6.185	6.185	6.185	5.905	6.185	8.34	8.34	8.34	8.34	8.34	8.34	8.34	8.34	8.34	8.34
YKL065C	11.29	11.29	11.29	11.29	11.29	11.29	11.29	11.29	11.29	11.29	11.29	11.29	11.29	11.29	11.01	11.01	11.01	10.45	10.45	10.45	10.45	10.45	10.45	10.45	10.45	10.45	10.17	10.17	10.17	10.17	10.17	10.17	10.17	9.2	9.2	9.2	9.2	8.92	8.575	7.95	7.95	7.67	7.67	5.86	4.955	4.675	4.675	4.675	4.675
YJL062W	9.14	9.765	9.765	9.765	9.765	9.765	8.86	9.14	9.83	12.265	12.61	12.61	12.955	12.955	12.955	12.955	12.955	12.955	12.955	12.955	13.925	13.58	13.58	13.58	13.58	13.58	13.58	13.58	13.58	13.58	13.925	13.235	13.235	13.235	13.235	13.235	13.235	12.89	12.89	12.2	12.2	12.2	12.2	12.2	12.2	12.2	12.2	11.51	11.51
YLR264W	5.215	5.215	5.28	5.28	5.28	5.28	4.375	4.095	4.095	4.095	4.095	4.095	3.815	3.815	4.095	4.095	4.095	4.095	4.095	4.095	4.095	2.91	2.91	2.91	3.19	3.19	3.19	3.19	2.845	2.565	2.565	2.91	2.91	2.91	3.535	3.535	3.535	3.535	3.535	3.535	3.535	3.815	3.815	3.815	3.815	3.815	5.475	5.475	5.475
YDR017C	6.25	6.25	6.25	6.25	5.905	6.25	6.25	6.25	6.25	6.25	6.25	6.25	6.25	6.25	6.25	6.25	6.25	6.25	6.25	6.25	6.25	6.25	6.25	6.25	6.25	6.25	6.25	6.25	6.25	6.25	6.25	6.25	6.25	6.25	6.25	6.25	6.25	6.25	6.25	6.25	6.595	6.595	6.875	6.875	6.875	6.875	6.875	6.875	6.875
YER159C	11.185	11.185	10.495	8.965	8.06	7.715	7.715	7.715	7.715	7.37	7.37	6.81	6.81	6.53	6.25	6.25	6.25	6.875	7.155	7.435	7.435	7.435	7.435	7.435	8.62	8.62	8.62	8.9	8.835	8.555	8.555	8.555	8.555	8.555	8.555	8.555	8.555	8.555	8.555	8.555	8.275	8.275	8.275	8.275	8.21	8.49	8.49	8.49	8.49
YDR115W	12.455	12.455	12.455	12.455	12.455	12.455	11.83	11.83	12.11	12.11	12.11	12.11	12.11	12.11	12.11	11.55	10.645	10.365	10.365	10.02	10.02	10.02	10.02	10.02	10.02	10.02	10.02	10.02	10.02	10.02	10.02	9.18	9.18	8.9	8.9	8.9	8.9	8.9	8.62	7.5	6.81	6.53	6.53	6.53	6.53	6.53	6.53	6.53	6.53
YDR190C	14.525	14.525	14.525	14.525	14.525	14.03	13.405	13.405	13.405	13.405	13.75	13.75	13.75	13.47	13.47	13.47	13.47	13.47	13.47	13.47	13.47	13.47	12.91	12.91	12.91	12.91	11.94	11.66	11.66	10.97	10.625	10.625	10.625	10.625	10.625	10.625	10.625	10.625	8.75	8.19	8.19	7.565	7.005	7.005	7.005	7.005	6.035	6.035	6.315
YMR144W	10	10	10	10	10	10.28	10	10	9.72	9.375	9.375	9.375	9.095	9.095	9.095	9.095	9.095	9.095	9.095	9.095	9.095	9.095	9.095	9.095	9.095	8.75	8.75	8.75	8.405	8.405	8.405	7.78	7.78	7.435	7.435	7.715	7.715	7.715	7.715	7.715	8.06	8.06	8.06	8.06	8.06	8.06	8.06	7.78	7.435
YDR473C	3.275	3.275	3.835	3.835	3.835	3.835	4.18	4.18	4.18	4.18	4.46	4.46	4.46	4.46	4.46	4.46	4.74	5.86	5.86	5.86	7.11	7.11	7.455	7.455	7.455	7.8	7.8	9.115	9.395	9.395	9.675	9.675	9.675	9.675	10.02	10.02	10.3	11.27	11.27	11.27	11.27	11.27	11.27	11.27	11.27	11.27	11.27	11.27	11.27
YER161C	8.145	8.145	8.145	8.145	8.145	8.145	8.145	8.145	8.425	8.425	8.425	8.425	8.425	8.425	8.425	8.705	8.705	9.05	9.89	9.89	9.89	9.89	9.89	9.89	9.89	9.89	9.89	9.89	9.89	9.89	10.17	10.17	10.17	10.17	10.45	10.45	10.45	10.45	10.45	10.45	10.45	10.45	10.45	10.45	10.45	10.45	10.45	10.45	10.45
YNL082W	9.98	9.98	10.26	10.26	10.26	10.26	9.915	10.475	10.475	10.475	10.475	11.315	11.315	11.315	11.315	11.315	11.315	10.345	10.065	10.065	10.41	10.69	11.94	13.62	13.62	13.62	13.275	13.275	13.555	13.835	13.835	13.835	13.835	13.835	13.835	13.835	13.835	13.835	14.115	14.115	14.46	14.525	14.525	14.525	14.525	14.525	14.525	14.525	14.525
YGR169C-A	11.14	12.11	12.11	12.11	12.11	12.11	12.11	12.39	12.39	12.39	12.39	12.39	12.39	12.39	12.39	12.39	12.11	12.11	12.11	12.11	12.11	12.11	12.11	12.11	12.11	12.11	11.765	11.765	11.765	13.36	13.36	13.705	13.705	13.705	13.705	13.705	13.705	13.705	13.705	14.05	14.05	14.05	14.05	14.05	14.05	14.05	14.05	14.05	14.05
YMR067C	7.65	7.65	7.65	7.65	7.305	7.305	7.305	7.305	7.305	7.305	7.025	7.025	6.4	6.055	6.055	6.055	6.055	6.335	6.68	7.025	7.025	7.025	7.025	7.025	7.025	7.025	7.025	7.025	7.025	7.025	7.025	7.025	7.715	7.995	7.995	7.995	7.995	7.995	7.995	7.995	7.995	7.995	7.995	7.995	7.715	7.715	7.995	7.155	7.155
YGL174W	13.535	12.845	12.845	12.845	12.845	12.845	12.845	13.06	13.06	13.06	13.34	13.06	13.685	13.685	13.685	14.72	14.72	14.72	14.72	15.065	15.065	15.065	15.065	15.065	15.065	15.065	15.065	15.065	15.065	15.065	15.065	15.065	15.065	15.065	15.065	15.065	15.065	15.065	15.065	14.785	15.69	15.69	15.69	15.97	15.625	15.97	15.97	16.595	16.595
YHR133C	5.775	5.775	6.12	7.025	7.305	7.305	7.305	7.305	7.305	7.025	7.025	7.715	7.995	9.525	15.085	15.085	15.085	15.43	15.99	15.99	16.27	16.27	16.895	17.175	17.8	17.8	17.8	18.145	18.145	18.145	18.49	18.49	18.49	18.49	18.49	18.145	18.145	18.49	18.77	19.46	19.46	19.46	19.46	19.805	20.84	20.84	21.12	21.12	21.12
YEL001C	6.66	6.66	6.66	6.66	7.005	7.005	7.005	7.005	7.005	7.005	6.66	6.66	6.66	6.66	6.315	6.315	6.315	6.38	6.035	6.035	6.035	6.035	6.035	6.035	6.035	6.035	6.035	6.035	6.035	6.035	6.035	6.035	5.69	5.69	5.69	5.69	5.69	5.97	5.97	5.97	5.97	5.97	5.625	5.28	5.28	5.28	5.28	5.28	5.28
YBR295W	2.22	2.5	2.5	2.5	2.5	2.5	2.5	2.5	2.5	2.5	2.5	2.5	2.5	2.5	2.5	2.5	2.5	2.78	3.06	3.405	4.31	4.31	4.31	4.31	4.31	4.31	4.31	4.31	4.31	4.31	4.31	4.31	4.31	4.31	4.935	4.935	4.935	4.935	4.935	4.935	4.935	4.935	4.935	4.935	4.935	4.935	5.28	5.28	5.28
YMR229C	6.94	7.22	8.125	8.125	8.125	8.125	8.06	8.34	8.34	8.34	8.34	8.34	8.34	8.34	8.34	8.34	8.34	8.34	8.62	8.62	8.62	8.62	8.62	8.62	8.62	8.62	8.62	8.62	9.805	9.805	9.805	9.805	9.805	9.805	9.805	9.805	9.805	9.805	9.805	9.805	9.805	9.805	9.18	9.18	8.835	8.835	8.835	8.835	8.835
YPR067W	8.75	8.75	9.095	9.785	10.345	10.065	10.065	9.785	9.785	9.785	9.785	9.785	9.785	9.785	9.785	9.785	9.785	9.785	9.785	9.785	9.785	10.065	10.065	10.065	10.065	10.065	10.065	10.065	10.065	10.065	10.065	9.72	9.72	9.72	9.72	9.375	9.375	9.375	9.375	9.375	9.375	9.375	9.375	9.03	8.685	8.685	8.685	8.685	8.685
YMR181C	15.15	15.15	15.43	16.55	17.175	17.175	17.52	17.52	17.24	17.585	17.585	17.585	17.585	17.585	17.585	17.585	17.585	17.585	17.865	17.52	18.08	18.08	18.08	18.08	18.08	18.36	18.36	18.36	18.36	18.36	18.36	18.36	18.08	18.08	18.08	18.08	18.08	18.08	18.08	18.08	18.08	18.08	18.08	18.08	18.08	18.08	18.08	17.735	17.735
YJR102C	4.03	4.03	3.75	3.405	3.405	3.405	3.405	3.405	3.405	3.405	3.405	2.715	2.715	2.435	2.435	2.155	2.155	2.155	2.155	2.155	1.875	1.185	1.185	1.185	1.185	1.185	1.185	1.185	1.185	1.185	1.185	1.185	1.185	1.185	1.465	1.465	2.025	2.025	2.025	2.025	2.37	2.09	2.435	2.435	2.435	2.435	2.435	2.435	2.78
YDR131C	11.55	11.55	11.55	11.55	11.27	10.99	10.99	10.99	10.99	9.115	8.835	8.835	8.835	8.835	8.835	8.835	8.835	7.865	7.24	7.24	7.24	6.96	6.615	5.99	6.055	6.055	6.335	6.335	6.335	6.335	6.895	6.895	6.895	6.615	6.615	6.615	6.615	6.615	6.895	6.895	6.895	6.335	7.24	6.96	7.24	7.865	7.865	7.865	7.865
YKL052C	2.155	2.155	2.155	2.155	2.155	2.155	2.155	2.155	2.155	2.155	2.155	2.155	2.155	2.155	2.155	2.435	2.435	2.715	2.715	2.715	2.715	3.06	3.06	3.06	3.06	3.06	3.06	3.06	3.06	3.06	3.685	5.065	5.97	5.97	5.97	5.97	5.97	5.97	6.25	6.25	6.81	6.81	6.81	6.81	6.81	7.435	7.435	9.03	9.03
YNL214W	10.795	9.955	9.955	9.955	9.955	9.955	9.955	9.955	9.675	9.675	9.395	9.395	9.115	9.115	6.12	5.56	5.56	5.56	5.56	5.56	5.56	4.87	4.245	4.31	6.745	9.87	9.87	9.87	11.4	11.055	11.055	11.68	11.68	11.96	12.585	12.585	12.93	14.59	15.84	16.465	16.745	16.745	18.34	18.34	18.965	18.965	18.965	18.965	18.965
YNR013C	6.185	6.185	6.185	6.185	6.53	6.53	6.53	6.53	6.53	6.53	7.155	9.18	9.18	9.18	9.18	9.18	9.18	10.15	10.15	10.15	10.15	10.15	10.15	10.15	10.15	10.495	10.495	10.495	10.495	10.495	10.495	10.495	10.495	10.495	10.15	10.15	10.15	10.15	9.87	10.215	10.215	10.215	10.56	10.56	10.56	10.56	10.56	10.905	10.905
YDR322W	0.28	0.28	0.28	0.28	0.28	0.28	0.28	0.28	0.28	0.28	0.28	0.28	0.28	0.28	0.28	0.28	0.28	0.28	0.28	0.28	0.28	0.28	0.28	0.28	0.28	0.28	0.28	0.28	0.28	0.28	0.28	0.28	0.28	0.28	0.28	0.28	0.28	0.28	0.28	0.28	0.28	0.28	0.28	0.28	0.28	0.56	0.56	0.56	0.84
YIL094C	13.51	13.51	13.855	14.48	14.48	14.48	14.48	14.48	14.48	14.48	15.105	15.105	15.105	15.105	15.105	15.105	15.105	14.825	15.105	14.2	13.92	13.92	13.92	13.92	13.92	13.92	13.92	13.92	13.92	13.92	13.64	13.36	12.67	14.07	14.07	14.07	14.07	14.07	14.07	14.07	13.51	12.67	12.67	13.23	12.95	12.95	12.95	12.95	12.67
YOR304C-A	4.375	4.375	4.375	4.375	4.655	5.97	8.255	10.195	10.475	10.475	10.13	10.13	10.13	9.85	9.85	9.85	9.85	9.85	9.85	9.85	9.85	9.85	9.85	9.85	9.85	9.85	9.85	9.85	9.85	9.85	10.195	11.315	12.63	12.63	12.63	12.63	12.91	12.91	12.91	12.91	12.91	12.91	12.91	12.91	12.91	12.91	12.91	12.91	13.6
YDR357C	11.875	11.875	12.155	11.81	11.81	11.81	11.81	11.81	11.81	11.185	11.185	11.185	11.185	11.185	11.185	11.185	10.84	11.12	11.12	11.12	11.12	11.12	11.12	11.12	10.15	10.43	10.43	10.43	10.15	10.15	10.43	10.15	9.805	10.085	10.085	9.805	9.805	9.805	9.805	9.805	9.805	9.805	9.805	7.65	9.72	8.75	9.095	9.095	8.75
YJL073W	5.56	5.215	6.055	6.055	6.335	8.62	8.62	8.62	8.62	8.965	8.965	8.965	8.965	8.965	8.965	8.965	8.965	8.965	9.245	9.245	9.245	9.245	10.15	10.15	10.15	10.15	10.15	10.15	10.15	10.15	10.15	10.15	9.805	9.805	9.805	9.805	9.805	9.805	10.15	10.15	9.87	9.87	9.87	9.87	9.87	9.87	10.15	10.15	10.15
YMR192W	6.4	6.055	6.055	6.055	6.055	7.865	9.05	9.05	9.05	9.05	9.05	9.05	9.05	9.05	9.955	9.955	9.955	10.235	10.235	10.58	10.58	10.58	10.58	10.58	10.58	10.86	11.205	11.55	11.83	12.175	12.175	12.175	12.52	12.52	13.49	13.49	14.115	14.46	14.46	14.46	14.46	14.46	14.46	14.46	14.46	14.18	14.18	14.18	14.805
YIL148W	3.535	2.91	1.875	0.97	0.97	0.97	0.97	0.97	0.97	0.97	0.97	0.97	0.97	0.97	0.69	0.69	0.69	0.69	0.69	0.345	0.345	0.345	0.345	0.345	0.345	0.345	0.345	0.345	0.345	0.345	0.345	0.345	0.345	0.345	0.345	0	0	0	0	0	0	0	0	0	0	0	0	0	0
YMR036C	11.335	11.335	11.335	11.335	11.335	11.335	11.96	11.96	11.96	11.96	11.96	11.96	11.96	11.96	11.96	11.96	11.96	11.96	11.96	12.52	12.8	12.8	12.8	12.8	12.8	12.8	12.8	13.145	13.145	13.145	13.145	13.49	13.77	13.77	13.77	13.77	13.77	13.77	13.77	13.77	13.77	13.77	13.49	12.865	12.865	12.865	12.865	12.865	12.865
YNL301C	7.93	7.93	7.93	7.93	7.93	7.93	7.93	7.93	7.93	7.93	7.93	7.93	7.93	7.93	7.93	7.93	8.275	8.275	8.275	8.275	8.62	8.62	8.62	8.62	8.62	8.62	8.62	8.62	8.62	8.62	8.62	8.62	8.62	8.62	8.34	8.34	8.34	8.34	8.06	7.715	7.715	7.435	7.435	7.435	7.435	7.435	7.435	6.81	6.53
YOL126C	16.7	16.7	16.7	16.7	16.42	16.42	16.42	16.42	15.515	15.515	15.515	15.515	15.515	15.235	15.235	14.89	14.89	14.89	14.33	14.33	14.33	14.33	13.425	13.08	13.08	13.08	12.735	12.735	12.735	12.735	12.455	12.455	12.175	12.175	11.895	11.895	11.895	11.895	10.58	10.58	10.58	9.61	9.33	7.65	7.37	7.37	7.37	7.025	7.025
YHR203C	0	0	0	0	0	0	0.625	0.625	0.625	0.625	0.625	0.625	0.625	0.625	0.625	0.625	0.625	0.625	0.625	0.625	0.625	0.625	0.625	0.625	0.625	0.625	0.625	0.625	0.625	0.625	0.625	0.625	0.625	0.625	0.625	0.625	0.625	0.625	0.625	0.625	0.625	0.625	0.625	0.625	0.625	0.625	0.625	0.625	1.25
YIL087C	6.96	6.96	6.96	6.27	6.27	6.27	6.55	7.11	7.11	7.11	6.83	6.83	6.83	6.83	6.83	6.83	6.485	6.485	6.485	5.645	6.205	6.14	7.39	7.39	7.39	7.39	7.39	7.39	7.39	7.39	7.39	7.39	7.39	7.39	7.39	7.39	7.735	7.735	8.705	8.705	8.705	9.33	9.33	9.33	9.05	9.05	9.05	9.05	9.05
YKR029C	11.81	11.81	11.185	11.185	11.875	12.22	12.22	12.22	12.22	12.22	12.22	12.22	12.22	12.22	11.94	11.94	12.78	12.78	12.78	12.78	12.78	12.78	12.78	12.78	12.78	12.78	12.78	12.78	12.78	12.78	13.06	13.06	13.06	13.06	13.06	13.405	13.405	13.405	13.405	13.405	13.405	13.405	13.405	13.685	13.685	13.685	13.685	13.405	13.405
YLR138W	10.84	10.84	11.4	11.4	11.4	11.4	11.4	11.4	11.4	11.4	11.4	11.4	11.4	11.745	10.84	12.78	12.78	12.78	12.78	12.78	13.06	13.06	13.405	13.405	13.75	14.03	14.03	14.03	13.75	13.75	13.75	13.75	13.75	13.75	13.75	13.75	13.75	14.31	14.31	14.31	14.31	14.03	14.03	15	15	15	15	15	15
YGR148C	12.78	12.435	12.435	12.435	12.435	12.435	12.09	12.09	12.37	12.37	12.37	11.68	11.68	11.68	11.68	11.68	11.68	11.68	11.68	11.68	11.68	11.68	11.68	11.68	8.49	7.93	7.585	7.585	7.585	7.585	7.585	7.585	7.305	7.305	7.025	7.025	6.745	6.745	6.745	6.745	6.745	6.745	6.745	6.465	6.465	6.185	6.185	5.84	3.75
YPR122W	5.99	5.99	5.99	5.99	5.99	5.99	5.99	5.99	5.99	5.99	5.99	5.99	5.71	6.055	6.055	6.055	6.055	6.055	6.055	6.055	6.335	6.055	6.055	5.775	5.775	5.775	5.775	5.775	5.775	5.775	6.4	6.68	6.68	6.68	6.68	6.68	6.12	6.12	6.12	6.12	6.12	6.12	6.12	6.12	6.12	6.12	6.12	6.12	6.12
YLL018C-A	4.245	4.245	4.245	4.245	4.935	4.935	4.935	4.935	4.935	5.56	5.56	5.56	5.56	5.56	5.56	5.56	5.56	5.56	5.56	5.56	5.56	5.56	5.56	5.56	5.56	5.56	5.56	5.56	5.56	5.56	5.56	5.56	5.56	5.56	5.56	5.28	5.28	5.28	5.28	5.28	5.28	5.28	5.28	5.625	5.625	5.625	5.625	5.625	5.625
YHR007C-A	15.82	15.82	15.82	15.82	15.26	15.54	15.13	15	15	15	16.25	16.25	16.595	16.595	16.595	16.595	16.185	16.185	16.185	16.185	16.185	15.56	15.84	15.84	15.84	15.84	16.81	16.81	17.155	17.845	17.845	17.845	17.845	17.565	17.565	17.565	17.565	17.565	17.565	17.565	17.565	17.565	17.565	17.565	17.565	17.565	17.565	17.565	17.565
YMR154C	9.18	9.18	9.18	9.18	9.18	9.18	8.9	9.18	8.9	8.9	8.9	8.9	8.9	8.9	8.34	6.745	5.495	6.055	6.68	7.65	7.65	7.65	7.65	7.65	7.37	6.745	7.025	7.025	7.65	8.06	10.56	12.93	12.93	12.93	12.93	12.93	13.275	14.18	14.18	14.18	14.46	14.46	14.46	14.805	14.805	14.805	14.525	15.495	15.495
YCL047C	8.77	8.77	8.77	8.77	8.77	8.77	7.865	7.865	7.865	7.52	7.52	7.865	7.865	7.865	7.865	7.175	6.55	6.55	6.895	6.895	6.895	6.895	6.615	7.025	6.745	8.06	8.06	8.34	8.405	8.405	8.405	8.405	7.845	8.125	8.125	8.125	8.125	8.125	8.405	8.405	8.06	8.06	8.06	8.06	6.81	7.09	9.245	9.245	9.245
YMR265C	2.5	2.5	2.5	2.155	2.155	2.155	2.155	2.155	2.155	2.155	3.06	3.75	4.375	4.375	5.065	5.065	5.065	5.065	5.065	5.065	5.065	5.065	5.345	5.345	5.345	5.345	5.345	5.345	5.345	5.345	5.345	5.065	5.065	5.065	5.065	5.065	5.065	5.065	5.065	5.065	5.345	5.345	5.345	5.345	5.065	5.065	5.065	5.065	5.065
YGL147C	5.775	5.775	5.775	5.775	5.775	5.775	5.775	5.775	5.775	5.775	5.775	5.775	5.775	5.775	5.775	5.775	5.775	5.775	5.43	4.87	4.87	4.87	4.87	4.59	4.59	4.59	4.59	4.59	4.59	4.59	4.59	4.59	4.59	4.59	4.31	4.31	4.31	4.31	3.965	2.435	2.435	2.435	2.435	2.435	2.435	2.435	2.435	2.155	2.155
YBR141C	14.27	14.27	14.27	14.83	15.67	15.67	15.67	15.67	15.67	15.67	15.67	15.67	15.67	15.67	16.295	16.295	16.295	16.575	16.855	16.855	16.855	16.855	16.855	16.855	16.855	16.855	16.855	17.135	17.135	17.135	17.135	17.135	17.135	17.135	17.135	17.135	17.135	17.48	17.825	17.825	17.825	17.825	17.825	17.825	17.825	17.825	17.825	17.825	17.825
YBR297W	10.215	10.215	10.215	10.495	11.055	11.895	11.895	11.895	11.895	11.895	11.895	11.895	12.175	12.175	12.175	12.175	12.175	12.175	12.175	12.175	11.895	11.895	11.895	11.615	11.615	11.335	10.99	10.99	10.99	10.99	10.99	10.71	10.71	10.99	11.615	11.615	11.615	11.615	11.615	11.615	11.615	11.615	11.615	11.615	11.615	11.615	11.615	11.615	11.615
YKL135C	21.055	21.055	21.055	21.055	21.055	21.4	21.96	21.96	22.305	23.62	23.62	23.62	23.62	23.62	23.965	23.965	23.965	23.965	23.965	23.965	23.965	23.965	23.965	23.965	23.965	23.965	24.31	24.59	24.59	24.59	24.59	24.59	24.59	24.59	24.59	24.59	24.59	24.59	24.59	24.59	24.87	24.87	24.87	24.87	24.87	24.87	24.87	24.87	24.87
YBL056W	11.765	11.765	11.765	11.765	12.045	12.39	13.08	13.64	13.92	13.92	13.92	13.92	13.92	13.92	13.92	13.92	13.92	13.92	14.265	14.265	14.265	14.265	14.265	14.265	14.265	14.265	14.265	14.265	14.265	14.265	14.265	14.265	14.265	14.265	14.265	14.265	13.985	13.64	13.64	13.64	13.64	13.64	13.64	13.64	13.64	13.64	13.64	13.64	13.64
YHR192W	6.465	6.465	5.15	7.155	6.81	6.81	6.81	6.81	6.81	6.81	6.81	6.595	6.595	6.595	6.595	6.595	6.94	6.66	6.66	9.095	12.35	13.535	13.88	13.88	13.88	14.505	14.225	14.225	14.505	15.13	15.41	15.41	15.755	15.755	15.755	15.755	15.755	16.1	16.1	16.38	16.38	17.005	17.005	17.63	18.88	19.85	19.85	20.13	20.13
YMR098C	2.35	2.35	2.35	2.35	2.35	2.35	2.35	2.07	2.07	2.07	2.07	2.07	2.07	2.07	2.07	2.07	2.07	2.07	2.63	2.63	2.63	2.63	2.63	2.63	2.63	2.63	2.63	2.63	2.63	2.63	2.63	2.63	3.815	3.815	3.815	4.16	4.16	4.44	4.44	4.44	4.44	4.44	4.44	4.44	4.44	4.44	4.44	4.44	4.44
YLR034C	16.485	16.485	16.205	15.86	15.86	15.86	15.86	15.86	15.86	15.86	15.86	15.86	15.86	15.86	15.86	15.86	15.86	15.86	15.86	15.86	15.235	15.235	14.955	14.955	14.955	14.955	14.955	14.955	14.955	14.955	14.61	14.61	14.61	14.61	14.61	14.61	12.52	12.24	10.99	10.99	10.99	10.99	10.99	10.99	10.99	10.645	10.645	10.645	10.645
YER151C	14.095	14.095	14.095	14.095	14.095	14.095	14.095	14.16	13.945	13.945	13.945	13.945	13.945	13.945	14.85	14.85	14.85	15.195	15.195	15.195	15.195	15.195	15.195	15.195	15.475	15.475	15.475	15.475	15.475	15.475	15.475	15.475	15.475	15.475	15.475	15.195	15.195	16.035	16.035	16.035	16.035	16.035	16.035	16.035	16.035	16.035	16.035	16.035	16.315
YOL078W	13.36	13.36	13.36	13.295	13.295	13.295	13.295	13.64	13.705	14.33	14.33	14.33	14.33	14.33	14.33	14.33	14.33	14.61	14.33	14.33	14.33	14.33	14.61	14.89	15.17	15.17	15.17	15.17	15.17	15.17	15.73	15.73	15.73	15.73	15.73	15.73	16.075	15.795	15.795	15.795	15.795	15.86	16.205	16.205	16.895	17.24	17.24	17.24	17.585
YOR326W	4.01	4.01	4.01	4.01	4.355	4.98	5.54	5.885	6.79	7.35	7.35	7.35	7.91	11.94	13.125	13.47	13.47	13.75	14.095	15.13	15.13	15.13	15.475	15.475	15.475	15.475	16.035	16.035	16.035	16.035	16.035	16.035	16.035	16.035	16.035	16.315	16.315	17.35	17.975	19.29	19.29	19.29	19.29	19.29	19.29	19.29	19.29	19.57	19.57
YHR001W	0	0	0	0	0	0	0	0	0	0	0	0	0	0	0	0	0	0	0	0	0	0	0	0	0	0	0	0	0	0	0	0	0	0	0	0	0	0	0	0	0	0	0	0	0	0	0	0	0
YPL220W	15.365	15.365	15.365	15.365	15.365	15.365	15.365	15.365	15.365	15.365	15.365	15.365	15.365	15.365	15.365	15.365	15.365	15.365	15.365	15.365	15.365	15.365	15.365	15.085	15.085	15.43	15.15	15.15	15.15	15.15	15.15	15.15	14.805	14.805	14.805	14.805	14.805	14.805	14.805	14.525	14.525	14.18	14.18	14.18	14.18	11.895	11.895	11.895	11.895
YPR188C	8.9	8.9	8.9	8.34	8.34	8.62	8.34	8.34	8.06	8.405	9.935	12.435	12.435	12.435	12.435	12.435	13.34	14.31	14.935	15.84	15.84	15.84	15.56	15.56	15.56	15.56	15.56	15.905	15.905	15.905	15.905	15.905	15.905	15.905	15.625	15.905	15.905	16.185	16.185	16.185	16.185	16.185	16.745	16.745	16.745	17.025	17.025	17.305	17.305
YCL055W	0.905	0.625	0.625	0.625	0.625	0.625	0.905	1.185	2.435	3.06	3.06	3.06	3.06	3.06	3.405	4.03	4.03	4.375	4.935	4.935	4.935	5.905	6.81	7.715	7.715	7.715	8.405	8.405	8.405	8.685	8.685	8.685	8.685	8.685	8.965	11.185	11.53	11.53	12.5	12.5	12.5	12.845	14.03	15.215	15.215	15.215	15.215	15.215	15.215
YNL260C	8.49	8.145	8.145	8.145	8.425	8.425	8.425	8.425	8.425	8.425	8.705	8.705	8.705	8.705	8.705	8.705	8.705	8.705	8.705	8.705	8.985	8.985	8.985	8.985	8.985	8.985	8.985	8.705	8.705	8.705	8.705	8.705	8.705	8.705	8.705	8.705	8.705	8.705	8.145	8.145	8.145	8.145	8.145	8.145	7.8	7.8	7.8	7.8	6.205
YGL195W	13.08	13.08	13.08	14.395	15.86	15.86	15.86	15.86	16.205	16.205	16.205	16.205	16.205	16.205	16.205	16.205	16.205	16.205	16.205	16.205	16.205	16.205	16.205	16.205	16.205	16.205	16.205	16.205	16.205	16.205	16.205	16.205	16.205	16.205	16.205	16.205	16.205	16.205	16.205	16.205	16.205	15.86	15.86	15.86	15.86	15.86	15.86	15.235	14.955
YDL057W	15.065	15.065	15.13	15.13	15.13	15.13	15.13	14.85	14.85	15.13	15.13	15.13	15.13	15.13	15.13	15.13	14.505	13.88	14.505	15.065	15.41	15.41	15.41	15.41	15.41	15.41	15.41	14.225	14.57	14.57	14.57	14.57	14.57	14.57	14.225	14.225	14.225	13.945	11.94	11.94	11.595	11.25	11.25	11.25	11.25	11.25	11.25	10.69	10.345
YBR131W	10.15	10.15	10.15	10.15	10.15	10.15	10.495	10.495	10.495	10.495	10.495	10.495	10.495	10.495	10.495	10.495	10.775	11.055	11.335	11.335	11.335	11.68	11.68	11.68	11.68	11.68	12.305	12.305	12.305	12.305	12.305	12.305	12.585	12.585	12.585	12.585	12.865	12.865	12.865	12.865	12.865	12.865	12.865	12.865	12.865	12.865	12.865	12.865	12.865
YFL004W	14.2	14.2	14.2	14.2	14.825	14.825	14.825	14.825	14.825	14.545	14.265	14.265	14.265	14.265	14.265	14.265	14.265	14.265	14.265	14.265	13.985	13.36	13.705	13.705	13.705	13.705	13.985	14.265	14.89	14.89	14.89	14.89	14.89	14.89	14.89	14.89	14.89	14.89	14.89	14.89	14.89	14.89	14.89	14.89	14.89	14.89	14.61	14.61	13.49
YLR068W	11.875	11.875	11.875	12.435	12.715	12.715	12.715	12.715	12.715	12.715	12.715	13.9	15.495	15.495	17.025	16.745	16.745	17.09	17.09	17.09	17.435	17.435	17.435	17.435	17.715	17.995	17.995	17.995	17.995	17.995	17.995	17.995	17.995	17.995	17.995	17.995	18.34	18.34	18.34	18.34	19.525	20.15	20.15	20.43	20.43	20.43	20.43	20.43	20.99
YOR150W	5.085	5.085	5.365	5.365	5.645	5.645	5.645	5.645	5.645	6.615	6.615	6.615	6.615	6.615	6.615	6.615	6.615	6.895	6.55	6.55	6.55	6.895	6.895	6.895	6.895	6.895	7.24	7.585	8.21	8.21	8.21	7.93	7.93	7.93	7.93	7.93	7.93	7.93	8.21	8.21	8.555	8.555	8.555	9.05	10.515	10.515	10.515	10.515	10.515
YGL032C	6.055	6.055	6.055	6.055	6.055	6.055	6.055	6.055	6.055	6.055	6.055	6.055	5.43	5.71	5.365	5.365	5.365	5.365	5.365	5.365	5.365	5.365	3.685	3.685	3.405	3.405	3.125	3.125	3.125	3.125	3.125	2.22	1.595	1.94	1.94	1.94	1.94	1.94	1.94	1.94	1.595	1.595	1.25	1.25	1.25	1.25	1.25	1.25	1.25
YFR028C	2.5	2.5	2.5	2.5	2.5	2.845	2.845	3.125	4.59	6.465	6.465	6.745	6.745	6.745	6.745	6.745	7.025	7.025	7.025	7.025	7.37	7.37	7.37	7.37	7.93	8.49	8.49	8.49	8.49	8.77	8.77	8.77	8.77	8.77	8.77	8.77	8.77	8.77	8.77	8.77	8.77	8.49	8.49	9.115	9.115	9.395	9.395	9.395	9.395
YGL080W	7.715	7.715	7.715	7.715	7.715	7.715	7.715	9.03	9.03	9.03	9.03	9.03	9.03	9.03	9.59	9.59	9.935	9.935	10.215	10.215	10.215	10.215	10.215	10.215	10.215	10.215	10.56	10.905	10.625	10.905	11.25	11.25	11.25	11.25	11.25	11.595	12.5	12.5	12.5	12.78	12.78	13.125	13.405	13.405	13.405	14.03	14.03	14.03	14.03
YHR034C	6.895	6.895	6.895	4.61	4.89	4.61	4.33	4.33	4.61	4.61	4.61	4.675	5.795	8.445	8.445	8.445	8.445	8.445	8.445	8.445	8.445	8.445	8.445	9.005	8.725	8.725	8.725	8.725	8.725	8.725	9.285	9.91	10.815	10.815	10.535	10.535	10.535	11.16	11.16	11.16	11.16	11.505	11.505	11.505	11.505	11.225	11.225	11.225	11.225
YPR040W	15.645	15.645	15.645	15.645	15.645	15.085	15.085	15.085	15.645	15.99	15.71	15.71	15.71	15.71	15.43	15.15	15.84	16.465	16.745	16.745	16.745	16.745	17.09	17.09	17.09	17.09	17.09	17.09	17.65	17.305	17.305	17.305	17.305	17.305	17.995	17.995	17.995	17.995	17.995	17.715	17.715	17.435	17.435	17.435	17.435	17.435	17.435	17.435	17.435
YGR255C	0.28	0.28	0.28	0.28	0.28	0.28	0.28	0.28	0.28	0.28	0.28	0.28	0.28	0.28	0.28	0.28	0.28	0.28	0.28	0.28	0.28	0.28	0.28	0.28	0.28	0.28	0.28	0.28	0.28	0.28	0.28	0.28	0.28	0.28	0.28	0.28	0.28	0.28	0	0	0	0	0.28	0.28	0.28	0.28	0.28	0.28	0.28
YDR288W	14.485	10.67	10.26	8.815	7.91	7.91	8.815	8.815	8.815	8.815	9.095	8.75	9.03	9.03	9.31	9.31	9.31	9.655	9.655	9.655	9.655	9.655	8.75	8.75	9.03	9.375	10.065	10.065	10.065	10.065	9.72	9.72	9.72	9.72	9.72	9.72	9.72	9.72	10	10	10.97	10.97	11.595	11.595	11.595	11.875	11.875	11.875	12.22
YJL005W	4.655	4.655	5.56	7.65	9.18	9.46	9.46	9.46	9.46	9.46	10.085	10.085	10.085	10.085	10.085	10.085	10.085	10.085	10.085	10.085	10.71	10.71	10.71	11.4	11.4	11.4	11.4	11.4	11.4	11.4	11.4	11.4	11.4	11.4	11.4	11.4	11.4	11.4	11.4	11.745	11.465	11.465	11.465	11.465	11.465	11.465	11.465	11.465	11.465
YCR009C	3.405	3.405	3.405	3.405	3.06	3.06	3.685	3.685	3.685	3.685	4.31	4.31	4.31	4.31	4.59	4.59	4.59	4.59	4.59	5.15	5.15	5.15	5.15	5.15	5.15	5.15	5.15	5.15	5.15	5.15	4.805	4.805	4.805	4.805	5.085	5.365	5.99	5.99	5.99	5.99	5.99	5.99	6.27	6.27	6.27	6.55	6.55	6.55	6.55
YNL121C	11.96	11.96	11.96	11.68	11.055	11.055	10.215	9.935	9.59	8.965	8.685	8.685	8.685	8.685	8.685	8.685	8.685	8.405	8.405	8.405	8.405	8.405	8.405	8.06	8.06	8.06	8.06	7.78	7.5	7.155	7.155	7.155	7.155	7.155	7.155	7.155	7.155	7.155	7.155	6.25	6.25	5.97	5.97	5.97	5.97	5.69	4.785	4.785	4.44
YGL002W	5.41	5.41	5.41	6.445	6.725	7.975	7.975	7.975	8.255	8.255	8.255	8.255	8.255	8.255	8.255	8.255	8.535	8.88	9.225	9.915	9.915	10.26	10.26	10.26	11.295	11.295	11.295	11.295	11.295	11.295	11.295	11.295	11.295	11.295	11.295	11.295	11.295	11.295	11.295	11.295	11.295	11.295	11.295	11.295	11.295	11.295	11.295	11.295	11.295
YLR259C	13.62	13.62	13.62	13.62	13.62	13.62	13.62	13.62	13.62	13.62	13.62	13.275	12.995	12.995	12.995	12.995	12.995	13.275	13.275	12.995	12.995	12.995	12.995	12.715	12.37	12.09	11.12	11.12	11.12	10.84	11.185	11.185	11.185	11.185	10.84	10.56	10.56	10.56	10.56	10.56	10.56	10.56	10.56	10.56	10.215	9.87	9.87	9.87	9.87
YIL156W	2.305	2.305	2.305	2.305	2.305	2.65	2.65	2.65	2.65	2.65	2.65	2.65	2.65	2.995	2.995	2.995	2.995	3.835	3.835	3.835	3.835	4.115	4.115	4.46	4.46	4.46	4.46	4.46	5.085	5.085	5.365	5.71	5.71	5.71	7.025	7.025	7.585	7.585	8.275	10.085	10.085	10.43	10.365	10.71	11.055	11.055	11.055	11.055	11.055
YEL061C	5.905	5.905	6.81	6.81	6.81	6.81	7.155	7.155	7.155	7.155	7.155	7.155	7.5	7.5	7.5	7.5	7.5	7.5	7.5	7.5	7.5	7.22	7.22	7.22	7.5	7.5	7.5	7.5	7.5	7.5	7.5	7.5	7.5	7.5	7.22	7.22	7.22	7.22	6.94	6.94	6.94	6.94	6.94	6.94	6.94	6.94	5.97	5.97	5.97
YGL025C	8.19	8.19	7.155	6.875	6.745	6.68	6.96	7.65	8.62	8.62	8.62	8.9	8.9	8.9	8.9	9.525	15.795	15.795	15.795	15.795	15.795	15.45	15.795	15.795	15.795	16.83	17.175	17.175	17.175	17.175	17.175	17.175	17.175	16.83	17.11	17.11	17.11	17.455	17.455	17.455	17.455	17.455	17.455	17.455	17.455	17.455	17.8	18.08	18.08
YPR073C	11.725	11.38	11.38	11.38	11.38	11.66	11.66	11.94	11.94	12.285	12.005	12.005	12.005	12.005	12.005	11.66	11.66	11.66	11.66	11.66	11.94	11.94	11.94	11.94	11.94	11.66	11.66	11.66	12.005	12.005	12.005	11.725	11.445	11.445	11.51	11.165	11.165	11.165	11.165	11.165	11.165	10.54	10.54	10.82	11.51	11.51	11.51	11.51	11.51
YPL165C	10.775	10.775	10.775	10.775	10.775	10.775	10.775	10.775	10.775	10.495	10.495	10.495	10.495	10.495	10.215	8.62	9.245	8.9	8.9	8.9	8.9	8.62	8.62	8.62	8.34	8.34	8.06	8.06	8.06	7.09	7.09	8.405	8.685	9.03	9.03	9.03	9.375	9.375	9.375	9.375	9.375	9.375	9.375	9.375	9.095	9.095	9.095	9.095	9.095
YHR147C	10.345	10.345	10.345	10.345	10.345	10.345	10.69	10.69	10.69	10.69	10.69	10.69	10.69	10.69	11.035	11.725	11.725	12.005	13.19	13.19	13.19	13.19	13.19	13.19	13.535	13.535	13.535	13.535	13.535	13.535	13.535	13.535	13.535	13.535	13.535	13.535	13.535	13.535	13.535	13.535	13.535	13.535	13.535	13.535	13.535	13.535	13.535	13.535	13.535
YKL047W	10.195	10.195	10.195	10.195	10.195	10.195	10.195	10.195	10.475	10.475	10.475	10.475	10.475	10.475	10.475	10.475	10.475	10.475	10.475	10.755	10.755	11.035	11.035	11.035	11.035	11.035	11.035	11.035	11.035	11.035	11.035	11.035	11.035	11.035	11.035	11.38	11.38	11.38	11.38	11.38	11.38	11.38	11.38	11.38	11.38	11.38	11.38	11.38	11.38
YDL072C	3.06	3.06	3.06	3.06	3.06	3.06	3.06	3.06	3.06	3.06	3.06	3.06	3.06	3.06	3.06	3.06	3.06	2.155	0.345	0.345	0	0	0	0	0	0	0	0.56	0.905	0.905	0.905	0.905	0.905	0.905	0.905	0.905	0.905	0.905	0.905	0.905	2.78	2.78	2.78	2.78	3.47	4.31	4.31	4.655	4.655
YOR158W	10.605	10.605	10.605	10.605	10.605	10.605	10.605	10.26	10.26	10.26	10.26	10.26	10.26	10.26	9.915	8.125	7.78	7.78	7.78	6.875	6.875	6.595	6.595	6.595	6.595	6.94	6.66	6.66	6.66	6.66	6.66	6.66	6.66	6.94	6.94	6.94	6.94	6.94	6.94	6.66	5.755	6.035	6.035	6.38	6.38	6.38	6.38	6.66	6.38
YOR353C	13.06	13.06	13.06	13.06	13.34	13.34	13.34	13.34	13.34	13.34	13.34	13.34	13.34	13.34	13.34	13.34	13.34	13.34	13.34	13.34	13.34	13.34	13.34	13.34	13.685	13.685	13.685	13.685	13.685	13.685	13.685	13.685	13.685	13.685	13.685	13.685	13.685	13.685	13.685	13.685	13.685	13.685	13.685	13.685	13.685	13.685	13.685	13.685	13.685
YLR440C	13.34	13.34	13.34	13.06	12.5	11.875	11.875	12.155	12.155	12.155	12.155	11.875	11.875	11.875	11.875	11.875	11.875	11.875	11.875	11.595	11.315	11.315	11.315	9.72	9.72	9.72	9.72	9.72	9.72	9.72	9.72	8.125	8.125	8.47	8.47	8.47	8.47	8.47	8.47	8.47	8.125	7.155	7.155	7.155	7.155	7.155	7.155	7.155	7.435
YNL329C	16.25	16.25	16.25	16.595	16.595	16.595	16.595	16.595	16.595	17.91	17.91	17.91	17.91	17.91	17.91	17.91	17.91	17.91	17.91	17.91	17.91	17.91	17.63	18.255	19.785	19.785	19.785	20.475	20.475	20.475	20.475	20.475	20.755	20.755	20.755	20.755	20.755	20.755	20.755	21.1	21.1	21.1	21.1	22.135	22.135	22.48	22.48	22.48	22.48
YBR179C	3.62	3.62	3.62	3.62	3.62	3.62	3.62	3.62	3.34	3.34	2.78	2.5	1.81	1.53	1.53	1.53	1.53	1.53	1.53	0.905	0.905	0.905	1.185	1.185	1.185	1.185	1.185	1.185	1.185	1.185	1.185	1.185	1.185	1.185	1.185	1.185	0.84	0.84	0.84	0.84	1.4	1.12	1.12	1.12	1.12	1.12	0.84	1.12	1.12
YDR444W	19.525	19.525	19.525	19.525	19.525	19.525	19.525	19.525	19.87	20.215	20.215	20.215	20.215	20.215	20.215	20.215	19.59	19.805	19.805	19.805	19.805	19.805	19.805	19.805	19.805	19.805	19.805	19.805	19.805	19.805	19.805	19.805	19.805	19.805	19.805	19.805	19.805	19.805	19.805	19.805	19.525	19.525	19.525	19.525	19.525	19.525	19.525	19.525	19.87
YOR347C	12.22	12.22	11.875	11.875	11.53	11.53	11.53	11.53	10.775	10.775	10.775	10.775	11.4	11.4	11.68	11.68	11.68	11.68	11.68	11.68	12.24	12.24	12.24	12.24	12.24	12.24	12.24	12.24	12.24	12.24	12.24	12.24	12.24	12.24	12.24	12.24	12.24	11.96	11.615	11.96	11.96	11.96	12.305	12.305	12.305	12.305	12.305	12.305	12.65
YNR069C	10.56	10.56	10.28	10	10	10.28	10.28	10.28	9.935	9.935	9.935	9.655	9.375	8.125	7.845	8.47	8.47	8.47	8.47	8.47	8.47	8.47	8.47	7.91	7.91	7.91	8.19	7.845	7.845	7.845	7.845	7.845	7.5	7.5	7.5	7.5	7.5	7.5	7.5	7.5	7.78	7.78	7.78	7.78	7.78	7.78	7.78	7.845	7.5
YNL085W	8.275	8.555	11.96	11.96	11.96	11.96	11.96	12.305	12.305	12.305	12.65	12.65	12.65	12.65	12.65	12.65	12.93	13.21	13.21	13.21	13.21	13.21	13.21	13.21	13.21	12.865	12.865	12.865	13.835	13.835	13.835	14.18	14.18	14.18	13.835	13.835	14.115	13.77	13.77	13.77	13.77	13.77	13.77	13.49	13.49	13.145	13.49	14.115	14.115
YLL010C	17.175	17.52	17.52	17.52	17.52	17.52	17.52	17.865	17.865	17.865	17.865	17.865	17.865	18.21	18.555	18.555	18.555	18.555	18.555	18.555	18.555	18.555	18.275	18.275	18.275	18.275	18.275	17.93	17.93	17.93	17.93	17.93	17.995	17.995	17.995	17.995	17.995	17.995	17.995	17.995	17.995	17.995	17.995	17.995	17.995	17.995	17.995	17.995	17.995
YKR080W	12.52	12.52	12.52	12.52	12.24	12.24	12.24	12.24	12.24	12.24	12.24	12.24	12.24	12.585	12.585	12.585	12.585	12.585	12.585	12.585	12.93	12.93	12.93	12.93	12.93	12.93	12.65	12.995	12.995	12.995	12.65	12.65	12.65	12.65	12.025	12.025	11.68	11.68	11.68	11.68	11.68	11.335	10.99	10.645	10.645	10.645	10.645	10.645	10.645
YLR305C	13.19	13.19	13.19	13.19	13.19	13.19	13.47	13.47	13.47	13.75	13.47	13.47	13.47	13.47	13.47	13.47	13.47	13.125	13.47	13.47	13.47	13.47	13.47	12.845	12.565	12.565	12.565	12.565	12.565	12.565	12.565	12.565	12.565	12.565	12.565	12.565	12.565	12.005	12.005	12.005	12.005	12.005	12.005	11.725	11.38	11.38	11.38	11.38	11.38
YGR116W	6.165	6.165	6.165	5.82	6.165	6.165	6.165	6.165	6.165	6.165	5.82	5.195	5.195	5.195	5.195	5.195	5.195	5.195	6.035	5.41	5.41	7.22	8.965	8.62	8.9	9.46	9.46	9.46	9.46	9.46	9.46	9.46	9.46	9.46	9.46	9.46	9.46	9.46	9.46	9.46	9.46	9.46	9.46	9.46	9.46	9.115	9.115	9.115	9.115
YLR246W	16.425	16.77	16.145	16.145	16.145	16.145	16.145	16.145	14.615	14.895	13.515	13.795	13.515	13.515	13.515	13.515	13.515	13.515	13.515	13.17	13.17	11.64	12.415	12.135	12.135	12.48	12.48	12.76	12.76	13.385	13.385	13.385	13.385	13.385	13.105	13.665	13.665	13.665	13.665	13.665	13.665	13.32	13.665	13.665	14.57	14.57	14.57	14.57	14.57
YDR351W	14.825	14.825	14.825	14.825	14.825	14.825	14.825	14.825	15.45	15.73	16.01	16.01	16.01	16.01	16.01	16.01	16.01	16.01	16.01	16.29	16.29	16.29	16.29	16.29	16.29	16.29	16.29	16.29	16.29	16.01	16.01	16.01	16.01	15.665	15.665	15.665	15.665	15.665	16.01	16.01	16.01	16.01	16.01	16.01	15.73	15.105	14.48	14.48	14.76
YGL106W	20.065	20.065	20.065	20.065	20.065	20.065	20.065	20.065	20.065	19.72	20.065	20.065	20.065	20.065	20.065	20.065	20.065	19.785	19.785	19.785	19.785	20.065	20.41	20.41	20.41	20.41	20.41	20.41	20.41	20.065	20.065	20.065	19.72	19.44	19.44	19.44	19.44	18.815	18.815	18.535	18.535	18.535	18.535	18.535	18.535	18.535	18.535	18.535	17.63
YNL312W	18.9	18.9	18.9	18.9	18.9	18.9	19.18	19.18	19.18	19.18	19.525	19.805	19.525	19.525	19.805	20.15	20.15	20.15	20.15	20.15	20.15	20.15	20.15	20.15	20.15	20.15	20.15	20.15	20.15	20.15	20.15	20.15	20.15	20.15	20.15	20.15	20.15	20.15	20.15	20.15	20.15	20.15	20.15	20.15	20.15	20.15	20.15	20.15	20.15
YHR118C	11.895	11.895	11.895	11.55	11.83	11.83	11.83	11.83	11.83	12.865	13.425	13.425	13.425	13.77	13.77	13.77	14.05	14.05	14.05	14.74	14.74	14.74	14.74	14.74	14.74	14.74	14.74	14.46	15.365	15.365	15.02	15.02	15.02	15.02	14.46	14.46	14.46	13.08	13.425	13.49	13.49	13.49	13.49	13.49	13.49	13.77	13.77	13.77	13.77
YHR059W	4.785	5.475	6.1	6.94	6.94	6.94	6.94	6.94	7.78	9.44	9.44	9.44	9.785	9.785	10.065	10.065	10.065	11.185	11.185	11.185	11.185	11.185	11.185	11.185	11.185	11.81	11.81	12.5	12.155	12.435	13.06	15.43	15.775	15.775	15.775	15.775	15.775	16.12	16.12	16.4	16.4	16.4	16.68	16.68	16.68	17.025	17.025	17.025	17.305
YJR063W	6.465	6.465	6.465	5.775	5.775	5.215	4.87	5.215	5.215	5.215	5.215	5.215	5.215	6.185	6.185	6.185	6.25	6.25	6.25	6.25	6.25	4.44	4.095	3.75	3.75	5.065	5.065	5.065	5.625	6.745	6.745	6.745	6.745	6.745	7.025	7.715	7.715	7.715	9.03	9.03	9.03	9.03	9.03	9.03	9.03	9.03	9.31	9.935	9.935
YER157W	16.53	16.53	16.53	16.81	17.78	17.78	18.965	21.27	21.27	21.895	22.24	22.24	23.555	23.9	23.9	23.9	23.9	23.9	23.9	23.9	24.18	24.525	24.805	24.805	24.525	24.525	25.215	25.215	25.56	25.56	25.905	25.905	25.905	25.905	25.905	25.905	25.905	25.905	25.905	25.905	25.905	25.905	26.185	26.185	26.185	26.185	26.185	26.185	26.185
YGL070C	11.635	11.635	11.635	11.635	11.635	11.635	11.635	11.635	11.635	12.605	12.885	13.51	13.51	13.51	13.51	13.51	13.51	13.51	13.51	13.51	13.51	13.51	13.51	13.51	13.51	13.79	13.79	14.07	14.07	14.07	14.07	14.07	14.07	14.07	13.79	14.07	14.07	14.07	14.07	14.07	14.07	14.07	13.79	14.07	14.07	14.07	14.07	14.07	14.415
YNL275W	2.65	2.65	2.65	2.37	2.37	2.37	2.37	2.37	2.09	2.09	1.53	2.22	2.22	2.22	2.22	2.22	2.565	2.565	2.565	2.565	2.565	2.565	2.565	2.285	2.285	2.565	2.845	2.845	2.845	2.845	3.125	3.125	3.125	2.78	2.78	3.34	3.34	3.685	4.31	4.59	4.59	5.56	5.56	5.56	5.56	5.56	5.56	5.56	5.56
YJR113C	5.215	5.56	5.56	5.56	5.56	5.28	4.375	4.375	4.375	4.375	4.375	4.375	4.375	4.375	4.655	5.215	5.215	5.215	5.215	5.215	4.87	5.775	5.775	5.775	5.775	5.775	5.775	5.775	5.775	5.775	5.775	5.775	6.055	6.055	6.055	6.055	6.055	5.495	5.495	6.4	7.09	7.09	7.09	7.09	7.09	7.09	7.09	7.09	7.09
YMR200W	14.74	14.74	14.74	15.02	15.02	15.02	15.02	15.02	15.02	15.02	15.02	15.02	15.02	15.02	15.02	15.02	14.74	14.74	15.02	15.02	15.58	15.58	15.58	15.58	15.58	15.58	15.58	15.58	15.58	15.58	15.58	15.58	15.86	15.86	15.86	15.86	15.86	15.86	15.86	15.58	15.58	15.58	15.58	15.02	14.675	14.675	14.675	14.675	14.675
YOR131C	8.665	8.945	9.225	9.225	9.915	10.26	10.885	10.885	11.575	12.265	13.73	13.73	14.635	17.07	17.07	17.07	17.415	17.415	17.415	17.415	17.76	18.04	18.04	18.04	17.695	17.695	17.695	17.695	17.695	17.695	17.695	17.695	18.04	18.04	18.04	18.04	18.04	18.32	18.32	18.32	18.32	18.32	18.32	18.32	18.32	18.32	18.32	18.32	18.32
YKR088C	4.18	4.18	4.18	4.18	4.18	4.18	2.715	2.5	3.125	3.125	3.125	3.405	3.405	3.405	3.405	3.405	3.06	3.06	3.06	4.095	4.095	4.095	4.095	4.095	4.095	4.44	4.44	4.44	4.44	4.44	4.44	5.065	5.065	5.065	5.065	5.065	5.065	5.065	4.785	4.785	4.785	4.785	5.475	6.1	7.565	7.565	7.565	7.565	7.565
YLR073C	11.035	11.035	12.63	12.975	12.975	12.975	13.945	13.945	13.945	13.945	13.945	13.945	13.945	13.945	13.945	14.505	14.505	14.505	14.505	14.505	14.505	14.505	14.505	14.505	14.505	14.16	14.16	14.16	14.16	13.88	13.88	13.88	13.88	13.88	13.88	14.57	14.915	14.915	14.915	15.26	15.26	15.26	15.26	15.26	15.26	15.26	15.26	15.605	15.605
YDR041W	6.575	7.415	7.415	7.415	7.415	7.415	7.695	7.695	7.695	7.695	7.695	7.695	7.975	7.975	7.975	7.975	7.975	7.975	8.255	8.535	8.815	8.815	9.16	9.16	9.16	9.16	9.16	9.505	9.505	9.85	9.85	9.85	9.85	9.85	9.85	9.85	9.85	9.85	9.85	9.85	9.85	9.85	10.195	10.195	10.195	10.195	10.195	10.195	10.195
YMR283C	7.22	7.22	7.22	7.22	6.94	7.285	6.94	6.94	6.94	6.94	6.94	6.94	6.66	6.66	6.66	6.66	6.66	6.66	6.38	6.38	6.38	6.38	6.38	7.005	6.725	6.445	6.445	6.445	6.445	6.445	6.445	5.755	4.85	4.505	4.505	4.505	4.505	4.505	3.815	3.535	5.195	5.195	7.265	8.17	8.515	9.14	8.795	9.075	9.355
YNL065W	2.78	2.78	2.5	2.5	2.5	2.78	2.78	2.78	2.78	2.78	2.78	2.78	2.78	2.78	2.78	2.78	2.78	2.78	2.78	2.78	2.78	2.78	2.78	2.78	2.78	2.78	2.78	2.78	2.78	2.78	2.78	2.78	2.78	2.78	2.78	2.78	2.78	1.81	1.53	1.53	1.53	1.53	1.875	1.875	1.875	1.875	1.875	1.875	1.875
YCR086W	0.28	0.28	0.28	0.28	0.28	0.28	0.28	0.28	0.28	0.28	0.28	0.28	0.28	0.28	0.28	0.28	0.28	0.28	0.28	0.28	0.28	0.28	0.28	0.28	0.28	0.28	0.28	0.28	0.28	0.28	0.28	0.28	0.28	0.28	0.28	0.28	0.28	0.28	0.28	0.28	0.28	0.28	0.28	0.28	0.28	0.28	0.28	0.28	0.28
YLR119W	11.595	11.595	11.595	11.595	11.595	10	9.375	9.655	9.655	9.655	9.655	9.375	9.375	9.375	9.375	9.03	9.03	9.03	9.03	9.03	8.06	8.06	8.06	8.06	8.06	7.715	7.435	7.435	7.37	7.025	6.745	7.435	8.06	8.965	8.965	8.965	8.965	9.245	9.245	9.245	9.245	9.805	9.805	9.805	9.805	9.805	9.46	9.46	9.46
YLR017W	5.15	5.15	5.15	5.15	5.15	5.15	5.43	5.15	5.84	5.84	5.84	5.84	6.12	6.12	6.81	6.81	6.81	7.155	7.78	8.405	9.31	9.31	9.31	9.31	9.655	10.28	10.28	10.28	10.28	10.28	10.625	10.97	10.97	10.97	10.97	10.97	13.125	13.125	13.125	13.125	13.125	13.405	13.405	13.685	13.685	13.685	13.685	13.685	13.685
YKL213C	9.935	9.375	9.375	9.375	9.375	9.375	9.375	9.375	9.375	9.375	9.375	9.375	9.375	9.375	9.375	9.375	9.375	9.375	9.375	9.375	9.375	9.375	9.375	9.375	9.375	9.375	9.375	9.03	9.03	9.03	9.03	9.03	9.03	9.03	9.03	9.03	9.03	9.03	9.03	9.03	9.31	9.03	9.03	9.03	9.03	9.03	9.03	9.03	9.03
YPL254W	9.935	11.315	11.315	11.315	11.315	11.315	11.315	11.315	11.315	11.315	11.315	11.315	11.66	12.285	12.91	12.91	12.91	12.91	12.91	12.91	12.91	12.91	12.91	12.91	12.91	12.91	12.91	12.91	12.91	12.91	12.91	12.91	12.91	12.91	12.91	12.91	12.91	12.91	12.91	12.91	12.91	12.91	12.91	12.91	12.91	13.255	13.535	13.535	13.19
YDR253C	9.095	9.095	9.095	9.095	9.095	9.095	9.095	9.095	9.375	9.375	9.375	9.095	9.095	9.095	9.095	9.095	9.095	9.095	9.095	9.095	9.44	9.72	9.72	10.28	10.28	10.28	10.28	10.28	10.28	10.28	10.28	10.28	10.28	10.28	10.28	10.28	10.28	10.625	10.625	10.625	10.625	10.625	10.625	10.625	10.28	10.28	10.28	10.28	10.28
YDR235W	4.72	4.72	4.72	5.345	6.595	6.94	8.535	8.535	9.16	9.44	9.44	9.44	9.655	11.055	11.055	11.055	13.77	13.77	14.05	15.3	15.3	15.3	15.3	15.3	15.3	15.3	15.3	15.3	15.365	15.365	15.365	15.365	15.365	15.365	15.365	15.645	15.645	15.645	15.925	15.925	16.27	16.27	16.27	16.27	16.27	16.615	16.615	16.615	16.335
YGR284C	16.575	16.575	17.89	17.48	17.48	17.76	17.76	17.76	17.76	17.76	17.76	17.76	17.76	17.76	17.76	17.76	17.76	17.48	17.48	17.48	17.48	17.48	17.48	17.48	17.48	17.48	17.415	17.695	17.695	17.695	17.695	17.415	17.415	17.415	17.415	17.07	17.415	16.725	16.725	16.035	16.035	16.035	16.035	16.035	16.035	16.035	16.035	16.035	16.035
YOR232W	6.25	6.25	6.25	6.25	6.25	5.625	5.625	4.72	5.065	5.345	5.345	5.345	5.345	5.625	5.345	5.345	5.345	5.345	5.345	5.065	5.69	5.69	5.69	5.69	6.315	6.94	7.22	8.405	8.405	8.405	8.685	12.845	12.845	12.845	12.845	12.845	13.19	13.19	13.535	13.535	13.88	13.88	13.88	13.88	13.88	13.88	13.88	13.88	13.88
YIL109C	17.155	16.53	16.53	16.53	16.53	16.53	16.53	16.53	16.53	16.53	16.53	16.53	15.69	15.69	15.69	15.345	15.69	15.69	15.69	15.69	15.69	15.69	15.69	15.69	15.69	14.44	14.44	14.44	14.44	14.44	14.44	11.595	10.56	10.56	10.56	10.56	10.215	10.215	10.215	10.215	10.215	4.59	3.965	3.965	3.405	3.405	3.405	3.405	3.405
YLR242C	9.915	9.915	9.915	9.915	9.915	10.54	11.445	11.445	11.445	11.445	11.445	11.445	11.445	11.445	11.445	11.79	11.79	11.79	11.79	11.79	11.79	11.445	12.005	12.285	12.285	12.285	12.285	12.565	12.565	12.565	12.565	12.565	12.565	12.565	12.565	12.565	12.565	12.565	12.565	12.565	12.845	12.845	13.125	13.125	13.125	13.125	13.125	13.125	13.125
YCL064C	13.47	13.47	13.19	13.19	13.19	12.91	12.91	12.91	12.91	12.91	12.91	12.63	12.07	9.98	9.635	9.635	9.635	9.98	9.7	9.7	9.7	9.7	9.7	9.42	9.075	9.075	9.075	8.795	8.795	8.795	8.795	8.04	7.695	7.695	7.695	7.695	7.695	7.135	7.135	7.135	6.445	6.445	6.1	6.1	5.755	5.475	5.475	5.475	4.16
YLR087C	5.625	5.625	5.625	5.625	5.625	4.935	4.935	4.935	6.25	6.53	6.53	6.53	6.53	5.28	5.28	5.28	5.28	5.625	5.345	6.035	6.035	6.035	6.315	6.595	8.125	8.125	9.31	9.31	9.31	9.31	9.935	9.935	9.935	10.28	13.535	13.535	13.535	13.535	13.535	13.535	13.535	13.535	13.535	13.535	13.535	13.815	15.41	15.41	15.41
YPL160W	14.915	15.605	15.605	15.605	15.605	15.605	15.605	16.23	16.23	16.23	16.23	16.23	16.23	16.23	16.23	16.23	16.23	16.23	16.23	16.23	16.23	16.23	16.23	16.23	16.23	16.23	16.23	16.23	16.23	16.23	16.23	16.23	16.23	16.23	16.23	16.23	16.23	16.23	16.23	16.23	16.23	16.23	15.885	15.54	14.98	14.98	14.98	14.98	14.635
YFL027C	0	0	0	0	1.12	1.12	1.12	1.12	1.12	1.12	1.12	1.12	1.12	1.4	1.4	1.4	1.4	1.4	1.4	1.4	1.745	1.745	1.745	1.745	1.745	1.745	2.715	2.995	2.995	2.995	2.995	2.995	2.995	3.34	3.34	3.34	3.34	3.34	3.34	3.34	3.34	3.34	3.34	3.34	3.34	3.34	3.34	3.34	3.34
YKR002W	13.815	13.815	13.815	13.815	13.815	13.815	13.815	13.815	13.815	13.815	13.815	13.815	13.815	14.095	14.375	15.625	15.625	15.625	15.625	15.625	15.625	15.625	15.625	15.625	15.625	15.625	15.625	15.625	15.625	15.625	15.625	15.625	15.905	15.905	15.905	15.905	15.905	15.905	15.905	15.905	15.905	15.905	15.905	15.905	15.905	15.905	15.905	16.185	16.185
YDR219C	12.025	12.025	12.025	12.37	12.37	12.37	12.65	12.65	12.37	12.37	12.37	12.37	12.37	12.37	12.37	12.37	12.37	12.37	12.37	12.37	13.06	13.34	13.34	13.34	13.34	13.34	13.34	13.34	13.34	13.34	13.34	12.995	12.995	13.275	13.275	13.275	13.275	13.275	13.275	13.275	13.275	13.275	13.275	13.555	14.115	15.15	15.15	15.15	15.15
YDL135C	7.09	7.09	7.09	7.435	6.745	6.465	6.81	6.81	6.81	6.81	6.81	6.81	6.81	6.81	6.81	6.81	6.81	5.97	5.69	5.69	6.595	7.78	7.78	8.405	8.405	8.405	8.405	8.965	8.965	8.965	8.965	8.965	8.965	8.965	8.965	8.965	8.965	8.965	9.31	9.655	9.935	9.935	10.28	10.56	10.56	10.56	10.56	10.56	10.56
YGR036C	5.905	5.905	5.905	5.905	5.905	5.905	6.185	6.185	6.745	6.745	6.745	6.745	6.745	6.745	6.745	6.745	6.745	6.745	6.745	6.745	6.745	6.745	6.745	6.745	6.745	7.09	8.75	8.75	8.75	8.75	8.75	8.75	8.75	8.75	8.75	8.75	8.75	9.03	9.03	9.03	9.03	9.03	9.03	9.03	9.375	9.375	9.375	9.375	9.375
YGR253C	7.63	7.63	7.63	7.63	7.975	7.975	7.975	8.32	8.32	8.32	8.32	7.975	7.975	7.975	7.975	7.975	7.975	7.975	7.975	7.975	7.975	7.975	7.975	7.975	7.63	7.63	7.63	7.63	7.63	7.63	7.63	7.63	7.63	7.63	7.63	7.63	7.63	7.63	7.63	7.63	6.66	5.69	5.69	5.69	5.69	5.69	5.69	5.69	5
YLR363C	10.41	10.41	10.41	12.005	12.005	12.285	12.845	12.845	12.845	12.845	12.845	12.845	12.845	12.845	12.845	12.845	12.845	13.19	13.19	13.19	13.19	13.19	13.535	13.88	14.505	14.505	14.505	14.505	14.505	14.505	14.505	14.505	14.505	14.505	14.505	14.785	15.13	15.13	15.13	15.13	15.13	15.13	15.13	15.13	15.13	15.13	15.13	15.13	15.13
YCR023C	10.195	10.54	10.82	10.82	10.82	10.82	10.82	10.82	11.1	11.1	11.1	11.1	11.1	11.1	11.1	11.725	11.725	11.725	11.725	11.725	11.725	11.725	12.005	12.005	11.725	11.725	11.725	11.725	11.725	11.725	11.725	11.725	11.725	11.725	11.725	11.725	11.725	11.725	11.725	11.725	11.725	11.725	11.725	11.725	11.725	11.725	11.725	11.725	11.725
YGL151W	6.96	6.96	6.96	7.305	8.145	8.145	8.145	8.145	8.145	8.145	8.145	9.05	9.33	9.33	9.33	9.33	9.33	9.675	11.27	11.27	11.27	11.55	11.55	11.55	11.55	11.55	11.55	12.865	12.865	12.865	13.21	13.49	13.49	13.49	13.49	13.49	13.77	13.77	13.77	13.77	13.77	13.77	13.77	13.77	13.77	13.77	13.77	13.77	13.77
YLR045C	14.245	14.59	14.935	14.935	14.935	14.935	14.935	14.935	14.935	15.215	14.935	14.935	14.935	14.935	14.935	15.215	14.935	14.935	14.935	14.935	14.935	14.935	14.935	15.28	15.28	15.28	15.28	15.28	15.28	15.28	15.28	15.56	15.905	15.905	15.905	15.905	15.905	15.905	15.905	15.625	15.625	15.97	15.97	15.97	15.97	15.97	15.97	15.97	15.69
YIR011C	11.68	11.68	11.68	11.68	11.68	11.68	11.68	11.68	11.68	11.96	12.305	12.305	12.305	12.305	12.305	12.305	12.305	12.305	12.305	12.305	12.305	12.305	12.305	12.305	12.585	12.585	12.585	12.585	12.585	12.305	12.65	12.65	12.65	12.65	12.65	12.65	12.93	12.93	12.93	12.93	12.93	12.93	12.93	12.93	12.93	12.93	12.93	12.93	12.93
YKR016W	6.465	6.465	6.465	6.465	6.465	7.09	7.37	8.275	8.275	8.275	8.275	8.555	8.555	9.525	10.15	10.15	10.15	10.495	10.84	10.84	10.84	10.84	10.84	10.84	10.84	10.84	10.84	10.84	10.84	10.84	10.84	10.84	10.84	11.12	11.12	10.84	10.84	10.84	10.84	10.84	10.84	10.84	10.84	10.84	10.495	10.495	10.215	10.215	10.215
YBR104W	9.31	9.31	9.31	9.31	8.685	9.805	11.96	12.93	12.93	13.21	13.21	13.21	13.835	13.835	13.835	14.395	14.395	14.395	14.395	14.395	14.395	14.395	14.395	14.395	14.395	14.74	15.02	15.02	15.02	15.02	15.02	15.02	15.02	15.645	15.645	15.645	15.645	15.645	15.99	15.99	15.99	15.99	15.71	15.71	15.71	15.365	15.365	15.365	15.365
YHR008C	8.06	8.06	8.06	8.06	8.06	8.06	8.06	8.06	8.06	8.06	8.06	8.06	8.06	8.06	8.06	8.06	8.06	8.06	8.06	8.06	8.06	8.06	8.06	8.06	8.06	8.06	8.06	8.06	8.06	8.06	8.06	8.06	8.06	8.06	8.06	8.06	8.06	8.06	7.435	7.09	6.53	6.53	6.53	6.53	6.53	6.53	6.53	6.53	6.53
YGR263C	3.405	3.405	3.405	3.405	3.405	3.405	3.75	3.75	3.75	3.75	3.125	3.125	3.405	3.405	3.405	3.405	3.405	3.405	3.405	3.405	3.125	2.5	2.5	2.845	2.845	3.965	5.15	6.055	6.055	6.615	8.21	8.21	8.21	8.21	8.21	8.21	8.49	9.05	9.05	10.085	10.085	10.085	11.335	11.335	11.335	11.335	11.335	11.335	11.335
YJL171C	10.495	9.87	9.87	9.87	9.87	9.87	9.87	9.87	9.87	9.87	9.87	9.87	9.87	9.525	9.245	9.245	9.245	9.805	9.805	9.46	9.805	9.805	9.805	9.805	9.805	9.805	9.805	9.805	9.805	9.805	9.805	9.805	9.805	9.805	9.805	9.805	9.805	9.805	9.805	9.805	9.805	9.805	9.805	9.805	9.805	9.805	9.805	9.805	9.805
YLL011W	14.33	14.33	14.33	14.33	14.33	14.33	14.33	14.33	14.33	14.33	14.61	14.61	14.61	14.61	14.61	14.61	14.61	14.61	14.61	14.61	14.61	14.61	14.61	14.61	14.61	14.61	14.61	14.61	14.61	14.33	14.33	14.33	14.33	14.33	14.33	14.33	14.33	14.33	14.05	13.21	12.93	12.93	12.93	12.93	12.93	12.93	12.585	12.585	12.585
YDR087C	13.73	13.73	13.73	13.105	12.76	13.385	14.01	14.29	14.29	14.29	14.29	14.01	14.355	14.915	14.915	14.915	14.915	14.915	15.26	15.26	15.26	15.26	15.26	15.26	15.26	15.26	15.26	15.26	15.26	16.51	16.51	16.51	16.51	16.51	16.51	16.51	16.51	16.51	16.51	16.51	16.51	16.51	16.51	16.51	16.51	16.51	16.51	16.51	16.51
YNL149C	12.155	12.155	12.155	12.155	12.155	11.875	11.875	11.875	11.875	11.875	11.53	11.53	11.53	11.53	11.53	11.53	11.53	11.53	11.185	11.185	11.185	11.185	11.185	11.185	11.185	11.185	11.185	9.375	9.655	9.655	9.655	9.655	9.655	9.655	9.655	9.655	9.655	9.655	9.375	9.375	9.375	9.375	6.81	3.06	1.81	1.81	1.81	1.81	1.81
YCL061C	14.59	14.59	13.965	12.37	12.37	12.09	13.275	13.275	13.275	13.275	12.37	12.37	12.37	11.465	10.775	10.085	10.085	10.085	10.085	10.085	10.085	9.74	9.05	8.77	8.77	8.21	8.21	8.21	8.21	8.21	8.21	8.21	8.21	8.21	7.93	7.93	7.995	7.995	8.34	8.34	8.34	8.34	8.275	9.31	11.185	11.185	11.185	11.465	11.745
YGR003W	8.965	9.31	9.31	9.655	9.655	9.655	9.655	9.655	9.655	9.935	9.935	9.935	9.655	10	10.28	10.28	10.28	10.28	10.28	10.28	10.625	10.625	10.625	10.625	10.625	10.625	10.625	10.625	10.625	10.625	10.625	10.28	10.28	10.28	10.28	10.56	10.56	10.56	10.56	10.56	10.215	10.56	10.56	10.56	10.56	10.56	10.56	10.56	10.56
YMR022W	16.035	16.315	16.315	18.75	18.75	18.75	18.75	18.75	18.75	18.75	18.75	18.75	18.75	18.75	18.75	18.47	18.47	18.47	18.75	19.095	19.095	19.655	19.655	19.935	19.935	19.935	19.935	19.655	19.655	19.655	19.655	19.655	19.655	19.655	19.655	19.655	19.655	19.655	19.655	19.655	19.935	19.935	19.935	19.935	19.935	19.935	19.935	19.935	19.935
YGR213C	0	0	0	0	0	0	0	0	0	0	0	0	0	0	0	0	0	0	0	0	0	0	0	0	0	0	0	0	0	0	0	0	0	0	0	0	0	0	0	0	0	0	0	0	0	0	0	0	0
YNL074C	11.01	11.98	11.98	11.98	11.98	12.325	12.325	12.325	12.325	12.325	12.325	13.165	13.165	13.165	13.165	13.165	13.165	13.165	13.165	13.165	13.165	13.165	13.51	13.51	13.51	14.825	14.825	14.825	14.825	14.825	14.825	14.825	14.825	14.825	14.825	14.825	15.105	15.105	15.105	15.105	14.825	14.825	15.105	15.105	15.105	15.105	15.105	15.45	15.45
YNL310C	14.955	15.3	15.3	15.235	15.515	15.515	16.14	16.14	16.485	17.95	17.95	18.575	18.575	18.575	18.575	18.575	18.575	18.575	18.295	18.295	18.295	18.295	18.295	18.295	18.295	18.295	18.295	18.295	18.295	18.295	18.855	18.855	18.855	18.855	18.855	18.855	18.855	19.2	19.2	19.2	19.2	19.2	19.2	19.2	19.2	19.2	19.2	19.2	19.48
YML022W	4.31	4.655	4.655	4.655	4.655	4.655	5.56	5.56	5.56	5.56	5.56	5.56	5.56	5.905	6.185	6.185	6.185	6.185	6.185	6.185	6.185	6.185	6.745	7.025	8.9	9.805	9.805	9.805	9.805	10.085	10.085	10.43	10.43	10.43	10.43	10.43	10.43	10.43	10.43	10.43	10.43	10.775	10.775	10.775	10.775	10.775	10.775	10.775	10.775
YGR165W	4.805	4.805	4.805	5.365	6.055	6.055	6.055	6.055	6.055	6.055	6.055	6.055	6.335	6.335	6.335	6.335	6.335	6.335	6.335	6.055	6.055	6.055	6.055	6.055	6.055	6.055	5.71	5.71	5.71	5.71	5.71	5.71	5.43	5.43	5.43	5.15	4.805	5.085	5.085	5.085	4.805	4.805	4.805	4.805	4.805	4.805	4.805	4.805	4.805
YDR313C	17.025	17.025	16.745	16.745	16.745	16.745	15.84	15.84	15.56	15.56	15.905	15.905	16.185	16.185	16.185	16.185	16.185	16.185	16.185	15.84	15.84	15.84	15.56	15.56	15.56	15.56	15.56	15.56	15.56	15.56	15.56	15.56	15.56	15.56	15.215	14.59	14.59	14.59	14.59	14.31	14.31	14.31	14.31	14.31	14.31	14.31	14.03	14.03	14.03
YIL048W	8.17	8.17	8.515	9.485	9.765	10.325	10.67	10.95	10.95	10.95	10.95	10.95	10.95	11.23	11.23	11.23	11.23	11.23	11.23	11.23	11.23	11.23	11.575	11.92	11.92	14.075	14.355	14.7	15.045	15.045	15.045	15.045	15.045	15.045	15.045	15.325	15.325	15.325	15.67	15.67	15.67	15.67	15.67	15.67	15.67	15.67	15.67	15.95	15.95
YBR153W	13.88	13.88	13.19	14.16	15.065	15.065	15.065	15.065	15.065	17.155	16.53	16.53	17.5	19.16	19.16	19.16	19.16	19.16	18.815	18.815	19.095	19.095	19.095	19.375	19.375	19.375	19.375	19.375	19.03	19.375	19.375	19.375	19.375	18.75	19.03	19.375	19.375	19.375	19.375	19.375	19.87	19.87	19.87	20.56	20.56	20.56	20.56	21.25	21.53
YOR195W	10.905	10.905	10.905	10.905	10.56	10.56	10.84	11.12	11.12	11.12	11.12	10.56	10.56	10.56	10.56	10.215	10.215	10.215	10.215	10.215	10.215	10.215	10.215	10.215	10.56	10.28	10.28	10.28	10.28	10.28	10.28	10.28	10.28	10.28	10	9.72	9.72	9.44	9.44	9.44	9.44	9.16	9.16	9.16	9.16	9.16	9.16	9.16	9.16
YGL079W	9.29	9.01	9.01	9.01	8.32	8.32	8.32	8.32	8.32	8.32	8.32	8.04	7.695	7.35	7.35	7.5	8.125	8.125	8.125	8.125	7.78	8.06	8.06	8.06	8.06	8.06	8.965	8.965	8.965	8.965	8.965	8.965	8.835	8.835	8.835	8.555	8.555	9.395	9.395	9.74	9.74	10.02	10.02	10.02	10.02	10.58	10.86	11.485	11.485
YGR109C	2.37	2.37	2.37	2.65	2.93	3.49	3.49	3.49	3.49	3.49	3.49	3.49	3.49	3.49	3.49	3.49	3.49	3.49	3.49	3.49	3.835	4.18	4.18	4.805	5.085	5.085	5.085	5.085	5.085	5.085	5.085	5.085	5.085	5.645	5.645	6.205	6.205	6.205	6.205	6.485	6.485	6.55	6.55	6.55	6.55	6.55	6.55	6.55	6.55
YML111W	12.5	12.5	11.875	12.845	12.845	12.845	13.125	12.845	13.19	13.19	13.19	13.19	13.19	13.19	13.19	13.19	13.19	13.19	14.095	13.815	13.815	13.19	13.19	13.19	13.19	13.19	13.19	12.005	11.725	11.725	11.79	10.195	10.195	10.195	10.195	10.195	10.195	10.195	9.915	9.915	9.57	9.225	9.225	9.225	9.225	9.225	10.195	10.54	10.54
YER028C	3.62	3.62	3.34	3.34	3.34	3.34	3.34	3.34	3.34	3.34	3.34	3.34	3.34	3.34	3.34	3.34	3.34	3.34	3.34	3.34	3.34	3.62	4.525	5.085	5.775	6.12	6.12	6.12	6.12	6.12	6.12	6.12	6.465	6.465	6.465	6.465	6.465	6.465	6.465	6.465	6.465	6.745	6.745	6.745	6.745	6.745	6.745	6.745	6.465
YGL008C	2.37	2.37	2.37	2.37	2.37	2.37	2.37	2.37	2.37	2.37	2.37	2.09	1.465	1.185	1.185	1.185	1.185	1.185	1.53	1.53	1.53	1.53	1.53	0.905	0.905	0.905	0.905	0.905	0.905	0.905	0.905	0.905	0.905	0.905	0.905	0.905	0.905	0.905	0.905	0.905	0.905	0.905	0.905	0.905	0.905	0.905	0.905	0.905	0.905
YDR332W	11.25	10.97	11.25	11.53	11.53	11.53	11.25	11.25	10.905	10.28	10	10	10	9.655	9.72	9.72	9.72	9.375	9.375	9.375	9.095	8.125	8.405	8.75	8.75	8.75	8.75	8.75	8.75	8.75	8.75	8.75	8.75	8.75	8.75	8.405	8.405	8.34	8.965	8.405	8.685	8.685	8.685	8.685	8.685	8.275	8.275	8.275	8.275
YDR077W	2.37	2.37	2.37	2.37	2.37	2.37	2.37	2.37	2.37	2.37	2.37	2.37	2.37	2.37	2.37	2.37	2.37	2.37	2.37	2.37	2.37	2.37	2.37	2.37	2.37	2.37	2.37	2.37	2.37	2.37	2.37	2.865	2.865	2.865	2.865	2.865	2.865	2.865	2.865	2.865	2.865	2.865	2.865	2.865	2.865	2.865	2.865	2.865	2.865
YMR297W	0.345	0.345	0.345	0.345	0.69	0.69	0.69	0.69	0.69	0.69	0.69	0.97	0.97	3.125	3.125	3.125	3.125	3.125	3.125	3.47	3.47	4.375	4.375	4.375	4.375	4.375	4.375	4.375	4.375	4.375	4.375	4.375	4.375	4.375	4.375	4.375	4.655	4.935	6.96	6.96	6.96	6.96	6.96	6.96	6.96	6.96	6.96	6.96	6.96
YBR067C	3.19	2.845	2.845	2.845	2.845	2.845	2.5	2.5	2.5	2.5	2.5	2.5	2.5	2.22	3.19	3.19	4.095	4.655	4.655	4.655	5.28	5.28	5.28	5.905	5.905	5.905	5.905	5.905	5.905	5.905	5.905	5.905	5.905	5.905	5.905	5.905	5.905	5.905	5.905	5.905	5.905	5.905	5.905	5.905	6.185	6.185	6.185	6.185	6.185
YKL091C	8.21	8.21	8.21	8.21	7.865	7.865	7.865	7.865	7.585	7.585	7.585	7.585	7.585	7.585	7.585	7.585	7.025	7.025	7.025	7.025	7.025	6.745	5.215	4.655	5	5	5.345	6.595	7.22	7.22	7.5	7.5	7.5	7.5	7.5	7.5	7.5	7.5	7.5	7.78	7.78	7.78	7.78	7.78	7.78	7.78	7.78	7.78	7.78
YJR080C	12.22	12.22	12.22	12.22	12.22	12.22	12.22	12.155	11.81	11.81	11.81	11.53	11.53	11.53	11.25	11.25	11.25	11.25	11.25	10	9.03	9.03	9.03	9.03	9.03	9.03	6.94	6.94	6.94	7.22	7.22	6.875	6.595	6.595	6.595	7.565	5.215	4.525	4.805	4.805	5.085	4.805	4.805	4.805	5.775	5.495	5.495	5.495	5.775
YJL178C	9.655	9.655	8.965	8.965	8.9	7.995	7.995	7.995	7.995	7.995	7.65	6.335	6.335	6.335	6.335	6.335	6.335	6.335	6.335	6.615	4.59	4.59	5.15	5.15	5.15	5.15	5.15	5.15	5.15	4.805	4.805	4.805	4.805	4.525	3.9	3.9	3.9	3.555	3.555	2.93	2.93	2.93	2.93	2.93	2.93	2.585	2.585	2.585	2.305
YPL212C	9.915	9.915	9.915	9.01	8.32	7.975	7.63	7.63	7.63	7.07	7.07	7.07	7.07	7.07	7.07	7.07	7.07	6.725	6.445	6.445	5.82	5.82	5.82	5.475	5.475	5.475	5.475	5.475	5.475	4.785	4.44	4.44	3.19	3.19	0.97	0.97	1.595	2.63	2.91	3.255	3.255	3.255	3.255	3.255	2.565	2.285	2.285	2.63	2.63
YER048W-A	7.22	7.22	7.22	7.22	7.22	7.22	7.22	7.22	7.22	7.22	7.22	7.22	6.94	6.94	6.595	6.595	6.595	6.595	6.595	6.595	6.595	6.595	6.595	6.595	6.595	6.595	6.595	6.595	6.595	6.595	5.97	5.97	5.625	5.625	5.625	5.905	5.625	5.625	5.625	5.625	5.625	5.625	5.625	5.625	5.625	5.625	5.625	5.625	5.625
YDR309C	2.155	1.81	1.53	1.81	2.155	2.155	2.155	2.155	2.155	2.155	2.155	2.155	2.155	2.155	2.155	2.155	2.155	2.155	2.155	2.155	2.155	2.155	2.155	2.155	2.155	2.155	1.875	1.875	1.875	1.875	1.875	1.875	1.875	1.875	1.875	1.875	1.875	1.875	1.875	1.875	1.875	1.875	1.875	1.875	1.875	1.875	1.875	1.595	1.595
YHR029C	14.46	14.46	14.46	14.46	14.46	14.46	14.46	14.46	14.46	14.46	14.74	14.74	14.74	14.46	14.46	14.115	14.18	13.555	13.555	13.555	13.555	13.555	13.555	13.555	13.555	13.555	13.555	13.555	13.555	13.275	13.9	13.9	13.9	13.9	13.9	13.9	14.18	14.18	14.46	14.46	14.46	14.115	13.77	13.49	13.49	13.49	13.77	13.77	13.77
YHL031C	0.625	0.625	0.625	0.625	0.625	0.625	0.625	0.625	0.625	0.625	0.625	0.625	0.625	0.625	0.625	0.625	0.625	0.625	0.625	0.345	0	0	0	0	0	0	0	0	0	0	0	0	0	0	0	0	0	0	0	0	0	0	0	0	0.69	0.69	0.69	0.69	0.69
YPL058C	6.66	6.66	6.94	7.845	7.845	7.845	7.845	7.845	7.845	7.845	7.845	8.19	8.19	8.19	8.19	8.19	8.19	8.19	8.19	8.19	8.19	8.19	8.19	8.19	8.19	8.19	8.19	7.91	7.91	7.91	7.91	7.91	7.565	7.565	7.565	7.565	7.565	7.22	5.905	5.625	5	5	5	5.345	5.345	5.345	5.345	5.345	5.345
YDL226C	11.96	11.96	11.96	11.96	11.96	12.305	12.585	13.21	13.21	13.21	13.21	13.21	13.21	13.21	13.21	13.21	13.21	13.21	13.49	13.49	13.77	13.77	13.77	13.77	13.77	13.77	13.77	13.77	13.77	13.77	13.77	13.77	13.77	13.77	13.77	13.77	13.77	13.77	13.77	13.77	13.77	13.77	13.77	13.77	13.77	13.77	13.77	13.77	13.77
YLR423C	4.245	4.245	4.245	4.245	3.965	3.405	3.405	3.34	5.56	6.465	7.37	7.37	7.37	9.375	9.72	9.72	9.72	9.72	9.72	9.72	10.56	10.56	10.56	10.56	10.56	10.905	10.905	10.905	10.905	12.155	12.155	12.155	12.155	12.155	12.435	12.435	12.715	12.715	12.995	12.995	12.995	12.995	12.995	12.995	12.995	12.995	12.995	13.275	14.525
YDR188W	7.025	7.025	7.025	7.025	7.025	7.025	7.025	7.025	7.025	7.025	7.025	7.025	7.025	7.37	7.37	7.37	7.37	7.37	7.37	7.37	7.65	7.435	9.095	9.095	9.095	9.095	9.655	9.31	9.31	9.31	9.31	9.59	9.59	9.59	9.59	9.59	9.59	9.31	9.31	9.31	9.31	9.31	9.31	9.31	9.31	9.31	9.31	9.31	9.31
YPR052C	12.715	12.715	13.06	13.34	13.34	13.34	13.34	13.06	13.06	13.06	13.06	13.06	13.06	13.06	13.06	13.06	13.06	13.06	13.06	13.06	13.06	13.06	13.06	13.06	13.06	13.06	13.06	12.435	11.53	11.25	11.25	11.25	11.25	11.25	11.25	11.25	11.25	11.25	11.25	11.25	11.25	11.25	11.25	11.25	11.25	10.97	10.97	10.69	10.69
YGR252W	7.09	7.09	7.09	6.745	6.745	6.745	6.745	6.745	6.745	7.09	7.715	7.715	7.715	7.715	7.715	7.715	7.715	7.715	7.995	7.995	7.995	7.995	7.995	7.995	7.995	7.995	7.995	8.275	8.275	8.275	8.275	8.275	8.275	8.275	8.275	8.275	8.275	8.275	8.555	8.555	8.555	8.555	8.555	8.555	8.555	8.555	8.555	8.555	8.555
YNL162W-A	10.645	10.645	10.645	10.645	10.645	11.205	11.485	11.485	11.485	11.485	11.485	11.485	12.11	12.11	12.11	12.735	12.735	12.735	12.735	12.735	12.735	12.735	12.735	12.735	12.735	12.735	12.735	12.735	12.735	12.735	12.735	13.08	13.08	13.08	13.08	13.08	13.08	13.08	13.08	13.08	13.08	13.08	13.08	13.08	13.08	13.08	13.08	13.08	13.08
YIR009W	10.84	10.84	10.345	10.345	10	10	10	10	10	10	10	10	10	10.28	10	10	10	10	10	10	10	9.44	8.535	8.255	8.255	7.285	5.345	5.065	4.785	5.97	8.405	9.655	9.655	9.655	9.655	9.655	9.655	9.655	9.655	9.655	9.655	9.655	9.935	9.935	9.935	10.215	11.185	11.465	11.465
YDR210W	8.49	8.49	8.49	8.49	8.49	8.49	8.49	8.49	8.49	8.49	8.49	8.49	8.49	8.49	8.145	8.145	8.145	7.585	7.24	7.24	7.24	7.24	6.96	6.27	5.99	5.99	5.71	5.71	5.71	5.365	5.365	5.365	5.365	5.365	5.365	5.365	5.365	5.365	5.365	4.525	4.18	3.555	3.555	3.555	3.9	4.59	4.59	4.59	4.59
YGL085W	5.41	5.41	5.41	5.41	5.41	5.41	5.41	5.41	5.41	5.41	4.375	4.095	4.095	4.095	3.75	3.75	2.845	2.285	2.005	2.005	1.94	2.22	2.22	2.22	2.22	2.22	2.22	1.875	1.875	1.875	2.22	2.5	2.5	2.5	2.5	2.5	2.5	2.5	2.78	2.78	2.78	3.06	3.06	3.06	3.06	3.34	3.34	3.34	3.62
YOR032W-A	3.06	3.06	3.06	3.06	3.06	3.06	3.06	3.06	3.06	3.06	3.06	2.78	2.78	2.78	2.78	2.155	2.155	2.155	2.155	2.155	2.155	2.155	2.155	2.155	2.155	2.155	2.155	2.155	2.155	1.875	1.315	1.315	1.315	1.035	1.035	1.035	1.035	1.035	1.035	1.035	1.035	1.035	1.035	1.035	1.035	1.035	1.035	1.035	1.035
YNL075W	12.175	12.175	12.455	13.015	13.015	13.36	13.36	13.36	13.36	13.36	13.36	13.36	13.36	13.36	13.36	13.36	13.36	13.36	13.36	13.705	13.705	13.705	13.705	13.705	13.425	13.425	13.425	13.425	13.425	13.425	13.425	13.145	13.145	13.145	13.145	13.145	13.145	13.145	13.145	13.145	13.145	13.145	13.145	13.145	13.145	13.145	13.145	13.145	13.145
YKR058W	12.175	12.175	12.175	12.175	12.175	12.52	12.52	12.8	12.8	12.8	12.8	12.8	12.8	12.8	13.36	13.36	13.36	13.36	13.705	14.675	14.675	14.675	14.675	14.675	14.675	15.365	15.365	15.99	15.99	15.99	15.99	15.71	15.71	15.71	15.99	15.99	17.025	17.025	17.025	17.305	17.305	17.585	17.305	17.65	17.65	17.65	17.37	17.65	17.37
YLR108C	13.49	13.49	13.49	13.145	13.145	13.425	13.425	13.425	13.145	13.145	12.8	12.8	12.8	11.895	11.615	11.615	11.615	11.615	11.615	11.615	11.615	11.615	11.615	11.615	11.615	6.615	6.27	4.525	4.245	3.965	3.965	3.965	3.965	4.31	4.31	4.31	4.31	4.31	4.31	4.31	4.03	3.75	3.125	2.78	2.78	2.78	2.78	2.78	2.78
YLR298C	7.865	7.865	7.865	7.865	7.52	7.52	5.365	2.93	2.65	1.68	1.68	1.68	1.68	1.68	1.68	1.68	1.68	1.68	1.68	1.68	1.68	1.4	1.4	1.12	1.12	1.12	1.12	1.12	1.12	1.12	1.12	1.12	1.465	1.465	1.745	1.745	1.745	1.745	1.745	1.745	1.745	1.745	1.745	1.745	1.465	1.465	1.465	1.465	1.465
YOR374W	12.91	13.255	13.535	13.535	13.535	13.535	13.815	13.815	14.16	14.16	14.16	14.16	14.16	14.16	14.16	14.44	14.44	14.44	14.72	14.72	14.72	14.72	14.72	14.72	15	15	15	14.72	14.72	14.72	14.72	14.72	14.72	14.72	14.72	14.72	14.72	14.72	14.44	14.44	14.44	14.44	14.44	14.44	14.505	14.505	14.505	14.505	14.16
YDR117C	4.805	4.805	4.805	4.805	5.085	5.085	5.085	5.365	6.205	6.55	7.11	7.735	7.735	7.735	8.08	8.08	8.08	8.08	8.08	8.08	8.08	8.08	8.08	8.08	8.985	9.89	10.58	11.55	11.55	11.55	11.55	11.55	11.895	11.895	11.895	11.895	11.895	12.52	12.52	12.52	12.52	12.52	12.52	12.865	12.865	12.865	12.865	12.865	12.865
YKL016C	15.495	15.495	15.495	15.495	15.495	15.495	15.495	15.495	15.495	15.495	15.495	15.495	15.495	15.495	15.215	15.215	15.215	15.215	15.215	15.215	15.215	15.215	15.215	14.87	14.87	14.87	14.87	14.87	14.87	14.87	14.87	14.87	14.59	14.31	14.31	14.31	14.31	14.31	13.62	13.62	13.62	13.62	13.62	13.62	13.62	13.62	13.62	11.96	10.99
YDR367W	8.685	8.685	8.685	8.685	8.685	9.31	9.31	9.31	9.31	9.31	9.31	9.31	9.31	9.31	8.275	8.275	8.275	8.275	8.275	8.275	8.275	8.275	7.715	7.715	7.715	7.715	7.715	7.715	7.715	7.37	7.37	7.65	7.65	7.65	7.65	7.65	7.65	7.65	7.37	6.68	6.68	6.68	6.68	6.68	6.68	6.68	6.68	6.68	7.025
YER156C	13.06	13.06	13.06	13.06	13.06	13.06	13.06	13.06	13.34	13.34	13.34	13.34	13.34	13.34	13.34	13.34	13.34	13.34	13.34	13.34	13.34	13.34	13.34	13.34	13.34	13.34	13.34	13.34	13.34	13.34	13.34	12.995	12.995	12.995	12.995	12.995	12.995	12.995	12.995	12.435	12.435	12.155	12.155	12.155	12.155	12.155	12.155	12.155	12.155
YNL048W	4.31	4.31	4.59	4.31	5	5.28	5.28	5.905	5.905	5.905	6.185	6.465	6.465	6.465	6.465	6.465	6.465	6.465	6.465	6.465	6.185	6.465	8.34	8.34	8.34	9.87	9.87	9.87	9.87	12.025	12.025	12.025	12.025	12.025	12.025	12.025	12.025	12.025	12.715	12.995	12.995	12.995	12.995	12.995	13.275	13.275	13.275	13.275	13.275
YCL044C	9.095	9.44	9.44	9.44	9.44	7.845	7.22	7.22	8.125	8.125	8.125	8.685	8.685	8.685	8.685	8.685	9.59	9.59	9.59	9.59	9.59	9.59	9.59	9.935	10.28	10.28	10.28	10.28	10.28	10.28	10.28	9.655	10.495	11.4	13.21	13.555	13.835	13.835	13.835	13.835	13.835	13.835	13.835	13.835	13.835	13.835	13.835	13.49	13.77
YGL155W	6.315	6.315	6.315	5.625	5.625	5.625	5.625	3.405	3.405	3.405	3.405	3.405	4.095	4.095	4.095	4.72	4.375	4.375	4.375	4.375	4.03	4.03	5.13	5.13	5.755	5.755	5.755	6.315	6.315	6.315	6.315	6.315	6.315	6.315	6.035	6.035	6.035	6.035	6.035	7.22	7.22	7.22	7.5	7.5	7.5	7.5	7.5	7.78	8.125
YOR233W	6.035	7.285	7.285	7.285	7.285	7.285	7.285	7.565	7.845	7.845	7.845	7.845	7.845	6.81	7.155	7.155	8.06	8.34	8.34	8.34	8.685	8.685	8.685	8.685	8.685	8.965	8.21	8.21	7.865	8.145	8.145	8.145	8.145	8.145	8.145	8.145	8.145	8.145	8.145	8.49	8.49	8.49	8.49	8.49	8.49	8.49	8.49	8.425	8.425
YKL175W	20.73	20.73	20.73	20.73	20.73	20.73	20.73	20.73	20.73	20.73	20.73	20.73	20.73	20.73	20.73	20.73	20.73	20.73	20.73	20.105	18.575	18.575	18.575	18.575	18.575	18.575	18.575	18.575	18.575	18.575	18.575	18.575	17.045	16.485	16.485	15.645	14.675	14.675	14.675	14.395	14.395	14.395	14.395	14.395	14.115	14.115	12.585	12.585	12.585
YDR533C	6.055	6.055	6.335	6.335	6.335	6.335	7.175	7.455	7.455	7.455	7.455	7.455	7.455	7.455	7.455	7.455	7.455	7.455	7.455	7.455	7.455	7.455	7.455	7.455	7.455	7.455	7.455	7.455	7.455	7.455	7.455	7.455	7.455	7.455	7.455	7.175	7.175	7.175	7.175	7.175	7.455	7.455	7.455	7.455	7.175	7.175	7.52	7.865	8.49
YGR168C	14.18	14.18	14.18	14.18	14.18	14.46	15.085	15.085	15.085	15.085	15.085	15.085	15.085	14.74	14.115	14.115	14.115	14.115	14.115	13.21	12.305	12.025	12.025	12.025	11.335	10.775	10.43	10.43	10.43	10.43	10.43	10.43	10.43	10.43	10.43	10.43	10.43	10.43	10.43	10.43	10.43	9.115	7.65	7.65	7.37	7.025	7.025	7.025	7.37
YLR405W	11.96	11.96	11.96	11.96	11.96	11.96	11.96	11.96	11.335	11.335	11.335	11.68	12.305	12.305	12.305	12.305	12.305	12.305	12.305	12.305	12.305	12.305	12.305	12.305	12.305	12.305	12.305	12.305	12.305	12.305	12.305	12.305	12.305	11.96	11.68	11.96	11.96	11.96	11.96	12.24	11.895	12.52	12.52	12.52	12.52	12.52	10.99	10.99	10.99
YPR094W	13.9	13.9	13.9	13.62	13.62	12.78	12.78	12.78	12.5	12.5	11.38	11.1	11.1	11.1	10.41	9.785	7.845	6.25	6.25	6.25	6.25	6.25	5.97	5.625	5.345	5.345	5.345	5.345	5.345	5.345	5.345	5.345	5.345	4.375	4.375	2.78	2.155	2.155	2.435	2.435	2.435	2.435	2.435	2.435	2.435	2.435	2.435	2.09	2.09
YGL172W	9.31	9.31	9.31	9.31	9.31	9.31	8.685	8.685	8.685	8.405	8.405	8.685	8.965	8.965	8.965	9.31	9.31	9.31	9.31	9.31	9.31	9.31	9.31	9.31	9.31	9.31	9.31	9.31	9.31	9.31	8.06	8.06	8.06	8.06	8.06	7.09	7.09	7.37	7.37	7.37	7.37	7.37	7.025	7.025	6.68	6.335	6.335	6.335	6.335
YIR031C	10.925	10.925	11.27	11.205	11.55	11.55	11.55	11.55	11.55	11.895	12.175	11.895	11.895	11.895	11.895	11.895	12.175	12.455	13.015	13.015	13.015	13.015	13.015	13.015	13.015	13.015	13.015	13.36	13.36	13.36	13.36	13.36	13.08	13.08	13.08	13.08	13.08	12.8	12.8	12.8	12.8	12.8	12.8	12.8	11.895	11.55	11.205	10.58	10.58
YPL084W	11.55	11.55	11.55	12.455	13.015	13.015	13.015	13.015	13.295	13.985	14.61	14.89	14.89	14.89	14.89	15.235	15.235	14.955	14.955	14.955	14.955	14.955	15.235	14.545	14.545	14.545	14.545	14.545	14.545	14.545	14.545	14.825	15.17	15.17	15.17	16.29	16.29	16.29	16.29	16.29	16.29	16.29	16.29	16.29	16.29	16.29	16.29	16.29	16.29
YPL157W	9.46	9.46	9.18	9.18	9.18	9.18	9.18	9.74	9.74	9.74	9.74	9.74	9.74	9.74	10.085	10.365	11.27	11.27	11.27	11.27	11.27	11.27	11.27	11.27	11.27	11.27	11.27	11.27	11.27	11.27	11.27	11.27	11.27	11.27	11.27	11.27	11.27	11.27	11.27	11.27	11.27	11.27	11.27	11.27	11.27	11.27	11.27	11.27	11.27
YDR214W	15.73	15.73	15.385	15.385	15.385	15.385	15.105	15.105	15.105	14.76	13.295	11.42	9.05	8.77	8.77	8.77	7.865	7.865	7.865	7.865	7.305	7.305	7.305	7.305	7.305	6.96	6.96	6.96	6.335	6.335	6.335	4.74	4.74	4.74	4.74	4.74	4.74	4.74	4.74	4.74	4.46	4.46	4.18	3.9	3.9	3.9	3.555	3.555	3.555
YKR017C	7.585	7.585	7.585	3.835	3.275	3.275	2.025	2.025	2.025	2.37	3.685	3.965	5.775	5.775	5.775	5.775	5.775	6.4	6.4	6.96	6.96	6.96	7.65	7.65	7.65	7.65	7.65	7.65	7.65	7.93	7.93	7.93	7.93	7.93	7.93	7.93	8.275	8.62	8.62	8.62	8.62	8.62	8.62	9.655	9.655	9.655	9.655	9.655	9.655
YGR229C	12.305	12.305	12.305	12.305	12.305	12.305	12.025	11.4	13.19	15.82	15.82	16.38	16.38	17.35	18.75	18.75	18.75	18.75	19.44	19.44	19.44	19.44	19.44	19.44	19.16	19.16	18.535	19.44	19.44	19.44	19.785	19.785	19.785	19.785	20.065	20.065	20.065	20.41	20.41	20.41	20.41	20.41	20.41	20.41	20.41	20.41	20.41	20.41	20.41
YCL027W	20.215	20.495	20.495	20.495	20.495	20.495	20.495	20.495	20.495	20.495	20.495	20.495	20.495	20.495	20.495	20.495	20.495	20.215	20.215	19.87	19.87	19.87	19.87	19.59	19.87	19.31	19.31	19.31	19.31	19.31	19.31	19.31	19.31	19.31	19.03	19.03	19.03	18.75	18.75	18.75	18.75	18.75	18.75	18.75	18.75	18.75	18.75	18.75	18.75
YGR122W	5.905	5.905	5.905	5.905	5.905	5.905	5.905	5.905	5.905	5.905	5.905	5.905	5.905	5.905	5.905	5.905	5.905	5.905	5.905	5.905	5.905	5.905	5.905	5.905	5.905	5.56	5.28	5	4.655	4.655	4.095	4.095	4.095	4.095	4.095	4.095	3.75	3.75	3.75	3.75	3.75	3.75	3.75	3.75	3.405	3.125	3.125	3.125	2.435
YGR196C	8.19	8.19	8.535	8.535	8.535	8.535	8.535	8.535	8.535	8.88	8.88	8.88	8.88	8.88	8.88	9.16	9.16	9.16	9.16	9.16	9.16	9.16	9.16	9.16	9.16	9.16	9.16	9.16	9.16	9.16	9.16	9.16	9.16	9.16	9.16	9.16	9.16	9.16	9.16	9.16	9.505	9.505	9.505	9.505	9.505	9.505	9.505	9.505	9.505
YKL078W	10.28	10.28	10.28	10.28	10.28	10.56	10.905	11.875	11.875	12.22	12.22	12.22	13.06	14.375	14.72	17.91	17.91	17.91	17.91	17.91	17.91	18.19	18.19	18.19	18.19	18.19	18.19	18.19	18.19	18.19	18.19	18.125	18.405	19.655	19.655	19.655	19.655	19.655	19.655	19.655	19.655	19.655	19.655	19.655	19.655	19.655	19.655	19.655	19.655
YDR245W	14.375	14.375	14.375	14.375	14.375	14.375	14.375	14.375	14.095	14.095	14.095	14.095	14.095	14.72	14.72	14.72	14.72	14.72	14.72	14.72	15	15	15	15	15	15	15	15	15	14.655	14.655	14.655	14.655	14.655	14.655	14.655	14.655	14.655	14.655	14.655	14.655	14.655	14.655	14.655	14.655	14.655	14.655	14.655	14.655
YGL194C	6.165	5.82	5.82	5.13	6.315	6.315	6.315	5.97	5.97	5.97	5.97	5.97	6.94	7.285	8.665	8.665	8.665	9.29	9.29	10.13	10.13	10.13	10.41	10.41	10.41	10.41	10.69	10.69	10.69	10.69	11.035	11.035	11.035	11.035	11.035	11.035	11.035	11.38	11.38	11.38	11.38	11.38	11.38	11.035	11.035	11.315	11.315	11.66	11.66
YLR390W-A	18.08	18.08	17.8	17.8	17.52	16.55	15.925	15.235	14.955	14.955	14.955	15.235	15.235	15.235	15.235	15.235	14.955	12.93	10.84	10.56	10.56	9.935	7.435	7.155	7.78	7.78	7.78	7.435	7.09	6.81	7.155	7.155	8.06	8.06	8.06	8.06	8.06	8.965	10.495	10.495	10.495	10.775	11.12	11.4	11.4	11.4	11.745	12.025	12.025
YFL039C	3.275	3.275	2.995	2.715	2.715	2.715	2.715	2.715	2.715	2.715	2.715	2.715	2.715	2.715	2.715	2.715	2.715	1.465	1.465	1.185	0.905	0.905	0.905	0.905	0.905	0.905	0.905	0.905	0.905	0.905	0.905	0.905	0.905	1.25	1.25	1.25	1.25	1.25	1.25	1.25	1.25	1.25	1.25	1.25	1.25	1.25	1.25	1.25	1.25
YMR250W	12.995	12.995	12.715	12.715	12.715	12.715	12.715	12.715	12.37	12.37	12.37	12.37	12.37	12.37	12.37	12.37	11.68	11.12	9.31	8.405	8.405	8.34	8.34	8.34	8.34	8.62	8.62	8.62	8.62	8.62	8.555	8.21	8.21	7.995	7.995	7.995	7.995	7.995	7.995	8.275	7.995	7.37	7.37	7.37	7.025	7.025	7.305	7.025	7.025
YLR066W	5.56	5.56	5.56	6.185	6.185	6.185	6.465	6.465	6.12	7.305	7.65	7.93	8.21	8.21	8.21	8.21	8.21	8.21	8.21	8.835	9.115	9.115	9.675	10.235	10.235	10.235	10.235	10.235	10.235	10.235	10.3	10.3	10.3	10.3	10.3	10.3	10.3	10.3	10.3	10.58	10.58	10.58	10.86	10.86	10.86	10.86	10.86	10.86	10.86
YPR019W	20.8	20.8	20.8	20.8	20.8	20.8	21.08	21.36	21.36	21.36	21.36	21.36	21.36	21.36	21.36	21.36	21.36	21.705	22.33	22.33	22.33	22.33	22.61	22.61	23.3	23.58	23.58	23.58	23.925	24.895	24.895	24.895	24.895	24.895	24.895	24.895	24.895	25.24	25.52	25.52	25.52	25.52	25.52	25.52	25.52	25.52	25.52	25.52	25.52
YDR461W	11.875	11.875	11.875	11.875	11.875	11.875	11.875	11.875	11.875	11.595	11.25	10.97	8.965	8.685	8.685	8.685	8.685	8.685	8.685	8.685	8.405	9.03	9.03	9.03	9.03	9.03	9.31	9.31	9.31	9.31	9.31	9.31	8.965	8.965	8.965	8.965	8.34	8.34	8.34	8.34	8.34	8.06	7.78	7.78	7.78	7.78	7.78	7.78	7.78
YGR093W	12.155	12.155	12.155	12.155	12.155	12.155	11.465	11.81	11.53	11.53	11.53	11.53	11.53	11.53	11.53	11.53	11.53	11.53	11.81	11.465	11.465	11.465	11.81	11.81	11.81	11.81	11.81	11.81	11.81	11.81	11.81	11.81	11.81	11.81	11.81	11.81	11.81	11.12	11.12	11.12	11.4	11.4	11.4	11.4	11.4	10.84	11.185	11.185	10.56
YDR489W	6.745	7.435	7.435	7.435	7.435	7.995	7.995	7.715	7.715	7.715	7.435	7.435	7.09	7.09	7.025	7.025	7.025	6.745	7.025	7.025	7.025	7.025	7.93	8.49	10.3	10.645	10.645	10.645	10.645	10.645	10.645	10.645	10.645	10.645	10.645	10.645	10.645	10.645	10.645	10.645	10.365	10.365	10.365	10.365	11.895	12.175	12.175	12.175	12.175
YMR164C	7.155	7.155	7.155	7.09	7.09	7.09	7.09	7.09	6.81	6.81	6.81	6.81	6.81	6.81	6.81	6.81	6.25	6.595	6.25	6.25	6.25	6.25	6.595	6.595	6.595	6.595	6.595	6.595	6.595	6.595	6.595	6.595	7.5	7.5	7.5	7.5	7.5	7.78	7.78	7.78	7.78	7.78	7.78	7.78	7.78	8.06	8.06	8.34	8.62
YJL001W	16.98	15.58	15.58	15.58	15.58	15.3	15.3	15.58	15.58	15.58	15.58	15.58	15.58	15.58	15.58	15.58	15.58	15.58	15.58	15.3	15.3	14.675	14.33	14.05	14.05	14.05	14.05	14.05	14.05	14.05	14.05	14.05	12.52	11.27	11.27	11.27	11.27	11.27	11.27	11.27	11.27	9.805	9.805	9.805	9.805	9.805	9.805	9.525	9.245
YIL005W	11.68	11.68	11.68	10.71	10.71	10.71	10.71	10.43	10.43	10.085	10.085	8.555	7.93	7.93	7.93	7.93	7.93	7.93	8.21	6.96	7.52	7.175	7.175	6.895	6.895	5.645	4.46	4.525	5.085	5.085	5.365	5.365	5.365	5.645	5.645	5.645	5.645	5.645	5.645	5.645	5.645	5.99	5.99	5.99	5.99	5.99	5.99	5.645	4.74
YIL067C	8.06	8.06	8.34	8.34	7.995	9.245	10.56	10.28	10.28	10.28	9.935	9.935	9.31	9.31	9.655	9.655	9.655	9.655	10	10	10	10	11.25	11.25	11.81	11.81	11.81	12.155	12.155	12.155	12.155	12.155	12.155	12.155	12.155	13.125	13.125	13.125	13.125	13.125	12.845	12.845	13.125	13.125	13.125	13.125	13.125	13.125	13.125
YLR414C	8.75	8.75	9.03	9.375	9.655	9.655	9.655	9.655	9.935	9.935	9.935	10.28	10.625	10.625	10.625	10.625	10.625	10.625	10.625	10.625	10.625	10.625	10.625	10.625	10.625	10.625	10.625	10.625	10.625	10.625	10.625	10.625	10.625	10.625	10.625	10.28	10.28	10.28	10.28	10.28	10.28	10.28	10.28	10.28	10.28	10.56	10.56	10.56	10.56
YPL071C	10.755	10.755	10.755	10.755	11.315	11.315	11.315	11.315	11.315	11.315	11.315	11.315	11.315	11.595	11.94	11.94	11.94	11.94	11.94	11.94	11.94	11.94	11.38	11.38	11.94	12.565	13.75	13.75	13.75	13.75	14.03	14.03	14.03	14.03	14.03	14.375	14.375	14.375	14.375	14.375	14.375	14.375	14.655	14.655	14.655	14.655	14.655	14.935	14.935
YBR106W	1.66	1.66	1.66	1.66	1.66	1.66	1.66	1.66	1.66	1.38	1.035	0.69	0.69	0.69	0.69	0.69	0.69	0.69	0.69	0.345	0.345	0.625	0.625	0.625	0.625	0.625	0.625	0.625	0.625	0.625	0.625	0.625	0.625	0.625	0.625	0.625	0.625	0.625	0.625	0.625	0.625	0.625	0.905	0.905	0.905	0.905	0.905	0.905	0.905
YOR147W	10.905	10.905	10.905	10.905	10.905	10.905	10.905	10.905	10.905	10.905	11.25	13.06	13.06	13.06	13.06	13.06	13.06	13.06	13.06	13.75	13.75	13.75	13.75	13.75	14.03	14.03	14.03	14.03	14.03	14.03	14.03	14.03	14.03	14.03	14.03	14.03	14.03	14.03	14.03	14.03	14.03	14.03	14.03	14.03	14.03	14.03	14.03	14.03	14.03
YDR416W	10.15	10.15	10.15	10.15	10.15	10.15	10.085	10.085	10.085	10.085	9.525	9.525	8.555	8.555	8.555	8.835	8.835	8.835	8.835	9.74	9.18	9.18	8.9	8.62	8.62	8.62	8.06	7.5	7.78	7.435	7.435	7.435	7.435	7.435	7.435	7.435	7.435	7.435	7.435	7.435	7.09	6.12	6.12	6.12	8.125	8.75	10.085	10.085	10.085
YNL027W	5.56	5.56	5.56	5.56	5.56	5.56	5.56	7.305	7.305	7.305	7.305	7.305	7.305	7.995	8.9	10.3	10.86	11.14	11.14	11.14	11.14	11.14	11.14	11.14	11.14	11.485	11.485	11.485	11.485	11.485	11.205	11.205	11.205	11.205	11.485	11.485	11.485	11.485	11.765	11.765	11.765	11.765	11.765	11.765	11.765	11.765	13.015	13.64	16.27
YJL168C	13.425	13.425	13.425	13.425	13.425	13.425	13.425	13.145	13.145	13.145	13.145	13.145	13.145	13.145	13.145	13.145	13.145	13.145	13.145	13.145	13.145	13.145	13.145	13.145	13.145	12.865	12.585	12.585	12.585	12.585	12.585	12.585	12.585	12.585	11.96	11.96	11.96	11.96	11.96	11.615	11.615	11.335	11.055	10.71	10.71	11.055	11.055	11.055	10.43
YMR261C	16.205	13.705	13.08	13.08	10.86	9.2	8.92	8.92	8.08	8.145	7.865	8.555	8.9	8.9	8.9	8.9	9.18	9.18	9.18	9.115	9.115	9.115	8.49	8.49	8.145	6.745	6.745	7.37	7.37	7.37	7.09	7.37	7.37	7.715	7.715	8.62	8.965	9.245	9.525	9.525	9.525	9.935	9.59	9.59	9.59	9.59	9.59	9.59	9.59
YMR137C	5.02	5.02	5.02	5.02	4.46	4.46	4.46	4.46	5.02	5.02	5.02	5.02	5.02	5.02	5.02	5.02	5.02	4.46	4.18	4.18	2.65	2.995	3.275	3.275	3.275	3.275	3.275	3.275	2.865	3.275	4.46	4.46	4.46	4.46	4.46	4.46	4.18	4.18	4.525	4.525	4.87	4.87	4.87	4.87	4.87	4.87	4.935	4.935	4.935
YFL009W	19.33	19.33	19.675	18.985	18.985	18.985	18.985	18.985	19.33	19.33	19.33	19.33	19.33	19.33	19.33	19.33	19.61	19.61	19.61	19.33	19.265	18.92	18.92	18.92	18.92	19.2	19.2	19.2	18.64	18.985	19.76	20.6	20.6	20.6	20.6	20.6	20.6	21.29	21.29	21.29	21.29	21.29	21.29	21.29	21.29	21.29	21.29	21.29	21.29
YBR145W	14.01	13.73	13.73	13.45	13.17	13.17	13.17	13.17	13.17	13.17	13.17	13.17	13.17	13.17	13.17	13.17	13.17	13.17	13.17	12.89	12.89	12.89	12.89	12.89	12.89	12.89	12.89	12.89	12.89	12.89	12.89	12.89	12.545	7.22	4.87	4.03	3.75	3.47	3.47	3.47	3.47	3.47	3.47	3.47	3.75	3.75	3.75	3.75	3.75
YNL158W	6.27	5.99	6.335	6.335	4.805	4.805	5.71	6.27	6.27	6.27	6.27	6.27	6.27	6.27	6.27	6.27	6.27	6.27	5.925	5.925	5.925	5.925	5.925	5.925	5.925	7.175	7.175	7.175	7.455	7.455	7.735	8.705	8.705	8.705	9.33	9.33	9.33	9.33	9.675	9.675	10.02	10.02	10.02	10.02	10.02	10.02	10.02	10.02	10.02
YGL191W	0.28	0.28	0.28	0.28	0.28	0.28	0.28	0.28	0.28	0.28	0.28	0.28	0.28	0.28	0.28	0.28	0.28	0.28	0.28	0.28	0.28	0.28	0.28	0.28	0.28	0.28	0.28	0.28	0.28	0.28	0.28	0.28	0.28	0.28	0.28	0.28	0.28	0.28	0.28	0.28	0.28	0.28	0.28	0.625	0.625	0.625	0.625	0.97	0.97
YDL085C-A	7.48	7.135	7.135	5.885	5.885	7.76	8.04	8.04	8.04	8.385	8.945	8.945	8.945	8.945	8.945	8.945	8.945	8.945	8.945	9.635	9.635	9.635	9.915	9.915	9.915	9.915	9.915	9.915	9.915	9.915	9.915	9.57	9.57	9.57	9.57	9.57	9.57	9.29	9.29	9.29	9.29	8.945	8.945	9.225	8.255	9.44	9.44	9.44	9.72
YBR029C	10.97	10.97	10.97	10.97	10.97	10.97	10.97	10.41	10.065	9.785	9.785	9.785	9.785	9.785	10.41	10.41	10.41	10.41	10.41	10.41	10.41	10.41	10.41	10.41	10.13	10.13	10.13	10.13	8.535	8.535	8.535	8.535	8.19	7.845	7.845	7.845	7.845	7.845	7.22	7.22	7.22	7.22	7.22	7.22	7.22	7.22	7.22	7.22	7.22
YPR169W	8.21	8.21	8.21	8.425	8.425	8.425	8.425	8.425	9.675	10.58	10.58	10.58	10.58	10.58	10.925	10.925	10.925	10.925	10.925	10.925	10.925	10.925	10.925	10.925	10.925	10.925	11.205	11.205	11.205	11.895	12.24	13.08	13.08	13.36	13.36	13.08	13.36	13.705	13.705	13.705	13.705	13.705	14.265	14.265	14.265	14.265	14.265	14.545	14.825
YLR409C	14.375	14.375	14.375	14.375	14.375	14.375	14.375	14.375	14.375	14.375	14.375	14.375	14.375	14.375	14.375	14.375	14.375	14.72	14.72	14.72	14.72	14.72	14.72	14.72	14.72	14.72	14.72	14.72	14.72	14.72	14.72	14.72	14.72	14.72	13.47	13.19	13.19	13.19	13.19	13.19	13.19	13.19	13.19	13.19	13.19	12.22	12.5	12.5	12.5
YIL161W	4.525	4.525	4.525	4.525	5.02	5.02	5.02	5.02	5.02	5.02	5.02	5.02	5.02	4.74	4.74	4.74	5.3	5.58	5.3	5.3	5.3	5.3	5.3	5.02	5.02	4.675	4.675	4.675	4.675	4.955	4.955	4.955	4.955	4.955	4.955	5.645	5.645	5.645	5.645	5.645	5.645	5.645	5.645	5.3	5.3	5.3	5.3	5.3	5.3
YDL080C	11.875	11.875	12.09	12.435	12.435	12.435	12.435	12.78	12.78	12.78	12.78	14.03	14.375	14.375	14.375	14.375	14.375	14.095	14.375	15.84	16.745	16.745	16.745	17.09	17.715	17.715	17.435	17.435	17.715	17.995	17.995	17.995	19.18	19.18	19.18	19.18	19.18	19.525	19.525	19.805	19.805	19.805	19.805	19.805	20.085	20.085	20.085	20.085	20.085
YMR120C	10.885	10.885	10.885	10.54	10.54	10.54	10.195	9.85	9.505	9.505	9.505	9.505	9.505	9.505	9.505	9.505	9.505	9.85	9.85	9.85	9.85	10.13	10.13	10.13	10.13	10.13	10.13	10.69	10.69	11.035	11.035	11.035	11.315	11.315	11.315	11.315	11.315	11.315	11.315	11.315	10.97	10.97	10.69	10.345	10.345	10.345	10.345	10.345	10.345
YBL029C-A	2.845	3.19	3.19	3.19	3.19	3.19	3.19	3.19	3.19	3.19	3.19	3.19	3.19	3.19	2.715	2.715	2.715	2.715	2.78	2.78	2.78	2.78	2.78	2.78	2.78	2.435	2.435	2.435	2.435	2.435	2.435	2.435	2.435	2.435	2.435	2.435	2.435	2.435	2.435	2.435	2.435	2.435	2.435	2.435	2.435	2.435	2.435	2.435	2.435
YOR194C	17.39	17.39	17.39	17.39	18.08	18.08	18.08	18.08	18.08	18.08	18.08	18.08	18.08	18.08	18.08	18.425	18.425	18.425	18.425	18.425	18.145	18.145	18.145	18.145	18.145	18.145	18.145	18.145	18.145	18.145	18.145	18.145	18.145	18.145	18.145	18.145	18.145	18.145	18.145	18.145	18.145	17.865	17.865	17.585	17.585	17.305	17.305	17.305	17.305
YBR227C	8.685	8.21	8.49	8.49	8.49	8.49	8.21	9.18	9.74	9.74	9.74	10.3	10.3	10.99	10.99	10.99	10.99	10.99	10.99	10.99	10.99	10.99	11.27	10.99	10.99	10.99	10.99	10.99	10.99	10.15	10.15	10.495	10.15	10.43	10.775	12.37	12.37	12.37	12.37	12.37	12.025	12.995	12.715	12.715	12.715	12.715	12.715	13.06	13.06
YMR077C	9.59	9.59	9.59	9.59	9.59	11.185	11.185	11.185	11.185	11.81	11.81	11.81	11.81	12.155	12.155	12.155	12.155	12.435	12.715	12.715	12.715	13.75	13.75	13.75	13.75	14.03	14.655	17.715	17.715	17.715	17.715	17.715	17.715	18.06	18.06	18.06	18.06	18.06	18.06	18.06	18.06	18.06	18.06	18.405	18.405	18.405	18.405	18.405	18.405
YNL308C	4.655	4.655	4.655	4.655	4.655	4.31	4.59	4.59	4.59	4.59	4.59	4.59	4.59	4.59	4.59	4.59	4.59	4.59	4.245	3.62	3.62	3.62	3.62	3.62	3.9	3.9	3.9	3.9	3.9	3.9	3.9	3.9	3.9	3.9	3.9	3.9	3.9	3.9	3.9	3.9	3.9	3.9	3.9	3.9	3.9	3.9	3.9	3.9	3.9
YDR013W	15.775	15.775	15.775	15.775	15.775	15.775	15.775	15.775	15.775	16.4	16.12	16.12	16.185	16.185	15.905	15.215	15.215	14.655	14.655	14.655	14.375	14.375	14.375	14.375	14.375	14.095	14.095	13.19	13.19	12.435	12.565	14.03	14.375	15.345	16.66	16.66	16.94	16.94	16.94	17.22	17.22	17.565	17.565	17.565	17.91	18.88	19.16	19.225	19.225
YBR238C	16.185	16.185	16.185	16.185	16.185	16.185	16.185	16.185	16.185	16.185	16.185	16.185	16.185	16.185	16.185	15.56	14.655	14.375	14.375	14.375	14.375	14.375	14.375	14.375	14.375	14.375	14.375	14.375	14.375	14.03	14.03	14.03	14.03	14.03	14.03	14.03	14.03	14.03	14.03	14.03	13.75	13.75	13.75	13.75	13.75	13.19	13.19	13.19	13.19
YKL059C	11.055	11.4	11.4	11.4	11.4	11.4	11.4	11.4	12.715	12.715	12.715	12.715	12.715	12.715	12.715	12.715	12.715	12.715	12.715	12.715	12.715	12.715	12.715	12.715	12.715	12.995	12.995	12.995	12.995	12.995	12.995	12.995	12.995	12.995	12.995	12.995	12.995	12.995	12.995	12.995	12.995	12.995	12.995	12.995	12.995	12.65	12.65	12.65	12.37
YLR241W	6.14	6.14	6.14	5.86	5.02	4.74	4.74	4.46	4.46	4.46	5.085	5.645	8.21	8.21	8.21	8.9	8.9	9.18	9.18	9.18	9.18	9.18	9.18	9.18	9.525	9.525	9.87	9.18	9.18	9.18	9.18	9.18	9.18	9.18	9.74	10.085	10.365	10.365	10.365	10.365	10.365	10.365	10.365	10.71	10.71	10.71	10.71	10.71	10.71
YJL179W	5.84	6.12	6.465	6.465	6.465	6.81	7.435	9.935	9.935	10.56	10.56	10.905	10.28	10.28	10.28	10.28	10.28	10	10	10	10	10	9.655	9.655	10.215	10.215	10.56	10.56	10.56	10.56	10.56	10.56	11.25	11.595	11.875	13.34	13.34	13.34	13.34	13.34	13.62	13.9	13.9	13.9	14.245	15.215	15.215	15.215	15.215
YMR218C	6.27	6.27	7.11	7.11	7.39	7.39	7.39	8.015	8.295	11.635	14.76	14.76	14.76	14.76	15.105	15.105	15.105	15.105	15.105	15.105	15.105	15.105	15.105	15.105	15.105	15.105	15.105	15.105	15.105	15.105	15.105	15.105	15.105	15.105	15.105	15.45	15.45	15.45	15.45	15.45	15.45	15.45	15.45	16.42	16.42	16.42	16.42	16.7	16.7
YPL253C	12.135	11.575	13.45	13.385	14.075	14.075	14.075	14.075	14.075	14.075	14.075	14.075	14.7	15.045	15.045	15.045	15.045	14.98	15.26	15.26	15.26	15.26	15.26	15.26	15.26	15.82	15.82	15.82	16.38	16.38	16.38	16.38	16.38	16.66	16.66	16.38	16.38	16.38	16.38	16.38	16.38	16.38	16.38	16.38	16.38	16.38	16.66	16.66	16.66
YML021C	7.155	7.155	7.155	7.435	8.835	10.495	10.495	10.495	10.495	10.495	10.495	10.495	10.15	10.43	10.3	10.3	10.3	10.3	10.3	10.3	10.3	10.58	10.925	12.39	13.015	13.015	13.015	13.015	13.015	13.295	13.295	13.295	13.295	13.295	13.295	13.295	13.295	13.575	13.23	14.76	14.76	15.105	15.385	15.385	15.385	15.105	15.385	15.385	15.385
YPR079W	4.225	4.225	4.225	3.88	3.88	3.88	3.88	4.16	5.345	5.69	5.97	5.97	6.94	6.94	6.94	6.94	6.94	6.94	6.94	6.94	6.94	6.94	6.94	6.94	6.94	6.94	6.94	6.94	6.94	7.22	7.22	7.22	7.22	7.22	7.22	7.22	7.22	7.22	6.875	6.875	6.875	6.875	6.875	6.875	6.875	6.875	6.875	6.875	6.875
YDR439W	3.965	4.245	4.245	4.245	4.245	4.245	4.245	4.245	3.965	3.965	4.31	4.59	4.59	4.59	4.59	4.87	4.87	4.87	4.87	3.47	3.47	3.815	3.815	4.16	4.16	4.16	3.88	3.88	3.88	3.88	4.85	6.315	6.66	6.66	6.66	6.66	6.66	8.47	9.44	10.755	10.755	11.035	11.035	11.035	11.035	11.035	11.315	11.315	11.315
YER004W	6.42	6.42	6.42	6.42	6.42	6.42	6.42	6.42	6.42	6.42	6.42	6.42	6.7	6.7	6.7	6.7	6.7	6.7	6.7	6.7	6.7	6.7	6.7	6.7	6.7	6.7	6.7	6.7	6.7	6.7	6.7	6.7	6.7	6.7	6.7	6.7	6.42	6.42	6.42	6.42	6.7	6.7	6.7	6.7	6.7	6.7	6.7	6.42	6.42
YOR266W	14.115	14.115	14.115	14.115	14.115	14.115	14.115	14.115	13.835	13.835	13.835	13.49	13.49	13.49	13.49	13.49	13.49	13.49	12.65	12.65	12.37	12.37	11.335	11.55	11.55	11.55	11.55	11.55	11.83	11.485	11.55	11.55	11.55	11.55	11.27	10.99	10.43	10.71	11.27	11.27	11.27	11.27	11.27	11.27	11.55	12.24	12.24	12.24	12.24
YLR452C	10.925	10.925	10.3	10.02	10.02	9.74	9.74	9.74	9.74	9.74	9.74	10.02	10.3	10.3	10.3	10.3	10.3	10.3	10.3	10.3	10.3	10.3	10.3	10.58	10.58	10.58	10.58	10.58	10.58	10.58	10.58	10.58	10.58	10.58	10.3	10.085	10.71	10.645	10.645	10.645	10.645	10.645	10.645	10.365	10.365	10.02	10.02	9.74	9.74
YEL034W	2.65	2.65	2.65	2.65	2.65	2.65	2.65	2.65	2.65	2.65	2.65	2.65	2.65	2.65	2.65	2.65	2.65	2.65	2.65	2.65	2.65	2.65	2.65	2.65	2.65	2.65	2.37	2.37	2.37	2.37	2.37	2.37	1.745	1.745	1.745	1.465	1.185	1.465	1.465	1.465	1.465	1.465	1.81	1.81	1.81	1.81	1.81	1.81	1.81
YER048C	3.145	3.145	2.865	3.145	3.145	3.145	3.145	3.705	3.705	3.705	3.985	3.985	3.985	3.985	3.985	3.985	4.545	5.385	5.665	5.665	5.665	5.945	5.945	5.945	5.945	5.945	5.945	5.945	5.945	5.945	5.945	6.225	6.225	6.225	6.225	6.225	6.225	6.225	6.225	5.945	5.945	5.945	5.945	6.225	6.225	6.225	6.225	6.225	6.505
YOL121C	7.865	8.145	8.145	8.145	8.145	8.145	8.145	7.8	7.8	7.8	8.145	8.145	8.145	8.425	8.425	8.705	8.705	8.705	8.705	8.705	8.705	8.705	8.705	8.705	9.05	9.33	10.235	10.235	10.235	10.235	10.235	10.235	10.235	10.235	10.235	10.235	10.235	10.235	10.235	10.235	10.235	10.235	10.235	10.235	10.235	10.235	10.58	10.58	10.58
YKL162C	7.22	7.22	7.845	8.21	8.21	8.21	8.21	8.21	8.49	9.115	9.46	9.46	9.46	9.46	9.74	9.74	9.74	9.74	9.74	9.74	9.74	9.74	9.46	8.835	9.115	9.115	9.395	9.395	9.675	10.3	10.3	10.58	10.58	10.86	10.86	10.86	11.83	12.175	12.175	12.175	12.175	12.175	12.175	12.175	12.175	12.175	12.175	12.175	12.175
YCR011C	3.705	3.705	3.705	3.705	3.705	3.985	4.265	4.265	4.265	4.265	4.265	4.265	4.265	4.265	4.61	4.61	4.61	4.61	4.61	4.61	4.61	4.61	4.61	4.61	4.61	4.61	4.61	4.61	4.61	4.61	4.33	4.33	4.33	4.33	4.33	4.33	4.89	4.89	4.89	4.89	4.89	4.89	4.89	4.89	4.89	4.89	4.545	4.545	4.545
YHL015W-A	11.595	11.595	11.595	11.595	11.595	11.595	11.595	11.315	11.315	11.315	11.315	11.315	11.315	11.315	11.315	11.315	11.315	10.97	10.97	11.25	11.25	11.25	11.25	11.25	11.25	11.25	11.25	11.25	10.97	10.625	10.625	10.625	10.625	10.625	10.625	10.625	10.625	10.625	10.625	10.625	10.625	10.625	10.625	10.625	10.625	10.625	10.625	10.625	10.625
YML056C	20.815	20.815	20.815	20.815	20.815	20.815	20.815	20.815	20.815	19.975	19.695	19.695	19.695	19.695	17.325	16.42	16.42	16.42	15.515	15.235	15.235	14.675	14.675	14.675	14.675	14.675	14.675	14.675	14.675	14.675	14.395	13.835	13.835	13.835	13.835	13.835	11.745	11.745	11.745	8.965	8.06	7.5	7.155	7.155	7.155	7.155	7.155	7.155	6.81
YHR152W	5.41	5.41	5.41	5.41	5.41	5.41	4.44	4.03	4.095	4.095	4.095	4.095	4.095	4.095	4.095	4.095	4.095	4.095	4.095	4.44	4.44	4.44	4.44	3.88	3.88	4.505	4.16	4.16	4.16	4.16	4.44	3.75	3.125	4.095	4.095	4.095	4.44	4.785	6.315	7.715	7.715	7.715	7.715	7.715	7.715	7.715	8.06	8.34	8.34
YKL020C	12.455	12.455	12.175	12.175	12.175	12.175	12.175	12.175	12.175	12.175	12.175	12.175	12.175	12.175	12.175	12.175	12.175	12.175	12.175	12.175	12.175	12.175	12.175	12.175	12.175	12.175	12.175	12.175	12.175	12.175	12.175	11.205	10.925	10.925	10.085	9.115	7.65	5.84	5.84	5.84	5.84	5.84	6.745	6.745	6.745	6.745	6.745	6.745	6.745
YBR129C	9.18	9.18	9.18	9.18	9.18	9.18	9.18	9.18	9.18	9.18	8.9	9.18	9.18	9.18	9.18	9.18	9.18	9.18	9.46	9.46	9.46	9.46	9.46	9.46	9.46	9.46	9.46	10.085	9.245	9.805	10.495	10.495	10.495	10.495	10.215	10.215	10.56	10.56	10.56	10.56	10.56	10.56	10.56	10.56	10.56	10.56	10.56	10.56	10.56
YOR074C	0.97	0.97	1.315	1.315	1.315	1.315	1.315	1.315	1.315	1.315	1.315	1.315	1.315	1.315	1.315	1.315	1.66	1.66	1.66	1.66	1.66	1.66	1.66	1.66	1.66	1.66	1.94	1.94	1.94	1.94	1.94	2.845	2.845	2.845	3.19	3.19	3.19	3.19	3.19	2.91	2.91	2.91	2.91	2.91	2.91	2.91	2.91	2.91	2.91
YOR047C	6.315	6.315	6.38	6.035	6.035	7.22	7.22	7.22	7.22	7.22	7.22	7.22	7.22	6.875	6.875	6.875	6.875	5.69	5.69	5.69	5.69	5.97	5.69	6.035	6.035	6.315	7.005	7.35	7.63	7.63	7.63	7.63	7.63	7.63	7.63	7.63	7.63	7.63	7.63	7.91	7.91	7.91	8.255	8.945	9.635	9.635	9.635	9.635	9.98
YER061C	15.82	15.82	15.475	15.13	14.505	14.505	14.505	14.505	14.225	13.535	13.815	13.815	13.815	13.815	13.125	12.22	12.155	12.155	12.155	12.155	12.155	12.155	12.5	11.81	11.81	11.81	10.495	10.495	10.495	10.495	10.495	10.495	10.495	10.28	10.28	10.28	10.625	10.625	10.625	10.345	10.345	10.345	10.345	9.72	9.935	11.53	11.53	11.53	11.53
YGR209C	9.245	9.245	9.245	9.245	9.245	9.245	9.245	9.245	9.245	9.245	9.245	8.9	8.9	8.9	8.9	9.46	9.74	11.42	11.42	11.42	11.42	11.42	11.42	11.42	11.42	11.42	11.42	11.42	11.42	11.42	11.42	11.98	11.98	11.98	11.98	11.98	11.98	11.98	11.98	11.635	12.54	12.54	12.54	12.885	12.885	13.165	13.165	13.165	13.165
YIL116W	7.09	7.09	7.09	6.81	7.155	7.155	7.155	7.155	7.155	7.155	7.155	6.875	6.875	6.875	6.875	6.875	6.595	6.595	6.595	6.035	5.69	5.69	6.66	6.66	6.66	6.66	7.005	6.38	6.1	6.1	5.41	5.41	5.41	5.13	4.785	4.785	4.44	4.44	4.44	3.88	3.88	3.88	3.88	4.16	4.16	4.44	4.44	4.44	5.97
YOR017W	10.235	10.235	10.235	10.235	10.235	10.235	10.515	10.515	10.515	10.515	10.515	10.515	10.515	10.515	10.515	10.515	10.515	10.515	10.515	10.235	10.235	9.955	9.955	9.955	9.955	9.955	9.955	9.955	9.955	9.955	10.235	10.235	10.235	10.235	10.235	10.86	10.86	10.86	10.86	10.86	10.86	11.14	11.42	11.42	11.42	11.205	11.485	11.485	11.485
YBR298C	9.44	9.44	9.44	9.44	9.44	9.44	9.44	9.44	9.72	10.065	10.065	10.065	10.065	10.065	9.785	9.785	10.065	10.065	10.065	10.065	10.065	10.065	10.065	10.065	10.065	10.345	10.345	10.345	10.345	10.345	10.345	10.345	10.345	10.345	10.345	10.345	10.345	10.345	10.345	10.345	10.345	10.345	10.345	10.345	10.345	10.345	10.065	10.345	10.345
YDR335W	21.765	21.765	22.325	22.325	22.045	22.045	22.045	22.045	22.045	21.42	21.7	21.42	21.42	22.325	22.325	22.325	22.325	22.885	22.885	22.885	22.885	22.885	22.885	22.885	22.885	23.165	23.725	23.725	23.725	24.005	24.005	24.005	24.005	24.005	24.005	23.66	23.66	23.66	23.66	23.66	23.66	23.66	23.66	23.66	23.66	23.38	23.38	23.38	23.38
YHR155W	9.805	9.18	9.18	10.365	10.02	10.02	10.02	10.02	10.365	9.74	10.365	10.365	10.365	10.365	10.365	10.365	10.365	10.71	10.71	10.71	10.71	10.71	10.71	10.71	11.335	11.335	11.335	11.68	11.68	11.68	11.68	11.68	11.68	11.68	11.68	11.68	11.745	11.4	11.4	11.4	11.4	11.4	11.4	11.4	11.4	11.745	12.585	12.585	12.585
YOR140W	11.055	11.055	11.055	11.055	10.775	10.775	10.775	10.775	10.775	10.775	10.775	10.775	10.775	10.215	9.655	9.935	9.935	9.935	9.935	9.935	9.59	9.245	9.245	9.245	8.965	8.275	7.995	7.995	8.62	8.62	8.62	8.62	8.62	8.62	8.62	8.62	8.62	8.34	8.34	5.84	5.775	5.775	6.55	7.24	7.24	7.24	7.24	7.24	7.24
YJR076C	2.435	2.715	2.715	2.715	2.715	2.715	2.715	2.715	2.715	2.715	2.715	2.715	2.715	2.715	2.715	2.715	2.715	2.715	2.715	2.715	2.715	2.715	2.715	2.715	2.715	2.715	2.715	2.715	2.715	2.715	2.715	2.715	2.715	2.37	2.37	2.37	2.37	2.37	2.37	2.37	2.37	2.37	2.37	2.37	2.37	2.37	2.37	2.37	2.37
YMR099C	6.595	6.94	7.845	7.845	7.845	7.845	8.405	8.405	8.405	8.405	8.405	8.405	8.405	8.06	8.06	8.06	8.06	8.06	7.5	7.5	7.78	8.125	8.125	8.125	8.125	8.405	8.405	8.405	8.405	8.405	8.06	9.095	9.095	9.095	9.095	9.095	9.095	9.095	9.095	9.095	9.095	9.095	9.095	9.095	9.095	8.47	8.47	8.47	8.125
YBR151W	9.72	9.72	10.56	10.56	10.56	10.56	9.935	10.495	10.84	10.84	10.84	10.84	10.84	10.84	10.84	11.185	11.185	11.185	11.185	11.185	11.185	11.185	11.185	11.185	11.185	11.185	11.185	11.185	11.53	11.53	11.53	11.53	11.53	11.53	11.53	11.53	11.53	11.53	11.185	11.185	10.905	10.905	10.905	11.185	11.185	11.185	11.185	11.185	11.185
YDL101C	5.925	5.925	6.55	7.24	7.24	7.93	9.61	9.61	9.61	9.89	9.89	9.89	10.795	10.795	10.795	10.795	10.795	10.795	10.795	10.795	10.795	10.795	10.795	10.795	10.795	10.795	11.075	11.075	11.075	11.075	11.075	11.075	11.075	11.075	11.075	11.7	11.355	11.7	11.7	11.7	11.7	11.7	11.7	11.7	11.7	11.7	11.7	11.7	11.7
YNL166C	11.53	11.53	11.875	12.155	12.155	12.5	12.5	14.03	15	17.025	17.025	17.37	18.685	18.685	18.685	18.685	18.685	18.685	18.685	18.685	18.685	18.685	18.685	18.685	18.965	18.965	19.245	19.525	19.525	19.525	19.525	19.245	19.245	19.245	19.245	19.245	19.245	19.245	19.245	19.245	18.9	18.9	18.9	18.9	18.9	19.18	19.18	19.18	19.18
YHR005C-A	5.775	5.775	5.775	6.055	6.055	6.055	6.055	6.895	6.895	6.895	6.895	8.275	8.62	8.62	8.9	8.9	9.805	9.805	9.805	9.805	9.805	10.645	10.645	10.645	10.645	10.925	11.205	11.205	11.205	11.205	11.205	11.205	11.205	11.205	11.205	11.205	11.205	11.205	11.205	11.205	11.205	11.205	11.205	11.205	11.205	11.205	11.55	11.55	11.55
YBR127C	16.595	16.595	16.595	16.595	16.595	16.595	16.595	16.875	17.155	17.155	17.155	17.155	17.155	17.5	17.5	17.5	17.5	17.5	17.5	17.155	17.155	17.155	17.155	17.155	17.155	17.155	17.5	17.5	17.5	17.5	17.5	17.5	17.5	17.22	17.22	17.22	17.22	17.22	17.22	17.22	17.22	17.22	17.22	17.22	17.22	17.22	17.22	17.22	17.22
YFL046W	10.065	10.065	10.065	10.065	10.065	10.065	5.905	4.59	5	5.28	5	5	5.28	5.28	5.28	5.28	5.28	5.28	5.28	5.28	5.28	5.56	5.56	5.56	5.56	5.56	5.56	5.56	5.56	5.28	5.28	5.28	5.28	5.28	5.28	5.28	5.97	6.315	6.94	7.22	7.22	7.22	7.22	7.22	7.22	7.22	8.47	8.47	8.47
YDR326C	12.565	12.565	13.47	13.47	13.47	13.75	13.75	13.75	13.75	13.405	13.405	13.405	13.405	13.405	13.405	13.06	13.405	13.685	13.685	13.685	13.275	13.275	13.555	13.555	13.555	13.555	13.555	13.555	13.835	13.835	13.835	13.835	13.835	13.835	13.835	13.835	13.835	13.835	13.835	13.835	13.835	13.835	13.835	13.835	13.835	14.18	14.525	14.525	14.525
YGL185C	6.615	6.615	6.335	6.615	6.335	6.335	6.335	6.335	6.335	6.335	6.335	5.99	5.43	4.525	3.835	3.555	4.18	5.085	7.52	7.52	7.52	8.77	8.77	8.77	8.77	9.89	9.89	9.89	9.89	9.89	9.89	9.89	10.515	10.86	10.86	10.86	10.86	10.86	10.86	11.14	11.485	12.045	12.325	12.325	12.325	12.325	12.325	12.95	12.605
YPR041W	19.915	19.915	19.915	19.915	19.915	19.915	19.915	19.915	19.01	19.01	19.01	19.01	19.355	19.355	19.355	19.355	19.355	19.355	19.355	19.355	19.355	19.355	19.355	19.355	19.635	19.635	19.635	19.635	19.635	19.915	19.915	19.915	19.915	19.915	19.915	19.915	19.915	19.915	19.915	19.915	19.915	19.915	19.915	19.915	19.915	19.915	19.915	19.915	19.915
YHL026C	11.725	11.725	11.725	11.725	11.725	11.725	11.725	11.725	11.725	11.38	10.13	7.715	7.715	7.715	7.715	7.715	7.435	7.435	7.435	7.435	7.435	6.81	6.25	6.25	6.25	5.97	5.97	5.97	5.97	5.97	5.97	5.41	5.41	5.41	5.41	5.41	5.41	5.065	5.065	4.785	4.785	4.785	4.785	4.785	4.785	4.44	4.44	4.44	3.405
YMR209C	2.22	2.22	2.09	2.09	2.78	2.78	7.37	7.65	7.65	7.65	8.77	10.085	10.925	10.925	11.27	11.27	11.27	11.27	11.27	12.175	12.455	13.295	13.295	13.295	13.295	13.295	13.295	13.295	13.575	13.575	15.925	15.925	15.925	15.925	15.925	15.925	15.925	16.205	16.205	16.205	16.205	16.205	16.205	16.205	16.205	16.205	16.205	16.205	16.205
YDR381C-A	0.28	0.28	0.28	0.28	0.28	0.28	0.28	0.28	0.28	0.28	0.28	0.28	0.28	0.28	0.28	0.28	0.28	0.28	0.28	0.28	0.28	0.28	0.28	0.28	0.28	0.28	0.28	0.28	0.28	0.28	0.28	0.28	0.28	0.28	0.28	0.28	0.28	0.28	0.28	0.28	0.28	0.28	0.28	0.28	0.28	0.28	0.28	0.28	0.28
YJL036W	10.905	10.905	10.905	10.56	10.28	9.935	9.935	9.59	9.31	9.59	9.59	9.59	9.59	9.59	9.59	9.59	9.655	9.655	9.655	9.655	9.655	9.655	9.655	9.375	8.75	8.19	7.91	7.91	7.91	7.91	7.91	6.875	6.875	6.875	6.595	6.595	6.25	6.25	6.25	5.97	5.97	5.97	5.97	5.97	5.97	5.97	5.97	5.97	5.97
YIR033W	12.025	12.025	12.025	12.025	12.025	12.025	12.025	12.025	11.4	12.37	12.435	12.435	12.435	12.09	12.65	13.62	14.805	14.805	15.085	15.085	15.645	15.645	15.645	15.645	15.645	15.645	15.99	15.99	15.99	15.99	15.99	15.99	15.99	15.99	15.99	15.99	15.99	15.99	15.99	16.335	16.185	16.4	16.4	16.745	17.025	17.65	17.65	17.65	17.65
YDR251W	9.2	8.855	8.295	8.295	6.765	5.365	5.365	5.365	5.085	4.805	5.085	5.085	5.085	5.085	5.085	5.085	5.085	5.085	4.74	4.46	4.46	4.46	4.46	4.46	4.46	4.46	4.46	3.62	3.275	2.715	2.435	2.435	2.435	2.435	2.435	2.435	2.435	2.435	2.435	2.435	2.435	2.435	2.435	2.435	2.435	2.435	2.435	2.435	2.435
YNL257C	5.345	5.345	6.875	9.095	9.095	9.72	9.72	9.72	9.72	10	10.905	10.905	12.37	13.06	13.06	13.405	13.405	13.965	15.215	15.56	15.56	15.56	15.56	15.905	15.905	15.905	15.905	15.905	15.905	15.905	15.905	15.905	15.905	16.25	16.25	15.905	15.905	16.465	16.465	16.465	16.465	16.465	16.745	16.745	17.09	17.09	17.09	17.09	17.09
YOL069W	8.965	9.59	9.59	9.935	9.935	10.215	10.495	10.495	10.495	10.84	10.84	10.84	10.84	10.84	11.465	12.155	12.155	12.78	13.125	14.72	14.72	14.72	16.185	16.185	16.185	16.185	16.185	16.53	16.53	16.53	18.405	20.97	22.715	22.715	23.34	23.34	23.34	23.685	23.685	23.685	23.685	23.685	23.685	23.685	23.685	23.685	23.685	23.685	23.685
YML072C	14.095	14.095	14.095	14.44	14.72	14.72	16.035	16.035	16.035	16.035	16.38	16.035	16.315	16.315	16.315	16.315	16.315	16.315	17.005	17.35	17.35	17.35	17.35	17.35	17.35	17.35	17.35	17.35	17.35	17.35	17.35	17.35	17.35	17.35	17.35	17.35	17.35	17.07	17.07	17.07	17.07	17.07	17.07	17.07	17.07	17.07	17.07	17.07	17.07
YGL200C	10	10	10	10	10	10	9.72	9.72	10.065	10.065	10.065	10.065	10.065	10.065	10.41	10.41	10.41	10.41	10.41	10.41	10.69	10.345	10.345	10.345	10.345	10.345	10.345	10.345	10.345	10.345	9.935	9.375	9.095	9.095	9.095	9.095	9.095	9.095	9.095	9.095	9.095	9.095	9.095	9.095	9.095	9.095	9.095	9.095	9.095
YGR031W	7.5	8.965	10.085	10.085	10.085	10.365	10.365	10.71	10.99	10.99	10.99	10.99	10.99	10.99	10.99	10.99	10.99	10.99	12.175	12.175	12.175	12.175	12.175	12.175	12.175	12.175	12.175	12.175	12.175	12.175	12.175	12.52	12.52	12.52	12.52	12.52	12.52	12.52	12.52	12.52	12.52	12.52	12.52	12.52	12.52	12.52	12.52	12.52	12.52
YPR183W	14.915	14.915	15.195	15.195	15.195	15.195	14.635	14.29	14.29	14.57	14.57	14.915	14.635	14.355	14.355	14.355	14.355	14.355	14.355	14.98	15.325	15.325	15.325	15.325	12.76	11.725	12.35	12.35	12.35	12.35	12.35	12.695	12.695	13.04	13.04	13.04	13.04	13.04	13.04	13.04	13.04	13.04	13.04	13.04	13.04	12.415	13.385	13.385	13.385
YMR140W	7.695	7.695	7.695	7.695	8.04	7.415	8.04	8.04	8.04	8.04	8.04	8.32	8.32	8.32	8.32	8.32	8.32	7.975	7.975	8.6	9.29	9.635	10.885	10.885	10.885	10.885	11.575	11.575	12.545	12.89	13.17	13.17	13.17	13.17	13.17	13.17	13.17	13.17	13.17	13.86	13.86	13.86	13.86	13.86	13.86	14.42	14.42	14.42	14.42
YGL124C	0.625	0.625	0.625	0.625	0.625	0.625	0.625	0.625	0.625	0.625	0.625	0.625	0.625	0.625	0.625	0.625	0.625	0.625	0.625	0.625	0.625	0.345	0.345	0.345	0.345	0.345	0.345	0.345	0.345	0.345	0.345	0.345	0.345	0.345	0.345	0.345	0.345	0.345	0.345	0.345	0.345	0.345	0.345	0.345	0.345	0.345	0.345	0.345	0.345
YOR264W	4.31	4.31	4.31	4.31	4.31	4.31	4.31	4.59	5.215	4.655	5.28	5.28	5.28	5.28	5.28	5.28	5.28	5.28	5	5.345	5.345	6.25	7.155	7.155	7.155	7.155	7.155	7.155	7.435	7.435	7.435	8.405	8.75	8.75	8.75	9.03	9.655	9.655	9.655	9.655	9.655	9.655	9.655	9.655	9.655	9.655	9.655	10.215	10.215
YBR103W	7.305	7.585	8.145	11.81	12.09	12.09	12.09	12.435	14.095	14.095	14.375	14.375	14.655	14.655	14.655	14.655	14.655	15.97	15.97	16.53	17.155	17.155	17.155	17.995	17.995	17.995	17.995	20	20	20	20	20.28	20.625	20.625	20.625	20.905	20.905	20.905	20.905	20.905	20.905	20.905	20.905	21.185	21.185	21.185	21.185	21.185	21.185
YGR240C	8.965	8.965	8.965	8.965	8.965	8.965	8.965	8.965	8.965	8.965	8.965	8.685	8.685	8.685	8.685	8.685	8.685	8.685	8.685	8.685	8.685	9.03	9.03	9.03	9.03	9.03	9.03	9.03	9.03	9.03	9.03	9.03	8.685	8.685	8.685	8.685	8.685	8.685	8.685	8.685	8.685	8.685	8.685	8.685	8.685	8.685	8.685	8.685	8.405
YOR319W	4.72	4.44	4.44	5.065	5.065	5.065	5.065	5.065	5.065	5.065	5.065	5.065	5.345	5.41	5.69	5.69	5.69	5.69	5.69	5.69	5.69	5.69	5.69	5.69	5.69	5.69	5.69	5.69	5.69	5.69	5.69	5.345	5.065	5.065	5.065	5.065	5.065	5.065	5.065	5.065	4.44	4.44	4.44	4.44	4.44	4.44	4.44	4.44	4.44
YIR036C	15.085	15.71	15.365	15.71	15.71	15.71	15.71	15.71	16.27	16.55	16.55	16.55	16.55	16.55	16.55	16.55	17.11	17.39	17.735	17.735	18.015	18.015	18.015	17.735	17.735	17.735	17.735	17.735	17.735	17.735	17.735	17.735	17.735	17.735	17.735	17.735	17.735	17.735	17.735	17.735	17.39	17.67	17.67	17.67	17.67	17.67	17.67	18.015	18.015
YLR357W	8.6	8.6	8.6	8.6	8.6	8.6	8.6	8.6	8.6	8.6	8.815	9.095	10.625	10.625	10.625	10.905	10.905	10.905	11.875	11.875	11.875	12.5	12.5	12.5	12.5	12.5	12.5	12.5	12.5	12.5	12.5	12.845	12.845	12.845	12.845	12.845	12.845	12.845	12.845	12.845	12.845	12.845	12.845	12.845	12.845	12.845	12.845	12.845	12.845
YLR090W	14.545	14.545	14.2	14.2	14.48	14.135	14.135	14.135	13.79	13.79	13.79	13.79	13.79	13.79	13.79	13.79	13.79	13.79	13.79	13.79	13.79	13.79	13.79	14.76	14.415	14.135	14.135	14.48	14.48	14.48	14.48	14.48	14.48	14.48	14.48	14.48	14.48	14.48	14.48	14.2	14.2	14.2	14.545	14.2	14.2	12.11	11.55	12.175	12.455
YLR047C	6.575	6.575	6.575	6.23	6.23	5.95	5.95	5.95	5.95	5.95	4.57	4.225	3.6	3.6	3.6	3.6	3.6	3.6	3.6	3.32	2.975	2.975	2.975	2.975	2.975	2.975	2.975	2.975	2.975	2.975	2.975	2.63	2.63	1.94	1.595	1.595	1.595	1.595	1.595	1.595	1.595	1.875	2.22	2.5	2.5	2.5	2.5	2.5	2.5
YPL219W	11.615	11.895	12.175	12.8	12.8	12.8	12.8	12.865	12.585	12.585	12.585	12.585	11.12	11.12	11.12	10.84	11.185	11.185	11.185	11.185	11.875	13.685	13.685	13.685	13.685	13.685	13.685	13.405	14.03	14.03	14.03	14.935	14.935	15.625	15.625	15.625	15.345	15.345	15.345	15.345	15.69	16.315	16.66	16.66	17.005	17.005	17.005	17.285	17.285
YEL027W	1.595	1.595	1.595	1.595	1.595	1.595	1.595	1.875	1.875	1.875	1.875	1.875	1.875	1.875	1.875	1.875	1.875	1.875	1.875	1.875	1.875	1.875	1.875	1.875	1.875	1.875	1.875	1.875	1.875	1.875	1.875	1.875	2.5	2.5	2.5	2.5	2.5	2.5	2.5	2.5	2.5	2.5	2.5	2.5	2.5	2.5	2.5	2.5	2.5
YNL129W	1.68	1.68	1.68	1.68	1.68	1.68	1.68	1.68	1.68	1.68	1.68	1.68	1.68	1.68	1.68	1.68	1.68	1.68	1.68	1.68	1.68	1.68	1.68	1.4	1.4	1.4	1.4	1.4	1.4	1.4	1.745	1.745	1.745	1.745	1.745	1.745	1.185	1.185	1.185	1.185	1.465	1.465	1.465	1.465	1.465	1.185	1.185	1.185	1.185
YMR315W	7.995	9.18	9.18	9.805	9.805	9.805	9.805	9.805	9.805	10.15	10.15	10.495	10.495	10.495	10.495	10.495	10.495	10.15	10.495	10.495	10.495	10.215	10.215	10.56	9.935	9.655	10	10	10.345	10.345	10.625	10.625	10.625	10.625	10.625	10.625	10.625	10.625	10	10	10	10.345	10.345	10.345	10.345	10.345	10.065	10.065	10.065
YDR101C	11.96	11.96	11.96	11.96	11.96	11.96	11.335	10.99	10.99	10.71	10.365	10.365	10.365	10.365	10.365	10.365	10.365	10.365	10.365	10.365	10.365	10.085	10.085	10.085	10.085	10.085	10.085	10.085	10.085	9.74	9.74	9.74	9.46	9.46	9.46	9.18	8.835	9.115	9.115	9.115	9.46	9.46	9.46	9.46	9.46	8.835	8.835	8.145	8.145
YDL124W	4.59	3.275	3.275	3.275	3.275	3.275	3.275	2.65	2.65	2.65	2.37	2.37	2.37	2.37	2.37	2.37	2.37	2.65	2.65	2.65	2.65	2.37	2.37	2.37	2.37	2.37	2.37	2.37	2.37	2.37	2.09	2.09	2.09	2.09	2.09	2.09	2.09	2.09	2.09	1.81	1.81	1.25	1.25	1.25	1.25	1.595	1.595	1.595	1.25
YKL176C	17.63	17.63	17.63	17.63	17.63	17.63	17.63	17.63	17.63	17.63	17.63	17.63	17.63	17.63	17.63	17.63	17.63	17.63	17.63	17.63	17.63	17.63	17.63	17.63	17.63	17.63	17.63	17.35	16.79	16.23	15.885	15.885	15.885	15.885	15.885	15.885	15.885	14.635	14.635	14.635	14.635	14.635	14.635	14.635	14.635	14.635	14.635	14.635	14.635
YPR063C	4.16	4.16	4.16	4.16	4.16	4.16	4.16	4.16	4.31	4.31	4.31	4.31	4.31	4.31	4.31	4.31	3.685	3.685	3.965	4.59	4.59	4.59	4.59	4.59	4.18	4.525	4.525	5.215	5.215	5.215	5.215	5.215	5.56	5.28	5.28	5.28	5.28	5.28	5.28	5.28	5.28	5.28	5.28	5.28	5.28	5	5	5.625	5.625
YOR375C	1.315	1.315	1.315	1.315	1.315	1.315	1.315	1.315	1.315	1.315	1.315	1.315	1.315	1.595	1.595	1.595	1.595	1.595	1.595	1.595	1.595	1.595	1.595	1.315	1.315	1.315	1.315	1.315	1.315	1.595	1.595	1.94	1.94	1.94	1.94	1.94	1.94	1.94	1.94	1.94	1.94	1.94	2.22	2.22	2.22	2.22	2.22	2.22	2.22
YJL074C	12.11	12.11	12.11	13.23	13.23	13.23	13.23	13.23	13.575	13.575	13.575	13.575	13.575	13.575	13.575	13.575	13.575	13.23	13.575	13.575	13.575	13.575	13.575	13.575	13.575	13.575	13.575	13.575	13.575	13.575	13.575	13.23	13.23	14.07	14.07	14.07	14.07	14.415	14.415	14.415	14.415	14.415	14.415	14.415	14.415	13.79	13.79	13.79	13.79
YKL134C	8.51	8.51	8.51	8.51	8.51	8.51	8.51	8.51	8.51	8.51	8.51	8.23	8.855	9.265	8.64	8.92	10.45	10.45	10.73	11.075	11.075	12.39	13.64	14.545	14.545	14.545	14.545	14.545	14.545	14.545	14.545	14.545	14.545	14.545	14.545	14.545	14.545	14.545	14.545	14.545	14.545	14.545	14.545	14.545	14.545	14.545	14.89	15.17	15.17
YLR384C	7.975	7.63	9.16	9.16	9.505	9.16	10.065	10	10	10	10	10	10.28	10.28	10	10	9.655	9.655	9.935	9.935	11.185	12.845	12.845	13.125	13.125	13.125	13.125	13.125	13.125	13.125	13.125	13.125	13.125	14.375	14.375	14.375	14.375	14.375	14.375	14.375	14.375	14.375	14.375	14.375	14.375	14.375	14.375	14.375	14.655
YMR035W	20.065	20.065	20.065	20.345	20.345	20.345	20.345	20.345	20.345	20.97	21.25	21.25	21.25	21.25	21.25	20.905	21.25	21.53	21.53	21.53	21.53	21.25	21.53	21.53	21.53	21.53	21.53	21.53	21.53	21.53	21.53	21.185	21.185	21.185	21.185	21.185	21.185	21.185	21.185	21.185	21.185	21.185	21.185	21.185	21.185	21.185	21.185	21.185	21.185
YLR291C	7.22	7.22	7.22	6.94	6.94	6.94	6.94	6.94	4.785	4.16	3.255	5.13	5.13	5.41	5.41	6.035	5.69	5.69	6.035	6.315	6.315	6.315	6.315	6.315	6.315	6.315	6.315	6.315	5.97	5.97	5.625	6.25	6.25	5.97	5.97	6.315	6.595	6.595	6.94	6.94	10.13	10.13	10.755	10.755	10.755	10.755	11.38	11.38	11.38
YNL252C	4.87	4.59	4.59	4.59	4.59	5.28	7.155	7.155	7.155	8.06	8.06	8.06	8.06	8.06	8.405	8.405	8.405	8.405	8.405	8.405	8.685	8.405	8.405	8.405	8.405	8.405	8.965	9.59	9.31	9.31	9.31	9.31	9.31	9.31	9.31	9.59	9.59	9.59	9.59	9.59	9.59	9.59	9.59	9.59	9.59	9.59	9.87	9.87	9.87
YMR021C	9.415	9.415	9.695	10.04	10.04	10.04	10.665	10.665	10.665	10.665	11.57	11.57	11.915	12.195	12.195	12.54	12.605	13.165	13.165	13.165	13.445	13.445	13.725	13.725	13.725	13.725	13.725	13.725	14.005	14.005	14.285	14.285	14.285	14.35	14.35	14.35	14.35	14.35	14.35	14.565	14.565	14.565	14.565	14.565	14.565	14.565	14.565	14.565	14.565
YMR004W	2.995	2.715	2.715	3.34	3.34	3.34	3.34	3.34	3.34	3.34	3.06	2.78	2.78	2.78	2.78	2.78	3.06	3.06	3.06	3.06	3.06	3.06	3.06	3.06	3.06	3.06	3.06	2.715	2.715	3.06	2.78	2.78	2.78	2.78	3.125	3.125	3.125	3.125	3.125	3.75	4.03	3.405	3.685	3.685	3.685	3.685	3.685	3.685	3.965
YOR035C	15.625	15.625	15.905	16.25	16.25	16.25	16.25	16.53	16.53	16.53	16.53	16.53	16.53	16.53	16.53	16.53	16.53	16.25	16.595	16.315	16.595	16.875	17.565	18.19	18.47	18.47	18.47	18.47	19.095	19.095	19.095	19.44	19.44	19.44	19.44	19.44	19.44	19.44	19.44	19.44	19.44	19.44	19.44	19.44	19.72	20.065	20.065	20.065	20.065
YBR296C	3.835	3.835	3.555	3.555	3.555	3.9	3.9	3.9	3.9	3.9	3.9	3.9	3.9	3.9	4.18	3.835	3.835	3.835	3.835	4.18	4.18	4.18	4.18	4.18	4.18	4.18	4.18	4.18	4.18	4.18	4.18	3.835	3.555	3.555	3.275	3.275	3.275	3.275	2.155	2.155	1.875	1.875	2.155	2.155	2.435	2.435	2.435	2.78	3.34
YDR349C	4.72	4.72	4.72	4.72	4.72	4.44	4.44	4.44	5	5.345	5.345	5.345	5.345	5.345	5.345	5.345	5.345	5.345	5.345	5.345	5.345	5.345	5.065	4.16	4.16	4.16	4.16	4.16	4.16	4.16	4.16	4.16	4.16	4.16	4.16	4.16	4.16	4.16	4.16	4.16	4.16	4.16	4.16	4.16	4.16	3.88	3.88	3.88	3.88
YJR059W	12.93	12.93	12.93	12.93	12.65	12.65	12.65	12.65	12.65	12.93	12.585	12.305	12.305	12.305	12.305	12.305	12.305	12.305	12.305	12.305	12.305	11.745	11.4	11.12	11.12	11.12	10.84	10.215	10.215	9.655	7.78	6.315	6.315	6.315	6.315	5.97	5.97	5.97	5.97	5.28	5.28	5.28	4.935	4.935	4.31	4.31	4.03	4.03	4.03
YOR209C	15.58	15.58	15.58	15.3	15.3	15.3	14.955	14.05	13.36	12.455	12.175	12.175	11.615	11.615	11.615	11.615	11.615	11.615	11.615	11.615	11.615	9.805	9.805	9.805	9.525	9.525	9.525	9.525	9.525	9.245	8.405	8.405	8.405	8.405	8.405	8.405	8.405	8.405	7.78	7.5	7.5	7.22	7.22	7.22	7.22	5.97	5.625	5.625	5.625
YJL046W	4.805	4.805	4.805	4.805	4.805	4.805	5.15	5.495	5.495	5.775	5.775	5.775	5.775	6.465	6.465	7.09	7.09	7.09	7.435	7.435	7.435	7.435	7.435	7.435	7.435	7.435	7.435	7.435	7.78	8.125	8.47	8.47	12.715	12.715	12.715	13.275	13.62	13.62	13.62	13.62	13.62	13.62	13.965	15.215	16.12	16.12	16.465	17.995	19.115
YLR254C	7.565	7.565	7.565	7.565	7.565	7.565	7.565	8.19	8.19	8.19	8.19	8.19	7.91	7.91	8.19	7.845	7.845	7.845	7.845	7.845	7.845	7.845	7.22	7.22	7.22	7.22	7.22	7.22	7.22	6.94	6.94	6.315	5.97	5.97	5.97	5.97	5.97	5.97	5.345	5.345	5.345	5.065	5.065	5.625	5.625	5.97	6.25	6.25	6.25
YGR143W	10.43	10.43	10.43	10.775	11.465	11.81	11.81	11.81	11.81	11.81	11.81	11.81	11.81	11.81	11.81	12.09	12.09	12.09	12.09	12.09	12.09	12.09	12.09	12.09	12.09	12.09	12.09	12.09	12.37	12.37	12.37	12.37	12.37	12.37	12.37	12.37	12.37	12.37	12.37	12.37	12.37	12.37	12.37	12.37	12.37	12.37	12.025	11.745	11.745
YJR125C	11.335	12.93	12.93	12.93	12.93	12.93	12.93	13.275	13.555	13.555	13.555	13.555	13.555	13.555	13.555	13.555	13.555	13.555	13.555	13.275	13.275	13.275	13.275	16.055	17.93	17.93	17.93	17.93	18.275	18.275	18.555	18.555	18.555	18.555	18.555	18.555	18.555	18.555	18.555	18.555	18.555	19.245	19.245	18.965	18.965	18.965	18.965	18.965	18.965
YDR350C	8.9	9.18	9.18	9.18	9.18	9.18	9.18	9.18	8.9	8.9	8.9	8.9	8.9	8.9	8.9	8.9	8.555	8.555	8.555	8.555	8.555	8.555	8.835	8.835	8.835	8.835	8.835	9.18	9.18	9.18	9.18	9.18	9.18	9.18	9.18	9.18	9.18	9.18	9.18	9.18	9.18	9.18	9.18	9.18	9.18	8.555	8.555	8.555	8.555
YDR050C	9.31	9.31	9.31	9.655	9.375	9.03	9.03	9.03	8.685	8.685	8.965	8.405	8.685	8.685	8.685	8.685	7.435	7.09	7.09	4.03	4.375	5.28	5.28	5.28	5.905	6.12	6.12	6.12	6.12	6.12	6.12	6.4	6.055	6.4	6.4	6.4	6.4	6.4	6.4	6.4	6.68	6.68	6.68	6.68	6.68	6.68	6.68	6.68	6.68
YLL039C	19.42	19.42	19.14	19.14	19.14	19.14	19.14	19.14	19.14	19.14	19.14	19.14	19.14	19.14	19.14	19.14	19.14	19.14	19.14	19.14	19.14	19.14	19.14	18.795	18.795	18.795	18.795	18.795	17.545	16.855	16.855	16.855	16.855	16.855	16.855	16.855	16.855	16.855	16.855	16.51	16.51	16.165	15.045	14.98	14.29	14.29	14.29	14.29	14.29
YHR170W	12.63	12.63	12.63	12.63	12.975	12.975	12.975	12.975	12.975	12.975	12.975	13.32	13.32	13.32	13.32	13.32	13.32	13.32	13.32	13.32	13.32	13.32	13.32	13.32	13.32	13.32	13.32	13.32	13.32	13.32	13.32	13.32	13.32	13.32	12.975	12.695	12.695	12.695	13.04	13.04	13.04	13.04	13.04	13.04	13.04	13.04	13.04	13.04	13.04
YBR057C	7.07	6.79	6.79	5.82	5.13	5.13	5.13	5.97	5.97	6.315	6.315	6.66	6.595	9.095	12.435	12.435	12.435	12.435	12.435	12.435	12.435	12.435	13.685	13.685	14.935	14.935	14.935	14.935	14.935	14.935	14.935	15.775	15.775	16.055	16.055	16.055	16.055	16.055	16.055	16.055	16.055	16.4	16.4	16.4	16.4	16.4	16.4	16.4	16.4
YPL196W	9.44	9.44	9.44	9.44	9.44	9.44	9.44	9.44	9.44	9.44	9.44	9.44	9.72	9.72	9.72	9.095	9.375	10.345	10.345	10.345	10.345	10.345	9.785	9.785	9.785	9.785	9.095	9.375	9.375	9.655	9.655	9.655	9.655	8.06	8.06	8.34	9.18	9.18	9.18	9.18	9.18	9.18	9.18	9.18	8.34	8.965	8.965	9.245	9.245
YMR058W	2.5	2.5	2.5	2.5	2.22	2.22	2.22	2.22	2.22	2.22	2.22	2.22	2.22	2.22	2.22	1.94	1.94	1.94	1.94	1.94	1.94	1.94	1.94	1.94	1.94	1.94	2.285	2.285	2.285	2.285	2.285	1.66	1.66	1.66	1.66	1.66	1.66	1.66	1.66	1.66	1.66	1.66	1.315	1.315	1.315	1.315	1.035	1.035	0.69
YGR199W	10.13	10.13	10.13	10.13	10.13	10.13	10.13	10.13	10.13	10.13	10.065	10.065	10.065	10.065	10.345	10.345	10.905	11.185	11.185	11.185	11.185	11.185	11.185	11.185	11.465	11.465	11.465	11.465	12.155	12.155	12.155	12.155	12.155	12.155	12.155	11.875	11.875	11.875	11.875	11.875	11.875	11.875	11.875	11.875	11.875	11.875	11.875	11.53	11.53
YDR461C-A	21.595	21.595	21.595	21.595	21.595	21.94	21.94	22.285	22.285	22.285	22.285	22.285	22.285	22.285	22.285	22.285	22.285	22.285	22.63	22.63	22.63	22.63	22.63	22.63	22.63	22.63	22.63	22.63	22.63	22.63	22.63	22.63	22.63	22.63	22.005	22.005	21.725	21.725	21.725	21.725	21.725	21.725	21.725	21.725	21.725	21.725	21.725	21.725	21.725
YBR023C	12.07	12.07	12.07	12.07	12.07	12.07	12.07	12.07	12.07	12.415	12.415	12.415	12.415	12.415	12.415	12.415	12.415	12.415	12.415	12.695	13.04	13.04	13.04	13.04	13.04	13.04	13.04	13.32	13.6	13.6	13.6	13.6	13.945	14.225	14.225	14.225	14.225	14.225	14.225	13.6	13.6	13.6	13.88	14.16	14.16	15.065	15.065	15.065	15.345
YMR202W	11.55	11.55	11.55	11.55	11.55	11.55	11.55	11.55	11.55	11.55	11.55	11.205	11.205	11.205	11.205	11.205	11.205	11.205	10.86	10.86	10.86	10.86	10.86	10.86	10.86	10.86	10.86	10.86	10.86	10.86	10.86	10.86	10.86	10.86	10.515	10.515	9.825	9.825	9.825	9.545	9.265	9.265	9.265	9.265	9.265	9.265	9.265	8.705	8.425
YGR169C	12.285	12.285	12.285	12.565	12.845	12.845	12.845	13.125	13.125	13.125	13.125	13.125	13.125	13.125	13.125	13.125	12.78	12.78	12.78	12.78	12.78	12.78	12.78	12.09	12.09	12.09	12.09	12.09	12.09	12.09	12.09	12.09	12.09	12.09	12.09	11.745	11.745	11.745	11.745	11.745	11.745	11.745	11.745	11.745	11.745	11.465	11.465	11.465	11.465
YOR043W	6.485	6.485	6.485	6.485	6.485	5.86	4.74	4.46	4.46	4.46	4.46	4.46	4.46	4.46	4.18	3.9	3.9	3.9	3.34	2.305	2.025	2.025	2.025	2.025	2.025	2.025	1.745	1.185	0.84	0.84	0.56	0.56	0.56	0.56	0.28	0.28	0.56	0.56	0.56	0.56	0.56	0.56	0.56	0.56	0.56	0.56	0.56	0.56	0.56
YPL128C	8.9	8.9	8.62	8.62	8.62	8.62	8.275	8.275	8.275	8.275	8.275	8.275	8.275	8.275	8.275	8.275	8.275	8.275	8.275	7.93	7.93	7.93	7.93	5.775	5.495	4.935	4.935	4.935	4.935	4.655	4.655	4.375	4.375	4.375	4.375	4.375	4.375	3.47	3.47	3.125	3.125	3.125	3.125	3.125	3.125	3.125	3.125	3.125	3.125
YMR244C-A	17.565	17.565	17.565	17.565	17.565	17.565	17.565	17.91	17.565	17.91	17.91	17.91	17.91	17.91	17.91	17.91	17.63	17.63	17.07	17.07	16.725	16.445	16.445	16.445	16.725	16.38	16.38	16.38	16.66	16.66	16.66	16.66	16.66	16.66	16.66	16.66	16.66	16.66	16.66	16.66	16.035	16.035	16.035	16.035	16.035	16.035	16.725	16.725	16.725
YMR236W	17.91	17.91	17.91	18.255	19.44	19.44	19.44	19.72	19.72	19.72	19.72	19.72	20.065	20.065	20.065	20.065	20.065	20.345	20.345	20.345	20.345	20.345	20.345	20.345	20.345	20.625	20.625	20.625	20.625	20.625	20.97	20.97	20.97	20.97	20.97	20.97	20.97	20.69	20.69	20.69	21.035	21.035	21.035	21.035	21.035	20.69	20.69	20.69	20.69
YCR012W	2.5	2.5	2.5	2.5	2.5	2.78	2.09	2.09	2.09	2.09	2.09	2.09	2.09	2.09	2.09	2.09	2.09	2.09	2.09	2.09	2.09	2.09	2.09	2.09	1.81	1.81	1.81	1.81	1.465	1.745	1.745	1.745	1.4	1.4	1.4	1.4	1.68	1.68	1.68	1.68	1.68	1.68	1.68	1.68	1.68	1.68	1.68	2.025	2.025
YHR050W	13.555	13.555	13.555	13.555	13.555	13.835	13.835	13.835	14.18	14.18	14.18	14.18	14.18	14.18	14.46	14.46	14.46	14.46	14.46	14.46	14.46	13.9	13.9	13.9	13.555	13.555	13.555	13.555	13.555	13.555	12.995	12.995	12.995	12.715	12.715	11.25	11.25	11.25	11.25	11.25	11.53	11.53	11.53	11.53	11.53	11.53	11.53	11.53	11.53
YBR212W	12.09	12.09	12.09	12.09	12.435	12.435	12.435	12.435	12.155	12.155	12.715	12.715	12.715	12.715	12.715	12.715	12.715	12.715	12.715	12.715	12.715	12.715	12.715	12.715	12.715	12.715	12.715	12.995	12.995	12.995	12.995	12.995	13.275	13.275	13.275	13.275	13.275	13.275	13.275	13.275	13.275	13.275	13.275	13.275	13.275	13.275	13.275	13.275	12.715
YJL144W	9.16	9.44	9.44	9.785	9.785	9.785	9.785	9.785	9.785	9.785	9.785	9.785	9.785	9.785	9.785	9.785	9.785	9.785	9.785	9.785	9.785	9.785	9.785	9.785	9.785	10.13	10.13	9.85	9.85	9.85	9.85	9.85	9.85	9.29	8.945	9.29	10.605	10.605	10.605	10.605	10.605	10.95	11.23	10.95	12.89	12.89	12.89	12.89	12.89
YER043C	9.805	9.805	9.805	8.555	8.555	8.555	8.555	8.555	8.555	8.555	8.555	8.555	8.555	7.995	7.995	7.995	7.65	7.65	7.65	6.4	6.4	6.4	6.4	6.4	6.12	6.12	6.12	5.84	5.84	5.28	5.56	5	5	5	5.065	5.065	5.065	4.72	4.72	4.375	4.375	4.375	4.375	4.375	4.375	4.095	4.095	4.095	4.095
YOR334W	6.25	6.25	6.53	5.905	6.185	6.185	6.185	6.185	6.185	6.185	6.185	5.84	5.84	5.56	3.19	3.19	3.255	3.815	3.815	3.815	3.815	3.815	3.815	4.16	4.16	4.16	5.345	6.94	6.94	7.285	7.285	7.285	7.63	7.91	8.815	10.28	10.28	10.28	10.28	10.28	10.28	10.28	10.28	10.28	10.28	10.28	10.28	10.28	10.28
YOR130C	2.995	2.995	3.34	3.34	3.34	3.34	3.34	3.34	3.34	2.715	2.715	3.685	4.655	4.935	4.935	4.935	4.935	4.935	4.935	4.935	4.935	4.935	5.215	5.215	5.215	5.215	5.215	5.215	5.215	5.215	4.935	4.935	4.935	5.215	5.215	5.56	5.56	5.56	5.84	5.84	6.185	6.185	6.465	6.465	6.465	6.465	6.465	6.465	6.465
YPL022W	12.435	12.435	12.435	12.435	12.435	13.06	14.59	14.935	14.935	14.935	14.935	14.935	14.935	15.215	16.465	16.465	17.09	17.09	17.435	17.435	17.435	17.435	17.435	17.435	17.435	17.435	17.435	17.78	17.78	17.78	17.78	17.78	17.78	17.78	17.78	17.78	18.06	18.06	18.06	18.06	18.06	18.06	18.34	18.34	18.34	18.34	18.34	18.34	18.34
YER025W	10.15	10.495	10.495	10.775	10.775	10.775	10.775	10.775	10.775	10.775	10.775	10.775	10.775	11.12	11.12	11.4	11.4	11.4	11.4	11.4	11.745	11.745	11.745	11.81	12.715	12.715	12.715	12.715	12.715	12.715	12.715	12.715	12.715	12.715	12.715	12.715	12.715	13.34	13.34	13.34	13.34	13.34	13.34	13.34	13.34	13.34	13.34	13.34	13.34
YCR060W	13.385	13.665	13.665	13.665	13.32	13.32	13.32	14.72	13.75	13.75	13.75	14.03	13.75	13.75	13.47	13.815	14.095	14.095	13.75	13.75	13.405	13.75	14.095	14.095	14.44	14.44	15	14.72	14.72	15.41	15.41	15.41	15.41	15.41	16.38	16.38	16.38	16.725	19.85	19.85	19.85	19.85	19.85	19.85	20.195	20.195	20.195	20.195	20.195
YKL086W	18.92	19.2	19.48	19.48	19.48	19.48	19.48	19.48	19.48	19.48	19.48	19.48	19.48	19.48	19.48	19.48	19.48	19.48	19.48	19.48	19.48	19.48	19.48	19.48	19.48	19.48	19.48	19.48	19.48	19.48	19.48	19.48	19.48	19.48	19.48	19.48	19.48	19.48	19.2	19.2	19.2	19.2	19.2	19.2	19.2	19.2	19.2	19.2	19.2
YOL016C	6.25	5.625	6.185	6.12	6.745	7.93	7.93	7.93	7.865	8.145	8.145	8.145	8.145	8.425	8.425	8.425	8.425	8.425	9.05	9.05	9.05	9.395	10.43	9.805	9.805	10.02	10.365	10.365	10.645	11.485	11.765	12.11	12.11	12.11	12.11	12.11	12.11	12.11	12.39	12.39	12.39	12.39	12.95	12.95	12.95	12.95	12.95	12.95	12.95
YDR333C	1.745	1.185	0.56	0.56	0.56	0.56	0.56	0.56	0.56	0.905	0.905	0.905	1.25	1.315	1.315	1.315	1.315	1.315	1.595	3.19	7.22	7.22	7.22	7.22	10.28	12.025	12.025	13.06	13.06	13.06	13.34	13.34	13.34	13.685	14.59	14.59	14.87	14.87	15.15	15.15	15.15	15.15	15.15	15.15	15.15	15.15	15.15	15.15	15.71
YBL021C	9.44	9.44	9.44	9.44	9.44	9.72	9.72	10	10	11.465	11.465	11.465	11.465	11.465	11.465	11.465	11.465	11.745	11.745	11.745	11.745	11.745	11.745	11.745	11.745	11.745	11.745	11.745	11.745	11.745	11.745	11.745	12.025	12.025	12.025	12.025	12.025	12.025	12.025	12.025	12.025	12.025	12.025	12.025	12.025	11.745	11.745	11.745	11.745
YFL022C	4.375	4.375	4.375	4.375	4.375	4.375	4.72	4.72	4.72	5.755	5.755	5.755	5.755	5.755	5.755	5.755	5.41	5.755	6.315	6.875	6.875	6.875	7.155	7.155	7.155	7.715	7.715	7.715	8.34	8.34	8.34	8.34	8.34	8.34	8.34	8.34	8.34	8.34	8.34	8.62	8.275	8.555	8.555	8.555	8.555	8.555	8.555	8.555	8.555
YLR431C	17.5	17.5	17.5	17.5	17.78	17.78	18.125	17.845	17.845	17.845	17.845	17.565	17.22	16.595	15.345	15.065	14.72	14.72	14.72	15	15.905	15.56	15.56	15.56	15.56	15.56	15.28	15.56	15.28	15.28	14.245	14.245	13.9	13.9	14.245	13.965	13.965	13.965	13.965	13.965	13.965	13.965	13.62	13.62	13.9	13.9	13.62	13.62	13.62
YBR249C	13.125	13.125	13.125	13.125	13.125	13.125	13.125	13.125	13.125	12.155	11.81	11.81	11.53	11.53	11.53	11.53	11.25	10.69	10.69	10.345	10.345	10.345	10.345	9.72	9.72	9.72	9.72	9.72	9.72	9.72	9.72	9.44	9.16	8.255	7.91	7.91	7.91	7.91	7.91	7.91	6.315	5.41	4.44	4.44	4.44	4.44	4.095	4.095	4.44
YGL227W	8.965	9.59	9.59	10.84	10.84	10.84	10.84	10.84	10.84	10.84	10.84	10.84	10.56	10.56	10.56	11.81	11.745	11.68	12.65	12.65	14.18	14.18	14.18	14.74	14.74	14.74	14.74	14.74	14.74	14.74	15.02	15.645	15.645	16.205	16.27	21.615	21.615	21.615	21.615	21.615	21.615	21.615	21.615	21.335	21.335	21.68	22.65	22.65	22.65
YDR404C	21.445	21.445	21.445	21.445	21.445	21.445	21.445	21.445	21.445	21.445	21.445	21.445	21.445	21.445	21.445	20.26	20.26	19.915	19.635	19.635	19.635	19.635	19.635	19.635	19.635	18.105	17.76	17.695	17.975	17.695	17.695	17.695	17.695	17.975	17.975	17.975	17.975	17.975	17.975	17.975	17.975	17.63	17.63	17.63	17.63	17.63	17.285	16.94	16.94
YDL035C	16.53	16.185	16.465	16.465	16.465	16.465	16.465	16.465	16.465	16.465	16.465	16.465	16.465	16.465	16.465	16.465	16.465	16.465	16.465	16.465	16.465	16.465	16.465	16.465	16.465	16.465	16.465	16.465	16.465	16.465	16.465	16.465	16.465	15.905	15.905	15.905	15.905	15.905	15.56	15.56	15.215	15.215	15.215	15.215	15.215	15.215	15.215	15.215	15.215
YDR127W	8.685	8.965	9.03	10.56	10.56	10.56	10.56	10.56	10.56	10.56	10.28	10.28	10.84	10.495	10.495	10.495	10.495	10.775	10.775	11.12	11.465	11.465	11.81	11.81	11.81	11.81	11.81	12.155	11.53	11.53	11.53	11.25	11.25	10.625	10.625	10.625	10.625	10.625	10.625	9.59	8.965	9.245	8.9	8.9	8.9	8.9	8.9	8.9	8.9
YLR368W	11.595	11.595	11.875	12.155	12.155	12.155	12.155	12.155	12.155	12.435	12.37	12.37	12.37	12.65	12.65	12.65	12.65	12.65	12.305	11.745	11.745	11.745	11.4	12.305	12.305	12.305	12.305	12.305	12.305	12.305	12.305	12.305	12.305	12.305	12.305	11.96	11.96	12.585	12.585	12.585	12.93	13.49	13.49	13.49	13.49	13.49	13.49	13.49	13.49
YMR191W	14.785	14.785	14.785	14.785	15.065	15.065	16.66	17.975	17.975	17.975	17.975	17.975	17.63	17.91	17.91	17.91	17.63	17.91	17.91	17.91	17.91	17.91	17.91	17.91	17.91	18.19	18.19	18.19	18.19	18.19	18.19	18.19	18.19	18.19	18.19	18.19	18.19	18.19	18.19	18.19	18.19	17.91	17.91	17.91	18.19	18.19	18.19	18.19	18.19
YCL008C	10.775	10.775	11.055	10.775	10.775	10.43	10.43	10.71	10.71	10.71	10.71	10.43	10.43	10.15	9.46	9.46	9.46	9.74	9.74	10.02	10.02	10.02	9.74	9.115	9.115	9.115	9.115	9.675	9.05	9.05	9.61	9.33	9.33	10.02	10.02	10.02	10.02	10.02	10.645	11.27	11.27	11.27	11.27	11.27	11.27	11.27	11.27	11.27	10.3
YFR044C	4.375	5	5.625	5.625	5.625	5.625	5.625	5.625	5.625	5.905	10	12.22	12.22	12.22	12.22	12.22	12.22	12.22	12.22	12.22	12.22	12.22	12.22	12.22	13.19	13.19	13.535	13.535	13.535	13.535	13.535	13.535	13.535	13.88	13.88	13.88	13.88	13.88	14.225	14.57	14.57	14.57	14.57	14.57	14.29	14.29	13.945	13.945	13.945
YGL037C	0.28	0.28	0.28	0.28	0.28	0.28	0.28	0.28	0.28	0.28	0.28	0.28	0.28	0.28	0.28	0.28	0.28	0.28	0.28	0.28	0.28	0.28	0.28	0.28	0.28	0.28	0.28	0.28	0.28	0.28	0.28	0.28	0.28	0.28	0.28	0.28	0.28	0.28	0.28	0.28	0.28	0.28	1.185	1.185	1.185	1.185	1.185	1.185	1.185
YPL226W	15.475	15.475	15.475	15.475	15.475	15.475	15.475	15.475	15.475	15.475	15.475	15.475	15.475	15.13	15.13	15.13	15.13	15.475	15.475	15.475	15.475	13.88	13.88	13.88	13.88	13.88	13.88	13.88	13.88	13.255	12.91	12.91	12.91	12.91	12.91	12.91	12.91	12.63	12.63	10.41	9.72	9.375	9.375	9.375	9.655	9.655	9.655	9.655	9.655
YNL256W	6.66	6.66	6.94	6.66	10.475	10.475	10.475	10.475	10.475	10.475	10.475	10.475	10.82	11.79	12.415	12.415	12.415	12.76	14.85	14.85	14.85	14.85	14.85	14.85	14.85	14.85	14.85	14.505	14.16	14.16	14.16	14.16	14.16	14.16	14.16	14.16	14.16	14.16	14.16	14.72	14.72	14.72	14.72	14.72	14.72	14.72	14.72	14.095	14.095
YMR125W	14.525	14.525	14.525	14.525	14.87	14.87	14.87	15.56	16.465	16.465	16.465	17.09	17.09	17.09	17.09	17.09	17.09	17.09	17.09	17.09	17.09	17.715	17.715	17.715	17.715	18.06	18.06	18.06	18.06	18.06	18.06	18.06	17.715	17.715	17.715	17.715	17.715	17.715	17.715	17.715	17.435	17.435	17.435	17.435	17.435	17.435	17.435	17.435	17.435
YFL048C	15.6	16.225	16.505	16.505	16.505	16.505	16.505	16.505	16.505	16.505	16.505	16.505	16.505	16.85	16.85	16.85	16.85	16.85	16.85	16.85	16.85	16.85	16.85	16.85	16.85	16.85	16.57	16.57	16.57	16.57	16.57	16.57	16.57	16.57	16.57	16.57	16.57	16.57	16.57	16.57	16.57	16.57	16.57	16.57	16.57	16.57	16.57	16.57	16.57
YOR122C	14.935	14.935	14.935	14.935	14.935	14.935	14.935	14.935	14.935	14.935	14.935	14.935	14.935	14.935	14.935	14.935	14.935	14.935	14.935	14.935	14.935	14.935	14.935	14.935	14.59	14.59	14.59	14.59	14.59	14.59	14.59	14.59	14.59	14.59	14.59	14.59	14.31	14.31	14.31	14.03	14.03	14.03	14.03	14.03	13.75	13.75	13.405	13.405	13.405
YMR251W-A	12.025	12.025	12.025	12.025	12.025	12.025	12.37	12.37	12.37	12.37	12.37	12.37	12.37	12.37	12.37	12.37	12.37	12.37	12.37	12.37	12.37	12.09	12.09	12.09	12.09	12.37	12.37	12.37	12.37	12.37	12.37	12.37	11.745	12.025	12.025	12.025	11.465	11.4	11.4	11.4	11.055	10.905	10.905	10.905	10.905	10.905	10.905	10.625	10.625
YKL189W	5.56	4.03	3.75	3.75	3.47	3.47	3.47	3.47	3.47	3.47	3.47	3.19	3.19	3.19	3.19	3.19	3.19	3.19	2.565	2.285	2.005	1.66	1.66	1.66	1.66	1.315	1.315	0.97	0.97	0.97	0.97	0.97	0.97	0.97	0.625	0.56	0.56	0.56	0.56	0.56	0.56	0.28	0.28	0.28	0.28	0.28	0.28	0.56	0.56
YPR009W	7.37	7.37	7.37	7.37	7.37	7.37	7.78	7.78	7.78	7.78	7.78	7.78	7.5	7.435	7.09	7.09	7.09	7.09	7.37	7.37	7.37	7.37	7.37	7.37	7.37	6.81	7.09	7.09	7.09	7.09	7.09	7.09	7.09	6.81	6.81	6.81	6.81	6.81	6.53	6.53	6.53	6.53	6.53	6.53	6.53	6.53	5.905	5.905	5.905
YLR209C	3.47	4.095	4.72	5.625	5.625	5.625	7.845	8.47	12.22	12.22	12.5	12.5	12.78	14.245	14.245	14.245	14.245	14.245	14.525	14.805	15.43	15.775	16.335	16.335	16.335	16.335	17.65	17.65	17.37	17.37	17.37	17.37	17.37	17.37	17.37	17.715	17.715	17.715	17.715	17.715	17.715	17.995	18.275	18.275	18.275	18.275	18.275	18.275	18.275
YBR175W	5.345	5.345	5.345	5.345	5.345	5.345	5.625	5.625	5.625	5.625	5.625	5.625	5.625	4.655	4.31	4.31	4.03	4.03	4.31	5.775	5.775	5.775	5.775	5.775	5.775	5.495	7.37	7.715	8.9	8.9	8.9	9.245	9.245	9.245	9.59	9.935	10.28	11.12	11.12	11.12	11.12	11.12	11.12	11.4	11.4	11.4	11.4	11.4	11.4
YMR072W	10.71	10.99	11.27	11.27	11.27	11.27	11.27	11.615	11.615	11.615	11.615	11.615	11.615	11.615	11.615	11.615	11.615	11.615	11.615	11.615	11.615	11.615	11.615	11.615	11.615	11.615	11.615	11.895	11.895	11.895	11.895	11.895	11.895	11.895	11.895	11.895	11.895	11.615	11.615	11.615	11.615	11.895	11.96	11.96	11.96	11.96	11.96	11.96	12.24
YEL012W	4.375	4.655	4.655	4.655	4.655	4.655	4.655	4.655	4.655	4.655	4.655	4.655	4.655	4.655	4.655	4.655	4.655	5.215	5.215	5.215	5.215	5.215	5.215	5.215	5.215	5.495	6.185	6.185	6.185	6.185	6.185	6.185	6.185	6.185	6.185	6.185	6.185	6.185	6.185	6.185	6.185	6.185	6.185	6.185	6.185	6.465	6.465	6.465	6.465
YPR185W	11.81	11.4	11.4	10.775	10.43	10.085	9.46	9.46	6.96	3.555	2.09	2.715	3.405	3.405	3.405	4.375	3.815	3.535	3.535	3.535	3.535	3.535	3.19	3.19	4.44	5.065	5.625	6.53	6.53	6.875	7.845	7.845	8.405	8.405	8.405	8.405	8.965	10.085	10.645	10.645	14.89	14.89	14.89	14.89	14.89	14.89	15.235	15.925	15.925
YIR034C	16.315	16.315	16.875	16.53	16.53	16.53	14.87	12.78	10.97	11.315	11.66	11.66	11.66	11.66	11.66	11.94	11.94	12.285	12.285	11.94	11.94	12.695	12.975	12.975	12.975	12.975	13.32	13.32	13.32	13.665	13.665	13.665	13.665	13.665	13.665	15.195	16.035	16.035	16.035	16.035	16.315	16.315	16.315	16.315	16.315	16.315	16.595	16.595	16.595
YLL036C	9.44	9.44	8.535	8.535	10	10	10.28	10.28	10.28	10.56	10.905	11.185	11.465	11.465	11.465	11.465	11.465	11.81	11.81	11.81	11.81	11.81	11.81	11.81	11.81	11.81	12.995	12.995	12.995	13.34	13.34	13.34	13.34	13.34	13.34	13.34	13.34	13.34	13.62	13.62	13.9	13.9	13.9	13.9	13.9	13.9	13.9	13.9	13.9
YMR112C	3.9	3.275	2.65	2.65	2.65	2.65	2.65	2.65	2.65	2.025	2.025	2.025	2.025	2.025	2.025	2.025	2.025	2.025	2.025	2.025	1.745	1.745	1.745	1.745	1.745	1.745	1.745	1.745	1.745	1.185	1.185	1.185	0.905	0.56	0.56	0.56	0.56	0.56	0.56	0.56	0.56	0.56	0.56	0.56	0.56	0.84	0.84	0.84	0.84
YML020W	16.81	16.81	17.155	18.965	18.965	19.87	20.775	20.775	20.775	20.775	20.775	20.775	21.745	21.745	21.745	21.745	22.09	22.09	22.78	22.78	23.06	22.845	22.845	22.845	22.845	22.845	22.845	22.845	22.845	22.845	22.845	22.845	23.125	23.125	24.655	24.655	24.655	24.655	24.375	24.375	24.375	24.375	24.375	25	25	25	25	25	25
YIR025W	16.875	16.875	15	14.375	14.72	14.44	14.72	14.16	13.88	13.535	13.535	13.19	13.19	13.19	13.19	13.19	13.19	13.19	13.19	13.535	13.535	13.535	13.535	13.535	13.535	11.66	11.66	12.005	12.005	10.345	9.505	9.505	9.505	9.505	7.005	5.69	4.16	4.16	4.505	4.85	5.195	5.195	5.195	5.54	5.195	5.195	5.195	5.195	5.475
YKL096W	0.69	0.69	0.69	0.69	0.69	0.69	0.69	0.69	0.69	0.69	0.69	0.69	0.69	0.69	0.69	0.69	0.69	0.69	0.69	0.69	0.69	0.69	0.69	0.69	0.69	0.69	0.69	0.69	0.69	0.69	0.69	0.69	0.69	0.69	0.69	0.69	0.69	0.69	0.69	0.69	0.69	0.69	0.69	0.69	0.69	0.69	0.69	0.69	0.69
YDR019C	2.65	2.09	2.78	2.78	2.78	2.78	2.78	3.405	4.03	4.72	5	6.035	7.005	7.005	7.005	7.005	7.005	7.005	7.005	7.005	7.005	7.005	7.005	7.285	7.285	7.285	7.285	7.285	7.285	7.285	7.285	7.285	7.285	7.285	7.285	7.285	7.285	7.63	7.63	7.975	7.975	7.975	8.32	9.57	10.195	11.855	11.855	11.855	11.855
YDR225W	0.56	0.56	0.84	0.84	0.84	1.465	1.465	1.465	1.465	1.465	1.465	1.465	1.465	1.465	1.465	1.81	1.81	1.81	1.81	1.81	1.81	1.81	2.09	2.09	2.09	2.09	2.09	2.09	2.09	2.09	2.09	2.09	2.09	2.09	3.34	3.34	3.62	3.62	3.62	3.62	3.62	3.62	3.62	3.62	3.62	3.62	3.62	3.62	3.62
YDL230W	13.77	13.425	13.145	13.145	13.145	13.145	13.145	13.145	12.8	12.8	12.8	12.8	12.8	12.8	12.8	12.455	12.455	12.455	12.455	11.55	12.24	11.335	7.8	7.52	6.895	6.895	6.055	6.68	7.025	7.025	7.025	7.025	7.025	7.37	7.37	7.37	7.37	7.37	7.37	7.37	7.37	7.37	7.78	7.5	7.5	7.5	7.5	7.5	7.78
YMR153W	6.875	6.875	6.875	7.155	6.875	7.22	8.06	8.06	8.06	8.34	9.03	10.97	10.97	10.97	10.97	10.97	10.97	10.97	10.97	10.97	10.97	10.97	10.97	10.97	10.97	10.97	10.97	10.625	10.625	10.625	10.625	10.625	10.625	10.625	10.625	10.625	10.625	10.625	10.625	10.625	10.625	10.625	10.625	10.625	10.625	10.625	10.97	11.25	11.595
YKL003C	3.9	4.525	5.085	5.085	5.085	5.085	5.085	5.085	5.645	5.645	5.645	6.205	6.205	6.205	6.205	6.205	6.205	6.205	6.765	7.95	7.95	7.95	7.95	7.95	8.295	8.985	9.33	9.33	9.33	9.33	9.33	9.33	9.675	9.955	9.955	10.235	10.235	10.235	10.235	10.235	10.235	10.235	10.235	10.235	10.235	10.235	10.235	10.235	10.235
YDR178W	7.65	7.65	7.65	7.65	6.25	5.28	4.72	3.62	3.965	5.775	6.615	6.615	6.615	6.615	6.615	6.615	7.305	7.305	7.65	7.65	7.65	7.65	8.275	8.275	8.275	8.275	8.275	8.835	8.835	8.835	8.49	9.46	9.18	9.18	9.18	9.18	9.18	8.9	9.18	8.9	10.085	10.085	10.085	9.525	9.525	9.525	9.525	9.525	9.805
YNL035C	9.85	9.85	9.85	9.85	10.54	10.885	11.575	11.575	11.575	11.23	10.95	10.95	10.95	10.95	10.67	10.67	10.67	10.67	10.67	10.325	9.98	9.98	9.01	8.665	8.665	8.665	8.665	8.665	8.665	8.385	8.73	8.73	8.73	8.73	9.01	9.01	9.01	9.01	9.01	9.01	9.01	8.665	8.665	7.76	7.415	7.415	7.415	6.725	6.1
YLR318W	1.81	2.09	2.09	2.09	2.09	2.37	2.37	2.37	2.37	2.37	2.37	2.37	2.37	3.405	4.655	4.655	4.655	5	5	5	5	5	5	5	5	5	5	5	5	5	5	5.345	5.345	5.345	5.345	5.345	5.345	5.345	5.345	5.345	5.345	5.345	5.345	5.345	5.345	5.345	5.625	5.625	5.905
YNL119W	19.18	19.18	19.18	18.9	18.9	18.9	18.9	18.62	18.62	18.62	18.62	18.275	18.275	18.275	18.275	18.275	18.275	18.275	18.275	18.275	18.275	17.37	17.09	17.09	17.09	17.09	17.09	17.09	17.09	17.09	17.09	17.09	17.09	17.09	16.81	16.81	16.81	16.81	16.12	16.12	16.12	16.12	14.935	14.31	14.31	14.03	14.03	7.93	7.93
YDR083W	7.435	7.715	7.715	7.715	7.715	8.34	7.995	7.995	7.995	7.995	7.995	7.995	8.275	8.555	8.555	8.9	8.9	8.9	8.9	9.245	9.245	9.245	9.245	9.245	9.245	9.245	9.525	9.805	9.805	10.43	10.99	10.99	10.99	10.99	10.99	10.99	10.99	10.99	10.99	10.99	10.99	10.99	10.99	10.99	10.99	10.99	10.99	10.99	10.99
YEL038W	11.785	11.785	11.785	11.16	10.88	10.88	10.88	10.88	10.88	10.32	10.32	10.32	9.76	9.76	9.76	9.415	9.415	8.855	8.855	8.015	8.015	8.015	8.015	8.015	8.015	8.015	7.045	6.765	6.765	6.765	6.765	6.765	6.765	6.765	6.765	6.765	6.485	6.485	6.485	6.14	6.14	6.14	6.14	6.14	5.515	5.235	4.955	4.955	4.955
YDR179W-A	8.21	8.21	8.21	8.21	8.21	7.865	7.865	7.865	7.865	7.585	7.585	7.585	5.71	5.43	2.995	2.715	2.715	2.715	2.715	2.715	2.715	2.715	3.62	3.62	3.62	3.62	3.62	3.9	3.9	3.9	3.9	3.62	3.62	3.34	3.34	3.34	4.03	4.375	5.345	5.345	5.345	5.345	5.345	5.345	5.345	5.625	5.28	5.28	5.28
YML010W	9.16	9.16	9.16	9.225	9.225	9.225	9.225	9.225	9.225	9.225	9.505	10.82	10.82	10.82	11.1	11.1	11.1	11.1	11.1	11.1	11.1	11.1	11.1	11.445	11.445	11.445	11.1	11.1	12.35	12.695	14.225	14.225	14.225	14.225	14.225	14.225	14.225	14.225	14.57	14.57	14.57	14.57	14.57	14.57	14.57	14.57	14.57	14.57	14.57
YMR131C	11.81	11.465	10.56	11.465	13.21	15.235	15.235	15.235	15.235	15.235	16.205	16.205	16.205	16.205	16.205	16.205	16.205	16.205	16.205	16.205	16.205	16.205	16.205	16.205	16.55	17.175	17.175	17.52	17.52	17.52	17.865	18.145	18.49	18.49	18.49	18.49	18.49	18.835	19.46	19.46	19.46	19.46	19.46	19.46	19.46	19.46	19.46	19.46	19.46
YBR273C	4.375	4.375	4.375	4.59	4.245	4.245	4.245	4.245	4.245	4.245	3.965	4.31	4.31	4.655	4.655	4.655	4.655	5.215	7.435	7.435	7.435	7.715	7.715	7.715	7.715	7.715	8.555	10.84	10.84	11.12	11.4	11.4	11.4	11.4	11.4	11.4	11.4	11.4	11.4	11.4	12.715	12.715	12.715	13.06	13.06	13.62	13.965	13.965	13.965
YKL007W	0.97	0.97	0.97	0.97	0.97	1.25	1.25	1.25	1.25	1.25	1.25	1.25	1.25	1.25	1.25	1.25	1.25	1.25	1.25	1.25	1.25	1.25	1.25	1.25	1.25	1.25	1.25	1.25	1.25	1.25	1.25	1.25	1.25	1.25	1.25	1.25	1.25	1.25	1.25	1.25	1.25	1.25	1.25	1.25	1.25	1.25	1.25	1.25	0.97
YJR016C	23.685	23.405	23.06	23.06	22.78	22.78	22.78	22.435	22.435	22.435	21.745	21.745	21.465	21.465	21.81	21.81	21.81	21.81	21.53	20.84	20.84	20.84	20.56	20.28	18.815	18.815	18.815	18.815	18.47	17.565	17.565	17.565	17.565	16.315	15.69	14.225	14.225	14.225	14.225	14.225	14.225	14.225	13.945	13.945	13.945	13.945	13.945	13.945	13.945
YPL004C	16.895	16.895	16.895	16.895	16.895	16.615	16.335	16.335	16.335	16.335	15.645	15.645	15.645	15.645	15.645	15.645	15.365	15.365	14.74	14.245	13.34	13.34	13.34	13.34	13.34	13.34	13.34	13.34	13.34	13.34	13.34	13.34	13.34	13.34	13.34	11.4	11.12	11.12	9.87	9.525	9.525	8.9	8.62	8.06	8.685	8.965	9.805	9.805	9.805
YGL161C	13.75	14.03	14.03	14.03	14.03	14.03	14.03	14.03	14.375	14.375	14.375	15.625	15.625	15.625	15.625	15.625	15.625	15.625	15.625	15.625	15.625	15.625	15.625	15.345	15.345	15.345	15.345	15.345	15.345	15.345	15.97	15.97	15.97	15.97	15.97	15.97	15.97	15.69	15.69	15.69	15.69	15.41	15.41	15.41	15.41	15.41	15.69	15.69	15.69
YPR155C	8.015	8.015	8.015	8.015	7.735	7.735	7.735	7.735	7.735	7.735	7.735	7.735	6.83	5.71	4.05	4.05	4.05	4.395	4.395	4.955	4.955	4.955	4.955	5.235	5.235	5.235	5.515	5.515	5.515	5.515	5.235	4.89	3.985	3.705	3.425	3.425	3.425	3.425	3.425	3.145	2.865	2.865	2.865	2.865	2.305	2.305	2.305	2.305	2.305
YIL034C	5.99	5.99	6.335	7.845	8.88	8.88	9.44	9.44	9.44	9.16	9.095	10	10	10	10	10	10.56	10.56	10.84	10.84	10.84	10.84	10.84	10.84	10.84	10.84	10.84	11.745	11.745	12.025	12.025	12.025	12.025	12.305	12.585	12.585	12.585	12.865	12.865	13.21	13.49	13.49	13.49	13.49	13.49	13.49	13.77	13.77	13.77
YBL069W	8.04	9.355	9.355	9.635	9.98	9.635	9.635	9.635	9.355	9.355	9.355	9.355	9.355	8.04	7.76	7.76	7.76	7.76	7.76	7.76	7.76	7.415	7.695	6.66	5.69	5.69	5.69	5.69	5.41	5.41	5.69	5.69	5.69	5.69	6.315	6.315	6.94	7.285	7.975	7.975	7.975	7.975	8.255	8.255	8.255	8.255	8.255	8.255	8.815
YBR070C	18.75	18.75	18.75	19.095	19.095	19.095	19.095	19.095	18.405	18.685	19.03	19.03	19.03	19.03	19.31	18.965	19.31	19.31	19.31	19.31	19.31	19.31	19.31	19.31	19.31	19.31	19.31	19.31	19.31	19.31	19.31	19.31	19.03	19.03	19.03	19.03	19.03	19.03	18.685	18.685	18.685	18.125	18.125	17.78	17.78	17.78	17.78	17.715	17.37
YMR011W	1.745	1.745	1.745	1.745	1.745	1.745	1.745	1.745	1.745	1.745	1.745	1.745	1.745	1.745	1.745	1.4	1.4	1.4	1.4	1.12	0.56	0.56	0.56	0.56	0.56	0.56	0.56	0.56	0.56	0.56	0.56	0.28	0.28	0.28	0.28	0.28	0.28	0.28	0.28	0.28	0.28	0.28	0.28	0.28	0.28	0.28	0.28	0.28	0.28
YHR010W	0	0	0	0	0	0	0	0	0	0	0	0	0	0	0	0	0	0	0	0	0	0	0	0	0	0	0	0	0.28	0.28	0.28	0.28	0.28	0.905	0.905	0.905	0.905	0.905	0.905	0.905	0.905	0.905	0.905	0.905	0.905	0.905	0.905	0.905	0.905
YNL147W	9.03	9.03	9.31	9.31	9.31	9.31	9.31	9.31	9.31	9.31	9.31	9.31	9.59	9.59	9.87	9.87	9.87	9.87	9.87	9.87	9.87	9.87	9.87	9.87	9.87	9.87	9.87	9.59	9.59	9.59	9.59	9.59	9.59	9.59	9.87	9.87	9.87	9.87	9.87	9.87	9.87	9.87	9.87	9.87	9.87	9.87	9.87	9.87	9.87
YMR033W	6.4	6.4	6.4	6.4	6.4	6.4	6.4	6.4	6.4	6.4	6.4	6.4	6.4	6.4	6.4	6.4	6.4	6.4	6.4	6.4	6.4	6.745	6.745	6.745	6.745	7.025	7.025	7.025	7.025	7.025	7.025	7.025	7.025	7.025	7.025	7.025	7.025	7.025	7.025	7.025	7.025	6.745	6.745	6.745	6.745	6.745	6.745	7.09	7.09
YOL147C	14.31	14.31	14.655	14.655	14.655	14.655	14.655	14.655	14.03	14.31	14.31	15.28	16.4	16.4	16.4	16.4	16.4	16.4	16.4	16.4	16.4	16.745	16.745	16.745	16.745	16.745	17.09	17.09	17.09	17.09	17.09	17.09	17.435	17.715	17.995	17.995	17.995	18.275	18.555	19.18	19.18	19.18	19.46	19.46	19.46	19.46	19.46	19.46	19.46
YPR141C	16.81	16.81	16.81	16.81	17.09	17.09	17.09	17.09	17.09	17.09	17.09	17.09	17.09	17.09	17.09	17.09	17.09	17.09	17.09	17.09	17.09	17.09	17.09	17.09	16.81	16.81	16.81	17.09	16.465	16.465	16.12	16.12	16.12	16.12	16.12	16.12	16.12	16.12	16.12	15.775	15.775	15.775	15.43	15.085	15.085	15.085	15.085	15.085	15.085
YOR137C	9.72	9.72	9.72	9.72	9.16	8.815	8.815	8.815	7.63	7.91	8.815	8.815	9.44	9.44	9.44	9.44	9.44	9.72	9.72	9.72	9.72	9.72	9.72	9.72	9.03	7.995	7.995	7.995	7.995	7.995	7.995	7.995	7.995	7.995	7.995	7.995	7.995	7.995	8.275	8.275	8.275	8.275	8.275	8.275	8.62	8.62	8.62	8.62	8.62
YHL027W	11.315	11.315	11.315	11.315	11.315	11.315	11.315	11.315	11.315	11.315	11.035	11.035	11.035	11.035	11.035	10.755	10.755	10.755	10.755	10.755	10.755	10.755	10.755	10.755	10.755	10.755	10.755	10.755	10.755	10.755	10.755	10.755	10.755	10.755	10.755	10.755	10.755	9.915	9.29	9.29	9.29	9.635	9.635	9.635	9.635	9.29	8.665	8.665	8.385
YKL191W	22.37	21.745	21.465	21.465	21.465	21.465	21.465	21.465	20.495	20.495	20.495	20.495	20.84	20.84	20.84	20.56	20.56	20.56	20.28	20.28	20	20	19.655	19.655	18.19	17.565	17.565	16.315	15.97	15.69	15.345	15.345	15.345	15.345	15	15	15	14.655	14.655	13.685	13.685	13.685	13.685	13.685	13.34	13.34	13.34	13.34	7.78
YBR090C	12.045	12.045	12.045	12.045	12.045	12.045	12.045	12.045	12.045	12.045	12.045	12.045	12.045	12.045	12.045	12.045	12.045	11.765	11.765	11.765	11.765	11.765	11.765	11.765	11.765	11.765	12.045	12.045	12.045	12.045	12.045	12.045	12.045	12.045	11.765	11.14	11.14	11.14	11.14	11.14	10.795	10.795	10.795	10.795	10.795	10.235	10.235	10.235	10.235
YML051W	10.215	10.56	10.56	10.56	12.435	12.435	12.435	12.09	12.09	12.435	12.435	12.435	12.435	12.435	11.875	11.875	11.875	11.875	11.875	11.595	11.595	11.66	12.005	12.005	12.285	12.63	12.63	12.63	12.63	12.63	12.63	12.63	12.91	12.91	12.91	12.91	13.815	13.815	14.16	14.16	14.16	14.16	14.16	14.16	14.16	14.16	14.16	14.16	14.16
YER171W	11.81	11.81	12.37	12.37	12.37	12.37	12.715	12.715	12.715	12.435	12.435	12.435	12.435	12.435	12.435	12.435	12.435	12.435	12.435	11.12	10.775	8.145	7.865	8.21	7.865	7.865	8.145	8.145	8.145	8.145	8.145	8.145	8.145	8.145	8.145	8.77	8.77	8.77	8.77	8.77	8.77	8.77	8.77	8.77	8.77	8.77	8.77	9.115	9.115
YER162C	9.59	9.59	8.9	8.9	8.555	7.93	7.93	7.93	7.93	7.93	7.93	7.09	7.09	7.09	7.09	6.185	6.185	9.375	9.375	9.655	9.935	9.935	11.465	11.465	11.465	11.465	11.12	11.12	11.12	11.12	11.12	11.12	11.12	11.12	11.12	11.12	11.12	10.495	10.495	10.495	10.775	11.335	11.335	11.335	11.335	11.335	11.335	11.335	12.025
YER144C	15.02	14.675	14.61	14.61	14.61	14.61	14.265	14.265	14.265	14.265	14.265	13.985	13.985	14.89	14.89	14.89	15.925	15.925	15.925	15.925	15.925	15.925	15.645	15.645	15.925	15.925	15.925	15.925	15.925	15.925	15.925	15.925	15.925	15.925	15.925	15.58	15.58	15.58	15.58	15.58	15.58	15.58	15.58	15.86	15.86	15.86	16.205	16.55	16.55
YMR075W	11.465	11.465	11.465	11.465	11.465	11.465	11.185	11.185	11.185	10.84	10.84	10.84	10.84	10.84	10.84	10.84	10.84	9.935	9.935	9.935	10.28	10.625	10.625	10.625	10.625	10.625	10.625	10	9.72	9.72	9.375	9.375	9.375	8.06	5.97	4.375	4.655	6.94	8.75	8.75	8.75	8.75	8.75	9.095	9.095	9.095	9.095	10	9.72
YBR207W	14.785	14.785	14.785	14.785	14.785	14.785	14.785	14.785	14.785	14.785	13.405	13.47	12.63	12.975	12.975	12.975	12.975	13.535	13.255	13.255	13.255	13.255	13.255	13.535	13.255	13.255	13.255	13.255	12.565	13.125	13.47	13.47	13.75	14.03	14.03	14.03	13.685	13.685	13.685	13.685	13.685	13.685	14.03	14.03	14.03	14.03	14.03	14.03	14.03
YOL088C	1.875	1.875	1.875	1.81	1.81	1.81	1.81	2.155	2.155	2.155	2.155	2.435	2.435	3.06	3.06	3.06	3.06	2.435	2.435	2.435	2.155	2.155	1.81	2.5	2.5	2.78	2.78	2.78	2.78	2.78	2.78	3.34	3.62	3.62	3.965	3.965	3.965	3.965	4.31	4.31	4.935	5.215	6.68	6.68	6.68	7.585	7.585	7.585	7.585
YEL025C	10.065	10.065	11.25	11.81	12.78	12.78	12.78	13.06	13.06	13.06	13.06	13.06	13.06	13.06	13.06	13.06	13.06	13.06	13.06	13.06	13.62	13.965	13.965	13.965	13.965	13.965	13.965	13.965	13.965	13.965	13.965	14.31	14.31	14.59	14.59	14.59	14.59	14.59	14.59	14.59	14.87	14.87	14.87	14.87	14.31	14.31	14.31	14.31	14.31
YDL081C	13.125	13.125	13.125	12.78	12.78	12.78	12.78	12.78	12.78	12.78	12.78	12.78	12.78	12.78	12.78	12.78	12.78	11.53	11.53	11.25	10.97	10.97	10.97	10.345	10.345	10.345	10.345	10.345	10.345	10.345	10.345	10.345	10.345	10	10	9.655	9.655	9.655	9.655	9.655	9.655	9.31	9.03	7.435	7.435	7.435	7.435	7.09	7.09
YML064C	1.25	1.25	1.25	1.25	1.25	1.25	1.25	0.905	0.905	0.905	0.625	0.625	0.625	0.625	0.28	0.28	0.28	0.28	0.28	0.28	0.28	0.28	0.28	0.28	0.28	0.28	0.28	0.28	0.28	0.28	0.28	0.28	0.28	0.28	0.28	0.28	0.28	0.56	0.56	0.56	0.56	0.56	0.56	0.56	0.56	0.56	0.28	0.28	1.595
YNR023W	12.76	12.76	12.76	12.76	12.76	12.76	15.69	19.44	19.44	19.44	19.44	19.44	19.44	19.44	19.44	19.44	19.44	20.13	20.13	20.13	20.41	20.41	20.41	20.41	20.41	20.41	20.41	20.41	20.41	20.41	20.41	20.41	21.035	21.035	21.035	21.035	21.035	21.725	21.725	21.725	21.725	21.725	21.725	21.725	21.725	21.725	21.725	21.725	21.725
YHR168W	17.305	17.305	17.305	17.305	17.025	17.025	17.025	14.18	14.18	14.18	14.18	13.555	13.275	13.275	13.275	13.275	13.275	12.995	12.995	12.995	12.995	12.995	10.71	10.43	10.71	10.71	10.71	10.71	10.71	10.71	10.365	10.365	10.365	10.365	10.365	10.365	10.365	9.675	9.675	9.675	9.74	9.74	9.395	9.395	9.395	8.275	7.995	7.715	7.09
YOL063C	13.145	12.585	12.585	12.585	12.585	12.305	12.305	11.615	11.335	11.335	11.055	11.055	11.055	11.055	10.365	10.365	10.365	10.365	10.365	10.365	10.085	10.085	10.085	9.18	8.9	9.525	8.06	8.685	8.685	8.685	8.685	8.685	8.965	8.34	8.34	8.34	8.34	8.34	8.06	8.405	8.405	8.75	8.75	8.75	8.75	8.75	7.22	8.06	9.87
YLR383W	16.51	16.51	16.51	16.51	16.51	16.51	16.51	16.51	16.855	16.855	16.855	16.855	16.855	16.855	16.855	16.855	16.855	16.855	16.855	16.855	16.51	16.51	17.135	17.135	18.385	18.385	18.665	18.665	18.665	18.665	18.665	18.665	19.01	19.01	19.01	19.01	19.01	19.01	19.29	19.57	19.57	19.57	19.225	19.225	18.88	18.88	19.16	19.16	19.16
YKL018W	7.675	7.675	7.675	8.3	7.955	7.955	7.955	7.61	7.61	7.61	7.61	7.61	7.61	7.61	7.61	7.61	7.265	6.445	7.135	7.135	7.135	7.135	7.135	7.135	7.135	7.135	7.135	6.725	7.63	7.63	7.975	8.255	9.785	9.785	9.785	10.41	10.69	10.69	10.69	10.69	10.69	10.69	11.035	12.35	12.695	12.695	12.695	13.04	13.04
YDL093W	6.745	6.745	6.745	6.745	7.305	7.305	7.305	7.305	7.93	7.93	7.93	7.93	7.93	7.93	7.93	7.93	7.93	7.93	7.93	7.93	7.65	7.65	7.305	7.305	7.025	7.025	7.37	7.37	8.34	8.9	9.525	9.525	9.525	9.805	9.805	9.805	10.15	10.15	10.15	10.15	10.15	10.15	10.15	10.43	10.43	10.43	10.43	10.43	10.43
YOR278W	0.97	0.97	0.97	0.97	0.97	0.97	0.97	0.625	0.625	0.625	0.625	0.625	0.625	0.625	0.625	1.66	1.66	1.66	1.66	1.66	1.66	1.66	1.66	1.94	1.94	1.94	1.94	1.94	1.94	1.94	1.94	1.94	1.94	1.66	1.66	2.005	2.565	2.565	2.565	2.565	2.565	2.565	2.845	2.845	3.19	3.47	4.375	4.655	4.655
YKL195W	13.125	13.125	13.125	13.125	13.125	13.47	13.47	14.44	14.44	17.565	17.565	17.845	18.125	18.125	18.125	18.125	18.125	18.125	18.125	18.125	18.125	18.125	18.47	18.19	18.88	19.44	19.44	19.72	19.72	20	20	20	20	20	20	20	20	20	20	20	20	20	20	20	20	20	20	20	20
YMR243C	18.32	18.32	18.32	18.32	18.32	18.32	18.32	18.32	18.32	18.32	18.32	18.32	18.32	18.32	18.32	18.32	18.32	18.32	18.32	18.32	18.32	18.32	18.32	17.975	17.975	17.975	17.975	17.975	17.975	17.975	17.975	17.695	17.695	17.695	17.695	17.695	17.695	17.695	17.695	17.695	17.695	18.04	18.04	18.04	18.04	17.695	17.975	16.79	16.51
YLR228C	4.59	4.59	4.59	4.59	4.59	4.59	4.59	4.59	4.59	4.59	4.59	4.59	4.59	4.59	4.59	4.59	4.59	4.59	4.03	4.03	4.03	3.19	3.19	0.905	0.905	0.905	0.905	0.905	0.905	0.905	0.905	0.905	0.905	0.905	0.905	0.56	0.28	0.28	0.28	0.28	0.28	0.28	0.28	0.28	0.28	0.28	0.28	0.56	0.56
YDL119C	7.24	6.615	6.615	6.615	6.615	6.615	6.615	6.615	6.615	6.335	6.335	6.335	6.335	6.335	6.96	6.96	6.96	6.96	6.96	6.615	6.615	6.895	6.895	6.895	7.175	7.175	7.52	7.52	7.52	7.52	7.52	7.8	7.455	7.455	7.455	7.455	7.455	7.735	7.735	7.735	7.735	7.735	7.735	7.735	7.735	8.08	8.08	8.08	8.08
YCR007C	9.74	9.74	9.74	9.74	9.74	9.74	9.74	9.74	9.46	9.74	9.74	9.74	9.74	9.74	9.395	10.02	10.02	10.02	10.02	10.3	10.3	10.3	10.3	10.3	10.58	10.58	10.58	10.3	10.3	10.3	9.955	9.115	8.835	9.46	9.46	10.495	10.495	10.495	10.495	10.495	10.495	10.495	10.495	10.495	10.495	10.495	10.495	10.84	10.84
YDL053C	10.97	10.97	11.595	11.66	11.66	11.66	11.66	11.66	11.94	11.94	11.94	12.22	13.125	13.125	13.125	13.125	14.245	13.9	14.525	14.525	14.525	14.525	14.525	14.525	14.525	15.15	16.895	17.175	17.175	17.175	18.705	18.705	18.705	18.705	18.705	18.705	18.705	19.05	19.05	19.05	19.05	20.02	20.3	20.645	20.645	20.645	20.925	20.925	20.925
YDR295C	12.435	12.435	12.435	12.435	12.435	12.435	12.435	12.435	12.435	12.435	12.435	12.435	12.435	12.435	12.435	12.435	12.435	12.435	12.435	12.435	12.435	12.435	12.435	12.435	12.435	12.435	12.09	12.09	12.09	12.09	12.09	12.09	12.09	12.09	12.09	12.09	12.09	12.09	11.745	11.745	11.745	11.745	11.4	11.4	11.4	11.4	11.4	11.4	11.055
YIL013C	15.41	15.13	15.13	15.13	15.13	15.13	15.13	14.85	14.85	14.85	14.57	14.225	14.16	14.225	14.785	14.785	14.785	14.785	14.785	15.065	13.405	13.405	13.405	13.405	13.75	13.75	13.75	13.75	13.685	14.03	14.03	14.03	14.03	14.03	14.03	14.03	14.03	13.685	14.375	15.345	15.345	15.345	15.345	15.345	15.345	16.035	16.035	16.035	16.035
YGL093W	3.75	4.03	4.03	4.03	4.03	4.03	4.03	4.31	4.31	5.43	5.43	5.99	5.99	5.99	5.99	5.99	5.99	5.99	5.99	5.99	5.99	5.99	5.99	5.99	5.99	6.615	6.615	6.615	6.615	6.615	6.615	6.615	6.615	6.615	6.615	6.615	6.615	6.895	7.52	7.52	7.52	7.52	7.52	7.52	7.52	7.52	7.865	7.865	7.865
YER040W	12.91	12.91	13.535	13.535	13.19	13.47	13.47	13.47	13.47	13.47	13.815	13.815	14.44	14.16	14.785	14.785	14.785	15.065	15.065	15.065	14.72	14.72	14.72	14.72	15.065	15.625	15.625	15.625	15.625	15.625	15.625	15.625	15.625	15.625	15.625	15.97	15.625	15.625	15.625	15.625	15.625	15.625	15.625	15.625	15.625	15.625	15.625	15.905	15.905
YJR067C	5.515	5.86	5.86	5.86	5.86	5.86	5.86	5.86	5.86	5.86	5.86	5.86	5.86	5.86	5.3	5.02	5.58	5.86	6.485	7.39	8.36	8.36	8.705	8.705	9.05	9.33	9.33	9.33	10.235	13.425	13.425	13.425	13.425	13.425	13.425	13.705	13.705	13.705	13.985	14.545	14.545	14.545	14.545	14.825	14.825	15.17	15.17	15.17	15.17
YKL075C	5.475	5.475	5.475	5.475	5.475	5.475	5.475	5.475	5.475	5.475	5.82	6.165	7.135	7.135	7.135	7.76	8.04	8.04	8.04	8.04	8.04	8.04	8.04	8.04	8.04	8.04	8.04	8.04	8.04	8.04	7.76	7.76	7.76	7.76	7.76	7.76	7.76	7.76	7.76	8.105	8.45	9.01	9.29	9.29	9.29	9.29	9.29	9.01	9.01
YNL102W	10.065	10.345	11.035	11.725	11.725	12.005	12.005	12.285	12.285	12.845	13.19	13.47	13.75	13.75	13.75	13.75	14.375	14.375	14.31	14.31	14.31	14.31	14.03	14.03	14.59	14.525	14.245	14.245	14.245	14.59	14.59	14.59	15.215	15.215	15.215	15.215	15.215	15.84	15.495	15.495	15.56	15.56	15.56	15.56	15.56	15.56	15.56	15.56	15.56
YCL040W	9.545	9.545	9.545	9.545	8.985	8.64	8.36	8.08	7.8	7.8	7.8	7.8	7.8	7.8	7.8	7.8	6.895	6.335	6.335	6.335	6.335	6.335	6.335	6.335	6.335	6.335	6.335	6.335	6.335	6.335	6.335	6.335	6.335	6.335	6.335	6.335	6.335	6.335	5.71	5.71	5.71	5.71	5.71	5.71	5.71	5.71	5.71	5.71	5.365
YBR161W	13.835	13.835	13.835	13.835	13.835	13.835	13.835	13.835	13.835	13.835	13.49	13.49	13.835	13.835	13.835	13.835	13.835	13.835	13.145	13.145	13.145	13.145	13.145	13.145	12.865	12.585	12.585	12.585	12.585	12.585	12.585	12.585	12.585	12.585	12.24	12.24	12.24	12.24	12.24	11.615	11.615	11.615	11.615	11.615	11.615	11.615	11.615	11.615	11.615
YPL166W	7.8	8.49	8.49	8.835	8.835	8.835	9.18	9.18	9.18	8.9	10.56	13.06	13.06	13.06	13.06	13.75	13.75	13.75	13.75	15.065	15.065	15.065	15.065	15.065	16.465	16.53	16.53	16.53	16.53	16.53	16.53	16.53	16.53	16.53	16.53	16.53	16.53	16.875	16.875	16.875	16.875	16.875	16.875	16.875	17.5	17.78	17.78	17.78	17.78
YER069W	9.05	8.425	8.425	8.425	8.425	8.145	8.145	8.145	8.145	8.145	8.145	8.145	8.145	8.145	7.865	8.145	7.865	7.865	7.865	7.52	7.305	7.305	7.305	7.305	7.305	7.305	7.305	7.305	7.305	6.96	6.96	6.96	6.96	6.96	7.24	6.335	6.055	6.055	6.055	6.055	6.055	6.055	6.055	6.055	6.055	6.055	6.055	6.055	6.055
YPR091C	12.35	12.35	12.35	12.35	12.35	12.35	12.35	12.35	12.35	12.07	12.07	12.07	12.07	12.07	11.725	11.165	10.69	11.035	11.035	11.035	11.035	11.035	11.035	10.69	10	10.28	11.185	11.185	11.53	11.53	11.53	11.53	11.53	11.53	11.875	11.875	11.875	11.875	11.875	12.22	12.22	12.22	11.53	12.65	12.65	12.65	12.65	12.65	12.995
YLL045C	13.685	13.685	14.03	14.03	14.03	14.03	14.03	14.03	14.03	14.72	14.72	14.72	14.72	14.72	14.375	14.375	14.375	14.655	14.655	14.655	14.935	15.215	15.215	15.215	15.215	15.215	15.215	15.215	15.215	15.215	15.215	15.215	15.215	15.215	15.215	15.215	15.215	15.215	15.215	15.215	15.215	15.215	15.215	15.215	15.215	15.215	15.215	15.215	14.87
YNL277W-A	12.455	12.455	12.455	12.455	12.735	12.735	12.735	12.735	12.735	14.48	14.265	14.265	13.985	14.265	14.265	14.265	14.545	14.545	14.89	15.17	15.17	15.17	15.17	15.17	15.17	15.17	15.17	15.17	15.17	14.89	14.89	14.89	14.89	14.89	14.89	14.89	14.89	14.89	14.89	14.89	14.89	15.17	14.825	14.825	14.825	14.825	14.825	14.825	14.825
YNL326C	8.405	8.405	8.06	8.34	8.62	8.62	8.275	8.275	8.275	8.275	7.37	7.435	7.715	7.715	7.715	7.715	7.715	7.715	7.715	7.715	7.715	7.715	7.435	7.435	7.155	7.155	7.155	7.155	7.155	7.435	7.995	8.34	8.34	8.34	8.34	8.34	8.34	8.34	8.34	8.34	8.62	8.62	8.62	8.965	8.965	8.965	8.965	8.965	8.965
YIL050W	3.125	3.125	3.125	2.845	2.845	2.845	2.845	2.845	2.845	2.845	2.845	1.94	1.94	1.94	1.595	1.595	1.595	1.595	1.595	0.97	0.345	0	0	0	0	0	0	0	0	0	0	0	0	0.28	0.56	0.56	0.56	0.905	0.905	0.905	0.905	0.905	0.905	0.905	0.905	0.905	0.905	1.465	1.465
YHL033C	4.375	4.375	4.72	4.72	4.72	4.72	4.72	5.56	5.56	5.56	5.56	5.56	5.56	5.84	5.84	6.81	6.81	6.81	7.155	7.435	7.435	7.435	7.435	7.435	7.435	7.715	7.715	7.715	7.715	7.715	7.715	7.715	7.715	7.995	7.995	7.995	8.685	8.685	8.685	8.685	8.685	8.685	8.685	8.685	8.685	8.685	8.685	8.685	9.03
YPR129W	20.195	20.195	20.195	19.915	19.915	19.915	19.635	19.635	19.635	19.635	19.635	19.635	19.635	19.635	19.635	19.635	19.635	19.635	19.635	19.635	19.635	19.635	19.635	19.635	19.635	19.635	19.635	19.635	19.635	19.355	19.355	19.355	19.355	19.01	19.01	19.01	19.01	19.01	19.01	19.01	19.01	19.01	18.665	18.665	18.665	18.665	18.665	18.04	18.04
YNL225C	11.875	11.875	12.565	12.565	12.565	12.565	12.565	12.565	12.565	12.565	12.565	12.565	12.565	12.22	12.5	12.845	12.845	12.845	13.535	13.535	13.535	13.535	13.88	14.225	14.225	14.225	14.225	13.945	13.945	13.945	13.945	14.505	14.505	14.505	14.505	14.505	14.785	15.345	15.345	15.345	15.345	15.345	15.345	15.625	15.97	15.69	15.69	15.69	15.69
YGL030W	6.4	5.84	5.84	5.84	4.31	4.31	4.935	4.935	4.935	4.935	4.935	4.935	4.59	4.59	4.59	4.59	4.59	4.59	4.245	4.245	4.245	4.245	4.245	4.245	4.245	4.245	4.245	4.245	4.245	4.245	4.245	4.245	4.245	4.245	4.245	4.245	4.245	4.245	4.245	4.245	4.245	4.245	4.245	4.245	4.245	4.31	4.31	4.31	4.31
YLL028W	1.595	1.595	1.595	1.595	1.595	1.595	1.595	1.595	1.595	1.595	1.25	1.25	1.25	0.625	0.625	0.345	0.345	0.345	0.345	0.345	0.69	0.69	0.69	0.69	0.69	0.69	0.69	0.69	0.69	0.69	0.69	0.69	0.69	0.69	0.69	0.69	0.69	0.69	0.345	0.625	0.625	0.625	0.625	0.625	0.625	0.625	0.625	0.625	0.625
YBR234C	6.4	6.68	6.68	7.24	7.24	7.24	7.24	7.585	7.585	7.585	7.585	7.585	7.585	8.145	7.8	8.145	8.145	8.145	8.145	8.145	8.145	8.145	8.145	8.145	8.425	8.425	8.425	8.08	8.36	8.36	8.36	8.36	8.36	8.36	8.36	8.36	8.36	8.36	8.36	8.36	8.36	8.36	8.36	8.36	8.36	8.36	8.36	8.36	8.36
YPL083C	10.235	10.235	10.235	10.235	10.515	10.515	10.515	10.515	10.515	11.205	11.205	11.205	11.55	11.55	11.55	11.55	11.83	11.55	11.55	11.55	11.55	11.55	11.55	11.205	11.205	11.205	11.205	10.645	10.085	10.085	9.805	10.15	9.46	9.46	9.46	9.46	9.46	9.18	9.18	9.18	9.18	9.18	9.18	9.18	9.18	9.46	9.46	9.46	9.46
YMR210W	12.285	12.285	12.005	12.005	12.005	12.005	12.005	12.005	12.005	12.005	12.005	12.005	12.005	12.005	12.005	12.005	12.35	12.35	12.35	12.35	12.35	12.35	12.35	12.35	12.35	12.005	12.005	12.005	12.35	12.35	12.35	12.35	12.35	12.35	12.35	12.63	12.63	12.91	14.16	14.16	14.16	14.16	14.44	14.72	14.72	15	15	15	15
YLR056W	0.28	0.28	0.28	0.28	0.28	0.28	0.28	0.28	0.28	0.28	0.28	0.28	0.28	0.28	0.28	0.28	0	0	0	0	0	0	0	0	0	0	0	0	0	0	0	0	0	0	0	0	0	0	0	0	0.28	0.28	0.28	0.28	0.28	0.28	0.28	0.28	0.28
YGR170W	11.765	11.42	11.42	11.42	11.42	11.42	11.42	11.075	10.795	10.795	10.795	10.515	11.075	11.075	11.075	11.075	11.075	11.075	11.075	11.075	11.075	11.075	10.795	10.795	10.795	10.795	10.795	10.795	11.355	11.355	11.355	11.635	11.635	11.635	11.635	11.635	11.635	11.635	11.635	11.635	11.635	11.635	11.635	11.635	11.635	11.635	11.635	11.915	11.915
YDL139C	1.12	1.12	1.12	1.12	1.12	1.12	1.12	1.12	1.12	1.12	1.12	1.12	1.12	1.12	1.4	1.4	1.68	1.68	1.68	1.96	1.96	1.96	1.96	1.96	1.96	1.96	1.96	1.96	1.96	2.025	2.65	2.93	2.93	2.93	2.93	2.93	2.93	2.93	2.93	3.275	3.275	3.275	3.275	3.275	3.275	3.9	3.9	3.9	3.9
YBR108W	7.305	7.305	7.305	7.305	7.305	7.305	7.305	7.305	7.305	7.305	7.025	6.745	6.745	6.745	8.405	9.03	9.375	9.375	9.375	9.375	10	10	10	10	10	10.345	10.625	10.625	10.625	10.625	10.625	10.625	10.625	10.625	10.97	10.97	10.97	10.97	11.25	11.25	11.25	11.25	11.25	11.25	11.25	11.53	11.53	11.81	11.81
YDR206W	11.94	12.22	12.22	12.5	12.5	12.5	12.5	12.5	12.5	12.845	13.125	13.125	13.125	13.75	13.75	13.75	13.75	14.095	14.095	14.095	14.095	14.785	15.82	15.82	16.165	16.165	16.165	16.165	16.165	16.165	16.165	16.445	16.445	16.445	16.445	16.445	16.445	16.79	16.79	16.79	16.79	16.79	16.79	16.79	16.79	16.79	16.79	16.79	16.79
YJL127C-B	5.56	5.56	5.56	5.56	5.905	5.905	5.905	5.625	5.625	5.28	5.28	5.28	4.72	5.28	5.28	5.28	5.28	5.28	5.28	5.28	4.935	4.935	5.56	5.84	6.12	8.405	8.405	8.405	8.405	8.405	8.405	8.405	8.405	8.405	8.405	8.405	8.405	8.405	8.405	8.405	9.375	9.375	9.375	9.375	9.375	9.375	9.375	9.375	9.375
YML063W	1.185	1.185	1.185	1.185	1.185	1.185	1.185	1.185	1.185	0.905	0.345	0.345	0.345	0.345	0.345	0.345	0.345	0.345	0.345	0	0	0	0	0	0	0	0	0	0	0	0	0	0	0	0	0	0	0	0	0	0	0	0	0	0	0	0	0	0
YER059W	15.885	15.885	16.445	16.165	16.165	16.165	16.165	15.82	15.82	14.57	15.475	17.35	19.29	19.29	19.29	19.29	19.29	19.29	19.29	19.29	19.29	19.29	18.105	18.17	18.17	18.17	18.795	18.795	18.795	18.105	19.765	19.765	19.765	19.765	19.765	19.765	19.765	19.765	21.165	20.82	20.82	20.82	20.82	20.82	20.82	20.82	20.82	20.82	20.475
YIL084C	5.84	5.84	5.84	5.215	5.215	5.56	5.56	5.56	5.905	5.625	5.625	5.625	5.625	5.345	5	5	5.065	5.065	5.065	5.065	5.065	5.065	5.065	4.505	4.85	4.57	4.57	4.57	4.57	4.85	4.85	4.85	4.85	4.85	4.57	4.635	5.195	5.195	5.195	5.755	5.755	6.035	6.035	6.035	6.315	6.315	6.315	6.66	7.005
YPR010C-A	6.1	6.38	6.38	6.38	6.38	6.38	7.07	7.07	7.07	7.07	7.07	7.07	7.07	7.07	7.07	7.07	8.385	8.385	8.385	8.385	8.385	8.385	8.385	8.385	8.385	8.385	8.385	8.385	8.385	8.385	8.385	8.385	8.385	8.665	8.665	8.665	8.945	8.665	8.945	8.945	8.945	8.945	8.945	8.32	7.35	8.385	8.385	8.385	8.385
YNL073W	16.53	16.53	16.53	16.875	17.22	17.22	17.22	17.5	17.5	17.5	17.5	17.5	17.5	17.435	17.435	17.435	17.435	17.435	17.435	17.435	17.435	17.435	17.435	17.435	17.435	17.435	17.435	17.435	17.435	17.435	17.435	17.435	17.435	17.435	17.435	17.435	17.715	17.715	17.715	17.715	17.715	17.715	17.715	17.715	17.715	17.715	17.715	17.715	17.715
YJL196C	9.74	9.74	9.74	9.74	9.74	9.74	9.74	9.74	9.74	9.46	9.46	9.115	8.835	8.835	8.835	8.835	8.835	7.8	7.8	7.8	7.8	7.8	7.455	7.455	7.455	7.455	7.455	7.175	6.55	6.55	6.55	6.55	6.55	6.27	5.99	5.99	5.99	5.71	5.43	5.43	5.43	5.43	5.43	5.43	5.43	4.46	4.18	4.18	3.34
YBR225W	4.03	3.06	3.75	4.095	4.095	4.375	6.595	6.595	6.595	7.565	7.565	7.845	7.845	7.845	7.845	7.845	7.845	7.845	7.845	7.845	7.845	7.845	8.19	8.88	8.88	8.88	9.225	9.915	10.26	10.54	13.515	15.175	16.295	16.295	16.295	16.295	16.295	16.295	16.295	16.295	16.295	16.295	16.295	17.415	17.415	17.415	17.415	17.415	17.48
YEL013W	13.685	13.685	13.685	13.34	13.34	13.34	13.34	13.685	14.03	14.03	14.03	14.03	14.03	14.03	14.03	14.03	14.03	14.03	14.03	14.03	14.03	14.03	14.03	14.375	14.375	14.375	14.72	14.72	14.72	14.72	14.375	14.375	14.375	14.375	14.375	14.375	14.375	14.375	14.375	14.375	14.375	14.375	14.375	14.375	14.095	13.815	13.815	13.815	13.815
YGR279C	5.755	5.755	5.755	5.755	5.755	4.785	4.505	4.505	4.505	4.505	4.225	4.225	4.225	4.225	4.225	4.225	3.88	3.88	3.88	3.535	3.535	4.225	4.225	4.225	4.505	4.505	4.505	4.505	4.505	4.505	4.44	4.44	4.44	4.44	4.44	4.44	4.44	4.44	4.44	4.44	4.44	4.72	3.405	3.405	3.405	3.405	3.405	3.405	3.405
YFR002W	10.495	10.495	10.84	10.84	10.84	10.84	10.84	10.84	10.84	11.12	11.465	11.745	11.745	11.745	11.745	11.745	11.745	11.81	12.09	12.09	12.09	12.09	12.09	12.435	12.435	12.435	12.435	12.435	12.435	12.09	12.09	12.09	12.09	12.09	12.37	13.06	13.06	13.06	13.06	13.06	13.06	13.06	13.06	13.06	13.06	13.06	12.78	12.78	12.78
YOR187W	7.565	7.22	6.94	6.94	6.94	6.94	6.94	6.66	6.035	5.69	5.69	5.69	5.69	5.69	5.69	5.69	5.69	5.69	5.065	4.72	4.72	4.72	4.72	4.72	4.72	4.72	4.72	4.72	4.72	4.72	4.72	4.72	4.72	4.72	4.72	4.72	4.72	4.72	4.72	4.44	4.44	4.44	4.44	4.44	4.44	4.44	4.44	4.44	4.44
YMR260C	11.14	11.14	11.14	11.14	11.14	11.14	11.14	11.14	11.14	11.98	11.98	11.98	11.98	12.26	12.26	12.26	12.26	12.26	12.26	12.26	12.26	12.26	12.26	12.26	12.26	12.26	12.26	12.26	12.26	12.26	12.26	12.605	12.605	12.605	12.605	12.605	12.605	12.605	12.605	12.605	12.605	12.605	12.605	12.605	12.605	12.605	12.605	11.98	11.98
YMR064W	8.685	8.685	8.685	8.685	6.4	7.37	7.37	7.37	7.37	7.37	5.56	5.56	4.935	5.215	5.215	5.215	5.215	5.215	5.56	5.905	5.905	6.81	6.81	6.81	6.81	6.81	6.81	6.81	7.155	8.19	8.75	9.03	9.03	9.03	9.375	9.375	9.375	9.375	9.375	9.375	9.375	9.375	9.375	9.375	9.375	9.375	9.655	9.655	10
YBR028C	8.815	8.815	8.815	8.815	8.255	8.88	8.88	9.16	9.16	9.16	8.88	8.88	8.88	7.285	6.725	6.38	6.1	6.1	6.725	7.35	8.6	8.6	8.6	9.785	9.785	9.785	9.785	9.785	9.785	9.785	9.785	9.785	9.785	9.785	9.785	9.785	9.785	9.785	9.785	9.785	9.785	9.785	9.785	9.225	9.16	9.44	9.44	9.44	9.785
YKR010C	13.04	12.695	12.695	12.975	12.63	12.63	12.63	12.63	12.63	12.63	12.63	12.63	12.63	12.63	12.63	12.63	12.63	12.63	12.63	12.63	12.63	12.63	12.63	12.63	12.35	12.35	12.35	12.35	12.63	12.35	12.35	12.35	12.07	12.07	12.415	12.415	12.415	12.415	12.415	12.415	12.135	12.135	12.135	12.135	12.135	12.135	12.135	12.135	11.51
YOR205C	17.435	17.715	17.715	17.715	17.715	17.715	18.06	18.06	18.06	18.405	19.72	20.69	20.69	20.69	20.69	20.69	20.69	20.69	21.035	21.035	21.035	21.035	21.035	21.035	21.035	21.035	21.035	21.035	21.035	21.035	21.035	21.035	21.035	21.38	21.38	21.38	21.38	21.1	20.755	20.755	20.755	20.755	20.755	20.755	20.755	20.755	20.755	20.755	20.755
YGR167W	6.4	6.4	6.4	6.4	6.4	6.68	6.96	6.96	6.96	6.96	6.96	6.96	6.96	7.305	7.305	7.305	7.305	7.305	7.305	7.305	7.305	7.305	7.65	7.65	7.65	7.65	7.65	7.65	7.65	7.65	7.65	7.65	7.65	7.65	7.65	7.65	7.65	7.65	7.65	7.65	7.65	7.65	7.65	7.65	7.65	7.65	7.65	7.65	7.65
YHL020C	9.44	9.785	9.785	9.785	9.16	9.03	9.935	9.59	9.59	9.87	10.905	12.09	12.09	12.09	12.09	11.53	11.81	11.465	11.745	11.745	12.025	13.275	14.18	14.18	14.18	14.18	14.18	14.18	14.18	14.18	14.18	14.18	14.18	14.46	14.46	14.46	14.46	14.46	14.46	14.805	14.805	14.805	14.805	14.805	14.805	14.805	14.805	14.805	14.805
YML017W	7.93	7.93	8.21	8.49	9.115	9.115	9.115	9.115	9.115	9.115	9.115	9.115	9.115	9.115	9.115	9.115	9.115	9.115	9.115	9.115	8.835	8.835	8.555	8.555	8.555	8.555	8.555	8.555	8.555	8.555	8.555	8.555	8.555	8.555	8.275	8.275	8.275	8.275	7.93	7.93	7.93	7.93	6.96	6.4	4.805	4.46	4.46	4.46	4.46
YGL244W	10.99	10.99	10.99	10.99	10.99	10.99	10.99	10.71	10.71	10.71	10.71	10.43	10.43	10.43	10.43	10.775	11.055	11.055	11.055	11.055	11.055	11.055	10.775	10.775	10.775	10.775	10.775	10.775	10.495	11.055	11.055	11.055	11.055	11.055	11.055	11.055	11.4	11.4	11.4	11.4	11.4	11.4	11.4	11.4	11.055	11.055	11.055	11.055	11.055
YDL020C	8.77	8.77	8.77	8.77	8.49	8.49	8.49	8.49	8.49	8.49	8.49	8.21	8.21	8.21	8.21	8.21	8.21	8.21	6.68	5.84	5.28	5.28	5.28	5.28	5.56	5.84	6.12	6.465	6.465	6.465	6.465	6.465	6.465	6.465	6.465	6.465	6.465	6.465	6.12	6.12	5.775	5.775	5.775	6.055	5.495	5.495	5.495	5.495	5.495
YNL258C	6.615	7.305	7.65	7.37	7.37	7.37	8.21	11.205	11.205	11.205	11.205	11.205	11.205	11.485	11.42	11.42	11.42	11.42	11.42	11.42	11.42	12.325	12.325	12.605	12.605	12.605	12.605	12.605	12.605	12.605	12.605	12.605	13.575	13.575	13.575	13.575	13.575	13.575	13.575	13.575	13.575	13.575	13.575	13.575	13.575	13.575	13.575	13.575	13.575
YMR173W	19.395	19.395	19.395	19.115	19.115	19.115	19.115	19.115	18.08	18.08	18.08	16.895	16.55	16.55	16.55	16.55	16.55	16.55	16.205	16.205	16.205	16.205	16.205	16.205	16.205	16.205	16.205	16.205	16.205	16.205	15.58	15.58	15.58	15.58	15.235	15.235	11.96	11.335	10.43	10.43	10.775	10.775	11.12	11.12	11.12	11.12	11.12	11.12	11.12
YBR211C	7.95	7.95	7.95	8.23	8.23	8.51	8.51	8.51	8.51	8.51	8.51	8.51	8.51	8.51	8.51	8.51	8.51	8.51	8.51	8.51	8.51	8.51	8.51	8.51	8.79	8.79	8.79	8.79	8.79	8.79	8.79	8.79	8.79	7.67	7.325	7.325	7.325	7.325	7.325	7.325	7.045	7.045	7.045	6.485	6.485	6.485	6.485	6.205	5.3
YIL137C	6.68	6.96	6.895	6.895	6.895	6.895	6.895	6.895	6.27	6.27	6.27	6.27	6.27	6.55	6.83	6.83	6.83	7.175	7.175	6.895	6.895	6.895	6.895	6.895	6.895	6.895	6.895	6.895	6.895	6.895	6.895	6.55	8.275	8.555	8.555	8.555	8.555	8.555	8.555	8.555	8.9	8.9	8.9	8.9	8.9	9.245	9.245	9.87	9.87
YBR085C-A	10.195	10.195	10.195	10.195	10.195	10.195	10.885	10.885	10.885	10.885	10.885	10.885	10.885	10.885	10.885	10.885	10.885	10.885	10.885	10.885	10.885	10.885	10.54	9.42	9.42	9.42	9.42	9.765	9.765	9.765	10.11	9.83	9.83	9.83	9.83	9.83	9.83	9.83	9.83	9.83	9.83	9.83	9.83	9.83	9.83	10.735	10.735	10.735	10.735
YBR291C	13.665	13.665	13.945	13.945	13.945	13.945	13.945	13.945	13.945	13.945	13.945	13.945	13.945	13.945	13.945	13.945	13.945	13.945	13.945	13.945	13.945	13.945	14.29	14.29	14.29	14.29	14.29	14.29	14.29	14.29	14.29	14.29	14.29	14.29	14.29	14.29	14.29	14.29	14.29	14.29	14.29	13.6	13.255	13.255	13.255	13.255	13.255	13.255	13.255
YGR285C	4.59	4.59	4.59	4.59	4.59	4.59	4.59	4.59	3.685	3.405	3.405	3.405	3.405	3.405	3.405	3.125	3.125	2.78	2.78	2.78	2.78	2.78	2.78	2.78	2.78	2.435	2.09	2.09	2.09	2.09	2.09	2.09	2.09	2.09	2.09	2.09	2.09	0.28	0	0	0	0	0	0	0	0	0	0	0
YBR256C	11.765	11.765	11.765	11.765	11.765	10.86	10.235	10.235	10.235	10.235	10.58	10.58	10.58	9.61	9.61	9.61	6.615	5.15	4.87	4.87	4.87	3.405	3.405	3.405	2.78	2.78	2.78	2.78	3.405	3.405	3.405	3.405	3.125	2.78	2.78	3.06	3.34	3.34	3.06	3.06	3.06	3.06	3.06	3.06	3.405	3.405	3.405	3.685	3.685
YDL045C	12.63	12.63	12.63	12.35	12.35	12.35	12.35	12.07	12.07	11.38	11.1	11.1	11.1	11.1	11.1	10.755	10.755	10.755	10.755	10.755	10.755	10.755	10.755	9.785	7.91	5.065	4.095	4.095	4.095	4.095	4.095	4.095	4.095	4.095	4.095	4.095	4.095	4.095	4.095	4.095	2.845	2.845	2.845	2.285	2.285	2.63	2.63	2.63	2.63
YIL091C	13.235	13.235	13.235	13.235	13.58	13.58	13.58	13.925	14.83	14.83	14.83	16.705	16.705	16.705	16.705	16.705	16.705	16.705	16.705	16.705	17.05	17.05	17.05	17.33	17.33	17.33	17.33	19.205	19.205	19.205	19.205	19.55	19.55	19.55	19.55	19.55	19.55	19.55	19.55	19.55	19.55	19.55	19.55	19.55	19.55	19.55	19.55	19.55	19.55
YBL001C	13.06	13.34	13.34	13.34	13.34	13.34	13.34	13.34	13.62	13.62	13.62	13.62	13.62	13.62	13.62	13.62	13.62	13.62	13.62	13.62	13.62	13.62	13.62	13.62	13.62	13.62	13.62	13.62	13.62	13.62	13.62	13.62	13.62	13.62	13.62	13.62	13.34	13.34	13.34	13.34	13.34	13.34	13.34	13.62	13.62	13.62	13.62	13.62	13.62
YMR177W	8.405	8.405	8.405	8.405	8.405	8.06	8.06	8.34	8.34	8.62	8.965	8.965	8.965	8.965	8.965	8.685	8.685	8.685	8.685	8.685	8.685	8.685	8.685	8.685	8.965	9.245	9.59	9.59	9.59	9.59	9.59	9.59	9.59	9.59	9.59	9.59	9.59	9.59	9.59	9.245	9.525	9.525	9.525	9.525	9.525	9.525	9.525	9.525	9.525
YCR066W	7.285	4.03	3.685	2.78	2.78	2.5	2.22	1.875	1.875	1.53	1.25	1.25	1.25	1.25	1.25	1.25	1.25	1.25	1.25	1.25	0.97	0.97	0.97	1.25	1.25	1.25	1.25	1.25	1.53	1.81	1.81	1.81	1.81	1.81	1.81	1.81	1.81	1.81	1.81	1.81	1.81	1.81	1.81	1.81	1.465	1.465	1.465	2.155	3.125
YGL127C	11.4	11.4	11.4	11.4	12.24	11.96	11.96	11.96	11.96	12.24	12.24	12.24	12.24	12.24	11.895	12.24	12.585	12.585	12.585	12.585	12.585	12.93	13.275	12.995	12.995	12.995	12.995	12.995	13.34	12.435	12.78	13.125	13.125	13.125	13.125	13.125	13.125	12.155	12.155	12.155	12.155	12.155	12.155	12.155	12.155	12.155	12.155	12.155	12.155
YOR171C	15.665	15.665	15.385	15.385	15.385	15.385	15.385	15.385	15.385	15.385	15.385	15.04	15.04	15.32	15.32	15.32	15.32	15.32	15.32	15.32	15.665	15.665	15.665	15.665	15.32	15.32	15.6	15.6	15.6	15.6	15.6	15.6	15.6	15.04	15.04	15.04	15.04	15.04	15.04	15.04	15.04	15.04	15.04	14.415	14.135	13.855	13.855	13.855	13.855
YLR018C	4.655	4.655	4.655	4.655	4.655	4.655	4.655	4.655	4.655	5.345	5.345	6.94	6.94	6.94	6.94	6.94	6.94	6.94	6.94	6.94	6.94	6.94	6.94	6.94	6.94	6.94	6.94	6.94	6.94	6.94	6.94	6.94	6.94	6.94	7.22	7.565	7.565	7.565	7.565	7.565	7.565	7.565	7.565	7.565	7.565	7.565	7.565	7.845	7.845
YDR062W	14.46	14.46	14.46	14.46	14.46	14.18	14.18	14.18	14.18	13.555	13.555	13.275	11.12	10.775	10.495	10.495	10.15	10.15	10.15	10.15	10.15	10.15	10.15	7.09	5.215	5.215	4.935	4.935	4.655	4.655	4.095	4.095	4.095	4.095	4.095	4.095	4.095	3.47	2.09	2.09	2.09	2.09	2.09	2.09	2.09	2.09	1.81	1.81	1.81
YMR056C	3.06	3.06	3.06	3.06	3.06	3.06	3.06	3.06	3.06	3.06	3.06	3.06	3.06	3.06	3.06	3.06	3.06	3.06	3.06	3.06	2.78	2.78	2.78	2.78	2.78	2.78	2.78	2.78	2.78	2.78	2.78	2.78	2.5	2.5	2.5	2.5	2.5	2.5	2.5	2.5	1.315	0.97	0.69	0.345	0.345	0.69	0.69	0.69	0.69
YBR196C	2.91	2.91	2.91	2.91	2.91	2.91	2.91	2.91	2.91	2.91	2.91	2.91	2.91	2.91	2.91	2.91	2.91	2.565	2.565	2.565	2.565	2.565	2.22	2.22	2.22	2.22	2.78	3.06	3.06	3.06	3.06	3.34	3.06	3.06	3.06	3.34	3.34	3.34	3.34	3.34	3.34	3.34	3.34	3.34	3.34	3.34	3.34	3.34	3.34
YKL183W	14.075	14.075	14.075	14.075	14.075	13.73	13.73	13.73	13.73	13.73	13.45	12.07	11.725	11.38	11.38	11.38	12.005	12.005	12.285	12.285	12.285	12.285	12.975	12.975	12.975	12.975	12.975	12.695	12.695	12.695	12.695	12.695	12.695	12.695	12.695	12.695	12.695	12.695	12.07	12.07	12.07	12.07	12.07	12.415	12.415	12.415	12.48	12.135	10.82
YNL207W	12.715	13.06	13.06	13.06	13.06	13.405	13.405	14.095	13.815	13.815	13.815	13.815	13.815	12.35	12.07	13.73	14.7	14.7	14.7	14.635	14.635	14.635	14.635	15.325	18.32	19.915	19.915	19.915	19.915	19.915	19.915	19.915	19.915	19.915	20.26	20.325	20.325	20.325	20.325	20.325	20.325	20.325	20.325	20.325	20.325	20.045	20.045	20.045	20.045
YOL129W	11.66	11.66	11.66	11.66	11.94	11.94	12.91	12.91	12.91	12.91	12.91	13.19	13.19	13.535	13.535	13.535	13.535	13.815	13.815	13.815	13.815	13.815	13.815	13.815	13.815	13.815	13.815	13.815	13.815	13.815	13.815	13.815	13.815	13.815	13.815	13.815	13.815	13.815	13.815	13.815	13.815	13.47	13.47	13.47	13.47	13.47	13.47	13.47	13.47
YIL095W	3.47	3.47	3.47	3.815	4.095	4.095	4.095	4.095	4.095	4.095	4.095	4.095	4.095	4.095	4.095	4.095	4.095	4.095	4.375	4.095	4.44	4.72	4.72	4.72	4.72	4.72	4.72	4.72	4.72	4.72	4.72	5.065	5.065	5.065	5.065	5.065	5.065	5.065	5.065	5.065	5.345	5.625	5.625	5.625	5.625	5.625	5.625	5.625	5.625
YHR021C	0	0	0	0	0	0	0	0	0	0	0	0	0	0	0	0	0	0	0	0	0	0	0	0	0	0	0	0	0	0	0	0	0	0	0	0	0	0	0	0	0	0	0	0	0	0	0	0	0
YGR289C	11.745	11.745	11.745	11.745	11.4	11.4	11.12	11.12	11.4	11.4	11.4	11.4	11.4	11.4	11.4	11.4	11.4	11.4	11.4	11.4	11.4	11.4	11.4	11.4	11.4	11.4	11.12	11.12	11.465	11.465	11.465	11.465	11.465	11.465	11.465	11.465	11.465	11.465	11.465	11.465	11.465	11.465	11.465	11.465	11.465	11.465	11.465	11.465	11.465
YDL220C	6.615	6.96	6.96	6.96	6.96	7.305	6.745	7.025	7.37	7.37	7.715	7.65	7.65	7.65	7.65	7.995	7.995	7.995	8.34	8.34	8.34	8.34	8.34	8.34	8.34	8.34	8.34	8.34	8.965	9.245	9.245	9.245	9.525	9.525	9.525	9.525	9.525	9.525	9.245	9.245	9.245	9.245	9.245	9.245	9.245	9.245	9.245	9.245	9.245
YLR061W	13.43	13.085	13.085	13.085	13.085	12.74	12.74	12.74	11.77	11.77	11.77	11.77	6.51	5.13	4.85	4.85	4.85	4.505	4.505	4.505	4.505	4.505	4.505	4.505	4.16	4.16	4.16	4.16	4.16	4.16	4.16	4.16	4.16	4.16	4.16	4.16	3.88	3.88	3.88	3.88	2.005	1.66	1.94	1.94	1.94	1.94	1.94	1.94	2.22
YDR152W	7.91	7.91	7.91	8.19	8.19	8.19	7.91	7.91	7.91	8.19	8.19	8.19	8.19	8.19	7.845	8.47	8.815	12.565	12.565	12.565	12.565	12.565	12.565	12.565	12.845	12.845	12.845	12.845	12.845	12.845	12.845	12.845	12.845	13.19	13.19	13.535	13.815	13.815	13.815	13.815	13.815	13.815	13.815	13.815	14.72	15	15	15	15
YMR186W	12.305	12.305	12.305	12.305	12.305	12.305	12.305	12.305	12.305	12.305	12.305	12.305	12.305	12.305	12.305	12.305	12.305	12.305	12.305	12.305	12.305	12.305	11.96	11.96	11.615	11.615	11.615	11.615	11.615	11.615	11.615	11.615	11.615	11.615	11.615	11.615	11.615	11.615	11.615	11.615	11.335	11.335	11.055	10.775	10.775	10.775	10.775	10.775	10.775
YGR071C	6.1	5.41	6.315	7.35	7.91	11.79	12.415	12.415	12.415	12.76	12.76	12.76	12.07	12.695	12.695	13.32	13.32	13.32	13.32	13.32	13.32	13.32	13.665	13.385	13.665	14.44	14.44	14.44	14.44	14.44	14.44	14.44	14.44	14.44	14.72	14.72	14.72	14.72	14.72	14.72	14.72	14.72	14.72	14.72	14.72	14.72	15	15	15.28
YCL056C	8.19	9.505	9.225	9.225	9.225	9.225	9.225	9.225	8.945	9.225	8.6	8.6	8.535	8.88	8.88	9.16	9.16	10	10	10	10	9.375	9.375	9.03	8.965	10.56	10.56	10.56	11.745	13.06	13.9	13.9	13.9	13.555	13.275	13.9	13.9	14.245	15.43	15.99	19.46	19.46	19.46	19.805	21.335	21.335	21.335	21.68	21.68
YGR095C	10.625	10.625	10.625	10.56	10.56	10.56	10.56	10.28	10.28	10.28	10.345	11.38	11.725	11.725	11.725	12.415	13.04	13.04	13.04	13.04	13.04	13.04	13.73	13.73	13.73	13.73	13.73	13.73	13.73	13.73	13.73	14.01	14.01	14.01	14.355	14.355	14.355	14.355	14.355	14.355	14.355	14.355	14.355	14.355	14.075	14.075	14.075	14.075	14.075
YDR459C	8.535	8.535	8.535	8.535	7.845	7.22	7.22	8.47	13.47	16.745	16.745	16.745	16.745	16.745	16.745	16.745	17.37	17.37	17.37	17.37	17.715	17.995	17.995	17.995	17.995	17.995	17.995	17.995	17.995	17.995	17.995	17.995	17.995	17.995	17.995	17.995	18.275	18.62	18.9	19.18	19.46	19.46	20.085	20.365	20.71	20.99	20.99	20.99	20.99
YOR059C	15.385	15.385	15.385	15.385	15.385	15.385	15.385	15.385	15.385	15.105	15.105	15.105	13.855	13.295	13.295	13.295	13.015	13.015	13.015	13.015	13.015	13.015	12.11	12.11	12.11	11.765	11.27	10.71	10.365	10.365	10.365	10.085	9.395	9.395	9.115	9.115	8.77	9.33	10.02	10.02	10.02	10.02	10.02	10.02	10.02	10.02	10.02	10.02	9.675
YER088C	23.9	23.9	23.9	23.9	23.9	23.9	23.9	23.9	23.9	24.525	24.525	24.525	24.525	24.525	24.805	24.805	24.805	24.46	24.46	24.74	24.395	24.395	24.395	24.395	24.395	24.395	25.02	25.02	25.02	25.02	25.02	25.02	25.02	25.02	25.02	25.02	25.3	25.3	25.3	25.3	25.3	25.3	25.3	25.3	25.3	25.3	25.3	25.3	25.3
YMR231W	7.37	7.37	7.37	8.06	8.06	8.06	8.06	8.06	8.06	8.06	8.06	8.405	8.125	8.75	9.655	9.375	9.375	10.065	10.065	10.065	10.065	10.065	10.065	10.065	10.065	10	12.155	12.155	12.155	12.845	12.845	12.845	12.845	12.845	12.845	12.845	12.845	12.845	12.845	13.19	13.19	12.91	12.91	12.91	12.91	12.91	12.91	13.19	13.19
YGL022W	16.94	16.94	16.66	16.38	16.66	17.22	18.19	18.19	18.47	18.47	18.75	18.75	18.75	19.44	19.44	19.44	19.72	20.065	20.41	20.41	20.41	20.41	20.41	20.41	20.755	20.755	20.475	20.475	20.475	20.475	20.475	20.475	20.475	20.13	20.13	20.13	20.13	20.13	20.13	20.13	20.13	20.13	20.13	20.13	20.13	20.13	20.13	20.13	20.13
YKL143W	4.115	4.115	4.115	4.115	4.115	5.085	6.27	8.77	8.77	8.77	9.05	9.05	9.05	9.395	9.675	9.675	9.675	9.675	9.955	9.955	9.955	9.955	9.955	9.955	9.955	9.955	10.235	10.235	10.235	10.235	10.235	10.235	10.235	10.58	10.58	10.58	10.58	10.58	10.58	10.58	10.58	10.58	10.58	10.58	10.58	10.58	10.58	10.58	10.58
YOR023C	10.755	10.755	10.755	11.035	10.69	10.69	10.69	11.315	11.035	11.035	11.035	11.035	11.035	11.035	11.035	8.75	8.75	8.75	9.655	9.655	9.655	9.655	9.655	9.655	9.655	9.655	9.655	9.245	9.245	9.245	9.245	9.245	9.245	9.245	9.245	9.245	9.245	9.245	9.245	8.62	8.9	8.9	8.9	8.9	8.9	8.9	9.18	9.18	9.18
YOL072W	9.46	9.46	9.46	9.46	9.46	9.46	8.965	8.965	8.965	8.965	8.965	8.965	8.965	8.555	7.585	7.585	7.585	7.865	6.12	5.495	6.12	6.12	6.12	5.905	6.185	6.185	6.465	7.65	7.93	7.93	7.93	8.21	8.49	11.335	11.335	11.96	12.24	12.24	12.24	12.52	12.865	14.33	14.33	14.33	14.33	14.33	14.33	14.33	14.33
YNR003C	0.28	0.28	0.28	0.28	0.28	0.28	1.25	1.25	1.25	1.25	1.595	1.595	1.595	1.595	1.595	1.595	1.595	1.595	1.595	1.595	1.595	1.875	3.75	4.655	4.655	4.655	4.655	4.655	4.655	4.655	4.655	4.655	4.655	4.655	4.655	4.935	5.215	5.215	5.495	5.495	5.495	5.495	5.495	5.495	5.495	5.775	6.615	8.08	8.08
YMR003W	9.375	9.375	9.375	10.345	10.345	10.345	10.345	10.345	10.345	10.345	10.345	10.345	10.345	10.625	10.625	10.905	11.81	11.81	11.465	11.465	11.465	11.465	11.465	11.465	11.745	11.745	11.745	11.745	11.745	11.745	11.745	11.745	11.745	11.745	11.745	11.745	11.745	11.745	11.745	11.745	11.465	11.465	11.185	11.185	11.185	11.185	10.905	10.905	10.905
YDL157C	6.53	6.875	7.155	7.155	7.155	6.875	6.875	6.875	6.875	7.155	7.155	7.155	7.155	7.155	7.155	7.155	7.155	7.155	7.155	7.155	7.155	7.155	7.155	7.155	7.155	7.155	7.155	7.155	7.155	7.155	7.155	7.155	6.875	6.875	6.875	6.875	6.875	6.53	6.53	6.53	6.53	6.53	6.53	6.53	6.53	6.53	6.53	6.53	6.53
YDL203C	14.095	14.095	14.095	13.75	12.435	11.875	11.875	11.875	11.53	11.53	11.25	11.25	10.69	9.85	9.57	9.57	9.57	9.57	9.915	9.57	9.57	9.57	9.57	8.945	8.6	8.6	8.6	8.255	8.255	7.91	7.91	7.63	7.63	7.63	7.285	7.285	7.005	7.005	7.005	7.005	7.005	5.755	4.505	2.565	2.91	2.91	3.19	3.19	3.19
YDL233W	4.57	4.57	4.915	4.915	4.915	4.915	5.195	6.035	7.22	7.22	7.22	7.22	7.22	7.22	7.22	6.66	6.66	6.66	6.66	6.66	6.66	6.66	6.66	6.66	6.595	6.595	7.22	8.19	11.035	11.035	11.035	11.035	11.035	11.035	11.035	11.315	12.22	12.22	12.22	12.22	12.435	12.435	12.435	12.715	12.715	12.715	12.715	12.715	13.06
YPL188W	5.215	5.215	5.215	5.495	5.775	5.775	5.775	5.775	5.775	5.775	6.745	8.275	8.275	8.555	8.555	9.18	9.18	9.18	9.18	10.3	10.3	10.3	10.3	10.3	10.3	10.3	10.99	10.99	10.99	10.99	10.99	10.99	11.335	11.335	11.335	11.335	11.335	11.335	11.615	11.335	11.335	11.335	11.335	11.335	11.335	11.055	11.055	11.055	11.055
YDR175C	7.585	7.585	7.585	7.585	7.585	7.93	7.93	8.275	8.275	8.275	8.275	8.62	8.62	8.62	8.62	8.965	8.965	8.965	8.965	9.31	9.59	9.935	9.935	9.935	9.935	9.59	9.59	9.59	9.59	9.59	10.215	10.215	10.495	10.215	10.215	10.215	10.215	10.215	10.56	10.56	10.56	10.56	10.56	10.56	10.56	10.84	11.12	11.12	11.12
YPL195W	13.08	10.58	9.33	7.455	8.705	8.705	8.705	8.705	8.705	8.705	6.96	6.68	8.21	10.235	11.075	11.075	11.075	11.075	11.075	11.42	11.42	11.42	11.42	11.42	11.42	11.42	11.42	11.42	11.765	11.485	11.485	11.485	11.485	11.485	11.55	11.55	11.55	11.55	11.27	11.27	10.99	10.925	10.925	11.205	10.925	11.205	11.485	11.485	11.205
YGL256W	7.93	10.085	10.085	10.365	11.485	12.045	12.045	12.325	12.325	12.325	12.325	12.605	12.605	12.605	12.605	12.605	12.605	12.605	12.26	12.26	12.26	12.26	13.445	13.445	13.445	13.445	13.445	13.445	13.445	13.445	13.445	13.445	13.445	13.445	13.445	13.445	13.445	13.445	13.445	13.445	13.445	13.445	13.445	13.445	13.445	13.445	13.445	13.445	13.445
YLR214W	12.415	12.695	12.695	12.695	12.695	12.695	12.695	12.695	12.695	12.415	12.415	12.415	12.415	12.415	12.415	12.415	12.415	12.695	12.695	12.695	12.695	12.695	12.695	12.695	12.695	12.695	12.695	12.695	12.415	11.855	11.23	11.23	11.23	11.23	10.885	10.885	10.885	10.885	10.885	10.885	10.885	10.885	10.885	10.885	10.605	10.26	10.26	9.915	9.635
YJL203W	2.5	2.5	2.5	2.5	2.5	2.5	2.5	2.5	2.5	2.565	2.565	2.565	2.565	2.565	2.22	2.22	2.565	2.845	3.125	2.78	2.78	2.78	3.125	3.125	3.405	3.685	3.965	3.965	4.59	4.59	4.59	4.59	4.59	4.59	4.59	4.59	4.655	4.935	4.935	4.935	4.935	5.215	5.215	5.215	5.215	5.215	5.215	5.215	5.215
YDR069C	24.18	24.18	24.18	24.805	24.805	24.805	24.805	24.805	24.805	24.805	24.805	24.805	24.805	24.805	24.805	24.805	24.805	24.18	24.805	24.805	24.805	24.805	24.805	24.805	24.805	24.805	24.805	24.805	24.805	24.805	24.805	24.805	24.805	24.805	24.805	24.805	24.805	24.805	24.805	24.805	24.18	24.18	22.93	23.21	23.21	23.49	23.49	23.49	23.49
YOR224C	9.33	9.33	9.33	9.33	9.61	9.61	9.61	9.61	9.61	9.61	9.61	9.61	9.61	9.61	9.61	9.61	9.33	9.33	8.705	8.705	8.705	8.705	8.705	8.705	8.705	8.705	8.705	8.705	8.705	8.705	8.705	8.705	8.705	8.985	8.705	9.05	9.05	9.05	9.05	9.05	9.05	9.05	8.705	8.985	8.985	8.985	8.985	8.985	8.985
YER148W	9.375	9.375	9.375	10.065	10.065	10.065	10.065	10.065	10.065	10.065	10.065	10.41	10.69	10.69	10.69	10.69	10.69	10.69	10.69	10.69	10.69	10.69	10.69	10.69	10.97	10.97	10.97	10.97	10.97	10.97	10.97	10.97	10.97	10.97	10.97	10.69	10.69	10.69	10.69	10.69	10.69	10.345	10.345	10.345	10.345	10.345	10.345	9.785	9.785
YMR205C	3.34	3.34	2.995	2.995	1.81	1.81	1.81	1.81	1.81	1.81	1.81	1.81	1.81	1.81	1.81	1.81	1.81	1.81	1.81	1.81	1.465	1.12	1.12	1.12	1.12	1.12	1.12	1.12	1.12	1.12	1.12	1.12	1.12	1.12	1.12	1.12	0.28	0.28	0.28	0.28	0.28	0.28	0.28	0.28	0.28	0.28	0.28	0.28	0.28
YGL141W	6.875	6.94	6.595	6.875	6.875	6.875	6.595	6.595	8.34	8.06	8.06	8.06	8.405	8.125	8.125	8.125	8.125	8.125	7.435	7.435	7.435	7.435	6.53	6.745	8.145	10.925	10.925	10.925	10.925	11.83	11.485	11.485	11.485	11.485	11.205	11.205	11.485	11.485	11.485	11.765	11.765	11.765	11.765	11.765	11.765	11.765	12.045	12.045	12.045
YKL095W	11.765	11.765	11.765	11.765	11.765	12.325	11.98	11.98	11.98	11.98	11.98	11.98	12.54	12.54	12.54	12.54	13.79	13.79	13.79	13.79	14.135	14.135	14.48	14.48	14.545	14.545	14.545	14.545	15.105	15.105	15.105	15.105	15.105	15.105	15.105	15.105	15.385	15.665	15.665	15.665	15.665	15.665	15.665	15.665	15.665	15.665	15.665	15.665	15.665
YBR189W	9.245	9.59	9.245	9.245	8.9	8.9	9.46	9.18	9.18	9.18	9.18	9.18	9.18	9.18	9.18	9.18	9.18	9.18	8.9	8.62	8.9	8.9	9.46	8.49	8.49	8.49	8.49	8.49	8.49	8.49	8.49	8.49	7.865	7.865	7.865	7.865	7.585	7.585	6.895	6.27	6.615	7.24	8.835	9.87	10.84	10.84	11.12	13.145	13.145
YDR204W	8.575	8.575	8.575	8.295	8.295	8.575	8.015	8.015	8.015	8.015	8.015	8.015	8.015	7.735	7.735	7.735	7.735	7.735	7.735	7.735	7.735	7.735	8.08	8.08	8.08	8.145	7.865	8.77	8.77	8.77	8.77	8.77	8.77	9.115	8.555	8.555	8.555	8.555	8.555	8.555	8.555	8.555	8.555	8.9	9.18	9.46	9.46	10.085	10.085
YML128C	18.62	18.62	18.62	18.62	18.62	20.28	20.28	20.28	20.28	20.28	20.28	20.28	20.28	20.28	20.28	20.28	20.28	20.28	20.625	20.625	20.625	19.935	20.215	20.215	20.215	20.215	20.215	20.215	20.215	20.215	20.215	20.215	20.215	20.215	20.215	20.215	20.215	20.215	20.215	20.495	20.215	20.215	20.215	20.215	20.215	20.215	20.215	20.215	20.215
YNL227C	5.495	5.495	5.495	5.15	5.15	5.15	5.15	5.15	4.805	4.805	4.805	4.805	3.62	3.34	3.34	3.34	2.435	2.435	2.155	2.565	2.565	2.565	2.285	2.285	2.285	2.845	3.19	3.19	3.19	3.815	4.505	4.85	4.85	5.13	5.13	5.13	5.13	5.475	5.475	5.475	5.475	5.475	5.475	5.475	5.475	5.475	5.475	5.475	5.475
YOR132W	5.97	5.69	5.69	5.69	5.41	6.1	5.82	5.54	6.165	7.76	8.73	9.075	9.355	10.26	10.26	10.26	10.26	10.26	10.26	10.26	10.26	10.26	10.26	10.26	10.26	10.26	10.54	10.885	12.005	12.005	12.005	12.005	12.005	12.285	12.285	12.285	12.565	12.565	12.565	12.565	12.565	12.565	12.565	12.565	12.565	12.565	12.565	12.565	12.565
YGL044C	10.97	10.97	10.97	10.97	10.97	10.97	11.315	11.315	11.315	11.94	12.845	12.845	12.845	12.845	12.845	12.845	12.845	12.845	13.125	12.845	12.845	12.845	12.5	12.5	12.5	12.5	12.5	12.5	12.5	12.5	12.5	12.5	12.5	12.5	12.5	12.155	12.155	12.155	12.155	12.435	12.435	12.435	12.435	12.435	12.435	12.435	12.435	12.435	12.435
YDR142C	10.82	10.82	10.82	10.82	10.195	10.195	10.195	9.915	9.915	9.915	9.915	9.57	9.57	9.85	7.695	7.695	7.695	7.695	7.695	8.04	8.04	8.32	8.32	8.32	7.975	8.255	8.88	9.505	9.505	9.505	9.85	9.85	9.85	10.195	10.195	10.54	11.165	12.07	12.07	12.35	14.225	14.225	14.225	14.225	14.225	14.57	14.57	14.57	14.225
YBR193C	9.87	9.87	10.495	10.15	10.15	10.15	10.43	10.43	10.43	10.43	10.43	10.71	10.43	10.43	10.43	10.71	10.71	10.71	10.71	9.46	9.46	9.46	7.65	7.305	7.65	8.77	8.77	9.05	9.05	9.05	9.05	8.425	8.08	8.36	8.36	8.36	8.92	10.365	10.645	11.27	11.27	11.55	11.55	11.83	11.83	11.83	11.83	11.83	11.83
YGL114W	10.755	8.75	8.75	8.75	8.75	8.75	8.405	8.405	8.405	8.405	7.995	9.245	9.245	10.15	10.15	10.15	10.15	10.15	10.15	10.15	10.15	10.15	10.15	10.43	10.43	10.775	11.335	11.4	11.12	11.12	11.12	11.12	11.12	11.12	10.84	10.84	10.84	10.84	10.56	10.56	10.215	10.84	10.84	10.84	10.84	10.84	10.56	10.56	10.56
YJL091C	12.65	12.65	12.65	12.65	12.65	12.65	12.65	12.65	13.62	13.62	13.965	13.965	14.31	14.31	14.655	14.31	14.31	14.31	14.655	15.625	15.625	15.905	15.905	15.905	15.905	15.905	16.185	16.465	18.405	20.28	20.84	20.84	20.84	20.84	21.185	21.185	21.185	21.185	21.185	21.185	21.185	21.185	21.185	21.185	21.185	21.185	21.185	21.185	21.185
YLR027C	11.66	12.005	12.005	12.005	12.285	12.285	12.285	12.285	12.285	12.285	12.285	12.005	12.005	12.005	11.66	11.66	12.005	12.35	12.35	12.35	12.35	12.63	12.63	12.63	12.63	12.63	12.63	12.63	12.63	12.63	12.63	12.63	12.63	12.63	12.63	12.63	12.63	12.63	12.63	12.63	12.63	12.63	12.63	12.35	12.35	12.35	12.35	12.35	12.35
YNL317W	3.535	3.815	6.38	7.005	7.005	7.005	7.35	7.35	7.35	7.35	7.35	7.35	7.35	7.35	7.35	7.07	8.19	8.19	8.535	8.535	8.535	8.535	8.535	8.535	8.535	8.535	8.535	8.535	8.88	9.44	9.44	9.44	9.44	9.44	9.44	9.44	9.44	9.44	9.44	9.44	9.44	9.44	9.44	9.44	9.44	8.815	8.815	8.815	8.815
YOL005C	4.785	4.785	4.785	3.75	3.75	3.75	3.75	3.75	3.405	3.405	3.405	3.125	2.435	2.435	2.435	2.435	2.435	2.435	2.5	2.5	2.5	2.5	2.5	2.5	2.155	2.155	2.155	2.155	1.81	1.81	1.81	1.81	1.81	1.81	1.81	1.81	1.81	1.81	1.81	1.81	1.81	0.625	0.625	0.625	0.625	0.625	0.625	0.625	0.625
YHL018W	10.97	10.97	10.97	10.97	10.065	9.72	9.095	9.16	8.815	8.815	8.815	8.815	7.285	5.97	5.97	5.97	5.345	5.625	5.345	5.345	5.345	5	5.69	5.69	5.69	5.69	5.69	5.69	5.69	5.69	5.69	5	4.72	4.72	4.72	4.72	4.16	3.815	3.47	3.47	3.19	2.845	2.845	2.845	2.845	3.815	3.815	3.815	4.095
YDL202W	6.055	6.055	6.055	6.055	5.15	5.15	4.87	4.87	4.87	4.59	4.59	4.59	4.59	4.59	4.59	4.59	4.59	4.59	4.245	4.245	3.965	3.965	3.965	3.965	3.965	3.965	3.965	3.125	3.125	2.78	2.78	2.78	1.595	1.595	1.595	1.595	1.595	1.25	1.875	3.275	3.275	3.275	6.25	6.25	6.25	6.25	6.595	6.595	7.155
YDL008W	5.58	10.365	11.27	15.71	15.71	16.4	16.4	16.4	16.4	16.4	16.4	17.025	17.025	17.025	17.025	17.025	17.025	17.305	17.305	17.305	17.37	17.37	17.37	17.37	17.37	17.37	17.37	17.37	17.715	17.715	18.06	18.405	18.405	18.405	18.405	18.405	18.405	18.405	18.405	19.03	18.75	18.75	18.75	18.75	18.75	18.75	18.75	18.75	18.75
YCR048W	20.69	20.69	20.69	20.69	20.69	20.69	20.69	20.69	20.69	20.69	20.69	20.69	20.97	20.97	20.97	20.97	20.97	20.97	20.97	20.97	20.97	20.97	20.97	20.97	20.97	20.97	20.97	20.97	20.97	20.97	20.97	20.97	20.97	20.97	20.97	20.97	20.97	20.97	20.97	20.97	20.97	20.97	20.97	20.97	20.97	20.97	20.97	20.97	20.97
YHR197W	10.085	10.085	10.365	10.99	10.99	10.99	10.99	10.99	10.99	10.71	11.055	10.71	11.27	11.27	11.27	12.11	12.11	12.11	12.11	12.39	12.39	12.39	12.39	12.67	13.015	13.015	13.295	13.295	13.295	13.575	13.575	13.575	13.855	13.855	13.855	13.855	13.855	13.855	13.855	13.855	13.855	13.855	13.855	13.855	13.855	13.855	13.855	13.855	13.855
YEL058W	4.225	4.225	4.225	4.225	4.225	4.225	4.225	4.225	4.225	4.225	4.225	3.88	3.88	3.88	3.88	3.88	3.88	3.88	3.88	3.88	3.88	3.88	3.88	3.88	3.88	3.88	3.88	3.88	3.535	6.165	7.695	9.85	9.85	9.85	9.85	9.85	9.85	9.85	10.195	10.195	10.195	10.195	10.195	10.755	10.755	10.755	10.755	11.035	11.035
YJR118C	2.24	2.52	2.52	2.52	2.865	3.49	3.49	3.49	3.49	3.49	3.49	3.21	3.21	3.21	3.77	3.77	3.77	3.77	4.05	4.05	4.33	5.86	6.485	6.485	6.765	7.11	7.11	7.39	7.39	7.67	8.015	8.015	8.295	8.295	8.295	8.295	8.575	8.575	8.575	8.92	8.92	8.92	8.64	8.64	8.64	8.64	8.64	8.64	8.64
YOR154W	9.61	9.61	9.61	9.61	9.61	9.61	9.61	9.61	9.61	9.61	9.61	9.61	9.61	9.89	9.545	9.545	9.545	9.545	9.545	9.545	9.265	8.985	8.985	8.985	8.985	8.705	8.985	8.985	8.985	9.33	8.985	8.985	8.985	8.985	8.985	8.36	8.64	8.64	8.64	8.64	8.64	8.64	8.64	8.64	8.64	8.64	8.64	8.985	8.985
YCL032W	8.145	7.995	7.995	7.995	7.995	7.995	8.685	8.685	8.685	8.685	8.685	8.685	8.685	9.525	9.525	9.525	9.525	9.525	9.245	9.935	10.495	10.215	10.215	10.495	10.15	10.15	9.18	9.59	9.59	9.59	10.28	10.28	10.56	11.595	11.66	11.66	11.94	11.94	11.94	11.94	11.595	11.94	12.22	12.005	12.35	12.35	12.63	12.63	12.975
YCR002C	6.185	6.185	6.185	6.185	6.185	6.81	7.715	7.715	7.715	7.715	7.715	7.715	7.715	7.715	7.715	7.715	7.435	7.435	7.435	7.435	7.435	7.435	7.715	8.06	8.405	8.405	8.405	8.405	8.405	8.405	8.405	8.405	8.405	8.685	8.685	8.685	8.685	8.685	8.685	8.685	8.685	9.245	9.245	9.245	9.245	9.245	9.245	9.525	10.15
YPL052W	13.015	13.295	13.295	13.295	13.295	13.575	13.575	13.575	13.575	13.575	12.885	12.885	13.23	13.23	13.23	13.23	13.23	13.23	13.23	13.23	13.23	13.23	13.23	13.23	13.23	13.23	13.23	13.23	13.23	13.23	13.23	13.23	13.23	13.23	13.23	12.95	12.95	12.95	12.95	12.95	12.95	12.95	12.95	12.39	12.39	12.39	11.485	11.485	11.205
YNL107W	10.69	11.035	11.035	11.035	11.035	11.315	11.315	11.035	11.035	12.5	12.5	12.5	12.845	13.405	13.405	13.405	13.75	13.75	13.75	13.75	13.75	13.75	13.75	13.75	13.75	13.75	13.75	13.405	13.405	14.095	14.095	14.095	14.095	14.095	14.095	14.095	14.095	14.095	14.095	14.095	14.095	14.44	14.44	14.44	14.44	14.44	14.72	14.375	15
YNL293W	3.405	3.06	3.75	3.75	3.405	2.78	1.94	2.22	3.75	3.75	4.095	4.095	4.44	4.095	4.095	3.815	3.815	3.815	3.815	5.28	5.625	7.435	7.715	7.715	7.715	7.715	7.715	7.715	7.715	7.995	7.995	9.935	9.935	9.935	9.935	9.935	9.935	11.68	12.025	14.245	14.245	14.59	14.59	14.59	14.59	14.59	14.87	14.87	14.87
YHR083W	13.75	13.75	13.75	13.75	14.095	14.095	14.095	14.095	14.095	14.44	14.785	14.785	14.785	14.785	14.785	14.785	15.065	15.065	15.065	15.065	15.065	15.065	15.065	14.225	14.225	14.57	14.57	14.85	14.85	14.85	14.85	14.85	14.85	14.85	14.85	14.85	14.85	14.85	14.85	14.85	14.505	14.505	14.16	14.16	14.16	14.16	14.16	14.16	14.16
YER140W	7.305	7.305	7.305	7.585	7.305	7.305	7.995	8.62	11.465	12.715	12.715	12.715	12.715	12.715	12.715	12.715	12.715	12.715	12.715	12.715	12.715	12.715	12.715	12.715	12.715	12.715	12.715	12.715	12.715	12.715	12.715	12.715	12.715	12.715	12.995	12.995	13.34	13.62	13.62	13.62	13.965	13.965	13.965	13.965	13.965	13.965	13.965	13.965	13.965
YCL058W-A	9.61	10.17	9.89	10.235	10.235	10.86	10.86	10.86	10.86	10.86	10.86	10.86	10.86	11.205	11.485	12.885	12.885	13.23	13.23	13.23	13.23	13.23	13.575	15.17	15.17	15.17	15.17	15.17	15.17	15.17	15.17	15.17	15.17	15.17	15.17	15.17	14.825	14.545	14.545	14.825	14.825	14.825	14.825	14.825	14.825	14.825	14.825	14.825	14.825
YDL111C	12.715	12.715	12.715	12.715	12.715	12.715	12.715	12.715	12.37	12.37	12.37	12.37	12.37	12.37	12.37	12.37	12.025	12.025	11.745	11.745	11.745	11.745	11.745	11.745	11.745	11.745	11.745	11.745	11.745	11.055	11.055	11.68	11.53	11.53	11.53	11.53	11.53	11.53	11.53	11.53	11.25	11.53	11.53	11.53	11.53	11.81	10.28	10.28	9.655
YOR362C	0.56	0.56	0.56	0.56	0.56	0.56	0.56	0.56	0.56	0.56	0.905	1.25	1.25	1.25	1.25	1.25	1.25	1.25	1.25	1.25	1.25	1.25	1.25	1.25	1.53	1.53	2.155	2.155	2.435	2.715	2.715	2.715	2.715	2.715	2.715	2.715	2.715	2.715	2.715	2.715	2.715	2.995	2.995	3.62	3.62	3.62	3.62	3.62	3.34
YER019W	0.97	0.97	0.97	1.315	2.005	2.005	2.005	2.005	2.005	2.005	2.005	2.005	2.005	2.005	2.005	2.005	2.005	2.005	2.005	2.005	2.005	2.005	2.63	4.095	4.095	4.655	4.655	4.655	4.655	4.655	4.655	4.655	4.655	4.655	4.655	4.655	5	5	5	5	5	5.625	5.625	5.625	5.625	5.625	5.625	5.625	5.97
YGL061C	3.47	3.47	3.75	3.75	3.75	2.435	2.09	2.09	1.81	2.995	2.995	2.995	2.995	2.995	2.995	4.59	4.59	4.87	5.15	5.15	5.15	4.805	5.15	5.15	5.775	5.775	5.775	5.775	5.775	5.775	5.775	5.775	5.775	6.055	6.745	6.745	6.745	6.745	6.745	6.745	6.745	7.09	7.09	7.37	8.62	8.62	8.62	8.62	8.62
YKL013C	12.865	12.865	12.865	12.865	12.865	13.145	13.145	13.145	13.145	13.145	13.145	13.145	13.145	13.145	13.145	13.835	13.835	13.835	14.18	14.18	14.18	14.18	14.18	14.18	14.18	13.555	12.93	12.65	12.65	12.65	12.65	13.275	14.46	14.46	15.15	15.775	15.775	16.055	16.055	16.055	16.055	16.335	16.335	16.335	16.335	16.335	16.335	16.335	16.335
YNL155W	23.75	23.75	23.75	24.03	24.03	24.03	24.03	24.03	24.03	24.03	24.03	24.03	24.03	24.03	24.03	24.03	24.03	24.03	24.03	24.31	24.31	24.31	24.31	24.31	24.31	23.75	23.75	23.75	23.75	23.75	23.75	23.75	23.75	23.47	23.47	23.19	23.19	23.19	23.19	22.845	22.5	22.22	22.22	22.22	22.22	22.22	21.38	21.035	20.475
YKL068W	5.56	5.56	5.56	5.56	5.56	5.56	5.56	5.56	5.56	5.56	5.56	5.56	5.56	5.56	5.56	5.56	5.56	5.56	5.56	5.56	5.56	5.56	5.56	5.56	5.56	5.84	6.12	6.12	6.12	6.12	6.12	6.12	6.12	6.12	6.12	6.12	6.12	6.12	6.12	6.12	6.12	6.12	6.465	6.465	6.465	6.465	6.465	6.465	6.465
YLL031C	9.87	9.87	9.87	10.215	10.215	10.215	10.215	10.215	10.215	10.215	10.775	10.775	10.775	11.055	11.055	11.055	11.055	11.055	11.055	11.055	11.055	11.055	11.055	11.055	11.055	11.055	11.055	10.71	10.71	10.71	10.99	10.99	10.99	10.99	10.99	10.99	10.99	10.99	10.99	10.99	10.99	10.99	10.99	10.99	10.99	10.645	10.645	10.365	10.365
YIL070C	18.685	18.685	18.965	18.965	18.965	18.965	18.965	18.965	18.965	18.965	18.965	18.965	19.245	19.525	19.525	19.525	19.525	19.525	19.525	19.525	19.525	19.525	19.87	19.935	20.215	20.215	20.215	20.215	20.215	20.215	20.215	20.215	20.215	20.215	20.215	19.935	19.935	20	20	20.28	20.28	20.28	20.28	20.28	20.28	20.28	20.28	20.28	20.28
YLR136C	17.285	17.285	17.285	17.285	17.285	17.565	17.565	17.565	17.565	17.845	17.845	17.845	17.845	17.5	17.5	17.78	17.78	18.685	19.87	19.87	19.87	19.87	19.87	20.215	20.215	20.215	20.215	20.215	20.215	20.215	20.215	20.215	20.215	20.215	19.59	19.935	19.935	19.935	20.28	19.935	20.28	20.56	21.595	21.595	21.25	21.25	20.97	21.315	21.315
YLR234W	8.06	8.06	8.06	8.06	8.06	7.995	7.65	7.65	7.65	7.65	7.65	7.65	8.21	7.93	7.93	7.93	7.93	7.93	8.555	9.18	9.46	9.74	9.74	9.74	9.74	9.74	9.74	9.74	9.74	9.395	9.395	9.395	10.58	10.58	10.58	10.3	10.3	10.3	10.3	11.615	11.615	11.615	11.615	11.615	11.615	11.615	11.615	11.615	11.615
YDR329C	9.655	9.655	9.655	9.655	9.655	9.655	9.655	9.655	9.655	10.69	11.66	11.66	11.66	11.66	11.66	11.66	11.66	11.66	11.38	11.38	11.38	12.695	12.975	12.975	12.975	12.975	12.975	12.975	13.32	13.32	13.32	13.32	13.32	13.32	13.665	13.665	13.665	13.665	13.665	13.665	13.665	13.665	13.665	14.01	14.01	14.01	14.01	13.665	13.665
YDR339C	1.25	1.25	1.25	1.25	1.25	1.25	1.25	1.25	1.53	1.53	1.53	1.53	1.53	1.53	1.53	1.53	1.53	1.53	1.53	1.53	1.53	1.53	1.53	1.185	1.185	1.185	1.185	1.185	1.185	1.185	1.185	1.185	1.185	1.185	1.185	1.185	1.185	1.185	1.53	1.53	1.53	1.53	1.53	1.53	1.53	1.53	1.53	1.53	1.53
YPR061C	18.06	18.06	18.06	18.34	18.965	18.965	18.965	18.965	18.965	19.525	19.525	19.525	19.525	19.87	19.87	19.87	19.87	19.87	19.87	19.87	19.87	19.59	19.655	19.655	19.655	19.655	19.655	19.655	19.655	19.655	19.655	19.655	19.655	19.655	19.655	19.655	19.31	19.03	19.03	19.03	19.03	19.03	19.03	19.03	19.03	19.03	19.03	19.03	19.03
YNL327W	10.775	10.775	10.775	10.775	10.775	10.775	10.775	11.055	11.055	11.4	11.4	11.4	11.4	11.12	11.12	11.12	11.12	11.12	10.775	11.12	11.745	12.025	12.025	12.37	12.37	12.37	12.37	12.37	12.37	12.37	12.37	12.37	12.37	12.37	12.37	12.37	12.37	12.37	12.37	12.37	12.37	12.37	12.37	12.37	12.37	12.37	12.37	12.37	12.37
YNL239W	15.755	15.755	15.755	15.755	15.755	15.755	15.755	15.755	15.755	15.755	15.755	15.755	15.755	15.755	15.755	15.755	15.475	15.475	15.475	15.13	14.785	14.785	14.44	14.44	14.16	13.815	13.815	13.815	13.815	13.815	13.815	13.815	13.815	13.815	13.815	13.815	13.815	13.815	13.125	13.125	13.125	12.845	12.845	12.565	12.565	12.565	12.565	12.565	12.565
YDR311W	9.115	8.835	8.835	8.835	8.555	8.275	8.275	8.275	8.275	8.275	8.275	8.275	8.275	8.275	8.275	7.995	7.995	7.995	7.995	7.715	7.715	7.715	7.09	7.09	6.81	6.81	6.81	6.81	6.81	6.53	5.97	5.97	5.065	5.065	5.065	5.065	5.065	4.375	4.095	4.095	4.095	3.47	3.47	2.63	2.285	1.94	0.69	0.345	0.345
YBR160W	6.66	6.315	6.315	7.975	7.975	7.975	7.975	8.32	8.32	8.32	7.975	8.19	9.225	11.165	11.165	11.165	14.075	14.075	14.075	14.075	14.075	15.045	15.045	15.045	15.045	15.39	15.39	15.735	15.735	15.735	15.735	16.08	16.08	16.08	16.08	16.08	16.08	16.08	16.08	16.08	16.08	16.08	16.08	16.08	16.08	16.08	16.425	16.425	16.425
YGL233W	6.66	6.66	6.66	6.66	6.66	6.66	6.035	6.035	5.69	5.69	6.595	7.78	7.78	8.06	8.405	8.75	9.095	9.095	9.095	9.72	9.72	9.72	9.72	9.72	9.72	9.72	9.72	9.72	9.72	9.72	9.72	9.72	9.72	9.72	9.72	9.72	9.72	9.72	9.72	9.72	9.72	9.72	9.72	9.72	9.72	9.72	9.72	9.72	9.72
YKR001C	10.45	10.45	10.45	10.45	10.45	10.45	10.45	10.45	10.45	10.45	10.45	10.45	10.45	10.45	10.45	10.45	10.45	10.45	10.45	10.45	10.86	10.86	10.86	10.86	10.86	10.86	10.86	10.86	10.86	10.86	10.86	11.14	11.14	11.14	11.14	11.14	11.14	11.14	11.14	11.14	11.14	11.14	11.14	11.14	11.485	11.485	11.485	11.485	11.485
YLR048W	0.345	0.345	0.345	0.345	0.345	0.345	0.345	0.345	0.345	0.345	0.345	0.345	0.345	0.345	0.345	0	0	0	0	0	0	0	0	0	0	0	0	0	0	0	0	0	0	0	0	0	0	0	0	0	0	0	0	0	0	0	0	0	0
YGL092W	2.285	1.94	1.94	1.94	1.94	2.285	2.285	3.125	4.375	5.345	5.69	5.69	7.995	10.28	12.025	12.025	12.305	12.305	12.305	12.305	12.305	12.585	12.585	12.93	13.21	13.21	13.21	13.21	13.21	13.21	13.21	13.21	13.21	13.21	13.21	13.21	13.555	13.9	13.9	13.9	13.9	13.9	13.9	13.9	13.9	13.9	13.9	13.9	13.9
YPR085C	5.905	5.905	5.905	5.905	5.905	5.905	6.12	7.995	9.245	16.185	16.185	16.465	16.465	16.465	16.465	16.465	16.81	19.525	19.525	20.085	21.895	21.895	23.08	23.08	23.36	23.36	24.05	24.05	24.05	24.05	24.675	24.675	24.675	24.675	24.675	24.955	24.955	24.955	25.235	25.235	25.235	25.235	25.235	25.235	25.235	25.235	25.235	25.58	25.58
YDR323C	3.06	3.06	3.06	3.34	3.34	3.34	4.31	4.31	4.31	3.965	3.685	4.375	4.375	4.375	4.72	4.375	5	5	5	5	5	4.72	4.72	4.72	5	5.345	6.315	6.315	6.66	6.66	7.285	7.565	8.19	8.19	8.19	8.19	8.19	8.19	8.19	8.19	8.19	8.47	8.47	8.47	8.47	8.47	8.47	9.03	9.03
YPR162C	6.81	6.81	6.81	6.81	6.465	6.465	6.465	6.465	6.81	7.155	8.815	8.815	8.815	8.815	8.535	8.535	9.16	10.345	10.345	10.345	10.625	10.625	10.97	10.97	10.97	10.97	10.97	11.25	11.875	13.815	13.815	14.095	14.655	14.655	14.655	14.655	14.935	14.935	16.745	16.745	16.745	17.37	17.37	17.37	17.93	17.93	17.93	17.93	17.93
YBL011W	12.005	12.005	12.005	12.005	12.005	11.725	11.725	11.1	11.1	10.82	11.165	11.51	11.51	11.51	11.51	11.51	9.85	9.57	9.57	9.57	10.195	11.445	12.135	12.135	12.135	12.135	12.135	12.415	12.695	13.04	14.355	14.355	14.355	14.635	14.915	14.915	15.605	15.605	15.605	16.295	16.295	16.295	16.295	16.295	16.575	16.92	17.265	17.265	17.265
YKL100C	7.5	7.5	7.5	7.5	7.5	7.5	7.5	7.5	6.94	6.94	6.94	6.94	6.94	6.94	6.035	6.035	7.565	7.845	9.44	9.44	9.44	9.44	9.785	9.785	9.785	9.785	9.785	9.785	9.785	9.785	9.785	9.785	9.785	9.785	10.905	10.905	10.905	10.905	10.905	10.905	10.905	11.53	12.09	12.09	12.09	12.09	12.435	12.435	13.555
YER116C	2.565	2.565	2.565	2.565	2.565	2.565	2.565	2.22	2.22	1.875	1.875	1.875	1.875	1.875	1.875	1.595	0.97	0.97	0.97	0.97	0.97	0.97	0.97	0.97	0.97	0.97	0.97	0.69	0.97	0.28	0.905	0.905	0.905	0.905	0.905	0.905	0.905	0.905	0.905	0.905	0.905	0.905	1.185	1.465	2.78	2.78	2.78	2.78	2.78
YBR079C	6.875	6.875	7.5	7.5	7.5	7.5	7.5	7.5	7.5	7.5	7.845	7.845	8.47	8.47	8.47	8.47	8.47	8.47	9.44	9.72	9.72	9.72	10.065	10.345	10.345	10.345	10.345	10.345	10.345	10.345	10.345	10.345	10.345	10.345	10.345	10.345	10.345	10.345	10.345	10.345	10.345	10.345	10.345	10.345	10.345	10.345	10.345	10.345	10.345
YOR086C	4.87	4.87	5.15	5.15	5.15	5.15	5.15	5.15	5.15	5.15	5.15	4.87	4.87	4.87	4.87	4.87	4.87	4.87	4.87	4.87	4.87	4.87	4.87	4.87	4.87	4.87	4.59	4.59	4.59	4.59	4.59	3.9	3.34	3.34	3.06	2.78	2.78	2.78	2.78	2.78	2.78	2.5	2.5	2.155	1.875	1.875	1.875	1.875	1.875
YKL186C	2.09	2.09	2.09	2.09	2.09	2.09	2.09	2.435	2.435	2.435	2.715	2.715	2.715	2.715	2.715	2.715	2.715	2.715	2.435	2.435	2.435	2.435	2.78	2.435	2.435	2.435	2.715	2.435	2.78	2.78	2.78	2.78	2.78	2.78	2.78	2.78	2.78	2.78	2.78	2.78	2.78	2.78	2.78	2.78	2.78	2.78	2.78	2.78	2.78
YGR028W	5	5	5	5	5	5	5	4.655	4.31	4.31	3.685	3.405	3.06	3.34	3.62	3.62	3.62	3.62	3.62	3.9	3.9	3.9	3.9	3.9	3.9	3.9	4.245	4.245	4.245	4.245	4.245	4.59	4.87	5.215	5.215	5.495	5.495	5.495	5.495	6.055	6.335	6.615	6.615	6.615	6.335	6.335	6.615	6.895	7.24
YHR032W	10.775	10.775	10.775	10.775	10.495	10.495	10.495	10.495	10.495	10.495	10.495	10.495	10.495	10.495	10.495	10.495	10.215	10.215	9.655	9.655	9.655	9.375	9.375	8.75	8.75	8.75	8.75	8.75	8.75	8.75	8.75	8.75	8.75	8.75	8.75	8.75	8.75	8.75	8.75	8.75	8.47	8.47	8.47	8.47	8.47	8.47	8.47	7.5	7.5
YMR228W	9.59	9.59	9.59	9.59	9.59	9.59	9.59	8.965	8.965	9.655	9.31	9.59	8.06	8.06	8.06	8.06	6.875	6.875	6.875	8.06	9.31	9.87	9.87	10.495	10.215	10.215	10.215	10.215	10.215	10.495	10.15	10.15	10.15	10.15	10.15	10.15	10.15	10.15	10.775	10.775	11.055	11.055	11.335	11.335	11.335	11.335	11.335	11.335	11.615
YOL140W	11.725	11.725	11.725	12.07	12.07	12.07	12.07	12.415	12.415	12.415	12.415	12.415	12.07	12.695	11.725	11.445	11.445	11.445	11.1	11.1	11.1	10.755	10.41	11.035	11.035	11.38	11.38	11.38	11.38	9.16	9.44	9.44	9.44	9.72	9.72	9.72	9.72	9.72	9.72	9.72	9.785	10.905	12.22	12.22	12.22	12.22	12.22	12.565	12.565
YLR398C	7.975	7.975	7.975	7.975	7.975	7.975	7.975	7.975	7.975	7.695	7.695	7.695	7.695	7.695	8.04	8.32	8.32	8.32	8.32	8.32	8.32	8.32	8.32	8.32	8.32	8.32	8.32	8.32	8.32	8.32	8.32	8.32	8.32	8.32	8.6	8.6	8.6	8.6	7.975	7.975	7.975	7.63	7.63	8.255	8.535	8.535	8.535	8.535	8.535
YLR453C	4.525	4.87	4.87	4.87	4.87	4.87	4.87	4.87	4.87	4.87	5.56	5.56	5.56	5.56	5.56	5.56	5.28	5	5	5	5	5	5	5	5.625	5.97	5.97	5.97	5.97	5.97	5.97	5.97	6.66	7.63	8.88	8.88	8.88	9.57	9.57	9.85	9.85	9.85	9.85	9.85	9.85	9.85	9.85	9.85	10.13
YMR295C	12.995	12.995	12.995	12.995	12.995	12.995	12.995	12.995	12.995	12.995	12.995	12.995	12.995	12.995	13.275	13.275	13.275	13.275	13.275	13.555	13.555	13.555	13.555	13.555	13.555	13.555	13.21	12.37	12.37	12.37	12.37	12.715	12.715	12.715	12.995	12.995	12.995	12.715	12.715	12.715	12.715	12.715	12.715	12.715	12.715	12.715	12.715	12.715	12.715
YOR321W	11.81	11.81	11.81	11.81	11.81	11.81	11.81	11.81	11.81	12.155	11.81	10.84	10.84	10.84	9.87	9.87	10.215	10.495	10.215	10.56	10.56	10.56	10.56	9.72	9.72	9.72	9.44	8.47	8.47	8.47	8.47	8.47	8.47	7.78	7.435	7.91	7.91	7.91	8.88	8.88	8.88	8.88	8.88	8.88	8.88	8.535	8.535	8.535	8.535
YDR003W	15.495	15.495	15.15	15.43	15.43	15.43	15.43	15.43	15.43	15.43	15.43	15.43	15.43	15.43	15.43	15.43	15.43	15.43	15.43	15.43	15.71	15.43	15.43	15.085	15.365	15.365	15.365	15.365	15.365	15.02	14.33	13.985	13.985	13.985	13.985	13.985	13.985	13.985	13.985	13.985	13.985	13.985	13.705	13.705	13.425	12.735	12.735	11.83	11.55
YGR012W	10.085	10.085	10.085	10.085	10.365	10.085	10.085	10.43	10.43	10.99	10.99	11.205	11.205	11.205	10.925	11.83	11.83	11.83	11.83	11.83	12.11	12.39	12.39	12.39	12.39	12.39	12.39	12.39	12.39	12.39	12.39	12.39	12.39	12.39	12.39	12.39	12.39	12.39	12.39	12.39	12.39	12.39	12.11	12.11	12.11	12.11	12.11	12.11	11.765
YOL115W	5.71	5.43	5.43	5.71	5.71	5.71	5.71	5.71	5.085	4.46	4.46	4.46	4.46	4.46	4.46	4.46	4.46	5.085	5.365	5.365	5.365	5.365	5.365	5.365	5.365	5.71	5.71	6.27	6.55	6.55	6.55	6.55	6.55	6.55	6.27	6.27	6.83	6.83	6.83	6.83	6.83	6.83	6.83	6.83	6.83	6.83	6.83	6.83	6.83
YDR113C	19.395	19.395	19.05	18.705	18.705	18.705	18.705	18.36	18.36	18.36	16.615	16.335	16.335	16.335	16.335	16.335	16.335	16.335	16.335	16.335	16.335	15.365	14.74	14.74	14.46	14.46	14.115	14.115	14.115	14.115	13.835	13.835	13.49	13.145	13.145	13.145	13.145	13.145	13.145	12.585	12.305	11.185	8.9	8.9	8.21	5.495	4.87	4.245	4.31
YLR337C	0.905	0.905	0.905	0.905	0.905	0.905	1.185	1.185	1.185	1.185	1.185	1.185	1.185	1.875	1.875	1.875	2.5	2.5	2.5	2.5	3.125	3.125	4.31	4.31	4.31	4.31	4.31	4.31	4.31	4.31	4.31	4.31	4.31	4.31	4.31	4.31	4.31	4.31	4.31	4.655	4.655	4.655	4.655	5.56	5.56	5.56	5.56	6.185	6.53
YMR213W	7.435	8.06	8.06	8.06	8.06	7.5	8.125	8.125	8.125	8.125	8.125	8.125	8.125	8.125	8.125	8.125	8.125	8.405	8.685	9.03	9.03	9.03	9.03	9.03	9.03	9.03	9.03	9.72	9.72	9.72	9.72	10	10	10	10	10	10	10	10.28	11.25	12.435	12.995	12.995	12.995	12.995	12.995	12.995	12.995	12.995
YCR081W	8.815	9.16	9.44	10.345	10.345	10.345	10.69	10.69	10.69	10.69	10.69	10.69	11.315	11.315	11.315	11.315	11.315	11.315	11.875	11.875	11.875	12.22	12.22	12.22	12.22	12.22	12.5	12.5	12.5	12.565	12.565	12.91	12.91	12.91	12.91	12.91	13.19	12.91	13.255	13.255	13.255	13.6	13.6	13.6	13.6	13.6	13.6	13.6	13.6
YPR191W	16.79	16.79	16.79	16.79	16.79	16.79	16.79	16.79	16.79	16.1	16.1	16.445	16.725	16.725	16.725	16.725	16.725	16.725	16.725	16.725	16.725	16.725	16.725	16.725	16.725	16.725	16.725	16.725	16.725	16.725	16.725	16.725	16.725	16.725	16.725	16.725	16.725	16.445	16.445	16.445	16.445	16.445	16.445	16.445	16.445	16.445	16.165	16.165	15.82
YEL046C	0.345	0.345	0.345	0.345	0.345	0.345	0.345	0.345	0.345	0.345	0.345	0	0	0	0	0	0	0	0	0	0	0	0	0	0	0	0	0	0	0	0.28	0.28	0.28	0.28	0.28	0.28	0.28	0.28	0.28	0.28	0.28	0.28	0.28	0.28	0.28	0.28	0.28	0.28	0.28
YBR233W-A	5.495	5.495	5.495	5.495	5.495	5.495	5.215	5.215	5.215	5.215	5.56	5.56	5.56	5.56	5.56	5.28	5.28	4.935	4.935	4.935	5.28	5.28	5.28	5.28	5.28	5.28	5	5	5	5	5	5.905	5.84	6.465	8.835	8.835	8.835	9.74	9.74	10.085	10.085	10.085	10.085	10.085	10.085	10.365	10.02	10.02	10.02
YLR347C	5.215	5.215	5.215	5.215	5.215	5.215	5.56	5.56	5.56	5.56	5.56	5.56	5.625	5.625	5.625	5.625	5.625	5.625	5	5	5	5	4.72	4.72	4.72	4.72	4.72	4.72	4.72	4.72	4.72	4.72	4.375	3.75	3.47	3.47	3.47	3.47	3.47	3.47	3.47	3.47	3.47	3.535	3.535	4.505	4.505	5.195	5.195
YPR133W-A	23.015	23.015	23.015	23.015	23.015	23.015	23.015	22.735	22.735	22.735	22.735	22.735	22.455	22.455	22.455	22.455	22.455	22.455	22.455	22.455	22.455	22.455	22.455	22.455	22.455	22.455	22.455	22.11	22.11	21.83	21.485	21.485	21.485	21.485	21.14	21.14	21.14	21.14	21.14	21.14	21.14	20.86	20.58	20.58	20.58	20.58	20.58	20.58	20.58
YJL147C	3.405	3.06	3.06	3.06	3.06	3.06	3.685	3.34	3.685	3.685	3.685	3.685	3.34	3.34	3.34	3.34	3.34	3.34	3.34	3.34	3.62	3.34	3.34	3.34	3.34	3.34	3.06	2.715	2.715	2.715	2.995	2.995	2.995	2.995	2.995	3.275	3.275	3.275	3.275	3.275	4.31	4.31	4.655	4.655	5	5	5	5	5
YML076C	13.47	13.47	13.47	13.47	13.47	13.47	13.47	13.75	13.405	14.095	14.095	14.095	14.375	14.72	14.72	14.72	14.72	14.095	14.095	14.095	14.44	14.44	14.44	14.44	14.44	14.44	14.44	14.44	14.44	14.44	14.44	14.095	14.095	14.095	13.47	13.125	13.06	13.34	13.34	13.62	13.62	13.62	13.62	13.62	14.18	14.18	14.18	14.18	14.805
YML086C	8.965	9.59	9.59	9.59	9.59	9.59	9.59	9.59	9.59	9.59	10.495	10.495	10.775	10.775	10.775	10.775	10.775	10.775	11.055	11.055	11.055	11.055	11.055	11.055	11.055	11.055	11.055	11.055	11.055	10.775	10.495	10.15	10.495	10.775	11.465	11.465	11.465	11.465	11.81	11.81	11.81	11.81	11.81	11.81	11.81	11.81	11.81	11.81	11.81
YFR038W	15.885	15.885	15.885	15.885	15.885	15.885	15.54	15.54	16.51	16.79	18.17	18.17	18.73	18.73	18.73	18.73	18.73	18.73	18.73	18.73	18.73	18.73	18.73	18.73	18.73	18.73	18.73	18.73	18.73	18.73	18.73	18.45	18.45	18.45	18.45	18.45	18.45	18.45	18.45	18.45	18.45	18.515	18.515	18.515	18.515	18.515	18.515	18.515	18.515
YDR297W	6.66	6.66	7.285	7.285	7.285	7.91	7.91	8.255	8.255	10.065	10.065	10.065	10.065	10.065	10.065	10.69	11.315	12.285	12.285	12.285	12.285	12.285	12.285	12.285	12.285	12.975	12.975	13.32	13.32	13.32	13.32	13.32	13.32	13.32	13.32	13.665	13.665	14.01	14.01	14.01	14.01	14.355	14.355	14.355	14.98	16.855	16.855	16.855	16.855
YNL281W	9.375	9.375	9.375	9.375	9.375	10.905	11.745	11.745	11.745	11.745	11.745	11.745	11.745	12.09	11.81	11.81	11.81	11.53	11.53	11.81	12.09	12.09	12.09	12.09	12.09	12.09	12.09	12.09	12.09	12.09	12.09	12.09	12.09	11.81	11.53	11.53	11.53	11.53	11.53	11.53	11.53	11.53	11.53	11.53	11.53	11.53	11.53	11.53	11.53
YDL208W	16.81	16.81	16.81	16.81	16.81	16.81	16.81	16.81	16.81	16.81	16.81	16.81	16.81	16.81	16.81	16.81	16.81	16.81	16.81	16.81	16.81	16.81	16.81	16.81	16.81	16.53	16.53	16.53	16.53	16.53	16.53	16.53	16.53	16.53	16.53	15.065	15.41	15.41	15.41	15.41	13.19	13.19	13.47	13.47	13.47	13.47	13.47	13.47	12.78
YMR034C	7.285	7.285	7.91	8.88	9.505	9.505	9.505	9.505	9.505	9.85	11.315	12.845	12.845	13.125	13.125	13.125	13.125	13.125	13.125	13.125	13.125	13.125	13.125	13.125	13.125	13.75	13.75	14.095	14.095	14.375	14.72	14.72	15	15.345	15.345	15.345	15.345	15.345	15.345	15.345	15.345	15.625	15.625	15.625	15.625	15.905	15.905	15.905	15.905
YGL187C	10.885	10.885	10.885	10.885	10.885	10.885	10.885	10.885	10.885	10.885	10.885	10.885	10.885	10.885	10.54	10.54	10.54	10.82	11.1	10.755	10.755	10.755	10.755	10.755	10.755	10.755	10.755	10.755	10.755	10.755	10.755	10.755	10.755	10.755	10.755	10.755	10.755	10.755	10.41	10.065	10.065	10.065	9.785	9.785	9.785	9.785	9.785	9.785	9.505
YMR019W	4.655	4.655	4.03	3.965	4.805	6.055	6.895	6.895	7.24	7.24	7.24	7.24	7.24	7.24	7.24	7.24	7.24	7.24	7.24	7.865	7.865	7.865	8.145	8.145	8.145	8.145	8.145	8.145	8.145	9.33	9.955	10.58	14.18	14.18	14.18	14.18	14.46	14.46	14.46	14.46	14.46	14.46	14.46	14.46	14.46	14.46	14.46	14.46	14.46
YGL250W	5	5	5	5	5.28	6.185	7.91	9.16	9.16	9.16	9.16	9.16	9.85	9.85	9.85	9.85	9.85	9.85	9.85	9.85	10.41	10.41	10.69	11.66	11.66	11.66	11.66	11.66	11.66	11.66	11.66	11.66	11.66	12.22	12.565	12.565	12.565	12.565	12.565	12.565	12.565	12.565	12.845	12.845	12.845	12.845	12.845	12.5	12.5
YMR284W	5.495	5.495	5.495	5.495	5.495	5.495	5.495	5.495	5.495	5.15	5.15	5.15	4.525	4.525	4.525	3.34	2.65	2.65	2.65	2.025	2.025	2.025	2.37	2.37	2.37	2.37	2.37	2.37	2.37	2.09	2.09	2.09	2.09	1.745	1.745	1.465	1.465	1.465	1.465	1.465	1.465	1.465	1.81	3.34	3.34	3.34	3.34	3.34	3.34
YOR104W	0.625	0.625	0.625	0.625	0.625	0.625	0.625	0.625	0.625	0.345	0.345	0.345	0.345	0.345	0.345	0.345	0.28	0.28	0.28	0.905	0.905	0.905	0.905	0.905	0.905	1.25	1.53	1.53	1.53	1.53	1.53	1.53	1.53	1.53	1.53	1.53	1.53	1.53	1.53	2.09	2.09	2.09	2.09	2.09	2.09	2.09	3.275	3.275	3.275
YOR274W	2.565	3.255	3.255	3.255	3.255	2.91	2.91	2.91	3.19	3.19	3.19	3.19	3.19	3.19	3.19	3.19	3.19	3.19	3.19	3.19	3.19	3.19	3.47	3.47	3.47	3.47	3.47	3.47	3.47	3.47	3.47	3.47	3.47	3.47	3.47	3.75	3.75	3.75	3.75	3.75	4.03	4.31	4.31	4.31	4.31	4.31	4.31	4.31	4.31
YDR479C	4.245	4.245	4.245	4.245	4.245	4.245	4.245	4.245	3.965	3.965	3.965	3.965	3.965	3.965	3.965	4.245	4.245	4.245	4.245	4.245	4.245	4.245	4.245	4.245	4.525	4.525	4.525	4.525	4.525	4.525	4.525	4.525	4.525	4.525	4.525	4.525	4.525	4.525	4.525	4.525	4.525	4.525	4.525	4.525	4.525	4.525	4.525	4.525	4.525
YDR321W	13.34	13.34	13.34	13.34	13.34	13.34	13.34	13.34	11.335	10.775	10.99	11.4	11.68	11.68	11.68	11.68	11.68	11.68	11.335	11.335	10.71	10.71	10.71	10.71	10.99	10.99	10.99	10.99	10.99	11.615	10.99	10.99	10.99	10.43	10.43	11.12	10.495	10.495	10.495	10.495	9.805	10.15	10.15	10.15	10.15	9.87	9.87	8.685	9.655
YGR177C	9.375	9.375	9.375	9.375	9.655	9.655	9.655	9.655	9.655	9.655	9.655	9.655	9.655	9.655	9.655	9.655	9.655	9.31	9.31	9.31	9.31	9.31	9.31	9.31	9.31	9.31	7.5	7.5	6.875	6.875	7.155	7.155	7.155	7.155	7.155	7.155	7.155	7.155	6.81	6.81	6.81	6.81	6.81	6.81	6.81	6.81	6.81	6.81	6.81
YDL159W	9.825	10.17	10.17	10.17	10.17	10.17	10.17	10.17	10.17	10.17	10.17	10.17	10.17	10.17	10.17	10.17	10.17	10.17	10.17	10.17	10.17	10.17	10.17	10.17	10.17	10.17	10.17	10.17	9.825	9.825	9.825	9.825	9.545	9.545	9.545	9.545	9.545	9.545	9.265	9.265	8.985	8.985	8.705	8.705	8.705	8.705	8.145	8.145	8.145
YAL023C	18.6	18.6	18.6	18.6	18.6	18.6	18.6	18.6	18.6	18.6	18.6	18.6	18.6	18.6	18.6	18.6	18.6	18.6	18.6	18.6	18.6	18.6	18.6	18.6	18.6	18.6	18.6	18.6	18.6	18.6	18.6	18.6	18.88	18.88	18.88	18.88	18.88	18.88	18.88	18.535	18.47	18.47	18.47	18.47	18.47	18.47	18.47	18.535	18.535
YDL147W	18.255	18.255	18.255	17.91	17.91	17.91	17.91	17.91	17.91	17.565	17.565	17.565	17.285	17.285	17.285	17.005	17.005	16.725	16.725	16.725	16.725	16.725	15.13	13.255	12.005	12.005	11.38	11.1	11.1	11.1	10.755	10.755	10.755	10.41	10.065	10.41	10.41	10.41	10.41	10.13	10.13	10.13	8.665	8.385	8.385	8.385	8.385	8.385	8.385
YPL245W	10.215	10.215	9.935	9.935	9.245	9.59	9.59	10.905	10.905	10.905	10.905	10.905	10.905	10.905	10.905	11.25	11.25	11.25	10.97	11.725	11.725	11.725	11.725	11.725	11.725	11.725	11.725	11.725	11.725	11.725	12.975	12.975	12.975	12.975	12.975	12.975	12.975	12.695	12.695	12.695	12.695	12.695	12.695	12.695	12.695	12.695	12.695	12.695	12.695
YHR132W-A	5.56	5.56	5.56	5.28	5.56	6.12	6.465	6.465	6.465	6.465	7.025	7.93	7.93	7.93	7.93	7.93	7.93	7.93	7.93	7.93	8.275	8.275	8.275	9.18	9.18	9.18	9.18	9.74	9.74	9.74	9.74	9.74	9.74	9.74	10.085	10.085	10.085	10.43	10.43	10.43	10.43	10.43	10.43	10.43	10.43	10.43	10.43	10.43	10.43
YGL112C	7.35	7.35	7.35	7.35	7.35	7.35	7.35	7.005	7.005	7.35	7.35	7.35	7.35	7.35	7.35	7.35	6.66	8.125	9.44	10.065	10.065	10.065	10.065	10.065	10.065	10.065	10.345	10.345	10.345	10.345	10.345	10.345	10.345	10.345	10.345	10.69	10.97	11.25	11.25	11.25	11.595	11.595	11.595	11.595	11.595	11.595	11.875	11.875	11.875
YPL010W	17.995	17.995	17.995	17.995	17.995	18.275	18.275	18.275	18.275	18.275	18.275	18.275	18.275	18.275	18.275	18.275	18.275	18.275	18.275	18.275	18.62	18.62	18.62	18.62	18.62	18.62	18.62	18.62	18.62	18.62	18.62	18.62	18.62	18.62	18.62	18.62	18.62	18.62	18.965	18.685	18.685	18.685	18.685	18.685	18.405	18.405	18.405	18.405	18.405
YAL028W	9.655	9.655	9.655	9.655	9.935	9.935	9.935	10.28	10.28	10.56	10.28	10.625	12.78	13.815	13.815	13.815	13.815	14.16	16.79	16.79	16.79	18.665	18.665	18.665	18.665	19.355	19.915	19.915	19.915	19.915	20.195	20.195	20.195	20.195	20.475	20.475	20.82	21.38	21.725	21.725	21.725	21.725	21.725	21.725	21.725	21.725	21.725	21.725	21.725
YNR014W	0	0	0	0	0	0	0	0.28	0.28	0.28	0.28	0.28	0.28	0.28	0.28	0.28	0.28	0.28	0.28	0.56	0.84	1.465	1.465	1.465	1.465	1.465	1.465	1.465	1.745	1.745	1.745	1.745	1.745	1.745	1.745	2.37	2.37	2.37	2.37	2.37	2.37	2.37	2.37	2.37	2.37	2.37	2.37	2.37	2.37
YGL012W	9.935	9.655	9.935	12.09	12.09	12.09	13.275	14.59	14.59	14.59	14.935	14.935	14.935	15.56	15.56	16.25	16.875	16.875	17.22	17.22	17.22	17.22	17.22	17.565	17.565	18.535	18.535	18.535	18.535	18.535	18.255	18.255	18.255	18.255	18.255	18.255	18.255	18.255	18.255	18.255	18.255	18.6	18.6	18.6	18.6	18.6	18.6	18.6	18.6
YCR027C	9.72	9.72	9.72	9.72	9.72	9.72	9.72	9.72	8.75	8.75	9.655	9.655	10.28	10.28	10.28	10.28	10.28	10	10	10	10	10	10	10	10	10	10	10	9.72	9.72	9.72	9.72	9.72	9.72	10.065	10.69	10.345	10.345	10.625	10.905	11.185	12.155	12.78	13.75	15	15.28	15.625	15.625	16.81
YML081W	14.395	14.395	13.77	13.77	13.77	13.77	13.77	13.77	13.77	13.77	13.77	13.77	13.77	13.77	13.77	12.93	12.93	12.24	12.24	12.24	11.96	11.68	11.68	11.68	11.68	11.055	11.055	11.055	11.055	10.71	10.99	10.645	10.645	10.365	10.365	10.365	10.365	10.365	10.365	10.085	10.085	10.085	10.085	10.085	10.085	9.805	9.805	9.805	9.805
YIR023W	2.845	2.5	2.5	2.5	1.595	1.25	1.25	1.25	1.25	1.25	1.25	1.875	1.875	2.91	3.19	3.405	3.405	3.405	3.405	4.31	4.87	4.87	4.87	4.87	5.215	5.215	7.09	7.435	7.435	7.435	7.715	7.715	7.715	7.715	7.715	7.715	7.715	7.995	7.995	7.995	7.995	8.62	8.965	8.965	8.965	8.965	8.965	8.965	9.31
YOR230W	2.005	2.005	2.005	2.285	3.6	3.6	3.6	3.6	3.6	3.6	3.945	4.505	4.505	4.505	4.505	4.505	4.505	4.505	4.505	4.505	4.505	4.505	4.505	4.785	5.41	5.41	5.41	5.41	5.41	5.41	5.41	5.41	5.41	5.69	5.69	5.69	5.69	5.69	5.69	5.345	5.345	5.345	5.345	5.345	5.065	5.065	5.065	5.065	5.345
YGL023C	9.095	9.095	9.095	9.095	9.095	9.095	9.095	9.095	9.095	9.095	9.095	9.095	9.095	9.095	9.095	9.44	9.44	9.44	9.44	9.44	9.44	9.72	9.72	9.72	9.72	8.6	8.6	8.6	8.6	8.6	8.6	8.6	8.6	8.6	8.6	8.6	8.6	8.6	8.6	8.6	8.6	8.6	8.6	8.6	8.6	8.6	8.6	8.6	8.6
YJL193W	3.125	3.125	3.405	4.03	4.03	4.03	4.375	4.375	4.375	4.375	4.375	4.375	4.375	4.375	4.375	4.375	4.375	4.375	4.375	4.375	4.375	4.375	4.375	4.375	4.375	4.375	4.375	4.375	4.375	4.375	4.655	4.655	4.655	4.655	4.655	4.655	4.655	4.655	4.655	4.655	4.655	4.655	4.655	4.655	4.655	4.31	4.31	4.31	4.31
YIL136W	8.405	8.405	8.405	7.435	7.435	7.435	7.435	7.435	7.435	7.435	7.435	7.09	7.09	7.09	7.09	7.09	6.81	4.935	2.65	1.53	1.53	0.28	0.28	0.28	0.28	1.315	1.315	1.315	1.315	1.315	1.315	1.595	1.595	1.595	1.595	1.595	1.595	1.315	1.595	1.595	1.595	1.595	2.285	2.285	4.505	4.505	4.505	4.505	4.785
YDL045W-A	10.235	10.235	10.235	10.235	10.235	10.645	10.645	10.645	10.645	10.645	10.645	10.645	10.645	10.645	10.3	10.3	10.02	9.805	9.805	9.805	9.805	10.085	10.085	10.085	10.43	10.43	10.43	10.085	10.085	10.085	10.365	10.365	10.365	10.365	10.365	10.365	10.365	10.365	10.085	9.74	9.115	9.115	9.18	9.18	9.46	10.43	10.43	10.43	10.43
YPL271W	11.745	11.745	11.745	12.025	11.96	11.96	11.96	11.96	11.96	11.96	11.96	11.96	11.96	12.65	13.275	14.525	14.525	14.805	14.805	14.805	14.805	14.805	14.805	14.805	14.805	14.805	14.805	14.805	14.805	14.805	14.805	14.525	14.525	14.525	14.525	14.525	14.525	14.525	14.525	14.525	14.525	14.525	14.525	14.525	14.525	14.245	13.965	13.965	13.965
YGR033C	2.435	2.435	2.435	2.435	2.435	2.435	2.435	2.435	2.435	2.435	2.435	2.435	2.435	2.435	2.435	2.435	2.435	2.435	2.435	2.435	2.435	2.435	2.435	2.435	2.435	2.435	2.435	2.155	2.155	2.155	1.875	1.875	1.875	1.875	1.875	1.875	1.875	1.875	1.595	1.595	1.595	1.25	1.25	1.25	1.25	1.25	1.25	0.97	0.97
YMR038C	18.6	18.6	18.6	18.88	18.88	18.88	18.88	18.255	18.255	18.255	18.255	18.255	18.255	18.535	18.255	18.255	18.255	18.255	17.91	17.91	17.91	17.91	18.255	18.255	17.63	17.63	17.63	17.91	17.91	17.91	17.91	17.91	17.91	17.285	17.63	17.63	17.63	17.63	17.63	17.63	17.63	17.63	17.63	17.63	17.63	17.63	17.63	17.63	17.07
YMR246W	3.535	4.16	4.44	7.07	7.07	7.07	7.695	7.695	7.695	7.695	8.255	8.255	8.255	7.91	7.91	7.91	7.91	7.91	7.91	7.91	7.91	7.91	7.91	7.91	7.91	7.91	7.91	7.91	7.91	7.91	8.255	8.255	8.255	8.255	8.255	8.255	8.255	8.255	8.255	8.255	8.255	8.255	8.255	8.255	8.255	8.255	7.005	6.66	7.845
YKR043C	12.265	12.265	12.265	13.17	13.17	13.17	13.17	13.17	14.075	14.075	14.075	14.075	14.075	14.075	14.075	14.075	14.075	14.075	14.075	14.075	14.075	14.075	14.98	14.98	14.98	14.98	14.98	14.98	14.98	14.98	14.98	14.98	14.98	14.98	14.98	14.98	14.98	14.98	14.98	14.98	14.98	14.98	14.98	14.98	14.98	14.98	14.98	14.98	14.98
YJR132W	11.485	11.485	12.39	12.39	12.39	12.39	12.39	12.67	12.67	13.575	14.2	14.2	14.2	14.2	14.545	14.545	14.545	14.545	14.89	14.89	14.89	14.89	14.89	15.925	16.205	17.175	17.175	17.175	17.175	17.175	17.175	16.895	16.895	16.895	16.895	16.895	16.895	16.895	16.895	16.895	16.895	17.175	17.455	17.455	17.8	17.8	17.8	17.8	17.8
YIL158W	18.925	18.925	18.925	18.925	18.925	18.925	18.925	18.925	18.925	18.925	19.27	19.27	20.24	21.49	21.49	21.49	21.49	22.05	22.05	22.05	22.05	22.05	21.36	21.36	21.36	21.36	21.08	21.08	21.08	21.08	21.08	21.08	20.735	20.735	20.735	20.735	20.735	20.735	20.735	20.735	20.735	20.735	20.455	20.455	20.455	20.455	20.455	19.765	19.485
YGL076C	10.795	11.075	11.075	11.075	11.075	11.075	11.075	11.075	11.075	11.075	11.075	11.075	11.075	11.075	11.075	11.075	11.075	10.795	11.42	11.42	11.42	11.42	11.485	11.485	11.765	12.735	12.735	12.735	12.735	12.735	12.735	13.08	13.36	13.36	13.705	13.705	13.36	13.36	13.36	13.36	13.015	13.015	13.015	13.015	13.015	13.015	13.015	13.015	13.015
YNL279W	14.245	14.245	14.245	14.245	14.245	14.245	14.245	13.685	13.405	13.685	13.685	13.685	14.03	14.375	14.375	14.375	14.375	14.375	14.375	14.095	14.375	14.03	13.75	13.75	14.095	14.095	14.095	13.815	13.815	13.815	13.815	13.815	12.845	12.5	12.5	12.155	12.155	12.155	12.155	12.155	12.155	12.155	11.81	11.595	11.315	11.315	11.315	11.035	11.035
YPR119W	8.08	8.08	8.08	8.08	8.08	8.08	8.08	7.52	7.175	6.895	6.335	6.055	6.4	6.4	6.4	6.4	6.055	6.055	6.055	6.055	6.055	6.055	6.055	6.055	6.055	5.71	5.365	5.365	5.365	5.365	5.085	4.525	4.245	4.245	3.275	2.715	2.715	2.715	2.715	2.435	2.435	2.435	2.435	2.435	2.435	2.435	2.435	2.435	2.155
YLR278C	0.56	0.56	0.56	0.84	1.185	1.185	1.185	1.185	1.185	1.185	1.185	1.185	1.185	1.185	1.185	1.185	1.185	1.745	2.025	2.025	2.025	2.025	2.025	2.025	2.025	2.025	2.025	2.025	2.025	2.025	2.025	2.025	2.025	2.025	2.025	2.025	2.025	2.025	2.025	2.025	2.025	2.37	2.37	2.37	2.37	2.37	2.37	2.37	2.37
YPL183C	2.565	2.565	2.565	2.565	2.285	2.285	1.94	2.22	2.22	2.22	2.565	2.565	2.565	2.565	2.565	2.565	2.565	2.565	2.565	2.565	2.22	2.22	2.565	3.19	3.19	3.19	3.75	3.75	3.75	3.75	3.75	3.75	4.03	4.03	4.03	4.03	4.03	4.03	4.03	4.03	4.03	4.03	4.03	4.03	4.03	4.03	4.03	4.03	4.03
YPL273W	7.565	7.565	7.285	7.565	7.91	7.91	7.91	7.91	7.91	7.91	7.63	7.63	7.63	7.285	6.94	6.94	6.94	6.94	7.285	7.285	7.285	7.285	7.285	6.94	6.94	8.125	7.845	7.285	7.565	7.565	7.565	7.91	8.535	8.815	8.815	8.815	8.815	8.815	8.815	8.815	8.815	9.375	9.375	9.375	9.375	9.72	9.72	10.065	9.785
YLR172C	7.5	7.78	7.78	8.405	9.375	9.375	9.375	9.655	10.56	10.56	11.25	11.25	11.25	11.25	10.97	10.97	10.97	10.97	10.97	10.97	10.97	10.97	10.97	10.97	10.97	10.69	10.69	10.69	11.315	11.66	12.285	12.285	12.285	12.285	12.285	12.285	12.285	12.285	12.565	12.565	12.565	12.565	12.565	12.565	12.565	12.565	12.565	12.565	12.565
YNL064C	15.86	15.86	15.86	15.58	15.58	15.86	15.86	14.33	13.77	13.425	13.145	13.145	13.145	12.24	12.24	12.24	12.24	11.335	11.68	11.68	11.68	11.68	11.68	11.68	11.335	10.99	10.99	10.99	10.365	10.085	10.085	10.085	10.085	10.085	10.085	10.085	10.085	10.085	9.74	10.085	9.805	9.525	9.525	9.525	9.525	9.525	9.245	8.965	8.965
YCR017C	6.315	6.315	6.315	5.97	5.97	5.97	5.97	6.315	6.315	6.315	5.97	5.41	5.41	5.41	5.41	5.755	5.755	5.755	5.755	5.755	5.755	5.755	5.755	6.035	6.035	6.035	6.38	6.38	6.38	6.38	6.035	6.035	6.035	6.035	6.035	6.035	6.035	6.035	6.035	6.315	6.315	6.315	6.315	6.315	6.315	6.315	6.315	6.315	5.97
YKR095W-A	16.14	16.14	16.14	16.14	16.14	16.14	16.14	16.14	16.14	16.075	16.075	16.075	16.075	16.075	16.075	16.075	16.075	16.075	16.075	16.075	13.575	12.735	13.08	12.8	12.8	12.8	12.8	12.8	12.8	12.8	12.8	13.08	13.08	13.08	13.08	12.8	12.8	12.8	12.8	12.8	12.52	12.52	11.96	11.335	10.99	10.99	11.96	11.615	11.615
YIL002C	15.41	15.41	15.41	15.41	15.41	15.41	15.41	15.41	15.41	15.69	15.69	15.69	15.41	15.41	15.13	15.13	16.1	15.475	16.445	18.19	18.19	18.19	18.815	18.815	18.47	18.47	18.75	18.405	18.75	18.75	18.75	18.75	18.75	20.13	20.13	20.13	20.13	20.13	20.13	20.13	20.065	20.065	20.065	20.065	20.065	20.065	20.065	20.065	20.345
YCR028C-A	17.995	17.995	18.34	18.62	18.62	18.62	18.34	18.06	18.685	18.685	19.03	20.28	20.28	20.28	20.905	20.905	20.905	20.905	20.905	20.905	20.905	21.25	21.25	21.25	21.25	21.25	21.25	21.25	21.25	21.25	21.25	21.25	21.53	21.53	21.53	21.53	21.53	21.53	21.53	21.53	21.595	21.595	21.595	21.595	21.595	21.595	21.595	21.595	21.595
YIL019W	10.085	10.085	10.085	10.085	10.085	10.085	10.085	10.085	10.085	9.74	10.02	10.02	9.74	9.74	9.74	9.115	8.49	8.145	8.145	8.145	8.705	8.705	8.705	8.705	8.705	8.705	8.705	8.705	8.425	8.425	8.425	7.865	7.865	8.145	8.145	9.89	9.89	9.89	10.235	11.42	11.42	12.39	12.39	12.39	12.11	12.11	12.11	12.11	12.11
YLR284C	17.65	17.65	17.93	17.93	17.93	17.93	17.93	17.93	18.555	18.555	18.9	19.245	19.59	19.59	19.59	19.59	19.935	19.935	19.935	19.935	19.935	19.935	19.935	19.935	19.935	19.935	20.495	20.495	20.495	20.215	20.215	20.215	20.215	20.215	20.215	20.215	20.215	20.215	20.215	20.215	20.215	19.87	19.87	19.87	19.87	19.87	19.87	19.87	19.87
YBR199W	12.39	12.39	12.39	12.39	12.39	12.39	12.39	12.39	12.39	12.39	12.39	12.39	12.39	12.39	12.39	12.39	12.39	12.39	12.11	12.11	12.11	12.11	12.11	12.11	12.11	12.11	12.11	12.11	12.11	12.11	12.11	12.11	12.11	12.11	12.11	12.11	12.11	12.11	12.11	12.11	12.11	12.11	11.765	11.765	11.765	11.765	11.765	11.765	11.765
YLR354C	6.315	7.435	7.155	7.155	7.155	7.155	6.875	6.595	6.595	6.595	6.595	6.595	6.595	6.595	6.595	6.595	6.595	6.595	6.595	6.595	6.25	6.25	6.53	6.53	6.53	6.53	6.53	6.53	6.185	6.12	6.465	6.53	6.53	6.53	6.53	6.185	6.185	5.56	5.56	5.56	5.56	5.56	5.56	5.56	5.56	5.56	5.56	5.56	5.56
YDR314C	11.81	11.81	11.81	11.81	11.81	11.81	11.25	11.25	11.25	11.25	11.25	11.25	8.75	8.125	7.5	7.5	7.5	7.5	7.5	7.155	7.155	7.155	7.155	7.155	6.81	6.81	6.81	6.465	6.465	6.465	6.465	4.375	3.685	2.09	2.09	2.09	2.09	2.09	2.93	4.115	4.74	4.74	4.74	4.74	4.74	4.46	4.46	4.46	4.74
YLR443W	12.09	13.125	13.125	13.125	13.125	13.125	13.685	13.685	14.03	14.655	14.655	14.655	14.655	14.655	14.655	14.935	15.28	15	15.28	15.97	15.97	15.97	15.97	16.25	15.97	15.97	15.97	16.66	18.535	19.505	19.505	19.505	19.505	19.505	19.505	19.505	19.505	19.505	19.505	19.505	19.505	19.505	19.505	19.505	19.505	19.785	19.785	19.785	20.065
YFR051C	8.275	8.275	8.275	8.275	9.395	9.395	9.395	9.395	9.395	9.395	9.395	9.395	9.74	9.74	9.74	9.74	9.74	9.74	9.74	9.74	9.74	10.02	10.3	10.3	10.645	10.99	11.27	11.27	11.27	11.27	11.27	11.27	11.27	11.27	11.27	11.27	11.55	11.55	11.55	11.55	11.55	11.55	11.895	11.895	11.895	11.895	11.895	11.895	11.895
YBR132C	8.49	8.49	8.49	8.49	8.49	8.49	8.835	9.115	9.115	9.115	8.835	9.46	9.46	9.46	9.805	10.43	11.055	11.055	11.055	11.4	11.4	11.4	11.68	11.68	11.68	11.68	11.68	11.68	11.68	12.025	12.025	12.025	12.025	12.025	12.37	12.65	12.65	12.65	12.65	12.65	12.65	12.65	12.65	12.37	12.37	12.37	12.37	12.715	12.715
YOL122C	10.02	10.02	10.02	10.02	10.02	10.02	10.02	10.02	10.02	10.02	10.02	9.18	9.525	9.87	9.87	9.87	9.87	9.87	9.87	9.87	9.87	9.87	10.495	10.495	10.495	10.495	10.495	10.775	10.775	10.775	10.775	10.775	10.43	10.43	10.43	10.43	10.43	10.71	10.71	11.055	11.055	11.055	11.055	11.055	11.055	11.055	11.055	11.055	11.055
YGL062W	5	5	5	5	5	5	5	5	5	5	5	5	5	5	4.655	4.44	4.095	4.095	3.815	3.815	3.535	3.535	3.535	3.535	2.975	1.94	2.285	2.285	2.285	2.285	2.285	2.285	2.285	2.285	2.285	2.285	2.285	2.285	2.285	2.285	2.285	2.005	2.005	2.005	2.285	2.285	2.285	2.285	2.285
YHL006C	23.125	23.125	23.47	23.75	23.75	23.75	23.75	23.75	23.75	24.72	25.905	25.905	25.905	25.905	25.905	25.905	25.905	25.905	25.905	25.905	25.56	25.56	25.56	25.56	25.56	25.56	24.935	24.935	24.935	25.215	25.215	25.215	25.495	25.775	25.775	25.775	25.775	25.775	25.775	25.775	25.775	25.775	25.775	25.775	25.775	25.775	25.775	25.775	25.775
YER087C-B	20.19	20.19	20.535	20.815	20.815	20.815	20.815	20.815	20.815	20.815	20.815	20.815	21.095	21.095	21.095	21.095	21.095	21.095	21.095	21.095	21.095	21.095	21.095	21.095	21.095	21.095	21.095	21.095	21.095	21.095	21.095	21.095	21.095	21.095	21.095	21.095	21.095	21.095	21.095	21.095	21.095	21.095	20.815	20.815	20.815	20.815	20.815	20.535	20.535
YPL274W	8.62	8.62	8.62	8.62	8.34	7.715	7.435	7.435	7.435	6.81	6.81	7.09	7.715	7.715	7.715	7.995	7.995	7.995	7.995	7.995	7.995	7.995	7.995	7.995	7.995	7.995	7.995	7.65	7.37	7.65	7.65	7.65	7.37	7.37	6.055	6.055	6.055	5.495	5.495	5.495	5.495	5.495	5.84	5.84	5.84	5.84	5.84	5.84	5.84
YPR058W	8.685	8.685	8.685	7.5	8.06	7.5	8.125	8.47	8.47	8.47	8.47	8.47	8.47	8.47	8.47	8.47	8.47	8.47	8.47	8.47	8.47	8.47	9.31	8.965	8.965	8.965	8.965	9.31	9.03	9.375	9.375	9.655	9.655	9.375	9.655	9.655	10.28	10.28	10.28	10.28	10.28	10.28	10	10	10	10.345	11.25	11.25	11.53
YOL021C	0.56	0.56	0.56	0.56	0.56	0.56	0.56	0.56	0.56	0.56	0.56	0.56	0.56	0.56	0.56	0.56	0.56	0.56	0.56	0.56	0.56	0.56	0.56	0.56	0.56	0.56	0.56	0.56	0.56	0.56	0.56	0.56	0.56	0.56	0.56	0.56	0.56	0.56	0.56	0.56	0.28	0.28	0.28	0.28	0.28	0.28	0.28	0.28	0.28
YOR361C	15.195	15.195	15.195	15.195	15.195	15.195	14.915	14.915	15.26	15.26	15.26	15.54	15.54	15.54	15.54	15.54	15.54	15.54	15.54	15.54	15.54	15.54	15.54	15.54	15.54	15.54	15.54	15.54	15.82	15.82	15.82	15.475	15.475	15.475	15.755	15.755	15.755	15.755	15.755	15.755	15.755	15.755	15.755	15.755	15.755	15.755	15.755	15.755	15.755
YDL100C	10.905	10.905	11.25	11.53	11.53	11.53	11.53	11.465	11.185	11.185	10.905	11.94	12.5	11.81	11.81	11.81	11.81	11.745	11.745	13.34	13.34	13.34	13.34	13.34	13.34	13.34	12.995	13.34	13.965	14.245	14.245	14.245	14.245	14.245	14.59	14.59	14.59	14.59	15.28	15.28	15.28	15.28	15.28	15.28	15.28	15.28	15.28	15.28	15.28
YLR091W	4.57	4.57	4.915	4.915	4.915	5.195	5.82	5.82	5.82	6.165	6.165	6.165	6.51	6.51	6.51	6.79	7.135	8.385	8.385	9.01	9.01	9.01	9.01	9.01	9.01	9.85	9.85	9.505	9.505	9.505	10.13	10.82	10.82	11.51	11.51	11.51	11.51	11.51	11.51	11.855	11.855	11.855	11.51	11.51	11.51	11.51	11.51	11.79	11.79
YHR013C	1.315	1.035	1.725	2.565	3.88	3.88	3.88	3.88	3.88	3.88	3.88	3.88	3.88	4.505	4.785	5.065	5.065	6.595	6.595	6.595	6.595	6.94	7.565	7.565	7.565	7.565	7.565	7.565	7.565	7.565	7.565	7.565	7.565	7.565	7.565	7.565	7.565	7.565	7.565	7.845	7.845	7.845	8.19	8.19	8.19	8.19	8.47	8.75	8.75
YBR037C	18.125	18.125	18.125	18.125	18.125	18.125	18.125	18.125	17.78	16.875	16.875	16.875	16.875	16.53	16.53	16.53	16.53	16.53	16.53	16.53	16.25	16.25	16.25	16.25	14.72	13.255	12.63	12.63	12.975	12.975	12.975	12.975	12.975	12.975	12.63	12.005	12.005	12.005	12.005	11.66	11.66	11.66	10	8.405	8.405	8.405	8.405	7.78	7.435
YDL194W	14.115	15.86	15.86	15.86	16.14	20.085	20.085	20.085	20.365	20.365	20.365	21.335	21.335	22.8	22.8	22.8	22.8	22.8	22.8	23.08	23.08	23.08	23.36	23.36	23.36	23.36	23.36	23.36	23.36	23.36	23.985	24.61	24.61	24.61	24.61	24.61	24.61	24.61	24.61	24.61	24.61	24.61	24.61	24.61	24.61	24.61	24.61	24.61	24.61
YDL030W	9.16	8.815	8.47	7.845	7.435	8.405	8.685	8.685	8.685	8.685	8.685	9.03	8.685	9.03	9.03	9.03	8.47	7.845	7.5	7.5	7.78	8.75	9.655	9.655	10	10	10	10	10	10	10	10.56	10.56	10.56	10.84	10.84	11.4	11.745	11.745	11.745	11.745	11.745	11.745	12.09	11.81	12.155	12.78	12.78	12.78
YDR030C	9.03	9.03	9.375	9.375	9.375	9.375	9.375	9.375	9.375	9.375	9.655	9.655	9.655	9.655	9.655	9.655	9.655	9.655	9.655	9.655	9.655	9.03	9.03	9.375	9.375	9.375	9.375	8.685	6.53	6.875	6.875	6.875	6.875	6.875	6.875	6.595	6.875	5.905	6.595	6.315	6.66	6.315	6.595	6.94	6.595	6.595	7.435	7.435	7.435
YMR217W	0	0	0	0	0	0	0	0	0	0	0	0	0	0	0	0	0	0	0	0	0	0	0	0	0	0	0	0	0	0	0	0	0	0	0	0	0	0	0	0	0	0	0	0	0	0	0	0	0
YBL105C	11.51	11.51	11.51	11.51	11.51	11.855	11.51	11.51	11.51	11.51	11.51	12.48	13.73	15.045	18.795	19.14	19.14	19.14	19.14	19.14	19.14	19.14	19.485	19.83	20.39	20.39	20.67	20.67	20.67	20.67	20.67	20.67	20.67	20.67	20.67	20.95	21.295	21.295	21.295	21.295	21.295	21.64	21.64	21.64	21.64	21.64	21.64	21.64	21.64
YLR199C	9.72	9.72	9.72	9.72	9.375	7.22	7.565	7.005	7.005	7.005	7.005	7.005	6.035	6.035	6.53	6.875	6.875	6.875	6.875	6.595	6.595	6.595	7.155	6.81	6.81	7.22	6.94	7.285	7.63	8.75	8.75	9.03	9.375	9.375	9.375	9.375	9.375	9.375	9.375	9.375	9.375	9.375	9.375	9.375	10	10	10.345	10.345	10.69
YBR035C	0.345	0.345	0.345	0.345	0.345	0.345	0.345	0.345	0.345	0.345	0.345	0.345	0.345	0.345	0.345	0.345	0.345	0.345	0.345	0.345	0.345	0.345	0.345	0.625	0.625	0.625	0.625	0.625	0.625	0.625	0.625	0.625	0.625	0.625	0.625	0.625	0.625	0.625	0.625	0.625	0.625	0.625	0.625	0.625	0.625	0.625	0.625	0.625	0.625
YMR079W	16.595	16.595	16.595	16.595	16.595	16.595	16.595	16.595	16.595	16.595	16.595	16.595	16.595	16.595	16.595	16.595	16.315	16.035	16.035	16.035	16.035	16.035	16.38	16.38	16.38	16.38	16.38	16.38	16.38	16.38	16.38	16.38	16.38	16.38	16.38	16.38	15.69	15.69	15.69	15.69	15.69	15.69	15.69	15.13	14.57	14.57	14.85	14.57	14.57
YGR084C	4.805	4.805	4.805	4.805	4.805	4.805	4.805	5.15	5.15	5.15	5.15	5.15	4.805	5.43	5.085	5.645	6.12	8.06	8.06	8.06	8.06	8.06	8.405	8.405	9.03	8.75	8.75	9.655	10.215	10.215	10.775	10.775	10.775	10.775	10.775	11.055	11.055	11.055	11.055	11.055	11.055	11.055	11.4	11.4	11.4	11.4	11.4	11.4	11.4
YGR250C	2.37	2.37	2.37	2.37	2.37	2.37	2.37	2.37	2.305	2.305	2.305	2.025	2.025	2.025	2.025	2.025	2.025	2.025	2.025	2.025	2.025	2.025	2.025	2.025	2.025	2.025	2.93	2.93	2.93	2.93	2.93	3.21	3.21	3.21	3.21	3.21	3.21	3.21	3.21	3.21	3.21	3.21	3.555	3.555	3.555	3.555	3.555	3.555	3.835
YGL111W	15.475	15.475	16.035	16.035	16.725	16.725	16.725	17.415	17.415	17.76	17.76	17.76	17.76	17.76	17.76	17.76	17.76	17.76	17.76	17.76	17.76	17.76	17.76	17.76	17.76	18.6	18.6	18.6	18.6	18.6	18.6	18.6	18.6	18.6	18.32	18.32	18.32	18.32	18.32	18.32	18.32	18.32	18.32	18.665	18.665	18.665	18.665	18.665	18.665
YCR063W	6.4	6.335	6.335	6.335	6.335	6.335	6.335	6.335	6.335	6.335	6.335	5.71	5.71	5.71	5.71	5.71	5.71	5.71	5.365	5.365	4.675	4.395	4.395	4.395	4.395	4.395	4.395	3.77	3.77	4.05	4.05	4.05	3.77	4.115	3.835	3.49	3.49	3.49	3.49	3.49	3.835	3.835	3.835	3.835	3.835	3.835	3.835	3.835	3.9
YGR288W	8.34	8.34	8.34	8.06	8.62	9.525	10.15	10.43	11.335	11.335	11.335	11.335	11.335	11.335	11.335	11.335	11.335	11.335	11.335	11.335	11.335	11.335	11.68	11.96	11.96	11.96	11.96	11.96	11.96	11.96	11.96	11.96	11.96	11.96	11.96	11.96	11.96	11.615	11.615	11.615	11.615	11.615	11.96	11.96	11.96	12.52	12.52	12.52	12.52
YOR014W	8.06	8.06	8.06	8.06	8.34	8.34	8.34	8.34	8.34	8.06	8.06	8.06	8.06	8.62	9.87	9.87	10.15	10.15	10.15	10.15	9.805	9.805	9.805	9.805	9.805	9.805	9.805	9.805	9.805	9.805	9.805	9.805	9.805	9.805	10.43	10.43	10.43	10.43	10.43	10.43	10.43	10.43	10.43	10.43	10.43	10.43	10.43	10.775	11.68
YML007C-A	18.125	18.125	18.125	18.125	17.22	16.94	16.94	16.94	16.94	16.94	16.94	16.315	15	15	15	15	15	15	15	15	15	15	15	9.59	8.75	8.19	7.565	7.285	7.285	7.285	7.63	7.285	7.285	7.285	7.285	7.285	7.22	7.22	7.22	7.22	5.905	5.905	5.345	4.72	4.44	4.44	4.44	4.44	4.44
YOR020W-A	11.035	10.69	10.69	10.345	9.44	8.19	8.19	8.255	8.255	8.255	8.255	8.255	7.565	7.22	6.94	6.94	6.94	6.94	6.94	6.94	6.94	6.94	5.69	5.69	5.69	5.69	3.815	3.125	3.125	2.845	2.845	2.845	2.845	2.845	2.5	2.5	2.5	2.5	2.5	2.5	2.5	2.5	2.5	1.94	1.94	1.595	1.595	1.25	1.595
YLR222C	14.72	14.72	14.72	15.41	16.315	17.285	17.285	17.285	17.285	17.285	17.285	17.285	17.285	17.285	17.285	17.975	17.975	17.975	17.975	17.975	17.975	17.975	17.975	17.975	17.975	17.975	18.32	18.32	18.32	18.32	18.32	18.32	18.32	18.32	18.32	18.32	18.32	18.32	18.6	18.6	18.6	18.6	18.6	18.6	18.6	18.6	18.6	18.6	18.6
YPL103C	10.605	10.605	10.605	9.98	9.355	9.205	8.86	8.86	8.86	6.92	6.92	6.92	3.945	3.945	3.945	2.975	3.19	3.405	3.405	3.405	3.06	2.37	2.37	2.715	2.715	2.715	2.715	2.715	3.9	3.9	3.9	3.9	3.9	3.9	3.9	3.9	4.74	4.74	4.74	4.74	4.74	4.74	5.085	5.365	5.99	5.99	6.335	6.335	6.335
YHR111W	12.865	12.865	12.865	12.865	13.425	13.425	13.985	14.545	14.545	14.545	14.545	14.545	14.545	14.545	14.545	14.545	14.89	14.89	14.89	14.89	15.17	15.17	15.17	15.17	15.17	15.17	15.17	15.17	15.17	15.17	15.515	15.515	16.14	16.14	16.14	16.42	16.42	16.7	16.42	16.42	16.42	16.42	16.42	16.42	16.42	16.42	16.42	16.42	16.42
YER080W	12.22	12.22	11.875	11.185	10.84	10.84	13.835	14.18	14.18	14.18	14.18	14.46	14.46	14.74	14.74	15.02	15.02	15.02	15.02	15.3	15.3	15.3	15.3	15.02	15.71	15.71	15.71	15.71	15.71	15.71	15.71	15.43	15.43	15.43	15.43	14.525	14.525	14.525	14.525	14.525	14.525	14.18	14.74	14.74	14.74	14.74	14.74	14.74	14.46
YKR068C	2.37	2.37	2.37	2.37	2.37	2.37	2.09	2.09	2.09	1.81	1.81	1.81	1.465	1.465	1.465	1.465	1.185	1.185	0.56	0.56	0.56	0.56	0.56	0.56	0.56	0.56	0.56	0.56	0.56	0.56	0.56	0.56	0.56	0.56	0.56	0.56	0.56	0.28	0.28	0.28	0.28	0.28	0.28	0.28	0.28	0.28	0.28	0.28	0.28
YOR369C	3.815	3.815	4.16	4.16	4.16	4.16	3.815	3.815	4.095	4.095	4.095	4.44	4.785	4.785	4.785	4.785	4.785	4.785	4.16	4.16	4.16	4.16	4.16	4.16	4.785	4.785	4.785	4.785	4.785	4.44	4.44	4.44	4.44	5.065	5.475	5.755	5.755	5.755	5.755	5.755	5.755	5.755	5.755	5.755	5.41	5.41	5.41	5.41	5.41
YJR054W	13.9	13.9	13.9	13.9	13.9	13.9	13.9	14.18	16.12	16.4	16.4	16.4	16.4	16.4	16.4	16.4	16.4	16.745	16.745	16.745	16.745	16.745	16.745	16.745	16.745	16.745	16.745	16.745	16.745	16.745	16.745	16.745	16.465	16.81	17.155	16.81	16.81	16.81	16.81	16.81	16.81	16.81	16.53	16.53	16.53	16.53	16.53	16.53	16.53
YDR331W	12.09	12.78	12.78	12.78	13.125	13.125	13.125	13.125	13.125	13.125	13.405	13.75	14.03	14.03	14.655	15	15.69	16.035	16.035	16.595	16.595	16.595	16.94	16.66	16.66	16.66	16.66	16.66	16.94	16.66	16.94	16.94	16.94	16.94	16.94	16.66	16.66	16.66	16.66	16.66	16.66	16.66	16.66	16.66	16.66	16.66	16.66	16.66	16.66
YPR148C	6.875	6.595	6.94	6.94	6.94	6.94	7.22	7.22	8.06	8.535	8.535	8.535	8.535	8.535	8.535	8.535	8.535	8.535	8.535	8.535	8.535	8.535	8.535	8.535	8.535	8.88	8.535	8.815	8.815	8.815	8.815	9.85	9.85	9.85	9.85	9.505	9.505	9.505	9.505	9.85	10.195	10.195	10.195	10.195	10.475	10.475	10.475	10.475	10.475
YGL057C	5.69	5.69	5.69	5.97	5.625	5.625	5.625	5.625	5.625	5.97	5.97	6.25	6.25	6.25	6.53	6.81	6.81	7.435	7.435	8.06	8.06	8.06	8.06	8.06	8.06	8.06	8.34	8.34	8.34	8.34	8.34	8.34	8.34	8.34	8.34	9.03	9.655	10.215	10.215	10.215	10.215	10.215	10.215	10.215	10.215	10.215	10.215	10.215	10.215
YOR058C	6.315	6.315	6.315	6.315	6.315	6.315	6.315	6.315	6.315	6.035	6.035	6.035	6.035	6.035	6.035	6.035	6.035	6.035	6.035	6.035	6.035	5.755	5.755	5.13	5.13	5.13	5.13	5.13	5.13	5.13	5.41	5.41	5.41	5.41	5.41	5.065	4.72	4.72	4.72	4.72	4.72	4.72	4.72	4.72	4.72	4.72	4.72	4.72	4.72
YLR064W	4.16	4.16	4.16	4.16	4.16	3.47	3.125	2.78	2.22	2.5	3.405	3.75	4.03	5	5	5	5	5	5	5	5	5	5	5	5.84	7.305	8.21	9.18	9.18	9.18	9.18	9.18	9.18	9.18	9.18	9.18	9.18	9.46	9.46	9.46	9.46	9.46	9.46	9.805	9.805	9.805	9.805	9.805	9.805
YKL057C	17.39	17.39	17.39	17.39	17.39	17.39	17.39	17.735	17.735	17.735	17.735	17.735	17.735	17.455	17.455	17.455	17.455	17.455	17.455	17.455	17.455	17.455	17.735	17.735	17.735	17.735	17.735	17.735	17.735	17.735	17.735	17.735	17.735	17.735	17.735	17.455	17.455	17.455	17.175	17.175	17.175	17.175	17.175	17.175	17.175	17.175	16.895	16.895	16.55
YIL029C	11.745	12.09	12.09	12.09	12.78	12.78	12.78	13.06	13.06	13.06	13.06	13.06	13.06	13.06	13.06	13.06	13.06	13.06	13.06	13.06	13.06	13.06	13.06	13.06	13.405	13.405	13.405	13.405	13.405	13.125	13.125	13.125	13.125	13.125	13.125	13.125	13.125	13.125	13.125	13.125	13.125	13.125	13.125	13.125	13.125	13.125	13.125	13.125	12.78
YBR286W	15.645	15.645	15.645	15.645	15.645	15.645	15.645	15.925	15.645	15.99	15.71	15.71	15.71	15.71	15.71	15.645	15.645	15.99	17.24	17.24	17.24	17.24	17.24	18.21	18.21	18.21	18.21	18.555	18.555	18.555	18.835	18.835	18.835	18.835	18.835	18.835	18.835	18.835	18.835	18.835	18.835	19.115	19.115	19.115	19.46	19.74	19.74	19.46	19.46
YMR065W	5.99	5.71	4.18	3.9	3.06	2.09	2.37	2.93	3.275	4.59	4.59	4.59	4.59	4.59	4.31	4.31	4.31	4.31	4.31	4.31	4.87	6.68	6.68	6.68	7.93	7.93	8.21	7.93	7.93	8.275	7.995	7.995	7.995	7.995	7.995	7.995	7.995	7.995	7.995	8.965	9.245	9.245	9.87	9.87	9.87	10.215	10.495	11.055	11.055
YJR085C	1.185	1.185	1.185	1.185	1.185	1.185	1.185	1.185	1.185	1.185	1.745	1.745	1.745	1.745	1.745	1.745	1.745	1.745	1.745	2.025	2.025	2.025	2.025	2.65	2.65	2.65	2.65	2.65	2.305	2.305	2.305	2.305	2.305	2.305	2.305	2.305	2.305	2.305	2.585	3.835	4.74	7.8	7.8	8.08	8.08	8.36	8.36	8.36	8.64
YGR014W	17.045	17.045	17.045	17.045	17.045	17.045	17.045	17.045	17.045	17.045	16.765	16.765	17.045	16.765	16.485	16.485	16.485	16.485	16.485	16.485	16.485	16.485	16.485	16.485	16.14	15.795	15.795	16.075	16.075	16.075	16.075	16.075	16.075	16.075	16.075	16.075	16.075	15.73	15.73	15.73	15.73	15.45	15.45	12.67	12.67	12.735	12.735	12.735	12.735
YER133W	14.16	14.16	14.16	14.44	14.72	14.72	14.72	14.72	14.72	14.72	15	15	15	15	15	15	15	15	15	15	15.345	15.345	15.345	15.625	15.625	15.345	15.345	15.345	15.345	15.345	15.065	15.065	15.065	15.065	15.065	15.065	15.065	15.065	15.065	15.065	15.065	15.065	15.065	15.065	15.065	15.065	14.785	14.785	14.785
YIL110W	12.825	13.17	13.515	13.515	13.515	13.515	13.515	13.515	13.17	13.17	12.825	12.545	12.545	12.545	12.545	10.325	8.45	7.135	7.135	7.135	8.105	8.45	8.45	8.73	10.045	10.325	12.2	12.2	12.2	12.2	12.2	12.2	12.2	11.855	11.51	11.51	11.51	12.07	13.6	13.6	13.6	13.6	13.6	13.88	14.505	14.505	14.785	15.13	15.13
YCL045C	13.535	13.535	13.535	13.535	13.88	13.88	13.88	13.88	13.88	13.88	13.88	13.88	13.88	13.88	14.225	14.225	14.57	14.85	14.85	15.13	15.13	15.13	15.13	15.41	15.41	15.41	15.41	15.41	15.41	15.41	15.41	15.41	15.41	15.41	15.41	15.41	15.41	15.41	15.41	15.41	15.41	15.41	15.41	15.41	15.41	15.41	15.41	15.41	15.41
YBR142W	15.475	15.475	15.475	15.755	15.755	15.755	15.755	15.755	15.755	15.755	15.755	15.755	15.475	15.475	15.475	15.475	15.82	15.475	15.475	15.475	15.475	15.755	15.755	15.755	15.755	15.755	15.755	15.755	15.69	15.69	15.69	15.97	15.97	15.97	16.595	17.155	17.155	17.155	17.155	17.155	17.155	17.155	17.155	17.155	17.5	17.5	17.5	17.5	17.5
YJL041W	23.73	24.355	25.39	25.39	25.39	25.39	25.39	25.39	25.39	25.39	25.39	25.39	25.39	25.39	25.39	25.39	25.8	25.8	25.8	25.8	26.08	26.08	26.08	26.08	26.08	26.08	26.08	26.08	26.08	26.08	26.36	26.36	26.64	26.64	26.64	26.64	26.64	26.64	26.64	26.295	26.575	26.575	26.575	26.575	26.575	26.575	26.575	26.575	26.575
YDR456W	2.435	4.31	4.31	4.31	4.31	4.655	4.655	4.655	4.935	4.935	4.935	4.935	4.935	4.935	4.935	4.935	4.935	4.935	4.935	4.935	4.935	4.935	4.935	4.935	4.935	4.935	4.935	5.215	5.215	5.215	5.215	5.215	5.215	5.56	5.905	6.465	7.65	7.65	7.65	7.65	7.65	7.995	7.715	7.715	7.715	7.715	7.995	7.995	7.995
YDL061C	5.645	5.645	6.96	6.96	6.96	6.96	6.96	6.96	6.96	6.96	6.68	7.585	8.49	8.49	8.77	10.085	10.085	10.085	10.085	9.74	9.74	9.74	9.74	10.43	10.43	10.43	10.43	10.43	10.43	11.465	11.465	11.465	11.465	12.09	12.09	12.09	12.09	12.37	12.995	12.995	12.995	12.995	12.995	12.995	12.995	12.995	12.995	12.995	12.995
YPL045W	10.215	10.215	9.87	9.87	10.215	10.56	10.84	10.84	11.465	11.185	11.465	11.465	11.465	12.09	12.37	12.715	12.715	12.715	12.715	12.715	12.715	12.715	12.715	12.715	12.715	12.37	12.65	12.65	12.65	12.65	12.65	12.65	12.65	12.65	12.305	12.305	12.305	12.305	12.305	11.68	11.68	11.68	11.335	11.335	11.335	11.335	11.055	11.4	11.68
YGR081C	17.865	18.145	18.77	19.675	19.675	19.675	19.675	19.675	19.675	19.955	19.955	20.235	20.235	20.235	20.515	21.14	21.14	21.14	21.42	21.42	21.42	21.42	21.42	21.14	21.14	21.14	21.14	21.14	21.14	21.14	21.14	21.14	21.14	21.14	21.14	21.14	21.14	21.14	21.14	21.14	21.14	21.14	21.14	21.14	21.14	21.14	21.14	21.14	20.795
YOR081C	20.13	20.13	20.41	20.69	21.035	21.035	21.38	21.38	21.38	21.38	21.38	21.38	21.38	21.38	21.38	21.38	21.38	21.38	21.66	21.38	21.38	21.38	21.38	21.38	21.38	21.38	21.38	21.38	21.38	20.475	20.13	19.85	19.57	19.57	19.57	19.29	19.29	18.945	17.415	16.79	16.79	15.885	12.975	13.32	13.04	13.04	13.04	12.695	12.695
YLR164W	10.775	10.775	10.775	11.12	11.12	11.12	11.12	11.12	11.12	11.12	11.12	11.745	11.745	11.745	11.745	11.745	11.745	11.745	11.745	11.745	11.745	11.745	11.745	11.745	11.745	11.745	11.745	11.745	11.745	11.745	11.745	11.745	11.745	11.745	11.745	11.745	11.745	11.745	11.745	11.745	11.745	11.745	11.745	11.745	11.745	11.745	11.745	11.745	11.745
YBL030C	5.28	5.28	5.28	5.28	5.28	5.28	4.935	4.655	4.655	4.655	4.655	4.655	4.655	4.655	4.655	4.655	4.655	4.655	4.655	5.56	6.185	6.185	6.185	6.185	5.84	6.12	6.4	6.4	6.4	6.4	6.4	6.4	6.4	6.4	6.4	6.4	6.4	6.4	6.4	6.4	6.335	7.305	7.585	7.585	7.585	8.77	8.77	8.77	8.77
YLR206W	4.935	4.935	4.935	4.935	4.935	4.655	4.935	5.905	5.905	5.905	5.905	5.905	5.905	5.905	5.905	5.905	5.905	5.905	5.905	5.905	5.905	5.905	5.905	5.905	5.905	5.905	5.56	5.56	5.56	5.56	5.905	5.905	5.905	5.905	5.905	5.905	6.25	5.625	5.905	5.905	5.905	5.345	5.625	5.625	5.625	5.97	6.595	8.405	8.405
YDR440W	4.375	5	5	5	5	5	5	5.28	5.56	7.865	7.865	8.145	8.145	8.145	8.145	8.145	8.145	8.145	8.49	8.49	8.49	8.77	8.77	8.77	9.115	9.115	9.115	9.115	9.675	9.675	9.955	9.955	9.955	9.955	9.955	9.955	11.205	11.205	11.205	11.205	12.045	12.045	12.045	12.39	13.015	13.015	13.015	13.015	13.295
YNL051W	4.46	4.46	4.46	4.46	4.46	4.46	5.02	5.02	5.02	5.02	5.02	4.74	4.395	4.395	4.74	5.085	5.085	7.65	7.65	7.65	7.65	7.65	7.65	7.65	8.62	8.685	9.03	9.03	9.31	9.31	9.59	9.59	9.59	9.59	10.215	10.215	10.215	10.215	10.215	10.215	10.215	9.935	9.935	10.215	10.56	10.56	10.56	10.56	10.56
YJL126W	1.875	1.875	2.5	5.28	7.155	7.155	7.5	7.5	7.5	7.5	7.5	7.5	7.91	7.91	7.91	7.91	7.91	7.91	7.91	8.255	8.6	8.88	8.88	9.785	10.625	10.625	10.625	10.625	10.625	10.625	10.625	10.905	10.905	10.905	10.905	10.905	10.905	10.905	10.905	10.905	11.185	12.22	12.22	12.5	12.5	12.5	12.5	12.155	12.845
YML075C	14.7	15.325	15.325	15.325	15.325	15.325	15.325	15.605	15.605	15.605	15.605	15.605	15.605	15.605	15.605	15.605	15.605	15.54	15.54	15.195	15.195	14.85	14.85	14.85	14.85	15.13	15.13	15.13	15.13	15.13	14.785	14.785	14.785	14.785	14.785	15.475	15.475	15.475	16.035	16.035	16.035	16.035	16.035	16.035	15.475	15.13	15.13	15.13	15.13
YML088W	8.555	8.555	8.555	8.555	8.555	8.555	8.555	8.555	8.555	8.555	8.555	8.555	8.555	8.555	8.555	8.555	8.555	8.555	8.555	8.555	8.555	8.555	8.555	8.555	8.555	8.555	8.555	8.555	8.555	8.555	8.555	8.555	8.555	8.555	8.555	8.555	8.555	8.555	8.555	8.555	8.555	8.555	8.275	8.275	8.275	7.995	6.81	5.84	5.84
YIL053W	0.56	0.56	1.465	1.465	1.465	1.465	1.465	1.465	1.465	1.465	1.465	1.465	1.465	1.465	1.465	1.465	1.465	1.465	1.465	1.465	1.465	1.465	1.465	1.465	1.465	1.465	1.745	1.745	1.745	1.745	1.465	1.465	1.745	1.745	1.745	1.745	1.745	1.745	1.745	2.025	2.37	2.37	2.37	2.37	2.37	2.37	2.37	2.37	2.37
YHR208W	14.205	14.205	14.205	14.205	14.205	14.205	14.205	14.205	14.205	14.205	14.205	13.86	13.86	14.205	14.205	14.205	14.205	14.205	14.205	14.205	13.925	13.925	13.925	13.925	13.925	13.925	13.925	13.925	13.925	13.925	13.925	13.925	13.925	13.925	13.925	13.925	13.925	13.925	13.925	13.925	13.645	13.645	13.3	13.3	12.61	12.61	12.61	12.61	12.61
YKL042W	8.75	8.75	9.095	9.095	9.655	10	10	10	10	10	10	10	10	10	10	10	10	10	10	9.655	9.655	9.655	9.655	10.28	10.28	10.28	10.28	10.28	10.28	10.28	10.28	10	10	10.345	10.69	10.69	10.69	10.69	10.69	10.69	10.69	10.69	10.69	10.69	10.69	10.69	10.69	10.69	10.69
YDL056W	5.085	5.085	5.085	5.365	6.055	6.055	6.96	8.275	8.275	8.275	8.275	8.275	8.275	8.555	8.555	8.555	8.555	8.555	8.555	8.555	8.555	8.555	8.555	8.555	8.555	8.555	8.555	8.555	8.555	8.555	8.835	8.835	8.835	8.835	8.835	8.835	9.115	9.46	10.02	10.02	10.3	10.3	10.3	10.3	10.3	10.3	10.3	10.3	10.3
YMR127C	19.57	20.195	20.195	20.475	20.475	20.475	20.475	21.1	21.1	21.445	21.445	21.445	21.445	21.79	21.79	21.79	22.07	22.07	22.07	22.07	22.07	22.07	22.35	22.35	22.35	22.35	22.35	22.35	22.35	22.63	22.63	22.63	22.63	22.63	22.63	22.63	22.63	22.63	22.63	22.63	22.63	22.63	22.63	22.63	22.63	22.63	22.63	22.63	22.63
YHR058C	10.625	10.625	10.97	10.625	10.625	9.225	8.6	6.23	6.23	6.23	5.885	6.165	7.005	7.005	7.005	7.005	6.66	7.285	7.285	7.285	7.285	7.005	7.005	6.66	6.94	6.94	6.94	8.125	8.125	8.47	8.47	8.47	8.47	8.47	8.47	8.47	8.75	8.75	9.095	9.095	9.095	9.095	8.47	8.125	8.405	8.405	8.965	9.805	10.085
YIL089W	10.99	10.99	10.99	10.365	10.43	10.15	10.15	9.87	9.59	9.59	9.935	9.935	9.935	9.935	9.935	9.935	9.935	9.935	9.935	9.935	9.655	9.095	8.405	8.405	8.405	8.405	8.405	8.405	8.405	8.125	8.47	8.47	8.47	8.47	8.19	7.845	7.78	8.125	8.405	8.405	8.405	8.405	8.405	8.405	8.47	8.47	8.47	8.47	8.47
YDR138W	6.14	6.14	6.14	6.14	6.14	6.14	5.795	5.795	5.795	5.795	5.795	5.795	6.075	6.075	6.075	6.075	6.075	6.075	6.42	6.42	6.42	6.42	6.42	6.42	6.42	6.42	6.42	6.42	6.42	6.42	7.735	7.735	7.735	8.015	8.015	8.015	8.015	7.735	7.39	7.39	7.39	7.39	7.39	7.39	7.39	7.39	7.39	7.39	7.39
YML098W	16.55	16.55	16.27	16.27	16.27	16.27	16.27	16.27	16.27	16.335	16.96	16.96	16.96	16.96	16.96	16.96	16.96	16.68	16.68	16.68	17.025	17.025	17.025	17.37	17.37	17.715	17.715	17.715	17.715	18.06	18.06	18.06	17.78	17.78	18.06	18.06	18.06	17.78	17.78	17.78	17.78	18.06	18.06	18.06	16.4	16.055	16.055	16.055	16.055
YOL026C	4.16	4.505	4.785	4.785	4.785	4.785	4.785	4.505	4.505	4.505	4.505	4.16	3.815	3.815	3.815	3.815	3.815	3.815	3.125	2.845	2.845	2.845	2.845	2.845	2.845	2.845	2.845	2.845	2.845	2.845	2.845	2.845	2.845	2.845	2.845	2.845	2.845	2.22	2.22	2.22	2.22	2.5	2.5	2.5	2.5	2.5	2.5	2.5	2.5
YDR307W	3.125	3.125	3.125	3.47	3.47	3.47	4.44	4.44	4.44	4.44	4.44	4.095	4.095	4.095	4.095	4.095	4.095	4.44	4.72	4.72	4.72	5.28	5.625	5.625	5.625	5.625	5.625	5.625	5.625	5.625	5.625	5.625	5.28	5.28	5.56	5.56	5.56	5.56	5.56	5.56	5.56	5.84	6.185	6.185	6.185	6.185	6.185	6.185	6.185
YOR002W	6.315	6.315	6.315	5.755	5.755	6.035	6.035	6.035	6.035	6.035	6.035	6.035	6.035	6.035	6.035	6.035	6.035	6.66	6.66	6.66	6.94	6.94	7.285	7.285	7.285	7.285	7.285	7.285	7.285	7.285	7.285	7.285	7.63	7.285	8.535	11.165	11.165	11.165	11.165	11.165	11.165	11.165	11.445	11.445	11.445	12.35	12.35	12.35	12.695
YOR323C	15.905	15.905	16.185	17.09	17.65	18.555	20.085	20.71	20.71	20.71	21.055	21.055	21.055	21.055	21.055	21.4	21.4	21.4	21.4	21.4	21.4	21.4	21.4	21.4	21.4	21.4	21.4	21.4	21.4	21.4	21.4	21.4	21.4	21.4	21.4	21.4	21.4	21.4	21.4	21.4	21.4	21.4	21.4	21.12	21.12	21.4	21.745	21.745	21.745
YKL156W	8.535	8.535	8.535	8.535	8.88	8.88	8.88	9.225	9.85	9.85	9.85	9.85	9.85	9.85	9.57	9.57	8.945	8.945	8.945	8.945	8.665	8.73	8.73	8.73	9.01	9.01	9.355	9.355	9.355	9.355	9.7	9.7	10.045	10.045	10.39	10.39	10.045	10.045	9.765	9.765	9.7	9.42	9.765	9.14	9.14	8.795	8.795	8.795	8.795
YBR074W	4.655	4.655	4.375	4.375	4.03	4.03	4.03	4.03	4.03	4.03	4.03	3.75	3.47	3.47	3.19	3.19	3.19	3.19	3.19	3.19	3.19	2.63	2.63	1.94	1.94	1.94	1.94	2.5	2.78	2.78	2.78	2.435	2.435	2.435	2.435	2.435	2.715	3.06	3.34	3.62	3.965	3.965	3.965	3.965	3.965	3.965	3.965	4.245	4.245
YCL017C	6.94	6.94	6.94	6.94	6.94	6.94	6.66	6.66	6.66	6.66	6.1	6.38	9.57	9.57	9.915	9.915	9.915	10.195	11.165	11.725	11.725	11.725	11.725	11.725	12.07	11.725	11.725	11.445	11.445	11.445	11.445	12.07	12.07	12.07	12.07	12.07	12.07	12.07	12.07	12.07	12.07	12.07	12.07	12.07	12.07	12.07	12.07	12.07	12.07
YHR174W	2.5	2.78	2.78	2.78	2.78	2.78	2.78	2.78	2.78	2.78	2.78	2.78	2.78	2.78	2.09	2.09	2.09	2.09	2.09	2.09	2.09	2.09	2.09	2.09	2.09	2.09	2.09	2.09	2.09	2.09	1.53	2.37	2.025	2.025	2.025	2.025	2.025	2.025	2.025	2.025	2.025	2.025	2.025	2.305	2.305	2.305	2.305	2.305	2.305
YMR069W	15.905	15.905	15.905	15.905	15.905	15.905	15.905	15.905	15.905	15.905	15.905	15.905	15.905	15.905	15.905	15.905	15.625	15.625	15.625	15.625	15.905	15.905	15.905	15.905	15.905	15.905	15.905	15.56	15.56	15.56	15.56	15.56	15.56	15.56	15.56	15.56	15.56	15.56	15.56	15.56	15.56	15.56	15.28	15.28	15.28	14.72	14.72	14.72	14.72
YOL158C	6.185	6.185	6.185	6.185	6.185	5.84	5.84	6.4	6.745	6.745	7.93	7.93	8.21	8.555	8.555	8.555	8.555	8.555	8.21	8.21	7.865	7.865	7.865	7.865	7.865	7.865	7.865	7.865	7.865	7.865	7.865	7.865	7.865	7.585	7.585	7.24	7.24	7.52	7.8	8.425	8.425	8.425	8.425	8.425	8.425	8.425	8.425	8.425	8.77
YKL212W	9.85	9.57	9.57	9.57	9.57	9.915	9.915	11.035	11.035	11.035	11.66	12.5	12.5	12.5	13.125	13.75	14.375	14.375	14.375	14.375	14.375	14.375	14.72	15.345	15.345	15.625	15.625	15.625	15.625	15.625	16.185	16.185	16.185	16.185	16.185	16.185	16.185	16.185	16.185	16.12	16.12	16.12	15.84	15.84	15.84	15.84	15.84	15.84	15.84
YIL035C	10.71	12.995	13.555	14.59	14.87	14.87	14.87	14.87	14.87	14.87	15.215	15.215	15.215	15.215	15.215	15.215	15.215	15.215	15.215	15.215	15.215	15.905	15.905	15.905	15.905	15.56	15.56	15.56	15.56	15.56	15.905	15.905	15.905	15.905	15.905	15.905	15.905	15.905	15.905	15.905	15.905	15.625	15.625	15.625	15.625	15.625	15.625	15.625	15.625
YAR007C	12.025	12.025	12.025	12.65	12.65	12.65	12.65	13.275	12.995	12.995	12.995	12.995	13.275	13.835	13.835	15.3	15.3	15.3	15.3	15.3	15.3	15.02	15.02	14.675	14.675	14.675	14.675	14.675	14.675	14.675	14.675	14.675	14.675	14.33	13.985	13.985	13.985	14.265	14.265	14.265	14.2	14.825	14.825	14.825	14.825	14.825	14.825	14.825	14.825
YBL103C	17.455	17.455	17.455	17.455	17.455	17.455	17.455	17.455	17.455	17.455	16.83	16.83	19.135	19.415	20.04	20.04	20.32	20.32	20.32	20.32	20.32	20.32	20.32	20.32	20.32	20.32	20.32	20.32	20.32	20.32	20.32	20.32	20.32	20.6	20.6	20.6	20.6	20.6	20.6	20.255	20.6	20.6	20.6	20.6	20.6	20.6	20.6	20.6	20.6
YIL112W	8.685	8.685	8.685	8.685	8.685	8.685	8.685	8.685	8.685	8.685	8.685	8.685	9.31	9.31	9.31	9.31	9.31	9.31	9.31	9.31	9.59	9.59	9.59	9.59	9.59	9.59	9.59	8.9	8.555	9.18	9.18	9.18	9.18	9.18	9.46	9.46	9.46	9.46	9.46	9.46	9.46	9.46	9.46	9.46	9.46	9.46	9.46	9.46	9.46
YNL278W	17.74	17.74	16.49	16.49	16.49	18.085	18.085	18.43	18.43	18.43	18.43	18.43	18.43	18.43	18.43	18.43	19.055	19.055	19.055	19.055	19.055	19.055	19.055	19.055	19.055	19.4	19.4	19.4	19.4	19.4	19.4	19.4	19.4	19.4	19.4	19.4	19.68	19.68	19.68	19.68	19.335	19.335	19.335	19.335	19.335	19.335	19.055	19.055	19.055
YHR134W	5.085	5.085	5.365	5.71	5.71	6.335	6.68	6.96	6.96	6.96	6.96	6.96	6.96	6.4	7.585	7.585	7.585	7.585	7.585	7.865	7.865	7.865	7.865	7.865	8.21	8.21	8.21	8.21	8.21	8.21	8.21	8.21	8.21	8.21	8.555	8.555	8.555	8.555	8.555	8.555	8.555	8.555	8.555	8.555	8.835	8.555	9.46	10.02	10.02
YHR081W	10.58	10.58	10.58	10.58	10.58	10.58	10.58	8.77	8.77	8.77	8.77	8.77	8.145	7.585	7.585	7.585	7.585	7.585	7.585	7.585	7.585	7.865	7.585	7.585	7.585	7.585	7.24	6.68	5.215	5.215	5.215	5.215	4.03	3.125	2.78	2.78	2.78	2.09	2.09	2.09	2.09	2.09	2.09	1.81	2.155	2.155	2.155	2.155	2.155
YBL052C	0	0	0	0	0	0	0	0	0	0	0	0.345	0.345	0.345	0.345	0.345	0.345	0.345	0.625	1.315	2.155	4.245	4.245	4.245	4.245	4.245	4.245	4.245	4.245	4.245	4.59	4.59	4.59	4.59	5.215	5.84	6.185	6.185	6.185	6.185	6.185	6.185	6.185	6.875	7.22	8.125	8.125	8.125	8.405
YMR031C	14.57	14.57	14.57	14.915	14.915	14.57	14.57	14.57	14.85	14.85	14.57	14.85	14.505	14.505	14.505	14.505	14.505	14.505	14.505	14.225	13.385	13.04	13.04	13.04	13.04	13.04	13.04	13.04	12.76	12.76	12.76	12.76	12.76	12.76	12.76	12.76	12.48	12.48	12.76	12.76	12.76	12.76	12.76	12.76	12.76	12.76	11.79	11.445	11.445
YGL207W	14.135	14.135	14.135	15.255	15.255	15.255	15.945	15.945	15.945	15.945	15.945	15.945	15.945	15.945	15.945	15.945	16.225	16.225	16.225	16.225	16.225	16.225	16.225	16.225	16.225	15.88	15.88	15.88	15.88	15.88	15.88	15.88	15.88	15.88	15.88	15.88	15.88	15.88	15.88	15.88	15.88	15.88	15.88	15.88	15.255	15.255	15.255	15.255	15.255
YML011C	19.74	20.84	22.435	23.555	23.555	23.555	23.835	23.49	23.835	24.115	24.115	24.115	24.115	24.395	24.395	24.395	24.395	24.395	24.395	24.395	24.395	24.395	24.115	24.115	24.115	24.115	24.115	24.115	24.395	24.395	24.395	24.395	24.395	24.395	24.395	24.395	24.395	24.395	24.395	24.395	24.395	24.395	24.395	24.395	24.395	24.395	24.395	24.395	24.395
YNL193W	9.31	9.31	9.31	9.31	9.31	9.31	9.31	9.31	9.03	9.03	9.03	9.03	9.03	9.03	9.03	9.03	9.03	9.03	9.03	8.75	8.405	8.405	8.405	8.405	8.405	8.06	8.06	7.78	8.06	8.06	8.06	8.06	8.06	8.06	8.06	8.06	8.06	8.06	8.06	8.06	8.34	8.34	8.34	8.34	8.34	8.34	8.34	8.34	8.34
YOR241W	7.09	7.09	7.09	7.435	7.435	7.435	7.435	7.78	9.87	9.87	9.87	10.15	10.15	10.15	10.15	10.43	10.43	11.055	11.055	11.055	11.055	11.055	11.055	11.055	11.055	11.68	11.68	11.68	11.96	12.24	12.52	12.52	12.52	12.52	12.52	12.52	12.52	12.52	12.52	12.52	12.52	12.52	12.52	12.52	12.52	12.52	12.52	12.52	12.52
YOR193W	6.25	6.25	6.25	6.25	6.25	6.25	6.25	6.25	5.625	5.625	5.625	5.625	5.625	5.625	5.625	5.345	5	4.31	3.685	3.685	3.685	3.685	3.685	3.34	3.685	3.34	3.62	3.9	3.9	3.9	3.9	3.9	3.9	3.9	3.9	3.9	3.9	3.9	3.9	3.9	3.9	3.555	3.555	3.555	3.555	3.555	3.555	3.555	3.555
YAR018C	6.185	6.185	6.185	6.185	5.84	5.84	5.84	5.84	5.84	5.215	4.87	4.87	4.87	4.59	4.245	4.245	4.245	3.62	3.62	3.62	3.965	4.245	4.935	4.935	4.935	4.935	4.935	4.935	4.935	4.935	5.84	5.84	5.84	6.53	6.53	6.53	6.53	6.53	6.53	6.53	6.53	6.53	6.53	6.53	6.53	6.53	6.53	6.53	6.53
YKL201C	5.28	5.28	5.28	5.28	5.28	5.28	3.965	3.965	3.965	3.405	2.715	2.715	2.715	2.715	2.715	2.715	2.715	2.715	2.715	2.715	2.715	2.37	2.37	2.37	2.09	2.09	2.09	2.09	2.09	1.81	1.53	1.53	1.53	0.97	0.97	0.69	0.69	0.69	0.69	0.345	0.345	0.345	0.345	0.345	0.345	0.345	0.345	0.345	0.345
YDL005C	2.005	2.005	2.005	2.005	2.005	2.005	2.005	2.005	2.285	2.285	2.285	2.285	2.285	2.285	2.285	2.285	2.285	2.285	2.565	2.565	2.565	2.565	2.565	2.565	2.565	2.565	2.565	2.565	2.565	2.565	2.565	2.565	2.565	2.565	2.565	2.565	2.565	2.565	2.91	2.91	2.91	2.91	2.91	2.91	3.19	3.535	3.535	3.535	3.535
YPL049C	14.57	14.225	14.225	14.225	14.225	14.57	14.57	14.85	14.85	14.85	14.85	14.85	15.13	15.13	15.13	15.13	15.13	15.13	15.13	15.475	15.475	15.475	15.475	15.475	15.475	15.475	14.57	14.225	14.225	14.505	14.505	14.505	14.505	14.505	14.785	15.065	15.065	15.065	15.065	15.065	15.065	15.065	15	14.655	14.655	14.655	14.655	14.655	14.655
YBL059W	7.5	7.5	7.78	7.78	7.78	7.78	7.78	7.78	7.78	5.43	5.085	5.365	5.365	5.645	4.74	4.18	4.18	4.18	3.9	4.245	3.965	3.965	3.965	3.685	3.685	3.685	3.685	3.06	3.275	3.62	3.965	5.43	5.71	6.335	6.895	6.895	6.895	6.895	7.24	7.24	7.24	7.585	8.49	8.49	8.49	8.49	8.49	8.49	8.49
YLR211C	10.54	10.54	10.54	10.54	10.195	10.195	10.195	10.475	10.475	10.475	10.475	10.475	9.85	9.85	9.85	11.51	13.105	13.105	13.105	13.105	12.76	12.76	12.76	13.04	13.04	13.04	13.04	12.695	12.695	12.975	12.975	12.975	12.695	12.695	12.695	12.135	11.855	11.855	12.2	12.2	12.2	12.2	12.2	12.2	12.2	12.2	12.2	12.545	13.58
YLR024C	5.56	4.59	3.34	1.53	1.875	1.875	1.875	2.22	3.125	4.03	4.03	4.03	4.03	4.03	3.685	3.685	3.34	3.34	3.34	3.34	3.34	3.34	3.06	3.06	2.78	2.78	3.34	4.935	5.215	5.215	5.215	5.215	5.905	5.905	5.905	5.905	5.905	5.625	5.625	5.625	5.625	5.625	6.185	7.5	7.5	7.5	7.5	8.125	9.375
YER056C-A	9.18	9.18	9.18	9.18	9.18	8.275	8.275	7.93	7.93	7.93	7.93	7.93	7.93	7.93	7.93	7.37	7.37	7.37	7.37	7.37	7.09	7.09	7.09	6.81	6.81	6.25	6.25	5.56	5.56	5.56	4.935	4.245	3.685	3.685	3.34	3.34	3.34	3.34	3.06	3.06	3.06	3.06	2.5	2.155	2.155	2.155	1.81	1.81	1.81
YPL074W	6.895	6.895	7.24	7.24	7.24	7.24	7.865	8.145	8.145	9.395	9.395	9.395	9.395	9.395	9.395	9.395	9.395	9.395	10.02	10.02	10.02	10.02	10.02	10.02	10.3	10.58	10.58	10.58	10.58	10.58	10.58	10.925	11.55	11.55	11.83	11.83	11.83	11.83	11.83	11.83	11.83	11.83	11.83	11.83	12.175	12.175	12.455	12.455	12.455
YKR054C	7.22	7.22	6.94	9.635	10.605	10.885	10.885	11.51	11.51	11.51	11.51	11.51	11.51	11.51	11.51	11.79	11.79	11.79	12.07	13.255	13.255	13.255	13.255	13.255	13.255	13.255	13.6	14.225	14.225	14.225	14.225	14.225	14.225	14.225	14.225	14.225	14.225	14.225	14.225	14.225	14.225	14.225	14.225	14.225	14.225	14.225	14.225	14.225	14.225
YJR138W	1.185	1.185	1.185	1.465	1.81	1.81	4.16	4.16	4.16	4.16	4.16	4.44	4.44	4.44	4.44	4.785	5.345	5.345	5.345	5.345	5.345	5.345	5.345	5.345	5.345	5.345	5.345	5.345	5.345	5.345	6.25	6.25	6.25	6.25	7.845	8.535	9.16	9.44	9.44	10.13	10.13	10.13	10.13	10.13	10.13	10.13	10.13	10.13	10.13
YMR083W	3.47	3.47	3.19	3.19	3.19	3.19	3.19	3.19	2.845	2.845	2.845	2.565	2.285	2.285	2.285	2.285	2.285	2.285	2.285	2.285	2.285	2.285	2.285	2.285	2.285	2.285	2.285	2.285	1.94	1.94	1.94	1.94	1.94	1.94	1.25	0.905	0.905	0.905	0.905	0.56	0.56	0.56	0.56	0.56	0.56	0.56	1.12	1.4	2.09
YLR285W	7.52	7.8	7.8	8.08	8.08	8.08	8.08	8.08	8.08	8.08	8.08	8.08	8.08	8.08	8.08	8.08	8.08	8.08	8.08	8.08	8.08	8.08	8.08	8.08	8.08	8.08	8.08	8.08	8.08	8.08	7.8	7.8	7.8	7.8	7.52	7.52	7.52	7.52	7.52	7.52	7.52	7.52	7.865	7.865	7.865	7.865	7.865	7.865	7.865
YPL067C	7.65	7.65	7.65	7.93	8.275	8.275	8.275	8.275	8.275	8.275	8.275	8.275	8.275	8.275	8.9	8.9	8.9	8.9	8.9	8.9	8.9	9.245	9.245	9.59	9.59	9.59	9.935	9.935	9.935	9.935	9.935	9.935	9.935	9.935	9.935	9.935	9.935	9.935	9.935	9.935	9.935	9.935	10.215	9.72	9.72	9.72	9.72	9.72	9.72
YPR042C	11.42	11.42	11.42	11.42	11.42	11.42	11.765	13.77	14.74	14.74	14.74	15.645	15.645	15.645	15.645	15.645	16.615	16.615	17.175	18.295	18.295	18.295	18.575	18.575	18.575	18.92	18.92	19.2	19.2	19.2	19.2	19.2	19.2	19.2	19.545	19.545	19.545	19.545	19.545	19.545	19.545	19.545	19.545	19.545	19.545	19.545	19.545	19.545	19.545
YHR142W	13.9	13.9	14.18	14.18	14.18	14.18	14.18	14.18	14.525	14.525	14.525	14.525	14.525	14.525	13.9	13.62	13.34	12.995	12.995	12.995	12.995	12.995	12.995	12.995	12.995	12.715	12.715	12.715	12.715	12.37	12.37	12.37	12.37	12.37	12.37	12.37	12.37	12.37	11.465	11.465	11.465	11.465	11.465	11.465	11.465	11.465	11.185	10.84	10.84
YDR374W-A	10.065	10.345	10.345	10.345	10.97	10.97	10.97	10.97	11.25	11.53	12.715	12.715	12.995	12.995	12.995	12.995	12.995	12.995	12.995	12.65	12.65	12.995	12.995	12.995	13.275	13.275	13.62	13.62	13.62	13.62	13.62	13.62	13.62	13.62	13.62	13.62	13.62	13.62	13.62	13.62	13.62	13.62	13.62	13.62	13.62	13.965	13.965	13.965	13.965
YJL145W	7.305	7.305	7.585	7.865	8.49	8.49	8.49	8.49	8.835	8.835	8.835	8.49	8.21	7.865	7.865	7.305	7.025	7.585	8.62	9.87	9.87	10.215	10.215	10.215	10.495	10.775	10.775	11.335	11.335	11.335	11.335	11.335	11.615	11.615	11.615	11.895	11.895	11.895	11.895	12.24	12.24	12.24	12.24	12.24	12.24	12.24	12.24	12.24	12.24
YPR137W	24.655	24.655	24.655	24.31	24.03	23.75	23.75	23.75	23.75	23.75	23.75	22.845	21.875	21.595	21.595	21.595	21.595	21.595	21.595	21.25	21.25	21.25	21.25	21.25	21.25	21.25	21.25	20.28	20.28	20.28	20.28	18.685	18.685	18.685	18.685	18.685	16.745	16.465	16.465	16.81	16.81	16.81	15.84	15.215	15.495	14.03	13.685	13.965	13.965
YNL100W	8.62	8.9	8.9	8.9	8.9	8.9	8.9	8.9	8.9	8.9	8.9	9.245	9.245	9.245	9.245	9.245	9.245	9.59	9.59	9.59	10.15	10.15	10.15	10.15	10.15	10.15	10.15	10.15	10.15	10.775	10.775	10.775	10.775	10.775	10.775	10.43	10.085	10.71	13.405	13.685	13.685	13.685	13.685	13.685	13.685	13.685	13.685	13.685	13.685
YNR015W	18.17	18.17	18.17	18.17	18.17	18.17	18.515	18.86	19.205	19.205	19.205	19.205	19.205	19.205	18.86	18.86	18.86	19.205	20.11	20.11	20.39	20.39	20.39	20.39	20.735	21.08	21.08	21.425	21.145	21.145	21.145	21.145	21.145	21.145	21.145	21.145	22.05	22.05	22.33	22.33	22.33	22.33	22.33	22.33	21.985	21.985	21.985	21.985	21.985
YDL212W	20.605	20.605	20.605	20.605	20.605	20.605	20.605	20.605	20.605	20.605	20.605	20.605	20.26	19.98	19.98	19.98	19.98	19.98	20.26	20.26	20.54	20.54	20.54	20.54	20.54	20.54	20.54	20.54	20.54	20.54	20.54	20.54	20.54	19.57	19.29	19.01	19.01	18.665	18.665	18.665	18.665	18.32	18.32	18.32	18.04	18.04	18.04	18.04	18.04
YLR058C	12.025	12.025	12.025	11.745	11.745	11.745	11.745	11.12	10.15	9.245	9.245	9.245	8.965	8.965	8.965	8.965	8.965	8.965	8.965	8.06	8.06	8.06	8.06	8.06	8.06	7.78	7.78	7.5	7.5	7.78	8.125	8.125	8.125	8.125	8.125	8.125	8.125	8.125	8.125	8.125	8.125	8.125	8.125	8.125	8.125	8.125	8.125	8.125	8.125
YLR015W	9.225	9.225	9.225	9.505	9.505	9.505	9.785	9.44	9.44	9.44	10.345	10.69	11.315	14.505	14.505	14.85	14.85	14.85	14.85	15.41	17.76	17.76	17.76	17.76	17.76	17.76	18.385	18.385	18.665	18.665	19.01	19.01	19.01	19.01	19.01	19.01	19.01	19.01	19.01	19.01	19.01	19.01	19.01	19.01	19.01	19.01	19.01	19.01	19.01
YPL176C	13.34	13.965	14.655	16.12	16.12	16.12	16.465	16.465	16.465	16.465	16.745	16.745	17.09	17.09	17.715	17.715	17.715	17.715	17.715	17.715	17.715	17.025	16.745	16.745	16.745	16.745	16.745	16.745	17.025	16.96	16.68	16.68	16.68	16.68	16.68	16.68	16.68	16.68	16.68	16.68	16.68	16.68	16.335	16.335	15.99	15.99	15.99	15.365	14.74
YJL122W	14.785	14.785	14.785	15.13	15.13	15.13	15.13	15.13	15.475	15.475	15.475	15.475	15.475	15.475	15.475	15.475	15.475	15.475	15.475	15.475	15.475	15.475	15.475	15.475	15.195	15.195	15.195	15.195	15.195	15.475	15.475	15.475	15.475	14.785	14.785	14.785	14.225	14.225	14.225	14.225	14.225	14.225	14.225	14.225	14.225	14.225	14.505	14.505	14.505
YGL226C-A	6.55	6.55	5.99	5.71	5.71	6.055	6.4	7.37	8.835	8.835	9.46	10.43	10.775	10.775	10.775	10.775	10.775	11.12	11.12	11.12	11.4	11.12	11.745	11.745	12.025	12.025	12.025	12.025	12.025	12.025	12.025	12.305	12.305	12.305	12.305	12.305	12.65	12.305	12.305	12.995	12.995	12.995	12.995	12.995	13.34	13.34	13.34	13.34	13.62
YPR186C	16.27	16.27	16.55	16.83	16.83	16.83	16.83	16.83	16.83	16.83	16.83	16.83	16.83	16.83	16.485	16.485	16.485	16.485	16.485	16.485	16.485	16.485	16.485	16.485	16.485	16.485	16.485	16.485	16.485	16.485	16.485	16.485	16.485	16.485	16.485	16.485	16.485	16.485	16.485	16.485	16.485	16.485	16.485	16.485	16.485	16.485	16.485	16.485	16.485
YDR104C	6.12	5.84	5.84	5.84	5.84	5.84	5.84	5.84	6.185	6.185	6.185	6.185	6.185	6.185	6.185	6.185	6.185	6.185	5.905	5.905	5.215	4.59	4.03	4.03	4.03	4.03	4.03	4.03	4.03	4.03	4.03	4.03	4.03	4.03	4.03	4.03	4.03	4.03	4.03	4.03	4.03	4.03	4.03	4.03	4.03	4.03	4.03	4.03	4.03
YJL111W	12.735	12.735	12.735	12.735	12.735	12.735	12.735	12.735	12.735	12.735	12.735	12.735	12.455	12.455	12.455	12.455	12.455	12.455	12.39	12.39	12.39	12.39	12.39	12.39	12.39	12.045	12.045	12.045	12.045	12.045	12.045	12.045	12.045	12.045	12.045	12.045	12.045	11.765	11.765	11.765	11.765	11.765	11.765	11.765	11.765	11.765	11.485	11.205	10.86
YGL162W	4.31	4.31	3.965	4.245	4.245	4.245	3.9	3.9	3.9	3.9	3.9	3.9	3.9	3.9	3.9	3.9	3.9	3.9	3.62	3.62	3.62	3.62	3.62	3.62	3.62	3.965	3.965	3.965	3.965	3.965	3.965	3.965	3.965	3.965	3.965	3.965	3.965	3.965	3.965	3.965	3.965	3.965	3.965	3.965	3.965	5.15	5.15	5.15	5.15
YML077W	17.435	17.09	17.09	16.53	16.745	16.745	16.745	16.745	16.745	16.745	16.745	16.745	16.745	16.745	16.745	16.745	16.745	16.745	16.4	16.4	16.4	16.745	16.745	17.025	17.025	17.025	17.025	17.09	17.09	17.09	17.09	16.465	16.185	15.905	15.905	15.56	15.625	15.97	15.97	15.97	15.97	15.97	15.97	15.97	15.345	15.345	15.345	15.345	14.095
YKL121W	6.895	6.895	6.895	7.24	7.24	7.24	7.24	7.585	8.275	8.555	8.555	8.555	8.555	8.555	8.275	8.555	8.555	8.555	8.555	8.555	8.555	8.555	8.555	8.555	8.555	8.555	8.555	8.555	7.715	7.715	7.715	7.435	7.715	8.965	10.84	10.84	10.84	10.84	11.465	11.465	11.465	11.465	11.745	11.745	11.745	12.09	12.09	12.09	12.09
YHR047C	8.19	7.845	7.845	7.845	7.845	7.845	7.845	6.94	3.75	3.125	3.125	3.125	3.47	3.47	4.59	4.87	4.87	4.87	4.87	4.87	4.87	4.87	4.87	5.15	4.805	5.43	5.43	5.43	5.43	5.43	5.43	5.43	6.335	6.335	6.335	6.335	6.615	6.615	6.615	6.83	6.55	7.11	7.735	7.735	7.735	7.735	7.735	7.735	8.36
YLR023C	3.425	3.425	3.425	3.425	3.425	3.425	3.425	3.425	3.425	3.77	4.05	4.05	4.33	4.61	5.17	5.17	5.17	5.17	5.17	5.17	5.17	5.17	5.17	5.17	4.89	4.955	4.955	4.955	4.955	4.955	5.235	5.235	5.235	4.955	5.235	5.58	5.58	5.925	5.925	5.925	5.645	5.99	5.99	5.99	5.99	5.99	5.99	7.025	7.025
YDR155C	3.62	3.62	3.965	3.965	4.31	6.12	6.12	6.81	6.81	6.81	6.81	7.435	8.06	8.06	8.06	10.15	10.56	10.56	10.56	10.56	10.56	10.56	10.56	10.56	10.56	10.56	10.56	10.56	10.56	10.56	10.56	10.56	10.56	10.56	10.56	10.84	10.56	12.585	12.585	12.93	12.93	12.93	13.49	13.49	13.49	13.49	13.49	13.49	13.49
YER087W	4.225	3.255	3.255	3.255	3.255	3.6	3.6	3.6	3.6	3.6	3.6	3.6	3.6	3.6	3.6	3.6	3.6	3.6	3.6	3.6	3.6	3.6	3.6	3.255	2.975	2.63	2.63	2.63	2.91	2.565	2.91	2.565	2.565	2.565	2.565	2.565	4.03	4.03	4.03	4.31	4.31	4.31	4.31	4.31	4.31	4.31	4.935	5.495	5.84
YDR110W	21.94	21.94	21.94	21.94	21.94	21.94	21.94	21.94	21.94	21.875	22.155	22.435	22.435	22.435	22.435	22.435	22.435	22.435	22.435	22.435	22.435	22.435	22.09	22.09	22.09	22.09	22.09	22.09	21.81	21.465	21.465	21.465	19.87	19.31	19.31	19.31	19.31	19.31	19.31	19.03	17.845	17.845	17.5	17.5	17.5	17.5	17.5	17.5	17.5
YOR237W	6.035	6.035	6.035	6.035	6.035	6.035	6.035	6.035	6.035	6.035	6.035	6.035	6.035	6.035	6.315	6.315	6.315	6.315	6.315	6.315	6.315	6.315	6.595	6.595	6.595	6.595	6.595	6.595	6.595	6.595	6.595	6.595	6.595	6.595	6.595	6.595	6.595	6.595	6.595	6.595	6.595	6.595	6.595	6.595	6.595	5.97	5.97	5.97	5.97
YDR507C	12.09	12.09	12.09	12.09	12.37	12.435	12.435	12.155	12.155	12.5	12.5	12.78	12.78	12.78	12.78	12.78	12.78	12.78	12.78	12.78	12.78	12.78	12.78	12.78	12.78	12.78	12.78	12.78	12.78	13.125	13.125	13.125	13.125	13.125	13.125	13.125	13.125	13.125	13.125	13.125	13.125	13.47	13.125	13.125	13.125	12.845	12.845	11.875	11.875
YKR101W	15.085	15.775	16.12	16.12	16.12	16.12	16.12	16.12	16.12	16.12	16.12	16.12	16.12	16.12	16.12	16.12	16.12	16.12	16.12	16.12	16.12	16.12	16.12	16.4	16.4	16.4	16.4	16.4	16.4	16.4	16.68	16.68	16.68	16.68	16.68	16.68	16.68	16.68	16.68	16.68	16.68	16.68	16.68	16.68	16.68	16.68	16.68	16.68	16.68
YKL204W	11.315	11.875	11.875	11.875	11.875	12.22	12.22	12.22	12.22	12.22	12.22	12.22	12.5	12.5	12.5	12.5	12.5	12.5	12.5	12.78	12.78	12.78	12.78	12.78	12.78	12.78	12.78	12.78	13.06	13.06	13.06	13.34	13.34	13.34	13.34	13.34	13.34	13.34	13.34	13.34	13.34	13.34	12.995	12.995	12.995	12.995	12.995	12.995	12.995
YAL016W	9.115	9.115	9.675	9.675	9.675	9.675	9.675	9.33	9.33	9.33	9.33	9.33	9.33	9.33	9.33	9.33	9.33	9.33	9.33	9.33	9.33	9.33	9.33	9.33	9.33	9.33	9.33	9.33	9.33	9.33	9.33	9.33	9.33	9.33	9.33	9.33	9.33	9.33	9.05	9.05	9.05	9.05	9.05	9.05	9.05	9.05	9.05	9.05	9.05
YEL044W	4.095	4.095	4.095	3.75	3.75	3.405	3.405	3.405	3.405	3.405	3.06	3.06	3.06	3.06	3.06	2.435	0.56	0.56	0.56	0.56	0.56	0.56	0.56	0.56	0.56	0.56	0.56	0.56	0.56	0.56	0.56	0.28	0.28	0.28	0.28	0.28	0.28	0.28	0.28	0.28	0.28	0.28	0.28	0.28	0.28	0.28	0.28	0.28	0.28
YBL016W	14.18	13.34	12.025	11.335	11.335	9.74	9.74	9.74	9.74	10.43	10.43	10.43	10.43	11.335	10.71	10.71	10.71	10.71	10.71	10.71	11.055	11.055	11.055	11.055	9.805	11.055	11.055	11.055	11.055	11.055	11.055	11.055	11.055	11.055	11.055	11.055	11.055	11.055	10.71	10.71	10.02	10.02	9.74	9.46	9.46	9.46	9.46	9.46	9.46
YBL057C	17.415	17.415	17.415	17.415	17.415	18.535	18.815	19.095	19.095	19.095	19.095	19.095	19.095	19.095	19.095	19.095	19.095	19.095	19.095	19.095	19.095	19.095	19.095	19.095	19.375	19.375	19.375	19.375	19.375	19.375	19.375	19.375	19.375	19.375	19.375	19.375	19.375	19.375	19.375	19.375	19.375	19.375	19.375	19.375	19.375	19.375	19.375	19.375	19.375
YNL071W	13.49	13.49	13.49	13.49	13.49	13.835	13.555	13.555	13.555	13.555	13.555	13.555	13.555	13.555	13.835	14.115	14.115	14.115	14.115	15.085	14.115	14.395	14.395	14.395	14.395	14.395	14.33	14.33	14.33	14.33	14.33	14.33	14.675	14.675	14.675	14.675	14.675	14.675	14.675	14.675	14.675	14.675	15.3	15.3	15.3	15.02	15.3	14.955	14.955
YOL071W	10.885	10.605	10.605	10.605	10.605	10.605	9.915	9.915	9.225	9.225	8.945	8.945	8.945	8.6	8.32	8.32	8.88	8.6	8.6	8.6	8.6	8.6	8.6	8.6	8.6	8.6	8.32	8.32	7.63	6.94	6.94	6.94	7.78	7.78	7.78	7.435	7.435	7.435	7.435	7.435	7.435	7.155	7.155	7.435	6.745	6.745	6.745	6.745	6.745
YFR004W	8.275	8.275	8.275	7.995	7.995	8.34	8.965	8.965	8.965	8.965	8.965	9.525	9.525	9.245	9.245	9.525	9.525	9.525	9.525	9.525	9.525	9.87	9.87	9.87	8.34	8.34	7.435	7.435	7.09	7.09	7.37	7.715	7.715	9.31	9.31	9.31	10.345	10.345	10.345	10.345	10.345	10.345	10.345	10.345	10.345	10.345	10.345	10.345	10.345
YDR226W	12.305	12.305	12.305	12.025	12.025	12.025	12.025	11.12	11.12	11.12	10.215	9.87	9.59	9.245	9.245	9.245	9.245	9.245	9.245	9.245	9.245	9.245	9.245	8.62	8.62	8.62	8.34	8.34	8.34	8.34	8.34	8.34	8.34	8.34	8.34	8.34	7.715	7.715	7.715	7.715	7.435	7.435	7.435	7.435	7.435	6.25	5.345	4.095	3.815
YJR108W	12.845	13.125	13.47	13.47	13.47	13.47	13.19	13.19	13.19	13.19	12.845	12.845	12.845	12.845	12.845	12.845	12.845	12.22	12.22	12.22	12.22	12.22	11.875	11.875	11.875	11.875	10.97	10.97	11.035	11.035	11.035	11.035	11.035	11.035	11.035	11.035	10.755	10.41	10.41	10.41	10.41	10.41	11.315	11.315	11.315	11.315	10.97	10.97	10.97
YBR253W	8.125	8.125	8.125	8.125	8.405	11.035	11.595	11.595	11.595	11.595	11.595	11.595	11.595	11.595	11.595	11.595	11.595	11.595	11.595	11.595	11.595	11.595	11.595	11.875	11.875	11.875	11.875	11.875	11.875	11.875	11.875	11.875	11.875	11.875	11.875	11.875	11.875	11.875	11.875	11.595	11.595	12.155	12.155	12.155	12.155	12.155	12.155	12.155	12.155
YML013W	5.195	5.195	4.85	6.66	7.155	7.155	7.5	7.78	7.78	9.31	8.965	8.965	8.965	8.965	8.965	8.965	8.965	8.965	8.62	8.62	8.62	8.62	8.62	9.31	9.31	9.31	9.31	9.59	9.59	9.59	11.4	11.4	11.4	11.4	12.025	12.37	12.37	12.715	12.715	12.715	12.715	13.06	13.06	13.34	13.34	13.34	13.34	13.34	13.34
YMR310C	6.83	6.83	6.485	6.14	4.33	3.77	3.77	4.675	4.675	4.675	4.395	4.395	4.395	3.835	3.21	3.21	4.395	7.11	8.295	8.575	8.575	8.575	9.2	9.2	9.2	9.2	9.89	9.89	9.89	9.89	9.89	9.89	9.89	9.89	11.14	11.485	11.765	11.765	11.765	11.765	11.765	11.765	11.765	11.765	11.83	11.83	11.83	11.83	11.83
YDR240C	3.06	2.78	2.78	2.78	2.78	2.78	2.5	2.22	1.94	1.94	1.94	1.94	1.94	2.5	2.78	3.62	3.62	3.62	3.62	3.62	3.62	3.62	3.62	3.62	4.525	4.87	5.495	5.495	5.495	5.495	5.495	5.495	6.465	6.465	6.465	6.81	6.81	6.81	6.81	6.81	6.81	6.81	6.81	6.81	6.81	6.81	6.81	6.81	6.81
YBR112C	2.025	2.025	2.025	2.025	2.025	2.025	2.025	2.025	2.305	2.305	2.305	2.305	2.305	2.305	2.305	2.305	2.025	2.025	2.025	2.025	2.025	2.025	2.025	2.025	2.025	2.025	2.025	2.025	2.305	1.96	1.96	1.96	1.96	1.96	1.12	1.12	1.12	1.4	1.4	1.4	1.4	1.4	1.4	1.4	1.4	1.4	1.4	1.4	1.4
YGR048W	13.275	13.275	13.275	12.025	12.025	12.025	12.025	12.025	12.025	12.025	10.84	10.84	10.84	9.59	8.405	7.435	7.09	7.09	7.09	7.09	6.465	6.465	6.465	6.12	6.12	5.84	5.84	5.84	5.215	4.935	4.935	4.935	4.59	4.59	4.31	4.31	4.31	4.31	2.78	2.07	2.07	2.695	2.695	2.695	2.695	2.695	2.695	2.695	2.695
YDR264C	14.545	14.545	14.545	14.545	14.545	14.545	14.265	14.265	14.265	14.265	14.265	14.265	14.265	13.92	13.92	13.575	13.575	13.575	13.575	13.575	13.575	13.575	13.575	13.295	13.295	12.95	12.605	12.325	12.325	12.325	12.325	12.325	12.325	12.325	12.325	11.635	11.355	11.355	11.075	10.795	10.795	10.515	10.515	10.515	10.515	10.235	10.235	10.235	10.235
YFR025C	6.25	6.25	6.25	6.25	6.25	5.345	4.785	4.785	4.785	4.785	4.785	4.505	3.535	2.22	1.875	1.875	1.875	1.875	1.875	1.875	1.875	1.595	1.595	1.595	1.595	1.595	1.595	1.315	0.97	0.97	0.97	0.97	0.97	0.97	0.625	0.905	0.905	0.905	0.905	0.905	0.905	0.625	0.625	0.905	1.185	1.185	1.185	1.185	1.185
YPR187W	15.495	15.495	15.84	15.84	15.84	15.84	15.84	15.84	16.185	16.185	16.185	16.185	16.185	16.185	16.185	16.53	16.81	16.81	16.81	17.09	17.09	17.09	17.09	17.09	17.09	17.09	17.09	17.09	17.435	17.435	17.435	17.435	17.435	17.435	17.435	17.435	17.435	17.78	17.78	17.78	17.78	17.78	18.06	18.06	18.06	18.06	18.06	18.06	18.06
YJR015W	11.55	11.55	11.55	11.55	11.205	11.205	11.205	11.485	11.55	11.55	11.83	12.52	13.145	13.145	13.49	13.555	13.555	13.555	13.21	13.21	13.21	13.21	13.21	13.49	13.49	13.49	13.21	13.21	13.21	13.555	14.74	14.74	14.74	15.085	14.74	14.74	14.74	14.74	14.74	14.46	14.46	14.46	14.46	14.46	14.46	14.46	14.46	14.46	13.9
YDR365C	0.345	0.345	0.345	0.345	0.345	0.345	0.345	0.345	0.345	0.345	0.345	0.345	0.345	0.345	0.345	0.345	0.345	0.345	0.345	0.345	0.345	0.625	0.625	0.625	0.625	0.625	0.97	0.97	0.97	0.97	0.97	0.97	0.97	0.97	0.97	0.97	0.97	0.97	0.97	1.25	1.25	1.25	1.53	1.81	1.81	2.09	2.09	2.09	2.09
YDR325W	17.8	17.8	17.8	17.8	17.8	17.8	17.8	17.8	18.145	18.145	18.145	18.145	18.145	18.145	18.145	18.145	18.145	18.145	18.145	18.145	18.145	18.145	18.145	18.145	18.145	18.145	18.145	18.145	18.145	18.145	18.145	18.145	17.865	17.865	17.865	17.865	17.865	17.865	17.865	17.865	17.865	17.865	17.865	17.865	17.865	17.865	17.865	17.865	17.865
YBR094W	8.19	8.75	8.75	9.095	9.095	9.375	9.375	9.375	9.375	9.375	9.375	9.375	9.375	9.375	9.095	9.095	9.095	9.095	9.095	9.095	9.095	7.91	7.285	7.78	9.44	9.44	9.44	9.44	9.44	9.44	9.44	9.44	9.44	9.44	9.44	9.44	9.44	9.44	9.44	9.44	9.44	9.44	9.44	9.44	9.44	9.44	9.44	9.44	9.44
YIR007W	9.33	8.705	8.08	8.08	8.08	8.08	8.08	7.52	8.145	8.835	8.835	8.835	9.18	9.18	9.18	9.18	9.18	9.18	8.835	8.835	8.835	8.835	8.835	8.835	8.835	8.835	8.21	8.21	7.37	6.68	6.68	6.68	6.4	6.4	6.12	6.12	5.56	5.56	5.56	5.56	5.56	5.905	5.905	6.595	6.595	6.595	6.595	6.595	6.595
YGL253W	1.185	1.185	1.185	1.185	1.185	1.185	1.185	1.185	1.185	1.185	1.185	1.185	0.84	0.84	0.56	0.56	0.56	0.56	0.56	0.56	0.56	0.56	0.56	0.56	0.56	0.56	0.905	0.905	0.905	0.905	0.905	0.905	0.905	0.905	0.905	0.905	0.905	0.905	0.905	0.905	0.905	0.905	0.625	0.625	0.625	0.625	0.625	0.625	0.625
YOL139C	17.175	17.175	17.175	17.175	17.175	17.175	17.175	17.175	17.175	16.895	16.895	16.895	16.895	16.27	16.27	16.27	16.27	15.925	15.58	14.46	14.18	13.835	13.835	13.835	13.835	13.835	13.835	13.835	13.835	13.835	12.93	12.93	12.93	10.495	9.31	9.31	9.31	9.03	9.03	9.03	8.685	8.685	8.685	8.34	8.34	9.31	9.31	9.31	9.59
YJL030W	5.28	4.095	4.095	4.375	4.375	4.375	4.375	3.75	3.75	3.34	4.59	4.59	4.59	4.59	4.59	4.59	4.31	4.655	4.935	5.215	5.215	5.215	5.215	5.215	5.215	5.215	5.495	5.215	5.215	5.495	5.84	5.84	5.84	5.84	5.84	6.12	6.12	6.12	5.775	5.43	5.43	5.43	5.43	5.43	5.43	5.43	5.775	5.775	5.775
YHR186C	12.715	12.715	12.715	12.715	12.715	12.715	12.715	12.715	12.715	12.435	12.435	13.275	12.995	12.995	12.995	13.275	13.275	13.62	13.62	13.62	13.9	13.9	13.9	13.9	13.9	14.245	14.245	14.245	14.245	14.245	14.245	14.245	14.245	14.245	14.245	14.245	14.245	14.59	14.59	14.59	14.59	14.59	14.59	14.59	14.59	14.59	14.59	14.59	14.59
YDR498C	1.875	1.875	1.875	1.875	1.875	1.875	1.875	1.875	1.875	2.22	2.22	2.565	2.845	2.845	2.845	2.845	2.845	2.845	2.845	3.125	3.125	3.125	3.815	3.815	4.505	4.505	4.505	4.505	4.505	6.035	6.66	6.66	6.66	6.66	6.66	6.66	6.66	6.66	6.66	6.66	6.66	6.66	6.66	6.66	6.66	6.94	6.94	6.94	7.5
YPL109C	17.675	17.675	17.675	17.675	17.675	17.675	17.675	17.675	17.675	17.675	17.675	17.675	17.675	17.675	17.675	17.675	17.675	17.675	17.395	17.395	17.115	17.115	17.115	15.8	15.8	15.8	15.8	15.455	15.175	15.175	14.895	14.83	14.83	14.83	14.14	14.14	13.795	13.795	13.795	13.795	13.795	13.235	12.265	10.045	9.765	9.355	9.635	9.98	9.98
YKL122C	7.435	7.715	7.715	7.715	8.555	8.555	8.555	8.555	8.555	8.555	8.555	8.555	8.555	8.555	8.555	8.555	8.555	8.275	8.555	8.555	8.555	8.555	8.555	8.275	7.585	7.24	7.24	7.24	7.24	6.895	6.895	6.895	6.055	5.775	6.055	6.055	6.055	6.895	6.895	6.895	6.895	6.895	6.895	6.895	6.895	6.895	6.895	6.895	6.895
YCL030C	9.655	9.655	9.655	9.655	9.655	9.655	9.655	9.655	9.655	7.155	6.875	6.875	6.875	7.155	7.435	7.435	7.435	7.435	7.78	7.155	7.435	7.435	7.715	7.715	7.715	7.435	7.435	7.37	7.37	7.37	7.37	7.65	7.65	7.65	7.93	7.93	7.93	7.93	7.93	7.93	7.93	7.93	8.275	8.275	8.275	7.93	7.93	7.93	7.93
YOR039W	17.755	17.755	17.755	17.755	17.755	17.755	17.755	17.755	17.755	18.1	18.1	18.1	18.1	18.1	18.1	18.1	18.1	18.1	18.1	18.445	18.725	18.725	18.725	18.725	18.725	18.725	18.725	18.725	18.725	18.725	18.725	18.725	18.725	18.725	18.725	18.725	18.725	18.725	18.725	18.725	18.725	18.725	18.725	18.725	18.725	18.725	18.725	18.725	18.725
YDL037C	5.69	5.69	5.69	4.72	4.095	4.095	4.095	4.095	4.095	4.095	4.095	3.75	2.155	2.155	2.155	2.155	1.25	1.25	1.25	1.25	1.25	1.25	1.25	1.25	1.25	1.25	1.25	1.25	1.25	1.25	1.25	1.25	1.25	1.25	1.25	1.25	1.25	1.25	1.25	1.25	1.25	1.25	1.25	1.25	1.25	1.25	1.25	1.25	1.25
YOR067C	14.44	14.44	13.535	13.815	13.815	14.505	14.505	14.505	14.505	14.505	14.505	14.505	14.505	15.13	14.57	14.57	14.57	14.57	14.57	15.54	15.54	15.54	15.54	15.885	15.605	15.26	15.26	15.26	15.82	15.82	16.1	16.1	16.1	16.1	16.1	16.1	16.1	16.38	16.66	16.66	16.66	16.94	16.94	16.94	17.22	17.22	17.22	17.22	17.22
YDR002W	8.47	8.47	8.47	8.47	8.47	8.47	8.47	8.47	8.47	8.47	7.78	7.435	7.435	7.435	7.435	7.09	7.09	7.09	7.09	7.09	7.09	7.09	7.09	7.09	4.87	4.525	4.525	4.805	4.805	4.805	4.805	5.15	5.15	5.495	4.525	4.525	4.525	4.525	4.525	4.18	3.9	3.9	3.9	3.9	3.62	2.78	1.875	1.875	1.875
YER146W	2.995	2.995	2.995	2.995	2.995	3.555	3.555	3.555	3.555	3.835	3.835	3.835	3.835	3.835	3.835	3.835	4.18	4.18	4.18	4.18	4.18	4.18	4.18	4.18	4.18	4.18	4.18	4.18	4.18	4.525	4.525	4.46	4.46	4.46	4.46	4.46	4.46	4.46	4.46	4.46	4.46	4.46	4.46	4.46	4.18	4.18	4.18	4.18	3.835
YHR076W	13.06	12.715	12.715	12.09	11.745	11.745	11.745	11.745	11.745	10.84	10.84	10.84	11.185	11.185	11.53	11.53	11.53	11.53	11.53	11.53	11.53	10.625	8.685	8.685	8.685	8.685	8.685	8.685	8.685	8.685	8.34	8.06	7.155	6.81	7.155	8.34	8.34	8.34	8.34	8.34	8.34	7.78	7.78	7.78	7.78	7.78	7.78	7.78	7.78
YOR372C	14.805	14.805	14.805	15.495	15.495	15.495	15.495	15.495	15.495	15.495	15.495	15.495	15.495	15.495	15.495	15.495	15.495	15.495	15.495	15.495	15.215	15.215	14.935	14.935	14.655	14.03	14.03	14.03	13.405	12.155	12.155	11.875	11.875	11.53	11.53	11.53	10.69	10.69	10.69	10.69	10.69	10.69	10.69	10.41	10.41	10.755	10.755	10.755	11.1
YDR478W	3.62	3.62	4.18	4.18	4.18	4.18	4.18	3.62	3.62	3.62	3.62	3.62	3.62	3.9	3.9	4.46	6.205	6.205	6.205	6.205	6.205	6.485	6.485	6.485	6.485	6.83	6.83	6.83	6.83	6.895	6.895	6.895	6.895	6.895	6.895	6.895	6.895	6.895	6.895	6.895	6.895	6.895	6.895	6.895	6.895	6.895	6.895	6.895	6.895
YOR025W	6.68	7.025	7.025	7.025	7.025	7.025	7.025	6.745	6.745	6.745	6.745	6.465	6.465	5.905	8.75	11.875	15.345	15.345	15.69	15.97	15.97	15.97	19.225	19.225	19.225	19.225	19.225	20.195	20.195	20.195	20.82	21.1	21.445	23.32	23.32	23.6	25.195	25.195	25.195	25.195	25.195	25.195	25.885	25.885	25.885	25.885	25.885	25.885	25.885
YHR188C	12.63	13.75	14.03	14.03	14.31	14.31	14.87	14.87	14.87	14.87	14.87	14.87	14.87	15.71	15.99	15.99	16.335	17.305	17.305	17.305	18.21	18.21	18.21	18.21	18.21	17.865	18.145	18.145	18.145	18.145	18.145	18.145	18.145	18.145	18.145	19.115	19.115	19.115	19.115	19.115	19.115	19.115	19.115	19.115	19.115	19.115	19.115	19.115	19.115
YBR034C	17.475	17.475	17.475	17.475	17.475	17.475	17.475	17.475	17.195	17.195	17.54	17.54	17.54	17.26	17.26	17.26	17.26	17.045	16.765	16.765	16.765	17.11	16.765	16.765	16.765	16.765	16.765	16.765	16.765	16.765	16.765	16.42	16.42	16.42	16.42	16.42	16.42	16.42	16.42	16.765	16.765	16.485	16.485	16.485	16.485	15.45	15.45	14.61	14.61
YDR021W	2.005	2.07	2.07	2.07	2.07	2.07	2.07	2.005	2.005	2.005	1.66	1.66	1.66	1.66	2.91	2.91	2.91	2.565	2.565	2.565	2.565	2.565	2.565	3.125	3.125	3.405	3.405	3.405	3.405	3.405	3.405	3.405	3.405	3.405	3.06	3.06	3.06	3.06	3.06	3.06	3.06	3.06	3.405	3.405	3.405	3.405	3.405	3.405	3.405
YGL198W	16.985	16.985	16.985	16.985	16.985	16.985	16.985	16.985	16.985	16.985	17.33	17.33	17.33	17.33	17.33	17.33	17.33	16.985	16.985	16.985	16.985	16.295	16.295	16.295	16.295	16.295	16.295	16.295	16.295	16.295	16.295	16.295	16.295	16.295	16.295	16.295	16.295	16.295	16.295	15.67	15.67	15.8	15.8	15.8	15.8	15.8	15.8	15.8	15.8
YBR008C	7.285	7.285	7.285	7.285	7.285	7.285	6.315	6.315	6.315	6.315	6.315	6.315	6.315	6.315	6.315	6.315	6.315	6.315	6.66	6.66	6.66	6.66	6.66	6.66	6.66	6.66	6.66	6.94	6.94	6.94	6.94	6.94	6.94	6.315	6.595	6.53	6.81	6.745	7.995	7.995	7.995	7.995	7.995	8.275	8.275	8.275	8.275	8.275	8.275
YKL145W	6.68	7.37	7.715	7.715	7.995	7.995	7.995	7.995	7.995	7.995	9.245	9.245	9.245	9.245	9.245	9.245	9.245	9.245	9.245	9.245	9.245	9.245	9.245	9.245	9.245	9.245	9.245	9.245	9.245	9.245	9.245	9.245	9.245	8.965	8.965	8.965	8.965	8.965	9.245	9.245	9.245	9.245	9.245	9.59	9.935	10.28	10.28	10.28	10.28
YIL098C	6.4	6.055	6.055	6.055	6.4	5.43	5.775	5.495	5.215	5.215	5.215	5.215	5.215	4.59	4.59	4.59	4.03	4.03	4.03	4.03	4.03	4.03	4.03	3.685	3.405	3.685	3.685	3.685	3.685	3.965	3.965	4.31	4.655	4.655	4.655	5.28	5.28	5.28	5.28	5.905	6.81	7.37	8.555	8.555	8.555	8.555	8.555	8.555	8.555
YOR136W	10.645	10.645	10.645	11.205	10.925	10.925	10.925	10.925	10.925	10.925	10.925	10.645	10.645	10.365	10.365	10.365	10.365	7.455	7.175	7.11	7.11	9.2	9.2	9.2	9.2	9.545	9.265	9.265	9.61	9.61	9.61	8.92	9.825	9.48	9.76	9.76	9.76	9.48	9.48	10.04	9.76	9.76	9.76	9.76	9.76	9.76	9.76	9.76	10.04
YGL110C	12.65	13.835	13.835	13.835	13.835	14.18	14.18	14.18	14.18	14.18	14.46	14.46	14.46	14.46	14.46	14.46	12.93	12.025	12.37	14.46	14.74	15.085	15.085	15.085	15.085	15.085	15.085	15.71	15.71	15.71	15.71	15.71	16.055	16.055	16.055	16.055	16.055	16.055	16.055	16.335	16.335	16.335	16.335	14.87	14.31	14.59	14.59	14.59	15.495
YBR268W	11.66	11.94	11.94	11.94	11.94	12.285	12.285	12.285	12.285	12.285	12.285	14.785	14.785	14.785	14.785	15.475	15.475	15.82	15.82	16.445	16.445	16.445	16.445	16.445	16.445	16.445	16.445	16.445	16.445	16.445	16.445	16.445	16.445	16.445	16.445	16.445	16.445	16.445	16.445	16.445	16.445	16.445	16.445	16.445	16.165	16.79	17.35	17.07	17.07
YNL084C	10.605	10.605	10.605	10.95	10.95	10.95	10.95	10.95	10.95	11.51	12.135	12.135	12.135	12.135	12.135	12.135	12.135	12.135	11.79	12.695	12.695	12.695	12.975	12.975	12.975	13.255	13.255	13.255	13.255	13.255	13.255	13.255	13.255	13.255	13.255	13.255	13.535	13.88	13.88	14.44	14.44	14.44	14.785	14.785	15.13	15.41	15.41	15.41	15.41
YOR181W	8.36	8.36	8.64	8.64	8.295	8.295	8.295	8.36	7.8	8.49	8.49	9.46	9.46	9.46	9.46	9.115	9.115	9.46	9.46	9.74	9.74	9.74	10.085	10.99	10.99	10.99	10.99	11.335	11.335	11.335	11.335	11.335	10.99	10.99	10.99	10.71	10.71	9.805	10.02	10.3	10.645	10.645	10.645	10.645	10.645	10.645	10.645	10.645	10.645
YPR033C	17.11	17.11	17.11	17.11	17.11	17.11	17.11	17.11	15.02	13.275	13.275	13.275	13.275	13.275	13.275	13.275	12.65	12.65	12.65	11.96	11.96	11.96	11.96	11.96	11.68	11.68	11.335	11.335	11.335	7.8	7.8	7.175	7.175	7.175	7.175	7.175	7.175	6.55	5.925	5.925	5.925	5.365	4.805	4.805	4.805	4.805	3.9	3.9	3.555
YPR111W	14.74	14.74	14.74	14.74	14.74	14.74	14.74	14.74	14.74	14.74	14.74	14.74	14.74	14.74	14.74	14.74	14.74	14.74	14.74	14.74	14.74	14.74	14.74	14.74	14.74	14.74	14.46	12.93	12.93	12.93	12.65	12.65	12.65	12.65	12.65	12.65	12.37	12.37	12.37	12.37	12.37	12.37	12.37	11.53	11.53	11.25	11.25	11.25	11.25
YJR099W	12.825	11.445	11.035	10.065	9.72	10	10	10	9.655	9.655	7.995	7.715	7.715	7.715	7.715	7.715	7.715	7.715	7.435	7.435	7.155	6.53	6.185	6.465	6.465	6.465	6.465	6.465	6.465	6.12	6.96	7.025	7.37	9.095	9.095	9.095	9.375	8.47	9.375	10.28	12.63	13.88	13.88	14.16	14.16	14.16	14.85	14.85	14.85
YBL054W	2.78	2.78	3.125	3.125	3.125	3.125	3.125	3.125	3.125	3.125	3.125	3.125	3.125	3.125	3.125	2.845	2.845	2.845	2.845	2.845	2.5	2.5	2.5	2.5	2.5	2.5	2.5	2.5	2.5	2.155	2.155	2.155	2.155	2.565	2.565	2.565	2.565	2.565	2.565	2.565	2.845	3.125	3.125	3.405	3.405	3.405	3.405	3.405	3.405
YBL078C	6.81	6.81	6.81	7.09	7.09	7.09	7.09	7.09	7.09	7.09	7.09	7.37	7.37	6.465	6.465	6.055	6.055	6.055	6.055	5.71	5.71	6.055	7.09	7.09	7.435	7.78	8.125	8.125	9.16	9.785	9.785	10.41	10.41	10.41	10.41	10.41	10.41	10.755	10.755	10.755	11.035	11.035	11.035	11.035	11.035	11.035	10.755	10.755	10.755
YPR018W	15.215	14.935	14.935	14.935	14.935	14.59	14.59	14.59	14.59	14.59	14.59	14.31	14.31	13.75	13.75	13.75	13.06	12.715	12.715	12.715	12.715	12.715	12.715	12.715	12.715	12.155	12.155	12.155	12.155	12.155	12.155	12.155	12.155	12.155	12.155	12.155	12.155	12.155	9.505	8.945	8.945	7.48	6.855	6.855	6.855	6.855	6.855	6.855	6.855
YGR222W	7.565	7.565	7.565	8.125	9.72	9.72	9.72	10.065	10.41	10.755	10.755	10.755	10.755	10.13	9.785	9.785	9.785	9.785	9.785	9.785	9.785	9.785	9.785	9.785	10.065	10.345	11.035	11.035	11.035	11.035	11.035	11.035	11.035	11.035	11.035	11.035	11.035	11.035	11.035	11.315	11.94	11.94	11.94	11.94	11.94	11.94	11.66	11.66	11.66
YLR426W	6.615	7.24	7.24	7.24	7.24	7.24	7.24	7.24	7.24	7.24	7.585	7.585	7.585	7.585	7.865	7.24	7.24	6.96	7.585	7.585	7.585	7.585	7.305	7.305	7.305	7.305	7.305	7.305	7.305	7.305	8.275	8.275	8.275	8.275	8.275	8.275	7.65	7.93	7.93	7.93	7.93	8.275	9.46	10.3	10.3	10.3	10.3	10.3	10.58
YDR411C	22.8	22.8	22.8	23.36	23.92	23.92	24.48	24.48	24.48	24.48	24.48	24.48	24.48	24.48	24.48	24.48	24.48	24.48	24.48	24.48	24.48	24.48	24.2	24.48	24.48	24.76	24.76	24.76	24.76	24.76	24.76	24.76	24.76	24.76	24.76	24.76	24.76	24.76	24.76	24.76	24.76	24.76	24.415	24.135	23.51	23.51	23.51	23.51	22.67
YBR162W-A	0.84	0.84	0.84	0.84	0.84	0.84	0.84	0.84	0.84	0.84	0.84	0.84	0.84	0.84	1.12	1.12	1.12	1.12	1.745	1.745	1.745	1.745	1.745	2.09	2.09	2.09	2.09	2.09	2.09	2.435	2.435	2.435	2.435	2.435	2.435	2.435	2.435	2.435	2.155	2.155	2.155	2.435	2.435	2.435	2.78	2.78	3.06	3.06	3.06
YAR002W	3.88	3.88	4.505	5.475	5.475	6.38	6.38	6.38	6.38	6.1	6.1	5.82	5.82	6.165	6.165	6.445	6.445	6.445	6.445	6.165	6.165	6.165	6.51	6.51	6.51	6.51	6.51	6.51	6.79	7.35	7.35	7.35	7.35	7.35	7.35	7.005	7.285	7.285	7.63	7.975	7.975	7.975	7.975	7.975	7.975	7.63	7.63	7.63	8.19
YDR435C	12.5	12.5	12.5	12.5	12.5	12.5	12.5	12.5	12.5	12.5	12.5	12.5	12.845	12.845	12.845	12.845	12.845	12.845	12.5	12.5	12.5	12.5	12.155	10.905	10.625	12.995	13.555	13.555	13.555	13.555	13.555	13.555	13.555	13.555	13.555	13.555	13.555	13.275	13.555	13.555	13.9	14.245	14.245	14.245	14.59	14.59	14.59	15.905	16.53
YOR011W	0.905	0.905	0.905	0.905	0.905	1.81	2.09	2.09	2.09	2.715	3.06	4.31	4.31	4.655	4.655	4.655	4.655	4.655	4.655	5	5.065	5.065	5.065	4.72	4.72	4.72	5.345	6.66	10.475	10.475	10.475	10.475	10.82	10.82	11.165	11.165	11.165	11.165	11.165	11.165	11.165	11.165	11.165	11.165	11.165	11.165	11.165	11.165	11.165
YLR177W	7.65	7.65	7.65	7.65	7.65	7.65	7.65	7.65	7.65	7.65	7.65	7.65	8.275	8.275	8.275	8.275	8.275	8.9	8.9	8.9	8.9	10.495	10.495	10.495	10.495	10.495	10.495	10.495	10.495	10.495	10.495	10.215	10.56	10.215	10.215	10.215	10.215	10.84	10.84	11.12	11.12	11.465	13.62	13.62	13.62	13.62	13.62	13.62	13.34
YLR019W	6.485	6.485	6.485	6.485	6.485	6.205	3.62	4.46	4.46	4.46	4.46	4.18	4.18	4.18	4.18	4.18	4.18	4.18	4.18	4.18	4.18	4.18	4.18	4.18	4.74	6.895	7.175	8.08	8.08	8.08	8.08	8.08	8.64	8.64	8.64	8.64	8.64	8.64	8.64	8.985	8.985	8.985	8.985	8.985	8.985	8.985	8.985	8.985	8.985
YDL240W	14.095	14.095	14.095	14.095	14.095	14.095	13.06	13.405	13.685	13.685	13.685	14.655	14.655	15.495	15.775	15.775	15.775	15.775	16.12	16.12	16.12	16.12	16.12	16.12	16.12	16.12	16.12	16.12	17.025	17.025	17.025	17.025	17.025	17.025	17.025	17.025	17.025	17.305	16.895	16.895	17.24	17.24	17.24	17.24	17.24	17.24	16.96	16.96	17.24
YLR063W	14.655	14.655	14.655	14.655	14.375	14.095	14.095	14.095	13.75	13.75	12.91	12.91	12.91	12.63	12.63	12.285	12.285	12.285	12.285	11.94	11.94	11.94	11.94	11.94	12.22	12.22	12.22	11.185	10.215	10.215	10.495	10.495	10.84	11.12	10.84	10.84	10.56	10.56	10.56	10.56	10.56	10.56	10.56	10.56	10.56	10.56	10.56	9.935	9.655
YPL048W	12.545	12.545	12.545	12.545	12.265	12.265	9.635	9.635	9.355	9.355	6.66	6.315	6.315	5.625	4.935	4.935	4.935	4.59	4.31	4.31	4.03	4.03	3.405	3.405	3.405	3.405	3.125	2.845	2.845	2.845	2.285	1.94	2.285	2.285	2.285	2.285	1.94	1.94	1.66	1.66	1.66	1.66	1.66	1.66	1.66	0.69	0.69	0.69	0.69
YGL084C	3.275	3.555	4.59	4.59	4.59	4.59	4.59	4.59	4.59	4.59	4.59	4.59	4.935	6.12	7.09	7.995	7.995	7.995	8.555	8.835	9.115	9.115	9.115	9.115	9.74	9.74	9.74	9.74	9.74	9.74	10.43	10.99	10.99	10.99	11.27	11.27	11.27	11.83	11.83	11.83	11.83	11.83	11.83	11.83	11.83	11.83	11.83	11.83	11.83
YKL024C	11.51	10.475	10.13	10.13	10.475	9.85	9.85	9.85	9.85	9.85	9.85	9.85	9.85	8.6	8.6	8.6	8.6	8.6	8.32	8.32	7.35	7.35	7.35	7.35	7.35	7.35	7.35	7.35	7.35	7.35	7.35	7.35	7.35	7.35	7.35	5.69	5.065	5.065	3.47	3.75	4.525	5.15	5.15	5.15	5.15	5.15	5.15	5.15	5.15
YCL005W	9.525	9.525	9.525	9.525	9.525	9.805	9.805	9.805	9.805	9.805	9.805	9.805	9.805	9.805	9.805	9.805	9.525	10.15	10.15	10.71	12.585	12.585	12.585	12.585	12.585	12.865	13.835	13.835	13.835	13.835	13.835	13.835	13.835	13.835	13.835	13.835	13.835	13.835	13.835	13.835	13.835	13.835	13.835	13.835	13.835	13.835	13.835	13.835	13.835
YMR216C	1.875	1.875	1.875	1.875	1.875	1.595	1.595	1.875	1.875	1.875	1.875	1.875	1.875	1.875	1.875	1.875	1.875	1.875	1.875	1.875	1.875	1.875	1.875	1.875	1.875	1.875	1.875	1.875	1.875	1.875	1.875	1.875	1.875	1.53	1.53	1.53	1.53	1.53	1.53	1.53	1.53	1.53	1.25	1.25	1.25	1.25	1.25	1.25	1.25
YJL213W	0.97	0.97	0.69	1.035	1.035	1.035	1.035	1.315	1.315	1.315	0.97	0.97	0.97	0.97	0.97	0.97	0.97	0.97	0.97	1.315	1.315	1.595	1.875	1.875	1.875	1.875	1.875	2.22	2.22	2.22	2.22	2.22	2.22	2.22	2.22	2.22	2.22	2.22	2.22	2.22	2.22	2.22	2.22	2.22	2.22	2.22	2.22	2.22	2.22
YBR255W	3.685	3.685	3.685	3.685	3.34	3.06	2.78	2.78	3.06	3.06	3.965	5.15	5.15	5.15	5.15	5.15	5.15	4.805	4.805	4.805	4.805	5.365	5.925	5.645	5.645	5.645	5.645	5.645	5.645	6.27	6.55	6.55	6.55	6.55	6.55	6.55	8.985	9.61	9.955	9.955	10.3	10.3	10.3	11.27	11.27	11.27	11.27	11.83	11.83
YBR130C	9.59	9.59	9.59	11.68	11.68	11.68	12.24	12.24	12.24	12.24	12.24	12.24	12.24	12.52	12.52	12.8	13.425	13.425	13.425	13.77	14.33	15.3	15.3	15.3	15.3	15.3	15.58	16.205	16.485	16.765	16.765	16.765	16.765	16.765	16.765	16.765	16.765	16.765	16.765	16.765	16.765	16.765	16.765	16.765	16.765	16.765	16.765	17.11	17.11
YGL150C	1.465	1.465	1.465	1.745	1.745	1.745	1.745	1.745	1.745	1.745	1.745	1.745	1.745	1.745	1.745	1.745	1.745	1.745	1.745	1.745	1.745	1.745	2.025	2.025	2.025	2.025	2.025	2.025	1.745	1.745	1.4	1.4	1.465	1.465	1.745	1.745	1.745	1.745	1.745	1.745	1.745	1.745	1.745	2.435	2.435	2.435	2.435	2.435	2.435
YNL176C	12.37	12.65	12.65	12.65	12.65	12.93	12.93	13.21	13.21	14.05	14.33	14.33	14.33	14.33	14.33	14.61	14.61	14.61	14.61	14.89	14.89	15.235	15.235	15.86	15.86	15.86	15.86	15.86	15.86	15.86	15.86	15.86	15.86	15.86	15.86	15.86	15.86	15.86	15.86	15.86	15.86	15.86	15.86	15.86	15.86	16.205	16.205	16.205	15.925
YOR302W	0.69	0.69	0.69	0.69	0.69	0.69	0.345	0	0	0	0	0	0	0	0.345	0.345	0.345	0.345	0.345	0.345	0.345	0.345	0.345	0.345	0.345	0.345	0.345	0.345	0.345	0.345	0.345	0.345	0.345	0.345	0.345	0.345	0.345	0.345	0.345	0.345	0.345	0.345	0.345	0.345	0.345	0.345	0.345	0.345	0.345
YJL189W	0.28	0.28	0.28	0.28	0.28	0.28	0.28	0.28	0.28	0.28	0.28	0.28	0.28	0.28	0.28	0.28	0.28	0.28	0.28	0.28	0.28	0.28	0.28	0.28	0.28	0.28	0.28	0.28	0.28	0	0	0	0	0	0	0	0	0	0	0	0	0	0	0	0	0	0	0	0
YOR066W	7.025	7.025	7.025	7.025	7.025	7.025	7.025	7.025	7.025	7.025	7.025	7.025	7.025	7.025	7.025	7.025	7.025	7.025	7.025	7.025	7.025	7.025	7.025	7.025	7.025	7.025	7.025	7.025	7.025	7.025	7.025	7.025	7.025	7.025	7.025	7.025	7.025	7.025	7.025	6.68	6.68	6.68	6.68	6.68	6.68	6.68	6.68	6.4	4.245
YAL047C	13.685	14.03	14.31	14.31	14.31	14.31	14.31	14.31	14.31	14.31	13.75	14.03	14.03	14.03	14.03	12.78	12.09	10.56	10.56	10.56	10.56	10.56	10.905	10.905	11.185	10.69	10.69	10.69	10.69	10.69	10.41	10.41	10.41	10.41	10.41	10.41	10.41	10.065	11.94	11.66	11.66	11.66	11.66	11.66	11.94	11.94	11.94	12.22	11.875
YDR222W	8.77	8.77	8.77	8.425	8.145	8.145	8.145	8.49	9.115	8.77	8.77	8.77	8.77	8.77	8.77	8.77	8.77	8.77	8.77	8.77	8.77	8.145	8.145	8.145	8.145	8.145	8.145	8.145	8.145	8.145	8.145	8.145	8.145	8.145	7.585	7.585	7.585	7.585	7.585	7.24	7.24	7.24	7.24	7.24	6.895	7.175	6.55	6.55	6.55
YGR008C	7.585	7.585	7.585	7.585	7.585	7.24	7.24	7.24	7.24	7.24	7.24	7.24	7.24	7.24	7.24	7.24	7.24	7.24	7.24	7.24	6.895	6.895	6.895	6.895	6.895	6.615	6.615	6.615	6.615	6.615	6.96	7.305	7.305	7.305	7.65	7.65	7.65	7.65	7.65	7.65	7.65	7.65	7.65	7.65	7.65	7.65	7.65	7.65	7.65
YGR187C	4.03	4.03	4.03	4.03	4.03	4.03	4.03	4.03	4.03	4.03	4.03	4.03	4.03	4.03	4.03	3.75	3.75	3.75	3.75	3.75	3.75	3.75	3.75	3.06	2.5	2.22	2.22	1.875	1.875	1.875	1.875	1.875	1.875	1.875	1.875	1.875	1.53	1.53	1.53	1.53	1.53	1.53	1.53	1.53	1.53	1.53	1.53	1.53	1.53
YJR007W	13.49	13.49	13.49	13.49	13.49	13.49	13.49	13.77	14.05	13.77	13.77	13.77	13.77	13.77	13.77	13.77	13.77	13.77	13.49	13.49	13.49	13.49	13.49	13.49	13.49	13.49	13.49	13.49	13.49	13.21	13.555	13.275	13.275	13.275	13.275	13.275	13.275	13.275	13.275	13.275	13.275	13.555	13.555	13.555	13.275	12.93	12.585	12.585	12.585
YBR188C	12.045	12.045	12.045	12.045	12.045	12.045	12.045	11.765	11.765	11.075	11.075	10.795	10.795	10.795	10.795	10.795	10.795	9.395	7.865	6.68	6.4	6.4	5.215	4.655	4.655	4.59	5.15	5.15	5.15	5.15	5.15	5.15	5.15	5.15	5.15	5.15	4.87	3.685	3.06	3.06	3.06	3.06	3.06	3.06	2.78	2.78	2.78	2.435	2.435
YPL202C	14.265	13.985	13.985	13.985	13.985	13.985	13.985	13.705	13.705	13.705	13.705	13.705	13.425	13.425	13.145	13.145	12.11	11.765	11.485	11.485	11.485	11.485	11.485	11.485	10.515	9.675	9.675	9.675	9.05	9.05	9.05	9.05	8.77	8.49	8.49	8.49	7.24	7.24	6.055	4.87	4.87	5.43	5.43	5.43	5.43	5.43	5.43	5.43	5.085
YBR251W	4.525	4.87	5.495	7.715	11.25	11.25	11.25	11.25	11.25	11.25	11.25	11.25	11.25	11.25	11.25	11.25	11.25	11.25	12.09	12.09	12.09	11.81	11.81	11.81	11.465	11.465	11.81	11.81	11.81	11.81	11.81	11.53	11.53	11.53	11.53	12.5	13.75	13.75	13.75	14.03	14.03	14.31	14.31	14.655	15.15	15.15	15.15	15.15	15.495
YPL234C	6.725	6.725	6.725	6.725	6.725	6.725	6.725	6.725	7.07	7.07	7.415	7.415	7.415	7.415	7.415	7.415	7.415	7.415	7.415	7.415	7.415	7.415	7.415	7.415	7.415	7.695	7.695	7.695	7.695	7.35	7.35	7.35	7.35	7.07	6.79	6.79	6.79	6.79	6.79	6.79	6.79	6.79	6.79	6.79	6.79	6.79	6.79	6.79	6.79
YLR425W	4.375	4.375	4.375	4.375	4.375	4.375	4.095	4.31	3.965	3.965	4.59	4.59	4.59	4.59	4.59	4.59	5.43	5.02	6.14	6.485	6.485	6.485	6.83	7.52	7.52	7.865	8.21	7.93	7.93	7.93	7.93	7.93	7.93	8.21	8.21	8.21	8.21	8.21	8.21	8.21	8.21	8.21	8.21	7.93	8.275	8.835	8.77	8.77	8.77
YPL002C	6.335	6.335	6.335	6.335	6.335	6.335	6.335	5.99	5.99	5.99	5.99	6.335	6.615	6.615	6.615	6.615	6.615	6.615	6.895	6.895	7.52	7.52	7.52	7.865	7.865	7.865	7.865	7.865	7.865	8.145	8.145	8.145	8.145	8.145	8.425	9.05	9.05	9.05	9.05	9.05	9.05	9.05	9.05	9.05	9.05	9.05	9.05	9.05	9.05
YCR020C	11.595	11.595	11.595	11.595	11.315	11.315	11.315	11.315	11.66	12.565	12.565	12.565	12.565	12.565	12.845	12.845	12.845	12.845	12.845	12.845	12.845	12.845	12.845	12.845	12.845	13.47	13.47	13.47	13.815	13.815	13.815	13.815	13.815	13.815	13.815	13.815	13.815	13.815	13.815	13.815	13.815	13.815	13.815	13.815	13.815	13.815	13.815	13.815	13.815
YMR089C	7.005	7.005	7.695	7.695	8.32	8.32	8.32	7.975	7.975	7.975	7.975	7.975	7.975	7.975	7.695	7.695	8.04	8.04	8.04	8.73	8.73	8.73	10.67	10.67	10.67	11.51	13.105	14.85	14.85	15.13	15.13	15.13	15.13	15.13	15.13	15.13	15.41	15.41	16.38	17.005	17.285	17.285	17.285	17.285	17.285	17.285	17.285	16.94	16.94
YLL051C	10.755	11.94	11.94	12.565	12.565	12.565	12.91	12.91	12.91	12.91	12.91	12.565	12.565	12.565	13.965	13.965	13.965	14.245	13.555	14.18	14.18	14.18	14.525	14.805	14.805	14.805	14.805	15.43	15.71	15.71	16.4	16.4	16.4	16.4	16.68	16.96	16.68	17.025	17.025	17.025	17.025	17.025	17.025	17.025	17.025	17.025	17.025	17.025	16.68
YJR090C	19.31	19.31	19.31	19.31	19.375	19.375	19.375	20	20	20.345	20.69	20.69	20.69	21.035	21.035	21.035	21.035	21.035	21.66	21.66	21.66	21.66	21.66	21.66	21.66	21.66	21.38	21.035	21.035	21.035	21.035	21.035	21.035	21.035	21.035	21.035	21.035	21.035	21.035	21.035	21.035	21.035	21.035	21.035	21.035	21.035	21.035	21.035	21.035
YBR204C	12.025	12.025	12.09	12.305	13.9	13.9	13.9	13.9	14.18	14.18	14.18	14.115	14.74	14.74	14.74	14.74	14.46	14.46	14.46	14.46	14.46	14.46	14.74	14.74	14.74	14.74	14.74	14.74	14.74	14.74	15.02	14.74	15.085	15.365	16.335	16.335	16.335	16.335	16.335	16.335	16.745	16.745	16.745	16.745	16.745	16.745	16.745	16.745	16.745
YJR049C	11.38	11.445	11.445	11.445	11.445	10.82	10.755	10.755	10.755	10.755	10.82	10.82	10.82	10.82	11.1	11.445	11.445	11.445	11.445	11.1	11.035	11.035	12.78	13.965	15.775	16.12	16.12	17.155	17.155	17.155	17.155	17.155	17.155	17.155	17.155	18.685	19.59	19.59	19.59	19.59	19.59	19.59	19.59	19.59	19.59	19.59	19.59	19.59	19.59
YLR376C	11.94	11.94	11.94	12.91	12.91	13.19	13.75	13.75	14.375	14.375	14.375	15.065	15.41	16.035	16.035	16.035	16.38	16.035	16.035	16.035	16.315	16.315	16.315	16.315	16.315	16.035	16.035	16.035	16.315	16.315	16.315	16.315	16.315	16.315	16.315	16.315	16.315	16.315	16.595	17.5	17.22	17.22	17.5	17.5	17.5	17.5	17.5	17.5	17.5
YER007W	13.21	13.21	13.21	13.21	12.93	11.96	11.96	11.96	11.335	11.335	11.335	11.335	9.375	9.375	10	10.625	10.625	10.97	11.25	11.25	11.25	11.25	11.25	11.25	11.25	11.25	11.25	11.25	11.25	11.25	11.25	11.25	11.595	10.97	10.97	11.25	10.97	10.97	10	10	10	9.655	9.095	8.255	8.255	8.255	8.255	8.19	8.47
YKL151C	5.71	5.71	5.71	5.99	6.27	6.55	9.265	9.265	9.265	9.545	10.105	10.105	10.105	10.105	10.73	10.73	10.73	10.73	10.73	10.73	10.45	10.45	10.17	10.17	10.17	9.825	9.825	10.105	10.105	10.105	10.105	10.105	10.665	10.665	10.665	10.945	10.945	11.225	11.225	11.57	11.57	11.57	11.57	11.57	11.57	11.57	11.915	11.915	11.915
YPL011C	15.15	15.43	15.43	15.43	15.43	15.43	15.43	15.43	15.43	15.43	15.43	15.43	15.15	15.15	15.15	15.15	15.15	15.15	15.43	15.43	15.43	15.43	15.43	15.43	15.43	15.71	15.71	15.71	15.71	15.71	15.71	15.71	15.71	15.71	15.71	15.43	15.43	15.43	15.43	15.43	15.43	15.43	15.43	15.15	14.87	14.87	14.87	14.87	14.87
YNL094W	10.645	10.645	10.645	11.615	11.895	11.895	11.895	11.895	11.895	11.895	11.895	11.895	11.895	11.895	11.895	11.895	11.895	11.895	11.895	11.895	11.895	11.895	11.895	11.895	11.895	11.895	11.895	11.895	11.895	11.895	12.175	12.175	11.485	11.485	11.485	11.485	11.14	11.14	11.14	11.14	11.14	11.14	11.14	10.86	10.86	10.86	10.515	10.515	10.515
YER062C	9.59	9.59	9.59	9.59	9.59	9.59	9.59	9.59	9.59	9.59	9.59	9.59	9.59	9.245	8.9	8.9	8.9	8.9	8.9	8.9	8.9	8.9	7.37	7.37	7.65	7.37	7.995	7.995	7.995	8.275	9.87	10.15	10.15	10.15	10.43	10.43	10.43	10.43	10.43	10.43	10.43	10.43	10.43	10.43	10.43	10.43	10.43	9.245	9.245
YJL101C	7.865	7.865	7.865	7.865	7.865	7.52	6.96	5.99	5.365	4.805	5.15	5.775	5.775	5.775	5.775	5.775	5.775	5.775	5.775	5.775	5.775	5.775	5.775	5.775	5.775	5.775	6.055	6.68	6.68	6.335	6.335	6.335	6.335	6.335	6.335	6.335	6.335	6.335	6.335	6.335	6.335	5.495	6.055	6.055	6.055	6.055	6.055	6.055	5.71
YBR001C	14.395	14.74	14.74	14.74	14.74	14.74	14.74	14.74	14.74	14.74	15.02	15.645	15.645	15.645	15.99	15.99	15.99	15.99	15.99	15.99	15.99	15.99	15.99	15.99	15.99	15.99	15.99	15.99	15.99	15.99	15.99	15.99	15.99	15.99	15.99	15.99	15.99	15.99	15.99	15.99	15.99	15.99	15.99	15.99	15.99	15.99	15.99	15.99	15.99
YCR095W-A	6.12	7.715	7.715	7.715	7.715	7.715	7.715	7.715	7.715	7.715	8.835	9.675	9.675	9.675	9.675	9.675	9.675	10.02	10.02	10.3	10.3	10.3	10.3	10.3	10.3	10.3	10.3	10.3	10.3	10.3	10.3	10.3	10.3	10.3	10.3	10.3	10.3	10.3	10.3	10.3	10.3	10.3	10.3	10.3	10.3	10.3	10.3	10.3	10.3
YKL165C	8.255	8.255	8.255	7.975	7.975	7.695	7.695	7.695	7.695	7.415	7.07	7.07	7.07	7.07	7.07	5.13	5.13	5.41	5.065	5.065	5.065	5.065	5.065	5.065	5.065	5.065	5.065	4.505	4.505	4.505	4.505	4.505	4.16	4.16	4.505	4.505	4.505	4.505	4.505	4.505	3.815	3.815	1.875	1.875	1.875	1.875	1.875	1.875	1.875
YLL001W	11.81	12.09	12.09	12.09	12.09	12.37	12.025	12.025	12.025	12.025	12.37	12.37	12.37	12.37	12.37	12.715	12.715	12.37	12.37	12.65	12.65	12.65	12.65	12.65	13.21	13.21	13.21	13.21	13.21	13.21	13.21	13.21	13.21	13.21	13.21	13.21	13.21	13.21	13.21	12.865	12.865	13.145	13.145	13.145	13.145	13.145	13.145	13.145	13.145
YAL051W	13.405	13.75	13.75	13.75	13.47	13.47	13.47	13.47	13.47	13.47	13.47	13.47	13.47	13.47	13.47	13.47	13.47	13.47	13.47	13.47	13.47	13.47	13.47	13.47	13.47	13.47	13.47	13.125	13.125	13.125	12.845	12.5	12.5	12.5	12.5	12.5	12.5	12.5	12.5	12.5	12.5	12.5	12.5	12.22	12.22	12.22	11.94	11.94	11.94
YML119W	14.805	14.805	14.805	14.805	14.805	14.805	14.805	14.805	14.805	14.805	14.805	15.15	15.15	15.15	15.15	15.15	15.43	15.43	15.43	15.43	15.43	15.43	15.43	15.43	15.43	15.43	15.43	15.43	15.43	15.43	15.43	15.43	15.43	15.43	15.43	14.805	14.805	14.805	14.805	14.805	14.805	14.805	14.805	14.805	14.805	14.805	14.805	14.805	14.805
YAL024C	10.15	10.43	10.43	10.43	10.43	10.43	10.43	10.43	10.43	10.43	10.43	10.43	10.15	10.15	7.8	8.015	9.05	9.33	9.33	9.33	9.33	9.33	9.33	9.33	9.33	9.33	9.33	10.235	10.58	10.58	10.58	10.58	10.58	10.58	10.58	11.205	11.205	11.205	10.925	10.925	10.925	11.83	11.83	11.83	11.83	12.11	12.11	12.11	12.11
YOL093W	14.935	14.935	14.935	14.59	14.935	14.935	14.935	15.215	15.215	15.84	18.275	18.275	18.275	18.275	18.275	18.275	18.275	18.275	18.275	18.555	19.87	20.15	20.775	20.775	20.775	20.775	20.775	20.775	20.775	21.055	21.055	21.055	21.055	21.335	21.335	21.615	21.615	21.615	21.615	21.615	21.615	21.615	21.615	21.615	21.615	21.615	21.615	21.615	21.615
YER149C	3.75	3.75	3.75	3.47	3.47	3.47	3.47	3.47	3.125	3.125	2.285	2.565	2.565	2.565	2.565	2.565	2.565	2.565	4.095	5.215	5.215	5.215	5.215	5.215	5.215	5.215	5.215	5.215	5.215	5.215	5.495	5.495	5.495	5.495	5.495	5.495	6.12	6.12	7.155	7.155	7.155	7.155	7.155	7.155	7.5	7.5	8.47	8.47	8.47
YBL060W	13.36	13.92	14.2	14.2	14.2	14.2	14.2	14.2	14.2	14.2	14.2	14.2	14.2	14.2	14.2	14.2	14.2	14.2	14.2	14.2	14.2	14.2	14.2	14.2	14.2	14.2	14.2	14.2	14.2	14.2	14.2	13.92	13.92	13.92	13.92	13.92	13.92	13.92	13.92	13.92	13.92	13.92	13.92	13.92	13.92	13.92	13.64	12.735	12.735
YER034W	8.32	8.32	7.975	7.35	7.35	7.35	7.35	7.07	7.07	7.07	7.07	6.79	6.79	6.79	5.475	0.69	0.69	0.69	0.69	0.69	0.69	0.97	0.97	0.97	0.97	0.97	0.97	0.97	0.97	1.53	1.53	1.53	1.53	1.53	1.53	1.53	1.53	1.53	1.185	1.185	1.185	1.185	1.185	1.185	1.185	1.53	2.435	3.815	6.1
YDR244W	18.425	18.77	18.77	19.115	19.115	19.115	19.115	19.115	19.115	19.115	19.115	19.115	19.115	19.115	18.77	18.77	18.77	18.77	18.77	19.33	19.89	19.89	19.89	19.89	19.61	19.61	19.265	19.61	19.265	19.89	20.235	20.235	20.235	20.235	20.235	20.235	20.235	20.235	20.235	20.58	20.58	20.58	20.58	20.58	20.58	20.58	20.58	20.58	20.58
YLR250W	12.735	12.735	12.735	12.735	12.735	12.735	12.735	12.735	13.08	13.08	13.08	13.08	13.08	13.08	13.08	13.08	13.08	13.08	12.8	12.8	12.8	12.8	12.8	12.8	12.8	13.145	13.145	13.145	13.145	13.145	13.145	13.145	13.145	13.145	13.145	13.145	13.145	13.145	13.145	13.145	13.145	13.145	13.145	12.8	12.52	12.175	12.175	12.175	11.895
YPR043W	5.84	5.84	6.185	7.025	7.025	7.025	7.025	7.025	7.025	7.025	7.025	7.025	7.025	7.025	7.025	7.025	7.025	7.025	7.025	7.025	7.025	7.025	7.65	8.275	8.62	9.18	9.18	9.18	9.18	9.18	9.18	9.46	9.46	9.46	9.46	9.46	9.46	9.74	9.74	9.74	9.74	10.085	10.71	11.27	11.27	11.27	11.27	11.27	11.27
YIL026C	8.6	8.88	9.785	9.785	10.345	10.345	10.345	10.345	10.345	10.625	10.625	10.625	10.625	10.625	10.625	10.625	10.625	10.97	10.97	10.97	10.97	10.97	10.97	10.69	10.69	10.69	10.69	10.345	10.345	10.345	10.69	11.53	12.22	12.22	12.565	12.565	12.565	12.565	12.565	12.565	12.565	12.565	12.565	13.535	13.535	14.375	14.655	14.655	15
YJL201W	13.945	13.945	13.945	13.665	12.975	13.6	13.6	13.88	12.91	12.91	12.91	12.91	12.565	11.94	10.69	10.69	10.69	10.41	11.035	12.22	14.655	14.655	14.935	14.935	14.935	15.28	14.935	15.215	15.215	15.215	15.215	15.215	14.935	14.935	14.935	14.935	14.935	14.935	15.215	15.56	15.56	15.84	15.84	15.84	15.84	15.84	15.84	15.84	15.84
YFL028C	15.67	15.67	15.67	15.39	15.39	15.39	15.39	15.39	15.39	14.355	14.075	14.075	14.075	14.355	15.475	15.475	15.475	15.475	15.475	15.475	15.475	15.41	15.41	15.41	15.41	15.41	15.41	15.69	15.13	14.785	14.785	14.785	14.785	14.785	14.785	14.44	14.44	14.44	14.44	14.44	14.16	13.47	13.405	13.125	13.125	12.78	13.06	13.06	13.06
YBL098W	7.5	7.5	7.5	7.5	7.5	7.5	7.5	7.5	7.5	6.81	6.81	6.81	6.81	6.81	6.81	7.09	7.09	7.09	7.09	7.09	7.09	7.09	7.09	5.56	5.28	5.28	5	5	5	5	5	4.655	4.655	4.655	4.655	5	5	5	5	4.31	3.965	3.685	3.685	4.59	5.215	5.215	5.215	5.495	5.495
[truncated: 3,411 more rows]
[truncated: 952 more columns]
