# Supplementary material for: Constitutive turnover of histone H2A.Z at yeast promoters requires the preinitiation complex
Source: eLife. 2016 Jul 20;5:e14243. doi: 10.7554/eLife.14243 (PMC4995100; doi:10.7554/eLife.14243)
Supplement: Figure 3—source data 3. — DOI: http://dx.doi.org/10.7554/eLife.14243.029 [file elife-14243-fig3-data3.zip › Figure_3--source_data_3/SWC5-FRB_TBP-FRB_input_noRAP.txt]

gene_name	-500	-499	-498	-497	-496	-495	-494	-493	-492	-491	-490	-489	-488	-487	-486	-485	-484	-483	-482	-481	-480	-479	-478	-477	-476	-475	-474	-473	-472	-471	-470	-469	-468	-467	-466	-465	-464	-463	-462	-461	-460	-459	-458	-457	-456	-455	-454	-453	-452
YOR046C	11.404	11.404	10.986	10.568	10.438	10.438	10.438	10.438	10.438	11.434	11.434	11.434	11.434	11.434	11.434	11.434	11.434	11.434	11.434	10.727	10.309	9.891	9.891	9.891	9.891	9.891	9.891	9.891	9.891	9.891	9.891	9.891	9.891	9.891	9.891	9.473	9.473	9.473	9.473	9.184	9.184	9.184	9.184	9.184	9.184	9.184	8.896	8.896	8.896
YPR055W	4.498	5.911	9.184	11.434	12.717	13.135	13.135	13.135	13.424	13.712	13.712	13.712	13.712	13.712	13.712	14.13	13.712	13.712	13.712	14.001	14.001	14.289	15.125	15.125	15.125	15.125	15.125	15.125	15.125	15.414	15.414	15.414	15.414	15.414	15.414	15.414	15.414	15.414	15.414	15.414	15.414	15.414	15.414	15.832	16.12	16.12	16.12	16.12	16.538
YNL292W	5.075	5.075	5.075	5.075	5.075	5.075	3.533	4.109	4.527	4.527	4.527	4.527	4.239	4.239	3.821	3.821	3.821	3.403	3.403	3.403	4.239	4.239	4.239	4.239	4.239	4.239	4.239	4.527	4.527	4.527	5.104	5.104	5.393	5.811	5.811	5.811	5.811	5.811	5.811	5.811	5.811	5.811	5.811	5.811	5.811	5.393	4.975	4.975	4.975
YNL328C	3.403	3.403	3.403	3.403	3.403	3.403	3.403	3.403	3.403	3.403	3.403	3.403	3.115	3.115	2.696	2.279	2.279	2.279	2.279	1.413	0.995	0.418	0.418	0.836	0.836	0.836	2.09	2.09	2.09	2.09	2.09	2.09	2.09	2.09	2.09	2.09	2.09	2.09	2.09	2.09	2.09	2.09	2.09	2.09	2.796	2.796	2.796	2.796	2.796
YDL042C	4.109	4.657	4.369	4.657	4.657	4.657	4.239	3.821	3.115	3.115	3.403	3.403	3.403	3.403	3.403	3.403	3.403	3.403	3.403	3.115	3.533	3.244	3.244	3.244	3.244	3.244	3.244	3.662	3.662	3.662	3.662	3.662	3.662	3.662	3.662	3.662	4.08	4.08	4.08	4.08	4.08	4.08	4.08	4.08	4.08	4.498	4.498	4.498	4.498
YNL135C	11.233	11.233	10.079	10.368	10.368	10.368	10.368	10.786	10.786	10.786	10.786	11.075	10.786	11.204	11.204	11.204	11.204	11.204	11.204	11.204	11.204	11.204	11.204	11.204	11.204	11.204	11.204	11.204	11.204	11.204	11.204	11.204	11.204	11.204	11.204	11.204	11.204	11.204	11.204	11.204	11.204	10.786	10.786	10.786	10.786	10.786	10.498	10.498	10.498
YMR160W	10.309	10.309	10.309	10.309	10.598	9.891	9.055	9.761	9.761	9.761	9.761	9.761	9.761	11.045	11.045	11.045	11.463	11.463	11.881	11.881	11.463	12.169	12.458	12.458	13.165	13.742	14.03	14.03	14.448	15.025	15.602	15.602	15.602	15.89	15.89	15.89	15.89	15.89	15.89	15.313	15.602	15.602	15.602	15.89	15.89	15.89	15.89	15.89	15.89
YPR073C	12.329	11.334	11.334	11.334	11.752	11.752	11.463	11.463	11.463	11.463	11.463	11.463	11.463	11.463	11.463	11.463	11.463	11.463	11.463	11.175	10.627	10.338	10.338	10.338	10.338	9.632	9.632	9.632	9.632	9.632	9.632	10.05	10.05	9.761	9.632	9.632	9.632	9.632	9.632	9.632	9.632	8.637	8.925	8.925	10.627	10.627	10.627	10.627	10.627
YOL026C	1.542	1.542	1.542	1.542	1.542	1.542	1.542	1.542	1.542	1.254	1.254	1.254	1.254	1.254	1.542	1.542	1.542	1.542	1.542	1.125	1.125	1.125	1.125	1.125	1.125	1.125	1.125	1.125	1.125	1.125	0.707	0.707	1.125	1.125	1.125	1.125	1.542	1.542	1.542	1.831	1.831	2.119	2.119	2.119	2.119	2.408	2.408	2.408	2.408
YGR245C	20.389	20.389	20.389	20.389	20.389	20.389	20.389	20.806	20.806	20.806	21.095	21.095	21.095	21.095	21.095	21.095	21.095	21.095	21.095	21.095	21.095	21.095	21.095	21.513	21.513	21.513	21.513	21.513	21.513	21.513	21.513	21.513	21.513	21.513	21.513	21.513	21.513	21.513	21.513	21.513	21.513	21.513	21.095	21.095	21.095	21.095	21.095	20.806	20.389
YDR063W	7.253	6.835	6.835	6.835	6.835	6.835	6.835	6.835	6.835	6.835	7.124	8.408	8.408	8.408	9.402	9.402	9.402	9.82	9.82	9.82	9.82	9.82	9.82	9.82	9.82	10.109	10.109	10.398	10.686	10.686	10.686	10.398	10.398	10.398	10.398	10.686	11.681	11.681	11.681	11.681	11.681	11.681	11.681	12.258	12.546	12.546	12.129	12.129	12.129
YDL130W-A	10.757	10.757	10.757	10.757	10.757	10.757	10.757	10.338	10.338	10.338	10.338	10.338	10.338	10.338	10.338	10.338	10.338	11.045	11.045	11.045	11.045	11.045	11.045	11.045	11.045	11.045	11.045	11.045	11.045	11.045	10.627	10.627	10.915	10.915	10.915	10.915	10.915	10.915	10.915	10.915	10.915	10.627	10.627	10.627	10.209	10.209	10.498	10.498	10.498
YDR050C	10.309	10.309	10.309	10.309	10.309	9.602	9.602	9.602	9.602	9.602	9.184	8.607	9.184	9.473	9.473	9.473	6.806	6.388	6.388	3.562	3.273	4.557	4.557	4.557	4.846	4.846	4.846	4.846	4.846	4.846	5.134	5.134	5.134	5.423	5.423	5.423	5.423	5.423	5.423	5.423	5.423	5.423	5.423	5.423	5.423	5.423	5.423	5.423	5.711
YKL060C	0	0	0	0	0	0	0	0	0	0	0	0	0	0	0	0	0	0	0	0.288	0.288	0.288	0.288	0.288	0.288	0.288	0.288	0.288	0.288	0.288	0.288	0.288	0.288	0.288	0.288	0.288	0.288	0.288	0.707	0.707	0.707	0.707	0.707	0.707	1.125	1.413	1.831	1.831	1.831
YJL123C	17.922	17.922	17.922	17.922	17.922	17.922	17.922	17.922	17.922	17.922	17.503	16.668	16.668	16.668	16.668	15.961	15.961	15.961	15.961	15.961	15.543	15.543	15.125	14.707	14.707	14.707	14.707	14.707	14.707	14.707	14.707	14.707	14.707	14.707	14.707	14.707	14.289	14.289	14.289	13.871	13.871	12.458	10.757	10.05	10.05	8.767	8.637	8.637	8.637
YER119C	18.846	18.558	18.976	18.976	18.976	18.976	19.682	19.682	19.682	19.682	19.682	19.682	19.682	19.682	19.682	19.682	19.682	19.682	19.682	19.682	19.682	19.682	19.682	19.682	19.682	19.682	19.682	19.682	19.682	19.682	19.682	19.971	19.971	19.971	19.971	19.971	19.971	19.971	19.971	19.971	19.971	19.971	19.971	19.971	19.971	19.971	19.971	19.682	19.393
YPR187W	16.22	16.22	16.22	16.22	17.056	17.056	17.345	17.633	18.34	19.334	19.334	19.334	19.334	19.334	19.334	19.623	20.777	20.777	20.777	20.777	20.777	20.777	20.777	20.777	20.777	20.777	20.777	20.777	21.066	21.066	21.066	21.066	21.066	21.066	21.066	21.066	21.066	21.354	21.354	21.354	21.354	21.354	21.354	21.354	21.354	21.354	21.354	21.354	21.354
YDL124W	7.901	6.229	6.229	6.229	6.229	6.229	6.229	5.811	5.811	5.104	4.269	4.269	4.269	4.269	4.269	4.269	4.269	4.269	3.98	3.692	3.692	3.692	3.692	3.692	3.692	3.692	3.692	3.692	3.692	3.692	3.692	3.692	3.692	3.692	3.692	3.98	3.98	3.98	3.98	3.692	2.985	1.861	1.861	1.861	1.861	1.861	1.861	1.861	1.861
YER120W	19.712	20	20	19.582	19.582	19.87	19.87	19.87	19.87	19.87	19.87	19.87	19.87	19.87	19.87	19.87	19.87	19.87	19.87	18.875	18.875	18.875	18.875	18.875	18.875	18.875	18.875	18.875	18.587	18.299	17.881	17.881	18.169	18.169	18.169	18.587	18.587	18.587	18.587	18.587	18.587	18.587	18.587	18.587	18.587	18.169	17.751	17.751	17.462
YMR292W	5.652	5.652	5.652	5.652	5.652	5.941	6.647	6.647	7.931	7.931	8.925	8.925	8.925	9.344	9.344	9.632	10.209	10.915	11.752	11.752	12.04	12.329	14.707	16.538	16.538	16.956	17.663	17.663	17.951	17.951	17.951	17.951	17.951	17.951	17.951	17.951	17.951	17.951	18.657	18.657	18.657	18.946	18.946	18.946	18.946	18.946	18.946	18.946	18.946
YNL159C	9.502	9.502	9.085	9.085	9.373	9.662	9.662	9.662	9.662	10.368	10.368	10.368	10.368	10.368	10.368	10.627	11.045	11.752	11.463	11.463	11.463	11.463	11.463	11.175	11.175	11.463	11.881	13.712	13.294	13.294	13.294	13.294	13.582	13.582	13.582	13.582	13.582	13.582	13.582	13.582	13.582	13.294	14.448	14.448	14.448	14.448	14.448	14.448	14.736
YER176W	12.287	12.287	12.287	12.287	11.999	11.999	11.999	11.999	11.999	11.999	11.999	11.999	11.999	11.999	11.999	11.999	11.999	11.999	11.999	11.581	11.581	11.581	11.581	11.581	11.581	11.581	11.581	11.293	11.293	11.293	11.293	11.293	11.293	11.293	11.293	11.293	11.293	11.293	11.293	11.293	10.297	10.009	9.432	9.432	9.72	9.72	9.72	9.72	9.72
YNL079C	12.04	12.04	12.04	12.04	12.04	12.04	12.04	12.04	12.04	12.04	12.329	12.746	12.746	12.746	12.746	12.746	12.746	12.329	12.329	12.329	12.329	12.329	12.329	12.617	12.617	12.617	12.617	12.617	12.617	12.617	12.617	13.194	13.194	13.194	13.194	13.194	13.194	13.194	13.194	13.194	13.194	13.194	13.194	13.194	13.194	13.194	13.194	13.194	13.194
YNL148C	9.921	9.921	9.921	10.338	11.045	11.334	11.334	11.334	11.334	11.334	11.622	11.911	12.329	12.329	12.329	12.329	12.329	12.617	12.617	12.617	12.617	12.617	12.617	12.617	12.617	12.617	12.617	12.617	12.617	12.617	12.617	12.617	12.617	12.617	12.617	12.617	12.617	12.617	12.617	12.617	12.617	12.617	12.617	12.617	12.617	12.329	12.329	12.329	12.329
YNL330C	11.781	11.781	11.781	12.617	12.617	12.617	13.035	13.035	13.035	13.035	13.035	13.035	13.035	13.035	13.035	13.035	13.9	13.9	13.9	13.9	13.9	13.9	13.9	14.189	14.189	14.189	14.189	14.189	14.189	14.189	14.189	14.189	14.189	13.9	13.9	13.9	13.9	13.9	13.9	13.9	13.9	13.9	13.9	13.9	13.9	13.9	13.9	13.9	13.9
YGR173W	6.099	6.099	6.388	6.806	6.806	6.806	6.806	6.806	6.806	6.806	6.806	6.806	8.089	8.378	9.502	9.502	9.502	9.502	9.502	9.502	9.502	9.502	9.502	9.502	10.209	10.209	10.209	10.209	10.209	10.209	10.915	12.04	12.329	12.329	12.329	12.329	12.329	12.329	12.329	12.329	12.329	12.329	12.329	12.329	12.617	12.617	12.617	12.617	12.905
YDL227C	5.911	5.911	5.911	5.911	5.911	5.911	5.493	5.493	5.364	5.364	5.941	6.359	5.941	6.229	4.239	4.239	4.239	4.239	4.239	4.239	5.522	5.522	5.522	5.522	5.234	5.234	5.234	5.811	5.811	5.811	5.811	5.811	5.811	5.811	5.811	5.811	5.811	5.811	5.811	5.811	5.811	5.811	5.811	5.941	5.941	5.941	5.941	5.941	5.941
YPR127W	7.583	6.747	6.747	6.747	6.747	7.165	6.329	6.329	6.329	6.329	5.911	5.911	5.911	5.911	5.911	3.662	3.662	3.662	2.249	1.831	2.249	2.249	2.249	2.249	1.831	1.831	2.119	2.119	2.119	2.119	2.119	2.119	2.119	1.542	1.542	1.542	1.542	1.542	1.831	1.831	1.831	1.831	1.831	1.831	1.831	2.119	2.119	2.826	2.826
YDL056W	7.354	7.354	7.354	7.354	8.478	8.478	9.184	9.891	9.891	9.891	10.309	10.309	10.309	10.309	10.309	10.309	10.309	10.309	10.598	10.598	10.598	10.598	10.598	10.598	10.598	11.015	11.015	11.304	11.304	11.304	11.304	11.592	11.592	11.592	11.592	11.592	11.592	12.011	12.299	12.299	12.299	12.299	12.588	12.588	12.588	12.588	12.588	12.588	12.169
YJR059W	14.995	14.995	14.995	14.995	14.995	14.995	14.995	14.995	14.995	14.995	14.578	14.578	14.578	14.578	14.578	14.578	14.578	14.578	14.578	14.578	14.578	12.458	12.458	12.458	12.458	12.458	12.458	12.458	12.458	10.468	9.344	8.219	8.219	8.219	8.219	8.219	8.219	8.219	8.219	6.647	6.647	6.647	6.359	6.359	6.07	6.07	6.199	5.911	5.911
YER010C	2.119	2.119	2.119	1.831	1.831	1.831	1.831	1.831	1.831	1.831	1.831	1.831	1.831	1.831	1.831	1.831	1.542	1.125	1.125	0.418	0.418	0.418	0.418	0.418	0.418	0.418	0.418	0.418	0.418	0.418	0.418	0.418	0.418	0.707	0.707	0.707	0.707	0.707	0.707	0.707	0.707	0.995	0.995	1.861	1.861	1.861	1.861	1.861	1.861
YMR177W	12.358	12.646	12.646	12.646	12.646	12.646	12.646	12.646	12.646	12.646	12.646	12.646	12.646	12.646	12.646	12.646	12.646	12.646	12.935	12.935	12.935	12.935	12.935	12.646	13.065	13.353	13.353	13.642	13.642	13.642	13.642	13.642	13.642	13.642	13.642	13.353	13.353	13.353	13.353	13.353	13.642	13.642	13.642	13.642	13.642	13.642	13.642	13.642	13.642
YLR075W	9.921	9.921	9.921	9.921	9.921	7.095	6.806	6.518	6.518	6.229	6.229	6.229	6.229	6.229	6.229	6.229	6.229	5.104	5.104	4.686	4.686	4.686	4.269	4.269	3.98	3.562	3.562	3.273	3.273	3.273	3.273	2.856	2.856	2.856	2.856	2.856	2.438	2.149	2.149	2.149	2.149	0.866	0	0	0	0	0	0	0
YPL095C	8.607	8.607	8.607	8.607	8.607	8.607	7.901	7.901	7.901	7.901	7.901	7.612	7.324	7.035	7.035	7.035	7.035	7.035	7.035	6.617	6.199	6.199	6.199	6.199	6.199	5.782	4.916	4.916	4.916	4.08	3.792	3.792	4.916	4.916	4.916	4.916	4.916	4.916	5.334	5.334	5.622	5.622	6.199	6.199	6.199	6.199	6.199	6.199	6.199
YPL158C	6.777	7.194	7.194	7.194	7.612	7.612	7.612	7.612	7.612	7.612	8.448	8.867	9.155	9.155	9.155	9.573	9.573	9.573	9.573	9.861	9.444	9.444	9.444	9.444	9.444	9.732	9.732	9.732	10.15	10.15	10.15	10.438	10.438	10.438	10.727	10.727	10.727	11.015	11.015	11.015	11.015	11.015	11.015	11.015	11.015	11.015	11.015	11.015	11.015
YNR046W	8.378	7.96	8.248	8.248	8.248	8.248	8.248	8.248	8.248	8.248	8.537	8.537	8.537	8.825	9.114	9.402	9.402	9.402	9.402	9.402	9.402	9.402	9.402	9.402	9.402	9.402	9.402	9.402	9.402	9.402	10.109	10.109	10.109	10.109	10.109	10.109	10.398	10.816	10.816	10.816	10.816	10.816	10.816	10.816	10.816	10.816	10.816	10.816	10.816
YPR132W	17.422	17.422	17.422	17.71	17.71	17.71	17.71	17.71	17.71	17.71	17.71	17.71	17.71	17.71	17.71	17.71	17.71	17.71	17.71	17.71	17.71	17.422	17.422	17.422	17.422	17.422	17.422	17.133	17.133	16.845	16.845	16.845	16.845	16.845	16.845	16.556	16.556	16.556	16.556	16.556	15.691	15.691	15.691	15.402	15.114	14.825	14.825	14.537	14.537
YFR008W	14.001	14.001	14.001	14.001	14.001	14.001	14.001	14.001	13.582	13.294	13.294	13.294	13.294	13.294	12.717	13.005	13.005	13.005	13.005	12.717	13.424	13.424	13.712	13.712	13.712	13.712	13.712	13.712	13.712	13.712	13.712	13.712	13.712	13.712	13.712	13.712	13.712	13.294	12.717	12.717	12.717	12.717	13.424	13.424	13.841	14.678	14.678	14.678	14.678
YMR062C	0.577	0.866	0.866	0.866	0.866	0.866	0.577	0.577	0.577	0.577	0.866	0.866	0.866	1.572	1.572	1.572	1.572	1.572	1.572	1.572	1.572	1.572	1.572	1.572	1.572	1.572	1.572	2.279	2.279	2.279	2.279	2.279	2.279	2.856	2.856	3.144	3.144	3.144	3.144	3.144	4.139	4.139	4.139	4.139	4.139	4.139	4.139	4.139	4.139
YLR148W	2.856	2.856	2.856	2.856	2.856	2.856	2.856	2.856	2.567	2.567	2.567	2.567	2.567	1.572	1.572	1.861	1.572	1.572	1.572	1.572	1.572	1.572	1.572	1.572	1.572	1.572	1.572	1.572	1.572	1.861	1.861	1.861	1.861	1.861	1.861	1.861	1.861	1.861	1.572	1.572	1.572	2.696	2.985	2.985	2.985	2.985	2.985	2.985	2.985
YPL082C	2.408	2.408	2.408	2.408	2.408	2.408	2.408	2.408	2.408	2.408	2.408	2.408	2.696	3.403	4.657	5.075	5.075	5.075	5.075	5.075	5.075	5.075	5.075	5.075	5.075	5.075	5.075	5.075	5.075	5.782	5.782	5.782	5.782	5.782	5.782	6.07	6.07	6.07	6.07	5.782	5.782	5.782	5.782	6.199	6.199	6.617	7.454	8.16	8.448
YBL028C	0	0	0	0	0.418	0.707	0.707	0.707	0.707	0.707	0.707	0.707	0.707	0.707	0.707	0.707	0.707	0.707	0.707	0.707	1.125	2.119	2.119	2.119	2.119	3.403	3.403	3.403	3.403	3.403	3.403	3.403	3.403	3.403	3.403	3.403	3.403	3.403	3.403	3.403	3.692	3.98	3.98	3.98	3.98	3.98	3.98	3.98	4.398
YCL039W	16.25	16.668	16.668	16.668	16.956	16.956	16.956	16.956	16.956	16.956	16.956	16.956	16.956	16.956	17.663	17.663	17.663	17.663	17.663	17.663	17.951	17.951	17.951	17.951	17.951	17.663	17.663	17.663	17.663	17.663	17.951	17.951	17.951	17.951	18.239	18.239	18.657	18.657	18.657	18.657	18.657	18.657	18.657	18.657	18.657	18.657	18.657	18.657	18.657
YDR303C	16.22	16.22	15.802	15.384	14.966	14.13	14.13	14.13	14.13	8.767	8.348	8.348	8.348	8.348	8.348	8.348	7.931	7.513	7.095	7.095	7.095	6.806	6.806	6.806	6.388	5.522	7.224	8.06	9.344	9.344	10.18	10.18	11.015	11.015	11.304	11.304	11.304	11.304	11.592	11.592	11.881	11.881	11.881	11.881	10.18	10.18	10.18	10.468	11.175
YNR044W	7.701	7.412	7.412	7.412	7.412	7.412	6.865	6.835	7.124	7.412	7.412	7.412	7.701	8.696	8.696	8.696	8.696	8.119	8.408	8.408	8.408	9.402	10.398	10.398	11.233	11.233	11.522	11.522	11.522	11.522	11.522	11.522	11.522	11.522	13.512	13.512	13.512	13.512	13.512	13.512	13.512	13.512	13.8	14.089	14.089	14.089	14.089	14.089	14.089
YGR229C	7.124	7.124	7.124	7.124	7.124	7.124	7.124	8.408	9.532	10.786	10.786	10.786	10.786	11.204	11.204	11.204	11.204	11.492	11.492	11.492	11.492	11.911	11.911	11.911	11.911	11.492	11.492	11.492	11.492	11.492	11.492	11.492	11.492	11.492	11.492	11.492	11.492	11.492	11.492	11.781	11.781	12.488	12.488	12.488	12.488	12.488	12.488	12.488	12.905
YDR206W	14.13	14.548	14.548	14.548	14.548	14.548	14.548	14.548	14.548	14.548	14.548	14.548	14.836	14.836	14.836	14.836	14.836	14.836	15.125	15.125	15.125	15.414	15.832	15.832	16.12	16.12	16.12	16.12	16.12	15.702	15.702	15.702	15.702	15.702	15.702	15.702	15.702	15.702	15.702	15.702	15.702	15.702	15.702	15.702	15.702	15.702	15.702	15.702	15.702
YNR033W	3.273	2.985	2.985	2.985	2.985	2.856	2.856	2.856	2.856	3.562	3.85	3.85	3.85	3.85	3.85	4.557	4.557	4.557	4.557	4.557	4.557	4.557	3.98	3.98	3.98	3.98	3.821	3.821	3.821	3.821	3.821	3.821	3.821	2.985	2.985	2.985	3.562	3.85	3.85	3.85	3.85	3.85	3.85	3.85	3.85	4.716	5.005	5.005	5.005
YOR223W	8.219	7.801	8.219	8.219	8.508	9.214	9.214	9.214	9.214	9.214	9.214	9.214	9.214	9.214	9.214	9.214	9.214	9.214	9.214	9.214	9.214	9.214	9.502	9.502	10.338	10.338	10.338	10.338	10.627	10.627	10.627	10.627	10.627	10.627	10.627	10.627	10.627	10.627	10.627	10.627	10.627	10.627	10.627	10.627	10.627	10.627	10.627	10.209	10.209
YLR034C	14.418	14.418	14.418	14.418	14.418	14.418	14.418	14.418	14.418	14.418	14.001	14.001	14.001	14.001	13.712	13.712	13.712	13.712	13.712	13.712	12.588	12.588	12.011	12.011	12.011	12.011	12.011	12.011	12.011	12.011	12.011	12.011	12.011	12.011	12.011	12.011	9.761	9.761	9.761	9.761	9.473	9.473	9.473	9.473	9.473	8.348	8.348	8.06	8.06
YJL207C	17.692	18.11	18.398	18.817	18.817	19.105	18.817	18.817	18.817	18.817	19.105	19.523	19.523	19.523	19.523	19.523	19.523	19.523	19.523	19.523	19.523	19.235	19.235	19.235	19.235	19.523	19.523	19.105	19.523	19.523	19.523	19.523	19.105	19.105	19.105	19.105	19.105	18.269	18.269	18.269	18.269	18.269	18.269	17.692	17.404	17.404	17.404	17.404	17.404
YOR267C	4.109	4.109	4.109	4.109	4.109	4.109	4.109	4.109	4.109	4.109	4.109	4.109	4.109	4.686	4.686	4.686	4.686	4.686	4.686	4.686	4.398	4.109	3.821	3.821	3.821	3.821	4.109	4.527	4.527	4.527	4.527	4.527	4.527	4.816	4.816	4.816	5.941	5.941	5.941	5.941	5.941	5.941	5.941	5.941	5.941	5.941	5.941	5.941	5.941
YPL224C	12.617	12.617	12.617	12.617	11.622	11.334	10.627	10.627	11.463	11.463	11.463	11.463	11.463	11.463	11.463	11.463	11.463	10.627	11.045	10.05	11.045	11.045	11.045	10.468	12.011	12.011	12.011	12.011	12.011	12.011	11.722	11.145	11.145	11.563	11.274	11.274	11.274	11.274	11.274	11.274	11.274	10.697	10.857	11.434	14.001	14.418	14.418	14.418	14.418
YDL133C-A	6.706	6.706	6.706	6	6	6	6	6	6	6	6	5.005	5.005	5.005	5.005	5.005	5.005	5.005	4.716	4.716	4.428	4.139	4.139	3.85	3.85	3.85	2.567	2.567	2.567	2.567	2.567	2.567	2.567	2.567	2.567	2.567	2.567	2.567	2.567	2.567	2.567	1.861	0.995	0	0	0	0	0	0
YJL072C	6.329	4.787	5.075	7.165	8.578	8.578	8.578	8.578	8.867	8.867	8.867	9.573	9.573	9.991	10.827	11.245	12.658	12.658	13.076	13.076	13.076	13.076	13.076	13.076	13.076	12.37	13.494	13.912	13.912	13.912	13.912	13.912	13.912	13.912	13.912	13.912	13.912	13.912	13.912	13.912	13.912	13.912	13.912	13.912	13.912	14.33	14.33	14.33	14.33
YDL055C	1.542	1.672	1.96	1.96	1.96	1.96	1.96	3.95	3.95	3.95	3.95	3.95	3.95	5.364	5.364	5.364	5.364	5.364	5.364	5.364	5.364	5.364	5.364	5.364	5.364	5.364	5.364	5.364	5.364	5.652	5.941	5.941	5.941	5.941	5.941	5.941	5.941	5.941	5.941	5.941	5.941	5.941	5.941	5.941	5.941	5.941	5.941	5.941	5.941
YLR107W	9.314	9.314	9.314	8.896	8.896	9.184	9.184	10.05	10.05	10.05	10.05	10.05	10.05	10.05	10.05	10.05	10.05	10.338	10.338	10.338	10.338	10.338	10.338	10.338	10.338	10.338	10.338	10.757	11.045	11.045	11.045	11.045	11.463	11.463	12.329	12.329	12.329	12.329	12.329	12.329	12.329	12.329	12.329	12.329	12.329	12.329	12.329	12.329	12.329
YDL007W	1.702	1.702	1.702	1.702	1.702	1.702	1.99	1.99	1.99	1.99	2.985	4.398	4.398	4.398	4.398	4.398	4.398	4.398	4.686	4.975	4.975	4.975	4.975	4.975	4.975	4.975	4.975	4.975	4.975	4.975	4.975	4.975	4.975	4.975	4.975	4.975	4.975	4.975	4.975	4.975	4.975	4.975	4.975	4.975	4.975	4.975	4.975	4.975	4.975
YBR197C	16.985	16.985	17.274	17.274	17.274	17.562	17.562	17.562	17.145	17.145	17.145	17.145	17.145	17.145	17.145	17.145	17.145	17.145	17.145	17.015	17.433	17.433	17.433	17.433	17.145	17.851	17.851	17.851	17.851	17.851	17.851	17.851	17.851	17.851	17.851	17.851	17.851	17.851	17.851	17.851	17.851	18.269	18.269	18.269	18.269	18.269	18.269	18.269	18.269
YMR114C	2.985	2.696	2.696	2.696	2.696	2.696	2.696	2.696	1.125	0.707	2.378	2.667	2.955	3.95	3.95	3.95	3.95	5.652	6.07	6.07	6.07	6.07	6.906	7.324	7.901	8.19	8.19	9.184	9.761	9.761	9.761	9.761	9.761	9.761	9.761	9.761	9.761	9.761	9.761	9.761	10.338	10.757	10.757	10.757	10.757	10.757	10.757	11.175	12.169
YCR042C	5.84	5.84	5.84	5.263	5.263	5.263	5.263	5.263	5.263	5.263	5.681	5.681	5.681	6.518	6.518	6.518	6.806	6.806	6.806	6.518	6.518	6.518	6.518	6.518	6.518	6.518	6.518	6.518	6.518	6.518	6.518	6.518	6.518	6.518	6.518	6.518	6.806	6.806	6.806	6.806	6.806	6.806	6.806	6.806	6.806	6.806	6.806	6.806	6.806
YOR353C	18.11	18.11	18.11	18.11	18.11	18.11	18.11	18.11	18.11	18.528	18.528	18.528	18.528	18.528	18.528	18.528	18.528	18.528	18.528	18.528	18.528	18.528	18.528	18.817	18.817	18.817	18.817	18.817	18.817	18.817	18.817	18.817	18.817	18.817	18.817	18.528	18.528	18.528	18.528	18.528	18.528	18.528	18.528	18.528	18.817	18.817	18.817	18.817	18.817
YJR064W	12.399	12.399	12.399	12.399	12.399	12.399	12.399	12.817	12.111	12.111	12.111	12.528	12.528	12.528	12.528	12.528	12.528	12.947	12.947	12.947	12.947	12.658	12.658	13.235	11.274	11.274	11.274	11.274	12.817	12.817	12.817	12.817	12.817	12.817	14.101	14.101	14.101	14.101	14.101	14.101	13.812	13.812	13.812	13.812	13.812	13.812	13.812	13.812	13.394
YMR035W	18.04	18.04	18.04	18.04	18.04	18.04	18.04	18.04	18.04	18.457	18.746	18.746	19.035	18.746	18.746	18.169	18.169	18.169	18.746	18.746	19.035	19.035	19.035	19.9	19.9	19.9	19.9	19.9	20.189	20.189	20.607	20.607	20.607	20.607	20.607	20.607	20.607	20.607	20.607	20.607	20.607	20.607	20.607	20.607	20.607	20.607	20.607	20.607	20.607
YNL069C	1.99	1.99	1.702	1.99	1.99	1.99	1.99	1.99	1.99	1.572	1.572	1.572	1.572	1.284	1.284	1.284	1.284	1.284	1.284	1.284	1.284	1.284	1.284	1.284	1.284	1.284	1.284	1.284	1.284	1.284	1.284	0.995	0.995	0.995	0.995	0.995	0.995	0.995	0.995	0.995	0.995	0.995	0.995	0.995	0.995	0.995	0.995	0.995	0.995
YFR015C	5.134	4.846	4.846	4.846	4.846	4.846	4.975	4.975	4.975	4.975	4.975	5.263	5.263	5.263	5.263	5.263	5.263	4.686	4.686	4.686	4.686	2.826	1.413	1.413	0.995	0.995	0.995	0.995	0.995	0.995	0.995	0.995	0.995	0.995	0.995	1.702	1.702	1.702	1.702	2.408	2.408	2.408	2.408	2.408	2.408	2.408	2.696	2.985	2.985
YLR119W	12.935	12.935	12.935	12.935	12.935	11.363	10.239	9.402	9.114	9.114	9.114	8.696	8.696	8.696	8.696	8.696	8.278	7.989	7.989	7.989	7.701	7.701	7.701	7.701	7.701	7.701	6.577	6.577	6.577	6.577	6.159	5.293	5.293	5.293	5.711	5.711	5.711	5.711	5.711	5.711	5.711	5.711	5.423	5.423	5.134	5.134	5.134	5.134	5.134
YJL201W	10.05	10.05	10.05	9.055	8.478	8.478	8.478	8.896	9.314	9.025	9.025	9.025	9.025	9.025	8.737	8.448	8.867	8.867	10.28	11.404	13.235	13.235	13.235	13.524	13.524	13.524	13.524	13.812	13.812	13.812	13.812	13.812	13.812	13.812	13.812	13.812	13.812	13.812	13.812	13.812	14.101	15.095	15.095	15.095	15.095	15.095	15.095	15.095	15.095
YBR205W	6.229	6.229	6.229	6.229	5.522	6.229	5.941	6.518	6.518	6.518	6.518	6.518	6.518	6.518	6.518	6.518	6.518	6.518	6.518	7.224	7.224	7.513	8.089	8.089	8.089	8.089	8.089	8.089	8.089	8.089	8.089	8.378	8.955	10.915	10.915	10.915	11.622	11.622	11.622	12.04	12.04	12.04	12.329	12.329	12.329	12.329	12.329	12.329	12.329
YMR216C	1.125	1.125	1.125	1.125	1.125	1.125	0.836	0.836	0.836	0.836	0.836	0.836	0.836	0.836	0.836	0.836	0.418	0.418	0.418	0.418	0.418	0.418	0.418	0.418	0.418	0.418	0.418	0.418	0.418	0.418	0.418	0.418	0.418	0.418	0	0	0	0	0	0	0	0	0	0.288	0.288	0.288	0.288	0.288	0.288
YOR374W	15.602	16.886	17.303	17.303	17.303	17.303	17.303	17.303	17.303	17.303	17.303	17.303	17.303	17.303	17.303	17.303	17.303	17.303	17.303	17.303	17.303	17.303	17.303	17.303	17.303	17.303	17.303	17.303	17.303	17.303	17.303	17.303	17.303	17.303	17.303	17.303	17.721	17.721	17.721	17.721	17.721	17.721	17.721	17.721	17.303	17.303	17.303	17.303	16.597
YNL127W	6.547	6.547	6.547	6.547	6.547	6.547	6.547	6.547	6.547	6.547	6.547	6.547	6.129	6.129	6.129	6.129	6.129	6.129	6.129	5.711	5.711	4.428	4.01	2.726	2.726	3.98	4.686	5.681	5.681	5.681	5.681	5.97	5.97	6.258	6.258	6.258	6.258	6.258	5.97	6.676	6.676	6.676	6.965	6.965	6.965	6.965	6.965	6.965	7.253
YLR340W	7.989	7.989	7.989	7.989	7.701	6.995	6.995	6.995	6.995	6.995	6.995	6.995	6.995	6.995	6.995	6.995	6.995	6.995	6.995	6.995	6.995	6.577	6.288	5.711	5.711	5.711	5.711	5.711	5.711	5.711	5.134	5.134	5.134	5.134	5.134	5.134	5.134	4.428	4.428	4.428	4.428	4.428	4.139	4.139	4.139	4.139	4.139	4.139	4.139
YER113C	9.214	9.214	9.214	9.214	9.214	7.96	7.801	7.383	7.383	7.383	7.383	7.801	7.801	8.089	8.089	8.089	8.089	8.089	7.671	7.671	7.671	7.671	7.671	7.671	7.671	7.671	7.671	7.383	7.383	7.383	7.383	7.383	7.383	7.383	7.383	7.383	7.383	7.383	7.383	7.383	7.383	7.96	7.96	7.96	7.671	8.089	8.378	8.378	8.378
YMR198W	14.289	14.289	14.289	14.289	14.289	14.289	14.289	14.289	14.289	14.289	14.289	14.289	14.289	14.289	15.125	15.125	15.125	15.125	15.125	14.548	14.548	14.548	14.548	14.548	14.548	14.548	14.548	14.548	14.548	14.548	14.548	14.548	14.548	14.548	14.548	14.548	14.836	14.548	14.966	14.966	14.966	14.966	14.966	14.966	14.966	14.678	14.678	14.678	14.678
YER086W	18.587	18.587	18.587	18.587	19.005	19.005	19.005	19.005	19.005	19.005	19.005	19.005	19.005	19.005	19.005	19.005	19.005	19.005	19.005	19.005	19.005	19.005	19.005	19.005	18.716	18.716	18.716	18.716	18.716	18.716	18.716	18.716	18.716	18.716	18.716	18.716	18.716	18.716	17.433	17.145	17.562	17.562	17.562	17.562	17.562	17.562	17.562	16.567	16.567
YLR447C	0.577	0.577	0.577	0.577	0	0	0	0	0	0	0	0	0	0	0	1.125	1.125	1.125	1.125	1.702	1.702	1.702	1.702	1.702	1.702	1.702	1.702	1.702	1.702	1.702	2.279	3.562	3.562	3.562	3.562	3.562	4.557	4.557	4.557	4.557	4.557	4.557	4.846	5.263	5.84	5.84	5.84	6.129	6.129
YLL013C	0.836	0.836	0.836	0.836	0.836	0.836	0.836	0.836	0.418	0	0	0	0	0	0	0	0	0	0	0	0	0	0	0	0	0	0	0	0	0	0	0	0	0	0	0	0	0	0	0	0	0	0	0	0	0	0	0	0
YNL125C	7.065	7.065	7.065	7.065	7.065	6.777	6.488	6.488	6.199	6.199	6.199	5.911	5.205	5.205	5.205	5.205	1.831	0.836	0.836	0.836	0.836	0.836	0.836	0.836	0.836	0.836	0.836	0.836	0.418	0.418	0.418	0	0.288	0.288	0.288	0.288	0.288	0.288	0.288	0.288	0.288	0.288	0.288	0.288	0.288	0.577	0.577	0.866	0.866
YNL219C	23.314	23.314	23.314	23.314	23.314	23.314	23.314	23.314	23.314	23.314	23.314	23.733	23.314	23.314	23.314	23.314	23.314	23.314	23.314	23.314	23.314	23.314	22.896	22.896	22.896	23.185	23.185	23.185	23.185	23.185	23.185	23.185	23.185	23.185	23.185	23.185	23.185	22.896	22.896	22.608	22.608	22.608	22.608	22.608	22.608	22.608	22.608	22.608	22.608
YMR053C	11.522	13.065	13.065	13.065	13.065	13.065	13.065	13.065	13.065	13.065	13.065	13.065	13.353	13.353	13.353	13.642	13.93	13.93	13.93	13.93	13.93	13.93	13.93	13.93	13.93	13.93	13.93	13.93	13.93	13.93	13.93	14.219	14.219	14.219	14.219	14.219	14.219	14.219	14.219	14.219	14.219	14.219	14.219	14.219	14.219	14.219	14.219	14.219	14.219
YPR190C	10.468	10.468	10.468	10.468	10.468	10.468	10.468	10.468	10.468	10.18	10.18	10.598	10.598	10.598	10.598	10.598	10.598	10.309	10.021	10.021	10.021	10.021	10.021	10.021	10.021	10.021	10.021	10.021	10.021	9.732	9.732	9.732	9.732	9.732	9.732	9.732	9.732	9.732	9.732	9.025	8.319	8.319	8.319	8.319	8.319	8.319	8.319	8.319	7.901
YDR406W	11.492	11.492	11.492	10.627	10.627	10.627	10.627	10.627	10.627	10.627	10.338	10.05	8.896	8.896	8.896	8.896	8.896	8.896	8.896	8.896	8.896	8.19	7.354	6.359	5.364	5.364	5.364	5.364	5.364	5.364	5.364	5.364	5.364	5.364	5.364	5.364	5.364	5.075	5.075	5.075	4.657	4.239	4.527	4.527	4.527	4.527	4.527	4.527	4.239
YBL018C	14.289	14.289	14.289	14.289	14.289	14.289	14.578	14.578	14.578	15.284	15.284	15.284	15.284	15.284	15.284	15.572	16.697	16.697	18.817	18.817	18.817	19.105	19.105	19.105	19.105	19.105	19.105	19.105	19.105	19.105	19.105	19.105	19.105	18.687	18.687	18.687	18.687	18.687	18.687	18.687	18.687	18.687	18.687	18.398	18.398	18.398	18.398	18.398	17.692
YKL159C	6.647	6.07	6.07	6.07	4.498	4.08	2.408	2.408	2.119	2.119	2.119	1.831	1.831	1.831	1.254	1.254	1.254	1.254	1.254	1.254	1.254	1.254	1.254	1.254	1.254	1.254	1.254	0.836	0.836	0.836	0.836	0.836	0.836	0.836	0.836	0.836	0.836	0.836	0.836	1.125	1.125	1.125	1.125	1.125	1.125	1.125	1.125	1.125	1.125
YER141W	16.668	16.668	16.668	16.668	16.668	16.668	18.657	18.657	18.657	18.657	18.946	19.235	19.235	19.235	19.523	19.523	19.523	19.523	19.523	19.523	19.941	20.359	20.359	20.359	20.359	20.359	20.359	19.941	19.941	19.941	19.941	19.235	19.235	18.946	18.946	18.11	18.11	17.822	17.822	17.822	17.822	17.822	17.822	17.822	17.822	18.11	18.11	18.11	18.11
YJR120W	10.309	10.309	10.309	10.309	10.309	10.309	10.021	10.021	10.021	10.021	10.021	10.021	10.021	10.021	10.438	8.607	8.607	6.906	5.364	5.364	5.364	5.941	5.941	5.941	5.941	5.941	5.941	5.941	5.941	5.941	6.359	6.488	6.488	6.488	6.488	6.488	6.777	6.777	6.777	6.777	6.359	6.359	6.359	6.359	6.359	6.359	6.359	6.359	6.359
YBR049C	7.454	8.16	7.872	7.872	7.872	8.578	8.448	8.448	8.737	8.737	8.737	8.737	8.737	10.15	12.588	12.588	14.836	14.836	14.836	14.836	15.255	15.255	15.255	15.255	14.836	14.836	15.543	15.543	16.379	16.668	16.668	17.533	17.822	17.822	18.11	18.11	18.11	18.11	18.11	18.11	18.11	18.398	18.398	18.398	18.398	18.398	18.398	18.687	18.687
YPR116W	6.777	6.777	7.324	6.906	6.906	6.906	6.906	6.906	6.906	6.488	6.488	6.488	6.488	6.777	8.06	8.925	11.175	11.175	11.175	11.175	11.175	11.175	11.175	11.463	11.463	12.169	12.169	12.169	12.876	12.876	12.876	12.876	12.876	12.876	12.876	12.876	12.876	12.876	12.876	13.582	13.582	13.582	13.582	13.294	14.289	14.289	14.289	14.289	14.289
YOR347C	8.796	8.796	8.796	8.796	8.796	8.796	8.796	8.796	8.508	9.344	9.344	10.05	10.05	10.05	10.338	10.338	10.627	10.627	10.627	10.627	10.627	10.627	11.045	11.045	11.045	11.045	11.045	11.045	11.045	11.045	11.045	11.463	11.881	11.881	11.881	11.881	11.881	12.169	11.592	11.592	11.592	11.592	11.592	11.592	11.592	11.592	11.592	10.757	10.757
YAL036C	17.533	17.533	17.822	17.822	17.822	17.822	18.11	18.528	18.817	19.105	20.518	20.518	20.518	20.518	20.518	20.518	20.518	20.518	20.518	20.518	20.518	20.518	20.518	20.518	20.518	20.518	20.518	20.518	20.518	20.518	20.518	20.518	20.518	21.224	21.224	21.224	21.802	21.802	21.802	21.802	21.802	21.802	21.513	21.513	21.513	21.513	21.513	21.513	21.513
YOL139C	18.01	18.01	17.721	17.721	17.721	17.721	17.721	17.721	17.721	17.721	17.721	17.721	16.886	16.179	15.89	15.89	15.89	15.89	15.89	15.473	14.477	14.477	14.477	14.477	14.477	14.477	14.477	14.477	14.189	14.189	12.646	12.646	12.229	10.945	10.079	10.079	10.079	10.079	10.079	10.079	9.502	9.502	9.502	8.796	8.796	8.508	7.801	7.801	7.801
YCR079W	7.771	7.771	7.483	7.483	7.354	7.354	7.354	7.771	7.771	8.06	8.478	8.478	8.478	8.478	8.478	8.478	8.478	8.478	8.478	8.478	8.19	9.025	10.021	10.021	10.021	10.021	10.021	10.438	11.563	11.563	11.563	11.563	11.563	11.563	11.563	11.563	11.563	11.563	11.563	11.563	11.563	11.563	11.563	11.563	11.563	11.563	11.563	11.563	11.563
YOL125W	2.438	2.438	2.438	2.438	2.438	2.438	2.438	2.438	2.856	2.856	2.856	4.139	4.139	4.139	5.005	5.005	5.005	5.293	5.711	6.129	6.129	6.418	6.418	6.418	6.418	6.418	6.418	6.835	7.124	7.124	7.124	7.124	7.124	7.124	7.124	7.124	7.412	7.701	7.701	7.701	7.701	7.701	7.701	7.701	7.701	7.701	7.701	7.701	7.701
YPR015C	9.861	9.861	9.861	9.861	9.573	9.573	9.573	9.573	9.703	9.703	10.827	11.116	11.822	11.822	11.822	11.822	11.822	11.822	11.822	11.822	12.111	12.111	12.111	12.111	12.111	12.111	12.111	12.111	12.111	12.111	12.111	12.111	12.111	12.111	12.111	12.111	12.111	12.111	12.111	12.111	12.111	12.399	12.399	12.399	12.399	12.399	12.399	12.399	12.399
YDR450W	3.533	3.533	2.955	2.667	3.085	3.373	3.373	3.373	3.373	3.373	3.373	3.373	3.373	3.373	3.662	3.662	3.662	3.373	3.373	2.955	2.955	2.955	2.955	2.955	2.955	2.955	2.955	2.955	2.955	2.955	2.955	2.955	2.955	2.955	2.955	2.955	2.955	2.955	2.955	1.831	1.831	1.831	1.831	1.831	1.831	1.831	1.831	1.831	1.831
YDR347W	11.622	11.622	11.622	11.622	11.622	11.622	11.334	11.334	11.334	11.334	11.334	11.334	11.334	11.334	11.334	11.334	11.334	11.334	10.05	10.05	9.761	9.632	9.632	9.632	9.632	9.632	9.214	9.214	8.796	8.796	8.796	8.796	8.378	8.378	6.129	4.557	2.279	1.861	1.572	1.572	1.572	1.572	1.572	1.572	1.572	1.572	1.572	1.572	1.572
YGL197W	9.314	9.314	9.025	9.314	9.314	9.732	9.732	9.732	9.732	9.314	9.314	9.314	9.314	9.025	9.025	9.602	9.602	9.602	9.602	9.602	9.602	9.602	9.891	9.891	9.891	9.891	9.891	9.891	9.891	9.891	9.891	9.891	10.18	10.18	10.18	10.18	9.761	9.761	9.761	9.761	9.761	9.761	9.761	9.761	9.761	9.761	9.761	9.761	9.761
YMR089C	8.319	8.319	8.319	8.607	8.607	8.607	8.607	8.607	8.896	8.896	9.184	8.767	8.767	8.767	8.478	8.767	7.931	7.513	7.513	8.796	8.796	9.085	10.627	10.627	10.627	10.627	12.746	18.369	18.369	18.369	18.369	18.369	18.369	18.369	18.369	18.369	19.205	19.205	19.623	19.623	19.623	19.623	19.912	19.912	19.912	19.912	19.912	19.912	19.912
YGL026C	5.811	5.811	5.811	6.806	7.383	7.383	7.383	7.383	7.383	7.383	7.383	6.965	8.378	9.662	9.662	9.662	9.662	9.662	9.662	9.662	9.662	9.662	9.662	9.662	9.662	9.243	9.243	9.243	9.243	9.243	9.243	9.243	9.243	9.243	9.243	9.243	9.243	9.532	9.95	9.95	9.95	9.95	10.368	10.079	10.079	10.079	10.079	10.498	10.498
YLR229C	0.707	0.707	0.707	0.707	0.707	0.707	0.707	0.707	0.707	0.707	0.707	0.707	0.707	0.707	0.707	0.707	0.707	0.707	0.707	0.707	0.707	0.707	0.707	0.707	0.707	0.707	0.995	0.995	0.995	0.995	0.995	0.995	0.995	0.995	0.995	0.577	0.577	0.577	0.995	0.995	0.995	0.995	0.995	0.995	0.995	0.995	0.995	1.413	1.413
YIL090W	21.125	21.125	21.125	21.125	21.125	21.125	21.125	21.125	21.125	21.413	21.413	21.413	21.413	21.413	21.413	21.413	21.99	22.697	24.527	24.527	24.527	24.527	24.527	24.527	24.527	24.816	24.816	24.816	24.816	24.816	24.816	24.816	24.816	24.816	24.816	24.816	24.816	24.816	24.816	24.816	24.816	24.816	24.816	24.816	24.816	24.816	24.816	24.816	24.816
YKL012W	8.478	7.901	8.19	8.478	8.478	8.478	8.478	8.478	8.19	9.184	9.184	9.184	9.184	9.184	9.184	9.184	9.184	10.021	10.309	10.727	10.727	10.727	10.727	10.727	11.434	13.553	13.971	14.836	14.836	14.836	14.836	14.836	14.836	15.125	15.125	15.125	15.125	15.125	15.125	15.125	15.125	15.125	15.125	15.125	15.125	15.702	15.702	15.702	15.702
YDR490C	11.592	11.592	11.592	11.881	12.169	12.169	12.169	12.169	12.169	12.169	12.169	12.169	12.169	12.169	12.169	12.169	12.169	12.169	12.169	12.169	12.169	12.458	12.458	12.458	12.458	12.458	12.458	12.04	12.329	12.329	12.329	12.329	12.329	12.329	12.329	11.622	11.622	11.622	11.204	11.204	11.204	11.204	11.204	11.204	11.204	11.204	11.204	11.204	10.915
YKL014C	8.825	8.825	8.825	8.825	8.825	8.825	8.825	8.825	8.825	8.825	8.825	8.825	8.825	8.825	8.537	8.119	8.119	8.119	8.119	8.119	8.119	8.119	8.119	8.119	8.119	8.119	8.119	8.119	8.119	7.83	7.83	7.83	7.83	7.83	7.83	7.83	7.83	7.83	7.83	7.542	7.253	6.258	6.258	5.97	5.97	5.97	5.97	5.97	5.97
YNL253W	9.473	9.473	9.055	9.055	9.055	11.463	11.911	12.488	12.488	12.488	12.488	12.488	12.069	11.652	11.075	11.075	11.075	10.656	10.656	10.656	11.075	11.075	11.075	11.075	11.492	11.781	11.781	11.781	11.781	11.781	11.781	12.069	12.069	12.069	12.069	12.069	11.492	10.498	10.498	11.334	11.334	11.334	11.334	11.334	11.334	11.334	10.915	10.915	10.915
YCR007C	5.811	5.811	5.811	5.811	5.811	5.811	5.811	5.811	5.811	5.393	5.811	6.647	6.647	6.647	6.647	7.642	7.642	7.642	7.642	7.642	7.642	7.642	7.642	7.642	7.642	7.642	7.931	7.513	7.095	7.095	6.388	4.975	4.686	5.104	5.522	6.806	6.806	6.806	6.806	6.806	6.806	6.806	6.806	6.806	6.806	6.806	6.806	7.095	7.095
YJL149W	1.125	1.125	1.125	1.125	1.413	1.413	1.413	1.413	1.413	1.413	1.125	1.125	1.125	1.125	1.125	1.125	1.125	0.707	0.707	0.995	0.995	0.995	0.995	0.995	0.995	0.995	0.995	0.995	0.995	0.995	0.995	0.995	0.995	0.995	0.995	0.995	0.995	0.995	0.995	0.995	0.995	0.995	0.995	0.995	0.995	0.995	0.995	0.995	0.995
YEL029C	11.334	11.334	11.334	11.334	10.915	10.915	10.915	10.915	10.915	11.204	11.204	11.204	11.204	11.204	11.075	11.075	11.075	11.363	11.363	11.363	12.617	12.905	12.905	12.905	12.905	12.905	13.194	13.482	13.482	13.482	13.482	13.482	13.771	13.771	13.771	13.771	13.771	13.771	13.771	13.771	14.348	14.348	14.348	14.348	14.348	14.348	14.348	14.348	14.348
YDR337W	9.085	9.085	9.085	9.085	9.085	9.085	9.085	9.373	9.662	9.662	9.662	9.662	9.662	9.243	9.373	9.662	9.662	9.662	10.079	10.498	10.498	10.786	10.786	10.786	10.786	10.368	10.368	10.239	10.656	10.656	10.656	10.656	10.656	10.656	10.656	11.233	11.233	11.233	11.233	11.233	11.233	11.233	11.233	11.233	11.233	11.522	11.522	11.233	11.522
YKL138C-A	12.617	13.035	13.035	13.035	12.617	12.617	12.617	13.323	13.323	13.323	13.323	13.323	13.035	12.329	12.329	12.329	12.329	12.329	12.329	12.329	12.329	11.463	11.175	11.175	11.592	11.592	11.592	11.175	10.468	9.761	9.344	9.344	9.632	9.632	9.632	9.632	9.632	9.632	9.344	9.344	9.344	8.925	8.925	8.925	7.642	6.518	6.518	6.518	6.518
YPL008W	16.079	15.79	15.79	16.079	16.785	16.785	16.785	16.785	18.069	18.069	18.069	18.069	18.069	18.358	18.358	18.646	18.646	19.352	19.352	19.352	19.352	19.352	19.352	19.352	19.352	19.352	19.77	19.77	19.77	19.77	19.77	19.77	19.77	19.77	19.77	19.77	19.77	19.77	19.77	19.77	19.77	19.77	19.77	19.77	19.77	19.77	19.77	19.77	19.352
YDR320C	1.442	1.442	1.442	1.442	1.442	1.442	1.442	1.442	1.442	1.442	1.442	1.442	1.442	1.442	1.442	1.442	1.442	1.442	1.442	1.442	1.442	1.442	1.442	1.154	1.154	1.154	0.866	0.866	0.577	0.288	0.288	0	0	0	0	0	0	0	0	0	0	0	0	0	0	1.572	1.572	1.572	1.572
YIL158W	20.13	20.13	20.13	20.13	20.13	20.13	20.13	20.13	20.13	19.841	19.423	19.712	20	20	20	20	20	20	20	20	20	20	20	20	20	20	20	19.712	19.712	19.712	19.712	19.712	19.423	19.423	19.423	19.005	18.716	18.716	19.005	19.005	19.005	19.005	19.005	19.005	19.005	19.005	19.005	18.587	18.587
YGR206W	10.598	10.598	11.463	12.169	12.169	12.169	12.169	12.588	12.588	12.299	13.165	13.165	13.453	13.453	13.453	13.453	13.453	13.453	13.453	13.453	13.453	13.453	13.035	13.323	13.323	13.323	13.323	13.612	13.9	13.9	13.9	13.9	13.9	13.9	13.9	13.9	13.9	14.607	14.607	14.607	14.607	14.607	14.607	14.607	14.319	14.319	14.319	14.319	14.319
YER154W	8.13	8.13	8.419	8.419	8.419	8.419	9.961	9.961	9.961	10.25	10.25	10.25	10.25	10.25	10.25	10.25	10.25	10.25	10.25	10.25	10.827	10.827	10.827	10.827	10.827	10.827	10.827	10.827	10.827	10.827	10.827	10.827	10.827	10.827	10.827	10.827	10.827	10.827	10.827	10.827	10.827	10.827	10.827	10.827	10.827	10.827	10.827	10.827	10.827
YIL144W	12.776	12.776	12.776	12.776	12.776	12.776	12.776	12.776	13.194	13.194	13.194	13.194	13.194	13.194	13.194	13.194	13.194	13.194	13.194	13.482	13.482	13.482	13.482	13.482	13.482	13.482	13.482	13.482	13.482	13.482	13.482	13.482	12.646	12.646	12.646	12.646	12.646	12.646	12.646	11.522	11.522	11.522	11.522	11.522	11.81	11.81	11.81	11.81	11.81
YDL236W	4.139	4.139	4.139	4.139	4.139	4.139	4.139	4.139	4.139	4.139	4.139	4.139	4.139	4.139	3.721	3.721	3.721	3.721	3.721	3.721	4.139	4.428	4.846	4.846	4.846	4.846	4.846	4.846	4.846	4.846	4.846	4.846	4.846	4.846	4.846	4.846	4.846	4.846	4.846	4.846	4.846	5.134	5.134	5.134	5.134	5.134	5.134	5.134	5.134
YDL043C	9.921	9.921	9.921	9.921	9.184	8.896	8.896	8.896	8.896	8.896	8.896	8.896	8.478	8.478	8.478	8.478	8.478	8.478	8.478	8.767	8.767	8.767	9.473	9.473	9.473	9.473	9.473	9.473	9.473	9.473	9.473	9.184	9.184	9.602	9.602	9.602	9.602	9.602	9.891	10.18	10.468	10.468	10.468	10.468	10.468	10.18	10.468	11.304	11.304
YJR086W	1.413	1.413	1.413	1.831	1.831	1.831	1.831	1.831	1.831	1.831	1.831	1.831	2.119	2.119	2.119	2.119	2.119	2.119	2.119	2.119	2.408	2.408	2.408	2.408	2.408	2.408	2.408	2.408	2.408	3.115	3.115	3.115	3.115	3.115	3.403	3.403	3.403	3.692	3.692	3.692	3.692	4.398	5.104	5.104	5.104	5.811	6.099	6.099	6.099
YGL148W	7.424	7.006	7.295	7.583	7.583	7.583	7.583	7.583	7.583	7.583	8.001	8.001	8.001	8.001	8.001	8.001	8.001	8.001	8.001	8.001	8.419	8.707	8.707	8.707	8.707	8.707	8.707	8.707	8.707	8.707	8.707	8.707	8.707	8.707	8.707	8.707	9.543	10.668	10.668	10.957	10.957	10.957	10.957	10.957	10.957	10.957	10.957	10.957	10.957
YCR011C	3.115	3.403	3.403	3.403	3.403	3.115	3.533	3.533	3.533	4.109	4.109	4.109	4.398	4.398	5.681	5.681	5.681	5.681	5.681	5.681	5.681	5.681	5.681	5.263	5.263	5.263	4.846	5.134	5.134	5.423	5.423	5.423	5.423	5.423	5.423	5.423	5.423	5.423	5.423	5.423	5.423	5.423	5.423	6.129	6.129	6.129	5.84	5.84	5.84
YCR030C	1.254	1.254	1.254	1.254	1.254	1.254	1.254	1.254	1.254	1.254	1.254	1.254	1.254	1.254	1.254	1.254	1.254	1.254	1.254	1.254	1.254	1.254	1.254	1.254	1.254	1.254	1.254	1.254	1.254	1.96	1.96	1.96	1.96	2.249	3.662	3.662	3.662	3.662	3.662	3.662	3.662	4.239	4.239	4.239	4.239	4.239	4.239	4.239	4.239
YGL127C	10.309	10.309	10.309	10.598	10.598	10.309	10.309	10.309	10.598	10.598	10.598	10.598	10.309	10.309	9.284	9.991	9.991	10.28	9.991	9.991	9.573	9.861	8.737	8.737	8.737	8.737	8.737	8.737	8.737	8.737	8.737	8.737	9.025	9.025	9.025	9.025	9.025	9.025	9.025	9.025	9.025	9.025	9.025	9.025	9.025	9.025	9.025	9.025	9.025
YOR221C	11.781	11.781	12.199	12.488	12.488	12.488	12.488	12.488	12.488	12.488	12.488	12.488	12.488	12.488	12.488	12.488	12.199	12.199	11.911	11.911	12.199	12.905	12.905	12.905	12.905	12.905	12.905	12.905	12.905	13.194	13.194	13.194	13.194	13.482	13.482	13.482	13.482	13.482	13.482	13.323	13.323	13.612	13.9	13.9	13.9	14.477	14.189	14.189	14.189
YBR233W-A	4.816	4.816	4.816	4.816	4.816	4.816	4.816	4.816	4.816	4.527	4.527	4.527	4.527	4.527	4.527	4.527	4.816	4.816	4.816	4.816	4.816	4.816	4.816	4.398	4.398	4.398	4.109	4.109	4.109	4.109	4.109	4.109	4.975	5.681	6.388	6.388	6.388	7.671	7.671	7.671	7.671	7.671	7.383	7.383	7.383	7.095	7.095	7.095	7.095
YKL124W	7.931	7.931	7.931	7.931	7.224	7.224	7.224	6.936	6.936	6.936	6.936	6.229	6.229	6.229	5.811	5.522	5.522	5.522	5.522	5.522	5.522	5.522	5.522	5.522	5.234	5.234	6.359	6.359	6.359	6.359	5.941	5.941	5.652	5.652	5.652	5.652	5.652	5.652	5.652	5.652	5.652	5.522	6.518	6.518	6.518	6.518	6.518	6.518	6.518
YGL189C	0.836	0.836	0.836	0.836	0.836	0.836	0.836	0.836	0.836	0.836	0.836	0.836	0.836	0.836	0.836	0.836	0.836	0.836	0.836	0.836	0.836	0.836	0.836	0.836	0.836	0.418	0.418	0.418	0.418	0.418	0.418	0.418	0.418	0.418	0.418	0.418	0.418	0.418	0.418	0.418	0.418	0.418	0.418	0.707	0.707	0.707	0.707	0.707	0.707
YJR039W	12.011	11.592	11.592	11.592	11.592	11.592	11.592	12.011	13.841	18.657	18.657	18.657	18.657	18.369	18.369	18.369	18.369	18.369	18.369	18.369	18.369	18.369	18.369	18.369	18.657	18.657	18.657	18.657	18.657	18.657	18.657	19.076	19.076	19.076	19.782	18.787	18.787	18.787	19.494	19.782	19.076	19.076	19.076	19.076	18.787	18.787	18.787	18.787	18.787
YJR106W	13.206	12.499	12.499	12.499	12.499	12.499	12.499	12.499	14.937	14.937	14.937	14.937	15.643	15.643	15.643	15.643	15.643	15.643	15.643	15.643	15.354	15.354	16.061	15.773	15.773	15.773	16.061	16.061	16.061	16.061	16.479	16.479	17.604	17.315	17.315	16.897	17.186	17.604	18.18	18.18	18.18	18.18	19.017	19.017	19.434	19.434	19.434	19.434	19.434
YDR434W	8.089	7.671	7.383	7.383	7.383	7.383	7.383	6.099	6.099	6.099	6.676	7.383	7.671	8.089	8.089	8.089	8.508	8.508	8.508	8.925	9.921	9.921	9.921	10.209	10.209	10.209	10.209	10.209	10.627	11.045	11.045	11.334	11.334	11.334	11.334	11.334	11.334	11.334	10.915	10.915	10.915	10.915	10.915	10.915	10.915	10.498	10.786	10.498	11.204
YLR418C	15.184	15.184	15.184	15.184	15.473	15.473	16.179	16.468	17.592	17.592	17.592	18.01	20.13	20.547	20.965	22.09	24.757	26.011	28.678	28.678	28.678	28.678	28.678	28.678	28.678	28.678	28.678	29.096	29.096	29.096	29.096	29.096	29.096	29.096	29.096	29.096	29.096	29.096	29.096	29.096	29.096	29.096	29.096	29.096	29.096	29.096	29.096	29.096	29.096
YHL018W	6.229	6.229	6.229	6.229	5.652	5.652	5.364	5.364	5.364	5.364	5.364	5.364	5.075	5.075	4.787	4.787	4.369	4.08	3.792	4.21	4.916	5.782	5.493	5.493	5.493	5.493	5.493	5.493	5.493	5.493	5.493	5.493	5.493	5.075	5.075	5.075	5.075	5.075	4.787	4.787	4.787	4.787	4.787	4.787	5.075	5.364	5.364	5.364	5.364
YKR052C	10.915	10.915	10.915	10.915	10.915	10.915	10.915	10.915	10.627	10.627	11.334	11.334	11.334	11.334	11.334	11.334	12.04	12.617	12.617	12.617	12.617	12.617	12.905	12.617	12.617	12.329	12.329	12.905	13.9	14.896	17.174	17.174	17.174	17.174	17.174	17.174	17.462	17.462	17.462	17.462	17.462	17.462	17.462	17.751	17.751	17.751	18.328	18.616	18.616
YPR049C	6.777	5.522	6.099	6.518	8.508	9.502	9.502	9.502	9.502	9.502	9.791	9.791	10.368	10.368	10.368	10.368	10.368	10.368	10.368	10.368	10.368	10.368	10.368	10.368	10.368	10.368	10.786	10.786	10.786	10.786	10.786	10.786	10.786	10.786	10.786	10.786	10.786	10.786	10.786	10.786	10.786	10.786	10.786	10.786	10.786	10.786	10.786	10.786	11.204
YNL134C	4.109	4.109	3.692	3.692	4.527	4.527	4.527	5.522	5.811	5.811	5.811	6.099	6.099	6.099	6.099	6.099	6.099	5.811	5.811	6.806	7.801	7.801	7.801	7.801	7.801	7.801	7.801	7.801	7.801	7.801	7.801	7.801	7.801	8.089	8.089	8.089	8.089	8.089	8.089	8.508	8.796	8.796	8.796	8.796	8.796	8.796	8.796	8.796	9.085
YBL104C	1.284	1.284	1.99	1.99	2.408	3.115	3.115	3.115	3.115	3.115	3.403	3.403	3.692	4.269	4.269	4.269	4.269	3.562	3.562	3.98	3.98	4.269	4.269	4.269	4.269	4.269	4.269	3.98	4.398	4.398	4.398	4.398	4.398	4.398	4.398	4.398	4.398	4.398	4.398	4.398	4.398	4.398	4.816	4.816	4.816	4.816	4.816	4.816	4.816
YLR459W	2.567	2.567	2.567	2.856	3.144	3.144	3.562	3.98	4.686	4.686	4.686	4.686	4.686	4.686	4.686	4.686	4.686	4.686	4.686	4.686	4.686	4.686	4.686	5.97	5.97	6.258	6.258	6.258	6.258	7.383	7.383	7.383	7.383	7.383	7.383	7.383	7.383	7.383	7.383	7.383	7.383	7.095	7.383	7.383	7.383	7.383	7.383	7.801	7.801
YNL217W	10.757	10.757	10.757	10.757	10.757	10.757	10.757	10.05	9.473	9.055	8.637	8.637	8.06	8.06	8.06	8.478	8.478	8.478	8.478	8.478	8.19	8.19	8.607	8.896	8.896	8.896	8.896	8.896	8.896	8.607	8.607	8.607	8.607	8.607	8.607	8.607	8.607	7.742	7.742	7.324	5.622	5.622	6.199	6.199	6.199	6.199	5.782	5.782	5.782
YPR157W	7.801	7.801	7.801	7.801	7.801	7.801	7.801	7.801	7.801	7.801	6.518	7.931	7.931	7.931	7.931	7.931	7.931	7.931	7.931	7.931	7.642	7.642	7.642	7.642	7.642	9.055	9.055	9.055	9.055	9.055	9.055	9.055	9.055	9.055	11.592	11.592	11.592	11.592	11.592	11.592	11.592	11.304	12.588	12.588	12.588	12.588	12.588	12.588	12.588
YNL046W	21.006	21.006	21.006	21.006	21.006	21.295	21.006	21.006	21.006	21.006	21.006	21.006	21.006	21.006	21.006	21.006	21.006	21.006	21.006	21.006	21.006	21.006	21.006	21.006	21.006	21.006	21.006	21.006	21.006	21.006	21.006	21.006	21.006	21.006	21.006	20.718	20.718	20.718	20.718	20.718	20.718	20.718	20.718	20.718	20.718	20.718	20.718	20.3	20.3
YPL089C	1.284	2.279	2.696	2.985	2.985	2.985	2.985	3.403	3.403	3.403	3.403	3.403	3.403	3.403	3.403	3.403	3.403	3.403	3.403	3.403	3.403	3.403	3.403	3.403	3.403	3.403	3.403	3.403	3.403	3.403	3.98	3.98	3.98	3.98	3.98	3.98	3.98	3.98	3.98	3.98	4.269	4.269	4.269	4.269	4.269	4.269	4.269	3.562	3.562
YBL097W	6.865	6.159	5.87	5.582	5.163	5.163	6.447	8.855	10.556	10.556	10.556	10.845	10.556	11.104	11.522	12.387	12.387	12.387	12.387	12.676	12.676	12.676	13.253	13.253	13.253	13.253	13.253	13.541	13.541	13.541	12.964	12.964	12.964	12.964	12.964	12.964	12.964	12.964	12.964	12.964	13.253	13.253	13.253	13.253	13.253	13.253	13.253	13.253	13.253
YER077C	3.662	3.662	3.662	3.662	3.662	3.95	5.493	6.488	6.777	6.777	6.777	6.777	6.777	6.777	6.777	6.777	6.777	6.777	6.777	7.194	7.194	7.194	7.194	7.194	7.483	7.483	7.483	7.483	7.194	7.194	7.194	7.612	8.03	8.448	8.448	8.448	8.867	9.444	9.444	9.444	9.444	9.444	9.444	9.444	9.444	9.155	9.155	9.025	9.314
YER144C	14.866	15.125	14.707	14.707	15.284	15.284	15.284	15.284	15.284	15.284	15.284	14.995	14.995	15.702	15.702	15.702	16.279	16.279	16.279	16.279	16.279	16.279	16.279	16.279	16.697	16.697	16.697	16.697	16.697	17.115	17.115	17.115	17.115	16.826	16.826	16.826	16.826	16.826	16.826	16.826	16.826	16.538	16.538	16.538	16.538	16.538	16.25	16.668	16.668
YJR022W	5.104	5.104	4.527	4.527	3.95	4.239	3.95	3.662	3.95	3.95	3.95	3.95	4.239	5.075	4.946	4.946	4.946	5.364	5.652	6.07	6.777	6.777	6.777	6.777	6.777	7.483	7.483	7.483	7.483	7.483	7.901	7.901	7.901	7.901	7.901	7.901	7.901	8.607	9.184	10.021	11.145	11.851	12.558	12.558	12.558	12.27	12.847	12.847	13.135
YGL161C	12.935	14.607	14.607	14.607	14.607	14.607	14.607	14.319	14.896	14.896	15.761	17.044	17.044	17.044	17.044	17.044	17.044	17.044	17.044	17.044	17.044	17.044	17.044	16.756	16.756	16.756	16.756	16.756	16.756	16.756	16.756	16.756	16.756	16.756	16.756	16.756	16.338	16.338	16.338	16.338	15.92	15.632	15.632	15.92	16.338	16.338	16.338	16.338	16.338
YKL101W	6.806	6.806	6.806	7.513	8.219	8.508	8.508	8.508	8.508	8.796	8.796	8.796	8.796	8.796	8.796	8.796	9.791	9.791	9.791	9.791	10.209	10.209	10.209	10.209	10.209	10.498	10.498	10.498	10.498	10.498	10.498	10.498	10.498	10.498	10.498	10.498	10.498	10.498	10.498	10.498	10.915	10.915	10.915	10.915	10.627	10.338	10.338	10.05	9.761
YGL093W	4.716	5.423	5.711	5.711	5.711	5.711	5.711	5.711	5.711	6	7.86	8.149	8.855	8.855	8.855	9.143	9.143	9.143	9.143	9.143	9.143	9.562	9.562	9.562	9.85	10.427	10.427	10.427	10.427	10.427	10.427	10.427	10.427	10.427	10.427	10.427	10.427	10.427	10.716	10.716	10.716	10.716	10.716	10.716	10.716	10.716	10.716	10.716	10.716
YML013W	9.155	9.155	9.155	9.444	10.438	10.021	10.021	11.145	11.434	12.717	12.428	12.428	12.428	12.428	12.428	12.428	12.428	12.428	12.428	12.428	12.428	12.428	12.428	12.717	12.717	13.424	13.424	13.424	13.424	14.13	15.672	15.672	15.961	15.961	15.961	15.961	15.961	15.961	15.961	15.961	15.961	15.961	16.379	15.961	15.961	15.961	15.961	15.961	15.961
YDR338C	10.18	10.18	10.18	10.18	10.18	10.18	10.18	10.18	10.18	9.761	9.761	7.771	6.777	6.07	6.359	6.647	7.065	7.065	7.065	6.647	6.647	6.647	6.647	6.647	6.647	6.647	6.359	5.941	5.941	5.941	5.941	5.941	5.941	5.941	5.941	5.234	5.234	5.234	5.234	5.234	5.234	5.234	6.099	6.099	6.388	6.676	6.676	7.095	7.095
YGL035C	6.418	6.418	6.418	6.418	7.542	7.542	7.542	7.542	7.542	7.542	7.96	8.248	9.373	9.373	9.373	9.373	9.373	9.373	9.373	9.373	9.373	8.955	8.955	8.955	8.955	8.955	8.955	8.955	8.955	9.243	9.532	9.95	10.368	10.368	10.368	10.368	10.368	10.368	10.368	10.368	10.368	10.368	10.368	10.368	11.204	12.199	13.194	13.194	13.194
YBR218C	5.84	5.84	5.84	5.84	5.84	5.84	5.84	5.552	5.552	5.552	5.552	5.552	5.552	5.552	5.552	5.552	5.552	5.552	5.552	5.552	5.552	5.263	5.263	5.263	5.263	5.263	5.263	5.263	5.263	5.263	4.686	4.686	4.686	4.686	4.686	4.686	4.686	4.686	4.109	3.533	3.115	3.115	3.115	3.115	3.115	3.115	3.115	3.115	3.115
YDR326C	14.059	14.059	14.766	14.766	14.766	14.766	14.766	14.766	14.766	14.059	14.059	14.059	14.059	14.059	14.059	14.348	14.348	15.343	15.343	15.632	15.343	15.343	15.761	15.761	15.761	15.761	15.761	15.761	15.761	15.761	15.761	15.761	15.761	15.761	15.761	15.761	15.761	15.761	15.761	15.761	15.761	15.761	15.761	15.761	15.761	15.761	16.597	16.597	16.597
YLR387C	9.761	9.761	10.05	10.05	10.05	10.05	10.05	10.05	10.05	10.05	10.05	10.05	10.05	10.05	8.508	7.801	7.513	7.513	7.513	7.513	7.513	7.224	6.936	6.936	6.936	7.224	7.642	7.642	7.642	7.642	7.642	7.931	8.219	8.219	8.219	8.219	8.219	8.219	8.219	8.219	8.219	7.801	7.383	7.383	7.801	7.801	7.801	7.801	7.801
YDR081C	8.825	8.825	8.825	8.825	8.408	8.696	8.696	8.278	8.278	8.278	8.278	8.278	8.278	8.278	7.989	7.542	7.253	7.253	6.547	9.214	11.175	11.175	11.592	11.592	11.592	11.592	12.011	12.011	12.428	12.428	12.428	12.428	12.428	12.717	12.717	12.717	13.553	13.553	13.553	13.971	13.971	14.389	14.389	14.389	14.389	15.095	15.095	15.514	15.514
YLR227C	3.85	3.85	3.85	3.85	3.85	3.85	3.85	3.85	3.85	3.85	3.85	3.85	2.856	2.567	2.567	2.567	2.279	2.279	2.279	2.279	2.279	0.577	0.577	0.577	0.288	0.288	0.288	0.577	0.577	0.995	0.995	0.995	0.995	0.995	0.995	0.995	0.995	1.284	1.284	1.572	2.408	2.826	3.115	3.115	3.115	3.115	3.95	3.95	3.95
YPR139C	11.434	11.434	11.434	11.434	11.434	11.434	11.015	11.145	11.145	11.145	10.568	10.568	10.568	10.568	10.986	11.851	12.428	12.428	12.428	13.135	13.424	13.424	13.424	13.424	13.424	13.424	13.424	13.424	13.424	13.005	13.005	13.005	13.005	13.005	13.005	13.005	13.005	13.005	13.005	13.294	13.294	13.294	13.294	13.294	13.294	13.294	13.294	13.294	13.294
YPR028W	9.632	9.344	9.632	9.344	9.344	9.344	10.05	11.045	11.045	11.045	11.045	11.045	11.045	11.045	11.334	12.458	12.458	12.746	12.746	12.746	12.746	12.746	12.746	12.746	12.746	12.458	12.458	12.458	12.458	12.458	12.458	12.876	12.876	12.876	12.876	12.876	12.876	12.876	12.876	11.722	11.722	11.722	12.011	13.135	12.717	12.717	12.717	12.717	12.717
YCR086W	0.288	0.288	0.288	0.288	0.288	0.288	0.288	0.288	0.288	0.288	0.288	0.288	0.288	0.288	0.288	0.288	0.288	0.288	0.288	0.288	0.288	0.288	0.288	0.288	0.288	0.288	0.288	0.288	0.288	0.288	0.707	0.707	0.707	0.707	0.707	0.707	0.707	0.707	0.707	0.995	0.995	0.995	0.995	0.995	0.995	0.995	0.995	0.995	0.995
YNL287W	12.588	12.588	12.588	12.588	12.588	12.588	12.588	12.588	12.588	12.588	12.588	12.588	12.588	12.588	12.588	12.588	12.169	12.588	12.588	12.588	12.588	12.588	12.588	12.588	12.588	12.588	12.588	12.588	12.588	12.588	12.588	12.588	12.588	12.588	12.588	12.588	12.588	12.588	12.588	12.588	12.588	12.588	12.588	12.588	12.588	12.588	12.299	12.299	12.299
YDR083W	11.075	11.075	11.363	11.363	11.363	11.94	11.94	11.94	11.94	11.94	12.229	11.94	12.229	12.229	12.229	12.229	12.358	12.358	12.358	12.358	12.358	13.065	13.065	13.065	13.065	13.065	12.646	13.065	13.771	13.771	14.766	14.766	14.766	14.766	14.766	14.766	14.766	15.055	15.055	15.055	15.343	15.343	15.343	15.343	15.343	15.343	15.343	15.343	15.343
YDR346C	13.482	13.482	13.482	13.482	13.482	13.482	13.482	13.482	13.482	13.482	13.482	13.771	13.771	13.771	13.482	13.9	13.9	13.9	13.9	13.9	13.482	13.482	13.482	13.065	13.065	12.776	12.776	12.776	12.776	12.776	12.776	12.776	12.776	12.776	12.776	12.776	12.776	12.776	11.652	11.652	11.652	12.069	12.069	12.358	12.358	12.358	12.358	12.358	12.358
YFR018C	9.921	9.921	9.632	9.632	10.05	10.338	10.338	10.915	10.915	11.204	11.204	11.204	11.204	11.204	11.204	11.204	11.204	11.204	11.204	11.204	11.204	11.204	11.204	11.622	11.622	11.622	11.622	11.622	11.622	11.622	11.622	12.04	12.04	12.04	12.04	12.04	11.752	12.169	12.169	12.169	12.169	12.169	12.169	12.169	12.169	12.169	12.169	12.169	12.169
YGR071C	4.686	4.557	4.139	5.393	5.811	6.099	6.099	6.099	6.099	5.811	5.811	6.229	5.652	5.652	5.652	5.652	5.652	5.652	5.652	5.652	5.652	5.652	5.652	5.652	5.234	6.099	6.518	6.518	6.518	6.518	6.518	6.518	6.518	6.518	6.936	7.931	7.931	7.931	7.931	7.931	7.931	7.931	7.931	7.931	7.931	7.642	7.931	7.931	7.931
YCL014W	14.159	14.159	14.159	15.155	15.155	15.155	15.443	15.443	15.443	15.443	15.443	15.443	15.732	15.732	16.727	16.727	16.727	16.727	16.727	16.727	16.727	16.727	16.727	16.727	16.727	16.727	16.727	16.308	16.308	16.308	16.308	16.308	16.308	16.308	16.308	16.308	16.308	16.597	16.597	16.597	16.597	16.597	16.597	16.597	16.597	16.597	16.597	16.597	16.597
YDR496C	9.025	9.025	9.025	9.025	9.025	9.025	9.314	9.314	9.314	9.314	9.314	9.314	8.896	8.896	8.607	8.19	8.478	8.478	8.478	8.478	8.478	8.478	8.478	8.478	8.478	8.478	8.478	8.478	8.478	8.478	8.478	8.478	8.478	8.478	8.478	8.478	8.478	8.478	8.478	8.478	8.478	8.478	8.478	8.478	8.478	8.478	8.478	8.478	8.478
YBR136W	8.896	8.896	8.896	8.896	8.896	8.896	8.896	8.896	8.896	8.896	8.896	8.896	9.602	9.602	9.602	9.602	9.602	9.602	9.602	9.314	10.309	10.021	10.021	11.175	10.757	10.757	11.045	11.592	11.592	12.458	12.458	12.458	12.458	12.329	12.329	12.746	12.746	12.746	13.035	13.035	13.035	13.035	12.617	12.617	12.905	12.905	13.323	13.323	13.323
YML015C	10.945	10.945	10.945	10.945	11.363	11.363	11.652	11.363	11.363	11.363	11.781	11.781	11.781	12.199	12.199	12.199	10.05	12.04	11.622	11.334	11.752	11.752	12.04	12.04	11.752	11.752	11.752	11.752	11.463	11.463	11.463	11.463	11.463	11.752	12.746	13.612	13.612	13.612	13.612	13.612	13.612	13.9	13.9	13.9	13.9	13.9	13.9	13.9	13.9
YOL018C	10.757	10.468	10.468	10.468	10.468	10.05	10.05	10.05	9.473	9.314	7.771	8.348	8.348	8.348	8.348	8.348	8.348	8.348	8.348	8.348	8.348	8.348	8.348	8.06	8.06	8.06	8.06	8.06	4.398	3.821	3.821	3.821	3.821	3.821	3.821	3.821	3.821	3.244	3.244	3.244	3.244	3.244	3.244	3.244	3.244	3.244	3.244	2.408	2.408
YML120C	6.806	6.806	6.806	6.806	7.224	7.224	7.224	7.642	7.642	7.642	7.642	7.642	8.637	9.473	10.18	10.18	10.18	10.18	10.18	10.18	10.18	10.18	10.18	10.18	10.468	10.757	10.757	10.757	10.757	10.757	10.757	11.592	12.428	12.717	12.717	13.005	13.424	13.424	13.424	13.424	13.424	13.424	13.424	13.424	13.424	13.841	14.13	14.13	14.548
YDR405W	10.05	10.05	10.05	10.05	10.05	10.05	10.05	10.05	10.05	10.05	10.05	8.478	8.19	7.901	7.901	7.901	7.612	7.324	7.324	7.324	7.324	7.324	7.324	7.324	7.324	7.612	7.612	7.612	7.612	7.612	7.612	7.612	6.747	6.747	6.329	6.617	6.617	6.329	5.911	5.911	5.911	5.493	4.369	3.95	4.369	4.08	4.498	4.787	4.787
YFL029C	19.782	19.782	19.494	19.205	19.205	19.205	19.205	16.927	15.384	15.095	14.101	13.682	13.394	13.553	13.553	13.553	13.553	13.553	13.553	13.553	13.264	13.264	13.264	13.264	13.264	13.264	11.722	12.14	12.14	12.14	12.558	12.14	12.14	12.14	12.14	12.14	12.14	12.14	12.14	12.14	12.14	12.14	11.145	11.145	11.145	11.145	11.145	11.145	11.145
YMR314W	5.393	5.393	5.393	5.393	5.393	4.946	4.946	5.782	8.767	9.184	9.184	9.184	9.184	9.184	9.184	9.184	10.18	10.18	10.18	10.18	10.18	10.886	11.304	10.886	13.712	14.13	14.966	14.966	14.966	15.543	15.543	15.543	15.543	15.543	15.543	15.543	15.543	15.125	16.409	17.822	17.822	17.822	17.822	17.533	17.533	17.533	17.533	17.822	18.528
YJR085C	1.284	1.284	1.284	1.284	1.284	1.284	1.284	1.284	1.284	0.995	1.702	1.702	1.702	1.702	1.702	1.702	1.702	1.702	1.702	1.702	1.702	1.702	1.702	1.702	1.702	1.702	1.702	1.702	0.995	0.995	0.995	0.995	0.995	0.995	0.707	0.707	0.707	0.707	0.995	2.119	3.273	7.801	7.801	7.801	7.801	8.508	9.214	9.214	9.632
YMR263W	7.065	7.065	7.065	6.647	6.229	6.518	6.229	6.229	6.518	6.518	8.348	13.165	16.567	16.856	16.856	16.856	16.856	16.856	16.856	16.856	16.856	16.856	17.851	17.851	18.687	18.687	18.687	18.687	18.687	18.687	18.687	18.687	18.687	18.687	18.687	18.687	18.687	18.687	18.687	18.687	18.687	19.105	19.105	19.105	19.105	19.105	19.105	19.105	19.105
YDR016C	10.239	10.239	10.239	10.239	10.656	10.656	10.656	10.656	10.656	10.656	10.368	10.079	10.079	10.079	10.079	10.079	10.079	10.079	10.079	10.079	10.079	9.791	9.791	9.791	10.079	10.498	10.498	10.498	9.791	9.502	9.085	9.085	9.791	9.791	9.791	9.791	9.791	9.791	9.791	9.791	9.502	9.921	9.921	9.921	10.338	10.338	10.627	10.627	10.627
YGR204W	1.413	1.413	1.413	1.413	1.413	1.413	1.413	1.413	1.413	1.413	1.413	1.413	1.413	1.413	1.413	1.413	1.413	1.413	1.413	1.413	1.413	1.413	1.413	0.995	1.284	1.702	1.702	1.702	1.702	1.702	2.279	2.279	2.279	2.279	2.279	2.279	2.279	2.567	2.567	2.567	2.567	2.567	2.567	3.144	3.144	3.144	3.144	3.144	3.144
YJR141W	10.915	10.915	10.915	10.915	10.915	10.915	10.915	11.204	11.204	10.915	10.915	10.915	10.915	10.915	10.915	10.915	10.915	10.915	10.915	10.915	10.627	10.338	9.632	9.921	10.209	10.209	10.209	10.209	10.209	10.209	10.209	10.209	10.209	10.209	10.209	10.209	10.209	9.921	9.921	9.921	9.921	9.921	9.921	9.921	7.383	6.965	7.383	7.383	8.378
YDL238C	12.976	12.399	12.399	12.399	12.399	12.399	11.434	9.732	9.732	9.732	9.732	9.732	9.732	8.19	8.19	7.771	7.771	8.06	8.06	8.06	8.06	8.06	8.06	7.642	7.642	7.642	7.642	7.354	7.354	7.354	7.354	7.354	7.354	6.518	5.263	5.263	5.263	4.269	2.726	2.308	1.731	2.019	2.438	2.438	2.438	2.438	2.438	2.438	2.438
YGL198W	20	20	20	19.712	19.423	19.423	19.423	19.423	19.423	19.423	19.423	19.423	19.712	19.712	19.712	19.712	19.712	19.712	19.712	19.712	19.712	19.712	19.712	19.712	19.712	19.712	19.712	19.712	19.712	19.712	19.712	19.712	19.712	19.712	19.712	20	20	20	20	19.712	19.712	19.712	19.423	19.423	19.712	19.712	19.712	19.712	19.712
YDR393W	9.402	8.149	8.149	8.566	8.566	8.566	8.278	8.278	8.278	8.278	8.278	7.989	7.412	6.995	7.124	7.412	6.965	6.099	6.518	6.518	6.806	6.806	6.806	6.806	6.806	6.806	6.806	6.806	6.806	6.806	7.095	7.095	7.383	7.383	7.383	7.224	7.224	7.224	7.224	7.224	7.224	6.936	7.513	7.513	7.513	7.513	7.931	7.931	7.931
YPR003C	9.184	9.184	9.184	9.473	9.055	9.055	9.055	9.055	9.055	9.055	9.761	9.761	10.18	10.18	10.18	10.18	10.18	10.18	10.886	11.175	11.175	11.463	11.463	11.463	11.752	12.169	12.458	12.458	12.458	12.458	12.458	12.458	12.458	12.329	12.329	12.329	12.329	12.329	12.329	12.329	12.329	12.329	12.329	12.329	12.329	12.329	12.329	12.329	12.617
YER011W	2.826	2.826	1.702	2.119	2.119	2.696	3.273	7.671	7.671	7.671	7.671	7.671	7.671	7.671	7.671	7.671	7.671	7.671	7.671	7.671	7.671	7.671	7.671	7.671	7.671	7.671	7.671	7.671	7.671	7.671	7.671	7.671	7.253	7.253	7.253	7.253	7.253	7.253	7.253	7.253	8.537	8.537	8.537	8.537	8.537	8.537	8.537	8.537	8.537
YCR095C	7.124	7.124	7.124	7.124	7.701	7.701	8.119	8.119	8.119	8.119	8.119	8.119	8.119	8.119	8.408	8.408	8.408	8.408	8.408	8.408	8.408	8.408	8.408	8.408	8.408	8.408	8.408	8.408	8.408	8.408	8.408	8.408	8.408	8.119	8.119	8.119	8.119	8.119	7.83	7.83	7.83	7.83	7.542	7.542	7.83	7.83	7.83	7.83	7.83
YBR164C	8.06	8.06	8.06	8.06	8.06	8.637	8.925	9.214	9.214	9.632	9.632	9.632	9.632	9.632	9.632	9.632	9.632	9.632	9.632	9.632	9.632	9.632	9.632	9.632	9.632	9.632	9.632	9.921	9.921	9.921	9.921	10.209	10.209	10.209	10.209	10.209	10.209	10.209	10.209	10.209	10.209	10.209	10.209	9.921	9.921	9.921	9.921	9.632	9.632
YER149C	1.99	1.99	1.99	1.99	1.99	1.99	1.99	1.99	1.413	1.413	1.702	1.702	1.702	1.702	1.702	1.702	1.702	1.702	3.533	4.239	4.239	4.239	4.239	4.239	4.239	4.239	4.239	4.239	4.239	4.239	4.239	4.239	4.239	4.239	4.239	4.239	5.234	5.652	6.359	6.359	6.359	6.359	6.359	6.359	7.483	8.348	9.344	9.344	9.344
YNR037C	16.468	16.756	16.756	16.756	16.338	16.338	16.338	16.338	16.338	16.338	16.338	16.338	16.338	16.338	16.338	16.338	16.338	16.338	16.338	16.915	16.915	16.915	16.915	16.915	16.915	16.915	16.915	16.915	16.915	16.915	16.915	16.915	16.915	17.333	17.333	17.333	17.333	17.333	17.333	17.333	17.333	17.333	17.333	17.333	17.333	17.333	17.333	17.333	17.333
YGR214W	0	0	0	0	0	0	0	0	0	0	0	0	0	0	0	0	0	0	0	0	0	0	0	0	0	0	0	0	0	0	0	0	0	0	0	0	0	0	0	0	0	0	0	0	0	0	0	0	0
YHR129C	3.692	3.692	3.692	3.692	3.692	4.686	5.681	5.97	5.97	6.965	6.547	7.253	7.253	7.253	7.253	7.253	7.253	7.542	7.542	7.542	7.542	7.542	7.253	7.253	7.253	7.671	7.671	7.671	8.248	8.248	8.248	8.248	8.666	8.666	9.373	10.079	10.079	10.079	10.079	10.079	10.079	10.079	10.079	10.368	10.368	10.368	11.522	11.522	11.81
YDL146W	6.906	6.488	6.488	5.652	4.657	5.234	5.234	5.234	6.359	6.936	6.518	6.518	7.354	7.354	7.354	7.354	7.354	7.354	7.354	7.354	7.354	7.354	7.354	7.771	8.19	8.478	8.478	8.478	8.478	8.19	8.19	7.354	7.642	7.224	7.224	8.637	8.637	8.637	8.925	9.344	10.05	10.05	10.05	10.05	10.05	10.338	10.05	10.05	10.627
YGL085W	4.657	4.657	4.657	4.657	4.657	4.657	4.239	4.239	4.657	4.657	4.369	4.369	4.369	4.369	4.369	4.369	3.95	3.533	3.244	3.244	3.244	3.662	3.662	3.662	3.662	3.373	3.373	3.373	2.955	2.955	2.955	2.955	2.955	2.955	2.955	2.955	2.955	2.955	3.244	3.662	3.662	3.95	4.369	4.369	4.369	4.369	4.369	4.369	3.95
YGL135W	8.508	8.508	8.508	8.508	8.508	8.508	8.508	8.508	8.925	8.925	8.925	8.925	8.925	8.925	8.925	8.219	8.219	7.513	7.513	7.513	7.224	7.224	7.224	7.513	7.513	7.513	7.513	7.095	6.676	6.676	6.676	6.676	7.095	7.095	7.095	7.095	7.383	7.383	7.383	7.383	7.383	7.095	7.095	7.095	7.513	7.513	7.513	7.224	7.513
YJL171C	10.18	10.18	11.175	11.592	11.592	11.592	11.592	11.592	11.592	11.592	11.592	11.592	11.592	11.304	11.592	11.592	11.592	11.592	11.752	11.752	12.04	12.329	12.329	12.329	12.329	12.329	12.329	12.329	12.329	11.911	11.911	11.911	11.911	11.911	11.911	11.911	11.911	11.911	11.911	11.911	11.911	11.911	11.911	11.911	11.911	11.911	11.911	11.911	11.911
YMR288W	10.438	10.438	10.438	10.438	10.438	10.438	10.021	10.598	10.886	11.175	11.175	11.175	11.175	11.175	10.309	10.598	10.598	10.598	10.598	11.304	10.886	10.886	12.299	12.299	12.299	12.588	13.005	13.005	13.005	13.582	16.12	18.528	19.682	19.682	19.682	19.682	20.518	20.518	20.806	20.806	20.806	20.806	20.806	20.806	20.806	20.806	20.806	21.095	21.095
YGR156W	5.234	5.234	5.234	4.946	4.946	5.234	4.816	4.527	4.527	4.527	4.527	4.527	4.527	4.527	4.527	4.527	4.527	4.816	5.393	5.681	6.547	6.547	6.547	6.547	6.547	6.547	6.835	8.089	8.089	8.089	8.378	8.378	8.378	7.671	7.671	7.671	7.671	7.671	7.383	7.671	7.671	7.671	7.96	8.378	8.666	9.243	9.95	9.95	9.95
YEL050C	6.388	6.388	5.522	5.941	5.941	5.941	5.941	6.229	5.364	5.364	5.364	5.364	5.364	5.364	4.946	4.946	4.946	5.234	5.234	5.234	5.234	5.234	5.234	6.07	6.07	6.07	6.07	6.07	6.07	6.07	6.07	6.07	6.07	6.07	6.07	6.07	6.07	6.07	6.07	6.07	6.07	6.07	6.488	6.488	6.488	5.652	5.941	5.941	5.941
YDL195W	7.742	7.742	7.742	8.03	8.03	8.03	8.319	8.319	8.319	8.319	8.319	8.319	8.319	8.319	8.319	8.319	8.448	8.448	8.448	8.448	8.448	8.448	8.448	8.448	9.025	9.025	9.025	9.025	8.319	8.319	8.319	9.155	9.155	9.444	9.444	9.444	9.444	9.444	9.444	9.444	9.444	9.444	9.444	9.444	9.444	9.732	9.732	9.732	9.732
YJR034W	12.876	12.04	12.04	12.04	10.338	11.045	10.757	10.757	10.757	10.757	10.757	10.757	11.175	10.598	10.598	10.598	11.015	11.015	11.434	11.434	10.857	10.15	9.573	9.861	9.444	9.444	9.444	7.901	5.652	6.229	6.229	6.229	9.344	9.344	9.344	9.921	9.921	9.921	10.338	10.627	10.627	10.627	10.627	10.627	10.627	11.334	11.334	11.334	11.752
YDR265W	11.434	11.434	11.434	11.434	11.434	11.434	11.434	11.434	11.434	11.434	11.434	11.434	11.434	11.434	11.015	11.015	10.598	10.598	10.598	10.598	10.598	11.015	11.015	11.015	11.015	11.015	11.015	11.015	11.015	11.015	11.015	11.015	11.015	11.015	10.727	10.727	10.727	10.727	10.727	10.727	10.727	10.727	10.727	10.727	10.727	10.727	10.727	10.727	10.727
YLL012W	1.542	1.542	1.542	1.125	0.707	0.288	0.288	0.288	0.288	0.288	0.288	0	0	0	0	0	0	0	0	0	0	0	0	0	0	0	0	0	0	0	0	0	0	0	0	0	0	0	0	0	0	0	0	0	0	0	0	0	0
YGR275W	6.359	6.359	6.359	6.359	6.359	6.359	6.359	7.483	7.065	7.065	6.777	6.777	6.359	6.359	7.612	8.03	8.03	8.03	8.448	8.448	8.737	9.155	9.155	9.155	9.573	10.568	10.568	10.568	10.568	10.568	10.568	10.568	10.568	10.568	10.438	12.27	12.27	12.27	12.688	12.688	12.688	12.688	12.976	13.841	14.418	14.418	14.418	14.418	14.418
YHR172W	2.119	2.119	2.119	2.119	2.119	2.119	2.119	2.119	2.119	2.538	2.538	2.538	2.538	2.538	2.538	2.538	2.538	2.826	2.826	2.826	2.826	2.826	2.826	3.533	3.95	4.239	4.239	4.239	4.527	4.527	4.527	4.527	4.946	5.364	5.364	5.364	5.364	5.364	5.364	6.647	6.647	9.632	9.632	9.632	9.632	9.632	9.632	9.632	9.921
YLR354C	5.522	4.816	4.816	4.816	4.816	5.234	4.398	4.398	4.398	4.398	4.398	4.398	4.398	4.686	4.686	4.686	4.686	4.686	4.686	4.686	5.263	5.263	5.263	5.263	5.263	5.263	5.263	5.263	4.846	4.428	4.428	4.428	4.428	4.428	4.428	4.428	4.428	4.428	4.139	4.139	3.85	3.85	3.85	3.433	3.433	3.721	3.721	3.721	3.721
YDL002C	17.404	17.404	17.404	17.822	18.239	18.239	18.239	18.239	18.239	18.239	18.239	18.239	18.239	18.239	18.239	17.822	17.822	17.533	17.533	17.533	17.951	18.946	18.528	18.528	19.105	18.817	18.817	18.817	18.817	18.817	18.817	18.817	18.817	18.817	18.817	19.523	19.523	19.941	19.941	19.941	19.941	19.941	19.941	19.941	19.941	20.23	20.23	20.518	20.518
YDR461C-A	21.336	21.336	21.336	21.336	21.336	21.913	21.913	22.619	22.619	22.619	22.619	22.619	22.619	22.619	22.908	22.908	22.908	22.908	22.908	22.908	23.326	23.326	23.326	23.326	23.326	23.326	23.326	23.326	23.326	23.326	23.326	23.326	23.326	23.326	23.326	23.326	23.326	23.326	23.326	23.326	23.326	23.326	23.326	23.326	23.326	23.326	23.326	23.326	23.326
YDR200C	9.184	7.483	7.354	7.354	7.354	7.354	7.642	8.06	8.348	8.348	8.637	9.055	9.761	10.627	10.627	10.627	10.627	10.627	10.627	10.627	9.373	9.791	9.791	9.791	10.368	10.786	10.786	10.786	11.652	11.363	11.363	11.363	11.363	11.363	11.363	11.363	10.945	10.816	10.816	10.816	10.816	10.816	11.233	10.945	11.233	11.393	11.393	11.393	11.393
YOL077C	17.721	17.721	17.721	17.433	17.433	17.433	17.433	17.433	17.433	17.433	17.145	16.438	16.149	16.149	16.149	16.149	16.149	16.149	16.149	16.149	15.861	15.861	15.861	15.861	15.861	15.861	15.861	15.861	15.572	15.284	13.871	13.582	13.582	13.582	13.582	12.746	11.881	11.881	11.881	11.881	11.881	11.881	11.881	11.881	9.761	9.473	9.055	9.055	9.055
YNR059W	5.681	5.681	5.681	5.681	5.681	5.681	5.681	5.681	5.681	5.681	5.681	4.686	4.398	4.109	3.692	3.692	2.279	2.279	2.567	2.985	2.985	5.811	5.811	6.099	6.099	6.099	6.099	6.388	6.388	6.388	6.806	6.806	7.095	7.095	7.095	7.383	8.537	8.537	8.537	10.527	10.527	10.527	10.527	10.527	10.527	10.527	10.527	10.527	10.527
YPR135W	5.681	5.681	6.676	6.676	6.676	6.676	6.676	6.965	6.676	6.965	7.96	7.96	7.96	7.96	7.96	7.96	9.791	9.502	9.502	10.786	10.786	10.786	10.786	10.786	10.786	10.786	10.786	10.786	11.363	11.363	11.363	11.363	11.363	11.363	11.363	10.945	10.656	9.95	10.109	10.527	10.527	10.527	10.527	10.527	10.527	10.239	10.945	10.945	10.945
YGL237C	5.522	5.522	5.941	5.941	5.941	5.941	6.199	6.199	6.199	6.199	6.488	6.906	6.617	6.617	6.617	6.199	6.199	6.199	6.199	6.199	6.199	6.199	5.493	5.493	5.075	5.075	5.911	5.911	6.199	6.199	7.035	8.16	8.16	8.16	8.16	8.578	8.578	8.578	8.578	8.29	8.29	8.578	8.867	9.573	9.573	9.573	9.573	9.573	9.573
YMR203W	17.562	18.269	19.393	19.393	19.393	19.393	19.393	19.393	19.682	19.682	19.682	19.682	19.682	19.682	19.682	19.682	19.682	19.682	19.682	19.682	19.682	19.682	19.682	19.682	20.1	20.1	20.1	20.1	20.1	20.1	20.1	20.1	20.1	20.1	20.1	20.1	20.1	20.389	20.389	20.389	20.389	20.389	19.971	19.971	19.971	19.971	19.971	19.971	19.552
YMR297W	2.538	2.538	2.538	2.538	2.826	2.826	2.826	2.826	2.826	3.244	3.244	3.244	3.533	6.676	6.676	6.965	6.965	6.965	6.965	6.965	6.965	8.089	8.089	8.089	8.089	8.089	8.508	8.796	8.796	9.214	9.502	9.502	9.502	9.502	9.502	9.791	9.791	9.791	11.781	11.781	11.781	11.781	12.617	12.617	12.617	12.617	12.617	12.617	12.617
YDR025W	2.726	2.726	2.726	2.726	2.726	2.726	2.726	2.726	2.726	2.726	2.726	2.726	2.726	2.726	2.726	2.726	2.726	2.726	2.726	2.726	2.726	2.726	2.726	2.726	2.726	2.726	2.726	2.726	2.726	2.726	2.726	2.726	2.726	2.726	2.726	2.726	2.726	2.726	2.726	2.149	2.149	2.149	2.149	2.149	2.149	2.149	2.149	1.284	0.995
YCR016W	7.642	7.642	7.642	7.642	7.642	7.642	7.642	7.642	7.931	7.513	7.513	7.513	7.513	6.099	6.229	6.229	6.229	6.229	6.229	6.229	5.941	5.941	5.941	5.941	5.941	4.946	4.946	4.657	4.657	4.657	4.657	4.657	4.657	4.657	4.657	4.239	4.239	4.527	4.527	4.527	4.527	4.527	4.527	4.527	4.527	4.946	4.946	4.946	4.946
YLR406C	2.538	2.538	2.538	2.538	2.538	2.538	2.538	2.249	2.249	2.249	2.249	1.96	1.672	1.672	1.672	1.672	1.672	1.672	1.672	1.672	1.672	1.672	1.672	1.672	1.672	1.672	1.672	1.672	1.672	1.672	1.672	1.672	1.672	1.672	1.672	1.672	1.672	1.672	1.672	1.672	1.672	1.672	1.254	0.836	0.836	0.836	0.418	0.418	0.418
YPR043W	5.423	5.423	5.711	7.542	7.542	7.542	7.542	7.542	7.542	7.542	7.542	7.542	7.542	7.542	7.542	7.83	7.412	7.412	7.412	7.412	7.412	7.412	7.412	7.412	7.412	7.412	7.412	7.412	7.412	7.412	7.412	7.412	7.701	7.701	7.701	7.701	7.701	7.701	7.701	7.701	7.989	8.278	8.566	8.566	8.566	8.566	8.566	8.566	8.566
YIL049W	5.393	5.393	5.811	5.811	6.647	6.359	6.359	6.359	6.359	6.07	6.07	6.07	6.07	6.07	6.07	6.07	6.07	6.07	6.199	6.199	6.488	6.488	6.488	6.488	6.488	7.065	7.065	7.065	7.065	7.065	7.065	7.065	7.065	7.065	7.065	7.065	7.065	7.065	7.483	7.483	7.483	7.483	7.483	7.483	7.065	6.488	6.488	6.647	6.936
YDL001W	16.379	16.668	16.668	16.668	16.668	16.668	16.956	16.956	16.956	16.956	16.956	16.379	16.379	16.379	16.797	17.922	17.922	17.922	17.922	17.922	17.922	17.922	16.797	16.797	16.668	16.668	16.668	16.668	16.668	16.668	16.668	16.668	16.956	16.956	16.956	16.956	16.956	16.956	16.956	16.956	16.956	16.956	16.956	16.956	16.538	16.12	16.12	16.12	15.702
YJL053W	16.308	16.308	16.308	16.308	16.308	16.597	16.597	17.462	17.462	17.462	17.462	17.462	17.462	17.462	17.462	17.462	17.462	17.462	17.462	17.462	17.462	17.462	17.462	17.462	17.462	17.462	17.462	17.462	17.462	17.462	17.174	16.886	16.886	16.468	16.468	16.468	16.468	16.049	16.049	16.049	16.049	16.049	16.049	16.049	16.049	15.761	15.761	15.761	15.761
YLR163C	11.204	11.204	11.204	11.204	11.204	11.204	11.622	11.622	11.622	11.622	11.622	11.622	11.622	11.622	11.622	11.334	11.334	11.334	11.334	11.334	11.334	11.334	11.334	10.627	10.627	10.627	10.627	10.627	10.915	10.498	10.498	10.498	10.498	10.498	10.498	10.498	10.498	10.498	10.498	10.498	10.498	10.498	10.498	10.498	10.079	8.796	8.796	8.796	9.085
YLR264W	2.567	2.567	2.856	2.856	2.856	2.856	2.567	2.856	2.856	2.856	2.856	2.856	2.856	2.856	2.856	2.856	2.856	2.856	2.856	2.856	2.856	2.856	2.856	3.692	3.692	3.692	3.692	3.403	3.403	3.403	3.403	3.692	3.692	3.98	5.234	6.647	6.647	6.647	6.647	6.647	6.647	6.647	6.647	6.647	6.936	6.936	6.936	6.936	6.936
YPL256C	7.194	7.194	7.901	7.901	7.901	7.901	7.901	7.901	7.901	7.483	7.483	7.065	7.065	7.065	7.065	7.065	7.065	7.065	6.777	6.777	6.777	6.777	6.777	6.777	6.777	6.777	6.777	6.777	6.777	6.777	6.359	6.359	6.07	6.07	6.07	6.07	6.07	6.07	6.07	6.07	6.07	6.07	6.07	6.07	6.07	6.07	6.07	6.07	6.07
YLR145W	9.243	9.532	9.532	9.532	9.532	9.532	9.243	10.109	10.109	10.109	10.109	11.233	11.233	11.233	11.233	11.233	11.233	11.233	11.233	11.233	11.233	11.233	12.488	12.905	13.323	13.323	13.323	16.149	15.861	15.861	17.562	17.562	17.562	18.846	18.846	19.264	19.264	19.264	19.264	19.552	19.841	19.841	19.841	19.841	19.841	19.841	19.841	19.841	19.841
YOL117W	7.354	7.354	7.354	7.354	9.055	9.055	9.055	9.055	9.055	9.055	9.055	9.055	9.055	9.055	9.055	9.055	9.055	9.055	9.055	9.055	9.055	9.055	9.055	8.478	8.478	8.478	8.478	8.478	8.478	7.901	7.901	7.483	7.483	7.483	7.483	6.07	5.652	5.652	5.652	5.364	5.075	5.075	5.652	5.652	5.652	5.652	5.652	5.652	5.364
YNL313C	12.011	12.011	12.011	12.011	12.011	12.011	12.011	12.011	12.011	12.011	12.011	12.011	12.011	12.011	12.011	12.011	12.011	12.011	12.011	12.011	12.011	12.011	12.011	12.011	12.011	12.011	12.011	12.011	12.011	12.011	12.011	12.011	12.011	12.011	12.011	12.011	12.011	12.011	12.011	12.011	12.011	12.011	12.011	12.011	12.011	11.592	11.592	11.592	11.592
YCR077C	12.717	12.717	12.717	12.717	12.717	12.717	12.717	12.717	11.722	11.722	12.011	13.712	14.001	14.707	15.702	15.702	15.702	15.702	15.702	16.538	16.956	17.374	17.374	17.374	17.374	17.951	17.951	18.657	18.657	18.657	18.657	18.657	18.657	18.657	19.076	19.076	19.076	19.076	19.076	19.494	19.782	19.782	19.782	19.494	19.494	19.494	19.782	19.782	19.782
YPL162C	5.711	5.711	6	6	6	6	6	6	6	6	6	6	6	6	6	5.711	5.711	5.711	5.711	5.711	5.423	5.84	5.423	5.423	5.423	5.423	5.423	5.423	5.423	5.711	5.711	5.711	6	6	6	6	6	6	6	6	6	6	6	6	6	6	6	6	6
YMR184W	13.165	13.165	13.165	13.165	13.165	13.165	13.165	13.165	13.165	13.165	13.165	13.165	13.165	12.876	12.876	12.876	12.876	12.876	12.876	12.876	12.876	12.876	13.165	13.165	13.165	13.165	13.165	13.165	13.165	13.165	13.165	13.582	13.582	13.582	13.582	13.582	13.582	13.582	13.582	12.876	12.876	12.876	12.458	12.458	12.458	12.458	12.458	12.458	11.752
YNL216W	19.164	19.164	19.164	19.164	19.164	19.164	19.164	19.164	19.164	19.164	19.164	19.164	19.164	19.164	19.005	18.587	18.299	18.299	18.299	18.299	18.01	18.01	18.01	18.01	18.01	18.01	18.01	18.01	18.299	18.01	18.01	18.01	18.01	18.01	16.597	16.597	16.597	16.597	16.597	16.597	15.732	15.732	15.732	15.732	15.732	15.732	15.443	15.443	15.025
YBR052C	9.214	9.214	9.632	9.632	9.632	9.632	9.632	9.632	9.632	9.632	9.344	9.344	9.344	9.344	9.344	9.344	9.344	8.06	8.06	8.06	8.06	8.06	8.19	8.19	8.19	8.19	8.19	7.771	7.771	8.607	8.319	8.319	8.607	8.607	8.607	8.19	8.19	8.19	8.19	8.19	8.607	8.607	8.607	8.607	8.478	9.602	10.021	10.309	10.309
YMR287C	12.299	12.299	12.588	12.588	12.588	12.588	12.588	12.588	12.588	12.588	12.588	12.876	12.876	12.876	12.876	12.876	12.876	12.876	12.329	11.622	11.622	11.622	11.622	10.05	10.05	9.473	9.473	9.891	9.891	9.891	9.891	10.309	10.309	10.309	10.309	10.309	10.309	11.015	12.428	12.847	12.847	13.264	13.264	13.264	13.264	14.259	14.259	14.259	14.259
YEL012W	1.154	1.442	1.442	1.442	1.442	1.442	1.731	1.731	1.731	1.731	1.731	1.731	1.731	1.731	1.731	1.731	2.019	2.019	2.019	2.019	2.019	2.019	2.019	2.019	2.019	2.019	2.438	2.726	2.726	2.726	2.726	2.726	2.726	2.726	2.726	2.726	2.726	2.726	2.726	2.726	2.726	2.726	2.726	3.144	3.144	3.144	3.144	3.144	3.144
YNL283C	7.224	6.936	6.647	5.941	5.941	5.941	5.941	5.941	5.941	5.941	4.816	4.816	4.816	4.816	4.816	4.816	4.816	2.955	2.538	1.672	1.672	1.672	1.672	1.672	1.672	1.672	1.672	1.254	0.836	1.125	1.125	1.125	1.125	1.125	1.125	1.125	1.125	1.125	1.125	1.125	1.125	1.125	1.125	1.125	1.125	1.125	0.707	1.413	1.702
YMR039C	14.925	15.343	15.343	15.632	15.92	15.92	15.92	16.338	16.338	16.338	16.338	16.338	16.338	16.338	16.338	16.338	16.338	16.756	16.756	16.756	16.756	16.756	16.756	16.756	16.756	16.468	16.468	16.468	16.468	15.89	15.313	15.313	14.896	15.025	15.025	15.025	15.025	15.025	15.025	15.025	15.025	15.025	15.025	14.607	14.319	14.319	14.319	14.319	14.319
YDR021W	4.109	4.109	4.816	4.527	4.527	4.527	4.527	4.239	4.239	3.403	3.115	3.115	3.403	3.403	5.234	5.234	5.652	6.229	6.229	6.229	6.229	6.229	6.229	6.229	5.811	6.229	6.229	5.941	5.941	5.941	5.941	5.941	5.941	5.941	5.652	5.364	5.364	5.364	5.364	5.364	5.364	5.782	5.782	5.782	5.782	5.782	5.782	5.782	5.782
YKL024C	8.896	8.607	8.319	8.319	8.319	8.319	7.901	7.901	7.901	7.901	7.901	7.901	7.901	6.518	7.095	7.095	7.095	7.095	6.676	7.095	7.513	6.936	6.936	6.936	6.936	6.936	6.936	6.936	7.224	7.513	7.513	7.513	6.936	6.518	6.518	5.522	5.522	5.522	4.816	4.398	4.975	5.681	5.681	5.97	5.97	5.97	5.97	5.97	5.97
YGR261C	11.434	11.434	10.18	8.925	10.079	10.079	10.079	10.079	11.334	11.334	11.752	11.463	11.334	11.204	11.204	11.204	11.204	11.204	11.204	11.781	11.492	11.492	11.492	11.492	11.492	11.492	12.199	11.492	11.492	11.492	11.492	11.492	11.911	12.069	12.358	12.358	12.358	12.358	11.94	11.94	11.94	11.94	11.94	11.522	11.94	11.94	11.94	11.652	10.368
YIR005W	16.697	16.697	16.697	16.697	16.697	14.995	14.707	14.418	14.418	14.418	14.418	13.424	13.424	12.588	12.588	12.299	12.299	12.299	12.299	12.011	12.011	12.588	12.588	12.588	12.588	12.876	12.876	12.876	12.588	12.588	12.299	12.299	12.299	8.796	8.666	8.248	8.537	8.537	8.825	9.402	9.273	9.691	9.691	9.691	9.691	9.691	9.691	9.979	9.979
YML068W	21.166	21.166	21.166	21.166	20.747	21.036	21.325	21.325	21.036	21.036	21.036	21.036	21.036	21.036	21.036	21.036	21.036	21.036	21.036	21.036	21.036	20.747	20.747	20.747	20.747	21.166	21.166	21.166	21.166	20.747	20.747	20.747	20.747	20.747	20.747	20.747	20.747	20.747	20.747	20.329	20.329	20.329	20.329	20.329	20.329	20.329	20.329	20.329	20.329
YNL277W	1.542	1.542	1.542	1.542	1.542	1.254	1.254	1.254	1.254	1.254	1.254	1.254	1.254	1.254	1.254	1.254	1.254	1.254	1.254	1.254	1.254	1.254	1.254	1.542	1.542	1.125	1.125	1.125	1.125	1.125	1.125	1.125	1.125	1.125	1.125	1.125	0.707	0.288	0.288	0.288	0.288	0.288	0.288	0.288	0.288	0.288	0.288	0.288	0.288
YNR021W	16.438	16.856	16.856	16.856	16.856	16.856	17.274	17.274	17.562	17.562	17.562	17.562	17.562	17.562	17.562	17.562	17.562	17.562	17.562	17.562	17.562	17.562	17.562	17.562	17.562	17.562	17.562	17.562	17.562	17.562	17.562	17.562	17.562	17.562	17.562	17.145	17.145	17.145	17.145	17.145	17.145	17.145	17.145	17.145	17.145	17.145	17.145	17.145	17.145
YOR195W	11.233	11.233	11.233	11.233	11.233	11.233	11.233	11.233	11.233	11.233	11.233	11.233	11.233	11.233	11.233	11.522	11.522	11.522	11.522	11.522	11.522	11.522	11.522	11.522	11.522	11.522	11.522	11.522	11.522	11.522	11.522	11.233	11.233	11.233	11.233	10.945	10.945	10.945	10.945	10.945	10.945	10.945	10.945	10.945	10.656	10.656	10.656	10.656	10.239
YBR258C	5.811	6.099	6.099	7.801	7.801	7.801	8.219	8.219	8.219	8.508	8.508	8.925	8.925	8.925	9.214	9.502	9.502	9.502	9.791	9.791	9.791	9.791	9.791	9.791	10.079	10.079	10.079	10.656	10.945	10.945	10.945	10.945	11.233	11.233	11.233	11.233	11.233	11.233	11.363	14.636	14.636	15.055	15.055	15.055	15.055	15.055	15.055	15.055	15.055
YDR141C	6.229	6.229	6.518	6.518	6.518	6.806	6.806	6.806	6.806	6.806	6.806	6.806	6.806	6.806	6.806	6.806	6.806	6.806	6.806	6.806	6.806	6.806	6.806	6.806	6.099	6.099	6.388	6.388	6.388	6.388	5.97	5.97	5.97	5.97	6.258	6.258	6.258	6.258	6.258	6.258	6.258	6.258	6.258	6.258	6.258	6.258	6.258	6.258	6.258
YLR166C	4.269	4.269	4.269	4.269	4.269	4.269	4.269	4.269	4.269	4.269	4.269	4.269	4.269	4.269	4.269	4.269	4.269	4.557	4.557	4.557	4.139	4.139	4.139	4.139	4.139	3.85	3.433	3.433	3.721	3.721	3.721	3.721	3.303	3.591	3.591	3.591	3.303	3.303	3.591	3.591	3.591	3.591	3.303	3.303	3.303	3.303	3.014	3.014	3.014
YLR438W	10.598	10.598	10.598	11.015	11.015	11.015	11.015	11.015	11.015	11.015	11.015	11.015	11.015	11.015	10.598	10.598	10.598	11.015	11.015	11.015	11.015	11.015	11.304	11.304	11.304	11.304	11.304	11.304	11.304	11.304	11.304	11.304	11.304	11.304	11.304	11.304	11.304	11.304	11.304	11.722	11.722	11.722	11.722	11.722	11.722	11.722	11.722	11.722	11.722
YJL080C	15.602	15.602	15.602	15.602	15.602	15.602	15.602	15.602	15.602	15.602	15.602	15.602	15.602	15.602	15.602	15.602	15.602	15.602	15.602	15.313	15.313	15.313	15.313	15.313	15.313	15.313	15.313	14.896	14.896	14.896	14.896	14.896	14.896	14.896	14.896	14.607	14.607	14.607	14.607	14.607	14.607	14.607	14.607	14.607	14.189	14.189	14.189	14.189	14.189
YGL171W	10.656	10.656	10.656	10.656	10.656	10.368	11.075	11.075	11.781	12.776	12.776	12.776	12.776	12.776	12.776	12.776	12.776	12.776	12.776	12.199	12.905	13.612	14.03	14.03	14.03	14.03	14.03	14.03	14.03	14.03	14.03	14.866	14.866	15.572	15.572	15.572	15.572	15.572	15.572	15.572	15.572	15.572	15.572	15.572	15.572	15.572	15.572	15.572	15.572
YHR141C	5.681	5.681	5.393	4.109	4.109	4.109	4.109	4.109	4.109	4.109	4.109	4.109	4.109	4.109	4.109	4.109	3.821	3.821	3.821	3.821	3.821	3.821	3.821	3.403	3.403	3.403	3.403	3.115	3.115	3.115	3.115	3.115	3.115	3.115	3.115	2.826	2.408	2.408	1.413	0.995	0.995	0.995	0.707	0.707	0.707	1.284	1.284	1.284	1.284
YGL201C	9.791	10.209	9.791	9.791	9.791	9.791	9.791	9.791	9.791	10.079	10.079	10.079	10.079	9.373	9.373	9.662	11.204	11.204	11.204	11.204	11.204	11.204	11.204	11.204	11.204	11.204	11.204	11.204	11.204	11.492	11.492	11.492	11.492	11.492	11.492	11.492	11.492	11.204	11.204	11.204	11.204	11.204	11.204	11.204	11.492	11.492	11.492	11.492	11.492
YML008C	1.442	1.154	0.866	0.866	0.866	0.866	0.866	0.866	0.866	0.866	0.866	0.866	0.866	0.866	0.866	0.866	0.866	0.866	0.866	0.866	0.866	0.866	0.866	0.577	0.288	0.288	0.288	0.288	0.288	0.288	0.288	0.288	0.288	0.288	0.288	0.288	0.288	0.288	0.288	0.288	0.288	0.288	0.288	0.288	0.288	0.288	0.288	0.288	0.288
YAR028W	7.065	7.065	7.065	7.065	5.652	5.652	5.652	5.652	6.777	6.777	6.777	6.777	6.777	6.777	6.777	6.777	6.777	6.488	6.359	5.941	6.777	7.065	8.478	11.304	11.304	11.304	11.304	11.304	11.304	11.304	11.304	11.304	11.304	11.304	11.304	11.304	11.304	11.304	11.304	11.304	11.434	11.434	11.434	11.434	11.851	11.851	11.851	11.851	11.851
YLR105C	5.364	9.761	9.761	10.18	10.18	10.598	10.598	10.598	11.304	12.011	12.299	13.582	13.582	13.582	13.582	14.159	14.159	14.578	14.578	14.578	14.578	14.578	14.578	14.578	14.578	14.578	14.866	14.866	15.443	15.443	15.443	15.443	15.443	15.443	15.443	15.443	15.443	15.732	15.732	15.732	15.732	15.732	16.02	16.02	16.02	16.02	16.02	16.02	16.02
YNL002C	11.075	11.075	11.075	11.075	11.075	11.075	11.075	11.075	11.075	11.075	11.075	11.075	11.075	11.075	10.786	10.786	11.075	11.075	11.075	11.075	11.075	11.075	11.075	11.075	11.075	11.075	10.786	10.786	10.786	10.786	10.786	10.786	10.786	10.498	10.498	10.498	10.209	10.209	9.921	9.921	9.921	9.921	9.921	9.921	9.921	9.921	9.921	9.921	9.921
YMR310C	6.359	6.359	6.359	6.07	4.527	1.99	2.279	3.273	3.273	3.273	3.273	3.273	3.273	2.567	2.856	3.144	4.269	5.681	6.388	6.676	6.676	7.383	8.219	8.219	8.219	8.219	8.219	7.931	7.931	7.931	7.931	7.931	7.931	7.931	9.761	10.05	11.592	11.881	11.881	11.881	11.881	11.881	11.881	11.881	11.881	12.299	12.299	12.588	12.588
YLR114C	8.508	8.508	8.508	8.508	8.508	8.219	8.219	8.219	8.219	8.219	8.219	8.219	8.508	8.508	8.508	8.508	8.508	8.508	8.508	8.508	8.508	8.508	8.508	8.796	8.796	8.796	8.796	8.796	9.502	9.502	10.209	10.209	10.209	10.209	10.209	10.209	10.209	10.209	10.209	10.209	10.209	10.209	10.209	10.209	10.209	10.498	10.498	10.915	11.622
YER049W	7.642	7.642	7.642	7.642	7.354	7.354	6.936	6.936	6.936	7.354	7.354	7.354	7.354	7.354	7.354	7.354	7.354	7.354	7.065	6.777	6.777	6.777	6.777	7.065	7.065	7.065	7.065	7.065	7.065	7.065	7.065	6.647	6.647	6.647	6.647	6.647	6.647	6.647	6.647	6.647	6.936	6.936	6.936	6.936	6.936	6.936	6.936	6.936	6.936
YOR286W	13.323	13.323	13.323	13.323	13.323	13.323	13.612	13.612	13.612	13.612	14.189	14.189	14.607	14.607	14.607	14.607	14.607	14.607	14.607	14.607	14.607	14.319	13.612	13.323	13.035	13.035	13.035	13.323	13.323	13.323	13.323	13.323	13.323	13.323	13.323	13.323	13.035	13.035	13.035	13.035	13.035	13.035	12.458	12.458	12.458	12.458	12.458	12.458	12.458
YNL065W	1.702	1.702	1.702	1.99	1.99	1.99	1.99	1.99	1.99	1.99	1.99	1.99	1.99	1.99	1.99	1.99	1.99	1.99	1.99	1.99	1.99	1.99	1.99	1.99	1.99	1.99	1.99	1.99	1.99	1.99	1.99	1.99	1.99	1.702	1.702	1.702	1.413	1.413	1.413	1.413	0.995	0.995	1.284	1.284	1.284	1.284	1.284	1.284	1.284
YPL066W	5.782	6.07	6.07	6.07	6.07	6.07	5.941	5.941	6.229	6.229	6.229	6.229	6.229	6.229	6.229	6.099	6.099	6.099	6.099	6.099	6.099	6.099	6.099	6.099	6.099	6.388	6.388	6.388	6.676	6.676	6.676	6.676	6.676	6.676	4.428	4.428	3.721	3.721	3.721	3.721	3.433	3.433	3.433	3.433	3.433	3.433	3.433	3.433	3.433
YPL068C	0.288	0.288	0.288	0.288	0.288	0.288	0.288	0.288	0.288	0.288	0.288	0.288	0.288	0.288	0.288	0.288	0.288	0.288	0.288	0.288	0.577	1.154	1.154	1.154	1.154	1.154	1.861	1.861	1.861	1.861	1.861	1.861	1.861	1.861	1.861	1.861	1.861	1.861	1.861	1.861	1.861	2.567	2.567	2.567	2.567	2.567	2.567	3.692	3.692
YBR011C	10.627	10.627	10.915	11.204	11.204	11.204	11.204	11.204	11.204	11.204	11.204	11.204	11.204	11.204	11.204	11.622	11.622	11.622	11.622	11.622	11.204	11.204	11.204	11.204	11.204	11.204	11.204	11.204	11.204	11.204	11.204	11.204	11.204	11.204	11.204	11.492	11.492	11.492	11.492	11.492	11.492	11.492	11.492	11.492	11.492	11.492	11.492	11.492	11.492
YGR129W	1.861	1.861	1.861	1.861	1.861	1.861	2.149	2.149	2.149	2.149	2.149	2.149	2.149	2.149	2.149	2.149	2.149	2.149	2.149	2.149	2.149	2.149	2.149	2.149	2.149	2.149	2.149	2.149	2.149	2.149	2.149	2.149	2.149	2.567	2.567	2.567	2.567	2.567	2.567	2.567	2.567	2.567	2.567	2.279	2.279	2.567	2.567	2.567	2.567
YCL010C	17.922	17.922	17.922	18.34	18.051	18.051	18.051	18.051	18.051	18.051	18.051	17.762	17.604	17.604	18.18	18.18	18.18	18.18	18.18	18.18	18.18	18.18	18.18	18.18	18.18	18.18	18.18	18.18	17.762	17.762	17.762	17.762	17.762	17.762	17.762	18.051	18.051	18.051	18.051	18.34	17.085	17.085	17.085	17.085	17.085	17.085	17.085	17.085	17.085
YHR181W	3.144	3.144	3.144	2.726	2.438	2.438	2.438	2.438	2.726	2.726	2.726	2.726	2.726	2.726	2.726	2.726	2.726	2.726	2.726	2.726	2.726	2.726	2.726	1.572	1.572	2.826	2.826	2.826	2.826	2.826	2.826	2.826	3.95	3.95	3.95	3.95	3.95	3.95	3.95	3.95	3.95	3.662	3.662	3.95	3.95	3.95	3.95	3.95	3.95
YBR138C	16.468	16.468	16.468	16.468	16.179	16.179	16.179	16.179	16.179	16.179	16.179	16.179	16.179	16.179	16.179	16.179	16.179	16.179	16.179	16.179	16.179	15.761	15.761	15.761	15.761	15.761	15.761	15.761	15.761	15.761	15.761	16.049	16.049	16.049	16.049	16.049	16.049	16.049	16.049	16.049	15.055	15.055	15.055	15.055	15.055	15.055	15.055	15.055	15.055
YDR530C	8.796	10.757	9.055	8.219	8.219	8.219	8.219	8.219	8.219	9.761	9.761	9.761	10.05	10.627	11.334	11.752	14.418	14.418	14.418	15.414	16.12	16.12	16.12	16.409	16.409	16.409	16.409	16.409	16.409	16.409	16.409	16.409	16.409	16.409	16.409	16.409	16.409	16.409	16.409	16.697	16.697	16.697	16.697	16.697	16.697	16.697	16.697	16.697	16.697
YNL193W	8.955	8.955	8.955	8.955	8.955	8.955	8.955	8.955	8.955	9.243	9.243	9.243	9.243	9.243	9.243	9.243	9.243	9.243	9.243	9.243	9.243	9.243	9.243	9.243	9.243	9.243	8.955	8.955	9.085	9.085	9.085	9.085	9.373	9.373	9.373	9.373	9.373	9.373	9.373	9.791	9.791	9.791	9.791	9.791	9.791	9.791	9.791	9.791	9.791
YNL268W	0.707	0.707	0.707	0.707	0.707	0.707	0.707	0.707	0.707	0.707	0.707	0.995	0.995	0.995	0.995	1.284	1.284	1.284	1.284	1.284	1.284	1.284	1.284	1.284	1.284	1.284	1.284	1.284	1.99	1.99	1.99	1.99	1.99	1.99	1.99	1.99	1.99	1.99	1.99	1.99	1.99	1.99	2.279	2.279	2.279	2.279	2.279	2.279	2.279
YNR001C	2.826	3.533	3.533	3.533	3.533	3.533	3.533	3.533	3.533	3.533	3.533	3.533	3.533	3.533	3.533	3.533	3.533	3.533	3.533	3.533	3.244	3.244	3.244	3.244	3.244	3.244	3.244	3.244	3.244	3.244	3.244	3.244	3.244	3.244	3.244	3.244	3.244	3.244	3.244	3.244	3.244	2.826	2.826	2.826	2.826	2.826	2.826	2.826	2.826
YGL014W	11.393	11.393	11.393	11.393	11.393	11.681	11.681	11.681	11.681	11.393	11.393	11.393	12.387	13.094	13.094	13.094	13.094	13.094	13.383	13.671	14.377	14.377	14.377	14.377	14.377	14.377	14.377	14.377	14.377	14.377	14.377	14.377	14.377	14.377	14.377	14.377	14.377	14.377	14.377	14.377	14.377	14.377	14.377	14.377	14.377	14.377	14.377	14.377	14.377
YBL039C	1.413	1.413	1.413	1.831	2.119	2.119	2.119	2.119	2.119	2.119	2.119	2.119	2.119	2.119	2.119	2.119	2.119	1.702	1.99	2.408	2.408	2.408	2.408	2.408	2.408	3.533	3.115	3.403	3.403	4.109	4.109	4.109	4.109	4.398	4.398	4.398	4.398	4.398	4.398	4.398	4.398	4.398	4.398	4.398	7.96	7.96	7.96	7.96	7.96
YER008C	10.18	10.18	10.18	10.18	10.18	10.18	10.18	10.18	9.891	9.891	9.891	10.727	10.857	10.857	10.857	10.857	10.857	11.145	11.145	11.145	11.145	11.434	11.015	11.015	11.015	11.015	11.015	11.015	11.015	11.015	11.015	11.015	11.015	11.015	11.015	10.438	10.438	10.438	10.438	10.438	10.438	10.438	10.438	10.438	10.438	10.438	10.438	10.438	10.438
YGR091W	7.124	7.124	7.124	7.124	7.124	7.124	6.577	6.577	6.577	6.577	6.577	6.577	6.995	6.577	6.865	6.865	6.865	6.865	6.577	6.577	7.283	7.283	7.283	7.283	7.283	7.283	7.283	6.995	6.706	6.418	6.547	6.547	6.547	6.547	6.547	6.547	6.547	6.547	6.547	6.547	6.547	6.547	6.547	6.547	6.547	5.97	6.258	6.258	6.418
YKL166C	8.955	8.955	8.955	8.955	8.955	8.955	8.666	8.666	8.666	8.666	8.666	8.378	7.96	7.96	7.96	7.124	7.542	7.124	6.835	6.835	6.835	6.547	6.258	6.258	6.547	6.547	6.258	6.258	6.258	6.547	6.547	6.965	7.253	7.253	7.253	7.253	7.253	7.253	7.253	7.253	7.253	7.253	7.253	7.253	7.253	7.253	7.253	7.253	6.676
YLR395C	10.886	10.886	10.886	10.886	10.886	10.886	10.886	10.886	10.886	10.886	10.886	10.886	10.886	10.886	10.886	11.304	11.304	11.304	11.304	10.886	10.886	10.886	10.886	10.886	10.886	10.886	10.886	10.886	10.886	11.592	11.592	11.592	11.592	11.592	11.592	11.592	11.592	11.592	11.592	11.592	11.592	11.592	11.592	11.592	11.592	11.592	11.592	10.886	10.886
YMR294W	13.742	13.035	11.075	10.656	10.368	10.368	10.368	10.079	10.079	10.079	10.079	10.079	10.079	10.079	10.079	10.079	9.662	9.662	9.662	9.95	8.666	8.666	8.666	8.666	8.666	8.666	8.666	8.248	7.83	7.83	7.83	7.83	6	6	6	6.288	6.288	6.288	6	6	6	4.846	4.269	4.269	4.269	5.104	5.522	5.522	5.522
YML060W	5.911	5.334	5.334	5.334	5.334	5.334	5.334	5.334	5.334	4.916	4.916	4.916	3.373	3.662	2.985	2.985	3.403	3.403	3.403	3.403	3.115	3.115	3.115	3.115	3.533	4.657	4.369	4.657	4.657	4.657	4.946	5.234	5.522	8.06	11.175	11.175	11.175	11.175	11.175	12.169	12.169	12.588	12.588	12.588	12.588	12.588	12.876	12.876	12.876
YDR286C	6.936	6.936	6.936	6.936	7.224	7.513	7.513	8.219	9.791	9.791	10.209	10.209	10.209	10.498	10.498	10.498	10.079	10.079	10.079	10.079	10.079	10.079	10.079	10.079	10.079	10.079	10.079	10.079	10.079	10.079	10.079	10.079	10.079	10.368	10.368	10.368	10.368	10.368	10.368	10.368	10.368	10.786	10.079	10.786	11.622	13.035	13.035	13.035	13.035
YMR092C	13.553	13.553	13.553	13.553	13.553	13.553	13.264	12.27	12.27	12.27	12.27	12.27	12.27	12.27	12.27	12.27	12.27	12.27	12.27	11.116	10.409	9.573	9.573	9.573	9.155	9.155	9.155	9.155	9.155	9.155	9.155	9.155	9.155	8.737	8.448	8.448	7.324	7.324	7.324	7.324	7.324	7.324	7.324	6.199	5.911	5.911	2.667	2.667	2.955
YIL070C	16.12	16.12	16.12	16.12	16.12	16.12	16.12	16.12	16.12	16.12	16.12	16.12	16.25	16.25	16.25	16.25	16.25	16.25	15.832	15.832	15.832	15.832	15.832	16.12	16.12	16.12	16.697	16.697	16.697	16.697	16.697	16.697	16.697	16.697	15.702	15.702	15.702	15.284	15.702	15.991	15.991	15.991	15.991	15.991	15.572	15.572	15.572	15.861	15.861
YHR081W	12.011	12.011	12.011	12.011	12.011	12.011	11.592	10.886	10.598	10.598	10.598	10.598	10.05	10.05	10.05	9.761	9.761	9.761	9.473	9.473	9.473	9.473	9.473	9.473	9.473	9.473	8.348	8.348	8.06	8.06	7.642	7.642	6.229	6.099	5.811	5.811	5.811	5.393	5.681	5.681	5.681	5.681	5.393	5.393	5.681	5.681	5.681	5.681	5.681
YOR316C-A	4.816	3.692	3.403	3.403	3.403	3.403	3.403	3.403	3.403	3.403	2.985	2.567	2.567	2.279	2.279	2.567	2.567	2.567	2.567	2.985	2.985	2.985	2.985	2.985	2.985	2.985	2.985	2.567	2.279	2.279	2.279	2.279	2.279	1.99	1.99	1.99	1.99	1.99	1.99	1.99	1.99	1.99	1.99	1.99	1.99	1.99	1.99	1.99	1.99
YDR240C	2.726	2.438	2.438	2.438	2.438	2.438	2.149	1.861	1.572	1.572	1.572	1.572	1.572	2.567	2.567	3.721	3.721	3.721	4.975	5.263	4.975	4.975	4.686	5.104	7.065	7.771	9.055	9.055	9.055	9.055	9.055	9.632	9.921	9.921	9.921	10.757	10.757	10.757	10.757	10.757	10.757	10.757	11.045	11.045	11.045	11.045	11.045	11.045	11.045
YGL003C	11.492	11.492	11.492	12.329	12.329	12.329	12.329	12.329	12.329	12.329	12.617	13.323	13.9	13.9	13.9	14.189	14.189	14.189	14.189	14.189	14.896	14.896	14.896	14.896	14.896	14.896	14.896	15.313	15.313	15.313	15.313	15.313	15.313	15.313	15.313	15.313	15.313	15.313	15.313	15.313	15.313	15.313	15.313	15.313	15.313	15.602	15.602	15.602	15.602
YGR251W	8.348	8.348	9.055	9.055	9.055	9.055	9.055	9.055	10.05	10.627	10.627	10.627	10.627	10.627	10.627	10.627	10.627	10.627	10.627	10.627	10.627	10.627	10.627	10.627	10.627	10.627	10.627	10.627	10.627	10.627	10.627	10.627	10.627	10.627	10.627	10.627	10.627	10.627	10.915	10.915	10.915	10.915	10.915	10.915	10.915	10.915	10.915	10.915	10.915
YGL047W	8.508	8.508	8.508	8.508	8.508	8.508	8.925	8.925	8.925	10.886	10.886	11.304	11.592	12.169	12.169	12.588	12.588	12.588	12.588	12.588	12.588	12.588	12.588	12.588	12.169	11.881	12.717	13.712	14.995	15.284	15.702	15.702	15.702	15.702	15.702	15.702	15.702	15.702	15.702	15.702	15.702	15.702	16.12	17.115	17.533	17.533	17.533	17.533	17.533
YDR267C	10.627	10.627	10.627	10.627	10.627	10.627	10.627	10.627	10.627	10.627	10.627	10.627	10.627	10.627	10.627	10.627	10.338	10.338	10.338	10.338	10.338	10.627	10.627	10.627	10.627	10.338	9.632	9.632	9.632	9.632	9.055	8.637	8.637	8.637	8.348	8.348	8.348	8.348	8.348	8.348	8.348	8.348	8.348	8.767	9.055	9.055	9.055	9.055	9.055
YER095W	11.752	11.752	11.752	11.752	11.752	10.627	10.627	10.627	10.627	8.796	8.378	8.378	8.089	6.936	6.229	6.229	6.229	6.229	6.229	6.229	6.229	5.811	5.811	5.811	5.811	5.811	5.811	5.522	4.109	3.821	3.821	3.821	3.821	3.821	3.821	3.821	3.821	3.821	3.821	3.115	3.115	2.696	2.696	2.696	2.696	2.696	1.99	1.99	1.99
YJL183W	6.07	6.07	6.07	7.324	7.324	7.612	7.612	7.612	7.612	7.901	7.901	9.184	9.184	9.184	9.184	9.602	9.602	9.602	10.468	10.468	10.886	10.886	10.886	10.886	10.886	11.304	11.722	11.722	11.722	11.722	11.722	11.722	13.424	13.424	13.712	13.712	13.712	13.712	13.712	13.712	13.712	13.712	13.712	13.712	13.712	13.712	13.712	13.712	13.712
YGL122C	20.936	21.224	21.224	22.061	22.061	22.061	22.061	22.061	22.061	22.061	22.061	22.061	22.061	22.061	22.061	22.061	22.061	22.061	22.061	22.061	22.061	22.061	22.061	21.642	21.642	21.642	21.642	21.642	21.642	21.642	21.354	21.354	21.354	21.354	21.354	21.066	21.066	21.066	21.066	21.066	21.066	20.23	20.23	20.23	19.523	19.523	19.523	19.523	19.523
YOL057W	11.563	11.981	11.981	11.981	11.981	11.981	11.981	12.399	12.399	12.399	12.399	12.399	12.399	12.399	12.399	12.399	12.399	12.399	12.399	13.105	13.105	13.682	14.389	15.961	15.961	16.668	16.668	16.668	16.668	16.668	16.668	16.668	16.956	16.956	16.956	17.244	17.244	17.244	16.956	16.956	16.956	16.956	16.956	16.956	16.956	16.956	16.956	16.956	16.956
YJL082W	7.612	7.612	6.329	6.329	5.911	5.911	5.911	5.911	5.911	5.911	4.498	2.955	2.378	1.96	1.96	1.542	1.542	1.542	1.542	1.542	1.542	1.542	1.542	1.542	1.542	1.542	1.542	1.542	1.542	1.542	1.542	1.542	1.542	1.542	1.542	1.542	1.542	1.542	1.542	1.542	1.542	1.542	1.542	1.542	1.542	1.125	1.125	0.836	0.836
YDR468C	10.079	10.079	10.079	10.368	11.233	11.522	11.522	11.522	11.522	11.522	11.522	11.522	11.522	11.94	11.94	11.94	11.94	11.94	11.94	11.94	11.94	11.94	11.94	11.94	11.94	11.94	11.94	11.94	11.94	11.94	11.94	11.94	11.94	11.94	11.94	11.94	11.94	11.94	11.94	11.94	11.94	12.229	12.229	12.229	12.229	12.229	12.229	11.94	11.94
YCL001W	8.219	8.219	8.219	8.796	8.219	8.348	8.348	8.348	8.767	8.767	8.767	8.767	8.767	8.767	8.767	8.767	7.931	7.513	8.637	8.637	8.637	8.637	8.767	9.184	9.602	9.891	11.592	11.592	11.592	12.011	12.011	12.011	12.011	12.011	12.011	12.011	12.011	13.294	13.294	14.289	14.289	14.289	14.578	14.578	14.995	14.578	14.578	14.578	14.578
YML077W	8.925	8.925	8.925	8.925	8.637	9.055	9.055	9.055	9.055	9.055	9.055	9.055	9.055	9.055	9.055	9.055	9.055	9.761	9.761	9.761	9.473	9.473	9.473	9.761	9.761	9.761	9.761	10.05	9.632	9.632	9.632	10.338	10.338	10.338	10.338	9.921	10.886	13.424	13.424	13.841	13.841	14.13	14.13	14.13	14.13	14.13	14.13	14.13	13.005
YIR012W	15.702	15.702	15.702	15.702	15.702	15.702	15.702	15.702	15.702	15.702	15.702	15.702	15.702	15.702	15.702	15.702	15.702	15.702	16.12	16.12	16.12	16.12	16.12	16.12	16.12	16.12	16.12	16.12	16.12	16.12	16.12	15.832	15.832	15.832	15.832	15.832	15.832	15.832	15.832	15.832	15.832	15.832	15.832	15.832	15.832	15.832	15.832	15.832	15.832
YDR332W	5.393	4.816	4.816	4.816	4.816	4.816	4.816	4.816	3.692	3.692	3.403	3.403	3.403	2.985	2.985	2.985	2.985	2.985	2.985	2.985	2.985	2.985	2.985	2.985	2.985	2.985	2.985	2.985	2.696	2.696	2.696	2.408	2.408	2.119	2.538	2.538	2.538	3.244	3.533	3.533	3.533	3.533	3.533	3.533	3.533	3.821	3.821	3.821	3.821
YBR074W	4.846	4.846	4.139	4.428	4.428	4.428	4.428	4.428	4.428	4.428	4.428	4.139	4.139	4.139	4.428	4.846	4.846	4.846	4.846	4.557	4.557	4.557	4.557	4.557	3.85	3.85	3.273	3.692	4.686	4.686	4.686	4.686	4.975	4.975	4.975	4.975	4.975	4.975	5.681	5.681	6.806	6.806	6.806	6.806	6.806	6.806	6.806	6.388	6.388
YDR297W	7.224	7.513	8.219	8.219	8.219	8.508	8.508	8.508	8.508	10.05	10.05	10.05	10.05	10.05	10.338	10.468	10.757	11.175	11.463	12.299	12.299	12.299	12.299	12.011	12.717	13.712	13.712	13.712	13.712	13.712	13.712	13.712	13.712	13.712	13.712	13.712	13.712	13.712	13.712	13.712	13.712	14.001	13.841	13.841	15.702	16.956	16.956	16.956	16.956
YMR011W	1.125	1.125	1.125	1.125	1.125	1.125	1.125	1.125	1.125	1.413	1.413	1.413	1.413	1.413	1.413	1.413	1.413	1.413	1.413	1.413	1.413	1.413	1.413	1.413	1.413	1.125	1.125	1.125	1.125	1.125	1.125	1.125	1.125	1.125	1.125	1.125	1.125	1.125	1.125	1.125	1.125	1.125	1.125	1.125	1.125	1.125	1.125	1.125	1.125
YLR104W	1.154	1.154	1.154	1.154	1.154	1.154	1.154	1.154	1.154	1.154	1.154	1.154	1.154	1.154	1.154	1.154	1.154	1.154	2.279	2.279	2.279	2.279	2.279	2.279	2.279	2.279	2.279	2.279	2.279	2.279	2.567	2.567	2.567	2.567	2.567	2.567	2.567	2.567	2.567	2.567	3.144	4.557	4.557	4.557	4.557	4.557	4.557	4.557	4.846
YPL007C	3.244	3.244	3.244	3.244	3.244	2.955	2.955	3.792	4.657	4.657	4.657	4.369	4.369	4.369	4.369	3.95	3.95	3.533	3.533	3.533	3.533	2.826	3.662	4.369	4.369	5.205	5.205	5.205	5.205	5.493	5.911	6.617	7.612	7.612	7.612	7.612	7.612	7.612	7.612	8.19	8.478	8.478	9.473	11.015	12.717	12.717	12.717	12.717	12.717
YER186C	0.707	0.707	0.418	0.418	0.418	0.418	0.418	0.418	0.418	0.418	0.418	0.418	1.125	1.542	1.542	3.115	3.115	3.533	3.533	4.398	4.398	4.398	4.398	4.398	4.686	5.393	5.393	5.393	5.393	5.393	5.393	5.681	5.681	5.681	5.681	5.681	5.681	5.681	5.681	5.681	5.681	5.681	5.681	5.681	5.681	5.681	6.099	6.099	6.676
YDR448W	8.578	8.578	8.578	8.578	8.578	8.578	8.578	8.16	8.16	7.742	7.742	7.742	7.742	7.742	7.324	7.324	6.199	5.911	5.911	5.911	5.493	5.205	5.493	5.493	5.493	5.493	5.493	5.493	5.493	5.493	5.493	5.493	5.493	5.493	5.075	5.075	5.075	5.075	5.075	5.364	5.364	5.075	5.075	5.075	5.075	5.075	5.075	5.075	5.075
YGL141W	3.533	3.533	2.955	2.538	2.538	2.538	2.538	2.538	3.533	2.826	3.115	3.115	3.115	3.115	3.115	3.115	3.115	3.115	3.403	3.821	3.821	3.821	2.985	5.234	10.309	11.015	11.015	11.015	11.015	11.015	11.015	11.015	11.015	11.015	11.592	12.011	12.011	12.299	12.299	12.588	12.588	12.588	12.588	12.588	12.588	12.588	12.588	12.588	12.588
YOR150W	4.369	4.369	4.787	4.787	5.075	5.075	5.075	5.075	5.075	5.364	5.364	5.364	5.364	5.364	5.364	5.364	5.364	5.364	5.364	5.364	5.364	5.364	5.364	5.364	5.364	5.364	5.364	5.364	5.364	5.364	5.364	5.364	5.364	5.364	5.364	5.364	5.652	5.652	5.652	5.075	6.07	6.07	6.07	6.359	7.354	7.354	7.354	7.354	7.354
YPR032W	10.209	10.915	11.334	11.911	12.905	15.313	15.313	16.02	17.303	17.303	17.303	17.303	17.303	17.721	17.721	17.721	17.721	19.134	19.134	19.423	20	20	20	20	20.288	20.288	20.288	20.288	20.288	20.288	20.995	20.995	20.995	20.995	20.995	20.995	20.995	20.995	20.995	20.995	20.995	20.995	20.995	20.995	20.577	20.577	20.288	20.288	20.288
YLR243W	6.329	6.329	6.329	5.622	5.493	5.493	5.493	5.493	5.911	5.911	5.911	5.911	5.911	5.911	5.911	5.911	5.622	5.622	5.622	6.488	8.19	8.19	8.19	8.19	8.19	8.19	8.19	8.19	8.19	8.19	8.19	8.478	8.478	8.478	8.767	8.767	8.767	8.767	8.767	8.767	8.767	8.767	8.767	8.767	8.767	8.767	8.767	9.055	9.055
YNL165W	8.737	8.319	9.025	9.025	9.025	9.025	9.025	9.025	9.732	9.314	9.184	9.602	9.602	9.602	9.602	9.602	9.891	9.891	9.891	9.891	9.891	9.891	9.891	9.891	9.891	10.598	10.598	10.598	10.598	10.598	10.598	10.598	10.598	10.598	10.598	10.598	10.886	12.169	12.169	12.169	12.169	12.169	12.169	12.169	12.169	12.169	12.169	11.752	11.752
YOR266W	19.494	19.494	19.494	19.494	19.494	19.494	19.494	19.494	19.076	18.787	18.369	18.787	18.787	18.787	18.787	18.787	18.787	18.787	18.081	18.081	17.244	17.244	14.678	14.001	14.001	14.001	14.001	13.582	13.582	13.582	13.582	13.582	13.582	13.582	13.582	11.881	11.592	11.592	10.468	10.468	10.468	10.468	9.632	9.632	9.921	9.085	8.796	8.796	8.796
YPR161C	14.766	14.766	14.766	15.055	15.055	15.055	15.055	15.055	15.055	15.343	15.343	15.343	15.343	15.343	15.343	15.343	15.343	15.213	15.213	15.213	15.213	15.213	15.213	15.213	14.925	14.636	14.636	14.636	14.925	14.925	14.925	14.925	14.925	14.925	14.636	14.636	14.636	14.348	14.348	14.348	14.059	13.771	13.771	13.482	13.482	13.482	13.771	13.771	13.771
YDR068W	5.293	4.716	4.716	4.716	5.134	5.552	5.552	5.552	5.97	5.97	5.97	5.97	5.97	5.97	6.258	6.258	6.258	6.258	6.258	6.258	7.124	6.835	6.835	6.835	7.124	7.124	7.124	7.124	7.124	6.835	6.835	6.835	6.835	6.835	6.835	6.835	6.835	6.835	6.835	6.835	6.835	6.835	6.835	6.835	6.835	6.418	6.418	6	6
YBR121C	11.911	11.622	11.622	11.334	11.752	11.752	11.752	11.752	11.752	11.752	11.752	11.752	11.045	11.045	11.045	11.045	10.209	10.209	9.502	9.502	9.502	9.502	9.502	7.931	7.931	7.931	7.224	6.806	6.806	6.806	6.806	7.095	7.095	7.095	7.095	7.095	7.095	6.806	6.806	5.393	4.846	3.562	3.85	3.85	3.85	3.85	3.85	3.85	3.85
YGL212W	7.542	7.542	7.83	9.243	9.243	9.532	9.243	9.243	9.243	10.239	10.239	10.239	10.239	10.239	10.239	11.363	11.781	11.781	11.781	11.781	11.781	11.781	12.069	12.069	12.069	13.065	13.065	13.065	13.065	14.059	14.766	14.766	14.766	14.766	15.055	15.055	15.055	15.055	15.055	15.055	15.055	15.055	15.055	15.055	15.473	16.179	16.179	16.179	16.179
YHR007C-A	12.069	12.069	11.652	11.652	11.652	11.363	10.239	11.911	11.911	11.911	11.911	11.911	11.911	11.911	11.911	11.911	12.329	12.04	12.04	12.04	12.04	11.752	11.752	11.752	11.752	12.04	12.04	12.04	12.04	12.04	12.04	12.04	12.04	12.04	12.04	12.04	12.04	12.458	12.458	12.458	12.458	12.458	12.458	12.458	12.458	12.458	12.04	12.04	12.04
YNL259C	3.115	3.115	3.115	3.115	3.115	3.115	3.115	3.115	3.115	2.826	2.826	2.538	2.119	2.408	2.408	2.408	2.408	2.408	3.244	3.533	3.533	3.533	3.95	3.95	3.95	3.95	3.95	4.787	4.787	5.205	5.205	5.205	5.205	5.205	5.205	5.205	5.205	5.205	5.493	6.199	6.199	6.617	6.617	6.617	6.617	7.194	7.194	7.483	7.483
YGR155W	11.045	10.468	11.752	12.199	11.492	11.492	11.492	11.492	11.492	11.492	11.492	11.492	11.204	11.204	10.498	10.079	10.079	10.079	10.786	11.492	11.492	11.492	11.492	11.492	11.075	11.492	11.492	11.492	11.781	11.781	12.069	12.069	11.652	11.652	11.652	11.652	11.652	11.652	11.652	11.652	11.652	11.652	11.363	11.363	10.786	10.368	10.079	9.373	9.373
YMR269W	4.587	5.005	5.711	7.383	7.383	7.383	8.089	8.089	8.089	8.378	8.796	9.085	9.791	9.791	9.791	10.079	10.368	11.911	11.911	11.622	11.911	11.911	12.199	12.905	12.905	13.612	14.03	14.448	15.572	15.572	15.572	15.572	15.572	15.572	15.572	15.572	15.861	15.861	15.861	15.861	15.861	15.861	15.861	15.861	15.861	15.861	15.861	15.861	15.861
YLR453C	2.856	1.572	1.572	1.572	1.572	1.572	1.572	1.572	1.572	1.572	1.572	1.284	1.572	1.572	1.572	1.572	1.284	1.702	1.702	1.702	1.702	1.702	2.119	2.119	2.119	2.408	2.408	2.408	2.408	2.408	2.408	2.408	3.273	3.273	3.562	3.562	3.562	3.98	5.263	6.547	6.547	6.547	6.547	6.547	6.547	6.547	6.547	6.547	7.124
YMR040W	11.522	11.522	11.522	11.522	11.522	11.522	11.522	10.239	9.243	9.243	8.955	8.955	8.955	8.537	8.537	8.537	8.537	8.537	8.537	8.537	8.537	8.537	8.537	8.119	7.83	7.83	7.83	7.83	7.83	7.83	7.83	7.83	7.83	7.83	7.83	7.542	7.542	7.124	7.124	6.835	6.835	6.835	6.835	6.835	6.835	6.835	6.835	7.124	5.263
YOL098C	1.413	1.413	1.413	1.413	1.831	1.831	2.119	2.119	2.538	2.538	2.538	2.538	2.538	2.538	2.538	2.538	2.826	3.244	3.244	3.533	4.527	9.184	9.184	9.184	9.184	9.473	9.891	9.891	9.891	10.309	11.145	11.145	11.145	11.563	11.851	11.851	11.851	11.851	11.851	12.27	12.27	12.27	13.812	13.812	13.812	13.812	13.812	13.812	13.812
YBL024W	11.652	11.652	11.652	11.652	11.652	11.652	11.652	11.652	11.652	11.652	11.652	11.363	11.363	11.363	11.363	11.363	11.363	11.363	11.363	11.363	11.363	11.363	11.363	11.781	11.781	11.781	11.781	11.781	11.781	11.781	11.492	11.492	11.075	11.075	11.075	11.075	11.075	11.075	11.363	11.363	11.363	11.363	11.363	11.363	11.781	11.781	11.781	11.781	11.781
YPL092W	3.144	3.144	3.144	3.144	3.144	3.144	3.144	3.144	3.144	2.856	2.856	2.567	2.567	2.567	2.567	2.567	2.567	2.567	2.567	2.567	2.567	2.567	2.567	2.567	2.567	2.567	2.567	2.279	2.279	2.279	2.279	3.115	3.115	3.115	3.115	3.115	3.115	3.115	3.115	3.115	2.696	2.408	2.408	2.408	2.408	2.826	2.826	2.826	2.826
YIL003W	2.149	2.149	2.149	2.149	2.149	2.149	2.149	2.149	2.149	2.149	2.149	2.149	2.149	2.149	2.149	2.149	2.149	2.149	2.149	2.149	2.149	2.149	1.861	1.154	1.154	1.154	1.154	1.572	1.572	1.572	1.572	1.572	1.572	1.572	1.572	1.284	1.702	1.702	1.702	1.702	1.702	1.831	1.831	1.831	1.831	2.119	2.119	2.119	2.119
YMR109W	13.524	13.524	13.524	13.524	13.524	13.235	13.235	13.653	13.653	13.653	13.653	13.653	13.653	13.653	13.653	13.941	13.941	13.941	13.941	13.941	13.524	13.524	13.524	13.524	13.524	13.524	13.524	13.524	13.524	13.524	13.105	13.105	13.105	13.105	13.105	13.105	13.105	13.105	13.105	13.105	13.105	13.105	13.105	13.105	13.105	13.105	13.105	13.524	13.524
YDL036C	9.791	9.791	9.373	9.662	9.662	9.662	9.662	9.662	9.662	9.95	9.95	9.95	10.527	10.945	10.945	10.945	11.233	11.522	11.522	11.522	11.522	11.94	11.94	12.229	12.229	12.229	12.229	12.229	12.517	12.517	12.517	12.517	12.517	12.517	12.517	12.517	12.517	12.517	12.517	12.517	12.517	12.517	12.517	12.935	12.935	13.223	13.223	13.223	13.223
YBR227C	6.936	7.065	7.354	7.354	7.354	7.354	6.647	7.224	7.224	7.224	7.224	7.513	7.513	7.931	7.931	7.931	7.931	7.931	7.931	7.931	7.931	7.931	7.931	7.224	7.513	7.513	7.513	7.513	7.513	5.97	5.97	6.258	6.388	8.089	9.662	10.079	10.079	10.079	10.079	10.079	10.079	10.368	10.368	10.368	10.368	10.368	10.656	10.656	10.656
YGR054W	2.308	2.019	2.019	2.019	2.019	2.019	2.019	2.019	2.019	1.731	1.731	1.731	1.442	1.442	1.442	1.731	2.149	2.149	2.149	2.149	2.149	2.149	2.149	2.149	2.149	2.149	2.149	2.149	2.149	2.149	2.149	2.149	2.149	2.149	2.149	2.149	2.726	2.726	2.726	3.144	3.562	3.562	3.562	3.562	3.562	3.562	3.562	3.85	4.139
YHR118C	9.444	9.444	9.444	9.025	9.025	9.025	9.025	9.025	9.314	10.18	10.886	10.598	10.598	10.598	10.598	10.598	10.598	10.598	11.434	11.434	11.434	11.434	11.434	11.434	11.434	11.434	11.434	11.434	11.434	11.434	11.434	11.434	11.434	11.434	11.145	11.145	11.563	11.434	11.434	11.434	11.434	11.434	11.015	11.015	11.015	11.592	11.881	11.881	11.881
YLR089C	12.976	12.976	13.264	13.264	13.264	13.264	13.264	13.264	13.264	13.264	13.264	13.264	13.264	13.841	13.553	13.553	13.553	13.553	13.553	13.553	13.553	13.553	13.553	13.264	13.553	14.389	14.807	14.807	14.807	14.807	14.807	14.807	14.807	14.807	14.807	14.389	14.389	14.389	14.807	16.061	16.061	16.061	16.061	16.061	16.638	17.056	18.887	20.718	20.718
YLR412C-A	7.542	6.258	5.97	5.97	6.099	7.095	7.095	7.095	7.095	7.095	7.095	6.676	6.676	6.676	6.676	6.676	6.388	6.099	6.099	6.099	6.099	6.099	6.099	6.099	6.388	6.676	6.676	6.676	6.676	6.676	6.676	6.676	6.676	6.965	7.542	7.542	7.542	7.542	7.542	7.542	7.542	7.542	7.124	7.124	7.124	7.124	7.124	7.124	7.124
YPL093W	18.846	18.846	18.846	18.846	18.846	18.846	18.846	18.846	18.846	18.846	18.846	18.846	18.846	18.846	18.846	18.846	18.846	18.846	18.846	18.846	18.846	18.428	18.428	18.428	18.428	17.721	17.721	17.721	17.721	17.721	17.433	17.433	17.433	17.433	17.433	17.433	17.433	15.155	14.319	14.319	14.319	14.607	14.607	14.607	14.607	14.607	14.607	14.607	13.9
YLR242C	6.07	6.07	6.07	6.07	6.07	5.782	8.19	8.19	8.19	8.19	8.19	8.19	8.19	8.19	8.19	8.19	8.19	8.19	8.19	8.19	8.19	8.19	8.19	8.19	8.19	8.19	8.19	8.19	8.19	8.19	8.19	8.19	8.19	8.19	8.19	7.771	7.771	7.771	7.771	7.771	7.771	7.771	8.19	8.19	8.478	8.478	8.478	8.478	8.478
YGL107C	13.742	13.323	13.323	13.323	13.323	13.323	13.323	13.323	13.323	13.323	13.323	13.323	13.323	13.323	13.323	14.03	14.03	14.03	14.03	14.03	14.03	14.03	14.03	14.319	14.319	14.607	14.607	14.607	14.607	14.607	14.607	14.607	14.607	14.607	14.607	14.607	14.607	14.607	14.607	14.607	14.319	14.319	14.03	14.03	13.453	13.453	13.453	13.453	13.453
YFL039C	2.119	2.119	2.119	2.119	2.119	2.119	2.119	2.119	2.119	2.119	2.119	2.119	2.119	2.119	2.119	2.119	2.119	1.413	1.413	1.413	1.413	1.413	1.413	1.413	1.413	1.413	1.413	1.413	1.413	1.413	1.413	1.413	1.413	1.413	1.413	1.413	1.413	1.413	1.413	1.413	1.413	1.413	1.413	1.413	1.413	1.413	1.413	0.995	0.995
YDR276C	3.692	3.692	3.692	3.692	3.692	3.692	3.692	3.273	3.273	3.273	2.985	2.985	2.985	2.985	3.273	3.562	3.562	3.562	3.562	3.562	3.562	3.562	3.562	3.562	3.562	3.562	4.975	5.393	5.393	5.681	5.681	5.681	6.099	5.681	5.681	5.681	5.681	5.97	5.681	5.681	5.681	6.099	6.099	6.099	6.099	6.099	6.099	6.099	6.099
YLR221C	10.079	10.079	10.079	10.079	10.368	10.368	10.368	10.368	10.368	10.368	10.656	10.656	11.075	11.363	11.363	11.363	11.363	11.363	11.363	11.363	11.652	11.652	11.652	12.069	12.069	12.069	12.069	12.069	12.069	12.069	12.069	12.069	12.069	12.069	12.488	12.488	12.776	12.776	13.065	13.9	13.9	13.9	13.9	13.9	13.9	13.9	13.9	14.189	14.189
YAL056W	18.817	18.817	18.817	18.817	18.817	18.817	18.817	18.817	18.817	18.817	20.1	20.965	20.677	20.677	20.677	20.677	20.677	20.677	20.677	20.677	20.677	20.677	20.677	20.677	20.677	20.677	20.677	20.677	20.677	20.677	20.677	20.965	20.965	20.965	20.965	20.965	20.965	20.965	20.965	20.965	20.547	20.547	20.547	20.547	20.547	20.547	20.547	20.547	20.547
YDR122W	22.896	22.896	22.896	23.185	23.185	23.185	23.185	23.185	23.474	24.468	24.468	24.887	25.175	25.175	25.175	25.175	25.175	25.175	25.175	25.175	25.175	25.175	25.175	25.175	25.175	25.175	25.752	25.752	25.752	25.752	25.752	25.752	25.752	26.041	26.459	26.459	26.459	26.747	26.747	26.747	26.747	26.747	26.747	26.747	26.747	26.747	26.747	26.747	26.747
YNL098C	1.831	1.831	1.831	1.831	1.831	1.125	1.125	0.707	0.707	0.288	0.288	0.288	0.288	0	0	0	0	0	0	0	0	0	0	0	0	0	0	0	0	0	0	0	0	0	0	0	0	0	0	0	0.577	0.577	1.284	1.861	1.861	1.861	2.279	2.279	2.279
YEL025C	9.502	9.791	11.781	12.488	13.065	13.482	13.482	13.482	13.482	13.482	13.482	13.482	13.482	13.482	13.482	13.482	13.9	13.9	13.9	13.9	13.9	14.319	14.319	14.319	14.319	14.319	14.736	14.736	14.736	14.736	14.736	14.736	14.736	14.736	14.736	14.736	14.736	14.736	14.736	14.736	14.736	14.736	14.736	14.736	14.736	14.736	14.736	14.736	14.736
YIL034C	5.364	5.364	5.782	9.155	12.688	13.682	13.971	13.971	13.971	13.971	13.971	15.543	15.543	15.543	15.543	15.543	15.961	15.961	15.961	15.961	16.379	16.379	16.379	16.379	16.379	16.379	16.379	16.379	16.09	16.379	16.379	16.379	16.379	16.379	16.379	15.961	15.961	15.543	15.543	15.961	16.379	16.379	16.379	16.379	16.379	16.379	16.797	16.797	16.797
YKL162C	3.821	3.821	3.821	5.104	4.686	5.393	5.393	5.393	5.97	5.97	7.83	7.83	8.119	8.119	8.408	8.696	8.696	8.696	9.114	9.114	9.114	9.114	9.114	9.114	9.402	9.402	9.402	9.402	9.402	9.402	9.402	9.402	9.979	9.979	9.979	9.979	10.398	10.686	10.686	10.686	10.686	10.686	10.686	10.686	10.686	11.104	11.104	11.393	11.393
YIR015W	5.522	5.522	5.811	5.811	5.811	5.811	5.811	6.099	6.229	6.229	6.229	6.229	6.229	6.229	5.811	5.522	5.522	5.522	5.522	5.522	6.518	6.518	6.518	6.518	6.518	6.518	6.518	6.518	5.811	6.229	6.229	6.229	6.229	7.354	7.354	7.354	7.354	7.354	7.354	7.354	7.354	7.354	7.354	7.354	7.354	7.642	7.642	7.642	7.642
YAL008W	7.383	6.965	6.388	5.681	5.681	5.681	5.681	5.681	5.681	5.681	5.263	5.134	5.134	5.134	5.134	5.134	5.134	5.134	5.552	6.258	6.258	6.258	6.258	6.258	6.258	6.547	5.84	5.84	5.552	6.995	6.995	6.995	6.995	6.995	7.412	8.825	8.825	8.825	8.825	8.825	8.537	8.537	8.537	8.537	8.537	8.537	9.95	9.95	10.527
YMR126C	6.388	6.388	6.388	6.388	6.388	6.388	7.542	7.542	7.542	7.542	7.542	7.83	7.83	7.83	7.83	7.83	7.412	7.412	7.83	7.83	7.83	7.83	7.83	7.412	7.83	8.119	8.119	8.119	8.119	8.119	8.119	8.119	8.408	9.402	9.691	10.109	10.109	10.109	10.109	10.109	10.109	10.398	10.398	10.398	10.398	11.104	11.104	11.104	11.104
YBR191W	12.717	12.717	12.717	12.717	12.717	12.717	12.717	12.717	12.717	12.717	12.717	12.717	12.717	12.717	12.717	12.717	12.299	12.299	12.299	12.299	12.299	12.299	12.299	12.299	12.299	12.299	12.299	12.299	12.299	12.299	12.011	11.722	11.722	11.722	11.722	11.722	11.722	11.722	11.722	11.304	11.304	11.304	11.304	11.304	11.015	10.727	10.727	10.021	9.732
YFR038W	12.528	12.528	12.528	12.528	12.528	12.528	12.528	13.235	15.095	15.095	15.672	15.672	15.672	15.672	15.672	15.672	15.672	15.672	15.961	15.961	15.961	15.961	15.961	15.961	17.244	17.244	17.244	17.244	17.244	17.663	17.663	17.663	17.663	17.663	17.663	17.663	17.663	17.663	17.663	17.663	17.663	17.244	16.826	16.826	16.826	16.826	16.826	16.826	16.826
YNL238W	6.07	7.224	8.089	8.508	8.508	8.508	8.508	8.508	9.502	9.502	9.502	9.502	10.368	10.786	11.204	11.204	11.204	11.204	11.204	11.204	11.204	10.915	10.915	10.915	10.915	11.492	11.911	12.199	12.199	12.199	12.488	12.488	12.488	12.488	12.488	12.488	12.905	12.905	13.194	13.194	13.194	13.194	13.194	13.194	13.194	13.194	13.194	13.194	13.194
YER105C	13.553	13.553	13.553	13.553	13.553	13.553	13.553	13.553	13.553	13.841	14.13	14.13	14.13	14.13	14.13	14.13	14.548	14.548	14.548	14.548	14.548	14.548	14.548	14.548	14.548	14.548	14.548	14.548	14.548	14.548	14.548	14.548	14.548	14.548	14.548	14.548	13.841	13.841	13.841	13.841	13.841	13.841	13.841	13.553	13.553	13.971	13.682	13.682	13.682
YHR025W	11.911	11.204	11.204	11.204	11.204	11.204	11.204	11.622	11.622	11.911	12.329	12.329	12.329	12.329	12.329	12.329	12.329	12.329	12.617	12.617	12.617	12.617	12.617	12.617	12.617	12.617	12.617	12.617	12.617	12.905	12.905	12.905	12.905	12.905	12.905	12.905	12.905	12.617	12.905	12.905	12.905	13.194	13.482	13.482	13.482	13.482	13.482	14.059	14.059
YIL021W	18.239	18.239	18.239	18.239	18.239	18.239	17.951	17.951	17.951	17.951	17.951	18.369	18.787	18.787	18.787	18.787	18.787	18.787	18.787	18.787	18.787	18.787	18.787	18.787	18.787	18.787	18.787	18.787	18.787	19.076	19.076	19.076	19.076	19.076	19.076	19.076	19.076	19.076	19.076	19.076	19.076	19.076	19.076	19.076	19.076	19.076	19.076	19.076	19.076
YNL221C	3.662	3.373	3.373	3.373	3.373	3.373	3.373	3.373	3.373	3.373	3.373	3.373	3.373	3.373	3.373	3.373	3.373	3.373	3.373	3.662	3.662	3.662	3.244	3.244	3.662	3.662	3.662	3.662	3.662	3.662	3.662	3.662	3.662	3.662	3.662	3.662	3.244	3.662	3.662	3.662	3.662	3.662	3.662	3.662	3.662	3.662	3.662	3.662	3.662
YML010W	11.304	11.304	11.304	11.304	11.592	11.592	11.592	11.592	10.886	11.463	14.03	15.702	15.702	15.702	15.991	15.991	16.279	16.279	16.567	16.567	16.567	16.567	16.567	16.985	16.985	16.985	16.697	16.279	17.692	18.687	20.389	20.389	20.806	20.806	20.806	20.806	20.806	20.806	20.806	20.806	20.806	20.806	20.806	20.806	20.806	20.806	20.806	20.806	20.806
YPR182W	15.961	15.961	15.961	15.961	15.961	15.543	15.543	15.543	15.543	15.543	15.543	15.543	15.543	15.543	15.543	15.543	15.543	15.543	15.543	15.543	15.543	15.543	15.543	15.543	15.543	15.543	15.543	15.543	15.543	15.543	15.543	15.543	15.543	15.255	14.13	14.13	14.13	14.13	14.13	14.13	14.13	14.13	14.13	14.13	13.841	13.424	13.424	13.005	13.005
YOL078W	11.492	11.492	11.492	11.781	11.781	11.781	11.781	11.781	11.781	12.488	12.488	12.488	12.488	12.776	13.065	13.065	13.065	13.065	13.065	13.065	13.065	13.482	14.189	13.9	14.607	14.607	14.607	14.607	14.607	14.607	14.896	14.896	14.896	14.896	14.896	14.896	14.607	14.607	14.607	14.607	14.896	14.896	15.732	15.732	16.02	16.02	16.02	16.02	16.02
YJL148W	8.896	8.896	8.896	8.896	8.607	8.607	8.607	8.607	8.607	8.607	8.607	8.607	7.901	8.319	8.319	8.319	8.319	8.319	8.607	8.607	8.607	8.607	8.607	8.607	8.607	8.896	8.896	8.896	8.896	8.896	8.896	8.896	8.607	8.896	8.478	8.478	8.478	7.354	7.354	6.936	6.936	6.936	6.936	6.936	6.518	6.229	4.109	4.109	4.527
YPL260W	11.752	11.752	11.752	11.752	11.752	11.752	11.752	11.752	11.752	11.752	11.752	11.752	11.752	11.752	11.752	11.752	11.752	11.752	11.752	11.752	11.752	11.752	11.752	11.752	11.752	11.752	11.752	11.752	11.752	11.752	11.752	11.752	11.752	11.752	11.752	11.752	11.752	11.752	11.752	11.752	11.463	11.463	11.463	11.463	11.463	11.463	11.463	11.463	11.463
YIL134W	10.757	10.757	10.757	10.757	10.757	10.757	10.757	10.757	10.757	10.757	10.757	10.757	10.757	10.757	10.757	8.767	8.767	7.931	7.642	7.642	7.931	7.931	8.219	8.796	8.796	8.796	9.214	9.214	9.214	9.214	9.214	9.214	8.796	8.796	8.796	8.796	8.796	8.796	8.796	7.801	6.388	4.816	4.816	5.104	5.393	6.676	6.676	6.676	6.676
YOR344C	0.707	0.707	0.707	0.707	0.707	0.707	0.707	0.707	0.707	0.707	0.707	0.707	0.707	0.707	0.707	0.707	0.707	0.707	0.707	0.707	0.707	0.418	0.418	0.418	0.418	0.418	1.125	1.125	1.125	1.125	1.125	1.125	1.125	1.125	1.125	1.125	1.413	1.413	1.413	1.413	1.413	1.413	1.413	1.413	1.413	1.413	1.413	1.413	1.413
YPL163C	8.767	8.767	9.184	9.184	9.184	9.602	9.891	9.473	9.184	9.184	9.184	9.184	9.184	9.184	9.184	9.184	9.473	9.473	9.184	9.184	8.607	8.19	8.19	9.025	9.025	9.025	9.025	9.025	9.025	9.025	9.025	8.737	8.737	8.737	8.737	8.737	8.737	8.737	8.737	8.737	9.025	9.732	9.732	9.732	9.732	9.732	9.732	9.732	9.732
YER133W	12.069	12.069	12.069	12.069	12.069	12.069	12.069	12.069	12.069	12.069	12.069	12.069	12.069	12.069	12.069	12.069	12.069	12.069	12.069	12.069	12.488	12.488	12.488	12.488	12.488	12.488	12.488	12.488	12.488	12.488	12.488	12.488	12.776	12.776	12.776	12.776	12.776	12.776	12.776	12.776	12.776	12.776	12.776	12.488	12.488	12.488	12.488	12.488	12.488
YMR192W	7.095	7.095	7.224	7.224	7.801	10.079	11.492	11.781	11.781	11.781	12.358	12.358	12.358	12.776	13.771	13.771	13.771	14.059	14.059	14.348	14.348	14.348	14.348	14.348	14.059	14.059	15.055	15.92	15.92	16.627	16.627	16.627	16.627	16.915	16.915	16.915	18.616	18.905	18.905	18.905	18.905	18.905	18.905	18.905	18.905	18.905	18.905	18.905	18.905
YDL131W	3.144	3.144	3.144	3.144	3.433	3.433	3.433	3.433	3.433	3.433	3.433	3.433	3.433	3.433	3.433	3.433	3.433	3.433	3.433	3.433	3.433	3.433	3.433	3.433	3.433	3.433	3.433	3.433	3.433	2.726	2.726	3.014	3.014	3.014	3.433	3.433	3.433	3.144	3.144	3.144	3.144	3.144	3.144	3.144	3.144	3.144	3.144	3.144	3.144
YKL140W	9.602	8.478	8.478	8.478	7.065	6.359	6.359	6.359	6.359	6.359	6.359	6.359	6.359	6.359	6.647	6.647	5.941	5.941	5.234	5.234	5.234	4.816	4.816	4.816	4.816	4.816	4.816	4.816	4.816	5.652	5.652	5.652	5.941	6.518	6.099	6.099	6.099	6.099	5.811	5.681	6.388	6.388	6.388	6.388	6.388	6.388	6.388	6.518	6.518
YMR182W-A	11.175	11.175	11.175	11.881	13.135	13.135	13.135	13.712	13.712	13.712	13.712	13.712	13.712	13.712	13.712	13.712	14.13	14.966	14.966	14.966	14.678	14.966	14.966	14.966	14.966	14.966	14.966	14.548	14.548	14.259	14.259	14.259	14.259	14.259	14.259	14.259	14.548	14.548	14.548	14.548	14.548	13.424	13.424	13.424	13.424	13.424	13.424	13.424	13.424
YNL055C	4.816	4.816	4.816	4.816	4.816	4.816	4.816	5.104	5.104	5.104	5.104	5.104	4.816	4.816	4.816	4.816	4.816	4.816	3.98	3.98	3.98	3.98	3.98	3.98	3.98	3.98	3.98	3.98	3.98	3.98	3.98	3.98	3.98	3.98	3.98	3.98	3.562	3.562	3.273	3.273	3.273	3.273	3.98	3.98	3.98	4.269	4.686	4.686	4.686
YDR377W	12.776	12.776	13.065	13.065	15.632	15.632	15.632	15.632	15.92	15.92	15.92	15.92	15.92	16.209	16.209	16.209	16.209	16.209	16.209	16.209	16.209	16.209	16.209	16.209	16.209	16.209	16.209	16.209	16.209	16.209	16.209	16.209	16.209	16.209	16.209	16.209	16.209	16.209	16.209	16.209	16.209	16.209	16.209	16.209	16.209	16.209	16.209	16.209	16.209
YMR251W	5.205	5.205	5.205	6.329	7.454	7.454	7.035	7.035	7.454	8.578	9.414	9.414	9.414	9.414	9.414	9.414	9.414	9.414	10.12	10.12	10.12	10.12	10.12	10.12	10.12	10.12	10.12	10.12	10.12	10.12	10.539	10.539	11.116	12.37	12.37	12.787	12.787	12.787	12.37	12.37	12.37	12.658	13.076	13.076	13.076	13.494	13.494	13.494	13.494
YGR145W	17.721	17.721	17.721	17.721	17.721	17.721	17.721	17.721	17.721	17.721	17.721	17.303	17.303	17.303	17.303	17.303	17.303	17.303	17.303	17.303	17.303	17.303	17.303	17.303	17.303	17.303	17.592	17.592	17.592	17.592	17.592	17.174	17.174	17.174	17.174	17.174	17.174	17.174	17.174	16.597	16.308	16.308	16.308	16.308	16.308	15.473	15.761	15.473	15.184
YOR276W	13.353	13.353	13.353	13.353	13.353	13.353	13.642	13.642	13.642	13.642	13.642	13.642	13.642	14.059	14.766	14.766	14.766	14.766	14.766	14.766	14.766	14.766	14.766	14.766	14.766	15.343	15.343	15.343	15.343	15.343	15.343	15.343	15.343	15.632	15.92	16.209	16.209	16.209	16.209	16.209	16.209	16.209	16.209	16.209	16.209	16.209	16.209	16.209	16.209
YCR083W	13.035	13.035	12.746	12.746	12.746	12.746	12.746	12.746	12.746	12.746	12.746	12.458	12.169	12.169	11.752	12.04	11.752	11.752	11.752	11.463	10.757	10.18	8.319	7.901	8.319	8.319	8.319	8.319	8.319	7.901	7.483	7.483	7.065	6.647	6.07	6.07	6.07	6.359	6.359	6.936	6.936	7.354	7.354	7.771	8.607	8.03	8.737	8.737	8.737
YBR223C	7.572	7.572	7.572	7.572	5.582	5.293	6.288	6.288	6.288	6	6.835	6.835	7.253	7.253	7.542	7.542	7.542	7.542	7.542	7.253	7.253	7.253	7.253	9.82	10.527	10.527	10.527	10.527	10.527	10.945	10.945	10.945	12.776	13.065	13.065	13.353	13.353	13.353	13.353	13.353	13.353	13.353	13.353	13.353	13.353	13.353	13.353	13.353	13.353
YMR116C	2.985	2.985	2.985	2.985	2.985	2.985	2.696	2.696	2.696	2.279	2.279	2.696	2.696	2.696	2.696	2.696	2.696	2.696	2.696	2.696	2.696	2.696	2.696	2.696	2.696	2.696	2.408	2.119	1.702	1.702	2.538	2.538	2.538	2.538	2.955	2.955	2.955	2.955	2.955	3.662	3.95	4.239	4.239	4.239	4.239	4.239	5.234	5.234	5.234
YDR042C	6.388	6.388	6.388	6.388	6.388	6.388	6.099	6.099	6.099	6.099	6.099	5.522	5.522	5.522	5.522	5.104	5.104	5.104	5.104	5.104	5.104	5.104	2.985	2.696	2.408	2.408	2.408	1.99	1.99	1.125	1.125	1.125	1.125	1.125	0.707	0.707	0.707	0.707	0.707	0.707	0.995	1.284	1.284	1.284	1.284	1.284	1.284	1.284	1.284
YBR001C	12.458	12.458	12.458	12.458	12.458	12.458	12.458	12.458	12.458	11.622	11.622	11.622	11.622	11.622	11.622	11.622	11.622	11.622	11.622	12.329	12.329	12.329	12.329	12.329	11.911	12.329	12.329	12.329	12.329	12.329	12.329	12.329	12.329	12.329	12.329	12.329	12.329	12.329	12.329	12.329	12.04	12.04	12.04	12.329	11.911	12.329	12.329	12.329	12.329
YDL110C	8.248	7.542	7.542	7.542	7.542	7.542	7.542	7.542	7.542	7.542	7.542	7.542	7.542	7.542	7.542	6.965	7.383	7.383	7.383	7.383	7.383	7.383	7.383	7.383	7.383	7.383	7.383	7.383	7.095	7.095	7.095	7.095	7.095	7.095	7.095	7.095	7.095	7.095	7.095	7.095	7.513	7.513	7.513	7.513	7.513	7.513	7.513	7.513	7.931
YOL025W	0.288	0.288	0.288	0.288	0.288	0.288	0.288	0.288	0.288	0.288	0.288	0.288	0.288	0.288	0.288	0.288	0.288	0.288	0.288	0.288	0.866	0.866	0.866	0.866	0.866	0.866	0.866	0.866	0.866	0.866	0.866	0.866	0.866	0.577	0.577	0.577	0.577	0.577	0.577	0.577	0.577	0.577	0.577	0.577	0.577	0.577	0.577	0.577	0.577
YBR071W	9.82	10.527	10.527	10.527	10.945	10.945	10.945	10.945	11.233	11.233	11.233	11.233	11.233	11.233	11.233	11.233	11.233	11.233	11.233	11.522	11.522	11.522	11.522	11.522	11.522	11.522	11.233	10.816	10.816	10.816	10.816	10.816	10.945	10.945	10.945	10.945	10.945	10.945	10.945	10.945	11.233	11.233	10.945	10.945	10.945	11.363	10.239	10.239	10.239
YHL027W	16.02	16.02	16.02	16.02	16.02	16.02	16.02	16.02	16.02	16.02	15.602	15.184	15.184	15.184	15.473	15.473	15.473	15.473	15.184	15.184	15.184	15.184	15.184	15.184	15.184	15.184	15.184	15.184	15.184	15.184	15.184	15.184	15.184	15.184	15.184	15.184	15.184	12.776	11.522	11.522	11.233	11.233	11.233	11.233	11.233	11.233	10.239	9.95	8.696
YIL042C	10.239	10.239	10.239	10.239	10.239	10.239	10.239	10.239	10.239	10.239	10.239	10.239	10.239	10.239	10.239	10.239	10.527	10.945	12.358	12.358	12.358	12.358	12.358	12.358	12.358	13.065	13.065	13.065	13.065	13.065	13.065	13.065	13.353	13.353	13.353	13.771	13.771	13.771	13.771	13.771	13.771	13.771	13.771	13.771	13.771	13.771	14.189	14.189	14.189
YHR071W	11.304	11.304	11.304	9.602	8.896	8.607	8.607	8.607	8.19	8.478	8.478	8.478	8.478	8.478	8.478	8.478	8.478	8.478	8.478	8.478	8.478	8.06	8.06	8.06	4.846	4.557	4.269	4.269	4.269	4.269	4.269	4.269	4.269	4.269	4.269	4.269	3.85	4.139	3.721	2.726	2.726	2.726	2.726	2.726	2.726	2.726	2.726	2.726	2.726
YHR022C-A	14.159	14.159	14.159	14.159	14.159	14.159	14.159	11.334	11.334	11.334	10.915	10.915	10.915	10.915	10.915	11.334	11.334	11.334	11.045	10.757	10.757	10.757	9.184	8.607	8.319	8.319	8.03	8.03	7.612	7.612	7.612	7.612	7.612	7.612	6.199	6.199	5.782	5.782	5.782	5.493	5.493	5.493	5.493	5.075	5.364	5.075	5.075	3.792	3.503
YBL054W	4.139	4.139	4.557	4.557	4.557	4.557	4.557	4.557	4.557	4.557	4.557	4.557	4.557	4.269	4.269	3.562	2.985	2.985	2.985	2.985	2.985	2.985	2.985	2.985	2.985	2.985	2.985	2.985	2.985	2.567	2.856	2.856	2.856	3.273	3.273	3.273	3.273	3.273	3.273	3.273	3.692	3.98	3.98	3.98	3.98	3.98	3.98	3.98	4.269
YLL035W	6.199	6.617	6.199	6.199	6.199	5.911	5.911	7.035	8.16	9.991	9.991	9.991	9.991	9.991	9.991	9.991	9.991	9.991	9.991	11.116	11.534	12.24	11.822	12.528	12.528	12.528	12.528	12.817	13.812	14.101	14.389	14.389	14.389	14.678	14.678	14.678	14.678	15.095	15.095	15.095	15.384	15.384	15.384	15.384	16.797	16.797	16.797	16.797	16.797
YIL008W	0.866	0.866	0.866	0.866	0.866	0.866	0.866	1.154	1.154	1.154	1.442	1.442	1.442	1.442	1.442	1.442	1.442	1.442	1.442	1.442	1.731	1.731	2.019	2.019	2.019	2.019	2.019	2.019	2.019	2.019	2.019	2.019	2.019	2.019	2.019	2.019	2.019	2.019	2.019	2.019	2.019	2.019	2.019	2.308	2.308	2.308	2.308	2.308	2.308
YGL013C	15.832	16.409	16.409	16.409	16.409	16.409	16.12	16.538	16.538	16.538	16.826	17.404	17.404	17.404	17.404	17.404	17.404	17.404	17.404	17.404	17.404	17.404	17.822	17.822	17.822	17.822	17.822	17.822	17.822	17.822	17.822	17.822	17.822	18.11	18.11	18.11	18.11	18.11	18.11	18.11	18.11	18.11	18.11	18.11	18.11	18.11	18.11	18.11	18.11
YLR440C	7.224	7.224	7.224	7.224	7.224	7.224	7.513	8.378	8.378	8.378	8.378	8.378	8.378	8.378	8.378	8.378	8.378	8.378	8.378	8.796	8.796	8.796	8.796	8.796	8.796	8.796	8.796	8.796	9.085	9.085	9.085	9.085	8.089	8.089	8.089	8.089	8.089	8.089	8.089	8.089	8.089	8.089	7.671	7.671	7.671	7.671	7.671	7.671	7.671
YDR427W	11.999	11.999	11.999	11.999	11.999	11.999	11.293	11.293	12.576	13.153	13.153	13.153	13.153	13.153	13.441	13.441	13.441	13.86	13.86	13.86	13.86	14.566	14.566	14.566	14.566	14.566	14.566	14.566	14.566	14.566	14.854	14.854	14.854	14.854	14.854	14.854	14.854	14.854	14.854	14.854	14.854	14.854	14.854	15.143	15.143	15.143	15.143	15.143	15.143
YGR181W	12.099	12.099	12.099	12.099	12.099	12.099	12.935	11.94	11.94	11.393	11.104	11.104	11.522	11.522	11.522	11.522	11.522	11.522	11.522	11.522	11.522	11.522	11.522	11.522	11.522	11.393	11.81	12.099	12.099	12.099	12.099	12.099	12.099	11.81	11.81	11.522	11.522	11.522	11.522	11.522	11.233	11.233	11.233	11.233	11.233	10.368	10.079	10.656	10.656
YNL220W	0.707	0.707	0.707	0.707	0.707	0.707	0.707	0.707	0.707	0.707	0.707	0.707	0.707	0.707	0.707	0.707	0.707	0.707	0.707	0.707	0.707	0.707	0.707	0.707	0.707	0.707	0.707	1.542	1.831	2.119	2.119	2.408	2.826	2.826	2.826	2.826	2.826	2.826	2.826	2.826	3.115	4.109	4.398	5.522	5.522	5.522	5.522	5.522	5.522
YNL186W	6.329	6.329	6.329	6.329	6.329	6.329	6.329	6.329	6.329	6.329	6.329	6.329	6.329	6.329	4.498	4.498	4.08	4.08	4.08	4.08	4.08	4.08	4.08	4.08	4.08	4.08	4.08	4.08	4.08	4.08	4.08	4.08	4.08	4.08	4.08	4.08	4.08	4.08	3.085	3.085	3.085	3.085	3.085	2.667	2.667	2.378	4.498	4.498	4.498
YBL067C	4.527	4.527	4.527	5.234	6.388	6.806	8.219	8.219	8.219	8.219	8.219	8.219	8.219	8.219	9.214	9.214	9.214	9.214	9.214	9.214	9.214	9.214	9.214	9.214	9.214	9.214	9.214	9.214	9.502	9.502	10.209	10.627	10.627	10.627	10.627	10.627	10.627	10.627	10.627	10.627	10.627	10.627	10.627	10.627	10.627	10.627	10.627	10.915	10.915
YDR316W	3.562	3.562	3.562	3.562	2.696	2.408	2.408	2.119	2.408	2.696	2.696	2.696	2.696	2.696	2.279	2.279	2.279	1.99	1.99	1.702	1.702	1.702	1.702	1.702	1.702	1.702	1.702	2.279	2.279	2.279	2.279	2.985	2.567	2.567	2.567	2.856	5.263	4.975	4.975	4.975	4.975	4.975	4.975	4.975	4.975	5.263	6.676	6.965	7.671
YNR052C	3.273	3.692	3.692	3.692	3.692	4.109	4.109	4.816	4.816	4.816	4.816	4.816	4.816	5.522	5.522	5.811	6.099	6.099	6.099	6.099	6.099	6.099	6.229	6.229	6.229	6.229	6.229	6.229	6.229	6.229	6.229	6.229	6.229	6.647	6.647	6.647	6.647	6.647	6.647	6.647	6.647	6.647	6.359	6.359	6.359	6.359	6.359	6.359	6.359
YGL002W	4.398	4.398	4.686	5.681	6.099	6.806	6.806	6.806	7.383	7.383	7.383	7.383	7.383	7.383	7.383	7.383	7.383	8.219	8.925	10.468	10.468	10.757	10.757	11.334	12.746	12.746	12.746	12.746	12.746	12.746	12.746	12.746	13.165	13.165	13.165	13.165	13.165	13.165	13.165	13.165	13.165	13.165	13.165	13.165	13.165	13.165	13.165	13.165	13.165
YGR097W	2.408	2.408	2.119	2.119	2.119	2.119	2.538	2.538	2.538	2.826	2.826	3.662	4.08	4.08	4.08	4.08	4.08	3.662	3.662	3.662	4.08	5.075	5.652	6.647	6.647	6.647	6.647	6.647	6.647	6.647	6.359	6.359	6.359	6.359	6.359	7.642	7.642	7.642	7.642	7.931	7.931	8.219	8.219	8.637	8.637	8.637	8.219	10.05	10.05
YPL153C	2.955	2.955	2.955	3.373	3.373	3.662	3.662	4.498	4.787	4.787	4.787	4.787	4.787	4.787	5.364	5.364	5.364	5.364	5.364	5.364	5.364	5.364	5.364	5.364	5.652	5.652	6.359	6.359	6.359	7.354	9.055	9.055	9.344	9.344	10.05	10.338	10.338	10.627	10.627	10.627	10.627	10.627	10.627	10.627	10.627	11.045	11.463	11.752	11.752
YLR150W	0	0	0	0	0	0	0	0	0	0	0	0	0	0	0	0	0	0	0	0	0	0	0	0	0	0	0	0	0	0	0	0	0	0	0	0	0	0	0	0	0	0	0	0	0	0	0	0	0
YER093C	6.936	6.936	6.936	5.941	5.234	5.234	5.234	5.104	7.095	10.021	10.021	10.021	10.021	10.727	10.727	10.727	10.727	10.727	10.727	10.727	10.727	10.727	10.021	10.021	10.021	10.021	10.021	13.424	13.424	13.424	13.424	13.424	13.424	13.424	13.424	13.424	13.424	14.418	14.418	14.418	14.418	14.418	14.418	14.13	15.125	15.125	15.125	15.125	17.404
YIL137C	7.931	7.931	8.508	8.508	8.508	8.508	8.508	8.508	8.378	8.378	8.378	8.089	8.089	7.801	7.513	7.513	7.513	7.513	7.513	7.095	6.676	6.676	6.806	7.801	7.801	7.801	7.801	7.801	7.801	7.801	8.219	8.925	9.502	9.502	9.502	9.502	9.502	9.502	9.632	9.632	9.632	9.632	9.632	9.632	9.921	11.045	11.045	12.04	12.04
YMR125W	14.189	14.189	14.189	14.189	14.189	14.189	14.189	14.189	14.477	14.477	14.477	14.477	14.477	14.477	14.477	15.313	15.313	15.313	15.313	15.313	15.313	15.313	15.313	15.602	15.602	15.602	15.602	15.602	15.602	15.313	15.313	15.313	15.313	15.313	15.313	15.313	15.313	15.313	15.313	15.313	15.313	15.89	15.89	16.179	16.179	15.89	16.727	16.727	16.727
YDL004W	0.866	0.866	0.866	0.866	0.866	0.866	0.866	0.866	0.866	0.866	0.866	0.866	0.866	0.866	0.866	0.866	0.866	0.866	0.866	1.154	1.154	1.442	1.442	1.731	2.149	2.149	2.149	2.149	2.726	2.726	3.433	3.433	3.85	4.686	4.686	4.686	4.686	4.686	4.686	4.686	4.686	4.398	4.398	5.522	6.676	6.676	6.676	6.676	6.676
YIL142W	19.393	19.393	19.393	19.393	19.393	19.682	19.682	19.682	19.682	19.682	19.682	19.682	19.682	19.682	19.971	19.971	19.971	19.971	19.971	19.971	19.971	19.971	19.971	19.971	19.971	19.971	20.259	20.259	20.259	20.259	20.259	20.259	20.259	20.259	20.259	20.259	20.259	19.841	19.841	19.841	19.841	19.841	19.841	19.841	19.841	19.841	19.841	19.841	19.841
YDR284C	2.696	2.696	2.279	2.279	2.279	2.279	2.279	2.279	2.279	2.279	2.279	2.279	2.279	2.279	2.279	1.99	1.99	0.866	0.288	0.288	0.288	0.288	0.288	0.288	0.288	0.288	0.288	0.288	0.288	0.288	0.288	0.288	0.288	0.288	0.288	0.288	0.288	0.288	0.288	0.288	0.288	0.288	0.288	0.288	0.288	0.288	0.288	0.288	0.288
YDL121C	9.114	8.825	8.825	8.825	9.243	9.243	9.243	9.243	9.243	9.243	9.243	10.079	10.368	10.368	10.368	10.368	10.368	10.368	10.368	10.368	10.368	10.368	10.368	10.368	10.368	10.368	10.368	10.656	10.656	10.656	10.656	10.656	10.656	10.656	10.656	10.656	10.656	10.656	10.656	10.656	10.656	10.656	10.656	10.656	10.656	10.656	10.656	10.656	10.656
YML004C	2.985	2.985	2.696	2.408	2.408	2.408	2.408	2.408	2.408	2.408	2.696	2.408	2.826	2.826	2.826	2.826	2.826	2.826	2.826	2.826	3.115	3.115	3.403	3.403	3.403	3.403	3.403	3.403	3.692	4.398	6.258	6.258	6.258	6.258	7.383	7.96	9.243	9.243	9.662	9.662	9.662	9.662	9.662	9.662	9.662	9.95	9.95	9.95	10.239
YBR291C	7.83	7.83	7.83	7.83	7.83	7.83	7.83	7.83	7.83	7.83	7.83	7.83	7.83	7.83	7.83	7.83	7.83	7.83	7.83	7.83	7.83	7.83	7.83	7.83	7.83	7.83	7.83	7.83	7.83	7.83	7.83	7.83	7.83	7.83	7.83	7.83	7.83	7.83	7.83	7.83	7.83	7.124	7.124	6.835	6.835	6.835	6.835	6.835	6.835
YFL049W	8.089	8.925	9.344	9.344	9.632	9.344	9.473	9.473	9.473	10.468	10.468	10.468	10.468	10.757	10.757	10.757	11.045	11.045	10.757	10.338	10.338	10.338	10.757	9.632	9.632	9.632	9.632	9.632	9.632	9.632	9.632	9.632	9.344	9.344	9.761	10.338	11.045	11.045	11.045	11.622	12.905	12.905	13.194	13.194	13.194	13.194	13.194	13.194	13.194
YGL146C	7.642	7.642	7.642	7.642	7.642	8.06	7.771	7.771	7.771	7.771	7.771	7.771	6.777	6.199	5.911	5.911	5.075	5.075	4.787	4.787	4.369	4.08	4.369	4.369	4.369	4.369	4.657	4.657	4.946	4.946	4.946	4.946	4.946	4.239	4.946	4.239	4.239	4.527	4.527	4.527	4.527	4.527	4.527	4.527	4.527	4.527	4.816	4.398	4.398
YML124C	6.806	6.806	6.806	6.806	6.806	6.806	6.676	6.676	6.676	6.965	6.965	6.547	6.547	6.547	6.547	6.547	6.547	6.547	6.547	6.547	6.547	6.547	6.547	6.547	6.835	7.253	7.253	7.253	7.253	7.253	7.253	7.253	7.253	7.253	7.253	7.253	7.253	7.253	7.253	7.542	7.542	7.542	7.542	7.542	7.542	7.542	7.542	7.542	7.542
YER057C	1.99	1.99	1.99	1.99	1.99	1.99	1.99	2.696	2.696	2.696	2.696	3.403	4.527	5.234	5.234	5.234	5.522	5.522	5.522	5.522	5.522	5.522	5.522	5.522	5.652	6.777	6.777	6.777	6.359	6.359	6.359	6.359	6.359	6.359	7.483	7.483	7.483	7.483	7.483	7.483	7.483	7.483	7.483	8.607	8.607	8.607	8.896	8.896	8.896
YNL212W	7.224	7.224	7.513	7.224	7.224	7.224	7.642	7.642	7.642	8.06	8.06	8.767	8.767	8.767	8.767	8.767	8.767	8.767	8.767	8.767	9.184	9.184	9.184	9.184	9.184	9.184	9.184	9.473	9.473	9.473	9.891	9.891	9.891	9.891	9.891	9.891	9.891	9.891	9.891	9.891	9.891	9.891	9.891	9.891	9.891	9.891	9.891	9.891	9.891
YNL173C	5.075	5.075	5.075	5.493	5.205	5.205	4.916	4.916	4.916	4.339	4.339	4.628	5.622	5.622	5.622	5.622	5.622	5.622	5.622	5.622	5.205	5.364	4.946	4.946	5.234	5.234	5.234	4.398	4.398	3.98	3.692	3.273	2.985	2.985	2.985	5.681	5.97	9.632	10.498	10.915	10.915	10.915	11.622	14.319	14.319	14.607	15.025	15.313	15.313
YPL141C	6.129	6.129	6.129	6.129	6.129	6.129	6.129	6.129	6.129	6.129	6.129	6.418	6.129	6.129	6.129	6.129	6.129	6	6.418	7.124	7.124	7.124	7.124	7.124	7.124	7.124	7.124	7.124	7.124	7.124	6.706	7.83	7.253	7.253	7.253	7.253	7.671	7.671	7.671	7.542	7.542	7.542	7.542	7.542	7.542	7.542	7.542	7.542	7.542
YMR094W	7.194	7.612	7.612	7.612	7.612	7.612	7.612	7.612	7.194	7.194	7.483	7.483	7.901	7.901	7.901	7.901	6.488	5.652	6.07	6.07	6.488	7.454	7.454	8.707	9.414	9.414	9.414	9.414	9.832	9.832	9.832	9.832	9.832	9.832	9.832	9.832	9.832	9.414	9.414	9.414	8.996	8.578	8.578	8.578	8.578	9.573	9.573	9.573	9.573
YKL216W	16.061	16.061	16.061	16.061	16.061	16.061	16.061	16.061	16.061	16.061	16.767	16.767	16.767	16.767	17.186	17.186	18.021	18.021	18.021	18.021	18.021	18.021	18.021	18.021	18.021	17.604	17.604	17.604	17.604	17.604	17.604	17.604	17.604	17.604	17.604	17.604	17.604	17.604	17.604	17.604	17.604	17.604	17.604	17.604	17.604	17.604	17.604	17.604	17.604
YLR182W	12.905	12.905	12.905	12.905	12.905	12.905	12.905	14.059	13.771	13.771	13.771	14.059	14.059	14.059	14.348	14.348	14.348	15.055	15.055	15.055	15.055	15.055	15.055	15.055	15.055	15.055	15.055	15.055	15.055	15.055	15.055	15.055	15.055	14.766	14.766	14.766	15.025	14.896	15.89	15.89	15.89	15.89	15.89	15.89	15.89	15.89	15.89	15.89	15.89
YDR014W	12.488	12.488	12.488	12.488	12.488	12.488	12.199	12.199	12.199	12.199	12.199	12.199	11.204	10.498	9.921	9.214	9.214	9.632	10.627	10.915	10.915	10.915	10.498	10.498	9.502	8.796	8.508	8.089	8.508	8.508	8.508	10.338	10.338	10.338	10.338	10.338	10.338	10.338	10.338	10.338	10.338	10.338	10.338	10.338	10.338	10.338	10.338	10.05	10.468
YIR024C	4.846	4.846	4.139	4.139	5.005	5.005	5.005	5.005	5.293	5.293	5.293	5.293	5.293	5.293	5.293	5.293	5.293	4.428	5.711	6.706	6.706	6.706	6.706	6.995	6.995	6.995	7.283	7.283	7.412	7.412	7.412	6.418	7.253	7.542	7.542	8.825	8.825	8.825	8.825	8.825	8.825	8.825	9.114	8.825	8.825	9.114	10.109	11.522	11.522
YDR160W	7.642	7.642	7.642	7.224	7.224	7.224	8.767	8.767	8.767	8.767	8.767	8.767	8.767	8.767	8.767	9.891	10.598	10.886	10.886	10.886	10.886	10.886	10.886	10.886	10.886	10.886	10.886	11.304	11.304	11.722	11.722	11.722	11.722	11.722	11.722	11.722	11.722	11.722	11.722	11.722	11.722	11.722	11.722	12.011	12.011	12.011	12.011	12.011	12.011
YER103W	7.124	7.124	5.104	4.816	4.816	4.816	4.816	4.816	4.816	4.816	4.816	4.816	4.816	4.816	3.821	4.527	4.239	4.239	4.239	4.239	4.239	4.239	4.239	4.239	4.239	3.95	3.115	2.826	2.826	2.826	2.696	2.696	3.273	3.273	3.273	3.115	4.239	4.657	4.657	4.657	4.657	4.657	4.657	4.657	4.657	4.657	4.657	4.657	4.657
YGR079W	3.562	3.562	3.85	3.85	3.85	3.85	4.269	4.557	4.557	5.423	5.423	5.423	5.423	5.423	5.423	5.711	6.995	6.995	6.995	6.995	6.995	6.995	6.995	6.995	6.995	6.995	6.995	6.995	6.995	6.995	7.283	7.283	7.283	7.283	7.283	7.283	7.572	7.572	7.572	7.572	7.572	7.572	7.572	7.572	7.572	7.572	7.572	7.572	7.86
YDL194W	11.822	13.524	13.524	13.941	13.941	17.186	17.186	17.186	17.474	17.474	17.474	17.474	17.474	17.892	17.892	17.892	17.892	17.892	17.892	17.892	17.892	17.892	17.474	17.762	17.762	17.762	17.762	17.762	17.762	17.762	18.051	18.051	18.469	18.469	18.469	18.469	18.469	18.469	18.469	18.469	18.469	18.469	18.469	18.469	18.469	18.469	18.469	18.469	18.469
YGL071W	5.364	5.364	5.364	5.364	4.946	5.234	5.234	5.234	4.657	4.657	4.657	3.403	3.403	3.692	3.403	3.403	3.403	3.403	3.403	3.403	3.403	3.403	3.403	3.403	3.403	3.403	3.403	3.562	4.398	4.398	4.398	4.398	4.398	4.398	4.398	4.398	4.398	4.109	3.403	4.816	5.104	5.393	5.393	5.393	5.393	5.393	5.393	5.393	5.681
YHL036W	5.393	5.811	5.811	5.811	5.811	5.811	5.811	5.811	6.388	6.388	6.388	6.388	5.811	5.811	5.811	5.811	6.229	6.229	5.941	7.065	7.642	7.642	7.642	8.348	8.348	9.184	9.602	9.602	9.891	10.757	10.757	14.289	14.289	14.289	14.289	14.289	14.289	14.289	14.289	14.289	15.284	15.284	15.284	15.284	15.284	15.284	15.284	15.284	15.572
YOR032W-A	5.134	5.134	5.134	5.134	5.134	5.134	5.134	5.134	5.134	4.846	4.846	4.557	4.139	4.139	4.139	4.139	4.139	4.139	4.139	4.139	3.85	2.985	2.985	2.985	2.985	2.985	2.985	2.696	2.696	1.99	1.572	1.572	1.572	1.284	1.284	1.284	1.284	1.284	0.995	0.577	0.577	0.577	0.577	0.577	0.577	0.577	0.577	0.577	0.577
YPR101W	9.373	9.373	9.373	9.373	9.373	9.373	9.373	9.085	9.085	8.508	8.796	9.632	9.632	9.632	9.632	9.632	9.344	9.632	9.921	9.921	9.921	9.921	9.921	9.921	9.921	9.921	9.921	9.632	9.632	9.214	9.632	9.632	9.632	9.214	8.925	7.513	8.089	9.373	9.373	10.079	10.079	10.079	10.079	10.079	10.079	10.079	10.079	10.079	10.079
YGR152C	11.045	11.334	11.334	11.334	11.334	11.334	11.334	11.334	11.334	11.334	11.334	11.045	11.045	11.045	11.045	11.045	10.757	10.757	10.757	10.757	10.757	10.757	10.338	10.338	10.338	10.338	10.338	10.338	10.338	10.338	10.338	9.632	9.632	9.632	9.214	9.214	9.214	9.214	9.214	8.925	8.925	8.925	8.925	8.925	8.219	7.931	7.513	7.513	7.095
YNL076W	2.985	2.985	2.985	2.985	4.398	4.686	5.393	5.393	5.393	5.97	6.965	6.965	6.965	6.965	6.965	6.965	6.965	6.965	6.965	6.965	6.965	6.965	6.965	6.965	7.253	8.248	8.248	8.248	8.248	8.248	8.248	8.248	8.248	8.248	8.248	8.248	8.248	8.248	8.248	8.248	8.248	8.248	8.248	8.248	8.248	8.248	8.248	8.248	8.248
YKR027W	8.508	8.508	8.219	8.219	8.219	7.931	7.224	6.806	6.806	6.806	6.806	6.806	6.806	6.806	6.806	6.806	6.388	6.388	6.388	6.388	6.388	6.099	6.099	6.099	6.099	6.099	6.099	6.099	6.099	6.099	5.522	4.08	4.08	3.662	3.662	3.662	3.662	3.662	3.373	3.373	2.667	2.667	2.667	1.542	1.542	1.542	1.254	0.836	0.836
YLR011W	9.502	9.085	9.085	9.085	9.085	9.085	9.085	9.085	9.085	9.085	7.96	7.96	7.96	7.96	7.96	7.96	7.96	7.96	7.96	7.96	7.96	7.96	7.96	7.96	7.96	7.96	7.96	7.96	7.96	7.542	7.542	7.542	7.542	7.542	7.253	6.835	6.258	5.97	5.97	5.681	5.681	5.681	5.104	4.398	4.109	4.109	4.109	4.109	4.109
YPL115C	12.876	13.294	13.005	13.005	13.005	13.005	13.005	13.294	13.712	13.712	13.712	13.712	14.001	16.956	16.956	16.956	18.369	18.369	18.787	19.494	19.494	19.494	20.07	20.07	20.07	20.07	20.07	20.07	20.359	20.359	21.195	22.32	22.32	22.738	22.738	22.738	22.738	22.738	22.738	22.738	22.738	22.738	23.026	23.026	23.026	23.026	23.026	23.026	23.026
YBR010W	2.408	2.408	1.99	1.99	1.99	1.99	1.99	1.99	1.99	1.99	1.99	1.99	1.99	1.99	1.99	1.99	1.99	1.99	1.99	1.99	1.99	1.99	1.99	1.572	1.572	1.284	1.284	1.284	1.284	1.284	1.284	1.284	1.284	1.572	1.572	1.572	1.572	1.572	1.284	0.866	1.154	1.154	1.154	1.154	1.154	1.154	1.154	1.154	1.154
YJL034W	18.21	18.21	18.21	18.21	18.21	18.21	18.21	18.21	18.21	18.21	18.21	18.21	18.21	18.21	18.21	18.21	18.21	18.21	18.21	18.21	17.922	17.922	17.922	17.922	17.922	17.922	17.922	17.922	17.922	17.922	17.922	17.922	17.922	17.922	17.792	17.663	17.663	17.663	17.663	17.663	17.663	17.244	17.244	16.826	16.826	16.826	16.826	16.538	16.538
YBR046C	7.383	7.383	7.383	8.219	8.219	8.219	8.219	8.796	8.796	8.796	8.796	9.085	9.085	9.373	9.373	9.662	9.662	9.662	9.662	9.662	9.373	9.085	9.085	9.085	9.085	9.085	9.085	8.796	8.378	8.796	8.796	8.508	8.508	8.508	8.796	8.796	8.796	8.796	8.796	8.796	10.239	10.239	10.239	10.239	10.239	10.239	10.239	10.239	10.527
YPR089W	9.891	9.891	10.309	12.428	12.717	12.717	12.717	12.717	12.847	12.847	12.847	12.847	13.841	13.841	13.841	13.841	14.548	14.548	14.548	14.548	14.548	14.548	14.548	14.548	14.548	14.548	14.548	14.548	14.548	14.836	14.836	14.836	14.836	14.836	14.836	14.836	14.836	14.836	14.836	14.836	14.836	14.836	14.836	14.836	14.836	14.836	14.836	14.836	14.836
YDL231C	13.165	13.165	13.165	13.165	13.165	13.165	13.165	13.165	13.165	12.746	11.781	10.786	10.498	10.498	10.498	10.498	10.786	10.786	10.786	10.786	10.786	10.786	10.786	6.418	5.322	5.322	5.899	5.899	6.317	6.317	6.317	6.317	6.317	6.317	5.899	5.899	5.611	5.611	5.611	5.74	5.74	5.74	5.74	5.74	5.74	5.74	5.452	5.452	6.159
YBL091C	3.562	3.562	3.273	3.273	3.273	3.273	3.98	4.557	4.557	4.557	4.557	4.846	4.846	5.263	5.552	5.552	5.552	5.552	5.552	5.552	5.552	5.552	5.552	5.552	5.552	5.552	6.129	6.129	6.129	6.835	6.835	6.835	7.124	7.124	7.412	7.412	7.412	7.412	7.412	7.412	7.412	7.412	7.412	7.83	7.83	7.83	7.83	7.83	7.83
YOR358W	23.285	23.155	23.155	23.155	23.155	23.155	23.155	23.155	23.155	23.155	23.155	23.155	23.444	23.444	23.444	23.444	24.151	24.151	24.151	24.569	24.986	25.275	25.275	25.275	25.275	25.275	25.275	26.27	26.27	26.27	26.27	26.27	26.27	26.27	26.27	26.27	26.27	26.688	26.688	26.688	27.265	27.553	27.553	27.553	27.553	27.553	27.553	27.265	27.265
YOR052C	8.637	7.931	8.348	8.348	8.348	8.348	8.348	8.348	8.348	8.348	8.348	8.348	8.348	8.348	7.931	7.931	7.931	7.931	7.931	7.931	7.931	7.642	7.642	7.642	7.642	7.642	7.642	7.642	7.642	7.642	7.642	7.642	7.642	7.642	7.642	7.642	7.642	7.642	7.642	6.936	6.099	5.811	5.811	5.811	5.811	5.811	5.811	5.811	5.811
YOL151W	7.354	7.065	7.065	7.065	7.065	7.065	7.065	7.065	7.065	7.065	7.065	7.065	7.065	7.065	7.065	7.065	7.065	7.065	7.065	7.065	7.065	7.065	7.065	7.065	7.065	7.065	7.065	7.065	7.065	7.065	7.065	7.065	7.065	7.065	7.065	7.065	7.065	7.065	7.065	7.065	6.777	6.359	6.359	6.359	5.652	5.652	5.652	3.821	3.821
YJL028W	8.478	8.06	8.06	8.06	8.06	8.06	7.771	7.771	7.771	7.771	7.771	6.518	6.518	6.229	6.229	6.229	5.234	5.234	5.234	4.686	4.398	4.109	4.109	4.109	4.109	4.109	4.109	4.109	4.398	4.109	4.109	4.109	4.109	4.109	3.273	3.273	3.273	1.861	1.861	1.861	1.861	1.861	2.149	2.149	2.567	2.567	2.567	2.567	2.567
YER182W	6.676	6.676	6.676	6.388	6.388	6.388	5.681	5.681	4.975	4.975	4.557	4.557	4.557	4.557	4.557	4.557	4.557	4.557	4.557	4.557	3.721	3.433	3.144	3.144	2.856	2.856	2.856	2.856	2.856	3.562	3.562	3.562	3.562	3.98	3.98	3.98	3.98	3.98	3.98	3.98	3.98	3.403	2.696	2.696	2.696	2.696	2.119	2.119	2.119
YKL206C	14.001	14.001	14.001	14.289	14.289	14.289	14.289	14.289	14.866	16.279	16.279	16.279	16.279	16.279	16.279	16.279	16.279	16.279	16.279	16.279	16.279	16.279	16.279	16.279	16.279	16.279	16.279	16.279	16.279	16.279	16.279	16.279	15.991	15.991	15.991	15.991	15.991	16.409	16.409	16.409	16.409	16.409	16.697	16.697	16.697	16.697	16.697	16.697	16.697
YKR001C	13.671	13.671	13.671	13.671	13.671	13.671	13.671	13.671	13.671	13.383	13.383	13.383	13.383	13.383	13.383	13.383	13.383	13.383	12.676	12.387	12.387	12.387	12.387	12.387	12.387	12.387	12.387	12.387	12.387	12.387	12.387	12.676	12.676	12.676	12.676	12.676	12.676	12.676	12.676	12.676	12.676	12.676	12.676	12.676	12.964	12.964	12.964	12.964	12.964
YDR127W	7.642	7.642	7.931	8.925	8.925	9.214	9.214	9.214	9.214	9.214	9.214	9.214	9.502	9.502	9.502	9.502	9.502	9.921	9.921	9.921	9.921	9.921	9.921	9.921	9.921	9.921	9.921	9.921	9.632	9.344	9.344	9.344	9.055	8.637	8.637	8.637	8.637	8.637	8.637	8.637	8.219	8.219	8.219	8.219	8.219	8.219	7.931	7.931	7.931
YDL083C	0	0	0	0	0	0	0	0	0	0	0	0	0	0	0	0	0	0	0	0	0	0	0	0	0	0	0	0	0	0	0	0	0	0	0	0	0	0	0	0	0	0	0	0	0	0	0	0	0
YDR400W	12.04	12.876	12.876	12.876	13.712	13.135	13.135	12.717	13.424	13.424	13.424	13.424	14.259	13.841	13.841	13.841	14.259	14.259	14.259	14.259	14.259	13.971	12.976	12.688	12.688	12.976	14.259	14.259	14.259	14.259	14.259	14.259	14.259	14.13	14.418	14.707	14.707	14.707	15.125	15.125	15.125	15.125	15.125	15.125	15.125	15.125	15.125	15.125	15.125
YDL213C	20.648	20.648	20.648	20.648	20.648	20.648	20.648	20.648	20.648	20.648	20.648	20.648	20.648	20.359	20.359	20.359	20.359	20.359	20.359	20.07	19.782	19.364	18.657	18.657	18.657	18.657	18.369	18.369	18.369	18.369	18.369	18.369	18.369	18.369	18.369	17.663	16.797	16.09	16.09	15.802	15.384	15.384	15.384	15.384	15.384	15.384	13.812	13.812	13.812
YLL018C	5.493	5.493	5.493	5.911	5.911	5.911	5.911	5.911	5.911	5.911	5.911	5.911	5.911	5.911	5.911	5.911	5.911	5.911	5.911	5.911	5.911	5.911	7.194	7.771	10.021	10.309	10.309	10.598	11.304	11.304	11.304	11.304	11.304	11.304	11.304	11.304	11.304	11.304	11.304	11.592	11.592	11.881	11.881	11.881	11.881	11.881	11.881	12.169	12.169
YJL154C	11.663	11.663	11.663	13.076	14.2	14.777	14.777	15.195	15.484	15.484	15.773	16.061	16.061	16.061	16.061	16.061	16.061	16.061	15.773	15.773	15.773	16.061	16.061	16.061	16.061	16.061	16.061	16.061	16.061	16.061	16.061	16.061	16.061	16.061	16.061	16.061	16.061	16.061	16.061	16.061	16.061	16.061	15.643	15.643	15.643	15.643	14.937	14.937	14.937
YFL013C	13.105	13.105	13.105	13.105	13.105	13.105	13.105	13.105	13.105	13.105	13.105	13.105	13.105	13.105	13.105	13.105	13.105	13.105	13.105	13.105	13.105	13.105	13.105	13.105	13.105	13.105	13.105	13.105	13.105	13.105	13.105	13.105	13.105	13.105	12.688	11.563	11.563	11.563	11.563	11.563	11.563	10.986	10.986	10.986	10.986	10.986	10.28	10.28	10.28
YNR036C	12.646	12.646	12.358	12.358	12.776	12.488	12.488	12.488	12.488	12.488	12.488	12.488	12.488	9.214	8.508	7.931	7.931	7.931	7.931	7.931	6.518	5.811	6.676	6.676	6.676	6.676	6.676	6.676	6.676	6.676	6.676	6.388	6.388	6.388	6.806	6.806	7.095	6.806	7.513	7.513	7.513	7.513	7.513	7.513	7.513	7.513	7.513	7.513	7.513
YDR022C	15.055	15.055	15.055	15.055	15.055	15.055	15.055	14.189	14.189	14.189	14.189	14.189	14.189	14.189	14.189	14.189	14.189	14.189	14.189	14.189	13.9	13.612	13.612	13.612	13.194	12.617	12.199	10.239	10.239	10.239	9.95	10.368	10.786	10.786	10.786	10.786	10.786	10.786	10.786	10.786	10.786	10.786	10.786	10.786	10.786	10.786	10.786	10.786	10.786
YJL066C	12.617	12.617	12.329	12.329	12.329	12.329	12.329	12.329	12.329	12.329	12.329	12.329	12.329	12.329	12.329	12.329	12.329	12.329	12.329	12.329	12.329	10.627	10.627	10.627	10.05	10.468	11.304	11.015	11.015	10.021	10.021	10.021	10.021	10.021	10.021	10.021	10.021	9.314	9.314	8.607	9.025	8.737	8.737	8.737	9.155	9.155	9.155	8.867	9.703
YFL010C	9.791	9.791	10.209	10.209	10.209	10.498	12.458	12.717	13.553	13.553	13.553	13.553	13.553	13.553	13.553	13.553	13.841	13.841	13.841	13.841	13.841	13.841	13.841	13.841	13.841	13.841	13.841	13.841	13.841	13.841	14.836	15.672	17.244	17.244	17.244	17.244	17.244	17.244	17.244	17.244	17.533	17.533	17.533	17.822	18.528	18.528	18.11	18.11	18.11
YLR153C	7.483	7.483	7.483	7.483	7.483	7.483	7.483	7.901	7.901	7.901	7.901	7.901	7.901	7.901	7.901	7.901	7.901	7.901	7.901	7.901	7.901	7.901	8.03	8.03	8.03	8.867	8.867	8.867	9.155	9.155	9.444	9.444	9.444	9.444	9.732	9.732	9.732	9.732	9.732	9.732	9.732	9.732	9.314	9.314	9.314	9.314	9.314	9.314	9.314
YAL031C	5.005	5.005	5.005	5.005	5.005	5.005	5.552	5.552	5.84	5.84	5.84	5.84	5.84	5.84	5.84	5.84	5.84	5.84	6.547	6.547	6.547	6.258	6.258	6.258	6.258	6.258	6.258	6.258	6.258	6.258	6.258	6.258	6.258	6.258	6.258	6.258	6.258	6.547	6.547	6.547	6.547	6.547	6.547	6.547	6.547	6.547	6.547	6.547	6.547
YIL155C	8.319	9.444	8.767	8.478	8.478	8.478	8.478	8.478	8.767	8.348	8.348	8.348	10.468	9.891	9.891	9.891	9.891	9.891	9.891	9.891	9.891	9.891	9.891	9.891	9.891	9.891	9.891	9.891	9.891	10.18	10.18	10.18	10.18	10.18	10.18	10.468	10.757	10.757	10.757	10.757	10.757	10.757	10.757	10.757	10.757	10.757	10.757	10.757	10.757
YGR238C	9.82	9.82	9.82	9.82	9.82	9.82	9.82	9.82	9.82	9.82	9.82	9.114	9.114	9.114	9.114	9.402	9.402	9.114	9.114	8.825	8.825	8.825	8.825	8.825	8.825	8.825	9.114	9.114	9.114	9.114	9.114	9.114	8.537	8.537	8.537	8.537	8.825	8.825	8.825	8.408	8.408	8.408	7.989	7.989	7.989	7.283	6.995	6.995	6.995
YMR027W	19.753	19.753	19.753	20.459	20.459	20.459	20.877	22.29	22.997	22.997	22.997	22.997	23.415	23.415	23.703	23.703	23.703	23.703	23.703	23.703	23.703	23.703	23.703	23.703	23.703	23.703	23.703	23.703	23.703	23.703	24.121	24.121	24.121	24.121	24.121	24.121	24.121	24.121	24.121	24.121	24.121	24.539	24.25	24.25	24.25	24.25	24.25	24.25	24.25
YJL162C	8.06	7.642	7.642	7.642	7.642	7.642	7.642	7.642	7.642	7.642	7.642	7.642	7.642	7.224	7.224	7.224	7.224	7.224	7.224	7.224	7.224	7.224	7.224	7.224	7.224	7.224	7.224	7.224	7.224	7.224	7.224	7.224	6.936	6.936	6.936	6.936	6.936	6.936	6.936	6.936	6.936	6.936	6.936	6.936	6.936	6.936	4.398	4.109	4.109
YHR023W	5.652	5.652	5.652	5.652	5.652	5.652	5.652	5.652	5.652	5.652	5.652	5.652	5.652	5.652	5.652	5.652	5.652	5.652	5.652	5.652	5.652	5.652	4.946	3.403	3.115	3.115	3.115	3.115	3.115	2.826	2.826	2.408	2.408	2.408	2.696	2.696	2.696	2.696	2.696	2.696	2.696	2.408	2.408	2.408	2.538	3.115	3.403	3.403	3.403
YMR221C	10.757	10.757	10.757	11.045	9.921	9.502	8.796	9.085	9.085	9.085	10.627	9.921	9.921	11.334	11.334	11.334	11.334	11.334	11.752	11.752	11.752	11.752	11.752	11.752	11.752	11.752	11.752	11.752	11.463	11.463	11.463	11.463	11.463	9.891	9.473	10.598	11.175	11.175	11.463	12.04	12.04	12.04	12.04	12.04	12.04	12.04	12.04	12.329	12.04
YEL055C	7.224	7.224	7.224	7.224	7.224	7.224	7.224	7.224	7.224	7.224	7.224	7.224	7.224	7.224	7.224	7.224	7.224	7.224	7.224	7.224	7.642	7.642	7.642	7.642	7.642	7.931	7.931	7.931	8.219	8.219	8.219	8.219	8.219	8.219	8.219	8.219	8.219	7.931	7.931	7.931	7.931	7.931	7.931	7.931	7.931	7.931	7.931	7.642	7.642
YDR288W	11.492	6.706	6.547	6.547	5.97	5.97	6.676	6.099	6.518	5.941	5.941	5.941	6.647	6.647	6.647	6.647	6.359	6.359	6.359	6.359	6.359	6.359	6.359	6.359	7.612	8.19	10.468	10.757	10.757	10.757	10.757	10.757	10.757	10.757	10.757	10.757	10.757	10.338	10.627	10.915	11.622	11.622	11.622	11.622	11.622	11.911	11.911	12.199	13.194
YGL054C	3.403	3.403	3.403	3.403	3.98	4.398	4.398	4.398	4.816	5.941	5.941	5.941	5.941	5.941	5.941	5.941	5.941	5.941	5.941	5.941	5.941	5.941	5.941	5.941	5.941	5.941	5.941	5.941	5.941	6.229	6.229	6.229	6.229	6.229	6.229	6.229	6.229	5.811	6.099	6.099	6.099	6.099	6.099	6.099	6.099	6.099	6.099	6.099	6.099
YJR075W	13.035	13.035	13.035	13.035	10.05	10.05	10.757	10.468	11.175	14.259	14.259	14.259	16.22	16.22	16.22	16.22	16.22	16.22	16.927	16.349	16.349	16.349	16.349	17.474	17.474	17.892	17.892	18.599	18.599	19.753	19.753	19.753	19.753	19.753	19.753	21.295	21.295	21.295	21.295	21.295	21.295	21.584	21.584	21.584	21.584	21.584	21.584	21.584	21.584
YER028C	3.662	3.662	3.662	3.662	3.95	3.95	3.95	3.95	3.95	3.95	3.533	3.533	3.533	3.533	3.533	3.533	3.533	3.533	3.533	3.533	3.533	3.533	4.657	4.946	4.946	4.946	4.946	4.946	4.946	4.946	4.946	4.946	4.946	4.946	4.946	4.946	4.946	4.946	5.234	5.234	5.522	6.229	6.229	6.229	6.229	6.518	6.518	6.518	6.936
YBR267W	7.83	8.955	8.955	8.955	8.955	8.955	8.955	9.373	9.373	9.373	9.373	9.373	9.085	8.666	8.378	8.089	8.796	9.502	11.492	11.911	11.911	11.911	11.911	11.911	12.199	12.199	12.199	12.199	12.199	12.199	12.617	14.159	14.159	14.159	14.159	14.159	14.159	14.159	14.866	14.866	14.866	14.866	14.866	14.866	15.702	16.12	16.12	16.538	16.538
YFR030W	19.017	19.017	19.017	19.017	19.017	19.017	19.017	19.017	19.017	19.017	19.017	19.017	19.017	19.305	20.3	20.3	20.3	21.006	21.006	21.006	21.006	21.006	21.006	21.006	21.006	21.424	21.424	21.424	21.424	21.424	21.424	21.424	21.424	21.424	21.424	21.424	21.424	21.843	21.843	22.131	22.131	22.131	22.131	22.131	22.131	22.131	22.131	22.131	22.131
YPR133C	11.133	11.133	11.133	11.133	11.133	11.97	11.97	13.094	13.383	13.383	13.383	13.383	13.094	13.094	13.094	13.094	13.094	13.094	13.094	13.383	13.383	13.383	13.383	13.383	13.383	13.383	13.383	13.383	13.383	13.383	13.383	13.383	13.383	13.383	13.383	13.383	13.383	13.383	13.383	13.383	13.383	13.383	13.383	13.094	13.094	13.094	13.094	13.094	13.094
YLR102C	6.518	6.518	6.518	6.518	6.518	6.518	6.518	6.388	6.388	6.388	6.388	6.388	6.388	6.676	6.676	6.258	8.378	8.378	8.378	8.796	8.796	8.796	8.796	8.508	9.214	9.214	10.627	10.915	10.915	10.915	10.915	10.915	10.915	10.915	10.915	11.752	12.329	12.329	12.329	12.746	12.746	12.746	12.746	13.035	13.035	13.035	13.035	13.035	13.035
YDR335W	28.519	28.519	28.519	28.808	28.808	28.808	28.808	28.808	28.808	28.808	28.808	28.808	28.808	28.808	28.808	28.808	29.096	29.096	29.096	29.096	29.096	29.096	29.096	29.096	28.26	27.971	27.971	27.971	27.971	28.39	28.39	28.39	28.39	28.39	28.39	28.39	28.39	28.39	28.101	28.101	28.101	28.101	28.101	28.101	28.39	28.39	28.39	28.39	28.39
YGR125W	9.72	9.72	9.72	9.72	9.72	9.72	10.009	10.009	10.009	10.009	10.716	11.004	11.004	11.004	11.004	11.004	11.004	11.004	11.004	11.004	11.004	11.004	11.004	11.004	11.004	11.004	11.004	11.004	11.004	11.004	11.004	11.004	11.004	11.004	11.004	11.293	11.293	11.293	11.581	11.581	11.581	11.581	11.581	11.581	11.581	11.581	11.581	11.581	11.581
YGR081C	15.773	15.773	16.061	16.479	16.479	16.479	16.479	16.897	18.021	18.021	18.021	18.021	18.021	18.021	18.021	18.021	18.021	18.021	18.021	18.021	18.021	18.021	18.021	18.021	18.021	18.021	18.021	18.021	18.021	18.021	18.021	18.021	18.021	18.021	18.021	18.021	18.021	18.021	18.021	18.021	18.021	18.021	18.021	18.021	18.31	18.31	18.31	18.31	18.31
YDR524C	3.821	3.821	3.821	3.821	3.821	3.821	3.821	3.821	3.821	3.821	3.821	3.821	3.821	3.821	3.821	4.109	4.109	4.109	4.109	4.109	4.398	4.398	4.398	4.398	4.398	4.398	4.398	4.398	4.398	4.398	4.398	4.398	4.398	4.686	4.686	4.686	4.686	4.269	4.269	4.269	4.269	4.269	4.269	4.269	4.269	3.98	3.98	3.98	3.98
YMR208W	13.871	13.871	13.871	13.871	13.871	13.871	13.871	13.871	13.871	13.871	13.871	13.871	14.289	14.289	14.289	14.289	14.289	14.289	14.289	14.289	14.001	14.001	14.001	14.001	14.001	14.001	14.001	14.001	14.001	14.001	14.001	14.001	14.001	14.001	14.001	14.001	13.712	13.712	13.712	13.712	13.712	13.712	13.712	13.712	13.712	13.712	13.712	13.712	13.712
YGL181W	25.234	25.234	25.234	25.234	25.234	25.234	25.234	25.523	25.523	25.523	25.523	25.523	25.523	25.523	25.523	25.523	25.523	25.523	25.523	25.941	25.941	25.941	25.941	26.358	26.358	26.358	26.358	26.358	26.358	26.358	26.358	25.523	25.523	25.523	25.523	25.523	25.523	25.523	25.523	25.523	25.523	25.523	25.523	25.523	25.234	24.945	24.945	24.657	24.657
YLR433C	20.777	20.777	20.777	20.777	20.777	20.777	20.777	20.777	20.359	20.359	20.359	20.359	20.359	20.359	20.359	20.359	20.359	20.359	20.359	20.359	20.359	20.359	20.359	20.359	20.359	20.07	20.07	20.07	20.07	19.652	19.652	19.652	19.652	19.652	19.652	19.652	19.652	19.652	19.652	19.364	19.364	19.364	19.364	19.364	19.364	19.364	19.364	19.364	19.364
YDR243C	9.921	9.921	10.209	10.209	10.498	10.915	10.915	10.915	10.915	10.915	11.911	12.329	12.329	12.329	12.329	12.329	12.329	12.329	12.329	12.329	12.329	12.329	12.329	12.329	12.329	12.329	12.617	12.617	12.617	12.617	12.617	12.329	12.329	12.329	12.329	12.329	12.329	12.329	12.04	11.752	11.752	11.752	11.752	11.752	11.752	11.752	11.752	11.752	11.752
YLR342W	3.014	3.014	3.433	3.721	3.721	3.721	3.721	3.721	3.721	3.721	3.433	3.721	3.721	3.721	3.721	3.721	3.721	3.721	3.721	3.721	3.721	3.721	3.433	4.139	4.139	4.716	5.134	5.134	5.134	5.134	5.134	5.134	5.134	4.846	4.846	4.557	4.557	4.269	4.269	4.269	4.269	4.269	4.269	4.269	4.269	4.557	4.557	4.557	4.846
YER156C	11.622	11.622	11.622	11.622	12.04	12.04	12.04	12.04	12.04	12.04	12.04	12.04	12.04	12.04	12.04	12.04	12.04	12.04	12.04	12.04	12.04	12.04	12.04	12.04	12.04	12.04	11.622	11.622	11.622	11.622	11.204	11.204	11.204	11.204	11.204	11.204	10.786	10.786	10.786	10.786	10.786	10.209	10.209	10.209	10.209	10.209	10.209	10.209	10.209
YML016C	11.781	11.781	13.642	13.353	13.353	12.935	13.353	14.766	14.766	14.766	14.766	14.766	14.766	15.055	14.766	14.477	14.477	14.766	14.059	14.059	14.059	14.059	14.348	14.348	14.348	14.348	14.348	14.348	14.348	14.348	14.636	14.925	14.925	14.925	14.925	14.925	14.925	14.925	14.925	14.925	14.925	14.925	14.925	14.925	14.925	14.925	14.925	14.925	14.925
YNL137C	4.846	4.846	4.846	4.846	4.846	4.846	4.846	5.263	5.263	5.263	5.263	5.263	5.552	5.552	5.552	5.552	5.552	5.552	5.552	5.552	5.552	5.84	5.84	6.129	6.129	6.129	6.706	6.706	6.706	6.706	6.995	6.995	6.995	6.995	7.989	7.989	7.989	7.989	7.989	7.989	7.989	7.989	7.989	7.989	7.989	8.408	8.408	8.408	8.408
YDL070W	1.702	1.702	1.702	1.702	1.702	1.702	1.702	1.702	1.702	1.702	1.702	2.119	2.408	2.408	2.408	2.408	2.119	2.119	2.119	2.119	2.119	2.408	3.273	3.273	3.273	3.273	3.562	3.562	3.562	3.562	3.562	3.562	3.562	3.562	3.562	3.562	4.816	4.816	5.104	5.104	5.104	5.104	5.104	5.104	5.104	5.104	5.104	5.104	5.104
YHR119W	7.035	7.035	7.035	6.329	6.747	6.747	4.08	3.373	4.08	4.916	6.458	8.001	8.001	8.001	8.29	8.578	8.578	8.578	8.578	8.578	7.742	7.742	7.742	7.742	7.742	7.742	7.742	7.742	7.742	7.742	7.742	7.742	7.742	8.319	8.319	8.319	8.319	8.319	8.319	8.607	8.896	8.896	8.896	8.896	8.896	8.896	8.896	8.896	8.896
YHR059W	7.96	8.796	7.96	8.537	8.537	8.537	8.537	8.955	8.955	10.786	10.498	10.498	11.334	11.622	11.204	11.204	11.204	12.329	12.329	12.329	12.746	12.746	12.746	12.746	12.746	12.746	12.746	13.035	13.035	13.323	16.179	18.328	17.91	17.91	17.91	17.91	17.91	19.323	19.323	19.323	19.323	19.323	19.323	18.905	18.905	18.776	18.776	18.776	18.776
YJR047C	7.253	7.253	7.253	7.253	7.253	7.095	7.095	7.095	7.095	7.095	7.095	7.095	7.095	7.095	7.095	6.518	6.229	7.065	7.065	7.065	7.065	7.065	7.354	6.936	6.936	6.936	6.936	6.936	6.936	5.941	5.811	5.811	5.811	5.811	5.811	5.811	5.104	5.104	5.104	5.104	5.104	5.104	5.104	4.816	4.816	4.816	4.816	4.816	4.816
YDR497C	12.329	13.453	14.03	16.279	16.279	16.279	16.279	17.692	17.692	17.692	17.692	17.692	17.692	17.692	17.692	17.692	17.692	17.692	17.692	17.692	17.692	17.98	17.98	17.98	17.98	17.98	17.98	17.98	17.98	18.398	18.398	18.398	18.398	18.398	18.398	18.398	18.398	18.398	18.398	18.398	18.398	18.398	18.398	18.398	18.398	18.398	18.398	18.398	18.398
YMR212C	8.767	8.767	8.767	9.055	8.767	9.184	8.607	8.607	8.607	8.607	9.473	9.473	9.473	9.473	9.473	9.473	9.473	9.473	9.473	9.761	9.761	9.761	10.468	10.468	10.468	10.468	10.757	10.757	10.757	10.757	11.175	11.175	11.334	11.334	11.334	11.334	11.334	11.334	11.334	11.334	11.334	11.334	11.334	11.334	11.334	11.334	11.334	10.915	10.915
YLR180W	17.274	16.985	16.985	16.985	15.991	15.991	15.991	15.991	15.991	15.991	15.572	15.155	15.155	15.155	15.443	15.443	15.443	15.443	15.155	15.155	15.155	15.155	12.199	7.642	6.229	6.936	6.936	6.936	7.642	7.642	7.642	8.06	8.06	8.06	8.06	8.06	7.224	7.224	6.936	6.936	6.936	6.936	6.936	6.936	6.936	6.647	7.065	6.936	6.936
YMR146C	1.861	1.861	2.149	2.149	2.149	2.149	2.149	2.149	2.149	2.149	2.149	2.149	2.149	2.149	2.149	2.149	2.149	2.567	2.567	2.985	2.985	2.985	2.985	2.985	3.273	5.104	5.393	6.099	6.099	6.099	6.099	6.388	6.806	6.806	6.806	6.806	6.806	6.806	7.095	7.513	7.513	7.513	7.513	7.513	7.513	7.513	7.513	7.801	7.801
YFR001W	0	0	0	0	0	0	0	0	0	0	0	0	0	0	0	0	0	0	0	0	0	0	0	0	0	0	0	0	0	0	0	0.288	0.288	0.288	0.288	0.288	0.288	0.288	0.288	0.288	0.288	0.288	0.288	0.288	0.288	0.288	0.288	0.995	0.995
YLR126C	9.95	9.95	9.95	9.95	9.95	10.239	10.239	10.239	10.239	10.239	10.239	10.239	10.527	11.522	12.358	12.358	12.358	12.358	12.358	12.358	12.358	12.358	12.358	12.776	12.776	12.776	12.776	12.776	12.776	12.776	12.776	12.488	12.488	12.488	12.488	12.488	12.488	12.776	12.776	12.776	12.776	12.776	12.776	12.776	12.776	12.776	12.488	12.488	12.488
YHL014C	11.94	11.94	11.94	11.522	9.979	9.562	9.562	9.85	10.268	10.268	10.268	10.268	10.268	10.268	10.268	10.268	10.268	10.268	10.556	9.979	9.979	9.562	9.979	10.816	10.527	10.527	10.527	10.527	10.527	10.239	9.95	9.95	10.239	9.373	9.662	9.662	9.662	9.662	9.95	9.662	10.079	9.662	9.662	9.662	9.662	9.243	9.243	9.243	8.955
YOR241W	8.955	8.955	8.955	9.662	9.662	9.662	9.662	9.662	12.617	12.905	12.905	12.905	12.905	12.905	13.194	13.482	13.482	13.9	13.9	13.9	13.9	13.9	14.189	14.189	14.189	14.189	14.189	14.189	14.477	14.477	14.766	14.766	14.766	15.055	15.055	15.055	15.055	15.055	15.055	15.055	15.055	15.055	15.055	15.343	15.343	15.343	15.343	15.343	15.343
YLR318W	4.975	5.263	5.681	5.681	5.681	5.97	6.258	6.258	6.258	6.258	6.258	6.258	6.676	7.253	7.83	7.83	7.83	8.119	8.119	8.119	8.119	8.119	8.119	8.119	8.119	8.119	8.119	8.119	8.119	8.119	8.119	8.119	8.119	8.119	8.119	8.119	8.119	8.119	8.119	8.119	8.119	8.119	8.119	8.119	8.119	8.408	8.696	8.696	8.696
YBR119W	13.424	13.424	13.424	13.424	13.424	13.424	13.424	13.135	13.971	13.971	13.971	13.971	13.971	13.971	13.682	14.101	14.101	14.101	14.101	14.101	14.101	14.101	14.101	14.101	14.101	13.264	13.264	13.264	13.264	13.264	13.264	13.264	13.264	13.264	13.264	13.264	13.264	13.264	13.264	13.264	13.135	13.135	13.135	12.428	12.428	12.717	11.722	11.722	11.722
YKL189W	3.403	2.408	1.99	1.702	1.702	1.702	1.702	1.702	1.702	1.702	1.413	1.413	1.413	1.413	1.413	1.413	1.125	1.125	1.125	1.125	1.125	0.836	0.836	0.836	0.836	0.836	0.836	0.836	0.836	0.418	0.418	0.418	0.418	0.418	0.418	0.418	0.418	0.418	0.418	0.418	0.418	0.836	0.418	0.418	0.418	0.418	0.418	0.418	0.418
YGR121W-A	9.632	9.632	9.632	9.632	9.632	9.632	9.632	9.632	9.632	9.632	9.632	9.632	9.632	9.632	9.632	9.632	9.632	9.632	9.632	9.632	9.344	9.344	9.344	7.513	7.513	6.647	6.359	6.647	6.647	6.647	6.936	6.936	6.936	6.936	6.936	6.936	6.936	6.936	6.936	6.936	6.229	5.941	5.941	5.522	5.104	4.816	4.816	4.527	4.109
YML113W	17.562	17.562	17.562	17.562	17.562	17.562	17.562	17.562	17.562	17.562	17.562	17.562	17.562	17.562	17.562	17.274	17.274	17.274	16.856	16.856	16.856	16.856	16.856	16.856	16.856	16.856	16.856	16.567	16.567	16.567	16.567	16.567	16.567	16.567	14.578	13.582	12.428	12.428	12.011	12.011	12.011	12.011	12.011	12.011	12.011	12.011	11.592	11.592	11.015
YOR206W	19.235	19.235	18.946	18.946	18.946	18.946	18.946	18.946	18.946	18.946	18.946	18.946	18.946	18.946	18.946	18.946	18.946	18.946	18.946	18.946	18.946	18.946	18.946	18.946	18.946	18.946	18.946	18.946	18.946	18.946	18.946	18.946	18.946	18.946	18.528	18.528	18.528	18.528	18.528	18.528	18.528	18.528	18.528	18.239	18.528	18.528	18.528	17.822	17.115
YKL067W	1.831	2.119	2.119	2.119	2.119	2.408	2.696	4.527	4.946	4.946	4.946	4.946	4.946	4.946	4.946	5.364	7.483	7.483	7.483	7.483	7.483	7.483	7.483	7.483	7.483	7.483	7.483	7.483	7.483	7.483	7.483	7.483	7.483	7.483	7.483	7.483	7.483	7.483	7.483	7.483	7.483	7.483	7.483	7.483	7.483	7.483	7.483	7.483	7.483
YPR104C	13.165	13.165	13.165	13.165	13.165	13.165	13.453	13.453	13.453	13.453	13.453	13.453	13.453	13.453	13.453	13.453	13.453	13.165	13.165	13.165	13.165	13.165	13.165	13.165	13.165	13.165	13.165	13.165	13.165	13.165	13.165	13.165	13.165	13.165	13.165	13.165	13.165	13.165	13.165	13.165	13.165	13.165	13.165	13.165	13.165	13.165	13.165	13.165	13.165
YER002W	6.577	6.577	6.577	6.577	6.577	6.577	6.577	6.577	6.577	6.577	6.577	6.577	6.577	6.577	6.577	6.577	6.577	6.577	6.577	6.577	6.577	6.577	6.577	6.577	6.577	6.577	6.577	6.577	6.577	6.577	6.577	6.577	6.577	6.577	5.582	5.293	5.293	5.293	5.293	5.293	5.293	5.293	5.293	5.293	5.293	5.293	5.005	4.587	4.587
YPL166W	4.657	4.946	4.946	4.946	5.941	5.941	6.229	6.518	6.518	6.518	7.642	10.886	10.886	10.886	10.886	11.304	11.304	11.592	11.592	11.881	11.881	11.881	11.881	11.881	11.881	11.881	11.881	11.881	11.881	11.881	11.881	11.881	11.881	11.881	11.881	12.169	12.169	12.458	12.458	12.876	12.876	12.876	12.876	12.876	12.876	13.294	13.294	13.294	13.294
YAR002C-A	7.095	7.095	7.095	7.095	7.095	7.095	7.671	9.373	9.373	9.373	9.373	9.373	9.373	9.373	9.373	9.373	9.373	9.662	9.662	9.662	10.079	10.079	10.079	10.786	11.204	11.204	11.204	11.911	11.911	11.911	11.911	11.911	12.329	12.329	12.329	12.329	12.329	12.746	12.746	13.323	13.323	13.323	13.323	13.323	13.323	13.323	13.323	13.323	13.323
YCR068W	0.288	0.288	0.288	0.288	0.288	0.288	0.288	0.288	0.288	0.288	0.288	0.288	0.288	0.288	0.288	0.288	0.288	0.288	0.288	0.288	0.288	0	0	0	0	0	0	0	0	0	0	0	0	0	0	0	0	0	0	0	0	0	0	0	0	0	0	0	0
YJR092W	11.563	11.563	11.563	11.563	11.563	11.563	11.563	11.563	10.727	10.727	10.727	10.727	10.727	10.727	10.727	10.727	10.727	10.727	10.727	11.015	11.015	11.015	11.015	11.015	11.015	11.015	11.015	11.015	11.015	11.015	11.015	11.015	11.015	6.199	5.075	5.075	4.657	4.657	4.657	4.657	4.657	4.657	4.657	4.657	4.657	4.657	4.657	4.239	4.239
YPR098C	9.921	9.921	9.921	9.921	9.921	9.921	9.921	9.632	9.344	9.632	9.632	9.632	9.632	9.632	8.796	8.508	9.085	9.085	9.373	9.373	9.373	9.373	9.373	9.373	9.373	9.373	9.662	9.662	9.662	10.209	12.04	12.04	12.04	12.04	12.04	12.04	12.04	11.622	11.622	11.622	11.622	12.04	12.04	12.04	12.04	12.04	12.04	12.04	11.622
YDR407C	9.891	9.891	9.891	10.18	10.18	10.18	10.18	10.18	10.18	11.015	11.015	11.015	11.015	11.015	11.015	11.015	11.304	11.304	11.304	11.015	11.722	11.434	11.434	11.434	11.722	11.434	11.434	11.434	11.434	11.434	11.434	11.434	11.434	11.434	11.434	11.434	11.434	11.434	11.434	11.434	11.434	11.434	11.434	11.434	11.434	11.434	11.722	11.722	11.722
YPR035W	1.125	1.413	1.413	1.413	1.413	1.413	1.99	1.99	1.99	2.826	3.533	4.398	4.398	4.398	4.398	4.398	4.398	4.398	4.398	4.398	4.686	4.686	4.686	4.686	4.686	4.686	4.686	4.686	4.686	4.686	4.975	4.975	5.263	5.263	5.263	5.84	5.84	5.84	5.84	5.84	5.84	5.84	5.84	6.258	6.258	6.258	6.258	6.258	6.547
YEL065W	11.145	11.563	11.563	12.14	12.011	12.14	12.14	11.851	11.851	11.851	11.851	12.976	12.976	12.976	12.976	12.558	12.558	12.558	12.428	13.005	13.005	14.001	14.289	14.289	14.707	14.707	14.707	14.707	14.707	14.995	15.284	15.572	15.572	15.572	15.572	15.572	15.572	15.572	15.572	16.279	16.279	16.279	16.279	16.856	16.856	16.856	16.856	17.145	17.145
YJL071W	4.745	6.765	7.053	7.471	7.471	7.471	7.471	7.471	7.471	7.76	7.471	7.471	7.471	7.471	8.178	8.178	8.466	8.466	8.466	8.466	8.466	8.466	8.466	8.755	8.755	8.755	9.043	9.332	9.75	14.984	14.984	15.82	15.82	15.82	15.82	15.82	15.82	15.82	15.82	16.108	16.815	17.68	17.68	18.099	18.099	18.099	18.099	18.099	18.099
YNL101W	14.03	14.03	14.03	14.03	14.03	14.03	14.03	14.03	14.448	14.448	14.448	14.448	14.159	13.742	14.03	14.607	14.896	14.896	14.896	14.896	14.896	14.896	14.896	14.477	14.477	14.477	14.477	14.189	14.189	14.189	14.189	14.189	13.771	13.771	14.059	14.059	13.642	13.642	14.059	14.059	14.059	13.771	13.771	13.771	13.482	13.482	13.482	13.482	13.482
YGL032C	3.98	3.403	3.403	3.403	3.403	3.403	3.403	3.403	3.403	3.403	3.403	3.403	3.403	3.403	3.115	2.696	2.696	2.696	2.696	2.696	2.696	2.696	1.572	0.995	0.995	0.995	0.995	0.995	0.995	0.995	0.995	0.995	0.995	0.995	0.995	0.995	0.995	0.995	0.995	0.995	0.995	0.995	0.995	0.995	0.995	0.995	0.995	0.995	0.995
YPL014W	3.433	3.433	2.856	2.567	2.567	2.567	2.567	2.567	2.567	2.567	1.861	2.149	2.985	3.273	3.273	3.273	3.273	3.273	3.273	3.273	3.273	3.273	3.562	4.269	6.258	6.258	6.258	6.258	6.258	6.258	6.258	6.258	6.258	6.258	6.258	6.258	5.97	5.97	5.97	5.97	5.97	5.97	5.97	5.97	5.97	5.97	5.97	5.97	5.97
YLR135W	1.125	1.125	1.125	1.125	1.125	1.125	1.125	1.125	1.125	1.125	1.125	1.125	1.125	1.125	1.125	1.125	1.125	1.125	1.125	1.125	0.707	0.707	0.707	0.577	0.577	0.288	0.288	0.577	0.577	0.577	0.995	0.995	0.995	0.995	0.995	0.995	0.995	0.995	0.995	0.995	0.995	0.995	0.995	0.995	0.995	0.995	0.995	1.284	3.244
YNL106C	13.294	12.299	12.299	12.588	12.588	12.588	14.001	14.001	14.001	14.001	14.001	14.001	14.836	14.836	14.836	14.418	14.707	15.543	16.25	15.832	15.832	15.832	15.832	15.832	15.832	15.543	16.697	16.697	17.274	17.274	17.274	17.562	17.562	17.562	17.562	18.687	18.687	18.687	18.687	18.687	18.687	18.687	18.687	18.687	18.687	18.687	18.687	18.687	17.721
YIL123W	8.508	8.508	8.508	8.508	8.508	8.508	8.508	8.508	8.508	8.508	8.508	8.508	6.518	6.099	5.811	5.811	6.099	6.099	6.099	6.099	6.099	6.099	6.388	6.965	7.83	7.83	8.408	8.696	8.696	8.696	8.696	8.696	8.696	8.985	8.985	8.985	8.985	8.985	8.985	8.696	8.696	8.696	8.696	7.989	7.989	7.989	7.989	7.989	7.572
YPL111W	2.408	2.408	2.408	2.408	2.408	2.408	2.408	2.408	2.408	2.408	2.408	2.408	2.408	2.408	2.408	2.408	2.408	2.408	2.408	2.408	2.408	2.408	2.408	2.408	2.408	2.408	2.408	2.408	2.408	2.408	2.408	2.696	2.696	2.696	2.696	2.696	2.408	2.408	2.408	2.408	2.408	2.408	2.408	1.702	0.707	0.707	0.707	0.707	0.707
YLR439W	9.314	9.732	10.15	9.861	9.444	9.861	9.861	9.861	9.861	9.861	9.861	8.448	8.448	9.732	9.732	9.732	9.314	9.314	9.314	9.314	9.314	9.314	9.314	9.314	8.896	8.896	8.896	8.896	8.896	8.896	8.896	8.896	8.896	9.184	9.184	9.184	9.184	9.184	9.473	9.473	9.473	9.473	9.761	9.761	9.761	9.761	9.761	9.761	9.761
YML076C	16.379	16.379	16.379	16.379	16.09	16.09	16.09	14.836	14.836	14.836	14.836	14.836	15.125	15.255	15.255	15.255	15.255	14.548	14.548	14.548	15.125	15.125	15.125	15.125	15.125	15.125	15.125	15.125	15.125	15.125	15.125	15.125	15.125	14.707	13.453	13.165	12.458	12.458	12.458	12.458	12.458	12.458	12.458	12.458	12.04	12.04	12.04	11.752	11.752
YPL060W	11.363	12.776	12.776	12.776	13.194	13.194	13.612	13.612	13.323	13.323	13.323	13.323	13.323	13.323	13.323	13.323	13.742	14.03	15.025	15.025	15.025	15.025	15.025	14.477	13.9	13.9	14.477	14.477	14.477	14.477	14.189	14.189	13.9	13.9	13.482	13.482	13.482	13.482	13.482	13.482	13.482	13.482	13.9	14.448	14.319	14.319	14.607	14.189	13.9
YIL022W	10.498	10.786	10.786	10.786	10.786	10.786	10.786	10.786	10.786	10.786	10.786	10.786	10.786	10.786	10.498	10.498	10.498	10.498	10.498	10.498	10.498	10.498	10.498	10.498	10.786	10.786	10.786	10.786	10.786	10.786	10.786	10.786	10.786	10.786	10.786	10.786	10.786	10.786	10.786	10.786	10.786	10.786	10.786	10.786	10.786	10.786	10.786	10.786	10.786
YOL036W	16.179	16.179	16.179	15.89	15.89	15.89	15.89	15.602	15.602	15.602	15.602	15.184	15.89	15.89	15.89	15.89	15.89	15.473	15.89	15.89	15.89	15.89	15.473	15.473	15.184	15.184	15.184	14.766	14.766	14.766	14.766	14.766	14.766	14.766	14.766	14.766	14.766	14.766	14.766	14.766	14.766	14.766	14.766	14.766	14.766	14.766	14.766	14.766	14.766
YBR208C	15.313	15.313	15.313	15.313	15.313	15.313	15.313	15.313	16.02	16.308	16.308	16.308	16.308	16.308	16.308	16.308	16.308	17.015	17.433	17.433	17.721	17.721	17.721	18.01	18.01	18.01	18.01	18.01	18.01	18.01	18.01	18.01	18.01	18.01	18.01	18.01	18.01	18.01	18.01	18.01	18.01	18.299	18.299	18.299	18.299	18.299	18.299	18.299	18.587
YNL300W	8.796	8.796	9.214	9.214	9.214	9.214	9.214	9.214	9.214	9.214	9.214	9.502	9.502	9.502	9.502	9.502	9.502	9.502	9.502	9.502	9.502	9.502	9.085	9.662	9.662	9.662	9.662	9.662	9.243	9.243	9.243	9.82	9.82	9.82	9.82	9.532	9.532	9.532	9.532	9.532	9.532	9.532	9.532	9.243	9.243	9.243	9.243	9.243	9.243
YKL048C	11.752	11.752	11.752	11.752	11.752	11.752	11.752	11.752	11.752	12.458	12.458	12.458	12.458	12.458	12.458	12.458	12.458	12.458	12.458	12.458	12.458	12.458	12.458	12.458	12.458	12.458	12.458	12.458	12.458	12.458	12.458	12.458	12.458	12.458	12.458	12.458	12.458	12.458	12.458	12.458	12.458	12.458	12.458	12.458	12.876	12.876	12.876	12.876	12.876
YBR067C	0.418	0.418	0.418	0.418	0.418	0.418	0.418	0.418	0.418	0.418	0.418	0.418	0.418	0.836	1.254	1.254	1.831	2.667	2.667	2.667	3.373	3.662	3.662	3.662	3.662	3.662	3.662	3.662	3.662	3.662	3.662	4.239	4.239	4.239	4.239	4.239	4.239	4.239	4.239	4.239	4.239	4.239	4.239	4.239	4.527	4.946	4.946	4.946	4.946
YOR229W	6.388	6.388	6.388	6.388	6.388	6.388	6.388	6.388	6.099	6.099	6.099	6.099	6.099	5.681	5.681	5.681	5.681	5.681	5.681	4.846	4.846	5.234	5.652	5.652	6.488	6.488	6.906	6.906	6.906	6.906	6.906	6.906	6.906	7.612	7.901	8.319	8.319	8.319	8.319	8.319	8.319	8.319	8.319	8.737	9.025	9.025	9.314	9.314	9.314
YHR120W	12.646	12.646	12.646	12.646	12.646	12.229	12.229	12.229	12.229	11.363	10.239	9.532	8.248	7.96	7.96	7.96	7.96	7.96	7.96	8.248	8.248	8.248	8.248	8.248	8.248	8.248	8.248	8.248	8.248	7.671	6.835	6.835	6.835	6.547	6.547	6.835	6.835	6.835	6.835	6.835	6.835	6.129	6.129	6.129	5.711	5.005	4.716	4.846	5.134
YBL085W	14.159	14.159	14.159	14.159	14.159	14.03	14.448	14.448	14.448	14.159	13.871	13.871	13.871	13.871	13.871	14.159	14.159	14.159	14.159	14.159	14.159	14.159	14.159	14.159	14.159	14.159	14.159	14.159	14.159	14.159	13.742	13.742	13.453	13.035	13.035	13.035	11.622	11.622	11.622	10.915	9.373	9.085	9.085	9.085	9.085	9.085	9.502	9.502	9.502
YBL039W-B	11.434	14.259	13.841	13.841	13.841	14.418	14.418	14.418	14.418	14.418	14.418	14.418	14.418	14.418	14.418	14.418	14.418	14.836	14.836	14.836	14.836	14.836	14.836	14.836	14.836	14.836	14.836	14.836	15.125	15.125	15.125	15.125	15.125	15.125	15.125	15.125	15.125	15.125	15.125	15.543	15.543	15.543	15.543	15.543	15.543	15.543	15.543	15.543	15.543
YPL244C	8.666	8.666	8.666	8.955	8.955	9.373	9.373	9.373	9.662	9.662	9.662	9.662	9.662	9.662	9.662	9.662	9.662	9.662	9.662	9.662	9.662	9.662	9.662	9.662	9.662	9.662	9.662	9.662	9.662	9.662	9.662	9.662	9.662	9.662	9.662	9.662	9.662	9.662	9.662	9.662	9.662	9.662	9.662	9.662	9.662	9.662	9.662	9.662	9.662
YBR279W	6.965	7.801	7.671	8.378	8.378	8.378	8.378	11.304	13.165	15.414	16.538	16.826	16.826	17.244	17.244	17.244	17.244	17.244	17.244	17.663	17.663	17.663	17.663	19.205	19.205	19.205	19.623	19.623	19.912	19.912	19.912	19.912	20.329	20.329	20.329	20.329	20.329	20.329	20.329	20.329	20.329	20.329	20.329	20.329	20.041	20.041	20.041	20.041	20.041
YGL137W	18.887	18.887	19.175	19.593	19.593	19.593	19.593	19.593	19.593	19.593	19.593	19.593	19.593	20.012	20.012	20.012	20.012	20.3	20.3	20.3	20.3	20.3	20.3	19.882	19.882	19.882	19.882	19.882	19.882	19.882	19.882	19.882	19.882	19.882	19.882	19.882	19.882	19.882	19.882	19.882	19.882	19.882	19.882	19.882	19.882	19.882	19.882	19.882	19.882
YFL017C	10.109	10.109	9.085	9.791	9.791	9.791	9.791	10.079	10.079	10.079	10.079	10.079	10.079	10.079	9.662	9.662	9.662	11.334	13.035	13.035	13.035	13.035	12.617	12.617	12.617	12.617	12.617	12.905	12.905	12.905	12.905	12.905	12.905	12.617	13.323	13.323	13.323	13.323	13.323	13.453	13.871	13.871	13.294	13.712	13.712	14.13	14.13	14.13	14.418
YGL206C	6.706	6.706	6.706	6.706	6.706	6.706	6.706	7.124	7.124	7.124	7.124	7.124	7.124	7.124	6.835	6.835	7.124	7.412	7.412	7.412	7.412	7.412	7.412	7.412	7.83	8.248	8.537	8.537	8.537	8.537	8.537	8.537	8.825	8.825	8.825	8.825	8.825	8.825	8.825	8.825	8.825	9.82	9.82	10.109	10.109	10.398	10.398	10.398	10.398
YBR003W	23.762	23.762	23.762	23.762	23.762	24.18	24.18	24.18	24.18	24.18	24.18	24.18	24.598	24.598	24.887	24.887	24.887	24.887	25.175	25.175	25.175	25.175	24.18	24.18	24.18	24.468	24.468	24.468	24.468	24.468	24.468	24.468	24.468	24.468	24.18	23.892	23.892	23.892	23.892	23.892	23.892	23.185	23.185	23.185	23.185	23.185	22.608	23.026	23.026
YCR075C	2.249	2.249	2.249	1.831	1.831	1.831	1.831	1.254	0.418	0.288	0.288	0.577	0.577	0.577	0.577	0.577	0.577	0.577	0.577	0.577	0.866	0.866	0.866	0.866	0.866	0.866	0.866	0.866	0.866	0.866	0.866	0.866	1.154	1.154	1.154	1.154	2.438	3.433	3.433	4.269	4.269	4.269	4.269	4.557	4.557	4.846	4.846	4.846	4.846
YKL063C	13.294	13.294	13.294	13.294	13.294	12.876	12.876	12.876	12.588	13.294	13.294	13.294	13.582	13.582	13.582	13.582	13.582	13.582	13.582	13.582	13.582	13.871	13.005	13.005	13.005	13.005	13.005	12.169	10.757	10.18	11.175	11.592	11.592	11.592	11.592	11.881	11.881	12.169	11.881	11.881	11.881	11.881	11.881	11.881	11.752	11.752	11.752	11.752	12.617
YNL208W	7.931	7.931	7.931	7.931	7.931	7.513	6.806	6.806	6.806	6.806	6.806	6.806	5.681	5.681	5.393	5.393	5.681	5.681	5.681	5.681	5.681	5.681	5.681	5.681	5.681	5.681	5.393	5.393	5.393	5.393	5.393	5.104	5.104	5.522	5.522	5.522	5.522	5.522	5.234	5.104	5.104	5.104	5.104	5.104	4.686	4.686	4.686	4.686	4.686
YGL209W	5.941	5.941	5.104	5.104	4.816	4.816	4.816	4.816	4.686	5.97	7.095	7.095	8.508	8.508	8.508	10.468	10.468	10.468	10.468	10.468	10.468	10.468	10.468	10.468	10.468	10.468	10.468	10.886	11.175	11.175	11.175	11.175	11.463	13.712	13.424	14.259	14.259	14.259	14.259	14.259	14.259	14.259	14.259	14.259	14.259	14.259	14.259	14.259	14.259
YMR296C	11.781	11.781	11.781	9.791	9.791	9.791	9.502	9.502	9.502	9.502	9.502	9.214	8.796	8.796	8.508	8.089	8.089	8.089	8.089	8.089	6.965	6.965	6.965	6.965	6.965	6.965	6.676	6.676	3.533	3.244	3.244	3.244	2.826	2.826	2.826	2.826	2.826	2.538	2.538	2.538	2.538	2.538	2.538	2.538	2.538	2.119	2.119	2.119	2.119
YKL184W	5.364	5.364	5.364	5.364	5.364	5.075	4.657	4.369	4.369	4.369	4.787	4.787	4.787	4.787	4.787	4.787	4.787	4.369	4.369	4.369	4.369	4.369	4.369	4.369	4.369	4.369	4.08	4.08	3.95	3.662	3.662	3.662	3.662	3.662	3.244	3.244	2.955	2.538	2.249	1.831	1.831	1.831	1.831	1.831	1.831	1.831	1.96	2.249	2.249
YLR196W	3.244	3.244	3.244	3.533	3.533	3.533	3.821	3.821	4.398	5.104	5.393	5.393	5.393	5.393	5.97	5.97	5.97	6.835	6.835	6.835	6.835	6.835	6.547	6.965	6.965	6.965	7.253	7.253	9.791	9.791	9.791	9.791	9.791	9.791	9.791	10.079	10.786	11.652	11.652	11.652	11.652	11.652	11.652	11.652	11.652	11.652	11.652	11.652	11.652
YDL091C	12.488	12.488	12.069	12.069	12.069	12.069	12.069	12.069	12.488	10.368	10.368	10.368	9.373	8.955	8.955	9.373	9.373	9.373	9.373	9.373	9.373	9.373	9.373	9.373	9.373	9.373	9.373	9.373	9.085	9.085	9.085	8.796	8.796	8.796	9.373	9.373	9.662	9.662	9.662	9.662	9.662	9.662	9.662	9.662	9.662	9.662	9.662	9.243	9.373
YHR049W	5.97	5.97	5.97	5.97	5.97	5.97	5.97	5.97	5.97	5.97	5.97	5.97	6.258	6.258	6.258	6.258	6.258	5.84	5.84	5.84	5.552	5.97	5.97	5.97	5.97	6.388	6.099	6.099	5.681	5.393	5.811	5.393	5.393	5.393	5.393	5.393	5.393	5.393	5.393	4.269	4.975	5.393	6.518	6.518	6.518	6.518	6.518	6.518	6.518
YJL126W	3.692	3.692	4.557	7.253	8.796	8.796	9.085	9.085	9.085	9.085	9.085	9.085	10.209	10.209	10.209	10.209	10.209	10.209	10.209	10.209	10.209	11.622	11.911	11.911	12.488	13.065	13.065	13.065	13.065	13.065	13.065	13.065	13.065	13.065	13.065	13.065	13.065	13.065	13.065	12.358	13.353	14.766	14.766	14.477	14.766	14.766	15.473	15.473	15.473
YLR233C	12.458	12.458	12.458	12.458	12.588	12.588	12.876	13.165	13.165	13.453	13.453	13.453	13.742	13.742	13.742	13.742	14.866	15.284	15.284	15.284	15.284	15.284	15.284	15.861	15.861	16.567	16.567	16.567	16.567	16.567	16.567	16.567	16.567	16.567	16.567	16.567	16.567	17.692	17.692	18.398	18.398	18.398	18.398	18.398	18.398	18.398	18.398	18.976	18.976
YHR136C	0.577	0.577	0.577	0.577	1.154	1.442	1.442	1.442	1.442	1.442	1.442	1.442	1.442	1.442	1.442	1.442	1.442	1.442	1.442	1.442	1.442	1.442	1.442	1.442	1.442	1.442	1.442	1.442	1.442	1.442	1.442	1.442	1.442	1.442	1.442	1.442	1.442	1.442	2.019	2.019	2.019	2.019	2.019	2.019	2.019	2.019	2.019	2.019	2.019
YPL144W	14.707	14.707	14.707	14.707	14.707	14.289	14.289	14.289	14.289	14.289	13.582	13.582	13.582	13.582	13.582	10.18	9.473	9.473	9.473	9.473	8.637	8.637	8.348	8.348	8.348	8.637	8.637	8.637	8.637	8.637	8.637	8.348	8.348	8.348	8.348	8.348	8.348	8.348	7.065	7.065	6.936	6.647	6.647	6.936	6.936	6.936	6.936	6.936	6.936
YGL100W	9.243	8.825	8.825	8.825	8.825	8.825	8.825	8.825	7.542	7.542	7.542	6.099	5.97	5.97	5.97	5.263	3.85	3.562	2.856	3.85	5.84	7.124	7.83	7.83	8.537	8.537	8.537	8.825	8.825	8.825	9.95	9.95	9.95	9.532	9.243	8.955	9.373	9.373	10.239	10.527	11.393	11.393	11.393	11.393	11.393	12.099	12.099	12.099	12.517
YBR123C	8.278	8.566	8.566	8.566	8.566	8.985	8.985	8.985	8.985	9.402	9.402	9.402	9.402	9.402	9.402	9.691	10.109	10.109	10.109	10.109	10.109	10.109	10.109	10.109	10.109	10.109	10.109	10.109	10.109	10.109	9.82	9.82	9.82	9.82	9.82	9.82	9.82	9.82	9.82	9.82	9.82	9.82	9.82	9.82	9.82	9.82	9.82	9.82	9.402
YLR223C	2.696	2.119	2.119	2.119	2.119	2.119	2.119	2.119	2.119	2.119	2.119	2.119	2.119	1.284	1.284	1.99	1.99	1.99	1.99	1.99	1.99	1.99	1.99	1.99	1.99	1.702	1.702	1.702	1.702	1.702	1.413	1.413	1.125	1.125	1.125	1.125	1.125	1.125	1.125	1.125	1.125	1.125	1.125	1.125	1.542	1.542	1.542	1.542	1.96
YKR021W	8.089	7.383	5.84	5.263	4.557	4.557	4.557	4.557	4.557	4.557	4.557	4.557	4.557	3.433	3.433	3.433	3.144	3.562	3.562	3.562	3.562	3.562	3.562	3.562	3.562	3.562	3.85	3.85	4.557	8.696	8.696	8.696	8.696	8.696	9.402	9.691	9.691	9.691	9.691	9.691	9.691	9.979	9.979	9.979	9.979	11.552	11.84	13.094	13.094
YJR062C	8.796	8.796	8.796	8.796	8.796	8.796	8.796	8.796	8.796	8.796	9.214	9.214	9.214	8.796	8.508	8.508	8.508	8.219	7.224	6.229	6.488	6.07	6.07	6.07	6.07	6.07	6.07	5.075	5.493	5.911	5.911	6.329	6.04	7.583	7.583	7.583	7.583	7.583	7.583	7.583	7.583	7.583	8.29	8.29	8.29	8.29	8.29	8.29	8.001
YOL159C	6.647	6.647	6.647	6.647	6.647	6.647	6.647	5.941	5.941	5.941	6.647	7.771	7.771	7.771	7.771	7.771	7.771	7.771	7.771	7.771	7.771	7.771	7.771	8.06	8.348	8.348	8.637	8.637	8.637	8.637	8.637	8.637	8.637	8.637	8.637	8.637	9.502	9.502	9.502	9.502	9.502	9.502	9.502	9.502	9.502	9.502	9.791	9.791	9.791
YBR268W	13.264	13.264	13.264	13.264	13.553	14.548	14.548	14.548	14.548	14.548	14.836	15.961	15.961	15.961	15.961	15.543	15.961	15.961	15.961	15.961	15.961	15.961	15.961	15.961	15.961	15.961	15.961	15.961	15.961	15.961	15.961	15.961	15.961	15.961	15.961	15.961	15.961	15.961	15.961	15.961	15.961	15.961	15.961	15.961	15.961	15.961	16.12	16.409	16.409
YPL154C	10.15	10.438	10.438	10.727	10.727	10.598	10.598	10.598	10.598	10.598	10.598	10.598	10.598	10.598	10.598	10.598	10.598	10.598	10.598	10.598	9.473	9.473	9.473	9.473	9.473	9.473	9.473	9.473	9.473	9.473	9.473	9.473	9.473	9.473	9.473	9.473	9.473	9.473	9.473	9.184	8.478	8.19	8.19	8.19	8.19	8.19	8.19	8.19	7.771
YIR021W	5.522	5.522	5.522	5.522	5.522	4.686	5.104	5.104	4.816	4.239	3.403	2.696	2.696	2.985	3.692	5.941	5.941	6.359	6.647	6.647	6.647	6.647	6.647	6.647	7.065	7.354	7.771	7.771	8.06	8.478	10.18	12.617	12.617	12.617	12.617	13.323	13.323	13.612	14.03	14.03	14.03	14.03	14.448	14.448	14.448	14.866	14.866	14.866	14.866
YLR435W	10.757	10.757	10.757	10.757	10.757	10.757	10.468	10.468	10.468	10.468	10.468	10.886	10.886	10.886	10.886	10.886	10.886	10.886	10.886	10.886	10.886	10.886	10.886	10.598	11.175	11.175	11.175	12.169	12.169	12.169	12.169	12.169	12.169	12.169	12.169	12.169	12.169	12.458	12.746	13.453	13.453	13.453	13.453	13.453	13.453	13.165	13.165	13.165	13.165
YNR050C	8.478	8.478	8.767	8.767	8.767	8.348	8.637	8.637	8.637	8.637	8.637	8.637	9.344	9.632	9.632	9.632	9.632	9.632	9.632	9.632	9.921	9.921	9.921	9.921	9.921	9.921	9.921	9.921	9.921	9.921	9.921	9.502	9.791	10.209	10.209	10.209	10.209	10.209	10.209	10.209	10.209	10.209	10.209	10.209	10.209	9.791	10.209	10.209	10.209
YDL219W	8.537	8.537	8.537	8.537	8.825	8.825	8.825	8.825	8.825	8.825	8.825	9.243	9.243	11.492	12.905	13.323	13.323	13.323	13.323	13.323	13.323	13.323	13.323	13.323	13.323	13.323	13.323	13.323	13.323	13.612	13.612	14.607	14.607	14.607	14.319	14.607	14.607	14.607	14.607	14.607	14.896	14.896	14.896	14.896	14.896	14.896	14.896	15.184	15.184
YML025C	6.388	6.388	4.686	4.398	4.398	4.398	4.109	4.109	3.821	3.821	3.821	3.821	3.533	3.533	3.533	3.244	3.244	3.244	2.955	2.955	2.955	2.955	2.955	2.955	2.538	2.538	2.538	2.538	2.538	2.119	1.99	1.99	1.99	1.99	1.99	1.99	1.99	1.572	1.572	1.572	1.572	1.572	1.572	1.572	1.572	1.572	1.572	1.284	1.284
YOR299W	2.538	2.538	2.538	2.538	2.538	2.538	2.538	2.538	2.538	2.538	2.538	2.538	2.538	2.538	2.538	2.538	2.119	2.119	2.119	2.119	2.119	1.702	1.702	1.702	1.413	1.413	1.284	1.572	1.572	1.572	1.572	1.572	1.572	1.572	1.572	1.572	1.99	1.99	1.99	1.99	1.99	1.99	1.99	1.99	1.99	1.99	1.99	1.99	1.99
YPR128C	22.697	22.985	22.985	23.273	23.273	23.273	23.273	22.985	22.985	22.985	22.985	22.985	22.985	22.985	22.985	22.985	22.985	22.985	22.985	22.985	22.985	22.985	22.985	22.985	22.985	22.985	22.985	22.985	22.985	22.985	22.697	22.697	22.697	22.697	22.697	22.697	22.408	22.408	22.408	22.408	22.408	22.408	22.408	22.408	22.408	22.408	22.408	22.119	22.119
YGR283C	7.513	7.513	7.801	8.508	8.508	8.508	8.508	8.508	8.508	8.508	8.508	8.508	8.508	8.508	8.508	8.508	8.508	8.508	8.796	9.502	9.502	9.502	9.502	9.502	9.502	9.502	9.502	9.502	9.502	9.373	9.373	9.373	9.373	9.373	9.373	9.373	9.373	9.373	9.373	9.373	9.373	9.373	9.373	9.373	9.373	9.373	9.085	9.085	9.085
YGL229C	6.359	6.359	6.359	6.647	6.647	6.647	6.647	6.647	6.647	6.647	6.936	6.936	6.936	6.936	6.936	6.936	7.224	6.359	5.104	5.104	4.816	4.816	4.816	4.816	4.816	4.816	4.816	4.816	2.856	3.403	5.364	5.075	5.075	5.782	5.782	7.065	7.065	7.065	7.065	7.354	7.354	7.354	8.19	8.19	8.19	8.478	8.478	9.344	8.925
YKL028W	2.438	2.438	2.438	2.438	2.438	2.438	2.438	2.438	2.438	2.438	2.438	2.438	2.438	2.438	2.438	2.438	2.438	2.438	2.438	2.438	2.438	2.438	2.438	2.856	2.856	2.856	2.567	2.567	2.567	2.567	2.567	2.567	2.567	2.567	2.567	2.567	2.567	2.279	2.279	2.279	2.279	2.279	2.279	2.279	2.279	2.279	1.99	1.99	1.99
YLR010C	9.373	9.373	8.955	8.955	8.955	8.537	7.96	7.96	8.378	8.378	8.378	8.378	8.378	8.378	7.96	7.96	7.96	7.671	7.671	7.671	7.671	5.393	5.104	5.104	5.104	5.104	5.104	4.398	4.398	4.398	4.398	4.398	4.398	4.398	4.398	4.398	3.562	3.85	3.85	4.139	4.139	4.139	4.139	5.263	5.552	7.542	8.119	8.119	8.119
YDL176W	6.936	8.508	8.508	8.508	8.508	8.508	8.508	8.508	8.508	8.508	8.508	9.085	9.085	10.368	12.776	12.776	13.482	14.766	16.308	16.308	16.308	16.308	16.308	16.308	16.308	16.308	16.308	16.308	16.308	16.308	16.308	16.308	16.308	16.597	16.597	16.597	16.597	16.597	16.597	16.597	17.174	17.174	17.174	17.174	17.174	17.174	17.174	17.174	17.174
YAL034W-A	17.592	17.592	17.592	17.592	18.01	18.01	18.01	18.01	18.01	18.01	18.01	18.01	18.01	18.01	18.01	18.01	18.01	18.01	18.01	18.01	18.01	18.428	18.875	18.587	19.294	20.995	20.995	21.284	21.572	21.284	21.284	21.284	21.284	20.706	20.706	20.706	20.706	20.706	20.706	20.995	20.577	20.577	20.995	20.288	20.288	20.288	20.288	19.264	18.846
YJL025W	14.866	14.866	14.866	14.448	14.736	14.736	14.736	14.736	14.736	14.736	14.736	14.736	14.319	14.736	15.443	15.443	15.443	15.443	15.443	15.443	15.443	15.443	15.443	15.443	15.443	15.443	15.443	15.443	15.443	15.443	15.443	15.443	15.025	15.025	15.025	15.025	15.025	15.025	15.025	15.025	15.025	14.607	14.607	14.607	13.612	13.323	13.323	12.488	12.488
YJL187C	15.443	15.861	15.861	16.279	16.279	16.279	16.567	16.567	16.567	16.567	16.567	16.856	16.856	16.856	16.856	16.856	16.856	16.856	16.856	16.856	16.856	16.856	16.856	16.856	16.856	16.856	16.856	16.438	16.438	16.438	16.438	16.438	16.438	16.438	16.438	16.438	16.02	16.02	16.02	15.602	15.602	15.602	15.602	15.602	15.602	15.602	15.313	15.313	15.313
YNL070W	12.588	12.588	12.588	12.588	12.588	12.588	12.299	12.299	12.011	12.011	12.011	12.011	12.011	11.145	11.563	11.563	11.851	11.851	13.135	13.135	13.135	13.553	13.841	13.841	14.13	14.13	14.13	14.548	14.548	14.548	14.548	14.548	15.672	16.09	16.09	16.09	16.09	16.09	16.09	16.09	16.09	16.09	16.09	16.09	16.379	16.379	16.379	16.09	16.09
YJR009C	10.368	10.368	10.368	10.368	10.368	10.368	10.368	10.368	10.368	10.368	10.368	10.079	10.079	10.368	10.368	10.368	10.368	10.368	10.368	9.95	9.95	9.95	9.95	9.95	9.95	9.95	9.95	9.95	10.239	10.239	10.239	10.239	10.239	10.239	10.239	10.527	10.527	10.527	10.527	10.527	10.527	10.527	10.527	10.109	10.109	10.109	10.109	10.109	10.109
YLR098C	13.424	13.424	13.005	13.005	13.424	13.424	14.13	14.259	14.259	14.259	14.259	14.259	14.259	14.259	14.259	13.135	12.847	12.847	12.428	12.558	12.558	12.558	12.558	12.558	12.558	11.851	11.851	11.851	11.851	11.851	11.851	11.851	11.851	11.851	11.851	11.851	11.145	10.727	10.309	10.309	10.309	9.473	9.473	9.055	8.767	9.055	8.607	8.19	8.767
YBR082C	9.562	9.562	9.562	9.562	9.979	9.402	9.402	9.402	9.402	9.402	8.696	8.408	8.408	8.408	8.119	8.119	8.119	8.119	8.119	6.995	6.995	6.706	6.706	6.706	6.418	6.129	6.995	6.995	7.283	7.283	7.283	7.283	7.283	7.283	7.283	6.995	7.572	8.437	8.019	8.019	8.019	8.019	7.731	7.731	7.731	7.731	7.731	7.731	7.442
YBR171W	17.244	17.244	17.244	16.956	17.533	17.533	17.533	17.533	17.533	17.533	18.528	18.528	18.528	18.528	18.528	18.528	18.528	18.528	18.528	18.528	18.528	18.528	18.528	18.528	18.528	18.528	18.528	18.528	18.528	18.528	18.528	18.528	18.528	18.528	18.528	18.528	18.528	18.528	18.528	18.528	18.528	18.528	18.528	18.528	18.528	18.817	18.817	18.817	18.817
YPL191C	5.393	5.393	5.393	5.393	5.393	5.393	6.099	6.099	6.099	6.099	6.099	5.681	5.97	5.97	5.681	5.97	5.97	5.97	5.97	5.97	5.97	6.547	6.547	6.547	6.547	6.547	6.547	6.547	6.547	6.547	6.547	6.547	6.547	6.547	7.383	7.383	7.383	7.383	7.383	7.801	8.219	8.219	8.219	8.219	8.219	8.219	7.224	7.224	6.936
YIL091C	19.017	19.017	19.017	19.017	19.882	19.882	19.882	19.882	20.3	20.3	20.3	20.3	20.3	20.3	20.3	20.3	20.3	20.3	20.3	20.718	21.424	21.713	21.713	22.131	22.131	22.131	22.131	22.708	22.708	22.708	22.708	22.708	22.708	22.708	22.708	22.708	22.708	22.708	22.708	22.708	22.708	22.708	22.708	22.708	22.708	22.708	22.419	22.419	22.419
YHR193C	10.338	10.757	10.757	10.757	11.045	11.045	11.045	11.045	11.622	11.622	12.04	12.04	12.04	12.04	12.04	12.329	12.329	12.329	12.329	12.329	12.329	12.329	12.617	12.617	12.617	12.617	12.617	12.617	12.905	12.905	12.905	13.194	14.189	14.189	14.189	14.477	15.313	16.179	16.179	16.179	16.179	16.179	16.179	16.179	16.179	16.179	16.179	16.179	16.179
YHR198C	14.578	14.578	14.578	13.035	13.035	12.617	12.617	12.199	13.612	13.612	13.612	13.612	13.612	13.612	13.612	13.482	13.065	12.776	13.612	15.184	15.184	15.184	15.184	15.184	15.184	16.438	16.438	16.438	16.438	16.438	16.438	16.438	16.149	16.149	15.732	15.313	15.313	14.896	14.896	14.189	14.477	13.771	13.771	13.194	12.04	11.334	11.752	12.876	13.165
YDR519W	7.513	7.513	7.513	7.513	7.513	8.219	8.508	8.508	8.508	8.796	8.796	9.085	9.085	8.796	9.085	9.085	8.248	9.502	9.502	9.502	9.502	9.502	9.502	9.502	9.502	9.502	9.502	9.791	9.791	9.791	9.791	9.791	9.791	9.791	9.791	9.791	9.791	9.791	9.791	9.791	9.791	9.791	9.791	9.791	9.791	9.791	9.791	9.791	9.791
YAR042W	13.223	12.806	13.094	14.507	14.507	14.507	14.507	14.507	14.507	14.507	14.507	14.507	14.507	14.377	14.377	14.377	14.377	14.377	14.377	14.377	14.377	14.377	14.377	14.377	14.377	14.377	14.377	15.213	15.213	15.213	15.213	15.213	15.213	15.213	15.213	15.213	15.213	15.213	15.213	15.213	15.213	15.213	15.213	15.213	15.213	15.213	15.213	15.213	14.925
YER078W-A	11.334	10.915	10.915	10.915	10.209	10.209	10.209	10.209	9.632	9.632	5.234	5.234	3.692	3.273	3.273	3.273	2.985	2.985	2.985	3.273	3.273	3.273	3.273	3.273	3.403	3.403	3.403	3.403	3.403	3.403	4.686	8.666	9.791	9.791	9.791	10.498	10.498	10.498	10.498	10.498	10.498	10.498	11.781	12.776	12.776	12.776	12.776	12.776	13.065
YLR033W	13.712	13.424	13.424	13.424	13.424	13.135	13.553	13.264	13.971	15.095	15.095	15.095	16.509	16.509	16.509	16.797	16.797	16.797	16.797	16.797	16.797	16.797	16.797	16.797	16.797	16.797	16.797	16.797	16.797	16.797	16.797	16.797	16.797	16.797	16.797	17.374	18.369	18.369	18.369	18.369	18.369	18.369	18.369	18.369	18.369	18.369	18.369	18.369	18.369
YDR282C	7.872	8.16	8.16	8.16	8.16	8.16	8.16	8.16	7.872	7.872	7.872	7.872	7.872	7.872	7.165	7.165	7.165	6.04	6.04	6.04	6.04	6.04	6.04	6.04	6.04	6.04	6.04	5.911	6.199	6.199	6.199	6.199	5.911	5.911	5.493	5.493	5.493	5.493	5.493	5.493	5.493	5.205	5.205	5.205	5.205	4.916	3.792	3.792	4.657
YJL104W	5.711	5.711	6	6.288	6.577	6.577	6.577	6.577	6.577	6.577	6.865	7.154	7.154	7.154	7.154	7.154	7.154	7.154	7.154	7.154	7.154	7.154	7.154	7.154	7.154	7.154	7.154	7.154	7.154	7.154	7.154	7.154	7.154	7.154	7.154	7.154	7.154	6.865	7.154	7.154	7.154	7.154	6.577	6.577	6.995	6.995	6.995	6.995	6.995
YNL038W	7.83	8.378	8.378	8.378	8.666	10.816	11.104	11.393	11.681	11.681	11.681	11.681	11.97	11.97	11.97	11.97	11.97	12.258	12.258	12.258	12.546	12.546	12.546	12.546	12.258	13.96	13.96	13.96	15.373	15.373	15.373	15.373	16.079	16.367	16.367	16.785	16.785	16.785	16.785	16.785	17.074	17.074	17.074	17.074	17.074	17.074	17.363	17.363	17.363
YIR031C	14.678	14.678	14.259	14.259	14.259	14.259	14.259	14.259	14.259	13.841	15.095	15.095	15.095	15.095	15.672	15.672	16.09	17.663	18.081	18.081	18.081	18.081	18.081	18.081	18.081	18.081	18.081	18.081	18.081	18.081	18.081	18.081	18.369	18.369	18.369	18.369	18.369	18.369	18.369	18.369	18.369	18.369	18.369	18.369	18.369	18.081	17.374	16.956	16.956
YER020W	12.558	12.558	12.558	12.558	12.558	12.558	12.558	12.558	12.558	12.558	12.558	12.558	10.021	8.348	8.348	8.348	8.348	7.771	7.483	7.483	7.194	7.194	6.359	6.359	5.941	5.941	5.941	5.941	5.941	5.941	4.946	4.946	4.239	2.538	2.249	2.249	2.249	2.249	2.249	1.96	1.96	1.96	1.96	1.96	1.96	1.96	1.96	1.96	1.254
YPR042C	10.021	10.438	10.438	10.438	10.438	10.438	9.184	10.468	10.757	11.045	11.045	11.463	11.463	11.463	11.463	11.463	11.045	11.045	11.045	11.622	11.622	11.622	11.622	11.622	11.911	12.199	12.199	12.488	12.488	12.488	12.488	12.488	12.488	12.488	12.905	13.194	13.194	13.194	13.194	13.194	13.194	13.194	13.194	13.194	13.194	13.194	13.194	13.194	13.194
YJL010C	12.14	12.14	12.14	11.722	12.14	12.428	12.428	12.717	12.717	13.712	13.294	13.294	13.294	13.294	13.294	12.588	12.169	12.169	12.458	12.876	12.876	12.876	13.294	13.005	13.005	13.005	13.005	13.005	13.424	13.841	13.841	14.13	14.707	14.707	14.707	14.707	14.707	14.707	14.707	14.707	14.707	14.707	14.707	14.707	14.707	14.707	14.707	14.707	14.707
YLR262C	2.567	2.856	3.273	3.562	3.562	3.562	3.562	3.273	3.273	3.562	3.85	4.269	5.104	5.104	5.104	5.104	5.393	5.393	5.393	5.393	5.393	5.681	5.681	5.681	5.681	5.681	5.97	5.97	5.97	5.97	5.97	5.97	5.97	5.97	5.97	5.97	5.97	6.388	6.388	6.388	6.676	6.676	6.676	6.676	6.676	6.676	6.676	6.676	6.676
YIL026C	11.363	11.652	11.781	11.781	11.781	11.363	11.781	11.781	12.069	12.069	12.069	12.069	12.069	12.069	12.069	11.781	11.781	13.323	13.323	13.323	13.323	13.323	13.612	13.612	13.612	13.612	13.612	13.612	13.612	13.612	13.9	14.319	14.607	14.607	14.607	14.607	14.607	14.607	14.896	15.184	15.89	15.89	15.89	16.627	17.044	17.044	17.622	17.622	17.622
YBR214W	14.448	14.448	14.448	14.448	14.578	14.578	14.578	14.578	14.866	14.866	14.866	12.746	13.035	13.035	13.453	13.453	13.453	13.453	13.742	13.742	13.742	13.742	13.035	12.329	12.329	12.329	12.329	12.329	12.329	12.329	12.04	12.04	10.627	10.627	10.338	9.921	11.045	11.045	11.334	11.334	11.334	10.915	10.915	11.334	11.334	11.334	11.334	11.334	11.334
YHL039W	4.398	4.398	4.398	4.398	4.398	4.398	4.398	4.398	4.398	4.398	4.398	4.686	4.686	4.686	4.686	4.686	4.686	4.686	4.686	4.975	4.975	4.975	4.686	4.686	4.686	4.686	4.975	5.681	5.681	6.388	6.388	6.388	6.388	6.388	6.388	6.388	6.388	6.388	6.388	6.388	6.388	6.388	6.388	6.388	6.388	6.388	6.388	6.388	6.388
YCR093W	14.03	14.03	14.03	14.03	14.03	14.03	14.03	14.03	14.03	14.03	14.03	14.03	14.03	14.03	14.03	14.319	14.319	14.319	14.319	14.319	14.319	14.319	14.319	14.319	14.319	14.736	14.736	14.736	14.736	14.736	14.736	15.155	15.155	15.155	15.155	15.155	15.155	15.155	15.155	15.155	15.155	15.155	15.155	15.155	15.155	15.155	15.155	14.866	14.866
YBR158W	2.408	2.408	2.408	2.408	2.408	2.408	2.408	2.408	1.99	1.99	1.99	1.99	1.99	1.99	1.99	1.99	1.99	1.99	1.99	1.99	1.99	1.154	1.154	1.154	1.154	0.866	0.577	0.577	0.577	0.577	0.577	0.577	0.577	0.577	0.577	0.577	0.577	0.577	0.577	0.577	0.577	0.577	0.577	0.577	0.577	1.154	1.154	1.154	1.442
YNL299W	10.697	10.697	10.697	10.697	10.697	10.697	10.697	10.697	10.697	10.697	10.986	10.986	10.986	11.563	13.971	14.548	14.966	14.966	14.966	14.966	14.966	14.966	14.966	14.966	14.966	14.966	14.966	14.966	14.966	14.966	14.966	14.678	14.259	14.13	14.13	14.418	14.418	14.418	14.418	14.418	14.418	14.418	14.418	14.418	14.836	14.836	14.836	14.548	14.548
YNR045W	9.214	9.214	9.214	9.214	9.214	9.214	9.214	9.214	7.513	6.258	6.258	6.258	6.258	6.258	6.676	5.263	4.846	6	6.706	7.86	7.86	7.86	7.86	7.86	7.86	7.86	8.149	8.149	8.149	8.149	7.442	7.442	8.149	8.149	8.149	8.566	8.985	8.985	8.985	8.985	8.985	8.985	8.985	8.696	8.696	8.696	8.696	8.696	8.696
YDL111C	13.294	13.294	13.294	13.294	13.294	13.294	13.294	13.294	13.294	13.294	13.005	13.005	13.005	13.005	13.005	13.005	12.011	12.299	12.299	12.299	12.299	12.299	12.299	11.592	11.592	11.592	11.592	11.592	11.304	10.309	10.309	10.309	9.761	9.473	9.473	9.473	9.473	9.473	9.473	9.473	8.478	8.478	8.478	8.478	8.478	8.478	8.06	8.06	7.483
YMR064W	6.777	6.777	6.777	6.777	5.075	5.493	5.493	5.493	5.493	5.493	3.95	3.95	3.821	4.527	4.946	4.946	4.946	4.946	4.946	4.946	4.946	5.522	5.522	5.522	5.522	5.104	5.104	5.104	5.104	6.936	6.936	7.224	7.224	7.224	7.224	7.224	7.642	7.642	7.642	7.642	7.642	7.642	7.642	7.642	7.642	7.642	7.642	7.931	8.348
YJL069C	9.691	9.402	9.402	10.109	10.975	11.263	11.552	11.84	11.84	11.84	11.84	11.84	11.422	11.422	11.84	12.417	12.417	12.417	12.417	12.417	12.417	12.417	11.999	11.71	12.287	13.123	13.123	13.123	14.248	14.248	14.248	14.248	14.248	14.248	14.248	14.537	14.537	14.537	14.537	14.537	14.537	15.114	15.114	15.114	15.114	15.114	15.114	15.402	15.402
YOR160W	11.492	11.492	11.492	11.492	12.199	14.448	14.448	14.448	14.448	14.448	14.448	14.448	14.448	14.448	14.448	14.448	14.448	14.736	14.736	15.443	15.861	15.861	16.149	16.149	16.149	15.861	15.861	15.861	16.149	15.861	15.861	15.861	16.985	17.692	17.692	17.692	17.98	18.269	18.269	18.269	18.269	18.269	18.269	18.269	18.687	19.105	18.817	19.811	19.811
YLR254C	9.791	9.791	9.791	9.791	9.791	9.791	9.791	9.502	9.502	9.214	9.214	9.214	9.214	8.925	8.925	8.925	8.925	8.925	8.925	8.925	8.925	8.925	8.508	8.508	8.508	8.508	7.383	7.383	7.383	7.095	6.806	7.224	7.224	7.224	7.224	7.224	7.224	7.224	6.647	6.647	6.647	5.652	5.652	5.652	6.229	6.229	6.229	6.229	6.229
YLL027W	3.98	3.98	3.98	3.98	3.98	3.98	3.98	3.98	4.269	4.269	4.269	4.269	4.269	4.846	5.134	5.134	5.134	5.134	5.134	5.134	5.423	5.84	5.711	6.418	6.418	6.418	6.418	6.129	6.129	6.129	6.129	6.129	6.288	6	6	6	6	6.418	6.418	7.96	7.96	7.96	7.96	7.96	7.96	7.96	7.96	7.96	7.96
YDL147W	15.931	15.931	15.931	15.931	15.931	15.643	15.643	15.643	15.643	15.643	15.643	15.643	15.643	15.643	15.643	15.354	15.643	15.643	15.643	15.643	15.643	15.643	14.389	13.394	12.688	11.851	11.434	11.434	11.015	11.015	11.015	11.015	11.015	11.015	11.015	11.015	10.598	10.309	10.309	10.309	10.021	9.732	8.607	8.607	8.607	8.607	8.607	8.607	8.607
YPL138C	9.055	11.015	11.015	11.015	10.727	13.394	13.394	13.394	13.394	13.394	13.394	13.394	13.682	13.682	13.682	13.682	13.971	13.971	14.389	14.678	14.678	15.095	14.807	14.807	14.807	14.807	14.807	14.807	14.807	14.807	14.807	14.23	13.941	14.36	15.354	15.354	15.354	15.354	16.061	15.931	15.931	15.931	15.931	15.931	15.802	16.379	16.379	16.379	16.379
YPL084W	12.558	12.558	12.558	13.135	13.135	13.135	13.135	13.135	14.13	14.548	15.414	16.697	16.697	16.697	16.697	16.697	16.279	16.279	16.279	16.279	16.279	16.279	16.279	16.567	16.567	16.567	16.149	16.149	16.149	16.149	15.572	15.572	15.861	16.567	16.856	17.274	17.274	17.274	17.274	17.274	17.274	17.562	17.562	17.562	17.562	17.562	17.562	17.562	17.562
YJL131C	14.289	14.289	13.871	14.159	14.159	14.159	14.159	14.159	14.448	15.025	15.025	15.025	15.025	15.025	15.025	15.025	15.025	15.025	15.025	14.607	14.607	14.607	14.607	14.607	14.607	14.607	14.607	14.189	14.189	14.189	13.9	13.9	13.9	13.9	13.9	13.9	13.9	13.612	13.612	13.612	13.612	14.03	14.319	14.319	14.319	14.319	14.736	14.736	14.736
YDR056C	9.95	9.95	9.95	9.95	9.95	9.95	10.945	10.945	10.945	10.945	10.945	10.656	10.656	10.656	10.656	10.945	10.945	10.945	12.905	13.612	14.736	14.736	15.025	15.732	16.438	16.856	16.856	17.145	17.145	17.145	17.145	17.145	17.145	17.145	17.145	17.145	17.145	17.145	17.145	17.145	17.145	17.145	16.727	16.727	16.438	16.438	16.438	16.438	16.438
YFR041C	7.253	7.253	7.253	7.253	6.965	6.965	6.965	6.965	6.965	6.965	6.965	6.965	4.527	4.816	4.816	4.527	4.527	4.239	4.239	4.239	3.95	3.662	3.662	4.239	4.816	4.816	5.104	6.099	6.099	6.099	6.388	6.388	6.388	5.97	6.388	6.388	6.388	6.806	7.931	10.05	10.886	10.886	10.886	10.886	11.304	11.304	11.304	10.598	10.598
YER169W	20.329	20.329	20.329	20.329	20.329	20.329	20.329	20.329	20.329	20.329	20.329	20.329	20.329	20.329	20.329	20.329	20.329	20.329	20.329	20.329	20.329	19.912	19.912	19.912	19.912	19.912	19.912	19.912	19.912	19.912	19.912	19.912	18.081	15.284	14.866	13.871	13.871	13.871	13.871	13.871	13.871	13.871	13.871	13.871	13.871	13.871	13.582	13.582	13.582
YNL251C	11.752	11.752	11.752	11.752	11.752	11.752	11.752	11.752	11.752	11.752	11.752	11.752	11.752	11.334	11.334	11.334	11.334	11.334	11.334	11.045	10.338	8.767	8.767	8.767	8.767	8.767	8.767	8.767	8.767	8.767	8.767	8.767	8.767	8.767	8.19	8.19	8.19	6.906	7.194	7.194	7.194	7.483	7.065	6.777	6.777	6.777	6.777	6.777	6.488
YLR110C	7.354	7.354	5.104	4.816	4.527	4.527	4.527	4.527	4.527	4.527	4.527	4.527	4.239	4.239	4.239	3.821	3.821	3.821	3.821	3.821	3.821	3.821	3.821	4.109	4.109	4.109	4.109	4.109	4.109	4.109	4.109	4.109	4.109	3.403	2.985	2.985	2.567	2.567	2.567	2.567	2.567	2.567	2.567	2.567	2.567	2.567	2.567	2.567	2.567
YIL069C	2.149	2.149	2.149	2.149	2.149	2.149	2.149	2.149	2.149	2.149	2.149	2.149	2.149	2.149	2.149	2.149	2.149	2.149	2.149	2.149	2.149	2.149	2.149	2.149	2.149	2.149	1.861	2.279	3.403	2.826	3.821	3.821	4.109	4.109	4.109	4.109	4.109	4.109	4.109	4.398	4.398	4.398	4.398	4.816	4.816	4.816	5.104	5.681	5.681
YGR009C	9.662	9.662	9.662	9.662	9.662	9.662	9.662	9.662	9.662	9.662	9.662	9.662	9.662	9.662	9.662	9.662	9.662	9.662	9.662	9.662	9.662	9.662	9.662	9.95	9.95	9.95	9.95	9.95	9.95	9.95	9.95	9.95	9.95	9.95	9.95	9.662	9.662	9.662	9.662	9.662	9.662	9.662	9.662	9.662	9.662	9.662	9.662	9.243	9.243
YGR252W	5.941	5.941	5.941	5.941	6.229	6.229	6.229	6.229	6.229	6.229	6.229	6.229	6.229	6.229	6.229	6.229	6.229	6.229	6.518	6.518	6.518	6.518	6.518	6.518	6.518	6.518	6.518	6.518	6.518	6.518	6.518	6.518	6.806	6.806	6.806	6.806	6.806	6.806	6.806	6.518	6.518	6.806	6.806	6.806	6.806	6.806	6.806	6.806	6.518
YPL172C	7.642	7.642	7.642	7.642	7.642	7.642	7.642	8.508	7.513	7.801	7.801	7.801	7.801	7.801	7.801	7.801	7.801	7.801	7.801	9.502	9.502	9.502	9.502	9.791	9.502	9.502	9.502	9.502	9.502	9.502	9.085	10.368	10.368	10.656	12.069	12.069	12.358	12.358	12.358	12.358	12.358	12.069	12.069	12.069	12.069	12.069	12.069	12.069	12.358
YIL096C	6.359	6.359	6.359	5.941	5.941	5.941	5.941	5.941	5.941	5.941	5.941	5.941	5.652	5.652	5.652	5.652	5.364	5.364	5.364	5.364	5.364	5.364	5.075	5.075	5.075	5.075	4.08	2.796	2.796	2.796	2.796	2.796	2.796	2.796	2.796	2.796	2.796	2.796	2.796	2.796	2.796	2.796	2.796	2.796	2.796	2.796	2.796	2.796	1.96
YHR064C	11.304	11.592	11.304	11.304	11.304	11.304	11.592	11.592	11.015	11.015	11.015	11.015	11.015	10.438	10.438	10.438	10.438	10.438	9.732	12.011	11.722	11.722	11.722	11.722	12.14	11.722	11.722	12.011	12.011	12.011	12.011	12.011	12.299	12.588	12.588	12.876	12.746	13.035	13.035	13.323	13.323	13.323	13.323	13.323	13.323	13.742	13.742	13.742	13.742
YBL042C	2.119	2.119	2.119	2.119	2.119	2.119	2.119	1.831	1.831	2.119	1.702	1.702	1.702	1.702	1.702	1.99	1.99	1.99	1.99	1.99	1.99	1.99	1.99	1.861	2.149	2.149	2.438	2.438	2.438	2.438	2.438	2.438	2.438	2.438	2.726	2.726	2.726	3.014	3.014	3.014	3.014	3.014	3.014	3.433	3.014	3.014	3.014	3.014	3.014
YDR202C	15.255	15.255	15.255	15.255	15.961	15.543	15.255	15.255	15.255	15.255	15.255	15.255	15.543	17.115	17.115	17.115	17.115	17.115	17.533	17.533	17.533	17.533	17.244	16.956	16.956	17.244	17.244	17.244	16.956	17.374	16.538	16.956	17.244	17.244	17.244	17.244	17.244	17.244	17.244	16.826	16.409	16.409	16.409	16.409	16.12	15.543	15.543	15.543	15.543
YJL146W	19.175	19.175	19.175	19.175	19.175	19.175	19.175	19.175	19.175	19.175	19.175	19.175	19.175	19.175	19.175	19.175	19.175	19.175	19.175	19.175	19.175	19.175	19.175	19.175	19.175	19.175	19.175	19.175	18.34	17.633	17.633	17.633	17.633	17.633	17.633	15.672	15.672	15.384	14.807	14.389	12.14	12.717	12.717	13.135	13.424	13.424	12.717	12.717	12.428
YMR121C	6.676	6.676	6.676	6.676	6.676	6.676	6.676	6.676	6.676	6.676	6.676	6.676	6.965	6.965	6.965	6.965	6.965	6.965	6.965	6.965	6.965	6.965	6.965	6.965	6.965	6.965	6.676	6.676	6.676	6.676	6.676	6.676	6.676	6.676	6.258	6.258	6.258	6.258	6.258	5.84	5.84	5.84	5.84	5.84	5.84	5.84	5.84	5.84	5.552
YBL101C	7.901	7.901	7.901	8.319	8.319	8.319	8.319	8.319	8.319	7.612	7.612	7.612	7.324	7.324	6.906	6.906	6.906	6.906	6.906	6.906	5.364	5.364	5.075	5.075	5.075	5.075	5.364	5.364	5.364	3.95	3.244	3.244	3.373	3.373	3.373	3.373	3.373	3.373	3.373	3.373	3.373	3.373	3.373	3.373	3.373	3.373	3.373	3.373	3.373
YKR051W	8.348	8.348	8.348	8.348	8.348	8.348	8.06	8.06	8.348	6.806	6.806	6.806	6.518	6.518	6.099	6.099	5.97	5.263	4.686	4.686	4.686	4.975	4.975	4.975	4.975	5.811	6.676	6.676	6.676	6.676	6.676	7.513	9.055	9.055	9.055	9.344	9.344	9.344	9.344	10.05	9.761	9.761	9.761	9.761	10.338	10.627	10.627	10.627	11.463
YDR222W	12.688	12.688	12.688	12.688	12.817	12.817	12.817	12.817	12.817	12.528	12.528	12.528	12.528	12.528	12.817	12.817	12.817	12.817	12.817	12.817	12.817	12.817	13.235	13.235	13.235	13.235	13.235	13.235	13.235	13.235	13.235	13.235	13.235	13.235	13.364	13.364	13.364	13.364	13.364	12.528	12.528	12.24	12.24	12.24	11.116	11.116	11.404	11.116	11.116
YNR038W	6.229	6.229	6.518	6.518	6.518	6.518	7.095	6.547	6.129	6.129	6.418	6.835	6.835	6.835	6.835	6.835	6.835	6.835	6.835	7.253	7.253	7.253	7.253	7.542	7.83	10.239	10.239	10.239	10.656	10.656	10.656	10.656	10.656	11.233	11.233	11.233	11.233	11.233	11.233	11.233	11.522	11.522	11.522	11.522	11.522	12.358	12.358	12.358	12.358
YOR126C	6.647	6.647	6.647	6.647	6.647	6.647	6.647	6.647	6.647	6.647	7.354	7.354	7.642	8.219	8.219	8.219	8.508	8.508	8.508	8.508	8.508	8.508	8.508	8.508	8.508	8.508	8.508	8.508	8.508	8.508	8.508	8.508	8.508	8.508	8.508	8.508	7.801	7.801	7.801	7.801	7.801	7.801	7.383	7.383	7.383	7.383	7.383	7.383	6.965
YGL247W	9.921	9.921	9.921	9.921	9.921	9.632	9.214	9.632	9.632	9.921	10.209	10.209	10.209	10.209	10.209	9.214	8.666	7.96	8.537	8.955	11.075	11.075	11.075	11.075	11.075	11.075	11.075	11.075	11.075	11.075	11.363	11.652	11.652	11.652	11.652	11.652	11.652	11.652	11.652	11.652	12.069	12.776	13.065	13.353	13.353	13.353	13.353	13.353	13.353
YER083C	3.244	3.244	4.109	4.109	4.109	4.109	4.527	4.527	4.527	4.527	4.527	5.522	5.811	6.099	6.099	6.388	6.806	6.806	6.806	6.806	6.806	6.806	8.637	8.637	8.637	8.637	8.637	8.637	9.055	9.055	9.055	9.055	9.055	9.055	9.632	9.632	11.045	11.045	11.045	10.627	10.627	10.627	10.627	10.627	10.627	10.915	10.915	10.915	10.915
YGL105W	19.971	20.389	19.552	19.552	19.971	19.971	19.971	19.971	19.971	19.971	19.971	20.389	20.389	20.389	20.389	19.682	19.682	19.682	19.682	19.682	19.682	19.971	19.971	19.971	19.971	19.971	19.971	19.971	19.971	19.971	19.552	19.552	19.552	19.134	19.134	19.134	18.846	18.846	18.428	18.428	18.01	18.01	18.01	17.721	17.721	17.721	17.851	17.851	17.851
YML056C	24.339	24.339	24.339	24.339	23.921	23.921	23.633	23.633	22.637	22.637	22.349	22.349	22.349	22.349	20.359	19.235	19.235	19.235	18.946	18.946	17.404	17.404	17.404	17.404	17.404	17.404	17.404	17.404	17.404	17.404	16.826	16.538	16.25	16.25	15.961	15.961	14.259	13.841	13.841	8.767	7.483	7.771	7.771	7.771	7.771	7.771	7.771	7.771	7.771
YDL059C	0.836	0.836	0.836	0.836	0.836	0.836	0.836	0.836	0.836	0.836	0.836	0.836	0.836	0.836	0.836	0.836	0.418	0.418	0.418	0.418	0.418	0.418	0.418	0.418	0.418	0.418	0.418	0.418	0.418	0.418	0.418	0.418	0.418	0.418	0.418	0.418	0	0	0	1.413	1.413	1.413	1.413	1.413	1.413	1.413	1.413	1.413	1.413
YGR063C	11.851	11.851	11.851	11.851	11.851	11.851	12.14	11.981	12.976	12.976	12.976	12.976	12.976	12.976	12.976	12.976	12.976	13.264	13.264	13.264	13.264	13.264	13.682	13.682	13.682	13.682	13.682	13.682	13.682	13.682	13.682	13.682	13.682	13.971	13.971	13.971	13.971	13.971	13.971	13.971	13.971	13.971	13.971	13.553	13.553	13.553	13.553	13.553	13.553
YBR196C	1.154	1.154	1.154	1.154	1.154	1.154	1.154	1.154	1.154	1.154	1.154	1.154	1.154	1.154	1.154	1.154	1.154	1.154	1.154	1.154	1.154	1.154	0.866	0.866	0.866	0.866	1.442	1.731	1.731	1.731	1.731	1.731	1.731	1.731	1.731	1.731	1.731	1.731	1.731	1.731	1.731	1.731	1.731	1.731	1.731	1.731	1.731	1.731	1.731
YNL289W	8.19	7.354	6.359	6.359	6.359	6.647	6.647	6.647	6.647	6.647	6.099	5.811	5.811	5.522	5.522	5.522	6.229	6.229	6.229	5.941	5.941	6.229	6.229	6.229	6.229	6.229	6.229	6.229	6.229	6.229	5.811	5.104	4.686	4.686	4.686	4.686	4.686	2.696	2.279	1.861	1.861	1.572	1.572	1.572	1.572	1.572	1.572	1.572	1.572
YMR264W	13.035	12.746	12.746	12.746	13.582	13.165	13.165	13.165	13.165	13.165	13.165	13.165	13.165	13.165	13.165	13.165	13.165	13.165	11.622	9.214	9.214	9.214	8.348	8.19	8.19	9.761	9.761	9.761	9.761	9.761	9.761	9.761	9.761	10.05	10.18	10.598	10.886	10.886	10.886	10.886	10.886	10.886	10.886	10.886	10.886	10.886	10.886	10.886	10.886
YAL030W	11.334	11.334	11.334	11.334	11.334	11.334	11.334	11.334	11.334	12.458	13.453	13.871	13.871	14.448	17.98	17.98	17.98	17.98	17.98	17.98	17.98	17.98	17.98	17.98	17.98	18.269	18.687	18.687	18.687	18.687	18.687	18.687	18.687	18.687	18.976	18.976	18.976	18.976	18.976	18.976	18.976	18.976	18.976	18.976	18.976	18.976	18.976	18.976	18.976
YGR077C	15.414	14.707	14.707	14.707	14.707	14.13	14.13	14.13	14.13	14.13	12.558	12.847	12.588	12.876	12.876	12.876	12.876	12.876	12.876	12.588	12.588	12.588	12.588	12.588	12.588	12.588	12.588	12.588	12.588	12.588	12.169	12.169	12.169	12.876	12.876	12.876	13.294	13.294	13.294	13.005	12.428	13.582	14.418	14.418	14.418	15.543	15.543	15.543	15.961
YKL019W	11.94	11.94	12.229	12.229	12.229	12.229	12.229	12.229	12.229	12.229	12.229	12.229	12.229	12.229	12.229	12.229	12.229	12.229	12.229	12.229	12.229	12.229	12.229	12.229	12.229	12.229	12.229	12.229	12.229	12.229	12.229	12.229	12.229	12.229	12.229	12.229	12.229	12.229	12.229	12.229	12.229	12.229	12.229	12.229	12.229	12.229	11.81	11.81	11.81
YJR051W	12.905	12.905	12.905	13.194	13.194	13.194	13.194	13.482	13.482	13.482	13.482	13.482	13.194	13.194	13.194	13.194	13.194	13.194	13.194	13.194	13.194	13.194	13.194	13.194	13.194	13.194	13.194	13.194	13.194	13.194	13.194	13.194	13.194	13.194	13.194	12.905	12.905	12.488	12.488	11.781	11.781	11.781	12.069	12.069	12.069	12.069	12.069	12.069	12.069
YHR077C	5.393	5.393	5.393	5.393	5.393	5.393	5.393	5.393	5.104	5.104	5.104	5.104	5.104	5.104	5.104	5.104	3.403	3.115	3.115	2.696	2.696	2.696	2.408	1.99	3.115	3.115	3.115	3.115	3.115	3.533	3.533	3.533	3.533	3.533	3.533	3.533	3.533	3.533	3.533	3.115	3.533	3.821	3.821	3.821	3.821	3.821	3.821	3.821	4.239
YGL136C	0	0	0	0	0	0	0	0	0	0	0	0	0	0	0	0	0	0	0	0	0	0	0	0	0.288	0.288	0.288	0.288	0.288	0.288	0.288	0.288	0.288	0.288	0.288	0.288	0.288	0.288	0.288	0.288	0.288	0.288	0.288	0.288	0.288	0.288	0.288	0.288	0.288
YKL194C	9.114	8.825	8.825	8.825	8.248	8.248	8.248	7.671	6.965	7.383	7.383	10.656	12.229	12.229	12.229	12.517	12.229	12.229	12.229	13.065	13.065	13.065	12.646	12.646	13.353	13.353	13.353	13.353	13.771	13.771	13.771	13.353	13.353	13.353	13.353	13.353	13.353	13.642	13.642	13.93	13.93	13.93	13.353	13.353	13.353	13.353	13.771	14.348	14.348
YPR062W	14.548	14.548	14.548	14.548	14.548	14.836	14.836	14.836	15.125	15.414	18.916	18.916	19.623	19.623	19.623	19.623	19.623	19.623	19.623	19.623	19.623	19.623	19.623	19.623	19.623	19.623	19.623	19.623	19.623	19.623	19.623	19.623	19.623	19.623	19.623	19.623	19.623	19.623	19.623	19.623	19.623	19.623	19.623	19.623	19.623	19.623	19.623	19.623	19.623
YGL194C-A	9.025	9.025	8.607	8.19	8.19	8.19	8.19	8.19	8.19	8.19	8.19	8.19	7.901	7.901	8.19	8.19	8.19	8.19	8.19	8.19	8.19	8.19	8.19	8.19	8.19	6.936	6.936	6.777	6.359	7.224	7.224	7.224	6.806	6.806	6.388	7.542	6.547	6.965	6.965	6.965	6.965	7.671	7.671	7.671	7.671	7.96	8.666	8.666	8.666
YCL008C	8.666	8.666	8.666	8.248	8.248	7.96	7.96	8.378	8.378	7.96	8.378	7.96	7.96	8.537	8.825	8.825	8.825	9.243	9.243	9.243	9.243	9.243	9.82	9.82	9.82	9.82	9.82	9.82	9.402	9.691	9.402	9.402	9.402	9.82	10.109	9.82	9.82	10.656	10.656	11.075	11.075	11.363	11.363	11.363	11.363	11.363	11.363	11.363	11.233
YLL018C-A	9.732	10.021	10.021	10.021	10.727	10.727	10.727	10.727	12.14	12.717	12.717	12.717	12.717	12.717	13.005	13.005	13.005	13.712	13.712	14.001	14.001	14.001	14.001	14.001	14.001	14.001	14.001	14.289	14.289	14.289	14.289	14.289	14.289	14.289	14.289	14.289	14.289	14.289	14.289	14.578	14.578	14.578	14.578	14.578	14.578	14.578	14.578	14.578	14.578
YFL028C	6.099	6.099	6.936	6.936	6.936	6.936	7.224	7.224	7.224	8.637	8.637	9.344	9.344	9.344	10.05	10.05	10.05	10.05	10.05	10.05	10.05	10.05	10.05	10.05	10.05	10.05	10.05	10.05	9.055	10.338	10.338	10.338	10.338	10.338	10.627	10.627	10.627	10.627	10.627	10.627	10.209	10.209	10.209	10.209	10.209	11.334	11.911	11.911	12.329
YPR065W	1.861	1.861	1.861	1.861	1.861	1.861	1.861	1.861	1.861	1.861	1.861	1.572	1.572	1.572	1.284	1.284	1.284	1.284	1.284	1.284	1.284	1.284	1.284	1.284	1.284	1.284	1.284	1.284	1.284	1.284	1.284	1.284	1.284	1.284	1.284	1.284	1.284	1.284	1.284	0.577	0.577	0.288	0.288	0.577	0.577	0.577	0.577	0.577	0.288
YGR062C	7.354	7.354	7.354	7.354	8.508	8.508	8.508	8.508	8.796	8.796	8.796	8.796	8.796	8.796	8.796	8.796	8.796	8.796	9.085	9.085	9.085	9.085	9.085	9.373	9.373	9.373	9.373	9.373	9.373	9.373	9.373	9.373	9.373	9.662	9.662	9.662	9.662	9.662	9.662	9.662	9.662	9.662	9.662	9.662	9.662	9.662	9.662	9.662	9.662
YLL023C	10.757	10.757	10.757	10.757	10.757	9.921	10.757	11.334	12.876	12.876	12.876	12.876	12.876	12.876	12.876	12.876	13.294	12.588	12.588	13.165	13.165	13.453	13.453	13.453	13.453	13.453	13.453	13.453	13.453	13.453	13.453	13.453	14.03	14.159	14.159	13.742	14.03	14.03	14.448	14.159	14.159	14.159	14.159	14.578	14.995	15.284	15.572	16.985	16.985
YOR130C	2.667	2.667	2.667	2.667	2.667	2.667	2.667	2.667	2.667	2.667	2.667	3.085	3.503	3.503	3.503	3.503	3.503	3.503	3.503	3.503	3.503	3.503	3.085	3.085	3.085	3.085	3.085	3.085	3.085	3.085	3.085	3.085	3.085	4.339	4.339	4.628	4.628	4.628	5.045	5.881	5.881	5.881	5.881	5.881	5.881	5.881	5.881	5.881	5.881
YDL027C	16.985	16.697	16.697	16.697	16.697	16.697	16.697	16.409	16.409	16.409	16.409	16.409	15.991	15.991	17.115	16.697	16.697	16.697	16.697	16.697	16.409	16.409	16.409	16.409	16.409	16.409	16.409	16.409	16.826	16.826	16.826	16.826	16.12	16.12	15.832	15.832	15.543	14.707	14.836	14.836	14.836	14.836	14.836	14.836	14.836	14.836	14.836	14.548	14.548
YOL138C	8.666	8.537	8.537	8.119	8.119	8.119	8.696	8.696	8.696	8.696	8.985	8.985	8.985	8.696	8.696	7.86	8.437	8.437	8.437	8.437	8.437	8.437	8.437	8.437	8.149	9.72	9.72	10.297	10.297	10.297	10.297	10.297	11.84	13.96	13.96	13.96	13.96	13.671	13.671	14.248	14.666	14.666	14.666	15.373	15.661	15.661	15.661	15.661	15.661
YNL271C	10.857	10.857	10.857	10.857	10.857	10.857	10.857	10.857	10.857	10.857	10.857	10.857	11.274	11.274	11.274	11.274	11.274	11.274	10.857	10.857	10.857	10.857	10.857	11.693	11.693	11.693	11.693	11.274	11.274	11.274	11.274	11.274	11.274	11.274	11.274	11.274	11.274	11.274	11.274	11.274	11.274	11.274	11.274	11.274	11.274	11.274	11.274	11.274	11.274
YDL173W	7.742	8.578	8.578	8.578	9.991	9.991	9.991	9.991	9.991	9.991	9.991	9.991	9.991	9.991	9.991	9.991	9.991	9.991	9.991	9.991	9.991	9.991	9.991	9.991	9.991	9.155	9.155	9.155	9.155	9.155	9.155	8.867	8.867	8.448	8.448	7.901	8.19	8.19	8.478	8.478	8.478	8.478	8.478	8.478	8.767	8.767	8.767	9.184	9.184
YDR047W	1.154	1.154	1.154	1.154	1.154	1.154	1.154	1.154	1.154	1.572	1.572	1.572	1.572	1.572	1.572	1.572	1.572	1.572	1.572	1.572	1.572	1.572	1.572	1.572	1.572	1.572	1.572	1.572	1.572	1.572	1.572	1.572	1.284	0.995	0.995	0.995	0.995	0.995	0.707	0.707	0.707	0.707	0.707	0.707	0.707	0.707	0.707	0.707	0.707
YDL206W	6.995	6.995	6.995	6.995	6.995	6.995	6.995	6.995	6.995	5.293	5.163	5.163	5.163	5.163	5.163	5.163	4.745	4.745	4.745	4.745	4.745	4.745	4.745	4.168	4.168	4.168	4.168	4.457	4.457	4.457	4.457	4.457	3.591	3.591	3.303	3.303	3.303	3.721	3.721	3.721	3.721	3.721	4.139	4.139	4.139	4.139	4.139	3.85	3.85
YNL326C	6.099	6.099	6.099	5.681	5.552	5.552	5.134	5.134	4.846	4.846	4.557	4.557	4.846	4.846	4.846	4.846	4.846	4.846	4.846	4.846	4.846	5.84	5.84	5.84	5.84	5.84	5.84	5.84	5.84	6.547	6.835	6.835	6.835	6.835	7.124	7.124	7.124	7.124	7.124	7.124	7.124	7.124	7.124	7.124	7.124	7.124	7.124	7.124	7.124
YGR142W	11.045	11.045	11.045	11.045	11.045	11.045	11.045	11.045	11.045	11.045	10.05	10.05	10.05	10.05	10.05	10.468	10.468	10.468	10.468	10.757	10.757	10.468	10.468	10.18	10.18	10.18	10.18	10.18	10.18	10.18	9.473	9.473	8.767	8.767	8.767	8.767	8.767	8.767	8.767	8.767	8.767	8.767	8.348	8.348	8.348	8.348	8.348	8.348	7.642
YDR361C	16.697	16.697	16.697	16.697	16.697	16.697	16.697	16.697	16.697	16.697	16.697	16.697	16.697	16.697	16.697	16.697	16.697	16.697	16.697	16.697	16.697	16.697	16.697	16.697	16.697	16.697	16.697	16.697	16.697	15.572	15.572	15.284	15.702	15.702	15.702	15.702	15.702	15.702	15.702	15.702	15.702	15.284	15.284	13.871	13.871	13.582	13.294	13.294	13.294
YDL106C	20.07	20.07	19.494	19.205	19.205	19.205	18.916	18.916	18.916	18.916	18.498	18.498	18.498	18.498	18.498	18.498	18.498	18.498	18.498	18.498	18.498	18.498	18.498	18.498	18.498	18.498	18.21	18.21	18.21	18.21	18.21	18.21	18.21	17.792	17.792	17.792	17.792	17.792	18.21	18.21	18.21	18.21	18.21	18.21	17.922	17.922	15.643	15.066	13.941
YOR349W	4.816	4.816	4.816	4.816	4.816	4.239	4.527	5.234	5.234	5.234	5.234	5.234	6.099	6.099	6.099	6.518	6.518	6.518	6.518	6.518	6.518	6.518	7.224	7.224	7.224	7.224	7.224	7.224	7.224	7.224	7.224	7.224	7.224	7.224	7.224	7.224	7.224	7.224	7.224	7.224	7.224	7.224	7.224	7.224	7.224	7.224	7.224	7.224	7.224
YDR198C	12.24	12.24	11.274	11.274	11.274	11.274	11.274	11.563	9.155	8.737	8.737	8.737	8.737	6.07	5.493	3.95	3.533	3.533	3.533	3.533	3.821	3.821	3.821	3.821	3.821	3.821	3.821	2.696	2.408	2.826	3.403	3.692	3.692	3.98	4.269	4.686	4.686	4.686	4.686	4.686	4.557	4.557	6.965	7.253	7.253	7.253	7.253	7.253	7.96
YML116W	10.568	10.568	10.568	10.568	10.568	10.568	10.568	10.568	10.857	10.857	12.011	12.011	12.011	12.011	12.299	12.299	12.299	12.299	12.299	12.299	12.299	12.299	12.588	12.588	13.005	13.005	13.294	13.005	13.424	13.424	13.424	13.424	13.424	13.424	13.005	13.005	13.005	13.005	13.005	13.005	13.005	13.005	12.169	12.169	12.169	12.169	12.169	12.169	12.169
YPL274W	12.011	12.011	12.011	12.011	11.304	10.468	10.18	10.18	10.18	10.18	10.18	11.693	11.981	11.981	11.981	11.981	11.981	11.981	11.981	11.981	11.981	11.981	11.981	11.981	11.981	11.981	11.981	11.981	11.981	11.981	11.693	11.693	10.986	10.986	10.568	10.568	10.568	9.861	8.996	8.996	8.996	8.996	9.284	9.284	9.284	9.284	9.284	8.996	8.996
YNR019W	17.651	17.651	17.651	17.651	17.651	17.651	17.651	17.651	17.651	17.651	17.651	17.651	17.651	17.651	17.939	17.939	17.521	17.521	17.521	17.521	17.233	17.233	16.945	16.945	16.945	16.945	16.945	16.238	16.238	16.238	16.945	16.945	17.363	17.363	17.363	17.363	17.363	17.363	17.363	17.363	17.363	17.363	17.363	17.363	17.363	17.78	17.78	17.78	17.78
YKL211C	19.523	19.523	19.523	19.523	19.523	19.523	19.523	18.946	18.528	18.817	18.817	18.817	18.817	18.528	18.528	18.239	18.239	18.657	18.657	18.657	18.657	18.657	18.657	18.657	18.657	18.657	18.657	18.657	18.657	18.657	18.239	18.239	17.533	17.533	17.533	17.244	16.956	16.956	16.25	16.25	16.25	15.255	15.255	15.255	14.548	14.548	14.548	13.424	13.424
YPL040C	15.602	15.313	15.313	15.602	15.313	16.149	16.149	16.149	16.149	16.149	16.149	16.149	15.443	15.443	15.155	15.155	15.572	15.572	15.572	15.572	15.572	15.572	15.572	15.572	16.149	16.149	16.149	15.861	15.861	15.861	15.861	15.572	15.284	14.578	14.578	14.866	15.572	15.572	15.572	15.572	15.572	15.572	15.572	15.572	15.572	15.572	15.572	15.572	15.572
YHR019C	16.438	16.308	17.015	17.015	17.015	17.015	17.015	16.308	16.308	16.308	16.308	16.308	16.308	16.308	16.308	16.308	16.308	16.308	16.308	16.308	16.308	15.473	15.473	14.896	14.896	14.896	15.184	14.896	14.896	14.896	14.059	14.059	13.642	13.642	13.642	13.642	13.642	12.806	12.806	12.806	12.517	12.517	11.652	11.94	11.81	11.81	11.81	11.81	11.522
YOL039W	8.925	8.925	8.925	8.925	8.925	8.925	9.214	9.214	9.214	9.214	9.214	9.214	9.214	9.214	8.508	8.508	8.508	8.508	7.513	7.931	7.931	7.931	7.931	7.931	7.642	7.642	8.06	8.06	8.06	8.06	8.06	8.637	8.637	8.637	8.637	8.637	8.637	8.637	8.637	8.925	7.931	7.931	7.931	7.931	7.931	7.931	7.931	7.513	7.513
YLR203C	14.418	14.418	14.418	14.418	14.418	14.418	14.418	14.418	14.418	14.418	13.841	14.13	14.13	14.13	14.13	15.384	15.384	15.384	15.384	15.384	15.384	15.384	15.384	15.384	15.384	15.384	15.384	15.384	15.384	15.384	15.384	15.384	15.384	15.384	15.384	15.384	15.384	15.384	15.384	15.384	15.384	15.384	15.384	15.384	15.384	15.384	15.384	15.384	15.384
YDR188W	5.075	5.075	5.364	5.364	5.782	5.782	5.782	5.782	5.782	5.782	5.782	5.782	5.782	5.782	5.782	5.782	5.782	5.782	5.782	5.782	5.782	6.199	8.767	8.767	9.602	9.602	9.602	9.602	9.602	9.602	9.602	9.602	9.602	9.602	9.602	9.602	9.602	9.602	9.602	9.602	9.602	9.602	9.602	9.602	9.602	9.602	9.602	9.602	9.602
YOR044W	14.707	14.707	14.707	14.707	14.707	14.707	14.707	14.707	14.289	14.289	14.289	14.289	14.289	14.289	13.871	13.871	13.871	13.871	13.871	13.871	13.582	13.582	13.582	13.582	13.582	13.582	13.294	13.294	12.717	12.717	12.717	12.717	12.717	12.717	12.14	12.14	12.14	12.14	12.14	12.14	11.851	11.851	11.434	11.015	11.015	11.015	11.015	11.015	11.015
YAR008W	12.458	12.458	13.035	13.035	14.03	14.448	14.448	14.448	14.448	14.448	14.448	14.448	14.448	14.448	14.448	14.448	14.448	14.448	14.448	14.448	14.448	14.448	14.448	14.736	14.736	14.736	15.155	15.155	15.443	15.443	15.443	15.443	15.443	15.443	15.443	15.443	15.443	15.443	14.736	15.025	15.025	15.025	15.025	15.025	15.025	15.025	15.025	15.443	15.861
YKL212W	9.891	9.314	9.314	9.314	9.314	9.602	9.602	10.309	10.021	10.598	11.881	12.169	12.169	12.169	12.169	12.458	14.578	14.866	14.866	14.866	14.866	14.866	15.155	15.861	16.149	16.438	18.687	18.687	18.687	18.687	18.687	18.687	18.687	18.687	18.687	18.976	18.976	18.976	18.976	18.976	18.976	18.976	18.976	18.976	18.976	18.976	18.976	18.976	18.976
YJL193W	5.364	5.364	5.941	6.229	6.229	6.229	6.647	6.647	6.647	6.647	6.647	6.647	6.936	6.936	6.936	6.936	6.936	6.936	6.936	6.936	6.936	7.224	7.224	7.224	7.224	7.224	7.224	7.224	7.224	7.224	7.224	7.224	7.224	7.224	7.224	7.224	7.513	7.513	7.513	7.513	7.513	7.513	7.513	7.513	7.513	7.513	7.513	7.513	7.513
YHR174W	4.109	4.109	4.109	4.109	3.821	3.821	3.821	3.821	3.821	3.821	3.821	3.821	3.821	3.821	3.403	3.403	3.403	3.403	3.403	3.403	3.403	3.403	3.403	3.403	2.567	2.567	2.567	2.567	2.567	2.567	1.99	1.831	0.418	0.418	0.418	0.418	0.418	0.418	0.418	0.418	0.418	0.418	0.418	0.418	0.418	0.418	0.707	0.707	0.707
YGR295C	7.542	7.542	7.542	6.129	5.84	5.84	5.84	5.84	5.84	5.84	5.423	5.423	4.587	4.587	4.298	4.298	4.298	4.298	4.298	5.134	5.134	5.423	5.423	5.423	5.423	5.423	5.423	5.423	5.423	5.134	5.134	5.134	5.134	5.134	5.134	4.846	4.846	4.846	4.846	4.846	4.846	4.846	4.846	4.846	4.846	5.134	5.134	5.134	5.134
YGL056C	7.095	7.095	7.095	7.513	7.513	7.513	7.513	7.513	7.513	7.513	7.513	7.513	7.513	7.513	7.513	7.513	6.936	6.936	6.936	6.936	6.936	6.936	6.936	5.941	5.941	4.787	4.787	4.787	4.787	4.787	4.787	4.787	4.787	4.787	4.787	4.787	4.787	4.787	4.787	4.787	4.787	4.08	2.955	2.955	2.667	2.249	2.249	2.249	2.249
YGL231C	5.782	5.493	5.493	5.075	4.657	4.657	4.657	4.657	4.08	4.08	4.369	4.369	4.369	4.369	4.369	4.369	4.369	3.95	3.95	3.244	3.244	3.244	3.244	3.244	3.244	3.533	3.821	4.109	4.109	4.109	4.109	4.527	4.816	4.816	5.393	5.393	5.681	5.681	5.681	5.681	6.388	6.099	6.388	6.806	6.806	6.676	6.676	7.095	7.671
YER040W	6.388	6.388	7.96	7.96	7.96	7.96	7.96	8.248	8.248	8.248	8.248	8.248	8.248	8.955	10.079	10.079	10.079	10.079	10.079	10.079	10.079	10.079	10.079	10.079	10.079	11.075	12.358	12.358	12.358	12.358	12.358	12.358	12.358	12.358	12.358	12.358	12.358	12.358	12.358	12.358	12.358	12.358	12.358	12.358	12.358	12.358	12.358	12.646	12.646
YPR183W	10.915	10.915	10.915	10.915	10.915	10.915	10.627	10.338	10.338	10.05	9.632	9.632	8.796	8.508	8.508	8.508	8.508	8.508	8.219	8.219	7.931	7.931	7.931	7.931	7.642	8.348	8.925	8.925	8.925	9.632	9.632	9.632	9.055	9.055	9.055	9.055	9.055	9.055	9.055	9.055	9.055	9.055	8.637	8.637	9.473	9.473	9.344	9.344	10.05
YOR108W	8.06	8.06	8.06	7.642	7.642	7.642	6.936	6.936	6.936	6.936	6.936	6.936	6.936	6.936	6.936	6.936	6.936	6.936	6.936	6.936	5.811	5.104	4.816	4.816	4.816	4.816	4.816	5.522	5.522	5.522	5.234	5.104	5.104	5.104	5.104	5.104	5.104	5.104	5.104	5.393	5.393	4.975	4.975	4.975	4.975	4.975	4.975	4.975	4.975
YHR010W	0.288	0.288	0.288	0.288	0.288	0.288	0.288	0.288	0.288	0.288	0.288	0.288	0.288	0.288	0.288	0.288	0.288	0.288	0.288	0.288	0.288	0.288	0.288	0.288	0.288	0.288	0.288	0.288	0.577	0.577	0.577	0.577	0.866	0.866	0.866	0.866	0.866	0.866	0.866	0.866	0.866	0.866	0.866	0.866	0.866	0.866	0.866	0.866	0.866
YGL058W	14.448	14.866	14.578	14.866	14.866	14.866	14.866	14.866	14.866	14.866	14.866	14.866	14.159	14.159	14.159	14.159	14.159	14.159	14.159	14.159	14.159	14.159	14.159	14.159	13.871	13.871	13.871	13.871	13.871	13.871	13.582	13.582	13.582	13.582	13.582	13.582	13.582	13.582	13.294	13.294	13.582	13.294	13.294	12.876	12.876	12.876	12.876	12.876	12.876
YOL061W	7.483	7.483	7.483	7.483	6.488	6.07	6.488	6.906	11.563	16.25	16.25	16.25	18.239	18.239	18.239	18.239	18.239	18.239	19.076	19.076	19.076	19.364	19.364	19.364	19.364	19.364	19.364	19.364	19.364	19.364	19.364	19.364	19.652	21.195	24.439	24.439	24.857	24.857	24.857	24.857	24.857	24.857	24.857	24.857	24.857	24.857	24.857	24.857	24.857
YJR032W	7.065	7.065	7.065	7.065	7.065	7.771	9.344	9.344	9.344	9.344	9.344	9.055	9.473	9.473	9.473	9.473	9.473	9.473	9.761	9.761	9.761	9.761	9.761	9.761	9.761	9.761	9.761	10.18	10.468	10.468	10.757	10.627	10.915	11.334	11.622	11.622	11.622	11.622	11.622	11.622	11.622	11.622	11.622	11.622	11.622	11.622	11.622	11.622	12.04
YNL277W-A	6.617	6.617	6.199	6.199	6.199	6.199	6.199	6.199	6.199	8.03	8.867	8.867	8.867	8.867	8.867	8.867	8.867	8.867	8.867	8.867	8.867	8.867	8.867	8.867	8.867	8.867	8.867	8.867	8.867	8.867	8.867	8.867	8.867	8.867	8.867	8.867	8.867	8.867	8.867	8.867	8.867	8.737	9.155	9.444	9.444	9.444	9.444	9.444	8.319
YFR039C	5.134	4.557	4.557	4.557	3.98	2.567	2.567	1.99	1.702	1.702	1.702	1.702	1.702	1.702	1.702	1.702	1.702	1.702	1.702	1.702	1.702	1.413	0.836	0.418	0.418	0.707	1.284	1.284	1.284	1.284	1.284	1.284	1.284	1.284	1.284	1.284	1.284	1.572	1.572	1.861	4.787	6.359	8.767	12.011	12.011	12.876	12.876	12.876	12.876
YDR279W	5.811	5.811	5.811	5.811	5.811	5.811	5.811	5.811	5.811	5.811	5.811	5.811	5.811	5.811	5.811	5.811	5.075	4.657	4.946	4.946	4.946	4.946	4.946	5.364	5.652	7.065	7.483	7.901	7.901	8.319	8.319	8.607	8.607	9.602	9.891	10.18	10.18	10.18	10.18	10.18	10.18	10.18	10.05	10.05	10.05	10.05	10.05	10.338	10.338
YLR146C	4.975	4.686	4.686	4.686	4.686	4.686	4.686	4.686	4.686	3.403	2.985	2.985	2.985	2.985	2.985	2.985	2.985	2.696	1.572	1.572	1.572	1.861	1.861	1.861	1.861	1.861	1.861	1.861	1.861	1.861	1.572	1.572	1.572	1.572	1.572	1.572	1.572	1.572	1.572	1.572	1.572	1.572	1.572	1.861	1.572	1.572	2.567	2.567	2.567
YBR029C	8.219	8.219	8.219	8.219	8.219	8.219	8.219	7.801	7.383	7.383	7.383	7.383	7.095	7.095	8.796	9.085	9.085	9.085	9.085	9.085	9.085	9.085	9.085	9.085	9.085	9.085	9.085	9.085	9.085	8.666	8.666	8.666	8.666	8.666	8.666	8.666	8.666	8.666	8.666	8.666	8.666	8.666	8.666	8.666	8.666	8.666	8.666	8.666	8.666
YLL045C	11.752	11.175	11.175	11.463	11.334	11.334	11.622	11.622	11.622	11.622	11.622	11.622	11.622	11.622	11.622	11.622	11.204	11.622	11.622	11.911	12.199	13.035	13.035	13.035	13.035	13.035	13.035	13.035	13.035	13.035	13.871	13.871	13.871	13.871	13.871	13.871	13.871	13.871	13.871	13.871	13.871	13.871	13.871	13.871	13.871	13.871	13.871	13.871	13.871
YPL043W	10.309	10.309	10.309	10.309	10.309	10.598	10.598	10.598	10.598	10.598	10.598	10.598	10.598	10.598	10.598	10.598	10.598	10.18	10.18	9.602	9.602	9.184	9.184	8.767	8.767	9.055	9.055	9.055	9.055	9.055	9.055	9.055	9.055	9.055	9.055	9.055	9.055	9.055	9.055	9.055	9.055	9.055	9.055	9.055	9.055	9.055	9.055	9.055	9.055
YKL170W	11.94	11.94	11.94	11.94	11.94	11.94	12.517	12.806	13.8	13.8	14.089	14.796	14.796	14.796	14.796	14.796	14.796	14.796	14.796	14.796	14.796	14.796	14.796	14.796	14.796	14.796	14.796	14.796	14.796	14.796	14.796	14.796	14.796	15.213	15.632	15.632	15.632	15.632	15.632	15.632	15.632	15.632	15.632	15.632	15.632	15.632	15.632	16.468	16.468
YDR447C	4.816	4.816	4.816	4.816	4.816	4.816	4.239	3.95	3.95	3.95	3.533	3.533	3.533	2.955	2.955	2.955	2.955	2.955	2.955	2.955	2.955	2.667	2.667	1.831	1.831	1.831	1.831	1.831	0.995	0.577	0.577	0.577	0.577	0.577	0.577	0.577	0.577	0.577	0.577	0.577	0.577	0.577	0.577	0.577	0.577	0.577	0.577	0.577	0.577
YDR172W	7.253	7.253	7.253	7.253	7.253	7.253	7.253	7.253	6.965	6.676	6.676	6.676	6.676	6.676	6.676	6.676	6.676	5.97	5.97	5.97	5.97	5.97	5.97	5.97	5.97	5.97	5.97	5.97	5.263	4.975	4.686	4.269	4.269	4.269	4.269	4.269	4.269	4.269	3.433	3.433	3.433	3.433	3.433	3.144	3.144	3.144	3.144	2.726	2.726
YLR138W	11.274	10.568	10.986	10.986	10.986	11.981	11.981	11.981	11.981	11.981	11.981	11.981	11.981	12.558	11.851	13.005	13.005	13.005	13.005	13.005	13.294	13.294	14.289	14.289	14.289	14.578	14.159	14.159	14.159	14.159	14.159	13.871	13.871	13.871	13.871	13.871	13.871	13.871	13.871	13.871	13.871	13.871	13.871	13.582	13.582	13.871	13.871	13.871	13.871
YML123C	12.876	12.876	12.876	12.876	13.165	13.165	13.165	13.165	13.165	13.165	13.165	13.165	13.165	13.165	13.165	13.453	13.453	13.453	13.453	13.453	13.453	13.453	13.453	12.746	12.746	12.746	12.746	12.746	12.746	12.746	12.746	12.746	12.746	12.746	12.746	12.746	12.746	12.458	12.458	12.458	12.458	12.458	12.169	11.881	10.309	10.021	10.021	10.021	10.021
YPL246C	16.538	17.374	17.951	18.946	18.946	19.364	19.941	19.941	19.941	19.941	19.941	19.941	19.941	19.941	19.941	19.941	19.941	20.07	20.777	21.066	21.066	21.901	21.901	21.901	22.32	22.32	22.32	22.32	22.32	22.32	21.195	21.195	21.195	21.195	21.195	21.195	21.195	21.195	21.195	21.195	20.907	20.488	20.907	20.907	20.618	21.195	21.195	21.195	21.195
YIL006W	10.786	10.786	10.786	10.786	9.82	9.82	10.109	10.686	11.104	11.104	11.522	11.522	11.81	11.81	11.81	11.81	12.099	14.377	14.377	14.377	14.377	14.377	14.377	14.377	14.377	14.377	14.377	14.377	14.666	13.671	13.96	13.96	13.96	14.377	15.502	15.502	15.502	15.92	15.92	16.497	16.497	16.497	16.497	16.497	16.497	16.209	16.209	16.209	16.209
YIL033C	10.468	10.468	10.468	10.468	10.468	10.468	10.468	10.886	10.886	10.886	10.886	10.886	10.886	10.886	10.886	10.886	10.886	10.886	10.886	10.886	10.886	10.886	10.886	10.886	10.886	10.886	10.886	10.886	10.598	9.891	9.184	9.184	9.184	9.184	9.184	9.184	9.184	9.184	9.184	9.184	9.184	9.184	9.184	9.184	8.478	8.06	7.354	7.065	7.065
YKL108W	2.279	1.861	1.861	1.861	2.149	2.149	2.149	2.567	2.567	2.567	2.567	2.567	2.567	2.567	2.567	2.567	2.856	2.856	2.856	2.856	2.856	2.856	2.856	3.433	3.433	3.433	3.433	3.433	3.433	3.433	3.433	3.433	3.433	3.433	3.433	4.587	4.587	4.587	4.875	4.875	4.875	4.875	4.875	4.875	4.875	4.875	4.875	4.875	4.875
YGL040C	10.009	10.009	10.009	10.009	10.009	10.009	10.009	10.009	10.009	10.009	10.009	10.009	10.009	10.009	10.009	10.009	10.009	10.009	10.009	10.009	10.009	10.009	10.009	9.432	9.432	9.432	9.432	9.85	10.139	9.85	9.85	9.85	9.85	9.85	9.85	9.85	9.85	9.85	9.85	9.85	9.85	9.85	9.85	9.85	9.562	9.562	9.562	9.562	8.149
YPL218W	10.786	10.786	11.363	11.363	11.363	11.363	11.652	11.94	11.94	11.94	11.94	11.94	11.94	11.94	11.94	11.94	11.94	11.94	11.94	11.94	11.94	11.94	11.94	11.94	11.94	11.94	11.94	11.94	11.94	11.94	11.94	11.94	11.652	11.652	11.652	11.652	11.652	11.652	11.652	11.652	11.652	11.652	11.652	11.233	11.233	11.233	11.233	11.233	11.233
YLR108C	12.04	12.04	12.04	12.04	12.04	12.04	11.752	11.752	11.752	11.752	11.752	11.752	11.752	11.463	10.757	10.757	10.757	10.338	10.338	10.338	10.338	10.338	10.05	10.05	10.05	8.219	8.219	6.099	5.811	5.522	5.522	5.522	5.522	6.229	6.229	6.229	6.229	6.229	6.229	6.229	5.811	5.393	5.104	5.104	4.686	4.686	4.686	4.686	4.686
YCR090C	8.219	8.925	8.925	8.925	8.925	9.344	9.344	9.344	9.344	9.344	9.632	9.632	9.632	9.632	9.632	9.632	9.632	9.632	9.632	9.632	9.632	9.632	9.632	9.921	10.338	10.338	10.338	10.338	10.338	10.338	10.338	10.338	10.757	10.757	10.757	10.757	10.757	10.757	10.757	10.757	10.757	10.757	10.757	10.757	10.757	10.757	10.757	10.757	10.757
YAL013W	9.662	9.95	10.239	11.94	12.358	12.358	12.358	12.358	12.358	13.353	13.353	13.353	13.353	13.353	13.771	13.771	13.771	13.771	13.771	13.771	13.771	14.059	14.766	14.766	14.477	15.184	15.184	15.184	15.184	15.184	15.184	15.184	15.184	15.473	15.473	15.473	15.473	15.473	15.473	15.473	15.473	15.761	15.761	15.761	15.761	15.761	15.761	15.761	16.049
YLR441C	5.364	5.364	5.652	5.652	5.652	5.652	5.941	7.642	7.931	9.373	9.373	9.373	9.085	9.085	9.085	9.085	9.085	9.085	9.373	9.373	9.373	9.085	9.502	9.921	9.921	9.921	10.338	11.204	12.488	12.488	12.488	12.488	12.488	12.488	12.488	12.488	12.488	12.488	12.488	12.488	12.488	12.488	12.488	12.488	12.776	12.776	12.776	12.776	13.065
YER150W	1.99	1.99	1.99	1.99	2.408	2.408	2.408	2.408	2.408	2.408	2.408	2.696	2.696	2.696	2.696	2.696	2.985	2.985	2.985	3.692	4.269	4.269	4.269	4.846	5.134	5.134	5.423	5.423	5.423	5.423	5.711	6.706	6.706	6.706	6.706	6.706	6.706	6.706	6.995	8.119	8.119	8.119	8.119	8.119	8.119	8.119	8.825	8.825	8.825
YDR178W	10.556	10.556	10.268	9.979	8.696	7.83	6.676	5.104	5.522	8.06	9.314	9.314	9.314	9.314	9.314	9.314	10.438	10.438	10.438	10.438	10.438	10.438	11.145	11.145	11.145	11.145	11.145	11.851	11.851	11.851	11.851	14.418	14.001	14.13	14.13	14.13	14.13	14.13	14.13	14.259	13.841	13.841	13.841	14.678	15.095	15.095	15.095	15.095	15.095
YJL074C	10.05	9.344	9.344	9.344	9.344	9.632	9.632	9.632	9.632	9.632	9.632	9.632	9.632	9.632	9.921	9.921	9.921	10.338	11.204	11.204	11.204	11.204	10.915	10.915	10.915	10.915	11.492	11.781	11.781	11.781	11.781	11.781	11.781	11.781	11.781	11.781	11.781	11.492	11.492	11.492	11.492	11.492	11.492	11.492	11.492	11.492	11.492	11.492	10.786
YKR023W	3.662	4.816	5.522	5.522	5.522	5.522	5.522	5.522	5.522	5.522	5.941	7.065	7.771	8.896	12.558	12.558	12.558	12.558	13.553	13.553	13.553	13.553	13.553	13.553	13.553	13.553	13.553	13.553	13.553	13.841	13.841	15.284	15.284	15.284	15.572	15.861	17.145	17.562	17.562	17.562	17.562	17.562	17.562	17.562	17.562	17.562	17.562	18.558	18.558
YDR390C	1.831	1.831	1.831	1.831	2.249	2.538	2.538	2.538	2.538	2.538	3.373	3.662	3.662	4.369	5.075	5.075	5.493	6.199	6.199	6.906	6.906	6.906	6.906	7.194	9.155	9.444	10.727	10.727	10.727	10.727	10.727	10.727	10.727	10.727	10.727	10.727	10.727	11.434	11.434	11.434	11.851	11.851	12.14	12.14	12.14	12.14	12.14	12.14	12.14
YNL056W	4.428	4.428	4.428	4.428	4.428	4.428	4.428	4.139	4.139	3.721	3.721	3.721	3.144	2.567	2.567	2.567	2.567	2.567	2.567	2.279	2.279	2.279	2.279	2.279	2.279	1.572	1.572	1.284	1.284	1.284	1.284	1.284	1.284	1.284	1.284	1.284	1.284	1.284	1.284	1.284	1.284	1.284	1.284	1.284	1.284	1.284	1.284	1.284	1.284
YOR335C	0	0	0	0	0	0	0	0	0.288	0.288	0.288	0.288	0.288	0.288	0.288	0.288	0.288	0.288	0.288	0.288	0.288	0.288	0.577	0.577	0.577	0.577	0.577	0.577	0.577	0.577	0.577	0.577	0.577	0.577	0.577	0.577	1.154	1.154	1.731	1.731	2.149	2.149	2.726	2.726	2.726	3.014	3.014	3.014	3.014
YER018C	21.89	21.89	21.89	21.89	21.89	21.89	21.89	22.178	22.178	22.178	22.178	22.178	22.178	22.178	22.178	22.178	22.178	22.178	22.596	22.596	22.596	23.303	23.303	23.303	23.303	23.015	23.015	23.015	23.433	23.851	23.851	23.851	23.851	23.851	23.851	23.851	23.851	23.851	23.851	23.851	23.851	23.851	23.851	23.433	23.303	23.015	23.015	23.015	23.015
YOR089C	8.796	8.796	8.796	8.796	8.796	8.796	8.796	8.796	8.796	8.796	8.796	8.796	9.085	9.085	9.085	9.085	9.085	9.085	9.085	9.085	9.085	9.085	9.373	9.373	9.373	9.373	9.373	9.373	9.373	9.373	9.373	9.373	9.373	9.373	9.373	9.373	9.373	9.373	9.373	9.085	8.796	8.796	8.796	8.796	7.801	7.383	7.383	7.383	7.383
YOR185C	13.005	13.005	13.005	13.005	13.005	13.005	13.005	13.005	13.005	13.005	13.005	13.005	13.005	13.005	13.005	13.005	13.424	13.424	13.424	13.424	13.424	13.424	13.424	13.424	13.424	13.424	13.424	13.424	13.841	13.841	14.13	14.13	14.13	14.13	14.13	14.13	14.13	14.13	13.841	13.841	13.841	13.841	13.841	13.841	13.841	13.424	13.424	13.424	13.424
YMR032W	7.483	7.065	7.065	7.065	7.065	7.065	7.065	7.354	7.354	7.354	7.354	7.354	7.354	7.354	7.354	7.065	9.055	9.344	9.344	9.344	9.344	9.344	9.761	9.761	9.761	9.761	9.761	9.761	10.05	10.05	10.338	10.627	10.627	10.627	10.627	10.209	10.209	10.209	10.209	10.209	9.791	9.791	9.791	9.791	9.791	10.079	10.498	10.498	10.498
YJR055W	2.826	2.826	2.826	2.826	2.826	2.408	2.408	1.702	1.702	1.702	1.702	1.702	1.702	1.702	1.702	1.99	1.99	2.279	2.279	2.279	2.279	2.279	2.279	2.567	2.567	2.567	2.567	2.567	2.567	2.567	2.567	2.856	2.856	3.721	3.721	3.721	3.721	3.721	3.721	3.721	4.139	4.139	4.139	4.139	4.139	3.721	3.721	3.721	4.269
YJR103W	11.522	11.94	11.94	11.94	11.94	11.94	11.652	11.652	10.368	9.95	9.95	9.243	9.243	8.955	8.955	8.955	8.089	8.508	8.508	8.508	8.508	8.508	8.508	8.508	8.508	8.219	8.219	7.801	7.801	7.801	7.801	7.801	7.513	7.801	7.513	7.224	7.224	6.647	6.647	6.647	6.647	6.647	5.941	5.522	5.522	5.522	5.522	3.95	3.95
YHR034C	7.035	6.747	6.747	5.205	4.787	5.522	5.522	5.811	5.811	5.811	5.393	5.811	7.095	8.378	8.378	8.378	8.378	8.796	8.796	8.796	8.796	8.796	8.796	8.796	8.508	8.508	8.508	8.508	8.508	8.508	8.796	9.214	9.921	10.209	10.209	10.209	10.209	10.209	10.209	10.209	9.791	10.627	10.627	10.627	10.915	10.498	10.498	10.498	10.498
YDR502C	9.662	9.662	9.662	9.662	9.662	9.373	9.373	9.373	9.373	9.373	9.373	9.373	7.96	7.96	7.96	7.96	7.96	7.96	7.96	7.96	7.96	7.96	7.671	7.671	7.671	7.671	7.383	7.383	7.383	7.383	7.383	7.383	7.095	7.095	6.806	6.806	6.806	6.388	6.388	6.388	6.388	6.388	6.388	6.388	6.099	4.557	4.557	4.557	4.557
YMR266W	10.727	11.145	11.145	11.145	11.145	11.145	11.145	11.145	11.145	11.145	11.145	11.145	11.145	11.145	11.145	11.145	11.145	11.145	11.145	11.145	11.145	11.145	11.145	11.145	11.145	11.145	11.145	11.145	11.145	11.145	11.145	11.145	11.145	11.145	11.145	11.145	11.145	11.145	10.857	10.857	10.857	10.857	10.857	10.857	10.727	11.563	11.981	11.981	11.981
YNL307C	17.274	17.274	17.274	17.274	17.274	17.274	17.274	17.274	17.274	17.274	17.274	17.274	17.274	17.274	17.274	17.274	17.274	17.274	17.274	17.274	17.274	17.274	16.697	16.697	16.697	16.697	16.697	16.697	16.697	16.697	16.697	16.697	16.697	16.697	16.697	16.697	16.697	16.279	16.279	16.279	16.279	15.572	15.572	15.732	15.732	15.732	15.732	15.732	15.732
YDL117W	5.84	6.995	7.572	8.149	8.149	8.726	8.726	8.726	9.303	9.591	9.591	9.591	9.591	9.591	9.591	9.591	9.591	9.591	9.591	9.591	9.88	9.88	9.88	9.88	9.88	9.88	9.88	9.88	9.88	9.591	9.88	9.88	9.88	9.88	9.88	9.88	9.88	9.88	9.88	9.461	9.461	9.461	10.168	10.168	10.168	10.168	10.168	10.168	10.168
YOL144W	19.811	19.811	19.811	19.811	19.811	19.811	20.1	20.1	20.1	20.1	20.806	20.806	20.806	20.806	20.806	20.806	20.806	20.806	20.806	20.806	20.806	20.806	20.806	20.806	20.806	20.806	20.806	20.806	20.806	20.806	20.806	20.806	20.806	20.806	20.806	20.806	20.806	20.806	21.095	21.095	21.095	21.095	21.095	21.095	20.677	20.677	20.677	19.682	19.682
YGL176C	5.104	5.104	5.104	5.104	5.104	5.104	5.104	5.104	4.686	4.686	4.686	4.686	3.85	3.85	3.85	4.428	4.428	4.428	4.428	4.428	4.428	4.428	4.01	4.01	4.716	5.423	5.97	5.97	5.97	6.806	6.806	7.224	7.224	7.224	7.224	6.518	6.388	7.931	7.931	7.931	7.931	7.931	7.931	7.931	7.931	8.508	8.508	8.508	8.508
YFL024C	5.205	5.075	5.364	5.364	5.364	5.364	5.364	5.364	5.364	5.364	5.364	5.364	5.364	5.364	5.364	5.364	5.364	5.364	5.782	6.07	6.07	6.07	6.07	5.652	5.652	6.936	7.642	11.752	11.752	11.752	11.752	11.752	11.752	11.752	11.752	11.752	11.752	11.752	12.169	12.169	12.169	12.169	12.169	12.169	12.169	12.876	12.876	12.876	12.876
YHR048W	12.876	12.876	12.876	12.876	12.876	12.876	12.876	13.294	13.294	13.294	13.294	13.005	13.582	12.876	12.876	12.876	12.876	12.876	13.165	13.165	13.165	13.165	13.165	13.165	13.582	13.582	13.582	13.582	13.582	13.582	13.582	13.582	13.871	13.871	13.871	13.871	13.871	13.871	13.871	13.871	13.871	13.871	13.871	13.453	13.165	13.165	13.165	13.165	13.165
YKL201C	4.816	4.816	4.816	4.398	4.398	4.398	3.98	3.98	3.98	3.692	3.115	3.115	3.115	3.115	3.115	3.115	3.115	2.826	2.826	2.826	2.826	2.538	2.249	1.831	1.831	1.831	1.831	1.831	1.831	1.413	1.413	1.413	1.413	1.413	1.413	1.413	1.413	1.413	1.413	1.413	1.413	1.702	1.702	1.702	1.702	1.702	1.702	1.702	1.702
YOR285W	15.025	15.025	14.607	14.607	14.607	15.443	16.149	16.985	18.528	18.528	18.528	18.528	18.946	18.946	18.946	18.946	18.946	18.946	18.946	19.364	19.364	19.364	19.364	19.364	19.364	19.364	19.364	19.364	19.364	19.364	19.364	19.364	19.364	19.364	19.364	19.364	19.364	19.364	19.364	19.364	19.364	19.364	19.364	18.946	18.946	18.946	18.946	18.946	18.946
YER137C	6.099	6.099	5.811	5.104	5.104	5.104	5.104	5.393	5.393	5.393	5.393	5.393	5.393	3.821	3.821	3.821	3.821	3.821	3.821	3.821	3.821	3.821	3.533	3.821	3.821	3.821	3.821	4.109	4.109	4.109	4.109	4.109	4.109	4.109	4.109	4.109	4.109	4.398	5.104	5.104	5.104	5.104	5.104	5.104	5.104	5.104	5.104	5.104	5.104
YIL030C	2.408	2.119	3.821	4.239	4.239	4.239	4.657	4.657	4.657	4.657	4.657	4.946	4.946	4.946	5.234	5.811	5.393	5.393	5.681	5.97	5.97	5.97	5.97	5.97	5.97	5.97	5.97	5.97	5.97	5.97	5.97	5.97	5.97	5.97	5.97	5.97	5.97	5.97	5.97	5.97	5.97	5.97	5.97	6.258	6.258	6.258	6.258	6.258	6.258
YPR184W	10.309	10.309	10.309	10.309	10.309	10.727	10.727	10.727	10.727	10.727	10.727	11.145	11.981	11.981	11.981	11.981	11.981	11.981	11.981	11.981	11.981	11.981	11.981	11.981	11.981	11.981	11.981	11.981	11.981	12.27	12.27	12.27	12.27	12.27	12.27	12.688	12.688	12.688	12.688	12.688	12.688	12.688	12.688	12.688	12.688	12.27	12.27	12.27	12.27
YFR016C	9.114	9.114	9.114	9.114	9.532	10.109	10.527	10.527	10.945	11.94	11.94	11.94	12.229	12.229	12.229	12.229	12.517	12.517	12.517	12.517	12.517	12.229	12.229	12.229	12.646	12.646	12.646	12.646	12.935	12.935	12.935	12.935	12.935	12.935	12.935	12.517	12.517	12.517	12.517	12.517	12.517	12.517	12.517	12.517	12.517	12.517	12.517	12.517	12.517
YMR056C	1.99	1.99	1.99	1.99	1.99	1.99	1.99	1.99	1.99	1.99	1.99	1.99	1.99	1.99	1.99	1.99	1.99	1.99	1.99	1.99	1.99	1.99	1.413	1.413	1.413	1.413	1.413	1.413	1.413	1.413	1.413	1.413	1.413	1.413	1.413	1.413	1.413	1.413	1.413	1.413	0	0	0	0	0	0.418	0.418	0.418	0.418
YJR090C	16.049	16.049	16.049	16.049	16.049	16.049	16.049	16.049	16.468	16.468	16.468	16.468	16.468	16.468	16.468	16.468	16.468	16.756	16.756	16.756	16.756	16.756	16.756	16.756	16.756	16.756	16.756	16.756	16.756	17.044	17.044	17.044	17.044	17.044	17.044	17.044	17.044	17.044	17.044	17.044	17.044	17.044	17.044	17.044	17.044	17.044	16.338	16.338	16.338
YBL019W	7.513	7.513	7.513	7.513	7.513	7.513	7.513	7.513	7.513	7.513	7.513	7.513	7.513	7.513	7.513	7.513	7.224	7.224	6.07	6.07	6.07	6.07	6.07	6.07	5.652	5.364	5.075	5.652	5.652	5.652	5.652	5.652	5.652	5.652	5.652	5.652	5.652	5.652	5.941	5.941	5.941	5.941	5.522	5.811	5.393	5.393	5.393	5.393	5.393
YOL020W	0	0	0	0	0	0	0	0	0	0	0	0	0	0	0	0	0	0	0	0	0	0	0	0	0	0	0	0	0	0	0	0	0	0	0	0	0	0	0	0	0	0	0	0	0	0	0	0.288	0.288
YOR197W	14.319	14.319	14.319	14.607	14.607	14.607	14.607	14.607	14.607	14.896	14.896	14.896	14.896	14.896	14.896	14.896	14.896	14.607	15.025	15.313	15.313	15.313	15.313	15.313	15.313	15.313	15.313	15.313	15.313	15.313	15.313	15.313	15.313	15.313	15.313	15.602	15.313	15.313	15.313	15.313	15.313	15.313	15.313	15.313	15.313	15.313	15.313	15.313	15.313
YDR408C	10.239	10.239	10.239	10.239	10.239	10.239	10.239	10.239	10.239	10.239	10.239	10.239	10.239	10.239	9.95	9.95	9.95	9.95	9.662	9.662	9.373	9.373	9.373	9.085	9.085	9.085	8.796	8.796	8.796	8.508	8.508	6.676	6.676	6.676	6.676	6.676	6.676	6.676	6.676	6.676	6.676	4.975	4.686	4.686	4.686	4.686	4.686	4.686	4.686
YDR191W	15.832	16.25	16.25	16.25	16.25	16.25	16.25	16.25	16.25	16.25	16.25	16.25	16.25	16.25	16.25	16.25	16.25	16.25	16.25	16.25	16.25	16.25	16.25	15.832	15.832	16.12	15.832	15.414	15.414	15.414	15.414	15.414	15.414	15.125	15.125	15.125	14.836	14.836	14.548	14.548	14.548	14.548	14.548	14.548	14.548	14.548	14.548	14.548	14.548
YGR209C	12.329	12.329	12.329	12.329	12.329	12.329	12.746	12.329	12.329	12.329	12.329	12.746	13.165	13.453	13.871	13.582	13.582	13.582	13.582	13.582	13.582	13.582	13.582	14.001	14.001	14.001	14.001	14.001	14.001	14.001	14.001	14.001	14.001	14.001	14.001	14.001	14.001	13.712	13.712	13.712	14.13	14.13	14.13	14.13	14.13	14.13	14.548	14.548	14.548
YNL278W	12.617	12.617	12.329	12.329	12.617	13.194	13.771	15.473	15.473	15.473	15.473	15.473	15.473	15.473	15.184	15.184	15.184	15.602	15.89	15.89	16.308	17.303	17.303	17.592	18.01	18.01	18.01	18.01	18.01	18.01	18.01	18.01	18.01	18.01	18.01	17.303	17.303	17.303	17.303	17.303	17.303	17.303	17.303	16.886	16.886	16.886	16.886	16.886	16.886
YJL100W	5.263	5.263	5.263	5.263	4.846	4.846	4.846	4.846	5.134	5.423	5.423	5.423	5.423	5.423	5.134	5.134	5.134	5.134	5.134	4.846	5.134	5.423	5.134	5.134	5.134	5.552	5.552	5.552	5.552	5.552	5.552	5.552	5.552	5.552	5.552	5.552	5.263	5.263	5.263	5.263	5.263	5.263	5.681	7.642	7.642	7.642	7.642	9.632	11.334
YPR031W	13.582	13.582	13.582	13.582	13.582	13.582	13.582	13.582	13.582	14.001	14.001	14.001	14.001	14.001	14.001	14.001	14.001	14.001	14.001	14.001	14.001	13.712	13.712	13.712	13.712	13.712	13.712	12.876	12.876	12.458	12.458	12.458	12.458	13.582	13.582	13.582	13.582	13.582	13.582	13.582	13.582	13.582	14.001	14.001	14.001	14.001	14.001	14.001	14.001
YBL035C	12.676	12.676	12.099	11.681	11.263	11.263	11.263	11.263	11.263	11.263	11.263	11.263	11.263	11.263	11.263	11.263	11.263	11.552	11.84	12.258	12.258	12.258	12.258	11.97	11.97	11.97	11.97	11.97	11.552	11.552	11.552	11.552	11.552	11.263	11.263	11.263	11.263	10.975	10.975	10.975	9.691	9.691	9.691	9.691	8.985	7.989	7.701	7.701	7.701
YMR029C	8.478	8.478	8.478	8.478	8.478	8.478	8.767	9.473	9.473	9.473	9.761	10.05	11.334	12.617	12.617	13.482	13.482	14.059	14.059	14.059	14.059	14.059	14.059	14.059	13.771	13.771	13.771	15.313	15.313	15.602	16.02	16.02	16.02	16.02	16.02	16.856	16.856	16.856	16.856	16.856	16.856	16.856	16.856	16.856	17.274	17.274	17.851	17.851	17.851
YHL030W	1.413	1.413	1.413	1.413	1.413	1.413	1.413	1.413	1.831	1.831	1.831	1.831	1.831	1.831	1.831	1.831	1.831	1.831	1.831	1.831	1.831	2.249	2.249	2.249	2.249	2.249	2.249	2.249	2.538	2.538	2.538	2.538	2.538	2.955	2.955	2.955	2.955	3.373	3.662	3.662	3.662	3.662	3.662	3.662	3.662	3.662	3.662	3.662	3.662
YML041C	6.07	5.493	5.493	5.493	5.493	5.493	5.493	5.493	5.493	4.657	4.657	4.657	4.657	4.657	4.657	4.657	4.657	3.95	3.373	3.085	3.085	3.085	3.085	3.085	3.085	3.085	3.373	3.373	3.373	3.373	3.373	3.662	3.662	4.08	4.08	4.08	3.792	3.792	3.792	3.792	3.792	3.792	3.792	3.792	3.792	3.792	3.792	3.792	3.792
YGL173C	18.916	18.916	18.916	18.916	18.916	18.916	18.916	20.2	20.2	20.2	20.488	20.488	20.488	20.488	20.488	20.488	20.488	20.488	20.488	20.488	20.488	20.488	20.488	20.488	20.488	20.488	20.488	20.488	20.488	20.488	20.488	20.488	20.488	20.488	20.488	20.488	20.488	20.488	20.488	20.488	20.488	20.488	20.488	20.488	20.488	20.488	20.488	20.488	20.07
YML081C-A	17.892	17.892	17.892	17.892	17.892	17.892	17.892	17.892	17.892	17.892	17.474	17.474	17.474	17.474	17.474	17.474	17.474	17.186	17.186	17.186	16.897	16.479	16.479	16.479	16.479	16.479	16.479	13.653	13.364	12.947	12.947	12.947	12.947	12.947	12.947	12.947	12.528	12.528	10.568	9.444	6.199	6.199	6.199	6.199	6.199	6.199	6.199	6.199	6.199
YGR281W	12.558	12.558	12.558	12.558	12.558	12.558	12.558	12.558	12.558	11.851	11.851	12.27	12.27	12.27	12.27	12.27	12.27	12.688	12.688	12.688	13.105	13.394	13.394	13.394	13.394	13.394	13.394	13.394	13.394	13.394	13.682	13.682	13.682	13.682	13.682	13.682	13.682	13.682	13.394	13.394	13.394	13.394	13.394	13.394	13.394	13.394	13.394	13.394	13.394
YDR049W	11.304	11.304	11.304	11.722	11.722	11.722	11.722	12.299	11.592	11.592	11.304	11.304	11.592	11.592	11.881	12.011	12.011	12.011	12.428	12.428	12.428	12.428	12.428	12.428	12.428	12.428	12.428	13.135	13.135	13.135	13.135	13.135	13.135	13.553	13.553	13.553	13.553	13.553	13.553	13.553	13.553	13.553	13.264	13.264	13.264	13.553	13.971	13.971	13.971
YLR352W	1.542	1.542	1.542	1.542	1.831	1.831	3.085	3.085	3.085	3.085	3.085	3.085	3.085	3.373	3.373	3.373	3.662	3.662	6.747	8.448	8.737	8.737	8.737	8.737	8.737	8.737	8.737	8.737	8.737	9.444	9.861	9.861	9.861	10.15	10.15	10.15	10.15	10.15	10.15	10.15	10.15	10.15	10.857	10.857	10.857	10.857	10.857	10.857	10.857
YBL029C-A	2.696	2.567	2.567	2.567	2.567	2.567	2.567	2.567	2.567	2.567	2.567	2.567	2.567	2.567	2.279	2.856	2.856	2.856	3.273	3.273	3.273	3.273	3.273	3.273	3.273	3.273	3.273	3.692	3.692	3.692	3.692	3.692	3.692	3.692	3.692	3.692	3.692	3.692	3.692	3.692	3.692	3.692	3.692	3.692	3.692	3.273	3.273	3.273	3.273
YGR166W	4.339	4.757	5.045	5.463	5.463	5.463	5.881	5.463	5.045	4.628	4.628	4.628	4.628	4.628	4.628	4.628	4.339	3.503	3.503	3.503	3.792	7.901	9.891	9.891	9.891	9.891	9.891	9.891	9.891	10.18	10.18	10.468	10.468	10.468	10.468	10.468	10.468	10.468	10.468	10.468	10.468	10.468	10.468	10.468	10.468	10.468	10.468	10.468	10.468
YNL156C	16.856	16.856	16.856	16.856	16.856	16.856	16.856	16.856	16.856	16.856	16.856	16.856	17.274	17.562	17.562	17.562	17.562	17.98	17.98	17.98	17.562	17.562	17.145	17.145	17.145	17.145	17.145	17.145	17.145	17.145	17.145	16.856	16.856	16.856	16.856	16.856	16.856	16.856	16.856	16.279	15.702	15.702	15.414	15.414	14.995	15.284	15.284	15.284	15.284
YDL033C	14.289	14.289	14.289	14.289	14.289	14.289	14.578	14.578	14.578	14.578	14.578	14.578	14.578	14.578	14.578	14.578	14.578	14.866	14.866	14.866	14.866	14.866	14.866	14.866	14.866	14.866	14.866	14.866	14.866	14.866	14.866	14.866	14.866	14.866	14.866	14.866	14.866	14.866	14.866	14.866	14.866	14.866	14.866	14.866	14.866	14.866	14.866	14.866	14.866
YMR163C	5.423	5.423	5.423	5.423	5.423	5.134	5.134	4.846	4.557	4.557	4.557	4.557	4.269	3.85	3.562	3.562	3.562	3.562	3.562	3.562	3.562	3.562	3.562	3.562	3.562	3.562	2.856	2.856	2.856	2.856	2.856	3.144	3.144	3.144	3.144	3.144	3.144	3.144	3.144	3.144	3.144	3.144	3.144	3.144	3.144	3.144	3.144	3.144	3.144
YOL081W	5.681	7.801	8.666	9.791	9.791	9.791	10.079	10.079	10.079	10.079	11.94	12.229	12.935	12.935	12.935	12.935	12.935	14.059	14.059	14.059	15.343	15.632	15.632	15.632	15.632	15.632	15.92	15.92	15.92	16.915	17.492	17.492	17.492	17.492	17.492	17.78	17.78	18.069	18.358	18.358	18.646	18.646	18.646	19.064	19.482	19.482	19.482	19.482	19.482
YDL225W	9.502	9.921	10.209	10.209	10.627	10.627	10.627	10.627	10.627	10.627	11.045	11.045	11.045	11.045	11.045	11.045	11.045	10.627	11.045	11.045	11.045	11.045	11.045	11.045	11.045	11.045	11.045	11.045	11.045	11.334	11.334	11.334	11.334	11.334	11.334	11.334	11.334	11.334	11.334	11.334	11.334	11.334	11.334	11.334	11.334	11.334	11.334	11.334	11.334
YGR217W	3.533	3.244	2.826	2.826	2.826	3.244	3.533	3.533	4.109	4.109	4.109	4.109	4.527	4.527	4.527	4.527	4.527	4.527	4.527	5.234	5.234	5.234	5.234	4.946	5.234	5.811	6.936	6.936	6.936	6.936	6.936	6.936	6.936	7.931	9.055	9.632	11.334	11.334	11.334	11.334	11.752	11.334	11.334	11.622	11.622	11.622	11.622	11.622	11.622
YPL208W	5.234	6.229	6.229	6.229	6.647	6.229	6.229	6.518	6.518	6.518	6.518	6.229	6.229	6.229	6.229	6.806	6.806	6.806	6.806	6.806	6.806	6.806	6.518	6.806	6.806	6.806	6.806	6.388	7.83	8.119	8.119	8.119	8.408	8.408	8.696	8.696	9.114	9.114	9.114	9.114	9.114	9.114	9.114	9.402	9.402	9.402	9.402	9.402	9.402
YKL209C	1.413	1.413	1.413	1.413	1.413	1.125	1.125	1.125	1.125	1.125	1.125	1.125	1.125	1.125	1.125	1.125	1.125	1.125	1.125	1.125	1.125	1.125	1.125	1.125	1.125	1.125	1.125	1.125	1.125	1.125	1.125	1.125	1.125	1.125	1.125	1.125	1.125	1.125	1.125	1.125	1.125	1.125	1.125	1.125	1.125	1.125	1.125	1.125	1.125
YDL047W	1.831	1.831	2.538	2.538	2.538	2.538	2.538	2.538	2.538	2.538	2.119	2.119	2.119	1.702	1.702	1.702	1.702	1.702	1.702	1.702	1.413	1.413	1.413	1.413	1.413	1.413	1.413	1.413	1.413	1.413	1.413	1.413	1.413	1.413	1.413	1.413	1.413	1.413	1.413	1.413	1.413	1.413	1.702	1.284	1.284	1.572	1.861	1.861	1.861
YLR050C	15.025	15.443	15.443	15.443	14.448	14.448	14.448	14.448	14.448	14.159	14.159	14.159	8.767	7.513	7.224	6.806	8.089	10.209	10.209	10.209	11.911	11.911	11.911	11.911	11.911	11.911	11.911	11.911	12.329	12.329	12.329	12.329	12.617	12.617	12.617	12.617	12.617	13.035	13.035	13.035	13.035	13.035	13.035	13.035	13.035	13.035	13.035	13.035	12.458
YOR360C	11.752	11.752	11.752	11.752	11.752	11.752	11.752	10.627	10.627	10.627	10.209	10.498	10.498	10.498	10.498	10.498	10.498	10.498	10.498	10.498	10.498	10.498	10.498	10.498	10.498	10.498	10.498	10.498	10.209	10.209	10.209	9.921	9.921	9.921	9.921	9.921	9.921	9.632	8.089	8.378	8.378	8.378	8.378	8.796	8.378	8.796	8.796	8.796	8.219
YNL119W	17.98	17.98	17.98	17.98	17.98	17.98	17.98	17.692	17.692	17.692	17.692	17.692	17.692	17.692	17.692	17.692	17.692	17.692	17.692	17.692	17.692	15.861	15.861	15.861	15.861	15.861	15.861	15.861	15.861	15.443	15.443	15.443	15.443	15.443	15.155	15.155	14.736	14.736	14.736	14.736	14.736	14.736	14.03	13.742	13.742	13.453	13.453	10.079	9.373
YOR064C	2.826	2.826	2.826	2.826	2.119	2.119	2.119	2.119	2.119	2.119	2.119	2.119	2.119	1.702	1.702	1.702	1.413	1.413	1.125	0	0	0	0	0	0	0	0	0	0.577	1.284	1.284	1.284	1.284	1.284	1.284	1.284	1.284	1.284	1.284	1.284	1.284	1.284	1.284	1.284	1.702	1.702	1.702	1.702	1.702
YLR347C	3.662	3.662	3.662	3.662	3.662	3.662	3.662	3.95	3.95	3.95	3.95	3.95	3.95	3.95	3.95	3.95	3.95	3.95	3.95	3.95	3.95	3.95	3.95	3.95	3.95	3.95	3.95	3.95	3.95	3.95	3.662	3.662	3.662	2.538	2.538	1.284	1.284	1.702	1.99	1.99	1.99	1.99	1.99	2.279	2.279	3.403	3.403	4.109	4.109
YLR333C	12.428	12.428	12.428	12.428	12.428	11.851	11.851	11.851	11.851	11.434	11.015	11.015	10.598	10.598	10.598	10.598	10.598	10.598	10.598	10.598	10.18	10.18	10.18	10.468	10.468	10.468	10.468	10.468	10.468	10.886	10.886	10.886	11.175	11.175	11.175	11.175	11.175	11.175	11.175	11.175	11.175	11.175	10.886	10.886	10.18	9.891	9.184	9.184	9.761
YIL019W	9.979	9.979	9.979	9.979	9.979	9.979	9.979	9.979	9.979	10.398	10.398	10.398	10.109	10.109	10.109	9.402	10.527	10.527	10.527	11.104	11.81	11.94	11.94	11.94	11.94	11.94	11.94	11.94	11.363	11.363	11.363	11.075	10.079	10.079	10.498	11.204	12.199	12.199	12.199	13.194	13.194	13.194	13.194	13.482	13.9	13.9	13.482	13.482	13.482
YDR214W	15.89	15.89	15.89	15.602	15.602	15.602	15.602	15.602	15.602	15.602	15.313	13.194	12.329	12.329	12.329	12.329	12.04	12.04	12.04	12.04	12.04	12.04	12.04	12.04	12.04	10.915	10.915	10.915	10.498	10.498	10.498	8.537	7.96	7.542	6.965	6.965	6.676	6.676	6.676	6.676	6.388	6.388	6.388	6.099	4.975	4.975	4.975	4.975	4.975
YDR196C	3.373	3.373	3.373	3.373	3.373	3.373	4.657	4.369	4.369	5.652	5.941	5.941	5.941	5.941	5.941	5.941	5.941	5.941	5.941	5.941	5.941	5.941	5.941	5.941	5.941	5.941	5.941	5.941	5.941	5.941	5.941	5.941	5.522	5.811	5.811	5.811	6.229	6.229	6.229	6.229	6.229	6.229	6.518	6.518	6.936	6.936	7.224	7.642	7.642
YOL053W	9.662	8.666	8.248	8.248	8.825	7.095	6.258	6.258	6.547	6.547	6.547	6.547	6.547	6.547	6.547	6.547	6.806	6.806	6.806	6.806	6.806	7.224	6.936	6.936	6.647	6.806	6.806	6.806	6.806	6.806	6.806	5.97	5.97	5.97	5.97	5.97	7.383	7.383	7.383	7.383	7.383	7.383	7.96	9.373	9.662	10.079	10.786	10.786	10.786
YER088C	16.985	16.985	16.985	16.985	16.985	16.985	16.985	16.985	17.822	17.822	17.822	18.239	18.239	18.239	19.235	19.235	19.235	19.235	19.235	19.235	19.235	19.652	19.652	19.652	19.652	19.652	19.652	19.652	19.652	19.652	19.652	19.652	19.652	19.652	19.652	19.652	19.941	19.941	19.941	19.941	19.941	19.941	19.941	19.941	19.941	19.941	19.941	19.941	19.941
YER102W	8.896	8.896	8.896	7.771	7.771	7.771	7.771	7.771	7.771	7.771	7.771	7.771	7.771	7.771	7.771	7.771	7.483	7.483	7.483	6.199	6.199	6.199	6.199	6.199	4.657	2.538	0.836	0.836	0.836	0.836	0.836	0.836	0.836	0.418	0.418	0.418	0.418	0.418	0.418	0.418	0	0	0	0	0.288	0.288	0.288	0.288	0.288
YGR232W	11.334	11.334	11.334	11.334	11.334	11.334	11.334	11.334	10.915	10.915	10.915	11.204	10.786	10.786	10.786	11.075	11.075	11.075	11.075	11.075	11.075	11.075	11.075	11.075	11.075	11.075	11.075	11.075	11.075	11.075	11.075	11.075	11.075	11.075	10.786	10.786	10.786	10.786	10.786	10.498	9.662	9.662	9.085	9.085	8.666	8.666	8.666	8.666	8.666
YOR319W	7.931	7.931	7.931	7.931	7.931	7.931	7.931	7.931	7.931	7.931	7.642	7.354	7.642	8.06	8.06	8.06	8.06	8.478	8.478	8.478	8.478	8.478	8.478	8.478	8.478	8.478	8.478	8.478	8.478	8.478	8.478	7.901	7.901	7.901	7.901	7.901	7.901	6.488	6.07	5.941	5.652	5.652	5.652	5.652	6.647	6.647	6.647	6.359	6.359
YNR018W	6.676	6.676	6.676	6.676	6.676	6.676	6.258	6.258	6.258	6.258	6.258	5.97	5.97	5.97	5.552	4.975	4.975	5.263	5.263	6.099	6.099	6.099	6.099	6.099	6.099	6.099	6.099	6.099	6.099	6.099	6.099	6.099	5.811	5.522	5.522	5.522	4.946	4.946	4.946	4.946	4.946	4.946	4.946	4.946	4.946	4.946	4.946	4.946	4.946
YLR412W	12.329	12.329	12.329	12.329	12.329	12.329	12.617	12.617	13.035	13.035	13.035	13.035	13.035	13.035	13.035	13.035	12.617	12.04	12.458	12.458	12.458	12.458	12.458	12.458	12.458	12.458	12.458	12.458	12.458	12.458	12.458	12.458	12.458	12.458	12.746	12.458	12.458	12.458	12.458	12.04	12.04	12.04	12.04	11.622	11.204	10.627	10.627	10.627	10.338
YFR040W	11.304	11.304	11.304	11.304	11.304	10.886	10.886	10.886	10.886	10.886	10.886	11.175	11.175	11.175	11.175	10.886	10.886	10.886	10.886	10.886	10.18	10.18	10.18	10.18	9.891	9.891	9.314	9.314	9.314	8.16	7.742	7.324	7.324	8.03	7.771	8.478	8.767	8.767	8.767	9.055	9.055	9.055	8.348	8.348	8.637	7.383	7.383	7.383	7.383
YGL263W	0	0	0	0	0	0	0	0	0	0	0	0	0	0	0	0	0	0	0	0	0	0	0	0	0	0	0	0	0	0	0	0	0	0	0	0	0	0	0	0	0	0	0	0	0	0	0	0	0
YPL183C	1.96	1.96	1.96	1.96	1.96	1.96	1.96	1.96	1.96	1.96	2.538	3.244	3.244	3.244	3.244	3.244	3.244	3.244	3.244	3.244	3.244	3.244	4.08	6.199	6.199	6.617	8.19	8.19	8.19	8.19	8.19	8.19	8.19	8.19	8.19	8.607	8.607	8.607	8.607	8.607	8.607	8.607	8.607	8.607	8.607	8.607	8.607	9.025	9.025
YBR111C	5.941	5.941	5.941	5.941	5.941	6.359	8.319	8.319	8.319	8.319	8.607	8.607	8.607	8.607	8.19	8.19	8.19	7.901	8.19	8.19	9.314	10.886	10.886	10.886	10.886	10.886	12.14	12.428	12.717	12.717	12.717	12.717	13.005	13.005	13.005	13.005	13.294	13.005	12.588	12.588	12.588	12.588	12.588	12.588	12.876	13.582	15.414	15.414	15.414
YHR089C	7.542	8.119	8.408	8.696	8.696	8.696	8.696	8.696	8.696	8.696	8.985	8.985	8.985	9.402	10.239	10.239	10.239	10.239	10.239	10.239	10.239	10.239	10.239	10.239	10.239	10.239	10.239	10.239	10.239	10.239	10.527	10.527	10.527	10.527	10.527	10.527	10.527	10.527	10.527	10.527	10.527	10.527	10.527	10.527	10.527	10.527	10.527	10.527	10.527
YLR214W	10.498	10.498	10.786	10.786	10.786	11.204	11.204	11.204	11.204	11.204	11.204	11.204	11.204	11.204	11.204	11.204	11.204	11.204	11.204	11.204	11.204	11.204	11.204	10.915	10.915	10.627	10.627	10.627	10.627	9.214	9.214	9.214	9.214	9.214	8.637	8.348	8.348	8.348	8.348	8.348	8.348	8.348	8.348	8.348	8.348	8.348	8.348	8.348	8.06
YER079W	11.334	10.915	10.915	10.915	10.209	10.209	10.209	10.209	9.632	9.632	5.234	5.234	3.692	3.273	3.273	3.273	2.985	2.985	2.985	3.273	3.273	3.273	3.273	3.273	3.403	3.403	3.403	3.403	3.403	3.403	4.686	8.666	9.791	9.791	9.791	10.498	10.498	10.498	10.498	10.498	10.498	10.498	11.781	12.776	12.776	12.776	12.776	12.776	13.065
YKL142W	6.806	6.806	6.936	6.936	6.936	6.936	6.936	6.936	6.936	6.936	6.936	6.936	6.936	6.936	6.936	6.936	6.936	6.936	6.936	6.936	6.936	6.936	6.936	6.936	6.936	6.518	6.518	6.518	6.518	6.518	6.518	6.518	6.518	6.099	6.099	6.099	6.099	6.099	6.099	6.099	6.099	6.099	5.681	5.681	5.681	5.681	5.681	5.681	5.681
YBR168W	11.592	12.169	12.169	12.169	12.169	12.169	12.169	12.169	12.169	12.169	11.463	11.463	11.752	11.334	11.334	11.334	10.915	10.915	10.915	10.627	10.627	10.627	10.627	10.627	10.627	10.627	10.627	10.627	9.791	9.791	9.791	9.791	9.502	9.502	9.502	9.502	9.502	9.502	9.502	9.921	9.921	9.921	9.921	9.921	10.338	10.627	10.627	10.627	10.627
YDR511W	14.736	15.025	15.025	15.602	15.602	15.602	15.602	15.602	15.602	15.602	15.602	15.602	15.602	15.602	15.602	14.896	14.896	14.896	14.896	14.896	14.607	14.607	14.607	14.607	14.607	12.199	11.622	11.622	12.746	12.746	12.746	12.746	13.035	12.746	12.746	12.746	12.746	12.04	12.04	12.04	12.04	12.04	11.045	11.752	12.04	11.752	11.752	11.752	11.752
YLR268W	9.761	10.05	10.05	10.05	10.05	10.05	10.05	10.05	10.05	10.05	10.05	11.175	11.175	11.175	11.175	11.175	11.175	11.304	11.304	11.304	11.881	11.881	12.169	12.588	12.588	12.588	12.588	12.588	12.588	12.876	12.876	13.294	13.294	13.294	13.294	13.294	13.294	13.005	13.005	13.294	13.294	13.294	13.294	13.294	13.294	14.418	14.995	15.284	15.284
YDR373W	5.97	5.97	5.97	5.97	5.97	5.552	5.552	5.552	5.84	5.84	5.84	5.84	5.84	5.84	5.84	5.84	5.552	5.552	5.552	5.552	5.552	5.552	5.134	5.134	5.134	5.134	5.134	5.134	5.134	5.134	4.846	4.846	4.846	4.846	5.134	4.846	4.846	4.846	4.846	4.846	4.139	3.721	3.721	3.721	3.721	3.721	3.721	3.721	3.721
YGL252C	15.832	15.832	15.832	15.832	15.832	15.832	15.832	15.832	15.832	15.832	15.832	15.832	16.12	16.12	16.12	16.12	16.12	16.12	16.12	16.12	16.12	16.12	16.12	16.12	16.12	16.12	16.12	16.12	16.12	16.12	16.12	16.12	16.12	16.12	16.12	16.12	16.12	16.12	16.12	16.12	15.702	15.702	15.414	15.414	15.125	15.125	15.125	15.125	14.707
YPL022W	12.688	12.688	13.524	13.524	14.101	14.937	16.767	16.767	16.767	16.767	17.056	17.056	17.056	17.474	18.18	19.434	19.434	19.434	20.718	20.718	20.718	20.718	20.718	20.718	20.718	20.718	20.718	21.006	21.713	22.002	22.002	22.002	22.002	22.002	22.002	22.002	22.002	22.002	22.002	22.002	22.002	22.002	22.002	22.002	22.002	22.002	22.002	22.002	22.002
YGR271W	10.457	10.457	10.457	10.168	10.586	10.586	10.586	11.004	10.716	10.716	10.716	10.716	10.716	10.716	10.716	11.004	11.133	11.133	11.133	11.133	11.133	11.133	11.133	10.268	9.562	9.562	9.562	9.562	9.562	9.562	9.562	9.562	9.562	9.562	9.562	9.562	9.562	9.562	9.562	9.562	9.562	8.985	8.985	8.985	8.985	8.985	8.985	8.985	8.985
YOL086C	7.483	7.771	7.771	7.771	7.771	7.771	7.771	7.771	7.771	7.771	7.771	7.771	7.771	7.771	7.771	7.771	7.771	7.771	7.771	7.771	7.771	7.771	7.771	7.771	7.483	8.19	8.478	8.478	8.478	8.478	8.478	8.478	8.478	8.478	8.478	8.478	8.478	8.478	8.478	8.478	8.478	8.478	8.478	8.478	8.478	8.478	8.478	8.478	8.478
YPL258C	11.304	11.304	10.598	11.015	11.015	11.015	11.015	11.015	11.015	11.015	11.015	11.015	11.015	11.015	11.015	11.015	11.015	11.015	11.015	11.434	11.434	11.434	11.145	11.145	11.145	11.145	11.145	10.857	10.438	10.438	10.021	10.021	10.598	10.598	10.598	10.598	10.18	11.175	11.463	11.463	11.463	11.463	11.463	11.175	11.175	10.468	10.05	9.632	9.632
YLR131C	12.876	12.876	12.876	12.876	12.876	12.876	12.876	12.876	12.876	13.165	13.165	13.453	14.448	14.448	14.448	14.448	14.448	14.448	14.448	14.448	14.448	14.448	14.448	14.448	14.448	14.448	14.448	14.448	14.448	14.866	14.866	14.866	14.866	14.866	14.866	14.866	14.866	14.866	14.866	14.866	15.284	14.995	14.995	14.578	14.578	14.578	14.578	14.578	14.578
YMR005W	17.692	17.692	17.98	17.98	18.269	18.269	18.269	17.98	17.98	17.692	17.692	17.692	17.692	17.98	17.98	17.98	17.98	17.98	17.98	17.98	17.98	17.98	17.98	17.98	17.98	17.98	17.692	17.692	17.692	17.692	17.692	17.692	17.692	17.692	17.692	17.692	17.692	17.692	17.692	17.692	17.692	17.692	17.692	17.692	17.404	17.404	16.12	16.12	15.702
YHR137W	6.518	6.518	6.936	6.936	6.936	6.936	7.224	7.224	7.224	7.354	6.647	6.359	6.359	6.359	6.359	5.941	6.647	6.359	6.777	6.777	7.194	7.194	7.612	7.901	7.901	7.901	7.612	7.612	7.612	8.03	8.03	8.03	8.03	8.03	8.896	9.602	10.438	10.438	10.438	10.438	10.438	10.438	10.438	10.438	10.438	10.438	10.438	10.438	10.438
YER025W	13.524	13.524	13.524	13.812	13.812	13.812	13.812	13.812	13.812	13.812	13.812	13.812	13.812	13.812	13.812	13.812	13.812	13.812	13.812	13.812	13.812	13.812	14.101	14.23	17.215	18.498	18.498	18.498	18.498	18.498	19.205	19.205	19.205	19.205	19.205	19.205	19.205	19.205	19.205	19.205	19.205	19.205	19.494	19.494	19.076	19.076	19.076	19.076	19.076
YMR284W	5.681	5.681	5.681	5.681	5.681	5.681	5.681	5.681	5.681	5.393	5.393	5.393	4.109	4.109	4.109	3.273	2.567	2.279	2.279	2.279	1.99	1.99	1.702	1.702	1.702	1.702	1.702	1.702	1.702	1.702	1.702	1.702	1.702	0.707	0.418	0.418	0.418	0.418	0.418	0.418	0.836	0.836	1.413	2.538	2.538	2.538	2.538	2.538	2.826
YAL012W	17.115	17.115	17.115	17.115	17.115	17.115	16.826	16.826	16.826	16.826	16.826	16.826	16.826	16.826	16.826	16.826	16.826	16.826	16.826	16.826	16.826	16.826	16.826	16.826	16.826	16.826	17.115	16.697	16.697	15.155	15.155	15.155	15.155	14.866	14.866	14.866	14.866	14.866	14.578	14.578	14.578	13.582	12.458	12.458	12.458	12.458	12.458	12.458	12.04
YOL041C	5.423	5.423	5.423	5.423	5.423	5.423	5.423	5.423	5.423	5.423	5.423	5.423	5.423	5.423	5.423	5.423	5.423	5.423	5.423	5.423	5.423	5.423	5.423	5.423	5.423	5.423	5.423	5.134	5.134	5.134	4.846	4.846	4.846	4.846	4.846	4.557	4.557	4.269	3.98	3.98	3.692	3.692	3.692	3.403	3.403	3.403	3.821	3.821	3.821
YFR011C	0	0	0	0	0	0	0	0	0	0	0	0	0	0	0	0	0	0	0	0	0	0	0	0	0.418	0.418	0.418	0.418	0.418	0.418	1.413	1.413	1.413	1.413	1.413	1.413	1.413	1.413	1.413	1.413	1.413	1.413	1.413	1.413	1.413	1.413	1.413	1.413	1.413
YKL069W	8.955	8.955	9.243	9.243	9.243	9.243	9.243	9.243	10.368	10.656	10.656	10.656	10.656	10.656	10.656	10.656	10.945	10.945	11.233	11.233	11.233	11.233	11.233	11.233	11.233	11.233	11.233	11.233	10.945	10.945	10.945	10.945	10.945	10.945	10.945	10.945	10.945	10.945	10.945	10.945	10.945	10.945	10.945	10.945	10.945	10.945	10.945	10.945	10.945
YNL191W	4.01	4.01	3.721	3.433	3.433	3.014	3.014	2.726	2.149	2.149	2.149	2.149	2.149	2.149	2.149	2.149	2.149	1.731	1.731	1.442	1.442	1.442	1.442	1.442	1.442	1.442	1.442	1.154	1.154	1.154	0.866	0.866	0.866	0.866	0.866	0.577	0.577	0.577	0.577	0.577	0.577	0.288	0.288	0.288	0.288	0.288	0.288	0.288	0.288
YMR238W	5.104	5.104	5.681	6.258	6.258	6.547	8.985	8.985	9.273	9.562	9.562	9.562	9.562	9.562	9.85	9.85	10.268	10.268	10.268	10.268	10.268	10.268	10.268	10.268	10.268	10.268	10.268	10.268	10.268	10.268	10.268	10.268	10.268	10.268	10.268	10.268	10.268	10.268	10.268	10.268	10.268	10.268	10.268	9.979	9.979	9.979	9.691	9.691	9.691
YDR515W	4.816	4.816	4.816	4.816	4.398	5.104	5.104	5.104	5.104	5.104	5.104	5.393	5.263	5.84	5.84	5.84	6.547	7.124	7.124	7.124	7.124	7.124	6.418	6.418	6.835	6.835	6.835	6.835	7.253	7.253	7.253	7.253	7.253	7.253	7.253	7.253	7.542	9.373	9.373	9.791	12.488	12.488	12.776	12.776	13.194	13.194	13.612	13.612	13.612
YLR008C	12.458	12.458	13.165	12.746	12.746	12.746	12.746	12.746	12.746	12.746	13.035	13.035	13.035	13.035	13.035	13.035	13.035	13.035	13.035	13.035	13.035	13.035	13.035	12.746	12.746	12.746	12.746	12.746	12.746	12.746	12.746	12.746	12.746	12.746	12.746	12.746	12.746	12.746	12.746	12.746	12.458	12.458	12.458	12.458	12.458	12.458	12.458	12.458	12.458
YML048W	12.358	12.358	12.358	12.358	12.358	12.358	12.069	12.358	13.065	13.065	13.065	13.065	13.065	13.065	13.065	12.776	12.776	13.065	13.065	13.065	13.065	13.065	13.065	13.065	13.065	13.065	13.065	13.065	13.065	13.065	12.776	12.776	12.776	12.776	12.776	13.065	13.065	13.353	13.353	13.353	13.353	13.353	13.353	13.353	12.935	12.935	12.935	12.646	12.646
YLR228C	3.692	3.692	3.692	3.692	3.692	3.692	3.692	3.692	3.692	3.692	3.692	3.692	3.692	3.692	3.692	3.692	3.692	3.692	3.692	3.692	3.692	2.696	2.279	0.866	0.866	0.577	0.577	0.577	0.995	1.284	1.284	1.284	1.284	1.284	1.284	1.284	1.284	1.284	1.284	1.284	1.284	1.284	1.284	1.284	1.284	1.284	1.284	1.284	1.413
YMR023C	8.637	8.637	8.637	8.637	8.637	8.637	8.637	8.637	8.637	8.637	8.637	8.348	8.348	8.348	8.348	8.348	8.767	8.767	8.767	8.767	8.767	8.767	8.767	8.767	8.478	8.478	8.478	8.478	8.478	8.478	8.478	8.478	8.478	8.478	8.478	8.478	8.478	8.478	8.06	7.483	7.771	7.194	6.777	6.777	6.777	6.777	6.777	6.777	6.777
YNL306W	22.508	22.508	22.508	22.508	22.508	22.508	22.508	22.508	22.508	22.508	22.508	22.508	22.797	22.797	22.797	22.797	22.797	22.797	22.797	22.797	22.797	22.797	22.797	22.797	22.797	22.797	22.797	22.797	22.797	22.797	22.797	22.797	22.797	22.797	22.797	22.797	22.797	22.797	22.378	22.09	22.09	21.513	21.513	21.513	21.513	21.513	21.513	21.513	21.513
YEL042W	23.155	23.155	23.155	23.155	23.155	23.155	23.155	23.155	22.867	22.867	22.867	22.867	22.867	22.867	22.867	22.867	22.578	22.578	22.16	22.16	22.16	22.16	22.16	21.166	21.166	21.166	20.877	20.459	20.618	20.618	20.618	20.618	20.907	20.907	20.907	20.488	20.488	20.488	20.488	20.488	20.488	20.488	20.488	20.07	20.07	20.07	19.782	19.364	19.364
YDR104C	7.224	7.224	7.224	7.224	7.224	7.224	7.224	7.224	7.513	7.513	7.513	7.513	7.513	7.513	7.513	7.513	7.513	7.513	7.224	7.224	6.806	6.965	6.965	6.965	6.965	6.965	6.965	6.965	6.965	6.965	7.542	7.542	7.542	7.253	7.253	7.542	7.542	7.542	7.542	7.542	7.542	7.542	7.542	7.542	7.542	7.542	7.542	7.542	7.542
YDL045C	9.82	9.82	9.82	10.109	10.109	10.109	9.243	9.243	9.243	8.955	8.537	8.537	8.537	8.537	8.537	8.248	8.248	8.537	8.248	8.248	8.248	8.248	8.248	7.96	6.258	4.846	3.144	3.85	3.85	3.85	3.85	3.85	3.85	3.562	3.562	3.562	3.562	3.562	3.562	3.562	3.562	3.562	4.686	4.109	4.109	4.946	4.946	4.946	4.946
YPR112C	16.856	16.438	16.438	16.438	16.727	15.89	15.313	15.313	14.896	14.896	14.896	14.03	13.035	13.035	9.055	8.348	7.931	7.931	7.931	7.931	7.931	7.931	7.354	7.642	7.642	7.642	7.642	6.936	6.936	6.936	6.936	6.936	6.936	6.936	6.936	6.936	6.518	6.518	6.229	6.518	6.518	6.518	6.229	5.811	5.393	5.393	4.686	4.686	5.104
YOR098C	8.955	8.955	8.955	8.955	8.955	8.955	8.955	8.955	8.955	9.373	9.373	9.373	9.373	9.373	9.373	9.373	9.373	9.373	9.373	9.373	9.373	9.373	9.373	9.373	8.955	8.955	8.955	8.955	8.955	8.955	6.835	6.129	6.129	5.84	5.552	6.995	6.995	6.995	6.995	6.995	6.995	6.995	7.572	7.572	7.572	7.572	7.572	7.572	7.572
YLR364W	10.18	10.18	10.18	10.18	10.18	10.18	10.18	10.18	10.18	10.18	10.18	10.18	9.891	9.891	9.891	9.891	9.891	9.891	9.891	9.891	9.891	9.314	9.314	9.314	9.314	9.025	9.025	9.025	9.025	8.737	8.319	8.319	8.319	8.319	8.319	8.319	8.737	8.448	8.448	8.448	8.448	8.448	7.742	7.742	8.03	8.03	8.03	8.03	8.03
YBR038W	20.1	20.1	20.1	20.1	20.1	19.523	19.523	19.105	19.105	19.105	19.105	19.105	17.98	17.274	16.856	16.856	16.856	16.856	16.856	16.856	16.567	16.567	16.567	15.284	14.448	14.736	14.736	14.736	14.736	14.736	14.736	14.736	13.612	13.582	13.005	13.005	12.169	12.169	12.04	11.175	12.717	12.717	13.005	14.001	14.001	13.712	13.712	13.712	13.712
YPR114W	12.24	12.24	12.24	12.658	12.658	12.658	12.658	11.404	11.822	11.822	11.822	11.822	11.822	11.822	11.822	12.111	12.111	12.111	12.399	12.111	12.111	12.111	12.111	11.981	12.399	12.399	12.399	12.399	12.399	12.399	12.399	12.399	12.399	12.399	12.399	12.399	12.399	12.111	12.399	12.399	12.399	12.399	12.399	12.399	12.399	12.399	12.399	12.399	12.399
YDR348C	12.299	11.881	11.881	11.881	11.881	11.881	11.881	11.881	11.881	11.881	11.881	11.592	11.015	9.473	9.473	9.473	9.473	9.473	9.473	9.473	9.473	9.473	9.473	9.473	9.473	9.473	9.473	9.473	9.473	9.473	9.055	9.055	9.055	9.055	9.055	9.055	9.055	9.055	9.055	9.055	8.348	8.348	8.348	8.348	8.348	8.348	8.348	8.348	8.348
YBL034C	6.777	7.483	7.771	8.478	9.602	10.309	10.727	10.727	10.727	10.727	11.434	11.434	11.434	11.434	11.434	11.722	12.011	12.011	12.011	12.011	12.011	12.011	12.011	12.011	12.428	12.428	12.428	12.428	12.14	12.14	12.428	12.428	12.428	12.428	12.428	12.428	12.428	12.428	12.428	12.428	12.428	12.428	12.428	12.428	12.428	12.428	12.428	12.428	12.428
YML020W	10.021	10.021	10.021	12.14	12.14	13.135	16.25	16.25	16.25	16.25	16.25	16.25	16.25	16.25	16.25	16.25	16.25	16.25	16.956	16.956	16.956	17.533	17.115	17.115	17.115	17.533	17.533	17.533	17.533	17.533	17.951	18.081	18.498	18.498	19.494	19.494	19.494	19.494	19.494	19.494	19.494	19.494	19.494	19.494	19.782	19.782	19.782	19.782	19.782
YMR176W	15.243	15.243	15.661	15.661	15.502	14.925	15.213	16.079	16.079	16.079	17.203	17.203	17.203	17.203	17.203	17.203	17.492	17.78	17.78	17.78	17.78	17.78	17.78	17.622	17.622	17.622	18.328	18.328	18.328	19.194	19.194	19.194	19.194	18.198	19.741	19.741	20.029	20.318	20.318	20.318	20.029	20.029	20.029	20.029	20.029	20.029	20.029	20.029	20.029
YCL038C	2.119	2.119	2.119	2.119	2.119	2.119	2.119	2.119	2.408	2.826	3.115	3.403	3.403	3.403	3.403	3.403	3.403	3.403	3.403	3.98	4.398	4.816	5.104	7.253	8.537	9.114	9.114	9.532	10.816	10.816	10.816	10.816	10.816	10.816	10.816	10.816	10.816	10.816	10.816	10.816	10.816	10.816	10.816	10.816	10.816	10.816	10.816	11.104	11.393
YLR450W	4.01	4.01	4.01	4.01	4.01	4.01	4.01	4.01	4.01	4.01	4.01	3.721	3.721	3.721	3.721	3.721	3.721	3.721	3.721	3.721	3.721	3.721	3.721	3.721	3.721	3.721	3.721	3.721	3.721	3.721	3.721	3.721	3.721	3.433	3.433	3.433	3.433	3.433	3.433	3.433	3.433	3.433	3.144	3.144	3.144	3.144	3.144	3.144	3.144
YER016W	8.478	8.767	9.344	9.344	9.344	9.344	8.348	8.767	10.627	10.915	12.199	12.199	12.488	12.776	12.776	12.776	13.194	15.861	16.149	16.149	16.149	16.149	16.149	16.149	16.149	15.861	15.861	16.985	16.985	17.851	17.851	17.851	17.851	17.851	17.851	18.14	18.14	18.14	18.14	18.428	18.428	18.428	18.428	18.428	18.428	18.428	18.428	18.716	19.582
YDL075W	2.538	2.538	2.538	2.249	2.249	2.249	2.249	2.249	2.249	2.249	0.995	0.995	0.995	0.995	0.995	0.995	0.995	0.707	0.707	0.707	0.288	0.288	0.288	0.707	0.707	0.707	0.707	0.707	0.707	0.707	0.707	0.707	0.707	0.707	0.707	0.707	0.707	0.707	0.707	0.707	0.707	0.707	0.707	0.707	0.707	0.707	0.707	0.707	0.707
YKL215C	24.798	24.798	24.798	23.962	23.962	23.962	23.544	23.544	23.256	23.256	23.256	19.852	17.892	15.354	15.354	15.354	15.354	15.354	15.354	15.931	15.643	15.643	17.315	17.315	17.315	16.897	17.186	15.384	15.672	15.672	16.25	14.548	14.548	14.548	14.548	14.836	14.836	14.548	14.548	14.548	12.588	12.588	13.712	14.836	14.836	15.125	15.125	15.125	15.125
YDR312W	1.413	1.413	1.413	1.413	1.413	1.413	1.413	1.413	0.707	0.707	0.707	0.707	0.707	0.707	0.707	0.707	0.707	0.995	0.995	0.995	0.995	0.995	0.995	0.995	0.995	0.995	0.577	0.577	0.577	0.577	0.577	0.577	0.288	0.288	0.288	0.288	0.288	0.288	0.288	0.288	0.288	0.288	0.288	0.288	0.577	0.577	0.577	0.577	0.577
YER048C	1.861	1.861	1.442	1.154	1.154	1.154	1.154	1.861	1.861	2.567	2.985	2.985	2.985	2.985	2.985	2.985	3.562	3.85	3.85	3.85	3.85	4.139	4.716	4.716	4.716	4.716	4.716	4.716	4.716	4.716	4.716	4.716	4.716	4.716	4.716	4.716	4.716	4.716	4.716	4.716	4.716	4.716	5.134	5.423	5.423	5.423	5.423	5.423	5.423
YPL105C	21.325	21.325	21.036	21.325	22.031	22.738	23.314	23.314	23.314	23.892	24.18	24.18	24.468	24.468	24.468	24.468	24.468	24.887	26.459	26.459	26.459	26.459	26.459	26.459	26.459	26.459	26.459	26.459	26.459	26.459	26.459	27.165	27.165	27.453	27.453	27.453	27.453	27.453	27.453	27.453	27.453	27.453	27.453	27.872	27.872	27.872	27.872	27.872	27.872
YLL026W	11.116	11.116	11.116	11.116	11.116	11.116	11.116	11.116	12.24	12.24	12.658	13.076	13.076	13.076	12.787	12.787	13.206	13.076	13.076	13.076	13.076	13.076	13.076	13.076	11.951	9.703	10.12	10.409	10.986	13.235	13.524	13.524	13.524	13.524	13.524	13.524	13.524	13.524	13.941	14.23	14.23	14.648	15.643	17.215	17.215	17.215	17.215	17.215	16.797
YNL051W	9.273	8.855	9.143	9.143	9.143	9.562	9.85	9.85	9.85	9.85	9.432	9.143	9.143	9.143	9.143	7.86	7.86	9.532	9.532	9.532	9.532	9.532	9.532	10.656	10.656	10.656	10.656	10.656	10.656	10.656	11.652	11.652	11.652	11.363	12.229	13.353	13.353	13.353	13.353	13.353	13.353	13.353	13.642	13.642	13.642	13.642	13.642	13.642	13.642
YLR356W	10.239	10.239	10.239	11.233	11.233	11.652	11.652	11.652	11.652	11.652	11.652	11.652	11.652	11.652	11.652	11.652	12.069	12.069	12.069	11.781	12.069	12.069	12.069	12.069	12.069	12.069	12.069	12.069	12.069	12.069	12.069	11.781	11.781	11.781	11.781	11.363	11.363	11.363	11.363	11.363	11.363	11.363	11.075	11.075	10.786	11.781	11.781	11.781	11.781
YBR293W	9.72	9.72	9.72	9.72	9.72	9.72	9.72	9.72	9.72	9.72	9.72	9.72	9.72	9.72	9.72	9.72	9.72	9.72	9.72	9.72	9.72	9.72	10.009	10.716	11.133	11.133	12.129	12.129	12.129	12.129	12.129	12.129	12.129	12.129	12.129	12.129	12.129	12.129	12.417	12.417	12.417	12.706	12.994	12.994	12.994	12.994	12.994	12.994	12.994
YML037C	2.696	2.696	3.403	3.403	3.821	3.821	3.821	3.821	4.527	4.527	5.104	5.104	5.104	5.104	5.104	5.104	5.104	5.104	5.104	5.104	5.104	5.104	5.104	5.104	7.065	7.065	7.065	7.065	7.065	7.065	7.065	7.065	7.065	7.065	7.065	7.065	7.065	7.354	7.354	7.354	7.771	7.771	7.771	7.771	7.771	8.06	8.06	8.06	8.06
YNL155W	24.209	24.209	24.209	24.209	24.209	24.209	23.921	23.633	23.633	23.633	23.633	23.633	23.633	23.633	23.633	23.633	23.633	23.633	23.633	23.633	23.633	23.633	23.633	23.633	23.633	22.349	22.349	22.349	22.349	22.349	22.349	22.349	22.349	22.349	22.349	22.061	22.061	21.642	21.642	21.642	21.642	21.642	21.354	21.354	21.354	21.354	20.648	21.066	20.359
YIL095W	3.85	3.85	3.562	3.562	3.562	3.85	3.85	3.85	3.85	3.85	3.85	3.85	3.85	3.562	3.562	3.562	3.562	3.85	3.85	3.85	3.85	4.139	4.139	4.139	4.139	4.139	4.139	4.139	4.139	4.139	4.139	4.139	4.139	4.139	4.139	4.139	4.139	4.139	4.139	4.428	4.428	4.846	4.846	4.846	4.846	4.846	4.846	4.846	4.846
YKL088W	5.87	5.005	4.716	5.134	5.84	5.84	5.84	5.84	5.84	5.84	5.84	6.835	6.835	7.253	7.542	8.666	8.666	9.085	9.085	9.085	9.085	9.085	9.085	9.085	9.085	9.085	9.085	9.085	9.085	9.085	9.502	9.502	9.791	9.791	9.791	10.209	10.209	10.209	10.209	10.627	10.627	10.627	10.627	10.627	10.627	10.627	10.627	10.627	10.627
YDR272W	11.304	11.722	11.722	12.428	12.428	12.428	12.428	12.428	12.428	12.14	12.14	12.14	13.264	13.264	13.264	13.264	13.553	13.553	13.553	13.553	13.264	13.264	13.264	12.558	12.558	12.558	12.558	12.558	12.847	12.847	12.847	12.847	12.558	12.847	13.135	13.135	13.135	13.553	13.553	13.553	13.841	13.841	13.841	13.841	13.841	13.841	13.841	13.841	14.13
YLR284C	13.742	13.742	12.617	13.035	13.612	13.612	14.607	15.443	17.433	17.721	18.716	19.005	19.005	19.005	19.005	19.005	19.423	19.423	19.423	19.423	19.423	19.423	19.134	19.134	19.134	19.134	19.134	19.134	19.134	19.134	19.134	19.134	19.134	19.134	19.134	19.134	19.134	19.134	19.134	19.134	19.134	18.716	18.716	19.005	19.005	20.13	20.13	20.13	20.13
YOR085W	10.438	10.438	10.438	10.438	10.438	10.438	10.438	10.727	10.727	10.727	10.727	10.727	10.727	10.727	10.727	10.727	10.727	10.727	10.727	10.727	10.727	10.727	10.727	10.727	10.727	10.727	10.727	10.727	10.727	10.727	10.727	10.727	11.015	10.727	10.727	10.727	10.727	10.309	10.598	10.598	10.598	10.598	10.598	10.598	10.598	10.598	10.598	10.598	10.18
YBR247C	16.509	16.509	16.509	16.509	16.797	17.215	17.215	17.633	17.633	17.633	17.922	16.927	16.927	16.927	16.927	16.927	16.927	17.922	17.922	17.922	17.922	17.922	17.922	17.922	17.922	17.215	17.215	17.215	17.215	17.215	17.922	18.498	18.498	18.498	18.498	18.498	18.498	18.498	18.498	18.498	18.498	18.498	18.498	18.498	18.498	18.498	18.498	18.498	18.498
YDL230W	11.851	11.851	11.851	11.851	11.851	11.851	11.851	11.851	11.722	11.304	11.304	11.304	11.304	11.304	11.304	11.304	11.304	11.304	11.304	11.304	12.011	10.468	8.03	8.737	8.737	8.737	7.612	7.612	8.319	7.901	8.19	8.19	8.19	8.19	8.19	8.19	8.478	8.478	8.478	8.767	8.348	8.348	8.348	8.06	7.771	8.06	8.348	8.348	8.767
YGL160W	9.473	9.473	9.473	9.473	9.473	9.473	9.891	9.891	9.891	9.891	9.891	9.891	9.891	9.891	9.891	10.309	10.309	10.309	10.309	10.309	9.891	9.473	9.473	10.18	10.18	10.598	11.175	11.752	12.329	12.329	12.329	12.329	12.329	12.905	12.905	12.905	12.905	12.905	12.905	12.905	12.905	12.905	12.905	12.905	12.905	12.905	12.905	12.905	12.905
YDR002W	10.338	9.921	9.921	9.921	9.921	9.921	9.921	9.921	9.921	9.921	9.921	9.921	9.921	9.921	9.921	9.344	9.344	9.344	9.344	9.344	9.344	9.344	9.344	9.344	6.07	6.07	5.782	5.782	5.493	5.493	5.205	5.205	5.205	5.205	4.916	4.916	4.916	4.916	4.916	4.916	4.916	2.955	2.538	2.538	2.538	1.413	1.413	1.413	1.413
YPR107C	22.29	23.285	23.862	23.862	23.862	23.862	23.862	24.28	24.569	25.434	26.847	27.265	27.265	27.265	27.842	27.842	27.842	27.842	28.131	28.131	28.131	28.131	28.131	28.131	28.131	28.419	28.419	28.419	28.419	28.419	29.414	29.414	29.414	29.414	29.414	29.414	29.414	29.414	29.414	29.414	29.414	29.414	29.414	29.414	29.414	29.414	29.414	29.414	29.414
YCL036W	14.2	14.2	14.2	14.2	14.2	14.2	14.2	14.2	14.489	14.489	14.489	14.489	14.489	14.777	14.777	15.195	15.195	15.195	15.195	15.195	15.195	15.195	15.195	15.195	15.195	15.195	15.195	15.195	15.195	15.195	15.195	15.195	15.195	15.195	15.195	15.195	15.195	15.195	15.195	15.195	15.195	15.195	15.195	15.195	15.195	15.195	15.195	15.195	15.195
YDR404C	18.628	18.628	18.628	18.628	18.628	18.628	18.628	18.628	18.628	18.628	18.628	18.628	18.628	18.628	18.628	18.34	18.34	18.34	18.34	18.34	18.34	18.34	18.34	18.34	18.34	18.051	17.215	16.797	16.797	16.379	16.379	16.379	16.379	16.379	16.379	16.379	16.09	16.09	16.09	16.09	16.09	16.09	16.09	16.09	15.672	15.672	15.672	15.672	15.672
YDL155W	10.915	10.915	10.915	10.915	10.915	10.915	10.915	10.915	11.204	11.204	11.204	11.204	11.204	11.204	11.204	11.492	11.492	11.492	11.492	11.492	11.492	11.492	11.492	11.492	11.492	11.492	11.492	11.492	11.492	11.492	11.492	11.492	11.492	11.492	11.204	11.204	11.204	11.204	10.498	10.498	10.498	10.498	10.498	10.498	10.915	10.915	10.915	10.915	10.915
YLR195C	0.577	0.577	0.288	0.288	0.288	0.288	0.288	0.288	0.288	0.288	0.288	0.288	0.288	0.288	0.288	0.288	0.288	0.288	0.288	0.288	0	0	0	0	0	0	0	0	0	0	0	0	0	0	0	0	0	0	0	0	0	0	0	0	0.707	0.995	0.995	0.995	0.995
YPL120W	5.97	5.97	5.97	4.557	4.557	4.557	2.726	3.014	3.014	3.014	3.721	3.721	3.721	3.433	3.433	3.433	3.85	3.85	3.85	3.85	3.85	3.85	4.139	4.139	4.139	5.134	4.139	4.716	4.716	4.716	4.716	5.134	6.706	6.706	6.706	6.706	6.706	6.706	6.706	6.706	6.706	6.706	6.706	8.119	7.83	7.83	7.83	7.83	7.83
YDR479C	5.263	5.263	5.263	5.263	5.263	5.263	5.263	5.263	5.263	5.263	5.263	5.263	5.263	5.263	5.263	5.263	5.263	5.263	4.846	4.846	4.846	4.846	4.846	4.846	4.846	4.846	4.846	4.846	4.846	4.846	4.846	4.846	4.846	4.846	4.846	4.846	4.846	4.846	4.846	4.846	4.846	4.846	4.846	4.846	4.846	4.846	4.846	4.846	4.557
YCR053W	20.877	20.877	20.877	20.877	20.877	20.877	20.877	20.877	20.877	20.877	20.877	20.877	20.877	20.877	20.877	21.295	21.295	21.295	21.295	21.295	21.295	21.295	21.295	21.295	21.295	21.295	21.295	21.295	21.295	21.295	21.295	21.295	21.295	21.295	21.295	21.295	21.295	21.295	21.295	21.295	21.295	21.295	21.295	21.295	21.295	21.295	21.295	20.877	20.877
YLL063C	4.975	4.975	4.975	4.975	4.975	4.975	4.975	4.975	5.393	5.681	5.681	5.681	5.681	5.681	5.393	5.393	4.975	4.557	4.269	4.269	4.269	4.269	4.269	4.269	4.269	4.269	4.269	4.557	4.557	4.557	4.557	4.557	4.557	4.557	4.269	3.85	3.85	3.85	4.139	3.85	3.85	4.139	4.139	4.139	4.139	4.139	4.139	4.139	4.139
YHR203C	0.836	0.836	0.836	0.836	0	0	0.288	0.288	0.288	0.288	0.288	0.288	0.288	0.288	0.288	0.288	0.288	0.288	0.288	0.288	0.288	0.707	0.707	0.707	0.707	0.707	0.707	0.707	0.707	0.707	0.707	0.707	0.707	0.707	0.707	0.707	0.707	0.707	0.707	0.707	0.707	0.707	0.707	0.707	0.707	0.707	0.707	0.707	1.125
YGR132C	7.83	7.83	7.83	7.83	7.83	7.83	7.83	7.83	7.83	7.83	7.83	7.83	7.83	7.83	7.83	7.83	7.83	7.83	7.412	7.412	7.412	7.412	7.412	7.412	7.412	7.412	7.412	7.412	7.412	7.412	7.412	7.412	7.124	7.124	7.542	7.542	7.542	7.542	7.542	7.542	7.542	7.542	7.542	7.542	7.542	7.542	7.542	7.542	7.542
YLL058W	4.398	4.398	4.398	4.398	4.398	4.398	4.398	4.686	4.686	4.686	4.686	4.686	5.97	5.97	5.97	6.258	6.258	6.258	6.258	6.258	6.258	6.258	6.258	6.258	6.258	6.258	6.547	6.547	7.701	7.989	8.408	8.408	8.408	8.825	8.825	8.825	8.825	8.825	8.825	9.114	9.114	9.114	9.114	9.114	9.114	9.114	9.402	9.402	9.402
YAL062W	8.219	8.219	8.219	8.219	8.219	8.219	8.219	8.219	8.219	8.219	8.508	8.508	9.214	9.214	9.214	9.214	9.214	9.214	9.214	9.214	9.214	9.214	9.214	9.214	8.796	8.796	8.796	8.796	8.796	8.508	8.508	8.508	8.508	8.508	8.508	8.508	8.508	8.219	8.219	8.219	8.219	8.219	7.931	7.931	7.642	7.642	7.642	7.642	7.642
YLR274W	5.263	5.263	5.263	5.263	5.263	5.263	5.263	5.552	6.547	6.547	6.547	6.547	6.835	6.835	6.835	6.835	6.835	6.835	6.835	6.835	6.835	6.835	6.835	6.965	6.965	6.965	6.965	6.965	6.965	6.965	6.676	6.676	6.388	6.388	6.388	6.388	6.388	6.388	6.388	6.676	6.676	6.676	6.965	6.965	6.965	6.965	6.965	6.965	6.965
YNR028W	11.911	12.199	12.199	12.488	12.488	12.488	12.488	12.199	12.199	12.199	12.199	12.199	11.781	11.363	8.985	8.408	7.83	7.96	7.96	7.96	7.96	7.96	7.96	7.671	7.383	7.671	7.671	7.671	7.671	7.671	7.671	7.671	7.96	7.96	7.542	7.542	7.542	7.542	7.542	7.542	7.542	7.542	7.542	7.542	7.542	7.542	7.542	7.542	7.542
YML049C	19.205	19.205	19.205	19.205	19.205	19.205	19.623	19.912	19.912	19.912	19.912	20.329	20.329	20.329	20.329	20.329	20.329	20.329	20.618	20.2	20.2	20.2	20.2	20.2	20.488	20.2	20.2	20.2	20.2	19.912	19.205	19.205	18.657	18.657	18.657	18.239	18.239	18.239	18.239	18.528	18.528	18.946	18.946	18.946	18.946	18.946	18.946	18.946	18.946
YGL076C	7.324	6.906	6.906	6.906	6.906	6.906	6.906	6.906	6.906	6.906	6.906	6.906	6.906	6.906	6.906	6.906	6.906	6.906	6.906	6.906	6.906	6.906	7.324	7.742	7.742	8.16	8.16	8.16	8.16	8.448	8.448	8.448	8.737	8.737	8.737	8.737	8.448	8.448	8.448	8.448	8.737	8.737	8.737	8.737	8.737	8.737	8.737	8.737	8.737
YEL063C	5.97	5.681	5.681	5.681	5.681	5.681	5.681	3.562	3.433	3.433	4.139	4.975	4.975	4.975	4.975	4.975	4.975	4.975	4.975	4.269	6.518	6.518	6.518	6.518	6.518	6.518	6.518	6.518	6.518	6.518	6.806	6.806	7.224	7.801	7.801	7.801	7.801	7.801	7.801	7.801	8.089	8.925	9.214	9.214	9.214	9.214	9.214	9.214	9.502
YLR086W	9.632	9.632	9.632	9.214	8.637	9.214	8.637	8.637	8.637	8.637	8.219	9.085	8.796	9.632	9.921	9.921	9.921	9.921	9.921	9.632	8.637	8.637	8.508	8.508	9.921	9.921	9.921	9.921	9.921	9.502	9.791	9.662	9.662	9.662	9.662	9.662	9.662	9.95	9.662	10.239	10.239	10.239	10.239	10.239	10.239	10.239	10.239	10.239	10.239
YDL120W	9.373	9.373	9.373	9.373	9.373	9.662	9.95	9.95	9.95	9.95	9.95	9.95	9.95	9.95	9.95	9.95	9.95	9.95	9.95	9.95	9.95	9.662	9.662	9.662	9.662	9.662	9.662	9.662	9.662	9.662	9.662	9.662	9.662	9.662	9.662	9.662	9.662	9.662	9.662	9.662	9.662	9.662	9.662	9.662	9.662	9.662	9.662	9.373	9.373
YPR040W	15.732	15.732	15.732	15.732	15.732	15.443	15.443	15.443	15.155	15.443	15.443	15.443	15.443	15.443	15.025	15.861	16.149	17.433	17.433	17.433	17.433	17.851	18.269	18.269	18.269	18.269	18.269	18.269	18.269	18.269	18.269	18.269	18.269	18.269	18.269	17.145	17.145	17.145	17.433	17.433	17.433	17.433	17.433	17.433	17.433	17.433	17.433	17.851	17.851
YML086C	7.224	7.224	7.224	7.224	7.224	7.224	7.224	7.224	7.224	7.224	7.224	6.806	7.095	7.095	7.095	7.095	7.095	7.095	7.095	7.095	7.095	7.095	7.383	7.383	7.383	7.383	7.383	7.383	7.383	7.383	7.383	7.383	7.383	7.801	7.801	8.089	8.089	8.089	8.089	8.089	8.089	8.089	8.378	8.378	8.378	8.378	8.378	8.378	8.378
YDR518W	15.643	15.643	15.643	15.643	15.643	16.349	16.061	16.061	16.061	16.061	16.061	16.767	16.479	16.479	16.479	16.479	16.479	16.479	16.191	16.191	16.191	16.191	16.191	16.191	15.902	15.902	15.484	15.484	15.484	15.773	15.773	15.773	15.773	15.773	15.773	15.773	15.773	15.773	15.773	15.773	15.773	15.773	15.773	15.773	15.354	14.937	14.937	14.937	14.937
YGL078C	9.284	9.284	9.284	9.444	9.155	9.155	9.991	9.991	9.991	9.991	9.703	9.703	10.409	10.409	10.409	10.409	10.409	10.409	10.409	10.409	10.409	10.827	11.951	11.951	11.951	11.951	12.24	12.24	12.24	12.24	12.24	12.24	11.951	11.951	11.951	11.951	11.951	11.951	11.951	11.951	11.951	11.951	11.951	11.951	11.951	11.951	11.951	11.951	11.951
YGR200C	10.786	10.786	12.199	12.199	12.617	12.617	13.871	13.871	13.871	14.001	15.125	15.125	15.125	15.125	15.125	15.125	15.125	15.414	15.414	15.414	15.702	15.702	16.956	16.956	16.956	17.374	17.663	17.663	17.663	17.374	17.374	16.956	17.374	18.081	18.369	18.369	18.369	18.369	18.369	18.369	18.369	19.076	19.076	19.076	19.076	19.076	18.657	18.657	19.364
YCL005W	4.657	5.522	5.522	5.522	5.522	5.522	5.522	5.522	5.522	5.522	5.522	5.522	5.522	5.522	5.522	5.522	5.522	5.522	7.513	8.089	9.085	9.085	9.502	9.502	9.502	9.502	11.781	11.781	11.781	11.781	11.781	11.781	11.781	11.781	11.781	11.781	12.199	12.199	12.199	12.199	12.199	12.199	12.199	12.199	12.488	12.488	12.488	12.488	12.905
YDL060W	2.279	2.279	2.279	2.279	2.279	2.279	1.99	1.99	1.99	2.279	2.279	2.567	2.856	2.856	2.856	2.856	3.273	2.856	3.98	5.104	6.806	7.224	7.224	7.224	7.224	8.06	8.348	8.637	8.637	8.637	8.637	8.637	8.637	8.637	8.637	8.637	9.055	9.055	9.344	9.344	9.344	9.344	9.344	9.761	9.761	9.761	9.761	9.761	9.761
YDR077W	4.657	4.657	4.657	5.234	5.234	5.234	5.234	5.234	5.234	5.234	5.234	5.234	5.234	5.234	5.234	5.234	5.234	5.234	5.234	5.234	5.234	5.234	5.652	5.652	5.652	5.652	5.941	5.941	5.941	5.941	6.359	6.936	6.936	6.936	6.936	6.936	6.936	6.936	7.224	7.224	7.224	7.224	7.224	7.224	7.224	7.224	7.224	7.224	7.224
YBR269C	12.299	12.169	12.876	12.876	12.876	12.876	12.876	12.876	12.876	12.458	12.169	12.876	13.742	13.742	13.742	13.742	13.742	13.742	13.742	13.742	14.159	14.159	14.159	13.871	13.871	13.871	13.871	13.871	13.871	15.025	15.025	15.025	15.025	15.025	15.025	15.025	15.025	15.025	14.607	13.771	13.771	13.194	13.194	13.93	14.348	14.348	14.348	14.348	14.348
YLR326W	1.831	2.538	2.538	2.826	2.826	2.826	2.826	2.826	2.826	2.826	2.826	2.826	2.826	2.826	2.826	2.826	2.826	2.826	2.826	2.826	2.826	2.826	2.826	2.826	2.826	2.826	3.244	3.244	3.244	3.244	3.244	3.244	3.244	3.244	3.244	3.244	3.244	3.244	3.244	3.244	3.244	3.244	3.244	3.244	3.244	3.244	3.244	3.244	2.538
YMR031C	18.01	18.01	18.01	18.299	18.299	18.299	18.299	17.592	17.592	17.174	17.174	17.174	17.174	17.174	17.174	17.174	17.174	17.174	17.174	16.308	16.02	16.02	16.02	16.02	16.02	15.602	15.602	14.896	14.896	14.896	14.896	14.896	14.896	14.896	14.896	14.896	13.9	13.9	13.9	13.9	13.9	14.189	14.189	14.189	14.189	14.189	12.199	12.199	12.199
YPL265W	1.413	1.413	1.413	1.413	1.413	1.413	1.413	1.413	1.413	1.413	1.413	1.413	1.413	1.413	1.413	1.413	1.413	1.413	1.413	1.413	1.413	1.831	1.831	1.831	1.831	1.831	1.831	1.831	1.831	1.831	1.831	1.831	1.831	1.831	1.831	1.831	1.831	1.831	1.831	1.831	1.831	1.542	1.542	1.542	1.542	1.542	1.542	1.542	1.542
YPR024W	17.91	18.198	18.198	18.198	17.91	17.91	17.91	17.91	17.91	17.91	18.328	18.328	18.328	18.328	18.328	18.328	18.328	18.328	18.328	18.328	18.328	18.328	18.328	18.328	18.328	18.04	18.04	18.04	18.04	18.04	18.04	18.04	18.04	18.04	18.04	18.328	18.328	18.328	18.328	18.328	18.328	18.328	18.328	18.328	18.328	18.328	18.328	18.328	18.328
YPL110C	15.672	16.668	16.668	16.956	16.956	16.956	16.956	16.956	16.956	16.956	16.956	16.956	16.956	16.956	16.956	16.956	17.244	16.826	17.115	17.115	17.115	17.115	17.115	17.115	17.115	17.115	17.115	17.115	17.115	17.115	17.115	17.115	17.115	17.115	17.115	17.115	17.115	16.826	16.826	16.826	16.826	16.826	16.826	16.826	16.826	16.826	16.826	16.826	16.826
YDR023W	8.637	8.637	8.637	8.637	8.637	8.925	8.925	8.925	8.925	8.925	8.508	8.508	8.089	8.089	7.224	6.099	4.816	4.109	4.109	4.109	4.109	3.98	4.686	4.398	5.393	5.393	5.393	5.393	5.393	5.393	5.393	5.681	5.681	5.681	5.681	5.681	5.97	5.97	5.97	5.97	5.97	5.681	5.811	5.104	5.104	4.686	6.258	8.378	10.209
YGL055W	7.513	7.513	7.513	7.095	7.095	7.095	7.095	7.095	7.095	7.095	7.095	7.095	7.095	7.095	7.095	7.095	7.095	7.095	7.095	7.095	7.383	7.383	7.383	7.383	7.383	7.671	7.671	7.671	7.671	7.671	7.671	7.671	6.418	6.418	6.418	6.418	6.418	6.418	6	6	6	6	6	5.711	5.423	6	5.423	5.84	5.84
YER177W	1.99	1.99	2.279	2.279	2.279	2.279	2.279	2.696	2.696	2.696	2.696	2.696	2.696	2.696	2.696	3.115	3.115	3.115	3.115	3.115	3.115	3.115	3.115	3.115	3.115	3.115	3.115	3.115	3.115	3.403	3.403	3.403	3.403	3.821	3.821	3.821	3.821	3.821	3.821	3.821	3.821	3.821	4.239	4.239	4.239	4.239	4.239	4.239	4.239
YLR099W-A	8.896	8.896	8.896	8.896	8.896	8.478	8.478	8.896	8.896	8.896	9.314	9.314	9.314	9.314	9.314	9.602	9.602	9.602	8.896	8.478	8.478	8.478	8.478	8.478	8.478	8.478	8.478	8.478	8.478	8.06	8.06	7.194	7.194	7.194	7.194	7.194	7.194	7.194	7.194	7.194	6.906	6.906	6.07	6.07	6.359	6.359	6.777	6.199	6.199
YGR235C	9.82	9.82	10.239	10.239	10.239	10.239	10.239	10.239	10.527	10.816	10.816	10.816	10.816	10.816	10.816	10.816	10.816	10.816	10.816	10.816	10.816	10.816	10.816	10.816	10.816	10.527	10.527	10.109	10.109	10.109	9.691	9.691	9.691	9.691	9.691	9.691	9.691	9.273	9.691	9.691	9.691	9.691	9.691	9.402	9.402	9.402	9.402	9.402	9.402
YPR108W	8.537	8.537	8.537	8.537	8.537	8.537	8.537	8.537	8.537	9.243	9.243	9.243	8.825	8.825	9.114	9.114	11.104	11.104	11.104	11.104	11.104	11.104	11.104	11.104	11.104	11.104	11.104	11.104	11.104	11.104	11.104	11.104	11.104	11.104	11.104	11.104	11.104	11.104	11.393	12.229	12.229	12.229	12.229	12.229	12.229	12.229	12.229	12.229	12.229
YML007W	9.344	9.344	9.344	9.344	9.344	8.925	8.925	8.925	8.925	8.925	8.925	8.925	8.925	8.925	8.925	8.637	8.637	8.637	8.637	8.637	8.637	8.637	8.348	8.348	7.931	7.642	7.354	7.354	7.354	7.354	7.354	7.354	7.354	6.647	6.647	6.647	6.647	6.647	6.647	6.647	6.647	5.941	5.941	5.941	5.941	5.941	5.941	5.941	5.652
YJL197W	14.348	14.766	14.766	14.766	14.766	14.766	14.766	14.766	15.055	15.055	15.055	15.055	15.055	15.055	15.055	15.055	16.049	16.308	16.438	16.438	16.438	16.438	16.438	16.438	16.438	16.438	16.438	16.438	16.438	16.149	16.149	16.149	16.149	16.149	16.438	16.438	17.303	17.303	17.303	17.592	17.592	17.592	17.592	17.592	17.592	17.592	17.592	18.428	18.428
YKL137W	6.518	6.518	6.518	6.518	6.518	7.642	8.925	8.925	8.925	9.344	9.344	9.344	9.632	9.632	9.632	9.632	9.632	9.632	9.344	9.344	9.761	10.468	11.175	11.592	11.592	11.592	11.175	11.175	11.463	12.329	12.329	12.329	12.329	12.329	12.329	12.329	12.329	13.035	13.323	13.323	13.323	13.323	13.323	12.617	12.617	12.617	13.035	13.035	13.035
YOR103C	5.393	5.393	5.393	5.393	5.393	5.393	5.393	5.393	5.393	5.393	5.393	5.393	6.806	7.671	7.671	7.671	7.671	7.671	7.671	8.248	8.248	8.537	10.239	10.239	10.239	10.239	10.239	10.239	10.239	10.239	10.239	10.239	10.239	10.239	10.239	10.239	10.945	10.945	10.945	10.945	10.527	10.816	10.816	10.816	11.233	11.233	11.522	11.522	11.522
YBL011W	15.543	15.543	15.543	15.543	15.543	15.255	15.255	14.548	14.548	14.259	14.259	14.966	14.966	14.966	14.966	14.966	14.259	13.971	13.264	13.264	14.13	14.418	14.418	14.707	14.707	14.707	14.707	14.707	15.414	15.414	16.956	16.956	16.956	17.244	17.822	17.822	17.822	18.239	18.239	18.239	18.239	18.239	18.239	18.239	18.817	18.817	20.23	20.23	20.23
YER048W-A	7.383	7.383	7.383	7.383	7.383	7.383	7.383	7.383	7.383	6.965	6.676	6.676	6.676	5.681	5.681	5.681	5.393	5.104	5.104	5.104	4.686	4.269	4.557	4.557	4.557	4.557	4.557	4.557	4.557	4.557	4.557	3.85	3.433	3.433	3.433	3.433	3.433	3.433	3.433	3.433	3.433	3.433	3.433	3.433	3.433	3.433	3.433	3.433	3.433
YMR274C	11.175	11.175	11.175	11.175	11.175	11.334	12.588	12.588	12.588	13.294	13.294	13.294	13.294	13.582	13.582	13.582	13.582	13.582	13.871	13.871	13.871	13.871	13.871	13.871	13.871	13.871	13.871	13.871	13.871	13.871	13.871	13.871	13.871	13.871	13.871	13.871	13.871	13.871	13.871	13.871	13.871	13.871	13.165	12.876	13.165	13.165	13.165	13.165	13.165
YOR023C	5.941	5.941	5.941	6.229	6.229	6.229	6.229	6.518	6.099	6.099	6.099	6.388	6.388	6.388	6.388	6.647	8.348	8.767	8.767	8.767	8.767	8.767	8.767	8.767	8.478	8.478	8.478	12.717	12.717	12.717	12.717	12.717	12.717	13.005	13.005	13.005	13.005	13.005	13.294	13.582	14.001	14.001	14.418	14.418	14.418	14.418	14.418	14.418	14.707
YOR371C	6.706	6.706	7.124	7.542	7.542	7.542	7.542	7.542	7.83	7.83	8.119	8.408	8.408	8.408	8.408	8.408	8.408	8.408	8.408	8.119	8.537	8.537	8.537	8.537	7.83	8.666	8.666	8.666	8.666	8.666	8.955	8.378	8.378	8.378	8.378	7.96	7.96	7.96	7.96	7.96	7.96	7.671	7.671	7.671	7.671	7.671	7.671	7.671	7.96
YFL033C	10.398	10.398	9.979	9.402	9.402	9.402	9.402	9.402	9.402	9.402	9.402	9.402	9.402	9.402	9.402	9.402	9.402	9.402	8.985	8.985	8.408	8.408	8.408	7.989	7.989	7.989	7.989	7.989	7.989	7.989	7.989	7.701	7.701	7.701	7.701	7.701	7.701	7.701	7.701	7.412	7.412	5.134	4.716	4.716	4.716	4.716	4.716	4.716	4.716
YDL088C	13.005	13.005	13.005	13.005	13.005	13.582	13.582	14.001	14.001	14.001	14.001	14.001	14.001	14.001	14.001	14.001	14.289	14.289	14.289	14.289	14.289	14.289	14.578	14.578	14.578	14.578	14.578	14.578	14.578	14.578	14.578	14.578	14.866	14.866	15.155	15.155	15.155	15.155	15.443	15.861	15.861	15.861	15.861	15.572	15.572	15.572	15.572	15.572	15.572
YNL222W	5.681	6.835	6.835	6.835	7.124	7.83	8.537	8.537	8.537	8.537	8.537	8.537	8.537	8.537	8.248	8.537	8.955	8.955	8.955	9.95	9.95	9.95	9.95	10.239	10.239	10.239	10.239	10.239	10.239	10.239	10.239	10.239	10.239	10.239	10.239	10.239	10.239	10.239	10.239	10.239	10.239	10.239	10.239	10.239	10.239	10.239	10.239	10.239	10.239
YJR007W	12.517	12.517	12.517	12.517	12.517	12.806	12.806	12.806	12.806	12.935	12.935	13.353	13.353	13.353	13.353	13.353	13.353	13.353	13.353	13.353	13.353	13.353	13.353	13.353	13.353	13.065	13.065	13.065	13.065	13.065	13.353	13.353	13.353	13.353	13.353	13.353	13.353	13.353	13.353	13.353	13.353	13.353	13.353	13.353	13.065	13.065	13.353	13.353	13.353
YOL071W	7.642	7.224	7.224	7.224	7.224	7.224	6.936	6.936	6.936	6.936	6.518	6.518	6.518	4.946	4.946	4.657	4.787	4.787	4.787	4.787	4.787	4.787	4.787	4.787	4.787	4.787	4.787	4.787	3.662	3.662	3.662	3.244	5.205	5.205	5.205	5.205	5.622	5.622	5.622	5.622	5.622	5.622	5.205	5.911	5.911	5.911	5.911	5.911	5.911
YCL063W	9.155	9.155	9.155	9.155	9.573	9.573	10.28	10.28	10.28	10.28	10.28	10.28	10.28	10.28	10.827	10.827	10.827	10.827	10.827	9.832	9.832	9.832	9.832	9.832	9.832	9.832	9.832	9.832	9.832	9.832	9.832	9.832	9.832	9.703	8.996	8.996	8.996	8.996	8.707	7.872	6.458	6.458	6.458	6.458	7.295	7.295	7.295	7.295	7.295
YGR169C	13.065	13.065	13.065	12.358	12.646	12.646	12.646	12.646	12.646	12.646	12.358	12.358	12.069	11.652	11.652	11.652	11.652	11.652	11.652	11.652	11.652	11.652	11.652	11.075	11.075	11.075	11.075	11.075	10.786	10.498	10.915	10.915	10.915	10.915	11.204	11.204	11.204	11.204	11.204	11.204	11.204	10.915	10.915	10.627	10.209	9.502	8.796	8.796	8.796
YLR413W	7.224	7.224	7.224	7.224	7.224	7.224	7.224	7.224	7.224	7.224	7.224	7.224	7.224	7.224	7.224	7.224	7.224	7.224	7.224	7.224	7.224	7.224	6.806	6.806	6.806	7.095	7.095	7.095	7.095	7.095	7.095	7.095	7.095	6.806	6.806	6.806	6.806	6.676	6.676	6.676	6.676	6.676	6.676	6.388	6.388	6.388	6.388	6.388	6.388
YER155C	18.269	18.269	18.269	18.269	18.269	17.851	17.851	17.851	17.851	17.851	17.851	17.851	17.851	17.851	17.851	17.851	17.851	17.851	17.851	17.562	17.562	17.562	17.562	17.562	17.562	17.562	17.562	17.562	17.562	17.562	17.274	17.274	17.274	17.274	17.274	17.274	17.274	17.274	17.274	17.274	16.985	16.985	16.697	16.697	16.697	16.697	16.697	16.697	16.697
YDR087C	11.334	11.334	11.334	11.334	11.622	10.786	11.492	11.492	11.492	11.492	11.492	11.492	11.492	12.358	13.353	13.353	13.353	13.771	13.353	13.353	13.353	13.353	13.353	13.353	13.353	13.353	13.353	13.353	13.642	14.636	14.636	14.636	14.636	14.636	14.636	14.636	14.636	14.636	14.636	14.636	14.636	14.636	14.636	14.636	14.636	14.636	14.348	14.348	14.348
YGR193C	9.95	9.95	9.95	10.239	10.239	10.656	10.945	10.945	10.945	10.945	10.945	11.652	11.652	11.652	11.652	11.652	11.652	11.652	11.652	11.363	11.363	11.363	11.363	11.363	11.363	11.363	11.363	11.363	11.363	11.363	11.363	11.652	11.652	11.652	11.363	11.363	11.363	11.363	11.363	11.363	11.363	11.363	11.363	11.363	11.363	11.363	11.363	11.363	11.075
YPL245W	10.368	10.656	10.368	10.368	10.368	10.656	11.075	11.075	11.075	11.075	11.075	11.075	11.075	11.075	10.786	11.204	11.204	11.204	11.204	11.622	11.622	11.622	11.622	11.622	11.622	11.622	11.622	11.622	11.622	12.04	12.04	12.04	12.329	12.329	12.329	12.617	12.617	12.617	12.617	12.617	12.617	12.617	12.617	12.617	12.617	12.617	12.617	12.617	12.617
YMR166C	5.522	5.522	5.652	5.652	6.647	6.647	6.936	6.936	6.647	6.647	6.936	6.518	6.518	6.518	6.518	6.518	6.518	6.806	7.513	8.925	8.925	8.925	8.925	8.925	8.925	8.925	8.925	8.925	8.508	8.508	9.085	9.085	9.085	9.085	9.662	9.95	9.532	9.82	10.975	10.975	10.975	10.975	10.975	10.975	10.975	10.975	10.975	10.975	10.556
YBL023C	11.822	11.822	11.822	11.822	11.822	12.111	12.399	12.399	12.399	12.399	12.976	12.976	12.976	12.976	12.976	12.976	12.976	12.976	12.976	12.976	12.976	12.976	12.976	12.976	12.976	12.976	12.976	12.976	12.976	12.976	12.976	12.976	12.976	12.976	12.558	12.558	12.558	12.558	12.558	12.558	12.558	12.558	12.558	12.558	12.558	12.558	12.558	12.558	12.558
YGR221C	5.234	4.946	5.364	5.234	6.518	6.518	6.518	6.518	6.518	6.518	7.224	8.478	8.478	8.478	8.478	8.19	8.19	8.19	8.478	8.478	8.896	8.896	8.896	8.19	8.19	8.06	7.931	7.931	7.931	9.055	9.055	9.055	9.055	9.055	9.055	9.055	9.055	9.055	9.055	9.055	9.055	9.055	9.055	9.055	9.055	9.055	9.055	9.055	9.055
YML092C	16.308	16.308	16.597	16.886	16.886	16.886	16.886	16.886	16.886	16.886	16.886	16.886	16.886	16.886	16.886	16.886	16.886	16.886	16.886	16.886	16.886	16.886	16.886	16.886	16.886	16.886	16.886	16.886	16.886	16.886	16.886	16.886	16.886	16.886	16.886	16.886	16.886	16.886	16.886	16.886	16.886	16.886	16.886	16.886	16.886	16.886	16.886	16.886	16.886
YKL040C	1.99	1.99	1.99	1.99	1.99	1.99	2.279	2.567	3.273	3.273	3.273	3.273	3.273	3.273	3.562	3.273	3.273	3.273	3.273	3.273	3.692	3.692	3.692	3.692	3.692	3.692	3.692	3.692	3.692	3.692	3.692	3.692	3.692	4.109	4.109	4.109	4.109	4.109	4.398	4.398	4.398	4.398	4.398	4.398	4.398	4.398	4.398	4.109	5.782
YML046W	2.567	4.01	4.298	5.711	5.711	5.711	6.129	6.129	6.129	6.129	6.547	6.547	6.547	6.547	6.547	6.547	6.547	6.835	6.835	6.835	6.835	6.835	6.835	6.835	6.835	7.96	7.96	7.96	8.248	8.537	8.537	8.825	8.825	8.825	8.825	8.825	8.825	8.825	8.825	8.825	8.825	8.825	8.825	8.825	8.825	8.825	8.825	8.825	8.825
YBR263W	4.787	5.205	5.493	5.493	5.493	5.493	4.787	4.787	5.911	6.747	9.025	9.025	9.025	9.025	9.025	9.444	9.444	9.444	9.444	9.444	9.444	9.444	10.28	10.28	10.28	10.28	10.28	10.28	10.28	10.28	10.28	10.28	9.861	9.861	10.15	10.727	10.727	10.727	10.727	10.438	10.438	10.438	10.438	10.438	10.438	10.438	10.438	10.727	11.145
YOL104C	19.782	19.782	19.364	19.364	20.07	19.652	19.652	20.23	20.23	20.23	20.23	20.518	19.393	19.393	18.976	18.976	19.264	19.264	19.264	19.264	19.264	19.682	20.259	20.259	20.259	20.259	20.259	19.971	20.677	20.677	21.254	21.254	21.254	21.254	21.254	21.254	21.254	21.254	21.254	20.677	19.811	19.811	19.811	19.811	19.523	19.523	19.235	19.523	19.523
YFR004W	9.891	9.891	9.891	9.473	9.473	9.761	10.05	10.05	10.05	10.05	9.761	9.761	9.761	9.184	9.055	9.473	9.761	9.761	9.761	9.761	9.761	9.761	9.761	9.761	8.637	8.637	7.931	7.931	7.642	7.642	8.767	9.055	9.473	10.727	10.727	12.14	12.299	12.299	12.299	12.299	12.011	12.428	12.428	12.717	12.717	13.841	13.841	13.841	13.841
YDL201W	9.473	9.473	10.757	12.428	12.428	12.428	12.428	12.428	12.428	12.428	12.428	12.428	12.428	12.428	12.428	13.264	13.841	13.424	13.841	13.841	14.13	14.13	14.548	14.548	14.548	14.13	14.13	14.995	14.995	14.995	14.995	14.707	14.707	14.995	14.995	14.995	14.995	14.995	15.702	15.702	15.991	15.991	15.991	15.991	15.991	15.991	15.991	16.279	16.279
YGR021W	11.752	11.752	11.752	11.752	11.752	11.752	12.04	12.04	12.04	12.329	12.329	12.329	12.329	12.329	12.329	12.329	12.746	12.746	12.746	12.329	12.329	12.329	12.329	12.329	12.329	12.329	12.329	12.329	12.329	12.329	12.617	13.035	13.035	13.035	13.035	13.035	13.035	13.035	13.035	13.035	13.035	13.035	13.035	13.035	13.035	13.035	13.035	13.035	13.035
YKR094C	8.06	8.06	7.642	7.354	7.354	7.771	7.771	7.771	7.771	7.771	7.065	7.354	6.777	6.359	6.359	6.359	6.359	6.359	6.359	6.647	6.359	6.07	6.07	6.07	6.07	5.782	5.493	6.488	7.901	7.901	7.901	7.901	8.607	8.478	8.478	8.478	8.478	8.478	8.478	8.06	8.06	7.224	7.224	7.224	7.513	7.931	8.348	8.348	8.348
YNL206C	14.319	14.319	14.319	14.319	14.319	14.319	14.319	14.319	14.319	14.319	14.319	14.607	14.607	14.607	14.607	14.607	14.607	14.607	14.607	14.607	14.607	14.607	14.607	14.607	14.189	13.771	13.771	13.771	14.189	14.189	14.189	14.189	14.189	14.189	14.189	14.189	14.189	14.189	14.189	13.9	13.9	13.9	13.9	13.9	13.9	13.482	13.482	13.482	13.482
YJL165C	18.657	19.235	19.811	19.811	21.513	21.513	21.513	21.513	21.513	21.513	21.802	22.09	22.09	22.09	22.667	22.667	22.667	22.667	22.667	22.667	22.667	22.667	22.956	23.373	23.373	23.373	23.373	23.373	23.373	23.373	23.373	23.791	23.791	24.498	24.787	24.787	24.787	24.787	24.787	24.787	24.787	24.787	24.787	24.787	24.787	24.787	24.787	24.787	24.787
YIL041W	19.623	19.623	19.623	19.334	19.753	20.041	20.041	20.041	19.753	19.753	20.171	20.171	20.171	20.171	20.747	20.747	20.747	20.747	20.747	21.454	21.454	21.454	21.454	21.454	21.454	21.454	21.454	21.454	21.454	21.454	21.454	21.454	21.454	21.454	21.454	21.454	21.454	21.454	21.454	21.454	21.454	21.454	21.454	21.454	21.454	21.454	21.454	21.036	21.036
YML064C	0.995	0.995	0.995	0.995	0.995	0.995	0.995	0.995	0.995	0.995	0.577	0.577	0.577	0.577	0.288	0.288	0.288	0.288	0.288	0.288	0.288	0.288	0.288	0.288	0.288	0.288	0.288	0.288	0.288	0.288	0.288	0.288	0.288	0.707	0.707	0.707	0.707	0.707	0.707	0.707	0.707	0.707	1.125	1.125	1.125	1.125	1.125	1.831	2.955
YDR129C	7.383	10.209	10.209	10.498	10.498	10.498	10.498	10.498	10.498	10.498	10.498	10.498	10.498	10.498	10.786	10.786	10.786	10.786	10.786	10.786	10.786	10.786	10.786	10.786	10.786	10.786	11.075	11.075	11.075	11.075	11.075	11.075	11.075	11.363	11.94	11.94	12.358	12.358	12.358	12.358	12.358	12.358	12.358	12.358	12.358	12.358	12.358	12.358	12.358
YDR004W	8.348	8.348	8.348	8.348	8.637	8.637	8.637	8.637	9.214	9.502	10.786	12.199	12.199	12.199	12.199	12.199	12.199	12.199	12.199	12.199	12.199	12.199	12.199	12.199	12.199	12.199	12.199	12.199	12.199	12.617	12.617	12.617	12.617	12.617	12.617	12.617	12.617	12.905	12.905	12.905	12.905	12.905	12.905	12.905	12.905	12.905	12.488	12.488	12.488
YPL170W	11.045	11.045	11.334	11.334	11.334	11.334	11.334	11.334	11.334	11.334	11.334	11.334	11.334	11.334	11.334	11.334	11.334	11.334	11.334	11.622	11.622	11.622	11.622	11.622	11.622	11.622	11.045	10.468	10.468	10.468	10.468	10.468	10.468	10.468	10.468	10.18	10.18	10.18	10.18	10.18	10.18	10.18	10.18	10.18	10.18	10.18	9.891	9.473	9.473
YDR456W	4.109	7.642	7.642	7.642	7.642	7.931	7.931	7.931	7.931	7.931	7.931	7.931	7.931	7.931	7.931	7.931	7.931	7.931	7.931	7.931	9.502	9.502	9.502	9.502	9.502	9.502	9.502	9.502	9.502	9.502	9.502	9.502	9.502	9.921	10.209	10.786	10.786	10.786	10.786	11.492	11.492	11.492	11.492	11.492	11.492	11.492	11.492	11.781	12.329
YJR105W	3.533	3.533	3.533	3.533	3.533	3.533	3.533	3.533	3.533	3.533	3.533	3.533	3.533	3.533	3.533	3.533	3.533	3.533	3.533	2.955	2.955	2.955	1.542	1.125	0.707	0.707	0.707	0.707	1.125	1.831	1.831	4.946	5.234	5.234	5.234	5.234	5.234	5.234	5.234	5.234	5.234	5.234	5.234	5.234	5.234	5.234	5.234	5.234	5.234
YLR295C	3.562	3.562	3.85	4.557	4.557	4.846	4.846	4.846	5.552	5.84	6.129	6.129	6.547	6.547	6.835	6.835	6.835	6.835	6.835	6.835	6.835	6.835	6.835	6.835	6.835	6.835	6.835	6.835	6.835	7.124	6.835	6.835	6.835	6.835	6.835	6.835	6.835	6.835	7.253	7.253	7.671	7.671	7.671	8.089	8.089	8.089	8.089	7.801	8.508
YNL168C	11.263	11.263	11.263	11.263	11.263	11.263	11.263	11.263	11.263	11.263	10.975	10.975	10.975	10.975	10.975	10.975	10.975	10.975	10.975	10.975	10.975	10.975	10.975	10.975	10.975	10.975	10.268	9.691	8.985	8.985	8.985	8.985	8.985	8.119	8.537	8.537	8.537	8.537	6.258	5.97	5.681	4.816	4.816	4.816	4.816	4.816	4.816	4.816	4.816
YDL233W	4.269	4.269	4.269	4.269	4.269	4.269	3.98	5.493	6.906	6.906	6.906	6.906	6.906	6.906	6.906	6.906	6.488	6.488	6.488	6.488	6.488	6.488	6.199	6.199	6.488	6.488	6.777	7.065	10.727	10.727	10.727	10.727	10.727	10.727	10.727	10.727	11.145	11.145	11.145	11.145	11.434	11.434	11.434	11.434	11.434	11.434	11.722	11.722	11.722
YOR109W	11.434	11.434	11.434	11.434	11.434	11.145	11.145	9.444	9.444	9.025	9.025	8.607	9.025	8.607	8.896	9.184	9.184	9.184	9.184	9.184	9.184	9.184	9.184	8.896	8.896	8.896	8.896	8.896	8.896	9.761	9.761	9.761	9.761	9.761	9.761	9.761	9.761	9.761	9.473	9.473	9.473	9.473	9.761	9.761	9.761	9.761	9.761	9.761	9.761
YOR067C	13.264	13.264	13.264	13.135	13.135	13.553	13.553	13.553	13.553	13.553	13.553	13.553	13.553	13.553	13.553	14.418	14.418	14.418	14.995	15.572	15.572	15.572	15.572	16.279	16.985	17.692	17.692	17.692	17.98	17.98	17.98	17.98	17.98	17.98	17.98	17.98	18.269	18.269	18.846	18.846	18.846	19.552	19.552	19.552	19.552	19.552	19.552	19.552	19.552
YAL049C	10.368	12.199	12.199	12.199	12.488	12.488	13.194	13.612	13.612	13.612	13.612	13.612	13.612	13.612	13.612	13.612	14.607	14.896	15.89	15.89	15.89	15.89	15.89	15.89	15.89	16.308	16.308	16.308	16.308	16.308	16.308	16.597	16.597	16.597	16.597	16.597	16.597	16.597	16.597	16.597	16.597	16.597	16.597	16.597	16.597	16.597	16.597	16.597	16.597
YPR119W	7.931	7.931	7.931	7.931	7.931	7.931	7.931	5.811	5.522	5.104	5.104	5.104	5.104	5.104	5.104	5.104	5.104	4.686	4.686	4.398	4.398	4.398	4.398	4.109	4.109	4.109	4.109	4.109	4.109	4.109	4.109	4.109	4.109	4.109	2.826	1.99	1.99	1.99	1.99	1.99	1.99	1.99	1.99	1.99	1.99	1.99	1.99	1.99	1.99
YER163C	19.305	19.305	19.305	19.305	19.305	19.305	19.305	19.305	19.305	19.593	19.593	19.593	19.593	19.593	19.882	19.882	19.882	19.882	19.882	19.882	19.882	19.882	19.882	19.882	19.882	19.882	19.882	19.882	19.882	19.882	19.593	18.628	18.628	18.628	18.628	18.628	18.628	18.628	18.628	18.628	18.628	18.628	18.628	18.628	18.628	19.334	19.334	19.334	19.334
YGL215W	16.826	16.826	16.826	16.826	17.244	17.244	17.244	17.533	17.533	17.822	17.822	18.11	18.687	18.687	18.687	18.687	18.687	18.687	18.398	18.11	18.11	18.11	18.11	18.11	18.11	18.11	18.11	18.11	18.11	18.11	18.11	18.11	17.692	17.404	17.404	17.404	17.404	17.404	17.404	17.404	17.404	17.404	17.404	17.404	17.404	17.404	16.567	16.567	16.567
YER076C	8.378	8.378	7.383	7.095	7.095	6.676	6.676	6.676	7.095	7.095	7.095	7.095	7.383	7.383	7.383	7.383	7.383	7.383	7.383	7.801	8.219	8.219	8.219	8.219	8.219	8.508	8.508	8.508	8.508	8.508	8.508	8.508	8.508	8.219	8.219	8.219	7.931	7.931	7.513	7.931	7.931	8.219	8.219	8.219	8.219	8.219	8.508	8.508	8.508
YOL097C	5.263	5.681	6.547	6.965	6.965	6.965	6.965	9.891	10.468	12.011	12.299	12.299	12.299	12.588	13.294	14.289	14.289	14.289	14.289	14.289	14.289	14.289	14.289	14.289	14.289	14.866	14.866	14.866	14.866	14.866	14.866	14.866	14.866	14.866	14.866	14.866	14.866	14.866	14.866	14.866	14.866	14.866	14.866	14.866	14.866	14.866	14.866	14.866	14.866
YLR454W	8.248	8.248	8.248	8.248	8.248	8.248	8.248	8.248	8.248	8.248	8.248	8.248	8.248	8.248	8.248	8.248	8.248	8.248	8.248	8.248	8.248	8.248	8.248	8.248	8.248	8.248	8.248	8.248	8.248	8.248	8.248	8.248	7.124	7.124	6.547	6.547	6.547	6.547	6.547	6.547	6.547	6.547	6.547	5.263	3.98	3.562	3.562	3.562	3.273
YBR096W	16.25	16.25	16.25	16.25	16.25	16.25	16.25	16.25	16.25	16.25	16.25	16.25	16.538	16.538	16.538	16.538	16.538	16.538	16.538	16.538	16.538	16.538	16.538	16.538	16.538	16.538	16.538	16.538	16.538	16.538	16.538	16.956	16.956	16.956	16.956	16.956	16.956	16.956	16.668	16.25	16.25	16.25	16.25	16.25	16.25	16.25	16.25	16.25	16.25
YER146W	8.896	8.896	8.896	8.896	8.896	9.891	9.891	10.18	10.468	11.592	11.592	11.592	11.592	11.592	11.592	11.592	11.592	11.592	11.592	11.592	11.592	11.592	11.592	12.588	12.588	12.588	12.588	12.588	12.588	12.588	12.876	13.582	13.582	13.582	13.582	13.582	13.582	13.871	13.871	13.871	13.871	13.871	13.871	13.871	13.871	13.871	13.582	13.582	13.294
YAR014C	14.896	14.896	15.184	15.184	15.761	15.761	15.761	15.761	15.761	15.761	15.761	15.761	16.338	16.338	16.338	16.756	17.174	17.174	17.174	17.174	17.174	17.174	17.174	17.174	17.174	17.462	17.462	17.462	17.462	17.462	17.174	17.174	16.886	16.597	16.179	16.179	16.468	16.468	16.468	16.468	16.468	16.468	16.468	16.468	16.468	16.468	16.468	16.468	16.756
YMR113W	4.109	4.109	4.109	4.109	4.109	3.821	3.821	4.109	3.115	3.403	3.692	3.692	3.692	3.692	3.692	3.692	3.562	3.562	3.562	4.139	5.134	5.134	5.134	5.134	5.134	5.134	5.134	5.134	5.134	5.134	5.134	5.552	5.552	5.84	7.801	10.915	10.915	10.915	10.915	10.915	10.915	10.915	10.915	10.915	10.915	11.752	11.752	11.752	11.752
YJL048C	0.577	0.577	0.577	0.577	0.995	0.995	0.995	0.995	0.995	0.995	0.995	0.995	0.995	1.284	1.284	1.284	2.149	2.438	2.438	2.438	2.438	2.438	3.014	3.014	3.014	3.303	3.303	3.303	3.303	3.303	3.303	3.88	3.88	3.88	3.88	3.88	3.88	3.88	3.88	3.88	3.88	3.88	5.005	5.005	5.005	6.129	6.129	6.129	6.129
YPR020W	9.791	10.368	11.94	11.94	11.94	12.517	12.935	14.766	14.766	14.766	15.184	15.184	15.184	15.184	15.184	15.184	15.184	15.184	15.184	15.184	15.184	15.184	15.473	16.179	16.179	16.179	16.179	16.179	16.179	16.179	16.179	16.179	16.179	16.179	16.179	16.179	16.179	16.179	16.179	16.179	16.179	16.179	16.179	16.179	16.179	16.179	16.179	16.179	15.89
YKR085C	2.856	2.856	2.856	2.856	1.572	0.995	0.707	0.707	1.125	1.413	2.408	2.408	2.408	1.99	1.99	1.99	1.99	1.99	1.99	1.99	2.279	1.99	1.99	2.567	3.692	4.527	11.045	11.045	12.458	15.414	15.414	15.832	15.832	15.832	15.832	15.832	15.832	15.832	15.832	15.832	15.832	15.832	15.832	17.115	18.817	18.817	18.817	18.817	18.817
YOR138C	12.617	12.617	12.617	12.617	12.329	12.329	12.329	12.329	12.329	11.911	11.911	11.911	12.488	12.488	12.488	12.488	11.492	11.492	11.492	11.492	11.492	11.492	11.492	11.075	11.075	11.075	11.363	10.656	11.075	11.075	11.075	10.656	10.656	10.656	10.656	10.656	10.656	10.656	10.656	9.373	9.373	9.373	9.373	9.373	9.373	9.373	7.542	7.542	5.681
YML007C-A	18.11	18.11	18.11	17.692	17.404	17.404	17.404	17.404	17.404	17.404	17.404	17.115	16.697	16.697	16.697	16.697	16.697	16.697	16.279	15.991	15.991	15.991	15.991	11.592	11.304	10.598	9.891	9.473	9.473	9.473	9.473	8.767	8.767	8.767	8.767	8.767	8.19	8.19	8.19	8.19	7.612	7.612	5.205	5.364	5.941	5.941	5.941	5.941	5.941
YKL013C	7.354	7.354	7.354	7.354	7.354	7.354	7.354	7.354	7.354	7.065	7.901	7.901	7.901	7.901	7.901	7.612	7.612	7.612	7.612	7.612	7.612	7.612	7.612	7.612	7.612	7.612	7.612	7.612	7.612	7.612	7.612	8.03	9.444	9.444	9.444	10.15	10.568	12.111	12.111	12.111	12.111	12.399	12.399	12.399	12.399	12.399	12.399	12.399	12.817
YMR110C	8.737	8.319	8.319	7.901	11.304	12.717	13.553	13.553	13.553	13.553	13.553	13.553	13.553	14.13	14.13	14.13	14.548	14.548	14.548	15.255	15.255	15.672	15.672	15.672	15.672	15.672	15.672	15.672	15.672	15.672	15.672	15.672	15.672	15.672	15.672	15.672	16.09	16.09	16.09	16.09	16.09	16.09	16.509	16.509	16.509	16.22	16.22	16.22	16.22
YGL175C	4.398	4.109	4.816	8.925	8.925	8.925	8.925	8.925	8.925	9.761	9.761	9.761	9.761	9.761	10.05	10.468	10.468	10.468	10.468	10.468	10.468	10.468	10.18	10.18	10.18	10.18	10.05	11.463	11.463	11.463	11.881	11.881	11.881	11.881	11.881	11.881	12.458	13.742	13.742	13.742	13.742	13.742	13.742	13.742	13.742	14.578	14.578	14.578	14.578
YER126C	10.309	10.309	10.309	10.309	10.309	10.309	10.309	10.598	10.598	10.598	10.598	10.598	10.598	10.598	10.598	10.598	10.598	10.598	10.598	10.598	10.598	10.598	10.598	10.598	10.598	10.598	10.598	10.598	10.598	10.598	10.598	10.598	10.598	10.598	10.598	10.598	10.598	10.598	10.598	10.598	10.598	10.598	10.598	10.598	10.598	10.598	10.598	10.598	10.598
YGL243W	6.965	6.965	6.965	6.965	6.965	6.965	6.965	5.552	5.263	5.263	5.263	5.263	5.263	4.428	4.428	4.139	4.716	4.716	4.716	4.716	4.428	4.428	4.428	5.134	4.716	4.716	4.716	5.134	4.557	4.975	4.975	4.975	4.975	4.686	4.686	4.686	4.686	4.686	4.686	4.975	5.263	5.552	6.676	6.676	7.095	7.96	7.96	7.96	7.96
YBR017C	8.408	8.408	8.408	8.408	8.408	8.408	8.408	8.408	8.408	8.408	8.408	8.408	8.408	8.408	8.408	8.408	8.408	8.408	8.408	8.408	8.408	8.408	8.408	8.408	8.408	8.408	8.408	8.408	8.408	8.408	8.408	8.408	8.408	8.408	8.408	8.408	8.408	8.408	8.408	8.408	8.408	8.408	8.408	8.408	8.408	8.408	8.408	8.408	8.119
YHR017W	6.647	6.647	6.647	6.647	6.647	6.647	6.647	6.647	6.229	6.229	6.229	6.518	5.811	5.811	5.104	4.398	4.398	4.686	5.104	5.104	5.393	7.224	7.224	7.224	7.224	7.642	7.931	7.931	7.513	7.513	7.513	7.513	8.637	8.925	9.344	10.05	10.05	10.05	10.05	10.468	10.468	10.468	10.757	10.757	11.045	11.752	11.752	11.752	11.752
YOR051C	5.911	5.911	6.199	5.911	5.911	5.911	5.911	5.622	4.787	4.787	4.787	4.787	4.787	4.787	4.787	4.08	4.08	4.08	4.08	4.08	3.662	3.662	3.662	3.373	3.085	3.662	3.662	3.662	3.662	3.662	2.826	2.826	2.826	2.826	2.826	2.826	2.826	2.826	2.826	2.826	2.826	2.826	3.244	3.244	3.244	3.244	3.244	3.533	3.821
YDR435C	7.701	7.701	7.701	7.701	7.701	7.701	7.701	7.701	7.701	7.701	7.701	7.701	7.701	7.701	7.701	7.701	7.701	7.701	7.701	7.701	7.701	7.701	7.701	7.154	6.865	7.154	8.149	8.149	8.149	8.149	8.149	8.149	8.149	8.149	8.149	8.437	8.726	10.139	10.139	10.139	10.427	11.552	11.552	11.552	11.552	11.552	11.552	11.552	11.84
YDL072C	3.692	3.692	3.692	3.692	3.692	3.692	3.692	3.692	3.692	3.692	3.692	3.692	3.692	3.692	3.692	3.692	3.692	2.119	0.707	0.707	0.288	0.288	0.288	0.288	0.288	0.288	0	0	0	0	0	0	0	0	0	0	0	0	0	0	1.99	1.99	1.99	2.408	2.408	3.98	3.98	3.98	3.98
YPR145W	2.696	2.696	2.696	2.696	2.696	2.696	2.696	2.696	2.696	2.696	2.696	2.696	2.696	2.696	2.696	2.696	2.696	2.696	2.696	2.408	1.99	1.99	1.99	1.99	1.99	1.99	1.702	1.702	0.866	0.866	0.866	0.866	0.866	0.866	0.866	0.866	0.866	0.866	0.866	0.866	0.866	0.866	0.866	0.577	0.577	0.288	0.288	0.288	0
YBR244W	9.632	9.632	9.632	9.632	9.632	9.632	9.632	9.632	9.632	9.632	9.632	9.632	9.632	9.632	9.632	9.632	9.632	9.632	8.925	9.344	9.055	9.055	9.055	9.055	9.055	8.767	8.767	8.767	8.478	7.771	7.483	7.901	7.901	8.319	8.607	8.607	8.607	8.607	8.607	8.607	8.319	8.03	8.03	7.194	7.194	6.777	6.777	6.777	6.488
YDR031W	6.676	6.676	6.676	6.676	6.676	7.671	7.671	9.114	9.114	9.114	9.114	9.691	11.104	11.104	11.104	11.104	11.104	11.104	11.104	11.104	11.393	11.393	11.393	11.393	11.681	11.681	11.681	11.681	11.681	11.681	11.681	11.681	11.681	11.681	11.681	11.681	12.099	12.099	12.676	13.383	13.383	13.383	13.383	13.383	13.383	13.671	13.671	13.671	13.671
YPL128C	12.158	12.158	12.158	12.158	12.158	12.158	11.87	11.87	11.87	11.87	11.87	11.87	11.87	11.87	11.87	11.581	11.581	11.163	10.586	10.586	10.586	10.586	10.586	6.577	5.87	5.452	5.452	5.452	5.452	5.163	4.875	4.01	4.01	4.01	4.01	4.01	3.433	2.856	2.567	2.567	2.567	2.567	2.567	2.567	2.567	2.279	2.279	2.279	2.279
YNL026W	6.577	6.577	6.577	6.577	6.577	7.731	7.731	7.731	7.731	7.731	8.019	7.731	7.731	8.149	8.408	8.408	8.408	8.408	8.408	8.985	8.985	8.985	8.985	9.691	11.94	12.229	12.229	12.229	12.229	12.517	12.935	12.935	12.935	12.935	12.935	12.935	12.935	12.935	13.223	13.512	14.089	14.089	13.8	13.8	14.089	14.089	14.089	14.089	14.089
YKR035W-A	8.508	8.925	8.925	9.344	9.344	9.344	9.344	9.344	9.344	9.344	9.344	9.344	9.344	9.344	9.344	9.344	9.344	9.344	9.632	10.498	10.498	10.498	10.498	10.498	10.498	10.498	10.498	10.498	10.498	10.079	10.079	11.233	11.522	11.522	11.522	11.522	11.522	11.522	11.522	11.522	11.522	11.522	11.522	11.522	11.522	11.522	11.522	11.522	11.522
YKL165C	3.273	3.273	3.273	2.856	2.856	2.438	2.438	2.438	2.149	2.149	2.149	2.149	2.149	2.149	2.149	0.866	0.866	0.866	0.866	0.866	0.866	0.866	0.866	0.577	0.577	0.577	0.577	0.577	0.577	0.577	0.577	0.577	0.866	0.866	0.866	0.866	0.866	0.866	0.866	0.866	0.866	0.866	0.577	0.577	0.577	0.577	0.577	0.577	0.577
YNL162W-A	11.463	12.299	12.299	12.299	13.165	13.742	13.742	13.742	13.742	13.742	13.742	14.159	14.866	14.866	14.866	15.155	15.155	15.155	15.732	15.732	15.732	16.149	16.149	16.438	16.438	16.438	16.438	16.438	16.438	16.438	16.438	16.438	16.438	17.145	17.145	17.145	17.145	17.145	17.145	17.145	17.145	17.562	17.98	17.98	17.98	17.562	17.562	17.562	17.562
YGR255C	1.99	1.99	1.99	1.99	1.99	1.99	1.99	1.99	1.99	1.99	1.99	1.99	1.99	1.99	1.99	1.99	1.99	1.99	1.413	1.413	1.413	1.413	1.413	1.413	1.413	1.413	1.413	1.413	1.413	1.413	1.413	1.413	1.413	1.413	1.413	1.413	0.995	0.995	0.577	0.577	0	0	0	0	0	0	0	0	0
YDL175C	19.434	19.434	19.434	19.434	19.434	19.434	18.599	18.599	18.599	18.599	18.599	18.599	18.599	18.599	18.18	18.18	18.18	18.18	18.18	18.18	17.892	17.892	17.892	17.892	17.604	17.604	17.315	17.315	17.315	17.315	17.186	17.186	17.733	17.733	17.733	17.733	17.315	17.315	17.315	17.026	17.026	17.026	17.026	17.026	16.608	16.608	16.608	16.608	16.608
YDR358W	16.032	16.032	16.032	16.032	16.032	16.032	15.743	15.743	15.743	15.743	12.787	11.793	11.793	11.793	10.25	8.707	8.707	8.707	9.126	10.12	10.12	10.12	10.12	10.12	10.12	10.12	10.12	10.12	9.573	9.284	9.284	9.284	9.284	7.612	7.612	7.612	6.906	6.906	6.906	6.906	6.906	5.493	5.075	5.075	5.075	5.075	5.075	5.075	5.075
YMR154C	8.696	8.696	9.114	9.114	9.114	9.114	9.114	9.402	9.114	9.114	9.114	9.114	9.114	9.114	8.408	7.542	6.258	6.258	6.547	7.542	7.542	7.96	7.96	8.248	8.248	8.248	8.537	8.537	8.537	9.402	13.383	15.632	15.92	15.92	15.92	15.632	15.632	15.632	15.632	15.632	15.92	15.92	15.92	15.92	15.92	15.92	15.92	17.751	17.751
YJR058C	13.323	13.323	13.323	13.323	13.742	13.742	13.742	13.742	13.742	13.742	13.742	13.742	13.742	13.742	13.742	13.742	13.742	13.742	13.742	13.742	13.742	13.742	13.742	13.742	13.742	13.742	13.742	13.742	13.742	13.742	13.742	13.742	13.453	13.742	13.742	13.742	14.03	14.03	14.03	14.03	14.03	14.03	14.03	14.03	14.03	14.03	14.03	14.03	14.03
YPL209C	3.721	3.721	4.139	4.139	4.139	4.139	4.139	4.139	4.139	4.139	4.139	3.562	4.398	4.398	4.269	4.398	4.816	4.816	4.816	4.816	5.104	5.811	6.229	6.229	6.229	6.229	6.229	6.229	6.806	6.806	6.806	6.806	6.806	6.806	7.095	7.383	7.671	8.796	8.796	9.214	9.214	10.05	10.627	10.627	10.627	10.627	10.627	10.915	11.334
YPR072W	0.288	0.288	0.288	0.288	0.288	0.288	0.288	0.288	0.288	0.288	0.288	0.288	0.288	0.288	0.288	0.288	0.288	0.288	0.288	0.288	0.288	0.288	0.288	0.288	0.288	0.288	0.288	0.288	0.288	0.288	0.288	0.288	0.288	0.288	0.288	0.288	0.288	0.288	0.288	0.288	0.866	0.866	0.866	0.866	0.866	0.866	0.866	0.866	0.866
YNR035C	5.811	5.811	5.522	5.941	5.522	5.522	5.522	5.522	5.522	5.522	5.811	5.811	5.811	5.811	5.811	5.811	5.811	5.811	6.936	7.224	7.224	7.224	7.224	7.642	7.642	7.642	7.642	7.642	7.642	7.642	7.642	8.06	8.06	8.478	8.478	8.767	9.761	10.886	10.886	10.886	10.886	11.175	11.175	11.175	11.175	11.175	11.175	11.175	11.175
YBL052C	0.418	0.418	0.418	0.418	0.418	0.418	0.418	0.418	0.418	0.418	0.418	0.418	0.418	0.418	0.418	0.418	0.418	0.418	0.995	1.572	1.99	3.562	3.98	3.98	3.98	3.98	3.98	3.98	4.398	5.104	5.104	5.104	5.104	5.393	6.099	6.965	7.383	7.383	7.383	7.383	7.383	7.383	7.801	7.801	8.089	9.085	9.085	9.085	9.373
YHR187W	11.752	11.752	11.752	11.752	11.752	11.752	11.752	12.588	12.588	12.588	12.588	12.588	12.588	12.588	12.588	12.588	12.588	12.588	12.588	13.424	13.424	13.424	13.424	13.424	13.712	14.13	14.13	14.13	14.13	14.13	14.13	14.13	14.13	14.13	14.13	14.13	14.13	14.13	14.13	14.13	14.418	14.418	14.418	14.418	14.418	14.418	14.418	14.418	14.418
YOL002C	14.189	14.189	14.477	14.477	14.477	14.477	14.477	14.477	14.477	14.477	14.477	14.477	14.477	14.477	14.477	14.477	14.477	14.189	13.9	13.9	13.9	13.9	13.9	13.9	13.9	13.9	13.9	13.9	13.9	13.9	13.9	13.9	13.9	13.9	13.9	13.9	13.9	13.9	14.189	14.607	14.607	14.607	14.607	14.607	14.607	14.607	14.607	14.607	14.607
YDL005C	0.288	0.288	0.288	0.288	0.288	0.288	0.288	0.288	0.288	0.288	0.288	0.288	0.288	0.288	0.288	0.288	0.288	0.288	0.288	0.288	0.288	0.288	0.288	0.288	0.288	0.288	0.288	0.288	0.288	0.288	0	0	0	0	0	0	0	0	0.288	0.288	0.288	0.288	0.288	0.995	1.413	2.955	2.955	2.955	2.955
YGL191W	0	0	0	0	0	0	0	0	0	0	0	0	0	0	0	0	0	0	0	0	0	0	0	0	0	0	0	0	0	0	0	0	0	0	0	0	0	0	0	0	0	0	0	0	0.577	0.577	0.577	1.154	1.154
YBR078W	0	0	0	0	0.288	0.288	0.288	0.288	0.288	0.288	0.288	0.288	0.288	0.288	0.288	0.288	0.288	0.288	0.577	0.866	0.866	0.866	0.866	0.866	0.866	0.866	0.866	0.866	0.866	0.866	0.866	0.866	1.154	2.308	4.01	4.01	4.01	4.01	4.01	4.01	4.01	4.01	4.01	4.01	4.01	4.01	4.298	4.298	4.298
YMR026C	17.433	17.433	17.433	17.851	17.562	17.562	17.562	17.562	17.562	17.562	17.562	17.562	17.562	17.562	17.562	17.562	18.269	18.269	18.269	18.269	18.687	19.105	19.105	19.105	19.105	18.817	19.235	19.235	19.235	19.235	19.235	19.235	18.946	18.946	18.946	18.946	18.946	18.946	18.946	18.946	18.946	18.946	18.946	18.946	18.946	18.946	18.946	18.946	18.657
YNL172W	7.742	7.742	7.742	7.742	7.324	7.324	7.324	7.324	5.782	5.493	5.493	5.493	5.075	5.075	5.075	5.075	5.075	5.075	5.075	5.075	5.075	4.657	5.075	4.657	4.657	4.657	4.657	2.826	2.826	1.96	1.96	1.96	1.96	1.96	1.96	2.538	2.538	2.538	2.538	2.826	2.826	3.115	3.115	3.821	4.816	4.816	4.816	4.816	4.816
YBR149W	13.812	13.812	14.518	14.518	14.807	15.931	15.931	15.931	15.931	15.931	15.225	15.225	15.802	15.802	15.802	15.802	15.802	15.802	15.802	15.802	15.514	15.514	15.095	15.095	15.095	15.095	15.095	15.095	15.095	15.384	15.672	15.672	15.672	15.672	15.672	16.379	16.379	16.379	16.797	16.797	16.797	16.797	16.797	16.797	16.797	16.379	16.956	16.956	16.956
YDL226C	14.03	14.03	14.03	14.03	14.03	14.03	14.319	14.607	14.607	14.607	14.607	14.607	14.607	14.607	14.607	14.607	14.607	14.896	15.184	15.184	15.184	15.184	15.184	15.184	15.184	15.89	15.89	15.89	15.89	15.89	15.89	15.89	15.89	15.89	15.89	15.89	15.89	15.89	15.89	15.89	15.89	15.89	15.89	15.89	15.89	15.89	15.89	15.602	15.602
YMR020W	6.199	5.911	5.493	5.205	5.205	5.205	5.205	5.205	5.205	4.787	4.787	4.369	4.369	4.369	3.95	3.95	3.95	4.787	4.787	4.787	4.787	4.787	4.369	4.369	3.95	3.95	3.95	3.95	4.239	4.239	4.239	4.239	4.239	4.239	4.239	4.657	4.657	4.657	4.657	4.657	4.657	4.657	4.657	4.657	4.657	4.657	4.657	4.657	4.657
YLR250W	11.045	11.045	11.045	11.463	11.881	11.881	11.881	11.881	11.881	11.881	11.881	11.463	11.463	11.463	11.463	10.338	10.338	10.338	10.338	10.338	10.338	10.338	10.338	10.05	10.05	10.05	10.05	10.05	10.05	10.05	9.761	10.05	10.05	10.05	10.05	10.05	10.05	10.757	10.757	10.757	11.175	10.886	10.886	10.886	10.886	10.598	10.598	10.598	10.18
YER118C	8.737	9.025	8.607	8.607	8.607	8.607	8.607	8.607	8.607	8.607	9.314	9.314	9.314	9.314	9.314	9.314	9.314	9.314	9.314	9.314	9.314	9.314	9.314	8.19	8.19	8.767	9.184	9.184	9.184	9.891	10.309	10.021	10.021	10.021	10.021	10.021	10.021	10.021	10.021	10.021	10.021	10.021	10.021	10.021	10.021	10.021	10.021	10.021	9.602
YKL176C	16.12	16.12	16.12	16.12	16.12	16.12	16.12	16.12	16.12	16.12	16.12	16.12	16.12	16.12	16.12	16.12	16.12	16.12	16.12	16.12	16.12	16.12	16.12	15.702	15.702	15.702	15.702	15.414	15.414	13.712	13.712	13.424	13.712	13.712	13.712	13.712	13.294	12.717	12.717	12.717	12.717	12.717	12.717	12.717	12.717	12.717	12.717	12.717	12.717
YMR209C	1.99	1.99	1.99	1.861	2.985	3.403	7.383	7.383	7.383	7.383	8.089	8.796	11.881	11.881	11.881	11.881	11.881	11.881	11.881	11.881	12.588	13.294	13.294	13.294	13.294	13.294	13.294	13.294	13.294	13.582	15.125	15.125	15.125	15.125	15.414	15.414	15.414	15.414	15.414	15.414	15.414	15.414	15.702	16.12	16.826	16.826	16.826	16.826	16.826
YOR124C	9.373	9.085	9.085	8.089	8.089	8.089	8.089	8.089	6.965	7.383	7.671	7.671	8.508	8.508	8.508	9.085	9.085	9.085	9.085	8.378	9.502	9.502	9.502	9.502	9.921	10.338	10.338	10.757	10.757	11.881	13.9	14.896	15.184	15.184	15.602	15.602	15.602	15.89	15.89	15.89	15.89	16.179	16.597	16.597	16.597	16.597	16.597	16.597	16.597
YLL004W	3.533	3.533	3.533	2.826	2.408	2.408	2.408	2.408	1.572	1.154	1.154	1.154	1.154	1.154	1.154	1.154	1.861	1.861	2.567	2.567	2.856	2.856	2.856	2.856	2.856	2.856	2.856	2.856	2.856	2.856	3.144	3.433	3.433	3.433	3.433	3.433	3.433	3.433	3.433	3.721	3.721	3.721	3.721	3.721	3.721	3.721	3.721	3.721	3.721
YMR301C	5.104	5.104	5.104	5.104	5.393	5.104	5.104	5.681	5.681	5.681	5.681	5.681	5.97	5.97	5.97	5.97	5.97	5.97	5.97	5.97	5.84	5.84	5.84	5.84	5.84	5.84	5.84	5.84	5.84	5.84	5.84	5.84	5.84	5.84	5.84	5.84	5.84	6.129	6.129	6.129	6.129	6.129	6.547	6.547	6.547	6.547	6.547	6.547	6.547
YPR010C-A	6.229	6.229	6.229	6.229	6.229	6.229	7.065	7.065	7.065	7.065	7.065	7.065	7.065	7.065	7.065	7.065	7.354	7.354	7.354	7.354	7.354	7.354	7.354	7.354	7.354	7.354	7.354	7.354	7.354	7.354	7.354	7.354	7.354	7.354	7.354	7.354	7.354	6.388	6.388	6.388	6.388	6.388	6.388	6.388	5.97	6.676	6.676	6.676	6.676
YPR079W	4.109	4.109	4.109	4.527	4.527	4.527	4.527	4.946	6.099	8.378	8.378	8.378	8.666	8.666	8.666	8.666	8.666	8.666	8.666	8.666	8.666	8.666	8.666	8.666	8.955	8.955	8.955	8.955	8.955	8.955	8.955	8.955	8.955	8.955	8.955	8.955	8.955	8.955	9.243	9.243	9.243	9.243	9.243	9.243	9.243	9.243	9.243	9.243	9.243
YPL180W	15.184	15.184	15.184	15.184	15.602	15.89	16.179	16.179	16.179	16.179	16.179	17.044	17.044	17.044	17.91	17.91	18.328	18.328	18.328	18.328	18.328	18.328	18.04	18.04	18.04	18.04	18.04	18.04	18.04	18.04	18.328	18.328	18.328	18.328	18.328	18.04	18.04	18.04	18.04	18.04	18.04	18.04	18.04	18.04	18.04	18.04	18.04	18.04	18.04
YPR046W	11.274	11.274	11.274	11.274	12.399	12.399	12.399	12.399	12.399	12.399	12.399	13.105	14.23	14.23	14.23	14.23	14.23	14.937	15.773	15.773	15.773	16.061	16.061	16.061	16.061	16.061	16.061	15.773	15.773	15.773	15.773	15.773	15.773	15.773	15.773	15.484	15.066	15.066	15.484	15.484	15.484	15.484	15.484	15.484	15.484	15.484	15.773	16.061	16.479
YML087C	4.269	4.269	4.269	4.269	4.557	5.552	5.681	6.518	6.518	6.806	7.095	7.095	7.095	7.095	7.095	6.229	6.229	6.229	6.229	6.229	6.229	6.359	6.359	7.065	7.065	7.483	7.483	7.483	7.483	7.483	7.483	7.483	7.483	7.483	7.483	7.483	8.896	8.896	9.314	9.314	9.314	9.314	9.314	9.732	9.732	9.732	9.314	9.314	9.314
YHR112C	4.08	4.498	4.498	4.916	5.622	6.617	8.03	8.03	8.03	8.03	8.03	8.03	8.03	8.319	8.607	9.602	9.602	9.602	10.021	11.274	13.235	13.235	13.235	13.235	13.653	14.648	17.604	17.604	17.604	20.141	20.43	20.848	20.848	20.848	20.848	20.848	21.265	21.265	21.265	21.265	21.265	21.265	21.265	21.265	21.554	21.554	21.554	21.554	21.554
YDR277C	4.816	4.816	4.398	4.398	3.821	3.533	3.533	4.239	4.527	4.816	4.816	4.816	4.816	4.816	4.816	4.816	4.816	4.816	4.816	4.816	4.816	4.527	4.527	4.527	4.527	4.527	4.527	4.527	4.527	4.527	4.527	4.527	4.527	4.527	4.527	4.527	4.527	4.527	4.527	4.527	4.527	4.527	4.239	4.239	4.239	4.239	4.239	4.239	4.239
YNL254C	4.657	4.657	4.657	4.657	4.657	4.657	4.657	4.657	4.657	4.657	4.657	4.657	4.657	4.657	4.657	4.657	4.369	3.95	3.95	3.533	3.533	3.533	3.533	3.533	3.533	3.115	3.115	3.115	3.115	3.115	3.115	3.115	3.533	3.533	3.533	3.533	3.533	3.533	3.244	3.115	2.826	2.826	2.826	2.826	2.826	2.826	2.826	2.826	2.826
YDR498C	2.408	2.408	2.408	2.408	2.408	2.408	2.408	2.408	2.408	2.408	2.119	2.119	2.119	2.119	2.119	2.119	2.119	2.119	2.119	2.119	2.119	2.119	2.408	2.408	2.408	2.408	2.408	2.408	3.533	4.816	5.393	5.393	5.393	5.393	5.393	5.393	5.393	5.393	5.393	5.393	5.393	5.393	5.393	5.393	5.393	5.393	6.099	6.388	7.253
YPL023C	8.696	8.696	8.696	8.408	8.696	8.696	8.696	8.696	8.696	9.273	9.979	11.133	11.84	11.84	11.84	11.84	11.84	11.84	11.84	12.258	12.546	13.123	13.123	13.123	13.123	13.123	13.123	13.123	13.123	13.123	13.123	13.123	13.123	13.123	13.123	13.123	13.123	13.123	13.123	13.123	12.835	12.835	12.835	12.835	12.835	12.546	12.546	12.546	12.546
YPR048W	7.095	6.676	7.095	7.801	7.801	7.513	7.801	7.801	8.089	8.089	8.089	8.089	7.801	7.801	8.219	8.219	8.219	8.219	8.508	8.508	8.089	8.089	8.508	8.508	8.508	8.508	8.508	8.508	8.508	8.508	9.502	9.921	9.921	9.921	9.921	9.921	9.921	9.921	9.921	9.921	11.334	11.334	12.458	12.458	12.458	12.458	12.458	12.458	12.458
YOR326W	4.269	4.269	4.557	4.557	4.975	5.263	6.099	6.099	6.806	7.801	7.801	7.801	7.801	10.468	11.015	11.015	11.015	11.304	11.304	11.881	11.881	11.881	11.881	11.881	11.881	11.881	11.881	12.299	12.299	12.299	12.299	12.299	12.299	12.299	12.299	12.299	12.299	12.717	12.717	14.159	14.159	14.159	14.159	14.159	14.159	14.159	14.159	14.159	14.159
YNL247W	14.578	14.578	14.578	14.578	14.578	14.578	14.578	14.578	14.578	14.866	15.155	15.155	15.155	15.155	15.155	15.155	15.155	14.866	14.866	15.443	15.443	15.732	16.727	16.727	16.727	16.727	16.727	16.727	16.727	16.727	16.727	16.727	16.727	16.727	16.727	16.727	16.727	16.727	16.727	16.727	16.727	16.727	16.727	16.727	16.308	16.308	16.308	16.308	16.308
YDR034C	11.911	11.911	11.911	11.911	11.911	11.911	11.911	11.911	11.911	11.911	11.622	11.334	11.334	11.334	11.334	11.334	11.334	11.334	11.334	11.334	11.334	11.334	10.468	10.468	10.18	10.18	10.18	10.18	10.18	10.18	9.602	9.602	9.602	9.184	9.761	9.761	9.761	9.761	9.761	9.761	9.761	9.761	9.761	8.767	8.478	9.314	9.314	9.314	9.314
YLR018C	7.224	7.224	7.224	7.224	7.224	6.806	6.806	6.806	6.806	7.801	8.219	9.344	9.344	9.344	9.344	9.632	9.632	9.632	9.632	9.632	9.632	9.632	9.632	9.632	9.632	9.632	9.632	9.632	9.632	9.632	9.632	9.632	9.632	9.632	11.045	11.045	11.045	11.045	11.045	11.045	11.045	11.045	11.045	11.045	11.045	11.045	11.045	11.045	11.045
YBR057C	9.662	9.373	9.373	9.373	8.248	7.96	8.666	9.662	9.662	9.662	9.662	9.95	9.691	13.8	14.925	14.925	14.925	14.925	14.925	14.925	15.632	15.632	16.049	16.049	16.049	16.049	16.049	16.049	16.049	16.049	16.049	16.049	16.049	16.049	16.049	16.049	16.049	16.049	16.338	16.338	16.338	16.338	16.468	16.468	16.468	16.468	16.179	16.179	15.89
YBR044C	4.498	4.787	6.199	7.324	7.324	7.324	7.324	7.324	7.324	7.324	7.324	7.324	7.324	8.16	8.16	9.991	9.991	10.409	11.116	11.116	11.822	11.822	12.111	12.111	12.111	12.399	12.399	12.399	12.688	13.524	13.812	13.812	13.812	13.812	13.812	13.812	13.812	14.101	14.101	14.101	14.101	14.518	14.518	14.518	14.518	14.518	14.678	14.678	14.678
YBR026C	3.562	3.433	3.433	3.433	3.433	3.433	3.433	3.433	3.433	3.433	3.433	3.433	3.433	3.433	4.01	4.716	6.547	6.835	6.835	7.253	7.671	7.671	8.378	8.378	8.378	8.378	8.796	8.796	9.502	9.502	10.209	10.209	9.921	9.921	9.921	9.921	9.921	9.921	9.921	9.921	9.921	9.921	9.921	9.921	10.786	10.786	10.786	10.786	10.786
YBR237W	14.159	15.602	15.89	15.89	15.89	15.89	15.89	15.89	15.89	16.179	16.179	16.179	16.179	16.179	16.179	16.468	16.468	16.886	17.462	18.746	18.746	18.746	18.746	18.746	19.035	19.035	19.035	19.035	19.035	19.035	19.035	19.035	19.035	19.035	19.035	19.035	19.035	19.035	19.035	19.035	19.035	19.453	19.453	19.453	19.741	20.029	20.029	20.029	20.029
YMR246W	6.965	7.383	7.383	8.796	8.796	8.796	8.796	8.796	8.796	8.796	8.796	8.796	8.796	9.502	9.502	9.502	9.502	9.502	9.502	9.502	9.502	9.502	9.502	9.502	9.502	9.502	9.502	9.502	9.502	9.502	8.925	8.637	8.637	8.637	8.637	7.513	7.513	7.513	7.513	7.513	7.513	7.513	7.513	7.513	7.224	7.224	6.099	6.099	6.936
YGR289C	7.542	7.542	7.542	7.542	7.542	7.542	7.542	7.542	7.542	7.542	7.542	7.542	7.542	7.542	7.253	7.253	7.253	7.542	7.542	7.542	7.542	7.542	7.542	7.542	7.253	7.253	7.253	7.253	7.253	7.253	7.253	7.253	7.253	7.253	7.253	7.253	7.253	7.253	7.253	7.253	7.253	7.253	7.253	7.253	7.253	6.835	6.835	6.835	6.835
YJR003C	18.11	18.11	17.692	17.692	17.274	17.274	17.274	16.438	16.438	16.438	16.438	16.438	16.438	16.438	15.602	15.602	15.602	15.602	13.194	12.905	12.617	12.617	12.617	12.617	12.617	12.617	12.905	11.075	11.075	11.075	11.075	11.075	11.075	10.498	10.498	8.955	8.666	7.96	7.96	8.248	8.537	10.239	11.363	11.363	11.363	11.363	11.363	11.363	11.363
YGL139W	12.776	12.776	13.065	13.065	13.065	13.065	13.065	13.065	13.065	13.353	13.353	13.353	13.353	13.353	13.353	13.353	13.353	13.353	13.353	13.353	13.353	13.353	13.353	13.353	13.353	13.353	13.353	13.353	13.353	13.353	13.353	13.353	13.353	13.353	13.353	13.353	13.353	13.353	13.353	13.353	13.065	13.065	13.065	13.065	13.065	13.065	13.065	13.065	13.065
YOR075W	1.125	1.125	1.125	1.125	1.125	1.125	1.125	1.125	1.125	1.125	1.125	1.125	1.125	1.125	1.125	1.125	1.125	1.125	1.125	1.125	1.125	1.125	1.125	1.413	1.413	1.413	1.413	1.413	1.413	1.413	1.413	1.413	1.413	1.413	1.413	1.413	1.413	1.413	1.413	1.413	3.662	3.662	4.08	4.08	4.08	4.657	7.324	7.324	8.03
YJR143C	10.527	10.527	10.527	10.527	10.527	12.358	12.358	12.358	12.358	12.776	13.9	13.9	13.9	13.9	13.9	13.9	13.9	13.9	13.9	13.9	13.9	13.9	13.9	13.9	13.9	13.9	13.9	13.9	14.736	14.736	14.736	14.736	14.736	14.736	15.025	15.313	15.313	15.313	15.313	15.313	15.313	15.313	15.313	15.313	15.313	15.313	15.313	15.313	15.313
YLL006W	2.538	2.119	2.119	2.119	2.119	2.119	2.119	2.538	4.239	4.239	4.239	4.239	4.239	3.821	3.821	3.821	4.239	4.239	4.239	4.239	4.527	4.527	4.816	4.816	5.104	5.104	5.522	5.522	5.522	5.522	5.522	5.522	5.522	5.522	5.234	5.811	7.771	7.771	7.771	7.771	10.05	10.05	10.05	10.05	10.05	10.05	10.338	12.04	12.458
YBR109C	11.652	11.652	11.652	11.652	11.652	11.652	11.94	11.94	11.94	11.94	11.94	11.94	11.94	11.94	11.94	11.94	11.94	11.94	11.94	11.94	11.94	11.94	11.94	11.94	11.94	11.94	12.358	12.358	12.358	12.358	12.358	12.358	12.358	12.358	12.358	12.358	12.358	11.204	10.915	10.915	10.915	10.915	10.627	10.338	10.338	10.338	10.338	10.338	10.338
YHR200W	8.448	8.867	8.867	8.867	8.867	9.155	13.035	13.035	13.035	13.323	13.323	13.323	13.323	13.035	13.9	13.612	14.03	14.03	15.89	15.89	15.89	15.89	15.89	15.89	15.89	15.89	15.89	15.89	15.89	15.89	15.89	15.89	16.179	16.179	16.179	16.179	16.179	16.179	16.179	16.179	16.179	16.179	16.179	16.179	16.179	16.179	16.179	16.179	16.179
YLR026C	13.264	13.264	12.717	12.717	12.717	13.712	13.712	13.712	14.13	14.13	14.548	14.548	14.548	14.548	14.548	14.548	14.548	14.548	14.548	14.548	14.548	14.548	14.548	14.548	14.548	14.548	14.13	14.13	14.13	14.13	13.841	13.135	13.005	13.005	13.005	13.005	12.717	12.717	12.717	12.717	12.717	12.428	12.428	12.428	12.428	12.428	12.14	12.14	11.304
YOL097W-A	1.831	1.831	1.125	1.125	1.125	1.125	1.125	1.542	2.796	3.085	3.085	3.085	3.085	3.085	3.085	3.085	3.085	3.085	3.085	3.792	3.792	3.792	4.08	4.369	4.369	4.787	5.075	5.075	5.075	5.075	5.075	5.075	5.075	5.364	5.364	5.234	5.234	5.234	5.234	5.522	5.234	5.234	5.234	5.234	5.234	5.522	5.522	5.522	5.522
YGL234W	16.915	16.915	16.915	16.915	16.915	16.915	16.915	16.915	16.915	16.915	16.915	16.915	16.915	16.915	16.915	16.915	16.915	16.915	16.915	16.915	16.915	16.915	16.915	16.915	16.915	16.915	16.915	16.915	16.915	16.915	16.915	16.915	17.203	17.203	17.203	17.203	17.203	17.203	17.203	17.203	16.915	16.915	16.497	16.497	16.497	16.497	16.497	16.497	16.497
YNR061C	0	0	0	0	0	0	0	0	0	0	0	0	0	0	0	0	0	0	0	0.418	1.413	1.413	1.413	1.413	1.413	1.413	1.413	1.413	1.413	1.413	1.413	1.413	1.413	1.413	1.413	1.831	2.955	3.662	3.662	3.662	3.662	3.662	3.662	3.662	3.662	4.657	5.234	5.811	6.099
YGR135W	14.548	14.548	14.548	14.548	14.548	14.548	14.548	14.548	14.289	14.289	14.707	14.707	14.707	14.707	16.379	17.792	17.792	18.21	18.21	18.21	18.21	18.21	18.21	18.21	18.21	18.21	18.21	18.21	18.21	18.21	18.21	18.21	18.21	18.21	17.792	17.792	17.792	17.792	17.792	17.503	17.503	17.503	17.374	17.085	17.085	17.374	17.792	18.21	18.21
YOL014W	22.279	21.99	21.701	21.413	21.125	21.413	21.413	21.413	21.413	21.413	21.413	21.413	21.125	21.125	21.125	21.125	21.125	21.125	21.125	21.125	21.125	20.706	20.13	19.712	19.712	19.712	19.712	18.846	17.692	17.692	17.692	16.279	15.991	15.702	15.702	15.702	14.836	14.836	14.836	14.836	15.125	15.125	14.707	14.289	14.578	14.866	13.871	13.871	13.871
YBL087C	9.402	10.556	10.556	10.556	10.556	10.845	10.845	10.845	10.845	10.845	10.845	10.845	10.845	10.845	10.556	10.556	10.556	10.556	10.139	10.556	10.556	10.556	10.556	10.556	10.556	10.268	10.268	10.268	10.268	10.686	10.686	10.975	10.975	10.975	10.975	11.263	11.263	10.975	10.975	10.975	10.975	10.975	10.975	10.975	10.975	10.975	10.975	10.975	10.975
YPL063W	7.801	7.801	7.801	7.801	8.378	9.502	11.652	12.069	12.069	12.358	12.358	12.358	12.358	12.358	12.646	12.646	12.646	12.646	12.935	13.353	13.353	13.353	13.353	13.353	13.353	13.353	13.642	13.642	13.642	13.642	13.642	13.642	13.642	13.93	13.93	13.93	13.93	13.93	14.219	14.507	14.507	14.507	14.796	14.796	14.796	14.796	14.796	14.796	14.796
YLR127C	16.238	15.95	15.243	15.243	15.243	15.243	15.243	15.243	15.243	15.243	15.531	15.82	15.82	16.108	16.108	16.108	16.108	16.108	16.108	16.108	16.108	16.108	16.108	16.108	15.82	15.95	15.95	15.95	15.95	15.95	15.661	15.661	15.661	15.373	15.661	14.219	14.219	11.393	11.233	11.233	11.233	11.233	11.233	11.233	11.233	11.233	11.233	5.552	4.975
YDR201W	13.941	13.941	13.941	13.941	13.941	13.941	14.36	13.941	13.941	13.941	13.653	14.489	15.743	15.743	15.743	15.743	15.325	15.325	15.195	15.195	15.484	15.484	15.484	15.484	15.484	15.484	15.773	15.354	15.354	15.354	16.638	18.34	19.623	19.623	19.623	19.623	19.623	19.623	19.623	19.623	19.623	19.623	19.623	20.041	20.041	20.041	20.041	20.041	20.041
YLL052C	5.522	5.522	4.816	4.816	4.816	4.816	4.816	4.816	4.816	4.816	4.816	4.816	4.816	4.816	4.816	5.104	5.104	5.104	5.104	4.686	4.686	4.686	4.686	4.398	4.398	3.98	3.115	3.115	3.115	3.115	3.115	3.403	3.403	3.403	3.403	3.403	3.403	3.403	3.403	3.403	3.403	3.403	3.403	3.403	3.403	3.821	3.403	3.403	3.403
YBL069W	7.483	7.483	7.483	7.483	8.348	8.348	8.348	7.931	7.931	7.931	7.931	7.931	7.931	7.801	7.513	7.513	7.513	7.513	7.513	7.224	7.224	7.224	6.388	6.388	6.229	6.229	6.229	5.811	5.811	6.099	7.354	7.354	7.354	7.354	8.06	8.767	9.761	10.05	11.334	11.334	11.334	11.334	11.752	11.752	11.752	11.752	11.752	11.752	12.169
YML027W	11.752	11.752	11.752	11.752	11.752	11.752	11.752	11.752	11.752	11.752	11.175	11.175	11.592	12.011	12.299	12.299	12.299	12.717	12.717	12.717	13.005	13.005	13.005	13.005	13.005	13.005	13.005	12.428	12.428	12.428	12.428	12.428	12.428	12.717	12.847	12.847	12.847	12.847	12.847	12.847	12.847	12.847	12.399	12.24	12.658	12.658	12.658	12.658	12.658
YEL060C	8.607	8.607	8.607	8.607	8.607	8.607	8.607	8.607	8.607	8.607	8.607	8.607	8.607	8.607	8.607	8.607	8.607	8.607	8.607	8.607	8.607	8.607	8.607	7.771	7.771	7.771	7.771	7.771	7.771	7.771	7.771	7.771	7.771	7.771	7.771	7.771	7.771	7.771	7.771	7.771	7.771	7.771	7.771	7.771	7.354	5.941	4.527	4.527	4.527
YCL034W	18.875	18.875	18.875	18.875	18.875	18.875	19.164	20.577	20.577	20.577	20.577	20.577	20.577	20.577	20.577	20.866	20.866	20.866	20.866	20.866	20.866	20.866	20.866	20.866	20.866	20.866	20.866	20.866	20.866	20.866	20.866	20.866	20.866	20.288	20.288	20.288	20.288	18.587	18.587	18.169	17.751	17.462	17.751	17.751	17.751	17.751	17.333	17.333	17.333
YNR024W	10.309	10.309	10.309	10.309	10.309	10.309	10.021	10.021	10.021	11.851	11.851	12.717	12.717	12.717	12.717	12.299	12.169	13.165	13.035	13.612	14.319	14.319	14.319	15.761	16.468	16.468	16.468	16.468	16.468	17.174	17.174	17.174	17.174	17.174	17.174	17.174	17.174	17.174	17.174	17.174	17.462	17.462	17.462	17.462	17.751	17.751	17.751	17.751	17.462
YER058W	2.726	1.572	1.99	1.99	1.99	1.99	1.99	1.99	1.99	2.408	2.408	2.408	2.408	2.408	2.408	2.408	2.408	2.408	3.533	4.816	6.258	6.258	6.258	6.965	6.965	7.253	7.253	7.253	7.253	7.253	7.253	7.253	7.253	7.253	7.542	7.542	7.542	7.542	7.542	7.542	7.542	7.542	7.83	8.248	8.248	8.666	8.666	8.666	8.666
YJL198W	9.732	10.021	10.021	10.727	10.727	10.727	10.727	10.727	10.727	10.727	10.727	10.727	10.727	10.727	10.727	10.727	10.727	10.727	10.727	10.727	10.727	10.727	10.727	10.727	10.727	10.727	10.727	10.727	10.727	10.727	10.727	10.727	10.727	10.727	10.727	10.727	10.727	10.727	10.727	10.727	10.727	10.727	10.727	10.727	10.727	10.727	10.727	10.727	9.891
YOR158W	6.936	6.936	6.936	6.936	6.936	6.936	6.359	6.359	6.359	6.359	6.359	6.359	6.359	6.359	5.104	4.269	4.269	4.269	4.269	3.98	3.98	3.98	3.98	4.398	4.398	4.398	4.398	4.398	4.398	4.398	4.398	4.398	4.398	4.109	3.692	3.98	3.98	3.98	3.98	4.398	3.95	5.364	5.364	5.364	4.527	4.239	4.657	5.075	5.652
YKL114C	9.662	9.662	9.662	9.662	9.662	9.662	9.662	8.537	7.96	7.96	7.96	7.96	8.666	8.666	8.666	8.666	8.666	8.666	8.666	8.666	9.243	8.825	9.532	9.532	9.532	9.532	9.532	9.532	9.532	9.532	10.239	9.82	10.109	10.109	10.109	9.82	9.82	10.398	10.398	11.263	11.263	11.263	11.263	11.263	11.263	11.552	11.552	11.552	11.552
YAL043C	8.955	9.95	10.945	12.488	12.488	12.488	12.488	12.488	12.488	12.488	12.488	12.488	12.488	12.488	12.488	12.488	12.488	12.488	12.488	12.488	12.488	12.488	12.488	12.488	12.488	12.488	12.488	12.488	12.488	12.488	12.488	12.488	12.488	12.488	12.488	12.488	12.488	12.488	12.488	12.488	12.488	12.488	12.488	12.488	12.488	12.488	12.488	12.488	12.488
YJR122W	6.388	6.388	5.522	5.522	4.816	4.816	4.816	4.816	4.816	4.816	4.816	4.816	4.816	4.816	4.816	4.816	4.816	4.816	4.816	4.816	4.816	4.527	4.816	4.816	4.816	4.816	4.816	4.816	4.816	4.816	4.816	4.816	4.816	4.816	4.398	4.398	4.398	4.398	4.398	4.398	4.398	4.398	4.398	4.398	4.398	4.398	4.398	4.398	4.398
YDR166C	7.742	7.742	7.324	4.946	3.403	4.557	6.547	6.547	6.547	6.547	6.547	6.547	6.547	6.547	6.547	6.547	6.547	6.547	6.547	7.253	7.253	7.253	6.835	10.109	9.532	9.532	9.532	9.532	9.532	9.532	9.532	9.532	9.532	9.532	9.532	9.532	9.532	9.532	9.532	9.532	10.239	9.95	9.95	10.368	10.368	10.368	10.368	10.656	11.781
YGL222C	9.95	9.95	9.662	9.662	8.796	9.085	10.368	10.368	10.368	10.368	10.079	10.786	11.652	12.069	15.055	15.055	15.343	15.343	15.343	15.343	15.343	15.343	15.343	15.343	15.343	15.343	15.343	15.343	15.343	15.343	15.343	15.343	15.343	15.343	15.343	15.343	15.343	15.343	15.343	15.343	15.343	15.761	15.761	15.761	15.761	15.761	15.761	15.761	15.761
YHR179W	16.179	16.179	16.179	16.179	16.179	16.179	16.179	16.179	16.179	16.179	16.597	16.597	16.597	16.597	16.597	16.597	16.597	16.597	16.886	16.886	16.886	16.886	16.886	17.303	17.303	17.303	17.303	17.303	17.015	17.015	17.015	17.015	17.015	17.015	17.015	17.015	17.015	17.015	17.015	17.015	17.015	17.015	17.015	17.015	17.433	17.433	17.433	17.433	17.433
YOR336W	3.373	3.373	3.373	3.085	3.085	3.085	3.085	3.085	3.085	3.085	3.085	3.085	3.085	3.085	3.085	3.085	3.085	3.085	3.085	3.085	3.085	3.085	3.085	3.085	2.667	2.667	2.667	2.955	2.955	2.955	2.667	2.667	2.667	2.249	1.96	1.831	1.831	1.831	1.831	1.831	1.831	1.831	1.831	1.831	1.831	1.831	1.831	1.831	1.831
YJR132W	9.791	9.791	9.791	9.791	9.791	9.791	9.791	10.079	10.079	10.079	10.656	10.656	10.656	10.656	10.656	10.656	10.656	10.656	10.656	10.656	10.656	11.075	11.075	12.069	12.069	13.612	13.612	13.612	13.612	13.612	13.612	13.612	13.612	13.612	13.612	13.612	13.612	13.194	13.194	13.194	13.482	13.194	13.482	13.482	13.482	13.482	13.482	13.482	13.482
YFL042C	13.871	13.871	13.871	13.871	13.871	13.871	13.453	13.453	12.04	12.04	11.752	11.334	11.334	11.334	11.334	11.045	11.045	11.045	11.463	12.329	12.329	12.329	12.329	12.329	11.463	11.334	11.334	11.334	11.752	11.752	11.752	8.896	8.896	9.314	10.438	10.438	11.274	12.847	12.847	13.682	13.971	13.971	14.678	14.259	14.259	14.259	14.259	14.259	14.259
YPL194W	11.622	11.622	11.622	11.622	10.498	10.786	11.204	11.204	11.911	11.911	12.199	12.04	11.334	11.334	11.334	11.334	11.752	11.752	11.752	12.169	12.458	12.458	12.746	12.746	12.746	12.746	12.746	12.746	12.746	12.746	13.035	13.035	13.035	13.035	13.035	13.035	13.323	13.323	13.323	13.323	13.323	13.323	12.905	12.905	12.905	12.905	12.905	13.035	12.617
YKL091C	13.065	13.065	13.065	12.776	13.065	13.065	13.065	13.065	13.065	13.065	13.065	13.065	13.065	13.065	13.065	13.065	11.652	11.363	11.363	10.786	10.786	10.786	7.801	7.801	6.518	6.518	6.518	7.642	8.06	8.06	8.06	8.06	8.06	8.06	8.06	7.642	7.354	7.065	6.647	7.931	7.931	7.931	7.931	7.931	7.931	7.931	7.931	7.931	7.931
YHR210C	8.089	8.089	8.089	8.089	8.089	8.089	8.089	8.089	8.089	7.801	7.224	7.224	7.224	7.224	7.224	7.224	6.936	6.936	6.936	6.936	6.936	6.518	6.518	6.518	6.518	6.518	6.099	6.388	6.388	6.388	6.388	6.388	6.388	6.388	6.388	5.97	5.552	5.552	5.552	5.552	4.398	4.398	4.398	4.398	4.398	4.816	5.104	5.104	4.398
YLR057W	9.761	9.761	9.761	9.761	9.761	9.761	9.473	9.473	9.473	9.473	9.632	9.632	9.632	9.632	9.214	9.214	8.796	8.796	8.796	8.796	8.796	8.508	8.508	8.508	8.508	8.508	8.508	8.508	8.508	8.508	8.508	9.085	9.085	9.085	9.085	10.786	10.786	10.786	10.786	10.786	10.786	10.786	10.498	10.079	10.079	10.079	10.079	11.075	11.075
YJR041C	16.927	18.34	18.34	18.758	19.175	21.295	21.295	21.295	21.872	22.708	23.703	23.991	23.991	24.828	24.828	24.828	25.116	25.116	25.116	25.116	25.116	25.116	25.116	25.116	25.116	25.116	25.116	25.116	25.116	25.116	25.116	25.116	25.116	25.116	25.534	25.952	26.659	27.365	27.365	27.365	27.365	27.365	27.365	27.365	27.365	27.365	27.365	27.365	27.365
YDL161W	23.762	23.762	23.762	23.762	23.762	23.762	23.762	23.762	23.762	23.762	23.762	23.762	23.762	23.474	23.474	23.474	23.474	23.474	23.474	23.474	23.474	23.474	23.474	23.474	23.474	23.474	23.474	23.474	23.474	23.055	23.055	23.055	22.767	22.767	22.061	22.061	22.061	22.061	22.061	22.061	22.061	22.061	22.061	22.061	22.061	21.066	20.359	20.359	20.359
YIL152W	10.857	10.857	10.857	10.857	10.857	10.857	10.857	10.857	10.857	10.857	10.857	10.857	10.857	10.857	10.857	10.857	10.438	10.438	10.438	10.857	10.857	10.857	10.568	9.861	10.15	10.15	10.15	10.15	10.15	10.15	10.15	9.732	9.732	9.732	9.732	9.732	9.732	9.732	9.732	9.732	9.732	9.732	8.19	8.19	8.19	6.07	7.065	7.065	7.065
YJR084W	4.946	4.527	4.527	4.109	3.692	4.109	4.109	4.109	4.109	4.109	3.821	3.821	3.403	3.403	3.403	3.403	2.826	2.826	2.826	2.826	2.826	2.826	2.826	2.119	1.413	1.125	0.836	0.836	0.836	0.836	0.836	0.836	1.125	1.125	2.249	3.95	5.941	8.896	11.592	11.592	11.592	13.871	14.159	14.159	14.159	14.159	14.866	14.866	14.866
YGL233W	9.761	9.761	9.761	9.761	9.761	9.761	9.761	9.761	9.761	9.344	10.368	11.781	11.781	11.781	11.781	12.199	12.488	12.488	12.488	12.488	12.488	12.488	12.488	12.488	12.776	12.776	13.194	13.771	13.771	13.771	13.771	13.771	13.771	13.771	13.771	13.771	13.771	13.771	13.771	13.771	13.771	13.771	14.059	14.059	14.059	14.059	14.059	14.059	14.059
YGR288W	7.324	7.324	7.324	7.324	7.324	7.742	8.03	8.03	8.737	8.737	8.737	8.737	8.737	8.737	8.737	8.737	8.737	8.737	9.025	9.025	9.025	9.444	9.444	9.732	9.732	9.732	9.732	9.732	9.732	9.732	9.732	9.732	9.732	9.732	9.732	9.732	9.732	9.025	9.025	9.025	9.025	9.025	8.737	8.737	8.737	8.737	8.737	8.737	8.737
YNL107W	11.334	11.334	11.334	11.334	11.334	12.169	12.458	12.458	12.458	13.294	13.294	13.294	13.294	13.294	13.294	13.294	13.582	13.582	13.582	13.582	13.582	13.582	13.582	13.582	13.582	13.582	13.582	13.712	13.712	13.712	14.578	14.578	14.578	14.578	14.578	14.578	14.578	14.578	14.578	14.578	14.578	14.289	14.289	14.289	14.289	14.289	14.578	14.578	14.578
YCR028C-A	14.319	14.736	14.736	14.736	14.736	14.736	15.732	15.732	15.732	15.732	15.732	17.433	17.433	17.721	17.721	18.716	18.716	18.716	19.005	19.005	19.005	19.423	19.423	19.423	19.423	19.841	19.841	19.841	19.841	19.841	19.841	20.13	20.13	20.13	20.13	20.13	20.13	20.13	20.13	20.13	20.13	20.13	20.13	20.13	20.13	20.13	20.13	20.13	20.13
YIL151C	16.797	16.797	17.215	17.215	17.503	17.503	19.623	19.623	19.623	19.623	19.623	19.623	19.046	18.469	18.469	18.469	18.469	18.469	18.469	18.469	18.469	18.469	18.469	18.469	19.046	19.046	19.046	19.046	19.046	19.046	19.046	19.046	19.046	19.046	19.046	19.046	19.046	19.046	19.046	19.046	19.046	19.334	18.916	18.628	18.628	18.916	18.916	18.916	19.205
YDR368W	6.777	7.065	7.065	7.065	7.065	7.354	7.065	7.065	7.065	7.065	7.065	7.065	7.354	7.354	7.354	7.354	7.354	7.354	7.642	8.637	8.637	8.637	8.637	9.055	9.055	9.055	9.344	9.344	9.761	9.473	9.473	9.473	9.473	9.473	9.473	9.473	9.344	9.344	9.632	9.632	9.632	9.632	9.632	9.632	10.05	10.05	10.05	10.18	10.18
YNL077W	13.065	12.776	12.776	12.776	12.776	12.776	12.776	12.776	13.194	13.194	13.194	13.194	13.194	13.194	13.194	13.194	13.194	13.194	13.194	13.194	13.194	13.194	12.617	12.617	11.911	11.911	11.911	11.911	11.622	11.622	11.622	11.622	11.622	11.334	11.334	11.334	11.334	11.334	10.915	10.915	10.915	10.627	10.627	10.627	10.627	10.627	10.627	10.627	10.627
YPR155C	10.886	10.886	10.886	10.886	10.886	10.886	10.886	10.886	10.886	10.886	10.05	10.05	9.632	7.931	7.931	7.931	7.931	7.931	8.06	8.06	8.06	8.06	8.06	8.06	8.06	8.06	7.354	7.354	7.354	7.354	7.354	7.065	5.364	4.946	4.946	4.946	4.946	4.946	4.946	5.364	5.364	5.364	5.364	5.364	5.075	5.075	4.787	4.369	4.369
YDL132W	16.409	16.409	16.409	16.409	16.409	16.409	16.409	16.409	16.409	16.409	16.409	16.409	16.409	16.409	16.409	16.409	16.409	16.409	16.409	16.409	16.409	16.409	16.409	16.409	16.409	16.409	16.409	16.409	16.409	16.409	16.409	16.409	16.409	16.409	16.409	16.409	16.409	16.409	16.409	16.409	16.409	16.409	16.409	16.409	16.409	16.409	16.409	15.991	15.991
YLR396C	13.005	13.424	13.424	13.424	13.424	13.005	13.005	12.299	12.588	12.588	12.588	12.588	12.299	12.299	12.299	12.717	13.135	13.553	14.259	15.802	16.09	16.509	16.509	16.509	17.792	17.792	18.21	18.21	18.21	18.21	18.21	18.21	18.21	18.21	18.21	18.21	18.21	18.21	18.21	18.21	18.21	18.21	18.21	18.21	18.21	18.21	18.21	18.21	18.21
YOL089C	7.931	8.348	10.05	10.915	12.617	12.617	12.617	12.617	13.742	14.159	14.448	14.448	14.448	14.448	14.448	14.736	15.025	15.025	15.602	15.602	15.602	16.02	16.597	16.597	16.597	16.597	16.597	16.597	16.597	15.89	16.179	16.179	16.179	16.468	16.468	16.886	16.886	16.886	16.886	16.886	16.597	16.597	17.174	17.174	17.174	17.174	17.174	17.174	17.174
YHR156C	16.308	15.602	15.602	15.602	15.313	15.313	15.313	15.313	15.313	14.448	14.03	12.905	12.905	12.617	12.617	12.617	12.617	12.04	11.752	11.752	11.752	11.752	11.463	11.752	11.752	11.463	11.463	11.463	11.463	10.338	10.05	8.508	8.508	8.219	8.219	6.647	5.941	5.941	5.652	6.199	5.493	4.787	4.787	4.787	4.787	4.787	4.787	4.787	4.787
YMR199W	10.786	11.204	10.915	11.204	11.204	11.492	11.492	11.492	11.492	11.492	11.492	11.492	11.492	11.492	11.492	11.492	11.492	11.492	11.492	11.911	11.911	12.199	12.199	12.199	12.199	11.492	10.786	10.368	10.368	10.368	10.368	10.368	10.368	10.368	10.368	10.079	10.079	10.079	10.079	10.079	9.791	9.791	10.468	10.468	10.468	10.468	10.468	10.468	10.468
YGL075C	21.095	21.384	22.09	22.378	23.085	23.503	23.503	23.503	23.503	23.503	23.503	23.503	23.503	23.503	22.797	22.797	22.508	22.797	22.797	22.797	22.797	22.797	22.797	22.797	22.797	22.09	22.378	22.09	22.09	22.09	22.926	22.926	22.637	22.637	21.931	21.931	21.931	21.931	21.931	21.931	20.806	20.806	20.806	20.806	20.806	20.806	20.806	20.806	20.806
YGL238W	8.796	10.498	10.498	10.915	10.915	10.915	10.498	11.334	11.334	11.334	10.757	11.045	11.334	11.334	11.334	11.334	11.334	11.334	11.334	11.334	11.334	11.334	11.334	12.329	12.329	12.329	12.329	12.329	12.329	12.329	12.329	12.329	12.329	12.329	12.329	12.329	12.329	12.329	12.329	12.329	12.329	12.329	12.04	12.04	12.04	12.04	12.04	12.04	12.04
YML055W	11.492	11.492	11.204	11.492	11.492	11.492	11.075	11.075	10.786	10.498	10.209	9.791	9.791	9.791	9.791	9.791	9.791	9.791	9.791	9.373	9.373	9.662	9.662	9.662	9.662	9.662	9.662	9.662	9.662	9.243	8.825	8.825	8.825	8.825	8.825	8.825	8.825	8.825	8.825	8.825	8.119	7.83	7.83	7.542	7.253	6.965	6.965	6.965	6.676
YHR012W	7.671	7.96	7.96	7.96	7.96	7.96	7.224	7.224	7.224	7.224	7.224	7.224	7.642	7.354	7.354	7.354	7.354	7.354	7.354	7.065	7.901	6.777	6.777	7.194	7.194	7.194	7.194	6.777	6.777	6.07	6.07	6.359	7.065	7.065	7.065	7.065	7.065	7.354	7.642	7.642	7.642	7.642	7.931	8.219	8.925	8.925	8.925	8.925	8.925
YJR080C	12.776	12.776	12.488	12.488	12.488	12.488	12.488	11.334	11.045	11.045	11.045	11.045	11.045	11.045	11.045	11.045	11.045	11.045	11.334	9.632	8.925	8.925	8.925	8.925	8.219	8.219	7.095	7.095	7.095	7.095	7.095	7.095	7.095	7.095	6.676	6.676	5.681	6.099	7.095	7.095	7.383	7.383	7.383	7.96	8.248	9.214	8.925	8.925	8.219
YDR481C	9.502	9.085	9.085	9.085	9.502	9.921	9.921	9.921	10.886	11.722	13.682	13.682	13.682	13.682	13.682	13.682	14.101	14.389	14.389	14.389	14.389	14.389	14.389	15.931	15.643	15.643	15.643	15.643	16.509	16.09	16.09	16.09	16.09	16.09	16.09	16.379	15.961	15.961	16.379	16.379	16.379	16.379	16.379	16.379	16.379	16.379	16.379	16.797	16.797
YLR443W	9.82	10.109	10.109	10.398	10.398	10.398	10.686	10.975	10.975	11.263	11.263	11.263	11.263	11.263	11.552	11.552	11.97	11.97	12.258	13.383	13.383	13.383	13.383	13.383	13.383	13.383	13.8	13.8	14.796	14.796	14.796	14.796	14.796	14.796	14.796	14.796	14.796	14.796	14.796	14.796	14.796	14.796	14.796	15.213	15.213	15.213	15.213	15.213	14.925
YLR132C	11.492	12.776	12.776	12.776	13.194	13.194	13.194	13.482	13.482	13.9	13.9	13.9	13.9	13.9	13.9	13.9	14.189	14.189	14.189	14.189	14.189	14.189	14.189	14.189	14.189	14.189	14.896	14.896	14.896	14.896	14.896	14.896	14.896	14.896	14.477	14.477	14.477	14.477	15.473	15.89	15.89	15.89	15.89	15.89	15.89	15.89	15.89	15.89	15.89
YIL122W	5.552	5.552	5.552	5.134	4.716	4.716	4.716	4.716	5.293	6.159	6.159	6.159	6.159	6.159	6.159	6.159	6.159	6.159	6.159	6.159	6.159	6.159	6.159	6.159	6.447	6.447	6.447	6.447	6.159	7.024	7.024	7.024	7.024	7.024	7.024	7.024	7.024	7.024	7.442	7.442	7.442	7.442	7.442	7.731	7.731	7.731	7.731	7.731	7.731
YOR020C	13.712	13.712	13.712	13.712	13.712	13.712	13.712	13.712	13.712	14.13	14.13	14.13	14.13	14.13	14.13	14.13	14.13	14.13	13.712	13.712	13.712	13.712	13.712	13.712	13.712	13.712	13.294	12.876	12.876	11.592	10.886	10.598	10.598	10.598	10.598	10.598	10.598	10.598	10.598	10.598	10.598	10.598	10.598	10.18	9.055	9.055	9.055	9.055	9.055
YER139C	8.925	8.925	8.925	8.925	8.508	8.508	8.508	8.508	8.508	8.796	8.796	8.796	8.796	9.662	10.239	10.945	10.945	10.945	12.358	12.358	12.358	12.358	12.646	12.646	12.646	12.646	12.646	12.646	12.646	12.646	12.646	12.646	12.646	12.646	12.646	12.646	11.94	11.81	12.099	12.099	12.099	12.517	12.806	13.223	13.642	13.642	13.642	13.642	13.642
YDR107C	13.165	13.165	13.165	12.458	12.458	13.453	12.746	13.742	13.742	13.742	13.742	13.742	14.578	14.159	14.159	14.448	14.448	14.448	13.612	13.9	13.612	14.03	14.319	14.607	14.896	15.313	15.313	15.313	15.313	15.313	15.313	15.732	15.732	15.732	15.732	15.732	15.732	15.732	15.732	16.308	16.308	16.308	16.308	16.308	16.308	16.308	16.308	16.308	16.308
YLR211C	12.905	12.905	12.905	12.905	12.905	12.905	12.905	12.905	12.905	12.905	12.905	12.646	13.065	13.065	13.065	13.223	13.642	13.642	13.642	14.348	14.348	14.348	14.059	14.477	14.477	14.477	14.896	14.896	15.184	15.473	15.473	15.89	16.179	16.179	16.179	15.761	15.761	15.761	15.761	15.761	15.761	15.761	15.761	15.761	15.761	15.761	15.761	15.761	15.473
YML129C	15.084	15.084	15.084	15.502	15.502	15.502	15.502	15.502	15.502	15.502	15.502	15.502	15.502	15.502	15.213	15.213	15.213	15.502	15.502	15.502	15.502	15.502	15.502	15.213	15.213	15.213	14.796	14.796	14.796	14.796	14.796	14.796	14.796	14.796	14.796	14.796	14.796	14.796	14.796	14.796	14.796	14.796	14.796	14.796	14.796	14.796	14.796	14.796	14.796
YGL185C	5.075	5.075	5.075	4.657	4.239	4.239	4.239	4.239	4.239	4.239	4.239	4.239	4.657	2.119	2.119	2.696	3.115	3.821	6.936	6.936	6.936	7.224	7.224	7.224	7.801	9.662	9.662	9.662	9.662	9.662	9.662	9.662	9.662	9.662	9.662	9.662	9.662	9.662	9.662	9.662	9.662	10.239	11.075	11.075	11.075	11.075	11.075	11.363	11.363
YMR215W	7.642	7.642	8.767	8.767	8.767	8.767	9.184	9.184	9.473	9.473	9.473	9.473	9.473	9.473	9.473	9.473	9.473	9.761	9.761	9.761	9.761	9.761	9.761	9.761	9.761	10.05	10.05	10.05	10.05	10.05	10.338	10.338	10.338	10.338	10.338	10.338	10.338	10.338	10.338	10.338	10.338	10.338	10.338	10.338	10.757	10.757	10.757	10.757	10.757
YOR073W	3.98	3.98	3.98	3.98	3.98	3.98	3.98	3.98	3.98	3.98	3.98	6.388	6.388	6.388	6.388	7.095	7.801	7.801	7.801	7.801	7.801	7.801	7.801	7.801	8.219	8.219	8.219	8.219	8.219	8.219	8.219	8.219	8.219	8.219	8.219	8.219	8.219	8.219	8.508	8.508	8.508	8.508	8.796	9.085	9.085	9.085	9.085	9.373	9.373
YDL139C	0.288	0.288	0.288	0.288	0.288	0.288	0.288	0.288	0.288	0.288	0.577	0.577	0.577	1.154	1.154	1.154	1.154	1.154	1.154	1.572	1.572	1.572	1.572	1.572	1.572	1.572	1.572	1.284	1.284	1.702	2.279	2.567	2.567	2.567	2.567	2.567	3.273	3.273	3.273	3.273	3.273	3.273	3.273	3.273	3.692	3.98	4.269	4.269	4.269
YGL202W	0.288	0.288	0.288	0.288	0.288	0.707	0.707	0.707	0.707	0.707	0.707	0.707	0.707	0.707	0.707	0.707	0.707	0.707	0.707	0.707	0.707	0.707	0.707	0.707	0.707	0.707	0.707	0.707	0.707	0.707	0.707	0.707	0.707	0.707	0.707	0.707	0.707	0.707	0.707	0.707	0.707	0.707	0.707	0.707	0.707	0.707	0.707	0.707	0.707
YDR110W	17.663	17.663	17.663	17.663	17.663	17.663	17.663	17.663	17.663	17.374	17.792	17.792	17.792	17.792	17.792	17.792	17.792	17.792	17.792	17.792	17.792	17.792	17.792	17.792	17.792	17.792	17.792	17.792	17.792	17.792	17.792	17.792	17.374	17.374	17.374	16.538	16.538	16.538	16.538	16.12	15.095	14.807	15.384	15.384	15.384	15.384	15.384	15.514	15.514
YNL234W	9.891	9.891	9.891	9.891	8.637	8.348	8.348	8.348	8.348	8.348	7.642	7.642	7.642	5.652	3.95	2.826	2.119	2.119	2.119	1.831	2.119	2.538	2.408	2.408	2.408	2.408	2.408	2.408	2.408	2.408	2.667	4.498	5.493	5.493	5.493	5.493	5.493	4.657	4.657	5.364	5.364	5.364	5.652	6.07	6.07	6.07	6.906	6.906	6.906
YIL131C	6.617	4.08	3.503	3.503	3.503	3.503	1.96	1.96	1.96	1.96	1.542	1.831	2.119	2.538	3.821	5.234	5.234	5.234	5.234	5.234	5.234	5.234	5.234	5.234	5.234	5.234	5.522	5.522	5.522	5.522	5.522	5.941	5.941	5.941	5.941	5.941	5.941	6.229	6.229	6.229	6.229	6.229	6.229	6.647	8.089	8.925	8.925	8.925	8.925
YDR146C	11.463	11.752	12.04	12.04	12.04	12.04	12.04	12.04	12.04	12.04	12.04	12.04	12.04	12.04	12.04	12.04	12.04	12.04	12.04	12.04	11.045	11.045	11.045	11.045	10.757	10.757	10.338	10.627	10.627	10.627	10.627	10.627	10.627	10.338	10.338	10.05	10.05	10.05	10.05	10.05	9.761	9.761	9.473	9.473	9.473	9.473	9.473	9.602	9.602
YDR261C	9.532	9.532	9.532	9.243	9.243	9.243	9.243	9.243	9.243	9.243	9.662	9.662	9.662	9.662	9.662	9.662	9.662	9.662	9.662	9.662	9.662	9.662	9.662	9.662	9.662	9.662	9.662	9.662	9.662	9.662	9.662	9.662	9.662	9.662	9.662	9.662	9.662	9.662	9.662	9.373	9.373	9.373	9.373	9.373	9.373	9.373	7.542	7.253	7.253
YLR405W	9.273	9.273	9.273	9.273	9.273	9.273	9.273	9.273	9.273	9.562	9.691	9.691	10.109	10.109	10.109	10.109	10.109	10.109	10.398	10.398	10.398	10.398	9.82	9.82	9.82	9.82	9.82	9.82	9.82	9.82	9.82	9.82	9.82	9.82	9.82	9.243	9.243	9.243	9.243	9.243	9.95	9.662	9.662	9.662	9.662	9.662	9.662	9.662	9.662
YNR031C	8.089	8.089	8.089	8.089	8.089	8.796	8.796	8.796	8.796	10.915	13.453	14.319	14.319	14.319	14.319	14.319	14.319	14.319	14.607	14.607	14.607	14.607	15.025	15.025	15.025	15.025	15.313	15.313	15.602	15.602	15.602	15.602	15.602	15.602	15.602	15.602	15.602	15.602	15.602	15.602	15.602	15.602	15.602	15.602	15.473	16.756	16.756	16.756	16.756
YIL063C	8.19	8.19	8.19	8.607	9.025	9.444	9.444	9.444	9.444	9.444	9.444	9.444	9.444	9.025	9.025	8.737	8.448	8.737	9.155	9.155	9.155	9.155	8.737	8.319	7.742	8.16	8.16	8.16	7.454	7.454	7.872	7.872	7.872	7.872	7.872	7.872	7.872	7.872	7.872	7.872	7.872	7.872	7.872	7.872	7.872	7.872	5.334	5.334	5.911
YEL072W	8.537	8.537	8.537	8.537	8.537	8.537	8.537	8.248	8.248	8.248	8.248	8.248	8.248	8.248	7.671	7.671	7.671	7.671	7.671	7.671	7.671	7.671	7.671	7.671	7.671	7.671	7.671	7.671	5.263	4.975	4.975	4.975	4.975	4.975	4.975	4.975	4.686	4.686	3.821	3.821	3.821	3.821	3.115	2.696	2.696	2.696	1.99	1.99	1.99
YMR229C	11.592	12.299	12.299	12.299	12.299	12.299	12.588	13.005	13.005	13.005	13.294	13.294	13.294	12.458	12.746	12.746	12.458	13.582	13.582	13.871	13.871	14.159	14.159	14.159	14.159	14.159	14.159	13.742	13.742	13.742	13.742	13.742	13.742	13.742	13.742	13.742	13.742	13.742	13.742	13.742	13.742	13.742	13.742	13.742	13.742	13.742	13.742	13.453	13.453
YOL070C	5.075	5.075	5.075	4.657	4.946	5.364	5.364	5.364	5.364	5.493	5.493	5.493	5.493	5.493	5.493	5.493	5.911	6.488	7.194	7.612	7.612	7.612	7.612	7.612	7.901	7.901	7.901	7.901	8.19	8.19	9.055	9.473	10.757	12.011	12.011	12.011	12.717	12.717	12.717	12.717	12.717	12.717	12.717	12.717	13.005	13.005	13.294	13.294	13.294
YGR136W	15.543	15.543	15.543	15.961	15.961	15.961	15.961	15.961	15.961	15.961	15.961	15.961	16.12	16.12	16.12	16.409	16.409	16.409	16.409	16.409	16.409	16.409	16.409	16.697	16.985	16.697	16.697	16.697	16.697	16.697	16.697	16.697	16.697	16.697	16.697	16.697	16.697	16.697	17.533	17.533	17.533	17.533	17.533	17.533	17.533	17.533	17.533	17.533	17.533
YOR049C	0	0	0	0	0.288	0.288	0.288	0.288	0.288	0.288	0.288	0.288	0.288	0.577	0.577	0.577	0.577	0.577	0.577	0.577	0.577	0.577	0.577	0.577	0.577	0.577	0.577	0.577	0.866	0.866	0.866	0.866	1.154	1.154	1.154	1.154	1.154	1.99	1.99	1.99	1.99	1.99	1.99	1.99	1.99	1.99	1.99	1.99	1.99
YJL030W	9.025	8.478	8.06	8.06	8.06	8.06	8.06	7.354	6.936	6.806	6.806	6.806	6.806	6.806	6.229	6.229	6.229	5.941	6.936	8.19	9.314	9.314	9.314	9.314	9.314	9.314	9.314	9.602	9.184	9.184	9.184	9.184	9.184	9.184	9.473	9.473	9.473	9.891	9.891	9.891	9.891	9.891	9.891	9.891	9.891	9.891	9.473	9.473	9.473
YER067W	10.915	10.627	10.338	10.338	10.757	11.045	12.458	13.165	13.165	13.165	13.165	13.165	13.165	13.582	14.289	14.289	14.289	15.284	15.284	15.284	15.284	15.284	15.284	15.284	15.284	15.284	15.284	15.572	15.572	15.572	15.572	15.155	15.155	15.861	16.149	16.149	16.149	16.438	16.438	16.727	16.727	16.727	16.727	16.727	16.727	16.727	16.727	17.015	17.015
YHR090C	11.304	11.304	11.304	11.304	11.304	11.304	11.304	11.304	11.304	11.722	11.722	11.722	11.722	12.011	12.011	12.011	12.299	12.299	12.299	12.299	12.299	12.717	12.717	12.717	12.717	12.717	12.717	12.717	13.005	13.005	13.005	13.005	13.005	13.005	13.005	13.005	13.005	13.005	13.005	13.005	13.005	13.005	13.005	13.005	13.005	13.005	13.005	13.005	13.005
YGR146C-A	6.129	6.129	6.129	6.129	6.129	6.129	6.129	6.129	6.129	5.134	5.134	5.134	4.846	4.846	4.846	4.846	4.846	4.846	4.269	3.98	3.273	3.273	3.273	3.273	3.273	3.273	3.273	3.273	3.273	3.273	2.985	2.985	2.985	2.985	2.985	2.985	2.985	2.985	2.696	1.99	1.702	0.866	0.866	0.866	1.442	1.442	1.442	1.442	1.442
YKL146W	6.647	6.647	6.647	6.647	6.647	6.647	6.647	6.647	6.647	6.647	6.647	6.647	6.647	6.647	6.647	6.647	6.647	6.647	6.647	6.647	6.359	6.359	6.359	6.359	5.941	5.941	5.941	5.941	5.941	5.941	5.941	5.522	5.234	5.234	5.234	5.234	5.234	5.234	5.234	5.234	5.234	5.234	5.234	5.234	5.234	5.234	5.234	4.527	4.109
YIL052C	0.418	0.418	0.418	0.418	0.418	0	0	0	0	0	0	0	0	0	0	0	0	0	0	0	0	0	0	0	0	0	0	0	0	0	0	0	0	0	0	0	0	0	0	0	0	0	0	0	0	0	0	0	0
YGL255W	7.095	7.095	7.095	7.095	7.095	7.383	7.383	7.383	7.671	7.671	7.671	7.671	7.671	7.671	7.671	7.671	7.96	7.96	7.671	7.671	7.671	7.671	7.671	7.383	7.383	7.383	7.383	7.383	7.383	7.383	7.383	7.383	7.671	7.671	8.089	8.378	8.666	8.666	8.666	8.666	8.666	9.373	9.373	9.373	9.791	9.791	10.079	10.079	10.079
YPR086W	6.906	6.617	6.617	6.617	6.329	5.752	5.334	5.334	5.334	4.787	5.205	8.448	9.444	9.444	9.861	9.861	9.861	10.697	12.528	12.817	14.807	14.807	14.807	15.095	15.095	15.384	15.384	15.802	16.797	16.797	16.797	16.797	16.797	16.797	16.797	17.085	17.374	17.374	17.374	17.374	17.374	17.374	17.374	17.374	17.374	17.374	17.374	18.787	18.787
YHR074W	5.84	4.716	4.716	4.716	4.716	4.716	4.716	4.716	4.716	4.716	4.716	4.428	4.428	4.428	4.428	4.428	4.428	4.428	4.428	4.428	4.428	4.428	4.428	4.428	4.428	4.428	4.428	4.428	4.139	3.85	2.696	2.696	2.696	2.696	2.696	2.696	2.696	2.696	2.696	2.696	2.696	2.696	2.696	2.696	2.696	2.696	2.696	2.696	2.696
YJR088C	17.851	18.558	18.846	18.846	18.846	18.846	18.846	18.846	19.134	19.134	19.134	19.134	19.134	19.134	19.134	19.134	19.134	19.134	19.134	19.134	19.134	19.134	19.712	20.418	20.418	20.418	20.706	20.706	20.706	20.706	20.995	20.995	21.86	21.86	21.86	21.86	21.86	21.86	21.86	21.86	21.572	20.995	20.995	20.995	20.995	20.995	20.995	20.995	20.995
YOL094C	16.179	15.343	15.343	14.925	14.925	14.925	15.213	15.213	15.213	17.044	17.333	18.328	18.328	18.328	18.905	18.905	18.905	18.905	19.194	19.611	19.611	19.611	19.9	19.9	19.9	19.9	20.189	20.189	19.9	19.611	19.611	19.611	19.9	19.9	20.318	20.318	20.318	20.318	20.318	20.318	20.318	19.9	19.9	19.9	19.9	19.9	19.482	19.482	18.328
YLR027C	6.388	6.388	7.642	7.931	8.637	8.637	8.637	8.637	8.637	8.637	8.637	8.637	8.637	8.637	8.637	8.637	8.637	8.637	8.637	8.925	8.925	8.925	8.925	8.925	8.925	8.925	8.925	8.925	8.925	8.925	9.344	9.344	9.344	9.344	9.344	9.632	9.632	9.632	9.632	9.632	9.632	9.632	9.632	9.632	9.632	9.632	9.632	9.632	9.632
YMR117C	14.159	14.159	14.159	14.159	14.159	14.159	14.159	14.448	14.448	14.448	14.448	14.448	14.448	14.448	14.448	14.448	14.866	14.866	14.866	14.866	14.866	14.866	14.866	14.866	14.866	14.866	14.866	14.866	14.866	14.866	14.866	14.866	14.866	14.866	14.866	14.866	14.866	14.866	14.866	14.866	14.866	14.578	14.578	14.578	14.578	14.578	14.578	14.578	14.578
YLR257W	8.319	8.319	8.319	8.319	8.319	8.319	8.319	8.319	8.319	8.319	8.319	8.319	8.319	8.319	8.319	8.319	8.319	8.319	8.319	8.319	8.319	8.319	8.319	8.319	8.319	8.319	8.319	8.319	8.319	8.319	8.319	8.737	9.025	8.737	8.737	8.737	8.737	8.737	8.737	8.737	8.737	8.737	8.737	8.737	8.737	8.737	8.319	7.324	6.329
YLR175W	9.761	9.344	9.344	8.925	8.925	8.925	9.344	8.925	8.925	8.925	8.925	8.925	8.925	8.925	8.925	8.925	8.925	8.925	8.348	7.771	7.771	7.483	7.483	7.483	7.483	7.483	7.483	6.07	6.07	6.07	6.07	6.07	6.07	6.07	5.652	5.652	5.652	5.652	5.364	5.075	5.075	4.657	4.816	5.681	5.681	5.681	5.681	6.099	5.263
YIL147C	8.796	8.508	8.508	8.508	8.348	8.348	8.348	8.348	9.632	9.632	9.632	9.632	9.632	9.632	9.632	9.632	9.632	9.632	9.632	9.632	9.632	9.632	9.632	9.632	9.632	9.632	9.632	9.632	9.632	8.508	8.089	8.089	8.089	8.089	8.089	8.089	8.089	8.089	8.089	8.089	8.089	8.089	8.089	8.089	8.089	8.089	8.089	8.089	8.089
YPL017C	7.513	7.513	7.513	7.513	7.513	7.513	7.513	7.513	7.513	7.513	7.513	7.513	7.513	7.513	7.513	7.513	7.513	7.513	7.513	7.513	7.513	7.513	7.513	7.513	7.513	7.513	7.513	7.513	7.513	7.513	7.513	7.513	7.513	7.513	7.513	7.513	7.513	7.513	7.513	7.513	7.513	7.513	6.936	6.936	6.936	6.936	6.936	6.936	6.936
YDL217C	13.135	13.135	13.553	13.553	13.553	13.553	13.264	12.688	14.707	15.414	15.414	15.414	15.414	15.414	15.414	15.414	15.414	15.414	15.414	15.414	15.414	15.414	15.832	15.832	15.414	14.995	14.707	14.707	15.991	15.991	15.991	15.572	15.861	16.697	16.985	16.985	16.985	16.985	16.985	17.692	17.692	17.692	18.11	18.11	18.946	18.946	18.946	18.946	18.946
YLR072W	21.901	21.901	21.901	21.901	21.901	21.901	22.19	22.19	22.19	22.19	22.19	22.19	21.901	21.901	21.901	21.901	21.901	21.901	22.19	22.19	22.19	22.19	22.608	22.738	23.444	23.444	23.444	23.444	23.444	23.444	23.444	23.444	23.444	23.444	23.444	23.444	23.155	23.155	23.155	23.573	23.862	23.862	23.862	23.862	23.444	23.444	23.444	23.444	23.862
YML052W	0.288	0.288	0.288	0.288	0.288	0.288	0.288	0.288	0.288	0.288	0.288	0.288	0.288	0.707	0.707	1.572	1.572	1.572	1.572	1.572	1.572	1.572	1.572	1.572	1.572	1.572	1.572	1.572	1.572	1.572	1.572	1.572	1.572	1.572	1.572	1.572	1.572	1.572	1.572	1.572	1.572	1.572	1.572	1.572	1.861	1.861	1.861	1.861	1.861
YDR249C	11.492	10.786	10.786	10.368	10.368	10.368	9.662	9.662	9.662	8.825	8.825	8.825	8.825	8.825	8.825	8.825	8.825	8.825	6.706	6.129	5.84	5.84	5.84	5.84	5.84	5.552	5.552	5.552	5.552	4.975	4.975	4.975	4.975	4.975	5.393	5.393	5.393	4.816	4.946	3.95	4.239	3.95	3.662	3.662	3.662	3.662	3.533	3.533	3.533
YKR092C	5.234	5.234	5.234	5.234	5.234	5.234	5.234	5.234	5.234	5.234	4.398	4.398	4.398	4.398	4.398	4.398	4.398	2.985	2.985	2.985	2.985	2.985	2.985	3.273	3.273	3.273	3.273	3.273	3.273	3.273	3.273	3.273	2.985	2.696	2.696	2.696	2.696	2.696	2.696	2.567	2.279	2.279	2.279	2.279	2.279	2.279	2.279	2.279	2.279
YER060W	4.587	4.587	4.587	4.587	4.587	4.587	4.587	4.587	4.587	4.587	4.587	4.875	4.587	4.875	5.74	5.74	6.159	6.159	6.447	6.736	6.736	6.736	7.154	7.154	7.154	7.154	7.154	7.154	7.154	7.154	7.154	6.865	6.865	6.865	6.865	6.865	6.577	6.577	6.577	6.577	6.577	6.577	6.577	6.577	6.577	6.577	6.577	6.577	6.865
YOR056C	11.522	11.522	11.522	11.522	11.522	11.522	11.522	11.522	11.522	11.522	11.522	11.522	11.522	11.522	11.522	11.522	11.522	11.522	11.522	11.522	11.522	11.522	11.522	11.522	11.522	11.522	11.104	10.816	10.816	10.816	10.816	10.816	10.816	10.527	10.239	10.239	10.239	10.239	10.239	10.239	10.239	10.239	10.239	10.239	9.82	8.696	8.278	8.278	8.278
YMR291W	5.134	5.134	5.97	5.97	5.97	5.97	5.97	5.97	5.393	5.393	5.393	5.393	5.393	5.393	5.393	5.104	4.686	4.686	4.686	4.686	4.398	4.686	5.681	5.97	5.97	5.97	5.97	5.97	6.258	6.258	6.258	6.258	6.258	6.258	6.258	6.258	6.258	6.258	6.258	6.258	6.258	6.547	6.547	7.124	7.124	7.124	7.124	7.124	7.412
YHR009C	0.707	0.707	0.707	0.707	0.707	0.707	0.707	0.707	0.707	0.707	0.418	0.707	0.707	0.707	0.288	0.288	0.288	0.288	0.288	0.288	0.288	0.288	0.707	0.707	0.707	0.707	0.707	0.707	0.707	0.707	0.707	0.707	0.995	1.284	2.279	2.279	2.279	3.403	3.403	3.821	3.821	4.109	4.109	4.109	4.398	4.398	4.398	4.398	4.398
YPR185W	11.463	11.463	10.598	10.309	10.309	10.309	9.602	9.314	7.065	5.364	4.239	3.403	3.403	3.403	3.692	3.692	3.98	3.98	3.98	3.98	3.98	3.98	3.273	3.562	4.269	6.965	8.378	10.05	10.05	10.338	10.338	10.338	10.627	10.627	10.627	10.915	12.746	13.165	13.871	14.289	18.051	18.051	18.051	18.051	18.051	18.051	18.34	19.046	19.046
YGR118W	3.98	3.98	3.692	3.692	1.861	1.861	1.861	1.861	1.861	1.861	1.861	1.861	1.861	1.861	1.861	1.861	1.861	1.442	1.442	1.442	1.154	1.154	1.154	1.154	1.154	1.154	0.866	0.577	0.577	0.577	0.577	0.577	0.577	0.577	0.577	0.577	0.577	0.577	0.577	0.577	0.577	0.577	0.577	0.577	0.577	0.577	0.577	0.577	0.577
YCR073W-A	12.847	12.847	12.428	12.428	11.304	10.886	10.886	10.468	10.468	10.468	10.468	10.468	10.468	10.18	8.767	8.896	8.896	8.767	8.478	8.767	8.767	8.767	9.184	9.184	9.184	9.184	8.896	10.468	9.632	11.722	11.722	11.722	11.722	11.722	11.722	11.722	13.005	13.005	13.424	13.841	13.841	14.259	14.259	15.543	15.543	15.543	15.543	15.543	15.543
YIL089W	12.428	12.428	12.428	11.592	11.592	10.757	10.757	10.757	10.757	10.757	11.175	11.175	11.175	11.175	11.175	11.175	11.175	11.175	11.175	11.175	10.886	9.055	9.055	9.055	9.055	9.055	9.055	9.055	9.055	8.767	8.767	8.767	8.767	8.767	8.767	7.354	7.642	8.06	8.767	8.767	8.767	8.767	8.767	8.767	9.055	9.055	9.055	9.055	9.055
YOR191W	6.936	7.224	7.224	7.224	7.224	7.224	7.224	6.936	6.936	7.642	7.224	6.806	7.095	7.095	7.095	7.095	7.095	7.095	7.513	7.513	7.095	7.095	7.095	7.383	7.383	7.383	7.383	7.383	7.383	7.095	7.095	7.095	7.095	7.095	7.383	6.965	6.965	7.253	7.96	7.96	8.248	8.248	8.248	8.248	8.248	8.248	7.96	8.248	8.248
YPL140C	13.165	13.165	13.165	13.453	13.453	13.453	13.035	13.035	13.035	13.035	13.035	13.035	13.035	13.035	13.323	13.035	13.035	13.035	13.035	13.035	13.035	13.035	13.035	13.035	13.612	13.323	13.323	13.323	13.323	13.323	13.323	13.323	12.617	12.617	12.329	12.329	11.911	11.622	11.622	11.334	11.045	11.045	11.334	11.334	11.334	11.334	11.622	11.622	11.622
YKR100C	14.607	14.896	14.896	14.896	14.896	14.896	14.896	14.896	14.896	14.896	14.896	14.896	14.896	14.896	14.896	15.184	15.602	15.602	15.602	15.602	15.602	15.602	15.602	15.602	15.602	15.602	16.02	16.727	16.727	16.727	16.727	17.145	17.145	17.145	17.145	17.145	17.145	17.145	17.145	17.145	17.145	17.145	17.145	17.145	17.145	17.145	17.145	17.145	17.145
YOR182C	6.806	6.806	6.806	6.806	6.806	6.806	6.806	6.806	6.806	6.806	6.806	5.811	5.393	5.104	5.522	5.522	5.522	5.522	5.522	5.522	5.522	5.522	5.522	5.522	5.522	5.234	5.234	5.234	4.527	4.239	3.662	3.373	2.667	2.667	2.378	2.796	2.796	2.796	2.796	2.796	2.796	2.796	2.796	2.796	2.796	2.796	3.085	3.085	3.085
YLR164W	11.592	11.592	11.592	11.722	11.722	11.722	11.722	11.722	11.722	11.722	11.722	11.722	11.722	11.722	11.722	11.722	12.14	12.428	12.428	12.428	12.428	12.428	12.428	12.428	12.428	13.135	13.135	13.135	13.135	13.135	13.135	13.135	13.135	13.135	13.135	13.135	13.135	13.553	13.553	13.553	13.553	13.553	13.553	13.971	13.971	13.971	13.971	13.971	13.971
YJR001W	0.288	0.288	0	0	0	0	0	0	0	0	0	0	0	0	0	0	0	0	0	0	0	0	0	0	0	0	0	0	0	0	0	0	0	0	0	0	0	0	0	0	0	0	0	0	0	0	0	0	0
YKL203C	31.304	31.304	31.304	32.011	32.011	32.011	32.011	32.011	32.011	32.428	32.428	32.428	32.428	32.717	33.553	33.971	33.971	34.26	34.26	34.26	34.26	34.26	34.26	34.26	34.548	34.548	34.548	34.837	34.837	35.413	35.702	35.702	36.12	36.12	36.12	36.12	35.831	35.831	35.831	35.831	35.831	36.249	36.249	36.249	36.249	36.249	36.249	36.249	36.249
YFL016C	5.711	7.989	7.989	7.989	7.989	7.989	7.989	7.989	7.989	7.989	7.989	7.989	7.989	7.989	8.278	8.278	8.278	8.278	8.278	8.278	8.696	8.696	8.696	8.278	9.402	9.691	9.691	9.691	9.562	9.562	9.562	9.562	9.562	9.562	9.562	9.562	9.562	9.562	9.562	9.562	9.562	9.562	9.562	9.562	9.562	9.562	9.562	9.562	9.562
YHR045W	15.632	15.632	15.632	15.632	15.632	15.632	15.632	15.632	15.213	15.213	15.213	15.213	15.213	15.213	15.213	15.213	15.213	15.213	15.213	15.213	15.213	15.213	14.636	14.925	14.925	14.925	14.925	15.343	15.343	15.343	15.343	15.343	15.343	15.343	15.343	15.343	15.473	15.473	15.473	15.473	15.473	15.473	15.473	16.338	16.338	16.338	16.338	16.049	16.338
YOR354C	1.702	1.99	1.99	1.99	2.408	2.408	2.408	2.408	2.408	2.408	2.408	2.408	2.408	2.408	2.696	2.696	2.696	2.696	2.696	2.696	2.696	2.696	2.696	2.696	2.696	2.696	3.692	3.692	3.692	3.692	3.692	3.692	3.692	4.398	4.398	4.398	4.398	4.398	4.398	4.398	4.398	4.398	4.398	4.398	4.398	4.398	4.398	4.398	4.398
YPR162C	11.075	11.781	11.781	11.781	11.781	11.781	11.781	11.781	12.199	12.776	13.194	13.194	13.194	13.194	13.482	13.482	13.771	14.896	14.607	14.607	14.896	14.896	14.896	14.896	14.896	14.896	14.896	14.607	15.025	16.438	16.727	16.727	16.727	17.562	17.98	17.98	17.98	18.269	18.687	18.687	18.687	18.976	18.976	19.393	19.393	19.393	19.393	19.393	19.393
YLR208W	21.742	21.742	21.742	22.738	22.738	22.738	22.738	22.738	23.155	23.155	23.155	24.151	24.151	24.151	24.151	24.151	24.151	24.151	24.151	24.569	24.569	24.569	24.569	24.569	24.569	24.569	24.569	24.569	24.569	24.569	24.569	23.991	23.573	23.862	23.862	23.862	23.862	23.862	23.862	23.862	23.862	23.862	23.862	23.862	23.862	23.862	23.862	23.573	23.573
YNL236W	7.931	7.513	8.767	8.767	8.767	9.344	9.344	9.761	10.05	10.05	10.468	10.468	10.468	10.468	10.18	10.18	10.18	10.18	10.18	10.18	10.18	10.18	10.18	11.304	11.592	12.717	12.717	12.717	12.717	12.717	12.717	12.717	12.717	12.717	12.717	12.717	12.717	12.717	12.717	12.717	12.717	12.717	12.717	12.717	13.005	13.294	13.294	13.712	15.284
YDR147W	2.726	2.726	2.726	2.726	2.438	2.438	2.438	2.438	2.438	2.438	2.438	2.438	2.438	2.149	2.149	2.149	2.149	2.149	1.861	1.861	2.856	2.856	2.856	2.856	2.856	2.856	3.144	3.144	3.433	3.433	3.433	3.433	3.433	3.433	3.433	3.433	3.433	3.433	3.433	3.721	3.721	5.711	5.711	5.711	6	6	6	6.288	6.288
YJR054W	10.598	10.598	10.598	10.598	10.598	10.598	10.598	10.886	10.886	11.175	11.175	11.175	11.175	11.175	11.881	11.881	11.881	11.881	11.881	11.881	11.881	11.881	11.881	11.881	11.881	11.881	11.881	11.881	11.881	11.881	11.881	11.463	11.752	12.04	12.04	12.04	12.04	12.04	12.04	12.04	12.04	11.622	11.622	11.622	11.622	11.622	11.622	11.622	11.622
YPL002C	4.686	5.104	5.104	5.104	5.104	5.104	5.104	5.104	5.104	5.104	5.522	6.518	6.518	6.518	6.518	6.518	6.518	6.518	6.518	6.806	7.095	7.095	7.095	7.801	7.801	7.801	7.801	7.801	7.801	8.089	8.089	8.089	8.378	9.085	9.085	9.373	9.662	9.662	9.662	9.662	9.662	9.662	9.662	9.662	9.662	9.662	9.662	9.662	9.662
YDR437W	7.124	7.124	7.124	7.542	9.373	9.791	9.791	11.463	11.463	11.592	12.169	12.169	12.169	12.169	12.169	12.169	11.881	12.299	12.299	12.588	13.294	12.876	13.165	13.165	13.165	13.165	13.165	13.582	16.567	16.279	16.985	16.985	17.404	18.817	19.235	19.235	19.235	19.235	19.941	20.777	20.777	21.195	20.907	21.195	20.907	20.907	20.488	20.2	20.2
YDR429C	18.599	18.599	18.599	18.887	18.887	19.175	19.175	19.175	19.175	19.175	18.758	19.046	19.046	19.046	19.046	19.046	19.046	19.334	19.334	19.623	20.041	20.041	20.041	20.329	20.329	20.329	20.329	20.329	20.329	19.912	19.912	20.329	20.329	20.329	20.329	20.329	20.041	20.041	20.171	20.171	20.171	20.171	20.171	20.171	20.877	20.877	20.877	20.877	20.877
YHL015W	12.358	12.358	12.358	12.358	12.358	12.358	12.358	12.358	12.358	12.358	12.358	12.358	12.358	12.358	12.358	12.646	12.646	12.646	12.646	12.646	12.646	12.646	12.358	12.069	12.069	12.069	11.652	11.652	11.652	11.652	11.652	11.652	11.652	11.652	11.652	11.652	11.652	11.363	11.363	11.363	11.363	11.363	11.363	11.363	11.363	10.945	10.945	10.945	10.945
YPL085W	22.249	22.249	21.831	21.831	21.831	21.831	21.831	22.249	22.249	22.249	22.249	22.249	22.249	22.249	22.249	22.249	21.96	21.672	21.672	21.672	21.672	21.672	21.384	20.806	20.806	20.806	20.518	20.518	19.523	17.851	17.851	17.851	17.851	17.851	17.851	17.851	16.02	15.313	15.313	15.313	15.313	15.313	15.313	15.313	15.313	14.736	14.736	14.736	14.448
YMR218C	3.533	3.533	4.527	5.811	5.811	5.811	5.811	6.936	8.06	12.329	14.896	14.896	14.896	14.896	15.184	15.473	15.473	15.473	15.89	15.89	15.89	15.89	15.89	15.89	15.89	15.89	15.89	15.89	15.89	15.89	15.89	15.602	16.308	17.145	17.145	17.145	17.145	17.433	17.433	17.721	18.01	18.01	18.01	18.428	18.428	19.134	19.134	19.134	19.134
YDR480W	10.368	10.656	10.656	10.656	10.656	10.656	10.656	10.656	10.656	10.656	10.656	10.656	10.656	10.656	10.656	10.656	10.656	10.656	11.075	11.075	11.075	11.075	11.075	11.075	11.075	11.075	10.786	10.368	10.368	10.368	10.368	10.368	10.368	10.368	10.368	10.368	10.368	10.368	10.368	10.368	10.368	10.368	10.368	10.368	10.079	10.079	10.079	10.079	10.079
YML121W	13.453	13.453	13.453	13.453	13.453	13.165	13.165	13.165	13.165	13.165	13.165	13.165	13.165	13.165	13.165	13.165	12.876	12.876	12.876	12.876	12.876	12.876	12.876	12.876	12.876	12.876	12.876	12.876	12.876	12.876	12.876	12.876	12.876	12.876	12.588	12.588	12.588	12.588	12.588	12.588	12.588	12.588	12.588	12.588	12.588	12.169	12.169	10.757	10.05
YNR004W	13.482	13.482	13.482	11.363	11.363	10.945	10.945	10.656	10.527	11.233	11.233	11.233	11.233	11.233	11.233	11.233	11.233	11.81	11.522	11.522	11.94	11.781	11.781	12.069	12.04	13.323	13.323	13.612	13.612	13.612	13.612	13.612	13.612	12.776	12.776	12.776	12.776	12.776	12.776	11.911	11.911	11.911	11.911	12.199	12.199	12.905	12.905	12.905	12.905
YMR083W	2.696	2.696	2.696	2.696	2.696	2.696	2.696	2.696	2.696	1.99	1.99	1.99	1.99	1.99	1.99	1.99	1.99	1.99	1.99	1.99	1.99	1.99	1.99	1.99	1.99	1.99	1.99	1.99	1.99	1.702	1.702	1.702	1.702	1.702	1.702	1.702	1.702	1.702	1.702	1.702	1.702	1.702	1.702	1.702	1.702	1.702	2.826	2.538	3.792
YJL033W	7.383	7.383	7.383	7.383	7.383	7.383	7.383	7.383	7.383	7.383	7.095	7.095	7.513	7.513	7.513	7.513	7.513	7.513	7.095	7.095	7.513	7.095	7.095	7.095	7.095	7.095	7.095	7.095	7.095	7.095	7.095	7.095	7.095	7.095	7.095	7.095	7.095	7.095	7.095	7.095	6.806	6.806	6.806	6.806	6.806	6.518	6.518	6.518	6.518
YHR039C	5.711	5.711	6.577	6.577	6.577	6.577	6.577	6.577	6.577	6.577	6.577	6.995	6.995	6.995	6.418	6.418	4.298	4.875	4.875	4.875	4.875	5.293	6.706	6.706	6.995	6.995	6.995	6.995	7.572	7.572	10.109	10.109	10.109	10.109	10.109	11.233	11.233	11.233	11.233	11.522	11.522	13.642	13.642	13.642	15.313	15.313	15.313	15.313	15.313
YLR147C	8.767	8.767	9.602	9.602	9.602	9.602	9.602	9.602	7.612	7.612	7.612	7.612	7.612	7.612	7.612	6.906	6.906	5.782	5.782	5.782	5.782	5.782	5.782	5.782	5.782	6.199	6.199	6.199	6.199	5.622	4.08	4.916	4.916	4.916	4.916	4.916	4.916	4.916	5.205	6.777	7.483	7.771	8.06	8.06	8.06	8.06	8.06	8.06	8.06
YOR370C	11.592	11.592	11.592	12.011	12.011	12.011	12.299	12.299	12.299	12.299	12.299	12.299	12.299	12.299	12.588	12.588	12.588	12.588	12.588	12.588	12.588	12.588	12.588	12.588	12.588	12.588	12.588	12.588	12.588	12.588	12.588	12.588	11.592	11.592	11.592	11.592	11.592	11.592	11.592	11.592	11.592	11.592	11.592	11.592	11.592	11.592	11.592	11.015	10.598
YGR161C	1.125	1.125	1.125	1.125	1.542	1.542	1.542	1.542	1.542	1.542	2.249	2.249	2.249	2.249	2.249	2.249	2.249	2.249	2.538	2.538	2.538	2.538	2.538	2.538	2.538	2.538	2.538	2.119	1.831	2.249	4.657	6.07	6.07	6.07	7.483	7.901	7.901	7.901	7.901	7.901	7.901	7.901	7.901	7.901	8.319	9.155	9.155	9.155	10.15
YGL001C	0	0	0	0	0	0	0	0	0	0	0	0	0	0	0	0	0	0	0	0	0	0	0	0	0	0	0	0	0	0	0	0	0	0	0	0	0	0	0	0	0	0	0	0	0	0	0	0	0
YPR097W	5.552	5.552	5.263	5.681	4.975	6.258	6.547	6.835	6.706	6.995	6.995	6.995	6.995	6.995	6.995	6.706	6.418	7.542	11.492	11.492	11.492	11.492	11.911	11.911	12.329	12.329	12.329	12.329	12.329	12.329	13.742	15.284	16.567	16.567	16.985	16.985	16.985	17.822	18.239	18.528	18.528	18.817	18.817	19.235	19.235	19.235	19.235	19.235	20.806
YLR085C	11.204	11.204	11.204	11.204	12.488	15.155	15.155	15.155	15.155	15.155	15.155	15.155	15.861	16.149	16.149	16.149	16.149	16.149	16.856	16.567	16.149	16.149	16.149	16.567	16.567	16.567	16.149	16.149	17.274	17.274	17.274	17.274	17.274	17.274	17.274	17.274	16.985	16.985	16.985	16.985	16.985	16.985	16.985	16.985	16.985	16.985	16.985	16.697	16.985
YDR011W	2.696	2.408	2.408	2.408	2.826	2.826	3.115	3.115	3.692	3.692	3.692	3.692	3.692	3.692	3.692	3.692	3.692	3.692	3.692	3.692	3.692	3.692	3.692	4.816	5.681	7.542	7.542	7.542	7.542	7.542	7.542	7.542	7.83	7.83	8.119	8.119	8.119	8.119	8.119	8.119	8.119	8.119	7.83	7.83	7.83	7.83	7.83	7.83	7.83
YDR119W	17.692	17.692	17.692	17.692	17.692	17.692	17.692	17.692	17.692	17.692	17.692	17.692	16.697	16.697	15.991	15.991	15.991	15.991	13.871	13.582	13.582	13.582	13.582	13.582	13.582	13.582	13.582	13.294	12.169	12.169	12.169	12.169	12.169	12.169	11.463	11.463	11.463	11.463	11.463	11.463	10.468	9.891	9.314	9.314	9.314	9.314	8.896	8.896	8.896
YHR027C	15.443	16.438	16.438	16.438	16.438	16.438	16.438	16.438	16.438	16.438	16.727	16.727	16.727	16.727	16.727	17.303	17.303	17.303	17.303	17.303	17.303	17.592	18.169	18.169	18.169	18.746	18.746	19.164	19.164	19.164	19.164	19.582	19.582	19.582	19.582	19.582	19.582	19.582	19.582	19.582	19.582	19.582	19.582	19.582	19.294	19.294	19.294	19.294	19.294
YPL168W	12.199	13.035	14.03	14.03	14.03	14.03	14.03	14.03	14.03	14.03	14.03	14.03	14.03	14.03	14.03	14.03	14.03	14.03	14.03	14.03	14.03	14.03	14.03	14.03	14.03	14.03	14.03	14.03	14.03	14.03	14.03	14.03	14.448	14.448	14.448	14.448	14.448	14.448	14.448	14.448	14.448	14.448	14.448	14.448	14.448	14.448	14.448	14.448	14.448
YOR304W	7.801	8.089	8.508	9.344	9.344	9.344	9.344	9.632	9.632	9.344	9.344	9.632	10.209	10.209	10.627	10.627	10.627	10.627	10.915	10.915	10.915	10.915	10.915	10.786	10.786	10.786	10.079	9.373	9.373	9.373	9.373	9.373	9.085	8.796	8.796	8.796	8.508	8.508	8.508	8.508	8.508	8.508	8.508	8.508	8.089	8.089	7.801	7.801	8.089
YOR162C	9.214	9.214	9.214	9.214	9.214	9.214	9.214	9.214	7.354	7.354	7.354	7.224	7.224	7.931	7.931	7.931	7.931	7.931	7.931	8.219	8.219	8.219	8.219	8.219	8.219	7.513	7.224	6.099	6.099	6.965	7.253	8.378	8.378	8.378	8.378	8.378	8.378	8.378	8.378	8.378	8.378	8.825	9.532	9.532	9.532	9.532	9.532	9.532	9.532
YDL064W	7.483	7.901	7.901	7.901	7.901	7.901	9.184	8.767	8.767	8.767	9.184	9.184	9.184	9.184	9.184	9.184	9.891	14.548	14.548	15.255	15.255	15.255	16.09	16.379	17.215	17.215	17.792	18.21	18.21	18.21	18.21	18.498	18.787	18.787	18.787	18.787	18.787	18.787	18.787	18.787	19.076	19.076	19.076	19.076	19.076	19.076	19.076	19.076	19.782
YHR094C	7.513	7.513	7.513	7.513	7.513	7.513	7.513	7.513	7.513	7.513	7.513	7.513	6.806	6.806	6.806	6.806	6.806	6.388	5.681	4.109	4.109	3.821	3.821	3.821	3.821	3.821	3.821	3.533	3.533	3.533	3.533	3.533	3.533	3.533	4.239	3.821	3.821	3.821	3.821	3.821	3.821	3.533	3.533	3.821	3.821	3.821	3.821	3.821	3.821
YMR277W	13.582	13.582	13.582	13.582	13.871	13.453	13.453	13.453	13.453	13.453	13.453	13.453	13.453	13.453	13.453	13.453	13.453	13.453	13.742	13.742	13.742	13.742	13.742	13.742	13.742	13.453	13.453	13.871	13.871	13.871	13.871	13.871	14.159	14.159	14.159	14.159	14.159	14.159	14.159	13.871	13.871	13.871	13.871	14.995	14.995	15.572	15.572	15.572	15.572
YBR256C	11.681	11.681	11.681	11.681	11.681	11.681	11.681	11.681	11.393	11.393	11.393	11.393	11.393	11.104	11.104	11.104	8.955	7.671	7.671	7.671	7.671	6.388	5.104	5.104	5.104	5.104	5.104	5.104	6.099	6.099	6.099	6.099	6.099	6.099	6.099	5.811	5.811	6.518	6.518	6.518	6.099	5.811	5.811	5.811	5.811	6.099	6.099	6.099	6.099
YDR525W-A	5.104	5.104	5.104	4.816	4.816	4.816	4.816	4.816	4.816	4.816	4.239	4.239	4.239	4.239	4.239	3.403	3.115	2.826	2.826	4.369	4.369	4.369	4.369	3.95	3.95	4.239	3.244	3.244	3.95	3.95	3.95	3.95	5.075	5.075	5.075	5.075	5.075	5.075	5.075	5.075	5.493	5.364	5.364	5.364	5.364	5.364	5.364	5.652	5.652
YBR143C	14.866	14.866	14.866	14.866	14.866	14.866	14.866	14.866	14.866	14.866	14.866	14.866	14.866	14.866	14.866	14.866	14.866	14.866	14.866	14.866	14.866	14.866	14.578	14.578	14.578	14.578	14.289	14.001	14.001	14.001	14.001	14.001	13.712	13.712	13.712	13.712	13.712	13.712	13.294	13.005	13.005	12.588	12.588	12.588	12.588	12.588	12.588	11.881	11.881
YGR175C	12.04	12.04	12.04	11.622	11.622	11.622	11.622	11.622	11.622	11.334	11.334	11.334	11.334	11.334	11.204	11.204	10.915	10.915	10.498	10.498	9.373	8.666	8.666	6.129	5.423	5.423	5.423	6	6.288	6.288	6.288	6.288	6.288	6	6	6	6	6	6	6	6	5.423	5.423	5.423	5.423	5.423	5.423	5.423	5.423
YPL215W	8.696	8.696	8.696	8.985	9.691	9.979	9.979	10.398	10.398	11.552	11.552	12.546	12.546	12.546	12.546	12.546	12.546	12.546	12.546	12.546	12.546	12.546	12.546	12.258	12.258	12.258	11.97	11.97	11.97	12.258	12.258	12.258	12.258	12.258	12.258	12.546	12.546	12.129	12.129	12.129	12.129	12.129	12.129	12.129	12.129	12.129	12.129	12.129	12.129
YDR237W	1.413	1.702	1.702	1.702	1.702	1.702	1.702	1.702	1.702	1.702	1.702	1.702	1.702	2.955	3.821	4.527	4.527	4.527	4.527	4.527	4.527	4.527	4.527	4.527	4.527	4.527	5.234	5.811	5.811	6.518	6.518	6.518	6.518	6.518	6.518	6.518	6.518	6.518	6.518	6.518	7.513	9.532	9.532	10.239	10.239	10.239	10.239	10.239	10.239
YGL099W	7.513	7.483	6.777	7.354	7.354	7.354	7.642	7.642	7.642	7.642	7.642	7.642	7.642	9.214	9.214	9.214	9.214	9.214	9.214	9.214	9.214	9.214	9.214	9.214	9.214	9.214	9.214	9.214	9.214	9.214	9.214	9.214	9.214	9.214	9.214	9.214	9.214	9.214	9.214	9.214	9.214	9.214	9.214	9.214	9.214	9.214	9.214	9.214	9.214
YFR036W	9.732	10.021	10.021	10.021	10.021	10.021	10.309	10.309	10.598	10.598	10.886	10.886	10.886	10.886	10.886	10.468	10.18	10.18	10.18	10.18	10.18	10.18	10.18	10.468	10.468	10.468	10.468	10.468	10.468	10.468	10.468	10.05	10.05	10.05	10.05	10.05	10.05	10.468	10.468	10.468	10.468	10.468	10.468	10.468	9.761	9.761	9.761	9.761	9.761
YGL092W	2.985	2.696	2.696	2.696	2.696	2.696	3.115	4.109	5.393	5.97	5.97	6.547	8.666	9.214	9.791	9.791	10.209	10.209	10.209	10.209	10.498	10.498	10.498	10.498	12.199	12.199	12.199	12.199	12.199	12.199	12.199	12.199	12.199	12.199	12.488	12.488	12.776	13.065	13.065	13.482	13.482	13.482	13.9	13.9	13.9	13.9	13.9	13.9	13.9
YHL029C	4.686	4.686	4.975	4.975	4.975	5.393	5.393	5.393	5.393	5.681	5.811	5.811	5.811	5.811	5.104	4.686	4.686	4.686	4.686	4.686	4.686	4.686	4.686	4.686	4.686	4.686	4.686	4.686	4.686	4.269	4.269	4.269	4.269	4.269	4.269	4.269	4.269	4.269	4.269	4.269	4.269	4.269	4.269	4.269	4.269	4.269	4.269	4.269	3.562
YDL119C	9.632	9.632	9.632	9.632	9.632	9.632	9.632	9.632	9.632	9.632	9.632	9.632	9.632	9.632	9.921	9.921	9.921	9.921	9.921	9.921	9.921	9.921	9.921	9.921	9.921	9.921	9.921	9.921	9.921	9.921	9.921	9.344	10.05	10.05	10.05	10.05	10.05	10.05	10.05	10.05	10.05	9.761	9.761	9.761	9.761	9.761	9.761	9.761	9.761
YGL060W	6.518	6.518	6.518	6.099	6.099	6.099	6.099	6.099	6.099	6.099	3.273	2.856	2.856	2.856	6.518	7.095	7.095	7.095	7.801	10.498	10.498	10.498	10.498	10.498	10.498	11.075	11.075	11.075	11.075	11.075	11.075	11.075	11.075	11.075	11.075	12.329	12.329	12.329	12.329	12.617	12.617	13.035	13.035	13.612	13.612	13.612	14.607	14.607	14.607
YPL119C	10.438	10.438	10.438	10.438	10.857	12.817	12.817	12.817	12.817	12.817	12.817	12.817	12.817	12.817	12.817	12.817	12.817	12.817	12.817	12.817	12.817	12.817	12.817	12.817	13.105	13.105	13.105	13.105	13.105	13.105	13.105	13.105	13.105	13.105	13.105	13.105	13.105	13.105	13.105	13.105	13.105	13.105	13.105	13.105	13.105	13.105	13.105	13.105	13.105
YOL136C	16.985	17.274	17.562	17.851	17.851	17.433	17.433	17.433	17.433	17.433	17.433	17.433	17.433	17.433	17.433	17.433	17.433	17.433	17.433	17.433	17.433	17.433	17.433	17.433	17.433	17.433	17.433	17.433	17.145	16.567	16.567	16.567	16.567	16.567	16.567	16.567	16.567	16.567	16.567	16.567	15.861	15.443	15.443	15.443	15.443	15.443	15.443	15.443	15.443
YDR108W	10.338	10.338	10.338	10.338	10.338	10.338	10.338	10.338	9.921	9.921	9.921	9.921	9.921	9.632	9.632	9.632	9.632	9.632	9.632	9.632	9.632	9.921	9.344	9.344	9.344	9.344	9.344	8.19	8.19	8.19	8.19	8.19	8.478	8.767	8.767	8.767	8.767	8.767	8.767	8.767	8.478	8.478	8.478	8.478	7.642	7.354	7.354	7.354	7.354
YBR112C	2.696	2.696	2.696	2.696	2.696	2.696	2.408	1.99	1.99	1.99	1.99	1.99	1.99	1.99	1.99	1.99	2.408	2.119	2.119	2.119	2.119	2.119	2.119	1.702	2.119	2.119	2.119	2.119	2.119	1.702	1.702	1.702	1.702	1.702	1.702	1.125	1.125	1.125	1.125	1.125	1.125	1.125	1.125	1.125	1.125	1.125	1.125	1.125	1.125
YJR109C	0.577	0.577	0.577	0.577	0.577	0.288	0.288	0.288	0.288	0.288	0.288	0.288	0.288	0.288	0.288	0.288	0.288	0.288	0.288	0.288	0	0	0	0	0	0	0	0	0	0	0	0	0.418	0.418	0.418	0.418	0.418	0.418	0.418	0.418	0.418	0.418	0.418	0.418	0.418	0.418	0.418	0.418	0.418
YKR017C	7.383	7.383	7.095	6.229	5.104	4.398	3.692	3.692	3.273	3.562	6.099	6.806	8.089	8.089	8.089	8.955	8.955	9.532	9.532	10.239	10.239	10.239	10.656	10.656	10.656	10.656	10.656	10.656	10.656	10.786	11.204	11.204	11.204	11.204	11.204	11.204	12.488	12.905	12.905	12.905	12.905	12.905	12.905	12.905	12.905	12.905	12.905	12.617	12.617
YKL105C	12.935	12.935	12.935	12.935	12.935	12.935	12.935	12.935	12.935	12.935	12.935	12.935	12.935	12.935	12.935	12.935	12.935	12.935	12.358	12.358	12.358	12.069	12.069	12.488	12.488	12.488	12.488	12.488	12.488	12.488	12.488	12.488	12.488	12.488	12.488	12.488	12.488	12.488	11.911	11.911	11.911	11.492	11.492	11.492	11.492	11.204	11.204	11.204	11.204
YDR057W	8.566	8.566	8.566	8.566	8.566	8.566	8.855	8.855	8.855	8.855	8.855	9.143	9.143	9.143	9.143	9.143	9.143	9.143	9.143	9.143	9.562	9.562	9.85	9.85	9.85	9.85	9.85	9.85	10.139	10.139	10.139	10.139	10.139	10.139	10.139	10.139	10.139	10.139	10.139	10.139	10.139	10.139	10.139	10.139	10.139	10.139	9.85	9.85	9.85
YKL130C	15.155	15.572	15.572	15.572	15.572	15.572	15.572	15.572	15.572	15.861	15.861	15.861	15.861	15.861	15.861	15.861	15.861	15.861	15.861	15.861	16.149	16.149	16.149	16.149	16.438	16.438	16.438	16.727	16.727	16.727	16.727	16.727	16.727	16.727	16.727	16.727	16.727	16.727	16.727	16.727	16.727	16.727	16.727	16.727	16.727	16.727	16.727	16.727	16.727
YDR529C	11.075	11.075	11.075	12.617	12.617	13.453	13.453	13.453	13.453	13.871	13.871	13.871	13.871	13.871	13.871	13.871	13.871	13.871	13.871	13.871	13.871	13.871	13.871	14.001	14.001	14.001	14.001	14.001	14.289	14.159	14.159	14.448	14.448	14.448	14.448	14.448	14.448	14.448	14.448	14.448	14.448	14.448	14.448	14.448	14.448	14.448	14.159	13.871	13.871
YLR020C	4.527	4.527	4.109	4.109	4.109	4.109	4.527	5.393	5.393	6.229	6.229	6.229	6.518	6.518	6.518	8.348	8.348	8.348	8.348	8.348	8.348	8.348	8.348	8.348	8.348	8.348	8.348	9.184	11.175	11.592	11.592	12.458	12.458	12.458	12.458	12.458	12.876	12.876	12.876	12.876	12.876	12.876	12.876	12.876	12.876	12.876	12.876	12.876	13.165
YML067C	1.413	1.413	1.413	1.413	1.413	1.413	1.413	1.413	1.831	3.373	5.493	5.493	5.493	5.782	7.612	7.612	7.612	7.612	7.612	7.612	7.612	7.612	7.901	7.901	7.901	7.901	7.901	7.901	9.891	12.011	12.011	12.428	13.294	13.294	13.294	13.582	13.582	14.001	14.001	14.001	14.289	14.289	14.289	14.289	15.991	16.409	16.409	16.826	16.826
YPL250C	10.498	10.498	10.498	10.498	10.498	10.498	10.209	10.209	10.209	10.209	10.498	10.498	11.334	11.045	11.045	11.045	11.045	10.757	10.757	10.757	10.468	10.468	10.468	10.468	10.468	10.757	10.338	10.338	10.338	10.338	10.338	10.338	10.338	10.338	10.757	10.757	10.757	10.757	10.757	10.05	10.338	10.338	10.338	10.338	10.338	10.05	10.05	10.05	10.05
YLR009W	13.294	13.294	13.294	13.294	13.294	13.294	13.294	13.294	14.001	14.001	15.414	15.414	17.374	17.374	17.374	17.792	17.792	17.792	17.792	17.792	17.792	17.792	17.792	17.792	17.792	17.792	17.792	17.792	17.792	17.792	17.792	17.792	17.792	17.792	17.792	17.792	17.792	17.792	17.503	17.503	17.503	17.503	17.503	17.503	17.503	17.503	17.503	17.503	17.503
YLR448W	0	0	0	0.577	0.577	0.577	0.577	0.577	0.577	0.577	0.577	0.577	0.577	0.577	0.577	0.577	0.577	0.577	0.577	0.577	0.577	0.577	0.577	0.577	0.577	0.577	0.577	0.577	0.577	0.577	0.577	0.577	0.577	0.577	0.577	0.577	0.577	0.577	0.577	0.577	0.577	0.577	0.577	0.577	0.577	0.577	0.577	0.577	0.577
YBR246W	4.787	5.364	5.364	5.364	5.364	5.782	5.782	5.782	5.782	6.07	7.483	9.602	9.602	9.602	9.602	9.602	9.602	10.021	12.428	12.428	12.428	12.428	12.428	12.428	12.428	12.428	12.428	12.428	12.428	12.428	12.428	12.428	12.428	13.135	13.135	13.135	13.135	13.135	13.135	13.135	13.135	13.135	13.553	13.553	13.553	13.553	13.553	13.553	13.553
YDL197C	13.094	13.094	13.094	13.094	12.806	12.806	12.806	12.806	12.806	12.806	12.806	12.806	12.806	12.806	12.806	12.806	12.806	12.806	12.806	12.806	12.806	12.806	12.806	12.517	12.517	12.517	12.517	12.517	12.517	12.517	12.517	11.681	11.681	11.681	11.681	10.975	10.975	10.975	10.975	10.975	10.975	10.975	9.691	9.691	9.691	9.402	9.402	9.402	9.402
YMR319C	3.373	3.373	3.373	3.373	3.373	3.373	3.373	3.373	3.373	3.373	3.373	3.373	3.373	3.373	2.538	2.538	2.538	2.538	2.538	2.538	2.538	2.538	2.538	2.538	2.538	2.538	2.538	2.538	2.538	2.538	2.538	2.538	2.538	2.538	2.538	2.538	2.538	2.538	2.538	2.538	2.538	2.538	2.538	2.955	2.667	2.667	2.667	2.667	2.667
YGL115W	6.359	6.359	5.234	5.234	5.234	5.522	5.941	5.941	5.941	5.941	6.229	6.647	6.647	8.637	9.761	9.761	9.761	9.761	10.338	10.338	10.338	10.915	10.915	10.915	10.915	10.915	10.915	10.915	10.915	10.915	10.915	10.915	10.915	10.915	10.915	10.915	10.915	10.915	10.915	10.915	10.915	10.915	10.915	10.915	10.915	10.915	10.915	10.915	10.915
YNL312W	21.713	21.713	21.713	21.713	21.713	21.713	21.713	21.713	21.713	21.713	22.002	22.578	22.578	22.578	22.578	22.578	22.997	22.997	22.997	22.997	22.997	22.708	22.708	23.126	23.126	23.126	23.126	23.126	23.126	23.126	23.126	23.126	23.126	23.126	23.126	22.837	22.837	22.837	22.837	22.837	22.837	22.837	22.837	22.837	22.837	22.837	22.837	22.837	22.837
YMR217W	0	0	0	0	0	0	0	0	0	0	0	0	0	0	0	0	0	0	0	0	0	0	0	0	0	0	0	0	0	0	0	0	0	0	0	0	0	0	0	0	0	0	0	0	0	0	0	0	0
YDR162C	11.045	11.045	10.598	10.757	10.757	10.757	10.757	10.757	10.757	10.757	10.757	10.757	10.757	10.757	10.757	10.757	10.338	10.627	9.791	9.502	11.175	11.175	11.463	11.463	11.463	11.463	11.463	11.463	11.881	11.881	11.881	12.299	12.299	12.588	12.588	12.588	12.169	11.881	11.881	11.175	11.463	12.329	12.329	13.323	13.871	13.871	13.871	13.871	13.871
YMR281W	11.045	11.045	9.921	9.921	9.921	9.921	9.921	9.632	9.632	8.925	8.637	8.925	9.344	9.344	10.05	10.05	10.05	10.05	10.05	9.761	10.05	9.184	9.184	9.184	9.184	9.184	9.602	9.184	9.184	9.184	9.732	9.314	9.314	9.314	9.314	9.314	9.314	9.314	9.314	9.314	9.732	9.732	8.19	8.19	8.19	8.19	8.19	8.19	8.19
YAL016W	11.622	11.622	12.04	12.617	12.617	12.617	12.617	12.329	12.329	12.329	12.329	12.329	12.329	12.329	12.329	12.329	12.329	12.329	12.329	12.329	12.329	12.329	12.329	12.329	12.329	12.329	12.329	12.329	12.329	12.329	12.329	12.329	12.329	12.329	12.329	12.329	12.329	12.329	12.329	12.329	12.329	12.329	11.622	11.622	11.622	11.622	11.334	11.334	11.334
YBL099W	15.084	15.084	15.084	15.084	15.084	15.084	15.084	15.084	14.089	14.089	14.089	14.089	13.671	13.383	13.383	13.383	13.383	12.676	12.387	12.387	11.681	11.681	11.681	11.263	11.263	9.432	9.432	9.432	9.432	9.432	9.432	9.432	8.855	8.855	8.855	8.566	8.566	6.577	5.711	4.716	5.134	4.846	4.846	4.846	4.846	4.557	4.557	4.557	4.557
YER091C	0.577	0.577	0.577	0.577	0.577	1.413	1.413	1.413	1.413	1.413	1.413	1.413	1.413	1.413	1.413	1.702	2.408	2.408	2.408	2.408	2.408	2.408	2.408	2.408	2.408	2.408	2.408	2.408	2.408	2.408	2.408	2.408	2.408	2.408	2.408	2.408	2.408	2.408	2.408	2.408	2.408	2.408	2.408	2.408	2.408	2.408	2.408	2.408	2.408
YNL039W	19.782	19.782	19.782	19.782	19.782	20.2	21.613	21.613	21.613	21.613	21.613	21.613	21.613	21.613	21.613	21.613	21.613	21.613	21.613	21.613	21.613	21.613	21.613	21.613	21.613	21.613	22.608	22.608	22.608	22.896	22.896	22.896	22.896	22.896	22.896	22.896	22.896	22.896	22.896	22.896	22.896	22.896	22.896	22.896	22.896	22.896	22.896	22.896	22.608
YPL249C	8.767	8.767	8.767	9.184	9.184	9.184	9.184	9.184	9.184	9.184	9.184	9.184	9.184	9.184	9.602	9.891	9.891	9.891	9.891	9.891	9.891	9.891	9.055	9.921	10.209	10.209	10.498	10.498	10.498	10.498	10.498	10.498	10.915	10.915	10.915	10.915	10.915	10.915	10.915	10.915	10.915	10.915	10.915	10.915	11.204	11.204	11.204	11.204	11.204
YMR211W	8.478	12.717	12.717	12.717	12.717	12.717	13.712	13.712	13.424	13.424	13.712	13.712	13.712	13.712	13.712	14.289	14.289	14.289	14.289	14.289	14.289	14.289	14.289	14.289	14.289	14.289	14.578	14.578	14.995	14.995	14.995	14.995	14.995	14.995	14.995	14.995	14.995	14.995	14.995	14.995	14.995	14.995	14.995	14.995	14.995	14.995	14.995	14.578	14.578
YOR301W	11.881	11.881	11.881	11.881	11.881	11.881	11.881	11.881	11.881	11.881	11.881	11.881	11.881	11.881	11.881	11.881	12.169	12.588	12.876	12.876	12.876	12.876	12.876	12.876	12.876	12.876	12.876	13.165	13.165	13.165	13.165	13.165	13.294	13.712	13.712	13.712	13.712	13.712	14.001	14.001	14.001	14.001	14.001	14.001	13.582	13.871	13.871	13.871	13.871
YJL118W	6.806	6.806	7.224	7.513	7.513	7.513	7.513	8.925	8.925	8.925	9.632	9.632	9.632	10.05	10.05	10.05	10.05	10.05	10.05	10.05	10.05	10.498	10.498	10.498	10.498	10.498	10.498	10.498	10.786	11.204	11.204	11.204	11.204	11.204	11.204	11.204	11.204	11.204	11.204	11.204	11.911	11.911	11.911	11.911	11.911	11.911	13.742	16.438	17.433
YGR105W	3.533	3.533	3.533	2.826	2.826	2.826	2.119	2.119	2.119	2.119	2.119	2.119	2.119	2.408	2.408	2.985	2.985	2.985	3.403	3.403	3.692	4.398	4.398	4.398	4.398	4.398	4.398	4.398	4.398	4.398	5.263	5.263	5.263	5.681	7.253	7.253	7.253	7.671	7.671	7.671	7.671	8.089	8.089	8.378	8.378	8.378	8.378	8.378	8.955
YBR130C	4.139	4.846	4.846	10.915	10.915	10.915	11.204	11.204	11.204	11.204	11.204	11.204	11.204	11.204	11.622	12.04	12.458	13.165	13.165	13.871	13.871	14.736	15.155	15.155	15.155	15.155	15.443	15.732	15.732	16.308	16.308	16.308	16.308	16.308	16.308	16.308	16.308	16.308	16.308	16.308	16.308	16.308	16.308	16.308	16.308	16.308	16.308	16.597	16.597
YOR205C	16.826	17.115	17.115	17.115	17.115	17.115	17.115	17.533	17.244	17.244	17.244	17.533	18.239	18.239	18.239	18.239	18.239	18.239	18.239	18.239	18.239	18.528	18.528	18.528	18.528	18.528	18.528	18.528	18.528	18.528	18.528	18.528	18.528	18.528	18.528	18.528	18.528	18.946	18.657	18.657	18.657	18.657	18.657	18.657	18.657	18.657	18.657	18.657	18.657
[truncated: 3,499 more rows]
[truncated: 952 more columns]
