# Supplementary material for: Constitutive turnover of histone H2A.Z at yeast promoters requires the preinitiation complex
Source: eLife. 2016 Jul 20;5:e14243. doi: 10.7554/eLife.14243 (PMC4995100; doi:10.7554/eLife.14243)
Supplement: Figure 4—source data 1. — DOI: http://dx.doi.org/10.7554/eLife.14243.033 [file elife-14243-fig4-data1.xlsx]

## Sheet: Sheet1
Tramantano et al. 2016
Figure 4--Source_data_1
Nucleosome tag profiles of INO80-FRB around the +1 dyads before normalization
Keys:
T = input
A = H2A
Z = H2A.Z
	Sample ID	MT215	MT216	MT217		MT218	MT219	MT220		MT221	MT222	MT223		MT224	MT225	MT226
	Strain ID	yEL189	yEL189	yEL189		yEL189	yEL189	yEL189		yEL189	yEL189	yEL189		yEL189	yEL189	yEL189
	Genotype	INO80-FRB	INO80-FRB	INO80-FRB		INO80-FRB	INO80-FRB	INO80-FRB		INO80-FRB	INO80-FRB	INO80-FRB		INO80-FRB	INO80-FRB	INO80-FRB
	Rapamycin	+	+	+		-	-	-		+	+	+		-	-	-
Distance from +1 dyad (bp)	Fraction	T	A	Z		T	A	Z		T	A	Z		T	A	Z
-1000		397	379	709		393	364	882		743	694	835		674	624	913
-999		431	401	718		385	372	936		760	693	863		688	632	962
-998		420	362	685		349	369	916		756	672	879		652	666	930
-997		412	416	748		408	370	892		779	669	819		636	680	993
-996		422	419	772		360	370	932		818	578	857		628	670	894
-995		402	396	762		390	381	938		750	594	846		670	681	939
-994		373	442	732		383	409	882		722	672	861		688	636	870
-993		419	401	753		381	397	921		808	675	833		675	663	885
-992		423	416	750		396	409	926		805	638	851		654	663	950
-991		424	416	735		390	419	994		784	634	793		632	610	1001
-990		412	421	705		396	400	922		799	672	800		666	666	1004
-989		395	428	710		382	419	979		830	696	809		724	636	927
-988		426	424	728		407	433	935		819	600	876		638	649	989
-987		418	425	758		385	392	943		782	650	879		717	695	884
-986		461	436	750		400	394	939		835	656	886		702	695	910
-985		454	410	715		408	379	1051		778	600	874		654	675	944
-984		440	425	757		411	424	936		804	647	906		684	697	950
-983		430	453	709		424	372	969		825	667	903		689	715	1031
-982		414	424	694		418	386	968		763	652	837		715	684	977
-981		414	380	717		454	383	923		837	640	881		649	683	974
-980		418	428	739		451	404	874		806	690	903		654	732	946
-979		459	424	777		417	428	919		775	675	883		687	734	942
-978		422	428	734		375	423	927		839	628	873		666	691	964
-977		416	424	752		442	436	960		770	688	800		687	682	972
-976		463	415	701		421	390	960		836	691	851		731	674	1016
-975		446	453	801		401	423	1000		814	672	917		736	680	985
-974		408	436	726		415	430	916		795	647	899		686	689	1020
-973		436	433	752		402	463	954		838	713	850		754	675	1014
-972		416	421	764		399	452	972		813	678	830		717	752	982
-971		419	488	759		446	431	970		813	677	897		731	729	970
-970		444	455	736		456	438	970		809	752	888		696	721	971
-969		446	458	699		471	419	923		850	710	920		706	701	980
-968		462	482	697		413	417	987		871	658	856		793	728	926
-967		416	450	777		410	414	986		837	724	893		740	658	929
-966		476	477	750		432	435	905		878	692	893		731	717	1003
-965		468	419	736		412	444	949		822	712	851		687	747	955
-964		428	464	736		432	460	942		855	748	860		662	775	979
-963		473	454	786		458	431	956		843	666	849		752	745	993
-962		440	449	771		443	422	951		803	727	857		750	809	1068
-961		493	471	733		418	436	972		828	714	856		736	701	959
-960		456	437	762		443	413	1001		802	694	908		712	747	972
-959		446	440	802		412	448	940		849	733	846		745	722	889
-958		510	504	752		443	437	979		855	692	857		764	754	977
-957		472	454	779		452	414	962		797	745	847		701	750	999
-956		488	502	798		434	455	939		889	697	891		673	737	947
-955		492	483	782		420	421	939		838	693	840		745	749	912
-954		409	463	691		429	454	931		848	748	925		722	716	973
-953		460	489	756		427	476	1036		906	740	884		716	799	995
-952		476	467	778		468	440	972		852	708	953		700	734	975
-951		465	455	754		480	446	993		890	713	882		785	774	1005
-950		447	459	761		470	435	953		909	722	882		743	736	940
-949		489	435	769		455	463	943		908	724	873		779	746	938
-948		469	472	772		485	420	978		900	787	882		745	755	978
-947		450	473	726		463	452	980		831	711	894		722	730	945
-946		483	465	783		456	451	996		851	753	926		756	741	970
-945		438	513	798		466	443	931		847	677	864		749	792	930
-944		465	499	783		441	435	968		903	749	826		766	771	921
-943		438	507	757		468	440	984		894	684	867		720	795	971
-942		442	479	744		461	447	1015		857	767	882		813	767	933
-941		486	487	745		453	440	953		864	741	875		737	734	976
-940		480	494	771		430	440	945		948	675	873		730	740	945
-939		491	454	767		425	442	993		875	722	884		736	724	956
-938		479	463	778		440	463	972		868	752	920		733	716	971
-937		439	484	808		423	467	975		848	776	907		670	751	975
-936		466	467	810		474	470	975		895	720	864		766	739	1026
-935		490	476	779		460	440	916		853	710	951		741	748	986
-934		469	441	705		455	421	955		875	686	895		717	670	987
-933		473	477	802		470	432	1005		879	677	894		740	754	1015
-932		520	482	770		419	494	986		866	761	924		786	728	978
-931		509	488	792		430	455	1001		867	737	898		743	724	1004
-930		479	446	821		390	446	929		877	695	853		730	739	991
-929		483	525	768		451	471	990		875	720	884		756	767	997
-928		520	491	727		448	482	914		880	756	906		779	741	991
-927		493	497	723		491	440	957		859	763	879		743	798	964
-926		470	503	782		458	438	988		862	690	864		777	703	978
-925		503	433	764		442	430	965		833	693	827		714	777	903
-924		496	539	785		479	428	996		839	709	883		726	718	993
-923		507	476	729		441	425	980		921	742	919		752	735	1007
-922		501	460	777		474	474	984		850	741	919		799	731	1018
-921		503	481	756		434	472	982		879	735	847		781	772	937
-920		471	488	804		441	430	953		904	727	886		738	682	965
-919		495	436	742		447	444	945		854	734	853		729	748	944
-918		483	458	764		446	383	998		858	724	867		725	738	958
-917		487	486	740		427	461	1000		851	685	885		731	733	992
-916		433	446	757		430	437	966		878	719	948		752	737	971
-915		449	484	768		439	449	926		834	733	925		764	758	956
-914		479	449	742		417	434	909		872	749	929		670	720	927
-913		414	448	803		468	401	960		856	688	935		773	682	993
-912		438	467	766		463	415	972		905	675	929		718	655	935
-911		451	440	772		420	432	920		842	726	899		704	702	968
-910		453	476	752		404	422	889		880	734	875		689	684	915
-909		454	427	745		417	391	980		856	688	937		666	749	961
-908		442	410	711		405	426	928		831	726	932		653	687	902
-907		447	453	754		370	399	928		800	703	812		667	685	961
-906		432	473	802		420	386	980		839	676	906		712	660	972
-905		448	434	715		390	400	940		799	686	858		607	687	897
-904		447	443	767		413	393	902		756	690	855		641	681	983
-903		418	459	735		423	429	906		842	628	874		681	717	917
-902		428	434	710		427	407	921		846	702	876		688	664	935
-901		419	407	783		371	373	893		831	654	864		663	652	949
-900		453	409	713		417	370	920		786	634	832		642	652	911
-899		444	399	702		403	396	899		827	656	824		697	655	924
-898		405	425	698		380	379	914		786	674	778		686	618	863
-897		399	406	714		369	370	866		776	637	846		661	667	963
-896		448	440	755		384	372	916		798	664	873		693	689	897
-895		441	443	771		420	408	866		763	642	911		636	644	900
-894		446	457	708		375	373	888		775	623	801		661	622	871
-893		404	413	709		373	366	883		783	629	836		577	629	895
-892		380	416	733		380	336	826		745	648	848		617	634	929
-891		435	431	718		396	393	888		785	592	815		647	646	870
-890		451	389	786		385	382	884		724	624	869		674	600	893
-889		415	437	732		348	351	948		781	631	864		619	633	900
-888		423	409	721		382	377	926		789	653	833		666	637	890
-887		397	398	700		368	333	901		755	630	841		621	610	924
-886		400	393	678		373	361	880		741	591	848		641	661	950
-885		445	399	703		359	378	835		803	591	892		620	579	897
-884		435	388	723		392	345	848		738	566	843		565	616	861
-883		413	399	716		345	369	874		757	605	800		610	607	891
-882		393	416	729		396	348	881		710	631	833		599	602	878
-881		375	377	728		354	380	906		781	639	842		605	610	955
-880		426	385	716		369	349	910		732	592	888		628	614	867
-879		368	376	754		371	361	860		737	610	860		628	622	907
-878		432	361	765		392	334	867		759	663	783		575	583	857
-877		388	391	731		402	383	890		746	609	866		605	555	861
-876		383	389	723		375	353	900		724	629	832		605	607	926
-875		386	404	778		377	368	886		731	600	870		581	609	923
-874		381	428	712		392	400	880		716	582	895		619	615	893
-873		388	409	731		337	328	890		711	545	875		571	586	893
-872		381	391	708		353	325	861		736	582	839		578	549	916
-871		407	389	797		334	342	874		778	605	792		630	577	869
-870		385	393	719		351	340	858		718	617	814		568	606	924
-869		391	363	690		368	370	874		735	602	871		587	605	875
-868		389	386	712		387	352	904		719	592	814		600	597	810
-867		368	383	680		379	360	840		763	599	892		540	608	944
-866		365	369	695		380	363	917		782	580	836		542	600	903
-865		360	361	663		355	371	917		739	599	875		616	601	852
-864		395	365	729		337	331	902		758	596	809		616	624	876
-863		385	401	698		393	363	929		713	631	828		573	570	904
-862		392	356	730		365	330	915		701	614	796		609	594	883
-861		362	367	687		337	359	899		725	589	893		571	622	842
-860		346	360	683		364	362	859		698	557	844		535	537	856
-859		352	381	732		327	326	842		684	592	829		580	596	918
-858		373	389	723		338	340	861		690	607	843		571	557	902
-857		441	363	722		358	331	898		709	581	815		586	567	888
-856		353	358	685		396	319	903		708	550	870		616	547	930
-855		376	360	715		373	318	908		731	577	821		599	581	866
-854		369	387	673		359	331	905		723	600	817		618	617	843
-853		363	354	695		343	367	888		726	630	822		605	578	871
-852		391	350	718		339	347	886		683	508	797		591	568	948
-851		385	364	681		387	356	880		678	605	794		619	578	863
-850		399	392	681		347	323	847		719	608	813		532	612	884
-849		420	360	678		344	349	848		729	571	846		577	606	885
-848		373	354	691		371	331	856		739	607	820		595	609	910
-847		431	363	746		338	328	907		693	580	776		549	556	878
-846		383	405	730		359	318	921		761	602	858		616	588	861
-845		371	413	708		320	330	897		717	607	801		608	581	909
-844		400	366	670		385	332	855		738	601	811		650	638	884
-843		418	366	688		349	350	806		697	615	756		590	593	896
-842		368	362	646		362	333	836		714	617	776		610	627	849
-841		373	394	686		371	329	809		702	631	773		600	628	911
-840		371	392	695		345	324	890		707	558	775		577	594	841
-839		364	398	716		379	351	895		764	550	829		566	650	971
-838		401	390	749		379	368	904		750	589	837		633	584	875
-837		382	383	675		346	361	829		753	616	805		609	634	869
-836		421	387	687		376	379	824		735	659	814		585	611	836
-835		402	425	694		349	371	886		744	615	772		664	653	858
-834		419	401	738		354	358	851		722	589	851		653	615	894
-833		424	412	687		404	364	875		771	633	800		623	624	906
-832		388	408	692		378	386	884		738	619	843		634	618	888
-831		389	406	699		370	340	882		765	618	800		604	640	874
-830		385	399	696		364	383	896		797	645	848		643	610	932
-829		397	374	721		414	388	875		763	587	861		669	604	874
-828		384	422	719		363	410	855		730	621	868		664	641	954
-827		407	396	709		431	367	897		833	663	926		647	644	924
-826		396	384	694		364	396	890		753	620	905		649	645	918
-825		420	399	696		373	408	972		778	655	816		680	695	901
-824		403	444	709		422	383	908		793	634	782		653	631	969
-823		405	425	738		405	373	882		772	631	862		624	599	915
-822		439	435	771		408	408	918		798	707	882		669	657	1009
-821		423	395	738		396	382	897		784	615	782		703	610	895
-820		407	435	710		409	405	950		821	647	881		643	663	911
-819		404	446	710		422	358	875		794	673	896		679	645	884
-818		453	406	732		411	411	899		834	651	870		681	634	918
-817		455	410	732		386	403	908		824	670	855		691	701	959
-816		445	423	721		418	425	940		861	666	858		672	697	1039
-815		434	441	807		418	408	960		810	688	876		699	678	927
-814		464	455	771		448	446	922		827	698	924		734	689	967
-813		467	463	763		447	441	958		851	698	879		728	701	989
-812		485	434	761		427	409	960		851	675	918		705	712	963
-811		480	418	802		468	449	944		898	702	894		741	713	1004
-810		448	480	762		472	483	1002		836	742	939		736	709	1015
-809		455	416	784		422	432	978		872	724	923		779	748	945
-808		472	494	796		483	430	1001		900	711	867		760	724	1032
-807		468	470	807		478	450	983		853	765	923		715	740	1005
-806		465	444	763		440	457	963		890	725	877		763	750	1034
-805		480	466	785		465	466	942		888	744	923		758	718	968
-804		500	496	783		482	434	1049		872	675	917		716	765	1040
-803		460	475	739		468	462	1024		864	737	930		718	758	1025
-802		483	447	783		417	486	1004		910	741	966		783	764	1085
-801		460	455	824		454	413	980		902	730	931		734	767	1044
-800		476	463	851		466	470	1061		928	755	922		781	752	1080
-799		465	450	825		477	438	1013		923	714	962		757	746	1022
-798		493	494	790		461	480	1032		909	737	992		822	778	1039
-797		496	508	802		494	448	973		888	756	944		712	773	1028
-796		468	457	781		491	478	1022		942	733	975		808	765	1047
-795		486	495	793		456	460	1026		860	729	965		748	782	1018
-794		455	455	810		434	438	1085		877	764	888		773	816	1020
-793		509	474	780		480	446	1046		916	703	961		765	749	1028
-792		469	477	819		488	466	1029		877	763	959		805	823	1041
-791		462	496	823		443	450	1014		956	773	930		759	780	989
-790		495	527	843		520	471	1066		909	802	928		812	871	1019
-789		495	499	823		480	464	1088		860	774	967		832	815	1105
-788		497	488	779		475	450	1050		922	760	947		791	865	1063
-787		463	555	843		496	462	1017		969	724	891		822	776	1061
-786		538	538	825		486	494	1034		915	790	918		836	845	1060
-785		462	488	778		447	461	1023		971	710	943		785	751	1076
-784		550	533	829		532	472	1031		892	779	964		814	834	1000
-783		509	541	836		477	473	1079		939	776	1014		853	804	1061
-782		484	482	857		501	533	1060		890	751	997		825	832	1063
-781		504	496	818		508	490	996		976	791	972		824	826	1004
-780		508	505	837		522	470	1102		908	764	953		801	880	1021
-779		528	501	831		498	447	1016		893	762	926		778	814	1077
-778		489	473	834		502	488	1005		907	708	993		832	816	1075
-777		473	545	820		476	479	1072		980	792	977		809	852	1084
-776		524	490	841		474	478	1035		969	806	947		871	850	1074
-775		516	500	844		493	514	1044		963	728	997		797	802	1129
-774		505	533	839		476	519	1097		959	790	944		807	766	1057
-773		506	516	827		482	499	1087		931	796	956		866	807	1119
-772		462	482	863		478	486	1153		974	795	949		764	814	1078
-771		505	520	869		517	445	1090		971	762	950		795	807	1130
-770		488	469	836		508	448	1035		938	752	965		807	781	1082
-769		483	517	848		485	494	995		947	790	992		813	826	1027
-768		508	500	851		479	481	1091		978	778	1003		829	783	1104
-767		529	542	852		506	506	1056		993	760	969		809	750	1046
-766		570	488	839		484	514	1086		925	737	991		844	851	1071
-765		500	490	880		472	445	1019		992	781	958		825	836	1137
-764		485	506	792		517	453	1060		858	782	1040		799	784	1104
-763		522	510	809		491	512	1096		930	725	934		808	841	1019
-762		518	521	843		486	458	1019		917	740	984		783	793	1056
-761		514	512	853		490	478	992		907	749	983		771	811	1085
-760		509	492	832		500	492	1006		945	796	1009		783	799	1043
-759		509	512	856		445	454	1062		922	814	972		812	775	1057
-758		484	500	835		470	492	1034		938	747	1020		793	747	1118
-757		488	480	818		491	446	1049		949	714	1048		779	795	1141
-756		457	514	788		431	474	1043		912	762	1009		759	803	1029
-755		490	446	877		469	420	1064		894	733	1005		781	766	1145
-754		513	501	857		456	465	1069		986	704	991		784	795	1065
-753		485	482	843		478	426	1061		927	749	984		777	808	1042
-752		519	499	846		466	433	1022		879	757	1003		740	759	1073
-751		454	457	875		449	486	1019		901	734	977		738	764	1074
-750		438	480	815		468	443	1049		886	711	967		756	716	1020
-749		475	464	831		461	478	1064		919	674	942		727	751	990
-748		467	464	816		433	430	1068		821	748	957		713	718	1058
-747		489	465	783		450	432	1021		811	737	932		754	735	1036
-746		428	441	858		465	456	1007		883	695	984		723	723	1004
-745		458	455	773		433	459	1013		855	703	919		674	688	1019
-744		419	470	827		440	406	969		882	700	926		712	707	1040
-743		447	447	803		422	429	969		891	679	969		699	711	1013
-742		493	477	809		435	423	973		897	713	951		706	686	1042
-741		462	447	803		429	410	1001		800	703	902		707	677	953
-740		428	402	816		407	444	1020		803	646	920		673	688	1004
-739		408	437	825		406	415	1006		849	693	952		696	719	1046
-738		422	425	760		407	371	972		778	670	899		689	663	1004
-737		420	439	812		405	394	955		810	629	929		626	641	1001
-736		426	435	800		404	399	955		823	621	938		702	647	998
-735		420	401	778		391	395	896		803	670	957		676	641	979
-734		422	420	808		414	349	949		775	657	873		691	681	1062
-733		439	398	773		364	376	986		786	686	900		639	610	971
-732		387	403	815		378	386	938		717	611	910		679	596	962
-731		404	412	763		392	371	941		776	613	864		629	618	928
-730		415	366	772		375	380	912		752	615	926		607	668	968
-729		411	375	816		351	398	895		759	602	877		610	596	981
-728		371	380	776		369	357	928		756	666	911		595	581	1025
-727		430	386	733		333	341	925		724	584	889		593	561	957
-726		398	386	790		359	341	891		708	582	845		603	571	959
-725		395	381	763		336	320	939		707	599	873		632	608	916
-724		385	394	717		310	340	917		713	623	836		586	632	941
-723		378	381	794		354	324	862		752	567	921		569	511	974
-722		356	375	755		342	344	929		750	593	913		599	616	957
-721		398	365	728		352	332	822		725	553	885		594	578	864
-720		394	369	737		351	325	936		740	609	850		552	550	905
-719		378	370	737		355	337	866		692	532	838		595	583	911
-718		376	352	721		348	292	828		710	580	800		570	547	883
-717		368	341	721		356	336	909		704	544	802		579	531	899
-716		363	378	719		318	291	838		671	549	808		571	545	967
-715		394	358	750		333	314	889		674	540	785		534	580	916
-714		344	348	711		312	326	818		679	540	854		551	570	931
-713		367	343	695		343	296	844		656	556	797		555	543	854
-712		337	347	739		331	334	864		655	531	896		557	542	906
-711		374	371	729		342	316	899		693	504	830		553	522	893
-710		345	365	730		326	281	907		666	517	922		527	567	945
-709		373	339	687		313	340	891		636	496	819		557	503	925
-708		338	339	680		292	337	862		638	512	823		538	495	860
-707		347	324	675		322	309	817		637	546	814		518	554	854
-706		346	335	692		315	283	835		636	533	800		520	526	918
-705		347	364	717		299	296	862		656	535	890		565	494	894
-704		340	329	697		321	314	843		636	511	812		575	477	862
-703		318	322	687		298	296	905		674	510	814		550	530	849
-702		340	353	662		326	279	919		614	522	851		578	553	874
-701		342	323	705		273	279	852		638	555	834		529	498	946
-700		329	347	708		301	311	858		687	519	795		481	504	873
-699		335	335	643		298	286	813		653	550	834		489	497	869
-698		325	329	659		335	306	866		636	513	815		559	512	839
-697		358	337	725		280	303	856		654	485	812		571	500	927
-696		325	345	709		311	290	863		654	461	837		542	547	862
-695		335	347	655		326	289	810		615	513	810		458	464	884
-694		347	311	692		282	279	825		638	503	826		542	537	906
-693		343	349	680		307	310	880		656	479	867		498	503	888
-692		358	330	675		321	307	856		650	477	798		536	551	831
-691		325	346	705		304	318	854		605	515	806		502	503	874
-690		350	329	748		285	301	870		649	538	834		535	518	940
-689		353	311	753		337	287	831		662	513	829		510	516	874
-688		363	347	719		321	276	823		668	484	843		515	531	859
-687		357	358	686		325	291	780		676	501	792		538	525	829
-686		344	358	716		302	296	931		628	501	792		538	557	894
-685		339	318	705		296	308	881		631	515	839		521	511	862
-684		345	338	715		303	307	880		609	542	910		535	499	874
-683		352	312	668		293	312	853		619	545	773		549	498	842
-682		370	341	736		338	315	864		655	497	781		518	523	867
-681		311	340	711		348	276	861		648	540	866		550	519	865
-680		356	313	714		349	291	853		677	542	856		536	490	887
-679		356	301	742		345	318	888		675	493	864		564	550	906
-678		334	348	747		291	306	856		702	555	835		570	490	917
-677		371	359	717		325	331	900		659	485	890		557	518	888
-676		374	322	760		346	283	867		665	513	863		541	542	886
-675		346	344	712		325	300	935		672	558	874		532	520	933
-674		364	338	742		342	302	861		646	509	840		551	512	945
-673		357	364	717		338	300	879		674	517	875		549	551	825
-672		380	363	736		367	371	864		676	578	818		555	554	937
-671		371	386	725		337	324	881		652	521	851		599	511	851
-670		350	373	739		361	360	912		639	566	856		571	545	989
-669		365	375	791		352	344	944		675	554	886		560	586	969
-668		365	340	720		342	345	939		681	565	871		590	587	994
-667		386	383	776		374	312	930		709	575	878		565	581	917
-666		349	361	717		354	361	972		693	592	863		558	593	904
-665		342	379	747		354	345	924		702	579	847		527	598	962
-664		370	370	729		336	352	866		745	606	902		557	555	926
-663		408	393	804		355	343	926		738	555	861		601	564	967
-662		400	412	793		399	363	943		718	592	916		593	586	979
-661		395	387	743		391	361	966		716	605	847		647	559	917
-660		392	388	799		362	347	909		757	602	879		633	599	1041
-659		355	386	832		392	369	987		734	612	934		612	608	914
-658		413	358	786		337	362	1003		737	591	943		585	629	971
-657		393	401	840		365	376	954		772	614	871		643	636	1051
-656		384	407	836		399	383	1021		749	605	907		618	648	1072
-655		413	428	799		351	349	957		740	611	938		638	670	1003
-654		429	449	820		416	416	975		808	634	926		635	661	1122
-653		388	391	849		383	408	1039		758	618	895		666	701	1055
-652		452	405	821		395	415	994		804	637	1039		679	666	979
-651		434	409	777		398	473	1060		809	656	976		635	688	1024
-650		409	425	851		420	373	1037		783	644	1024		688	675	1049
-649		450	388	817		425	407	1039		803	626	962		765	671	1063
-648		457	432	826		423	396	1000		828	655	1008		706	728	1080
-647		431	445	831		424	397	1043		824	721	991		691	709	1082
-646		418	429	909		452	383	1122		868	672	976		692	747	1098
-645		478	434	867		445	419	1045		819	725	1026		694	734	1140
-644		451	399	860		451	426	1049		849	682	1016		701	723	1085
-643		430	457	885		456	433	1072		805	682	930		689	732	1088
-642		434	467	897		425	428	1111		851	724	985		712	701	1130
-641		486	436	827		434	478	1097		854	678	982		768	761	1119
-640		462	482	893		443	438	1163		873	713	1074		701	709	1142
-639		491	460	920		500	406	1127		871	714	1053		840	754	1199
-638		462	440	907		484	454	1135		850	734	1041		700	710	1223
-637		485	436	925		516	436	1199		903	788	1103		803	822	1203
-636		476	498	839		422	453	1158		842	705	1038		791	799	1079
-635		474	460	906		465	458	1184		875	728	1061		816	754	1242
-634		457	490	903		478	469	1200		891	702	1042		718	842	1203
-633		509	471	891		469	495	1161		965	722	1033		770	784	1225
-632		481	481	955		450	458	1208		849	735	1036		807	814	1206
-631		492	465	916		501	471	1240		861	746	1047		853	765	1293
-630		503	467	925		537	453	1205		941	808	1047		774	761	1229
-629		521	469	938		508	450	1211		954	794	1111		848	807	1212
-628		520	484	896		482	471	1193		946	753	1100		887	814	1244
-627		474	491	928		489	494	1190		933	777	1075		862	835	1179
-626		491	507	941		506	462	1256		1008	726	1074		842	822	1245
-625		515	506	984		541	465	1242		979	779	1136		864	820	1225
-624		484	537	972		544	473	1267		998	793	1123		847	878	1274
-623		526	494	941		535	531	1242		969	812	1056		780	843	1238
-622		517	520	974		538	479	1191		967	778	1138		861	864	1282
-621		515	486	931		503	469	1225		953	777	1116		835	799	1198
-620		534	501	892		555	545	1267		988	746	1116		822	842	1270
-619		551	543	950		495	499	1288		1010	769	1039		938	865	1253
-618		534	553	979		521	463	1214		999	769	1196		841	886	1285
-617		528	481	1017		517	513	1198		956	780	1204		847	898	1283
-616		553	549	977		527	551	1261		992	845	1142		859	857	1297
-615		539	551	969		514	506	1334		1043	818	1139		840	914	1362
-614		534	560	933		501	521	1211		1037	835	1093		828	815	1247
-613		539	469	900		516	530	1181		960	786	1105		870	859	1269
-612		487	533	968		509	535	1203		998	818	1115		895	859	1302
-611		522	485	920		531	514	1234		986	787	1106		835	799	1282
-610		562	511	943		556	535	1265		1030	848	1107		913	866	1294
-609		550	453	949		559	493	1185		986	797	1142		840	836	1238
-608		559	563	960		535	496	1222		1026	839	1092		860	858	1253
-607		515	522	911		514	468	1187		942	742	1076		821	849	1221
-606		562	550	954		499	495	1234		989	779	1101		871	829	1278
-605		555	592	978		510	550	1126		1053	868	1077		907	859	1283
-604		504	531	1008		536	492	1210		950	795	1060		861	861	1286
-603		519	511	928		526	469	1221		940	804	1091		912	838	1221
-602		533	520	949		489	442	1175		918	814	1121		803	832	1171
-601		546	525	923		481	490	1186		951	769	1062		863	861	1233
-600		511	511	945		488	525	1180		903	794	1115		818	773	1203
-599		498	515	867		480	465	1177		930	816	1058		871	804	1181
-598		541	524	961		496	476	1128		957	791	1101		832	833	1228
-597		495	492	901		481	470	1171		968	768	1036		783	782	1164
-596		515	491	982		513	475	1162		942	749	1085		860	790	1153
-595		523	511	911		514	521	1190		963	764	1074		854	751	1164
-594		520	483	839		472	494	1139		929	782	1053		789	814	1162
-593		528	421	895		498	476	1132		934	775	1077		795	761	1159
-592		487	504	910		479	487	1078		953	774	1035		842	804	1077
-591		522	484	885		489	478	1080		941	793	973		791	787	1138
-590		470	508	898		454	518	1123		967	755	1048		717	767	1125
-589		483	486	903		499	462	1126		911	724	1008		770	756	1100
-588		444	462	882		487	423	1090		868	736	1010		766	770	1070
-587		477	408	811		435	457	1115		874	749	975		772	732	1085
-586		484	432	909		461	453	1148		897	704	1034		744	705	1112
-585		497	475	873		476	462	1050		899	771	969		730	707	1093
-584		460	486	851		458	478	1091		885	717	998		722	721	1123
-583		484	489	889		442	439	1039		914	726	943		722	726	1040
-582		466	437	863		445	404	1062		874	693	977		733	679	1050
-581		425	425	875		391	421	1001		762	665	976		684	737	1025
-580		419	414	827		450	386	1025		823	657	967		704	679	1005
-579		427	422	768		408	426	1053		770	666	985		737	671	1008
-578		450	402	774		429	378	958		763	672	892		709	664	1035
-577		415	423	834		391	384	1017		851	640	919		677	655	1008
-576		440	403	807		380	448	945		792	639	962		656	659	1009
-575		398	413	814		418	427	999		735	613	928		637	657	1007
-574		411	426	817		385	376	989		751	626	935		624	675	1002
-573		398	440	739		385	366	973		806	589	900		668	601	983
-572		413	418	732		446	378	891		754	640	901		654	644	959
-571		407	356	742		371	373	953		736	566	897		637	623	961
-570		418	425	785		379	393	950		735	631	889		635	615	949
-569		395	383	753		377	381	941		747	570	904		661	640	918
-568		407	361	752		368	353	909		755	553	921		656	605	963
-567		372	347	749		341	337	952		740	578	827		605	541	935
-566		336	372	710		323	310	860		630	579	897		560	585	923
-565		329	317	731		333	322	806		670	543	913		567	572	860
-564		372	392	701		344	344	896		670	548	826		557	554	892
-563		369	354	718		349	322	867		687	500	868		595	525	911
-562		336	334	692		343	323	910		687	523	814		592	559	875
-561		355	352	732		380	350	835		630	528	810		557	553	896
-560		374	353	721		336	337	899		636	531	833		536	528	845
-559		341	326	728		294	315	869		649	541	831		589	504	900
-558		318	337	711		323	298	863		640	485	825		550	495	863
-557		337	343	717		304	326	841		616	518	767		500	474	846
-556		350	298	675		360	294	829		630	531	771		525	520	815
-555		324	358	663		265	294	803		630	495	817		506	501	865
-554		295	344	668		303	290	765		613	479	797		457	466	890
-553		310	311	702		286	299	819		565	438	834		544	460	846
-552		327	276	647		313	280	824		583	448	758		512	489	869
-551		323	322	698		272	283	829		609	521	796		528	480	840
-550		318	304	673		281	291	832		541	465	788		515	473	828
-549		320	290	733		292	298	809		604	475	823		506	417	808
-548		301	292	652		254	278	843		579	469	774		487	435	820
-547		319	312	701		294	259	818		599	422	799		467	466	821
-546		280	309	655		290	266	790		597	437	808		491	443	841
-545		357	266	684		257	241	853		579	439	797		468	409	811
-544		302	279	685		297	265	769		558	417	798		429	434	782
-543		301	278	660		294	250	751		545	465	787		453	395	715
-542		318	246	684		250	261	747		612	458	741		436	419	783
-541		299	267	670		265	295	793		553	493	821		420	398	793
-540		302	265	685		277	257	826		566	403	821		424	409	846
-539		297	279	693		286	269	812		562	390	801		444	409	817
-538		290	257	658		271	257	822		574	415	760		444	414	817
-537		283	295	660		255	237	747		524	445	802		450	405	858
-536		302	293	723		249	259	807		532	433	827		446	407	878
-535		283	261	733		270	255	822		560	463	867		443	396	847
-534		267	256	709		293	265	823		557	434	827		446	387	816
-533		258	261	645		251	227	840		549	430	830		446	403	834
-532		282	277	710		246	247	829		534	410	823		402	388	860
-531		254	248	675		231	232	785		510	397	801		390	399	790
-530		282	249	694		262	234	841		510	415	814		418	365	829
-529		290	293	699		287	253	815		569	423	829		449	413	842
-528		278	247	733		242	239	869		530	435	840		432	387	906
-527		295	281	715		277	234	873		542	419	832		439	357	841
-526		302	262	734		255	212	877		543	418	877		445	388	931
-525		332	309	770		264	230	795		545	389	799		399	401	829
-524		281	280	709		250	171	874		532	422	879		426	440	834
-523		284	279	801		282	222	908		515	396	863		459	399	906
-522		301	252	777		247	264	886		551	450	798		439	396	903
-521		319	297	764		272	262	879		540	392	831		439	404	896
-520		274	293	700		282	243	920		531	364	862		401	444	982
-519		267	248	736		261	225	916		574	397	871		418	417	930
-518		283	265	723		244	242	886		505	455	851		430	394	906
-517		301	273	722		281	244	896		545	403	807		416	388	918
-516		282	285	683		265	244	841		558	423	861		458	384	914
-515		290	244	730		262	235	886		530	445	858		450	414	950
-514		307	269	778		273	237	932		560	450	864		420	403	939
-513		307	281	769		245	260	893		535	437	921		472	417	932
-512		290	254	755		270	237	889		540	421	884		458	393	980
-511		286	266	771		272	272	913		543	389	934		460	438	958
-510		302	300	793		286	254	953		547	461	918		512	430	956
-509		305	283	765		282	272	891		585	454	905		474	430	963
-508		304	254	741		269	281	971		581	409	851		463	397	905
-507		323	297	758		276	251	965		574	422	919		484	389	1008
-506		317	302	767		304	262	969		562	431	898		478	450	1013
-505		326	301	772		309	278	1000		590	438	931		493	436	956
-504		339	294	799		294	286	955		578	450	930		494	448	1017
-503		328	305	861		267	295	993		575	446	941		476	450	1092
-502		339	288	817		287	289	1027		589	457	920		516	473	1001
-501		329	322	874		274	287	970		626	505	907		532	492	1007
-500		342	325	796		331	271	1024		633	452	964		422	482	1052
-499		337	272	820		306	297	981		568	476	967		525	434	1047
-498		341	324	898		307	286	1039		643	454	994		524	463	1054
-497		332	351	831		320	275	978		629	445	915		540	465	1044
-496		353	311	844		326	277	1040		660	488	979		540	460	1103
-495		365	322	888		354	284	1052		686	482	1047		610	510	1084
-494		371	328	866		337	321	1037		639	473	1056		614	541	1118
-493		349	324	860		323	329	1057		642	503	984		567	502	1152
-492		376	321	875		348	298	1186		673	476	1057		562	508	1145
-491		347	356	886		329	352	1169		639	529	1075		542	579	1191
-490		391	346	929		331	322	1137		687	628	1043		591	539	1150
-489		357	364	865		367	308	1069		664	543	1087		564	519	1104
-488		420	353	927		336	336	1109		745	595	1060		559	538	1142
-487		380	351	960		338	339	1115		708	521	1091		636	562	1223
-486		389	358	996		372	364	1181		720	548	1138		599	572	1221
-485		404	362	933		365	318	1122		757	527	1138		588	571	1225
-484		391	361	976		395	383	1161		754	566	1045		586	582	1306
-483		433	371	981		394	341	1242		779	578	1152		652	541	1270
-482		380	424	906		409	365	1167		767	597	1112		639	597	1207
-481		378	386	961		421	367	1161		730	568	1193		649	607	1253
-480		392	365	964		409	369	1247		744	601	1169		661	592	1247
-479		418	416	1036		378	381	1232		827	633	1215		688	605	1233
-478		472	385	1008		414	381	1271		775	633	1161		689	649	1266
-477		449	387	978		406	398	1327		810	618	1210		710	638	1328
-476		416	448	998		391	412	1281		807	626	1214		702	663	1375
-475		429	471	1018		420	409	1241		804	647	1239		677	717	1315
-474		447	433	1014		471	384	1296		832	661	1149		757	659	1348
-473		483	436	1028		438	460	1314		824	677	1199		683	670	1329
-472		439	434	1078		444	426	1346		842	630	1200		737	705	1417
-471		489	439	1013		461	407	1319		861	670	1197		731	737	1371
-470		487	447	1055		443	417	1365		911	715	1253		777	688	1385
-469		518	449	1054		464	410	1384		868	698	1300		810	700	1378
-468		439	467	1045		492	403	1308		880	705	1254		730	726	1438
-467		519	452	1082		496	434	1405		921	650	1182		794	771	1447
-466		528	440	1083		486	457	1388		875	685	1303		766	767	1417
-465		454	452	1073		478	420	1469		903	721	1209		794	760	1409
-464		486	469	1139		495	442	1420		922	683	1288		801	768	1479
-463		518	464	1166		504	427	1423		924	724	1248		819	755	1410
-462		460	494	1156		521	486	1450		929	718	1312		794	814	1514
-461		503	510	1164		506	469	1451		963	689	1263		796	777	1461
-460		529	492	1169		515	474	1515		941	744	1280		857	762	1508
-459		525	544	1171		520	497	1422		1013	741	1315		816	801	1484
-458		532	520	1144		463	475	1439		935	752	1325		893	742	1496
-457		520	504	1224		524	506	1497		975	745	1336		840	808	1471
-456		554	495	1187		556	493	1500		954	815	1426		950	806	1569
-455		585	520	1187		549	458	1564		1010	784	1382		859	832	1544
-454		528	497	1192		553	477	1512		972	790	1402		874	828	1555
-453		556	512	1195		529	530	1524		997	793	1387		883	822	1557
-452		564	472	1223		529	513	1533		940	783	1336		846	848	1530
-451		543	519	1198		515	471	1450		1006	738	1330		862	819	1568
-450		529	525	1177		542	527	1526		991	810	1366		867	821	1561
-449		564	536	1177		537	531	1535		989	797	1340		847	874	1503
-448		583	521	1256		509	532	1459		926	759	1316		909	803	1487
-447		571	510	1192		532	478	1535		935	748	1320		857	850	1531
-446		536	515	1203		549	465	1543		1034	769	1404		908	830	1544
-445		548	513	1231		555	524	1505		959	800	1389		866	810	1638
-444		555	540	1250		593	524	1569		1002	822	1357		905	863	1650
-443		555	522	1210		557	500	1542		1010	745	1371		907	876	1580
-442		542	511	1237		528	497	1527		995	763	1334		892	912	1526
-441		545	491	1134		525	506	1509		986	748	1398		833	850	1454
-440		538	524	1178		525	509	1435		988	800	1360		937	842	1532
-439		585	541	1271		533	524	1565		1012	807	1362		880	814	1570
-438		528	488	1207		532	511	1541		980	769	1326		889	839	1628
-437		510	530	1168		527	512	1566		1023	783	1376		862	852	1508
-436		529	517	1139		520	544	1594		935	790	1376		862	830	1508
-435		503	493	1055		526	474	1518		925	777	1305		861	812	1545
-434		477	489	1140		550	502	1495		898	728	1306		849	840	1489
-433		525	508	1181		547	476	1477		955	757	1351		845	788	1515
-432		513	475	1196		484	481	1556		942	727	1396		845	744	1585
-431		513	450	1153		476	474	1478		919	720	1342		853	835	1567
-430		502	453	1163		480	469	1413		936	738	1334		826	762	1456
-429		491	481	1117		456	452	1404		928	711	1304		815	752	1504
-428		507	532	1104		460	458	1432		909	724	1255		786	774	1452
-427		473	461	1128		505	486	1458		920	714	1272		817	805	1466
-426		464	463	1106		489	459	1468		890	710	1325		733	804	1472
-425		506	445	1132		502	450	1380		908	727	1291		774	797	1402
-424		494	451	1095		452	437	1455		932	674	1253		784	802	1543
-423		467	473	1096		491	452	1418		974	687	1230		804	720	1526
-422		491	443	1079		472	397	1378		884	685	1191		793	757	1445
-421		477	452	1108		486	406	1383		821	638	1209		748	706	1343
-420		459	442	1042		425	438	1383		874	630	1200		752	676	1378
-419		464	430	1102		433	403	1336		833	630	1218		722	657	1393
-418		401	392	987		420	386	1266		824	622	1210		756	662	1354
-417		448	400	1036		417	386	1318		834	644	1137		646	673	1319
-416		412	430	1060		427	399	1336		829	589	1211		724	668	1293
-415		423	412	964		376	405	1256		742	596	1190		679	673	1356
-414		423	411	938		406	340	1213		758	565	1116		694	598	1314
-413		386	429	1015		429	387	1192		762	586	1140		692	647	1293
-412		428	388	914		385	373	1258		732	585	1183		667	611	1243
-411		373	395	976		374	351	1186		709	609	1043		679	595	1261
-410		412	382	938		407	387	1177		696	578	1111		643	596	1199
-409		348	389	905		392	329	1173		676	592	1100		646	566	1156
-408		375	364	945		411	349	1129		728	524	1052		662	570	1264
-407		372	318	901		372	346	1166		660	516	1033		591	569	1180
-406		354	348	922		336	347	1143		686	547	1029		585	574	1196
-405		392	312	909		370	331	1112		653	506	1036		552	566	1227
-404		372	298	886		375	343	1069		646	529	986		590	526	1183
-403		373	342	902		315	321	1113		640	479	1040		572	540	1225
-402		337	324	855		357	312	1085		619	499	956		585	567	1153
-401		359	307	910		311	295	1058		599	489	976		528	506	1135
-400		342	315	818		353	297	1075		581	512	935		551	447	1114
-399		339	331	868		302	268	1059		602	472	982		571	519	1115
-398		311	297	833		280	278	970		525	460	934		595	481	1114
-397		328	282	825		280	267	970		550	465	945		479	491	1003
-396		326	305	899		289	261	1001		564	416	915		526	452	1046
-395		330	308	766		297	269	968		588	417	860		470	424	1046
-394		315	279	820		273	281	936		553	418	935		473	470	995
-393		334	273	806		293	253	930		510	412	928		466	435	981
-392		290	255	787		281	257	877		553	380	890		494	418	1009
-391		293	285	832		297	268	993		521	397	880		441	430	974
-390		287	292	821		256	247	984		553	363	867		447	382	962
-389		291	273	720		259	255	912		496	418	838		468	423	951
-388		270	255	774		267	247	893		521	366	889		411	398	958
-387		277	229	715		250	219	860		486	373	800		424	368	902
-386		250	233	703		251	237	858		514	338	823		404	393	901
-385		267	260	739		264	177	923		435	349	831		417	354	935
-384		283	219	705		250	234	923		457	349	822		406	386	895
-383		260	240	702		233	210	925		456	375	824		403	362	891
-382		240	218	691		233	243	856		468	337	850		399	360	894
-381		264	233	733		230	181	851		477	335	796		388	342	887
-380		267	230	729		212	231	877		457	306	844		368	355	889
-379		290	216	740		223	199	853		454	329	817		385	357	866
-378		249	203	732		201	201	850		442	363	825		400	325	899
-377		241	242	683		238	185	832		431	312	840		378	325	852
-376		280	206	747		194	198	796		433	332	834		358	323	838
-375		260	187	721		212	190	849		466	322	891		377	338	836
-374		250	217	717		200	211	764		420	338	809		321	285	847
-373		249	208	661		207	178	838		458	293	780		387	305	795
-372		242	208	675		212	193	798		421	305	732		328	297	798
-371		229	213	701		220	166	791		397	300	809		391	336	857
-370		257	214	682		196	181	847		417	316	839		340	291	842
-369		219	201	679		203	161	779		445	276	789		322	286	802
-368		221	205	649		191	188	805		445	304	762		343	281	799
-367		250	197	693		177	156	766		389	320	766		348	278	797
-366		213	182	720		214	188	864		403	331	760		312	300	895
-365		239	225	687		204	171	767		392	301	822		360	293	824
-364		216	217	712		210	154	793		411	291	771		330	264	799
-363		208	180	743		192	174	782		416	291	783		336	260	803
-362		206	189	693		178	160	775		377	303	782		341	277	851
-361		242	202	702		187	171	822		406	264	760		292	276	767
-360		219	175	732		190	157	784		384	255	833		322	259	815
-359		206	174	759		202	174	777		420	268	769		283	275	778
-358		193	200	683		232	150	823		417	253	805		328	247	814
-357		212	181	711		172	156	741		374	291	802		312	256	822
-356		237	167	692		227	181	768		381	309	806		318	268	826
-355		251	191	709		166	146	787		389	268	785		308	251	822
-354		198	170	747		189	177	814		377	296	793		299	245	787
-353		229	173	730		172	163	821		384	283	868		311	287	763
-352		211	184	716		183	149	836		401	296	792		318	290	822
-351		238	175	782		201	181	807		350	313	834		309	266	908
-350		245	195	794		172	162	789		406	304	820		321	265	829
-349		220	185	712		180	160	807		404	299	846		316	249	849
-348		240	195	752		199	170	902		404	298	891		289	259	860
-347		221	183	761		205	144	904		385	295	938		309	261	926
-346		237	170	759		188	168	831		406	278	863		346	270	873
-345		210	190	793		188	148	852		390	253	888		317	264	887
-344		239	183	853		218	191	940		397	301	899		331	290	936
-343		249	173	845		208	159	941		413	288	957		350	281	971
-342		249	182	848		194	158	954		433	315	964		324	298	946
-341		249	181	818		221	179	996		428	295	1034		320	278	991
-340		240	215	913		178	186	980		417	281	1017		315	283	990
-339		229	182	819		198	168	966		441	286	1051		343	278	1031
-338		245	188	892		186	181	945		442	318	1028		382	285	972
-337		241	237	918		199	172	1005		402	282	1069		334	300	1025
-336		207	167	872		203	170	1069		402	316	1069		349	274	1058
-335		239	191	943		207	173	1095		424	264	1050		385	298	1184
-334		247	236	999		214	198	1170		408	290	1105		378	265	1179
-333		257	215	1029		237	185	1171		458	326	1162		363	307	1168
-332		257	192	1033		245	198	1170		428	316	1201		414	306	1174
-331		281	236	1097		241	181	1188		457	327	1195		424	296	1287
-330		259	196	1052		247	191	1200		512	291	1170		421	303	1362
-329		285	218	1129		249	186	1229		470	313	1253		396	323	1336
-328		254	228	1101		225	226	1312		487	332	1224		428	354	1360
-327		278	188	1161		243	192	1343		557	331	1292		402	297	1385
-326		297	219	1121		249	202	1336		476	297	1265		425	340	1431
-325		315	199	1190		252	198	1330		520	309	1327		445	383	1383
-324		299	267	1276		251	205	1447		539	377	1420		440	370	1514
-323		325	255	1328		262	195	1494		530	371	1447		469	351	1524
-322		301	225	1270		270	204	1465		570	359	1441		482	348	1562
-321		309	254	1296		280	201	1512		542	360	1485		472	386	1607
-320		326	237	1370		292	238	1560		543	367	1609		461	369	1625
-319		316	233	1381		315	250	1549		552	397	1455		488	372	1717
-318		333	278	1499		278	254	1665		576	364	1692		522	373	1774
-317		368	256	1480		323	223	1851		555	372	1707		497	416	1832
-316		345	293	1510		305	210	1818		607	350	1734		514	383	1837
-315		324	271	1480		318	246	1759		602	398	1670		523	382	1897
-314		320	284	1579		289	227	1769		625	392	1706		528	387	1916
-313		370	262	1599		304	234	1840		591	405	1743		541	383	1976
-312		362	270	1593		366	225	1927		665	432	1824		611	389	2044
-311		378	279	1649		339	256	2045		609	416	1799		536	415	2111
-310		341	290	1688		329	265	1902		617	403	1911		516	399	2108
-309		336	294	1622		330	253	2032		630	455	1914		561	472	2161
-308		373	323	1747		371	275	2141		684	436	2000		579	450	2214
-307		400	283	1824		382	286	2199		629	459	1996		586	470	2313
-306		398	307	1872		383	260	2306		680	440	2048		600	427	2398
-305		395	282	1877		418	293	2272		716	429	2058		652	472	2571
-304		414	300	2000		374	294	2403		700	472	2221		641	462	2451
-303		431	340	1923		375	259	2393		737	490	2201		602	477	2549
-302		445	309	2052		404	265	2466		705	453	2185		622	473	2549
-301		402	286	1906		412	277	2421		748	443	2203		679	477	2648
-300		435	319	2076		416	309	2656		767	449	2310		693	551	2695
-299		418	316	2041		437	290	2548		770	486	2319		721	506	2630
-298		396	346	2095		451	332	2588		737	477	2333		683	525	2644
-297		452	349	2099		431	282	2608		772	474	2328		705	520	2708
-296		477	324	2048		439	331	2621		766	515	2360		706	487	2846
-295		430	375	2184		478	328	2800		826	536	2471		720	571	2915
-294		469	346	2274		454	319	2792		839	502	2513		725	565	2883
-293		470	328	2215		457	304	2761		821	531	2428		708	567	2962
-292		486	336	2363		478	368	2907		844	511	2530		756	600	3070
-291		498	362	2338		459	326	2998		873	521	2757		810	556	3199
-290		489	366	2389		491	321	2979		874	553	2531		787	585	3089
-289		522	307	2364		483	352	3025		816	516	2636		797	588	3075
-288		499	371	2353		468	355	2963		900	559	2723		798	573	3283
-287		511	368	2305		515	332	2944		843	508	2658		741	584	3225
-286		472	342	2388		466	346	3047		835	536	2703		856	649	3180
-285		542	356	2457		514	347	3114		847	553	2822		790	574	3236
-284		486	354	2465		538	374	3069		867	562	2789		778	614	3282
-283		498	377	2436		537	376	3113		868	522	2656		802	605	3243
-282		503	365	2439		533	369	3229		904	515	2792		812	606	3314
-281		477	362	2453		531	397	3123		844	545	2711		834	565	3334
-280		502	421	2331		593	332	3109		838	580	2764		816	606	3360
-279		531	382	2435		518	379	3125		909	519	2691		860	657	3349
-278		496	370	2409		505	388	3170		819	488	2614		851	572	3295
-277		480	390	2492		542	347	3174		878	575	2694		856	578	3300
-276		514	329	2397		519	378	3001		874	522	2543		770	646	3291
-275		472	363	2371		500	369	3152		809	483	2582		849	640	3311
-274		488	378	2428		511	354	2977		799	525	2462		783	562	3206
-273		485	371	2355		522	381	3097		850	549	2713		824	580	3283
-272		513	352	2307		528	396	2996		821	526	2641		779	586	3265
-271		497	371	2230		519	318	3068		827	529	2488		810	635	3280
-270		493	351	2388		507	358	3081		843	506	2490		812	611	3198
-269		471	367	2363		512	347	3222		798	512	2551		773	604	3289
-268		462	360	2396		489	367	3052		800	547	2359		821	556	3325
-267		487	333	2286		502	371	2947		755	523	2526		794	574	3157
-266		450	307	2151		449	323	3104		817	492	2423		780	539	3172
-265		474	359	2175		491	371	2996		790	537	2330		772	571	3148
-264		438	311	2152		471	346	2868		787	479	2320		748	534	2986
-263		428	355	2162		469	336	2922		735	479	2391		788	529	3096
-262		460	314	2081		442	320	2952		721	523	2236		692	508	2954
-261		443	309	2118		471	397	2829		766	489	2335		744	598	3165
-260		440	354	2054		465	332	2833		712	473	2280		716	573	2967
-259		390	295	2046		430	343	2804		729	458	2162		696	517	2987
-258		405	332	1966		455	297	2704		679	458	2163		719	498	2812
-257		416	316	1994		425	311	2763		734	458	2149		749	470	2846
-256		391	323	2003		436	330	2683		693	445	2057		719	548	2826
-255		401	290	1903		413	326	2614		675	419	2047		654	505	2827
-254		399	297	1814		440	315	2607		693	445	2016		670	504	2844
-253		399	279	1779		422	311	2603		682	457	1962		686	516	2673
-252		394	280	1874		421	302	2576		651	452	1903		678	485	2728
-251		341	294	1711		416	284	2492		608	437	1837		655	493	2475
-250		362	259	1591		388	273	2366		624	413	1822		635	462	2575
-249		389	293	1730		393	302	2377		631	378	1809		668	442	2500
-248		339	297	1575		349	297	2267		567	373	1746		586	472	2387
-247		350	262	1555		385	263	2268		572	382	1666		587	428	2380
-246		335	273	1579		361	294	2278		571	352	1691		629	441	2380
-245		322	269	1570		334	250	2159		550	352	1657		574	394	2278
-244		323	283	1486		300	227	2083		522	351	1545		544	428	2118
-243		304	253	1378		330	274	2046		513	359	1439		586	405	2146
-242		288	239	1460		337	243	2000		513	339	1461		506	402	2083
-241		279	229	1385		328	232	1894		522	338	1432		508	384	2010
-240		319	218	1330		297	217	1885		460	328	1354		530	370	1945
-239		251	233	1331		296	233	1849		459	333	1400		512	404	1962
-238		295	198	1239		301	223	1801		448	319	1350		480	351	1938
-237		276	164	1208		293	221	1762		436	316	1281		509	375	1756
-236		267	211	1121		270	213	1623		446	302	1178		435	319	1712
-235		268	196	1150		279	209	1693		431	302	1138		475	360	1783
-234		247	203	1100		243	212	1485		427	280	1184		438	345	1675
-233		270	193	1017		254	215	1524		400	279	1084		439	331	1584
-232		225	187	972		285	210	1424		391	253	1071		366	327	1585
-231		235	179	987		195	195	1430		366	247	1065		395	333	1463
-230		230	173	934		250	183	1337		388	270	1021		359	280	1459
-229		200	180	928		232	167	1304		347	263	974		379	271	1360
-228		229	156	910		217	162	1327		334	220	951		419	293	1289
-227		200	160	864		214	169	1299		376	232	900		324	277	1246
-226		188	155	775		199	156	1182		346	234	886		358	266	1246
-225		199	165	821		207	146	1120		309	204	835		312	241	1195
-224		181	123	781		178	142	1128		310	196	794		345	215	1224
-223		190	139	786		180	154	1056		295	222	732		341	249	1154
-222		167	147	730		196	165	1107		290	190	735		358	250	1089
-221		216	151	710		198	140	1028		288	193	690		317	220	1038
-220		151	145	686		162	140	971		258	191	781		278	215	1089
-219		175	139	674		179	139	909		223	197	695		283	235	952
-218		150	129	626		171	145	930		264	185	646		269	187	954
-217		170	127	592		171	134	815		249	187	619		248	199	917
-216		148	132	622		156	138	866		251	171	601		221	190	890
-215		160	120	590		151	127	818		238	157	643		246	174	855
-214		155	119	554		133	123	792		218	152	556		241	186	822
-213		139	115	522		136	106	738		233	154	554		265	174	811
-212		126	120	537		150	98	710		213	153	514		216	168	737
-211		141	113	514		165	124	762		199	153	565		262	177	774
-210		135	100	525		149	122	765		210	135	536		238	177	759
-209		135	108	500		139	125	723		218	161	543		205	178	736
-208		127	111	458		133	112	664		194	157	517		215	167	692
-207		112	106	467		138	97	633		196	130	494		225	143	688
-206		133	101	452		108	102	700		194	141	442		210	146	653
-205		119	96	418		141	107	622		194	134	433		193	178	663
-204		106	105	395		113	114	592		198	151	427		187	179	597
-203		116	106	432		108	78	564		179	146	420		182	125	536
-202		117	113	375		122	103	543		171	132	440		196	150	553
-201		124	90	385		123	102	545		195	139	408		206	157	596
-200		111	91	405		104	81	578		165	134	440		191	120	567
-199		109	96	396		94	90	500		186	124	400		206	133	570
-198		134	91	377		101	82	574		181	130	418		190	151	548
-197		94	75	357		112	91	517		172	128	399		165	141	516
-196		112	81	386		91	85	478		143	117	404		178	131	457
-195		115	66	317		109	91	481		160	127	364		155	116	482
-194		88	78	346		96	85	472		168	107	361		162	136	471
-193		101	83	318		107	88	451		174	120	347		159	131	478
-192		102	92	373		113	82	440		152	117	333		167	142	527
-191		103	86	334		99	91	453		158	109	294		163	116	455
-190		78	80	285		96	75	447		130	119	313		156	126	410
-189		102	75	303		81	88	424		169	119	312		140	132	433
-188		97	69	339		112	53	448		162	103	329		163	120	437
-187		87	81	293		77	64	389		136	104	310		135	132	435
-186		78	85	311		105	81	465		157	111	337		143	117	420
-185		90	79	316		70	80	404		151	120	337		143	104	419
-184		95	86	298		94	74	396		142	108	308		158	118	456
-183		86	73	288		91	74	377		149	98	298		130	107	379
-182		76	74	297		74	87	367		153	107	316		122	120	412
-181		86	94	294		96	67	373		140	81	281		146	112	370
-180		99	79	250		78	70	376		125	112	299		126	127	381
-179		88	66	257		90	73	378		146	111	300		125	103	384
-178		95	71	258		96	69	393		131	102	275		147	135	402
-177		92	88	263		85	53	357		132	111	269		129	113	374
-176		80	82	292		93	63	351		132	82	284		118	117	378
-175		78	90	263		73	67	315		134	100	277		111	122	318
-174		81	70	249		82	63	318		120	117	275		153	108	363
-173		68	70	251		79	52	328		121	94	252		129	102	355
-172		73	66	248		63	79	318		143	115	269		138	104	326
-171		76	68	233		79	65	344		163	101	256		137	99	346
-170		83	73	279		75	62	306		148	91	266		135	109	344
-169		98	70	240		71	70	326		135	90	268		80	80	349
-168		82	54	250		92	68	318		114	72	263		131	101	292
-167		63	53	234		55	77	284		98	100	251		120	94	313
-166		73	56	222		65	47	296		104	90	241		127	108	285
-165		77	59	255		77	58	306		133	93	217		109	98	305
-164		72	69	232		63	57	298		135	91	233		118	94	279
-163		76	50	228		71	63	284		112	82	229		117	79	314
-162		68	74	242		69	57	306		114	85	265		106	99	314
-161		70	61	208		70	49	317		112	83	212		128	86	307
-160		81	65	215		60	59	270		109	82	221		103	88	284
-159		70	52	203		64	59	267		102	88	191		114	78	281
-158		76	46	212		66	57	250		109	83	213		90	75	259
-157		64	61	201		76	57	293		124	84	219		98	94	257
-156		68	50	194		45	46	220		109	75	195		85	66	205
-155		66	54	194		61	41	254		101	86	208		86	79	237
-154		69	68	175		63	42	209		88	73	200		84	85	218
-153		53	59	175		55	45	235		115	64	192		91	83	218
-152		82	51	176		61	38	196		109	81	175		86	63	229
-151		50	44	175		56	38	218		78	59	174		88	68	199
-150		57	43	169		49	45	188		89	56	164		94	71	189
-149		72	63	168		47	37	221		97	74	185		91	76	186
-148		62	40	171		48	48	185		84	72	185		85	82	189
-147		71	45	147		58	36	171		104	66	188		95	81	188
-146		63	44	166		59	49	196		95	83	161		97	60	192
-145		58	63	156		46	37	163		94	58	154		88	60	192
-144		52	50	133		45	39	182		86	76	161		83	59	178
-143		60	55	138		59	48	174		92	43	121		65	67	174
-142		52	42	147		62	31	131		73	55	157		58	58	150
-141		40	48	119		34	42	169		66	52	131		73	72	139
-140		44	44	137		56	31	167		74	57	155		70	56	164
-139		56	41	129		40	41	114		83	65	137		80	46	141
-138		43	33	133		35	35	141		73	54	118		65	65	128
-137		50	48	116		38	34	135		78	62	131		67	49	141
-136		47	50	134		51	45	145		70	66	125		77	51	129
-135		56	52	112		51	33	121		72	69	138		54	48	134
-134		40	33	124		30	33	113		55	54	116		59	50	127
-133		40	43	112		28	49	131		69	57	117		68	57	139
-132		40	39	134		36	39	124		56	53	110		70	51	126
-131		43	30	106		28	37	123		67	43	109		67	57	102
-130		55	46	107		45	38	113		76	57	113		63	53	114
-129		32	32	87		30	35	142		50	53	102		52	46	108
-128		49	44	108		30	36	122		72	53	103		46	61	112
-127		46	39	93		31	30	98		54	45	105		52	45	86
-126		44	32	105		34	29	104		69	54	98		62	54	117
-125		41	34	93		30	26	96		57	53	111		51	43	101
-124		50	30	94		26	28	91		51	43	101		56	35	109
-123		48	31	88		33	32	104		59	44	90		42	41	85
-122		40	35	84		30	29	97		34	55	88		46	47	84
-121		25	35	99		26	26	100		62	47	108		54	35	82
-120		45	30	75		28	31	94		63	54	78		63	52	97
-119		33	38	90		34	25	109		65	50	93		41	40	85
-118		47	38	89		35	28	100		56	56	110		46	50	98
-117		34	39	73		28	39	101		56	51	92		50	45	106
-116		33	29	105		28	31	92		64	42	92		46	27	93
-115		38	27	86		41	30	102		59	49	102		52	44	97
-114		34	29	93		30	38	82		68	43	82		53	41	91
-113		27	40	79		31	22	79		54	45	101		56	39	93
-112		31	35	74		24	29	76		58	49	103		41	52	85
-111		34	34	75		30	27	83		43	42	68		44	45	96
-110		41	39	91		29	27	100		60	47	80		41	27	83
-109		39	34	96		26	40	106		47	47	99		47	45	82
-108		40	30	87		31	16	97		54	45	83		30	45	88
-107		35	48	103		28	28	107		67	47	93		45	51	98
-106		37	29	74		23	29	72		64	48	79		48	44	85
-105		40	29	105		32	28	102		71	38	109		48	50	98
-104		40	43	89		34	16	115		64	59	102		47	50	81
-103		40	40	88		34	33	104		56	45	88		51	39	79
-102		47	30	95		32	28	99		73	44	100		53	41	101
-101		48	29	95		26	31	94		72	45	99		48	52	99
-100		38	27	95		34	21	121		65	48	88		43	49	107
-99		33	33	110		48	22	102		77	56	111		43	41	98
-98		36	47	89		29	25	112		65	55	87		42	34	83
-97		34	38	109		36	28	123		52	46	99		48	47	111
-96		37	33	92		31	28	102		53	54	98		49	39	93
-95		45	40	107		35	28	111		73	56	116		55	43	121
-94		35	34	99		35	29	114		69	56	105		50	50	99
-93		47	41	99		30	31	113		63	41	86		64	51	122
-92		54	39	99		38	35	122		62	55	104		55	53	124
-91		40	34	121		34	40	125		69	61	109		46	41	99
-90		41	35	122		38	37	145		60	57	122		57	45	126
-89		41	36	105		36	29	113		68	57	110		59	40	121
-88		38	26	117		35	34	137		72	45	127		57	52	117
-87		42	45	130		39	41	132		69	55	109		49	48	91
-86		39	36	125		39	30	119		79	52	113		60	57	121
-85		44	40	119		42	51	141		83	58	120		52	59	120
-84		61	41	130		38	34	137		63	66	124		66	73	129
-83		53	55	118		43	44	155		76	71	122		61	58	137
-82		50	47	111		36	26	156		91	51	113		69	64	155
-81		60	42	127		54	53	154		90	54	142		67	60	150
-80		41	51	160		51	39	145		70	58	159		64	56	148
-79		40	50	129		37	33	164		88	73	121		69	57	154
-78		59	58	134		41	35	179		85	70	153		64	57	173
-77		56	45	153		40	28	161		76	57	132		73	70	160
-76		52	52	149		39	35	174		100	53	158		64	62	159
-75		61	47	145		46	45	179		87	72	132		82	72	180
-74		58	55	152		48	37	179		78	71	180		81	71	181
-73		75	66	165		50	51	193		93	68	148		55	72	199
-72		53	50	151		58	44	201		95	57	144		75	78	196
-71		67	55	160		45	53	224		107	76	175		105	83	179
-70		71	60	174		53	56	230		101	81	174		100	77	228
-69		68	55	203		52	46	212		113	85	200		92	80	214
-68		81	58	203		66	57	248		102	84	188		93	78	215
-67		65	68	223		69	59	231		106	90	208		104	86	255
-66		70	67	220		51	59	231		97	92	210		107	93	260
-65		77	67	226		68	55	258		131	110	207		111	81	258
-64		79	77	194		64	62	286		136	101	235		111	92	263
-63		76	85	256		80	54	309		136	103	220		131	98	285
-62		93	88	243		92	63	297		143	84	241		122	128	317
-61		85	79	247		62	63	339		172	90	255		134	88	297
-60		82	82	292		81	82	334		142	110	272		134	94	309
-59		80	94	256		73	94	366		153	131	280		150	114	396
-58		107	77	310		94	72	399		175	112	293		139	101	384
-57		124	97	322		82	86	408		149	139	331		160	127	391
-56		102	91	332		90	78	423		150	130	349		158	121	405
-55		127	105	353		106	85	470		170	138	356		176	133	471
-54		109	102	364		111	88	469		177	122	365		196	131	505
-53		118	92	407		124	101	518		209	165	396		193	160	538
-52		122	109	406		112	100	546		195	180	427		195	172	555
-51		129	109	433		113	89	591		192	168	424		202	169	618
-50		150	112	465		112	110	650		207	178	504		219	174	643
-49		140	106	480		122	123	620		237	202	457		230	172	666
-48		144	119	518		112	113	655		206	159	511		236	181	705
-47		153	142	513		139	104	721		244	180	541		260	208	776
-46		171	125	588		165	128	734		233	224	553		264	200	798
-45		181	109	571		136	121	725		259	178	591		248	206	831
-44		166	158	682		154	149	923		300	209	672		286	225	947
-43		187	169	638		189	149	951		282	222	699		328	237	999
-42		197	163	757		176	167	993		327	244	713		347	256	1037
-41		217	177	831		178	167	1078		301	252	801		339	274	1136
-40		233	171	804		187	154	1109		343	240	864		362	278	1182
-39		253	195	861		228	167	1184		378	237	944		399	319	1309
-38		227	187	909		219	204	1214		433	264	898		420	324	1404
-37		260	194	946		240	197	1291		416	272	1003		426	342	1411
-36		262	199	1025		248	181	1423		415	317	1122		451	335	1543
-35		247	220	1114		267	215	1578		446	324	1154		452	357	1683
-34		309	225	1192		264	238	1648		500	340	1299		516	415	1754
-33		306	254	1230		285	265	1762		557	375	1330		519	410	1930
-32		348	250	1375		282	253	1876		557	364	1414		540	443	2072
-31		339	281	1445		346	306	2028		556	404	1499		594	427	2180
-30		339	254	1515		348	279	2217		613	395	1644		677	488	2417
-29		413	332	1666		368	298	2362		635	428	1828		687	548	2565
-28		386	295	1761		398	274	2472		684	457	1874		725	501	2711
-27		432	299	1853		444	330	2683		713	455	2033		814	542	2905
-26		444	327	1976		454	325	2774		726	473	2110		772	534	3049
-25		512	343	2121		498	327	2962		793	529	2376		858	554	3320
-24		483	393	2217		519	389	3202		801	552	2435		964	603	3552
-23		499	361	2385		484	404	3486		894	530	2633		911	660	3660
-22		493	422	2544		562	429	3583		873	591	2829		930	701	3978
-21		532	399	2613		568	450	3877		934	581	2872		1031	683	4063
-20		553	410	2787		613	463	3925		1003	646	3052		1007	787	4401
-19		551	441	2910		618	498	4220		1010	631	3203		1045	802	4559
-18		644	486	3201		677	505	4502		1105	670	3410		1155	869	4862
-17		683	496	3304		743	499	4810		1140	707	3611		1260	861	5246
-16		659	492	3379		766	564	4981		1137	735	3770		1202	863	5424
-15		724	500	3524		821	585	5290		1201	722	3959		1239	915	5528
-14		710	537	3617		792	579	5337		1218	726	4039		1371	998	5623
-13		676	521	3651		787	555	5425		1203	746	4042		1302	995	5774
-12		815	540	4020		889	622	5876		1324	801	4397		1389	1027	6120
-11		765	563	4231		948	666	6055		1380	810	4491		1397	1021	6421
-10		814	594	4398		980	605	6302		1380	846	4868		1496	1102	6627
-9		823	583	4399		970	669	6612		1548	907	5038		1482	1096	6904
-8		874	676	4717		1032	691	6795		1494	963	5189		1595	1107	6983
-7		857	654	4799		1024	757	6978		1565	894	5269		1607	1162	7323
-6		972	629	5024		1097	705	7290		1571	973	5451		1637	1254	7592
-5		992	660	5230		1129	734	7474		1725	976	5589		1683	1202	7656
-4		953	699	5233		1039	718	7668		1638	979	5974		1622	1146	7679
-3		938	690	5369		1151	758	7750		1715	981	5722		1650	1233	7898
-2		965	676	5539		1228	818	8174		1674	971	6162		1727	1247	8263
-1		983	694	5579		1131	749	8054		1798	1001	6253		1749	1310	8216
0		1011	710	5579		1233	756	8128		1649	1023	6277		1730	1265	8242
1		1002	716	5770		1189	785	8312		1725	1065	6450		1756	1267	8441
2		1042	706	5824		1190	841	8287		1823	990	6270		1836	1307	8191
3		1090	694	5948		1232	772	8465		1791	1008	6493		1755	1276	8324
4		1020	702	5863		1161	775	8420		1772	1040	6434		1873	1244	8446
5		1063	712	5750		1202	811	8196		1827	1015	6369		1681	1280	8344
6		1020	709	5628		1125	777	8038		1811	990	6446		1720	1234	8161
7		1065	696	5654		1085	747	8021		1821	1054	6281		1834	1211	8045
8		1008	747	5684		1170	751	7988		1836	1069	6467		1765	1190	8275
9		985	676	5705		1145	732	7947		1743	1015	6415		1772	1189	8142
10		1018	667	5465		1085	755	7559		1695	962	6159		1682	1126	8087
11		954	643	5464		1097	724	7566		1682	990	6133		1663	1145	7994
12		968	674	5415		997	668	7218		1639	975	5873		1637	1107	7433
13		929	667	5375		1030	689	7088		1643	939	5993		1660	1153	7346
14		918	609	5206		1000	688	7036		1641	914	5971		1542	1086	7378
15		864	593	4971		898	656	6784		1576	918	5651		1520	1052	7192
16		919	578	5012		930	635	6428		1531	918	5683		1426	1024	6958
17		863	574	4752		922	607	6288		1452	896	5580		1462	998	6685
18		840	561	4709		868	569	5898		1385	804	5220		1352	976	6470
19		802	550	4606		809	569	5666		1439	834	5084		1433	946	6263
20		777	525	4310		783	538	5412		1368	745	4901		1253	840	6026
21		743	515	4168		749	499	5367		1340	768	4782		1198	879	5768
22		770	496	4106		709	504	4867		1361	813	4499		1159	810	5524
23		710	527	3971		688	465	4631		1297	749	4455		1202	796	5287
24		670	473	3829		598	443	4487		1215	714	4175		1154	751	5040
25		668	477	3654		650	422	4508		1219	721	4143		1082	740	4897
26		642	454	3463		578	419	4128		1174	709	4096		1083	712	4468
27		641	451	3427		595	387	3845		1081	701	3819		932	680	4367
28		580	404	3055		541	367	3666		1100	641	3666		981	637	4122
29		598	441	3059		486	361	3453		1013	616	3432		916	615	3850
30		552	407	2906		483	322	3214		1049	572	3357		830	602	3777
31		541	341	2792		476	332	2996		999	586	3201		779	561	3360
32		524	369	2759		391	280	2806		909	532	3005		770	549	3160
33		479	363	2494		400	300	2708		870	568	2869		768	512	2952
34		453	348	2401		378	284	2551		867	570	2720		700	442	2635
35		462	325	2246		379	283	2325		820	495	2536		674	457	2572
36		443	326	2144		337	227	2195		775	480	2438		641	437	2392
37		435	324	2036		344	235	2070		764	490	2404		622	433	2264
38		408	312	1992		285	216	1980		744	480	2294		562	394	2105
39		398	299	1951		309	235	1792		692	460	2160		546	364	1979
40		392	292	1720		254	209	1726		615	436	2081		524	376	1804
41		360	269	1678		229	239	1598		683	408	1963		481	364	1771
42		376	254	1582		260	222	1483		611	419	1858		480	318	1709
43		300	280	1557		229	180	1425		591	380	1780		445	340	1496
44		316	242	1505		200	170	1272		607	389	1685		428	351	1443
45		300	257	1423		199	175	1235		538	333	1549		412	278	1475
46		312	217	1380		222	166	1204		577	358	1534		379	282	1304
47		304	245	1290		200	165	1144		533	318	1458		368	285	1218
48		279	225	1277		195	157	1095		512	338	1443		346	287	1198
49		286	188	1209		175	147	1009		468	332	1349		366	235	1138
50		250	180	1150		175	149	924		465	293	1252		299	270	1041
51		235	217	1047		167	143	946		445	317	1225		296	226	970
52		243	212	1109		162	128	892		462	280	1196		293	251	896
53		252	198	1074		140	127	808		426	285	1142		289	239	904
54		246	193	1020		151	140	785		415	270	1082		284	227	827
55		246	190	993		154	140	753		418	290	1046		268	197	808
56		226	186	916		141	132	686		388	260	1056		257	184	749
57		230	198	921		159	127	664		387	277	1004		257	202	697
58		217	181	841		154	124	655		362	296	968		231	206	662
59		244	200	787		122	118	598		417	265	899		237	200	646
60		220	180	819		113	131	617		381	278	933		216	214	654
61		197	177	757		135	114	614		353	260	829		205	164	585
62		210	169	724		112	110	560		351	247	910		222	183	533
63		197	164	750		107	112	548		352	242	822		214	154	519
64		219	177	716		126	114	506		363	271	786		193	175	498
65		198	152	694		114	108	497		351	248	781		189	173	508
66		185	146	670		102	105	490		365	249	755		200	183	493
67		165	141	662		136	78	420		341	243	734		205	151	435
68		178	159	752		109	96	457		345	252	713		181	146	449
69		202	147	639		112	102	478		300	240	734		175	154	424
70		201	165	617		90	106	451		330	229	721		159	173	385
71		190	139	532		95	104	404		338	244	705		169	137	422
72		187	160	562		97	88	386		293	226	674		170	160	399
73		160	133	589		116	98	375		304	213	654		179	166	375
74		175	143	557		91	97	399		305	216	625		159	147	369
75		178	159	538		84	91	385		312	212	592		161	152	373
76		178	145	514		92	89	384		320	212	642		170	167	331
77		169	134	522		94	92	401		307	180	587		173	172	371
78		180	160	552		85	97	381		290	202	618		155	160	324
79		155	142	504		100	79	322		301	237	585		157	162	344
80		175	145	506		108	99	331		302	221	566		141	156	321
81		177	148	535		102	100	340		327	204	591		159	148	310
82		144	132	486		115	86	337		301	205	558		170	152	302
83		158	140	468		108	101	357		282	210	509		130	144	312
84		162	156	558		102	101	383		296	222	538		163	172	346
85		162	140	479		89	102	326		307	223	500		178	160	337
86		151	140	479		77	87	332		308	240	568		162	159	317
87		174	111	427		104	89	314		295	202	523		166	155	317
88		165	149	448		114	85	349		279	220	546		168	143	316
89		162	143	464		113	108	296		296	218	531		164	178	313
90		161	116	459		91	111	327		296	241	509		163	168	297
91		168	151	445		117	99	329		276	233	542		160	155	311
92		158	145	451		116	87	332		271	190	513		145	142	322
93		161	164	443		105	90	340		277	217	546		173	181	330
94		166	160	452		108	103	370		281	239	549		185	183	303
95		145	144	466		106	89	320		337	234	502		170	150	310
96		182	146	454		112	84	335		292	203	513		164	144	284
97		151	141	439		108	94	347		289	222	494		172	177	304
98		152	158	413		95	101	373		305	223	499		200	185	300
99		174	141	455		122	132	358		320	240	492		175	198	303
100		156	146	464		119	109	335		330	230	547		199	164	287
101		171	174	429		113	119	340		299	229	485		207	207	339
102		165	170	409		116	120	368		281	236	514		206	184	347
103		156	163	434		131	112	309		330	236	493		201	200	313
104		169	166	452		116	127	366		331	236	565		191	197	350
105		189	154	411		110	131	343		349	259	481		199	207	342
106		152	174	413		136	114	384		361	286	473		225	224	345
107		215	162	430		135	133	360		337	277	481		194	210	375
108		190	181	476		135	121	372		329	285	534		213	207	351
109		195	161	456		138	135	381		344	248	561		236	241	328
110		181	179	481		145	109	419		328	260	559		212	240	414
111		220	187	488		154	113	414		358	274	564		238	238	435
112		173	187	473		128	141	436		389	285	539		242	252	427
113		207	200	493		170	159	455		380	281	550		288	290	436
114		197	220	462		155	158	433		366	275	541		279	284	455
115		212	211	442		176	170	456		385	293	532		266	267	447
116		200	170	473		145	171	481		393	331	570		314	268	458
117		243	216	497		176	205	517		420	297	594		278	317	507
118		249	220	527		195	188	515		394	357	631		329	277	502
119		246	184	508		210	204	549		468	364	597		352	316	508
120		254	211	532		195	191	503		442	357	642		357	335	564
121		253	243	539		212	183	557		450	359	619		388	360	498
122		267	254	548		217	191	564		479	399	654		389	364	583
123		276	247	580		236	218	562		510	389	632		384	413	578
124		277	244	642		202	263	661		539	412	715		424	408	602
125		282	287	628		245	203	656		543	369	699		461	400	677
126		306	284	615		281	249	676		554	441	766		496	440	705
127		324	283	726		273	248	671		555	475	774		482	447	744
128		320	336	688		314	314	777		589	463	783		475	486	755
129		332	315	686		305	280	773		639	527	776		532	497	811
130		342	282	695		278	252	783		632	508	794		531	526	788
131		369	339	767		340	293	831		651	550	908		577	552	858
132		387	392	774		329	350	858		700	582	907		613	525	820
133		391	364	827		374	358	998		782	576	934		682	619	1003
134		411	379	862		400	388	937		732	611	975		679	610	1041
135		446	397	874		426	388	983		804	609	1034		717	670	1065
136		461	454	926		429	383	1090		820	663	1107		714	681	1119
137		469	421	979		459	426	1148		850	652	1076		740	712	1168
138		471	502	1011		469	469	1129		862	741	1149		763	794	1259
139		499	499	1065		499	483	1275		886	739	1251		829	830	1355
140		545	526	1052		495	528	1313		944	725	1215		845	811	1408
141		581	567	1161		533	533	1374		1049	786	1400		933	918	1456
142		548	573	1198		561	532	1517		1069	862	1365		943	908	1604
143		588	563	1237		604	639	1503		1121	879	1500		987	1013	1579
144		601	620	1349		637	602	1554		1204	906	1470		1095	975	1664
145		719	614	1360		620	621	1691		1228	979	1568		1063	1047	1656
146		642	611	1351		680	651	1691		1238	975	1559		1097	1044	1805
147		681	683	1403		706	653	1750		1273	1020	1613		1265	1169	1891
148		772	732	1464		713	690	1852		1321	997	1708		1198	1171	1947
149		676	686	1530		755	738	1883		1391	1071	1820		1310	1185	2024
150		783	718	1579		794	730	1931		1396	1119	1810		1281	1248	2131
151		806	758	1601		850	750	2131		1461	1150	1902		1426	1272	2168
152		812	729	1607		843	813	2173		1442	1197	1852		1392	1346	2184
153		857	840	1710		872	840	2349		1477	1229	2027		1417	1442	2332
154		875	818	1741		910	812	2170		1559	1263	2014		1440	1432	2382
155		873	811	1803		936	924	2348		1634	1285	2158		1496	1506	2420
156		927	851	1842		940	911	2415		1582	1240	2170		1489	1495	2489
157		863	883	1903		972	885	2425		1610	1324	2190		1572	1561	2467
158		881	887	1898		995	944	2551		1594	1351	2304		1577	1643	2608
159		889	923	1909		1001	999	2552		1679	1355	2316		1574	1581	2686
160		942	951	1977		996	1033	2710		1795	1435	2301		1625	1648	2618
161		991	868	1977		1041	984	2608		1759	1438	2297		1648	1635	2694
162		945	932	2007		1080	1004	2735		1744	1357	2278		1656	1705	2757
163		956	969	2053		1091	1025	2722		1740	1456	2411		1799	1747	2765
164		944	911	2035		1030	1044	2711		1800	1377	2393		1689	1685	2737
165		981	894	1997		1083	1016	2815		1822	1454	2320		1700	1699	2782
166		990	971	1946		1108	1054	2756		1777	1429	2421		1799	1723	2860
167		941	1007	2084		1080	1023	2785		1792	1524	2370		1751	1665	2755
168		957	979	2115		1074	1051	2763		1879	1430	2440		1697	1747	2839
169		1026	978	2057		1105	1013	2746		1802	1479	2459		1729	1693	2813
170		972	974	2096		1047	1044	2754		1883	1484	2452		1857	1769	2851
171		998	974	2111		1082	1040	2780		1909	1496	2406		1765	1632	2857
172		947	955	2065		1066	1001	2761		1774	1462	2356		1711	1730	2869
173		984	945	2034		1049	991	2760		1743	1360	2465		1746	1717	2817
174		957	926	2019		1022	998	2678		1722	1447	2299		1753	1594	2841
175		943	914	2003		981	1048	2646		1762	1431	2265		1622	1597	2733
176		904	901	1967		1012	986	2585		1707	1317	2176		1670	1621	2660
177		880	944	1926		962	951	2657		1750	1358	2293		1610	1576	2721
178		911	886	1876		1001	910	2490		1722	1282	2274		1611	1565	2692
179		898	857	1948		1009	857	2548		1702	1325	2227		1614	1462	2593
180		880	852	1813		929	902	2461		1645	1268	2193		1557	1527	2463
181		821	837	1834		950	862	2347		1635	1308	2104		1479	1433	2559
182		887	835	1824		950	887	2416		1659	1234	2145		1432	1471	2473
183		845	786	1774		872	798	2266		1568	1209	2054		1423	1412	2481
184		776	763	1835		823	873	2315		1474	1164	2079		1442	1335	2340
185		823	724	1745		820	839	2256		1527	1161	2000		1389	1298	2300
186		737	766	1570		795	732	2134		1401	1126	1971		1350	1283	2212
187		775	754	1559		747	698	2057		1414	1126	1877		1295	1184	2119
188		741	694	1526		750	754	2085		1391	1126	1781		1204	1223	2119
189		669	716	1444		686	650	2021		1260	976	1732		1189	1153	2056
190		677	669	1457		708	655	1942		1242	1050	1744		1217	1079	1919
191		683	687	1357		638	630	1906		1247	963	1720		1058	1041	1872
192		659	612	1452		599	605	1792		1238	990	1684		1091	1019	1847
193		637	613	1289		593	572	1807		1212	940	1599		1001	1032	1806
194		569	552	1275		609	601	1714		1124	865	1565		1017	981	1642
195		574	522	1245		616	535	1618		1072	891	1494		954	901	1682
196		577	577	1178		545	513	1529		1051	863	1430		937	906	1650
197		602	583	1221		501	513	1504		959	806	1400		948	831	1547
198		502	502	1175		545	467	1416		978	853	1360		820	784	1580
199		492	484	1103		486	464	1279		996	798	1311		820	726	1436
200		516	512	1061		458	461	1300		963	810	1262		831	798	1369
201		447	427	1105		465	450	1279		913	717	1196		778	680	1280
202		490	485	1018		419	412	1283		902	692	1260		718	688	1285
203		456	433	1063		438	359	1209		959	682	1213		720	656	1360
204		444	426	1001		374	380	1150		860	695	1161		653	633	1167
205		435	447	952		401	361	1157		790	653	1078		636	653	1135
206		462	398	858		412	360	1056		828	635	1089		634	622	1056
207		404	398	903		358	345	1009		757	578	1036		572	551	1161
208		394	380	829		343	318	988		683	577	1047		600	552	995
209		372	405	835		356	308	896		687	562	983		539	554	956
210		360	347	844		302	277	937		659	541	973		544	498	931
211		365	396	808		318	330	876		740	571	887		575	527	934
212		364	334	760		313	284	860		732	546	901		487	466	847
213		401	326	770		284	261	842		722	520	901		531	468	886
214		336	337	696		257	283	846		572	506	865		446	418	817
215		328	317	684		261	260	790		660	518	831		449	433	823
216		341	318	666		256	242	762		623	489	802		402	409	786
217		322	325	667		238	232	749		606	464	765		408	398	740
218		313	283	687		273	212	701		582	454	795		397	395	710
219		299	295	626		236	245	706		578	494	765		419	392	721
220		302	283	661		250	243	674		560	470	755		364	362	694
221		324	274	630		245	192	666		589	441	797		399	359	683
222		287	300	605		230	186	639		511	443	730		391	358	692
223		318	280	610		209	213	627		541	411	721		348	341	642
224		283	278	607		233	196	577		489	399	705		356	355	624
225		260	235	596		213	175	592		488	402	691		372	316	646
226		285	269	554		211	190	548		538	374	650		313	291	580
227		244	275	551		208	185	586		461	408	643		269	303	588
228		226	253	530		216	193	544		516	398	670		302	283	499
229		268	220	487		179	177	544		487	370	644		326	279	544
230		252	224	533		175	183	499		444	387	616		339	274	439
231		249	194	515		176	171	497		448	377	616		318	257	494
232		261	219	475		170	146	478		438	351	598		322	269	516
233		239	239	451		168	161	487		436	345	596		277	266	466
234		247	231	458		171	176	520		416	341	583		267	227	437
235		224	237	454		155	139	421		422	321	523		282	265	489
236		194	218	476		180	127	422		379	289	609		254	263	460
237		221	227	492		169	148	447		419	305	573		286	272	489
238		214	241	474		150	159	442		426	339	573		250	252	455
239		242	202	480		134	172	422		441	351	533		286	271	413
240		216	212	462		155	136	469		413	341	578		247	271	432
241		205	219	487		155	141	420		391	311	537		261	259	411
242		248	216	435		134	135	389		398	289	560		228	232	406
243		211	220	433		155	137	416		368	297	544		255	236	414
244		218	194	451		143	168	370		434	299	510		249	244	415
245		220	205	428		124	123	374		392	346	551		235	245	393
246		201	192	434		150	111	415		437	307	493		253	218	364
247		186	199	439		156	149	372		391	329	526		233	223	351
248		245	205	436		153	138	412		391	327	486		244	227	362
249		191	221	429		160	128	394		395	317	489		231	190	390
250		205	191	435		142	132	317		381	321	514		244	233	362
251		216	202	427		136	143	378		427	333	518		220	243	365
252		218	181	419		141	139	373		426	282	531		262	244	378
253		249	198	414		138	130	384		396	329	505		244	228	353
254		213	202	438		124	133	374		387	310	500		219	242	334
255		215	205	408		127	137	347		387	310	486		236	233	374
256		209	211	433		143	139	350		430	311	469		248	230	381
257		174	215	425		135	148	336		412	314	486		210	222	381
258		214	234	445		139	150	372		404	330	491		243	220	368
259		209	211	413		136	142	385		378	337	486		250	244	376
260		197	212	395		140	135	374		427	340	466		254	236	358
261		221	218	431		128	122	361		392	318	501		251	219	379
262		243	223	396		167	158	339		362	336	496		245	217	354
263		232	215	378		147	149	399		390	328	470		249	240	390
264		219	207	383		170	156	401		410	310	473		278	241	356
265		234	218	415		174	171	385		391	336	486		290	259	404
266		239	202	402		150	150	407		408	336	532		267	252	357
267		236	235	434		181	161	416		412	388	535		278	251	381
268		238	243	429		147	168	405		439	329	530		299	290	438
269		212	221	434		173	162	416		460	373	533		273	264	379
270		224	213	417		178	164	435		438	380	514		288	273	385
271		247	212	452		181	183	466		463	357	516		324	299	430
272		254	236	451		190	164	387		479	356	512		313	300	426
273		249	241	457		178	180	428		445	365	556		306	304	391
274		285	269	460		202	193	429		502	373	552		348	315	394
275		245	242	491		195	190	456		507	373	520		347	356	453
276		235	286	447		223	168	444		472	367	552		334	315	437
277		261	238	461		201	207	440		504	404	536		307	326	449
278		311	258	461		211	187	454		533	422	542		351	337	451
279		265	288	504		227	240	489		540	414	574		384	324	423
280		274	272	452		232	224	495		501	443	575		375	381	443
281		274	261	486		244	237	498		520	442	596		422	369	493
282		314	275	492		211	225	491		608	424	596		408	356	499
283		279	315	493		258	229	511		574	480	667		394	397	521
284		305	302	545		236	229	514		623	489	626		456	439	535
285		312	330	513		248	277	516		610	501	598		427	435	574
286		349	330	555		251	274	583		627	513	659		453	492	568
287		323	300	521		265	290	557		673	525	641		501	448	600
288		325	354	557		271	287	577		658	562	656		458	519	593
289		337	364	555		327	312	578		707	551	660		484	498	608
290		339	323	583		309	270	624		713	540	687		569	526	609
291		354	342	582		375	299	591		717	550	696		548	537	646
292		381	385	596		346	346	641		670	601	688		559	556	677
293		392	403	652		359	364	643		751	629	732		597	596	673
294		382	386	633		330	354	704		725	620	752		590	622	708
295		448	406	661		388	391	696		745	700	713		627	637	735
296		432	437	622		357	415	753		798	648	762		672	665	668
297		459	426	679		421	389	724		810	705	809		684	712	777
298		413	473	696		455	404	803		865	753	835		726	728	789
299		478	491	690		407	422	838		825	690	819		736	767	800
300		503	492	767		443	449	832		915	803	887		777	797	838
301		539	530	749		464	477	826		975	783	905		839	822	862
302		509	512	769		485	497	869		946	803	922		775	900	848
303		535	544	821		535	516	905		1022	830	951		866	848	973
304		553	549	800		511	529	953		1012	802	906		862	872	993
305		559	579	824		515	559	961		1044	910	1016		885	940	1026
306		568	580	859		583	609	1040		1076	908	979		921	929	1018
307		568	594	919		568	584	1099		1145	926	1017		1038	922	1071
308		627	609	957		621	609	1057		1197	990	1121		1058	996	1101
309		622	643	835		667	617	1102		1188	981	1133		1059	1066	1153
310		658	614	970		635	669	1116		1179	977	1136		1058	1087	1164
311		647	650	948		646	650	1185		1213	1015	1126		1120	1119	1213
312		724	695	964		707	694	1152		1249	1120	1186		1110	1136	1163
313		761	732	1001		735	680	1293		1347	1135	1170		1223	1160	1260
314		701	750	978		723	721	1267		1403	1140	1161		1208	1193	1290
315		672	736	998		742	693	1281		1364	1115	1231		1146	1249	1302
316		761	713	1103		682	745	1344		1303	1124	1216		1174	1301	1299
317		761	819	1082		830	763	1312		1389	1146	1245		1251	1310	1338
318		732	814	1086		812	826	1409		1369	1181	1288		1306	1371	1403
319		802	814	1113		788	792	1458		1510	1202	1343		1353	1341	1495
320		794	862	1115		806	848	1428		1475	1199	1329		1321	1369	1473
321		773	874	1130		864	883	1524		1467	1305	1299		1355	1439	1487
322		831	799	1148		863	834	1472		1454	1224	1370		1468	1452	1520
323		790	900	1175		903	857	1546		1534	1286	1355		1389	1473	1467
324		801	807	1182		854	898	1539		1518	1316	1358		1383	1482	1573
325		852	875	1246		892	870	1522		1608	1309	1370		1428	1557	1531
326		821	847	1165		939	924	1694		1571	1351	1379		1437	1546	1578
327		840	829	1212		884	947	1750		1614	1332	1385		1477	1545	1622
328		948	854	1296		924	931	1651		1618	1413	1418		1457	1569	1706
329		834	842	1220		978	928	1635		1569	1365	1434		1432	1509	1669
330		855	862	1171		919	943	1641		1551	1378	1421		1514	1588	1685
331		864	872	1176		935	1021	1588		1583	1418	1386		1469	1565	1741
332		874	909	1184		935	956	1652		1641	1361	1481		1501	1442	1669
333		936	851	1239		942	952	1722		1698	1397	1479		1490	1648	1744
334		922	889	1209		946	901	1687		1533	1380	1423		1520	1610	1647
335		853	887	1220		971	970	1723		1626	1347	1374		1433	1594	1689
336		843	868	1215		942	906	1705		1633	1346	1433		1462	1583	1669
337		892	835	1243		929	928	1711		1633	1353	1372		1517	1532	1663
338		843	861	1175		913	931	1643		1652	1278	1374		1493	1643	1665
339		824	887	1180		871	944	1647		1677	1315	1353		1496	1508	1648
340		819	910	1175		911	913	1634		1564	1295	1323		1471	1414	1675
341		795	921	1183		862	860	1621		1572	1355	1407		1431	1536	1637
342		792	874	1215		848	859	1543		1580	1309	1354		1487	1499	1531
343		798	879	1120		890	895	1536		1503	1284	1370		1433	1392	1543
344		837	786	1187		806	880	1572		1531	1261	1350		1403	1359	1634
345		839	838	1150		809	890	1603		1447	1286	1383		1386	1371	1520
346		804	774	1066		796	830	1588		1446	1260	1384		1426	1415	1592
347		806	779	1103		843	824	1461		1378	1191	1248		1311	1428	1570
348		765	789	1052		802	799	1466		1394	1192	1304		1306	1401	1500
349		750	823	1105		812	853	1461		1406	1198	1257		1289	1379	1515
350		734	735	1030		724	774	1445		1370	1192	1222		1225	1256	1483
351		693	714	979		728	776	1332		1312	1096	1204		1196	1230	1406
352		682	699	1060		741	768	1405		1316	1142	1178		1194	1258	1409
353		663	713	1008		717	738	1279		1238	1049	1176		1200	1164	1381
354		692	692	1040		700	713	1348		1283	1012	1184		1157	1199	1381
355		670	700	970		647	697	1304		1189	1087	1139		1163	1156	1320
356		634	679	999		640	665	1307		1194	1011	1115		1055	1091	1271
357		619	654	935		669	655	1208		1205	999	1100		1088	1139	1242
358		614	650	916		570	636	1171		1096	947	1056		1060	1069	1244
359		619	560	877		587	623	1182		1101	954	1007		1007	986	1233
360		596	559	889		585	575	1122		1043	895	1031		925	1020	1216
361		570	601	876		547	611	1102		1068	909	1069		917	977	1101
362		556	569	842		584	528	1102		1011	843	985		936	866	1127
363		498	552	785		547	525	1095		978	814	1054		879	883	1112
364		535	531	780		457	514	1062		1031	831	925		855	829	1115
365		534	477	816		475	480	998		910	821	943		792	898	980
366		485	502	728		456	488	996		934	783	905		778	821	1027
367		454	492	732		465	449	979		890	796	831		805	759	999
368		496	435	748		467	421	929		867	665	826		780	741	938
369		460	479	700		419	404	904		852	634	805		707	725	932
370		434	421	624		433	432	894		868	658	860		704	734	888
371		440	449	716		420	389	851		822	676	819		661	645	877
372		443	453	684		397	397	864		781	626	757		665	664	866
373		390	384	668		374	421	808		799	625	758		662	625	883
374		385	407	670		370	362	812		801	680	739		562	605	824
375		361	364	643		369	341	791		756	630	756		559	596	797
376		383	401	618		339	344	756		693	645	765		616	629	711
377		372	360	611		339	333	792		736	617	715		587	574	796
378		351	364	596		336	352	738		692	565	678		543	577	720
379		392	357	579		325	308	711		670	561	691		534	539	711
380		326	318	585		322	331	727		673	509	655		528	512	713
381		343	375	558		280	278	708		613	500	633		456	481	692
382		358	371	579		288	280	622		630	537	621		531	462	672
383		332	332	515		272	303	627		599	507	652		468	447	687
384		322	330	495		280	253	629		647	477	616		444	469	642
385		333	331	515		269	293	541		593	484	606		463	473	609
386		321	317	544		234	287	537		571	510	592		466	427	607
387		329	299	467		272	251	564		599	448	579		459	482	560
388		302	329	508		243	238	579		586	434	579		457	386	555
389		317	299	512		220	243	580		577	445	534		410	410	567
390		291	301	505		225	237	501		532	435	614		400	405	564
391		285	297	487		239	218	520		577	460	601		425	370	542
392		278	272	475		206	239	529		552	436	500		396	416	513
393		271	265	410		211	214	511		563	462	520		382	351	453
394		281	268	446		216	209	507		493	413	522		354	383	489
395		251	271	429		224	220	495		547	424	558		338	391	475
396		258	286	444		209	207	451		484	432	530		335	351	493
397		291	297	458		222	232	472		512	398	516		343	340	492
398		270	241	415		215	224	493		523	407	477		328	319	478
399		263	239	404		193	204	447		489	445	519		333	339	503
400		281	262	442		216	223	445		493	397	485		321	326	434
401		269	252	419		218	179	418		477	411	516		355	308	481
402		265	243	491		192	168	446		452	383	507		309	323	469
403		245	263	426		205	189	431		500	376	474		316	304	447
404		248	265	421		175	190	422		463	390	493		324	347	448
405		259	245	417		199	182	400		476	379	524		344	274	408
406		258	244	409		206	195	448		510	402	495		302	305	476
407		246	247	410		190	186	403		512	362	468		292	293	441
408		236	258	427		204	181	430		476	390	485		283	273	421
409		288	287	424		165	201	415		477	379	468		301	305	443
410		227	263	404		181	189	442		486	399	499		282	323	433
411		242	242	389		163	186	415		420	409	479		283	303	399
412		231	230	421		191	198	395		498	350	485		299	331	400
413		248	278	411		169	165	406		465	380	520		344	269	431
414		234	268	393		173	189	396		494	419	462		306	312	430
415		242	228	401		172	168	373		496	369	448		264	301	368
416		254	270	401		179	172	393		512	417	462		308	300	428
417		254	261	387		196	188	387		482	410	481		306	302	359
418		234	239	400		173	170	383		478	367	466		277	298	397
419		264	263	395		179	164	383		470	417	514		317	335	377
420		222	225	408		181	196	429		447	371	459		325	333	371
421		238	262	386		158	177	390		446	405	464		357	328	362
422		252	223	423		197	181	414		472	404	423		281	313	389
423		257	250	381		170	155	414		493	374	494		296	327	402
424		255	261	390		172	188	424		453	381	483		338	292	386
425		247	249	407		200	190	378		483	386	453		382	320	389
426		250	241	387		169	173	426		486	402	486		339	307	424
427		233	266	397		213	174	398		476	401	512		318	341	392
428		260	255	429		195	208	414		510	434	454		328	323	417
429		302	261	418		191	208	395		475	378	491		363	340	425
430		269	271	397		205	190	398		508	434	468		367	378	402
431		267	267	412		209	218	420		528	457	476		344	339	452
432		279	257	410		178	222	432		502	388	495		343	346	440
433		268	264	421		202	203	423		477	415	435		309	390	405
434		267	282	407		217	201	435		572	417	522		312	369	441
435		337	282	413		216	241	441		518	474	505		382	383	398
436		275	334	394		237	234	446		527	467	525		352	378	428
437		288	285	479		209	237	432		566	448	507		384	368	486
438		319	315	432		219	227	440		580	456	541		385	383	458
439		281	287	423		243	229	470		573	510	569		418	400	453
440		304	320	463		250	252	487		618	468	534		417	442	476
441		309	288	446		285	258	474		607	476	555		415	440	479
442		300	340	470		233	270	469		609	496	558		440	419	490
443		284	337	475		246	270	474		663	521	583		424	457	546
444		329	345	476		240	263	502		617	504	585		487	462	507
445		359	354	483		248	285	508		650	538	579		488	511	487
446		349	349	484		267	286	523		660	595	588		507	461	562
447		316	347	517		304	305	482		678	567	598		513	500	521
448		313	370	523		303	274	517		695	549	604		490	517	547
449		370	334	527		286	301	524		636	530	605		487	559	589
450		370	380	505		318	326	591		710	601	615		566	585	564
451		352	404	505		308	331	560		759	607	628		576	534	618
452		393	387	514		332	329	572		672	632	648		578	563	580
453		395	407	564		350	332	605		742	626	681		602	595	652
454		394	415	528		352	366	662		741	619	645		543	583	661
455		414	416	567		356	341	627		768	670	605		612	595	615
456		395	437	586		337	369	651		756	712	723		646	646	629
457		427	473	579		376	405	616		851	688	733		632	647	658
458		445	471	634		372	421	711		856	717	749		670	723	734
459		495	429	591		406	430	693		873	735	712		706	709	698
460		444	496	636		447	422	702		865	747	736		676	687	736
461		487	503	675		426	493	690		909	770	790		743	723	754
462		506	512	654		402	480	704		920	846	761		747	825	781
463		490	516	674		439	455	804		913	766	771		690	806	745
464		508	515	670		473	480	791		932	835	781		803	827	780
465		499	545	726		525	508	796		946	887	806		810	848	793
466		509	602	718		484	521	796		980	839	806		802	804	812
467		538	548	722		503	515	847		1014	918	846		810	897	823
468		556	554	720		514	535	827		1091	867	867		879	846	822
469		537	560	759		567	556	887		1015	910	906		886	949	850
470		578	665	741		521	557	846		1095	940	870		931	999	866
471		591	638	780		591	548	895		1116	892	864		974	1003	921
472		621	621	775		564	562	906		1171	957	901		897	999	945
473		630	645	756		577	608	976		1227	972	913		1022	1039	944
474		600	628	847		582	638	1007		1143	1028	914		1001	1029	1035
475		630	641	838		651	646	952		1213	1009	997		1063	1037	970
476		600	636	760		590	642	1000		1224	1083	928		1062	1093	962
477		651	674	887		596	702	1042		1202	1077	996		1089	1092	1006
478		633	712	864		616	659	1053		1291	1092	1015		1034	1163	1076
479		684	648	873		637	736	1065		1256	1112	1054		1102	1162	1025
480		718	704	814		686	674	1070		1269	1050	991		1195	1119	1090
481		656	727	864		648	719	1115		1328	1092	971		1087	1172	1083
482		707	734	905		667	696	1109		1345	1104	1011		1140	1213	1107
483		710	728	829		723	722	1112		1348	1123	1047		1169	1197	1125
484		771	704	915		723	744	1156		1287	1124	1038		1206	1250	1113
485		726	776	918		723	758	1168		1343	1154	1064		1212	1251	1134
486		755	800	906		755	734	1175		1397	1199	1117		1178	1336	1142
487		733	725	959		750	746	1144		1371	1162	1067		1262	1352	1165
488		757	740	873		723	822	1194		1354	1148	1049		1205	1290	1194
489		767	769	970		724	771	1193		1361	1163	1129		1235	1313	1176
490		730	782	907		714	798	1158		1424	1145	1093		1248	1286	1183
491		755	717	923		759	805	1222		1469	1223	1107		1287	1274	1202
492		727	768	918		763	728	1242		1385	1166	1121		1271	1274	1237
493		710	783	928		740	768	1136		1366	1188	1056		1239	1267	1229
494		690	723	966		774	788	1253		1411	1159	1009		1325	1292	1154
495		794	808	971		795	753	1263		1451	1184	1077		1233	1330	1148
496		714	805	891		794	850	1129		1351	1100	1049		1257	1252	1207
497		756	806	936		777	765	1260		1469	1129	1110		1224	1283	1224
498		755	766	999		726	779	1213		1353	1256	1048		1256	1331	1207
499		700	780	930		716	739	1284		1351	1198	1061		1263	1301	1206
500		737	767	906		767	779	1224		1375	1133	1078		1328	1240	1206
501		748	782	920		791	787	1207		1351	1167	1115		1215	1288	1237
502		749	793	925		750	760	1310		1326	1118	1057		1241	1291	1211
503		621	770	937		793	786	1297		1362	1169	1022		1226	1255	1157
504		711	773	898		725	789	1297		1350	1159	1095		1235	1301	1217
505		713	798	935		721	758	1240		1374	1169	1064		1286	1309	1292
506		723	735	913		745	720	1226		1329	1066	1018		1226	1158	1214
507		705	733	834		735	778	1210		1336	1151	950		1175	1246	1237
508		722	772	880		714	701	1146		1214	1086	1056		1170	1216	1211
509		702	691	932		676	768	1189		1231	1105	991		1163	1241	1191
510		680	676	857		736	658	1162		1290	1080	1015		1224	1158	1166
511		691	650	865		694	705	1207		1238	1017	977		1125	1175	1149
512		683	703	877		695	708	1170		1259	962	986		1142	1158	1135
513		638	627	857		636	675	1110		1211	967	992		1039	1126	1174
514		635	688	839		632	705	1137		1168	1031	995		1107	1167	1130
515		640	646	828		607	648	1139		1171	969	981		1041	1114	1104
516		626	629	822		654	664	1127		1117	962	955		1055	1086	1113
517		606	630	810		641	625	1081		1100	917	983		1039	1067	1068
518		585	607	794		651	620	1066		1116	962	937		987	1056	1074
519		549	623	821		609	590	1061		1111	912	907		1041	998	1111
520		605	595	750		570	610	1027		1081	886	938		1053	1006	1065
521		567	588	786		569	618	1037		1034	839	892		914	972	1006
522		537	619	791		560	573	1007		1085	882	872		1002	939	992
523		485	600	749		586	545	1014		1046	859	935		966	907	990
524		552	561	759		552	600	1063		1055	909	836		941	958	1002
525		538	588	731		487	519	978		1021	825	838		929	911	970
526		513	506	768		592	548	958		977	819	838		843	916	975
527		486	511	686		535	469	945		943	857	835		818	904	939
528		495	527	662		495	462	948		884	815	828		872	867	949
529		467	524	716		487	517	944		1007	812	820		790	895	898
530		492	451	678		452	514	906		934	774	826		821	794	927
531		481	505	671		547	482	926		907	745	822		783	808	892
532		479	445	691		438	478	862		887	774	790		750	778	918
533		463	489	656		445	455	868		873	755	763		746	766	854
534		495	454	630		435	431	885		849	736	778		717	726	835
535		480	443	609		402	403	782		829	679	708		701	763	838
536		447	446	625		424	406	807		842	683	739		712	671	836
537		432	431	582		374	419	805		753	695	747		673	699	804
538		431	419	623		377	407	778		821	686	701		650	683	809
539		391	414	542		360	383	755		787	625	681		670	637	771
540		437	393	541		355	395	770		737	666	725		637	687	783
541		381	413	599		387	328	773		767	598	644		601	611	764
542		396	401	554		387	350	776		694	635	635		614	609	772
543		424	405	536		360	333	683		749	643	624		580	602	705
544		344	379	502		339	351	746		692	569	623		591	547	759
545		309	377	527		331	346	696		735	609	711		553	566	673
546		374	396	612		335	331	677		630	564	624		583	572	682
547		359	338	525		336	329	723		704	584	688		559	612	647
548		325	335	529		328	291	662		674	578	585		541	532	609
549		366	355	508		303	308	638		623	549	615		489	494	657
550		326	341	509		315	290	653		618	547	585		517	475	636
551		327	347	491		294	269	614		597	543	589		492	477	642
552		327	340	500		302	285	617		651	546	557		474	483	635
553		344	335	492		279	320	612		652	516	599		516	478	626
554		325	333	509		315	273	598		619	488	599		475	459	632
555		358	310	455		281	282	654		653	490	573		474	445	624
556		343	316	565		284	281	593		564	508	619		422	458	583
557		289	319	484		256	302	581		612	467	551		449	450	650
558		335	305	463		270	256	590		581	492	556		451	437	596
559		300	300	477		266	236	582		599	512	568		403	412	600
560		298	304	428		261	255	519		562	453	503		440	417	590
561		275	312	420		240	248	587		546	442	524		370	420	555
562		283	291	468		242	252	557		560	477	555		406	457	569
563		310	295	430		276	286	585		534	476	515		424	420	567
564		289	291	449		250	254	563		593	503	542		416	422	561
565		269	264	428		245	259	562		513	469	514		422	390	556
566		310	282	456		250	268	538		502	458	562		390	416	551
567		297	275	459		225	238	538		548	458	532		387	406	538
568		278	281	420		208	234	515		513	453	519		415	441	526
569		284	295	431		235	214	538		585	462	492		404	360	557
570		282	297	449		227	200	512		580	456	528		383	391	537
571		253	290	426		230	225	484		540	405	532		382	360	458
572		288	238	421		218	229	516		495	432	518		381	383	550
573		312	297	485		227	243	517		544	462	534		395	357	549
574		299	292	434		228	231	512		536	458	509		372	380	516
575		283	284	451		233	198	531		550	419	508		386	421	510
576		277	270	463		226	241	520		565	476	540		399	415	504
577		266	242	470		228	228	453		570	454	513		370	402	491
578		307	283	420		191	219	489		540	463	507		392	345	470
579		297	273	416		209	208	494		517	446	506		387	379	508
580		278	282	469		244	237	500		528	422	517		367	388	468
581		257	289	427		236	209	467		536	461	524		388	369	531
582		267	291	447		264	239	521		518	430	501		396	365	518
583		269	279	462		225	255	464		543	492	501		354	365	510
584		292	280	423		219	234	475		507	469	551		380	407	526
585		254	291	414		223	237	475		557	447	540		392	412	500
586		292	289	452		216	230	441		516	464	509		411	389	473
587		240	277	480		238	211	478		515	469	509		396	376	531
588		287	314	442		223	240	499		570	486	546		400	410	504
589		298	264	451		224	235	530		540	472	505		419	412	496
590		299	311	432		244	256	502		561	475	555		415	419	527
591		263	285	485		210	227	536		610	478	560		418	412	509
592		332	284	480		235	257	568		579	488	525		382	433	478
593		325	293	448		264	245	547		602	486	549		434	392	546
594		299	318	453		253	268	551		623	467	578		423	433	545
595		292	318	467		256	247	540		567	517	568		483	431	503
596		296	318	460		275	244	561		664	528	593		409	458	541
597		337	315	450		251	243	545		646	506	540		430	480	523
598		327	316	473		272	283	560		605	565	546		474	433	576
599		308	343	499		263	258	608		632	493	609		523	457	588
600		331	370	496		295	276	544		620	525	630		443	513	582
601		359	360	532		277	260	568		604	528	636		475	467	587
602		337	356	467		283	321	632		647	540	588		496	503	624
603		349	342	484		243	300	560		705	548	583		502	455	620
604		339	337	506		295	303	565		626	558	637		493	468	576
605		368	366	534		357	305	611		665	578	664		526	535	566
606		357	387	516		315	316	604		730	575	623		498	510	628
607		340	373	523		298	296	618		732	561	586		549	543	604
608		409	404	536		360	284	584		720	599	633		523	554	592
609		406	434	524		322	328	662		735	631	644		591	516	621
610		358	377	564		323	303	648		702	619	615		587	596	609
611		413	412	580		317	323	668		716	654	670		558	592	708
612		405	384	517		347	326	627		689	646	682		546	594	607
613		428	427	639		326	368	659		780	697	644		576	550	681
614		426	400	582		375	330	666		803	650	705		617	643	691
615		431	422	618		354	389	644		790	665	703		568	629	663
616		376	422	565		358	362	662		832	656	680		642	659	698
617		440	409	607		415	370	694		872	691	733		700	734	731
618		435	440	598		424	447	721		860	736	727		610	669	770
619		443	480	627		403	392	709		778	718	681		661	650	654
620		467	450	641		433	391	768		856	745	739		616	747	725
621		461	480	659		410	386	736		875	801	756		704	688	743
622		484	492	627		409	464	740		907	780	766		735	775	714
623		475	492	634		433	449	784		825	761	739		687	782	761
624		500	510	644		423	404	764		923	746	762		738	797	805
625		500	496	674		462	457	787		947	805	747		767	809	789
626		487	533	624		465	477	839		944	815	776		784	789	830
627		535	512	635		478	452	814		928	781	797		841	778	805
628		492	538	691		452	500	859		966	803	849		792	827	835
629		497	544	709		506	513	850		1006	821	768		846	857	880
630		553	538	681		501	500	865		1089	803	818		803	836	815
631		551	550	722		470	510	820		1038	877	818		814	877	875
632		559	591	708		534	500	836		1009	874	830		870	813	847
633		552	566	757		521	548	862		1017	843	799		904	914	895
634		549	591	699		515	546	852		1023	884	799		893	874	894
635		578	611	763		601	546	928		1061	893	847		871	940	924
636		575	614	743		569	607	855		1048	927	864		905	969	911
637		585	614	755		556	528	881		1092	950	851		930	945	901
638		609	597	761		610	593	956		1088	1011	858		909	983	863
639		614	587	767		564	616	911		1069	955	907		992	947	913
640		567	608	748		597	604	980		1139	992	895		946	1001	851
641		632	611	723		611	605	983		1135	988	885		997	962	871
642		588	611	780		575	568	962		1176	935	854		977	1045	945
643		620	643	780		587	589	1024		1152	923	868		1044	1041	966
644		622	662	793		639	668	987		1172	999	916		1001	1015	946
645		669	653	743		581	612	1035		1161	1011	913		1078	1013	964
646		640	653	792		572	639	997		1175	916	937		1061	1023	940
647		663	623	790		613	614	940		1168	1040	950		1049	1083	1051
648		604	675	818		621	637	1041		1216	1002	917		997	1037	984
649		658	592	789		606	694	1024		1205	987	918		1092	1086	994
650		648	636	796		653	659	991		1242	1060	931		1068	1120	1044
651		659	635	868		618	647	1002		1157	1005	912		1037	1050	1010
652		638	694	779		647	669	991		1202	1067	940		1100	1114	1048
653		687	672	767		654	661	1025		1208	1022	944		1064	1117	989
654		631	660	793		659	685	1021		1142	1045	905		981	1102	1083
655		636	645	821		636	672	1034		1147	1063	917		1034	1124	1036
656		667	698	832		639	642	1071		1223	1062	961		1059	1154	1006
657		666	680	765		645	653	1020		1165	979	926		1039	1126	1024
658		637	683	813		653	622	1046		1180	1018	903		1037	1110	1019
659		617	696	821		689	630	1066		1218	1059	934		1049	1173	1000
660		623	670	821		647	629	1047		1217	1058	882		1054	1089	1012
661		639	631	850		636	646	1091		1198	1007	968		1054	1101	1021
662		654	646	788		656	620	1055		1198	984	888		1027	1126	1070
663		611	636	731		637	694	1016		1164	981	946		1031	1053	1014
664		621	603	750		618	597	1011		1193	962	933		1075	1021	1016
665		614	689	780		608	642	1047		1157	1003	880		1062	1073	1041
666		627	701	790		590	680	1085		1103	1011	959		1052	1095	1060
667		593	685	792		624	646	1059		1134	1101	962		943	1118	1011
668		595	655	771		618	608	1051		1107	1001	904		1017	1044	1061
669		647	607	782		563	641	1074		1128	983	896		984	1098	1034
670		575	629	784		642	597	1020		1205	949	927		1036	1018	987
671		637	637	737		648	655	969		1058	958	896		969	1058	1073
672		580	641	776		641	628	1050		1140	946	858		964	1025	1025
673		583	595	773		592	620	1053		1179	907	886		972	983	1055
674		615	559	725		564	587	977		1027	944	827		946	912	975
675		603	586	732		581	607	993		1035	900	837		951	970	984
676		523	600	773		561	598	1021		1120	958	856		894	953	966
677		536	589	705		581	577	990		1013	796	844		918	946	984
678		568	560	740		575	582	1000		1048	864	862		908	978	1030
679		560	617	742		591	538	996		1002	864	856		875	997	977
680		553	552	716		553	511	946		1035	890	861		904	910	953
681		566	574	710		507	551	997		996	864	835		866	877	909
682		540	495	684		521	550	961		1019	819	842		878	930	918
683		517	555	733		550	529	950		946	795	855		806	862	879
684		501	571	685		507	524	930		961	764	794		858	864	907
685		516	536	694		516	485	947		982	766	809		812	855	925
686		484	512	665		513	537	935		921	750	746		845	787	918
687		478	499	639		501	509	851		914	785	782		813	842	878
688		494	527	654		483	510	883		990	757	814		809	784	840
689		493	507	623		522	531	839		953	756	765		880	856	924
690		481	514	658		492	529	900		894	815	740		778	778	911
691		459	474	621		506	466	877		875	697	772		774	791	878
692		471	463	652		504	469	918		870	755	718		769	754	877
693		470	455	664		418	439	860		855	733	712		739	798	833
694		462	512	689		445	420	838		874	706	698		763	763	889
695		490	466	651		467	452	864		888	772	764		737	718	832
696		460	453	632		452	428	852		830	652	687		680	750	811
697		432	412	643		407	414	855		794	702	790		694	746	801
698		450	454	621		423	400	771		773	684	728		665	687	842
699		447	399	618		394	445	845		808	656	727		671	705	802
700		404	442	601		386	422	809		768	667	711		652	640	802
701		454	440	596		414	397	762		756	640	725		652	647	750
702		422	420	601		379	399	797		742	675	717		661	644	809
703		379	425	588		410	392	774		764	698	664		660	667	741
704		412	357	570		387	369	767		752	586	676		620	654	762
705		427	356	558		369	359	752		725	568	687		625	603	733
706		371	401	552		343	352	772		794	624	696		612	647	692
707		391	384	535		362	355	707		737	631	681		565	603	717
708		377	425	523		363	367	716		697	601	658		569	592	747
709		371	409	527		351	334	721		677	592	673		551	579	712
710		366	370	496		363	347	724		725	605	671		566	560	734
711		363	365	595		329	341	705		687	599	633		570	642	726
712		329	380	598		311	348	709		680	588	635		563	578	740
713		379	387	575		309	328	685		666	536	631		558	562	730
714		390	392	531		329	365	714		689	600	670		502	512	721
715		354	395	533		335	302	636		634	573	627		522	500	699
716		323	323	501		278	301	701		692	537	637		551	555	653
717		345	356	529		326	323	684		615	545	663		524	552	710
718		353	380	534		358	303	668		654	540	606		531	520	670
719		327	341	545		317	299	650		636	559	593		512	526	657
720		345	392	528		313	344	680		657	522	625		479	536	674
721		322	331	514		324	271	663		599	531	588		510	492	642
722		316	315	527		273	275	671		619	531	609		510	515	656
723		342	307	518		274	293	630		602	479	573		493	500	632
724		376	337	510		268	266	669		601	517	587		523	494	643
725		310	343	519		284	283	623		619	493	575		479	529	591
726		340	312	546		272	290	642		577	528	604		468	460	652
727		335	296	508		275	269	583		630	520	544		444	453	652
728		313	323	494		245	271	604		565	453	557		501	459	586
729		309	327	531		265	283	638		578	528	551		490	450	599
730		301	314	492		275	279	649		599	502	590		471	470	634
731		331	316	498		290	267	661		576	470	577		454	444	655
732		330	302	469		288	275	572		623	527	524		438	459	566
733		325	316	451		294	296	594		575	451	591		421	450	521
734		299	278	439		265	255	566		572	477	576		482	454	609
735		311	304	492		290	282	604		584	519	613		431	420	587
736		282	291	493		272	261	618		572	435	561		459	462	585
737		306	279	502		267	270	600		584	458	593		475	457	599
738		321	320	449		278	256	572		569	518	590		466	411	600
739		315	340	471		270	246	597		588	472	631		440	440	587
740		333	297	468		283	279	594		546	498	592		447	450	600
741		298	350	460		291	291	586		593	482	502		448	457	584
742		316	307	465		249	248	531		553	503	582		445	457	609
743		318	309	493		286	285	605		628	522	546		452	439	522
744		341	315	480		273	271	581		626	508	532		454	492	542
745		299	316	455		261	261	612		549	505	536		487	486	551
746		325	311	499		260	264	594		624	540	587		480	458	600
747		344	359	493		278	287	582		587	464	577		461	457	593
748		298	312	511		259	308	637		563	546	605		475	456	635
749		300	325	449		296	299	596		632	539	586		423	475	587
750		284	313	508		261	251	622		638	505	584		438	467	606
751		356	354	520		284	255	587		627	515	618		444	479	553
752		342	348	486		260	284	591		646	563	638		432	463	607
753		335	328	536		259	275	600		653	525	591		486	464	576
754		309	323	497		260	299	565		651	547	627		491	508	614
755		342	361	481		311	295	594		621	480	556		459	474	604
756		337	341	503		285	290	627		687	571	555		494	473	631
757		378	329	488		288	269	628		687	520	577		504	535	578
758		362	360	545		321	311	616		722	586	648		513	523	645
759		380	372	484		305	300	565		661	597	616		506	519	638
760		347	358	524		289	295	620		703	522	615		560	537	621
761		329	374	553		315	320	616		686	584	651		549	529	627
762		371	353	544		305	321	630		705	617	608		521	539	618
763		365	349	551		329	317	639		664	570	621		525	518	640
764		334	380	518		348	297	658		707	593	649		522	530	675
765		387	359	558		338	319	641		711	617	622		512	585	678
766		372	376	527		337	347	659		735	598	668		524	570	661
767		369	378	589		328	321	627		706	611	653		571	623	618
768		390	378	565		358	361	635		782	566	636		557	549	696
769		387	386	519		365	312	644		757	571	620		548	608	628
770		449	429	563		366	350	602		763	630	643		567	583	707
771		397	427	532		326	336	687		770	612	692		552	624	660
772		375	386	515		357	326	666		862	643	660		606	606	693
773		444	404	596		389	379	684		806	607	660		644	576	654
774		421	437	573		343	411	703		816	650	697		599	605	740
775		422	440	545		350	386	683		822	691	653		656	622	711
776		429	464	594		376	406	642		812	686	705		656	656	725
777		407	437	595		380	389	652		785	687	722		616	629	666
778		433	434	615		436	394	706		902	705	681		647	694	763
779		404	439	569		361	362	729		811	698	736		643	670	713
780		435	438	563		406	428	720		856	691	685		637	718	703
781		449	440	603		419	430	746		858	697	710		683	672	702
782		422	479	610		408	399	751		884	709	714		658	701	700
783		468	503	592		443	408	700		887	791	726		733	770	755
784		479	488	647		434	452	719		857	787	745		730	747	752
785		414	505	632		445	415	779		912	764	742		726	769	738
786		504	451	632		443	427	699		983	782	756		737	727	801
787		502	504	635		464	445	846		902	765	741		774	819	802
788		474	515	656		463	512	766		978	770	829		739	723	743
789		496	518	631		454	455	790		963	773	761		779	785	784
790		476	502	675		485	456	777		970	732	784		802	787	816
791		496	573	644		453	488	828		939	827	741		801	834	864
792		503	516	679		497	445	791		903	802	765		783	860	870
793		524	506	665		478	467	832		1017	849	743		865	811	797
794		543	549	679		480	481	807		1000	798	727		819	849	831
795		513	516	648		497	531	835		957	790	821		887	869	786
796		518	513	714		474	527	835		997	774	789		870	829	790
797		515	525	727		503	532	883		979	860	736		817	821	837
798		500	569	666		480	475	825		1043	811	756		875	903	806
799		511	555	682		477	538	814		1008	891	790		849	897	844
800		502	532	710		499	502	817		981	810	750		879	863	833
801		489	558	650		553	540	866		1025	808	779		832	922	832
802		543	558	723		517	509	858		1023	859	737		860	849	870
803		530	569	693		528	519	800		1056	921	801		872	907	884
804		526	553	698		546	506	869		1092	891	806		881	876	883
805		557	608	722		502	542	872		1067	936	789		838	872	900
806		564	631	667		523	505	885		978	856	805		857	926	795
807		565	576	644		552	515	860		1037	947	884		911	885	849
808		522	576	649		517	517	862		1016	883	815		869	943	822
809		544	563	671		522	524	854		1022	914	790		917	911	895
810		547	535	713		512	550	859		1041	912	790		882	911	901
811		586	572	683		500	579	934		1060	938	810		919	928	910
812		580	542	663		552	549	917		1021	910	790		889	903	891
813		577	547	674		545	563	923		1077	890	808		891	926	874
814		569	570	674		538	509	912		1049	855	830		917	933	928
815		564	588	699		561	587	869		1094	874	860		958	913	904
816		591	628	717		565	537	909		1079	905	841		972	941	869
817		584	591	705		555	512	904		1034	885	803		901	948	850
818		566	627	705		549	555	931		1076	872	881		938	886	866
819		557	542	687		535	567	892		1003	903	777		919	922	928
820		565	557	734		534	565	892		1038	842	803		899	979	900
821		598	576	752		559	556	902		1009	908	805		946	928	918
822		525	589	669		551	570	901		1011	848	795		908	921	877
823		566	571	705		548	528	940		1020	876	820		939	958	885
824		596	580	691		578	490	928		1063	881	743		936	898	891
825		573	563	700		553	548	912		1067	852	827		930	925	942
826		587	522	680		521	561	881		986	876	809		969	919	926
827		586	543	695		532	556	900		1031	899	783		911	974	919
828		555	548	733		554	540	912		1050	933	797		892	962	898
829		571	560	697		536	523	863		1008	917	845		911	929	837
830		519	559	669		513	514	941		1043	787	825		883	928	864
831		546	586	664		530	515	923		1041	759	778		866	956	872
832		502	542	709		487	509	894		987	852	804		875	926	905
833		494	536	699		546	498	950		944	875	793		841	916	910
834		548	534	698		494	482	911		955	854	789		807	866	879
835		529	530	672		489	509	869		1001	848	788		901	873	855
836		499	579	670		491	506	831		989	829	850		853	867	880
837		520	523	636		527	513	850		991	833	801		839	855	900
838		545	554	683		510	519	876		946	788	750		827	852	841
839		531	527	650		436	519	915		941	830	765		830	845	885
840		518	514	687		485	494	901		937	793	755		825	901	849
841		522	482	668		476	474	830		925	757	750		828	836	833
842		500	503	690		499	493	880		910	745	792		802	782	896
843		522	506	640		529	482	817		944	797	791		804	839	863
844		469	478	661		452	486	855		899	768	795		825	874	803
845		484	480	598		472	455	823		939	735	758		762	811	802
846		454	465	668		523	522	877		884	742	726		803	758	893
847		471	494	645		472	468	825		885	738	722		756	770	749
848		513	475	601		484	447	844		865	723	655		768	801	819
849		465	498	597		442	447	824		855	710	762		738	759	823
850		524	496	580		418	467	821		854	711	727		781	765	825
851		452	433	630		438	410	795		870	745	700		688	755	835
852		465	481	582		419	414	807		827	692	699		706	718	785
853		443	443	607		397	437	791		807	721	712		724	710	799
854		448	421	631		463	420	829		820	683	690		708	696	846
855		444	449	630		423	418	817		843	718	758		666	709	852
856		407	430	579		387	438	796		769	656	620		728	757	821
857		407	419	578		429	438	811		861	691	724		698	707	793
858		464	383	600		415	389	808		792	649	725		687	677	816
859		393	403	536		378	390	775		813	615	636		658	712	815
860		446	383	618		400	377	788		777	644	680		670	689	838
861		446	418	633		406	382	777		773	616	669		634	693	830
862		388	419	587		408	399	785		758	654	671		667	688	830
863		413	409	617		400	390	838		762	673	674		653	754	810
864		394	360	569		425	393	736		687	658	742		625	629	855
865		396	367	606		405	386	791		738	656	633		614	677	823
866		400	433	546		364	372	739		742	649	648		579	641	771
867		416	381	584		379	348	735		712	645	684		622	637	741
868		388	369	532		378	354	757		726	616	682		644	613	753
869		381	391	580		351	388	794		715	582	677		608	640	741
870		374	439	576		377	373	736		675	594	670		624	652	754
871		349	363	540		332	356	709		699	541	670		564	579	685
872		389	366	570		385	364	745		746	567	670		602	593	746
873		388	376	582		356	366	788		652	579	629		624	608	820
874		350	368	547		352	355	764		665	598	616		585	604	706
875		411	372	566		344	361	755		670	584	670		566	581	773
876		398	383	609		351	341	789		704	596	676		585	622	779
877		327	346	565		363	322	720		713	584	630		588	542	727
878		407	356	535		329	347	665		698	584	649		613	572	713
879		372	361	546		357	336	730		696	560	599		566	583	717
880		358	360	548		353	311	736		681	560	654		563	546	741
881		353	342	552		310	329	735		636	609	649		598	533	690
882		341	330	521		360	345	697		679	596	611		568	551	711
883		361	350	528		341	312	729		689	570	622		543	545	717
884		356	379	565		341	295	729		698	485	618		523	529	712
885		331	364	540		358	337	718		693	569	612		547	516	685
886		376	349	553		318	325	700		663	534	597		532	517	675
887		317	356	536		333	313	656		722	533	652		559	551	732
888		354	357	552		348	333	682		682	537	604		566	529	645
889		367	334	510		365	336	723		692	540	596		512	536	729
890		348	332	569		345	340	734		649	560	629		553	594	705
891		334	360	511		300	312	667		684	626	674		496	494	683
892		369	373	560		352	290	703		604	565	708		486	514	775
893		338	329	558		321	308	693		714	540	653		575	554	695
894		376	346	561		372	296	690		693	556	625		537	482	725
895		356	354	541		306	338	710		696	544	607		571	549	733
896		378	334	555		305	301	713		595	556	608		514	553	713
897		356	331	547		319	298	715		633	535	657		549	514	675
898		367	362	529		305	289	711		655	548	608		540	490	660
899		385	338	532		329	306	692		629	537	621		537	551	711
900		373	345	513		345	316	673		684	552	649		488	522	680
901		364	376	596		319	355	689		683	609	669		489	577	753
902		350	341	531		324	300	657		649	542	704		511	551	657
903		361	346	551		322	290	683		645	535	650		515	536	641
904		369	322	565		316	296	742		613	586	635		543	506	658
905		368	391	552		314	316	654		647	504	598		497	533	679
906		344	360	577		300	313	708		689	537	628		571	513	676
907		342	356	583		326	306	662		696	590	679		526	505	736
908		371	371	557		299	332	695		685	543	645		483	510	686
909		329	371	568		302	324	634		650	605	632		562	539	698
910		365	370	553		341	334	654		678	568	660		533	568	711
911		357	338	561		332	322	634		652	560	609		549	515	679
912		347	376	566		326	318	664		668	596	612		542	532	720
913		342	325	583		343	320	668		683	588	631		497	509	666
914		355	347	517		342	345	709		695	558	670		545	512	673
915		376	366	561		340	308	674		670	599	632		519	563	713
916		356	400	556		358	340	633		674	576	655		561	528	725
917		375	385	537		321	305	744		684	575	679		531	566	688
918		370	363	569		322	333	708		704	619	656		588	570	677
919		381	369	572		339	331	634		722	587	664		555	565	676
920		383	414	586		313	315	699		731	608	703		565	562	670
921		416	397	584		328	338	716		669	616	633		594	546	700
922		373	375	558		340	339	634		712	599	672		549	574	700
923		344	372	581		333	333	706		765	555	672		613	599	748
924		341	400	588		318	388	701		704	636	719		610	581	715
925		397	428	600		345	354	754		760	589	679		565	573	719
926		398	389	565		323	364	680		727	601	691		536	596	708
927		345	349	569		341	352	712		803	630	644		604	631	695
928		432	428	584		369	354	782		772	662	694		576	562	694
929		407	410	599		361	386	704		774	660	701		632	614	738
930		399	417	576		355	384	730		778	686	656		624	626	719
931		387	425	627		383	348	707		829	616	681		573	596	737
932		418	405	600		411	380	781		833	669	710		621	654	732
933		438	420	631		360	376	686		723	629	697		619	631	719
934		447	428	605		442	410	790		803	638	713		616	628	771
935		420	478	621		380	338	718		811	684	720		625	646	736
936		440	441	578		400	396	731		789	696	708		645	642	712
937		428	414	571		379	378	728		786	711	720		661	672	784
938		421	415	618		413	403	721		767	696	727		640	663	751
939		424	449	614		413	397	755		806	726	702		663	640	746
940		423	480	572		436	386	764		840	714	741		693	720	753
941		438	462	664		374	400	712		873	770	747		653	707	783
942		451	438	625		434	406	821		887	678	758		696	726	804
943		423	463	635		421	358	768		856	698	760		740	700	776
944		439	458	637		437	412	780		846	669	742		699	715	750
945		424	483	654		423	397	779		864	699	722		737	750	816
946		453	508	678		438	410	843		837	699	724		730	730	785
947		430	496	648		418	440	761		899	733	765		714	734	798
948		466	496	659		426	436	830		892	782	771		771	776	788
949		480	525	655		431	401	759		843	758	732		734	740	776
950		468	492	658		439	417	857		812	700	713		688	744	787
951		454	517	687		410	471	852		821	776	753		727	751	848
952		463	489	668		456	455	800		931	761	759		744	779	856
953		461	516	676		479	439	821		887	748	764		724	757	802
954		493	474	679		468	471	819		897	769	800		806	783	807
955		502	508	619		459	439	810		873	755	791		686	753	778
956		491	530	669		454	454	830		951	759	741		763	768	832
957		449	509	665		479	456	826		899	724	802		773	807	802
958		498	482	711		476	455	815		902	806	800		749	757	878
959		482	526	673		464	477	832		949	788	841		783	778	864
960		471	492	705		447	490	892		914	766	803		740	749	866
961		478	509	661		469	451	870		909	785	801		808	774	871
962		524	498	630		438	469	817		952	763	744		769	774	839
963		544	502	715		498	499	858		975	759	755		786	799	903
964		527	543	705		485	490	900		949	791	789		834	827	872
965		475	520	705		532	463	880		922	781	766		818	813	881
966		535	529	711		445	502	873		922	819	795		805	816	862
967		498	500	645		448	499	874		969	797	845		781	842	852
968		476	535	704		456	472	869		922	743	750		760	785	851
969		475	525	707		468	478	834		1017	811	743		770	809	872
970		504	542	741		482	497	862		910	843	748		844	840	835
971		464	517	679		469	491	860		955	783	833		761	766	844
972		531	491	685		520	497	881		938	861	823		782	878	853
973		510	499	669		497	498	889		1011	833	809		813	858	890
974		522	549	678		500	527	907		1005	810	812		810	848	868
975		504	526	639		526	515	859		920	807	783		827	906	852
976		529	536	651		450	482	809		912	779	739		792	806	871
977		514	551	714		450	518	846		969	807	774		783	850	864
978		506	560	665		456	514	873		911	786	779		831	832	791
979		515	499	661		494	464	878		932	771	765		824	811	818
980		503	502	667		525	480	860		976	735	738		841	855	857
981		500	508	651		464	502	872		944	747	808		867	855	859
982		502	496	688		471	460	887		863	759	775		817	813	839
983		470	502	652		492	447	870		921	803	818		805	771	865
984		511	511	685		468	485	880		892	743	779		766	768	851
985		485	498	636		501	476	830		930	751	778		800	815	827
986		468	492	674		504	496	843		914	779	780		788	841	837
987		494	465	643		521	506	830		934	786	764		790	769	778
[truncated: 13 more rows]
