# Supplementary material for: Constitutive turnover of histone H2A.Z at yeast promoters requires the preinitiation complex
Source: eLife. 2016 Jul 20;5:e14243. doi: 10.7554/eLife.14243 (PMC4995100; doi:10.7554/eLife.14243)
Supplement: Figure 4—source data 2. — DOI: http://dx.doi.org/10.7554/eLife.14243.034 [file elife-14243-fig4-data2.zip › Figure_4--source_data_2/INO80-FRB_delta_Z_over_A.txt]

gene_name	-500	-499	-498	-497	-496	-495	-494	-493	-492	-491	-490	-489	-488	-487	-486	-485	-484	-483	-482	-481	-480	-479	-478	-477	-476	-475	-474	-473	-472	-471	-470	-469	-468	-467	-466	-465	-464	-463	-462	-461	-460	-459	-458	-457	-456	-455	-454	-453	-452
YPL148C	-0.03	-0.03	-0.03	-0.03	-0.03	-0.028	-0.021	-0.028	-0.028	-0.029	-0.029	-0.027	-0.027	-0.027	-0.022	-0.022	-0.022	-0.017	-0.018	-0.017	-0.012	-0.012	-0.011	-0.016	-0.011	-0.011	-0.011	-0.005	-0.022	-0.019	-0.016	-0.009	-0.012	-0.008	-0.018	-0.019	-0.033	-0.036	-0.036	-0.028	-0.026	-0.013	-0.017	-0.017	-0.013	-0.019	-0.022	-0.025	-0.02
YDR254W	-0.057	-0.058	-0.058	-0.058	-0.058	-0.058	-0.058	-0.058	-0.058	-0.053	-0.053	-0.058	-0.058	-0.057	-0.057	-0.057	-0.057	-0.057	-0.057	-0.051	-0.051	-0.055	-0.052	-0.052	-0.046	-0.042	-0.044	-0.044	-0.042	-0.042	-0.042	-0.042	-0.042	-0.042	-0.042	-0.042	-0.042	-0.042	-0.042	-0.042	-0.042	-0.042	-0.042	-0.042	-0.038	-0.038	-0.042	-0.042	-0.042
YLR137W	0.004	-0.005	0.009	0.004	0.005	0.001	-0.003	-0.003	-0.001	0.006	0.007	-0.017	-0.017	-0.012	-0.022	-0.035	-0.03	-0.036	-0.036	-0.041	-0.033	0.008	0.008	0.005	0.005	0.005	0.001	0.001	-0.006	-0.023	-0.02	-0.021	-0.021	-0.021	-0.023	-0.017	-0.017	0	0.013	0.013	0.015	0.012	0.012	0.012	0.007	0.007	0.007	0.004	0.004
YML091C	0.015	0.015	0.015	0.015	0.015	0.015	0.017	0.017	0.017	0.017	0.017	0.017	0.021	0.021	0.022	0.02	0.02	0.02	0.023	0.023	0.018	0.018	0.015	0.004	0.007	0.007	0.007	0.007	0.007	0.01	0.01	0.007	0.01	0.012	0.015	0.015	0.015	0.014	0.012	0.009	0.004	-0.021	-0.021	-0.025	-0.029	-0.022	-0.027	-0.03	-0.03
YMR014W	0.007	0.007	0.004	0.004	0.009	0.005	0.005	0.005	0.008	0.011	0.017	0.019	0.014	0.014	0.014	0.014	0.014	0.014	0.014	0.014	0.014	0.014	0.024	0.029	0.029	0.029	0.029	0.029	0.029	0.038	0.037	0.037	0.037	0.03	0.03	0.03	0.036	0.036	0.036	0.036	0.036	0.037	0.028	0.028	0.024	0.024	0.012	0.012	0.012
YER165W	-0.011	-0.021	-0.023	-0.023	-0.023	-0.028	-0.028	-0.028	0.01	0.021	0.001	-0.014	-0.014	-0.011	-0.021	-0.024	-0.015	-0.006	-0.006	0.082	0.101	0.101	0.101	0.101	0.124	0.113	0.144	0.132	0.135	0.135	0.135	0.067	0.092	0.085	0.096	0.115	0.093	0.093	0.099	0.105	0.105	0.233	0.239	0.236	0.256	0.364	0.328	0.328	0.412
YHR045W	-0.012	-0.012	-0.009	-0.009	-0.009	-0.007	-0.004	0.014	0.012	0.009	0.012	0.018	0.009	0.022	0.035	0.035	0.03	0.028	0.028	0.028	0.025	0.02	0.031	0.044	0.041	0.041	0.07	0.039	0.018	0.021	0.023	0.025	0.025	0.023	0.023	0.022	0.029	0.029	0.029	0.034	0.029	0.029	0.024	0.033	0.022	0.022	0.024	0.043	0.04
YMR039C	0.122	0.169	0.116	0.108	0.11	0.11	0.112	0.111	0.111	0.115	0.115	0.118	0.118	0.098	0.104	0.104	0.104	0.076	0.071	0.066	0.058	0.055	0.055	0.047	0.053	0.055	0.055	0.055	0.081	0.036	0.117	0.119	0.111	0.106	0.11	0.11	0.112	0.104	0.087	0.087	0.096	0.089	0.078	0.051	0.051	0.051	0.051	0.051	0.051
YDR182W	-0.03	-0.039	-0.053	-0.064	-0.062	-0.062	-0.079	-0.068	-0.068	-0.068	-0.071	-0.071	-0.065	-0.074	-0.074	-0.07	-0.072	-0.052	-0.066	-0.068	-0.061	-0.064	-0.05	-0.05	-0.052	-0.052	-0.05	-0.048	-0.048	-0.05	-0.05	-0.05	-0.048	-0.055	-0.054	-0.054	-0.054	-0.054	-0.054	-0.055	-0.052	-0.058	-0.058	-0.058	-0.058	-0.058	-0.059	-0.059	-0.059
YKR004C	-0.076	-0.078	-0.087	-0.089	-0.096	-0.095	-0.095	-0.095	-0.097	-0.099	-0.096	-0.093	-0.093	-0.093	-0.093	-0.093	-0.093	-0.091	-0.089	-0.095	-0.092	-0.092	-0.101	-0.101	-0.092	-0.109	-0.12	-0.122	-0.118	-0.118	-0.12	-0.12	-0.116	-0.116	-0.109	-0.109	-0.105	-0.111	-0.114	-0.114	-0.111	-0.111	-0.111	-0.109	-0.099	-0.114	-0.111	-0.115	-0.115
YPL140C	-0.03	-0.03	-0.03	-0.033	-0.033	-0.036	-0.046	-0.046	-0.046	-0.046	-0.047	-0.047	-0.047	-0.047	-0.043	-0.043	-0.043	-0.039	-0.046	-0.05	-0.053	-0.053	-0.053	-0.053	-0.053	-0.051	-0.033	-0.027	-0.027	-0.027	-0.018	-0.039	-0.043	-0.043	-0.033	-0.026	-0.015	-0.017	-0.025	-0.038	-0.015	-0.017	-0.017	-0.021	-0.021	-0.048	-0.059	-0.064	-0.064
YLL038C	-0.025	-0.029	-0.029	-0.029	-0.029	-0.029	-0.029	-0.027	-0.027	-0.03	-0.033	-0.033	-0.025	-0.027	-0.027	-0.027	-0.021	-0.037	-0.037	-0.038	-0.038	-0.035	-0.041	-0.031	-0.031	-0.033	-0.033	-0.033	-0.033	-0.033	-0.033	-0.033	-0.032	-0.031	-0.031	-0.026	-0.023	-0.021	-0.021	-0.023	-0.025	-0.021	-0.026	-0.022	-0.03	-0.03	-0.03	-0.028	-0.028
YGR086C	0.055	0.045	0.054	0.042	0.042	0.043	0.036	0.036	0.015	0.015	0.015	-0.027	-0.083	-0.083	-0.083	-0.109	-0.109	-0.109	-0.094	-0.079	-0.057	-0.057	-0.057	-0.045	0.013	0.002	-0.009	-0.009	-0.009	-0.011	0.038	0.033	0.033	0.04	0.04	0.074	0.074	0.074	0.074	0.074	0.093	0.203	0.203	0.203	0.203	0.203	0.203	0.203	0.203
YDL189W	-0.025	-0.026	-0.022	-0.033	-0.033	-0.035	-0.029	-0.027	-0.005	-0.005	-0.009	-0.009	-0.032	-0.032	-0.022	-0.017	-0.017	-0.017	-0.017	-0.018	-0.017	-0.017	-0.015	-0.015	-0.015	-0.012	-0.019	-0.017	-0.017	-0.017	-0.017	-0.009	-0.009	-0.007	-0.004	-0.004	-0.004	-0.004	-0.004	-0.005	-0.006	-0.006	-0.009	-0.009	-0.009	-0.011	-0.009	-0.008	-0.013
YNL177C	-0.017	-0.017	-0.02	-0.02	-0.02	-0.017	-0.017	-0.015	-0.015	-0.017	-0.017	-0.014	-0.014	-0.014	-0.014	-0.014	-0.014	-0.012	-0.012	-0.014	-0.01	-0.01	-0.01	-0.01	-0.01	-0.01	-0.01	-0.008	-0.004	-0.002	-0.002	-0.002	-0.002	-0.004	0.001	0.001	0.001	-0.002	-0.002	-0.002	-0.002	-0.002	-0.002	-0.002	-0.002	-0.005	-0.005	-0.005	-0.005
YBL009W	-0.009	-0.009	-0.009	-0.006	0	0	-0.002	-0.002	-0.002	0.003	0.003	0.005	0.005	0.003	0.003	-0.003	-0.009	-0.005	-0.003	-0.008	-0.008	-0.003	-0.003	-0.003	-0.003	0.001	0.001	0.001	0.009	0.011	0.024	0.021	0.024	0.024	0.028	0.038	0.038	0.038	0.038	0.038	0.04	0.037	0.04	0.04	0.04	0.04	0.04	0.04	0.042
YNL146C-A	-0.067	-0.067	-0.067	-0.067	-0.067	-0.067	-0.067	-0.067	-0.067	-0.067	-0.067	-0.067	-0.067	-0.067	-0.067	-0.067	-0.019	-0.019	-0.019	-0.039	-0.039	-0.039	-0.039	-0.039	-0.039	-0.039	-0.039	-0.039	-0.039	-0.039	-0.039	-0.039	-0.039	-0.039	-0.039	-0.039	-0.039	-0.027	-0.027	-0.027	-0.027	-0.027	-0.057	-0.071	-0.071	-0.071	-0.077	-0.077	-0.092
YHR065C	-0.032	-0.032	-0.032	-0.026	-0.029	-0.025	-0.025	-0.025	-0.025	-0.025	-0.025	-0.023	-0.023	-0.026	-0.028	-0.028	-0.028	-0.026	-0.022	-0.022	-0.021	-0.021	-0.019	-0.019	-0.029	-0.029	-0.028	-0.028	-0.028	-0.032	-0.032	-0.03	-0.03	-0.03	-0.03	-0.03	-0.03	-0.027	-0.024	-0.024	-0.024	-0.023	-0.024	-0.024	-0.019	-0.02	-0.016	-0.016	-0.016
YLR387C	0.001	0.001	0.001	0.001	0.001	0.001	-0.002	-0.002	0.001	0	0	-0.002	-0.007	-0.007	-0.009	-0.005	-0.007	-0.007	-0.007	-0.007	-0.007	-0.007	-0.007	-0.007	-0.005	-0.005	-0.005	-0.008	-0.008	-0.008	-0.008	-0.009	-0.012	-0.012	-0.013	-0.013	-0.013	-0.013	-0.013	-0.013	-0.013	-0.013	-0.011	-0.017	-0.02	-0.018	-0.017	-0.017	-0.017
YLR326W	0	0	0	0	0	0	0	0	0	0	0	0	0	0	0	0	0	0	0	0	0	0	0	0	0	0	0	0	0	0	0	0	0	0	0	0	0	0	0	0	0	0	0	0	0	0	0	0	0
YPL006W	0.86	0.855	0.855	0.855	1.056	0.904	0.904	0.943	0.943	0.943	0.938	1.513	1.403	1.413	1.418	1.423	1.423	1.401	1.401	1.38	1.38	1.705	1.241	1.241	1.241	1.241	1.241	1.214	1.265	1.265	1.253	1.227	1.322	1.188	1.188	1.102	1.009	1.03	0.683	0.435	0.435	0.424	0.424	-0.136	-0.156	-0.156	-0.118	-0.03	0.112
YNL300W	0.007	0.007	0.012	0.012	0.012	0.012	0.008	-0.052	-0.002	0.002	0.002	0.002	0.006	-0.017	-0.012	-0.033	-0.077	-0.077	-0.067	-0.067	-0.063	-0.1	-0.11	-0.139	-0.139	-0.14	-0.142	-0.142	-0.153	-0.153	-0.153	-0.126	-0.126	-0.129	-0.129	-0.13	-0.136	-0.136	-0.13	-0.13	-0.13	-0.13	-0.13	-0.13	-0.13	-0.13	-0.13	-0.135	-0.139
YDL211C	-0.066	-0.06	-0.06	-0.052	-0.052	-0.052	-0.057	-0.064	-0.06	-0.09	-0.091	-0.095	-0.104	-0.104	-0.104	-0.104	-0.104	-0.104	-0.104	-0.104	-0.109	-0.109	-0.114	-0.116	-0.116	-0.116	-0.116	-0.116	-0.115	-0.111	-0.115	-0.112	-0.112	-0.113	-0.108	-0.108	-0.108	-0.108	-0.108	-0.108	-0.111	-0.111	-0.104	-0.109	-0.089	-0.071	-0.078	-0.081	-0.081
YDR362C	-0.135	-0.147	-0.147	-0.147	-0.147	-0.123	-0.116	-0.048	-0.013	-0.015	-0.015	0.008	0.008	0.012	0.01	0.003	0.01	0.009	0.009	0.009	0.009	0.011	0.011	0.011	0.008	0.001	0.003	0.004	0.005	0.005	0.007	0.009	0.009	0.012	0.012	0.013	0.011	0.011	0.011	0.013	0.009	0.009	0.013	0.004	-0.002	0.001	-0.001	-0.001	-0.001
YHL032C	-0.016	-0.008	-0.007	-0.007	-0.006	0.001	0.001	0.002	0.002	0.004	0.007	0.008	0.001	-0.005	-0.005	-0.009	-0.006	-0.007	-0.007	-0.007	-0.007	-0.007	-0.002	-0.002	-0.002	-0.009	-0.008	-0.008	-0.008	-0.008	-0.008	-0.005	-0.004	-0.003	-0.003	-0.003	-0.003	-0.003	-0.005	-0.004	-0.004	-0.004	-0.004	-0.002	-0.002	-0.002	-0.002	-0.002	0.001
YOL127W	-0.015	-0.015	-0.015	-0.015	-0.015	-0.015	-0.015	-0.015	-0.015	-0.015	-0.019	-0.026	-0.026	-0.026	-0.038	-0.038	-0.038	-0.038	-0.038	-0.038	-0.038	-0.038	-0.038	-0.038	0	0	0	0	0	0	0	0	0	0	0	0	0	0	0	0	0	0	0	0	0	0	0	0	0
YJL085W	0.052	0.059	0.058	0.036	0.036	0.032	0.029	0.026	0.025	0.025	0.023	0.023	0.023	0.02	0.011	0.012	0.012	0.012	0.012	0.012	0.012	0.009	0.01	0.01	0.012	0.014	0.012	0.013	0.012	0.012	0.011	0.01	0.01	0.01	0.008	0.008	0.008	0.01	0.011	0.011	0.011	0.011	0.011	0.011	0.009	0.009	0.009	0.009	0.009
YER087W	0.014	0.018	0.022	0.022	0.028	0.024	0.024	0.017	0.005	0.01	0.008	0.008	0.008	0.01	0.01	0.01	0.014	0.014	0.014	0.014	0.014	0.01	0.01	-0.004	-0.006	-0.006	-0.009	-0.009	-0.009	0.005	0.014	0.014	0.014	0.014	0.014	0.017	0.017	0.016	0.016	0.017	0.017	0.016	0.012	0.012	0.022	0.018	0.013	0.014	0.015
YGL139W	-0.12	-0.12	-0.098	-0.098	-0.098	-0.098	-0.098	-0.083	-0.083	-0.082	-0.082	-0.082	-0.086	-0.082	-0.077	-0.077	-0.087	-0.087	-0.087	-0.079	-0.083	-0.083	-0.083	-0.083	-0.083	-0.083	-0.083	-0.095	-0.095	-0.091	-0.095	-0.086	-0.105	-0.105	-0.105	-0.105	-0.105	-0.105	-0.105	-0.103	-0.108	-0.118	-0.118	-0.113	-0.117	-0.117	-0.113	-0.112	-0.112
YLR323C	-0.027	-0.027	-0.027	-0.014	0.001	0.009	0.015	0.015	0.015	0.023	-0.013	-0.013	-0.013	-0.011	-0.011	-0.013	-0.011	-0.011	-0.011	-0.016	-0.016	-0.019	-0.018	-0.018	-0.013	-0.015	-0.015	-0.023	-0.027	-0.028	-0.034	-0.037	-0.03	-0.032	-0.03	-0.03	-0.03	-0.032	-0.03	-0.03	-0.031	-0.031	-0.024	-0.015	-0.015	-0.015	-0.015	-0.012	-0.014
YJR102C	-0.162	-0.162	-0.091	-0.018	-0.006	-0.006	-0.006	-0.006	-0.006	0.024	0.032	0.036	0.063	0.063	0.063	0.019	0.019	0.019	0.073	0.084	0.037	0.037	0.037	0.036	0.036	0.036	0.036	0.036	0.022	0.022	0.022	0.022	0.022	0.022	-0.02	-0.032	-0.064	-0.064	-0.064	-0.064	-0.064	-0.099	-0.069	-0.061	-0.061	-0.061	-0.061	-0.063	-0.067
YLR359W	-0.023	-0.023	-0.019	-0.021	-0.021	-0.021	-0.021	-0.017	-0.02	-0.01	-0.01	-0.01	-0.01	-0.009	-0.009	-0.008	-0.008	-0.011	-0.011	-0.011	-0.013	-0.013	-0.013	-0.013	-0.008	-0.008	-0.008	-0.008	-0.006	-0.006	-0.013	-0.01	-0.013	-0.013	-0.013	-0.013	-0.013	-0.014	-0.014	-0.014	-0.014	-0.011	-0.009	-0.009	-0.011	-0.01	-0.011	-0.011	-0.012
YLR304C	-0.027	-0.027	-0.028	-0.022	-0.013	-0.013	-0.013	-0.009	-0.006	-0.006	-0.009	-0.012	-0.015	-0.01	0	-0.002	-0.002	-0.002	0	0	0	0	0	0	0	0	-0.002	-0.002	-0.002	-0.002	-0.002	-0.002	-0.002	-0.007	-0.004	-0.007	-0.007	-0.007	-0.007	-0.007	-0.007	-0.007	-0.007	-0.007	-0.007	-0.007	-0.007	-0.007	-0.007
YOL096C	-0.037	-0.04	-0.04	-0.04	-0.04	-0.042	-0.046	-0.05	-0.05	-0.05	-0.048	-0.064	-0.07	-0.07	-0.086	-0.097	-0.076	-0.08	-0.08	-0.08	-0.08	-0.08	-0.076	-0.067	-0.099	-0.082	-0.087	-0.076	-0.073	-0.073	-0.073	-0.068	-0.071	-0.071	-0.064	-0.033	-0.037	-0.033	-0.019	-0.009	-0.011	-0.011	-0.011	-0.011	-0.009	-0.015	-0.015	-0.017	-0.017
YIL151C	-0.031	-0.031	-0.02	-0.02	-0.024	-0.026	-0.022	-0.022	-0.02	-0.02	-0.02	-0.02	-0.026	-0.018	-0.017	-0.019	-0.02	-0.018	-0.023	-0.023	-0.023	-0.022	-0.02	-0.02	-0.02	-0.019	-0.019	-0.019	-0.021	-0.022	-0.022	-0.022	-0.022	-0.023	-0.022	-0.021	-0.021	-0.021	-0.033	-0.032	-0.029	-0.029	-0.024	-0.026	-0.026	-0.026	-0.026	-0.021	-0.021
YER078W-A	0.004	0.042	0.035	0.035	0.035	0.035	0.028	0.021	0.018	0.018	-0.008	0.061	0.115	0.107	0.086	0.086	0.049	0.086	0.036	0.036	0.036	0.036	-0.014	-0.041	-0.073	-0.043	-0.043	-0.043	-0.051	-0.051	-0.07	-0.137	-0.09	-0.09	-0.09	-0.089	-0.086	-0.086	-0.075	-0.07	-0.07	-0.068	-0.084	-0.056	-0.056	-0.056	-0.056	-0.056	-0.066
YDL133W	-0.021	-0.017	-0.017	-0.019	-0.02	-0.025	-0.025	-0.022	-0.02	-0.031	-0.033	-0.03	-0.018	-0.017	-0.017	-0.017	-0.023	-0.023	-0.024	-0.015	0.009	-0.022	-0.022	-0.022	-0.022	-0.022	-0.05	-0.085	-0.085	-0.071	-0.074	-0.074	-0.074	-0.074	-0.074	-0.062	-0.052	-0.052	-0.052	-0.038	-0.009	-0.009	-0.049	-0.105	-0.105	-0.105	-0.105	-0.105	-0.105
YKL032C	0	0	0	0	0	0	0	0	0	0	0	0	0	0	0	0	0	0	0	0	0	0	0	0	0	0	0	0	0	0	0	0	0	0	0	0	0	0	0	0	0	0	0	0	0	0	0	0	0
YNR075W	-0.075	-0.075	-0.07	-0.057	-0.066	-0.078	-0.035	-0.035	-0.035	-0.035	-0.035	-0.039	-0.006	-0.006	-0.006	-0.009	-0.009	-0.009	-0.009	-0.006	-0.02	-0.032	-0.041	-0.041	-0.041	-0.035	-0.033	-0.036	-0.038	-0.031	-0.031	-0.026	-0.034	-0.025	-0.029	-0.046	-0.025	-0.025	-0.024	-0.024	-0.023	-0.023	-0.016	-0.017	-0.017	-0.029	-0.032	-0.032	-0.021
YHR047C	0.001	0.02	0.02	0.017	0.02	0.02	0.032	0.051	0.099	0.106	0.147	0.155	0.17	0.156	0.16	0.16	0.139	0.139	0.139	0.142	0.118	0.118	0.1	0.114	0.091	0.042	0.054	0.054	0.054	0.054	0.054	0.02	0.037	0.037	0.037	0.037	0.037	0.002	-0.001	0.016	-0.01	-0.063	-0.067	-0.067	-0.087	-0.087	-0.124	-0.106	-0.131
YJR050W	0.034	0.039	0.042	0.042	0.011	0.018	0.022	0.022	0.022	0.022	0.022	0.022	0.025	0.025	0.026	0.02	0.016	0.011	0.011	0.011	0.022	0.022	0.023	0.023	0.024	0.028	0.028	0.03	0.03	0.03	0.03	0.025	0.025	0.021	0.021	0.021	0.025	0.025	0.02	0.02	0.02	0.024	0.024	0.026	0.024	0.024	0.024	0.022	0.014
YOR131C	0.06	0.053	0.05	0.05	0.04	0.027	0.028	0.03	0.03	0.034	0.031	0.034	0.033	0.03	0.03	0.031	0.037	0.036	0.035	0.036	0.035	0.034	0.034	0.038	0.035	0.03	0.032	0.032	0.03	0.029	0.029	0.026	0.023	0.023	0.023	0.023	0.024	0.019	0.02	0.02	0.02	0.021	0.021	0.021	0.021	0.021	0.027	0.03	0.03
YHR072W-A	0.025	0.026	0.028	0.028	0.028	0.026	0.026	0.03	0.03	0.03	0.024	0.024	0.023	0.027	0.028	0.028	0.027	0.027	0.027	0.025	0.022	0.022	0.019	0.019	0.019	0.019	0.019	0.019	0.021	0.019	0.022	0.022	0.022	0.02	0.022	0.022	0.022	0.027	0.027	0.022	0.022	0.027	0.023	0.021	0.021	0.021	0.021	0.019	0.018
YOR155C	-0.061	-0.061	-0.061	-0.066	-0.066	-0.056	-0.03	-0.024	-0.026	-0.026	-0.026	-0.021	-0.011	-0.007	0.007	0.028	0.028	0.025	0.026	0.027	0.028	0.028	0.028	0.028	0.028	0.029	0.028	0.024	0.024	0.024	0.026	0.029	0.021	0.021	0.021	0.02	0.02	0.02	0.015	0.015	0.003	0.004	0.006	0.006	0.004	0.003	0.003	0.003	0.003
YNL009W	-0.036	-0.036	-0.034	-0.038	-0.028	-0.019	-0.015	-0.015	-0.014	-0.005	-0.003	-0.003	-0.005	-0.004	-0.004	-0.004	-0.004	-0.004	-0.013	-0.013	-0.018	-0.018	-0.016	-0.016	-0.014	-0.013	-0.01	-0.012	-0.015	-0.018	-0.018	-0.01	-0.01	-0.01	-0.008	-0.01	-0.025	-0.021	-0.021	-0.021	-0.021	-0.017	-0.017	-0.023	-0.021	-0.021	-0.009	-0.008	-0.006
YER134C	-0.045	-0.045	-0.045	-0.045	-0.041	-0.037	-0.035	-0.057	-0.057	-0.057	-0.057	-0.04	-0.044	-0.044	-0.044	-0.044	-0.048	-0.048	-0.045	-0.042	-0.038	-0.038	-0.038	-0.038	-0.038	-0.042	-0.03	-0.021	-0.021	-0.021	-0.018	-0.018	-0.018	-0.024	-0.02	-0.022	-0.022	-0.022	-0.022	-0.022	-0.022	-0.022	-0.019	-0.017	-0.014	-0.013	-0.012	-0.012	-0.012
YDL001W	-0.05	-0.05	-0.052	-0.052	-0.052	-0.047	-0.053	-0.055	-0.056	-0.056	-0.056	-0.053	-0.055	-0.055	-0.055	-0.039	-0.041	-0.035	-0.035	-0.032	-0.029	-0.029	-0.02	-0.018	-0.008	-0.014	-0.011	-0.004	-0.004	-0.006	-0.008	0.001	0.018	0.018	0.016	0.027	0.027	0.04	0.044	0.044	0.04	0.04	0.038	0.028	0.055	0.055	0.055	0.055	0.072
YPR034W	-0.076	-0.076	-0.059	-0.059	-0.061	-0.051	-0.055	-0.055	-0.056	-0.041	-0.062	-0.069	-0.069	-0.069	-0.069	-0.103	-0.098	-0.098	-0.184	-0.179	-0.17	-0.19	-0.184	-0.161	-0.23	-0.218	-0.225	-0.225	-0.272	-0.278	-0.267	-0.267	-0.252	-0.252	-0.223	-0.246	-0.23	-0.23	-0.23	-0.23	-0.23	-0.23	-0.224	-0.189	-0.204	-0.204	-0.204	-0.204	-0.204
YEL036C	0	0	0	0	0	0	0	0	0	0	0	0	0	0	0	0	0	0	0	0	0	0	0	0	0	0	0	0	0	0	0	0	0	0	0	0	0	0	0	0	0	0	0	0.02	0.02	0.02	0.02	0.02	0.02
YHR037W	0.013	0.013	0.013	0.017	0.015	0.013	0.017	0.017	0.017	0.017	0.016	0.016	0.016	0.016	0.024	0.021	0.024	0.024	0.021	0.021	0.021	0.021	0.03	0.03	0.03	0.03	0.025	0.022	0.022	0.022	0.026	0.026	0.026	0.026	0.033	0.033	0.033	0.033	0.04	0.042	0.027	0.027	0.023	0.023	0.027	0.027	0.027	0.021	0.021
YGR013W	0.027	0.027	0.027	0.003	-0.062	-0.063	-0.063	-0.063	-0.063	-0.063	-0.063	-0.109	-0.109	-0.109	-0.095	-0.095	-0.095	-0.085	-0.08	-0.095	-0.085	-0.083	-0.083	-0.083	-0.077	-0.083	-0.083	-0.066	-0.068	-0.062	-0.059	-0.026	-0.04	-0.026	-0.023	-0.023	-0.019	-0.019	-0.019	-0.021	-0.02	-0.02	-0.012	-0.012	-0.015	-0.003	0.016	0.015	0.005
YOR011W	-0.02	-0.047	-0.047	-0.011	0.008	-0.057	-0.057	-0.034	-0.034	0.011	-0.012	-0.008	-0.008	0.014	0.014	0.014	0.014	0.014	-0.012	-0.002	0.029	0.002	0.016	0.016	0.016	-0.012	-0.013	-0.004	-0.006	-0.006	-0.006	-0.006	-0.006	0.003	0.003	0.005	0.007	0.007	0.007	0.007	0.001	-0.003	-0.003	-0.003	-0.004	-0.002	-0.002	0.004	0.004
YGL234W	-0.001	-0.001	-0.001	-0.001	-0.001	-0.001	-0.001	0.002	0.002	0.007	0.007	0.007	0.007	0.007	0.001	0.001	0.001	0.001	0.001	-0.003	-0.005	-0.005	-0.004	-0.004	-0.004	-0.001	-0.001	0	0.003	0.003	0.001	0.001	0.001	0.001	-0.002	0.002	0.002	0.002	0.007	0.007	0.005	0.007	0.001	0.004	0.004	0.001	-0.002	-0.002	-0.002
YBL022C	-0.017	-0.015	-0.01	-0.01	-0.029	-0.024	-0.014	-0.007	-0.012	-0.015	-0.028	-0.026	-0.027	-0.031	-0.029	-0.029	-0.029	-0.022	-0.021	-0.021	-0.021	-0.021	-0.026	-0.023	-0.025	-0.025	-0.025	-0.023	-0.023	-0.023	-0.03	-0.029	-0.028	-0.031	-0.031	-0.029	-0.029	-0.036	-0.035	-0.033	-0.021	-0.025	-0.026	-0.023	-0.019	-0.014	-0.013	-0.013	-0.005
YCL034W	0.178	0.252	0.234	0.25	0.261	0.257	0.253	0.237	0.238	0.238	0.238	0.269	0.27	0.272	0.272	0.275	0.286	0.29	0.305	0.305	0.305	0.305	0.304	0.345	0.345	0.343	0.343	0.343	0.343	0.344	0.338	0.331	0.323	0.318	0.318	0.32	0.32	0.38	0.461	0.425	0.327	0.327	0.327	0.325	0.304	0.267	0.241	0.246	0.244
YPL116W	0	0	0	0	0	0	0	0	0	0	0	0	0	0	0	0	0	0	0	0	0	0	0	0	0	0	0	0	0	0	0	0	0	0	0	0	0	0	0	0	0	0	0	0	0	0	0	0	0
YOR001W	-0.59	-0.59	-0.599	-0.455	-0.24	-0.244	-0.244	-0.25	-0.25	-0.191	-0.191	-0.185	-0.185	-0.185	-0.194	-0.249	-0.23	-0.23	-0.23	-0.236	-0.231	-0.227	-0.227	-0.227	-0.271	-0.271	-0.209	-0.209	-0.209	-0.205	-0.205	-0.209	-0.209	-0.306	-0.301	-0.301	-0.305	-0.301	-0.297	-0.297	-0.301	-0.207	-0.207	-0.207	-0.215	-0.218	-0.221	-0.221	-0.221
YKL135C	-0.011	-0.011	-0.013	-0.013	-0.011	-0.002	-0.008	-0.008	-0.017	0.006	0.014	0.01	0.01	0.012	0.012	0.01	0.012	0.012	0.012	0.01	0.01	0.008	0.004	-0.003	-0.005	0.003	0.005	0.012	0.012	0.012	0.012	0.014	0.014	0.011	0.007	0.009	0.009	0.009	0.004	0.004	-0.007	-0.007	-0.016	-0.014	-0.018	-0.018	-0.018	-0.018	-0.018
YLR277C	0.015	0.013	0.013	0.015	0.016	0.014	0.018	0.02	0.02	0.017	0.016	0.016	0.016	0.016	0.017	0.017	0.014	0.011	0.011	0.013	0.011	0.011	0.013	0.011	0.011	0.011	0.011	0.011	0.013	0.013	0.011	0.012	0.011	0.011	0.009	0.009	0.009	0.01	0.01	0.009	0.006	0.003	0.004	0.006	0.005	0.005	0.003	0.003	0.003
YBR095C	0.037	0.043	0.043	0.05	0.05	0.038	0.066	0.06	0.038	0.038	0.038	0.023	0.023	0.019	0.019	0.019	0.035	0.029	0.023	0.023	0.024	0.027	0.018	-0.001	-0.002	-0.006	-0.001	0.002	-0.025	-0.024	-0.024	-0.024	-0.024	-0.024	-0.024	-0.024	-0.027	-0.037	-0.045	-0.05	-0.05	-0.051	-0.051	-0.054	-0.054	-0.059	-0.06	-0.06	-0.06
YMR002W	0	0	0	0	0	0	0	0	0	0	0	0	0	0	0	0	0	0	0	0	0	0	0	0	0	0	0	0	0	0	0	0	0	0	0	0	0	0	0	0	0	0	0	0	0	0	0	0	0
YER089C	-0.043	-0.045	-0.045	-0.045	-0.045	-0.045	-0.043	-0.043	-0.045	-0.045	-0.045	-0.045	-0.048	-0.048	-0.044	-0.044	-0.05	-0.05	-0.05	-0.05	-0.043	-0.043	-0.043	-0.043	-0.043	-0.046	-0.046	-0.048	-0.052	-0.052	-0.05	-0.05	-0.05	-0.05	-0.05	-0.046	-0.046	-0.046	-0.046	-0.056	-0.058	-0.058	-0.058	-0.058	-0.058	-0.058	-0.058	-0.058	-0.065
YDR143C	0.012	0.012	0.012	0.013	0.013	0.015	0.015	0.016	0.018	0.018	0.01	0.008	0.009	0.01	0.01	0.01	0.01	0.01	0.008	0.006	0.006	0.005	0.006	0.006	0.006	0.006	0.004	0.004	0.004	0.004	0.004	0.004	0.005	0.005	0.005	0.005	0.007	0.007	0.008	0.008	0.008	0.007	0.007	0.008	0.009	0.009	0.009	0.009	0.01
YOR278W	0	0	0	0	0	0	0	0	0	0	0	0	0	0	0	0.029	0.011	0.004	0.004	0.004	-0.022	-0.022	-0.013	0.014	0.014	0.014	-0.029	-0.029	-0.029	-0.032	-0.032	-0.032	-0.032	-0.032	-0.025	-0.025	-0.027	-0.027	-0.021	-0.021	-0.004	0.004	0.004	0.004	0.002	0.019	0.009	0	0.002
YBR252W	-0.026	-0.026	-0.026	-0.028	-0.048	-0.066	-0.057	-0.06	-0.06	-0.06	-0.06	-0.062	-0.062	-0.062	-0.056	-0.054	-0.054	-0.054	-0.055	-0.035	-0.035	-0.031	-0.027	-0.027	-0.035	-0.035	-0.035	-0.035	-0.035	-0.035	-0.035	-0.037	-0.037	-0.037	-0.035	-0.035	-0.035	-0.034	-0.034	-0.033	-0.039	-0.043	-0.05	-0.042	-0.04	-0.042	-0.042	-0.041	-0.039
YEL040W	-0.118	-0.141	-0.232	-0.206	-0.206	-0.206	-0.176	-0.183	-0.161	-0.159	-0.133	-0.124	-0.13	-0.13	-0.135	-0.135	-0.135	-0.143	-0.14	-0.111	-0.082	-0.072	-0.069	-0.069	-0.069	-0.065	-0.065	-0.081	-0.07	-0.064	-0.06	-0.077	-0.063	-0.044	-0.055	-0.047	-0.047	-0.047	-0.026	-0.016	-0.012	-0.036	-0.036	-0.009	0.014	0.014	0.011	-0.004	-0.004
YNR007C	-0.026	-0.015	-0.013	-0.012	-0.007	-0.006	-0.014	-0.011	-0.02	-0.031	-0.033	-0.042	-0.064	-0.059	-0.059	-0.057	-0.054	-0.045	-0.043	-0.043	-0.045	-0.041	-0.031	-0.031	-0.031	-0.048	-0.029	-0.028	-0.033	-0.032	-0.045	-0.043	-0.036	-0.036	-0.037	-0.042	-0.039	-0.035	-0.037	-0.037	-0.034	-0.033	-0.033	-0.033	-0.032	-0.033	-0.029	-0.034	-0.034
YNL118C	-0.005	0.026	0.013	0.118	0.291	0.302	0.287	0.287	0.295	0.29	0.29	0.29	0.229	0.278	0.278	0.292	0.292	0.292	0.292	0.292	0.287	0.287	0.287	0.287	0.291	0.295	0.291	0.285	0.285	0.285	0.285	0.285	0.289	0.149	0.134	0.212	0.198	0.202	0.202	0.169	0.177	0.163	0.163	0.169	0.169	0.169	0.169	0.311	0.202
YIL150C	0.017	0.021	0.021	0.021	0.024	0.024	0.024	0.024	0.024	0.021	0.02	0.022	0.022	0.022	0.02	0.017	0.021	0.018	0.017	0.017	0.017	0.017	0.017	0.017	0.015	0.016	0.015	0.015	0.014	0.014	0.017	0.014	0.018	0.02	0.02	0.02	0.02	0.018	0.018	0.018	0.02	0.023	0.023	0.023	0.023	0.023	0.024	0.024	0.024
YLR336C	0.001	0.001	0.004	0.015	0.012	0.017	0.018	0.018	0.018	0.02	0.023	0.02	0.022	0.019	0.019	0.023	0.029	0.032	0.033	0.025	0.027	0.027	0.027	0.027	0.019	0.019	0.019	0.019	0.019	0.017	0.018	0.018	0.018	0.024	0.026	0.024	0.021	0.021	0.021	0.02	0.02	0.02	0.022	0.019	0.014	0.009	0.009	0.009	0.009
YER127W	0.003	0.003	0.003	-0.002	0	0	0	0.003	0	0	0.001	-0.011	-0.019	-0.017	-0.017	-0.017	-0.017	-0.017	-0.017	-0.017	-0.016	-0.013	-0.013	-0.013	-0.013	-0.012	-0.012	-0.012	-0.011	-0.011	-0.013	-0.013	-0.015	-0.016	-0.016	-0.016	-0.016	-0.018	-0.019	-0.019	-0.019	-0.019	-0.016	-0.014	-0.014	-0.011	-0.009	-0.009	-0.01
YPR060C	0.041	0.041	0.046	0.048	0.043	0.043	0.043	0.04	0.034	0.06	0.018	0.009	0.009	-0.01	-0.015	-0.02	-0.02	-0.015	-0.013	-0.004	-0.004	-0.002	-0.002	-0.01	-0.013	-0.013	-0.021	-0.013	-0.013	-0.014	-0.012	-0.012	-0.012	-0.008	-0.009	0.002	0.005	0.014	0.012	0.012	0.012	0.012	0.012	0.006	0.022	0.023	0.036	0.03	0.027
YJL005W	-0.022	-0.022	-0.018	0.018	0.052	0.053	0.053	0.053	0.053	0.041	0.034	0.03	0.03	0.037	0.041	0.041	0.041	0.041	0.036	0.04	0.042	0.049	0.041	0.035	0.041	0.041	0.038	0.038	0.038	0.038	0.046	0.04	0.04	0.04	0.04	0.04	0.04	0.04	0.036	0.047	0.047	0.05	0.05	0.05	0.051	0.053	0.053	0.053	0.053
YDR468C	0.077	0.077	0.077	0.073	0.075	0.065	0.065	0.065	0.065	0.072	0.073	0.07	0.067	0.065	0.065	0.065	0.065	0.065	0.054	0.054	0.054	0.054	0.054	0.057	0.051	0.051	0.051	0.057	0.057	0.057	0.057	0.057	0.057	0.057	0.057	0.057	0.066	0.063	0.063	0.063	0.056	0.059	0.059	0.059	0.059	0.059	0.053	0.043	0.033
YDL208W	-0.015	-0.015	-0.015	-0.015	-0.015	-0.014	-0.014	-0.014	-0.014	-0.014	-0.014	-0.014	-0.014	-0.015	-0.015	-0.015	-0.015	-0.015	-0.015	-0.015	-0.014	-0.014	-0.013	-0.013	-0.015	-0.013	-0.013	-0.013	-0.013	-0.013	-0.015	-0.015	-0.015	-0.015	-0.015	-0.02	-0.02	-0.02	-0.021	-0.021	-0.017	-0.018	-0.015	-0.015	-0.015	-0.017	-0.022	-0.022	-0.034
YLR244C	-0.039	-0.039	-0.039	-0.043	-0.041	-0.041	-0.041	-0.043	-0.043	-0.043	-0.035	-0.042	-0.054	-0.054	-0.056	-0.061	-0.061	-0.061	-0.061	-0.069	-0.058	-0.053	-0.053	-0.053	-0.053	-0.053	-0.053	-0.055	-0.05	-0.05	-0.051	-0.051	-0.051	-0.051	-0.047	-0.043	-0.04	-0.038	-0.038	-0.035	-0.035	-0.036	-0.033	-0.033	-0.033	-0.029	-0.029	-0.029	-0.028
YKL140W	0.045	0.089	0.13	0.13	0.148	0.122	0.122	0.123	0.123	0.123	0.123	0.116	0.098	0.098	0.089	0.081	0.084	0.08	0.084	0.084	0.072	0.072	0.072	0.072	0.055	0.024	0.028	0.028	0.02	0.011	0.013	0.005	0.012	0.033	0.051	0.051	0.051	0.051	0.057	0.04	0.023	0.019	0.023	0.027	0.027	0.029	0.026	0.017	0.015
YLR321C	-0.051	-0.047	-0.044	-0.044	-0.044	-0.042	-0.025	-0.03	-0.023	-0.014	-0.022	-0.019	-0.023	-0.023	-0.021	-0.021	-0.021	-0.019	-0.021	-0.023	-0.023	-0.019	-0.016	-0.019	-0.016	-0.012	-0.015	-0.043	-0.043	-0.045	-0.045	-0.044	-0.044	-0.046	-0.046	-0.046	-0.052	-0.052	-0.052	-0.052	-0.056	-0.058	-0.058	-0.058	-0.058	-0.06	-0.06	-0.06	-0.06
YJR125C	0.002	0.011	0.011	0.011	0.011	0.011	0.011	0.009	0.012	0.012	0.012	0.012	0.012	0.012	0.015	0.015	0.018	0.018	0.018	0.018	0.018	0.018	0.021	0.009	0.013	0.011	0.009	0.009	0.01	0.01	0.008	0.008	0.005	0.003	0.003	0.003	0.003	0.003	0.005	0.005	0.006	-0.001	-0.001	-0.001	0.001	0.004	0.004	0.004	0.005
YDR350C	-0.015	-0.024	-0.03	-0.021	-0.021	-0.021	-0.021	-0.018	-0.018	-0.018	-0.015	-0.015	-0.011	-0.011	-0.013	-0.013	-0.015	-0.011	-0.011	-0.008	0	0	0.011	0.011	0.005	0.005	0.005	0.011	0.011	0.009	0.005	0.011	0.011	0.013	0.013	0.013	0.013	0.013	0.016	0.019	0.029	0.022	0.022	0.019	0.019	0.018	0.018	0.009	0.018
YCR008W	0.026	0.026	-0.017	-0.017	-0.017	-0.034	-0.034	-0.034	-0.034	-0.034	-0.034	0	0	0	0	0	0	0	0	0	0	0	0	0	0	0	0	0	0	0	0	0	0.026	0.043	0.043	0.043	0.043	0.043	0.043	0.043	0	0	0	0	0	0	0	0	0
YOR382W	-0.025	-0.024	-0.024	-0.024	-0.025	-0.021	-0.013	-0.013	-0.018	-0.006	-0.006	0.004	0.002	0.002	0	0	0.005	0.006	0.005	0.009	0.002	0	0	0	0	-0.002	-0.002	-0.004	-0.002	0.003	-0.001	-0.008	-0.015	-0.015	-0.015	-0.013	-0.016	-0.02	-0.02	-0.02	-0.02	-0.02	-0.02	-0.018	-0.019	-0.019	-0.019	-0.019	-0.019
YPL168W	-0.025	-0.037	-0.053	-0.047	-0.047	-0.047	-0.049	-0.04	-0.04	-0.036	-0.036	-0.034	-0.034	-0.032	-0.032	-0.032	-0.032	-0.032	-0.032	-0.032	-0.033	-0.032	-0.035	-0.042	-0.042	-0.044	-0.044	-0.039	-0.039	-0.039	-0.035	-0.027	-0.018	-0.014	-0.014	-0.014	-0.015	-0.012	-0.002	0.018	0.021	0.021	0.019	0.018	0.017	-0.006	-0.003	-0.003	-0.003
YHR103W	0.001	-0.001	-0.001	-0.001	0.001	0	-0.001	-0.002	-0.002	0	0.005	0.005	0.005	-0.001	0	0	-0.002	0	0	0.001	0.005	0.006	0.008	0.006	0.006	0.003	0.002	0.002	0.003	0.003	0.002	0.002	0.002	0.003	0.004	0.004	0.003	0.003	0.003	0.004	0.004	0.007	0.01	0.013	0.014	0.014	0.014	0.013	0.015
YJR108W	-0.008	-0.009	-0.01	-0.01	-0.012	-0.012	-0.012	-0.012	-0.009	-0.009	-0.011	-0.011	-0.011	-0.011	-0.011	-0.009	-0.009	-0.009	-0.009	-0.014	-0.019	-0.013	-0.012	-0.015	-0.015	-0.015	-0.016	-0.011	-0.012	-0.012	-0.012	-0.012	-0.009	-0.009	-0.009	-0.007	-0.003	-0.004	-0.004	-0.005	-0.001	0.002	-0.002	-0.004	-0.006	-0.006	-0.006	-0.008	-0.008
YDL008W	-0.027	0.023	0.025	0.035	0.035	0.015	0.012	0.012	0.01	0.01	0.01	0.003	0.003	0.003	0.007	0.01	0.004	0.004	0	-0.003	0.012	0.011	0.011	0.011	0.011	0.011	0.011	0.011	0.011	0.011	0.013	0.008	0.008	0.008	0.013	0.01	0.01	0.008	0.008	0.009	0.009	0.006	0.001	0.001	0.003	0.001	0.001	0.005	0.005
YOR172W	-0.03	-0.029	-0.032	-0.032	-0.032	-0.026	-0.029	-0.031	-0.033	-0.039	-0.039	-0.039	-0.038	-0.036	-0.036	-0.036	-0.036	-0.036	-0.036	-0.038	-0.038	-0.037	-0.04	-0.034	-0.034	-0.035	-0.035	-0.035	-0.035	-0.035	-0.035	-0.038	-0.037	-0.037	-0.038	-0.039	-0.04	-0.04	-0.039	-0.039	-0.039	-0.038	-0.038	-0.038	-0.037	-0.035	-0.039	-0.039	-0.038
YLR215C	-0.054	-0.044	-0.037	-0.023	-0.06	-0.06	-0.066	-0.05	-0.05	-0.046	-0.046	-0.049	-0.044	-0.04	-0.036	-0.036	-0.036	-0.036	-0.031	-0.031	-0.035	-0.035	-0.04	-0.04	-0.029	-0.017	0.002	0.009	0.008	0.008	0.008	0.011	0.008	0.006	0.012	0.012	0.012	0.012	0.012	0.012	0.016	0.016	0.014	0.014	0.014	0.016	0.014	0.015	0.013
YPL069C	0.011	-0.012	-0.015	0	0	0	0	0.008	0.009	0.003	0.003	0.003	0.008	0.024	0.02	0.033	0.052	0.052	0.054	0.054	0.055	0.055	0.055	0.053	0.05	0.048	0.048	0.048	0.048	0.048	0.052	0.052	0.044	0.042	0.039	0.039	0.039	0.036	0.028	0.028	0.02	0.025	0.019	0.019	0.019	0.022	0.02	0.02	0.023
YIL069C	0	0	0	0	0	0	0	0	0	0	0	0	0	0	0	0	0	0	0	0	0	0	0	0	0	0	0	0	0	0	0	0	0	0	0	0	0	0	0	0	0	0	0	0	0	0	0	0	0
YFL017W-A	-0.175	-0.175	-0.175	-0.147	-0.118	0	0	0	0	0	0	0	0	0	0	0	0	0	0	0	0	0	0	0	0	0	0	0	0	0	0	0	0	0	0	0	0	0	0	0	0	0	0	0	0	0	0	0	0
YNL104C	0.249	0.249	0.249	0.249	0.249	0.249	0.249	0.249	0.249	0.249	0.249	0.249	0.277	0.507	0.298	0.298	0.298	0.298	0.298	0.298	0.298	0.298	0.298	0.298	0.308	0.308	0.308	0.316	0.306	0.261	0.261	0.108	-0.084	-0.084	-0.084	-0.084	-0.098	-0.036	-0.036	-0.036	-0.036	-0.036	-0.036	-0.036	-0.044	0.017	0.002	0.012	0.012
YAL003W	0	0	0	0	0	0	0	0	0	0	0	0	0	0	0	0	0	0	0	0	0	0	0	0	0	0	0	0	0	0	0	0	0	0	0	0	0	0	0	0	0	0	0	0	0	0	0	0	0
YBL013W	-0.002	-0.012	-0.019	-0.019	-0.019	-0.017	-0.013	-0.013	-0.01	-0.004	0.007	0.014	0.014	0.014	0.017	0.019	0.016	0.016	0.016	0.013	0.013	0.013	0.013	0.013	0.015	0.015	0.015	0.015	0.015	0.015	0.015	0.015	0.013	0.013	0.02	0.02	0.021	0.021	0.021	0.021	0.022	0.022	0.022	0.022	0.022	0.022	0.019	0.019	0.018
YJR096W	-0.149	-0.149	-0.147	-0.148	-0.151	-0.152	-0.153	-0.15	-0.15	-0.15	-0.15	-0.147	-0.147	-0.146	-0.146	-0.146	-0.144	-0.137	-0.137	-0.136	-0.136	-0.136	-0.137	-0.137	-0.137	-0.137	-0.137	-0.137	-0.134	-0.135	-0.141	-0.141	-0.14	-0.138	-0.137	-0.132	-0.132	-0.132	-0.135	-0.135	-0.118	-0.126	-0.125	-0.127	-0.129	-0.13	-0.13	-0.134	-0.139
YER171W	-0.137	-0.159	-0.125	-0.125	-0.12	-0.123	-0.092	-0.088	-0.084	-0.082	-0.078	-0.078	-0.076	-0.076	-0.076	-0.076	-0.076	-0.081	-0.081	-0.073	-0.08	-0.07	-0.067	-0.065	-0.054	-0.055	-0.057	-0.053	-0.053	-0.053	-0.053	-0.053	-0.049	-0.049	-0.052	-0.052	-0.052	-0.054	-0.052	-0.052	-0.054	-0.054	-0.054	-0.05	-0.05	-0.047	-0.047	-0.047	-0.049
YBR253W	0.003	0.003	0.01	0.026	0.003	-0.014	-0.008	-0.019	-0.019	-0.012	0.011	0.015	0.025	0.02	0.022	0.025	0.027	0.021	0.021	0.021	0.025	0.025	0.023	0.027	0.03	0.03	0.03	0.029	0.032	0.032	0.032	0.031	0.033	0.033	0.033	0.033	0.033	0.033	0.031	0.027	0.027	0.027	0.027	0.025	0.025	0.025	0.023	0.029	0.033
YKL021C	-0.058	-0.058	-0.058	-0.058	-0.058	-0.043	-0.043	-0.051	-0.051	-0.051	-0.051	-0.051	-0.048	-0.048	-0.049	-0.06	-0.06	-0.06	-0.06	-0.06	-0.06	-0.055	-0.054	-0.051	-0.042	-0.049	-0.049	-0.049	-0.05	-0.05	-0.05	-0.05	-0.05	-0.05	-0.051	-0.049	-0.056	-0.056	-0.056	-0.056	-0.056	-0.056	-0.056	-0.056	-0.059	-0.059	-0.059	-0.059	-0.059
YLR172C	-0.011	-0.014	-0.005	-0.012	-0.021	-0.024	-0.021	-0.025	-0.02	-0.019	-0.027	-0.027	-0.024	-0.022	-0.025	-0.025	-0.025	-0.025	-0.025	-0.025	-0.027	-0.033	-0.033	-0.025	-0.025	-0.025	-0.028	-0.023	-0.017	-0.022	-0.021	-0.021	-0.021	-0.021	-0.024	-0.024	-0.024	-0.024	-0.016	-0.013	-0.011	-0.011	-0.011	-0.011	-0.011	-0.011	-0.011	-0.011	-0.011
YBL045C	0.104	0.104	0.104	0.104	0.113	0.121	0.147	0.146	0.146	0.146	0.146	0.146	0.146	0.146	0.146	0.146	0.146	0.138	0.138	0.138	0.138	0.138	0.154	0.119	0.119	0.119	0.119	0.119	0.119	0.112	0.102	0.094	0.102	0.11	0.11	0.117	0.117	0.095	0.095	0.095	0.095	0.076	0.076	0.076	0.076	0.088	0.088	0.088	0.088
YMR191W	0.095	0.095	0.091	0.091	0.089	0.085	0.043	0.044	0.046	0.044	0.044	0.043	0.057	0.055	0.055	0.054	0.054	0.047	0.047	0.047	0.047	0.045	0.043	0.044	0.044	0.041	0.039	0.041	0.041	0.041	0.049	0.049	0.049	0.053	0.053	0.053	0.053	0.053	0.053	0.053	0.062	0.062	0.064	0.064	0.07	0.066	0.06	0.065	0.065
YLR064W	-0.018	-0.021	-0.015	-0.012	-0.015	-0.012	-0.022	-0.015	-0.034	-0.043	-0.029	-0.025	-0.028	-0.04	-0.04	-0.026	-0.026	-0.026	-0.025	-0.019	-0.022	-0.022	-0.022	-0.022	-0.029	-0.014	-0.012	-0.015	-0.026	-0.026	-0.014	-0.014	-0.014	-0.014	-0.011	-0.007	-0.007	0	0	0	0	0	0	0	0.008	0.005	0.005	0.008	0.008
YDR304C	0.059	0.059	0.054	0.046	0.082	0.076	0.092	0.098	0.102	0.122	0.125	0.09	0.09	0.09	0.09	0.084	0.078	0.082	0.083	0.101	0.059	0.059	0.059	0.061	0.061	0.064	0.053	0.048	0.045	0.045	0.044	0.044	0.043	0.04	0.04	0.04	0.053	0.035	0.034	0.038	0.038	0.038	0.038	0.038	0.038	0.038	0.046	0.046	0.046
YDR258C	-0.031	-0.033	-0.033	-0.036	-0.034	-0.04	-0.046	-0.046	-0.05	-0.043	-0.039	-0.036	-0.036	-0.033	-0.033	-0.03	-0.025	-0.027	-0.027	-0.034	-0.034	-0.028	-0.028	-0.02	-0.02	-0.02	-0.022	-0.025	-0.028	-0.028	-0.028	-0.028	-0.021	-0.024	-0.017	-0.017	-0.013	-0.013	-0.013	-0.017	-0.017	-0.016	-0.02	-0.02	-0.02	-0.02	-0.02	-0.02	-0.02
YMR281W	-0.07	0.036	0.064	0.065	0.065	0.069	0.069	0.05	0.05	-0.024	-0.059	-0.073	-0.036	-0.025	-0.008	-0.008	-0.014	-0.01	-0.01	0	-0.004	0.035	0.012	0.015	-0.01	-0.021	-0.019	-0.043	-0.062	-0.046	-0.025	-0.02	-0.026	-0.024	-0.012	-0.035	-0.015	-0.015	-0.003	0	0	0.009	0.033	0.018	0.01	0.01	0.01	0.01	0.01
YGR085C	-0.01	-0.01	-0.01	-0.024	-0.024	-0.024	-0.024	-0.024	-0.024	-0.024	-0.036	-0.048	-0.031	-0.031	-0.045	-0.036	-0.066	-0.066	-0.066	-0.066	-0.066	-0.066	-0.066	-0.104	-0.071	-0.071	-0.071	-0.071	-0.085	-0.061	-0.017	-0.005	0.007	0	0	0	0	0	0.02	0.02	0.02	0.02	0.02	0.02	0.02	0.02	0.03	0.03	0.03
YGR016W	-0.017	-0.017	-0.017	-0.035	-0.034	-0.045	-0.06	-0.076	-0.094	-0.046	-0.02	-0.02	-0.032	-0.014	-0.025	-0.025	-0.025	-0.021	-0.025	0.001	-0.002	-0.002	-0.005	-0.005	-0.01	-0.013	-0.025	-0.025	-0.019	-0.022	-0.023	-0.019	-0.012	-0.015	-0.009	-0.009	-0.006	-0.006	-0.008	-0.001	-0.004	-0.011	-0.011	-0.011	-0.015	-0.021	-0.013	-0.009	-0.009
YGR154C	-0.002	-0.004	-0.004	-0.004	-0.004	-0.004	-0.009	-0.007	-0.007	-0.007	-0.007	-0.007	-0.009	-0.009	-0.009	-0.012	-0.005	-0.008	-0.008	-0.005	-0.005	-0.005	-0.005	-0.009	-0.007	-0.007	-0.007	-0.007	-0.01	-0.01	-0.005	-0.005	0.002	0	-0.005	-0.008	-0.01	-0.011	-0.012	-0.012	-0.012	-0.012	-0.012	-0.012	-0.012	-0.012	-0.012	-0.011	-0.011
YIL047C	0.063	0.063	0.06	0.031	0.015	0.015	0.018	0.035	0.052	0.083	0.152	0.141	0.141	0.129	0.102	0.098	0.077	0.085	0.085	0.082	0.078	0.069	0.069	0.069	0.073	0.118	0.129	0.13	0.104	-0.004	-0.005	-0.007	-0.025	-0.025	-0.025	-0.062	-0.053	-0.058	0.007	0.035	-0.014	0.013	-0.006	-0.006	-0.017	-0.017	-0.035	-0.019	0.002
YGR079W	-0.02	-0.02	-0.02	-0.02	-0.02	-0.02	-0.033	-0.025	-0.038	-0.042	-0.042	-0.051	-0.056	-0.056	-0.036	-0.041	-0.017	-0.017	-0.017	-0.019	-0.019	-0.012	-0.012	-0.009	-0.005	-0.005	-0.005	-0.005	-0.002	0.026	0.022	0.022	0.022	0.022	0.025	0.028	0.007	0.012	0.012	0	0	-0.003	-0.019	-0.019	-0.019	-0.019	-0.019	-0.021	-0.021
YNR029C	-0.029	-0.036	-0.036	-0.036	-0.034	-0.034	-0.036	-0.042	-0.04	-0.04	-0.04	-0.04	-0.04	-0.037	-0.035	-0.034	-0.032	-0.032	-0.032	-0.032	-0.035	-0.035	-0.035	-0.035	-0.031	-0.031	-0.031	-0.026	-0.026	-0.026	-0.021	-0.021	-0.024	-0.024	-0.024	-0.025	-0.023	-0.023	-0.02	-0.021	-0.021	-0.029	-0.03	-0.03	-0.03	-0.03	-0.032	-0.032	-0.034
YHR111W	0.052	0.055	0.055	0.051	0.044	0.037	0.034	0.032	0.032	0.027	0.027	0.027	0.029	0.034	0.034	0.036	0.037	0.036	0.035	0.035	0.037	0.037	0.039	0.039	0.039	0.039	0.039	0.041	0.038	0.047	0.046	0.046	0.046	0.046	0.049	0.051	0.049	0.053	0.051	0.051	0.046	0.041	0.041	0.043	0.043	0.043	0.045	0.043	0.043
YML086C	-0.023	-0.023	-0.023	-0.023	-0.02	-0.02	-0.02	-0.018	-0.018	-0.015	-0.016	-0.019	-0.012	-0.012	-0.012	-0.012	-0.015	-0.015	-0.017	-0.017	-0.02	-0.02	-0.026	-0.026	-0.029	-0.029	-0.029	-0.032	-0.029	-0.029	-0.032	-0.032	-0.029	-0.037	-0.039	-0.036	-0.036	-0.036	-0.036	-0.036	-0.038	-0.038	-0.038	-0.037	-0.037	-0.037	-0.037	-0.037	-0.037
YNL312W	0.063	0.063	0.051	0.051	0.051	0.058	0.064	0.066	0.066	0.064	0.069	0.067	0.073	0.074	0.087	0.086	0.075	0.075	0.077	0.077	0.077	0.086	0.086	0.07	0.074	0.074	0.068	0.068	0.069	0.069	0.069	0.067	0.067	0.069	0.065	0.059	0.065	0.065	0.065	0.065	0.065	0.08	0.08	0.08	0.081	0.074	0.074	0.074	0.074
YIL077C	0.212	0.208	0.208	0.208	0.208	0.2	0.203	0.295	0.278	0.287	0.287	0.296	0.295	0.288	0.209	0.209	0.251	0.214	0.211	0.211	0.211	0.211	0.216	0.216	0.216	0.216	0.277	0.277	0.285	0.285	0.285	0.234	0.261	0.261	0.259	0.262	0.273	0.28	0.278	0.283	0.221	0.268	0.311	0.311	0.257	0.275	0.23	0.23	0.26
YKL067W	-0.201	-0.145	-0.157	-0.157	-0.157	-0.165	-0.034	-0.033	0.025	-0.003	-0.003	-0.003	-0.003	-0.003	-0.003	-0.051	-0.073	-0.073	-0.039	-0.046	-0.046	-0.046	-0.046	-0.046	-0.05	-0.05	-0.05	-0.05	-0.05	-0.05	-0.056	-0.051	-0.051	-0.047	-0.052	-0.052	-0.052	-0.052	-0.052	-0.052	-0.052	-0.052	-0.059	-0.059	-0.04	-0.04	-0.013	-0.033	-0.033
YDR364C	0.012	0.012	0.013	0.013	0.009	0.007	0.01	0.01	0.026	0.022	0.022	0.023	0.023	0.023	0.022	0.044	0.049	0.045	0.04	0.044	0.044	0.044	0.043	0.045	0.041	0.038	0.042	0.046	0.047	0.042	0.042	0.045	0.05	0.047	0.047	0.045	0.045	0.048	0.048	0.048	0.05	0.05	0.05	0.04	0.043	0.048	0.048	0.049	0.042
YLR319C	-0.003	-0.001	-0.008	-0.004	-0.002	-0.003	0.001	-0.001	-0.008	-0.013	-0.013	-0.014	-0.014	-0.016	0.003	-0.005	-0.006	-0.007	-0.005	-0.005	-0.003	0.001	0.001	0.001	0.001	0.007	0.007	0.007	0.007	0.007	0.007	0.007	0.007	0.003	0.004	0.004	0.007	0.002	0.004	0.006	0.004	0.004	0.002	0.002	0.001	0.005	0.008	0.009	0.009
YPR144C	0.024	0.026	0.026	0.026	0.024	0.022	0.022	0.026	0.024	0.027	0.019	0.013	0.011	0.011	0.011	0.011	0.009	0.014	0.014	0.019	0.019	0.022	0.021	0.026	0.007	0.008	0.018	0.015	0.016	0.015	0.021	0.013	0.013	0.009	0.009	0.009	0.009	0.009	0.009	0.009	0.009	0.009	0.009	0.009	0.01	0.014	0.014	0.014	0.008
YDL191W	0.012	0.012	0.016	0.016	0.019	0.028	0.03	0.03	0.026	0.024	0.024	0.018	0.018	0.012	0.021	0.021	0.021	0.019	0.019	0.019	0.019	0.019	0.015	0.015	0.015	0.015	0.015	0.017	0.022	0.026	0.014	0.014	0.014	0.017	0.017	0.02	0.021	0.02	0.016	0.016	0.018	0.018	0.018	0.018	0.018	0.018	0.016	0.016	0.013
YIL088C	0.036	0.034	0.034	0.034	0.047	0.034	0.038	0.038	0.04	0.037	0.034	0.039	0.039	0.034	0.034	0.036	0.033	0.033	0.035	0.035	0.035	0.035	0.033	0.033	0.032	0.035	0.039	0.039	0.039	0.043	0.048	0.028	0.028	0.024	-0.005	-0.002	-0.008	-0.016	-0.014	-0.014	-0.014	-0.014	-0.004	-0.004	0.005	0.005	-0.006	-0.011	-0.018
YER113C	-0.093	-0.093	-0.093	-0.093	-0.093	-0.096	-0.085	-0.085	-0.08	-0.054	-0.054	-0.054	-0.062	-0.071	-0.071	-0.06	-0.057	-0.057	-0.054	-0.055	-0.055	-0.061	-0.055	-0.055	-0.055	-0.051	-0.057	-0.061	-0.056	-0.056	-0.056	-0.047	-0.047	-0.047	-0.047	-0.052	-0.052	-0.041	-0.041	-0.033	-0.033	-0.033	-0.033	-0.019	-0.018	-0.027	-0.027	-0.027	-0.019
YDL148C	-0.007	-0.007	-0.006	-0.006	-0.006	-0.007	-0.007	-0.007	-0.007	-0.007	-0.01	-0.011	-0.011	-0.011	-0.011	-0.016	-0.015	-0.016	-0.015	-0.015	-0.016	-0.016	-0.015	-0.014	-0.013	-0.012	-0.012	-0.012	-0.013	-0.014	-0.019	-0.018	-0.021	-0.019	-0.019	-0.018	-0.019	-0.019	-0.018	-0.018	-0.022	-0.022	-0.022	-0.022	-0.021	-0.021	-0.019	-0.02	-0.02
YLR199C	-0.019	-0.019	-0.019	-0.019	0.022	0.045	0.046	0.049	0.049	0.043	0.043	0.043	0.049	0.058	0.087	0.075	0.075	0.075	0.075	0.078	0.083	0.099	0.086	0.086	0.082	0.077	0.01	0.009	-0.004	-0.003	-0.001	-0.011	-0.011	-0.011	-0.003	-0.01	-0.019	-0.019	-0.03	-0.028	-0.026	-0.017	-0.016	-0.018	-0.018	-0.016	-0.022	-0.013	-0.002
YMR260C	-0.051	-0.051	-0.051	-0.044	-0.047	-0.047	-0.048	-0.047	-0.047	-0.043	-0.043	-0.043	-0.043	-0.034	-0.034	-0.034	-0.033	-0.033	-0.033	-0.033	-0.033	-0.032	-0.032	-0.032	-0.03	-0.028	-0.028	-0.028	-0.028	-0.028	-0.028	-0.028	-0.03	-0.028	-0.028	-0.028	-0.028	-0.028	-0.028	-0.028	-0.028	-0.028	-0.028	-0.028	-0.029	-0.029	-0.036	-0.029	-0.03
YJR141W	-0.023	-0.021	-0.019	-0.016	-0.016	-0.016	-0.017	-0.016	-0.018	-0.019	-0.019	-0.019	-0.024	-0.022	-0.024	-0.024	-0.027	-0.027	-0.029	-0.032	-0.029	-0.034	-0.029	-0.034	-0.039	-0.04	-0.043	-0.051	-0.051	-0.051	-0.051	-0.051	-0.051	-0.051	-0.046	-0.048	-0.048	-0.048	-0.046	-0.047	-0.047	-0.047	-0.056	-0.056	-0.054	-0.053	-0.051	-0.051	-0.051
YBL028C	0	0	0	0	0	0	0	0	0	0	0	0	0	0	0	0	0	0	0	0	0	0	0	0	0	0	0	0	0	0	0	0	0	0	0	0	0	0	0	0	0	0	0	0	0	0	0	0	0
YNL007C	0.005	0.004	-0.002	-0.002	-0.002	-0.003	0.004	0.011	0.009	0.009	0.022	0.021	0.021	0.029	0.047	0.06	0.054	0.046	0.037	0.037	0.037	0.04	0.04	0.045	0.045	0.045	0.045	0.043	0.025	0.003	0.008	0.006	0.006	0.027	0.029	0.029	0.035	0.035	0.025	0.033	0.064	0.1	0.11	0.101	0.106	0.113	0.096	0.071	0.067
YML046W	0	0	0.018	-0.058	-0.025	-0.025	-0.042	-0.042	-0.046	-0.035	-0.035	-0.009	0.001	0.01	0.001	0.008	-0.002	0.042	0.042	0.042	0.042	0.042	0.042	0.051	0.051	0.051	0.056	0.061	0.035	0.035	0.034	0.015	0.013	0.008	0.008	0.008	0.008	0.011	0.011	-0.001	-0.001	-0.001	-0.001	-0.001	0.002	0.002	0.002	0.002	0.002
YOR326W	-0.561	-0.561	-0.543	-0.584	-0.602	-0.66	-0.277	-0.281	-0.33	-0.004	-0.004	-0.014	-0.17	-0.004	-0.209	-0.203	-0.203	-0.208	-0.221	-0.157	-0.159	-0.154	-0.154	-0.152	-0.155	-0.162	-0.177	-0.223	-0.226	-0.226	-0.23	-0.23	-0.23	-0.23	-0.226	-0.226	-0.22	-0.219	-0.24	-0.154	-0.154	-0.163	-0.166	-0.166	-0.162	-0.165	-0.16	-0.154	-0.146
YOR018W	-0.003	-0.001	-0.001	-0.013	-0.01	-0.006	-0.01	-0.013	-0.01	-0.01	-0.019	-0.021	-0.02	-0.02	-0.02	-0.02	-0.02	-0.02	-0.02	-0.02	-0.02	-0.025	-0.025	-0.022	-0.017	-0.017	-0.017	-0.017	-0.021	-0.017	-0.017	-0.017	0.002	-0.018	-0.024	-0.03	-0.03	-0.027	-0.022	-0.022	-0.03	-0.03	-0.03	-0.037	-0.037	-0.037	-0.037	-0.037	-0.037
YER002W	-0.004	-0.004	-0.004	-0.004	-0.038	-0.044	-0.033	-0.033	-0.033	-0.033	-0.033	-0.033	-0.033	-0.024	-0.019	-0.019	-0.019	-0.019	-0.019	-0.02	-0.002	0.014	0.014	0.01	-0.016	-0.016	-0.016	-0.016	-0.016	-0.016	-0.016	-0.016	-0.011	-0.018	-0.023	-0.005	-0.005	-0.005	-0.005	0.008	0.015	0.009	0.013	0.013	0.013	0.013	0.013	0.019	0.023
YGL111W	0.03	0.03	0.021	0.021	0.02	0.02	0.021	0.018	0.015	0.006	0.006	0.006	0	0.002	0.002	0.002	0.002	0	-0.002	0	0	-0.002	-0.002	-0.002	-0.002	0.002	0.002	0.002	0.002	0	0	0	0	0	0.003	0.003	0.001	0.001	-0.001	-0.001	-0.003	-0.007	-0.009	-0.011	-0.015	-0.015	-0.019	-0.017	-0.017
YER029C	-0.013	-0.008	-0.013	-0.018	-0.018	-0.02	-0.02	-0.019	-0.019	-0.014	-0.016	-0.015	-0.015	-0.015	-0.015	-0.016	-0.016	-0.013	-0.008	-0.002	-0.002	0	0.001	-0.001	-0.001	0.001	0.006	0.004	0.009	0.009	0.012	0.01	0.01	0.014	0.012	0.015	0.02	0.02	0.023	0.029	0.029	0.031	0.026	0.024	0.03	0.03	0.03	0.028	0.029
YDR110W	-0.129	-0.129	-0.127	-0.135	-0.131	-0.131	-0.131	-0.131	-0.139	-0.143	-0.145	-0.169	-0.169	-0.169	-0.169	-0.167	-0.165	-0.165	-0.166	-0.166	-0.166	-0.169	-0.163	-0.163	-0.163	-0.16	-0.178	-0.172	-0.165	-0.183	-0.181	-0.183	-0.198	-0.218	-0.219	-0.221	-0.221	-0.221	-0.221	-0.242	-0.275	-0.26	-0.258	-0.26	-0.26	-0.259	-0.268	-0.263	-0.268
YDL133C-A	-0.032	-0.026	-0.026	-0.028	-0.043	-0.043	-0.049	-0.049	-0.049	-0.053	-0.053	-0.077	-0.094	-0.107	-0.107	-0.125	-0.125	-0.125	-0.14	-0.14	-0.121	-0.114	-0.114	-0.069	-0.028	-0.025	-0.01	-0.001	-0.001	-0.001	-0.001	-0.001	-0.001	-0.018	-0.018	-0.04	-0.04	-0.04	-0.04	-0.04	-0.04	0.007	0.078	0.072	0	0	0	0	0
YOL121C	0.018	0.014	0.014	0.014	0.014	0.013	0.012	0.016	0.007	0.007	0.007	0.003	0.009	0.007	0.007	0.008	0.008	0.008	0.008	0.008	0.008	0.008	-0.001	-0.001	-0.005	-0.011	-0.009	-0.006	-0.006	-0.006	-0.006	-0.006	-0.009	-0.009	-0.009	-0.009	-0.005	-0.005	-0.005	-0.008	-0.008	0.001	0.002	0.002	0.009	0.009	0.009	0.009	0.009
YNL292W	0.118	0.122	0.122	0.13	0.134	0.134	0.108	0.036	0.006	0.011	0.011	0.01	0.01	0.01	0.012	0.006	0.006	0.033	0.033	0.038	0.045	0.052	0.052	0.057	0.058	0.064	0.085	0.08	0.08	0.066	0.046	0.046	0.032	0.035	0.032	0.027	0.027	0.027	0.027	0.027	0.027	0.027	0.025	0.025	0.026	0.02	0.02	0.02	0.02
YBR137W	0.011	-0.017	-0.017	-0.007	-0.015	-0.012	-0.012	-0.012	-0.012	-0.013	-0.013	-0.023	-0.026	-0.031	-0.031	-0.039	-0.066	-0.051	-0.044	-0.049	-0.049	-0.049	-0.049	-0.034	-0.031	-0.028	-0.033	-0.036	-0.029	-0.028	-0.021	-0.021	-0.021	-0.021	-0.03	-0.032	-0.032	-0.032	-0.032	-0.026	-0.02	-0.02	-0.02	-0.02	-0.02	-0.02	-0.013	-0.015	-0.018
YLR287C	0.015	0.016	0.016	0.016	0.016	0.016	0.007	0.01	0.011	0.011	0.011	0.011	0.007	0.011	0.011	0.01	0.01	0.01	0.014	0.014	0.014	0.022	0.023	0.023	0.023	0.015	0.015	0.015	0.015	0.015	0.015	0.015	0.015	0.015	0.015	0.015	0.015	0.017	0.018	0.018	0.02	0.023	0.023	0.023	0.021	0.021	0.021	0.018	0.018
YOR386W	-0.09	-0.09	-0.09	-0.057	-0.051	-0.036	-0.051	-0.047	-0.047	-0.047	-0.03	-0.036	-0.036	-0.023	-0.027	-0.027	-0.025	-0.028	-0.023	-0.02	-0.012	-0.013	-0.014	-0.014	-0.014	-0.012	-0.01	-0.01	-0.01	-0.015	-0.014	-0.021	-0.021	-0.021	-0.021	-0.017	-0.017	-0.017	-0.017	-0.013	-0.021	-0.02	-0.02	-0.02	-0.02	-0.011	-0.011	-0.011	-0.011
YPL216W	0.02	0.02	0.021	0.021	0.021	0.021	0.02	0.02	0.012	0.012	0.012	0.01	0.012	0.009	0.009	0.01	0.01	0.007	0.005	0.005	0.01	0.01	0.008	0.008	-0.006	-0.004	-0.004	-0.004	-0.013	-0.013	-0.013	-0.013	-0.013	-0.013	-0.013	-0.013	-0.013	-0.013	-0.013	-0.013	-0.013	-0.013	-0.011	-0.014	-0.016	-0.019	-0.019	-0.019	-0.019
YMR042W	-0.105	-0.108	-0.113	-0.113	-0.11	-0.11	-0.105	-0.092	-0.092	-0.092	-0.095	-0.095	-0.095	-0.09	-0.09	-0.09	-0.082	-0.082	-0.082	-0.084	-0.084	-0.087	-0.09	-0.081	-0.081	-0.081	-0.081	-0.077	-0.071	-0.066	-0.071	-0.071	-0.071	-0.071	-0.069	-0.069	-0.069	-0.069	-0.069	-0.072	-0.074	-0.074	-0.077	-0.077	-0.077	-0.077	-0.077	-0.077	-0.077
YKR058W	0.011	0.011	0.011	0.011	0.014	0.01	0.01	0.009	0.009	0.009	0.009	0.009	0.009	0.008	0.012	0.012	0.012	0.009	0.011	0.012	0.012	0.012	0.011	0.011	0.012	0.009	0.011	0.011	0.011	0.011	0.012	0.013	0.015	0.013	0.013	0.013	0.012	0.012	0.012	0.011	0.014	0.015	0.014	0.012	0.012	0.012	0.012	0.012	0.012
YJR054W	-0.008	-0.008	-0.011	-0.009	-0.009	-0.007	-0.007	0.002	0.012	0.019	0.018	0.017	0.015	0.01	0.008	0.008	0.007	0.003	0.003	-0.002	-0.004	-0.005	0.001	0.007	0.008	0.008	0.008	0.008	0.008	0.009	0.009	0.008	0.008	0.008	0.004	0.005	0.008	0.008	0.005	0.008	0.01	0.001	0.003	0.003	0.007	0.005	0.005	0.005	0.008
YGL008C	0	0	0	0	0	0	0	0	0	0	0	0	0	0	0	0	0	0	0	0	0	0	0	0	0	0	0	0	0	0	0	0	0	0	0	0	0	0	0	0	0	0	0	0	0	0	0	0	0
YML009C	0.008	0.006	-0.001	-0.001	-0.003	-0.003	-0.003	-0.003	-0.003	-0.003	0.001	0.003	0.002	0.002	0.002	0.003	0.003	0.005	0.005	0.003	0.001	0.004	0.004	0.006	0.006	0.006	0.008	0.007	0.009	0.014	0.014	0.016	0.016	0.019	0.019	0.019	0.015	0.013	0.007	0.007	0.009	0.007	0.009	0.012	0.012	0.012	0.012	0.012	0.01
YOR036W	-0.049	-0.039	-0.039	-0.044	-0.044	-0.044	-0.044	-0.044	-0.044	-0.042	-0.044	-0.04	-0.038	-0.035	-0.044	-0.048	-0.05	-0.038	-0.04	-0.04	-0.038	-0.036	-0.03	-0.033	-0.032	-0.03	-0.03	-0.03	-0.027	-0.027	-0.027	-0.027	-0.027	-0.027	-0.025	-0.024	-0.023	-0.025	-0.02	-0.02	-0.026	-0.026	-0.023	-0.023	-0.017	-0.017	-0.017	-0.016	-0.016
YDL104C	0.002	0.004	0.004	0.005	0.002	0.002	0.002	0	0.003	0.001	0.004	0.002	0.01	0.014	0.024	0.022	0.022	0.022	0.022	0.022	0.022	0.024	0.024	0.026	0.023	0.024	0.025	0.021	0.02	0.029	0.024	0.024	0.025	0.021	0.021	0.021	0.016	0.016	0.004	0.004	0.003	0.005	0.001	0.001	0	0	0	-0.002	0
YGL178W	-0.023	-0.008	0.071	0.082	0.086	0.096	0.096	0.106	0.106	0.113	0.091	0.096	0.156	0.133	0.094	0.106	0.106	0.106	0.051	0.074	0.058	0.058	0.058	0.058	0.069	0.091	0.094	0.093	0.181	0.181	0.181	0.181	0.207	0.207	0.205	0.205	0.211	0.224	0.221	0.222	0.241	0.241	0.241	0.21	0.256	0.262	0.262	0.262	0.262
YBR227C	-0.036	-0.016	-0.016	-0.016	-0.016	-0.016	-0.023	-0.028	-0.027	-0.028	-0.036	-0.022	-0.022	-0.012	0	0	0.004	0.004	0.013	0.013	0.005	0.002	-0.005	0.007	0.012	0.012	0.015	0.012	0.012	0.018	0.017	0.018	0.018	0.013	0.02	0.018	0.018	0.018	0.018	0.018	0.017	0.021	0.024	0.024	0.027	0.013	0.011	0.01	0.01
YLR398C	-0.041	-0.042	-0.042	-0.042	-0.042	-0.042	-0.045	-0.047	-0.045	-0.053	-0.053	-0.043	-0.04	-0.04	-0.041	-0.033	-0.033	-0.033	-0.033	-0.033	-0.033	-0.033	-0.032	-0.032	-0.026	-0.022	-0.026	-0.026	-0.026	-0.026	-0.029	-0.023	-0.022	-0.022	-0.022	-0.022	-0.022	-0.022	-0.017	-0.007	-0.012	-0.012	-0.012	-0.012	-0.012	-0.001	-0.001	-0.001	-0.001
YNL290W	0.004	0.004	0.011	0.015	0.013	0.016	0.016	0.02	0.02	0.02	0.022	0.022	0.022	0.015	0.015	0.015	0.015	0.014	-0.006	-0.003	-0.003	-0.003	-0.003	-0.003	-0.003	-0.006	-0.015	-0.005	-0.009	-0.009	-0.01	-0.012	-0.012	-0.011	-0.011	-0.015	-0.011	-0.012	-0.009	-0.01	-0.01	-0.01	-0.01	-0.01	-0.01	-0.011	-0.015	-0.015	-0.014
YNL153C	-0.031	-0.031	-0.031	-0.031	-0.014	-0.014	-0.014	-0.025	-0.009	-0.009	-0.009	-0.015	-0.022	0.009	0	-0.001	-0.001	-0.001	-0.001	-0.001	-0.01	-0.017	-0.018	-0.01	-0.01	-0.015	-0.018	-0.014	-0.017	-0.017	-0.017	-0.026	-0.026	-0.029	-0.024	-0.035	-0.003	-0.008	-0.004	-0.004	-0.006	-0.006	-0.003	-0.005	-0.004	-0.002	-0.003	-0.003	-0.003
YJL164C	-0.016	-0.019	-0.009	-0.004	-0.006	-0.006	-0.007	-0.007	-0.005	-0.015	-0.005	0.03	0.03	0.03	0.03	0.03	0.03	0.007	0.01	0.01	0.012	0.017	-0.003	-0.003	-0.003	0.004	0.004	0.004	0.006	0.006	0.006	0.006	0.006	0.008	0.018	0.016	0.014	0.009	0.009	0.01	0.012	0.014	0.014	0.014	0.003	0.003	0.003	0.005	0.005
YOR239W	-0.106	-0.102	-0.105	-0.105	-0.121	-0.121	-0.134	-0.138	-0.084	-0.087	-0.087	-0.076	-0.076	-0.08	-0.096	-0.09	-0.09	-0.093	-0.096	-0.099	-0.087	-0.087	-0.087	-0.09	-0.083	-0.077	-0.065	-0.075	-0.075	-0.075	-0.074	-0.074	-0.071	-0.069	-0.069	-0.069	-0.069	-0.063	-0.06	-0.06	-0.06	-0.06	-0.058	-0.05	-0.05	-0.042	-0.044	-0.044	-0.044
YLR176C	-0.005	-0.005	-0.007	-0.006	-0.007	-0.009	-0.015	-0.017	-0.019	-0.019	-0.019	-0.019	-0.017	-0.059	-0.05	-0.049	-0.044	-0.044	-0.078	-0.078	-0.079	-0.079	-0.079	-0.079	-0.078	-0.078	-0.078	-0.076	-0.078	-0.076	-0.078	-0.078	-0.075	-0.075	-0.076	-0.092	-0.093	-0.093	-0.093	-0.093	-0.105	-0.105	-0.107	-0.109	-0.113	-0.115	-0.129	-0.129	-0.103
YDR493W	0.02	0.014	0.015	0.015	0.015	0.011	0.01	0.01	0.01	0.01	0.009	0.008	0.011	0.011	-0.001	-0.006	-0.005	-0.002	0	0	-0.002	-0.002	-0.001	0.001	0.011	0.009	0.008	0.008	0.008	0.008	0.013	0.012	0.014	0.017	0.004	0.004	0.004	0.008	0.004	0.004	0.004	0.006	0.006	0.006	0.005	0.004	-0.003	-0.002	-0.004
YML062C	0.035	0.032	0.036	0.033	0.022	0.028	0.028	0.028	0.028	0.024	0.024	0.013	0.013	0.013	0.013	0.013	0.013	0.009	0.01	0.007	0.021	0.021	0.02	0.025	0.06	0.074	0.074	0.074	0.074	0.074	0.1	0.103	0.128	0.076	0.08	0.08	0.077	0.074	0.074	0.074	0.08	0.083	0.074	0.016	0.016	0.016	0.016	0.021	0.021
YKL047W	0.062	0.062	0.057	0.045	0.045	0.045	0.045	0.038	0.041	0.041	0.036	0.036	0.038	0.044	0.044	0.049	0.049	0.049	0.059	0.062	0.071	0.079	0.075	0.075	0.074	0.077	0.078	0.075	0.075	0.075	0.075	0.077	0.088	0.082	0.082	0.084	0.069	0.069	0.072	0.074	0.072	0.077	0.077	0.077	0.077	0.077	0.077	0.077	0.088
YDL005C	0	0	0.174	0.174	0.174	0.174	0.174	0.174	0.174	0.174	0.174	0.174	0.174	0.174	0.174	0.174	0.19	0.19	0.202	0.197	0.197	0.197	0.197	0.188	0.188	0.188	0.188	0.188	0.188	0.188	0.188	0.128	0.128	0.128	0.128	0.108	0.108	0.108	0.06	0.071	0.071	0.071	0.087	0.087	0.084	0.081	0.081	0.03	0.03
YDL233W	-0.044	-0.044	-0.044	-0.04	-0.04	-0.039	-0.043	-0.007	-0.007	-0.007	-0.013	-0.013	-0.013	-0.007	-0.007	-0.007	-0.005	-0.005	-0.012	-0.012	-0.015	-0.014	-0.014	-0.014	-0.026	-0.031	-0.034	-0.036	-0.013	-0.019	-0.019	-0.017	-0.017	-0.019	-0.022	-0.022	-0.012	-0.012	-0.012	-0.012	-0.009	-0.009	-0.009	-0.006	-0.008	-0.008	-0.006	-0.009	-0.009
YBL002W	0.065	0.053	0.053	0.053	0.053	0.053	0.053	0.053	0.064	0.064	0.06	0.06	0.073	0.076	0.076	0.076	0.068	0.068	0.068	0.068	0.084	0.084	0.084	0.07	0.103	0.098	0.081	0.096	0.096	0.162	0.162	0.162	0.15	0.116	0.069	0.004	0.032	0.043	0.036	0.029	0.029	0.021	-0.019	-0.049	-0.055	-0.041	-0.026	-0.002	-0.009
YJL078C	0	0	0	0	0	0	0	0	0	0	0	0	0	0	0	0	0	0	0	0	0	0	0	0	0	0	0	0	0	0	0	0	0	0	0	0	0	0	0	0	0	0	0	0	0	0	0	0	0
YMR189W	-0.026	-0.028	-0.028	-0.03	-0.03	-0.03	-0.03	-0.03	-0.03	-0.032	-0.03	-0.03	-0.03	-0.03	-0.032	-0.036	-0.036	-0.036	-0.036	-0.038	-0.056	-0.046	-0.046	-0.053	-0.046	-0.056	-0.056	-0.048	-0.043	-0.041	-0.036	-0.034	-0.034	-0.034	-0.034	-0.027	-0.03	-0.033	-0.034	-0.034	-0.018	-0.025	-0.025	-0.015	0.001	-0.009	-0.019	-0.019	-0.013
YCR027C	0.043	0.049	0.049	0.049	0.049	0.052	0.052	0.052	0.052	0.052	0.038	0.047	0.051	0.051	0.034	0.034	0.034	0.034	0.051	0.051	0.047	0.063	0.063	0.033	0.033	0.033	0.033	0.033	0.036	0.024	0.042	0.042	0.042	0.042	0.042	0.042	0.025	0.025	0.025	0.019	0.019	0.027	0.021	0.052	0.046	0.046	0.042	0.014	0.022
YML107C	0.07	0.07	0.07	0.042	0.038	0.038	0.033	0.026	0.049	0.049	0.049	0.049	0.044	0.044	0.049	0.069	0.069	0.069	0.069	0.069	0.069	0.085	0.09	0.086	0.099	0.099	0.099	0.099	0.107	0.128	0.128	0.128	0.128	0.128	0.128	0.128	0.128	0.128	0.128	0.128	0.128	0.128	0.128	0.259	0.248	0.248	0.25	0.244	0.244
YDL146W	0.009	0.012	0.012	-0.003	-0.003	-0.011	-0.011	-0.011	-0.017	-0.03	-0.03	-0.046	-0.036	-0.036	-0.036	-0.036	-0.042	-0.038	-0.038	-0.038	-0.038	-0.038	-0.039	-0.034	-0.026	-0.019	-0.019	-0.019	-0.019	-0.016	-0.014	-0.02	-0.014	-0.017	-0.022	-0.026	-0.026	-0.026	-0.024	-0.023	-0.028	-0.019	-0.019	-0.019	-0.019	-0.02	-0.019	-0.015	-0.018
YOR249C	0.041	0.038	0.024	0.024	0.029	0.025	0.025	0.042	0.024	0.007	-0.029	-0.023	-0.019	-0.019	-0.019	-0.021	-0.021	-0.021	-0.019	-0.029	-0.014	-0.015	-0.013	-0.01	-0.008	-0.008	-0.01	-0.01	-0.011	-0.009	-0.009	-0.009	-0.011	-0.011	-0.015	-0.01	-0.015	-0.006	-0.008	-0.016	-0.016	-0.016	-0.016	-0.016	-0.014	-0.01	-0.016	-0.018	-0.018
YNL310C	0.092	0.096	0.093	0.091	0.082	0.082	0.061	0.061	0.061	0.059	0.058	0.049	0.049	0.049	0.048	0.048	0.044	0.04	0.03	0.021	0.021	0.021	0.018	0.018	0.018	0.018	0.016	0.016	0.014	0.013	0.016	0.03	0.03	0.03	0.024	0.024	0.022	0.026	0.026	0.026	0.022	0.022	0.017	0.017	0.018	0.018	0.018	0.018	0.016
YBR239C	-0.015	-0.013	-0.016	-0.025	-0.032	-0.018	-0.014	-0.007	-0.009	-0.017	-0.02	-0.032	-0.035	-0.038	-0.031	-0.03	0.01	0.01	0.007	0.025	0.031	0.031	0.013	0.043	0.038	0.034	0.023	0.029	0.029	0.026	0.029	0.034	0.059	0.061	0.019	0.025	0.021	0.047	0.052	0.052	0.052	0.059	0.068	0.068	0.068	0.08	0.08	0.08	0.08
YGL196W	0.105	0.108	0.108	0.108	0.108	0.105	0.105	0.104	0.093	0.093	0.093	0.093	0.093	0.1	0.1	0.099	0.099	0.112	0.127	0.122	0.13	0.13	0.13	0.13	0.13	0.16	0.119	0.112	0.112	0.112	0.116	0.116	0.116	0.12	0.135	0.135	0.135	0.13	0.13	0.13	0.139	0.154	0.156	0.156	0.161	0.161	0.15	0.15	0.15
YIL003W	0	0	0	0	0	0	0	0	0	0	0	0	0	0	0	0	0	0	0	0	0	0	0	0	0	0	0	-0.492	-0.518	-0.551	-0.551	-0.518	-0.518	-0.485	-0.511	-0.306	-0.265	-0.265	-0.265	0	0	0	0	0	0	0	0	0	0
YPR168W	-0.054	-0.054	-0.079	-0.072	-0.075	-0.081	-0.094	-0.094	-0.094	-0.063	-0.065	-0.066	-0.066	-0.061	-0.078	-0.084	-0.084	-0.084	-0.084	-0.084	-0.084	-0.129	-0.129	-0.129	-0.174	-0.162	-0.162	-0.169	-0.142	-0.145	-0.145	-0.119	-0.119	-0.088	-0.103	-0.103	-0.103	-0.103	-0.084	-0.004	-0.004	0.001	0.001	0.001	-0.003	-0.004	0.024	0.059	-0.036
YOR075W	-0.068	-0.068	-0.068	-0.068	-0.068	0.061	0.061	0.061	0	0	0	0	0	0	0	0	0	0	0	0	0	0	0	0	0	0.043	0.043	0.043	0.043	0.043	0.043	0.043	0.043	0.043	0.043	0.043	0.043	0.043	0.043	0.043	0.01	0.084	0.096	0.096	0.096	0.108	0.118	0.118	0.176
YDR255C	0.118	0.119	0.112	0.112	0.112	0.106	0.106	0.105	0.106	0.106	0.106	0.107	0.107	0.105	0.105	0.105	0.105	0.104	0.104	0.104	0.107	0.099	0.081	0.079	0.077	0.076	0.069	0.065	0.065	0.065	0.066	0.066	0.064	0.06	0.06	0.062	0.056	0.057	0.057	0.065	0.062	0.064	0.068	0.068	0.068	0.068	0.068	0.068	0.068
YOR188W	-0.014	-0.011	-0.015	-0.015	-0.015	-0.017	-0.017	-0.017	-0.017	-0.013	-0.009	-0.009	-0.009	-0.009	-0.009	-0.009	-0.005	-0.004	-0.006	-0.006	-0.007	-0.011	-0.011	-0.011	-0.016	-0.016	-0.016	-0.016	-0.018	-0.015	-0.015	-0.015	-0.02	-0.02	-0.019	-0.019	-0.022	-0.022	-0.025	-0.025	-0.025	-0.023	-0.023	-0.023	-0.023	-0.023	-0.021	-0.019	-0.019
YGL106W	-0.06	-0.06	-0.051	-0.053	-0.053	-0.055	-0.055	-0.053	-0.053	-0.058	-0.042	-0.043	-0.043	-0.041	-0.041	-0.041	-0.043	-0.043	-0.045	-0.045	-0.045	-0.045	-0.042	-0.036	-0.036	-0.035	-0.035	-0.035	-0.035	-0.035	-0.041	-0.033	-0.017	-0.018	-0.018	-0.017	-0.021	-0.021	-0.021	-0.023	-0.028	-0.026	-0.019	-0.021	-0.019	-0.016	-0.016	-0.016	-0.015
YDR312W	-0.065	-0.065	-0.038	-0.038	-0.038	-0.038	-0.052	-0.037	-0.037	-0.037	-0.037	-0.037	-0.037	-0.037	-0.037	-0.037	-0.037	-0.037	-0.037	-0.032	-0.024	-0.024	-0.024	-0.024	-0.024	-0.024	-0.054	0.011	0.011	-0.038	-0.038	-0.038	-0.038	-0.038	-0.038	0.024	0.024	0	0	0	0	0	0	0	0	0	0	0	0
YNL107W	-0.018	-0.018	-0.018	-0.02	-0.021	-0.025	-0.029	-0.029	-0.025	-0.031	-0.028	-0.026	-0.026	-0.023	-0.023	-0.019	-0.007	0.001	0.006	0.006	-0.001	-0.001	0.001	0.001	-0.001	-0.001	-0.004	0	0	-0.012	-0.006	-0.008	-0.008	-0.008	-0.012	-0.013	-0.015	-0.015	-0.013	-0.015	-0.013	-0.018	-0.026	-0.032	-0.034	-0.034	-0.034	-0.034	-0.032
YPL190C	-0.042	-0.042	-0.047	-0.057	-0.06	-0.06	-0.054	-0.051	-0.051	-0.051	-0.026	-0.032	-0.028	-0.031	-0.031	-0.033	-0.038	-0.03	-0.03	-0.021	-0.021	-0.021	-0.022	-0.026	-0.028	-0.028	-0.021	-0.028	-0.031	-0.035	-0.034	-0.034	-0.034	-0.028	-0.046	-0.046	-0.046	-0.073	-0.073	-0.073	-0.073	-0.073	-0.073	-0.089	-0.089	-0.095	-0.095	-0.095	-0.095
YEL016C	-0.021	-0.02	-0.023	-0.024	-0.024	-0.019	-0.021	-0.02	-0.02	-0.018	-0.018	-0.018	-0.017	-0.016	-0.017	-0.018	-0.018	-0.018	-0.018	-0.018	-0.018	-0.021	-0.021	-0.023	-0.024	-0.017	-0.017	-0.017	-0.017	-0.019	-0.021	-0.021	-0.021	-0.016	-0.016	-0.012	-0.013	-0.014	-0.017	-0.017	-0.017	-0.017	-0.018	-0.02	-0.018	-0.016	-0.01	-0.01	-0.01
YPL166W	-0.039	-0.034	-0.034	-0.03	-0.01	-0.003	0.002	-0.003	0.003	0.003	0.002	0.005	0.003	0.003	0.003	0.018	0.018	0.016	0.01	0.019	0.019	0.019	0.019	0.021	0.009	0.009	0.009	0.007	0.009	0.009	0.01	0.01	0.01	0.009	0.007	0.004	0.004	0	-0.005	-0.011	-0.019	-0.019	-0.015	-0.013	-0.018	-0.016	-0.016	-0.016	-0.016
YCR020C	0.03	0.03	0.028	0.026	0.03	0.03	0.031	0.033	0.031	0.035	0.037	0.037	0.037	0.043	0.043	0.041	0.041	0.038	0.038	0.036	0.034	0.034	0.034	0.035	0.032	0.02	0.02	0.018	0.018	0.018	0.016	0.015	0.015	0.017	0.015	0.015	0.015	0.015	0.015	0.015	0.015	0.019	0.019	0.019	0.019	0.019	0.021	0.026	0.026
YIL152W	0.036	0.039	0.035	0.031	0.031	0.029	0.028	0.022	0.024	0.024	0.024	0.024	0.028	0.017	0.017	0.013	0.013	0.013	0.013	0.017	0.003	0.003	0.016	0.005	-0.008	-0.006	-0.014	-0.014	-0.014	-0.014	-0.012	-0.012	-0.015	-0.015	-0.015	-0.018	-0.006	-0.009	-0.011	-0.011	-0.011	-0.011	0	-0.006	-0.015	-0.02	-0.023	-0.024	-0.024
YOL048C	-0.002	-0.002	-0.018	-0.018	-0.018	-0.025	0.035	0.04	0.04	0.04	0.046	0.046	0.066	0.07	0.088	0.119	0.13	0.127	0.136	0.132	0.132	0.132	0.132	0.126	0.152	0.179	0.193	0.328	0.262	0.286	0.286	0.292	0.292	0.292	0.269	0.278	0.326	0.3	0.262	0.257	0.257	0.257	0.257	0.291	0.307	0.32	0.361	0.354	0.352
YCR021C	0.253	0.239	0.23	0.216	0.299	0.228	0.201	0.213	0.21	0.21	0.21	0.208	0.161	0.149	0.139	0.139	0.148	0.138	0.138	0.042	0.054	0.068	0.068	0.049	0.049	0.063	0.092	0.092	0.092	0.085	0.085	0.085	0.085	0.052	0.052	0.044	0.057	0.057	0.054	0.054	0.054	0.042	0.045	0.045	0.147	0.147	0.147	0.147	0.128
YEL001C	-0.107	-0.107	-0.107	-0.107	-0.158	-0.167	-0.167	-0.167	-0.161	-0.161	-0.161	-0.184	-0.184	-0.184	-0.185	-0.185	-0.178	-0.171	-0.164	-0.158	-0.164	-0.172	-0.172	-0.189	-0.235	-0.235	-0.225	-0.225	-0.234	-0.234	-0.234	-0.234	-0.228	-0.228	-0.228	-0.228	-0.228	-0.228	-0.228	-0.22	-0.22	-0.22	-0.262	-0.237	-0.237	-0.228	-0.228	-0.228	-0.228
YDR103W	-0.087	-0.087	-0.093	-0.073	0.054	0	0.04	0.107	0.14	0.038	0.01	0.01	-0.012	-0.019	-0.019	-0.014	-0.066	-0.093	-0.093	-0.106	-0.142	-0.093	-0.099	-0.099	-0.112	-0.104	-0.1	-0.124	-0.131	-0.15	-0.148	-0.124	-0.107	-0.112	-0.102	-0.096	-0.078	-0.078	-0.084	-0.084	-0.07	-0.07	-0.07	-0.07	-0.055	-0.054	-0.045	-0.04	-0.029
YHR197W	0.022	0.022	0.019	0.016	0.016	0.016	0.016	0.016	0.015	0.015	0.015	0.013	0.014	0.014	0.014	0.009	0.009	0.009	0.009	0.011	0.011	0.011	0.008	0.007	0.004	0.004	0.004	0.004	0.001	0.001	0.001	0.001	-0.001	-0.001	-0.001	0.001	0.001	0.001	0.003	0.003	0.003	0.003	0.004	0.004	0.006	0.006	0.007	0.007	0.007
YLR351C	-0.104	-0.085	-0.085	-0.085	-0.076	-0.076	-0.043	-0.043	-0.043	-0.043	-0.017	-0.017	-0.017	-0.017	-0.017	-0.092	-0.073	-0.307	-0.307	-0.334	-0.143	-0.121	-0.121	-0.159	-0.159	-0.159	-0.159	-0.159	-0.148	-0.253	-0.253	-0.264	-0.302	-0.322	-0.167	-0.167	-0.158	-0.158	-0.142	-0.197	-0.197	-0.164	-0.164	-0.232	-0.084	-0.084	-0.084	-0.084	-0.084
YDL003W	0.038	-0.01	0.021	0.021	0.019	-0.018	-0.006	-0.011	-0.011	-0.051	-0.089	-0.136	-0.131	-0.131	-0.131	-0.131	-0.158	-0.158	-0.191	-0.189	-0.165	-0.162	-0.141	-0.141	-0.141	-0.144	-0.125	-0.125	-0.132	-0.116	-0.12	-0.12	-0.12	-0.12	-0.11	-0.11	-0.11	-0.078	-0.078	-0.078	-0.081	-0.081	-0.081	-0.078	-0.081	-0.081	-0.085	-0.09	-0.09
YAL014C	0.038	0.043	0.048	0.048	0.042	0.042	0.042	0.042	0.043	0.041	0.04	0.04	0.039	0.035	0.035	0.035	0.035	0.035	0.034	0.035	0.038	0.038	0.038	0.04	0.04	0.04	0.034	0.036	0.042	0.046	0.046	0.045	0.041	0.041	0.041	0.041	0.041	0.041	0.041	0.041	0.041	0.041	0.041	0.039	0.04	0.041	0.041	0.041	0.041
YOL146W	-0.002	-0.002	-0.002	0.003	0	-0.002	-0.004	-0.025	-0.023	-0.018	-0.015	-0.016	-0.016	-0.014	-0.014	-0.015	-0.015	-0.01	-0.01	-0.009	-0.016	-0.013	-0.013	-0.004	-0.002	-0.002	-0.002	-0.006	-0.007	-0.003	-0.003	0.009	0.007	0.006	0.008	0.008	0.005	0.005	0.006	0.007	0.008	0.001	-0.003	0.001	-0.001	-0.001	-0.001	-0.002	-0.002
YKL211C	-0.02	-0.02	-0.02	-0.02	-0.016	-0.016	-0.019	-0.014	-0.015	-0.017	-0.017	-0.018	-0.018	-0.012	-0.013	-0.012	-0.012	-0.01	-0.01	-0.013	-0.013	-0.013	-0.013	-0.013	-0.013	-0.013	-0.013	-0.014	-0.017	-0.017	-0.025	-0.025	-0.034	-0.031	-0.031	-0.03	-0.024	-0.027	-0.029	-0.028	-0.028	-0.03	-0.03	-0.03	-0.026	-0.024	-0.024	-0.037	-0.026
YOR179C	-0.068	-0.083	-0.064	-0.064	-0.075	-0.065	-0.063	-0.067	-0.067	-0.061	-0.063	-0.023	-0.03	-0.03	-0.032	-0.037	-0.038	-0.04	-0.048	-0.048	-0.046	-0.049	-0.049	-0.053	-0.051	-0.061	-0.051	-0.051	-0.049	-0.049	-0.049	-0.049	-0.048	-0.048	-0.045	-0.045	-0.043	-0.044	-0.038	0	-0.003	0.004	0.002	0.002	0.018	0.018	0.03	0.046	0.046
YBR194W	0.088	0.088	0.092	0.088	0.077	0.077	0.077	0.075	0.081	0.081	0.068	0.04	0.041	0.041	0.046	0.036	0	0	0	0	0	-0.005	0.012	0.012	0.012	0.024	0.037	-0.013	0.002	-0.007	-0.017	-0.013	-0.008	-0.007	-0.009	0.001	0.004	-0.004	-0.009	-0.014	-0.014	-0.028	-0.031	-0.028	-0.061	-0.069	-0.076	-0.076	-0.076
YNR067C	-0.079	-0.082	-0.084	-0.084	-0.084	-0.084	-0.087	-0.087	-0.096	-0.094	-0.107	-0.1	-0.1	-0.083	-0.073	-0.073	-0.073	-0.073	-0.067	-0.067	-0.065	-0.063	-0.043	-0.015	-0.015	-0.015	0.013	0.016	0.01	0.006	-0.011	-0.024	-0.019	-0.012	-0.012	-0.012	-0.012	-0.012	-0.004	-0.004	-0.004	0.114	0.125	0.123	0.11	0.119	0.174	0.186	0.172
YLR407W	0	0	0	0	0	0	0	0	0	0	0	0	0	0	0	0	0	0	0	0	0	0	0	0	0	0	0	0	0	0	0	0	0	0	0	0	0	0	0	0	0	0	0	0	0	0	0	0	0
YMR112C	0.182	0.102	0.144	0.132	0.149	0.149	0.149	0.149	0.149	0.135	0.135	0.135	0.135	0.135	0.118	0.118	0.089	0.089	0.034	0.003	0.003	0.003	-0.031	-0.031	-0.031	-0.031	-0.031	-0.001	-0.001	0	0	0	0	0	0	0	0	0	0	0	0	0	0	0	0	0	0	0	0
YBR109C	-0.472	-0.472	-0.466	-0.473	-0.479	-0.487	-0.492	-0.492	-0.492	-0.492	-0.492	-0.488	-0.484	-0.495	-0.495	-0.495	-0.495	-0.495	-0.435	-0.441	-0.434	-0.434	-0.434	-0.434	-0.434	-0.411	-0.411	-0.408	-0.408	-0.408	-0.408	-0.408	-0.408	-0.408	-0.408	-0.408	-0.407	-0.503	-0.426	-0.432	-0.432	-0.447	-0.447	-0.445	-0.424	-0.424	-0.424	-0.424	-0.424
YBR131W	-0.031	-0.031	-0.025	-0.025	-0.023	-0.025	-0.018	-0.018	-0.023	-0.023	-0.021	-0.021	-0.021	-0.023	-0.023	-0.023	-0.028	-0.028	-0.029	-0.029	-0.029	-0.012	-0.014	-0.014	-0.02	-0.02	-0.017	-0.019	-0.019	-0.019	-0.019	-0.013	-0.013	-0.013	-0.013	-0.013	-0.014	-0.015	-0.012	-0.006	-0.006	-0.005	-0.006	-0.006	-0.006	-0.006	-0.005	-0.008	-0.006
YNL243W	-0.219	-0.219	-0.219	-0.219	-0.173	-0.173	-0.152	-0.152	-0.152	-0.152	-0.152	-0.152	-0.107	-0.107	-0.107	-0.107	-0.107	-0.077	-0.12	-0.12	-0.12	-0.12	-0.12	-0.12	-0.12	-0.129	-0.09	-0.09	-0.045	-0.045	-0.045	-0.045	-0.045	-0.045	-0.045	-0.045	-0.045	0	0	0	0	0	0	0	0	0	0	0	0
YKL080W	0.015	0.014	0.016	0.016	0.016	0.022	0.022	0.025	0.024	0.023	0.021	0.021	0.021	0.021	0.021	0.026	0.026	0.026	0.032	0.032	0.032	0.032	0.023	0.05	0.058	0.058	0.058	0.05	0.05	0.05	0.043	0.043	0.043	0.043	0.043	0.03	0.034	0.029	0.029	0.029	0.029	0.029	0.029	0.035	0.034	0.034	0.029	0.029	0.029
YGL210W	-0.018	-0.03	-0.033	-0.033	-0.033	-0.033	-0.024	-0.02	-0.005	-0.002	0.001	-0.014	-0.014	-0.014	-0.023	-0.023	-0.03	-0.033	-0.034	-0.04	-0.045	-0.045	-0.045	-0.048	-0.046	-0.046	-0.043	-0.045	-0.045	-0.045	-0.045	-0.046	-0.046	-0.046	-0.044	-0.044	-0.044	-0.039	-0.044	-0.044	-0.044	-0.044	-0.044	-0.044	-0.05	-0.045	-0.05	-0.045	-0.043
YEL020W-A	-0.009	-0.009	-0.007	-0.012	-0.004	-0.004	0.004	0.004	0.005	0.004	0.007	0.008	0.014	0.017	0.016	0.014	0.013	0.016	0.015	0.013	0.011	0.011	0.011	0.012	0.013	0.012	0.012	0.013	0.016	0.015	0.015	0.014	0.013	0.017	0.017	0.017	0.02	0.022	0.022	0.021	0.019	0.026	0.028	0.028	0.029	0.03	0.03	0.03	0.03
YCR083W	-0.042	-0.04	-0.051	-0.041	-0.041	-0.037	-0.037	-0.037	-0.037	-0.037	-0.037	-0.042	-0.042	-0.049	-0.043	-0.052	-0.052	-0.052	-0.055	-0.07	-0.07	-0.07	-0.039	-0.037	-0.034	-0.043	-0.043	-0.043	-0.043	-0.038	-0.042	-0.042	-0.04	-0.034	-0.047	-0.044	-0.037	-0.02	-0.016	-0.002	0.004	0.012	0.018	0.013	0.008	0.021	0.018	0.026	0.033
YCL040W	-0.047	-0.047	-0.044	-0.05	-0.065	-0.066	-0.017	-0.013	0.003	0.003	0.003	0.003	0.003	-0.001	-0.001	-0.001	-0.047	-0.071	-0.086	-0.082	-0.082	-0.082	-0.082	-0.082	-0.087	-0.083	-0.088	-0.088	-0.101	-0.068	-0.068	-0.018	-0.008	-0.008	-0.015	-0.045	-0.04	-0.04	-0.046	-0.046	-0.046	-0.058	-0.035	-0.038	-0.038	-0.038	-0.038	-0.038	-0.021
YPR135W	-0.009	-0.013	-0.016	-0.016	-0.016	-0.016	-0.009	-0.01	-0.009	-0.009	0.001	0.001	0.001	0.003	0.003	0.003	0.004	0	-0.007	-0.008	-0.008	-0.008	-0.011	-0.011	-0.011	-0.014	-0.014	-0.009	-0.004	-0.019	-0.011	-0.011	-0.011	-0.011	-0.014	-0.015	-0.024	-0.04	-0.047	-0.047	-0.054	-0.054	-0.061	-0.061	-0.055	-0.065	-0.08	-0.08	-0.084
YPL211W	0.05	0.05	0.05	0.058	0.058	0.057	0.054	0.054	0.054	0.052	0.052	0.055	0.051	0.048	0.059	0.06	0.057	0.057	0.057	0.053	0.05	0.046	0.046	0.046	0.046	0.046	0.047	0.043	0.047	0.045	0.045	0.047	0.042	0.038	0.032	0.032	0.032	0.032	0.017	0.016	0.009	0.014	0.021	0.017	0.017	0.017	0.017	0.017	0.017
YMR311C	0.026	0.026	0.016	-0.045	0.022	0.022	0.013	0.013	0.013	0.013	0.013	-0.021	-0.086	-0.08	-0.106	-0.106	-0.143	-0.141	-0.141	-0.141	-0.118	-0.138	-0.115	-0.068	-0.12	-0.116	-0.122	-0.132	-0.109	-0.109	-0.109	-0.109	-0.109	-0.109	-0.113	-0.113	-0.113	-0.113	-0.121	-0.121	-0.121	-0.121	-0.121	-0.121	-0.121	-0.116	-0.116	-0.116	-0.112
YKR044W	0.004	0.004	0.007	0.004	0.004	0.01	0.021	0.021	0.021	0.021	0.021	0.019	0.021	0.013	0.01	0.007	0.007	0.006	0.006	0.005	0.005	0.005	0.002	0.005	0.005	0.005	0.005	0.007	0.007	0.008	0.008	0.008	0.008	0.008	0.008	0.008	0.01	0.008	0.008	0.008	0.008	0.008	0.008	0.008	0.009	0.009	0.008	0.01	0.011
YNL123W	-0.009	-0.01	-0.004	-0.004	-0.004	-0.006	-0.007	-0.003	-0.005	-0.005	-0.005	-0.005	-0.005	-0.004	-0.003	-0.003	-0.004	-0.004	-0.004	-0.004	-0.003	-0.005	-0.005	-0.003	-0.002	-0.002	-0.002	-0.002	-0.002	-0.002	-0.002	-0.002	-0.002	-0.002	-0.001	-0.001	0.002	0.002	0.004	0.005	0.005	0.005	0.005	0.01	0.005	0.005	0	0.002	0
YKL007W	0	0	0	0	0	0	0	0	0	0	0	0	0	0	0	0	0	0	0	0	0	0	0	0	0	0	0	0	0	0	0	0	0	0	0	0	0	0	0	0	0	0	0	0	0	0	0	0	0
YHR119W	-0.006	-0.006	-0.006	-0.004	-0.016	-0.021	0.008	-0.003	-0.01	-0.016	0.007	0.006	0.006	0.011	0.011	0.047	0.037	0.037	0.03	0.03	0.025	0.037	0.03	0.025	0.049	0.047	0.047	0.047	0.047	0.047	0.058	0.058	0.064	0.082	0.082	0.079	0.079	0.085	0.125	0.133	0.141	0.132	0.132	0.132	0.132	0.132	0.132	0.116	0.12
YPL026C	0	0	0	0	0	0	0	0	0	0	0	0	0	0	0	0	0	0	0	0	0	0	0	0	0	0	0	0	0	0	0	0	0	0	0	0	0	0	0	0	0	0	0	0	0	0	0	0	0
YGL206C	0.34	0.339	0.345	0.341	0.349	0.349	0.345	0.343	0.339	0.246	0.266	0.266	0.266	0.266	0.269	0.327	0.33	0.321	0.344	0.369	0.3	0.311	0.305	0.234	0.235	0.209	0.237	0.236	0.252	0.248	0.248	0.248	0.256	0.212	0.207	0.216	0.216	0.216	0.216	0.186	0.172	0.18	0.202	0.209	0.215	0.186	0.186	0.19	0.19
YML016C	-0.008	-0.004	0.003	0.006	0.007	0.004	0.019	0.009	0.009	0.011	0.011	0.009	0.009	0.008	0.009	0.007	0.003	0.001	-0.004	-0.008	-0.008	-0.006	-0.006	-0.006	-0.006	-0.006	-0.008	-0.007	-0.006	-0.006	-0.006	-0.005	-0.005	-0.005	-0.006	-0.008	-0.008	-0.008	-0.009	-0.01	-0.009	-0.009	-0.012	-0.013	-0.013	-0.013	-0.009	-0.009	-0.008
YIL027C	0.004	0.001	-0.002	-0.003	-0.006	-0.006	-0.011	-0.01	-0.008	-0.012	-0.012	-0.006	-0.006	-0.006	-0.017	-0.014	-0.013	-0.009	0.004	0.004	0.002	0.002	-0.005	-0.01	-0.012	-0.012	-0.014	-0.019	-0.019	-0.017	-0.008	-0.019	-0.019	-0.022	-0.022	-0.019	-0.019	-0.017	-0.017	-0.024	-0.028	-0.025	-0.025	-0.025	-0.03	-0.03	-0.019	-0.019	-0.02
YDL054C	-0.04	-0.04	-0.04	-0.036	-0.034	-0.029	-0.031	-0.031	-0.031	-0.022	-0.022	-0.021	-0.025	-0.026	-0.028	-0.033	-0.033	-0.027	-0.028	-0.03	-0.03	-0.03	-0.03	-0.03	-0.032	-0.036	-0.038	-0.036	-0.037	-0.037	-0.035	-0.039	-0.039	-0.037	-0.037	-0.037	-0.043	-0.043	-0.04	-0.042	-0.042	-0.042	-0.045	-0.045	-0.045	-0.045	-0.045	-0.046	-0.046
YER148W	-0.033	-0.033	-0.029	-0.029	-0.029	-0.032	-0.032	-0.032	-0.037	-0.036	-0.038	-0.043	-0.043	-0.043	-0.043	-0.043	-0.043	-0.046	-0.053	-0.051	-0.046	-0.046	-0.046	-0.046	-0.042	-0.042	-0.042	-0.042	-0.042	-0.042	-0.042	-0.035	-0.033	-0.032	-0.032	-0.032	-0.03	-0.03	-0.03	-0.03	-0.032	-0.026	-0.034	-0.034	-0.034	-0.035	-0.037	-0.047	-0.045
YLR087C	0.042	0.031	0.027	0.027	0.038	0.07	0.07	0.028	-0.041	-0.055	-0.06	-0.06	-0.053	-0.08	-0.053	-0.069	-0.069	-0.069	-0.088	-0.101	-0.101	-0.107	-0.107	-0.132	-0.099	-0.099	-0.097	-0.103	-0.087	-0.077	-0.073	-0.073	-0.058	-0.043	-0.072	-0.069	-0.069	-0.069	-0.069	-0.065	-0.072	-0.072	-0.072	-0.072	-0.069	-0.066	-0.073	-0.073	-0.073
YPL013C	0.04	0.03	0.03	0.03	0.03	0.03	0.018	0.017	0.015	0.003	0.003	-0.003	-0.003	-0.003	-0.003	-0.005	-0.005	-0.005	-0.005	-0.005	-0.008	-0.013	-0.02	-0.024	-0.024	-0.022	-0.018	-0.018	-0.021	-0.025	-0.025	-0.025	-0.013	-0.007	-0.013	-0.01	-0.006	-0.006	-0.005	-0.008	-0.008	0.001	0.007	0.02	0.009	0.004	0.006	0.011	0.015
YLR059C	-0.065	-0.065	-0.063	-0.061	-0.065	-0.066	-0.066	-0.066	-0.066	-0.062	-0.064	-0.066	-0.066	-0.064	-0.064	-0.064	-0.064	-0.064	-0.064	-0.065	-0.065	-0.064	-0.066	-0.069	-0.052	-0.053	-0.046	-0.046	-0.046	-0.038	-0.035	-0.035	-0.032	-0.029	-0.026	-0.026	-0.017	0.01	0.028	0.028	0.028	0.028	0.018	0.024	0.024	0.027	0.027	0.027	0.031
YOL087C	0.033	0.043	0.027	0.045	0.046	0.051	0.051	0.051	0.03	0.03	0.016	0.008	0.008	-0.013	-0.013	-0.015	-0.015	-0.005	-0.005	0.006	0.007	0.021	0.021	0.024	0.02	0.011	0.011	0.011	0.008	-0.008	-0.008	-0.004	-0.008	-0.008	-0.008	-0.011	-0.011	0.001	-0.003	-0.003	-0.003	0.004	0.004	0.008	0.011	0.007	0.007	0.007	0.007
YLR289W	0.043	0.043	0.035	0.034	0.027	0.025	0.035	0.026	0.037	0.037	0.037	0.043	0.033	0.03	0.03	0.024	0.019	0.019	0.019	0.012	0.007	0.005	0.012	0	0	0.008	0.015	-0.005	0.011	0.017	0.017	0.017	0.035	0.042	0.049	0.061	0.095	0.095	0.094	0.077	0.039	0.022	0.022	0.023	0.009	0.009	0.009	0.009	0.009
YDR026C	-0.022	-0.017	-0.01	-0.01	-0.01	-0.01	-0.007	-0.011	0.01	0.007	0.007	0.01	0.01	0.015	0.018	0.015	0.018	0.011	0.007	0.006	0.005	0.005	0.008	0.009	0.004	0.006	0.006	0.008	0.004	0.004	0.006	0.016	0.007	0.007	0.009	0.009	0.009	0.013	0.013	0.011	0.009	0.006	0.004	0.004	-0.011	-0.012	-0.017	-0.013	-0.013
YBR273C	-0.142	-0.142	-0.092	-0.134	-0.179	-0.179	-0.145	-0.146	-0.146	-0.173	-0.173	-0.183	-0.18	-0.147	-0.155	-0.155	-0.166	-0.113	-0.08	-0.08	-0.096	-0.104	-0.095	-0.09	-0.09	-0.09	-0.112	-0.1	-0.1	-0.09	-0.106	-0.106	-0.096	-0.082	-0.082	-0.082	-0.082	-0.082	-0.086	-0.086	-0.073	-0.073	-0.073	-0.073	-0.077	-0.068	-0.066	-0.066	-0.066
YIL155C	-0.017	-0.017	-0.039	-0.039	-0.037	-0.034	-0.034	-0.034	-0.035	-0.034	-0.041	-0.044	-0.015	-0.015	-0.018	-0.022	-0.025	-0.027	-0.026	-0.026	-0.026	-0.026	-0.026	-0.026	-0.024	-0.024	-0.027	-0.025	-0.025	-0.026	-0.026	-0.029	-0.033	-0.038	-0.038	-0.031	-0.031	-0.031	-0.032	-0.03	-0.03	-0.03	-0.034	-0.034	-0.034	-0.03	-0.03	-0.032	-0.034
YML112W	0.082	0.075	0.062	0.061	0.061	0.068	0.059	0.059	0.067	0.074	0.074	0.088	0.093	0.073	0.073	0.073	0.098	0.102	0.11	0.11	0.105	0.054	0.054	0.054	0.054	0.053	0.053	0.05	0.058	0.058	0.046	0.043	0.057	0.049	0.049	0.035	0.027	0.027	0.029	0.029	0.032	0.032	0.027	0.027	0.027	0.025	0.015	0.015	0.015
YLR036C	-0.085	-0.113	-0.113	-0.112	-0.117	-0.123	-0.117	-0.117	-0.117	-0.117	-0.117	-0.117	-0.117	-0.117	-0.089	-0.072	-0.06	-0.06	-0.06	-0.044	-0.044	-0.044	-0.03	-0.03	-0.03	-0.03	-0.03	-0.03	-0.03	-0.03	-0.03	-0.044	-0.044	-0.025	-0.025	-0.025	-0.025	-0.025	-0.045	-0.059	-0.059	-0.059	-0.095	-0.087	-0.087	-0.07	-0.032	-0.032	-0.032
YMR049C	-0.024	-0.028	-0.028	-0.028	-0.042	-0.042	-0.042	-0.049	-0.044	-0.044	-0.044	-0.044	-0.048	-0.047	0.009	0.002	0.023	0.029	0.029	0.034	0.034	0.034	0.029	0.04	0.032	0.039	0.027	0.027	0.027	0.027	0.027	0.027	0.03	0.033	0.036	0.047	0.036	0.036	0.036	0.036	0.041	0.041	0.041	0.041	0.041	0.039	0.039	0.039	0.039
YBR133C	-0.037	-0.037	-0.055	-0.055	-0.096	-0.023	0.027	0.001	-0.003	-0.003	-0.003	-0.006	-0.081	-0.038	-0.053	-0.075	-0.074	-0.071	-0.074	-0.074	-0.074	-0.077	-0.077	-0.077	-0.033	-0.024	-0.052	-0.06	-0.06	-0.057	-0.072	-0.066	-0.069	-0.072	-0.063	-0.063	-0.064	-0.058	0.013	0.011	0.013	-0.029	-0.037	-0.051	-0.051	-0.051	-0.097	-0.05	-0.05
YOR304W	-0.002	-0.032	-0.034	-0.036	-0.036	-0.029	-0.029	-0.032	-0.014	-0.013	-0.018	-0.018	-0.018	-0.025	-0.03	-0.028	-0.028	-0.024	-0.027	-0.027	-0.027	-0.027	-0.027	-0.035	-0.045	-0.045	-0.038	-0.035	-0.038	-0.038	-0.038	-0.038	-0.04	-0.042	-0.042	-0.042	-0.041	-0.038	-0.038	-0.036	-0.036	-0.036	-0.036	-0.038	-0.036	-0.035	-0.035	-0.037	-0.037
YOR204W	0.018	0.018	0.018	0.015	0.015	0.015	0.016	0.016	0.018	0.018	0.018	0.018	0.011	0.009	0.006	0.006	0.006	0.007	0.007	0.007	0.004	0.004	0.014	0.016	0.019	0.018	0.018	0.02	0.019	0.022	0.019	0.023	0.025	0.025	0.025	0.029	0.031	0.034	0.028	0.028	0.028	0.028	0.028	0.025	0.025	0.036	0.026	0.024	0.03
YDL020C	0.134	0.134	0.137	0.137	0.128	0.128	0.137	0.137	0.136	0.136	0.136	0.135	0.135	0.135	0.135	0.135	0.119	0.115	0.137	0.13	0.122	0.122	0.113	0.113	0.128	0.099	0.113	0.128	0.128	0.12	0.185	0.169	0.169	0.169	0.169	0.169	0.169	0.169	0.152	0.201	0.238	0.238	0.217	0.212	0.445	0.352	0.373	0.373	0.373
YDL107W	-0.013	-0.011	-0.011	-0.013	-0.016	-0.016	-0.015	-0.015	-0.015	-0.015	-0.015	-0.015	-0.015	-0.015	-0.01	-0.008	-0.005	-0.005	-0.005	-0.005	-0.005	-0.002	0	0	0	-0.003	-0.003	0.011	0.011	0.014	0.018	0.018	0.018	0.015	0.009	0.007	-0.001	0.005	0.005	0.009	0.009	0.009	0.009	0.008	0.008	0.008	0.008	0.021	0.025
YBR090C	0.062	0.062	0.062	0.06	0.062	0.062	0.058	0.058	0.058	0.06	0.06	0.056	0.061	0.061	0.061	0.061	0.061	0.059	0.059	0.061	0.059	0.059	0.059	0.059	0.057	0.057	0.061	0.059	0.059	0.06	0.06	0.06	0.06	0.062	0.069	0.07	0.068	0.068	0.068	0.066	0.063	0.061	0.052	0.039	0.044	0.049	0.051	0.053	0.053
YPR152C	-0.1	-0.1	-0.1	-0.09	-0.09	-0.265	-0.23	-0.23	-0.243	-0.12	-0.171	-0.18	-0.117	-0.088	-0.088	-0.088	-0.087	-0.094	-0.102	-0.106	-0.106	-0.102	-0.119	-0.101	-0.101	-0.108	-0.108	-0.108	-0.108	-0.108	-0.108	-0.108	-0.108	-0.113	-0.101	-0.103	-0.102	-0.087	-0.093	-0.098	-0.105	-0.105	-0.106	-0.106	-0.11	-0.11	-0.113	-0.113	-0.115
YNL190W	-0.009	-0.005	-0.003	-0.003	-0.014	-0.014	-0.016	-0.021	-0.021	-0.021	-0.016	-0.016	-0.018	-0.018	-0.016	-0.011	-0.029	-0.035	-0.032	-0.032	-0.032	-0.032	-0.03	-0.028	-0.026	-0.026	-0.023	-0.021	-0.021	-0.03	-0.032	-0.02	-0.02	-0.02	-0.022	-0.022	-0.024	-0.024	-0.03	-0.039	-0.039	-0.039	-0.039	-0.028	-0.029	-0.008	0.006	-0.01	-0.007
YML021C	0.113	0.109	0.109	0.109	0.085	0.054	0.054	0.054	0.059	0.059	0.072	0.072	0.072	0.082	0.113	0.118	0.118	0.118	0.118	0.118	0.118	0.089	0.069	0.055	0.053	0.053	0.057	0.057	0.059	0.044	0.067	0.069	0.062	0.064	0.043	0.043	0.046	0.044	0.047	-0.01	-0.005	0.039	0.016	0.014	-0.023	-0.008	0.006	0.006	0.006
YMR060C	-0.047	-0.047	-0.047	-0.047	-0.047	-0.047	-0.047	-0.047	-0.047	-0.05	-0.052	-0.052	-0.046	-0.034	-0.041	-0.038	-0.039	-0.039	-0.039	-0.039	-0.041	-0.037	-0.045	-0.042	-0.039	-0.039	-0.039	-0.042	-0.043	-0.043	-0.044	-0.044	-0.044	-0.041	-0.041	-0.041	-0.041	-0.041	-0.041	-0.041	-0.039	-0.041	-0.043	-0.044	-0.046	-0.046	-0.046	-0.045	-0.045
YIL008W	-0.102	-0.102	-0.102	-0.102	-0.102	-0.102	-0.102	-0.102	-0.102	-0.102	-0.102	-0.123	-0.123	-0.123	-0.123	-0.123	-0.123	-0.155	-0.138	-0.138	-0.192	-0.192	-0.192	-0.256	-0.256	-0.256	-0.315	-0.315	-0.315	-0.315	-0.347	-0.154	-0.049	-0.136	-0.136	-0.136	-0.136	-0.136	-0.136	-0.136	-0.136	-0.136	-0.136	-0.177	-0.177	-0.177	-0.177	-0.177	-0.177
YBR193C	-0.022	-0.029	-0.024	-0.031	-0.025	-0.025	-0.033	-0.033	-0.033	-0.033	-0.032	-0.027	-0.041	-0.036	-0.03	-0.037	-0.039	-0.036	-0.036	-0.035	-0.032	-0.032	-0.025	-0.019	-0.033	-0.006	-0.006	-0.009	-0.019	-0.019	-0.019	-0.019	-0.008	0.006	0.009	0.025	0.035	0.048	0.046	0.061	0.058	0.058	0.056	0.06	0.06	0.06	0.061	0.066	0.071
YDR225W	0	0	0	0	0	0	0	0	0	0	0	0	0	0	0	0	0	0	0	0	0	0	0	0	0	0	0	0	0	0	0	0	0	0	0.014	0.014	0.014	0.014	0.004	0.004	0.004	0.004	-0.006	-0.006	-0.006	-0.006	-0.006	-0.006	-0.006
YCR057C	0.027	0.027	0.027	0.027	0.027	0.027	0.027	0.027	0.025	0.025	0.024	0.025	0.022	0.024	0.025	0.025	0.025	0.025	0.028	0.036	0.033	0.032	0.032	0.033	0.033	0.032	0.023	0.023	0.023	0.024	0.019	0.014	0.014	0.019	0.026	0.034	0.028	0.03	0.024	0.026	0.024	0.024	0.024	0.024	0.026	0.026	0.026	0.026	0.027
YGR275W	0.032	0.032	0.032	0.035	0.032	0.032	0.034	0.041	0.041	0.037	0.033	0.033	0.029	0.022	-0.011	-0.003	-0.003	0.008	0.007	0.01	0.006	0.004	0.012	0.014	0.031	0.045	0.05	0.05	0.05	0.05	0.05	0.05	0.05	0.049	0.049	0.065	0.065	0.062	0.062	0.058	0.058	0.063	0.072	0.077	0.081	0.081	0.081	0.082	0.082
YFR033C	0	0	0	0	0	0	0	0	0	0	0	0	0	0	0	0	0	0	0	0	0	0	0	0	0	0	0	0	0	0	0	0	0	0	0	0	0	0	0	0	0	0	0	0	0	0	0	0	0
YDL084W	0.093	0.093	0.093	0.093	0.081	0.076	0.07	0.07	0.07	0.069	0.069	0.069	0.069	0.069	0.067	0.067	0.066	0.066	0.061	0.061	0.064	0.064	0.064	0.068	0.07	0.07	0.07	0.07	0.07	0.07	0.07	0.07	0.07	0.07	0.074	0.074	0.075	0.075	0.075	0.072	0.071	0.071	0.072	0.072	0.072	0.072	0.072	0.072	0.072
YOR317W	0.05	0.05	0.05	0.053	0.041	0.041	0.037	0.029	0.028	0.019	0.011	0.023	0.007	0.007	0.007	0.021	-0.002	-0.018	-0.018	0.048	0.06	0.039	0.023	0.032	0.032	0.032	0.034	0.034	0.034	0.034	0.034	0.034	0.034	0.034	0.034	0.042	0.042	0.042	0.003	0.012	0.029	0.029	0.005	-0.036	-0.036	-0.036	-0.036	-0.036	-0.036
YOR340C	0.102	0.102	0.07	0.049	0.015	-0.019	-0.019	-0.019	-0.019	-0.028	-0.03	-0.048	-0.048	-0.048	-0.055	-0.064	-0.064	-0.064	-0.064	-0.064	-0.064	-0.064	-0.064	-0.071	-0.071	-0.071	-0.071	-0.071	-0.084	-0.067	-0.029	-0.029	-0.029	-0.034	-0.034	-0.034	-0.034	-0.034	-0.033	-0.033	-0.033	-0.033	-0.033	-0.033	-0.027	-0.049	-0.049	-0.049	-0.049
YLR328W	-0.038	-0.038	-0.038	-0.038	-0.035	-0.035	-0.035	-0.035	-0.035	-0.035	-0.035	-0.035	-0.035	-0.044	-0.037	-0.037	-0.036	-0.036	-0.036	-0.036	-0.036	-0.036	-0.036	-0.036	-0.036	-0.036	-0.038	-0.038	-0.038	-0.042	-0.042	-0.042	-0.042	-0.04	-0.04	-0.034	-0.034	-0.034	-0.037	-0.037	-0.037	-0.032	-0.032	-0.032	-0.036	-0.038	-0.038	-0.038	-0.038
YLR228C	0.021	-0.012	-0.023	-0.023	-0.023	-0.023	-0.035	-0.035	-0.035	-0.035	-0.035	-0.035	-0.056	-0.056	-0.056	-0.056	-0.056	-0.056	-0.101	-0.101	-0.062	0.08	0.141	0	0	0	0	0	0	0	0	0	0	0	0	0	0	0	0	0	0	0	0	0	0	0	0	0	0
YER136W	0.038	0.038	0.038	0.038	0.038	0.038	0.041	0.041	0.092	0.052	0.027	0.003	0.003	0.034	0.034	0.034	0.011	-0.002	-0.002	-0.011	-0.011	-0.011	0.003	0.003	0.003	0.084	0.055	0.055	0.055	0.055	0.055	0.055	0.055	0.055	0.055	0.055	0	0	0	0	0	0	0	0	0	0	0	0	0
YML077W	0.011	0.011	0.013	0.007	-0.009	-0.001	-0.002	-0.002	-0.006	-0.006	-0.006	-0.004	-0.005	-0.008	-0.008	-0.009	-0.009	-0.007	-0.004	-0.002	-0.007	-0.007	-0.004	0.012	0.017	0.017	0.019	0.011	0.013	0.015	0.011	0.018	0.018	0.018	0.018	0.021	0.014	0.022	0.022	0.027	0.025	0.025	0.024	0.032	0.029	0.029	0.032	0.034	0.03
YDR089W	-0.088	-0.088	-0.088	-0.088	-0.088	-0.088	-0.074	-0.059	-0.066	-0.062	-0.062	-0.062	-0.073	-0.073	-0.084	-0.073	-0.073	-0.062	-0.062	-0.062	-0.057	-0.062	-0.032	-0.032	-0.033	-0.033	-0.033	-0.056	-0.056	-0.056	-0.041	0.224	0.139	0.183	0.183	0.178	0.02	-0.014	-0.014	-0.014	-0.018	-0.012	-0.006	-0.006	-0.014	-0.015	-0.018	-0.018	-0.018
YLL018C	-0.045	-0.025	-0.025	-0.024	-0.024	-0.024	-0.024	-0.024	-0.027	-0.038	-0.038	-0.038	-0.038	-0.041	-0.033	-0.038	-0.038	-0.038	-0.038	-0.038	-0.042	-0.032	-0.051	-0.062	-0.061	-0.046	-0.032	-0.026	-0.016	-0.013	-0.019	-0.019	-0.021	-0.021	-0.025	-0.025	-0.025	-0.025	-0.023	-0.023	-0.027	-0.015	-0.017	-0.017	-0.017	-0.017	-0.015	-0.014	-0.018
YBR229C	0.044	0.063	0.045	0.041	0.043	0.038	0.034	0.034	0.038	0.028	0.019	0.011	0.011	0.002	-0.014	-0.021	-0.001	-0.001	-0.001	0	0.007	0.029	0.03	0.03	0.03	0.032	0.032	0.032	0.032	0.034	0.034	0.032	0.029	0.034	0.034	0.034	0.039	0.039	0.039	0.037	0.037	0.042	0.042	0.041	0.041	0.039	0.039	0.036	0.035
YHR151C	0.011	0.011	0.011	0.007	0.003	0.003	0.001	-0.001	-0.005	-0.013	-0.013	-0.021	-0.015	-0.019	-0.028	-0.026	-0.026	-0.028	-0.028	-0.031	-0.012	-0.009	-0.005	-0.005	-0.007	-0.007	-0.007	0.001	0.006	0	0.002	0.003	0.003	0.003	0.006	0.006	0.059	0.037	0.041	0.037	0.05	0.036	0.033	0.033	0.038	0.03	0.025	0.087	0.087
YHR017W	-0.047	-0.047	-0.047	-0.047	-0.047	-0.035	-0.035	-0.035	-0.07	-0.13	-0.13	-0.138	-0.084	-0.101	-0.155	-0.133	-0.133	-0.176	-0.194	-0.201	-0.222	-0.118	-0.118	-0.129	-0.147	-0.098	-0.105	-0.113	-0.11	-0.102	-0.102	-0.102	-0.103	-0.145	-0.171	-0.141	-0.141	-0.137	-0.124	-0.122	-0.122	-0.113	-0.107	-0.105	-0.119	-0.064	-0.064	-0.069	-0.03
YML128C	-0.019	-0.019	-0.024	-0.026	-0.028	-0.023	-0.023	-0.023	-0.023	-0.021	-0.021	-0.017	-0.024	-0.02	-0.024	-0.021	-0.023	-0.026	-0.024	-0.024	-0.03	-0.031	-0.031	-0.027	-0.018	-0.018	-0.021	-0.025	-0.025	-0.025	-0.025	-0.025	-0.025	-0.025	-0.022	-0.022	-0.022	-0.025	-0.025	-0.025	-0.025	-0.025	-0.025	-0.023	-0.023	-0.019	-0.021	-0.021	-0.021
YDL033C	0.02	0.02	0.02	0.016	0.019	0.022	0.027	0.027	0.027	0.024	0.026	0.022	0.019	0.019	0.019	0.018	0.011	0.012	0.012	0.014	0.014	0.014	0.014	0.014	0.019	0.02	0.02	0.02	0.02	0.019	0.02	0.021	0.021	0.022	0.022	0.022	0.022	0.021	0.021	0.023	0.021	0.021	0.021	0.02	0.02	0.022	0.022	0.022	0.022
YHL003C	0	0	0	0	0	0	0	0	0	0	0	0	0	0	0	0	0	0	0	0	0	0	0	0	0	0	0	-0.154	-0.072	-0.072	-0.04	-0.031	-0.031	-0.086	-0.071	-0.041	-0.041	-0.041	-0.041	-0.046	-0.044	-0.044	-0.044	-0.044	-0.044	-0.027	-0.027	-0.027	-0.027
YJL084C	-0.213	-0.17	-0.148	-0.143	-0.143	-0.138	-0.134	-0.134	-0.118	-0.127	-0.14	-0.067	-0.073	-0.1	-0.103	-0.086	-0.084	-0.116	-0.135	-0.126	-0.134	-0.128	-0.128	-0.128	-0.127	-0.127	-0.125	-0.121	-0.121	-0.121	-0.121	-0.121	-0.121	-0.11	-0.119	-0.102	-0.102	-0.104	-0.109	-0.1	-0.1	-0.102	-0.102	-0.102	-0.099	-0.101	-0.093	-0.092	-0.092
YGR223C	-0.084	-0.084	-0.084	-0.084	-0.078	-0.078	-0.078	-0.075	-0.075	-0.078	-0.075	-0.075	-0.058	-0.058	-0.034	0.004	0.015	0.016	0.018	0.018	0.012	0.009	0.009	0.018	0.018	0.018	0.018	0.012	0.012	0.015	0.015	0.015	0.015	0.012	0.012	0.012	0.012	0.017	0.017	0.017	0.017	0.017	0.017	0.01	0.007	0.017	0.017	0.051	0.036
YNL138W-A	-2.189	-2.213	-2.255	-2.255	-2.258	-2.258	-2.317	-2.331	-2.331	-2.381	-2.381	-2.44	-2.443	-2.443	-2.492	-2.492	-1.597	-1.178	-0.969	-0.422	-0.422	-0.422	-0.425	-0.425	-0.425	-0.428	-0.428	-0.428	-0.432	-0.454	-0.418	-0.418	-0.42	-0.391	-0.378	-0.381	-0.386	-0.399	-0.399	-0.399	-0.402	-0.402	-0.402	-0.402	-0.399	-0.387	-0.391	-0.398	-0.406
YBL020W	-0.027	-0.026	-0.028	-0.015	-0.012	-0.007	-0.014	-0.024	-0.029	-0.01	-0.01	-0.015	-0.017	-0.011	-0.013	-0.011	-0.004	-0.004	-0.002	-0.006	-0.006	-0.007	-0.007	0.005	0.004	-0.003	-0.003	0.007	0.006	0.006	0.006	0.006	0.005	0.005	0.009	0.008	0.004	0.01	0.009	0.005	0.005	0.005	0.005	0	-0.003	-0.004	-0.005	-0.004	-0.006
YDR395W	0.041	0.04	0.033	0.029	0.029	0.029	0.035	0.034	0.034	0.032	0.031	0.031	0.031	0.029	0.029	0.029	0.029	0.029	0.028	0.025	0.025	0.025	0.025	0.025	0.026	0.026	0.026	0.026	0.026	0.026	0.027	0.03	0.029	0.028	0.028	0.029	0.029	0.029	0.029	0.029	0.032	0.022	0.022	0.022	0.02	0.02	0.02	0.02	0.02
YPL106C	0.065	0.065	0.065	0.065	0.066	0.052	0.052	0.052	0.104	0.104	0.104	0.102	0.102	0.109	0.159	0.153	0.096	0.092	0.092	0.092	0.088	0.088	0.104	0.104	0.09	0.058	0.051	0.051	0.051	0.044	0.03	0.106	0.122	0.117	0.113	0.113	0.113	0.113	0.113	0.113	0.146	0.153	0.153	0.162	0.13	0.139	0.139	0.139	0.139
YPL202C	0.036	0.036	0.038	0.043	0.038	0.038	0.038	0.048	0.05	0.05	0.054	0.05	0.05	0.05	0.074	0.072	0.066	0.07	0.065	0.065	0.065	0.065	0.065	0.067	0.079	0.104	0.104	0.111	0.097	0.097	0.1	0.1	0.1	0.102	0.118	0.111	0.157	0.157	0.189	0.227	0.224	0.237	0.321	0.321	0.321	0.321	0.321	0.318	0.309
YKR069W	-0.494	-0.494	-0.514	-0.524	-0.524	-0.53	-0.53	-0.248	-0.229	-0.242	-0.242	-0.209	-0.209	-0.147	-0.147	-0.147	0	0	0	0	0	0	0	0	0	0	0	0	0	0	0	0	0	0	0	0	0	0	0	0	0	0	0	0	0	0	0	0	0
YGL009C	-0.005	-0.011	-0.027	-0.015	-0.015	0.002	0.01	0.018	0.02	0.025	0.025	0.023	0.013	0.013	0.017	0.022	0.022	0.016	0.026	0.043	0.051	0.051	0.034	0.037	0.045	0.04	0.034	0.034	0.029	0.029	0.024	0.026	0.025	0.025	0.025	0.025	0.025	0.012	-0.013	-0.013	-0.01	-0.018	-0.043	-0.113	-0.095	-0.095	-0.095	-0.095	-0.072
YIL157C	0.198	0.198	0.198	0.198	0.198	0.166	0.166	0.063	-0.041	0	0	0	0	0	0	0	0	0	0	0	0	0.03	0.03	-0.019	-0.019	-0.019	-0.019	-0.019	0.004	0.004	0.019	0.072	0.126	0.126	0.126	0.115	0.151	0.238	0.074	0.225	0.155	0.145	0.121	0.121	0.112	0.173	0.173	0.173	0.179
YOL086W-A	-0.001	-0.001	-0.001	0.001	0.005	0.005	0.006	0.006	0.005	0.005	0.005	0.005	0.012	0.015	0.01	0.01	0.01	0.01	0.01	0.007	0.009	0.01	0.012	0.014	0.013	0.013	0.013	0.013	0.013	0.013	0.013	0.015	0.015	0.015	0.017	0.017	0.02	0.02	0.02	0.019	0.016	0.016	0.017	0.017	0.017	0.017	0.017	0.017	0.015
YNL220W	0	0	0	0	0	0	0	0	0	0	0	0	0	-0.072	-0.072	-0.072	-0.072	-0.072	-0.072	-0.072	-0.072	-0.072	-0.072	-0.072	-0.072	-0.072	-0.072	-0.072	-0.036	0.022	0.074	0.059	0.077	0.077	0.077	0.001	0.001	0.001	0.001	0.001	-0.076	-0.067	-0.07	-0.079	-0.079	-0.079	-0.079	-0.079	-0.079
YNL016W	0.014	0.014	0.014	0.014	0.014	0.014	0.014	0.021	0	0	0	0	0	0	0	0	0	0	0	0	0	0	0	0	0	0	0	0	0	0	0	0	0	0	0	0	0	0	0	0	0	0	0	0	0	0	0	0	0
YDR528W	0.024	0.024	0.026	0.026	0.026	0.024	0.024	0.024	0.025	0.031	0.031	0.031	0.028	0.009	0.009	0.014	0.014	0.02	0.02	0.014	0.014	0.014	0.014	0.011	0.022	0.028	0.028	0.028	0.034	0.029	0.031	0.031	0.031	0.031	0.026	0.018	0.043	0.026	0.021	0.03	0.026	0.029	0.024	0.024	0.021	0.021	0.004	0.005	-0.011
YOL071W	0.04	0.04	0.04	0.04	0.04	0.04	0.043	0.038	0.036	0.04	0.057	0.057	0.057	0.044	0.038	0.038	0.054	0.071	0.074	0.068	0.068	0.065	0.052	0.052	0.051	0.051	0.051	0.051	0.095	0.117	0.098	0.093	0.089	0.089	0.098	0.101	0.094	0.094	0.094	0.094	0.094	0.098	0.098	0.12	0.123	0.123	0.11	0.11	0.101
YNL211C	-0.032	-0.044	-0.044	-0.044	-0.044	-0.044	-0.044	-0.044	-0.008	0.005	0.005	0.005	0.005	0.005	0.005	0.01	0.008	0.008	0.005	0.002	0.002	-0.003	0.006	0.006	0.009	0.006	0.003	-0.001	-0.001	-0.001	-0.001	-0.003	-0.003	-0.008	-0.004	-0.011	-0.009	-0.013	0.015	0.011	0.016	0.016	0.017	0.017	0.014	0.014	0.014	0.014	0.014
YDR248C	-0.019	-0.019	-0.025	-0.02	-0.02	-0.02	-0.008	-0.016	-0.016	-0.016	-0.016	-0.021	-0.021	-0.016	-0.012	-0.026	-0.022	-0.028	-0.021	-0.021	-0.021	-0.01	-0.007	-0.007	-0.007	-0.01	-0.01	-0.01	-0.01	-0.01	-0.01	-0.01	-0.013	-0.013	-0.009	-0.02	-0.02	-0.025	-0.02	-0.02	-0.014	-0.022	-0.013	-0.022	-0.022	-0.006	-0.01	-0.013	-0.013
YOR341W	-0.099	-0.099	-0.107	-0.11	-0.074	-0.089	-0.085	-0.081	-0.081	-0.081	-0.068	-0.068	-0.068	-0.073	-0.073	-0.083	-0.088	-0.092	-0.092	-0.082	-0.086	-0.098	-0.102	-0.083	-0.083	-0.087	-0.099	-0.05	-0.05	-0.05	-0.05	-0.048	-0.051	-0.037	-0.019	-0.015	-0.015	-0.009	0.012	0.012	0.015	0.019	0.022	0.022	0.022	0.019	0.019	0.018	0.02
YDL195W	0.029	0.029	0.025	0.025	0.025	0.031	0.027	0.036	0.047	0.047	0.047	0.047	0.047	0.047	0.051	0.047	0.067	0.059	0.057	0.06	0.063	0.063	0.063	0.063	0.063	0.063	0.066	0.066	0.068	0.065	0.059	0.05	0.057	0.057	0.032	0.032	0.041	0.041	0.047	0.052	0.052	0.052	0.04	0.046	0.038	0.014	0.012	0.018	0.015
YLR397C	-0.031	-0.033	-0.019	-0.006	-0.004	-0.006	-0.004	-0.008	-0.008	-0.008	-0.008	-0.006	-0.006	-0.006	-0.006	-0.006	-0.006	-0.006	-0.006	-0.005	0.004	0.004	0.001	0.001	0.001	0.003	0.003	0.003	0.003	0.003	0	0	0	0	0.008	0.008	0.008	0.006	0.005	0.005	0.005	0.005	0.009	0.012	0.009	0.009	0.009	0.009	0.009
YHR040W	0	-0.004	-0.004	-0.004	-0.004	-0.004	-0.002	-0.002	0.001	0.001	0.001	0.004	0.004	0.004	0.005	0.007	0.007	0.007	0.005	0.005	0.005	0.007	0.005	0.008	0.004	0.004	0	0.003	0.003	0.003	0.005	0.002	0.002	0.002	0.002	0.002	0.002	0.002	0	0	0	-0.005	-0.009	-0.009	-0.005	-0.005	-0.005	-0.005	-0.005
YOL021C	0	0	0	0	0	0	0	0	0	0	0	0	0	0	0	0	0	0	0	0	0	0	0	0	0	0	0	0	0	0	0	0	0	0	0	0	0	0	0	0	0	0	0	0	0	0	0	0	0
YDR196C	-0.132	-0.148	-0.148	-0.153	-0.153	-0.144	-0.082	-0.083	-0.083	-0.072	-0.066	-0.066	-0.066	-0.066	-0.066	-0.066	-0.066	-0.077	-0.079	-0.087	-0.087	-0.087	-0.095	-0.094	-0.099	-0.103	-0.103	-0.103	-0.103	-0.107	-0.107	-0.105	-0.1	-0.087	-0.087	-0.091	-0.091	-0.091	-0.091	-0.094	-0.094	-0.083	-0.083	-0.083	-0.083	-0.085	-0.086	-0.087	-0.087
YNR009W	0.092	0.092	0.092	0.092	0.091	0.087	0.087	0.087	0.083	0.084	0.082	0.087	0.09	0.087	0.087	0.087	0.09	0.09	0.085	0.079	0.076	0.076	0.076	0.076	0.076	0.079	0.079	0.076	0.069	0.068	0.068	0.068	0.075	0.084	0.091	0.094	0.094	0.091	0.087	0.087	0.087	0.08	0.075	0.088	0.093	0.093	0.093	0.096	0.093
YCR044C	-0.185	-0.173	-0.164	-0.157	-0.106	-0.051	-0.014	-0.014	-0.014	-0.027	-0.027	-0.024	-0.031	-0.028	-0.028	-0.021	-0.011	-0.005	-0.008	-0.013	-0.013	-0.015	-0.007	-0.007	-0.011	-0.006	-0.006	-0.009	-0.009	-0.009	-0.005	-0.001	0.002	-0.001	0	0	0	0	0	-0.002	-0.001	-0.001	-0.001	-0.004	-0.007	-0.007	-0.005	-0.003	-0.003
YDR140W	0.061	0.061	0.061	0.061	0.065	0.077	0.07	0.073	0.06	0.06	0.067	0.082	0.075	0.075	0.079	0.075	0.054	0.057	0.057	0.06	0.057	0.057	0.057	0.057	0.057	0.051	0.055	0.055	0.055	0.055	0.055	0.055	0.055	0.055	0.055	0.055	0.056	0.041	0.041	0.032	0.03	0.025	0.028	0.028	0.031	0.031	0.031	0.036	0.036
YDR333C	-0.141	-0.134	-0.23	-0.238	-0.238	-0.238	-0.238	0	0	0	0	0	0	-0.069	-0.069	-0.069	-0.069	-0.035	-0.083	0.024	0.062	0.07	0.07	0.067	0.027	-0.005	-0.001	0.025	0.025	0.025	0.052	0.05	0.05	0.076	0.124	0.124	0.115	0.109	0.114	0.117	0.117	0.117	0.113	0.112	0.111	0.116	0.116	0.115	0.118
YDR261C	-0.129	-0.129	-0.129	-0.112	-0.115	-0.122	-0.141	-0.142	-0.142	-0.142	-0.142	-0.145	-0.145	-0.148	-0.148	-0.148	-0.148	-0.148	-0.148	-0.152	-0.143	-0.143	-0.146	-0.146	-0.146	-0.175	-0.175	-0.175	-0.175	-0.152	-0.152	-0.149	-0.149	-0.149	-0.149	-0.149	-0.146	-0.146	-0.156	-0.156	-0.158	-0.149	-0.172	-0.168	-0.159	-0.159	-0.163	-0.166	-0.154
YER092W	-1.888	-1.899	-1.899	-1.814	-1.843	-1.854	-1.854	-1.854	-1.434	-1.302	-1.24	-1.23	-1.23	-1.23	-1.31	-1.31	-1.31	-1.31	-1.338	-1.338	-1.335	-1.335	-1.335	-1.179	-1.179	-1.179	-1.179	-1.206	-1.206	-1.173	-1.116	-1.116	-1.116	-1.116	-1.116	-1.116	-1.116	-1.116	-0.939	0	0	0	0	0	0	0	0	0	0
YHR038W	-0.015	-0.018	-0.021	-0.022	-0.019	-0.021	-0.018	-0.013	-0.017	-0.017	-0.017	-0.017	-0.017	-0.015	-0.02	-0.02	-0.02	-0.021	-0.021	-0.021	-0.023	-0.016	-0.048	-0.048	-0.048	-0.048	-0.048	-0.048	-0.042	-0.042	-0.045	-0.043	-0.043	-0.043	-0.043	-0.043	-0.046	-0.04	-0.051	-0.051	-0.047	-0.058	-0.054	-0.054	-0.06	-0.061	-0.063	-0.063	-0.063
YHR191C	-0.017	-0.017	-0.017	-0.013	-0.006	0.005	0.009	0.009	0.011	-0.001	-0.024	-0.027	-0.027	-0.027	-0.023	-0.023	-0.029	-0.029	-0.029	-0.072	-0.091	-0.091	-0.091	-0.099	-0.107	-0.116	-0.108	-0.134	-0.085	-0.085	-0.085	-0.085	-0.088	-0.074	-0.08	-0.081	-0.077	-0.081	-0.081	-0.081	-0.091	-0.09	-0.1	-0.094	-0.098	-0.098	-0.101	-0.085	-0.066
YPL191C	0.013	0.013	0.013	0.013	0.011	0.007	0.007	0.026	0.026	0.026	0.026	0.028	0.031	0.031	0.034	0.031	0.023	0.023	0.024	0.024	0.024	0.024	0.022	0.022	0.022	0.022	0.022	0.025	0.025	0.025	0.025	0.025	0.023	0.026	0.027	0.027	0.027	0.028	0.028	0.028	0.033	0.033	0.033	0.036	0.036	0.036	0.019	0.016	0.015
YJL186W	0.042	0.042	0.049	0.034	0.034	0.034	0.028	0.028	0.032	0.025	0.025	0.028	0.039	0.039	0.046	0.046	0.046	0.046	0.046	0.046	0.046	0.046	0.046	0.046	0.046	0.041	0.038	0.029	0.041	0.041	0.041	0.041	0.041	0.044	0.041	0.035	0.035	0.038	0.038	0.038	0.038	0.041	0.041	0.044	0.044	0.046	0.046	0.046	0.046
YAR019C	0.047	0.044	0.044	0.047	0.052	0.052	0.071	0.071	0.071	0.071	0.071	0.081	0.066	0.073	0.073	0.073	0.07	0.059	0.054	0.068	0.068	0.06	0.031	0.075	0.041	0.048	0.035	0.003	0.011	0.039	0.034	0.04	0.024	0.012	-0.011	-0.011	-0.011	-0.026	-0.006	-0.002	-0.004	-0.004	-0.004	-0.004	0.01	0.039	0.042	0.041	0.026
YOL004W	-0.007	-0.007	0.014	0.014	0.014	-0.01	-0.081	-0.024	0.009	0.009	0.038	0.038	0	0	0	0	0	0	0	0.174	0.174	0.174	0.174	0.174	0.174	0.105	0.105	0.069	0.069	0.069	0.069	0	0	0	0	0	0	0	0	0	0	0	0	0	0	0	0	0	0
YLR027C	-0.02	-0.006	0.001	0.001	0.005	0.004	0.004	0.004	0.004	0.004	0.003	0.003	0.003	0.003	0.003	0.003	0.003	0.006	0.006	0	0	0.003	0.003	0.002	0.002	0.002	0.002	0.002	0.002	0	0.009	0.009	0.008	0.008	0.008	0.004	0.007	0.007	0.007	0.007	0.007	0.007	0.007	0.007	0.007	0.007	0.007	0.009	0.009
YGR247W	0	0	0	0	0	0	0	0	0	0	0	0	0	0	0	0	0	0	0	0	0	0	-0.156	-0.156	-0.156	-0.156	-0.156	-0.156	-0.156	0.058	0.012	0.028	0.028	0.028	0.028	0.028	0.02	0.02	0.02	0.02	0.02	0.038	0.038	0.038	0.038	0.038	0.054	-0.071	-0.118
YMR223W	0.039	0.039	0.04	0.037	0.039	0.043	0.043	0.043	0.043	0.043	0.036	0.046	0.048	0.048	0.046	0.029	0.031	0.031	0.031	0.035	0.035	0.034	0.03	0.03	0.03	0.03	0.035	0.035	0.035	0.02	0.049	0.051	0.041	0.041	0.041	0.04	0.038	0.037	0.043	0.04	0.03	0.03	0.028	-0.011	-0.011	-0.015	-0.015	-0.015	-0.015
YBL014C	0.023	0.023	0.024	0.017	0.017	0.017	-0.019	-0.039	-0.036	-0.04	-0.04	-0.037	-0.039	-0.039	-0.07	-0.064	-0.067	-0.066	-0.066	-0.06	-0.06	-0.073	-0.071	-0.072	-0.086	-0.084	-0.084	-0.078	-0.078	-0.075	-0.079	-0.071	-0.071	-0.089	-0.087	-0.085	-0.095	-0.124	-0.124	-0.136	-0.132	-0.128	-0.119	-0.167	-0.153	-0.127	-0.114	-0.128	-0.12
YDR002W	-0.063	-0.063	-0.063	-0.063	-0.06	-0.06	-0.06	-0.06	-0.064	-0.064	-0.067	-0.058	-0.061	-0.061	-0.061	-0.068	-0.058	-0.058	-0.053	-0.053	-0.039	-0.039	-0.043	-0.043	-0.022	-0.03	-0.033	0.01	-0.011	0	0.025	0.025	0.025	0.025	0.046	0.027	0.027	0.039	0.069	0.054	0.054	0.216	0.155	0	0	0	0	0	0
YBL059W	-0.005	-0.016	-0.016	-0.013	-0.002	0.003	0.003	0.003	0.003	-0.007	-0.001	0.003	0.003	0.012	0.011	0.011	-0.002	0	-0.004	0.004	0.004	0.004	0.004	0.004	0.004	0.024	0.024	0.024	0.029	0.02	0.012	0.012	-0.002	0.001	0.001	0.001	0.001	-0.027	-0.037	-0.043	-0.058	-0.036	-0.043	-0.043	-0.017	-0.014	-0.022	-0.019	-0.019
YLR131C	-0.013	-0.015	-0.014	-0.02	-0.027	-0.021	-0.021	-0.021	-0.021	-0.028	-0.024	-0.021	-0.004	-0.004	-0.004	0	0	0	0	0	0	0	0	0	0	0	0	0.002	0.002	0.002	0.002	0.002	-0.002	-0.004	-0.004	-0.004	-0.002	-0.002	0.01	0.009	0.011	0.011	0.011	0.012	0.015	0.015	0.018	0.018	0.018
YDL075W	0	0	0	0	0	0	0	0	0	0	0	0	0	0	0	0	0	0	0	0	0	0	0	0	0	0	0	0	0	0	0	0	0	0	0	0	0	0	0	0	0	0	0	0	0	0	0	0	0
YMR292W	0.037	0.037	0.037	0.032	0.036	0.08	0.069	0.069	0.056	0.019	-0.013	-0.013	-0.013	-0.021	-0.03	-0.041	-0.029	-0.022	-0.002	-0.002	-0.005	-0.002	0.001	-0.015	-0.017	-0.018	-0.028	-0.031	-0.035	-0.035	-0.029	-0.029	-0.03	-0.028	-0.024	-0.024	-0.03	-0.027	-0.023	-0.027	-0.025	-0.033	-0.033	-0.033	-0.03	-0.032	-0.032	-0.038	-0.038
YER032W	-0.015	-0.013	-0.014	-0.013	-0.013	-0.013	-0.014	-0.014	-0.014	-0.014	-0.015	-0.018	-0.018	-0.021	-0.007	-0.014	-0.011	-0.011	-0.012	-0.012	-0.012	-0.013	-0.013	-0.013	-0.012	-0.012	-0.012	-0.012	-0.012	-0.012	-0.012	-0.014	-0.015	-0.017	-0.017	-0.013	-0.013	-0.013	-0.013	-0.013	-0.014	-0.014	-0.014	-0.013	-0.013	-0.01	-0.007	-0.007	-0.008
YML120C	0.048	0.048	0.048	0.048	0.038	0.038	0.038	0.038	0.036	0.04	0.044	0.044	0.034	0.041	0.032	0.032	0.032	0.032	0.032	0.032	0.032	0.027	0.03	0.03	0.023	0.011	0.011	0.011	0.011	0.011	0.014	0.021	0.018	0.01	0.01	0.003	-0.004	0.001	0.001	0.001	0.001	0.001	-0.001	-0.006	-0.01	-0.015	-0.029	-0.029	-0.033
YBL050W	0.021	0.021	0.021	0.021	0.017	0.016	0.016	0.016	0.021	0.021	0.022	0.019	0.019	0.017	0.017	0.017	0.017	0.017	0.017	0.019	0.018	0.018	0.018	0.018	0.018	0.018	0.018	0.018	0.018	0.018	0.018	0.018	0.018	0.018	0.018	0.018	0.018	0.018	0.018	0.018	0.018	0.018	0.018	0.018	0.018	0.018	0.018	0.02	0.02
YJR058C	-0.018	-0.021	-0.021	-0.021	-0.023	-0.021	-0.017	-0.017	-0.017	-0.016	-0.016	-0.016	-0.013	-0.017	-0.019	-0.019	-0.019	-0.021	-0.021	-0.021	-0.021	-0.021	-0.021	-0.021	-0.019	-0.029	-0.035	-0.035	-0.035	-0.034	-0.034	-0.037	-0.037	-0.037	-0.037	-0.037	-0.037	-0.041	-0.041	-0.039	-0.036	-0.036	-0.034	-0.034	-0.034	-0.034	-0.035	-0.035	-0.035
YLL002W	0.009	0.008	0.01	0.013	0.018	0.016	0.007	0.003	-0.001	-0.002	-0.002	-0.008	-0.009	-0.012	-0.005	0.003	0.003	0.006	-0.006	-0.008	-0.01	-0.006	-0.003	-0.003	-0.006	-0.001	-0.001	-0.015	-0.016	-0.015	-0.021	-0.031	-0.029	-0.026	-0.022	-0.025	-0.022	-0.025	-0.023	-0.018	-0.014	-0.017	-0.017	-0.015	-0.024	-0.021	-0.021	-0.021	-0.017
YDR036C	0	0	0	0	0	0	0	0	0	0	0	0	0	0	0	0	0	0	0	0	0	0	0	0	0	0	0	0	0	0	0	0	0	0	0	0	0	0	0	0	0	0	0	0	0	0	0	0	0
YGL107C	0.023	0.03	0.03	0.03	0.03	0.03	0.028	0.025	0.025	0.025	0.022	0.025	0.029	0.03	0.029	0.023	0.023	0.023	0.023	0.023	0.023	0.024	0.019	0.019	0.016	0.016	0.019	0.017	0.017	0.017	0.017	0.016	0.016	0.016	0.016	0.016	0.016	0.013	0.019	0.021	0.022	0.022	0.022	0.022	0.024	0.029	0.03	0.03	0.03
YIR032C	-0.005	-0.005	-0.005	-0.007	-0.028	-0.033	-0.037	-0.037	-0.032	0.014	0.079	0.11	0.114	0.117	0.079	0.079	0.067	0.069	0.07	0.07	0.036	0.004	0.004	0.004	0.004	0.017	0	-0.002	0	-0.002	-0.002	-0.002	-0.016	-0.032	-0.058	-0.088	-0.088	-0.086	-0.061	-0.069	-0.06	-0.059	-0.062	-0.052	-0.051	-0.071	-0.053	-0.051	-0.049
YOR320C	0.134	0.134	0.129	0.129	0.128	0.109	0.076	0.076	0.076	0.074	0.071	0.073	0.073	0.073	0.071	0.064	0.058	0.061	0.061	0.059	0.059	0.053	0.054	0.047	0.045	0.045	0.034	0.034	0.034	0.034	0.034	0.034	0.032	0.032	0.032	0.032	0.027	0.025	0.026	0.026	0.026	0.026	0.026	0.018	0.025	0.021	0.02	0.02	0.02
YDR195W	0.098	0.112	0.112	0.112	0.112	0.108	0.108	0.108	0.111	0.111	0.111	0.111	0.114	0.114	0.168	0.19	0.157	0.126	0.112	0.107	0.107	0.112	0.104	0.08	0.115	0.08	0.08	0.08	0.08	0.08	0.087	0.083	0.083	0.077	0.073	0.073	0.09	0.116	0.102	0.11	0.11	0.105	0.105	0.105	0.105	0.103	0.103	0.199	0.179
YHR206W	-0.015	0.001	0.003	0.003	0.01	0.002	-0.03	-0.03	-0.03	-0.024	-0.024	-0.029	-0.039	-0.039	-0.044	-0.044	-0.044	-0.044	-0.04	-0.04	-0.035	-0.035	-0.029	-0.038	-0.052	-0.044	-0.042	-0.046	-0.034	-0.034	-0.034	-0.034	-0.024	-0.024	-0.024	-0.022	-0.02	-0.019	-0.019	-0.019	-0.017	-0.007	-0.007	-0.007	-0.011	-0.009	-0.009	-0.009	-0.009
YNL259C	-0.014	-0.011	-0.011	-0.006	-0.006	-0.01	-0.01	-0.01	-0.01	-0.009	-0.009	0.003	0.002	-0.001	-0.001	0.001	0.001	0.001	-0.002	0	0.005	0.001	-0.001	-0.001	-0.001	-0.001	-0.004	-0.003	-0.003	-0.006	-0.006	-0.006	-0.006	-0.006	-0.006	-0.011	-0.011	-0.011	-0.009	-0.008	-0.008	-0.008	-0.009	-0.013	-0.016	-0.018	-0.018	-0.019	-0.019
YCR053W	-0.014	-0.014	-0.013	-0.013	-0.012	-0.013	-0.012	-0.012	-0.012	-0.012	-0.012	-0.014	-0.013	-0.013	-0.013	-0.013	-0.014	-0.014	-0.014	-0.013	-0.013	-0.012	-0.013	-0.013	-0.013	-0.011	-0.01	-0.01	-0.011	-0.014	-0.014	-0.013	-0.013	-0.013	-0.013	-0.012	-0.011	-0.011	-0.012	-0.012	-0.011	-0.013	-0.014	-0.014	-0.016	-0.018	-0.018	-0.018	-0.018
YDR410C	0.01	0.009	0.012	0.012	0.012	0.009	0.01	0.01	0.014	0.014	0.014	0.014	0.016	0.016	0.013	0.01	0.012	0.016	0.016	0.016	0.016	0.016	0.014	0.014	0.013	0.016	0.016	0.016	0.016	0.016	0.016	0.015	0.015	0.016	0.018	0.016	0.015	0.017	0.016	0.016	0.016	0.016	0.016	0.018	0.016	0.016	0.015	0.017	0.019
YOL026C	0	0	0	0	0	0	0	0	0	0	0	0	0	0	0	0	0	0	0	0	0	0	0	0	0	0	0	0	0	0	0	0	0	0	0	0	0	0	0	0	0	0	0	0	0	0	0	0	0
YOL077W-A	-0.115	-0.115	-0.115	-0.115	-0.115	-0.115	-0.115	-0.115	-0.106	-0.106	-0.11	-0.11	-0.11	-0.104	-0.103	-0.111	-0.111	-0.11	-0.108	-0.111	-0.111	-0.111	-0.109	-0.109	-0.109	-0.109	-0.109	-0.109	-0.109	-0.109	-0.109	-0.109	-0.109	-0.106	-0.098	-0.098	-0.096	-0.096	-0.096	-0.092	-0.082	-0.082	-0.082	-0.082	-0.082	-0.091	-0.088	-0.086	-0.082
YDR239C	0.032	0.059	0.059	0.013	0.013	0.013	-0.011	-0.1	-0.076	-0.034	-0.034	-0.034	-0.021	0.009	0.018	0.035	0.035	0.035	-0.001	0.004	0.02	0.028	0.028	0.028	0.035	0.014	0.025	0.046	0.046	0.038	0.033	0.033	0.035	0.023	0.021	0.021	0.023	0.023	0.023	0.028	0.03	0.024	0.026	0.026	0.026	0.026	0.026	0.029	0.029
YJL121C	0	0	0	0	0	0	0	0	0	0	0	0	0	0	0	0	0	0	0	0	0	0	0	0	0	0	0	0	0	0	0	0	0	0	0	0	0	0	0	0	0	0	0	0	0	0	0	0	0
YPL064C	-0.006	-0.008	-0.01	-0.01	-0.012	-0.015	-0.015	-0.019	-0.018	-0.018	-0.02	-0.02	-0.022	-0.022	-0.021	-0.021	-0.024	-0.024	-0.026	-0.029	-0.029	-0.031	-0.031	-0.032	-0.03	-0.031	-0.026	-0.023	-0.024	-0.024	-0.03	-0.03	-0.03	-0.03	-0.034	-0.03	-0.03	-0.03	-0.03	-0.03	-0.029	-0.029	-0.03	-0.032	-0.033	-0.033	-0.03	-0.03	-0.031
YDL192W	-0.039	-0.038	-0.038	-0.038	-0.038	-0.038	-0.038	-0.044	-0.044	-0.04	-0.04	-0.031	-0.031	-0.031	-0.031	-0.017	0.005	0.009	0.014	-0.007	-0.007	-0.007	-0.003	-0.036	-0.036	-0.036	-0.043	-0.037	-0.035	-0.018	-0.018	-0.011	-0.013	-0.013	-0.028	-0.028	-0.047	-0.04	-0.04	-0.033	-0.033	-0.033	-0.024	-0.024	-0.083	-0.059	-0.03	-0.039	-0.039
YOL057W	-0.005	0.005	-0.003	-0.003	-0.01	-0.01	-0.009	-0.006	0.002	0.004	0.006	0.006	0.003	-0.002	-0.002	-0.002	-0.003	-0.003	-0.003	-0.012	-0.009	-0.009	-0.018	-0.012	-0.012	-0.016	-0.014	-0.023	-0.023	-0.023	-0.023	-0.023	-0.03	-0.03	-0.028	-0.029	-0.029	-0.03	-0.034	-0.026	-0.026	-0.026	-0.028	-0.028	-0.028	-0.028	-0.029	-0.029	-0.029
YNL008C	-0.025	-0.031	-0.026	-0.029	-0.03	-0.03	-0.032	-0.019	-0.019	-0.019	-0.021	-0.022	-0.019	-0.022	-0.022	-0.022	-0.025	-0.027	-0.032	-0.03	-0.03	-0.026	-0.024	-0.024	-0.024	-0.024	-0.025	-0.029	-0.034	-0.034	-0.034	-0.034	-0.037	-0.035	-0.035	-0.037	-0.036	-0.036	-0.034	-0.034	-0.036	-0.035	-0.035	-0.034	-0.035	-0.036	-0.036	-0.036	-0.031
YOL031C	0	0	0	0	0	0	0	0	0	0	0	0	-0.09	-0.09	-0.09	-0.067	-0.067	-0.067	-0.067	-0.067	-0.067	-0.067	-0.067	-0.058	-0.04	-0.086	-0.086	-0.095	-0.071	-0.029	-0.029	-0.029	0.01	0.01	0.029	0.029	0.029	0.004	0.004	0.004	-0.058	-0.058	-0.06	-0.06	-0.06	-0.085	-0.085	-0.085	-0.076
YLR451W	0.053	0.056	0.055	0.057	0.057	0.058	0.053	0.051	0.049	0.046	0.046	0.047	0.047	0.048	0.048	0.048	0.043	0.043	0.042	0.042	0.036	0.04	0.035	0.035	0.033	0.033	0.035	0.035	0.035	0.035	0.035	0.036	0.036	0.038	0.033	0.033	0.033	0.033	0.032	0.033	0.033	0.03	0.03	0.028	0.027	0.029	0.029	0.029	0.029
YBR141C	0.003	0.003	0.002	0.006	0.016	0.013	0.013	0.011	0.008	0.016	0.016	0.016	0.014	0.014	0.007	0.008	0.008	-0.005	-0.009	-0.011	-0.011	-0.016	-0.015	-0.002	-0.005	-0.005	-0.003	-0.001	-0.001	-0.001	0.001	0.001	0.001	0.001	0.001	0.001	0.003	0.003	0.007	0.008	0.007	0.007	0.007	0.007	0.007	0.007	0.007	0.007	0.007
YIR004W	-0.035	-0.031	-0.028	-0.028	-0.021	-0.008	-0.005	-0.005	-0.012	-0.012	-0.02	-0.021	-0.002	-0.002	-0.002	-0.002	-0.002	-0.002	0.003	0.011	0.005	0.005	0.003	0.003	0.003	0.003	0.008	0.006	0.006	0.004	0.006	0.005	0.005	0.012	0.012	0.011	0.011	0.011	0.009	0.011	0.012	0.008	0.006	0.006	0.005	0.004	0.004	0.004	0.004
YBR244W	-0.117	-0.121	-0.121	-0.121	-0.146	-0.146	-0.146	-0.146	-0.155	-0.155	-0.155	-0.155	-0.151	-0.151	-0.156	-0.119	-0.139	-0.139	-0.11	-0.107	-0.108	-0.101	-0.101	-0.101	-0.082	-0.072	-0.059	-0.063	-0.051	-0.052	-0.079	-0.068	-0.053	-0.049	-0.058	-0.062	-0.062	-0.066	-0.066	-0.062	-0.061	-0.062	-0.058	-0.041	0.001	0.016	0.057	0.064	0.058
YMR188C	0.021	0.023	0.023	0.023	0.023	0.021	0.021	0.021	0.016	0.016	0.02	0.02	0.02	0.022	0.039	0.039	0.029	0.029	0.03	0.025	0.023	0.018	0.018	0.018	0.047	0.049	0.049	0.052	0.052	0.057	0.034	0.027	0.027	0.066	0.057	0.057	0.057	0.044	0.044	0.048	0.048	0.053	0.053	0.053	-0.007	-0.013	-0.1	-0.114	-0.107
YBR103W	-0.041	-0.015	-0.003	0.031	0.033	0.037	0.034	0.034	0.04	0.041	0.043	0.046	0.048	0.048	0.048	0.045	0.046	0.041	0.041	0.041	0.038	0.038	0.036	0.037	0.037	0.037	0.032	0.025	0.025	0.026	0.026	0.029	0.026	0.025	0.027	0.025	0.026	0.024	0.026	0.022	0.022	0.024	0.024	0.024	0.026	0.026	0.03	0.03	0.03
YGL221C	-0.013	0.005	0.004	-0.006	-0.006	-0.032	-0.023	-0.016	-0.006	-0.006	-0.002	0.005	0.005	0.005	-0.006	-0.02	-0.013	0.027	0.036	0.054	0.032	0.02	0.02	0.02	0.011	0.018	0.011	0.011	0.026	0.036	0.052	0.055	0.055	0.055	0.055	0.053	0.054	0.059	0.059	0.059	0.063	0.057	0.057	0.061	0.061	0.065	0.067	0.063	0.041
YDR160W	-0.049	-0.049	-0.049	-0.046	-0.052	-0.045	-0.044	-0.044	-0.044	-0.044	-0.044	-0.046	-0.049	-0.048	-0.042	-0.047	-0.043	-0.043	-0.043	-0.043	-0.043	-0.043	-0.043	-0.043	-0.043	-0.043	-0.043	-0.043	-0.047	-0.045	-0.045	-0.04	-0.04	-0.043	-0.043	-0.043	-0.043	-0.043	-0.043	-0.043	-0.043	-0.043	-0.045	-0.047	-0.05	-0.051	-0.051	-0.051	-0.051
YDL017W	-0.057	-0.057	-0.057	-0.071	-0.182	-0.144	-0.077	-0.187	-0.187	-0.21	-0.21	-0.217	-0.217	-0.217	-0.204	-0.204	-0.204	-0.204	-0.213	-0.251	-0.251	-0.237	-0.237	-0.237	-0.237	-0.232	-0.259	-0.272	-0.282	-0.282	-0.282	-0.282	-0.208	-0.208	-0.203	-0.236	-0.244	-0.244	-0.244	-0.253	-0.258	-0.268	-0.276	-0.276	-0.276	-0.276	-0.28	-0.332	-0.316
YGL095C	-0.022	-0.025	-0.033	-0.035	-0.044	-0.044	-0.036	-0.036	-0.036	-0.036	-0.033	-0.033	-0.033	-0.033	-0.036	-0.036	-0.036	-0.036	-0.038	-0.038	-0.045	-0.054	-0.05	-0.05	-0.054	-0.054	-0.048	-0.053	-0.047	-0.043	-0.043	-0.045	-0.045	-0.042	-0.04	-0.04	-0.036	-0.036	-0.036	-0.036	-0.036	-0.033	-0.033	-0.035	-0.035	-0.035	-0.035	-0.035	-0.035
YJR052W	0.033	0.033	0.033	0.033	0.033	0.033	0.05	0.05	0.062	0.062	0.062	0.051	0.051	0.051	0.065	0.065	0.056	0.164	0.119	0.054	0.01	0.01	0.002	-0.009	-0.02	-0.02	-0.037	-0.052	-0.028	-0.028	-0.026	-0.012	-0.018	-0.011	-0.011	-0.01	-0.01	-0.007	-0.007	-0.007	-0.007	-0.002	-0.005	-0.005	-0.001	-0.005	-0.008	-0.001	-0.001
YPR116W	0.005	0.004	0.002	0	0.009	0.006	0.006	0.009	0.006	0.006	0.006	0.006	0.006	0.012	0.01	0.004	-0.001	-0.001	0.001	-0.001	0.002	0.001	0.001	-0.001	-0.001	-0.008	-0.008	-0.01	-0.013	-0.011	-0.009	-0.008	-0.009	-0.01	-0.01	-0.012	-0.013	-0.015	-0.015	-0.017	-0.014	-0.014	-0.013	-0.013	-0.018	-0.019	-0.019	-0.016	-0.019
YDL179W	-0.069	-0.069	-0.095	-0.117	-0.117	-0.114	-0.114	-0.114	-0.114	-0.129	-0.133	-0.097	-0.095	-0.095	-0.079	-0.079	-0.079	-0.066	-0.066	-0.068	-0.068	-0.068	-0.066	-0.064	-0.066	-0.063	-0.062	-0.039	-0.042	-0.047	-0.051	-0.051	-0.033	-0.036	-0.038	-0.038	-0.036	-0.014	-0.014	-0.014	-0.011	-0.011	-0.016	-0.014	-0.014	-0.014	-0.008	0.018	0.017
YGR094W	0.016	0.018	0.018	0.038	0.038	0.038	0.038	0.038	0.044	0.065	0.06	0.057	0.054	0.054	0.054	0.06	0.048	0.042	0.042	0.026	0.041	0.036	0.04	0.04	0.048	0.051	0.051	0.051	0.051	0.057	0.057	0.057	0.073	0.07	0.063	0.025	0.007	-0.013	-0.008	-0.008	-0.008	-0.03	-0.03	-0.051	-0.05	-0.058	-0.07	-0.07	-0.077
YML015C	-0.015	-0.015	-0.018	-0.018	0.007	0.009	0.004	-0.007	-0.007	-0.007	-0.004	-0.008	-0.005	-0.008	0.004	-0.001	-0.034	-0.044	-0.044	-0.041	-0.037	-0.039	-0.03	-0.054	-0.026	-0.026	-0.026	-0.016	-0.013	-0.013	-0.013	-0.013	-0.02	-0.029	-0.041	-0.038	-0.028	-0.017	-0.014	-0.02	-0.02	-0.021	-0.011	-0.011	-0.013	-0.013	-0.013	-0.013	-0.011
YNL277W	0	0	0	0	0	0	0	0	0	0	0	0	0	0	0	0	0	0	0	0	0	0	0	0	0	0	0	0	0	0	0	0	0	0	0	0	0	0	0	0	0	0	0	0	0	0	0	0	0
YOL002C	-0.046	-0.052	-0.062	-0.064	-0.064	-0.074	-0.064	-0.07	-0.07	-0.07	-0.071	-0.071	-0.069	-0.067	-0.065	-0.058	-0.055	-0.055	-0.073	-0.073	-0.078	-0.103	-0.106	-0.106	-0.106	-0.106	-0.106	-0.106	-0.098	-0.078	-0.1	-0.109	-0.103	-0.106	-0.106	-0.106	-0.106	-0.106	-0.158	-0.155	-0.167	-0.167	-0.167	-0.167	-0.179	-0.179	-0.179	-0.179	-0.179
YPL022W	-0.047	-0.051	-0.028	-0.029	-0.028	-0.03	-0.024	-0.024	-0.026	-0.026	-0.03	-0.03	-0.032	-0.032	-0.032	-0.027	-0.021	-0.021	-0.024	-0.024	-0.026	-0.026	-0.026	-0.026	-0.026	-0.027	-0.027	-0.025	-0.025	-0.025	-0.025	-0.027	-0.025	-0.025	-0.025	-0.025	-0.025	-0.02	-0.019	-0.021	-0.017	-0.016	-0.016	-0.016	-0.016	-0.016	-0.014	-0.012	-0.012
YNR039C	-0.005	-0.005	-0.007	-0.007	-0.006	-0.006	-0.006	-0.008	-0.008	-0.006	0.001	-0.002	-0.003	-0.003	0	0	-0.001	-0.001	-0.001	-0.001	0	-0.008	-0.008	-0.001	0.001	0.001	-0.002	-0.001	-0.001	0.001	0.001	0.001	0.001	0.001	0.001	0.003	0.003	0.003	0.002	0.002	0	0	0	0	0	0	-0.003	-0.006	-0.003
YKR065C	-0.102	-0.101	-0.101	-0.097	-0.097	-0.099	-0.106	-0.08	-0.082	-0.082	-0.087	-0.089	-0.082	-0.109	-0.109	-0.106	-0.1	-0.091	-0.091	-0.095	-0.095	-0.095	-0.095	-0.095	-0.1	-0.1	-0.1	-0.11	-0.103	-0.105	-0.105	-0.105	-0.105	-0.105	-0.108	-0.108	-0.106	-0.106	-0.106	-0.106	-0.106	-0.105	-0.105	-0.102	-0.102	-0.094	-0.097	-0.097	-0.099
YGL153W	0.075	0.069	0.069	0.071	0.074	0.075	0.075	0.078	0.079	0.082	0.067	0.07	0.068	0.043	0.018	0.021	0.011	-0.025	-0.038	-0.038	-0.038	-0.038	-0.038	-0.052	-0.044	-0.045	-0.045	-0.045	-0.037	-0.044	-0.044	-0.054	-0.056	-0.056	-0.059	-0.059	-0.059	-0.052	-0.055	-0.058	-0.056	-0.056	-0.054	-0.055	-0.059	-0.058	-0.059	-0.053	-0.055
YMR312W	0.18	0.18	0.18	0.18	0.18	0.121	0	0	0	0	0	0	0	0	0	0	0	0	0	0	0	0	0	0	0	0	0	0	0	0	0	0	0	0	0	0	0	0	0	0	0	0	0	0	0	0	0	0	0
YIL134W	-0.015	-0.015	-0.013	-0.02	-0.02	-0.02	-0.02	-0.023	-0.029	-0.025	-0.035	-0.035	-0.029	-0.033	-0.033	-0.035	-0.022	-0.014	-0.014	0.003	0.003	0.007	0.011	0.021	0.026	0.026	0.024	0.021	0.021	0.023	0.022	0.022	0.024	0.036	0.038	0.034	0.045	0.052	0.052	0.057	0.051	0.046	0.035	0.047	0.067	0.065	0.052	0.052	0.052
YGR199W	-0.011	-0.011	-0.012	-0.011	-0.011	-0.009	-0.009	-0.006	-0.009	-0.009	-0.018	-0.018	-0.02	-0.021	-0.024	-0.028	-0.031	-0.031	-0.031	-0.031	-0.031	-0.031	-0.033	-0.031	-0.033	-0.033	-0.033	-0.035	-0.033	-0.033	-0.033	-0.033	-0.033	-0.033	-0.033	-0.035	-0.035	-0.037	-0.04	-0.04	-0.04	-0.04	-0.04	-0.04	-0.04	-0.038	-0.038	-0.038	-0.038
YOR034C	-0.007	-0.004	-0.004	-0.004	-0.001	-0.003	-0.003	-0.003	-0.004	-0.004	-0.004	-0.001	0.003	-0.004	-0.006	-0.018	-0.018	-0.021	-0.021	-0.021	-0.021	-0.021	-0.019	-0.019	-0.019	-0.019	-0.019	-0.019	-0.024	-0.022	-0.022	-0.019	-0.017	-0.017	-0.017	-0.015	-0.015	-0.017	-0.017	-0.023	-0.022	-0.022	-0.02	-0.018	-0.018	-0.018	-0.018	-0.018	-0.018
YGR095C	-0.009	-0.011	-0.013	-0.013	-0.015	-0.015	-0.018	-0.028	-0.03	-0.03	-0.017	-0.009	0.007	0.001	0.001	0.011	0.011	0.011	0.009	0.011	0.012	0.012	0.002	0.005	0.005	0.007	0.007	0.007	0.009	0.011	0.006	0	0	0.001	0.002	0.006	-0.001	-0.003	-0.003	-0.004	-0.003	-0.003	-0.003	-0.003	-0.001	-0.001	-0.003	-0.003	-0.009
YGL179C	0.052	0.139	0.15	0.144	0.144	0.146	0.149	0.143	0.112	0.102	0.102	0.098	0.091	0.091	0.091	0.137	0.084	0.149	0.139	0.139	0.139	0.139	0.139	0.142	0.134	0.137	0.125	0.125	0.127	0.127	0.127	0.122	0.122	0.116	0.116	0.085	0.087	0.097	0.086	0.082	0.019	0.032	0.036	0.036	0.08	0.103	0.089	0.021	0.021
YNL081C	0.03	0.034	0.027	0.041	0.05	0.041	0.041	0.045	0.045	0.05	0.042	0.041	0.044	0.044	0.044	0.047	0.04	0.037	0.033	0.033	0.031	0.031	0.031	0.028	0.028	0.028	0.028	0.031	0.033	0.033	0.032	0.032	0.032	0.032	0.028	0.03	0.029	0.024	0.027	0.025	0.032	0.016	0.018	0.018	0.019	0.019	0.021	0.021	0.021
YOL112W	-0.009	-0.017	-0.018	-0.018	-0.02	-0.02	-0.018	-0.006	-0.002	-0.009	-0.011	-0.011	-0.008	-0.004	-0.01	-0.022	-0.025	-0.033	-0.033	-0.033	-0.033	-0.033	-0.047	-0.037	-0.053	-0.053	-0.039	-0.039	-0.037	-0.034	-0.038	-0.042	-0.039	-0.025	-0.032	-0.036	-0.037	-0.035	-0.035	-0.037	-0.033	-0.029	-0.032	-0.032	-0.034	-0.034	-0.034	-0.034	-0.036
YMR171C	-0.174	-0.163	-0.287	-0.381	-0.377	-0.38	-0.393	-0.386	-0.24	-0.241	-0.254	-0.254	-0.254	-0.254	-0.254	-0.25	-0.255	-0.243	-0.214	-0.179	-0.205	-0.186	-0.181	-0.185	-0.183	-0.173	-0.179	-0.258	-0.277	-0.277	-0.281	-0.203	-0.188	-0.197	-0.217	-0.19	-0.184	-0.184	-0.195	-0.246	-0.317	-0.3	-0.3	-0.29	-0.305	-0.312	-0.312	-0.312	-0.326
YJL147C	-0.17	-0.17	-0.17	-0.17	-0.149	-0.149	-0.149	-0.149	-0.149	-0.166	-0.173	-0.173	-0.157	-0.157	-0.157	-0.157	-0.157	-0.157	-0.164	-0.169	-0.186	-0.164	-0.164	-0.164	-0.164	-0.149	-0.139	-0.096	-0.096	-0.096	-0.096	-0.096	-0.096	-0.096	-0.101	-0.081	-0.081	-0.054	-0.043	-0.028	-0.068	-0.068	-0.092	-0.144	-0.144	-0.144	-0.156	-0.156	-0.146
YJL090C	0.008	0.008	0.008	-0.01	0.018	-0.019	-0.019	-0.021	-0.033	-0.038	-0.038	-0.027	-0.027	-0.019	-0.019	-0.022	-0.022	-0.029	-0.029	-0.029	-0.029	-0.027	-0.024	-0.024	-0.021	-0.021	-0.018	-0.015	-0.015	-0.015	-0.012	-0.012	-0.014	-0.008	-0.008	-0.008	-0.009	-0.009	-0.009	-0.012	-0.009	-0.006	-0.006	-0.012	-0.004	-0.006	-0.001	-0.001	-0.005
YBL026W	-0.059	-0.059	-0.061	-0.064	-0.064	-0.064	-0.056	-0.056	-0.056	-0.063	-0.06	-0.06	-0.081	-0.062	-0.059	-0.064	-0.064	-0.066	-0.061	-0.061	-0.056	-0.061	-0.101	-0.097	-0.097	-0.097	-0.139	-0.142	-0.167	-0.159	-0.159	-0.162	-0.162	-0.162	-0.162	-0.162	-0.162	-0.163	-0.163	-0.163	-0.163	-0.18	-0.152	-0.11	-0.118	-0.1	-0.1	-0.1	-0.134
YPR082C	0.009	0.009	0.009	0.004	0.004	0.008	0.016	0.016	0.016	0.016	0.015	0.018	0.018	0.018	0.018	0.022	0.019	0.013	0.017	0.019	0.019	0.019	0.019	0.018	0.023	0.021	0.025	0.018	0.024	0.022	0.018	0.015	0.016	0.016	0.012	0.012	0.012	0.011	0.015	0.015	0.02	0.02	0.024	0.024	0.021	0.026	0.022	0.024	0.024
YLR106C	-0.037	-0.036	-0.036	-0.036	-0.036	-0.029	-0.032	-0.03	-0.032	-0.029	-0.034	-0.032	-0.038	-0.04	-0.035	-0.036	-0.036	-0.038	-0.028	-0.024	-0.022	-0.024	-0.024	-0.024	-0.024	-0.024	-0.022	-0.022	-0.018	-0.018	-0.021	-0.024	-0.027	-0.025	-0.025	-0.025	-0.025	-0.026	-0.026	-0.026	-0.026	-0.026	-0.025	-0.027	-0.027	-0.027	-0.027	-0.029	-0.029
YLL018C-A	0.454	0.153	0.153	0.189	0.229	0.24	0.24	0.243	0.147	0.135	0.141	0.118	0.118	0.104	0.113	0.109	0.125	0.119	0.1	0.098	0.074	0.085	0.085	0.085	0.092	0.092	0.092	0.094	0.094	0.099	0.099	0.099	0.094	0.094	0.092	0.092	0.078	0.082	0.075	0.11	0.108	0.108	0.112	0.112	0.115	0.115	0.115	0.115	0.115
YMR022W	-0.039	-0.05	-0.047	-0.008	-0.008	-0.008	-0.01	-0.01	-0.008	-0.008	-0.008	-0.011	-0.011	-0.019	-0.02	-0.02	-0.023	-0.021	-0.018	-0.021	-0.021	-0.022	-0.034	-0.036	-0.036	-0.04	-0.047	-0.054	-0.064	-0.064	-0.055	-0.055	-0.055	-0.051	-0.052	-0.052	-0.052	-0.06	-0.055	-0.051	-0.046	-0.048	-0.048	-0.058	-0.053	-0.058	-0.066	-0.065	-0.071
YJR091C	-0.025	-0.023	-0.025	-0.025	-0.025	-0.025	-0.025	-0.026	-0.026	-0.026	-0.026	-0.028	-0.024	-0.027	-0.027	-0.027	-0.027	-0.027	-0.029	-0.032	-0.031	-0.025	-0.044	-0.044	-0.044	-0.044	-0.05	-0.05	-0.048	-0.048	-0.064	-0.055	-0.057	-0.057	-0.06	-0.056	-0.05	-0.062	-0.071	-0.073	-0.076	-0.076	-0.084	-0.093	-0.082	-0.082	-0.082	-0.071	-0.07
YMR176W	-0.077	-0.077	-0.071	-0.14	-0.141	-0.159	-0.167	-0.192	-0.195	-0.183	-0.22	-0.21	-0.21	-0.21	-0.21	-0.21	-0.19	-0.189	-0.19	-0.196	-0.197	-0.199	-0.191	-0.197	-0.181	-0.187	-0.194	-0.188	-0.191	-0.18	-0.175	-0.175	-0.17	-0.175	-0.177	-0.175	-0.179	-0.199	-0.199	-0.191	-0.181	-0.186	-0.186	-0.183	-0.183	-0.179	-0.179	-0.179	-0.179
YNL275W	-0.002	-0.002	-0.002	0.019	-0.013	-0.007	0.003	0.003	-0.008	-0.029	-0.06	-0.076	-0.076	-0.076	-0.076	-0.083	-0.083	-0.083	-0.067	-0.067	-0.067	-0.067	-0.067	-0.081	-0.073	-0.042	-0.054	-0.054	-0.054	-0.068	-0.102	-0.145	-0.154	-0.164	-0.081	-0.055	-0.06	-0.064	-0.068	-0.03	-0.03	-0.013	-0.018	-0.013	-0.013	-0.013	-0.025	-0.035	-0.035
YNL173C	0.104	0.104	0.104	0.104	0.089	0.025	0.059	0.044	0.045	0.035	0.027	0.016	-0.026	-0.021	-0.021	-0.027	-0.027	-0.027	-0.027	-0.027	-0.078	-0.381	-0.381	-0.426	-0.49	-0.49	-0.49	-0.49	-0.504	-0.711	-0.953	-0.977	-0.977	-0.977	-0.977	-0.587	-0.869	0	0.011	0.083	0.083	0.087	0.098	0.157	0.157	0.192	0.13	0.135	0.132
YJR131W	0.104	0.097	0.101	0.099	0.088	0.089	0.094	0.075	0.081	0.081	0.081	0.079	0.079	0.079	0.03	0.03	-0.017	-0.017	-0.017	-0.023	-0.001	-0.004	0.018	0.021	0.021	0.01	0.01	0.003	0.003	0.026	0.026	0.014	0.017	0.017	0.072	0.063	0.058	0.034	0.034	0.031	-0.01	-0.01	-0.01	-0.014	-0.014	-0.014	-0.014	-0.014	-0.014
YGL127C	0.024	0.024	0.022	0.021	0.021	0.019	0.015	0.015	0.003	0.013	0.013	0.009	0.02	0.02	-0.008	-0.012	-0.012	-0.008	-0.008	-0.006	-0.005	-0.003	0.007	0.014	0.012	0.012	0.012	0.012	0.013	-0.009	-0.013	-0.016	-0.016	-0.016	-0.016	-0.016	-0.016	-0.019	-0.017	-0.017	-0.017	-0.022	-0.018	-0.021	-0.021	-0.021	-0.02	-0.018	-0.018
YLR421C	-0.049	-0.053	-0.088	-0.097	-0.097	-0.097	-0.086	-0.089	-0.075	-0.075	-0.075	-0.075	-0.075	-0.073	-0.073	-0.073	-0.075	-0.075	-0.075	-0.093	-0.081	-0.078	-0.074	-0.074	-0.074	-0.079	-0.082	-0.082	-0.073	-0.073	-0.071	-0.076	-0.076	-0.076	-0.077	-0.077	-0.077	-0.075	-0.075	-0.075	-0.075	-0.079	-0.079	-0.079	-0.079	-0.086	-0.091	-0.093	-0.103
YKR041W	-0.049	-0.03	-0.018	-0.018	-0.018	-0.018	-0.018	-0.018	-0.018	-0.015	-0.015	-0.015	-0.015	-0.013	-0.01	-0.008	-0.008	-0.007	-0.007	-0.007	-0.007	-0.007	-0.016	-0.011	-0.011	-0.011	-0.008	-0.008	-0.008	-0.008	-0.011	-0.011	-0.011	-0.011	-0.011	-0.011	-0.011	-0.011	-0.013	-0.013	-0.011	-0.009	-0.009	-0.011	-0.011	-0.013	-0.013	-0.013	-0.013
YLR227C	-0.012	-0.012	-0.012	-0.012	-0.022	-0.022	0.035	0.035	0.046	0.046	0.055	0.044	0.028	0.002	0.017	-0.012	-0.012	-0.012	-0.012	-0.012	0.017	0.057	0.072	0.072	0.05	0.05	0.05	0.05	0.05	0.035	0.026	-0.002	-0.014	-0.014	-0.034	-0.043	-0.043	-0.046	-0.029	-0.021	-0.037	-0.056	-0.032	-0.032	-0.032	-0.047	-0.054	-0.043	-0.043
YLR363W-A	-0.061	-0.066	-0.066	-0.069	-0.069	-0.069	-0.069	-0.069	-0.069	-0.069	-0.067	-0.07	-0.07	-0.07	-0.07	-0.07	-0.07	-0.072	-0.06	-0.06	-0.06	-0.06	-0.06	-0.06	-0.058	-0.052	-0.045	-0.047	-0.044	-0.044	-0.046	-0.043	-0.043	-0.05	-0.05	-0.061	-0.061	-0.059	-0.059	-0.059	-0.059	-0.052	-0.06	-0.06	-0.06	-0.06	-0.06	-0.066	-0.073
YDR148C	0.28	0.276	0.275	0.275	0.275	0.275	0.275	0.277	0.277	0.255	0.257	0.235	0.235	0.237	0.219	0.215	0.215	0.331	0.35	0.305	0.299	0.299	0.299	0.299	0.299	0.302	0.302	0.296	0.294	0.261	0.267	0.404	0.631	0.797	0.806	0.944	0.926	0.926	0.931	0.971	0.912	0.893	0.814	0.775	0.784	0.99	0	0	0
YPR112C	0.048	0.056	0.052	0.052	0.052	0.054	0.049	0.049	0.047	0.048	0.047	0.036	0.03	0.03	0.032	0.025	0.024	0.024	0.025	0.029	0.029	0.029	0.029	0.021	0.022	0.025	0.024	0.015	0.015	0.015	0.015	0.015	0.015	0.015	0.013	-0.002	-0.003	-0.003	-0.007	0.002	-0.003	-0.006	-0.016	-0.024	-0.027	-0.027	-0.071	-0.067	-0.067
YBL078C	0	-0.004	-0.004	-0.004	-0.006	-0.006	-0.008	-0.01	-0.009	-0.009	-0.01	-0.01	-0.01	-0.011	-0.01	-0.014	-0.014	-0.013	-0.013	-0.013	-0.012	-0.012	-0.012	-0.014	-0.012	-0.011	-0.009	-0.009	-0.011	-0.013	-0.013	-0.015	-0.015	-0.015	-0.014	-0.014	-0.013	-0.012	-0.011	-0.011	-0.009	-0.009	-0.009	-0.009	-0.011	-0.012	-0.016	-0.017	-0.019
YKR070W	-0.019	-0.007	-0.007	-0.014	-0.015	-0.023	-0.023	-0.023	-0.023	-0.018	-0.014	-0.014	-0.021	-0.019	-0.021	-0.014	-0.014	-0.017	-0.018	-0.017	-0.015	-0.015	-0.004	-0.002	-0.004	-0.004	-0.004	-0.004	-0.002	-0.01	-0.01	-0.01	-0.012	-0.016	-0.016	-0.015	-0.015	-0.009	-0.009	-0.009	-0.019	-0.02	-0.029	-0.028	-0.028	-0.028	-0.031	-0.031	-0.03
YJL080C	-0.138	-0.145	-0.145	-0.145	-0.145	-0.145	-0.145	-0.145	-0.159	-0.148	-0.164	-0.144	-0.141	-0.139	-0.143	-0.143	-0.143	-0.143	-0.143	-0.143	-0.143	-0.14	-0.14	-0.136	-0.136	-0.134	-0.134	-0.141	-0.157	-0.155	-0.155	-0.155	-0.165	-0.173	-0.175	-0.175	-0.174	-0.171	-0.174	-0.176	-0.174	-0.175	-0.175	-0.177	-0.222	-0.205	-0.197	-0.194	-0.194
YNL283C	0.122	0.144	0.131	0.142	0.142	0.086	0.051	0.032	0.021	0.064	0.035	0.035	-0.039	0.041	0.041	0.171	0.171	-0.222	0	0	0	0.001	0.001	-0.047	-0.047	-0.047	-0.047	-0.06	-0.081	-0.086	-0.086	-0.086	-0.086	-0.086	-0.086	-0.086	-0.086	-0.06	-0.06	-0.06	-0.023	-0.023	-0.023	-0.023	-0.023	-0.023	-0.07	-0.026	-0.026
YDR441C	0	0.007	0.001	-0.039	-0.024	-0.021	-0.028	-0.028	-0.028	-0.028	-0.028	-0.028	-0.028	-0.028	-0.028	-0.028	-0.031	-0.031	-0.031	-0.031	-0.028	-0.028	-0.031	-0.031	-0.031	-0.025	-0.017	-0.017	-0.023	-0.023	-0.019	-0.019	-0.016	-0.014	-0.014	-0.006	-0.006	-0.006	-0.013	-0.013	-0.005	-0.005	0	-0.003	-0.003	-0.003	-0.003	-0.003	0.027
YIL130W	-0.007	0.009	0.005	-0.036	-0.055	-0.055	-0.055	-0.055	-0.043	-0.043	-0.043	0.064	-0.09	-0.175	-0.175	-0.191	-0.265	-0.566	-0.587	-0.623	-0.645	-0.645	-0.634	-0.543	-0.543	-0.563	-0.563	-0.563	-0.638	-0.644	-0.939	-0.939	-0.93	-0.982	-0.997	-0.987	-0.987	-0.774	-0.487	-0.479	-0.49	-0.49	-0.49	-0.482	-0.502	-0.492	-0.493	-0.506	-0.506
YLR264W	-0.012	-0.003	-0.028	-0.028	-0.028	-0.028	-0.049	-0.059	-0.059	-0.059	-0.059	-0.059	-0.07	-0.051	-0.054	-0.054	-0.045	-0.045	-0.045	-0.045	-0.045	-0.053	-0.046	-0.055	-0.051	-0.051	-0.067	-0.079	-0.079	-0.079	-0.079	-0.079	-0.086	-0.093	-0.136	-0.147	-0.153	-0.153	-0.162	-0.157	-0.163	-0.176	-0.176	-0.183	-0.162	-0.173	-0.188	-0.188	-0.188
YOR373W	-0.107	-0.111	-0.114	-0.114	-0.114	-0.114	-0.107	-0.107	-0.107	-0.107	-0.107	-0.107	-0.11	-0.108	-0.104	-0.095	-0.118	-0.118	-0.118	-0.104	-0.102	-0.102	-0.102	-0.097	-0.097	-0.091	-0.091	-0.115	-0.108	-0.09	-0.122	-0.093	-0.104	-0.077	-0.077	-0.049	-0.063	-0.043	-0.049	-0.049	-0.049	-0.025	-0.025	-0.025	-0.013	-0.006	0.031	0.019	0.019
YHR030C	-0.029	-0.034	-0.041	-0.041	-0.047	-0.051	-0.048	-0.046	-0.046	-0.04	-0.028	-0.041	-0.041	-0.04	-0.04	-0.044	-0.038	-0.053	-0.06	-0.059	-0.059	-0.059	-0.059	-0.059	-0.059	-0.059	-0.059	-0.052	-0.052	-0.054	-0.054	-0.058	-0.058	-0.056	-0.056	-0.054	-0.053	-0.052	-0.054	-0.054	-0.054	-0.054	-0.058	-0.049	-0.049	-0.045	-0.045	-0.045	-0.045
YDR198C	0.213	0.19	0.197	0.197	0.188	0.188	0.164	0.164	0.061	0.087	0.087	0.087	0.087	-0.04	-0.024	-0.028	-0.008	-0.008	-0.008	0.025	0.03	0.02	0.02	0.02	0.02	0.02	0.02	0.029	0.028	0.044	0.103	0.119	0.084	0.096	0.116	0.13	0.13	0.13	0.13	0.091	0.099	0.104	0.078	0.129	0.095	0.095	0.088	0.085	0.04
YDR541C	-0.073	-0.082	-0.072	-0.074	-0.08	-0.08	-0.08	-0.079	-0.07	-0.07	-0.074	-0.074	-0.075	-0.075	-0.075	-0.075	-0.075	-0.08	-0.078	-0.078	-0.081	-0.081	-0.083	-0.082	-0.082	-0.074	-0.077	-0.077	-0.078	-0.082	-0.082	-0.081	-0.077	-0.08	-0.08	-0.08	-0.078	-0.078	-0.078	-0.08	-0.08	-0.08	-0.08	-0.08	-0.077	-0.081	-0.081	-0.081	-0.087
YNL160W	0	0	0	0	0	0	0	0	0	0	0	0	0	0	0	0	0	0	0	0	0	0	0	0	0	0	0	0	0	0	0	0	0	0	0	0	0	0	0	0	0	0	0	0	0	0	0	0	0
YBR008C	0.052	0.052	0.056	0.069	0.06	0.074	0.112	0.106	0.106	0.106	0.11	0.106	0.103	0.099	0.099	0.11	0.112	0.112	0.107	0.109	0.109	0.109	0.123	0.142	0.142	0.128	0.132	0.122	0.12	0.12	0.122	0.119	0.11	0.074	0.073	0.067	0.05	0.063	0.043	0.043	0.046	0.038	0.036	0.034	0.034	0.034	0.034	0.032	0.035
YCL044C	0.035	0.035	0.034	0.034	0.036	0.047	0.054	0.053	0.056	0.056	0.053	0.054	0.054	0.054	0.054	0.056	0.057	0.059	0.059	0.059	0.064	0.06	0.06	0.06	0.061	0.061	0.062	0.062	0.062	0.06	0.061	0.061	0.061	0.066	0.062	0.062	0.06	0.06	0.06	0.06	0.06	0.056	0.055	0.055	0.055	0.06	0.056	0.059	0.054
YNL158W	-0.007	-0.007	-0.007	0.005	0.014	0.029	0.015	0.018	0.018	0.018	0.018	0.018	0.018	0.018	0.018	0.018	0.013	0.013	0.013	0.013	0.009	0.018	0.042	0.039	0.027	0.027	0.027	0.028	0.024	0.024	0.024	0.005	0.01	0.01	-0.001	-0.001	-0.001	-0.004	-0.003	-0.002	-0.022	-0.022	-0.024	-0.023	-0.023	-0.023	-0.026	-0.026	-0.031
YMR064W	-0.026	-0.036	-0.036	-0.031	-0.058	-0.066	-0.066	-0.066	-0.07	-0.07	-0.12	-0.108	-0.082	-0.096	-0.083	-0.089	-0.089	-0.083	-0.079	-0.079	-0.077	-0.059	-0.059	-0.059	-0.045	-0.065	-0.056	-0.061	-0.061	-0.046	-0.028	-0.022	-0.022	-0.008	-0.009	-0.006	0.001	0.001	-0.002	0.009	0.009	0.01	0.016	0.013	0.003	0.003	0.003	0.001	-0.006
YKL126W	0.034	0.04	0.044	0.04	0.04	0.04	0.048	0.024	0.024	0.024	0.021	0.021	0.021	0.021	0.016	0.021	0.01	0.01	0.01	-0.009	-0.009	-0.009	-0.019	-0.017	-0.025	-0.025	-0.025	-0.025	-0.027	-0.027	-0.032	-0.05	-0.049	-0.049	-0.047	-0.047	-0.047	-0.047	-0.052	-0.054	-0.059	-0.059	-0.059	-0.062	-0.06	-0.06	-0.06	-0.06	-0.06
YGL145W	-0.05	-0.04	-0.131	-0.104	-0.109	-0.097	-0.138	-0.143	-0.038	-0.038	-0.038	-0.043	-0.043	0.013	0.035	0.071	0.026	0.052	0.057	0.067	0.135	0.141	0.131	0.161	0.161	0.166	0.156	0.189	0.17	0.172	0.165	0.352	0.669	0.6	0.593	0.411	0.362	0.386	0.401	0.422	0.422	0.445	0.519	0.514	0.467	0.467	0.467	0.463	0.466
YNR013C	-0.555	-0.555	-0.555	-0.555	-0.555	-0.555	-0.555	-0.555	-0.555	-0.347	-0.112	-0.061	-0.061	-0.061	-0.061	-0.061	-0.061	-0.177	-0.199	-0.115	-0.115	-0.115	-0.115	-0.115	-0.115	-0.115	-0.115	-0.115	-0.135	-0.118	-0.118	-0.135	-0.118	-0.137	-0.121	-0.121	-0.121	-0.121	-0.102	-0.077	-0.064	-0.064	-0.064	-0.111	-0.111	-0.111	-0.111	-0.111	-0.111
YDR372C	0.007	0.003	-0.01	-0.01	-0.008	-0.011	-0.011	-0.011	-0.011	-0.011	-0.013	-0.013	-0.013	-0.013	-0.013	-0.016	-0.019	-0.019	-0.019	-0.019	-0.019	-0.019	-0.019	-0.018	-0.018	-0.028	-0.028	-0.028	-0.028	-0.028	-0.028	-0.033	-0.033	-0.033	-0.036	-0.034	-0.034	-0.044	-0.044	-0.045	-0.045	-0.048	-0.048	-0.048	-0.048	-0.048	-0.048	-0.053	-0.039
YNL052W	0.025	0.021	0.018	0.018	0.018	0.018	0.021	0.007	0.007	0.005	-0.001	-0.004	-0.004	-0.004	-0.002	-0.001	-0.004	-0.009	-0.009	-0.01	-0.013	-0.013	-0.015	-0.012	-0.01	-0.008	-0.008	-0.003	-0.001	-0.001	-0.001	-0.001	-0.003	-0.009	-0.02	-0.025	-0.027	-0.027	-0.027	-0.025	-0.025	-0.025	-0.025	-0.022	-0.022	-0.02	-0.02	-0.02	-0.02
YKL216W	-0.003	0	-0.011	-0.014	-0.014	-0.014	-0.014	-0.011	-0.009	-0.016	-0.021	-0.029	-0.032	-0.03	-0.032	-0.03	-0.019	-0.028	-0.029	-0.029	-0.025	-0.023	-0.022	-0.02	-0.02	-0.018	-0.018	-0.017	-0.017	-0.017	-0.015	-0.015	-0.015	-0.015	-0.015	-0.015	-0.015	-0.015	-0.015	-0.015	-0.015	-0.015	-0.015	-0.009	-0.009	-0.003	-0.005	-0.005	-0.005
YDR516C	-0.101	-0.192	-0.229	-0.237	-0.237	-0.241	-0.244	-0.227	-0.223	-0.216	-0.227	-0.282	-0.272	-0.276	-0.2	-0.203	-0.203	-0.206	-0.206	-0.281	-0.325	-0.322	-0.318	-0.312	-0.309	-0.306	-0.302	-0.299	-0.321	-0.325	-0.325	-0.325	-0.321	-0.315	-0.303	-0.303	-0.301	-0.301	-0.301	-0.3	-0.3	-0.297	-0.297	-0.297	-0.297	-0.297	-0.273	-0.278	-0.281
YPL162C	-0.024	-0.023	-0.025	-0.025	-0.025	-0.025	-0.025	-0.025	-0.026	-0.028	-0.028	-0.025	-0.025	-0.025	-0.025	-0.026	-0.026	-0.026	-0.026	-0.024	-0.027	-0.027	-0.029	-0.02	-0.02	-0.02	-0.02	-0.018	-0.02	-0.027	-0.03	-0.03	-0.03	-0.03	-0.035	-0.035	-0.04	-0.04	-0.045	-0.048	-0.048	-0.045	-0.045	-0.045	-0.045	-0.045	-0.045	-0.045	-0.045
YJL145W	-0.025	-0.034	-0.041	-0.045	-0.043	-0.054	-0.06	-0.06	-0.049	-0.049	-0.054	-0.052	-0.057	-0.057	-0.057	-0.051	-0.056	-0.045	-0.045	-0.009	-0.009	-0.012	-0.01	-0.006	-0.006	0.003	0.003	0	0	0	0	0.003	-0.002	-0.002	0.001	0.002	0.002	0.002	0.002	0.011	0.011	0.011	0.014	0.014	0.014	0.014	0.011	0.011	0.011
YMR154C	-0.008	-0.016	-0.03	-0.03	-0.03	-0.032	-0.021	-0.012	-0.019	-0.021	-0.021	-0.021	-0.021	-0.018	-0.044	-0.099	-0.098	-0.094	-0.126	-0.097	-0.097	-0.088	-0.088	-0.081	-0.082	-0.077	-0.053	-0.053	-0.065	-0.071	-0.17	-0.189	-0.192	-0.192	-0.195	-0.195	-0.2	-0.191	-0.196	-0.196	-0.206	-0.206	-0.207	-0.215	-0.217	-0.217	-0.213	-0.262	-0.262
YLR085C	0.051	0.051	0.051	0.055	0.041	0.028	0.039	0.043	0.043	0.043	0.036	0.043	0.038	0.118	0.115	0.121	0.128	0.126	0.133	0.151	0.106	0.099	0.102	0.105	0.111	0.112	0.123	0.128	0.123	0.127	0.131	0.142	0.142	0.141	0.141	0.175	0.174	0.175	0.182	0.179	0.18	0.18	0.18	0.177	0.177	0.194	0.172	0.129	0.128
YDR194C	0.29	0.29	0.29	0.29	0.29	0.29	0.29	0.29	0.29	0.29	0.284	0.279	0.279	0.279	0.279	0.279	0.279	0.282	0.282	0.278	0.278	0.282	0.282	0.282	0.282	0.282	0.282	0.282	0.282	0.282	0.282	0.27	0.27	0.274	0.266	0.266	0.249	0.249	0.249	0.264	0.259	0.259	0.253	0.253	0.253	0.253	0.209	0.305	0.305
YML012W	0.108	0.108	0.108	0.108	0.103	0.103	0.103	0.103	0.103	0.103	0.103	0.121	0.121	0.105	0.105	0.105	0.103	0.103	0.103	0.103	0.103	0.106	0.106	0.118	0.117	0.109	0.1	0.109	0.109	0.114	0.121	0.121	0.121	0.119	0.113	0.116	0.117	0.117	0.117	0.122	0.122	0.124	0.116	0.117	0.117	0.117	0.116	0.119	0.119
YKL179C	-0.107	-0.115	-0.115	-0.234	-0.132	-0.125	-0.125	-0.125	-0.125	-0.125	-0.125	-0.125	-0.117	-0.117	-0.117	-0.187	-0.187	-0.202	-0.222	-0.222	-0.222	-0.222	-0.256	-0.256	-0.249	-0.229	-0.177	-0.181	-0.106	-0.106	-0.106	-0.105	-0.102	-0.102	-0.102	-0.105	-0.103	-0.113	-0.113	-0.108	-0.101	-0.102	-0.102	-0.102	-0.109	-0.109	-0.109	-0.113	-0.113
YGR120C	0	0	0	0	0	0	0	0	0	0	0	0	0	0	0	0	0	0	0	0	0	0	0	0	0	0	0	0	0	0	0	0	0	0	0	0	0	0	0	0	0	0	0	0	0	0	0	0	-0.077
YML007W	0.093	0.093	0.093	0.093	0.093	0.093	0.07	0.07	0.07	0.07	0.043	0.034	0.022	0.022	0.034	-0.009	-0.009	-0.009	-0.009	-0.009	-0.009	-0.009	-0.009	-0.009	-0.02	0.004	0.028	0.047	0.047	0.047	0.047	0.047	0.047	0.028	0.028	0.013	0.013	0.023	0.023	0.023	0.023	0.085	0.055	0.055	0.055	0.055	0.055	0.055	0.04
YOR016C	0.136	0.044	0.044	0.049	0.046	0.046	0.048	0.048	0.057	0.047	0.047	0.052	0.052	0.052	0.055	0.055	0.055	0.055	0.058	0.058	0.062	0.062	0.062	0.062	0.062	0.062	0.062	0.064	0.064	0.064	0.061	0.066	0.069	0.049	0.042	0.04	0.043	0.051	0.051	0.051	0.051	0.051	0.051	0.051	0.051	0.051	0.049	0.052	0.043
YLR318W	0.032	0.041	0.05	0.059	0.096	0.061	0.054	0.054	0.061	0.055	0.055	0.062	0.068	0.045	0.018	0.028	0.025	0.015	0.004	0.004	-0.002	-0.008	-0.013	-0.013	-0.009	-0.009	-0.005	-0.005	-0.011	-0.011	-0.011	-0.006	-0.006	-0.01	-0.004	-0.004	0.008	0.008	0.008	0.002	0.002	0.002	0.002	0.021	0.03	0.031	0.031	0.031	0.035
YCL058W-A	0.042	0.043	0.05	0.051	0.048	0.067	0.065	0.065	0.059	0.059	0.059	0.07	0.07	0.061	0.037	0.033	0.033	0.035	0.035	0.032	0.035	0.046	0.042	0.021	0.021	0.024	0.023	0.023	0.024	0.022	0.021	0.021	0.021	0.019	0.016	0.016	0.015	0.013	0.015	0.017	0.017	0.016	0.01	0.011	0.008	0.009	0.009	0.009	0.009
YOR299W	-0.124	-0.124	-0.124	-0.124	-0.124	-0.124	-0.124	-0.124	-0.157	-0.157	-0.157	0	0	0	0	0	0	0	0	0	0	0	0	0	0	0	0	0	0	0	0	0	0	0	0	0	0	0	0	0	0	0	0	0	0	0	0	0	0
YPR202W	-0.006	-0.006	-0.006	-0.006	-0.004	-0.004	-0.021	0.006	-0.001	-0.001	0.005	0.005	-0.011	-0.011	-0.021	-0.033	-0.033	-0.033	-0.033	-0.033	-0.033	-0.033	-0.033	-0.038	-0.038	-0.044	-0.035	-0.017	-0.017	-0.017	0.004	0.004	0.004	0.004	-0.004	-0.001	-0.001	-0.001	-0.001	-0.001	-0.001	-0.001	-0.001	-0.001	-0.012	-0.018	-0.014	0.007	-0.016
YPR095C	-0.008	0.001	0.002	0.009	0.009	0.009	0.018	0.015	0.015	0.016	0.011	0.009	0.009	0.006	0.004	0.004	0.004	0.004	-0.001	0.002	-0.013	-0.009	-0.006	0.028	0.028	0.025	0.018	0.018	0.014	0.012	0.018	0.018	0.016	0.016	0.018	0.018	0.017	0.017	0.017	0.01	0.01	0.015	0.015	0.012	0.012	0.012	0.01	0.003	0.007
YMR158W	-0.084	-0.084	-0.094	-0.094	-0.081	-0.086	-0.08	-0.081	-0.076	-0.076	-0.064	-0.056	-0.064	-0.087	-0.087	-0.087	-0.128	-0.128	-0.128	-0.176	-0.176	-0.18	-0.165	-0.165	-0.244	-0.422	-0.269	-0.396	-0.396	-0.318	-0.248	-0.248	-0.248	-0.245	-0.27	-0.32	-0.332	-0.332	-0.344	-0.334	-0.323	-0.249	-0.249	-0.245	-0.245	-0.235	-0.235	-0.274	-0.263
YLR141W	-0.065	-0.045	-0.045	-0.022	-0.017	-0.022	-0.022	-0.022	-0.022	-0.036	-0.033	-0.048	-0.044	-0.042	-0.044	-0.057	-0.058	-0.056	-0.059	-0.047	-0.041	-0.041	-0.042	-0.043	-0.043	-0.043	-0.045	-0.049	-0.05	-0.051	-0.05	-0.05	-0.052	-0.052	-0.052	-0.052	-0.051	-0.047	-0.047	-0.045	-0.045	-0.045	-0.043	-0.042	-0.043	-0.044	-0.05	-0.05	-0.052
YBR258C	0.177	0.162	0.158	0.048	0.048	0.048	0.007	0.012	0.006	0.037	0.04	0.044	0.053	0.056	0.063	0.062	0.066	0.064	0.045	0.045	0.047	0.053	0.053	0.056	0.028	0.015	0.002	0.032	0.049	0.066	0.07	0.067	0.09	0.087	0.09	0.093	0.093	0.094	0.085	0.044	0.042	0.079	0.079	0.066	0.072	0.072	0.07	0.07	0.057
YER053C	-0.127	-0.127	-0.127	-0.127	-0.124	-0.118	-0.118	-0.118	-0.118	-0.118	-0.118	-0.118	-0.099	-0.082	-0.082	-0.082	-0.115	-0.076	-0.076	-0.076	-0.076	-0.117	-0.117	-0.117	-0.117	0	0	0	0	0	0	0	0	0	0	0	0	0	0	0	0	0	0	0	0	0	0	0	0
YNL130C	0.299	0.253	0.253	0.253	0.253	0.253	0.253	0.253	0.253	0.253	0.253	0.253	0.261	0.261	0.261	0.261	0.257	0.253	0.253	0.253	0.234	0.234	0.234	0.162	0.162	0.162	0.162	0.162	0.158	0.129	0.129	0.129	0.125	0.125	0.125	0.125	0.115	0.115	0.115	0.149	0.143	0.138	0.143	0.144	0.084	0.054	0.073	0.073	0.073
YJR014W	0.007	0.007	0.001	0.007	0.002	0.002	0.002	0.014	0.017	0.023	0.035	0.029	0.02	0.02	0.02	0.018	0.018	0.021	0.018	0.037	0.03	0.027	0.029	0.023	0.023	0.023	0.023	0.023	0.023	0.022	0.027	0.027	0.027	0.027	0.027	0.027	0.027	0.032	0.025	0.022	0.022	0.017	0.021	0.027	0.027	0.027	0.03	0.037	0.036
YPR011C	-0.084	-0.1	-0.105	-0.105	-0.105	-0.105	-0.105	-0.118	-0.118	-0.118	-0.118	-0.118	-0.123	-0.123	-0.118	-0.106	-0.094	-0.078	-0.048	-0.052	-0.052	-0.056	-0.059	-0.065	-0.065	-0.065	-0.07	-0.07	-0.082	-0.082	-0.085	-0.093	-0.1	-0.102	-0.102	-0.102	-0.101	-0.099	-0.1	-0.103	-0.103	-0.103	-0.103	-0.103	-0.103	-0.091	-0.084	-0.078	-0.078
YNR048W	-0.05	-0.05	-0.05	-0.039	-0.03	-0.047	-0.047	-0.051	-0.04	-0.04	-0.04	-0.043	-0.04	-0.017	-0.015	-0.015	-0.017	-0.02	-0.02	-0.02	-0.023	-0.023	-0.023	-0.023	-0.023	-0.018	-0.018	-0.018	-0.021	-0.024	-0.027	-0.027	-0.031	-0.02	-0.025	-0.02	-0.012	0	0	0	0	-0.002	-0.002	-0.002	-0.002	-0.002	-0.002	-0.002	-0.002
YIR007W	-0.098	-0.072	-0.072	-0.073	-0.073	-0.065	-0.065	-0.064	-0.067	-0.049	-0.052	-0.052	-0.049	-0.046	-0.046	-0.046	-0.051	-0.051	-0.041	-0.041	-0.041	-0.041	-0.041	-0.044	-0.044	-0.047	-0.053	-0.057	-0.075	-0.102	-0.081	-0.056	-0.056	-0.036	-0.046	-0.008	-0.003	-0.003	0.001	0.001	0.001	0.001	0.01	0.03	0.03	0.001	-0.023	-0.023	-0.061
YNL308C	-0.007	-0.007	-0.007	-0.007	-0.007	-0.015	-0.015	-0.015	-0.015	-0.015	-0.015	-0.015	-0.015	-0.015	-0.015	-0.042	-0.042	-0.042	-0.042	-0.075	-0.062	-0.078	-0.061	-0.061	-0.065	-0.065	-0.065	-0.065	-0.065	-0.065	-0.065	-0.065	-0.065	-0.068	-0.068	-0.06	-0.06	-0.06	-0.059	-0.06	-0.067	-0.067	-0.067	-0.074	-0.065	-0.065	-0.067	-0.067	-0.067
YHR181W	-0.001	-0.001	-0.001	0.005	0.005	0.02	0.02	0.02	0.02	0.049	0.035	0.017	0.008	0.008	-0.003	0.008	0.008	0.021	0.003	0	0	0	0	0	0	-0.054	-0.138	-0.138	-0.138	-0.138	-0.138	-0.026	-0.022	-0.022	-0.022	-0.022	-0.022	0.001	0.001	0.001	0.001	0.001	0.001	-0.013	-0.042	-0.042	-0.056	-0.056	-0.078
YPL103C	0.086	0.09	0.09	0.04	0.031	-0.039	-0.039	-0.044	-0.049	-0.069	-0.099	-0.099	0.013	0.06	0.06	0.037	-0.041	-0.05	-0.041	-0.019	-0.1	-0.079	-0.071	-0.104	-0.104	-0.104	-0.09	-0.035	-0.03	0	0.012	0.012	0.018	0.018	0.032	0.032	0.026	0.021	0.021	0.021	0.021	0.001	-0.025	-0.02	-0.028	-0.028	-0.027	-0.023	-0.022
YML057W	0.029	0.029	0.029	0.027	0.028	0.028	0.027	0.026	0.024	0.026	0.026	0.027	0.029	0.029	0.027	0.025	0.025	0.026	0.026	0.026	0.024	0.024	0.024	0.024	0.025	0.025	0.025	0.025	0.025	0.024	0.023	0.023	0.023	0.022	0.022	0.022	0.022	0.022	0.022	0.022	0.022	0.024	0.021	0.021	0.021	0.021	0.021	0.021	0.016
YPR178W	0.103	0.096	0.085	0.085	0.072	0.08	0.066	0.059	0.089	0.096	0.095	0.104	0.17	0.117	0.115	0.115	0.11	0.11	0.106	0.102	0.082	0.075	0.063	0.063	0.063	0.063	0.063	0.063	0.063	0.063	0.06	0.06	0.057	0.015	0.015	0.023	0.006	0.006	0.006	0.006	0.006	0.006	0.003	0.012	0.012	0.016	0.016	0.016	0.016
YBR112C	0	0	0	0	0	0	0	0	0	0	0	0	0	0	0	0	0	0	0	0	0	0	0	0	0	0	0	0	0	0	0	0	0	0	0	0	0	0	0	0	0	0	0	0	0	0	0	0	0
YNR004W	-0.032	-0.032	-0.032	-0.016	-0.005	-0.011	-0.011	-0.005	-0.017	-0.03	-0.03	-0.03	-0.03	-0.03	-0.03	-0.03	-0.034	-0.014	-0.007	-0.003	0.018	0.05	0.045	0.045	0.05	0.03	0.034	0.042	0.046	0.049	0.046	0.046	0.046	0.063	0.059	0.059	0.063	0.074	0.071	0.061	0.059	0.024	0.019	0.035	0.021	0.004	0	0	-0.002
YDR367W	-0.023	-0.023	-0.023	-0.021	-0.022	-0.024	-0.019	-0.019	-0.019	-0.018	-0.018	-0.018	-0.02	-0.02	-0.018	-0.016	-0.024	-0.018	-0.018	-0.018	-0.018	-0.018	-0.018	-0.013	-0.016	-0.016	-0.016	-0.016	-0.018	-0.018	-0.019	-0.023	-0.019	-0.019	-0.017	-0.017	-0.017	-0.017	-0.017	-0.02	-0.02	-0.031	-0.031	-0.031	-0.031	-0.031	-0.031	-0.036	-0.036
YKR024C	0.058	0.058	0.061	0.119	0.114	0.112	0.031	-0.108	-0.128	-0.112	-0.144	-0.492	-0.476	-0.488	-0.503	-0.52	-0.52	-0.527	-0.627	-0.63	-0.642	-0.642	-0.567	-0.553	-0.477	-0.595	-0.414	-0.474	-0.489	-0.528	-0.541	-0.539	-0.44	-0.438	-0.506	-0.437	-0.442	-0.517	-0.517	-0.534	-0.544	-0.548	-0.548	-0.548	-0.552	-0.547	-0.547	-0.545	-0.545
YNR043W	0.067	0.057	0.056	0.059	0.067	0.067	0.067	0.065	0.062	0.061	0.061	0.061	0.072	0.058	0.058	0.058	0.058	0.058	0.058	0.058	0.058	0.058	0.055	0.055	0.059	0.059	0.064	0.065	0.065	0.065	0.066	0.062	0.061	0.061	0.061	0.061	0.061	0.061	0.06	0.06	0.06	0.06	0.06	0.06	0.063	0.066	0.066	0.066	0.074
YOR197W	-0.061	-0.062	-0.06	-0.055	-0.058	-0.051	-0.042	-0.042	-0.048	-0.058	-0.052	-0.057	-0.057	-0.061	-0.061	-0.061	-0.059	-0.064	-0.06	-0.064	-0.064	-0.064	-0.064	-0.064	-0.064	-0.067	-0.067	-0.067	-0.067	-0.067	-0.067	-0.067	-0.066	-0.066	-0.071	-0.073	-0.071	-0.071	-0.067	-0.067	-0.067	-0.067	-0.067	-0.069	-0.069	-0.069	-0.069	-0.071	-0.071
YFL036W	0.014	0.014	0.014	0.012	0.016	0.016	0.016	0.012	0.017	0.018	0.023	0.024	0.023	0.023	0.023	0.023	0.023	0.023	0.028	0.033	0.033	0.033	0.03	0.03	0.046	0.046	0.065	0.087	0.062	0.062	0.068	0.045	0.04	0.04	0.06	0.054	0.054	0.054	0.054	0.06	0.054	0.054	0.054	0.081	-0.003	0.065	0.065	0.065	0.065
YIL065C	0.092	0.08	0.088	0.087	0.089	0.086	0.086	0.086	0.083	0.083	0.083	0.08	0.083	0.088	0.073	0.074	0.073	0.077	0.074	0.074	0.073	0.073	0.077	0.077	0.079	0.078	0.078	0.077	0.073	0.073	0.073	0.072	0.072	0.066	0.065	0.065	0.065	0.065	0.065	0.065	0.065	0.065	0.065	0.067	0.066	0.068	0.068	0.065	0.065
YIL026C	-0.003	-0.003	-0.014	-0.011	0.003	0.003	0.002	0.002	-0.003	-0.005	-0.003	-0.003	-0.003	-0.003	-0.003	0.007	0.012	0.006	0.006	-0.002	0.003	0.003	-0.003	-0.002	-0.002	-0.004	-0.004	-0.003	-0.005	-0.005	-0.005	-0.002	0	0	0.003	0.005	0.005	0.005	0.009	0.012	0.011	0.011	0.011	0.014	0.015	0.018	0.009	0.009	0.006
YKR074W	-0.26	-0.228	-0.228	-0.269	-0.437	-0.399	-0.396	-0.466	-0.456	-0.456	-0.477	-0.41	-0.364	-0.364	-0.352	-0.352	-0.328	-0.328	-0.336	-0.336	-0.33	-0.517	-0.358	-0.337	-0.364	-0.407	-0.407	-0.407	-0.407	-0.407	-0.407	-0.407	-0.407	-0.423	-0.318	-0.29	-0.29	-0.29	-0.29	-0.29	-0.248	-0.232	-0.238	-0.243	-0.243	-0.236	-0.236	-0.23	-0.237
YJL091C	-0.006	-0.006	-0.006	-0.006	-0.009	-0.009	-0.009	-0.009	-0.012	-0.009	-0.011	-0.009	-0.011	-0.011	-0.013	-0.014	-0.014	-0.014	-0.014	-0.014	-0.017	-0.016	-0.016	-0.018	-0.02	-0.02	-0.022	-0.023	-0.02	-0.024	-0.024	-0.024	-0.024	-0.026	-0.025	-0.025	-0.023	-0.022	-0.022	-0.022	-0.022	-0.022	-0.022	-0.021	-0.021	-0.021	-0.021	-0.021	-0.021
YKL046C	0	0	0	0	0	0	0	0	0.052	0.019	0.019	0.019	-0.068	-0.097	0.008	0.008	-0.013	-0.03	-0.03	-0.114	-0.068	-0.145	-0.138	-0.149	-0.091	-0.091	-0.084	-0.084	-0.084	-0.084	-0.084	-0.084	-0.101	-0.054	-0.066	-0.066	-0.066	-0.066	-0.06	-0.067	-0.069	-0.006	-0.006	0.026	0.026	0.067	0.067	0.075	0.075
YPL072W	-0.034	-0.034	-0.034	-0.034	-0.035	-0.035	-0.037	-0.039	-0.039	-0.039	-0.039	-0.039	-0.039	-0.041	-0.039	-0.039	-0.039	-0.037	-0.037	-0.037	-0.035	-0.036	-0.038	-0.038	-0.031	-0.03	-0.028	-0.029	-0.029	-0.026	-0.025	-0.022	-0.022	-0.021	-0.02	-0.019	-0.019	-0.019	-0.02	-0.02	-0.019	-0.015	-0.014	-0.014	-0.012	-0.014	-0.018	-0.02	-0.02
YOR025W	0.051	0.114	0.114	0.107	0.107	0.11	0.119	0.096	0.096	0.096	0.096	0.096	0.096	0.087	0.014	-0.002	-0.148	-0.159	-0.132	-0.135	-0.123	-0.103	-0.077	-0.077	-0.119	-0.119	-0.122	-0.113	-0.113	-0.113	-0.086	-0.086	-0.076	-0.13	-0.135	-0.134	-0.146	-0.146	-0.149	-0.151	-0.165	-0.174	-0.133	-0.133	-0.135	-0.135	-0.138	-0.14	-0.146
YBL024W	0.029	0.029	0.027	0.027	0.03	0.03	0.036	0.034	0.026	0.028	0.03	0.023	0.02	0.02	0.018	0.014	0.016	0.016	0.013	0.013	0.013	0.018	0.015	0.014	0.018	0.015	0.015	0.015	0.015	0.015	0.015	0.013	0.015	0.015	0.016	0.012	0.009	0.014	0.008	0.008	0.004	0.007	0.009	0.011	0.015	0.022	0.022	0.022	0.022
YHR083W	0.035	0.035	0.034	0.031	0.037	0.037	0.028	0.028	0.028	0.028	0.031	0.031	0.031	0.031	0.034	0.034	0.032	0.032	0.034	0.034	0.034	0.032	0.03	0.034	0.031	0.033	0.032	0.031	0.031	0.031	0.031	0.031	0.031	0.031	0.031	0.031	0.031	0.033	0.033	0.033	0.038	0.038	0.041	0.05	0.05	0.05	0.052	0.056	0.056
YGR082W	-0.046	-0.044	-0.045	-0.036	-0.036	-0.036	-0.036	-0.034	-0.034	-0.034	-0.034	-0.034	-0.032	-0.036	-0.039	-0.039	-0.036	-0.036	-0.036	-0.036	-0.036	-0.034	-0.037	-0.037	-0.037	-0.037	-0.037	-0.037	-0.035	-0.035	-0.034	-0.032	-0.032	-0.029	-0.029	-0.029	-0.028	-0.027	-0.026	-0.024	-0.024	-0.018	-0.018	-0.017	-0.017	-0.017	-0.015	-0.015	-0.018
YMR198W	0.034	0.034	0.034	0.029	0.027	0.027	0.027	0.027	0.032	0.032	0.033	0.029	0.028	0.02	0.022	0.021	0.021	0.023	0.013	0.011	0.01	0.021	0.021	0.021	0.021	0.021	0.021	0.021	0.027	0.027	0.027	0.027	0.027	0.027	0.027	0.025	0.027	0.027	0.017	0.016	0.014	0.014	0.014	0.015	0.015	0.025	0.019	0.021	0.021
YML104C	-0.004	-0.004	-0.004	-0.004	-0.004	-0.004	-0.004	-0.002	-0.006	0.005	0.005	0.005	0.005	0.008	0.004	0.004	0.008	0.008	0.008	0.008	0.008	0.007	0.004	0.004	0.001	-0.004	-0.008	-0.008	-0.008	-0.008	-0.008	-0.008	-0.011	-0.01	-0.004	-0.006	-0.006	-0.009	-0.008	-0.007	-0.007	-0.009	-0.013	-0.013	-0.014	-0.014	-0.014	-0.014	-0.012
YOR279C	-0.05	-0.05	-0.05	-0.05	-0.048	-0.043	-0.055	-0.064	-0.064	-0.08	-0.08	-0.083	-0.085	-0.078	-0.083	-0.081	-0.086	-0.083	-0.083	-0.088	-0.097	-0.101	-0.098	-0.098	-0.101	-0.101	-0.101	-0.099	-0.09	-0.093	-0.092	-0.073	-0.073	-0.079	-0.079	-0.081	-0.081	-0.088	-0.081	-0.071	-0.073	-0.076	-0.076	-0.076	-0.078	-0.078	-0.082	-0.082	-0.082
YHL026C	1.052	0.911	0.916	0.873	0.877	0.877	0.877	0.877	0.877	0	0	0	0	0	0	0	0	0	0	0	0	0	0	0	0	0	0	0	0	0	0	0	0	0	0	0	0	0	0	0	0	0	0	0	0	0	0	0	0
YDR042C	-0.018	-0.018	-0.018	-0.014	-0.004	0.001	0.001	0.001	0.006	0.006	0.006	0.001	0.001	0	0	-0.009	-0.009	-0.009	-0.002	0.002	0.002	0.002	0.016	-0.034	-0.034	-0.044	-0.044	-0.083	0.026	0	0	0	0	0	0	0	0	0	0	0	0	0	0	0	0	0	0	0	0
YNL022C	-0.004	-0.007	-0.007	0.003	0.003	0.001	0.003	0.002	0.005	0.005	0.005	0.005	0.005	0.001	-0.001	0.003	0.003	0.009	0.008	0.014	0.028	0.02	0.019	0.019	0.019	0.019	0.019	0.019	0.021	0.025	0.029	0.035	0.038	0.038	0.04	0.036	0.034	0.026	0.026	0.026	0.028	0.028	0.028	0.03	0.03	0.034	0.041	0.046	0.046
YOR359W	0.023	0.018	0.017	0.017	0.022	0.022	0.021	0.021	0.023	0.023	0.025	0.024	0.022	0.03	0.032	0.034	0.038	0.037	0.037	0.033	0.031	0.033	0.035	0.034	0.038	0.036	0.041	0.043	0.043	0.044	0.044	0.037	0.031	0.032	0.029	0.029	0.032	0.046	0.046	0.046	0.046	0.04	0.042	0.033	0.036	0.031	0.031	0.031	0.031
YIL083C	0.174	0.171	0.178	0.175	0.178	0.178	0.178	0.169	0.173	0.173	0.173	0.173	0.173	0.169	0.172	0.189	0.131	0.138	0.138	0.138	0.157	0.157	0.204	0.205	0.197	0.178	0.175	0.199	0.199	0.196	0.216	0.241	0.245	0.205	0.148	0.148	0.152	0.149	0.143	0.138	0.135	0.135	0.135	0.135	0.135	0.135	0.157	0.157	0.157
YPR031W	-0.174	-0.174	-0.174	-0.177	-0.162	-0.162	-0.162	-0.162	-0.148	-0.148	-0.148	-0.148	-0.148	-0.13	-0.103	-0.103	-0.103	-0.101	-0.106	-0.101	-0.102	-0.102	-0.104	-0.108	-0.101	-0.092	-0.09	-0.09	-0.089	-0.089	-0.087	-0.086	-0.086	-0.081	-0.077	-0.083	-0.083	-0.083	-0.083	-0.083	-0.083	-0.083	-0.083	-0.086	-0.086	-0.086	-0.086	-0.086	-0.086
YDR341C	-0.154	-0.154	-0.154	-0.154	-0.109	-0.071	-0.06	-0.03	-0.044	-0.107	-0.107	-0.115	-0.115	-0.141	-0.166	-0.154	-0.154	-0.154	-0.154	-0.18	-0.18	-0.24	-0.24	-0.24	-0.27	-0.312	-0.312	-0.312	-0.312	-0.302	-0.302	-0.302	-0.302	-0.302	-0.302	-0.302	-0.302	-0.323	-0.323	-0.323	-0.323	-0.323	-0.323	-0.523	-0.523	-0.523	-0.523	-0.523	-0.523
YNL042W	0.028	0.028	0.028	-0.009	0.007	0.007	0.007	0.007	0.007	-0.03	-0.03	-0.03	-0.053	-0.154	-0.154	-0.154	0	0	0	0	0	0	0	0	0	0	0	0	0	0	0	0	0	0	0	0	0	0	0	0	0	0	0	0	0	0	0	0	0
YDR454C	-0.006	-0.01	-0.01	-0.01	-0.01	0.003	-0.012	0.019	0.018	0.018	0.027	0.028	0.028	0.028	0.024	0.017	0.014	0.014	0.014	0.028	0.021	0.021	0.036	0.036	0.036	0.036	0.039	0.039	0.042	0.039	0.015	0.021	0.021	0.019	0.019	0.019	0.019	0.019	0.01	0.033	0.03	0.03	0.03	0.032	0.029	0.029	0.029	0.029	0.044
YOR360C	0.004	0.004	0.005	0.005	0.005	0.005	0.005	0.006	0.006	0.006	0.006	0.004	0.004	0.004	0.006	0.006	0.005	0.007	0.009	0.009	0.006	0.006	0.008	0.008	0.008	0.008	0.008	0.008	0.008	0.008	0.008	0.006	0.012	0.013	0.014	0.014	0.011	0.014	0.022	0.029	0.029	0.029	0.029	0.029	0.035	0.045	0.047	0.058	0.081
YJR049C	-0.003	-0.012	-0.012	-0.012	-0.014	-0.03	-0.027	-0.027	-0.027	-0.024	-0.018	-0.018	-0.018	-0.026	-0.023	-0.014	-0.014	-0.014	-0.014	-0.005	-0.002	-0.007	-0.009	-0.012	-0.011	-0.011	-0.011	-0.008	-0.008	-0.008	-0.009	-0.012	-0.012	-0.014	-0.014	-0.018	-0.02	-0.02	-0.02	-0.017	-0.017	-0.017	-0.017	-0.017	-0.015	-0.013	-0.013	-0.013	-0.013
YGR068C	-0.115	-0.102	-0.102	-0.059	-0.048	-0.048	-0.048	-0.053	-0.053	-0.058	-0.058	-0.058	-0.064	-0.066	-0.081	-0.081	-0.066	-0.066	-0.066	-0.065	-0.056	-0.056	-0.062	-0.062	-0.062	-0.062	-0.056	-0.067	-0.059	-0.059	-0.064	-0.064	-0.064	-0.064	-0.059	-0.063	-0.067	-0.067	-0.067	-0.067	-0.067	-0.067	-0.067	-0.064	-0.062	-0.049	-0.036	-0.034	-0.034
YNL010W	0.036	0.034	0.041	0.036	0.03	0.03	0.027	0.027	0.027	0.029	0.01	0.01	0.01	0.01	0.01	-0.002	0.001	-0.001	-0.001	-0.001	-0.001	-0.001	-0.001	-0.001	-0.001	-0.001	-0.001	-0.001	-0.001	-0.001	-0.001	-0.006	-0.006	-0.012	-0.012	-0.009	-0.009	-0.009	-0.009	-0.009	-0.009	-0.009	-0.026	0.018	0.018	0.023	0.044	0.044	0.11
YGR083C	0.02	0.02	0.032	0.035	0.042	0.021	0.024	0.024	0.024	0.024	0.03	0.027	0.015	0.022	0.019	0.019	0.019	0.033	0.033	0.03	0.035	0.035	0.035	0.03	0.03	0.031	0.031	0.037	0.037	0.037	0.037	0.035	0.03	0.028	0.029	0.029	0.029	0.029	0.029	0.029	0.028	0.028	0.028	0.028	0.028	0.03	0.032	0.032	0.034
YNL248C	0.019	0.019	0.025	0.025	0.025	0.025	0.025	0.025	0.025	0.028	0.04	0.032	0.032	0.032	0.032	0.032	0.032	0.032	0.032	0.032	0.032	0.032	0.032	0.034	0.028	0.022	0.019	0.019	0.019	0.019	0.019	0.021	0.021	0.021	0.021	0.021	0.021	0.021	0.021	0.022	0.023	0.023	0.017	0.021	0.023	0.023	0.023	0.023	0.021
YKR035W-A	0.137	0.137	0.124	0.127	0.125	0.102	0.103	0.107	0.107	0.112	0.112	0.112	0.114	0.114	0.114	0.101	0.085	0.085	0.081	0.071	0.071	0.06	0.06	0.06	0.065	0.061	0.061	0.061	0.055	0.055	0.055	0.048	0.043	0.043	0.053	0.035	0.035	0.037	0.037	0.039	0.039	0.046	0.046	0.046	0.046	0.042	0.039	0.041	0.042
YPL129W	-0.059	-0.058	-0.065	-0.065	-0.062	-0.062	-0.059	-0.063	-0.063	-0.061	-0.061	-0.058	-0.065	-0.062	-0.062	-0.064	-0.059	-0.059	-0.056	-0.057	-0.055	-0.055	-0.05	-0.047	-0.044	-0.026	-0.017	-0.017	-0.015	-0.011	-0.011	-0.013	-0.019	-0.019	-0.019	-0.019	-0.019	-0.015	-0.019	-0.022	-0.029	-0.024	-0.024	-0.021	-0.021	-0.021	-0.014	-0.003	-0.01
YNL036W	0.091	0.091	0.074	0.078	0.057	0.055	0.114	0.144	0.153	0.153	0.153	0.014	0.014	-0.242	-0.167	0	0	0	0	0	0	0	0	0	-0.254	-0.254	-0.254	-0.254	-0.254	-0.254	-0.254	-0.254	-0.287	-0.287	-0.287	-0.287	-0.274	-0.274	-0.274	-0.274	-0.274	-0.311	-0.311	-0.311	-0.311	0	0	0	0
YJR123W	0	0	0	0	0	0	0	0	0	0	0	0	0	0	0	0	0	0	0	0	0	0	0	0	0	0	0	0	0	0	0	0	0	0	0	0	0	0	0	0	0	0	0	0	0	0	0	0	0
YNL288W	0.021	0.01	-0.055	-0.062	-0.062	-0.062	-0.056	-0.056	-0.056	-0.063	-0.063	-0.063	-0.063	-0.063	-0.04	-0.051	-0.062	-0.062	-0.05	-0.05	-0.069	-0.069	-0.069	-0.062	-0.067	-0.029	-0.032	0.014	0.014	0.008	0.04	0.033	0.033	0.039	0.026	0.037	0.047	0.047	0.047	0.047	0.037	0.037	0.042	0.042	0.042	0.018	0.005	0.023	0.043
YCR023C	0.062	0.037	0.043	0.048	0.048	0.058	0.068	0.066	0.073	0.073	0.071	0.071	0.071	0.071	0.074	0.074	0.086	0.073	0.073	0.071	0.063	0.063	0.063	0.063	0.054	0.051	0.049	0.049	0.049	0.044	0.044	0.044	0.044	0.039	0.039	0.039	0.039	0.039	0.039	0.039	0.039	0.041	0.041	0.038	0.038	0.033	0.033	0.035	0.035
YDR171W	0.035	0.035	0.035	0.035	0.03	0.03	0.051	0.058	0.045	0.05	0.05	0.055	0.051	0.072	0.072	0.072	0.072	0.069	0.069	0.065	0.061	0.07	0.065	0.065	0.069	0.069	0.055	0.039	0.028	0.03	0.028	0.028	0.031	0.031	0.02	0.015	0.015	0.015	0.007	0.003	0.003	0.003	-0.002	-0.002	-0.002	-0.002	-0.007	-0.021	-0.018
YHR057C	0.009	0.004	0.003	-0.011	-0.011	-0.011	0	-0.015	0.018	0.018	0.018	0.018	0.021	0.021	0.025	0.025	0.025	0.021	0.028	0.022	0.022	0.022	0.022	0.028	0.014	-0.026	-0.026	-0.008	-0.008	-0.006	-0.006	-0.01	-0.01	-0.002	-0.019	-0.019	-0.019	-0.019	-0.023	-0.023	-0.016	-0.023	-0.03	-0.057	-0.057	-0.051	-0.048	-0.044	-0.044
YDL204W	0.006	0.006	0.006	0.006	0.001	-0.001	-0.001	-0.001	-0.001	-0.009	-0.014	-0.012	-0.012	-0.012	-0.009	0.005	0.009	0.009	0.009	0.009	0.009	0.009	0.011	0.008	0.008	0.009	0.012	0.012	0.012	0.009	0.014	0.014	0.012	0.012	0.014	0.014	0.014	0.014	0.014	0.019	0.019	0.019	0.021	0.024	0.018	0.018	0.02	0.017	0.021
YMR172W	-0.124	-0.124	-0.133	-0.184	-0.154	-0.164	-0.164	-0.164	-0.151	-0.151	-0.151	-0.137	-0.146	-0.146	-0.157	-0.181	-0.181	-0.218	-0.26	-0.267	-0.231	-0.231	-0.231	-0.283	-0.282	-0.282	-0.282	-0.282	-0.293	-0.293	-0.3	-0.291	-0.291	-0.237	-0.237	-0.237	-0.237	-0.211	-0.223	-0.223	-0.223	-0.226	-0.212	-0.205	-0.162	-0.162	-0.162	-0.169	-0.148
YOR110W	0.025	0.019	0.013	0.013	0.013	0.013	0.018	0.021	0.021	0.019	0.019	0.029	0.022	0.022	0.03	0.03	0.03	0.03	0.029	0.03	0.03	0.03	0.032	0.032	0.033	0.032	0.033	0.032	0.032	0.032	0.032	0.03	0.028	0.028	0.028	0.03	0.03	0.03	0.03	0.03	0.03	0.03	0.03	0.033	0.034	0.036	0.033	0.033	0.031
YGR074W	-0.005	-0.01	-0.011	-0.012	-0.012	-0.01	-0.01	-0.012	-0.012	-0.012	-0.012	-0.018	-0.015	-0.015	-0.013	-0.013	-0.005	-0.005	-0.004	-0.004	-0.004	-0.003	-0.013	-0.013	-0.014	-0.018	-0.018	-0.018	-0.018	-0.02	-0.019	-0.021	-0.022	-0.024	-0.022	-0.021	-0.021	-0.021	-0.017	-0.012	-0.01	-0.012	-0.012	-0.013	-0.011	-0.011	-0.011	-0.011	-0.011
YGL237C	-0.044	-0.052	-0.065	-0.045	-0.045	-0.036	-0.042	-0.033	-0.033	-0.033	-0.037	-0.03	-0.03	-0.03	-0.031	-0.027	-0.027	-0.027	-0.027	-0.012	-0.012	-0.012	-0.014	-0.014	-0.018	-0.018	-0.03	-0.014	-0.002	-0.002	-0.012	0.002	-0.004	-0.004	0.006	0.01	0.01	0.01	0.01	0.01	0.01	0.007	0.013	0.002	0.005	0.005	0.006	0.003	0.003
YBL092W	0.029	0.029	0.029	0.029	0.029	0.029	0.029	0.029	0.029	0.029	0.029	0.015	0.015	0.015	0.015	0.015	0.015	0.015	0.015	0.015	0.015	0.015	0.015	0.015	0.015	0.015	0.015	0.015	0.015	0.015	0.015	0	0	0	0	0	0	0	0	0	0	0	0	0	0	0	0	0	0
YPL225W	0.044	0.044	0.044	0.048	0.057	0.06	0.074	0.074	0.078	0.078	0.081	0.078	0.078	0.096	0.096	0.096	0.07	0.078	0.072	0.064	0.06	0.069	0.112	0.112	0.112	0.112	0.114	0.114	0.105	0.105	0.111	0.111	0.111	0.111	0.139	0.124	0.124	0.068	0.064	0.064	0.056	0.056	0.056	0.056	0.056	0.056	0.056	0.056	0.056
YMR197C	-0.052	-0.052	-0.052	-0.052	-0.061	-0.061	-0.061	-0.061	-0.061	-0.061	-0.059	-0.059	-0.059	-0.064	-0.064	-0.061	-0.065	-0.055	-0.055	-0.052	-0.052	-0.052	-0.052	-0.052	-0.052	-0.052	-0.052	-0.046	-0.046	-0.046	-0.042	-0.046	-0.068	-0.068	-0.068	-0.068	-0.068	-0.068	-0.068	-0.068	-0.068	-0.068	-0.068	-0.068	-0.066	-0.066	-0.066	-0.062	-0.062
YGL201C	0.005	-0.008	-0.014	-0.002	-0.002	-0.002	0.001	0.001	0.006	0.001	0.001	0.001	-0.003	-0.007	-0.012	-0.012	-0.005	-0.005	-0.003	-0.008	-0.008	-0.008	-0.008	-0.006	-0.006	-0.006	-0.006	-0.006	-0.006	0.001	0.004	0.004	0.004	0.001	0.001	0.002	0.002	0.002	0.002	-0.001	-0.001	-0.001	-0.001	0.014	0.014	-0.004	-0.004	-0.004	-0.004
YOL022C	-0.018	-0.018	-0.018	-0.018	-0.017	-0.016	-0.016	-0.016	-0.016	-0.016	-0.019	-0.019	-0.019	-0.017	-0.017	-0.015	-0.017	-0.016	-0.012	-0.012	-0.012	-0.013	-0.013	-0.013	-0.007	-0.005	-0.004	-0.004	-0.004	-0.004	-0.004	-0.003	-0.003	-0.004	-0.004	-0.013	-0.011	-0.011	-0.011	-0.011	-0.008	-0.008	0.005	0.001	0.001	0.001	0.001	0.001	0.048
YPL252C	-0.036	-0.04	-0.038	-0.033	-0.035	-0.035	-0.035	-0.035	-0.035	-0.037	-0.037	-0.045	-0.06	-0.06	-0.06	-0.06	-0.06	-0.073	-0.068	-0.066	-0.066	-0.067	-0.067	-0.068	-0.068	-0.065	-0.062	-0.063	-0.065	-0.06	-0.062	-0.062	-0.061	-0.061	-0.062	-0.07	-0.071	-0.069	-0.066	-0.069	-0.068	-0.069	-0.065	-0.071	-0.064	-0.064	-0.064	-0.063	-0.061
YML101C	0.034	0.024	0.035	0.035	0.035	0.03	0.03	0.04	0.04	0.035	0.035	0.03	0.03	0.025	0.025	0.025	-0.006	-0.012	-0.012	0.001	0.001	0.001	-0.004	-0.011	-0.022	-0.022	-0.022	-0.017	-0.017	-0.006	-0.006	-0.02	-0.015	-0.032	-0.03	-0.03	-0.03	-0.04	-0.04	-0.04	0.015	-0.031	-0.037	-0.013	-0.013	-0.005	-0.011	-0.025	-0.025
YLR006C	0.127	0.127	0.129	0.111	0.117	0.117	0.12	0.108	0.134	0.134	0.107	0.107	0.103	0.064	0.055	0.068	0.068	0.064	0.064	0.047	-0.033	-0.172	-0.162	-0.162	-0.162	-0.162	-0.17	-0.221	-0.185	-0.196	-0.276	-0.352	-0.182	-0.167	-0.167	-0.218	-0.218	-0.227	-0.227	-0.246	-0.239	-0.238	-0.218	-0.229	-0.349	-0.349	-0.349	-0.349	-0.402
YJL069C	0.024	0.024	0.024	0.021	0.034	0.032	0.039	0.034	0.03	0.037	0.039	0.042	0.045	0.045	0.047	0.023	0.039	0.036	0.036	0.036	0.034	0.034	0.046	0.046	0.025	0.001	-0.001	0.009	0.019	0.022	0.022	0.023	0.023	0.018	0.018	0.023	0.023	0.023	0.023	0.023	0.023	0.021	0.014	0.006	0.006	0.006	0.006	0.008	0.008
YJR090C	-0.008	-0.008	-0.008	-0.008	-0.012	-0.016	-0.016	-0.016	-0.014	-0.012	-0.012	-0.012	-0.013	-0.013	-0.013	-0.012	-0.012	-0.013	-0.014	-0.014	-0.014	-0.014	-0.014	-0.014	-0.014	-0.014	-0.014	-0.014	-0.015	-0.017	-0.017	-0.017	-0.017	-0.017	-0.017	-0.017	-0.017	-0.017	-0.017	-0.017	-0.017	-0.017	-0.017	-0.017	-0.017	-0.014	-0.01	-0.006	-0.005
YDR320C	0	0	0	0	0	0	0	0	0	0	0	0	0	0	0	0	0	0	0	0	0	0	0	0	0	0	0	0	0	0	0	0	0	0	0	0	0	0	0	0	0	0	0	0	0	0	0	0	0
YDR332W	0.01	0.027	0.024	0.019	0.019	0.021	0.021	0.021	0.028	0.034	0.041	0.041	0.041	0.021	0.024	0.024	0.026	0.026	0.023	0.023	0.021	0.019	0.015	0.011	0.011	0.001	0.005	0.022	0.022	0.022	0.022	0.022	0.022	0.022	0.017	0.019	0.019	0.016	0.016	0.013	0.016	0.016	0.018	0.018	0.018	0.033	0.029	0.029	0.029
YMR229C	0.015	0.015	0.005	0.005	0.005	-0.003	0	-0.005	0.003	0.003	0.003	0.003	0.003	0.001	0	-0.008	-0.014	-0.017	-0.002	-0.002	-0.001	-0.001	-0.001	-0.008	-0.008	-0.008	-0.01	-0.013	-0.028	-0.022	-0.022	-0.022	-0.022	-0.022	-0.02	-0.02	-0.02	-0.02	-0.017	-0.017	-0.017	-0.015	-0.018	-0.023	-0.014	-0.014	-0.006	-0.006	-0.006
YMR067C	0.718	0.703	0.705	0.718	0.674	0.656	0.656	0.639	0.621	0.64	0.637	0.637	0.622	0.622	0.622	0.622	0.622	0.622	0.637	0.433	0.43	0.43	0.43	0.432	0.367	0.373	0.373	0.373	0.36	0.363	0.339	0.339	0.298	0.3	0.3	0.31	0.31	0.31	0.324	0.327	0.309	0.309	0.302	0.295	0.284	0.287	0.23	0.196	0.17
YMR209C	-0.013	-0.007	-0.007	-0.013	-0.036	-0.037	-0.027	-0.021	-0.021	-0.023	-0.025	-0.034	-0.03	-0.03	-0.039	-0.039	-0.039	-0.039	-0.042	-0.043	-0.041	-0.031	-0.031	-0.029	-0.029	-0.029	-0.029	-0.029	-0.029	-0.026	-0.025	-0.021	-0.021	-0.021	-0.024	-0.024	-0.024	-0.026	-0.023	-0.023	-0.023	-0.019	-0.022	-0.019	-0.015	-0.015	-0.015	-0.015	-0.015
YGR239C	-0.042	-0.024	-0.059	-0.059	-0.059	-0.059	-0.051	-0.051	-0.043	-0.043	-0.043	-0.043	-0.039	-0.039	-0.039	-0.018	-0.026	-0.026	-0.026	-0.028	-0.028	-0.028	-0.028	-0.028	-0.013	-0.013	-0.013	0	0	0	0	0	0	0	0	0	0.006	0.009	0.009	0.009	0.009	0.009	0.009	0.012	0.016	0.016	0.016	0.02	0.029
YMR299C	-0.016	-0.016	-0.013	-0.021	-0.018	-0.018	-0.014	-0.014	-0.016	-0.019	-0.004	-0.002	-0.003	-0.003	-0.002	-0.008	0.005	0.001	-0.003	-0.003	0.006	0.008	0.008	0.006	-0.002	-0.004	-0.004	-0.002	-0.004	-0.005	-0.005	-0.005	-0.005	-0.001	0.007	0.004	0	0.003	0.003	0.003	0.003	0.001	0.001	0.003	0.003	0.003	0.003	-0.005	-0.007
YMR219W	0.081	0.076	0.076	0.068	0.056	0.075	0.075	0.071	0.071	0.064	0.07	0.06	0.055	0.032	0.032	0.044	0.046	0.046	0.046	0.038	0.034	0.025	0.014	0.014	0.011	0.009	0.01	-0.001	0.027	0.043	0.061	0.047	0.047	0.047	0.047	0.046	0.05	0.048	0.052	0.052	0.052	0.052	0.05	0.05	0.05	0.056	0.054	0.038	0.036
YLR090W	-0.101	-0.103	-0.101	-0.101	-0.101	-0.101	-0.101	-0.101	-0.101	-0.101	-0.101	-0.101	-0.101	-0.094	-0.094	-0.095	-0.095	-0.094	-0.092	-0.094	-0.094	-0.097	-0.095	-0.088	-0.084	-0.082	-0.075	-0.064	-0.064	-0.064	-0.064	-0.062	-0.062	-0.062	-0.064	-0.062	-0.06	-0.06	-0.06	-0.046	-0.046	-0.046	-0.052	-0.033	-0.033	-0.033	-0.007	-0.007	-0.002
YBL074C	-0.391	-0.391	-0.391	-0.391	-0.391	-0.391	-0.391	-0.422	-0.422	-0.422	-0.422	-0.373	-0.373	-0.425	-0.425	-0.416	-0.416	-0.416	-0.453	-0.453	-0.453	-0.453	-0.453	-0.453	-0.453	-0.453	-0.453	-0.453	-0.453	-0.453	-0.453	-0.461	-0.257	-0.257	-0.257	-0.257	-0.257	-0.257	-0.257	-0.257	-0.257	-0.257	-0.25	-0.25	-0.25	-0.25	-0.25	-0.168	-0.168
YMR251W-A	-0.013	-0.017	-0.013	-0.013	-0.013	-0.013	-0.026	-0.026	-0.03	-0.03	-0.03	-0.03	-0.03	-0.035	-0.035	-0.035	-0.035	-0.035	-0.035	-0.035	-0.035	-0.055	-0.049	-0.045	-0.05	-0.04	-0.02	-0.023	-0.023	-0.023	-0.036	-0.043	-0.043	-0.043	-0.043	-0.046	-0.046	-0.037	-0.042	-0.042	-0.039	-0.051	-0.061	-0.061	-0.061	-0.06	-0.06	-0.056	-0.064
YOR226C	-0.102	-0.074	-0.074	-0.071	-0.114	-0.114	-0.114	-0.117	-0.117	-0.141	-0.128	-0.125	-0.125	-0.147	-0.149	-0.146	-0.149	-0.167	-0.129	-0.133	-0.133	-0.133	-0.133	-0.132	-0.123	-0.115	-0.111	-0.114	-0.118	-0.121	-0.115	-0.132	-0.136	-0.142	-0.142	-0.168	-0.096	-0.076	-0.071	-0.037	-0.038	-0.038	-0.039	-0.039	-0.039	-0.039	0.035	0.024	0.029
YFL009W	0.035	0.035	0.027	0.027	0.027	0.023	0.019	0.022	0.01	0.011	0.011	0.011	0.011	0.013	0.015	0.013	0.008	0.006	0.006	0.006	0.002	0.002	0.008	0.008	0.008	0.005	0.005	0.005	0.003	0.001	0.004	0.004	0.004	0.004	-0.004	-0.002	-0.002	-0.005	-0.006	-0.005	-0.005	-0.005	-0.003	-0.004	-0.004	-0.002	-0.002	-0.002	-0.002
YPL040C	0.018	0.02	0.023	0.014	0.017	0.021	0.031	0.031	0.033	0.033	0.025	0.03	0.038	0.038	0.038	0.033	0.036	0.036	0.036	0.036	0.036	0.038	0.038	0.036	0.036	0.036	0.033	0.026	0.026	0.02	0.026	0.027	0.022	0.02	0.018	0.019	0.023	0.023	0.023	0.021	0.032	0.032	0.032	0.029	0.029	0.027	0.018	0.018	0.017
YMR149W	0.047	0.047	0.009	0.006	0.006	0.006	0.006	0.007	-0.044	-0.044	-0.044	-0.044	-0.044	-0.044	-0.046	-0.03	-0.017	-0.005	-0.028	-0.028	-0.028	-0.022	-0.018	-0.036	-0.036	-0.036	-0.036	-0.036	-0.046	-0.042	-0.033	-0.044	-0.044	-0.044	-0.044	-0.044	-0.044	-0.012	-0.027	-0.022	-0.056	-0.08	-0.08	-0.071	-0.1	-0.078	-0.08	-0.074	-0.068
YGL014W	0.034	0.034	0.034	0.035	0.035	0.033	0.032	0.031	0.031	0.029	0.029	0.028	0.024	0.023	0.023	0.023	0.022	0.022	0.022	0.017	0.022	0.02	0.019	0.019	0.018	0.019	0.019	0.019	0.019	0.019	0.019	0.019	0.021	0.02	0.022	0.022	0.022	0.025	0.025	0.025	0.025	0.025	0.023	0.025	0.025	0.026	0.027	0.025	0.021
YBR056W	0.063	0.063	0.063	0.073	0.066	0.066	0.073	0.073	0.053	0.061	0.069	0.069	0.069	0.051	0.042	0.042	0.042	0.042	0.071	0.006	-0.082	-0.088	0	0	0	0	0	0	0	0	0	0	0	-0.095	-0.095	-0.095	-0.076	-0.076	-0.056	-0.085	-0.118	-0.118	-0.1	-0.1	-0.1	-0.1	-0.1	-0.1	-0.1
YHR192W	0.062	0.062	0.17	0.118	0.118	0.085	0.085	0.096	0.096	0.106	0.106	0.061	0.036	0.059	0.062	0.062	0.06	0.049	0.033	-0.018	0.01	-0.025	-0.037	-0.033	-0.033	-0.045	-0.045	-0.045	-0.041	-0.011	-0.005	-0.005	-0.024	-0.024	-0.02	-0.02	-0.02	-0.023	-0.019	-0.006	0.016	0.02	0.025	0.016	0.006	0.037	0.041	0.041	0.041
YCL036W	0.004	0.001	0.001	0.002	0.001	0.001	0.002	0.002	0.002	0.004	0.004	0.005	0.006	0.007	0.007	0.008	0.012	0.012	0.012	0.012	0.012	0.013	0.015	0.016	0.018	0.02	0.02	0.021	0.021	0.024	0.024	0.026	0.028	0.031	0.029	0.029	0.029	0.033	0.035	0.033	0.035	0.035	0.035	0.034	0.034	0.036	0.035	0.035	0.035
YHR068W	0.02	0.019	0.013	0.017	0.017	0.013	0.009	0.005	0.007	0.007	0.007	0.007	0.009	0.005	0.006	0.006	0.006	0.009	0.008	0.004	0.004	0.004	0.003	0.003	0.005	0.004	0.002	0.01	0.008	0.01	0.01	0.005	0.005	0.003	0.003	0.001	-0.003	-0.003	-0.003	-0.005	-0.005	-0.004	-0.004	-0.004	-0.004	-0.004	-0.004	-0.004	-0.004
YJL190C	0	0	0	0	0	0	0	0	0	0	0	0	0	0	0	0	0	0	0	0	0	0	0	0	0	0	0	0	0	0	0	0	0	0	0	0	0	0	0	0	0	0	0	0	0	0	0	0	0
YLR072W	0.067	0.067	0.067	0.066	0.063	0.063	0.063	0.063	0.061	0.061	0.061	0.057	0.057	0.057	0.057	0.057	0.056	0.06	0.092	0.089	0.089	0.085	0.09	0.087	0.07	0.07	0.07	0.07	0.07	0.07	0.07	0.07	0.07	0.07	0.07	0.07	0.071	0.071	0.071	0.076	0.076	0.078	0.074	0.067	0.067	0.058	0.058	0.058	0.054
YML035C	-0.112	-0.105	-0.113	-0.115	-0.116	-0.1	-0.097	-0.079	-0.08	-0.08	-0.08	-0.08	-0.077	-0.077	-0.077	-0.077	-0.08	-0.078	-0.078	-0.08	-0.08	-0.08	-0.061	-0.061	-0.062	-0.062	-0.062	-0.062	-0.075	-0.091	-0.089	-0.091	-0.091	-0.084	-0.084	-0.084	-0.084	-0.121	-0.124	-0.124	-0.12	-0.123	-0.123	-0.123	-0.11	-0.11	-0.099	-0.102	-0.119
YPR091C	-0.004	-0.004	-0.004	-0.006	-0.009	-0.009	-0.008	-0.011	-0.008	0	0	0	0.003	0.003	-0.01	-0.003	-0.003	-0.004	0	0	0	0	-0.002	-0.002	-0.005	-0.003	-0.013	-0.013	-0.018	-0.018	-0.018	-0.018	-0.021	-0.021	-0.018	-0.018	-0.007	-0.007	-0.011	-0.012	-0.01	-0.01	-0.011	-0.005	-0.005	-0.005	-0.005	-0.003	-0.005
YPL137C	-0.046	-0.041	-0.016	-0.052	-0.03	-0.023	-0.001	-0.001	-0.007	-0.008	-0.017	-0.017	-0.035	-0.019	-0.012	-0.042	-0.057	-0.057	-0.057	-0.057	-0.054	0.019	0.019	0.021	0.021	0.021	0.042	0.037	0.037	0.037	0.037	-0.047	-0.126	-0.153	-0.156	-0.069	-0.069	-0.095	-0.07	-0.07	-0.07	-0.07	-0.076	-0.075	-0.075	-0.075	-0.069	-0.069	-0.075
YMR193W	-0.014	0.007	0.012	0.018	0.024	0.024	0.036	-0.004	-0.004	-0.004	-0.004	-0.002	-0.002	-0.002	-0.002	-0.002	-0.01	0.022	0.016	0.015	0.003	-0.011	-0.011	-0.011	-0.011	-0.011	-0.011	-0.012	-0.007	-0.007	-0.007	-0.007	-0.007	-0.012	-0.004	-0.004	0.003	0.003	-0.014	-0.019	-0.017	-0.017	-0.011	-0.02	-0.024	-0.028	-0.028	-0.028	-0.028
YML006C	0.004	0.026	0.041	0.041	0.041	0.041	0.041	0.041	0.041	0.041	0.041	0.041	0.041	0.021	0.021	0.021	0.021	0.021	0.021	0.021	0.021	0.021	0.021	-0.001	-0.018	-0.018	-0.018	-0.018	-0.018	-0.018	-0.009	-0.012	-0.012	-0.012	-0.012	-0.012	-0.012	-0.012	-0.022	-0.022	-0.029	-0.029	-0.029	-0.029	-0.029	-0.029	-0.029	-0.023	-0.023
YOR066W	0.058	0.058	0.058	0.058	0.052	0.052	0.052	0.052	0.052	0.052	0.052	0.052	0.052	0.052	0.052	0.052	0.052	0.052	0.052	0.052	0.052	0.052	0.052	0.052	0.052	0.052	0.052	0.062	0.062	0.062	0.062	0.062	0.062	0.062	0.063	0.076	0.076	0.08	0.08	0.097	0.097	0.097	0.097	0.097	0.083	0.083	0.083	0.083	0.055
YBR030W	-0.188	-0.185	-0.176	-0.209	-0.211	-0.211	-0.211	-0.209	-0.209	-0.209	-0.209	-0.227	-0.227	-0.227	-0.227	-0.227	-0.221	-0.223	-0.229	-0.229	-0.221	-0.221	-0.221	-0.239	-0.24	-0.234	-0.236	-0.231	-0.255	-0.247	-0.244	-0.239	-0.235	-0.236	-0.236	-0.236	-0.207	-0.226	-0.226	-0.211	-0.207	-0.207	-0.207	-0.207	-0.207	-0.227	-0.221	-0.212	-0.2
YER048C	0.195	0.195	0.169	0.156	0.052	0.052	0.068	0.079	0.079	0.079	0.007	-0.002	-0.002	-0.002	-0.002	0.017	0.065	0.077	0.084	0.084	0.084	0.091	0.049	0.044	0.044	0.044	0.05	0.05	0.05	0.05	0.05	0.034	0.034	0.034	0.034	0.034	0.034	0.034	0.034	0.03	0.04	0.04	0.04	0.04	0.04	0.04	0.04	0.04	0.04
YDR150W	-0.059	-0.059	-0.048	-0.048	-0.045	-0.032	-0.032	-0.032	-0.009	-0.005	-0.001	-0.017	-0.03	-0.044	-0.053	-0.044	-0.06	-0.062	-0.102	-0.068	-0.06	-0.073	-0.073	-0.073	-0.069	-0.069	-0.06	-0.06	-0.071	-0.071	-0.071	-0.08	-0.062	-0.038	-0.03	-0.03	-0.03	-0.037	-0.037	-0.026	-0.026	-0.033	-0.154	-0.112	-0.112	-0.089	-0.095	-0.095	-0.095
YML018C	-0.033	-0.03	-0.03	-0.03	-0.008	0.066	0.086	0.084	0.084	0.087	0.087	0.082	0.075	0.048	0.059	0.059	0.039	0.039	0.037	0.037	0.037	0.037	0.037	0.034	0.034	0.034	0.034	0.037	0.037	0.037	0.037	0.033	0.033	0.046	0.046	0.046	0.044	0.044	0.044	0.062	0.066	0.061	0.062	0.062	0.062	0.062	0.062	0.062	0.063
YBR177C	0.074	0.091	0.108	0.108	0.108	0.314	0.248	0.248	0.261	0.235	0.369	0.369	0.369	0.28	0.327	0.373	0.373	0.373	0.38	0.388	0.314	0.303	0.303	0.314	0.309	0.265	0.179	0.176	0.208	0.208	0.2	0.134	0.115	0.115	0.105	0.066	0.054	0.051	0.007	-0.009	-0.009	-0.012	0	0	-0.012	-0.009	-0.024	-0.041	-0.044
YBR085C-A	-0.089	-0.089	-0.089	-0.089	-0.089	-0.089	-0.097	-0.097	-0.096	-0.096	-0.096	-0.096	-0.096	-0.096	-0.099	-0.099	-0.099	-0.105	-0.105	-0.099	-0.107	-0.104	-0.111	-0.108	-0.108	-0.108	-0.101	-0.093	-0.093	-0.093	-0.116	-0.102	-0.113	-0.116	-0.116	-0.116	-0.116	-0.116	-0.116	-0.127	-0.125	-0.125	-0.125	-0.125	-0.122	-0.122	-0.122	-0.122	-0.119
YPR052C	0.029	0.029	0.033	0.033	0.033	0.031	0.031	0.035	0.035	0.035	0.035	0.035	0.035	0.035	0.034	0.034	0.034	0.034	0.034	0.035	0.039	0.039	0.04	0.04	0.04	0.039	0.039	0.041	0.046	0.044	0.048	0.044	0.044	0.044	0.044	0.044	0.044	0.044	0.04	0.036	0.036	0.036	0.036	0.038	0.036	0.036	0.036	0.031	0.031
YHR132C	-0.043	-0.043	-0.037	-0.042	-0.039	-0.039	-0.039	-0.039	-0.031	-0.031	-0.027	-0.029	-0.036	-0.032	-0.036	-0.036	-0.04	-0.043	-0.043	-0.043	-0.043	-0.043	-0.041	-0.041	-0.041	-0.049	-0.053	-0.053	-0.058	-0.058	-0.061	-0.067	-0.05	-0.05	-0.05	-0.05	-0.05	-0.056	-0.06	-0.06	-0.06	-0.058	-0.058	-0.058	-0.058	-0.058	-0.058	-0.058	-0.055
YLR150W	0	0	0	0	0	0	0	0	0	0	0	0	0	0	0	0	0	0	0	0	0	0	0	0	0	0	0	0	0	0	0	0	0	0	0	0	0	0	0	0	0	0	0	0	0	0	0	0	0
YHL040C	0.019	-0.053	-0.094	-0.094	-0.085	-0.091	-0.091	-0.091	-0.065	-0.065	-0.056	-0.056	-0.081	-0.091	-0.091	-0.091	-0.091	-0.07	-0.07	-0.1	-0.109	-0.128	-0.126	-0.126	-0.118	-0.126	-0.126	-0.126	-0.126	-0.126	-0.126	-0.134	-0.126	-0.133	-0.114	-0.105	-0.079	-0.101	-0.112	-0.102	-0.108	-0.108	-0.116	-0.136	-0.142	-0.129	-0.121	-0.121	-0.121
YDL072C	-0.004	-0.004	-0.004	-0.004	0.008	0.008	0.008	0.008	0.008	0.008	0.008	0.008	0.008	0.008	0.008	0.008	0.008	0	0	0	0	0	0	0	0	0	0	0	0	0	0	0	0	0	0	0	0	0	0	0	0	0	0	0	0.001	0.065	0.065	0.056	0.056
YMR274C	-0.001	0	0	0	-0.004	-0.006	-0.008	-0.006	-0.015	-0.006	-0.004	-0.004	-0.004	-0.004	-0.002	-0.002	-0.002	-0.004	-0.001	-0.001	-0.003	-0.001	-0.007	-0.007	-0.008	-0.008	-0.008	-0.008	-0.008	-0.008	-0.005	-0.005	-0.003	-0.003	-0.003	-0.003	-0.003	-0.003	-0.003	-0.005	-0.005	-0.008	-0.003	-0.002	-0.005	-0.003	-0.003	-0.003	-0.003
YKR007W	0.089	0.089	0.1	0.1	0.1	0.101	0.096	0.096	0.096	0.083	0.083	0.083	0.088	0.09	0.08	0.081	0.081	0.073	0.072	0.086	0.068	0.075	0.077	0.079	0.088	0.069	0.068	0.071	0.071	0.071	0.074	0.072	0.063	0.063	0.045	0.045	0.047	0.047	0.045	0.044	0.046	0.046	0.048	0.048	0.048	0.048	0.048	0.049	0.051
YMR080C	-0.124	-0.124	-0.13	-0.13	-0.13	-0.13	-0.16	-0.16	-0.16	-0.133	-0.136	-0.136	-0.167	-0.167	-0.17	-0.172	-0.172	-0.172	-0.162	-0.162	-0.164	-0.166	-0.167	-0.164	-0.16	-0.16	-0.157	-0.16	-0.16	-0.165	-0.153	-0.153	-0.151	-0.151	-0.149	-0.152	-0.145	-0.151	-0.151	-0.151	-0.147	-0.147	-0.149	-0.149	-0.145	-0.148	-0.14	-0.134	-0.134
YBR223C	-0.009	-0.011	-0.015	-0.015	-0.014	-0.025	-0.025	-0.028	-0.028	-0.034	-0.027	-0.029	-0.028	-0.028	-0.036	-0.038	-0.038	-0.038	-0.041	-0.047	-0.053	-0.053	-0.047	-0.033	-0.039	-0.039	-0.041	-0.039	-0.039	-0.039	-0.039	-0.039	-0.03	-0.021	-0.024	-0.022	-0.022	-0.022	-0.024	-0.024	-0.024	-0.022	-0.022	-0.026	-0.026	-0.026	-0.027	-0.029	-0.031
YHR188C	0.096	0.11	0.116	0.116	0.12	0.117	0.115	0.111	0.111	0.111	0.111	0.115	0.111	0.101	0.111	0.111	0.111	0.074	0.088	0.094	0.082	0.082	0.082	0.079	0.079	0.07	0.077	0.073	0.075	0.074	0.074	0.074	0.074	0.074	0.074	0.054	0.046	0.043	0.038	0.038	0.038	0.041	0.044	0.044	0.039	0.039	0.028	0.035	0.035
YJR148W	0.082	0.063	0.063	0.063	0.08	0.08	0.095	0.099	0.118	0.118	0.12	0.12	0.143	0.129	0.129	0.114	0.091	0.091	0.091	0.091	0.091	0.101	0.106	0.148	0.131	0.131	0.131	0.131	0.128	0.128	0.12	0.12	0.12	0.117	0.117	0.117	0.107	0.11	0.11	0.086	0.111	0.101	0.106	0.106	0.106	0.106	0.106	0.106	0.092
YLR044C	0	0	0	0	0	0	0	0	0	0	0	0	0	0	0	0	0	0	0	0	0	0	0	0	0	0	0	0	0	0	0	0	0	0	0	0	0	0	0	0	0	0	0	0	0	0	0	0	0
YEL015W	-0.007	-0.004	-0.008	-0.012	-0.002	-0.005	0	0.002	0.009	0.022	0.023	0.023	0.023	0.025	0.025	0.015	0.015	0.015	0.015	0.012	0.012	0.006	0.006	0.006	0.006	0.002	-0.001	-0.007	-0.007	-0.007	-0.007	-0.007	-0.004	-0.003	-0.011	-0.008	-0.009	-0.01	-0.009	-0.009	-0.009	-0.009	-0.009	-0.007	-0.006	-0.013	-0.013	-0.013	-0.012
YGL032C	0.009	0.018	0.016	0.016	0.016	0.022	0.017	0.017	0.028	0.028	0.037	0.037	0.085	0.092	0.092	0.092	0.092	0.092	0.095	0.12	0.12	0.12	0.095	0.095	0.093	0.091	0.091	0.067	0.067	0.067	0.067	0.007	-0.019	-0.019	-0.019	-0.019	-0.019	-0.024	-0.024	-0.024	-0.024	-0.024	-0.024	-0.024	-0.024	-0.024	-0.024	-0.024	-0.024
YBR044C	-0.053	-0.048	-0.041	-0.037	-0.037	-0.037	-0.033	-0.033	-0.033	-0.033	-0.045	-0.045	0.003	0.004	0.009	0.017	0.017	0.008	0.019	0.021	0.011	-0.002	-0.002	-0.002	-0.015	-0.012	-0.014	-0.014	-0.014	-0.008	-0.01	-0.014	-0.014	-0.014	-0.012	-0.012	-0.007	-0.011	-0.011	-0.011	-0.011	-0.015	-0.017	-0.015	-0.017	-0.008	-0.009	-0.004	-0.004
YDR068W	0.024	0.019	0.005	0.005	0.015	0.035	0.035	0.035	0.045	0.045	0.045	0.045	0.045	0.041	0.045	0.045	0.045	0.045	0.045	0.038	0.037	0.041	0.038	0.038	0.042	0.042	0.042	0.038	0.038	0.043	0.034	0.04	0.04	0.04	0.021	0.021	0.021	0.015	0.015	0.015	0.011	0.011	0.006	0.006	0.006	0.013	0.013	0.018	0.024
YMR278W	-0.001	-0.001	0.001	0.004	0.004	0.002	-0.002	-0.002	-0.002	-0.002	-0.002	0.001	-0.002	0	-0.002	-0.004	-0.002	0	0.01	0.005	0.009	0.012	0.012	0.017	0.018	0.012	0.01	0.01	0.008	0.005	0.004	0.001	0.001	0.003	0.003	-0.002	-0.007	-0.007	-0.007	-0.009	-0.009	-0.028	-0.025	-0.028	-0.031	-0.031	-0.033	-0.035	-0.035
YPR022C	-0.029	-0.029	-0.029	-0.029	-0.029	-0.023	-0.026	-0.028	-0.028	-0.028	-0.028	-0.028	-0.02	-0.02	-0.023	-0.023	-0.023	-0.03	-0.034	-0.056	-0.059	-0.043	-0.049	-0.049	-0.049	-0.041	-0.039	-0.03	-0.028	-0.028	-0.028	-0.028	-0.028	-0.028	-0.034	-0.031	-0.033	-0.033	-0.033	-0.038	-0.038	-0.025	-0.025	-0.03	-0.03	-0.033	-0.033	-0.034	-0.04
YOR027W	0.012	0.012	0.012	0.012	0.016	0.033	0.029	0.029	0.032	0.032	0.032	0.032	0.026	0.036	0.036	0.036	0.036	0.036	0.036	0.031	0.031	0.031	0.031	0.031	0.035	0.04	0.04	0.041	0.053	0.049	0.049	0.049	0.049	0.049	0.049	0.049	0.053	0.053	0.053	0.069	0.083	0.088	0.088	0.088	0.088	0.088	0.088	0.088	0.082
YPL219W	-0.01	-0.012	-0.008	-0.009	-0.009	-0.009	-0.007	-0.01	-0.008	-0.008	-0.006	-0.006	-0.009	-0.009	-0.013	-0.007	-0.006	-0.006	-0.006	-0.006	0	0.007	0.005	0.005	0.005	0.005	0.003	0.002	0.003	0.001	0.003	0.001	0.001	0.001	0.001	0	-0.003	-0.004	-0.001	-0.001	0	-0.004	-0.004	-0.004	-0.007	-0.009	-0.008	-0.008	-0.002
YLR238W	-0.046	-0.041	-0.032	-0.032	-0.027	-0.027	-0.027	-0.027	-0.027	-0.027	-0.027	-0.027	-0.027	-0.096	-0.087	-0.087	-0.087	-0.092	-0.092	-0.092	-0.098	-0.098	-0.098	-0.098	-0.098	-0.098	-0.075	-0.075	-0.075	-0.064	-0.055	-0.041	-0.041	-0.041	-0.041	-0.072	-0.072	-0.227	-0.196	-0.206	-0.206	-0.206	-0.206	-0.206	-0.206	-0.191	-0.275	-0.275	-0.194
YGR188C	-0.096	-0.096	-0.1	-0.104	-0.1	-0.1	-0.105	-0.096	-0.105	-0.105	-0.099	-0.103	-0.103	-0.103	-0.095	-0.095	-0.088	-0.088	-0.088	-0.088	-0.085	-0.094	-0.098	-0.097	-0.1	-0.1	-0.1	-0.1	-0.105	-0.105	-0.105	-0.103	-0.103	-0.108	-0.104	-0.096	-0.096	-0.096	-0.096	-0.096	-0.096	-0.096	-0.1	-0.1	-0.1	-0.1	-0.1	-0.1	-0.1
YDL159W	-0.012	-0.011	-0.015	-0.015	-0.015	-0.015	-0.015	-0.015	-0.015	-0.018	-0.018	-0.018	-0.018	-0.018	-0.018	-0.018	-0.018	-0.018	-0.018	-0.018	-0.018	-0.018	-0.018	-0.018	-0.018	-0.018	-0.018	-0.018	-0.018	-0.018	-0.018	-0.018	-0.022	-0.022	-0.018	-0.018	-0.015	-0.015	-0.012	-0.012	-0.021	-0.019	-0.012	-0.012	-0.012	-0.012	-0.012	-0.01	-0.01
YGR274C	0.011	0.011	0.012	-0.006	-0.006	-0.006	-0.006	-0.006	0.023	0.023	0.032	0.035	0.035	0.035	0.043	0.036	0.037	0.021	0.004	-0.002	-0.002	-0.007	-0.007	-0.014	0.002	0.008	0.015	0.015	0.02	0.016	0.019	0.028	0.028	0.028	0.035	0.039	0.032	0.032	0.032	0.032	0.032	0.032	0.032	0.026	0.018	0.009	0.035	0.069	0.019
YDR370C	-0.017	-0.017	-0.026	-0.026	-0.026	-0.016	-0.016	-0.013	-0.013	-0.017	-0.012	-0.012	-0.012	-0.012	-0.012	-0.012	-0.012	-0.02	-0.02	-0.02	-0.02	-0.017	-0.014	-0.01	-0.012	-0.012	-0.012	-0.016	-0.016	-0.016	-0.016	-0.013	-0.013	-0.013	-0.018	-0.013	-0.013	-0.013	-0.013	-0.01	-0.01	-0.01	-0.01	-0.01	-0.01	-0.01	-0.01	-0.01	-0.01
YJL033W	-0.012	-0.009	-0.009	-0.009	-0.003	0	0	0	0	0	-0.002	-0.002	-0.002	-0.008	-0.008	-0.008	-0.003	-0.003	0.005	-0.003	-0.017	-0.015	-0.019	-0.012	-0.015	-0.017	-0.014	-0.014	-0.012	-0.015	-0.015	-0.015	-0.015	-0.015	-0.015	-0.011	-0.011	-0.012	-0.013	-0.013	-0.013	-0.014	-0.014	-0.018	-0.018	-0.016	-0.016	-0.017	-0.024
YPL268W	0.115	0.115	0.118	0.072	0.066	0.036	0.034	0.042	0.042	0.042	0.038	0.036	0.041	0.052	0.027	0.027	0.027	0.03	0.026	0.026	0.026	0.022	0.019	0.015	0.015	0.021	0.032	0.031	0.04	0.04	0.042	0.043	0.043	0.043	0.043	0.043	0.043	0.043	0.034	0.034	0.033	0.033	0.04	0.042	0.043	0.044	0.044	0.044	0.046
YGL030W	0	0	0	0	0	0	0	0	0	0	0	0	0	0	0	0	0	0	0	0	0	0	0	0	0	0	0	0	0	0	0	0	0	0	0	0	0	0	0	0	0	0	0	0	0	0	0	0	0
YKL063C	-0.015	-0.015	-0.015	-0.011	-0.011	-0.013	-0.011	-0.016	-0.021	-0.021	-0.018	-0.017	-0.011	-0.007	-0.009	-0.011	-0.015	-0.014	-0.014	-0.014	-0.015	-0.003	0.005	0.008	0.008	0.008	-0.001	-0.004	-0.007	-0.024	-0.033	-0.021	-0.022	-0.02	-0.017	-0.018	-0.015	-0.004	-0.004	-0.004	-0.004	-0.004	-0.003	-0.003	-0.001	-0.004	-0.006	-0.009	-0.011
YIL070C	-0.04	-0.04	-0.043	-0.046	-0.042	-0.044	-0.048	-0.048	-0.046	-0.046	-0.046	-0.045	-0.044	-0.037	-0.036	-0.036	-0.034	-0.034	-0.034	-0.034	-0.032	-0.037	-0.041	-0.044	-0.048	-0.048	-0.048	-0.048	-0.048	-0.057	-0.063	-0.063	-0.061	-0.061	-0.064	-0.068	-0.074	-0.067	-0.07	-0.059	-0.059	-0.059	-0.061	-0.061	-0.057	-0.065	-0.062	-0.067	-0.074
YMR021C	0.065	0.065	0.065	0.066	0.074	0.08	0.085	0.085	0.085	0.086	0.09	0.085	0.076	0.069	0.069	0.069	0.043	0.038	0.038	0.038	0.036	0.041	0.043	0.043	0.046	0.046	0.043	0.043	0.046	0.045	0.039	0.039	0.039	0.038	0.041	0.041	0.041	0.043	0.032	0.031	0.031	0.029	0.029	0.029	0.029	0.029	0.027	0.027	0.03
YBR143C	-0.088	-0.088	-0.088	-0.09	-0.087	-0.093	-0.094	-0.094	-0.094	-0.094	-0.095	-0.095	-0.09	-0.09	-0.088	-0.09	-0.09	-0.088	-0.088	-0.088	-0.088	-0.091	-0.089	-0.089	-0.087	-0.087	-0.087	-0.082	-0.089	-0.089	-0.086	-0.086	-0.087	-0.085	-0.082	-0.073	-0.073	-0.073	-0.07	-0.07	-0.07	-0.072	-0.074	-0.074	-0.074	-0.074	-0.074	-0.068	-0.064
YNL245C	-0.005	-0.005	-0.005	-0.005	-0.005	-0.005	-0.009	-0.011	-0.011	-0.011	-0.013	-0.013	-0.013	-0.013	-0.013	-0.013	-0.013	-0.018	-0.018	-0.018	-0.019	-0.014	-0.021	-0.022	-0.035	-0.035	-0.035	-0.035	-0.035	-0.035	-0.034	-0.027	-0.028	-0.042	-0.042	-0.035	-0.035	-0.035	-0.031	-0.031	-0.034	-0.034	-0.034	-0.029	-0.027	-0.025	-0.025	-0.025	-0.025
YOR308C	0.004	0.001	0.003	0.003	0.004	0.005	0.005	0.007	0.007	0.007	0.003	0.004	0.007	0.009	0.009	0.009	0.009	0.007	0.007	0.006	0.006	0.006	0.011	0.011	0.009	0.009	0.009	0.009	0.008	0.009	0.007	0.007	0.004	0.004	0.004	0.003	0.003	0.004	0.004	0.003	0.004	0.002	0.002	0.003	0.003	0.003	0.003	0.003	0.003
YOL140W	-0.012	-0.009	-0.003	-0.007	-0.008	-0.016	-0.018	-0.01	-0.01	-0.01	-0.007	-0.007	-0.009	-0.009	0.005	0.006	0.006	0.006	0.014	0.014	0.016	0.016	0.016	0.014	0.014	0.014	0.014	0.014	0.01	0.009	0.006	0.007	0.01	0.008	0.008	0.009	0.009	0.009	0.009	0.009	0.01	-0.002	0.003	0.003	0.003	0.002	0.002	-0.003	-0.001
YBR002C	-0.016	-0.022	-0.022	-0.028	-0.028	-0.035	-0.035	-0.035	-0.035	-0.025	-0.024	-0.024	-0.024	-0.024	-0.024	-0.024	-0.024	-0.024	-0.024	-0.024	-0.022	-0.022	-0.024	-0.024	-0.024	-0.024	-0.022	-0.022	-0.022	-0.022	-0.022	-0.022	-0.022	-0.019	-0.019	-0.019	-0.019	-0.019	-0.019	-0.019	-0.018	-0.02	-0.02	-0.033	-0.033	-0.035	-0.035	-0.035	-0.035
YLR079W	0.039	0.039	0.039	0.013	0.032	0.016	0.025	0.015	0.015	0.015	0.015	0.02	0.019	0.026	0.03	0.03	0.03	0.036	0.032	0.045	0.045	0.032	0.032	0.032	0.027	0.027	0.022	0.018	0.022	0.029	0.029	0.018	0.015	0.015	0.014	0.014	0.014	0.014	0.016	0.014	0.014	0.014	0.011	0.009	0.009	0.007	0.007	-0.001	-0.001
YJR060W	0.008	0.008	0.008	0.008	0.007	0.005	0.007	0.007	0.007	0.007	0.007	0.006	0.007	0.007	0.008	0.014	0.011	0.008	0.008	0.01	0.01	0.009	0.009	0.006	0.006	0.006	0.005	0.005	0.005	0.002	0.001	0.001	0.001	0	0	0	0	0	-0.001	-0.001	-0.007	-0.01	-0.011	-0.016	-0.018	-0.018	-0.014	-0.015	-0.015
YER071C	0.035	0.028	0.03	0.031	0.031	0.028	0.028	0.025	0.029	0.003	-0.002	-0.002	-0.002	-0.012	-0.025	-0.03	-0.021	-0.021	-0.024	-0.024	-0.021	-0.018	-0.018	-0.011	-0.037	-0.037	-0.037	-0.037	-0.037	-0.026	-0.021	-0.021	-0.01	-0.006	-0.006	-0.041	-0.041	-0.041	-0.041	-0.041	-0.041	-0.042	-0.037	-0.033	-0.033	-0.033	-0.024	-0.024	-0.024
YER111C	-0.015	-0.015	-0.015	-0.017	-0.018	-0.018	-0.018	-0.018	-0.018	-0.018	-0.017	-0.017	-0.017	-0.02	-0.02	-0.02	-0.02	-0.02	-0.02	-0.02	-0.02	-0.02	-0.02	-0.02	-0.02	-0.02	-0.02	-0.02	-0.018	-0.016	-0.016	-0.016	-0.016	-0.016	-0.016	-0.016	-0.016	-0.016	-0.017	-0.015	-0.015	-0.016	-0.016	-0.02	-0.022	-0.022	-0.02	-0.02	-0.02
YOR101W	0.128	0.126	0.124	0.124	0.124	0.12	0.12	0.12	0.12	0.119	0.119	0.118	0.116	0.114	0.115	0.113	0.11	0.11	0.107	0.107	0.106	0.106	0.102	0.111	0.103	0.101	0.1	0.093	0.093	0.091	0.106	0.091	0.091	0.092	0.092	0.092	0.138	0.144	0.151	0.049	0.033	0.016	0.016	0.016	0.016	-0.005	0	-0.011	-0.032
YDR224C	-0.014	-0.021	0.002	0.002	0.002	-0.007	-0.007	-0.007	-0.016	-0.016	-0.016	-0.016	-0.016	-0.042	-0.03	-0.03	0.025	0.025	0.034	0.034	0.006	-0.01	-0.003	0.008	0.008	0.037	0.07	0.086	0.09	0.09	0.09	0.09	0.09	0.09	0.098	0.098	0.098	0.098	0.098	0.098	0.084	0.084	0.084	0.08	0.08	0.084	0.084	0.084	0.081
YJR089W	-0.045	-0.038	-0.038	-0.038	-0.038	-0.038	-0.038	-0.038	-0.036	-0.036	-0.015	-0.026	-0.03	-0.039	-0.039	-0.039	-0.039	-0.039	-0.033	-0.039	-0.054	-0.053	-0.051	-0.023	-0.026	-0.021	-0.016	-0.009	-0.002	-0.01	-0.01	-0.015	-0.015	-0.011	-0.007	-0.009	-0.009	-0.015	-0.013	-0.013	-0.013	-0.013	-0.013	-0.013	-0.019	-0.019	-0.019	-0.019	-0.019
YIL137C	-0.037	-0.037	-0.028	-0.024	-0.024	-0.018	-0.022	-0.028	-0.043	-0.033	-0.041	-0.037	-0.037	-0.018	-0.035	-0.016	-0.016	-0.022	-0.018	-0.025	-0.025	-0.018	-0.013	-0.002	0.002	0.002	0.009	0.001	-0.003	-0.003	-0.014	0.002	0.006	0.011	0.011	0.007	0.007	0.007	-0.015	-0.015	-0.006	0.001	0.001	0.001	0.006	0.014	0.018	0.013	0.013
YGR221C	0.026	0.014	0.008	0.005	0.005	0.005	0.005	0.005	0.005	0	-0.005	-0.005	-0.005	-0.005	-0.005	-0.005	-0.005	0.001	-0.001	0.005	0.005	0	0	0.001	-0.011	-0.013	-0.009	-0.009	-0.005	-0.012	-0.012	-0.004	0	-0.003	-0.007	-0.003	-0.011	-0.014	-0.014	-0.014	-0.014	-0.014	-0.014	-0.015	-0.015	-0.02	-0.02	-0.02	-0.02
YDR488C	0.095	0.082	0.076	0.072	0.064	0.064	0.064	0.064	0.055	0.045	0.05	0.05	0.05	0.053	0.046	0.038	0.038	0.032	0.029	0.029	0.024	0.024	0.033	0.033	0.033	0.03	0.03	0.03	0.03	0.033	0.033	0.033	0.033	0.033	0.036	0.036	0.036	0.036	0.036	0.034	0.034	0.036	0.038	0.038	0.038	0.038	0.033	0.033	0.028
YDR011W	-0.118	-0.118	-0.118	-0.118	-0.118	-0.114	-0.114	-0.114	-0.114	-0.114	-0.114	-0.114	-0.113	-0.113	-0.113	-0.113	-0.136	-0.136	-0.179	-0.179	-0.183	-0.183	-0.183	-0.25	-0.333	-0.333	-0.319	-0.314	-0.314	-0.318	-0.307	-0.307	-0.307	-0.395	-0.38	-0.38	-0.38	-0.38	-0.38	-0.38	-0.38	-0.363	-0.368	-0.368	-0.368	-0.368	-0.368	-0.349	-0.349
YGL253W	0	0	0	0	0	0	0	0	0	0	0	0	0	0	0	0	0	0	0	0	0	0	0	0	0	0	0	0	0	0	0	0	0	0	0	0	0	0	0	0	0	0	0	0	0	0	0	0	0
YOL122C	0.028	0.028	0.028	0.028	0.028	0.032	0.032	0.032	0.032	0.03	0.03	0.036	0.024	0.02	0.02	0.02	0.02	0.018	0.018	0.018	0.018	0.018	0.018	0.018	0.018	0.018	0.018	0.018	0.018	0.018	0.017	0.006	0.005	0.005	0.005	0.005	-0.001	-0.001	-0.001	-0.001	0	0	0	0	0	0	0	-0.004	-0.009
YPL117C	0.24	0.24	0.24	0.22	0.228	0.208	0.208	0.065	0.065	0.065	-0.051	-0.129	-0.139	-0.139	-0.139	-0.082	-0.068	-0.068	0.151	0.098	-0.031	-0.057	-0.057	-0.057	-0.057	-0.057	-0.057	-0.001	0.08	0.098	0.133	0.133	0.133	0.133	0.133	0.097	0.097	0.097	0.097	0.06	0.06	0.06	0.06	0.06	0.06	0.075	0.075	0.075	0.075
YER109C	-0.012	-0.012	-0.028	-0.02	-0.02	-0.015	-0.015	-0.015	-0.052	-0.07	-0.008	-0.008	-0.012	-0.001	-0.001	-0.012	-0.029	-0.029	-0.029	-0.035	-0.003	0.034	0.034	0.034	0.025	0.025	0.025	0.037	0.028	0.028	0.041	0.041	0.038	0.038	0.038	0.039	0.039	0.039	0.039	0.049	0.049	0.049	0.044	0.044	0.044	0.044	0.049	0.049	0.049
YPR071W	0.009	0.007	0.007	0.007	0.01	0.01	0.014	0.014	0.013	0.013	0.013	0.01	0.005	0.005	0.009	0.005	0.01	0.005	0.002	0.002	0.002	0.002	0.002	0.002	0.002	0.002	0.009	0.009	0.015	0.015	0.017	0.017	0.017	0.017	0.017	0.021	0.025	0.021	0.019	0.019	0.019	0.015	0.009	0.009	0.009	0.008	0.008	0.008	0.01
YIR017C	0.05	0.054	0.04	0.045	0.042	0.042	0.042	0.042	0.045	0.065	0.094	0.094	0.097	0.097	0.076	0.079	0.075	0.071	0.088	0.075	0.089	0.089	0.064	0.064	0.068	0.075	0.075	0.079	0.087	0.083	0.083	0.102	0.076	0.076	0.076	0.072	0.087	0.091	0.096	0.099	0.038	0.069	0.064	0.059	0.052	0.052	0.047	0.004	-0.001
YJL118W	-0.058	-0.047	0.008	0.009	0.009	-0.003	0.005	0.04	0.04	0.057	0.049	0.049	0.06	0.058	0.058	0.058	0.071	0.071	0.068	0.072	0.085	0.102	0.099	0.099	0.099	0.099	0.099	0.115	0.112	0.088	0.088	0.088	0.088	0.078	0.078	0.078	0.105	0.105	0.092	0.09	0.092	0.11	0.118	0.118	0.118	0.118	0.08	0.058	0.017
YDL049C	0	0	0	0	0	0	0	0	0	0	0	0	0	0	0	0	0	0	0	0	0	0	0	0	0	0	0	0	0	0	0	0	0	0	0	0	0	0	0	0	0	0	0	0	0	0	0	0	0
YHR195W	-0.005	-0.003	-0.003	-0.003	-0.003	-0.003	-0.003	0.001	0.008	0	0	0.003	0.005	0.005	0.005	0.005	0.005	0.007	0.007	0.008	0.006	0.006	0.006	0.003	-0.001	-0.003	-0.003	0.001	0.001	-0.001	-0.007	-0.007	-0.007	-0.012	-0.014	-0.014	-0.014	-0.006	-0.002	0	-0.003	-0.006	-0.009	-0.006	-0.006	-0.006	-0.001	-0.004	-0.004
YGL200C	0.016	0.015	0.015	0.015	0.015	0.016	0.019	0.015	0.016	0.016	0.016	0.016	0.02	0.023	0.026	0.028	0.028	0.028	0.028	0.028	0.029	0.024	0.024	0.023	0.023	0.031	0.032	0.031	0.041	0.041	0.041	0.045	0.042	0.047	0.047	0.047	0.049	0.049	0.053	0.053	0.053	0.052	0.046	0.046	0.048	0.048	0.048	0.048	0.048
YLR446W	0.011	-0.022	-0.036	-0.036	-0.04	-0.042	-0.043	-0.053	-0.056	-0.056	-0.039	-0.039	-0.039	-0.035	-0.035	-0.035	-0.039	-0.026	-0.016	-0.016	-0.006	-0.002	-0.002	0.009	0.009	0.009	0.007	0.007	0.007	0.004	0.004	0.004	0.01	0.013	0.017	0.011	0.011	0.014	0.02	0.018	0.021	0.021	0.021	0.021	0.021	0.027	0.032	0.032	0.03
YLR432W	-0.23	-0.226	-0.226	-0.177	-0.167	-0.206	-0.232	-0.232	-0.281	-0.261	-0.257	-0.215	-0.209	-0.225	-0.225	-0.221	-0.215	-0.215	-0.215	-0.215	-0.215	-0.215	-0.219	-0.219	-0.218	-0.218	-0.209	-0.191	-0.185	-0.184	-0.169	-0.144	-0.144	-0.299	-0.331	-0.312	-0.414	-0.423	-0.404	-0.404	-0.404	-0.404	-0.506	-0.461	-0.397	-0.286	-0.286	-0.286	-0.234
YPL237W	0.014	0.014	0.017	0.02	0.02	0.023	0.021	0.023	0.025	0.025	0.029	0.029	0.027	0.025	0.025	0.025	0.019	0.019	0.018	0.018	0.018	0.017	0.019	0.019	0.016	0.016	0.018	0.016	0.018	0.018	0.018	0.018	0.018	0.016	0.016	0.016	0.016	0.016	0.016	0.016	0.018	-0.002	0.008	0.012	0.015	0.015	0.015	0.015	0.015
YGR116W	-0.035	-0.032	-0.038	-0.034	-0.036	-0.036	-0.033	-0.033	-0.027	-0.018	-0.026	-0.022	-0.026	-0.024	-0.028	-0.028	-0.028	-0.028	-0.023	-0.026	-0.019	-0.02	-0.024	-0.024	-0.011	-0.007	-0.007	-0.007	-0.007	-0.007	-0.01	-0.008	-0.008	-0.008	-0.006	-0.007	-0.007	-0.009	-0.004	-0.009	-0.007	-0.007	-0.007	-0.009	-0.009	-0.005	-0.005	-0.005	-0.005
YDR240C	-0.063	-0.072	-0.072	-0.072	-0.072	-0.072	-0.087	-0.098	0	0	0	0	0	0	0	-0.206	-0.206	-0.206	-0.125	-0.117	-0.117	-0.117	-0.141	-0.166	-0.16	-0.134	-0.219	-0.219	-0.145	-0.146	-0.155	-0.094	-0.062	-0.062	-0.071	-0.064	-0.064	-0.064	-0.064	-0.064	-0.064	-0.064	-0.064	-0.064	-0.064	-0.064	-0.064	-0.064	-0.064
YLR293C	-0.009	-0.009	-0.011	-0.015	-0.015	-0.029	-0.03	-0.028	-0.026	-0.03	-0.032	-0.048	-0.048	-0.058	-0.058	-0.058	-0.058	-0.054	-0.048	-0.048	-0.048	-0.048	-0.044	-0.044	-0.043	-0.04	-0.035	-0.042	-0.037	-0.082	-0.097	-0.084	-0.084	-0.084	-0.085	-0.132	-0.129	-0.164	-0.164	-0.171	-0.171	-0.223	-0.233	-0.217	-0.187	-0.13	-0.126	-0.127	-0.127
YBR158W	0	0	0	0	0	0	0	0	0	0	0	0	0	0	0	0	0	0	0	0	0	0	0	0	0	0	0	0	0	0	0	0	0	0	0	0	0	0	0	0	0	0	0	0	0	0	0	0	0
YDL116W	0.019	0.017	0.02	0.022	0.021	0.021	0.021	0.017	0.015	0.015	0.015	0.009	0.003	0.003	0.003	0.003	0.003	0.004	0.005	0.004	0.002	0.006	0.005	0.002	0.004	0.004	0.004	0.004	0.004	0.004	0.006	0.004	0.003	0.001	0.001	-0.001	-0.001	-0.003	-0.003	-0.003	-0.002	-0.002	-0.002	-0.002	-0.004	-0.005	-0.005	-0.005	-0.005
YPL067C	-0.014	-0.014	-0.011	-0.01	0.012	0.017	0.017	0.017	0.009	0.006	0.02	0.022	0.022	0.03	0.035	0.071	0.061	0.061	0.061	0.06	0.058	0.063	0.063	0.069	0.061	0.061	0.066	0.066	0.066	0.069	0.057	0.052	0.057	0.057	0.057	0.057	0.057	0.057	0.057	0.057	0.052	0.052	0.063	0.061	0.057	0.053	0.059	0.059	0.057
YGR159C	0.041	0.042	0.029	0.035	0.023	0.025	0.026	0.026	0.026	0.033	0.03	0.051	0.053	0.053	0.053	0.053	0.065	0.065	0.075	0.075	0.075	0.077	0.077	0.079	0.079	0.119	0.146	0.145	0.142	0.142	0.143	0.143	0.143	0.146	0.162	0.162	0.16	0.16	0.176	0.17	0.17	0.169	0.17	0.167	0.167	0.167	0.167	0.189	0.187
YOR371C	0.029	0.029	0.025	0.027	0.027	0.024	0.024	0.027	0.018	0.018	0.016	0.016	0.016	0.014	0.014	0.019	0.019	0.019	0.019	0.001	0.007	0.007	0.007	0.007	-0.001	-0.011	-0.011	-0.011	-0.011	-0.011	-0.01	-0.013	-0.013	-0.009	-0.011	-0.012	-0.016	-0.016	-0.016	-0.016	-0.016	-0.016	-0.016	-0.011	-0.011	-0.011	-0.013	-0.013	-0.013
YPR133W-A	-0.035	-0.035	-0.037	-0.043	-0.043	-0.043	-0.043	-0.042	-0.042	-0.042	-0.042	-0.047	-0.046	-0.046	-0.047	-0.047	-0.051	-0.051	-0.051	-0.05	-0.051	-0.049	-0.049	-0.048	-0.048	-0.048	-0.048	-0.05	-0.05	-0.052	-0.052	-0.052	-0.054	-0.056	-0.061	-0.059	-0.059	-0.056	-0.058	-0.056	-0.058	-0.058	-0.06	-0.062	-0.062	-0.062	-0.062	-0.062	-0.059
YJR046W	0.002	0.002	0.004	0.004	0.004	0.004	0.004	0.004	0.004	0.004	0.005	0.005	0.005	0.005	0.005	0.005	0.005	0.005	0.005	0.005	0.008	0.01	0.011	0.011	0.011	0.011	0.011	0.01	0.009	0.007	0.007	0.007	0.007	0.009	0.005	0.008	0.006	0.006	0.006	0.003	0.003	0.006	0.006	0.009	0.011	0.011	0.011	0.011	0.011
YAL036C	-0.012	-0.012	-0.009	-0.009	-0.008	-0.008	-0.005	-0.009	-0.009	-0.011	-0.013	-0.013	-0.011	-0.011	-0.013	-0.014	-0.015	-0.018	-0.02	-0.02	-0.018	-0.022	-0.022	-0.022	-0.022	-0.017	-0.017	-0.015	-0.013	-0.013	-0.013	-0.011	-0.012	-0.009	-0.01	-0.01	-0.009	-0.008	-0.008	-0.008	-0.007	-0.005	-0.005	-0.004	-0.003	-0.003	-0.003	-0.005	-0.005
YNL024C	-0.014	-0.007	-0.031	-0.016	-0.013	-0.014	-0.014	-0.014	-0.006	-0.001	-0.004	-0.009	-0.019	-0.019	-0.026	-0.022	-0.025	-0.022	-0.022	-0.022	-0.022	-0.022	-0.015	-0.025	-0.019	-0.019	-0.019	-0.019	-0.019	-0.019	-0.019	-0.019	-0.015	-0.021	-0.021	-0.021	-0.021	-0.021	-0.021	-0.017	-0.007	-0.007	-0.007	-0.007	0	-0.002	-0.002	-0.002	-0.005
YAL025C	0	0	0	0	0	0	-0.011	-0.011	-0.011	-0.011	-0.011	-0.012	-0.012	-0.012	-0.009	-0.009	-0.009	-0.011	-0.011	-0.013	-0.013	-0.013	-0.023	-0.029	-0.024	-0.025	-0.03	-0.027	-0.024	-0.022	-0.022	-0.022	-0.022	-0.023	-0.023	-0.024	-0.021	-0.021	-0.017	-0.017	-0.017	-0.017	-0.017	-0.018	-0.024	-0.022	-0.028	-0.026	-0.026
YMR255W	0	0	0	0	0	0	0	0	0	0	0	-0.546	-0.546	-0.56	-0.32	-0.341	-0.441	-0.065	-0.048	-0.125	-0.125	-0.107	-0.118	-0.114	-0.092	-0.092	-0.101	-0.101	-0.101	-0.101	-0.111	-0.104	-0.104	-0.117	-0.134	-0.142	-0.122	-0.122	-0.128	-0.114	-0.114	-0.114	-0.116	-0.116	-0.112	-0.112	-0.12	-0.12	-0.12
YJL093C	-0.476	-0.469	-0.426	-0.42	-0.416	-0.428	-0.425	-0.421	-0.421	-0.416	-0.416	-0.374	-0.38	-0.326	-0.319	-0.312	-0.312	-0.271	-0.267	-0.263	-0.309	-0.309	-0.308	-0.453	-0.603	-0.596	-0.605	-0.599	-0.599	-0.548	-0.668	-0.66	-0.66	-0.66	-0.665	-0.665	-0.658	-0.658	-0.653	-0.65	-0.65	-0.552	-0.397	-0.37	-0.362	-0.362	-0.217	-0.221	-0.232
YEL043W	-0.001	-0.001	-0.001	-0.002	0	-0.008	-0.008	-0.005	-0.005	-0.003	0.001	-0.007	-0.005	-0.002	-0.007	-0.014	-0.014	-0.013	-0.013	-0.013	-0.013	-0.01	-0.006	-0.005	-0.003	0.001	0.001	0.001	0.001	0.003	-0.005	-0.007	-0.008	-0.005	-0.005	-0.004	-0.002	-0.002	-0.001	-0.001	0.014	0.013	0.013	0.013	0.013	0.013	0.014	0.011	0.014
YKL073W	-0.05	-0.031	-0.029	-0.029	-0.029	-0.025	-0.024	-0.029	-0.027	-0.027	-0.027	-0.027	-0.025	-0.015	-0.009	-0.009	-0.009	-0.004	-0.007	-0.01	-0.01	-0.018	-0.018	-0.018	-0.018	-0.008	-0.008	-0.011	-0.017	-0.015	-0.015	-0.015	-0.006	-0.006	0.005	-0.011	-0.019	-0.026	-0.026	-0.021	-0.021	-0.018	-0.018	-0.016	-0.016	-0.016	-0.016	-0.016	-0.016
YOL025W	0.049	0.049	0	0	0	0	0	0	0	0	0	0	0	0	0	0	0	0	0	0	0	0	0	0	0	0	0	0	0	0	0	0	0	0	0	0	0	0	0	0	0	0	0	0	0	0	0	0	0
YPL108W	0.017	0.017	0.054	0.054	0.045	0.034	0.034	0.023	0.014	0.045	0.077	0.077	0.066	0.049	0.054	0.054	0.056	0.056	0.06	0.057	0.057	0.062	0.062	0.062	0.06	0.06	0.065	0.076	0.072	0.049	0.053	0.058	0.058	0.058	0.061	0.061	0.056	0.056	0.059	0.059	0.045	0.045	0.045	0.046	0.045	0.051	0.051	0.057	0.05
YBR245C	-0.057	-0.057	-0.066	-0.055	-0.064	-0.062	-0.062	-0.047	-0.045	-0.045	-0.045	-0.045	-0.045	-0.021	-0.007	-0.007	-0.007	-0.007	-0.007	-0.007	-0.011	-0.019	-0.019	-0.019	-0.019	0.012	0.024	0.021	0.018	0.018	0.028	0.02	0.02	0.024	0.009	0.004	0.004	0.005	0.008	0.012	0.012	0.01	0.015	0.018	0.016	0.016	0.016	0.019	0.022
YLR001C	-0.009	-0.009	-0.011	-0.011	-0.011	-0.009	-0.009	-0.009	-0.009	-0.009	-0.009	-0.01	-0.009	-0.008	-0.008	-0.008	-0.008	-0.008	-0.008	-0.007	-0.008	-0.009	-0.009	-0.009	-0.009	-0.009	-0.01	-0.014	-0.016	-0.016	-0.017	-0.015	-0.015	-0.017	-0.018	-0.018	-0.018	-0.018	-0.018	-0.017	-0.016	-0.016	-0.016	-0.015	-0.015	-0.015	-0.015	-0.015	-0.015
YGR202C	0.233	0.233	0.217	0.217	0.217	0.227	0.227	0.227	0.227	0.227	0.059	0.06	0.025	0.025	0.028	0.01	0.039	0.039	0.039	0.039	0.039	0.039	0.039	0.039	0	0	0	0	0	0	0	0	0	0.024	0.024	0.042	0.042	0.042	0.042	0.042	0.042	0.042	-0.004	-0.004	-0.004	-0.033	-0.033	-0.033	0
YPL172C	-0.162	-0.153	-0.162	-0.16	-0.153	-0.153	-0.128	-0.117	-0.044	-0.052	-0.05	-0.05	-0.05	-0.05	-0.05	-0.05	-0.05	-0.046	-0.049	-0.046	-0.049	-0.049	-0.039	-0.021	-0.017	-0.021	-0.021	-0.021	-0.025	-0.025	-0.027	-0.035	-0.035	-0.032	-0.033	-0.034	-0.026	-0.024	-0.024	-0.026	-0.029	-0.029	-0.034	-0.038	-0.037	-0.037	-0.037	-0.049	-0.048
YDL213C	-0.223	-0.22	-0.223	-0.223	-0.243	-0.24	-0.242	-0.239	-0.237	-0.237	-0.237	-0.234	-0.232	-0.236	-0.236	-0.236	-0.244	-0.233	-0.226	-0.244	-0.227	-0.221	-0.225	-0.225	-0.225	-0.223	-0.23	-0.225	-0.23	-0.23	-0.211	-0.211	-0.211	-0.211	-0.214	-0.213	-0.309	-0.304	-0.301	-0.272	-0.275	-0.278	-0.271	-0.271	-0.271	-0.301	-0.3	-0.32	-0.383
YNL329C	-0.01	-0.01	-0.01	-0.01	-0.01	-0.01	-0.004	-0.009	-0.009	-0.002	0.001	-0.001	-0.001	-0.001	-0.001	-0.005	-0.001	-0.001	-0.003	-0.003	-0.005	-0.005	-0.005	-0.006	0.004	0.004	0.009	0.015	0.015	0.015	0.017	0.024	0.029	0.029	0.026	0.026	0.026	0.026	0.025	0.024	0.033	0.031	0.028	0.042	0.042	0.041	0.039	0.039	0.046
YDR520C	-0.016	-0.016	-0.017	-0.016	-0.015	-0.015	-0.015	-0.014	-0.014	-0.02	-0.019	-0.018	-0.014	-0.014	-0.018	-0.018	-0.013	-0.014	-0.014	-0.015	-0.017	-0.024	-0.024	-0.024	-0.027	-0.023	-0.024	-0.024	-0.023	-0.021	-0.025	-0.02	-0.02	-0.02	-0.02	-0.02	-0.016	-0.016	-0.017	-0.017	-0.017	-0.017	-0.018	-0.017	-0.016	-0.016	-0.016	-0.014	-0.014
YPR127W	0.051	0.051	0.046	0.041	0.039	0.034	0.037	0.042	0.046	0.046	0.061	0.061	0.061	0.062	0.062	0.058	0.058	0.065	0.079	0.098	0.082	0.082	0.082	0.082	0.071	0.071	0.071	0.071	0.071	0.079	0.079	0.079	0.085	0.068	0.079	0.079	0.079	0.048	0.039	0.015	0.056	0.056	0.056	0.056	0.056	0.015	-0.013	0.029	0.016
YCR026C	-0.014	-0.014	-0.014	-0.017	-0.017	-0.027	-0.021	-0.021	-0.018	-0.018	-0.032	-0.032	-0.032	-0.032	-0.035	-0.038	-0.038	-0.047	-0.047	-0.047	-0.047	-0.037	-0.037	-0.029	-0.029	-0.026	-0.026	-0.026	-0.026	-0.029	-0.024	-0.024	-0.024	-0.024	-0.021	-0.013	-0.017	-0.017	-0.014	-0.014	-0.008	-0.008	-0.008	-0.008	-0.008	-0.014	-0.011	-0.035	-0.047
YOR250C	0.018	0.022	0.022	0.022	0.026	0.027	0.027	0.027	0.027	0.027	0.029	0.024	0.024	0.024	0.02	0.023	0.025	0.015	0.014	0.009	0.007	0.007	0.007	0.007	0.005	-0.001	-0.014	-0.011	-0.021	-0.021	-0.021	-0.021	-0.021	-0.02	-0.02	-0.02	-0.01	-0.018	-0.023	-0.023	-0.023	-0.029	-0.031	-0.038	-0.038	-0.038	-0.038	-0.038	-0.04
YKL168C	-0.045	-0.041	-0.041	-0.037	-0.03	-0.04	-0.04	-0.035	-0.031	-0.031	-0.029	-0.029	-0.022	-0.027	-0.027	-0.025	-0.025	-0.016	-0.015	-0.015	-0.016	-0.007	-0.007	-0.009	-0.009	-0.007	-0.01	-0.011	-0.014	-0.003	-0.003	-0.004	-0.004	-0.004	-0.013	-0.01	-0.01	-0.01	-0.005	-0.002	-0.002	0.004	0.007	-0.003	0.004	-0.006	-0.005	-0.006	-0.005
YBR220C	-0.019	-0.019	-0.022	-0.022	-0.019	-0.017	-0.019	-0.022	-0.02	-0.019	-0.017	-0.017	-0.02	-0.017	-0.024	-0.03	-0.033	-0.033	-0.033	-0.035	-0.032	-0.032	-0.034	-0.034	-0.036	-0.036	-0.036	-0.033	-0.033	-0.033	-0.033	-0.03	-0.03	-0.037	-0.036	-0.034	-0.039	-0.039	-0.029	-0.032	-0.032	-0.032	-0.032	-0.029	-0.029	-0.03	-0.025	-0.021	-0.021
YJR126C	0.01	0.01	0.01	0.01	0.01	0.012	0.012	0.01	0.01	0.008	0.008	0.008	0.008	0.008	0.013	0.015	0.013	0.017	0.017	0.017	0.017	0.017	0.017	0.007	0.01	0.013	0.02	0.017	0.022	0.022	0.016	0.016	0.016	0.018	0.018	0.019	0.021	0.019	0.019	0.019	0.017	0.019	0.021	0.027	0.027	0.024	0.021	0.021	0.021
YML059C	-0.037	-0.035	-0.021	-0.013	-0.01	-0.01	-0.014	-0.014	-0.013	-0.038	-0.035	-0.035	-0.035	-0.048	-0.051	-0.038	-0.027	-0.033	-0.043	-0.043	-0.043	-0.041	-0.034	-0.026	-0.009	-0.017	-0.003	-0.003	-0.003	0.005	0.005	-0.014	-0.014	-0.009	-0.009	0.02	0.02	0.039	0.044	0.044	0.044	0.095	0.086	0.095	0.066	0.108	0.108	0.076	0.093
YLR109W	-0.01	-0.025	-0.026	-0.033	-0.066	-0.066	-0.066	-0.066	-0.066	-0.058	-0.058	-0.044	-0.052	-0.081	-0.088	-0.093	-0.06	-0.03	-0.03	-0.03	-0.03	-0.04	-0.04	-0.034	-0.165	-0.164	-0.164	-0.164	-0.164	0	0	0	0	0	0	0	0	0	0	0	0	0	0	0	0	0	0	0	0
YMR004W	0.099	0.099	0.105	0.055	0.055	0.088	0.069	0.073	0.073	0.073	0.093	0.1	0.1	0.1	0.101	0.109	0.079	0.097	0.097	0.084	0.089	0.089	0.089	0.102	0.115	0.115	0.115	0.119	0.124	0.122	0.122	0.122	0.119	0.122	0.125	0.117	0.113	0.113	0.113	0.093	0.099	0.086	0.075	0.078	0.078	0.078	0.074	0.074	0.081
YJR072C	-0.006	-0.008	-0.013	-0.028	-0.015	-0.005	-0.013	-0.01	-0.013	-0.01	-0.005	-0.006	-0.004	-0.009	-0.035	-0.032	-0.04	-0.046	-0.041	-0.033	-0.07	-0.07	-0.068	-0.072	-0.072	-0.074	-0.072	-0.069	-0.063	-0.061	-0.058	-0.051	-0.053	-0.048	-0.048	-0.05	-0.051	-0.051	-0.049	-0.049	-0.052	-0.052	-0.051	-0.052	-0.054	-0.054	-0.059	-0.058	-0.055
YLR102C	-0.057	-0.057	-0.057	-0.051	-0.051	-0.054	-0.054	-0.057	-0.059	-0.053	-0.053	-0.048	-0.043	-0.04	-0.046	-0.063	-0.079	-0.081	-0.085	-0.074	-0.075	-0.075	-0.075	-0.069	-0.054	-0.042	-0.049	-0.048	-0.048	-0.048	-0.046	-0.048	-0.039	-0.039	-0.039	-0.05	-0.047	-0.049	-0.049	-0.031	-0.031	-0.031	-0.031	-0.029	-0.029	-0.031	-0.033	-0.033	-0.033
YHR020W	0.02	0.02	0.02	0.02	0.02	0.02	0.023	0.021	0.021	0.029	0.029	0.026	0.017	0.024	0.027	0.027	0.03	0.03	0.03	0.03	0.026	0.018	0.018	0.015	-0.002	-0.009	-0.009	-0.009	-0.013	-0.038	-0.008	-0.004	-0.009	-0.003	0.001	0.008	0.008	0.012	0.012	0.021	0.024	0.013	0.009	0.005	0.002	0.008	0.022	0.032	0.032
YHR120W	0.007	0.007	0.009	0.009	0.009	0.009	0.009	0.011	0.011	0.005	0.013	0.008	0.015	0.016	0.016	0.016	0.017	0.016	0.016	0.014	0.008	0.008	0.009	0.009	0.009	0.009	0.014	0.014	0.014	0.02	0.022	0.022	0.016	0.016	0.014	0.02	0.02	0.02	0.02	0.018	0.018	0.021	0.018	0.018	0.016	0.013	0.015	0.028	0.028
YCR002C	-0.023	-0.023	-0.023	-0.023	-0.02	-0.029	-0.022	-0.022	-0.025	-0.028	-0.033	-0.033	-0.03	-0.033	-0.036	-0.036	-0.028	-0.036	-0.041	-0.045	-0.045	-0.053	-0.06	-0.066	-0.074	-0.074	-0.074	-0.074	-0.081	-0.086	-0.089	-0.086	-0.09	-0.081	-0.081	-0.081	-0.081	-0.081	-0.081	-0.078	-0.076	-0.074	-0.065	-0.068	-0.068	-0.068	-0.063	-0.039	-0.047
YGR140W	-0.056	-0.056	-0.058	-0.063	-0.065	-0.066	-0.06	-0.055	-0.043	-0.043	-0.046	-0.046	-0.046	-0.038	-0.03	-0.028	-0.02	-0.02	-0.018	-0.018	-0.018	-0.029	-0.029	-0.031	-0.031	-0.024	-0.021	-0.021	-0.023	-0.021	-0.021	-0.021	-0.021	-0.02	-0.022	-0.022	-0.021	-0.016	-0.014	-0.014	-0.014	-0.014	-0.011	-0.008	-0.008	-0.008	-0.006	-0.006	0.003
YJL158C	0.134	0.134	0.134	0.134	-0.014	-0.026	-0.026	-0.026	-0.026	-0.04	-0.04	-0.04	-0.04	-0.04	-0.04	-0.023	-0.012	-0.012	-0.012	-0.012	-0.015	-0.006	0.001	-0.005	0.015	0.015	0.015	0.017	0.02	0.02	0.017	0.017	0.017	0.017	0.017	0.017	0.023	0.023	0.023	0.023	0.023	0.023	0.023	0.023	0.026	0.028	0.031	0.024	0.024
YDR050C	0.01	0.013	0.018	0.018	0.006	0.006	0.006	0.006	0.006	0.006	0.006	0.018	0.021	0.017	0.017	0.017	0.029	0.03	0.03	0.011	0.038	0.058	0.058	0.085	0.099	0.082	0.061	0.061	0.061	0.039	0.039	0.075	0.079	0.123	0.13	0.136	0.136	0.136	0.133	0.133	0.134	0.134	0.134	0.136	0.188	0.188	0.188	0.188	0.188
YDR459C	0.028	0.028	0.028	0.028	0.02	0.025	0.03	0.02	-0.011	0.003	0.001	0.001	0.004	0.004	0.008	0.008	-0.002	-0.002	-0.004	-0.004	-0.003	0.001	0.001	-0.001	0.002	0.002	0.002	0.002	0.002	0.002	0.002	-0.002	-0.002	0.005	0.002	0.004	0.006	0.022	0.021	0.017	0.014	0.014	0.016	0.016	0.017	0.014	0.011	0.009	0.011
YDR092W	-0.113	0	0	0	0	0	0	0	0	0	0	0	0	0	0	0	0	0	0	0.005	-0.002	0.011	0.011	0.03	0.03	0.03	0.046	0.066	0.053	0.053	0.039	0.022	0.034	0.024	0.02	0.013	0.01	0.007	0.004	0.004	0.002	0.002	0.004	0.004	0.006	0.013	0.013	0.013	0.013
YMR267W	0.015	0.019	0.012	0.015	0.018	0.015	0.015	0.011	0.011	0.006	0.014	0.014	0.023	0.013	0.023	0.027	0.016	0.013	0.009	0.001	0.001	0.001	-0.019	-0.023	-0.028	-0.028	-0.028	-0.035	-0.026	-0.019	-0.019	-0.019	-0.024	-0.024	-0.02	-0.024	-0.024	-0.028	-0.007	-0.022	-0.022	-0.027	-0.017	-0.047	-0.047	-0.047	-0.042	-0.051	-0.051
YCR068W	0	0	0	0	0	0	0	0	0	0	0	0	0	0	0	0	0	0	0	0	0	0	0	0	0	0	0	0	0	0	0	0	0	0	0	0	0	0	0	0	0	0	0	0	0	0	0	0	0
YBR087W	-0.056	-0.056	-0.056	-0.039	-0.039	-0.039	-0.039	-0.039	-0.039	-0.039	-0.039	-0.03	-0.028	-0.016	-0.016	-0.016	-0.016	-0.016	-0.016	-0.016	-0.002	-0.002	-0.002	-0.038	-0.038	-0.026	-0.026	0	0	0	0	0	0	0	0	0	0	0	0	0	0	0	0	0	0	0	0	0	0
YBR255C-A	0.038	0.032	0.032	0.037	0.031	0.029	0.024	0.027	0.033	0.033	0.029	0.037	0.037	0.037	0.037	0.037	0.037	0.037	0.037	0.04	0.04	0.04	0.058	0.062	0.057	0.024	0.031	0.043	0.039	0.044	0.044	0.046	0.029	0.018	0.015	0.034	0.034	0.034	0.034	0.028	0.025	0.025	0.024	0.024	0.031	0.031	0.031	0.031	0.031
YLR107W	-0.077	-0.077	-0.077	-0.077	-0.076	-0.056	-0.036	-0.06	-0.06	-0.067	-0.07	-0.073	-0.069	-0.071	-0.07	-0.07	-0.07	-0.074	-0.074	-0.059	-0.062	-0.062	-0.057	-0.057	-0.057	-0.067	-0.067	-0.069	-0.074	-0.074	-0.074	-0.074	-0.07	-0.07	-0.066	-0.066	-0.074	-0.076	-0.076	-0.081	-0.079	-0.081	-0.079	-0.079	-0.079	-0.079	-0.079	-0.079	-0.072
YHR152W	-0.052	-0.044	-0.081	-0.09	-0.123	-0.123	0.08	0.077	-0.081	-0.085	-0.068	-0.068	-0.002	-0.01	-0.01	-0.018	-0.018	-0.027	-0.041	-0.001	-0.041	-0.029	-0.029	0.018	0.017	-0.047	-0.047	-0.057	-0.148	-0.148	-0.162	0.061	0.045	0.071	0.071	0.071	0.079	0.049	-0.034	0.17	0.17	0.17	0.18	0.18	0.146	0.146	0.146	0.146	0.164
YLL004W	-0.045	-0.045	-0.046	-0.03	-0.03	-0.03	-0.03	-0.022	-0.031	0.014	0.003	0.003	0.003	0.003	0.003	0.003	-0.035	-0.035	-0.046	-0.036	-0.036	-0.036	-0.036	-0.036	-0.036	-0.066	-0.063	-0.047	-0.047	-0.047	-0.03	-0.027	-0.027	-0.01	-0.01	-0.01	-0.01	-0.01	-0.009	0	-0.005	0.01	0.01	0.01	0.01	0.01	0.01	0.01	0.01
YGL026C	-0.044	-0.053	-0.053	-0.043	-0.035	-0.004	-0.004	0.005	0.005	0.005	0.005	0.005	-0.002	-0.015	-0.012	-0.009	-0.003	-0.003	-0.003	-0.001	-0.001	-0.005	-0.005	-0.005	0.002	0.002	-0.001	-0.001	-0.005	-0.005	-0.005	-0.006	-0.006	-0.008	-0.01	-0.006	-0.006	-0.006	-0.006	-0.004	-0.004	-0.004	-0.008	-0.01	-0.009	-0.007	-0.009	-0.007	-0.005
YDL015C	0.015	0.015	0.016	0.017	0.017	0.018	0.018	0.017	0.017	0.016	0.016	0.016	0.016	0.018	0.02	0.021	0.022	0.021	0.022	0.022	0.02	0.02	0.02	0.02	0.019	0.021	0.022	0.023	0.023	0.023	0.023	0.023	0.024	0.025	0.027	0.026	0.025	0.022	0.022	0.023	0.023	0.023	0.024	0.025	0.024	0.024	0.024	0.024	0.026
YKR006C	0.065	0.061	0.058	0.056	0.058	0.055	0.027	0.019	0.019	0.049	0.049	0.06	0.063	0.063	0.065	0.047	0.043	0.043	0.045	0.045	0.043	0.036	0.036	0.03	0.036	0.008	0.006	0.006	-0.007	-0.005	-0.009	-0.001	-0.003	-0.001	-0.001	0.004	0.004	0.004	0.003	0.009	0.021	0.023	0.021	0.021	0.023	0.017	0.015	0.015	0.015
YMR126C	0.011	0.011	0.026	0.018	0.018	0.018	-0.013	-0.006	0.004	0.002	0.002	0.007	0.011	0.011	0.011	0.012	0.012	0.018	0.011	0.011	0.011	0.007	0.007	-0.006	-0.013	-0.002	-0.002	-0.002	-0.01	-0.01	-0.01	-0.01	-0.016	-0.012	-0.004	0.007	0.015	0.021	0.021	0.021	0.03	0.025	0.025	0.025	0.028	0.03	0.03	0.03	0.03
YOL059W	-0.018	-0.018	-0.012	-0.012	-0.012	-0.012	-0.015	-0.013	-0.01	-0.012	-0.012	0.001	0.001	-0.001	-0.014	0.002	0.001	0.001	-0.011	-0.021	-0.023	-0.021	-0.021	-0.021	-0.029	-0.027	-0.018	-0.018	-0.02	-0.02	-0.017	-0.02	-0.018	-0.009	0.016	0.016	0.013	0.013	0.016	0.018	0.02	0.032	0.059	0.067	0.069	0.069	0.075	0.077	0.077
YHR073W	0.023	0.023	0.023	0.023	0.007	0.007	0.007	0.012	0.016	0.016	0.016	0.016	0.016	0.008	0.009	0.01	0.003	-0.009	-0.009	-0.009	-0.009	-0.009	-0.006	-0.006	-0.003	-0.003	0.008	0.013	0.011	0.009	0.011	0.011	0.011	0.009	0.012	0.012	0.012	0.013	0.013	0.013	0.013	0.013	0.013	0.009	0.015	0.018	0.02	0.016	0.016
YPR079W	-0.017	-0.017	-0.017	-0.017	-0.017	-0.017	-0.017	-0.014	0.005	0.012	0.012	0.008	-0.016	-0.016	-0.012	-0.008	-0.013	-0.013	-0.013	-0.013	-0.013	-0.007	-0.007	-0.007	-0.01	-0.006	-0.006	-0.006	-0.009	-0.004	-0.004	-0.006	-0.006	-0.003	-0.003	-0.001	0	0	-0.012	-0.012	-0.012	-0.012	-0.01	-0.01	-0.01	-0.007	-0.007	-0.007	-0.007
YGL029W	0.038	0.038	0.038	0.034	0.034	0.034	0.034	0.034	0.034	0.025	0.028	0.028	0.028	0.025	0.027	0.027	0.024	0.024	0.025	0.025	0.025	0.025	0.025	0.025	0.025	0.025	0.025	0.028	0.028	0.03	0.03	0.03	0.03	0.03	0.029	0.029	0.03	0.034	0.034	0.034	0.025	0.025	0.025	0.025	0.027	0.027	0.027	0.027	0.031
YBL093C	0	0	0	0	0	0	0	0	0	0	0	0	0	0	0	0	0	0	0	0	0	0	0	0	0	0	0	0	0	0	0	0	0	0	0	0	0	0	0	0	0	0	0	0	0	0	0	0.033	0.015
YDL090C	-0.017	-0.025	-0.032	-0.021	-0.013	-0.01	-0.01	-0.01	-0.02	-0.014	-0.018	-0.018	-0.018	-0.034	-0.043	-0.015	-0.013	-0.013	-0.019	-0.034	-0.055	-0.069	-0.074	-0.074	-0.074	-0.074	-0.065	-0.062	-0.071	-0.058	-0.059	-0.045	-0.045	-0.045	-0.046	-0.053	-0.055	-0.061	-0.068	-0.067	-0.063	-0.064	-0.064	-0.064	-0.064	-0.069	-0.071	-0.072	-0.084
YPR180W	0.063	0.085	0.085	0.085	0.085	0.044	0.038	0.044	0.044	0.051	0.019	0.015	0.015	0.015	0.015	0.014	0.014	0.008	0.011	-0.015	-0.019	-0.019	-0.024	-0.024	-0.028	-0.023	-0.017	-0.031	-0.031	-0.031	-0.031	-0.031	-0.027	-0.04	-0.016	-0.012	0.002	0.005	0.012	0.012	0.02	0.01	0.01	0.01	0.006	0.006	0.006	0.006	0.006
YDL066W	-0.057	-0.061	-0.063	-0.058	-0.058	-0.058	-0.052	-0.05	-0.048	-0.048	-0.054	-0.052	-0.052	-0.052	-0.052	-0.054	-0.054	-0.056	-0.056	-0.049	-0.049	-0.059	-0.054	-0.054	-0.052	-0.052	-0.07	-0.072	-0.076	-0.074	-0.074	-0.056	-0.056	-0.056	-0.056	-0.055	-0.055	-0.055	-0.064	-0.064	-0.075	-0.073	-0.067	-0.067	-0.069	-0.049	-0.046	-0.046	-0.06
YAL024C	0.022	0.03	0.03	0.03	0.03	0.03	0.03	0.034	0.034	0.034	0.033	0.035	0.035	0.035	0.022	0.016	0.007	0.006	0.006	0.006	0.008	0.008	0.008	0.008	0.008	0.006	0.009	0.007	0.006	0.006	0.006	0.006	0.006	0.006	0.006	-0.003	-0.006	-0.006	-0.006	-0.009	-0.016	-0.022	-0.022	-0.022	-0.022	-0.024	-0.024	-0.024	-0.024
YGR101W	-0.022	-0.029	-0.032	-0.042	-0.084	-0.096	-0.097	-0.1	-0.104	-0.114	-0.118	-0.11	-0.113	-0.113	-0.111	-0.115	-0.092	-0.078	-0.083	-0.076	-0.074	-0.074	-0.074	-0.074	-0.074	-0.074	-0.076	-0.076	-0.076	-0.073	-0.073	-0.071	-0.073	-0.074	-0.076	-0.072	-0.07	-0.053	-0.054	-0.052	-0.048	-0.052	-0.057	-0.057	-0.057	-0.059	-0.055	-0.058	-0.058
YAR008W	0.019	0.018	0.024	0.024	0.018	0.018	0.018	0.018	0.022	0.017	0.017	0.015	0.015	0.015	0.015	0.015	0.016	0.016	0.013	0.013	0.013	0.017	0.017	0.018	0.018	0.018	0.021	0.021	0.017	0.017	0.02	0.02	0.023	0.023	0.023	0.017	0.02	0.02	0.022	0.015	0.015	0.015	0.015	0.017	0.013	0.011	0.004	0.004	0.001
YDR298C	0	0	0	0	0	0	0	0	0	0	0	0	0	0	0	0	0	0	0	0	0	0	0	0	0	0	0	0	0	0	0	-0.321	-0.29	-0.29	-0.285	-0.292	-0.292	-0.324	-0.337	-0.337	-0.337	-0.254	-0.263	-0.311	-0.311	-0.306	-0.222	-0.246	-0.266
YDR253C	0.004	0.004	0.014	0.026	0.009	0.009	0.009	0.01	0.008	0.008	0.017	0.017	0.017	0.017	0.017	0.014	0.014	0.018	0.018	0.018	0.018	0.015	0.015	0.025	0.01	0.01	0.011	0.011	0.011	0.011	0.011	0.011	0.011	0.011	0.011	0.011	0.011	0.01	0.01	0.01	0.01	0.01	0.01	0.01	0.01	0.01	0.01	0.01	0.01
YPR015C	0.14	0.138	0.138	0.141	0.121	0.13	0.13	0.131	0.177	0.187	0.207	0.207	0.202	0.201	0.224	0.227	0.225	0.218	0.222	0.247	0.246	0.246	0.246	0.246	0.255	0.251	0.227	0.227	0.231	0.267	0.272	0.233	0.236	0.211	0.211	0.208	0.208	0.208	0.178	0.163	0.16	0.161	0.161	0.162	0.165	0.191	0.191	0.197	0.227
YPL160W	0.031	0.056	0.056	0.084	0.084	0.088	0.08	0.043	0.038	0.032	0.035	0.035	0.038	0.038	0.038	0.024	0.024	0.024	0.024	0.024	0.023	0.023	0.023	0.023	0.023	0.023	0.018	0.018	0.016	0.013	0.011	0.013	0.013	0.013	0.013	0.013	0.013	0.013	0.016	0.016	0.026	0.026	0.004	-0.015	-0.013	-0.013	-0.013	-0.013	0.009
YJR142W	0.03	0.029	0.026	0.025	0.025	0.025	0.029	0.039	0.061	0.065	0.072	0.072	0.072	0.07	0.07	0.066	0.064	0.062	0.059	0.077	0.077	0.082	0.082	0.067	0.069	0.069	0.081	0.09	0.11	0.11	0.11	0.115	0.106	0.111	0.131	0.115	0.107	0.116	0.116	0.116	0.111	0.11	0.152	0.158	0.158	0.158	0.165	0.141	0.141
YOR008C	0.017	0.017	0.017	0.017	0.017	0.017	0.017	0.017	0.017	0.021	0.017	0.017	0.017	0.021	0.021	0.021	0.021	0.021	0.012	0.014	0.014	0.014	0.014	0.014	0.018	0.019	0.016	0.016	0.018	0.018	0.018	0.018	0.019	0.019	0.019	0.019	0.018	0.018	0.019	0.025	0.027	0.03	0.024	0.025	0.028	0.03	0.036	0.032	0.032
YIL033C	-0.038	-0.035	-0.027	-0.025	-0.024	-0.024	-0.024	-0.024	-0.024	-0.024	-0.024	-0.024	-0.023	-0.023	-0.023	-0.023	-0.023	-0.023	-0.023	-0.023	-0.023	-0.023	-0.025	-0.025	-0.023	-0.023	-0.023	-0.023	-0.023	-0.023	-0.022	-0.02	-0.021	-0.023	-0.023	-0.019	-0.014	-0.014	-0.014	-0.014	-0.014	-0.014	-0.014	-0.014	-0.013	-0.012	-0.014	-0.014	-0.017
YKL103C	-0.049	-0.038	-0.069	-0.069	-0.064	-0.064	-0.065	-0.056	-0.059	-0.059	-0.056	-0.074	-0.056	-0.076	-0.076	-0.104	-0.104	-0.09	-0.09	-0.096	-0.102	-0.102	-0.109	-0.109	-0.109	-0.114	-0.114	-0.11	-0.105	-0.1	-0.122	-0.099	-0.117	-0.117	-0.117	-0.117	-0.123	-0.123	-0.123	-0.132	-0.131	-0.136	-0.136	-0.131	-0.161	-0.161	-0.163	-0.194	-0.163
YML098W	0.119	0.117	0.121	0.121	0.121	0.121	0.12	0.113	0.11	0.129	0.123	0.123	0.126	0.125	0.128	0.128	0.123	0.114	0.108	0.107	0.119	0.117	0.117	0.12	0.12	0.12	0.121	0.114	0.114	0.111	0.12	0.12	0.122	0.125	0.125	0.123	0.13	0.13	0.135	0.137	0.134	0.132	0.134	0.122	0.118	0.114	0.112	0.112	0.112
YPL126W	0	0	0	0	0	0	0	0	0	0	0	0	0	0	0	0	0	0	0	0	0	0	0	0	0	0	0	0	0	0	0	0	0	0	0	0	0	0	0	0	0	0	0	0	0	0	0	0	0
YNL315C	-0.103	-0.113	-0.113	-0.106	-0.098	-0.075	-0.054	-0.061	-0.058	-0.058	-0.063	-0.063	-0.072	-0.065	-0.081	-0.086	-0.086	-0.063	-0.043	-0.043	-0.057	-0.038	-0.036	-0.036	-0.042	-0.057	-0.062	-0.042	-0.042	-0.044	-0.035	-0.006	-0.004	-0.002	0.034	0.034	0.016	0.016	0.014	0.02	0.02	0.023	0.023	0.028	0.032	0.032	0.034	0.033	0.033
YAL031C	0.037	0.036	0.04	0.04	0.046	0.05	0.054	0.05	0.032	0.029	0.019	0.019	0.022	0.022	0.022	0.022	0.022	0.031	0.04	0.034	0.023	0.026	0.026	0.026	0.022	0.022	0.02	0.024	0.024	0.024	0.024	0.027	0.034	0.041	0.041	0.036	0.036	0.039	0.04	0.034	0.034	0.034	0.034	0.034	0.032	0.032	0.034	0.034	0.034
YBL006C	0.018	0.016	0.012	0.01	0.02	0.008	0.008	0.008	0.011	0.011	0.01	0.013	0.013	0.013	0.022	0.024	0.022	0.021	0.026	0.024	0.026	0.023	0.023	0.025	0.025	0.021	0.021	0.032	0.034	0.034	0.034	0.034	0.032	0.032	0.036	0.035	0.035	0.035	0.033	0.04	0.04	0.038	0.024	0.024	0.028	0.021	0.024	0.025	0.012
YHR177W	-0.028	-0.04	-0.04	-0.046	-0.035	-0.035	-0.035	-0.035	-0.035	-0.012	0.02	-0.002	-0.002	-0.002	-0.002	-0.002	-0.002	-0.037	-0.049	-0.044	-0.044	-0.044	-0.044	-0.039	-0.039	-0.039	-0.039	-0.036	-0.042	-0.048	-0.062	-0.062	-0.062	-0.062	-0.062	-0.062	-0.062	-0.062	-0.062	-0.054	-0.066	-0.066	-0.066	-0.071	-0.061	-0.061	-0.061	-0.067	-0.06
YJL036W	-0.033	-0.033	-0.036	-0.039	-0.038	-0.036	-0.036	-0.057	-0.057	-0.053	-0.053	-0.049	-0.049	-0.056	-0.056	-0.056	-0.056	-0.059	-0.059	-0.059	-0.059	-0.059	-0.052	-0.025	0.009	-0.018	0.002	-0.016	-0.016	-0.016	-0.016	-0.001	-0.001	-0.001	0	0	0	0	0	0	0	0	0	0	0	0	0	0	0
YOR316C	0.02	0.001	0.001	-0.004	-0.004	-0.004	-0.017	-0.032	-0.023	-0.023	-0.023	-0.019	-0.033	-0.028	-0.028	-0.028	-0.033	-0.033	-0.033	-0.033	-0.033	-0.028	-0.024	-0.034	-0.034	-0.043	-0.029	-0.029	-0.016	-0.007	0.023	0.023	0.032	0.032	0.032	0.032	0.032	0.032	0.032	0.032	0.032	0.075	0.095	0.095	0.095	0.095	0.072	0.072	0.029
YER016W	0.038	0.052	0.036	0.04	0.04	0.04	0.044	0.052	0.044	0.051	0.033	0.033	0.032	0.041	0.041	0.038	0.036	0.046	0.048	0.048	0.048	0.051	0.05	0.05	0.05	0.052	0.049	0.044	0.044	0.05	0.052	0.052	0.051	0.049	0.049	0.038	0.042	0.043	0.043	0.04	0.038	0.038	0.035	0.037	0.037	0.039	0.039	0.033	0.024
YOL158C	0.3	0.26	0.242	0.677	0.677	0	0	0	0	0	0.487	0.487	0.477	0.387	0.391	0.391	0.391	0.391	0.291	0.283	0.287	0.282	0.282	0.278	0.252	0.252	0.252	0.252	0.247	0.247	0.24	0.22	0.35	0.356	0.356	0.356	0.323	0.323	0.323	0.317	0.317	0.317	0.317	0.29	0.302	0.364	0.364	0.364	0.4
YMR036C	0.048	0.048	0.048	0.044	0.02	0.02	-0.006	-0.006	-0.006	-0.006	-0.006	-0.01	-0.01	-0.01	-0.013	-0.013	-0.013	-0.01	-0.017	-0.025	-0.029	-0.029	-0.029	-0.029	-0.036	-0.036	-0.036	-0.052	-0.052	-0.052	-0.059	-0.042	-0.052	-0.056	-0.056	-0.056	-0.056	-0.065	-0.093	-0.091	-0.096	-0.1	-0.089	-0.089	-0.089	-0.086	-0.086	-0.086	-0.086
YML111W	-0.011	-0.008	-0.006	-0.013	-0.007	-0.007	-0.007	-0.009	-0.007	-0.006	-0.006	-0.006	-0.006	-0.006	-0.004	-0.009	-0.01	-0.01	-0.006	-0.006	-0.006	0	0	-0.002	-0.002	0.001	0.001	0.023	0.018	0.018	0.034	0.058	0.047	0.047	0.047	0.047	0.047	0.062	0.062	0.041	0.04	0.033	0.033	0.029	0.03	0.034	0.03	0.038	0.032
YIR037W	0.024	0.024	0.029	0.037	0.059	0.08	0.102	0.084	0.084	0.086	0.084	0.089	0.089	0.087	0.093	0.107	0.104	0.104	0.1	0.091	0.092	0.092	0.097	0.111	0.114	0.112	0.112	0.111	0.104	0.101	0.095	0.093	0.093	0.093	0.091	0.088	0.088	0.079	0.087	0.088	0.091	0.091	0.091	0.091	0.089	0.089	0.092	0.092	0.089
YPR164W	0	0	0	0	0	0	0	0	0	0	0	0	0	0	0	0	0	0	0	0	0	0	0	0	0	0	0	0	0	0	0	0	0	0	0	0	0	0	0	0	0	0	0	0	0	0	0	0	0
YBR127C	-0.013	-0.004	0.003	0.004	0.004	0.006	0.006	0.003	0.022	0.02	0.02	0.022	0.029	0.021	0.023	0.024	0.024	0.024	0.036	0.046	0.046	0.046	0.046	0.046	0.054	0.054	0.047	0.045	0.045	0.045	0.045	0.047	0.049	0.043	0.043	0.049	0.051	0.051	0.057	0.057	0.051	0.055	0.055	0.055	0.049	0.062	0.064	0.066	0.072
YLR148W	-0.043	-0.043	-0.043	-0.043	-0.043	-0.036	-0.036	-0.036	-0.036	-0.067	-0.067	-0.067	-0.067	-0.108	-0.105	-0.107	-0.124	-0.132	-0.132	-0.127	-0.127	-0.127	-0.127	-0.127	-0.132	-0.132	-0.121	-0.121	-0.106	-0.084	-0.071	-0.071	-0.065	-0.071	-0.071	-0.071	-0.078	-0.078	-0.062	-0.141	-0.141	-0.165	-0.186	-0.186	-0.178	-0.178	-0.178	-0.178	-0.178
YPL189C-A	0.167	0.166	0.166	0.166	0.166	0.145	0.139	0.136	0.136	0.116	0.113	0.125	0.14	0.166	0.166	0.166	0.174	0.174	0.174	0.178	0.161	0.162	0.179	0.178	0.178	0.178	0.179	0.16	0.16	0.151	0.148	0.077	0.074	0.074	0.049	0.051	0.034	0.035	0.033	0.027	0.013	0.012	0.019	0.019	0.012	0.013	-0.02	-0.017	-0.019
YER020W	-0.009	-0.009	0.014	0.006	0.006	0.006	0.006	0.006	0.006	0.006	0.006	0.015	0.069	0.054	0.057	0.057	0.057	0.08	0.075	0.094	0.09	0.09	0.086	0.086	0.092	0.092	0.075	0.075	0.075	0.075	0.035	0.035	0.022	0.028	0.039	0.024	0.024	0.05	0.091	0.091	0.091	0.091	0.102	0.102	0.113	0.191	0.191	0.191	0
YHL002W	-0.022	-0.023	-0.023	-0.023	-0.028	-0.028	-0.026	-0.029	-0.029	-0.029	-0.031	-0.031	-0.031	-0.031	-0.033	-0.034	-0.034	-0.033	-0.033	-0.033	-0.032	-0.032	-0.032	-0.032	-0.032	-0.032	-0.032	-0.031	-0.027	-0.025	-0.025	-0.025	-0.025	-0.025	-0.025	-0.024	-0.02	-0.018	-0.017	-0.017	-0.017	-0.018	-0.018	-0.017	-0.017	-0.016	-0.018	-0.017	-0.017
YDL235C	-0.014	-0.014	-0.014	-0.014	-0.014	-0.007	-0.016	-0.016	-0.012	-0.012	-0.008	-0.008	-0.005	-0.001	0.003	0.003	0.001	0.001	0.004	0.004	0.004	0.001	-0.007	-0.011	-0.014	-0.014	-0.011	-0.011	-0.011	-0.013	-0.008	-0.009	-0.018	-0.018	-0.018	-0.018	-0.018	-0.018	-0.018	-0.013	-0.011	-0.011	-0.011	-0.011	-0.008	-0.011	-0.011	-0.011	-0.008
YFR039C	-0.056	-0.069	-0.051	-0.034	-0.068	-0.038	-0.01	-0.003	0.001	0.012	0.012	0.012	0.012	0.012	0.045	0.045	0.075	0.066	0.066	0.066	0.074	0.071	0.033	-0.005	-0.044	-0.006	0.128	0.112	0.112	0.112	0.031	0.05	0.066	0.083	0.083	0.083	0.083	0.044	-0.043	-0.129	-0.161	-0.353	-0.343	-0.247	-0.24	-0.374	-0.374	-0.339	-0.302
YDR453C	0.002	-0.002	-0.006	-0.001	-0.001	-0.001	-0.019	-0.015	-0.015	0.004	0.013	0.104	0.124	0.124	0.16	0.16	0.173	0.147	0.147	0.147	0.164	0.167	0.167	0.145	0.145	0.145	0.145	0.145	0.236	0.206	0.216	0.216	0.216	0.242	0.247	0.164	0.173	0.182	0.185	0.185	0.22	0.22	0.22	0.22	0.212	0.23	0.197	0.199	0.184
YCL010C	-0.005	-0.005	-0.005	-0.009	-0.011	-0.011	-0.014	-0.014	-0.016	-0.016	-0.016	-0.011	-0.009	-0.009	-0.011	-0.011	-0.011	-0.009	-0.009	-0.009	-0.004	-0.004	-0.003	-0.003	-0.003	-0.005	-0.005	-0.005	-0.002	0	-0.001	0	-0.002	-0.002	-0.003	-0.005	-0.005	-0.006	-0.008	-0.01	-0.007	-0.009	-0.009	-0.009	-0.009	-0.01	-0.01	-0.009	-0.01
YKR098C	-0.022	-0.022	-0.022	-0.034	-0.034	-0.034	-0.034	-0.034	-0.034	-0.034	-0.023	-0.023	-0.023	-0.023	-0.02	-0.02	-0.02	-0.017	-0.028	-0.028	-0.024	-0.024	-0.024	-0.013	-0.011	-0.011	-0.021	-0.018	-0.018	-0.018	-0.018	-0.018	-0.021	-0.02	-0.02	-0.02	-0.024	-0.024	-0.024	-0.014	-0.005	0.008	0.004	0.004	0	0.005	0.005	0.008	0.012
YMR213W	0.004	-0.019	-0.014	-0.014	-0.014	-0.015	-0.021	-0.019	-0.023	-0.019	-0.019	-0.019	-0.028	-0.031	-0.031	-0.044	-0.034	-0.031	-0.033	-0.033	-0.049	-0.049	-0.049	-0.049	-0.049	-0.049	-0.049	-0.049	-0.049	-0.049	-0.044	-0.058	-0.058	-0.058	-0.058	-0.058	-0.06	-0.059	-0.061	-0.074	-0.065	-0.041	-0.041	-0.041	-0.041	-0.041	-0.044	-0.04	-0.033
YGL189C	0	0	0	0	0	0	0	0	0	0	0	0	0	0	0	0	0	0	0	0	0	0	0	0	0	0	0	0	0	0	0	0	0	0	0	0	0	0	0	0	0	0	0	0	0	0	0	0	0
YPR084W	0.046	0.047	0.047	0.029	0.018	0.006	-0.007	-0.032	-0.032	-0.032	-0.027	-0.018	-0.022	-0.03	-0.037	-0.034	-0.027	-0.059	-0.066	-0.068	-0.068	-0.068	-0.06	-0.031	-0.064	-0.064	-0.064	-0.064	-0.064	-0.063	-0.086	-0.079	-0.057	-0.057	-0.047	-0.067	-0.067	-0.134	-0.134	-0.104	-0.037	-0.037	-0.016	-0.048	-0.048	-0.048	-0.048	0.04	-0.044
YLR038C	-0.015	-0.017	-0.017	-0.013	-0.013	-0.013	-0.015	-0.015	-0.007	-0.007	-0.011	-0.005	-0.005	-0.005	-0.005	-0.005	-0.005	-0.005	-0.002	-0.002	-0.002	-0.005	-0.005	-0.002	0.001	0.001	0.003	0	0	0	-0.002	-0.002	-0.002	-0.002	0.001	0.003	0.003	0.006	0.002	0.002	0.003	0.003	0.003	0.003	-0.002	-0.002	0.002	0.002	0.047
YNL087W	-0.078	-0.078	-0.08	-0.08	-0.08	-0.081	-0.084	-0.084	-0.084	-0.084	-0.078	-0.078	-0.078	-0.077	-0.076	-0.076	-0.073	-0.071	-0.067	-0.06	-0.061	-0.061	-0.104	-0.027	-0.027	-0.031	-0.016	-0.064	-0.06	-0.06	-0.064	-0.056	-0.067	-0.067	-0.067	-0.053	-0.061	-0.08	-0.08	-0.048	-0.016	-0.016	-0.016	-0.013	-0.009	-0.094	-0.411	-0.411	-0.371
YOR130C	-0.05	-0.05	-0.015	-0.015	-0.008	-0.001	-0.001	0.006	0.006	0.014	0.022	0.013	0.039	0.012	0.013	0.013	0.013	0.013	0.006	0.006	0.006	0.006	0.006	0.018	0.007	0.007	0.018	0.023	0.032	0.032	0.032	0.04	0.044	0.057	0.053	0.042	0.042	0.042	0.018	0	0.006	0.006	0.007	0.007	0.007	0.007	0.004	0.008	-0.001
YDR489W	0.003	-0.001	-0.003	-0.003	-0.012	-0.009	-0.009	-0.006	-0.006	-0.006	-0.011	-0.008	-0.008	-0.008	-0.006	-0.006	0	0	0	-0.002	0	0	0.002	0.001	-0.005	0.005	0.006	0.006	0.006	0.009	0.007	0.007	0.005	0.009	0.007	0.007	0.007	0.011	0.011	0.011	0.011	0.011	0.011	0.011	0.013	0.013	0.015	0.015	0.015
YOL110W	0.094	0.094	0.094	0.097	0.097	0.097	0.087	0.087	0.087	0.087	0.087	0.076	0.081	0.083	0.083	0.083	0.083	0.081	0.073	0.072	0.067	0.067	0.066	0.066	0.066	0.07	0.07	0.07	0.07	0.065	0.065	0.065	0.065	0.065	0.065	0.068	0.067	0.07	0.069	0.071	0.071	0.073	0.074	0.079	0.075	0.074	0.074	0.074	0.075
YMR041C	0	0.013	0.013	0.013	0.013	0.013	0.013	0.013	0.013	0.013	0.013	0.013	0.013	0.013	0.013	0.013	0.013	0.013	0.013	0.013	0.013	-0.016	-0.016	-0.016	-0.016	-0.016	-0.016	-0.016	-0.016	-0.016	-0.016	-0.045	-0.045	-0.045	0	0	0	0	0	0	0	0	0	0	0	0	0	0	0
YNL279W	0.086	0.086	0.086	0.084	0.084	0.084	0.084	0.088	0.092	0.092	0.087	0.087	0.088	0.088	0.084	0.078	0.078	0.077	0.072	0.073	0.073	0.071	0.066	0.066	0.057	0.055	0.055	0.055	0.055	0.054	0.051	0.048	0.049	0.039	0.042	0.042	0.039	0.039	0.039	0.039	0.035	0.04	0.04	0.033	0.03	0.03	0.033	0.031	0.032
YPL068C	0	0	0	0	0	0	0	0	0	0	0	0	0	0	0	0	0	0	0	0	0	0	0	0	0	0	0	0	0	0	0	0	0	0	0	0	0	0	0	0	0	0	0	0	0	0	0	0	0
YDR113C	-0.63	-0.63	-0.644	-0.728	-0.724	-0.719	-0.719	-0.612	-0.541	-0.541	-0.448	-0.43	-0.443	-0.438	-0.438	-0.438	-0.409	-0.415	-0.415	-0.415	-0.446	-0.474	-0.465	-0.465	-0.41	-0.41	-0.538	-0.538	-0.695	-0.693	-0.646	-0.661	-0.775	-0.736	-0.666	-0.666	-0.839	-0.83	-0.83	-0.556	-0.522	-0.706	-0.445	-0.393	-0.57	-0.23	-0.222	-0.168	-0.271
YML014W	0.005	0.007	0.008	-0.003	-0.003	-0.001	0.001	0.001	0.011	0.01	0.01	0.005	0.005	0.008	0.003	0.009	-0.004	-0.004	-0.004	-0.003	-0.001	-0.014	-0.014	-0.016	-0.012	-0.011	-0.015	-0.021	-0.024	-0.016	0.004	-0.015	-0.015	-0.032	-0.032	-0.035	-0.038	-0.04	-0.04	-0.038	-0.041	-0.044	-0.044	-0.047	-0.031	-0.031	-0.031	-0.031	-0.039
YLR180W	0.153	0.154	0.156	0.157	0.142	0.138	0.138	0.138	0.141	0.135	0.118	0.124	0.114	0.114	0.114	0.116	0.113	0.091	0.089	0.099	0.106	0.104	0.054	-0.143	-0.058	-0.036	-0.036	-0.048	-0.111	-0.111	-0.111	-0.111	-0.111	-0.115	-0.122	-0.122	-0.342	-0.437	-0.437	-0.437	-0.415	-0.402	-0.397	-0.397	-0.397	-0.403	-0.41	-0.284	-0.284
YGR113W	-0.002	-0.002	-0.006	-0.102	-0.062	-0.084	-0.061	-0.051	-0.051	-0.057	-0.048	-0.031	-0.035	-0.03	-0.039	-0.039	-0.036	-0.036	-0.036	-0.045	-0.051	-0.051	-0.051	-0.062	-0.062	-0.059	-0.055	-0.057	-0.069	-0.069	-0.069	-0.072	-0.068	-0.061	-0.059	-0.059	-0.062	-0.062	-0.062	-0.065	-0.055	-0.049	-0.05	-0.05	-0.05	-0.05	-0.048	-0.049	-0.051
YCR071C	0.03	0.03	0.024	0.026	0.026	0.007	0.007	0.007	0.007	0.007	0.007	0.01	0.01	0.017	0.021	0.023	0.027	0.027	0.027	0.027	0.019	0.019	0.024	0.024	0.021	0.017	0.013	0.016	0.018	0.016	0.013	0.011	0.011	0.011	0.015	0.015	0.015	0.015	0.014	0.014	0.014	0.014	0.012	0.012	0.011	0.011	0.011	0.011	0.011
YER137C	0	0	0	0	0	0	0	0	0	0	0	0	0	0	0	0	0	0	0	0	0	0	0	0	0	0	0	0	0	0	0	0	0	0	0	0	0	0	0	0	0	0	0	0	0	0	0	0	0
YOL020W	0	0	0	0	0	0	0	0	0	0	0	0	0	0	0	0	0	0	0	0	0	0	0	0	0	0	0	0	0	0	0	0	0	0	0	0	0	0	0	0	0	0	0	0	0	0	0	0	0
YBR084W	-0.027	-0.027	-0.027	-0.031	-0.031	-0.031	-0.031	-0.031	-0.031	-0.034	-0.034	-0.033	-0.032	-0.029	-0.027	-0.027	-0.027	-0.025	-0.025	-0.025	-0.016	-0.015	-0.012	-0.012	-0.015	-0.015	-0.018	-0.025	-0.025	-0.026	-0.026	-0.021	-0.018	-0.018	-0.018	-0.018	-0.011	-0.009	-0.009	-0.009	0.007	0.01	0.006	0.006	0.006	0.006	0.006	0.006	0.004
YPL176C	0.076	0.024	0.049	0.028	0.028	0.035	0.039	0.039	0.039	0.037	0.037	0.034	0.04	0.04	0.04	0.04	0.04	0.04	0.04	0.04	0.04	0.032	0.032	0.026	0.026	0.026	0.029	0.031	0.036	0.036	0.036	0.036	0.036	0.036	0.036	0.036	0.036	0.036	0.036	0.036	0.045	0.046	0.059	0.055	0.069	0.069	0.069	0.067	0.054
YAL046C	0.022	0.025	0.029	0.032	0.032	0.034	0.034	0.03	0.028	0.028	0.028	0.028	0.028	0.021	0.026	0.018	0.018	0.018	0.024	0.028	0.025	0.021	0.009	-0.001	0	0	0.004	0.004	0.004	0.006	0.007	0.013	0.013	0.017	0.017	0.017	0.02	0.02	0.004	0.01	-0.009	-0.009	-0.008	-0.008	-0.011	-0.011	-0.016	-0.01	-0.006
YNL084C	0.057	0.058	0.054	0.059	0.061	0.061	0.061	0.067	0.067	0.067	0.058	0.056	0.063	0.071	0.092	0.092	0.105	0.111	0.071	0.068	0.071	0.075	0.062	0.06	0.06	0.06	0.06	0.05	0.047	0.035	0.021	0.015	0.015	0.015	0.015	0.015	0.016	0.018	0.026	0.024	0.024	0.025	0.027	0.031	0.032	0.026	0.026	0.029	0.029
YDR061W	0.024	0.024	0.023	0.019	0.017	0.016	0.016	0.018	0.006	0.006	0.006	0.006	0.006	0.008	0.008	0.006	0.009	0.007	0.008	0.01	0.012	0.01	0.013	0.006	0.005	-0.009	-0.008	-0.008	-0.008	-0.007	0.001	0.001	0.004	0.004	0.002	0.002	0.002	0.002	0.002	0.004	0.006	0.003	0.005	0.005	0.006	0.003	0.003	0.003	0.003
YIL062C	-0.057	-0.057	-0.051	-0.049	-0.039	-0.041	-0.041	-0.041	-0.039	-0.039	-0.033	-0.032	-0.027	-0.027	-0.025	-0.025	-0.028	-0.03	-0.029	-0.029	-0.025	-0.025	-0.028	-0.028	-0.027	-0.027	-0.03	-0.032	-0.036	-0.034	-0.034	-0.034	-0.034	-0.034	-0.034	-0.034	-0.036	-0.036	-0.037	-0.037	-0.039	-0.039	-0.039	-0.039	-0.039	-0.039	-0.039	-0.037	-0.037
YPL045W	-0.036	-0.008	-0.008	-0.008	-0.001	-0.015	-0.028	-0.028	-0.02	-0.02	-0.023	-0.025	-0.029	-0.02	-0.017	-0.005	-0.005	-0.007	-0.007	-0.007	-0.007	-0.007	-0.007	-0.009	-0.009	-0.019	-0.019	-0.023	-0.023	-0.023	-0.023	-0.023	-0.026	-0.026	-0.026	-0.023	-0.025	-0.025	-0.025	-0.017	-0.017	-0.017	-0.023	-0.023	-0.022	-0.013	-0.012	-0.012	-0.01
YJR134C	-0.025	-0.025	-0.025	-0.027	-0.022	-0.022	-0.019	-0.019	-0.016	-0.013	-0.013	-0.013	-0.013	-0.013	-0.013	-0.004	-0.066	-0.069	-0.021	-0.016	-0.016	-0.008	-0.01	-0.01	0.002	0.001	0.001	0.001	0.01	0.002	0.015	0.015	0.011	0.011	0.011	0.006	0.006	0.006	0.006	0.003	-0.012	0.01	0.012	0.012	0.008	0.008	0.008	0.008	0.015
YPR042C	0.006	0.006	0.006	0.006	0.006	0.006	0.002	0.001	0.004	0.003	0.003	0.006	0.006	0.006	0.006	0.008	0.007	0.007	0.009	0.011	0.011	0.011	0.009	0.009	0.007	0.009	0.009	0.009	0.005	0.008	0.008	0.008	0.008	0.008	0.008	0.008	0.008	0.008	0.008	0.008	0.009	0.009	0.011	0.013	0.013	0.013	0.013	0.013	0.013
YOR124C	0.146	0.146	0.138	0.132	0.099	0.094	0.092	0.072	0.063	0.072	0.084	0.084	0.084	0.072	0.062	0.062	0.062	0.062	0.06	0.039	0.044	0.045	0.043	0.048	0.048	0.046	0.045	0.041	0.045	0.042	0.044	0.033	0.036	0.036	0.033	0.032	0.032	0.03	0.03	0.028	0.026	0.026	0.043	0.043	0.041	0.038	0.037	0.036	0.035
YAL049C	-0.022	-0.03	-0.03	-0.03	-0.03	-0.036	-0.031	-0.026	-0.026	-0.029	-0.02	-0.02	-0.021	-0.025	-0.024	-0.024	-0.024	-0.026	-0.033	-0.033	-0.032	-0.031	-0.032	-0.032	-0.031	-0.027	-0.026	-0.023	-0.025	-0.026	-0.026	-0.02	-0.02	-0.02	-0.018	-0.019	-0.018	-0.019	-0.019	-0.019	-0.017	-0.019	-0.019	-0.019	-0.019	-0.019	-0.017	-0.017	-0.017
YAL012W	0.002	0.002	0.002	0.002	0.002	0.002	0.003	0.003	0.002	0.002	0.004	0.004	0.004	0.004	0.006	0.006	0.006	0.008	0.008	0.008	0.008	0.008	0.008	0.008	0.009	0.009	0.01	0.009	0.009	0.012	0.008	0.009	0.009	0.01	0.01	0.004	0.004	0.006	0.004	0.001	0.001	0.003	0.008	0.013	0.009	0.012	0.012	0.008	0.01
YJR145C	0.049	0.049	0.049	0.049	0.049	0.049	0.049	0.049	0.03	0.03	0.042	0.042	0.033	0.033	0.033	0.033	0.033	0.033	0.033	0.033	0.033	0.033	0.033	0.033	0.033	0.033	0.033	0.043	0.043	0.043	0.043	0.069	0.069	0.069	0.069	0.069	0.069	0.069	0.069	0.069	0.069	0.069	0.069	0.069	0.069	0.069	0.069	0.069	0.069
YDR047W	0	0	0	0	0	0	0	0	0	0	0	0	0	0	0	0	0	0	0	0	0	0	0	0	0	0	0	0	0	0	0	0	0	0	0	0	0	0	0	0	0	0	0	0	0	0	0	0	0
YML116W	-0.012	-0.012	-0.012	-0.012	-0.01	-0.008	-0.013	-0.013	-0.015	-0.018	-0.01	-0.01	-0.011	-0.01	-0.012	-0.012	-0.009	-0.009	-0.013	-0.011	-0.011	-0.011	-0.011	-0.011	-0.011	-0.011	-0.012	-0.012	-0.012	-0.012	-0.01	-0.017	-0.017	-0.019	-0.02	-0.02	-0.02	-0.02	-0.018	-0.016	-0.013	-0.017	-0.013	-0.011	-0.011	-0.012	-0.012	-0.008	-0.002
YHR042W	-0.338	-0.338	-0.329	-0.322	-0.322	-0.343	-0.345	-0.345	-0.345	-0.342	-0.338	-0.315	-0.298	-0.298	-0.266	-0.275	-0.275	-0.27	-0.282	-0.282	-0.28	-0.28	-0.275	-0.275	-0.275	-0.273	-0.273	-0.273	-0.273	-0.275	-0.275	-0.274	-0.274	-0.274	-0.274	-0.274	-0.29	-0.294	-0.291	-0.298	-0.325	-0.33	-0.319	-0.306	-0.306	-0.306	-0.306	-0.296	-0.292
YNL157W	-0.055	-0.057	-0.065	-0.065	-0.075	-0.077	-0.111	-0.112	-0.109	-0.109	-0.109	-0.117	-0.117	-0.114	-0.114	-0.111	-0.096	-0.095	-0.116	-0.119	-0.119	-0.121	-0.13	-0.13	-0.141	-0.141	-0.137	-0.134	-0.104	-0.111	-0.111	-0.111	-0.131	-0.118	-0.115	-0.113	-0.113	-0.113	-0.082	-0.081	-0.086	-0.084	-0.057	-0.057	-0.053	-0.052	-0.047	-0.047	-0.047
YNL183C	0.033	0.033	0.033	0.033	0.033	0.03	0.036	0.038	0.038	0.038	0.035	0.035	0.035	0.034	0.031	0.037	0.037	0.037	0.037	0.036	0.034	0.036	0.03	0.029	0.027	0.027	0.027	0.027	0.022	0.023	0.022	0.022	0.019	0.019	0.017	0.016	0.016	0.018	0.018	0.017	0.017	0.017	0.016	0.016	0.016	0.014	0.013	0.011	0.012
YNL067W	-0.029	-0.027	-0.035	-0.036	-0.036	-0.036	-0.04	-0.05	-0.056	-0.055	-0.056	-0.055	-0.042	-0.042	-0.043	-0.044	-0.044	-0.057	-0.056	-0.066	-0.066	-0.06	-0.065	-0.064	-0.044	-0.044	-0.044	-0.026	-0.019	-0.019	-0.019	-0.016	-0.023	-0.015	-0.009	-0.027	-0.027	-0.02	-0.034	-0.034	-0.034	-0.029	-0.033	-0.042	-0.042	-0.037	-0.037	-0.037	-0.033
YDL088C	-0.005	-0.005	-0.003	-0.003	-0.001	0.004	0.005	0	0	0	0	0	0	0	0	-0.002	-0.003	0	0	0	0	-0.003	-0.003	-0.003	-0.003	-0.003	-0.003	-0.003	-0.009	-0.011	-0.011	-0.005	-0.006	-0.008	-0.01	-0.01	-0.008	-0.015	-0.017	-0.011	-0.012	-0.01	-0.008	-0.01	-0.008	-0.006	-0.006	-0.006	-0.004
YPL180W	0.025	0.025	0.025	0.032	0.032	0.032	0.035	0.037	0.031	0.031	0.023	0.028	0.028	0.021	0.027	0.028	0.028	0.031	0.031	0.031	0.031	0.034	0.022	0.018	0.018	0.018	0.019	0.02	0.02	0.02	0.022	0.022	0.022	0.022	0.023	0.023	0.022	0.021	0.021	0.021	0.021	0.021	0.02	0.02	0.02	0.02	0.021	0.019	0.019
YGR250C	0.227	0.209	0.209	0.209	0.209	0.209	0.209	0.222	0.253	0.253	0.23	0.113	0.091	0.091	0.091	0.091	0.085	0.136	0.127	0.127	0.127	0.127	0.127	0.154	0.164	0.11	0.119	0.051	-0.018	-0.023	-0.016	-0.035	-0.035	-0.046	-0.036	-0.071	-0.071	-0.078	-0.078	-0.078	-0.078	-0.088	-0.144	-0.139	-0.139	-0.139	-0.139	-0.181	-0.183
YMR146C	0.149	0.149	0.149	0.149	0.168	0.168	0.168	0.168	0.168	0.168	0.168	0.164	0.156	0.156	0.156	0.187	0.187	0.187	0.187	0.187	0.187	0.187	0.187	0.179	0.188	0.064	0.064	0.116	0.116	0.1	0.1	0.102	0.078	0.076	0.067	0.067	0.069	0.069	0.072	0.072	0.072	0.06	0.058	0.06	0.063	0.063	0.063	0.072	0.072
YNL127W	0.077	0.078	0.065	0.065	0.065	0.065	0.065	0.065	0.011	0.003	0.015	0.015	0.065	0.065	0.095	0.102	0.102	0.109	0.109	0.07	0.082	0.126	0.126	-0.052	-0.083	-0.14	-0.218	-0.133	-0.133	-0.133	-0.143	-0.094	-0.094	-0.081	-0.074	-0.074	-0.042	-0.042	-0.054	-0.045	-0.034	-0.032	-0.056	-0.056	-0.056	-0.046	-0.051	-0.051	-0.046
YIL102C-A	0.024	0.022	0.022	0.024	0.024	0.024	0.024	0.019	0.019	0.019	0.019	0.015	0.015	0.015	0.01	0.01	0.006	-0.007	-0.013	-0.018	-0.021	-0.035	-0.044	-0.048	-0.05	-0.05	-0.056	-0.056	-0.056	-0.052	-0.056	-0.058	-0.058	-0.058	-0.053	-0.053	-0.055	-0.046	-0.046	-0.046	-0.046	-0.046	-0.044	-0.044	-0.045	-0.051	-0.051	-0.051	-0.051
YNL311C	-0.071	-0.077	-0.066	-0.066	-0.066	-0.069	-0.074	-0.069	-0.069	-0.041	-0.032	-0.025	-0.033	-0.033	-0.033	-0.035	-0.045	-0.042	-0.046	-0.039	-0.034	-0.035	-0.048	-0.048	-0.046	-0.046	-0.044	-0.044	-0.044	-0.046	-0.046	-0.048	-0.048	-0.046	-0.048	-0.046	-0.043	-0.043	-0.034	-0.034	-0.03	-0.032	-0.03	-0.03	-0.03	-0.024	-0.019	-0.019	-0.019
YLR086W	0.001	0.001	0.002	0.012	0.01	0.014	0.012	0.013	0.01	0.007	0.007	0.011	0.006	0.006	0.013	0.016	0.023	0.019	0.016	0.017	0.01	0.002	0.01	0.008	-0.01	-0.01	-0.01	-0.01	-0.01	-0.01	-0.01	-0.018	-0.02	-0.019	-0.019	-0.019	-0.019	-0.019	-0.023	-0.026	-0.025	-0.03	-0.03	-0.028	-0.028	-0.028	-0.028	-0.028	-0.028
YMR127C	0.03	0.03	0.03	0.025	0.025	0.032	0.032	0.027	0.027	0.031	0.035	0.035	0.035	0.031	0.031	0.033	0.033	0.033	0.037	0.033	0.033	0.032	0.033	0.033	0.033	0.033	0.032	0.032	0.032	0.032	0.032	0.032	0.036	0.036	0.036	0.036	0.034	0.034	0.034	0.034	0.034	0.034	0.034	0.034	0.032	0.035	0.036	0.036	0.036
YKL184W	0.003	0.003	0.003	0.003	0.003	0.006	-0.008	-0.008	-0.013	-0.026	-0.026	-0.026	-0.026	-0.026	-0.026	-0.022	-0.028	-0.023	-0.023	-0.023	-0.014	-0.014	-0.004	-0.004	-0.009	-0.009	-0.001	-0.001	0.029	0.04	0.04	0.04	0.04	0.039	0.061	0.074	0.122	0.171	0.171	0.127	0.127	0.127	0.127	0.127	0.131	0.12	0.186	0.171	0.254
YOR085W	0.02	0.018	0.018	0.012	0.014	0.011	0.017	0.015	0.015	-0.009	-0.019	-0.017	-0.017	-0.012	-0.019	-0.014	-0.011	-0.013	-0.013	-0.013	-0.015	-0.015	-0.015	-0.015	-0.015	-0.015	-0.015	-0.015	-0.013	-0.011	-0.013	-0.015	-0.015	0.006	0.004	0.004	0.012	0.012	0.017	0.015	0.013	0.01	0.01	0.008	0.009	0.004	0.004	0.004	0.004
YHR001W-A	0.1	0.1	0.121	0.113	0.097	0.093	0.103	0.061	0.064	0.061	0.047	0.047	0.056	0.059	0.062	0.063	0.063	0.055	0.047	0.036	0.021	0.021	0.021	0.021	0.018	0.018	0.018	0.018	0.014	0.017	0.018	0.021	0.021	0.021	0.021	0.019	0.011	0.005	0.005	0.005	0.003	0.003	0.001	0	0	-0.002	0.001	0.001	0.01
YBR023C	-0.095	-0.092	-0.07	-0.07	-0.073	-0.073	-0.073	-0.076	-0.079	-0.086	-0.086	-0.089	-0.093	-0.093	-0.082	-0.095	-0.092	-0.092	-0.096	-0.106	-0.098	-0.093	-0.093	-0.093	-0.098	-0.098	-0.098	-0.1	-0.085	-0.077	-0.077	-0.077	-0.081	-0.049	-0.049	-0.049	-0.049	-0.049	-0.049	-0.044	-0.035	-0.035	-0.038	-0.041	-0.056	-0.062	-0.062	-0.062	-0.056
YEL037C	-0.012	-0.013	-0.013	-0.014	-0.014	-0.017	-0.017	-0.016	-0.016	-0.017	-0.018	-0.02	-0.02	-0.018	-0.019	-0.018	-0.018	-0.019	-0.018	-0.017	-0.015	-0.015	-0.014	-0.012	-0.012	-0.012	-0.012	-0.011	-0.011	-0.01	-0.01	-0.01	-0.008	-0.006	-0.006	-0.005	-0.004	-0.005	-0.004	-0.003	-0.003	-0.002	-0.002	-0.002	-0.003	-0.003	-0.002	-0.002	-0.002
YDR037W	-0.013	-0.013	0.018	0.018	0.018	0.018	0.025	0.03	0.03	0.03	0.03	0.03	0.022	0.014	0.014	0.022	0.022	0.022	0.014	0.014	0.008	0.008	0.002	-0.004	-0.006	-0.006	-0.01	-0.01	-0.013	-0.018	-0.025	-0.022	-0.027	-0.027	-0.025	-0.025	-0.025	-0.025	-0.029	-0.02	-0.02	-0.024	-0.024	-0.024	-0.024	-0.004	-0.012	-0.024	-0.024
YLR152C	0.017	0.017	0.013	0.013	0.01	0.01	0.01	0.007	0.009	0.009	0.007	0.007	0.007	0.007	0.007	0.007	0	-0.003	0.001	0.001	0.001	0.004	0.013	0.012	0.014	0.012	0.012	0.005	0.005	0.005	0.005	0.004	0.01	0.01	0.01	0.01	0.01	0.007	0.007	0.006	0.007	0.007	0.007	0.005	0.005	0.006	0.006	0.006	0.006
YDR145W	0.01	0.025	0.025	0.025	0.025	0.033	0.033	0.033	0.04	0.04	0.04	0.04	0.016	0.019	0.019	0.016	0.016	0.016	0.019	0.015	0.015	-0.011	-0.008	0.034	0.025	0.025	0.025	0.025	0.017	0.013	-0.03	-0.064	-0.17	-0.137	-0.142	-0.142	-0.141	-0.141	-0.317	-0.307	-0.254	-0.244	-0.304	-0.304	-0.304	-0.304	-0.281	-0.281	-0.281
YJL071W	-0.046	-0.093	-0.105	-0.13	-0.13	-0.118	-0.118	-0.142	-0.145	-0.121	-0.123	-0.123	-0.116	-0.097	-0.116	-0.118	-0.116	-0.11	-0.11	-0.11	-0.11	-0.135	-0.135	-0.126	-0.127	-0.127	-0.131	-0.118	-0.132	-0.096	-0.096	-0.085	-0.085	-0.086	-0.086	-0.083	-0.083	-0.079	-0.079	-0.084	-0.08	-0.079	-0.084	-0.078	-0.069	-0.067	-0.067	-0.063	-0.065
YDL225W	-0.03	-0.044	-0.039	-0.047	-0.044	-0.044	-0.04	-0.043	-0.044	-0.044	-0.044	-0.047	-0.047	-0.047	-0.047	-0.047	-0.042	-0.042	-0.035	-0.035	-0.039	-0.039	-0.036	-0.036	-0.036	-0.036	-0.036	-0.036	-0.036	-0.034	-0.033	-0.033	-0.035	-0.035	-0.036	-0.039	-0.037	-0.037	-0.037	-0.039	-0.039	-0.041	-0.049	-0.054	-0.054	-0.054	-0.052	-0.052	-0.056
YLR325C	0	0	0	0	0	0	0	0	0	0	0	0	0	0	0	0	0	0	0	0	0	0	0	0	0	0	0	0	0	0	0	0	0	0	0	0	0	0	0	0	0	0	0	0	0	0	0	0	0
YCR036W	-0.1	-0.1	-0.1	-0.1	-0.1	-0.1	-0.1	-0.1	-0.097	-0.097	-0.097	-0.097	-0.097	-0.097	-0.097	-0.094	-0.095	-0.094	-0.091	-0.091	-0.091	-0.106	-0.107	-0.095	-0.084	-0.086	-0.086	-0.082	-0.082	-0.078	-0.078	-0.077	-0.084	-0.09	-0.09	-0.09	-0.09	-0.09	-0.09	-0.09	-0.094	-0.096	-0.096	-0.089	-0.089	-0.072	-0.075	-0.079	-0.079
YPR153W	0.058	0.066	0.073	0.074	0.086	0.088	0.08	0.08	0.092	0.09	0.064	0.059	0.03	0.035	0.035	0.039	0.044	0.03	0.043	0.022	0.025	0.022	0.032	0.028	0.036	0.022	0.024	0.018	0.02	0.032	0.025	0.03	0.03	0.03	0.025	0.032	0.034	0.038	0.038	0.036	0.044	0.043	0.041	0.041	0.041	0.038	0.037	0.042	0.046
YGL078C	-0.028	-0.026	-0.029	-0.016	-0.022	-0.018	-0.018	-0.018	-0.012	-0.015	-0.009	-0.009	-0.012	-0.012	-0.012	-0.012	-0.012	-0.012	-0.012	-0.012	-0.006	-0.008	-0.014	-0.005	-0.005	-0.009	-0.017	-0.017	-0.006	-0.006	-0.006	0.002	0.004	0.001	-0.008	-0.008	-0.008	-0.018	-0.018	-0.018	-0.022	-0.022	-0.022	-0.022	-0.022	-0.022	-0.022	0.006	0.006
YNL030W	-0.02	-0.017	-0.011	-0.011	-0.008	-0.008	-0.018	-0.018	0.035	0.04	0.03	0.03	0.027	0.027	0.027	0.027	0.027	0.027	0.031	0.031	0.031	-0.009	-0.038	-0.051	-0.051	-0.051	-0.042	-0.042	-0.012	-0.012	-0.021	-0.016	-0.016	-0.024	-0.024	-0.024	-0.024	-0.035	-0.048	-0.048	-0.048	-0.048	-0.048	-0.036	-0.019	-0.003	-0.003	-0.003	-0.003
YKR045C	-0.064	-0.064	-0.064	-0.064	-0.063	-0.063	-0.068	-0.069	-0.07	-0.077	-0.079	-0.078	-0.078	-0.077	-0.077	-0.079	-0.081	-0.085	-0.085	-0.085	-0.085	-0.085	-0.085	-0.085	-0.081	-0.081	-0.081	-0.077	-0.07	-0.07	-0.071	-0.071	-0.075	-0.07	-0.069	-0.069	-0.071	-0.071	-0.075	-0.068	-0.064	-0.061	-0.061	-0.061	-0.06	-0.05	-0.052	-0.052	-0.051
YCR073C	-0.003	0.011	0.003	0.009	0.016	0.021	0.018	0.019	0.017	0.059	0.046	0.056	0.036	0.035	-0.003	0.012	0.075	0.075	0.062	-0.044	-0.013	-0.052	0.059	-0.211	-0.214	-0.219	-0.157	-0.157	-0.151	-0.151	-0.068	-0.046	-0.024	-0.024	-0.028	-0.069	-0.071	-0.076	-0.079	-0.014	-0.02	-0.012	-0.15	-0.15	-0.156	-0.156	-0.159	-0.162	-0.199
YML053C	0	0	0	0	0	0	0	0	0	0	0	0	0	0	0	0	0	0	0	0	0	0	0	0	0	0	0	0	0	0	0	0	0	0	0	0	0	0	0	0	0	0	0	0	0	0	0	0	0
YFL034C-A	0.036	0.039	0.039	0.03	0.03	0.03	0.03	-0.001	-0.001	0.149	0.122	0.212	0.229	0.222	0.222	0.222	0.239	0.205	0.222	0.125	0.125	0.131	0.161	0.163	0.158	0.151	0.158	0.158	0.268	0.455	0.455	0.455	0.381	0.372	0.098	0.057	0.057	0.057	0.057	0.051	0.057	0.067	0.067	0.059	0.088	0.104	0.115	0.115	0.126
YKL112W	0	0	0	0	0	0	0	0	0	0	0	0	0	0	0	0	0	0	0	0	0	0	0	0	0	0	0	0	0	0	0	0	0	0	0	0	0	0	0	0	0	0	0	0	0	0	0	0	0
YGL021W	0.007	0.004	0.002	0.002	0.001	0.001	-0.003	-0.003	0	0.002	0.002	0.002	0.004	0.004	0.001	0.001	0.004	0.004	0.004	0.004	0.005	0.005	0.005	0.003	0.003	0.003	0.002	0.003	0.001	0.001	-0.002	-0.002	-0.003	-0.002	-0.005	-0.005	-0.003	-0.003	-0.003	-0.004	-0.007	-0.005	-0.005	-0.005	-0.004	-0.004	-0.004	-0.004	-0.004
YPL089C	0	0.004	-0.023	-0.102	-0.102	-0.102	-0.102	-0.129	-0.082	0.01	0.01	0.01	0.01	0.01	0.01	-0.007	-0.007	-0.007	-0.118	-0.118	-0.118	-0.118	-0.071	-0.306	-0.135	-0.135	-0.135	-0.135	-0.135	-0.135	-0.146	-0.111	-0.111	-0.111	-0.092	-0.113	-0.113	-0.124	-0.124	-0.154	-0.154	-0.154	-0.136	-0.136	-0.213	-0.213	-0.213	-0.156	-0.156
YAL008W	-0.055	-0.091	-0.091	-0.076	-0.071	-0.071	-0.071	-0.071	-0.071	-0.071	-0.07	-0.065	-0.053	-0.052	-0.052	-0.052	-0.052	-0.041	-0.037	-0.025	-0.026	-0.012	-0.016	-0.016	-0.011	-0.004	0.007	0.007	-0.013	0.024	0.024	0.024	0.024	0.064	0.077	0.021	0.021	0.006	0.006	0.01	0.005	0.018	0.002	0.006	0	0.002	0.016	0.016	0.016
YNL258C	0.013	0.013	0.009	0.009	0.012	0.003	0.003	0.007	0.007	0.007	0.007	0.001	0.007	0	-0.003	-0.003	-0.003	-0.003	-0.004	-0.01	-0.015	-0.015	-0.015	-0.005	-0.005	-0.005	-0.01	-0.01	-0.01	-0.01	-0.01	-0.008	-0.005	-0.005	0.001	0.001	0.001	0.001	0.001	0.001	0.001	0.006	0.006	0.006	0.006	0.005	0.006	0.008	0.008
YNL141W	-0.011	-0.011	-0.011	-0.011	-0.011	-0.011	-0.011	-0.011	-0.011	-0.011	-0.019	-0.019	-0.019	-0.019	-0.012	-0.012	-0.011	-0.022	-0.022	-0.038	-0.038	-0.038	-0.06	-0.06	-0.028	-0.02	-0.02	-0.05	-0.05	-0.057	-0.049	-0.061	-0.061	-0.061	-0.054	-0.044	-0.051	-0.026	-0.034	-0.015	-0.015	-0.015	-0.017	-0.011	0.009	0.009	0.009	0.009	0.009
YJL039C	0.027	0.027	0.027	-0.001	-0.001	-0.001	-0.001	-0.001	-0.001	-0.001	-0.001	0.019	0.019	0.019	0.019	0.019	0.019	0.019	0.019	0.065	0.065	0.065	0.083	0	0.073	0.073	0.073	0.073	0.073	0.062	0.062	0.029	0	0	0	0	0	0	0	0	0	0	0	0	-0.077	-0.083	-0.036	-0.055	-0.055
YDR345C	0	0	0	0	0	0	0	0	0	0	0	0	0	0	0	0	0	0	0	0	0	0	0	0	0	0	0	0	0	0	0	0	0	0	0	0	0	0	0	0	0	0	0	0	0	0	0	0	0
YIL145C	-0.008	-0.008	-0.008	-0.003	0.009	0.016	0.021	0.038	0.038	0.038	0.038	0.042	0.049	0.016	0.019	0.019	0.014	0.013	0.039	0.039	0.042	0.049	0.039	0.02	0.025	0.027	0.025	0.025	0.025	0.025	0.025	0.025	0.031	0.034	0.025	0.022	0.022	0.022	0.022	0.022	0.022	0.022	0.022	0.022	0.025	0.015	0.018	0.03	0.033
YNL080C	-0.009	-0.009	-0.015	-0.018	-0.015	-0.011	-0.011	-0.011	-0.013	-0.013	-0.013	-0.013	-0.011	-0.011	-0.007	-0.009	-0.01	-0.011	-0.013	-0.01	-0.009	-0.007	-0.009	-0.011	-0.011	-0.011	-0.006	-0.006	-0.006	-0.015	-0.015	-0.012	-0.013	-0.012	-0.009	-0.009	-0.009	-0.01	-0.013	-0.012	-0.012	-0.012	-0.012	-0.009	-0.009	-0.011	-0.009	-0.009	-0.009
YGL174W	0.053	0.049	0.042	0.025	0.031	0.04	0.047	0.024	0.024	0.029	0.032	0.033	0.036	0.043	0.043	0.036	0.038	0.035	0.035	0.035	0.035	0.033	0.033	0.033	0.028	0.027	0.023	0.024	0.024	0.024	0.018	0.017	0.019	0.026	0.026	0.027	0.024	0.024	0.014	0.007	0.01	-0.004	-0.006	-0.008	-0.024	0.003	0.001	-0.001	-0.003
YBR024W	-0.087	-0.086	-0.096	-0.096	-0.095	-0.097	-0.097	-0.093	-0.095	-0.092	-0.081	-0.074	-0.074	-0.072	-0.072	-0.071	-0.076	-0.065	-0.064	-0.056	-0.054	-0.066	-0.059	-0.074	-0.065	-0.065	-0.067	-0.069	-0.07	-0.066	-0.072	-0.058	-0.076	-0.076	-0.074	-0.081	-0.082	-0.077	-0.077	-0.085	-0.085	-0.085	-0.11	-0.11	-0.082	-0.082	-0.079	-0.052	-0.074
YOR236W	0	0	0	0	0	0.002	0.002	0.002	0.01	0.008	0.008	0.008	0.008	0.01	0.009	0.009	0.009	0.009	0.009	0.009	0.008	0.008	0.008	0.008	0.005	0.015	0.005	0.005	0.003	0.003	0.003	-0.001	-0.001	0.001	0.001	-0.001	0.001	0.001	0.001	0.001	0.001	-0.005	-0.005	-0.005	-0.005	-0.005	-0.005	-0.005	0.011
YOL107W	0.068	0.055	0.055	0.063	0.056	0.049	0.049	0.052	0.051	0.057	0.052	0.052	0.048	0.048	0.05	0.053	0.053	0.053	0.052	0.052	0.052	0.052	0.067	0.072	0.067	0.065	0.065	0.062	0.064	0.058	0.064	0.064	0.064	0.067	0.066	0.063	0.063	0.063	0.063	0.063	0.063	0.063	0.063	0.063	0.063	0.063	0.061	0.059	0.061
YPL019C	0.062	0.041	0.034	0.034	-0.016	-0.023	-0.023	-0.017	0.063	0.131	0.161	0.167	0.197	0.197	0.197	0.197	0.152	0.152	0.137	0.143	0.108	0.122	0.107	0.101	0.107	0.157	0.157	0.168	0.168	0.162	0.162	0.162	0.162	0.17	0.172	0.187	0.179	0.179	0.179	0.179	0.179	0.174	0.198	0.206	0.203	0.196	0.196	0.192	0.242
YEL061C	-0.032	-0.027	-0.03	-0.036	-0.036	-0.036	-0.034	-0.034	-0.034	-0.034	-0.031	-0.031	-0.024	-0.025	-0.021	-0.021	-0.021	-0.021	-0.021	-0.021	-0.021	-0.032	-0.02	-0.017	-0.007	-0.019	-0.021	-0.021	-0.023	-0.021	-0.013	-0.004	-0.004	0.008	0.008	0.008	-0.008	-0.008	-0.008	-0.008	-0.008	0.005	0	0.011	-0.003	-0.007	-0.059	-0.063	-0.055
YLR353W	0.096	0.096	0.096	0.132	0.126	0.132	0.138	0.139	0.132	0.132	0.111	0.125	0.146	0.146	0.152	0.174	0.18	0.18	0.174	0.174	0.168	0.143	0.141	0.141	0.146	0.146	0.146	0.146	0.152	0.163	0.163	0.166	0.194	0.2	0.193	0.183	0.153	0.142	0.182	0.182	0.188	0.196	0.205	0.211	0.211	0.211	0.229	0.235	0.209
YGR213C	0	0	0	0	0	0	0	0	0	0	0	0	0	0	0	0	0	0	0	0	0	0	0	0	0	0	0	0	0	0	0	0	0	0	0	0	0	0	0	0	0	0	0	0	0	0	0	0	0
YGL070C	0.03	0.03	0.03	0.03	0.036	0.045	0.045	0.039	0.029	0.016	0.026	0.022	0.022	0.016	0.016	0.016	0.014	0.018	0.018	0.018	0.017	0.017	0.014	0.014	0.014	0.008	0.009	0.009	0.009	0.009	0.009	0.011	0.014	0.014	0.011	0.011	0.011	0.011	0.011	0.005	0.002	0	-0.007	-0.004	-0.004	-0.004	-0.004	-0.004	-0.004
YNR022C	0.176	0.176	0.176	0.168	0.113	0.086	0.061	0.061	0.061	0.064	0.064	0.062	0.059	0.057	0.058	0.051	0.057	0.076	0.078	0.078	0.081	0.081	0.081	0.081	0.079	0.084	0.061	0.059	0.059	0.064	0.064	0.064	0.064	0.064	0.071	0.069	0.076	0.071	0.071	0.071	0.072	0.073	0.082	0.082	0.083	0.083	0.083	0.083	0.083
YIL035C	-0.012	-0.022	-0.022	-0.026	-0.035	-0.035	-0.033	-0.054	-0.05	-0.05	-0.052	-0.055	-0.061	-0.064	-0.062	-0.062	-0.069	-0.071	-0.071	-0.071	-0.068	-0.062	-0.067	-0.069	-0.069	-0.069	-0.069	-0.069	-0.071	-0.07	-0.074	-0.074	-0.074	-0.074	-0.074	-0.074	-0.074	-0.074	-0.074	-0.074	-0.074	-0.074	-0.074	-0.078	-0.078	-0.078	-0.074	-0.075	-0.072
YBL025W	0.043	0.043	0.043	0.046	0.046	0.043	0.046	0.046	0.046	0.046	0.052	0.048	0.054	0.045	0.045	0.048	0.046	0.046	0.048	0.048	0.046	0.046	0.046	0.046	0.052	0.052	0.057	0.057	0.057	0.057	0.059	0.059	0.059	0.059	0.058	0.052	0.045	0.045	0.045	0.048	0.048	0.045	0.045	0.045	0.043	0.043	0.043	0.038	0.035
YPL002C	0.026	0.005	0.005	0.011	0.011	0.011	0.011	0.004	0.004	-0.003	-0.003	-0.022	0.007	0.007	0.007	0.028	0.022	0.012	0.027	0.022	-0.041	-0.051	-0.051	-0.071	-0.071	-0.071	-0.067	-0.067	-0.071	-0.061	-0.046	-0.046	-0.041	-0.028	-0.043	-0.059	-0.059	-0.059	-0.059	-0.059	-0.059	-0.064	-0.064	-0.064	-0.068	-0.078	-0.075	-0.092	-0.103
YDL155W	0.02	0.02	0.018	0.008	0.008	0.008	0.007	0.007	0.009	0.011	0.011	0.011	0.011	0.011	0.003	0.003	0.01	0.01	0.01	0.004	0.004	0.007	-0.002	-0.002	-0.002	0.004	0.006	0.006	0.004	0.006	0.006	0.001	0.001	0.001	0.015	0.009	0.007	0.007	0.002	-0.005	-0.005	-0.005	-0.005	-0.001	0	0.007	0.007	0.006	0.003
YPR104C	-0.007	-0.008	-0.004	-0.004	-0.004	-0.004	-0.006	-0.006	-0.006	-0.006	-0.004	-0.004	-0.004	-0.004	-0.003	-0.003	-0.007	-0.011	-0.011	-0.011	-0.011	-0.013	-0.013	-0.011	-0.011	-0.011	-0.011	-0.009	-0.011	-0.012	-0.012	-0.014	-0.013	-0.013	-0.013	-0.013	-0.013	-0.013	-0.013	-0.013	-0.013	-0.012	-0.012	-0.012	-0.01	-0.007	-0.007	-0.008	-0.008
YIL105C	0.034	0.036	0.038	0.039	0.037	0.037	0.029	0.032	0.034	0.031	0.032	0.032	0.032	0.029	0.026	0.016	0.015	0.015	0.012	0.011	0.011	0.01	0.01	0.009	0.009	0.01	0.01	0.011	0.013	0.011	0.014	0.014	0.013	0.013	0.009	0.009	0.009	0.008	0.008	0.004	0.004	0.004	0.004	0.005	0.004	0.005	0.005	0.005	0.004
YHR101C	0.048	0.045	0.043	0.04	0.04	0.034	0.034	0.031	0.035	0.032	0.032	0.026	0.021	-0.02	-0.036	-0.071	-0.071	-0.095	-0.097	-0.097	-0.096	-0.134	-0.155	-0.155	-0.158	-0.16	-0.161	-0.164	-0.17	-0.171	-0.187	-0.193	-0.202	-0.204	-0.241	-0.241	-0.241	-0.241	-0.241	-0.241	-0.239	-0.229	-0.229	-0.229	-0.229	-0.229	-0.229	-0.289	-0.276
YLR433C	-0.046	-0.046	-0.044	-0.05	-0.05	-0.048	-0.052	-0.053	-0.055	-0.055	-0.058	-0.058	-0.058	-0.058	-0.06	-0.058	-0.058	-0.06	-0.058	-0.057	-0.057	-0.053	-0.053	-0.053	-0.05	-0.048	-0.042	-0.038	-0.035	-0.037	-0.039	-0.039	-0.039	-0.039	-0.039	-0.039	-0.041	-0.04	-0.045	-0.045	-0.045	-0.042	-0.042	-0.042	-0.042	-0.042	-0.042	-0.042	-0.042
YDL082W	0	0	0	0	0	0	0	0	0	0	0	0	0	0	0	0	0	0	0	0	0	0	0	0	0	0	0	0	0	0	0	0	0	0	0	0	0	0	0	0	0	0	0	0	0	0	0	0	0
YDL081C	-0.079	-0.079	-0.074	-0.072	-0.072	-0.081	-0.081	-0.081	-0.084	-0.082	-0.086	-0.086	-0.086	-0.086	-0.084	-0.082	-0.087	-0.074	-0.072	-0.062	-0.066	-0.063	-0.063	-0.053	-0.049	-0.049	-0.049	-0.049	-0.047	-0.047	-0.041	-0.041	-0.046	-0.055	-0.055	-0.055	-0.055	-0.055	-0.055	-0.06	-0.06	-0.047	-0.045	-0.008	-0.007	-0.005	-0.01	-0.015	-0.015
YOR357C	0.175	0.175	0.176	0.158	0.158	0.152	0.152	0.137	0.137	0.141	0.116	0.116	0.116	0.116	0.118	0.124	0.107	0.107	0.11	0.11	0.112	0.115	0.093	0.093	0.093	0.087	0.087	0.087	0.087	0.087	0.062	0.081	0.071	0.047	0.047	0.047	0.047	0.047	0.047	0.065	0.052	0.041	0.043	0.042	0.014	0.012	0.01	0.007	0.012
YPL119C	0.066	0.077	0.068	0.051	0.041	-0.021	-0.021	-0.021	-0.021	-0.021	-0.021	-0.015	-0.015	-0.015	-0.015	-0.013	-0.013	-0.013	-0.013	-0.013	-0.013	-0.006	-0.006	-0.008	-0.008	-0.008	-0.008	-0.01	-0.01	-0.01	-0.01	-0.01	-0.012	-0.012	-0.012	-0.019	-0.026	-0.026	-0.029	-0.029	-0.029	-0.029	-0.029	-0.027	-0.027	-0.027	-0.027	-0.029	-0.029
YKR066C	0	0	0	0	0	0	-0.177	-0.217	-0.158	-0.168	-0.228	-0.345	-0.453	-0.453	-0.268	-0.332	-0.414	-0.414	-0.414	-0.326	-0.264	-0.201	-0.201	-0.201	-0.204	-0.205	-0.235	-0.235	-0.201	-0.19	-0.191	-0.191	-0.191	-0.191	-0.201	-0.179	-0.206	-0.161	-0.161	-0.165	-0.165	-0.18	-0.182	-0.182	-0.184	-0.186	-0.217	-0.217	-0.235
YDR217C	0.079	0.077	0.08	0.078	0.082	0.082	0.127	0.108	0.108	0.11	0.103	0.099	0.096	0.096	0.094	0.092	0.09	0.088	0.088	0.096	0.099	0.104	0.104	0.103	0.118	0.133	0.131	0.131	0.129	0.129	0.129	0.131	0.135	0.135	0.134	0.134	0.133	0.136	0.14	0.14	0.143	0.143	0.14	0.139	0.139	0.139	0.138	0.137	0.132
YML092C	-0.01	-0.01	-0.011	-0.013	-0.014	-0.014	-0.014	-0.014	-0.015	-0.015	-0.019	-0.022	-0.022	-0.022	-0.024	-0.024	-0.03	-0.03	-0.03	-0.03	-0.03	-0.03	-0.03	-0.03	-0.027	-0.027	-0.024	-0.021	-0.021	-0.021	-0.021	-0.021	-0.023	-0.021	-0.016	-0.02	-0.018	-0.018	-0.018	-0.018	-0.018	-0.018	-0.018	-0.018	-0.018	-0.017	-0.017	-0.015	-0.015
YNR014W	0	0	0	0	0	0	0	0	0	0	0	0	0	0	0	0	0	0	0	0	0	0	0	0	0	0	0	0	0	0	0	0	0	0	0	0	0	0	0	0	0	0	0	0	0	0	0	0	0
YDR272W	-0.063	-0.049	-0.049	-0.046	-0.046	-0.046	-0.046	-0.036	-0.036	-0.039	-0.039	-0.042	-0.04	-0.048	-0.053	-0.056	-0.056	-0.059	-0.059	-0.084	-0.074	-0.106	-0.083	-0.104	-0.095	-0.095	-0.095	-0.095	-0.105	-0.11	-0.106	-0.107	-0.112	-0.109	-0.096	-0.1	-0.1	-0.117	-0.116	-0.116	-0.12	-0.118	-0.118	-0.129	-0.132	-0.132	-0.136	-0.142	-0.142
YMR079W	-0.1	-0.1	-0.1	-0.099	-0.099	-0.099	-0.099	-0.099	-0.099	-0.098	-0.098	-0.098	-0.098	-0.092	-0.092	-0.094	-0.092	-0.092	-0.09	-0.088	-0.088	-0.088	-0.088	-0.088	-0.088	-0.084	-0.084	-0.084	-0.084	-0.076	-0.074	-0.072	-0.072	-0.072	-0.072	-0.072	-0.072	-0.072	-0.074	-0.074	-0.074	-0.074	-0.074	-0.072	-0.059	-0.056	-0.058	-0.058	-0.056
YGL157W	-0.042	-0.042	-0.042	-0.042	-0.045	-0.045	-0.045	-0.045	-0.045	-0.045	-0.045	-0.045	-0.048	-0.048	-0.047	-0.045	-0.045	-0.045	-0.042	-0.047	-0.045	-0.045	-0.046	-0.053	-0.058	-0.058	-0.058	-0.058	-0.056	-0.052	-0.046	-0.045	-0.045	-0.045	-0.046	-0.049	-0.042	-0.043	-0.051	-0.017	-0.002	0.01	0.01	0.01	0.007	-0.021	0.046	0.007	0.01
YKL019W	-0.178	-0.178	-0.186	-0.183	-0.186	-0.186	-0.186	-0.186	-0.181	-0.207	-0.207	-0.207	-0.199	-0.199	-0.199	-0.199	-0.199	-0.199	-0.199	-0.199	-0.203	-0.203	-0.205	-0.205	-0.197	-0.216	-0.216	-0.201	-0.203	-0.203	-0.203	-0.203	-0.203	-0.203	-0.203	-0.196	-0.196	-0.196	-0.196	-0.196	-0.196	-0.195	-0.195	-0.215	-0.212	-0.212	-0.208	-0.208	-0.197
YGR200C	0.016	0.02	0.043	0.043	0.021	0.021	0.025	0.025	0.023	0.016	0.017	0.017	0.007	0.015	0.015	0.004	0.004	0.002	0.013	0.013	0.008	-0.005	0	-0.003	0.005	0.003	0.011	0.019	0.019	0.019	0.019	0.027	0.05	0.054	0.058	0.058	0.057	0.057	0.051	0.057	0.051	0.046	0.046	0.047	0.047	0.054	0.031	0.015	0.023
YNL021W	0.003	0.003	-0.005	-0.005	-0.009	-0.009	-0.009	-0.009	-0.012	-0.013	-0.013	-0.013	-0.013	-0.013	-0.013	-0.011	-0.009	-0.009	-0.009	-0.009	-0.01	-0.006	-0.005	-0.005	-0.005	-0.007	-0.002	-0.004	-0.004	0	-0.003	-0.003	-0.011	-0.011	-0.011	-0.011	-0.007	-0.007	0	0.002	0.002	0.002	0.004	0.004	0.004	0.004	0.004	0.004	0.006
YGL050W	0.03	0.03	0.03	0.03	0.032	0.032	0.028	0.028	0.028	0.035	0.033	0.033	0.033	0.027	0.03	0.029	0.03	0.033	0.033	0.039	0.039	0.044	0.034	0.034	0.027	0.027	0.029	0.029	0.029	0.029	0.035	0.035	0.034	0.035	0.027	0.029	0.029	0.031	0.031	0.031	0.033	0.034	0.035	0.033	0.033	0.033	0.033	0.035	0.035
YLR297W	0.02	0.011	0.004	0.013	0.013	0.004	0.004	0.004	0.004	0.005	0.012	0.012	0.012	0.012	0.012	0.012	0.012	0.012	0.012	0.012	0.012	0.053	0.053	0.053	0.053	0.053	0.053	0.053	0.053	0.053	-0.001	0	0	0	0	0	0	0	0	0	0	0	0	0	0	0	0	0	0
YDR513W	-0.106	-0.107	-0.107	-0.107	-0.093	-0.104	-0.104	-0.104	-0.104	-0.104	-0.104	-0.099	-0.099	-0.099	-0.086	-0.095	-0.085	-0.074	-0.082	-0.087	-0.087	-0.087	-0.087	-0.087	-0.087	-0.094	-0.094	-0.094	-0.094	-0.09	-0.09	-0.09	-0.09	-0.087	-0.087	-0.087	-0.087	-0.07	-0.065	-0.065	-0.065	-0.065	-0.065	-0.068	-0.066	-0.064	-0.053	-0.053	-0.053
YLR370C	-0.022	-0.022	-0.025	-0.025	-0.025	-0.025	-0.023	-0.005	-0.002	-0.006	-0.006	-0.006	-0.006	-0.006	-0.006	-0.006	0	0.002	0.007	0.007	0.007	0.005	0.005	0.005	0.005	0.007	0.005	0.005	0.005	0.005	0.005	0.005	0.005	0.005	0.003	0.003	0.001	0.001	0.001	0.001	0	0	0.005	0.006	0.006	0.006	0.006	0.003	0.003
YGR156W	0.013	0.013	0.013	0.013	0.013	0.02	0.025	0.02	0.02	0.02	0.02	0.02	0.02	0.024	0.024	0.024	0.02	0.015	0.016	0.017	0.023	0.023	0.018	0.018	0.018	0.019	0.019	0.011	0.011	0.008	0.018	0.018	0.018	0.018	0.02	0.02	0.018	0.021	0.019	0.019	0.021	0.019	0.019	0.024	0.019	0.016	0.016	0.016	0.016
YPR125W	-0.041	-0.041	-0.041	-0.032	-0.032	-0.027	-0.023	-0.023	-0.019	-0.022	-0.012	-0.007	-0.01	-0.01	-0.01	-0.008	-0.011	-0.01	-0.017	-0.02	-0.017	-0.019	-0.021	-0.021	-0.023	-0.023	-0.018	-0.02	-0.02	-0.02	-0.02	-0.02	-0.024	-0.024	-0.024	-0.024	-0.024	-0.024	-0.024	-0.024	-0.024	-0.028	-0.025	-0.02	-0.018	-0.022	-0.025	-0.023	-0.023
YHR076W	0.072	0.066	0.056	0.057	0.036	0.029	0.029	0.029	0.035	0.035	0.035	0.035	0.057	0.057	0.057	0.061	0.073	0.073	0.065	0.063	0.063	0.006	-0.026	0.016	0.002	0.002	0.002	0.002	0.002	0.012	0.017	0.012	0.07	0.058	0.065	0.053	0.053	0.041	0.039	0.039	0.082	0.086	0.086	0.084	0.089	0.105	0.105	0.105	0.105
YJL077C	-0.004	-0.008	-0.008	-0.004	-0.003	-0.003	0.004	0.004	0.004	0.004	0.004	-0.013	-0.02	-0.022	-0.022	-0.022	-0.027	-0.027	-0.03	-0.033	-0.033	-0.026	-0.026	-0.022	-0.039	-0.035	-0.035	-0.035	-0.035	-0.013	-0.019	-0.019	-0.006	-0.003	0.008	-0.002	0.015	0.015	0.025	0.078	0.105	0.102	0.145	0.152	0.15	0.15	0.166	0.171	0.171
YLR265C	0.005	0.019	0.019	0.009	0.008	0.021	0.024	0.028	0.028	0.028	0.028	0.028	0.024	0.019	0.013	0.015	0.015	0.012	0.024	0.029	0.036	0.036	0.036	0.033	0.027	0.021	0.021	0.027	0.006	0.003	0.001	-0.002	-0.007	-0.001	-0.001	-0.009	0.004	0.004	0.004	-0.002	0.001	0.007	0.009	0.003	0.007	0.006	0.008	0.008	-0.002
YNL309W	-0.098	-0.084	-0.084	-0.091	-0.115	-0.115	-0.116	-0.112	-0.112	-0.102	-0.068	-0.067	-0.069	-0.069	-0.071	-0.078	-0.067	-0.073	-0.064	-0.052	-0.053	-0.056	-0.051	-0.053	-0.053	-0.053	-0.053	-0.056	-0.055	-0.055	-0.046	-0.048	-0.05	-0.053	-0.051	-0.053	-0.065	-0.065	-0.062	-0.057	-0.057	-0.055	-0.058	-0.058	-0.058	-0.061	-0.061	-0.061	-0.066
YJL198W	-0.068	-0.07	-0.081	-0.058	-0.058	-0.058	-0.061	-0.061	-0.061	-0.062	-0.065	-0.072	-0.063	-0.063	-0.063	-0.063	-0.061	-0.061	-0.055	-0.055	-0.055	-0.059	-0.068	-0.068	-0.068	-0.066	-0.071	-0.076	-0.08	-0.072	-0.066	-0.064	-0.062	-0.06	-0.06	-0.06	-0.06	-0.059	-0.053	-0.055	-0.055	-0.055	-0.055	-0.055	-0.049	-0.056	-0.056	-0.053	-0.041
YPR072W	0	0.025	-0.013	-0.013	-0.013	-0.013	-0.013	-0.013	-0.013	-0.013	-0.013	-0.013	-0.013	-0.013	-0.013	-0.013	-0.013	-0.013	-0.013	0.009	0.009	0.009	0.009	0.009	0.009	0.009	0.009	0.009	0.015	0.015	0.015	0.015	0.015	0.015	0.015	0.015	-0.042	-0.035	-0.035	-0.151	-0.151	-0.131	-0.131	-0.131	-0.131	-0.131	-0.131	-0.131	-0.131
YER023W	0.016	0.016	0.016	0.011	-0.037	-0.009	-0.017	-0.017	-0.017	-0.017	-0.017	-0.017	-0.017	-0.017	-0.006	-0.006	-0.006	-0.004	0.04	0.019	0.042	0.042	0.022	0.022	0.022	0.022	0.023	0.023	0.023	0.023	0.023	0.023	0.023	0.023	0.023	0.023	0.023	0.023	0.023	0.019	0.02	0.025	0.025	0.025	0.021	0.021	0.021	0.021	0.021
YDR471W	-0.801	-0.715	-0.636	-0.651	-0.63	-0.115	0.091	0.337	0.256	0.276	0.276	0.276	0.276	0.276	0.204	0.204	0.204	0.204	0.204	-0.096	-0.007	-0.04	-0.04	-0.001	-0.001	-0.001	0.044	0.025	0.025	0.025	0.025	0.025	0.025	0	0	0	0	0	0	0	0	0	0	0	0	0	0	0	0
YER186C	0.007	0.007	-0.134	-0.134	-0.019	-0.019	-0.019	-0.019	-0.043	-0.043	0.074	0.192	0.033	-0.055	-0.105	0.111	0.111	0.105	0.092	0.065	0.065	0.065	0.065	0.065	0.052	-0.002	0.01	0.01	0.01	0.01	0.002	-0.002	-0.001	-0.001	-0.001	-0.001	-0.001	-0.001	0.014	0.014	0.014	0.018	0.018	0.018	0.018	0.004	-0.012	-0.028	-0.04
YPL193W	0.002	0.002	0.002	0.002	0.002	0.002	0.002	0.001	0.001	0.001	-0.002	-0.003	-0.003	-0.003	-0.013	-0.013	-0.013	-0.013	-0.013	-0.013	-0.015	-0.019	-0.016	-0.016	-0.014	-0.014	-0.014	-0.014	-0.017	-0.017	-0.017	-0.017	-0.017	-0.019	-0.019	-0.019	-0.019	-0.019	-0.019	-0.019	-0.019	-0.019	-0.02	-0.02	-0.02	-0.02	-0.02	-0.022	-0.021
YKL089W	-0.027	-0.031	-0.033	-0.033	-0.028	-0.026	-0.017	-0.017	-0.016	-0.018	-0.016	-0.013	-0.013	-0.012	-0.01	-0.01	-0.012	-0.013	-0.013	-0.013	-0.015	-0.015	-0.015	-0.015	-0.016	-0.013	-0.011	-0.011	-0.026	-0.026	-0.029	-0.031	-0.031	-0.028	-0.028	-0.022	-0.024	-0.026	-0.023	-0.018	-0.018	-0.018	-0.018	-0.03	-0.024	-0.026	-0.026	-0.028	-0.028
YJL110C	0.006	0.006	0.006	0.008	0.008	0.012	0.012	0.01	0.011	0.017	0.024	0.022	0.016	0.016	0.016	0.016	0.019	0.021	0.021	0.021	0.021	0.021	0.022	0.021	0.019	0.021	0.022	0.021	0.024	0.024	0.024	0.024	0.029	0.027	0.027	0.027	0.025	0.022	0.022	0.022	0.025	0.026	0.024	0.023	0.023	0.026	0.021	0.018	0.02
YLR129W	-0.014	-0.017	-0.019	-0.017	-0.017	-0.017	-0.02	-0.018	-0.018	-0.018	-0.021	-0.021	-0.016	-0.018	-0.018	-0.018	-0.018	-0.014	-0.012	-0.01	-0.013	-0.013	-0.013	-0.012	-0.01	-0.01	-0.012	-0.012	-0.014	-0.011	-0.011	-0.011	-0.017	-0.019	-0.019	-0.019	-0.019	-0.021	-0.021	-0.021	-0.023	-0.026	-0.024	-0.024	-0.024	-0.03	-0.027	-0.027	-0.027
YFR017C	0.023	0.025	0.025	0.025	0.026	0.023	0.023	0.023	0.023	0.027	0.027	0.027	0.029	0.029	0.029	0.029	0.029	0.029	0.029	0.027	0.029	0.029	0.029	0.031	0.03	0.025	0.025	0.025	0.025	0.027	0.027	0.027	0.027	0.021	0.021	0.023	0.023	0.022	0.022	0.022	0.022	0.024	0.032	0.037	0.042	0.046	0.051	0.051	0.051
YPR051W	0.009	0.008	0.002	-0.001	0	0	-0.004	-0.007	-0.007	-0.007	-0.007	-0.007	-0.003	-0.003	-0.007	-0.007	-0.005	-0.007	-0.002	0	-0.002	-0.002	-0.002	-0.001	-0.001	-0.001	0.007	0.007	0.007	0.007	0.004	0	-0.002	-0.002	0.001	0.001	0.001	0.001	0.001	0.001	0.006	0.006	0.01	0.01	0.012	0.014	0.014	0.014	0.014
YPL167C	-0.022	-0.022	-0.022	-0.022	-0.117	-0.117	-0.141	-0.141	-0.141	-0.141	-0.141	-0.141	-0.102	-0.102	-0.102	-0.102	-0.117	-0.143	-0.046	-0.046	-0.046	-0.046	-0.046	-0.05	-0.044	-0.039	-0.039	-0.039	-0.034	-0.034	-0.034	-0.044	-0.044	-0.044	-0.044	-0.044	-0.028	-0.028	-0.028	-0.028	-0.028	-0.028	-0.028	-0.033	-0.016	0.001	-0.055	-0.04	-0.04
YDR167W	-0.066	-0.066	-0.067	-0.044	-0.044	-0.044	-0.044	-0.038	-0.039	-0.046	-0.046	-0.114	-0.114	-0.122	-0.064	-0.064	-0.07	-0.058	-0.042	-0.066	-0.066	-0.073	-0.118	-0.165	-0.173	-0.151	-0.151	-0.135	-0.139	-0.146	-0.143	-0.151	-0.156	-0.156	-0.156	-0.177	-0.177	-0.184	-0.166	-0.159	-0.167	-0.123	-0.093	-0.086	-0.086	-0.083	-0.088	-0.088	-0.088
YOL136C	-0.061	-0.054	-0.054	-0.056	-0.055	-0.053	-0.053	-0.053	-0.05	-0.05	-0.05	-0.046	-0.046	-0.046	-0.046	-0.044	-0.05	-0.05	-0.05	-0.05	-0.05	-0.05	-0.054	-0.054	-0.054	-0.054	-0.058	-0.058	-0.06	-0.058	-0.06	-0.06	-0.058	-0.06	-0.06	-0.06	-0.06	-0.06	-0.06	-0.06	-0.055	-0.032	-0.028	-0.024	-0.024	-0.024	-0.024	-0.024	-0.024
YGR131W	0.067	0.075	0.075	0.083	0.083	0.083	0.083	0.083	0.083	0.083	0.088	0.095	0.1	0.1	0.1	0.1	0.1	0.1	0.092	0.078	0.078	0.078	0.078	0.071	0.071	0.059	0.031	0.034	0.034	0.034	0.032	0.032	0.032	0.034	0.037	0.037	0.037	0.037	0.037	0.037	0.031	0.031	0.027	0.012	0.012	0.018	0.015	0.015	0.015
YGL191W	0	0	0	0	0	0	0	0	0	0	0	0	0	0	0	0	0	0	0	0	0	0	0	0	0	0	0	0	0	0	0	0	0	0	0	0	0	0	0	0	0	0	0	0	0	0	0	0.003	0.003
YJL157C	0.012	0.012	0.012	-0.059	-0.058	0.025	0.044	0.054	0.054	0.044	0.044	0.044	0.044	0.044	0.073	0.073	0.073	0.04	0	0	0	0	0	0	0	0	0	0	0	0	0	0	0	0	0	0	0	0	0	0	0	0	0	0	0	0	0	0	0
YNL267W	0	0	0.006	0.006	0.009	0.009	0.016	0.018	0.016	0.017	0.023	0.023	0.023	0.019	0.021	0.021	0.021	0.021	0.021	0.021	0.021	0.021	0.021	0.021	0.019	0.019	0.019	0.019	0.011	0.01	0.01	0.01	0.009	0.013	0.011	0.011	0.008	0.005	0.005	0.005	0.005	0.005	0.005	0.003	0.004	0.004	0.002	0.002	-0.001
YHR137W	0.288	0.321	0.387	0.387	0.421	0.421	0.457	0.457	0.474	0.457	0.233	0.243	0.243	0.243	0.243	0.233	0.243	0.25	0.242	0.257	0.339	0.339	0.349	0.377	0.377	0.469	0.469	0.469	0.459	0.469	0.464	0.361	0.361	0.341	0.371	0.432	0.476	0.476	0.397	0.368	0.385	0.385	0.341	0.321	0.285	0.285	0.285	0.285	0.285
YER142C	-0.049	-0.039	-0.055	-0.043	0.025	0.049	0.042	0.042	0.042	0.037	0.057	-0.003	-0.007	-0.007	-0.007	-0.023	-0.023	-0.031	-0.031	-0.031	-0.024	-0.04	-0.048	-0.048	-0.048	-0.048	-0.048	-0.056	-0.052	-0.052	-0.052	-0.052	-0.046	-0.046	-0.05	-0.062	-0.069	-0.057	-0.064	-0.064	-0.066	-0.063	-0.057	-0.054	-0.049	-0.049	-0.049	-0.049	-0.049
YLR413W	0.007	0.009	0.015	0.014	0.014	0.012	0.012	0.012	0.012	0.012	0.012	0.012	0.01	0.01	0.01	0.017	0.011	0.012	0.009	0.009	0.009	0.008	0.008	0.008	0.004	0.004	0.004	0.004	0.004	0.004	0.007	0.011	0.011	0.011	0.011	0.011	0.011	0.006	0.006	0.006	0.006	0.006	0.006	0.009	0.009	0.009	0.019	0.019	0.019
YOR185C	0.094	0.102	0.103	0.098	0.104	0.102	0.102	0.088	0.085	0.088	0.077	0.077	0.071	0.071	0.069	0.055	0.055	0.055	0.055	0.055	0.052	0.052	0.042	0.042	0.036	0.039	0.036	0.036	0.014	0.025	0.028	0.028	0.028	0.028	0.028	0.034	0.034	0.029	0.023	0.023	0.023	0.023	-0.02	-0.017	-0.017	-0.023	-0.023	-0.021	-0.053
YNL124W	0.034	0.034	0.034	0.024	0.041	0.041	0.041	0.053	0.053	0.053	-0.061	0.032	0.029	-0.03	-0.005	-0.175	-0.175	-0.155	-0.155	-0.155	-0.155	-0.136	-0.136	-0.136	-0.157	-0.177	-0.177	-0.177	-0.139	-0.139	-0.139	-0.139	-0.139	-0.141	-0.141	-0.141	-0.055	-0.055	0	0	0	0	0	0	0	0	0	0	0
YDR176W	0.002	-0.004	0	0	-0.005	-0.005	-0.005	0.005	0.011	0.011	0.009	0.009	0.01	0.01	0.01	0.01	0.005	0.011	0.015	0.005	0.007	0.007	0.007	0.007	0.012	0.012	0.012	0.012	0.012	0.012	0.012	0.012	0.012	0.012	0.012	0.012	0.008	0.005	0.005	0.005	0.005	0.005	0.006	0	-0.002	0.008	0.008	0.008	0.008
YPL074W	0.028	0.023	0.019	0.019	0.019	0.019	0.02	0.021	0.021	0.007	0.007	0.007	0.007	0.011	0.011	0.011	0.011	0.011	0.017	0.015	0.015	0.015	0.015	0.013	0.014	0.013	0.013	0.013	0.013	0.013	0.013	0.013	0.011	0.011	0.011	0.004	0.004	0.004	0.004	0.001	0.002	-0.001	-0.001	-0.001	-0.003	-0.003	-0.003	-0.003	-0.001
YDR197W	0.065	0.071	0.071	0.071	0.071	0.088	0.112	0.122	0.122	0.113	0.126	0.126	0.126	0.121	0.121	0.099	0.1	0.1	0.083	0.078	0.078	0.081	0.082	0.084	0.075	0.09	0.09	0.09	0.09	0.09	0.09	0.09	0.084	0.084	0.084	0.084	0.068	0.063	0.063	0.063	0.063	0.063	0.063	0.063	0.062	0.062	0.062	0.062	0.062
YCL050C	0.018	0.018	0.005	0.001	0.001	0.015	0.013	0.015	0.012	0.015	0.015	0.015	0.015	0.015	0.018	0.018	0.019	0.023	0.003	0.003	0.002	0.006	0.01	0.01	0.007	0.007	0.007	0.007	0.013	0.013	0.004	0.004	0.004	-0.001	-0.01	-0.007	-0.012	-0.034	-0.022	-0.019	-0.022	-0.006	-0.006	-0.006	-0.006	-0.003	0.004	0.007	0.007
YPR067W	0.1	0.1	0.06	0.079	0.098	0.098	0.093	0.091	0.101	0.073	0.061	0.058	0.084	0.116	0.123	0.123	0.13	0.13	0.125	0.103	0.105	0.077	0.066	0.041	0.052	0.062	0.062	0.058	0.058	0.057	0.054	0.057	0.054	0.054	0.063	0.096	0.086	0.086	0.086	0.101	0.101	0.099	0.085	0.08	0.078	0.073	0.067	0.069	0.069
YKR003W	0.005	0.005	0.012	0.015	0.018	0.023	0.016	0.011	0.009	0.009	0.009	0.015	0.019	0.021	0.021	0.021	0.021	0.023	0.024	0.024	0.024	0.024	-0.001	0.002	-0.004	0.002	0.002	0.018	0.018	0.022	0.029	0.029	0.029	0.027	0.032	0.032	0.032	0.034	0.032	0.034	0.04	0.04	0.04	0.038	0.036	0.046	0.044	0.053	0.051
YBR005W	0.029	0.044	0.047	0.047	0.05	0.05	0.053	0.039	0.031	0.022	0.022	0.022	0.024	0.021	0.026	0.034	0.039	0.034	0.034	0.017	0.027	0.021	0.021	0.023	0.027	0.032	0.025	0.025	0.025	0.025	0.025	0.02	0.012	0.003	0.003	0.003	0.002	0.001	0.001	0.001	0.001	0.001	-0.001	-0.004	-0.004	-0.004	0.003	0.003	0.003
YDL203C	0.079	0.079	0.079	0.084	0.072	0.082	0.082	0.082	0.09	0.09	0.096	0.096	0.109	0.126	0.133	0.135	0.135	0.138	0.136	0.133	0.136	0.138	0.145	0.165	0.143	0.143	0.134	0.165	0.176	0.196	0.196	0.191	0.191	0.211	0.211	0.21	0.206	0.219	0.216	0.213	0.213	0.242	0.258	0.451	0.463	0.442	0.509	0.526	0.544
YJR092W	-0.007	-0.002	-0.002	-0.002	-0.002	-0.002	-0.002	-0.002	0.005	0.003	0.003	0.003	0.001	-0.001	-0.001	0.001	0.001	-0.003	-0.008	-0.008	-0.008	-0.008	-0.008	-0.003	-0.003	-0.003	0.001	0.003	-0.001	0.001	0.001	0.001	0.001	-0.022	-0.006	-0.024	-0.029	-0.025	-0.028	-0.024	-0.016	-0.017	-0.005	-0.01	-0.01	-0.017	-0.015	-0.034	-0.027
YDL153C	-0.117	-0.115	-0.115	-0.117	-0.117	-0.117	-0.115	-0.106	-0.104	-0.105	-0.106	-0.106	-0.087	-0.092	-0.092	-0.092	-0.088	-0.082	-0.082	-0.082	-0.084	-0.09	-0.09	-0.093	-0.093	-0.093	-0.093	-0.093	-0.093	-0.093	-0.093	-0.092	-0.092	-0.092	-0.092	-0.092	-0.089	-0.09	-0.093	-0.093	-0.093	-0.093	-0.093	-0.093	-0.089	-0.088	-0.088	-0.088	-0.088
YDR377W	-0.006	-0.012	-0.02	-0.017	-0.024	-0.024	-0.024	-0.024	-0.024	-0.026	-0.026	-0.025	-0.025	-0.025	-0.027	-0.035	-0.035	-0.035	-0.039	-0.036	-0.036	-0.028	-0.035	-0.036	-0.036	-0.036	-0.035	-0.035	-0.033	-0.033	-0.033	-0.031	-0.033	-0.031	-0.028	-0.028	-0.028	-0.029	-0.029	-0.029	-0.029	-0.029	-0.029	-0.029	-0.029	-0.029	-0.029	-0.022	-0.022
YNL295W	0.048	0.048	0.048	0.048	0.053	0.036	0.036	0.038	0.038	0.046	0.046	0.044	0.044	0.046	0.044	0.044	0.054	0.054	0.054	0.051	0.049	0.047	0.05	0.047	0.045	0.042	0.044	0.045	0.043	0.04	0.039	0.041	0.039	0.04	0.04	0.04	0.041	0.041	0.041	0.045	0.045	0.046	0.046	0.046	0.046	0.046	0.042	0.044	0.044
YIR010W	0.025	0.022	0.02	0.022	0.022	0.022	0.022	0.021	0.021	0.02	0.019	0.026	0.027	0.045	0.045	0.042	0.042	0.05	0.053	0.059	0.064	0.064	0.064	0.064	0.064	0.064	0.051	0.056	0.053	0.053	0.053	0.042	0.039	0.036	0.036	0.036	0.036	0.032	0.032	0.027	0.027	0.019	0.019	0.025	0.02	0	0.013	0.03	0.018
YKL214C	0.026	0.024	0.027	0.027	0.027	0.029	0.026	0.022	0.022	0.019	0.016	0.015	0.015	0.015	0.015	0.015	0.015	0.015	0.015	0.014	0.014	0.013	0.013	0.015	0.016	0.019	-0.003	0.002	0.002	0.007	0.007	0.007	-0.002	-0.006	-0.005	-0.007	-0.007	-0.007	-0.009	-0.005	-0.003	-0.006	-0.006	0	0.013	0.013	0.011	0.005	0.009
YDR405W	-0.045	-0.045	-0.045	-0.045	-0.04	-0.04	-0.04	-0.04	-0.04	-0.04	-0.037	-0.046	-0.048	-0.061	-0.08	-0.083	-0.083	-0.083	-0.083	-0.078	-0.078	-0.078	-0.074	-0.074	-0.077	-0.079	-0.062	-0.058	-0.058	-0.058	-0.053	-0.057	-0.068	-0.082	-0.079	-0.079	-0.082	-0.082	-0.086	-0.089	-0.078	-0.094	-0.122	-0.116	-0.118	-0.128	-0.128	-0.123	-0.128
YGL134W	-0.008	-0.009	-0.009	-0.007	-0.009	-0.012	-0.01	-0.011	-0.01	-0.008	-0.008	-0.01	-0.01	-0.004	-0.004	-0.003	-0.006	-0.005	-0.005	-0.004	-0.004	-0.003	-0.001	-0.001	-0.001	-0.004	-0.004	-0.003	-0.004	-0.006	-0.008	-0.004	-0.005	-0.005	-0.007	-0.009	-0.011	-0.009	-0.009	-0.009	-0.009	-0.009	-0.015	-0.014	-0.014	-0.016	-0.014	-0.014	-0.015
YOR352W	-0.013	-0.022	-0.025	-0.023	-0.011	-0.007	-0.005	-0.004	-0.003	-0.003	-0.008	-0.009	-0.017	-0.017	-0.017	-0.017	-0.017	-0.017	-0.017	-0.017	-0.017	-0.02	-0.018	-0.018	-0.021	-0.023	-0.017	-0.013	-0.013	-0.013	-0.013	-0.013	-0.013	-0.013	-0.012	-0.015	-0.017	-0.017	-0.017	-0.018	-0.016	-0.016	-0.016	-0.014	-0.014	-0.014	-0.015	-0.015	-0.015
YGL004C	0.004	-0.009	-0.011	-0.007	-0.002	0.005	0.001	0.002	0.005	0.005	0.005	0.005	0.005	0.005	0.004	0	0.002	0.002	0.002	0	0	-0.002	-0.003	-0.006	-0.006	-0.004	-0.004	-0.004	-0.004	-0.004	-0.004	-0.007	-0.007	-0.007	0.002	0.002	0.002	0.008	0.01	0.01	0.005	0.005	0.005	0.007	0.007	0.007	0.005	0.005	0.005
YER015W	0.02	0.02	0.021	0.01	0.01	0.011	0.009	0.008	0.006	0.007	0.007	0.009	0.007	0.006	0.006	0.005	0.005	0.005	0.005	0.005	0.005	0.013	0.015	0.013	0.017	0.017	0.018	0.018	0.014	0.012	0.02	0.02	0.019	0.02	0.021	0.016	0.02	0.021	0.021	0.021	0.021	0.021	0.022	0.025	0.028	0.026	0.025	0.035	0.033
YGL227W	0.022	0.02	0.027	0.037	0.037	0.041	0.041	0.041	0.045	0.045	0.047	0.051	0.051	0.051	0.051	0.055	0.055	0.045	0.043	0.041	0.025	0.025	0.027	0.027	0.029	0.027	0.027	0.025	0.023	0.019	0.021	0.024	0.024	0.015	0.019	-0.004	-0.004	-0.004	-0.004	-0.005	-0.006	-0.006	-0.004	-0.002	0	0.002	0.004	0.004	0.004
YBR058C	0.021	0.021	0.017	0.049	0.074	0.085	0.045	0.048	0.051	0.051	0.051	0.068	0.005	0.003	0.012	0.008	0.008	0.008	0.007	-0.002	-0.054	-0.035	-0.054	-0.07	-0.052	-0.059	-0.083	-0.083	-0.083	-0.083	-0.083	-0.136	-0.267	-0.267	-0.267	-0.33	-0.32	-0.243	-0.253	-0.253	-0.253	-0.253	-0.281	-0.24	-0.295	-0.295	-0.21	-0.157	-0.157
YER117W	0.028	0.028	0.028	0.151	0.112	0.112	0.112	0.112	0.112	0.112	0.112	0.112	0.112	0.076	0.093	0.093	0.111	0.111	0.095	0.095	0.095	0.113	0.113	0.113	0.061	0.061	0.061	0.061	0.061	0.061	0.061	0	0	0	0	0	0	0	0	0	0	0	0	0	0	0	0	0	0
YER184C	-0.097	-0.097	-0.104	-0.104	-0.104	-0.104	-0.104	-0.099	-0.098	-0.094	-0.094	-0.094	-0.094	-0.094	-0.094	-0.094	-0.104	-0.101	-0.1	-0.097	-0.097	-0.096	-0.096	-0.09	-0.09	-0.09	-0.092	-0.086	-0.082	-0.081	-0.078	-0.08	-0.082	-0.079	-0.081	-0.059	-0.062	-0.075	-0.075	-0.079	-0.081	-0.069	-0.069	-0.069	-0.063	-0.067	-0.06	-0.056	-0.058
YOR312C	-0.254	-0.174	-0.174	-0.164	-0.164	-0.164	-0.164	-0.143	-0.099	-0.119	-0.11	-0.097	-0.077	-0.065	-0.065	-0.075	-0.075	-0.075	-0.075	-0.075	-0.075	-0.087	-0.087	-0.087	-0.095	-0.095	-0.082	-0.069	-0.069	-0.069	-0.069	-0.069	-0.069	-0.069	-0.069	-0.076	-0.028	-0.028	-0.028	-0.028	-0.028	-0.028	-0.028	-0.028	-0.01	-0.01	0.007	0.007	0.007
YGR058W	0	0	0	0	0	0	0	0	0	0	0	0	0	0	0	0	0	0	-0.215	-0.215	-0.215	-0.181	-0.181	-0.181	-0.181	-0.181	-0.181	-0.21	-0.238	-0.272	-0.272	-0.272	-0.272	-0.272	-0.305	-0.308	-0.308	-0.342	-0.375	-0.375	-0.375	-0.375	-0.375	-0.375	-0.375	-0.375	-0.375	-0.375	-0.476
YBR200W	0	0	0	0	0	0	0.001	-0.001	-0.004	0.001	0.001	-0.003	-0.011	-0.011	-0.011	-0.007	-0.007	-0.007	-0.007	-0.007	-0.007	-0.007	-0.007	-0.007	-0.007	-0.007	-0.007	-0.011	-0.011	-0.011	-0.011	-0.005	-0.005	-0.002	0.003	0.003	0.003	0.003	-0.004	-0.004	-0.004	0.004	0.004	-0.003	-0.008	-0.008	-0.008	-0.012	-0.016
YGL114W	0.021	0.022	0.026	0.026	0.024	0.024	0.018	0.021	0.021	0.018	0.016	0.03	0.038	0.022	0.022	0.027	0.03	0.037	0.037	0.042	0.042	0.036	0.039	0.033	0.031	0.029	0.027	0.028	0.024	0.024	0.024	0.024	0.024	0.007	0.009	0.011	0.013	0.015	0.02	0.013	0.013	0.009	0.009	0.007	0.007	0.007	0.007	0.007	0.007
YGR117C	0.005	0.021	0.011	0.012	0.012	0.012	0	0	0	0	0	0	0	0	0	0	0	0	0	0	0	0	0	0	0	0	0	0	0	0	0	0	0	0	0	0	0	0	0	0	0	0	0	0	0	0	0	0	0
YOR096W	0	0	0	0	0	0	0	0	0	0	0	0	0	0	0	0	0	0	0	0	0	0	0	0	0	0	0	0	0	0	0	0	0	0	0	0	0	0	0	0	0	0	0	0	0	0	0	0	0
YCL031C	-0.048	-0.048	-0.045	-0.045	-0.034	-0.034	-0.033	-0.035	-0.035	-0.022	-0.022	-0.018	-0.018	-0.018	-0.018	-0.018	-0.019	-0.023	-0.021	-0.025	-0.025	-0.025	-0.025	-0.025	-0.027	-0.025	-0.028	-0.025	-0.025	-0.026	-0.026	-0.026	-0.026	-0.026	-0.025	-0.025	-0.025	-0.025	-0.025	-0.025	-0.025	-0.025	-0.029	-0.029	-0.027	-0.027	-0.025	-0.027	-0.027
YKL004W	0.097	0.133	0.127	0.127	0.162	0.159	0.164	0.169	0.176	0.176	0.168	0.158	0.144	0.144	0.143	0.143	0.131	0.127	0.13	0.123	0.123	0.123	0.116	0.111	0.115	0.115	0.115	0.115	0.111	0.111	0.088	0.104	0.104	0.104	0.104	0.136	0.136	0.119	0.123	0.119	0.045	0.047	0.047	-0.009	-0.009	0.137	0.085	0.059	0.059
YJR109C	0	0	0	0	0	0	0	0	0	0	0	0	0	0	0	0	0	0	0	0	0	0	0	0	0	0	0	0	0	0	0	0	0	0	0	0	0	0	0	0	0	0	0	0	0	0	0	0	0
YPL208W	-0.098	-0.069	-0.069	-0.069	-0.051	-0.051	-0.07	-0.079	-0.079	-0.079	-0.071	-0.072	-0.072	-0.072	-0.076	-0.082	-0.082	-0.082	-0.094	-0.087	-0.085	-0.085	-0.11	-0.125	-0.121	-0.121	-0.121	-0.147	-0.187	-0.215	-0.211	-0.211	-0.211	-0.219	-0.241	-0.182	-0.166	-0.166	-0.166	-0.153	-0.148	-0.156	-0.159	-0.16	-0.108	-0.115	-0.115	-0.115	-0.115
YDL106C	-0.103	-0.103	-0.106	-0.115	-0.121	-0.121	-0.115	-0.115	-0.117	-0.124	-0.177	-0.179	-0.179	-0.163	-0.16	-0.16	-0.162	-0.164	-0.161	-0.183	-0.185	-0.19	-0.187	-0.187	-0.192	-0.192	-0.19	-0.187	-0.185	-0.19	-0.19	-0.191	-0.191	-0.178	-0.178	-0.171	-0.171	-0.198	-0.194	-0.185	-0.178	-0.178	-0.133	-0.133	-0.141	-0.141	-0.092	-0.056	-0.032
YEL056W	-0.037	-0.025	-0.031	-0.044	-0.04	-0.04	-0.04	-0.04	-0.04	-0.04	-0.04	-0.058	-0.065	-0.053	-0.064	-0.069	-0.08	-0.08	-0.08	-0.079	-0.088	-0.088	-0.064	-0.064	-0.071	-0.046	-0.062	-0.039	-0.039	-0.039	-0.049	-0.028	-0.031	-0.017	-0.015	-0.015	-0.015	-0.021	-0.018	-0.025	-0.03	-0.024	-0.024	-0.026	-0.034	-0.024	-0.024	-0.02	-0.022
YGL017W	-0.12	-0.125	-0.12	-0.12	-0.119	-0.128	-0.143	-0.151	-0.144	-0.13	-0.108	-0.102	-0.102	-0.102	-0.09	-0.076	-0.086	-0.078	-0.084	-0.066	-0.055	-0.055	-0.017	-0.037	-0.01	-0.029	-0.051	-0.055	-0.055	-0.055	-0.055	-0.055	-0.061	-0.063	-0.048	-0.044	-0.041	-0.049	-0.038	-0.031	-0.012	-0.014	-0.015	-0.015	-0.026	-0.026	-0.032	-0.031	-0.034
YGL194C-A	0.003	0.003	0.004	0.004	0.01	0.01	0.01	0.01	0.013	0.013	0.013	0.01	0.007	0.007	0.008	0.005	0.005	0.005	0.005	0.001	0.001	0.001	0.001	0.001	-0.001	-0.004	-0.007	-0.015	-0.011	-0.019	-0.019	-0.017	-0.017	-0.017	-0.01	-0.009	-0.004	-0.004	-0.007	-0.007	-0.005	-0.015	-0.005	-0.005	-0.005	-0.001	0.002	0.002	0.002
YMR159C	-0.003	-0.005	-0.015	0.024	0.007	0.013	0.013	0.013	0.013	-0.033	-0.033	-0.028	-0.038	-0.033	-0.033	-0.033	-0.033	-0.033	-0.033	-0.046	-0.026	-0.02	-0.002	-0.018	-0.018	-0.033	-0.036	-0.039	-0.043	-0.047	-0.033	-0.031	-0.031	-0.031	-0.032	-0.024	-0.025	-0.027	-0.029	-0.032	-0.034	-0.035	-0.03	-0.026	-0.026	-0.021	-0.027	-0.026	-0.026
YKR090W	-0.002	-0.013	0.068	-0.334	-0.334	-0.314	-0.365	-0.653	-0.653	-0.607	-0.887	-0.887	-0.905	-0.905	-0.905	-1.001	-1.001	-0.828	-0.811	-0.804	-0.993	-0.993	-0.993	-1.067	-1.067	-1.067	-1.067	-1.067	-1.116	-1.148	-1.19	-1.19	-1.192	-1.192	-0.978	-1.026	-1.026	-1	-1	-1	-1	-1	-0.986	-1.784	-1.841	-2.215	-2.458	-2.898	-2.914
YDL230W	-0.024	-0.025	-0.031	-0.032	-0.032	-0.035	-0.043	-0.041	-0.079	-0.066	-0.073	-0.073	-0.073	-0.073	-0.077	-0.068	-0.068	-0.078	-0.078	-0.111	-0.124	-0.144	-0.236	-0.241	-0.255	-0.255	-0.24	-0.254	-0.212	-0.218	-0.25	-0.252	-0.255	-0.22	-0.224	-0.228	-0.229	-0.237	-0.234	-0.246	-0.259	-0.265	-0.196	-0.194	-0.194	-0.202	-0.226	-0.229	-0.237
YNL299W	-0.01	-0.01	-0.01	-0.014	-0.014	-0.014	-0.012	-0.01	-0.01	0	0	0	0.002	0.002	-0.027	-0.012	-0.018	-0.025	-0.027	-0.025	-0.023	-0.023	-0.023	-0.023	-0.023	-0.028	-0.033	-0.031	-0.031	-0.034	-0.034	-0.034	-0.035	-0.023	-0.027	-0.027	-0.027	-0.029	-0.029	-0.028	-0.028	-0.028	-0.028	-0.028	-0.028	-0.037	-0.046	-0.046	-0.049
YMR214W	0.036	0.026	0.026	0.031	0.036	0.036	0.036	0.028	0.031	0.031	0.031	0.028	0.026	0.03	0.022	0.022	0.018	0.025	0.027	0.026	0.026	0.026	0.03	0.026	0.029	0.032	0.025	0.025	0.025	0.027	0.029	0.035	0.035	0.035	0.035	0.033	0.033	0.032	0.032	0.029	0.029	0.029	0.029	0.027	0.027	0.027	0.027	0.025	0.025
YDL042C	-0.008	-0.007	0.002	-0.003	-0.007	-0.007	-0.023	-0.017	-0.004	-0.009	-0.037	-0.01	-0.01	-0.014	-0.006	-0.006	-0.006	-0.006	-0.006	-0.006	-0.011	-0.011	-0.011	-0.001	-0.001	-0.001	-0.001	-0.017	-0.008	-0.008	-0.021	-0.021	-0.021	-0.016	-0.016	-0.029	-0.029	-0.032	-0.039	-0.043	-0.043	-0.043	-0.046	-0.038	-0.038	-0.033	-0.033	-0.033	-0.036
YJR030C	0.019	0.04	0.037	0.037	0.037	0.037	0.044	0.049	0.043	0.043	0.04	0.05	0.05	0.048	0.048	0.048	0.048	0.048	0.031	0.025	0.031	0.034	0.034	0.034	0.034	0.03	0.03	0.03	0.03	0.027	0.027	0.029	0.025	0.02	0.012	0.001	0	0	0	-0.002	-0.002	0	0.002	0.005	0.005	0.005	0.005	0.005	0.005
YDR003W	-0.029	-0.028	-0.03	-0.024	-0.026	-0.026	-0.024	-0.024	-0.024	-0.024	-0.025	-0.022	-0.022	-0.024	-0.025	-0.021	-0.021	-0.018	-0.016	-0.016	-0.016	-0.013	-0.01	-0.01	-0.008	-0.008	-0.008	-0.008	-0.008	-0.008	-0.008	-0.008	-0.008	-0.008	-0.008	-0.008	-0.008	-0.005	-0.005	-0.005	-0.005	-0.005	-0.004	-0.004	-0.004	0	0	-0.005	-0.002
YNL165W	-0.068	-0.058	-0.066	-0.063	-0.063	-0.063	-0.055	-0.055	-0.087	-0.076	-0.06	-0.05	-0.05	-0.05	-0.063	-0.063	-0.062	-0.062	-0.062	-0.062	-0.081	-0.076	-0.047	-0.049	-0.051	-0.053	-0.058	-0.058	-0.061	-0.072	-0.067	-0.068	-0.068	-0.067	-0.068	-0.07	-0.072	-0.077	-0.069	-0.07	-0.069	-0.069	-0.069	-0.069	-0.069	-0.069	-0.069	-0.068	-0.067
YER012W	-0.048	-0.048	-0.048	-0.052	-0.049	-0.06	-0.062	-0.062	-0.062	-0.062	-0.062	-0.068	-0.062	-0.051	-0.047	-0.047	-0.046	-0.048	-0.048	-0.048	-0.047	-0.047	-0.047	-0.047	-0.053	-0.053	-0.067	-0.064	-0.062	-0.062	-0.062	-0.057	-0.057	-0.062	-0.062	-0.064	-0.064	-0.064	-0.064	-0.066	-0.064	-0.07	-0.077	-0.087	-0.092	-0.092	-0.092	-0.092	-0.09
YKR026C	0.067	0.067	0.06	0.054	0.054	0.054	0.029	0.029	0.029	0.029	0.019	0.019	0.026	0.026	0.027	0.027	0.027	0.013	0.013	0.013	0.013	0.018	0.018	0.018	0.004	0.004	-0.004	-0.009	0.015	0.042	0.042	0.042	0.042	0.042	0.022	0.028	0.034	0.034	0.044	0.025	0.015	-0.009	-0.005	-0.005	-0.012	-0.012	-0.012	-0.012	0.025
YDL237W	-0.022	-0.014	-0.014	-0.012	-0.012	-0.012	0.002	0.007	0.007	0.015	0.009	0.009	0.015	-0.004	-0.004	-0.004	-0.001	-0.007	-0.007	-0.011	-0.063	-0.064	-0.064	-0.043	-0.032	-0.032	-0.022	-0.022	-0.022	-0.038	-0.038	-0.028	-0.021	-0.017	-0.023	-0.023	-0.019	-0.019	-0.05	-0.045	-0.045	-0.045	-0.012	-0.012	-0.015	0.011	0	-0.003	-0.002
YOR020C	0.142	0.142	0.142	0.15	0.15	0.15	0.15	0.15	0.16	0.136	0.139	0.139	0.139	0.139	0.139	0.139	0.135	0.137	0.131	0.126	0.126	0.115	0.115	0.115	0.101	0.101	0.085	0.07	0.07	0.081	0.067	0.075	0.057	0.057	0.057	0.04	0.04	0.045	0.045	0.05	0.056	0.058	0.048	0.048	0.065	0.044	0.034	0.034	0.009
YMR089C	0.03	0.018	0.042	0.037	0.067	0.073	0.052	0.053	0.037	0.027	0.035	0.035	0.035	0.029	0.029	0.028	0.026	0.016	0.017	0.028	0.028	0.017	-0.01	-0.01	-0.008	-0.003	0.01	-0.013	-0.013	-0.021	-0.018	-0.013	-0.007	-0.007	-0.006	-0.007	-0.01	-0.01	-0.011	-0.018	-0.02	-0.019	-0.02	-0.02	-0.018	-0.022	-0.022	-0.02	-0.021
YGR216C	-0.032	-0.032	-0.032	-0.029	-0.029	-0.029	-0.007	0.001	0.004	-0.014	-0.048	-0.015	-0.024	-0.024	-0.025	-0.019	-0.019	-0.016	-0.015	-0.015	-0.015	-0.015	-0.015	-0.011	-0.011	-0.02	-0.029	-0.02	-0.018	-0.015	-0.038	-0.035	-0.037	-0.037	-0.041	-0.031	-0.03	-0.032	-0.03	0.017	0.023	0.025	0.007	0.007	0.007	0.007	0.009	0.009	0.014
YKL051W	0	0	0	0	0	0	0	0	0	0	0	0	0	0	0	0	0	0	0	0	0	0	0	0	0	0	0	0	0	0	0	0	0	0	0	0	0	0	0	0	0	0	0	0	0	0	0	0	0
YKR091W	-0.021	-0.019	-0.019	-0.021	-0.021	-0.024	-0.022	-0.02	-0.018	-0.015	-0.017	-0.015	-0.013	-0.015	-0.014	-0.014	-0.014	-0.016	-0.016	-0.018	-0.018	-0.023	-0.028	-0.028	-0.026	-0.025	-0.034	-0.033	-0.033	-0.029	-0.028	-0.028	-0.028	-0.025	-0.024	-0.025	-0.025	-0.025	-0.025	-0.025	-0.025	-0.025	-0.029	-0.029	-0.026	-0.024	-0.022	-0.027	-0.027
YML017W	-0.046	-0.046	-0.046	-0.051	-0.021	-0.021	-0.021	-0.007	-0.022	-0.022	-0.024	-0.024	-0.024	-0.029	-0.035	-0.046	-0.032	-0.032	-0.032	-0.046	-0.046	-0.073	-0.079	-0.079	-0.079	-0.079	-0.079	-0.079	-0.104	-0.104	-0.11	-0.11	-0.105	-0.105	-0.104	-0.086	-0.073	-0.06	-0.073	-0.081	-0.073	-0.001	0.015	0.085	0.066	0.055	0.011	0.011	0.011
YBR192W	0.013	0.013	0.013	0.009	0.012	0.012	0.01	0.01	0.011	0.011	0.011	0.014	0.015	0.015	0.015	0.015	0.015	0.017	0.017	0.019	0.019	0.019	0.019	0.019	0.018	0.018	0.018	0.019	0.022	0.022	0.023	0.024	0.025	0.026	0.026	0.026	0.025	0.025	0.027	0.027	0.027	0.028	0.028	0.027	0.027	0.025	0.023	0.025	0.025
YMR308C	0.035	0.035	0.035	0.035	0.035	0.035	0.029	0.038	0.033	0.018	0.018	0.018	0.018	0.018	0.018	0.018	0.01	0.01	0.01	0.01	0.01	0.011	0.017	0.017	0.017	0.017	0.017	0.017	0.017	0.017	0.017	0.017	0.012	0	0	-0.001	-0.001	-0.001	-0.007	-0.007	-0.007	-0.007	-0.012	-0.012	-0.012	-0.012	-0.004	-0.004	-0.004
YKR079C	0	0	0	0	0	0	0	0	0	0	0	0	0	0	0	0	0	0	0	0	0	0	0	0	0	0	0	0	0	0	0	0	0	0	0	0	0	0	0	0	0	0	0	0	0	0	0	0	0
YNL188W	0.016	0.03	0.025	0.026	0.024	0.024	0.016	0.015	0.013	0.013	0.015	0.015	0.015	0.013	0.012	0.012	0.009	0.007	0.01	0.011	0.011	0.008	0.008	0.008	0.011	0.011	0.011	0.011	0.011	0.011	0.009	0.008	0.008	0.008	0.007	0.007	0.007	0.007	0.009	0.009	0.009	0.008	0.008	0.008	0.008	0.008	0.008	0.008	0.008
YDR338C	-0.003	0	0	0.009	0.032	0.032	0.043	0.039	0.039	0.039	0.039	0.025	0.013	0.013	-0.003	0.001	0	-0.003	-0.003	0.006	0.006	-0.002	-0.002	-0.002	-0.003	-0.003	-0.011	-0.036	-0.049	-0.049	-0.053	-0.051	-0.051	-0.061	-0.061	-0.067	-0.063	-0.061	-0.058	-0.058	-0.066	-0.051	-0.047	-0.047	-0.04	-0.044	-0.044	-0.059	-0.059
YNR015W	-0.075	-0.067	-0.067	-0.071	-0.07	-0.07	-0.052	-0.033	-0.034	-0.034	-0.031	-0.031	-0.031	-0.03	-0.029	-0.034	-0.034	-0.03	-0.019	-0.018	-0.017	-0.02	-0.02	-0.018	-0.012	-0.013	-0.01	-0.011	0.012	0.014	0.016	0.021	0.021	0.027	0.033	0.028	0.012	0.008	0.02	0.012	0.014	-0.003	-0.003	-0.004	-0.001	0.001	0.013	0.003	0.003
YAL032C	-0.004	-0.01	-0.005	-0.009	-0.008	-0.006	-0.006	0	-0.009	-0.009	-0.009	-0.009	-0.009	-0.011	-0.011	-0.006	-0.008	-0.01	-0.01	-0.01	-0.01	-0.023	-0.01	-0.001	-0.001	-0.001	-0.001	-0.001	-0.001	0.002	0.002	0.002	-0.002	-0.006	0.021	0.044	0.045	0.038	0.038	0.038	0.038	0.036	0.036	0.035	0.035	0.035	0.035	0.035	0.035
YOR385W	-0.171	-0.186	-0.186	-0.186	-0.16	-0.16	-0.19	-0.346	-0.346	-0.346	-0.346	-0.346	-0.32	-0.07	-0.07	-0.116	-0.116	-0.145	-0.145	-0.145	-0.145	-0.145	-0.145	-0.145	0.032	0.032	0.032	0.032	0.032	0.003	0.003	0.003	0.003	0.003	0.003	-0.057	-0.032	-0.032	-0.032	-0.032	-0.032	-0.032	-0.032	-0.032	-0.032	-0.032	-0.038	-0.038	-0.091
YGL120C	-0.096	-0.096	-0.098	-0.098	-0.095	-0.096	-0.096	-0.1	-0.103	-0.102	-0.102	-0.102	-0.102	-0.102	-0.102	-0.102	-0.102	-0.102	-0.102	-0.102	-0.102	-0.102	-0.1	-0.1	-0.1	-0.095	-0.091	-0.101	-0.096	-0.096	-0.096	-0.096	-0.096	-0.096	-0.097	-0.097	-0.097	-0.089	-0.087	-0.087	-0.086	-0.097	-0.097	-0.096	-0.088	-0.092	-0.11	-0.102	-0.1
YPL111W	0	0	0	0	0	0	0	0	0	0	0	0	0	0	0	0	0	0	0	0	0	0	0	0	0	0	0	0	0	0	0	0	0	0	0	0	0	0	0	0	0	0	0	0	0	0	0	0	0
YLR133W	0.032	0.047	0.052	0.052	0.052	0.052	0.052	0.038	0.036	0.036	0.025	0.025	0.025	0.023	0.023	0.023	0.017	0.017	0.015	0.012	0.01	0.007	0.007	0.013	0.021	0.018	0.007	0.005	0.005	0.004	0.004	0.004	0.004	0.006	0.006	0.006	0.008	0.008	0.008	0.004	0.004	0.004	0.01	0.012	0.015	0.015	0.015	0.013	0.009
YJL006C	0.038	0.041	0.041	0.035	0.041	0.049	0.042	0.04	0.036	0.041	0.041	0.041	0.041	0.037	0.03	0.03	0.034	0.041	0.053	0.053	0.053	0.053	0.052	0.018	-0.018	-0.022	-0.022	-0.022	-0.022	-0.022	-0.017	-0.017	-0.042	-0.032	-0.028	-0.028	-0.032	-0.025	-0.025	-0.025	-0.025	-0.025	-0.009	-0.009	-0.009	-0.009	-0.009	-0.009	-0.009
YGR262C	0.095	0.095	0.107	0.101	0.118	0.119	0.109	0.109	0.07	0.03	0.028	0.038	0.045	0.045	0.045	0.075	0.062	0.073	0.073	0.035	0.035	0.035	0.029	0.029	0.054	0.054	0.054	0.064	0.073	0.027	0.066	0.071	0.057	0.057	0.055	0.04	0.025	0.026	0.027	0.027	0.022	0.022	0.022	0.022	0.022	0.011	0.013	0.013	0.013
YMR195W	0	0	0	0	0	0	0	0	0	0	0	0	0	0	0	0	0	0	0	0	0	0	0	0	0	0	0	0	0	0	0	0	0	0	0	0	0	0	0	0	0	0	0	0	0	0	0	0	0
YBR221C	0.031	0.031	0.029	0.029	0.029	0.028	0.027	0.023	0.023	0.021	0.016	0.019	0.007	0.005	0.005	0.009	0.009	0.01	0.01	0.01	0.01	0.01	0.01	0.01	0.009	0.009	0.009	0.009	0.007	0.007	0.007	0.007	0.004	0.004	0.004	0.004	0.004	0.004	0.004	0.004	0.006	0.006	0.006	0.006	0.011	0.011	0.017	0.017	0.015
YLR442C	-0.026	-0.023	-0.028	-0.018	-0.018	-0.016	-0.018	-0.016	-0.014	-0.014	-0.014	-0.016	-0.016	-0.015	-0.016	-0.018	-0.018	-0.018	-0.018	-0.018	-0.019	-0.012	-0.012	-0.013	-0.011	-0.01	-0.01	-0.008	-0.019	-0.023	-0.023	-0.023	-0.021	-0.023	-0.022	-0.022	-0.017	-0.017	-0.017	-0.017	-0.017	-0.019	-0.019	-0.019	-0.021	-0.022	-0.023	-0.026	-0.026
YOL075C	0.006	0.006	0.006	0.008	0.008	0.011	0.008	0.008	0.006	0.006	0.003	-0.022	-0.019	-0.023	-0.023	-0.019	-0.026	-0.039	-0.039	-0.039	-0.041	-0.015	0.005	0.001	0.001	0.001	0.001	0.001	0.001	-0.009	0.009	-0.004	-0.007	-0.007	-0.007	-0.007	-0.007	-0.007	-0.025	-0.024	-0.024	-0.03	-0.003	-0.016	0.02	0.012	-0.004	-0.001	-0.001
YJL167W	-0.097	-0.082	-0.105	-0.105	-0.108	-0.118	-0.11	-0.11	-0.112	-0.112	-0.112	-0.112	-0.115	-0.115	-0.117	-0.117	-0.119	-0.123	-0.127	-0.127	-0.127	-0.127	-0.129	-0.127	-0.117	-0.127	-0.127	-0.127	-0.127	-0.127	-0.126	-0.168	-0.166	-0.166	-0.162	-0.18	-0.173	-0.173	-0.173	-0.181	-0.181	-0.179	-0.168	-0.168	-0.17	-0.17	-0.187	-0.187	-0.2
YDR291W	-0.006	-0.024	-0.007	-0.007	-0.004	-0.009	-0.024	-0.018	-0.018	-0.018	-0.018	-0.018	-0.021	-0.015	-0.012	-0.012	-0.011	-0.011	-0.013	-0.005	0	0.013	0.017	0.015	0.013	0.016	0.019	0.019	0.045	0.045	0.044	0.044	0.044	0.044	0.05	0.037	0.048	0.048	0.045	0.045	0.045	0.045	0.045	0.045	0.045	0.045	0.046	0.046	0.046
YLR010C	0.003	0.003	0.014	0.014	0.037	0.035	0.101	0.082	0.082	0.091	0.082	0.082	0.082	0.082	0.073	0.073	0.073	0.073	0.073	0.073	0.073	-0.065	0.007	0.016	0.016	0.016	0.016	0.021	0.03	0.043	0.044	0.054	0.054	0.045	0.045	0.045	0.065	0.091	0.095	0.095	0.105	0.187	0.187	0.124	0.153	0.2	0.092	0.092	0.092
YGR044C	-0.019	-0.114	-0.095	-0.095	-0.078	-0.078	-0.067	-0.101	-0.101	-0.076	-0.069	-0.069	-0.077	-0.096	-0.096	-0.077	-0.077	-0.077	-0.077	0.106	0	0	0	0	0	0	0	0	0	0	0	0	0	0	0	0	0	0	0	0	0	0	0	0	0	0	0	0	0
YOR315W	0	0	0	0	0	0	0	0	0	0	0	0	0	0	0	0	0	0	0	0	0	0	0	0	0	0	0	0	0	0	0	0	0	0	0	0	0	0	0	0	0	0	0	0	0	0	0	0	0
YKL106W	-0.317	-0.317	-0.424	-0.424	-0.426	-0.42	-0.431	-0.427	-0.427	-0.427	-0.465	-0.458	-0.314	-0.273	-0.273	-0.273	-0.277	-0.277	-0.281	-0.296	-0.302	-0.327	-0.303	-0.303	-0.303	-0.303	-0.33	-0.328	-0.328	-0.301	-0.294	-0.292	-0.307	-0.306	-0.306	-0.24	-0.24	-0.245	-0.227	-0.182	-0.184	-0.184	-0.184	-0.184	-0.184	-0.184	-0.186	-0.186	-0.186
YGL250W	-0.087	-0.087	-0.087	-0.067	-0.066	-0.076	0.024	-0.005	-0.005	0.001	0.003	0.003	-0.004	-0.004	-0.009	-0.009	-0.009	-0.014	-0.018	-0.018	-0.023	-0.023	-0.028	0.002	0.002	-0.002	-0.001	-0.001	-0.001	-0.001	-0.001	0	0.003	0.005	0.003	-0.001	-0.001	-0.003	-0.003	-0.003	-0.003	-0.003	-0.003	-0.003	-0.005	-0.005	-0.003	-0.003	-0.003
YPR108W	-0.017	-0.01	-0.01	-0.01	-0.01	-0.039	-0.048	-0.056	-0.052	-0.062	-0.062	-0.062	-0.062	-0.06	-0.06	-0.047	-0.051	-0.057	-0.051	-0.051	-0.051	-0.051	-0.051	-0.051	-0.051	-0.051	-0.051	-0.051	-0.051	-0.051	-0.051	-0.051	-0.034	-0.034	-0.034	-0.034	-0.038	-0.038	-0.056	-0.054	-0.054	-0.054	-0.054	-0.058	-0.054	-0.054	-0.059	-0.068	-0.068
YHR089C	-0.017	-0.019	-0.019	-0.013	-0.013	-0.013	-0.013	-0.013	-0.013	-0.008	0.004	0.004	0.004	0.01	0.002	0.002	0.002	0.002	0.002	-0.001	-0.003	-0.007	-0.01	-0.01	-0.01	-0.014	-0.014	-0.018	-0.019	-0.022	-0.022	-0.017	-0.019	-0.018	-0.018	-0.018	-0.018	-0.02	-0.018	-0.021	-0.015	-0.015	-0.018	-0.018	-0.018	-0.015	-0.015	-0.015	-0.015
YOR187W	-0.104	-0.163	-0.147	-0.147	-0.147	-0.147	-0.147	-0.14	-0.131	-0.124	-0.124	-0.124	-0.124	-0.124	-0.124	-0.124	-0.176	-0.176	-0.115	-0.115	-0.115	-0.09	-0.09	-0.114	-0.114	-0.114	-0.114	-0.091	-0.091	-0.091	-0.1	-0.1	-0.1	-0.1	-0.1	-0.063	-0.063	-0.063	-0.096	-0.195	-0.219	-0.219	-0.219	-0.219	-0.219	-0.219	-0.219	-0.219	-0.219
YDR202C	0.091	0.096	0.088	0.088	0.098	0.096	0.094	0.096	0.096	0.09	0.068	0.052	0.068	0.086	0.093	0.089	0.089	0.089	0.074	0.071	0.076	0.075	0.07	0.052	0.052	0.052	0.052	0.052	0.052	0.047	0.04	0.026	0.051	0.049	0.049	0.049	0.041	0.037	0.039	0.041	0.044	0.043	0.043	0.036	0.017	0.017	0.019	0.019	0.019
YNL055C	-0.008	-0.008	-0.008	-0.017	-0.037	-0.037	-0.037	-0.045	-0.045	-0.045	-0.045	-0.045	-0.038	-0.038	-0.038	-0.038	-0.023	-0.023	-0.05	-0.052	-0.039	-0.034	-0.034	-0.034	-0.028	-0.028	-0.028	-0.028	-0.018	-0.011	-0.011	-0.015	-0.015	-0.015	-0.015	-0.015	-0.015	-0.02	-0.02	-0.02	-0.02	-0.02	-0.012	-0.006	-0.006	0.005	0.002	0.003	0.003
YGL100W	0.016	0.016	0.007	0.003	0.01	0.01	0.01	0.006	0.021	0.015	0.015	-0.013	-0.019	-0.025	-0.025	-0.036	-0.079	-0.09	-0.085	-0.085	-0.063	-0.035	-0.009	-0.013	-0.021	-0.021	-0.021	-0.018	-0.018	-0.015	-0.009	-0.009	-0.009	-0.009	-0.012	-0.015	-0.018	-0.02	-0.017	0.005	-0.007	-0.007	-0.005	-0.013	-0.013	-0.017	-0.015	-0.014	-0.016
YHR134W	-0.174	-0.174	-0.193	-0.183	-0.183	-0.196	-0.215	-0.201	-0.201	-0.196	-0.196	-0.204	-0.204	-0.181	-0.201	-0.165	-0.165	-0.171	-0.171	-0.154	-0.141	-0.137	-0.137	-0.137	-0.137	-0.145	-0.139	-0.139	-0.139	-0.139	-0.139	-0.139	-0.144	-0.145	-0.147	-0.147	-0.155	-0.155	-0.155	-0.155	-0.155	-0.171	-0.171	-0.171	-0.171	-0.171	-0.145	-0.129	-0.129
YPL266W	0.046	0.046	0.046	0.04	0.04	0.04	0.04	0.04	0.038	0.035	0.032	0.032	0.034	0.034	0.031	0.031	0.031	0.033	0.025	0.029	0.035	0.035	0.025	0.034	0.033	0.033	0.04	0.04	0.04	0.042	0.042	0.035	0.035	0.035	0.035	0.035	0.031	0.031	0.035	0.035	0.034	0.034	0.034	0.038	0.038	0.033	0.033	0.031	0.031
YGR109C	0.03	0.03	0.041	0.041	0.026	0.019	0.019	0.019	0.019	0.019	0.019	0.019	0.032	0.032	0.032	0.056	0.056	0.056	0.056	0.056	0.056	0.073	0.085	0.116	0.149	0.149	0.164	0.164	0.164	0.164	0.164	0.139	0.183	0.189	0.158	0.126	0.126	0.126	0.126	0.126	0.125	0.103	0.103	0.103	0.083	0.083	0.083	0.083	0.083
YMR301C	-0.039	-0.039	-0.039	-0.039	-0.035	-0.027	-0.025	-0.02	-0.025	-0.025	-0.027	-0.032	-0.031	-0.028	-0.028	-0.028	-0.028	-0.028	-0.028	-0.019	-0.014	-0.018	-0.018	-0.018	-0.018	-0.018	-0.018	-0.018	-0.018	-0.015	-0.013	-0.009	-0.009	-0.009	-0.007	-0.007	-0.01	-0.01	-0.01	-0.012	-0.012	-0.011	-0.01	-0.01	-0.01	-0.009	-0.009	-0.011	-0.011
YOR241W	-0.03	-0.026	-0.026	-0.035	-0.035	-0.035	-0.035	-0.037	-0.065	-0.053	-0.053	-0.058	-0.058	-0.058	-0.062	-0.063	-0.063	-0.079	-0.079	-0.079	-0.079	-0.079	-0.082	-0.082	-0.082	-0.08	-0.08	-0.079	-0.076	-0.071	-0.069	-0.069	-0.066	-0.08	-0.08	-0.08	-0.08	-0.08	-0.081	-0.081	-0.081	-0.082	-0.082	-0.084	-0.081	-0.081	-0.081	-0.079	-0.081
YHR078W	-0.005	-0.005	-0.007	0	0	0	0	0	0	0	0	0.198	0.198	0.198	0.198	0.198	0.198	0.198	0.201	0.201	0.201	0.201	0.201	0.201	0.201	0	0	0	0	0	0	0	0	0	0	0	0	0	0	0	0	0	0	0	0	0	0	0	0
YJL107C	-0.093	-0.109	-0.091	-0.089	-0.088	-0.086	-0.076	-0.08	-0.083	-0.074	-0.082	-0.085	-0.075	-0.075	-0.109	-0.099	-0.105	-0.105	-0.109	-0.091	-0.094	-0.1	-0.097	-0.097	-0.1	-0.1	-0.092	-0.093	-0.093	-0.097	-0.097	-0.097	-0.067	-0.068	-0.072	-0.081	-0.091	-0.091	-0.084	-0.088	-0.094	-0.095	-0.095	-0.093	-0.093	-0.095	-0.108	-0.088	-0.088
YDL055C	0	0	0	0	0	0	0	0	0	0	0	0	0	-0.062	-0.062	-0.062	-0.062	-0.062	-0.062	-0.062	-0.062	-0.062	-0.062	-0.062	-0.062	-0.062	-0.062	-0.062	-0.062	-0.062	-0.029	-0.029	-0.029	-0.029	-0.029	-0.029	-0.029	-0.029	-0.029	-0.029	-0.029	-0.029	-0.029	-0.029	-0.029	-0.029	-0.029	-0.029	0
YBR119W	0.01	0.01	0.009	0.009	0.009	0.01	0.01	0.004	0.018	0.018	0.018	0.02	0.02	0.02	0.02	0.025	0.02	0.02	0.018	0.018	0.021	0.021	0.019	0.019	0.019	0.015	0.011	0.008	0.008	0.008	0.008	0.008	0.012	0.011	0.015	0.016	0.016	0.016	0.015	0.015	0.013	0.013	0.013	0.018	0.018	0.018	0.008	0.007	0.007
YPL273W	0.069	0.069	0.07	0.077	0.086	0.086	0.086	0.093	0.093	0.093	0.093	0.093	0.093	0.092	0.092	0.089	0.082	0.089	0.09	0.09	0.097	0.097	0.097	0.121	0.113	0.107	0.269	0.269	0.269	0.287	0.287	0.255	0.211	0.211	0.196	0.196	0.193	0.188	0.188	0.193	0.193	0.175	0.175	0.19	0.188	0.199	0.199	0.202	0.202
YMR284W	0.001	0.005	0.005	0.005	0.005	0.009	0.009	0.006	0.019	0.03	0.038	0.038	-0.036	-0.055	-0.055	-0.2	-0.439	-0.439	-0.394	-0.394	-0.394	-0.394	-0.371	-0.371	-0.371	-0.333	-0.333	-0.295	-0.295	0	0	0	0	0	0	0	0	0	0	0	0	0	0	0.061	0.061	0.061	0.061	0.061	0.023
YGL151W	0.116	0.116	0.125	0.134	0.126	0.132	0.143	0.126	0.123	0.123	0.101	0.112	0.119	0.119	0.119	0.119	0.115	0.089	0.096	0.101	0.101	0.112	0.112	0.112	0.11	0.11	0.096	0.108	0.108	0.108	0.113	0.066	0.068	0.066	0.064	0.064	0.048	0.045	0.045	0.047	0.053	0.05	0.047	0.046	0.046	0.046	0.046	0.046	0.044
YGR252W	0.165	0.165	0.165	0.148	0.145	0.133	0.099	0.099	0.096	0.093	0.099	0.099	0.096	0.088	0.088	0.088	0.088	0.072	0.078	0.078	0.078	0.078	0.078	0.083	0.083	0.083	0.083	0.089	0.089	0.089	0.089	0.098	0.088	0.083	0.083	0.083	0.077	0.067	0.055	0.05	0.039	0.044	0.039	0.031	0.031	0.031	0.034	0.051	0.048
YLR250W	-0.009	-0.006	-0.007	-0.007	-0.007	-0.005	-0.005	-0.005	-0.005	-0.006	-0.005	-0.007	-0.007	-0.007	-0.007	-0.003	-0.005	-0.005	-0.005	-0.005	-0.005	-0.005	-0.005	0	0	-0.002	-0.002	0.001	-0.002	-0.002	-0.01	-0.017	-0.017	-0.017	-0.013	-0.013	-0.011	-0.009	-0.008	-0.008	-0.005	-0.005	-0.005	-0.005	-0.004	0.001	0.001	0.001	0.003
YBR082C	0.025	0.031	0.018	0.025	0.027	0.135	0.135	0.137	0.14	0.14	0.178	0.144	0.144	0.145	0.136	0.136	0.136	0.136	0.136	0.157	0.114	0.12	0.12	0.054	0.094	0.113	0.013	0.013	-0.023	-0.018	-0.018	-0.018	0.002	0.002	0.002	0.027	-0.036	-0.045	-0.045	-0.021	-0.021	-0.021	-0.021	-0.021	-0.021	-0.025	-0.03	-0.057	-0.076
YGR171C	0.02	0.02	0.028	0.028	0.028	0.033	0.041	0.075	0.08	0.084	0.076	0.073	0.078	0.077	0.077	0.082	0.062	0.065	0.072	0.072	0.077	0.076	0.076	0.068	0.059	-0.003	0.057	0.055	0.055	0.041	0.041	0.024	-0.027	-0.024	-0.024	-0.018	-0.018	-0.018	-0.021	-0.021	-0.033	-0.035	-0.016	-0.04	-0.018	-0.022	-0.022	-0.022	-0.013
YNL264C	-0.111	-0.116	-0.116	-0.116	-0.116	-0.131	-0.092	-0.103	-0.075	-0.069	-0.063	-0.077	-0.081	-0.085	-0.084	-0.067	-0.061	-0.065	-0.059	-0.059	-0.055	-0.055	-0.055	-0.055	-0.055	-0.054	-0.064	-0.067	-0.068	-0.068	-0.068	-0.068	-0.068	-0.068	-0.066	-0.072	-0.064	-0.067	-0.065	-0.063	-0.054	-0.053	-0.057	-0.057	-0.057	-0.057	-0.057	-0.057	-0.057
YHR061C	-0.004	-0.004	-0.004	-0.004	-0.004	-0.006	-0.005	-0.005	-0.006	-0.006	-0.006	-0.004	-0.004	-0.004	-0.004	-0.004	-0.004	-0.004	-0.004	-0.004	-0.004	-0.004	-0.004	-0.004	-0.004	-0.004	-0.004	-0.003	-0.003	-0.004	-0.004	-0.002	-0.003	-0.003	-0.003	-0.002	0	0	0	0	0	0	0.004	0.004	0.006	0.006	0.006	0.004	0.004
YLR340W	0.001	0.001	0.001	0.006	0.011	0.017	0.017	0.017	0.017	0.022	0.022	0.022	0.022	0.022	0.022	0.022	0.022	0.022	0.024	0.039	0.043	0.043	0.06	0.055	0.055	0.055	0.055	0.047	0.06	0.058	0.051	0.045	0.045	0.04	0.053	0.053	0.053	0.061	0.061	0.061	0.045	0.044	0.044	0.044	0.051	0.051	0.051	0.053	0.044
YLL028W	0	0	0	0	0	0	0	0	0	0	0	0	0	0	0	0	0	0	0	0	0	0	0	0	0	0	0	0	0	0	0	0	0	0	0	0	0	0	0	0	0	0	0	0	0	0	0	0	0
YER081W	0.026	0.03	0.03	0.028	0.028	0.028	0.028	0.022	0.022	0.034	0.039	0.039	0.04	0.04	0.04	0.04	0.04	0.043	0.043	0.035	0.04	0.04	0.04	0.04	0.031	0.017	0.026	0.026	0.026	0.03	0.025	0.025	0.024	0.025	0.025	0.025	0.028	0.028	0.028	0.028	0.028	0.028	0.028	0.031	0.031	0.052	0.044	0.041	0.049
YLL054C	0.047	0.047	0.047	0.047	0.043	0.043	0.04	0.039	0.039	0.039	0.037	0.037	0.03	0.024	0.015	0.015	0.014	0.012	0.014	0.012	0.012	0.011	0.021	0.015	0.018	0.017	0.017	0.021	0.021	0.016	0.015	0.006	0.003	0.004	0.004	0.004	-0.007	-0.003	-0.005	-0.01	-0.008	-0.005	-0.012	-0.015	-0.015	-0.012	-0.021	-0.017	-0.015
YLR332W	0	0	0	0	0	0	0	0	0	0	0	0	0	0	0	0	0	0	0	0	0	0	0	0	0	0	0	0	0	0	0	0	0	0	0	0	0	0	0	0	0	0	0	0	0	0	0	0	0
YLR260W	0	0	0	0	0	0	0	0	0	0	0	0	0	0	0	0	0	0	0	0	0	0	0	0	0	0	0	0	0	0	0	0	0	0	0	0	0	0	0	0	0	0	0	0	0	0	-0.051	-0.051	-0.051
YKL128C	-0.035	-0.035	-0.031	-0.036	-0.036	-0.033	-0.033	-0.033	-0.036	-0.036	-0.036	-0.036	-0.036	-0.036	-0.033	-0.031	-0.031	-0.031	-0.031	-0.031	-0.031	-0.025	-0.027	-0.027	-0.027	-0.027	-0.032	-0.032	-0.032	-0.032	-0.033	-0.03	-0.037	-0.029	-0.029	-0.029	-0.029	-0.029	-0.029	-0.029	-0.029	-0.029	-0.029	-0.029	-0.029	-0.026	-0.026	-0.022	-0.022
YDR020C	-0.1	-0.141	-0.13	-0.109	-0.092	-0.095	-0.095	-0.095	-0.095	-0.095	-0.095	-0.067	-0.067	-0.067	-0.067	-0.067	-0.067	-0.064	-0.064	-0.064	-0.062	-0.045	-0.056	-0.045	-0.054	-0.051	-0.053	-0.043	-0.043	-0.045	-0.044	-0.042	-0.045	-0.038	-0.038	-0.038	-0.038	-0.038	-0.038	-0.028	-0.028	-0.028	-0.028	-0.027	-0.027	-0.027	-0.027	-0.025	-0.021
YNL032W	0.021	0.018	0.02	0.02	0.016	-0.004	-0.009	-0.009	-0.014	-0.001	0.003	0.001	0.001	0.001	0.001	0.001	0.005	0.005	0.017	0.034	0.042	0.027	0.031	0.031	-0.002	-0.002	-0.039	-0.017	0.008	-0.004	-0.01	-0.023	-0.023	-0.023	-0.023	-0.041	-0.037	-0.063	-0.09	-0.099	-0.099	-0.083	-0.076	-0.085	-0.094	-0.111	-0.103	-0.119	-0.106
YDR460W	0.244	0.244	0.271	0.185	0.132	0.082	0.082	0.066	0.068	0.068	0.068	0.068	0.07	0.058	0.051	0.051	0.064	0.064	0.075	0.074	0.074	0.073	0.077	0.05	0.05	0.052	0.058	0.039	0.056	0.056	0.056	0.056	0.056	0.056	0.056	0.056	0.056	0.051	0.06	0.039	0.035	0.035	0.033	0.028	0.028	0.03	0.033	0.033	0.033
YER104W	-0.037	-0.037	-0.005	-0.058	-0.066	-0.068	-0.04	-0.04	-0.048	-0.048	-0.058	-0.058	-0.058	-0.058	-0.061	-0.053	-0.053	-0.053	-0.056	-0.056	-0.059	-0.059	-0.059	-0.059	-0.059	-0.045	-0.046	-0.046	-0.043	-0.046	-0.051	-0.056	-0.053	-0.041	-0.048	-0.04	-0.04	-0.049	-0.016	-0.016	-0.018	-0.027	-0.01	-0.003	0	0	0	0	0.011
YDR448W	0	0	0	0	-0.003	0	0	0.005	0.007	0.014	0.011	0.013	0.013	0.013	0.007	0.003	-0.011	-0.011	-0.011	-0.011	-0.018	-0.029	-0.025	-0.025	-0.019	-0.019	-0.011	-0.011	-0.011	-0.005	-0.005	-0.005	-0.005	-0.005	0.001	0.001	0.001	0.014	0.008	-0.048	0	0	0	0	0	0	0	0	0
YGL225W	-0.033	-0.033	-0.023	-0.026	-0.03	-0.05	-0.05	-0.05	-0.05	-0.067	-0.042	-0.042	-0.042	-0.049	-0.048	-0.062	-0.062	-0.055	-0.055	-0.052	-0.052	-0.023	-0.009	-0.009	-0.014	-0.014	-0.022	-0.014	-0.022	-0.019	-0.025	-0.026	-0.026	-0.026	-0.026	-0.016	-0.021	-0.021	-0.007	-0.006	-0.019	-0.019	-0.019	-0.019	-0.015	-0.015	-0.012	-0.015	-0.015
YDR084C	0.161	0.161	0.15	0.12	0.117	0.117	0.117	0.117	0.106	0.104	0.104	0.092	0.092	0.071	0.069	0.068	0.068	0.06	0.061	0.051	0.051	0.051	0.052	0.049	0.048	0.049	0.049	0.049	0.057	0.054	0.038	0.038	0.038	0.038	0.047	0.086	0.041	0.041	0.049	0.047	0.041	0.038	0.036	0.036	0.036	0.036	0.032	0.005	0.003
YDR111C	0.016	0.014	0.014	0.024	0.022	0.015	0.036	0.035	0.038	0.022	0.024	0.022	0.026	0.026	0.057	0.032	0.007	0.008	0.023	0.049	0.025	0.025	0.004	0.041	0.053	0.053	0.053	0.053	0.053	0.057	0.03	0.03	0.038	0.034	0.034	0.064	0.064	0.073	0.079	0.153	0.153	0.106	0.112	0.148	0.157	0.157	0.157	0.189	0.189
YDR302W	-0.022	-0.022	-0.022	-0.021	-0.021	-0.021	-0.021	-0.021	-0.021	-0.021	-0.021	-0.023	-0.021	-0.015	-0.017	-0.017	-0.017	-0.019	-0.021	-0.021	-0.028	-0.024	-0.024	-0.023	-0.023	-0.024	-0.024	-0.024	-0.024	-0.026	-0.026	-0.025	-0.028	-0.028	-0.029	-0.029	-0.029	-0.029	-0.029	-0.028	-0.033	-0.033	-0.033	-0.029	-0.029	-0.029	-0.029	-0.029	-0.031
YDR308C	-0.021	-0.017	-0.017	-0.017	-0.014	-0.014	-0.014	-0.014	-0.017	-0.012	-0.012	-0.012	-0.012	-0.012	-0.012	-0.015	-0.01	-0.01	-0.01	-0.01	-0.009	-0.009	-0.009	-0.011	-0.014	-0.022	-0.021	-0.022	-0.022	-0.029	-0.029	-0.032	-0.021	-0.022	-0.022	-0.015	-0.017	-0.017	-0.016	-0.007	-0.007	-0.007	-0.005	-0.008	-0.006	-0.006	-0.007	-0.007	-0.007
YMR224C	-0.281	-0.281	-0.265	-0.269	-0.269	-0.269	-0.264	-0.264	-0.247	-0.247	-0.226	-0.226	-0.234	-0.227	-0.218	-0.259	-0.176	-0.209	-0.135	-0.059	-0.048	-0.048	-0.048	-0.033	-0.007	-0.011	0.003	-0.055	-0.076	-0.042	-0.051	-0.056	-0.049	-0.049	-0.042	-0.042	-0.052	-0.099	-0.093	-0.093	-0.075	-0.075	-0.084	-0.091	-0.088	-0.043	-0.043	-0.043	-0.047
YLR223C	-0.011	0.021	0.021	0.003	0.003	0.003	0.021	0.021	0.03	0.03	0.03	0.03	0.03	-0.046	-0.07	-0.229	-0.206	-0.192	-0.186	-0.186	-0.186	-0.186	-0.186	-0.062	-0.062	-0.019	-0.019	-0.019	-0.019	-0.019	-0.064	-0.051	-0.035	-0.049	-0.093	-0.093	-0.109	-0.096	-0.096	-0.096	-0.057	-0.015	-0.06	-0.015	-0.044	-0.042	-0.023	-0.023	-0.023
YPL020C	0.017	0.02	0.019	0.019	0.012	0.003	0.008	0.014	-0.001	-0.015	-0.015	-0.015	-0.015	-0.024	-0.033	-0.021	-0.023	-0.023	-0.023	-0.023	-0.026	-0.031	-0.03	-0.026	-0.006	-0.007	-0.01	-0.01	-0.01	-0.008	-0.015	-0.015	-0.015	-0.011	-0.011	-0.013	-0.013	-0.013	-0.013	-0.022	-0.025	-0.025	-0.026	-0.026	-0.026	-0.026	-0.024	-0.024	-0.022
YLR020C	0.017	0.014	0.024	0.027	0.025	0.021	0.016	0.02	0.025	0.008	0.008	0.011	0.016	0.009	0.007	0.007	0.007	0.005	0.002	0.005	0	-0.003	-0.009	-0.009	-0.009	-0.009	-0.01	-0.006	-0.015	-0.005	0.005	0.004	0.004	0.004	0.004	0.002	0.002	0.002	0.002	0.002	0.002	0.004	0.004	0.002	-0.015	-0.016	-0.015	-0.011	-0.015
YCL056C	-0.005	-0.059	-0.059	-0.048	-0.048	-0.048	-0.048	-0.058	-0.03	-0.038	-0.056	-0.051	-0.01	-0.013	-0.035	-0.034	-0.027	-0.074	-0.057	-0.057	-0.049	-0.028	-0.059	-0.146	-0.036	0.1	0.094	0.048	-0.009	0.109	0.049	0.051	0.041	0.042	-0.017	-0.068	-0.068	0.055	-0.037	-0.13	-0.244	-0.247	-0.244	-0.143	-0.158	-0.167	-0.167	-0.168	-0.172
YBL031W	0.007	0.007	0.005	0.007	0.007	0.007	0.007	0.007	0.011	0.013	0.015	0.013	0.012	0.012	0.008	0.012	0.012	0.012	0.012	0.01	0.008	0.003	0.005	0.005	0.006	0.003	0.003	0.007	0.006	0.006	0.008	0.009	0.009	0.011	0.013	0.013	0.013	0.013	0.013	0.013	0.012	0.012	0.012	0.012	0.015	0.015	0.015	0.015	0.015
YDR501W	0.053	0.063	0.063	0.057	0.057	0.061	0.059	0.064	0.067	0.056	0.071	0.071	0.071	0.071	0.071	0.071	0.062	0.062	0.062	0.1	0.101	0.101	0.101	0.101	0.115	0.118	0.131	0.126	0.127	0.081	0.075	0.083	0.083	0.083	0.083	0.083	0.087	0.088	0.082	0.083	0.08	0.094	0.094	0.094	0.091	0.091	0.091	0.091	0.088
YLR241W	0.028	0.024	0.022	0.032	0.023	0.021	0.021	0.023	0.019	0.017	0.009	0.003	0.002	0.002	-0.001	-0.024	-0.024	-0.027	-0.027	-0.027	-0.027	-0.027	-0.027	-0.03	-0.028	-0.031	-0.032	-0.046	-0.044	-0.044	-0.046	-0.04	-0.043	-0.04	-0.049	-0.056	-0.054	-0.054	-0.053	-0.053	-0.053	-0.048	-0.037	-0.042	-0.044	-0.044	-0.044	-0.044	-0.044
YOL119C	0.018	0.018	0.013	0.015	0.009	0.024	0.024	0.024	0.033	0.027	0.027	0.027	0.027	0.016	0.001	-0.003	-0.002	-0.002	-0.002	-0.002	0.003	-0.009	-0.009	-0.009	-0.006	-0.003	-0.001	-0.001	-0.004	-0.004	-0.011	-0.011	-0.011	-0.011	-0.011	-0.014	-0.014	-0.014	-0.018	-0.018	-0.021	-0.016	-0.016	-0.016	-0.016	-0.016	-0.016	-0.019	-0.016
YDL002C	-0.021	-0.021	-0.023	-0.023	-0.023	-0.023	-0.021	-0.021	-0.023	-0.012	-0.013	-0.013	-0.013	-0.012	-0.012	-0.018	-0.019	-0.02	-0.02	-0.023	-0.022	-0.025	-0.022	-0.022	-0.019	-0.019	-0.021	-0.022	-0.022	-0.022	-0.022	-0.022	-0.022	-0.023	-0.023	-0.021	-0.021	-0.022	-0.02	-0.018	-0.017	-0.017	-0.017	-0.01	-0.011	-0.02	-0.02	-0.018	-0.018
YFR029W	-0.415	-0.415	-0.909	-0.876	-0.876	-0.823	-0.823	-0.823	-0.823	-0.76	-0.738	-0.738	-0.738	0	0	0	0	0	0	0.011	0.011	0.033	-0.035	-0.055	0.005	0.005	0.017	0.017	0.017	0.017	0.017	-0.055	-0.055	-0.055	-0.045	-0.045	-0.045	-0.034	-0.034	-0.034	-0.034	-0.034	-0.006	-0.006	-0.064	-0.093	-0.093	-0.093	-0.093
YBR290W	-0.02	-0.018	-0.016	-0.016	-0.018	-0.018	-0.018	-0.017	-0.017	-0.014	-0.013	-0.012	-0.01	-0.011	-0.008	-0.009	-0.005	-0.005	-0.007	-0.009	-0.009	-0.009	-0.007	-0.006	-0.011	-0.011	-0.011	-0.006	-0.007	-0.007	-0.007	-0.005	-0.003	-0.003	-0.003	-0.003	-0.003	-0.003	-0.003	-0.003	-0.002	-0.002	-0.002	-0.002	-0.003	-0.003	-0.002	-0.002	-0.001
YNR021W	-0.049	-0.046	-0.049	-0.049	-0.055	-0.053	-0.04	-0.017	-0.009	-0.009	-0.009	-0.009	-0.009	-0.009	-0.009	-0.007	-0.007	-0.011	-0.011	-0.011	-0.011	-0.009	-0.006	-0.006	-0.006	-0.006	-0.005	-0.003	-0.003	-0.01	-0.003	0.004	0.004	-0.004	0	0	0	-0.003	0	0.015	0.008	0.006	0.006	0.019	0.019	0.019	0.021	0.014	0.018
YDR295C	-0.031	-0.035	-0.035	-0.024	-0.024	-0.037	-0.037	-0.034	-0.034	-0.03	-0.034	-0.034	-0.034	-0.031	-0.018	-0.014	-0.014	-0.014	-0.018	-0.018	-0.018	-0.044	-0.065	-0.083	-0.062	-0.062	-0.062	-0.074	-0.07	-0.07	-0.07	-0.07	-0.074	-0.079	-0.079	-0.079	-0.08	-0.075	-0.075	-0.075	-0.075	-0.072	-0.073	-0.002	-0.06	-0.046	-0.018	-0.018	0.016
YKL219W	-0.161	-0.168	-0.168	-0.186	-0.19	-0.206	-0.205	-0.21	-0.21	-0.21	-0.164	-0.127	-0.127	-0.127	-0.127	-0.127	-0.127	-0.131	-0.131	-0.12	-0.116	-0.083	-0.096	-0.093	-0.086	-0.131	-0.132	-0.132	-0.132	-0.132	-0.143	-0.162	-0.162	-0.165	-0.167	-0.167	-0.173	-0.221	-0.227	-0.22	-0.22	-0.28	-0.283	-0.291	-0.263	-0.227	-0.227	-0.224	-0.224
YNL327W	-0.133	-0.135	-0.138	-0.14	-0.142	-0.147	-0.161	-0.134	-0.134	-0.146	-0.144	-0.168	-0.203	-0.206	-0.206	-0.206	-0.203	-0.21	-0.204	-0.213	-0.217	-0.211	-0.234	-0.21	-0.21	-0.21	-0.178	-0.178	-0.172	-0.17	-0.17	-0.17	-0.174	-0.172	-0.174	-0.174	-0.177	-0.177	-0.177	-0.177	-0.177	-0.177	-0.177	-0.177	-0.177	-0.174	-0.174	-0.177	-0.177
YDR421W	-0.005	-0.005	-0.001	0.003	0.003	0.008	0.011	0	-0.003	-0.002	-0.002	0.002	0.002	0.002	0.01	0.014	0.019	0.018	0.012	0.007	0.007	0.007	0.003	0.005	0.001	-0.004	-0.004	-0.006	-0.011	-0.011	-0.011	-0.011	-0.014	-0.013	-0.008	-0.008	-0.012	-0.012	-0.01	-0.01	-0.01	-0.005	-0.005	0.003	0.003	0.003	0.001	0.001	0
YCR079W	-0.074	-0.07	-0.036	-0.032	-0.022	-0.022	-0.022	-0.022	-0.028	-0.028	-0.001	-0.001	-0.001	-0.004	-0.004	-0.001	-0.001	-0.009	-0.018	-0.014	-0.011	-0.019	-0.015	-0.012	-0.015	-0.007	-0.01	0.004	-0.004	-0.001	0.001	0.001	0.001	0.003	0.003	0.003	0.004	0.004	0.006	0.006	0.009	0.009	0.011	0.011	0.013	0.011	0.016	0.018	0.003
YBR104W	-0.038	-0.035	-0.035	-0.037	-0.039	-0.04	-0.041	-0.04	-0.034	-0.035	-0.035	-0.035	-0.027	-0.027	-0.02	-0.024	-0.024	-0.024	-0.023	-0.023	-0.021	-0.022	-0.021	-0.015	-0.015	-0.019	-0.021	-0.021	-0.021	-0.021	-0.019	-0.019	-0.019	-0.021	-0.021	-0.021	-0.021	-0.02	-0.019	-0.02	-0.016	-0.016	-0.016	-0.016	-0.016	-0.016	-0.015	-0.015	-0.015
YDL164C	-0.063	-0.063	-0.067	-0.07	-0.07	-0.07	-0.074	-0.077	-0.081	-0.076	-0.074	-0.074	-0.079	-0.077	-0.077	-0.081	-0.079	-0.081	-0.081	-0.077	-0.094	-0.099	-0.088	-0.078	-0.08	-0.105	-0.101	-0.101	-0.099	-0.102	-0.099	-0.099	-0.119	-0.146	-0.154	-0.149	-0.149	-0.144	-0.144	-0.143	-0.142	-0.15	-0.155	-0.134	-0.13	-0.125	-0.131	-0.118	-0.118
YOR099W	0.016	0.016	0.014	0.011	0.015	0.015	0.021	0.021	0.021	0.017	0.021	0.044	0.044	0.044	0.044	0.061	0.061	0.061	0.063	0.063	0.063	0.063	0.054	0.054	0.056	0.056	0.021	0.021	-0.01	-0.008	0.003	0.003	0.003	0.003	0	0.002	0.177	0.155	0.146	0.188	0.188	0.188	0.189	0.192	0.193	0.186	0.166	0.166	0.163
YBR066C	0	0	0	0	0	0	0	0	0	0	0	0	0	0	0	0	0	0	0	0	0	0	0	0	0	0	0	0	0	0	0	0	0	0	0	0	0	0	0	0	0	-0.031	-0.031	-0.031	-0.031	-0.031	-0.01	-0.01	-0.01
YOL070C	0.018	0.012	0.018	0.027	0.02	-0.003	-0.003	-0.003	-0.014	-0.009	-0.009	0.003	0.003	0.003	0.003	0.003	0.016	0.028	0.03	0.034	0.034	0.036	0.036	0.038	0.038	0.038	0.038	0.041	0.041	0.038	0.049	0.045	0.041	0.032	0.032	0.032	0.027	0.027	0.026	0.021	0.021	0.021	0.019	0.019	0.021	0.021	0.021	0.012	0.015
YDR252W	-0.049	-0.049	-0.046	-0.046	-0.046	-0.051	-0.069	-0.069	-0.066	-0.06	-0.057	-0.057	-0.054	-0.051	-0.051	-0.051	-0.051	-0.051	-0.053	-0.053	-0.053	-0.03	-0.029	-0.027	-0.033	-0.033	-0.033	-0.033	-0.037	-0.022	-0.022	-0.022	-0.024	-0.019	-0.019	-0.019	-0.021	-0.019	-0.019	-0.026	-0.025	-0.025	-0.021	-0.023	-0.02	-0.027	-0.028	-0.021	-0.013
YPL011C	0.019	0.017	0.017	0.019	0.023	0.023	0.023	0.023	0.03	0.03	0.03	0.03	0.031	0.031	0.028	0.028	0.028	0.031	0.031	0.031	0.031	0.031	0.031	0.037	0.037	0.038	0.04	0.04	0.05	0.05	0.05	0.048	0.044	0.041	0.037	0.039	0.039	0.034	0.031	0.031	0.031	0.031	0.031	0.028	0.025	0.023	0.02	0.02	0.02
YKL155C	0.015	0.025	0.023	0.032	0.035	0.065	0.071	0.071	0.068	0.068	0.052	0.036	0.029	0.022	0.017	0.021	0.017	0.021	0.022	0.035	0.024	0.032	0.043	0.039	0.04	0.043	0.043	0.026	0.03	0.03	0.033	0.036	0.025	0.055	0.053	0.048	0.048	0.046	0.036	0.029	0.019	0.018	0.014	0.016	0.018	0.021	0.019	0.018	0.018
YDL190C	-0.051	-0.051	-0.051	-0.056	-0.051	-0.06	-0.06	-0.062	-0.069	-0.069	-0.069	-0.069	-0.069	-0.069	-0.069	-0.069	-0.069	-0.069	-0.069	-0.069	-0.069	-0.071	-0.071	-0.071	-0.076	-0.076	-0.076	-0.07	-0.067	-0.067	-0.067	-0.067	-0.067	-0.065	-0.065	-0.05	-0.042	-0.042	-0.042	-0.042	-0.045	-0.045	-0.05	-0.039	-0.044	-0.05	-0.039	-0.039	-0.039
YKL015W	0.004	0.023	0.023	0.023	0.026	0.02	0.028	0.028	0.037	0.044	0.044	0.03	0.023	0.023	0.038	0.033	0.033	0.033	0.033	0.033	0.033	0.038	0.033	0.033	0.036	0.036	0.036	0.036	0.04	0.035	0.025	0.025	0.045	0.045	0.052	0.052	0.052	0.052	0.052	0.052	0.052	0.052	0.052	0.052	0.052	0.052	0.037	0.037	0.037
YNL098C	0	0	0	0	0	0	0	0	0	0	0	0	0	0	0	0	0	0	0	0	0	0	0	0	0	0	0	0	0	0	0	0	0	0	0	0	0	0	0	0	0	0	0	0	0	0	0	0	0
YOR046C	0.018	0.017	0.022	0.02	0.021	0.021	0.021	0.021	0.019	0.02	0.02	0.02	0.02	0.022	0.022	0.021	0.021	0.021	0.021	0.021	0.03	0.024	0.024	0.018	0.02	0.02	0.02	0.021	0.009	0.009	0.009	0.009	0.009	0.007	0.005	0.005	0.004	0.004	0.003	0.002	0.006	0.006	0.005	0.005	0.005	0.005	0.006	0.002	0.001
YJL156C	-0.017	-0.017	-0.018	-0.018	-0.018	-0.018	-0.018	-0.018	-0.018	-0.02	-0.018	-0.027	-0.029	-0.026	-0.026	-0.026	-0.026	-0.026	-0.031	-0.033	-0.033	-0.033	-0.033	-0.036	-0.033	-0.034	-0.034	-0.036	-0.036	-0.041	-0.04	-0.04	-0.04	-0.041	-0.041	-0.041	-0.045	-0.045	-0.045	-0.045	-0.046	-0.039	-0.037	-0.039	-0.039	-0.04	-0.038	-0.036	-0.031
YPR023C	0.099	0.099	0.099	0.099	0.099	0.084	0.092	0.076	0.076	0.076	0.076	0.074	0.076	0.082	0.094	0.074	0.074	0.063	0.063	0.06	0.061	0.061	0.061	0.069	0.069	0.071	0.071	0.071	0.071	0.071	0.071	0.071	0.064	0.064	0.064	0.064	0.064	0.061	0.059	0.053	0.051	0.051	0.037	0.035	0.035	0.039	0.04	0.045	0.037
YOR310C	-0.012	-0.012	-0.012	-0.008	-0.01	-0.01	-0.01	-0.007	-0.007	-0.009	-0.009	-0.005	-0.008	-0.012	-0.016	-0.016	-0.011	-0.016	-0.008	-0.008	-0.003	-0.003	-0.003	0.015	0.018	0.018	0.022	0.018	0.018	0.018	0.018	0.027	0.021	0.021	-0.016	-0.024	-0.024	-0.024	-0.024	-0.041	-0.058	-0.058	-0.05	-0.05	-0.05	-0.05	-0.05	-0.067	-0.067
YLR025W	0	0	0	0	0	0.242	0.221	0.166	0.161	0.211	0.154	0.035	0.035	0.035	0.035	0.035	0.035	0.033	0.03	0.03	0.03	0.033	0.033	0.042	0.061	0.061	0.055	0.055	0.055	0.053	0.059	0.057	0.057	0.057	0.057	0.057	0.055	0.055	0.064	0.068	0.071	0.072	0.073	0.079	0.102	0.106	0.106	0.106	0.091
YGL195W	-0.021	-0.021	-0.013	-0.02	-0.02	-0.02	-0.016	-0.018	-0.022	-0.022	-0.024	-0.025	-0.025	-0.025	-0.026	-0.026	-0.038	-0.038	-0.041	-0.041	-0.041	-0.041	-0.041	-0.041	-0.046	-0.038	-0.037	-0.036	-0.034	-0.036	-0.036	-0.042	-0.043	-0.043	-0.039	-0.039	-0.039	-0.039	-0.051	-0.051	-0.056	-0.058	-0.06	-0.06	-0.06	-0.059	-0.059	-0.061	-0.055
YMR205C	0	0	0	0	0	0	0	0	0	0	0	0	0	0	0	0	0	0	0	0	0	0	0	0	0	0	0	0	0	0	0	0	0	0	0	0	0	0	0	0	0	0	0	0	0	0	0	0	0
YDR321W	-0.007	0.014	0.011	0.014	0.014	0.014	0.009	0.009	0.018	0.036	0.073	0.12	0.147	0.147	0.149	0.149	0.157	0.16	0.16	0.165	0.17	0.198	0.198	0.198	0.195	0.208	0.24	0.26	0.259	0.23	0.187	0.187	0.167	0.219	0.209	0.263	0.266	0.262	0.262	0.257	0.245	0.217	0.194	0.189	0.19	0.241	0.245	0.147	0.176
YLR262C	0.026	0.026	0.027	0.024	0.024	0.024	0.024	0.05	0.02	0.013	0.021	0.053	0.035	0.025	0.025	0.035	0.018	0.018	0.018	0.013	0.007	0.02	-0.015	-0.015	-0.015	-0.015	-0.001	-0.011	-0.025	-0.016	-0.016	-0.016	-0.016	-0.016	-0.016	-0.016	-0.012	0.005	0.005	-0.003	0.004	-0.01	-0.01	-0.01	-0.004	0.003	0.003	0.003	-0.004
YJL171C	0.004	-0.048	-0.06	-0.056	-0.053	-0.053	-0.053	-0.053	-0.053	-0.053	-0.05	-0.053	-0.053	-0.053	-0.041	-0.039	-0.039	-0.039	-0.028	-0.01	-0.005	-0.005	-0.005	-0.005	-0.005	-0.008	-0.011	-0.011	-0.016	-0.019	-0.019	-0.019	-0.019	-0.016	-0.016	-0.011	-0.015	-0.015	-0.015	-0.015	-0.015	0.001	0.001	0.001	0.001	-0.003	-0.003	-0.008	-0.008
YOR219C	0.016	0.006	0.003	-0.003	-0.008	-0.002	0.007	-0.004	-0.006	-0.006	-0.012	-0.008	-0.011	-0.03	-0.041	-0.041	-0.028	-0.03	-0.03	-0.03	-0.034	-0.022	-0.018	-0.003	-0.003	0	-0.003	-0.003	-0.018	-0.018	-0.018	-0.018	-0.018	-0.025	-0.025	-0.025	-0.028	-0.028	-0.028	-0.029	-0.027	-0.027	-0.027	-0.016	-0.016	-0.016	-0.016	-0.013	-0.001
YNL070W	-0.029	-0.032	-0.033	-0.033	-0.033	-0.032	-0.036	-0.036	-0.031	-0.03	-0.028	-0.028	-0.029	-0.031	-0.032	-0.038	-0.04	-0.038	-0.036	-0.035	-0.036	-0.038	-0.038	-0.038	-0.038	-0.039	-0.039	-0.032	-0.032	-0.032	-0.032	-0.034	-0.032	-0.039	-0.042	-0.046	-0.046	-0.046	-0.046	-0.046	-0.046	-0.046	-0.047	-0.038	-0.031	-0.033	-0.037	-0.043	-0.045
YDR170C	-0.072	-0.072	-0.079	-0.079	-0.08	-0.08	-0.08	-0.079	-0.079	-0.073	-0.073	-0.066	-0.066	-0.066	-0.066	-0.066	-0.066	-0.061	-0.065	-0.064	-0.064	-0.064	-0.064	-0.064	-0.064	-0.07	-0.058	-0.052	-0.052	-0.052	-0.052	-0.048	-0.048	-0.048	-0.048	-0.042	-0.042	-0.042	-0.055	-0.055	-0.059	-0.057	-0.041	-0.04	-0.04	-0.04	-0.04	-0.04	-0.043
YLR363C	0.157	0.157	0.157	0.174	0.176	0.186	0.206	0.189	0.189	0.188	0.188	0.162	0.158	0.129	0.127	0.129	0.107	0.111	0.111	0.099	0.095	0.095	0.099	0.101	0.095	0.077	0.074	0.074	0.074	0.074	0.074	0.074	0.074	0.074	0.074	0.074	0.07	0.067	0.062	0.063	0.063	0.06	0.06	0.058	0.058	0.058	0.055	0.055	0.055
YDR322C-A	-0.002	-0.002	-0.004	0.01	0.012	0.011	0.011	0.011	0.011	0.011	0.016	0.02	0.022	0.022	0.021	0.023	0.018	0.019	0.019	0.019	0.019	0.019	0.019	0.016	0.016	0.014	0.022	0.022	0.019	0.019	0.019	0.018	0.02	0.02	0.02	0.017	0.018	0.018	0.018	0.017	0.015	0.016	0.011	0.019	0.019	0.019	0.019	0.016	0.016
YDL089W	0.208	0.202	0.209	0.213	0.22	0.217	0.199	0.195	0.192	0.205	0.212	0.191	0.2	0.217	0.217	0.214	0.208	0.211	0.211	0.205	0.205	0.181	0.182	0.182	0.182	0.192	0.192	0.186	0.186	0.159	0.155	0.156	0.153	0.104	0.104	0.101	0.104	0.107	0.104	0.107	0.146	0.133	0.154	0.113	0.1	0.101	0.091	0.088	0.09
YLR089C	-0.004	-0.004	-0.004	-0.004	-0.007	-0.007	-0.007	-0.007	-0.007	-0.004	-0.004	-0.004	-0.004	-0.017	-0.017	-0.021	-0.021	-0.021	-0.021	-0.021	-0.015	-0.015	-0.015	-0.013	-0.017	-0.002	-0.016	-0.011	0.001	0.004	0.001	-0.002	0.003	0	0	0.003	0.004	0.004	-0.002	0.008	0.008	0.008	0.013	0.013	0.01	0.018	0.019	0.012	0.012
YOR233W	-0.007	-0.016	-0.016	-0.024	-0.02	-0.019	-0.013	-0.011	-0.011	-0.003	-0.003	-0.003	0.002	0.017	0.018	0.015	0.028	0.036	0.021	0.034	0.023	0.033	0.029	0.024	0.024	0.041	0.013	0.013	0.021	0.002	0.002	0.002	-0.001	-0.001	0.003	0.003	-0.001	-0.001	0.002	0.002	0.001	0.001	0.001	0.001	0.001	0.006	0.006	-0.006	-0.009
YOR153W	0	0	0	0	0	0	0	0	0	0	0	0	0	0	0	0	0	0	0	0	0	0	0	0	0	0	0	0	0	0	0	0	0	0	0	0	0	0	0	0	0	0	0	0	0	0	0	0	0
YCL025C	0	0	0	0	0	0	0	0	0	0	0	0	0	0	0	0	0	0	0	0	0	0	0	0	0	0	0	0	0	0	0	0	0	0	0	0	0	0	0	0	0	0	0	0	0	0	0	0	0
YMR239C	-0.048	-0.059	-0.037	-0.039	-0.02	-0.016	-0.016	-0.012	-0.021	-0.024	-0.03	-0.034	-0.027	-0.027	-0.027	-0.027	-0.03	-0.034	-0.04	-0.04	-0.043	-0.039	-0.039	-0.039	-0.039	-0.039	-0.039	-0.039	-0.029	-0.026	-0.029	-0.029	-0.032	-0.032	-0.021	-0.013	-0.013	-0.013	-0.013	-0.01	-0.009	-0.007	-0.008	-0.012	-0.012	-0.004	-0.006	-0.004	-0.001
YHL047C	-0.02	-0.007	-0.007	-0.007	-0.013	-0.013	0.006	0.018	0.136	0.13	0.13	0.13	0.1	0.085	0.091	0.091	0.091	0.056	0.131	0.113	0.164	0.091	0.091	0.132	0.206	0.151	0.151	0.113	0.086	0.086	0.086	0.086	0.086	0.086	0.11	0.115	0.115	0.11	0.096	0.027	0.027	0.027	0.027	0.014	0.014	0.013	0.006	0.007	0.007
YPR009W	0.146	0.149	0.161	0.161	0.161	0.161	0.167	0.15	0.15	0.149	0.149	0.149	0.154	0.155	0.15	0.15	0.15	0.152	0.128	0.123	0.123	0.123	0.123	0.123	0.128	0.127	0.127	0.119	0.124	0.122	0.122	0.127	0.127	0.122	0.122	0.122	0.117	0.117	0.12	0.117	0.11	0.102	0.095	0.095	0.095	0.095	0.106	0.094	0.096
YOL095C	-0.014	-0.014	-0.008	-0.008	-0.008	-0.008	-0.015	-0.023	-0.023	-0.023	-0.017	-0.029	-0.038	-0.042	-0.038	-0.038	-0.048	-0.035	-0.035	-0.035	-0.049	-0.066	-0.067	-0.067	-0.067	-0.069	-0.098	-0.094	-0.09	-0.09	-0.084	-0.077	-0.053	-0.053	-0.049	-0.031	-0.031	-0.033	-0.034	-0.036	-0.034	-0.038	-0.038	-0.036	-0.021	-0.021	-0.021	-0.023	-0.025
YAL062W	0.049	0.049	0.049	0.043	0.043	0.047	0.047	0.053	0.053	0.056	0.056	0.047	0.047	0.052	0.052	0.052	0.057	0.057	0.057	0.057	0.057	0.057	0.061	0.061	0.061	0.06	0.06	0.06	0.06	0.062	0.062	0.076	0.076	0.076	0.059	0.059	0.059	0.052	0.052	0.052	0.052	0.061	0.061	0.068	0.068	0.066	0.061	0.067	0.062
YNR040W	0.013	0.013	0.011	0.012	0.014	0.014	0.018	0.018	0.018	0.015	0.011	0.011	0.011	0.011	0.011	0.013	0.013	0.009	0.011	0.017	0.022	0.022	0.021	0.021	0.021	0.021	0.021	0.025	0.023	0.023	0.023	0.023	0.023	0.023	0.035	0.035	0.035	0.037	0.037	0.037	0.031	0.037	0.037	0.037	0.036	0.046	0.046	0.05	0.05
YDR266C	-0.031	-0.031	-0.031	-0.031	-0.033	-0.033	-0.033	-0.033	-0.041	-0.042	-0.041	-0.039	-0.05	-0.053	-0.053	-0.046	-0.046	-0.048	-0.056	-0.054	-0.053	-0.054	-0.054	-0.054	-0.053	-0.053	-0.053	-0.053	-0.049	-0.051	-0.051	-0.052	-0.049	-0.048	-0.048	-0.048	-0.046	-0.043	-0.039	-0.04	-0.04	-0.039	-0.038	-0.035	-0.034	-0.036	-0.038	-0.038	-0.038
YBL103C	0.037	0.037	0.037	0.04	0.04	0.035	0.041	0.04	0.046	0.053	0.058	0.061	0.07	0.07	0.061	0.061	0.064	0.063	0.06	0.07	0.074	0.073	0.073	0.073	0.073	0.073	0.072	0.072	0.07	0.07	0.07	0.068	0.079	0.082	0.082	0.084	0.082	0.082	0.07	0.068	0.066	0.066	0.067	0.061	0.061	0.066	0.066	0.066	0.068
YJR032W	0.028	0.024	0.024	0.021	0.021	0.021	0.017	0.025	0.025	0.018	0.018	0.026	0.029	0.029	0.012	0.012	0.024	0.037	0.037	0.03	0.025	0.025	0.024	0.024	0.034	0.03	0.03	0.027	0.027	0.027	0.024	0.011	0.01	0.007	0.007	0.005	0.004	0.001	0.001	-0.001	-0.008	-0.008	-0.006	-0.01	-0.01	-0.012	-0.012	-0.012	-0.012
YKL049C	-0.018	-0.018	-0.023	-0.025	-0.021	-0.013	-0.011	-0.011	-0.011	-0.011	-0.008	-0.002	-0.002	-0.006	-0.006	-0.006	-0.006	-0.006	-0.006	-0.004	-0.004	-0.004	-0.004	-0.004	-0.002	-0.002	0.002	0.008	0.01	0.01	0.01	0.01	0.01	0.01	0.01	0.012	0.012	0.012	0.015	0.012	0.012	0.012	0.012	0.012	0.015	0.011	0.011	0.011	0.011
YBL018C	-0.053	-0.055	-0.052	-0.054	-0.049	-0.049	-0.049	-0.049	-0.043	-0.029	-0.031	-0.029	-0.027	-0.023	-0.023	-0.02	-0.019	-0.023	-0.015	-0.015	-0.017	-0.017	-0.017	-0.017	-0.017	-0.019	-0.018	-0.018	-0.018	-0.018	-0.014	-0.015	-0.015	-0.016	-0.016	-0.016	-0.016	-0.016	-0.014	-0.014	-0.014	-0.014	-0.01	-0.007	-0.009	-0.005	-0.005	-0.006	-0.005
YNL247W	0.037	0.037	0.037	0.034	0.028	0.028	0.04	0.035	0.022	0.021	0.023	0.023	0.023	0.023	0.023	0.023	0.026	0.016	0.015	0.026	0.026	0.024	0.022	0.022	0.02	0.02	0.022	0.022	0.022	0.022	0.022	0.022	0.021	0.021	0.024	0.024	0.025	0.025	0.025	0.025	0.025	0.023	0.025	0.026	0.026	0.026	0.024	0.025	0.025
YIL104C	-0.005	-0.008	-0.022	-0.025	-0.043	-0.021	-0.037	-0.048	-0.03	-0.03	-0.03	-0.005	-0.005	-0.013	-0.016	-0.016	-0.016	-0.028	-0.049	-0.049	-0.032	-0.035	-0.035	-0.035	-0.039	-0.039	-0.035	-0.042	-0.046	-0.058	-0.056	-0.068	-0.078	-0.078	-0.073	-0.051	-0.049	-0.049	-0.049	-0.049	-0.054	-0.057	-0.054	-0.057	-0.062	-0.062	-0.064	-0.056	-0.056
YNL323W	0	0	0	0	0	0	0	0	0	0	0	0	0	0	0	0	0	0	0	0	0	0	0	0	-0.366	-0.366	-0.366	-0.366	-0.366	-0.366	-0.366	-0.366	-0.366	-0.366	-0.366	-0.366	-0.4	-0.4	-0.388	-0.388	-0.388	-0.388	-0.388	-0.409	-0.409	-0.42	-0.42	-0.42	-0.42
YOR377W	-0.049	-0.046	-0.037	-0.031	-0.031	-0.033	-0.022	-0.022	-0.022	-0.02	-0.023	-0.023	-0.026	-0.026	-0.026	-0.023	-0.023	-0.018	-0.005	-0.01	-0.01	-0.007	-0.013	-0.009	-0.009	-0.006	-0.006	-0.006	-0.007	-0.007	-0.007	-0.007	-0.001	-0.001	0.002	0.002	0.002	0.012	0.012	0.012	0.015	0.015	0.018	0.018	0.011	0.011	0.006	0.003	-0.004
YCL059C	0.066	0.057	0.049	0.049	0.064	0.07	0.07	0.07	0.072	0.083	0.08	0.079	0.068	0.068	0.066	0.068	0.068	0.07	0.076	0.062	0.059	0.056	0.058	0.067	0.068	0.067	0.067	0.067	0.067	0.067	0.065	0.063	0.067	0.069	0.065	0.052	0.052	0.051	0.05	0.053	0.053	0.05	0.05	0.05	0.05	0.049	0.049	0.058	0.057
YFL044C	-0.007	-0.007	-0.002	-0.005	-0.005	-0.012	-0.012	-0.012	-0.007	-0.007	-0.007	-0.007	-0.021	-0.021	-0.016	-0.016	-0.016	-0.008	-0.008	-0.008	-0.008	-0.008	-0.008	-0.008	-0.008	-0.012	-0.012	0.001	0.001	0.001	0.001	-0.013	-0.02	-0.014	-0.014	-0.01	-0.01	-0.014	-0.014	-0.019	-0.031	0.003	0.026	0.026	0.026	0.05	0.018	0.022	0.022
YNL230C	0.008	0.012	0.021	0.016	0.016	0.016	0.014	0.014	0.014	0.014	0.016	0.016	0.016	0.016	0.016	0.019	0.016	0.016	0.011	0.017	0.017	0.008	0.008	0.011	0.013	0.013	0.013	0.013	0.013	0.013	0.013	0.013	0.013	0.013	0.013	0.013	0.013	0.012	0.012	0.013	0.012	0.012	0.012	0.012	0.012	0.016	0.017	0.017	0.017
YDL202W	-0.088	-0.04	-0.04	-0.04	-0.126	-0.055	-0.059	-0.076	-0.042	-0.074	-0.074	-0.057	-0.057	-0.057	-0.057	-0.057	-0.051	-0.043	-0.043	-0.06	-0.049	-0.058	-0.058	-0.059	-0.059	-0.027	0.006	-0.014	-0.007	0.029	0.039	0.039	0.104	0.124	0.101	0.101	0.101	0.069	0.066	0.164	0.159	0.176	0.132	0.132	0.132	0.122	0.126	0.153	0.158
YFR003C	-0.016	-0.016	-0.016	-0.016	-0.006	-0.007	-0.007	-0.007	-0.007	-0.007	-0.007	-0.013	-0.014	-0.012	-0.012	-0.012	-0.019	-0.018	-0.019	-0.018	-0.018	-0.018	-0.02	-0.02	-0.016	-0.015	-0.016	-0.016	-0.016	-0.017	-0.017	-0.019	-0.019	-0.019	-0.019	-0.02	-0.02	-0.02	-0.02	-0.022	-0.027	-0.026	-0.026	-0.026	-0.026	-0.025	-0.026	-0.026	-0.031
YLR333C	0.034	0.034	0.031	0.031	0.031	0.031	0.031	0.031	0.031	0.029	0.029	0.029	0.028	0.027	0.027	0.027	0.026	0.028	0.03	0.03	0.03	0.03	0.03	0.03	0.032	0.032	0.032	0.032	0.032	0.032	0.031	0.033	0.031	0.031	0.031	0.031	0.03	0.028	0.028	0.028	0.026	0.022	0.022	0.022	0.022	0.026	0.02	0.02	0.02
YNL231C	-0.132	-0.133	-0.133	-0.135	-0.122	-0.122	-0.122	-0.102	-0.083	-0.091	-0.088	-0.091	-0.091	-0.08	-0.076	-0.076	-0.07	-0.072	-0.077	-0.104	-0.091	-0.081	-0.081	-0.077	-0.077	-0.077	-0.072	-0.075	-0.075	-0.077	-0.077	-0.073	-0.07	-0.067	-0.067	-0.067	-0.067	-0.067	-0.067	-0.067	-0.067	-0.065	-0.047	-0.052	-0.052	-0.052	-0.056	-0.056	-0.056
YGL146C	0.12	0.112	0.112	0.117	0.113	0.063	0.14	0.14	0.132	0.132	0.132	0.031	0.015	-0.041	-0.107	-0.094	-0.077	-0.066	-0.126	-0.114	-0.118	-0.117	-0.133	-0.176	-0.176	-0.176	-0.167	-0.155	-0.172	-0.266	-0.266	-0.276	-0.276	-0.372	-0.284	-0.241	-0.253	0.041	0.041	0.059	0.059	0.05	-0.019	-0.019	-0.009	0	-0.008	-0.017	-0.017
YDL057W	0.001	0.005	-0.001	-0.002	-0.004	0	0.004	-0.004	0.002	-0.001	-0.006	-0.009	-0.009	-0.005	-0.005	-0.005	-0.026	-0.011	-0.019	-0.01	-0.015	-0.009	-0.009	-0.009	-0.009	-0.013	-0.011	-0.004	0.001	0.001	0.004	0.004	-0.006	-0.006	-0.001	-0.001	-0.005	-0.008	-0.004	-0.001	-0.003	-0.007	-0.007	-0.007	-0.014	-0.014	-0.012	-0.014	-0.016
YER167W	0.021	0.022	0.022	0.022	0.022	0.022	0.022	0.033	0.032	0.032	0.03	0.034	0.035	0.039	0.039	0.039	0.039	0.046	0.049	0.05	0.05	0.05	0.05	0.05	0.05	0.047	0.051	0.042	0.043	0.047	0.049	0.049	0.05	0.05	0.049	0.053	0.051	0.053	0.054	0.053	0.055	0.045	0.045	0.045	0.045	0.05	0.047	0.045	0.045
YHR025W	-0.037	-0.037	-0.039	-0.04	-0.04	-0.039	-0.039	-0.039	-0.039	-0.038	-0.037	-0.037	-0.037	-0.038	-0.038	-0.038	-0.037	-0.037	-0.041	-0.041	-0.041	-0.041	-0.041	-0.034	-0.032	-0.032	-0.03	-0.03	-0.028	-0.028	-0.031	-0.031	-0.031	-0.031	-0.027	-0.031	-0.027	-0.027	-0.027	-0.03	-0.026	-0.028	-0.028	-0.03	-0.03	-0.03	-0.032	-0.028	-0.028
YER090W	-0.154	-0.19	-0.19	-0.19	-0.19	-0.19	-0.19	-0.19	-0.19	-0.19	-0.19	-0.19	-0.19	-0.19	-0.19	-0.197	-0.197	-0.197	-0.197	-0.19	-0.182	-0.227	-0.219	-0.21	-0.21	-0.21	-0.21	-0.223	-0.194	-0.194	-0.194	-0.194	-0.231	-0.231	-0.231	-0.231	-0.231	-0.231	-0.231	-0.231	-0.228	-0.232	-0.232	-0.238	-0.238	-0.177	-0.177	-0.177	-0.177
YKL074C	0.069	0.077	0.067	0.067	0.07	0.077	0.073	0.08	0.08	0.077	0.077	0.081	0.079	0.079	0.079	0.079	0.079	0.074	0.064	0.062	0.058	0.06	0.06	0.06	0.058	0.058	0.056	0.054	0.054	0.057	0.065	0.063	0.065	0.065	0.067	0.067	0.067	0.067	0.072	0.069	0.068	0.068	0.067	0.063	0.064	0.066	0.066	0.06	0.062
YER132C	0.008	0.008	0.008	0.008	0.008	0.008	0.008	0.008	0.008	0	0	0	0	0	0	0	0	0	0	0	0	0	0	0	0	0	0	0	0	0	0	0	0	0	0	0	0	0	0	0	0	0	0	0	0	0	0	0	0
YMR304W	0.065	0.065	0.055	0.055	0.058	0.058	0.058	0.058	0.058	0.058	0.06	0.06	0.061	0.061	0.061	0.061	0.061	0.074	0.068	0.065	0.065	0.07	0.07	0.07	0.07	0.069	0.075	0.083	0.083	0.082	0.082	0.086	0.086	0.078	0.086	0.096	0.094	0.089	0.089	0.089	0.089	0.079	0.075	0.085	0.08	0.08	0.08	0.099	0.102
YOR156C	0.007	0.006	0.006	0.006	0.011	0.011	0.008	0.006	-0.002	0.003	0.003	0.003	0.005	0.009	0.01	0.008	0.01	0.01	0.01	0.01	0.01	0.009	0.009	0.006	0.006	0.006	0.006	0.006	-0.008	0.001	0.003	0.003	0	0	0	-0.001	-0.001	-0.001	0.001	-0.003	-0.003	-0.01	-0.003	0.002	-0.001	-0.001	-0.004	-0.019	-0.019
YJR021C	0.042	0.035	0.026	0.021	0.021	0.015	0.024	0.024	0.017	0.017	0.013	0.012	0.015	0.026	0.029	0.029	0.029	0.023	0.014	-0.01	-0.01	-0.008	-0.011	0	-0.028	-0.03	-0.03	-0.035	-0.029	-0.034	-0.034	-0.031	-0.029	-0.029	-0.029	-0.027	-0.027	-0.029	-0.027	-0.027	-0.029	-0.029	-0.028	-0.031	-0.026	-0.039	-0.039	-0.038	-0.037
YER040W	-0.032	-0.032	-0.039	-0.039	-0.042	-0.044	-0.044	-0.047	-0.051	-0.047	-0.047	-0.046	-0.047	-0.041	-0.044	-0.046	-0.049	-0.047	-0.047	-0.047	-0.046	-0.046	-0.044	-0.044	-0.044	-0.043	-0.036	-0.036	-0.036	-0.035	-0.032	-0.033	-0.033	-0.033	-0.033	-0.033	-0.032	-0.03	-0.03	-0.033	-0.033	-0.033	-0.033	-0.033	-0.033	-0.034	-0.034	-0.035	-0.035
YHR050W	-0.051	-0.051	-0.051	-0.047	-0.05	-0.05	-0.05	-0.045	-0.048	-0.048	-0.048	-0.048	-0.045	-0.04	-0.04	-0.043	-0.046	-0.044	-0.044	-0.044	-0.044	-0.052	-0.05	-0.041	-0.043	-0.043	-0.043	-0.038	-0.049	-0.051	-0.054	-0.06	-0.06	-0.058	-0.058	-0.058	-0.056	-0.058	-0.062	-0.067	-0.067	-0.052	-0.047	-0.047	-0.048	-0.038	-0.038	-0.038	-0.04
YGL247W	0.006	0.021	0.019	0.019	0.019	0.015	0.02	0.02	0.019	0.02	0.025	0.025	0.025	0.025	0.025	0.059	0.072	0.098	0.088	0.085	0.062	0.062	0.062	0.069	0.069	0.069	0.067	0.069	0.069	0.073	0.068	0.068	0.061	0.039	0.039	0.041	0.041	0.041	0.041	0.043	0.038	0.028	0.02	0.025	0.031	0.028	0.028	0.028	0.028
YIL119C	0	0	0	0	0	0	0	0	0	0	0	0	0	0	0	0	0	0	0	0	0	0	0	0	0	0	0	0	0	0	0	0	0	0	0	0	0	0	0	0	0	0	0	0	0	0	0	0	0
YIL110W	0.015	0.014	0.017	0.017	0.017	0.017	0.017	0.016	0.012	0.013	0.022	0.021	0.029	0.029	0.029	0.036	0.029	0.038	0.029	0.018	0.021	0.019	0.019	0.029	0.026	0.021	0.005	0.005	0.005	0.006	0.006	0.006	0.001	0.001	-0.002	-0.002	-0.003	-0.004	-0.001	-0.001	0.003	0.003	0.003	0.005	-0.004	-0.006	-0.007	-0.008	-0.013
YBL021C	0.005	0.005	0.009	0.009	0.009	0.009	0.009	0.012	0.009	0	0	0	0.001	0.001	0.001	0.001	0	0.001	0.002	0.002	0.001	0.002	0.002	0.002	0.002	0.002	0.001	0.001	0.003	0.003	0.004	0.002	0.003	0.003	0.003	0.004	0.004	0.004	0.001	0.001	0	-0.001	0	-0.001	-0.001	-0.001	-0.001	0	0
YJR098C	-0.224	-0.325	-0.318	-0.303	-0.223	-0.238	-0.238	-0.238	-0.238	-0.24	-0.255	-0.429	-0.429	-0.429	-0.47	-0.368	-0.309	-0.309	-0.309	-0.297	-0.312	-0.267	-0.252	-0.189	-0.184	-0.184	-0.184	-0.184	-0.184	-0.184	-0.141	-0.136	-0.124	-0.118	-0.119	-0.115	-0.115	-0.121	-0.139	-0.134	-0.086	-0.076	-0.045	-0.045	-0.045	-0.045	-0.059	-0.065	-0.069
YNL305C	-0.276	-0.276	-0.286	-0.289	-0.292	-0.292	-0.272	-0.215	-0.215	-0.211	-0.211	-0.208	-0.208	-0.208	-0.208	-0.208	-0.208	-0.211	-0.215	-0.215	-0.219	-0.219	-0.219	-0.226	-0.226	-0.226	-0.226	-0.182	-0.189	-0.197	-0.171	-0.171	-0.232	-0.232	-0.2	-0.17	-0.174	-0.157	-0.152	-0.148	-0.218	-0.18	-0.185	-0.185	-0.181	-0.176	-0.103	-0.135	-0.135
YER131W	0.153	0.153	0.149	0.149	0.149	0.149	0.149	0.149	0.149	0.149	0.149	0.149	0.143	0.143	0.143	0.143	0.143	0.143	0.143	0.143	0.139	0.096	0.096	0.036	0.036	0.036	0.029	0.029	0.029	0.036	0.029	0.029	0.029	0.029	0.029	0.022	0.021	0.035	0.117	0.133	0.133	0.133	0.147	0.147	0.183	0.158	0.147	0.147	0.156
YLR116W	-0.011	-0.011	-0.011	-0.011	-0.011	-0.011	-0.013	-0.014	-0.016	-0.014	-0.013	-0.017	-0.017	-0.017	-0.018	-0.021	-0.025	-0.025	-0.025	-0.025	-0.025	-0.022	-0.026	-0.026	-0.031	-0.033	-0.033	-0.033	-0.033	-0.032	-0.032	-0.033	-0.03	-0.03	-0.026	-0.023	-0.023	-0.023	-0.023	-0.023	-0.023	-0.023	-0.023	-0.015	-0.015	-0.01	-0.01	-0.019	-0.016
YPL151C	-0.136	-0.13	-0.13	-0.13	-0.13	-0.142	-0.142	-0.142	-0.18	-0.174	-0.113	-0.117	-0.081	-0.081	-0.07	-0.07	-0.07	-0.07	-0.076	-0.076	-0.043	-0.043	-0.043	-0.043	-0.058	-0.058	-0.063	-0.063	-0.061	-0.057	-0.057	-0.057	-0.031	-0.013	-0.053	-0.053	-0.053	-0.053	-0.053	-0.053	-0.053	-0.053	-0.033	-0.035	-0.035	-0.028	-0.035	-0.028	0.017
YKL085W	0.013	0.013	0.007	-0.017	-0.026	-0.003	-0.003	-0.003	-0.003	-0.003	-0.019	-0.008	0	0	0	0	0	0	0.007	0.007	0.007	0.007	0.007	0.007	0.007	0	0	0	0	0.017	0.029	0.056	0.059	0.059	0.059	0.078	0.082	0.084	0.075	0.048	0.048	0.048	0.048	0.048	0.048	0.048	0.048	0.067	0.067
YLR275W	0.04	0.04	0.04	0.04	0.04	0.012	0.011	0.001	-0.006	-0.006	-0.006	-0.019	-0.032	-0.032	-0.032	-0.024	-0.024	-0.029	-0.022	-0.022	-0.022	-0.022	-0.022	-0.022	-0.022	-0.022	-0.022	-0.003	-0.003	-0.007	-0.01	-0.01	-0.005	-0.005	-0.005	-0.01	-0.009	-0.001	-0.004	0.015	0.021	0.021	0.025	0.028	0.026	0.039	0.039	0.039	0.039
YHL036W	0.132	0.084	0.043	0.05	0.05	0.054	0.063	0.059	0.069	0.072	0.072	0.072	0.055	0.034	0.034	0.034	0.034	0.034	0.039	0.038	0.041	0.047	0.047	0.047	0.037	0.029	0.022	0.022	0.022	0.02	-0.003	0.012	0.018	0.018	0.018	0.02	0.018	0.018	0.013	0.01	0.005	0.003	0.004	0.023	0.024	0.03	0.03	0.03	0.024
YAL051W	0.012	0.016	0.016	0.016	0.016	0.016	0.016	0.016	0.016	0.016	0.016	0.016	0.019	0.019	0.019	0.024	0.024	0.026	0.025	0.025	0.025	0.026	0.026	0.026	0.03	0.03	0.029	0.032	0.03	0.03	0.038	0.033	0.033	0.033	0.031	0.032	0.032	0.032	0.032	0.029	0.029	0.029	0.028	0.017	0.016	0.015	0.014	0.009	0.006
YLR063W	-0.005	-0.003	-0.001	-0.001	-0.001	-0.001	-0.001	-0.001	0	-0.002	-0.002	-0.002	-0.003	-0.003	-0.003	-0.003	-0.003	-0.003	-0.005	0.002	0	0	0	0	0.001	0.002	0.004	0.005	0.005	0.003	0.004	0.002	0.002	0.002	0.002	0.003	0.002	0.002	0.002	0.002	0.002	0.002	0.002	0.002	0.002	0.002	0.002	0.005	0.005
YER182W	-0.045	-0.045	-0.045	-0.036	-0.035	-0.035	-0.026	-0.026	-0.034	-0.029	-0.02	-0.02	-0.026	-0.032	-0.016	0	0	0.005	0.005	0.02	0.069	0.034	0.023	0.023	0.008	0.008	-0.018	0.015	0.028	0.076	0.076	0.091	0.091	0.091	-0.044	-0.058	-0.072	-0.072	-0.072	-0.072	-0.072	-0.26	-0.26	-0.26	-0.26	-0.26	-0.207	-0.207	0.007
YJL180C	0.015	-0.003	-0.003	-0.046	-0.076	-0.076	-0.039	-0.01	-0.017	-0.064	-0.064	-0.092	-0.085	-0.085	-0.114	-0.102	-0.102	-0.096	-0.088	-0.088	-0.088	-0.088	-0.014	0.042	0.034	0.041	0.041	0.033	0.041	0.041	-0.033	-0.011	-0.036	-0.03	-0.03	-0.03	-0.03	-0.072	-0.021	0.035	0.028	0.028	0.028	0.041	0.058	0.062	0.061	0.061	0.061
YMR143W	0	0	0	0	0	0	0	0	0	0	0	0	0	0	0	0	0	0	0	0	0	0	0	0	0	0	0	0	0	0	0	0	0	0	0	0	0	0	0	0	0	0	0	0	0	0	0	0	0
YBL007C	-0.034	-0.034	-0.034	-0.041	-0.046	-0.038	-0.035	-0.012	-0.01	-0.011	-0.011	-0.01	-0.01	-0.011	-0.012	-0.012	-0.01	-0.01	-0.011	-0.01	-0.011	-0.013	-0.011	-0.007	-0.004	-0.006	-0.006	-0.002	0.004	0.002	0.005	0.005	0.001	-0.003	-0.003	-0.005	-0.001	-0.001	-0.003	0	0.001	-0.004	-0.004	-0.006	-0.006	-0.006	-0.008	-0.008	-0.015
YHR001W	0	0	0	0	0	0	0	0	0	0	0	0	0	0	0	0	0	0	0	0	0	0	0	0	0	0	0	0	0	0	0	0	0	0	0	0	0	0	0	0	0	0	0	0	0	0	0	0	0
YDR478W	-0.014	-0.017	-0.015	-0.031	-0.031	-0.031	-0.031	0.002	0.003	-0.003	-0.003	-0.003	-0.002	0.003	0.003	-0.011	-0.007	-0.007	-0.007	-0.017	-0.017	-0.017	-0.012	-0.011	-0.007	-0.007	-0.007	-0.007	-0.007	-0.007	-0.01	-0.009	-0.004	-0.004	-0.004	-0.004	-0.004	-0.004	-0.007	-0.007	-0.007	-0.007	-0.007	-0.007	-0.013	-0.009	-0.009	-0.009	-0.009
YDL035C	-0.006	-0.008	-0.008	-0.003	0.006	-0.001	0.002	0.002	0.001	0.001	0.001	0	-0.004	-0.004	-0.006	-0.006	-0.004	-0.004	-0.004	-0.002	-0.002	-0.002	-0.002	-0.004	-0.001	0.002	0.002	-0.002	-0.002	0.005	0.005	0.005	-0.001	0.001	0.003	0.003	0.003	0.003	0.003	0.003	0.012	0.012	0.012	0.012	0.012	0.021	0.021	0.021	0.021
YDL087C	-0.168	-0.153	-0.153	-0.145	-0.152	-0.165	-0.237	-0.2	-0.226	-0.21	-0.21	-0.21	-0.208	-0.208	-0.204	-0.204	-0.218	-0.213	-0.213	-0.213	-0.213	-0.213	-0.213	-0.213	-0.213	-0.217	-0.215	-0.217	-0.206	-0.19	-0.188	-0.188	-0.187	-0.176	-0.178	-0.178	-0.164	-0.162	-0.16	-0.16	-0.167	-0.167	-0.158	-0.155	-0.153	-0.156	-0.151	-0.151	-0.148
YFR035C	-0.159	-0.159	-0.156	-0.156	-0.156	-0.156	-0.143	-0.147	-0.136	-0.134	-0.151	-0.162	-0.156	-0.121	-0.104	-0.099	-0.122	-0.122	-0.122	-0.122	-0.108	-0.108	-0.134	-0.129	-0.117	-0.142	-0.169	-0.156	-0.153	-0.15	-0.15	-0.15	-0.15	-0.15	-0.15	-0.143	-0.137	-0.141	-0.132	-0.132	-0.132	-0.129	-0.126	-0.123	-0.123	-0.119	-0.096	-0.089	-0.099
YBR151W	-0.129	-0.134	-0.053	-0.053	-0.058	-0.058	-0.058	-0.027	-0.024	-0.024	-0.049	-0.049	-0.049	-0.049	-0.041	-0.018	-0.023	-0.023	-0.015	-0.015	-0.011	-0.028	-0.028	-0.025	-0.025	-0.021	-0.025	-0.003	0.034	0.061	0.058	0.076	0.076	0.076	0.062	0.083	0.083	0.046	0.046	0.046	0.005	0.034	0.034	0.032	0.062	0.062	0.066	0.066	0.064
YDR120C	-0.032	-0.032	-0.032	-0.032	-0.032	-0.03	-0.026	-0.029	-0.035	-0.038	-0.04	-0.04	-0.04	-0.04	-0.038	-0.038	-0.033	-0.033	-0.033	-0.033	-0.033	-0.033	-0.033	-0.025	-0.039	-0.034	-0.042	-0.042	-0.039	-0.033	-0.029	-0.031	-0.037	-0.038	-0.038	-0.031	-0.031	-0.031	-0.031	-0.031	-0.031	-0.031	-0.025	-0.025	-0.028	-0.028	-0.028	-0.028	-0.028
YMR147W	0	0	0	0	0	0	0	0	0	0	0	0	0	0	0	0	0	0	0	0	0	0	0	0	0	0	0	0	0	0	0	0	0	0	0	0	0	0	0	0	0	0	0	0	0	0	0	0	0
YFL013C	0.043	0.045	0.045	0.047	0.045	0.045	0.048	0.049	0.051	0.05	0.058	0.058	0.058	0.058	0.058	0.052	0.05	0.05	0.05	0.05	0.05	0.05	0.05	0.05	0.042	0.042	0.049	0.049	0.049	0.039	0.052	0.052	0.047	0.047	0.073	0.073	0.087	0.087	0.089	0.075	0.054	0.045	0.048	0.048	0.048	0.046	0.027	0.027	0.025
YLR285W	-0.011	-0.011	-0.014	-0.017	-0.014	-0.014	-0.017	-0.017	-0.017	-0.017	-0.017	-0.017	-0.017	-0.017	-0.013	-0.013	-0.013	-0.013	-0.013	-0.016	-0.016	-0.016	-0.016	-0.016	-0.016	-0.016	-0.016	-0.016	-0.016	-0.016	-0.016	-0.016	-0.011	-0.011	-0.011	-0.011	-0.011	-0.011	-0.011	-0.007	-0.01	-0.01	-0.01	-0.01	-0.01	-0.01	-0.01	-0.01	-0.01
YNL316C	0.018	0.018	0.02	0.018	0.013	0.013	0.012	0.008	0.008	0.008	0.015	0.021	0.022	0.022	0.024	0.02	0.021	0.019	0.021	0.023	0.023	0.023	0.025	0.027	0.024	0.024	0.024	0.018	0.011	-0.001	-0.018	-0.014	-0.014	-0.014	-0.014	-0.05	-0.056	-0.033	-0.062	-0.062	-0.086	-0.096	-0.097	-0.087	-0.073	-0.044	-0.039	-0.039	0.004
YPL057C	-0.048	-0.052	-0.052	-0.049	-0.044	-0.042	-0.042	-0.042	-0.042	-0.042	-0.033	-0.029	-0.029	-0.025	-0.025	-0.025	-0.025	-0.025	-0.029	-0.029	0.005	0.012	0.003	-0.002	-0.002	-0.002	-0.015	-0.015	-0.015	-0.015	-0.005	-0.005	-0.005	-0.005	-0.005	-0.005	-0.005	-0.003	-0.003	0.007	0.003	0.003	0.011	0.011	0.011	0.011	0.011	0.011	0.011
YJL092W	0.052	0.052	0.052	0.052	0.054	0.054	0.069	0.069	0.068	0.043	0.059	0.058	0.061	0.06	0.051	0.05	0.05	0.071	0.071	0.037	0.034	0.034	0.043	0.043	0.084	0.093	0.077	0.132	0.136	0.215	0.186	0.19	0.269	0.265	0.266	0.268	0.23	0.166	0.176	0.201	0.201	0.187	0.103	0.096	0.068	0.074	0.07	0.07	0.07
YLR422W	-0.001	-0.001	0.006	0.023	0.023	0.028	0.028	0.024	0.024	0.015	0.01	0.006	0.006	0.015	0.015	0.032	0.032	0.032	0.038	0.051	0.048	0.048	0.048	0.048	0.048	0.026	0.025	0.025	0.025	0.025	0.025	0.025	0.022	0.025	0.025	0.025	0.014	0.014	0.01	0.01	0.003	0.003	0.003	-0.003	-0.004	-0.005	0.001	0.006	0.006
YDL028C	0.023	0.02	0.027	0.032	0.032	0.025	0.03	0.03	0.03	0.03	0.032	0.034	0.034	0.034	0.032	0.032	0.032	0.032	0.032	0.032	0.032	0.03	0.03	0.03	0.03	0.031	0.033	0.042	0.041	0.041	0.044	0.052	0.052	0.048	0.048	0.05	0.05	0.051	0.051	0.049	0.046	0.041	0.041	0.041	0.041	0.041	0.041	0.042	0.042
YNL020C	0.095	0.08	0.08	0.087	0.087	0.087	0.091	0.091	0.096	0.112	0.112	0.114	0.114	0.114	0.114	0.101	0.128	0.124	0.124	0.125	0.141	0.099	0.099	0.104	0.104	0.104	0.104	0.093	0.093	0.093	0.093	0.091	0.085	0.084	0.084	0.084	0.084	0.084	0.084	0.084	0.084	0.084	0.084	0.076	0.076	0.09	0.09	0.085	0.086
YJL136C	-0.015	-0.017	-0.017	-0.017	-0.015	-0.015	-0.017	-0.017	-0.016	-0.015	-0.015	-0.015	-0.015	-0.015	-0.015	-0.015	-0.013	-0.011	-0.009	-0.009	-0.007	-0.007	-0.007	-0.004	-0.004	-0.004	-0.004	-0.004	-0.004	-0.004	-0.004	-0.004	-0.004	-0.004	-0.004	-0.007	-0.007	-0.007	-0.007	-0.007	-0.007	-0.007	-0.012	-0.008	-0.006	-0.006	-0.006	-0.006	-0.006
YLR119W	0.016	0.016	0.016	0.013	0.013	0.005	0.014	0.012	0.012	0.012	-0.005	-0.024	-0.024	-0.024	-0.028	-0.018	-0.017	-0.03	-0.03	-0.026	-0.042	-0.057	-0.057	-0.051	-0.016	-0.027	-0.034	-0.034	-0.038	-0.032	-0.035	-0.054	-0.03	-0.022	-0.029	-0.029	-0.029	-0.029	-0.036	-0.037	-0.04	-0.041	-0.044	-0.044	-0.037	-0.037	-0.042	-0.038	-0.038
YNL199C	0.007	0.007	0.007	0.007	0.007	0.009	0.016	0.018	0.017	0.017	0.017	0.017	0.023	0.023	0.023	0.023	0.023	0.026	0.026	0.026	0.026	0.028	0.028	0.028	0.028	0.028	0.028	0.026	0.021	0.021	0.027	0.026	0.027	0.047	0.047	0.053	0.053	0.053	0.049	0.042	0.042	0.042	0.042	0.107	0.17	0.15	0.143	0.147	0.182
YDR264C	0.223	0.223	0.223	0.224	0.224	0.228	0.228	0.228	0.232	0.232	0.232	0.232	0.211	0.194	0.191	0.179	0.167	0.169	0.16	0.15	0.15	0.157	0.157	0.161	0.161	0.151	0.15	0.153	0.152	0.159	0.159	0.118	0.105	0.124	0.124	0.098	0.104	0.104	0.098	0.11	0.13	0.147	0.119	0.15	0.046	0.142	0.177	0.175	0.174
YDL045C	-0.022	-0.022	-0.022	-0.013	-0.013	-0.005	-0.008	-0.008	-0.005	-0.002	-0.022	-0.019	-0.019	-0.019	-0.019	-0.019	-0.019	-0.013	-0.02	-0.026	-0.026	-0.026	-0.026	-0.023	-0.021	-0.004	0.016	0.016	0.016	0.016	0.016	0.016	0.013	0	0	0.013	0.006	0.006	-0.001	-0.003	-0.007	0.002	0.002	0.002	-0.003	0.024	0.024	0.024	0.036
YDR262W	-0.017	-0.017	-0.017	-0.017	-0.025	-0.025	-0.017	-0.017	-0.008	-0.029	-0.029	-0.029	-0.029	-0.029	-0.022	-0.032	-0.042	-0.042	-0.042	-0.042	-0.042	-0.042	-0.042	-0.042	-0.042	-0.042	-0.042	-0.042	-0.042	-0.042	-0.042	-0.042	-0.042	-0.042	-0.042	-0.042	-0.042	-0.042	-0.043	-0.043	-0.043	-0.043	-0.04	-0.04	-0.04	-0.04	-0.04	-0.04	-0.04
YHR129C	-0.124	-0.124	-0.124	-0.124	-0.124	-0.159	-0.084	-0.096	-0.096	-0.051	-0.05	-0.034	-0.034	-0.034	-0.034	-0.034	-0.036	-0.044	-0.044	-0.044	-0.044	-0.044	-0.044	-0.044	-0.044	-0.048	-0.054	-0.052	-0.061	-0.061	-0.077	-0.065	-0.074	-0.081	-0.07	-0.068	-0.068	-0.072	-0.072	-0.072	-0.072	-0.072	-0.075	-0.079	-0.081	-0.074	-0.074	-0.077	-0.077
YPL269W	-0.052	-0.052	-0.052	-0.031	-0.03	-0.03	-0.029	-0.029	-0.022	-0.018	-0.028	-0.028	-0.026	-0.026	-0.026	-0.026	-0.026	-0.026	-0.026	-0.027	-0.029	-0.029	-0.029	-0.029	-0.029	-0.027	-0.025	-0.026	-0.024	-0.024	-0.021	-0.021	-0.021	-0.023	-0.03	-0.03	-0.03	-0.028	-0.028	-0.029	-0.029	-0.029	-0.029	-0.033	-0.03	-0.031	-0.022	-0.022	-0.024
YPL263C	-0.033	-0.033	-0.046	-0.041	-0.053	-0.049	-0.052	-0.052	-0.048	-0.05	-0.05	-0.053	-0.063	-0.06	-0.052	-0.064	-0.064	-0.068	-0.068	-0.078	-0.084	-0.084	-0.084	-0.084	-0.072	-0.077	-0.077	-0.074	-0.074	-0.074	-0.076	-0.076	-0.086	-0.082	-0.08	-0.066	-0.072	-0.078	-0.078	-0.078	-0.078	-0.075	-0.075	-0.089	-0.089	-0.09	-0.088	-0.088	-0.088
YHR019C	0.035	0.032	0.049	0.049	0.038	0.04	0.042	0.035	0.043	0.044	0.041	0.043	0.043	0.04	0.04	0.04	0.043	0.043	0.043	0.043	0.045	0.039	0.038	0.04	0.043	0.042	0.048	0.048	0.043	0.043	0.046	0.049	0.046	0.046	0.046	0.046	0.046	0.043	0.045	0.047	0.049	0.049	0.037	0.037	0.029	0.034	0.032	0.034	0.034
YKL193C	-0.027	-0.031	-0.022	-0.02	-0.018	-0.018	-0.015	-0.02	-0.022	-0.019	-0.016	-0.016	-0.016	-0.016	-0.02	-0.008	-0.011	-0.011	-0.006	-0.006	-0.006	-0.006	-0.008	-0.006	-0.006	-0.011	-0.014	-0.016	-0.014	-0.014	-0.014	-0.016	-0.013	-0.01	-0.012	-0.017	-0.017	-0.017	-0.015	-0.013	-0.009	-0.006	-0.001	-0.001	-0.001	-0.004	-0.002	-0.005	-0.005
YNL131W	-0.019	-0.013	-0.013	-0.015	-0.015	-0.015	-0.016	-0.014	-0.011	-0.013	-0.014	-0.011	-0.014	-0.013	-0.013	-0.013	-0.012	-0.012	-0.014	-0.014	-0.014	-0.015	-0.015	-0.015	-0.021	-0.017	-0.017	-0.017	-0.017	-0.013	-0.013	-0.013	-0.01	-0.011	-0.011	-0.011	-0.011	-0.011	-0.011	-0.01	-0.009	-0.006	-0.006	-0.003	-0.003	-0.003	-0.003	-0.001	-0.001
YLR378C	0.079	0.083	0.09	0.106	0.066	0.078	0.081	0.051	0.037	0.05	0.055	0.077	0.076	0.076	0.076	0.076	0.069	0.148	0.144	0.151	0.154	0.154	0.139	0.139	0.111	0.111	0.111	0.111	0.111	0.111	0.084	0.025	0.021	0.021	0.021	0.021	0.017	0.017	-0.024	-0.014	0.048	0.05	0.047	0.043	0.043	0.043	0.064	0.039	0.035
YPL169C	-0.12	-0.127	-0.127	-0.127	-0.122	-0.122	-0.108	-0.108	-0.108	-0.104	-0.108	-0.108	-0.108	-0.112	-0.106	-0.109	-0.109	-0.122	-0.11	-0.089	-0.089	-0.095	-0.093	-0.093	-0.089	-0.089	-0.089	-0.086	-0.081	-0.081	-0.081	-0.081	-0.081	-0.067	-0.064	-0.06	-0.06	-0.06	-0.056	-0.056	-0.053	-0.053	-0.053	-0.053	-0.051	-0.048	-0.051	-0.06	-0.066
YER144C	-0.002	0.014	-0.01	-0.01	-0.012	-0.014	-0.006	-0.006	0.001	0.001	0.001	-0.004	-0.012	-0.029	-0.029	-0.029	-0.022	-0.022	-0.022	-0.024	-0.022	-0.022	-0.024	-0.024	-0.029	-0.032	-0.036	-0.034	-0.034	-0.032	-0.032	-0.032	-0.03	-0.03	-0.03	-0.007	-0.015	-0.015	-0.013	-0.013	-0.011	-0.011	-0.013	-0.013	-0.011	-0.027	-0.013	-0.007	-0.017
YIL020C	0.038	0.052	0.047	0.174	0.192	0.138	0.093	0.009	0.013	0.018	0.009	0.018	0.018	0.018	0.018	0.018	0.018	0.018	0.018	0.012	0.004	0.004	0.004	-0.005	0.014	0.017	0.02	0.02	0.02	0.02	0.017	0.015	0.019	0.019	0.019	0.019	0.019	0.019	0.019	0.015	0.015	0.015	0.015	0.015	0.015	0.018	0.018	0.009	0
YOR208W	0.024	0.018	0.021	0.02	0.02	0.015	0.015	0.015	0.017	0.017	0.019	0.023	0.023	0.023	0.021	0.021	0.021	0.021	0.026	0.026	0.026	0.026	0.026	0.026	0.027	0.027	0.027	0.027	0.027	0.024	0.024	0.031	0.026	0.024	0.024	0.024	0.022	0.025	0.025	0.028	0.025	0.025	0.028	0.028	0.028	0.031	0.036	0.036	0.036
YBR208C	0.01	0.017	0.017	0.017	0.015	0.009	0.01	0.01	0.014	0.005	0.005	0.005	0.005	0.002	0.004	0.004	0.004	0.004	0.005	0.005	0.002	0.002	0.002	0	0.001	0.001	0.001	0.001	0.001	0.001	0.001	0.001	0.001	0.001	0.001	-0.001	-0.003	-0.003	-0.006	-0.002	-0.002	-0.002	-0.004	-0.004	-0.004	-0.004	-0.004	-0.004	0
YHL023C	-0.06	-0.022	-0.036	-0.032	-0.038	-0.051	-0.047	-0.051	-0.051	-0.063	-0.064	-0.09	-0.097	-0.109	-0.093	-0.072	-0.072	-0.067	-0.099	-0.131	-0.159	-0.146	-0.143	-0.135	-0.138	-0.138	-0.141	-0.144	-0.138	-0.141	-0.117	-0.117	-0.117	-0.12	-0.12	-0.103	-0.099	-0.118	-0.115	-0.088	-0.088	-0.091	-0.115	-0.141	-0.134	-0.115	-0.133	-0.175	-0.229
YMR155W	-0.014	-0.007	-0.007	-0.023	-0.01	-0.001	-0.001	-0.001	-0.001	0.107	0.107	0.107	0.1	0.126	0.118	0.128	0.128	0.128	0.148	0.14	0.14	0.14	0.133	0.122	0.076	-0.06	-0.071	-0.071	-0.106	-0.106	-0.106	-0.106	-0.108	-0.141	-0.129	-0.129	-0.136	-0.139	-0.091	-0.091	-0.097	-0.097	-0.111	-0.118	-0.122	-0.122	-0.122	-0.122	-0.129
YDL201W	0.019	0.02	0.021	0.021	0.021	0.021	0.022	0.024	0.021	0.021	0.021	0.021	0.025	0.021	0.021	0.024	0.011	0.011	0.004	0.004	0.007	0.007	0.004	0.002	0.002	0.005	0.006	0.01	0.01	0.009	0.009	0.014	0.008	0.01	0.009	0.009	0.009	0.014	0.013	0.013	0.012	0.007	0.004	0.004	0.004	0.004	0.004	0.004	0.002
YIL031W	-0.071	-0.089	-0.085	-0.087	-0.087	-0.08	-0.078	-0.078	-0.075	-0.064	-0.067	-0.064	-0.066	-0.06	-0.065	-0.066	-0.07	-0.07	-0.07	-0.073	-0.073	-0.073	-0.073	-0.073	-0.073	-0.073	-0.073	-0.071	-0.065	-0.065	-0.065	-0.065	-0.065	-0.068	-0.068	-0.068	-0.068	-0.066	-0.061	-0.059	-0.076	-0.079	-0.079	-0.079	-0.077	-0.077	-0.077	-0.073	-0.073
YDR286C	-0.463	-0.478	-0.481	-0.493	-0.49	-0.373	-0.392	-0.511	-0.325	-0.325	-0.327	-0.328	-0.328	-0.322	-0.329	-0.329	-0.329	-0.337	-0.34	-0.34	-0.344	-0.345	-0.349	-0.349	-0.353	-0.353	-0.363	-0.338	-0.338	-0.345	-0.344	-0.348	-0.348	-0.348	-0.348	-0.342	-0.342	-0.342	-0.342	-0.342	-0.361	-0.365	-0.361	-0.365	-0.355	-0.333	-0.333	-0.336	-0.336
YPL164C	-0.055	-0.048	-0.05	-0.054	-0.058	-0.054	-0.036	0.004	0.006	0	0.004	0.014	0.017	0.017	0.03	0.026	0.019	0.029	0.029	0.025	0.039	0.019	-0.011	-0.009	-0.03	-0.03	-0.03	-0.03	-0.03	-0.023	-0.026	-0.026	-0.026	-0.026	-0.035	-0.03	-0.024	-0.021	-0.021	-0.024	-0.024	-0.024	-0.02	-0.02	-0.02	-0.015	-0.02	-0.018	-0.018
YDL236W	0.021	0.021	0.013	0.008	0.008	0.008	0.011	0.011	0.007	0.007	0.007	0.007	0.007	0.007	-0.003	-0.003	-0.007	-0.007	-0.007	0	0.001	0.006	-0.005	-0.005	-0.015	-0.015	-0.015	-0.015	-0.015	-0.015	-0.015	-0.015	-0.015	-0.015	-0.015	-0.015	-0.015	-0.015	-0.015	-0.012	-0.016	-0.027	-0.027	-0.027	-0.027	-0.027	-0.027	-0.027	-0.023
YJL041W	-0.006	-0.006	-0.001	0.001	0.001	0.002	0.002	0.001	0.003	0.003	0.004	0.004	0.003	0.003	0.002	0.004	0.001	0.001	-0.001	-0.002	-0.001	-0.002	0	0	-0.002	-0.002	-0.002	-0.002	-0.002	-0.002	-0.003	-0.004	-0.001	-0.001	-0.001	0.001	0.002	0.001	-0.003	-0.003	-0.001	0.001	0.001	0.001	0.002	0.002	0.001	0.001	0.001
YNR041C	0.008	0.008	0.002	-0.002	-0.005	-0.005	-0.005	-0.005	-0.005	-0.005	-0.005	0.003	0	-0.002	0	0	0	-0.002	-0.002	-0.009	-0.01	-0.001	-0.001	-0.013	-0.013	-0.013	-0.016	-0.016	-0.016	-0.021	-0.021	-0.021	-0.025	-0.022	-0.022	-0.022	-0.022	-0.013	-0.013	-0.011	-0.011	-0.009	-0.007	-0.009	-0.009	-0.009	-0.009	-0.009	-0.009
YML076C	-0.023	-0.023	-0.023	-0.018	-0.022	-0.022	-0.022	-0.015	-0.011	-0.013	-0.013	-0.013	-0.009	-0.013	-0.007	-0.007	-0.007	-0.02	-0.017	-0.02	-0.016	-0.016	-0.016	-0.016	-0.016	-0.016	-0.019	-0.019	-0.019	-0.015	-0.015	-0.008	-0.008	0.002	0.057	0.042	0.05	0.05	0.057	0.057	0.057	0.057	0.05	0.05	0.059	0.059	0.059	0.048	0.05
YNL298W	-0.029	-0.028	-0.026	-0.024	-0.022	-0.022	-0.022	-0.022	-0.021	-0.021	-0.024	-0.024	-0.019	-0.019	-0.019	-0.02	-0.02	-0.018	-0.017	-0.017	-0.017	-0.017	-0.017	-0.019	-0.019	-0.019	-0.018	-0.018	-0.018	-0.019	-0.017	-0.017	-0.019	-0.021	-0.021	-0.024	-0.023	-0.028	-0.026	-0.03	-0.027	-0.027	-0.027	-0.027	-0.028	-0.03	-0.03	-0.037	-0.04
YJR047C	0	0	0	0	0	0	0	0	0	0	0	0	0	0	0	0	0	0	0	0	0	0	0	0	0	0	0	0	0	0	0	0	0	0	0	0	0	0	0	0	0	0	0	0	0	0	0	0	0
YPR040W	0.06	0.06	0.06	0.06	0.062	0.068	0.063	0.062	0.065	0.063	0.065	0.065	0.065	0.065	0.052	0.077	0.07	0.078	0.078	0.079	0.079	0.072	0.072	0.067	0.062	0.062	0.059	0.059	0.061	0.066	0.066	0.059	0.059	0.049	0.046	0.045	0.046	0.026	0.012	0.013	0.01	-0.001	-0.001	0.001	0.001	-0.004	-0.006	-0.011	-0.011
YGR266W	0.184	0.175	0.175	0.175	0.175	0.175	0.181	0.181	0.181	0.176	0.176	0.176	0.17	0.167	0.17	0.17	0.17	0.165	0.165	0.165	0.16	0.165	0.168	0.168	0.168	0.189	0.189	0.189	0.205	0.2	0.165	0.183	0.219	0.213	0.206	0.206	0.206	0.203	0.196	0.186	0.182	0.175	0.194	0.194	0.187	0.176	0.258	0.205	0.219
YBR205W	0.117	0.117	0.117	0.117	0.076	0.049	0.076	0.041	0.032	0.019	0.023	0.023	0.028	0.034	0.037	0.037	0.037	0.008	0.008	0.001	-0.002	-0.012	-0.01	-0.013	-0.018	-0.018	-0.015	-0.015	-0.015	-0.015	-0.02	-0.019	-0.022	-0.028	-0.028	-0.028	-0.016	-0.016	-0.017	-0.013	-0.011	-0.007	-0.002	-0.004	-0.004	-0.007	-0.007	-0.006	-0.006
YMR020W	-0.003	-0.019	-0.024	-0.024	-0.029	-0.034	-0.034	-0.022	-0.017	-0.017	-0.017	-0.002	0.005	0.005	0.011	0.011	-0.009	-0.021	-0.016	-0.016	-0.016	-0.016	-0.018	-0.025	-0.008	-0.008	-0.014	-0.014	-0.025	-0.07	-0.071	-0.071	-0.071	-0.071	-0.071	-0.057	-0.057	-0.057	-0.057	-0.057	-0.057	-0.05	-0.05	-0.05	-0.05	-0.05	-0.05	-0.045	-0.045
YHL044W	0.148	0.148	0.148	0.148	0.144	0.139	0.134	0.134	0.134	0.138	0.14	0.14	0.14	0.14	0.142	0.146	0.146	0.144	0.144	0.155	0.154	0.154	0.154	0.148	0.148	0.149	0.145	0.145	0.138	0.138	0.138	0.133	0.135	0.135	0.137	0.13	0.132	0.136	0.136	0.136	0.136	0.144	0.144	0.135	0.137	0.137	0.14	0.14	0.135
YBR270C	0.002	0.002	0.002	0.005	0.009	0.001	-0.002	-0.002	-0.002	-0.006	-0.001	0.001	0.003	-0.005	-0.004	0.001	0.004	0	0.006	0.004	0.004	0.014	0.006	0.005	0.005	0.008	0.002	0.002	0.002	0.002	0.002	0.007	-0.002	-0.002	0.001	0.004	0.002	0.002	0.002	0.013	0.013	0.016	0.021	0.024	0.024	0.024	0.024	0.02	0.02
YJR059W	-0.041	-0.041	-0.037	-0.042	-0.025	-0.023	-0.028	-0.028	-0.021	-0.021	0.017	0.112	0.109	0.129	0.129	0.115	0.125	0.125	0.125	0.125	0.125	0.138	0.126	0.126	0.126	0.08	-0.067	-0.065	-0.073	0.004	-0.097	-0.133	-0.119	-0.119	-0.119	-0.099	-0.124	-0.124	-0.124	-0.098	-0.072	-0.072	-0.029	-0.029	-0.014	-0.043	0.01	0.053	0.07
YBR162W-A	0	-0.019	0.001	0.037	0.001	0.037	0.037	0.037	0.037	0.053	0.053	0.053	0.053	0.053	0.086	0.086	0.086	0.086	0.123	0.123	0.123	0.123	0.123	0.123	0.123	0.123	0.074	0.074	0.074	0.074	0.059	0.059	0.059	0.059	0.059	0.072	0.072	0.045	0.033	0.032	0.041	0.053	0.053	0.053	0.042	0.042	0.042	0.042	0.042
YLR455W	-0.01	-0.002	-0.002	-0.007	0	0	0	-0.002	-0.002	-0.002	-0.002	-0.007	-0.009	-0.012	-0.011	-0.006	-0.006	-0.007	-0.004	-0.004	-0.004	-0.004	-0.007	-0.01	-0.01	-0.007	-0.009	-0.011	-0.011	-0.011	-0.011	-0.011	-0.011	-0.011	-0.009	-0.009	-0.009	-0.009	-0.009	-0.009	-0.026	-0.029	-0.029	-0.029	-0.021	-0.021	-0.024	-0.02	-0.023
YGL006W	-0.054	-0.054	-0.054	-0.054	-0.05	-0.05	-0.05	-0.05	-0.047	-0.016	-0.01	-0.015	-0.015	-0.015	-0.015	-0.015	-0.015	-0.007	0.012	0.019	0.019	0.019	0.019	0.019	0.019	0.019	0.019	0.019	0.019	0.019	0.019	0.031	0.033	0.033	0.048	0.016	0.032	-0.003	-0.003	0.02	0.02	0.007	0.007	0.007	0.007	0.041	0.041	0.041	0.041
YBR264C	-0.087	-0.085	-0.082	-0.082	-0.066	-0.046	-0.044	-0.044	-0.044	-0.044	-0.044	-0.034	-0.015	-0.013	-0.016	-0.016	-0.016	-0.016	-0.016	-0.013	-0.013	-0.013	-0.013	-0.015	-0.003	-0.003	-0.006	0.004	0.004	0	-0.003	0	-0.017	-0.017	-0.015	-0.015	-0.012	-0.012	-0.012	-0.012	-0.012	-0.012	-0.012	-0.012	-0.012	-0.01	-0.01	-0.012	-0.012
YOR322C	0.031	0.023	0.017	0.017	0.016	0.023	0.023	0.023	0.017	0.017	0.016	0.016	0.016	0.016	0.018	0.015	0.016	0.019	0.019	0.019	0.018	0.015	0.017	0.013	0.014	0.014	0.015	0.017	0.018	0.018	0.018	0.018	0.019	0.018	0.015	0.013	0.013	0.014	0.014	0.014	0.013	0.013	0.013	0.013	0.013	0.012	0.012	0.012	0.012
YFL047W	0.059	0.059	0.059	0.059	0.03	0.067	0.071	0.077	0.053	0.053	0.053	0.053	0.053	0.053	0.027	0.025	0.025	0.026	0.024	0.022	0.042	0.033	0.033	0.032	0.032	0.035	0.037	0.033	0.04	0.04	0.04	0.048	0.034	0.031	0.031	0.034	0.038	0.04	0.036	0.036	0.039	0.039	0.038	0.036	0.041	0.041	0.038	0.037	0.037
YOR150W	-0.014	-0.005	-0.097	-0.059	-0.02	-0.027	-0.027	-0.016	-0.005	-0.005	-0.005	0.021	0.021	0.021	0.021	0.021	0.021	0.034	0.037	0.037	0.037	0.049	0.075	0.119	0.112	0.085	0.08	0.08	0.096	0.086	0.086	0.108	0.108	0.108	0.108	0.108	0.108	0.108	0.119	0.132	0.087	0.077	0.077	0.122	0.017	0.017	0.024	0.031	0.031
YMR228W	-0.018	-0.018	-0.022	-0.022	-0.022	-0.022	-0.022	-0.007	-0.004	-0.006	0.014	0.001	-0.002	-0.003	-0.009	-0.005	-0.001	-0.001	-0.001	-0.017	-0.015	0	0.005	0.004	0.004	0.002	0.002	0.002	0.002	0.005	0.005	0.005	0.004	0.006	0.006	0.006	0.004	0	0.005	0.01	0.008	0.008	0.007	0.008	0.006	0.005	0.005	0.006	0.005
YKR075C	0	0	0	0	0	0	0	0	0	0	0	0	0	0	0	0	0	0	0	0	0	0	0	0	0	0	0	0	0	0	0	0	0	0	0	0	0	0	0	0	0	0	0	0	0	0	0	0	0
YFR037C	0.032	0.03	0.03	0.021	0.019	0.028	0.039	0.037	0.037	0.04	0.04	0.047	0.051	0.056	0.056	0.057	0.057	0.057	0.055	0.059	0.063	0.059	0.059	0.059	0.059	0.06	0.06	0.066	0.066	0.064	0.064	0.058	0.06	0.058	0.05	0.058	0.061	0.061	0.061	0.062	0.061	0.061	0.061	0.065	0.065	0.065	0.065	0.07	0.068
YGL130W	-0.005	-0.015	-0.009	-0.012	-0.009	-0.031	-0.031	-0.031	-0.035	-0.041	-0.041	-0.03	-0.021	-0.036	-0.018	-0.014	-0.014	-0.018	-0.011	-0.013	-0.009	-0.006	-0.006	-0.003	-0.001	-0.015	-0.012	-0.005	-0.005	-0.003	-0.001	-0.001	-0.002	0.006	0.003	0.003	0.005	0.001	0.003	0.007	-0.003	-0.003	-0.003	-0.003	-0.003	-0.003	-0.001	-0.004	0.005
YDR323C	-0.008	-0.008	-0.009	-0.009	-0.01	-0.01	-0.011	-0.011	-0.012	-0.013	-0.013	-0.012	-0.012	-0.012	-0.014	-0.015	-0.014	-0.013	-0.013	-0.013	-0.013	-0.017	-0.016	-0.017	-0.017	-0.017	-0.023	-0.023	-0.023	-0.019	-0.021	-0.023	-0.023	-0.023	-0.023	-0.025	-0.025	-0.025	-0.025	-0.027	-0.028	-0.028	-0.028	-0.026	-0.028	-0.029	-0.028	-0.026	-0.026
YIL135C	-0.012	-0.009	-0.007	-0.003	-0.003	-0.003	-0.003	-0.012	-0.012	-0.009	-0.009	-0.009	-0.014	-0.014	-0.018	-0.018	-0.015	-0.021	-0.018	-0.015	-0.015	-0.014	-0.014	-0.014	-0.015	-0.015	-0.015	-0.015	-0.018	-0.015	-0.015	-0.015	-0.017	-0.015	-0.022	-0.019	-0.013	-0.01	-0.01	-0.01	-0.01	-0.01	-0.01	-0.01	-0.01	-0.01	-0.003	0.004	0.005
YGL028C	-0.001	-0.001	-0.028	-0.011	-0.011	0.01	0.011	-0.013	0.002	-0.008	0.036	0.004	0.004	0.013	0.013	-0.005	-0.003	-0.01	-0.007	-0.012	-0.012	-0.012	-0.012	-0.013	-0.013	0.017	0.02	0.017	0.012	0.012	0.016	0.016	0.016	0.016	0.007	0.012	0.006	0.006	0.02	0.051	0.056	0.048	0.111	0.111	0.111	0.125	0.121	0.121	0.121
YOR216C	-0.04	-0.025	-0.025	-0.025	-0.026	-0.026	-0.026	-0.026	-0.035	-0.032	-0.045	-0.037	-0.033	-0.037	-0.018	-0.014	0	0	0	0	0.006	0.006	-0.017	-0.024	-0.024	-0.024	-0.024	-0.028	-0.005	-0.001	-0.011	-0.029	-0.003	-0.003	-0.004	-0.004	-0.004	-0.011	-0.008	0.004	0.001	0.001	0.001	0.001	0.01	0.01	0.003	-0.014	-0.014
YJR034W	-0.002	0.002	0.006	0.005	0.018	0.018	0.015	0.015	0.017	0.017	0.017	0.017	0.016	0.005	0.011	0.002	0	0	-0.007	-0.01	-0.021	-0.037	-0.04	-0.037	-0.043	-0.043	-0.043	-0.046	-0.057	-0.062	-0.06	-0.057	-0.061	-0.061	-0.055	-0.05	-0.048	-0.051	-0.042	-0.051	-0.051	-0.051	-0.051	-0.052	-0.052	-0.056	-0.052	-0.05	-0.058
YOL027C	-0.013	0.008	0.009	0.013	0.013	0.013	0.012	0.012	0.015	0.016	0.015	0.015	0.018	0.019	0.018	0.02	0.02	0.009	-0.002	0.004	0.004	0.004	0.006	0.003	0.003	0	0.003	0.009	0.009	0.014	0.014	0.016	0.016	0.016	0.016	0.017	0.017	0.017	0.017	0.021	0.022	0.022	0.022	0.022	0.022	0.022	0.022	0.031	0.028
YOR092W	0.036	0.036	0.036	0.036	0.036	0.036	0.036	0	0	0	0	0	0	0.063	0.063	0.041	0.041	0.041	0.041	0.041	0.041	0.041	0	0	0	0.052	0.052	0.052	0.052	0.052	0.052	0.052	0.076	0.076	0.076	0.076	0.076	0.076	0.076	0.076	0.076	0.076	0.076	0.076	0.076	0.076	0.076	0.076	0.076
YLR051C	-0.051	-0.027	-0.028	-0.028	-0.029	-0.03	-0.03	-0.029	-0.029	-0.031	-0.036	-0.038	-0.038	-0.041	-0.051	-0.048	-0.048	-0.046	-0.044	-0.044	-0.037	-0.037	-0.037	-0.039	-0.039	-0.039	-0.039	-0.042	-0.044	-0.041	-0.041	-0.039	-0.039	-0.039	-0.037	-0.037	-0.037	-0.037	-0.038	-0.032	-0.032	-0.032	-0.033	-0.033	-0.036	-0.035	-0.035	-0.033	-0.033
YCR065W	0.011	0.011	0.011	0.021	0.021	0.021	0.021	0.021	0.021	0.021	0.021	0.021	0.021	0.014	0.014	0.026	0.034	0.034	0.034	0.032	0.018	0.026	0.026	0.032	0.026	0.026	0.026	0.026	0.017	0.017	0.017	0.013	0.013	0.019	0.019	0.03	0.016	0.016	0.013	0.013	0.013	0.073	0.073	0.073	0.078	0.097	0.097	0.115	0.115
YGR167W	0.031	0.031	0.031	0.031	0.031	0.013	-0.003	0.019	0.019	0.015	0.015	0.015	0.015	0.009	0.013	0.012	0.009	0.009	0.009	0.009	0.009	0.009	0.017	0.017	0.023	0.023	0.026	0.026	0.023	0.02	0.02	0.02	0.02	0.018	0.018	0.023	0.023	0.023	0.025	0.025	0.024	0.024	0.024	0.024	0.024	0.024	0.024	0.024	0.024
YMR286W	-0.002	-0.006	-0.006	-0.004	-0.001	-0.007	-0.01	-0.013	-0.021	-0.021	-0.009	-0.018	-0.01	0	0	-0.001	-0.001	-0.001	-0.002	0.008	0.006	0.005	0.004	0.004	0.003	0.006	0.002	0.003	0	-0.012	-0.012	-0.012	-0.013	-0.013	-0.02	-0.018	-0.019	-0.019	-0.019	-0.019	-0.019	-0.019	-0.019	-0.018	-0.016	-0.016	-0.015	-0.013	-0.018
YLR254C	-0.036	-0.036	-0.036	-0.036	-0.036	-0.036	-0.036	-0.035	-0.03	-0.03	-0.03	-0.03	0.002	0.007	0.007	0.013	0.013	0.013	0.018	0.013	0.013	0.013	0.007	0.007	0.007	0.001	0.016	0.016	0.016	0.016	0.026	0.02	0.025	0.025	0.015	0.006	0.006	0.006	0.01	-0.002	-0.002	-0.002	-0.002	-0.002	-0.013	-0.026	-0.02	-0.02	-0.02
YJR118C	0.081	0.054	0.054	0.047	0.059	0.038	0.038	0.038	0.059	0.059	0.051	0.051	0.051	0.065	0.046	0.046	0.046	0.046	0.046	0.098	0.098	0.164	0.077	0.077	0.082	0.108	0.108	0.1	0.106	0.105	0.105	0.105	0.105	0.105	0.105	0.108	0.092	0.092	0.1	0.109	0.106	0.114	0.114	0.114	0.114	0.114	0.106	0.106	0.106
YHR106W	0.032	0.033	0.033	0.021	0.023	0	-0.004	-0.004	-0.004	-0.004	-0.006	-0.006	-0.006	-0.005	-0.005	-0.005	-0.005	-0.005	-0.005	-0.002	-0.041	-0.047	-0.049	-0.031	-0.031	-0.095	-0.085	-0.1	-0.095	-0.101	-0.101	-0.099	-0.099	-0.099	-0.095	-0.086	-0.085	-0.082	-0.082	-0.082	-0.075	-0.056	-0.025	-0.052	-0.026	-0.032	-0.032	-0.023	-0.024
YHR058C	0.135	0.137	0.137	0.149	0.144	0.098	0.114	0.11	0.093	0.099	0.102	0.119	0.127	0.13	0.13	0.13	0.119	0.131	0.126	0.132	0.143	0.137	0.137	0.129	0.121	0.126	0.129	0.125	0.125	0.135	0.135	0.135	0.137	0.137	0.137	0.159	0.156	0.16	0.148	0.148	0.148	0.148	0.089	0.089	0.089	0.095	0.12	0.128	0.104
YBR287W	-0.022	-0.022	-0.022	-0.022	-0.022	-0.022	-0.021	-0.023	-0.021	-0.021	-0.021	-0.024	-0.024	-0.023	-0.024	-0.028	-0.028	-0.028	-0.028	-0.028	-0.028	-0.028	-0.028	-0.028	-0.029	-0.03	-0.03	-0.03	-0.031	-0.031	-0.029	-0.029	-0.029	-0.027	-0.027	-0.026	-0.026	-0.021	-0.023	-0.023	-0.023	-0.023	-0.022	-0.022	-0.021	-0.021	-0.021	-0.021	-0.021
YEL063C	0.025	0.061	0.058	0.113	0.113	0.113	0.113	0.076	0.091	0.08	0.114	0.163	0.163	0.163	0.163	0.163	0.269	0.228	0.232	0.401	0.418	0.418	0.317	0.317	0.317	0.325	0.3	0.288	0.378	0.357	0.263	0.189	0.184	0.052	0.052	0.052	0.026	0.018	0.022	0.022	0.025	0.01	0.022	0.022	0.022	-0.021	0.004	0.009	-0.002
YGR080W	0.008	0.011	0.011	0.011	-0.001	-0.002	0.001	0.003	0.008	0.008	0.008	0.005	0.005	0.002	0.007	0.006	0.006	0.007	0.002	-0.001	-0.003	0.001	0.008	0.008	0.005	0.005	0.003	0.003	0.003	0.003	0.003	0.002	0.001	0.001	0.001	0.001	0.002	0.005	0.002	0.002	0.004	-0.001	-0.001	-0.003	-0.004	-0.004	-0.002	-0.002	-0.002
YOR276W	-0.003	-0.003	-0.003	-0.009	-0.023	-0.03	-0.026	-0.026	-0.026	-0.03	-0.03	-0.019	-0.026	-0.026	-0.038	-0.038	-0.038	-0.038	-0.038	-0.041	-0.041	-0.022	-0.022	-0.022	-0.022	-0.014	-0.009	-0.009	0.006	-0.016	-0.008	0.001	0	-0.006	-0.012	-0.016	-0.013	-0.011	-0.011	-0.014	-0.014	-0.011	-0.011	-0.011	-0.011	-0.011	-0.011	-0.01	-0.01
YGR001C	0.061	0.061	0.049	0.05	0.043	0.058	0.062	0.059	0.059	0.059	0.06	0.084	0.084	0.091	0.091	0.095	0.097	0.097	0.087	0.084	0.084	0.086	0.088	0.088	0.084	0.09	0.088	0.091	0.094	0.094	0.094	0.08	0.07	0.066	0.062	0.062	0.059	0.059	0.04	0.04	0.038	0.038	0.038	0.038	0.038	0.034	0.044	0.046	0.046
YMR001C	0	0	0	0	0	0	0	0	0	0	0	0	0	0	0	0	0	0.009	-0.015	-0.015	-0.035	-0.035	-0.035	-0.024	-0.011	-0.011	-0.011	-0.011	-0.011	-0.011	-0.011	-0.032	-0.044	-0.061	-0.014	-0.014	-0.014	-0.035	-0.035	-0.035	-0.027	-0.027	-0.027	-0.027	-0.027	-0.027	-0.027	-0.027	-0.027
YMR259C	0.071	0.071	0.076	0.075	0.091	0.091	0.081	0.081	0.091	0.082	0.082	0.084	0.084	0.084	0.067	0.066	0.04	0.04	0.04	0.04	0.04	0.04	0.04	0.04	0.04	0.042	0.038	0.038	0.038	0.038	0.038	0.038	0.033	0.033	0.021	0.021	0.025	0.025	0.01	0.005	0.005	0.005	0.001	0.001	0.001	0.007	0.011	0.011	0.011
YAL020C	-0.035	-0.033	-0.029	-0.029	-0.016	-0.018	-0.022	0.026	0.029	0.029	0.024	0.024	0.026	0.021	0.023	0.02	0.023	0.023	0.022	0.037	0.012	0.007	0.015	0.015	0.018	0.018	0.017	0.017	0.009	0.011	0.011	0.008	0.007	0.002	0.01	0.01	0.011	0.01	0.01	0.009	0.009	0.009	0.012	0.011	0.016	0.015	0.015	0.015	0.015
YAL043C	0.007	-0.008	-0.006	-0.018	-0.021	-0.021	-0.021	-0.021	-0.024	-0.024	-0.019	-0.02	-0.02	-0.019	-0.025	-0.025	-0.025	-0.025	-0.027	-0.027	-0.03	-0.03	-0.03	-0.03	-0.03	-0.035	-0.035	-0.038	-0.038	-0.038	-0.038	-0.038	-0.04	-0.04	-0.04	-0.04	-0.04	-0.04	-0.04	-0.043	-0.034	-0.022	-0.025	-0.025	-0.025	-0.025	-0.025	-0.025	-0.025
YOR283W	-0.012	-0.013	-0.01	-0.003	-0.004	-0.007	-0.007	-0.01	-0.013	-0.014	-0.022	-0.02	-0.02	-0.023	-0.022	-0.022	-0.021	-0.022	-0.023	-0.023	-0.023	-0.023	-0.025	-0.026	-0.026	-0.026	-0.022	-0.022	-0.022	-0.023	-0.022	-0.024	-0.022	-0.023	-0.023	-0.023	-0.026	-0.024	-0.024	-0.024	-0.024	-0.024	-0.024	-0.025	-0.026	-0.027	-0.027	-0.027	-0.025
YJR044C	-0.004	-0.006	-0.008	-0.008	-0.006	-0.004	-0.009	-0.009	-0.009	-0.006	-0.006	-0.006	-0.004	0.002	0.002	0.005	0.007	0.005	0.002	0.002	0.003	0.003	0.002	0.002	0.002	0.004	0.005	0.009	0.012	0.012	0.016	0.014	0.014	0.007	0.008	0.008	0.008	0.015	0.015	0.015	0.014	0.014	0.013	0.011	0.011	0.011	0.011	0.01	0.01
YDR328C	-0.042	-0.045	-0.047	-0.047	-0.047	-0.047	-0.047	-0.047	-0.047	-0.047	-0.047	-0.046	-0.04	-0.027	-0.032	-0.032	-0.034	-0.034	-0.029	-0.03	-0.022	-0.023	-0.023	-0.023	-0.023	-0.02	-0.021	-0.021	-0.021	-0.021	-0.015	-0.013	-0.01	-0.008	-0.008	-0.008	-0.005	-0.005	-0.005	-0.004	-0.005	-0.006	-0.008	-0.008	-0.007	-0.01	-0.01	-0.01	-0.01
YFR008W	-0.027	-0.027	-0.027	-0.029	-0.031	-0.031	-0.032	-0.032	-0.025	-0.023	-0.023	-0.023	-0.023	-0.023	-0.041	-0.037	-0.038	-0.038	-0.035	-0.04	-0.03	-0.03	-0.024	-0.024	-0.024	-0.027	-0.025	-0.022	-0.022	-0.016	-0.016	-0.016	-0.016	-0.016	-0.016	-0.016	-0.016	-0.016	-0.009	-0.008	-0.007	-0.014	-0.021	-0.021	-0.018	-0.029	-0.024	-0.028	-0.023
YOL093W	0.107	0.107	0.107	0.118	0.123	0.123	0.121	0.121	0.11	0.062	0.04	0.04	0.076	0.076	0.076	0.076	0.076	0.076	0.076	0.079	0.063	0.065	0.067	0.06	0.06	0.06	0.06	0.058	0.056	0.051	0.049	0.056	0.056	0.055	0.054	0.062	0.062	0.057	0.059	0.059	0.065	0.071	0.069	0.069	0.075	0.075	0.075	0.075	0.074
YOR251C	-0.015	-0.025	-0.022	-0.022	-0.033	-0.045	-0.009	-0.018	-0.014	-0.019	-0.021	-0.021	-0.012	-0.015	-0.015	-0.04	-0.04	-0.032	-0.041	-0.049	-0.06	-0.06	-0.063	-0.069	-0.069	-0.069	-0.064	-0.067	-0.067	-0.067	-0.067	-0.067	-0.067	-0.077	-0.085	-0.091	-0.085	-0.085	-0.087	-0.091	-0.099	-0.099	-0.099	-0.099	-0.099	-0.099	-0.104	-0.106	-0.106
YKL023W	0.077	0.081	0.07	0.07	0.087	0.093	0.101	0.1	0.1	0.101	0.101	0.093	0.103	0.11	0.11	0.117	0.116	0.116	0.116	0.116	0.116	0.141	0.141	0.152	0.132	0.132	0.101	0.099	0.099	0.104	0.104	0.104	0.104	0.101	0.083	0.083	0.082	0.081	0.076	0.076	0.082	0.077	0.108	0.112	0.101	0.101	0.096	0.092	0.086
YAL060W	-0.191	-0.256	-0.256	-0.582	-0.582	-0.582	-0.256	-0.256	-0.232	-0.232	-0.183	-0.183	-0.207	-0.225	-0.227	-0.227	-0.227	-0.227	-0.227	-0.227	-0.227	-0.227	-0.227	-0.227	-0.227	-0.318	-0.318	-0.289	-0.289	-0.159	0	0	0	0	0	0	0	0	0	0	0	0	0	0	0	-0.058	-0.058	-0.058	-0.058
YGL018C	0.013	0.013	0.013	0.004	0.008	0.021	-0.007	-0.015	-0.043	-0.033	-0.033	-0.009	-0.034	-0.034	-0.056	-0.041	-0.041	-0.028	-0.039	-0.034	0.006	0	0	0	-0.005	-0.003	0.012	0.024	0.024	0.024	0.024	0.024	0.024	0.024	0.024	0.024	0.024	0.044	0.043	0.036	0.043	0.045	0.031	0.024	0.021	0.029	0.028	0.025	0.034
YLR195C	0	0	0	0	0	0	0	0	0	0	0	0	0	0	0	0	0	0	0	0	0	0	0	0	0	0	0	0	0	0	0	0	0	0	0	0	0	0	0	0	0	0	0	0	0	0	0	0	0
YLR175W	0.008	0.016	0.016	0.007	0.009	0.014	0.008	-0.02	-0.025	-0.025	-0.028	-0.028	-0.028	-0.031	-0.031	-0.031	-0.031	-0.026	-0.018	-0.02	-0.02	-0.036	-0.041	-0.044	-0.044	-0.044	-0.044	-0.053	-0.062	-0.062	-0.058	-0.058	-0.058	-0.058	-0.073	-0.064	-0.064	-0.074	-0.095	-0.081	-0.093	-0.152	-0.199	-0.152	-0.152	-0.214	-0.206	-0.241	-0.241
YNL076W	0.022	0.022	0.022	0.016	0.003	0.007	0.018	0.018	0.013	0.004	0.007	0.007	0.011	0.011	-0.002	-0.002	0.016	0.016	0.021	0.021	0.021	0.021	0.016	0.022	0.022	0.014	0.014	0.014	0.014	0.008	0.014	0.02	0.02	0.01	0.01	0.01	0.01	0.01	0.01	0.01	0.016	0.01	0.005	0.005	0.011	0.011	0.011	0.011	0.023
YEL006W	0.029	0.031	0.034	0.03	0.025	0.026	0.025	0.025	0.028	0.032	0.034	0.035	0.043	0.047	0.047	0.052	0.049	0.049	0.057	0.057	0.057	0.058	0.058	0.061	0.058	0.058	0.058	0.048	0.04	0.032	0.035	0.035	0.035	0.032	0.038	0.032	0.032	0.03	0.025	0.009	0.009	0.009	0.009	0.014	0.014	0.018	0.018	0.015	0.015
YPL052W	-0.046	-0.039	-0.039	-0.039	-0.039	-0.043	-0.048	-0.048	-0.048	-0.048	-0.069	-0.071	-0.07	-0.07	-0.07	-0.07	-0.077	-0.077	-0.077	-0.077	-0.073	-0.066	-0.066	-0.07	-0.074	-0.078	-0.059	-0.059	-0.062	-0.062	-0.062	-0.056	-0.059	-0.059	-0.059	-0.094	-0.093	-0.089	-0.089	-0.081	-0.094	-0.094	-0.085	-0.088	-0.076	-0.076	-0.08	-0.084	-0.084
YPR181C	-0.246	-0.246	-0.246	-0.246	-0.241	-0.228	-0.231	-0.231	-0.235	-0.238	-0.238	-0.238	-0.237	-0.233	-0.233	-0.233	-0.236	-0.241	-0.26	-0.274	-0.257	-0.306	-0.297	-0.299	-0.299	-0.297	-0.297	-0.297	-0.297	-0.297	-0.297	-0.297	-0.299	-0.295	-0.295	-0.287	-0.29	-0.309	-0.31	-0.316	-0.316	-0.34	-0.343	-0.343	-0.315	-0.309	-0.298	-0.298	-0.298
YDL178W	-0.037	-0.067	-0.067	-0.062	-0.096	-0.096	-0.102	-0.102	-0.102	-0.102	-0.102	-0.102	-0.061	-0.11	-0.111	-0.112	-0.107	-0.107	-0.298	-0.304	-0.296	-0.255	-0.248	-0.346	-0.247	-0.105	-0.105	-0.111	-0.095	-0.053	-0.047	-0.047	-0.037	-0.037	-0.037	-0.044	-0.025	-0.025	-0.005	0.005	0.01	0.021	0.041	0.022	-0.019	-0.019	-0.019	-0.019	-0.019
YIR014W	-0.014	-0.014	-0.014	-0.014	-0.023	-0.023	-0.015	-0.003	-0.003	-0.003	-0.003	-0.003	-0.026	-0.026	-0.026	-0.026	-0.04	-0.04	-0.04	-0.04	-0.04	-0.035	-0.005	0.019	-0.012	-0.018	-0.018	-0.018	-0.018	-0.018	-0.027	-0.027	-0.027	-0.027	-0.027	-0.022	-0.03	-0.037	-0.037	-0.037	-0.043	-0.043	-0.043	-0.043	-0.043	-0.043	-0.032	-0.028	-0.028
YGL090W	0.054	0.048	0.048	0.039	0.046	0.031	0.031	0.027	0.019	0.019	0.019	0.024	0.028	0.024	0.018	0.021	0.022	0.017	0.029	0.029	0.025	0.017	0.017	0.017	0.03	0.041	0.037	0.037	0.023	0.028	0.028	0.023	0.03	0.03	0.03	0.03	0.039	0.04	0.043	0.043	0.043	0.031	0.032	0.02	0.025	0.029	0.028	0.03	0.03
YLR436C	0.051	0.051	0.051	0.075	0.075	0.066	0.084	0.139	0.139	0.139	0.139	0.132	0.119	0.119	0.105	0.132	0.108	0.108	0.108	0.084	0.079	0.072	0.072	0.065	0.055	0.033	0.033	0.029	-0.011	-0.011	-0.011	-0.01	-0.01	-0.01	-0.01	-0.004	-0.004	-0.014	-0.014	-0.014	-0.014	-0.014	-0.004	-0.004	-0.004	-0.004	0.002	0.002	-0.004
YDR354W	-0.004	-0.005	0.011	0.014	0.014	0.014	0.011	0.009	0.008	0.008	0.008	0.008	0.008	0.008	0.008	0.008	0.008	0.008	0.008	0.008	0.008	0.007	0.012	0.012	0.01	0.019	0.02	0.02	0.02	0.02	0.02	0.022	0.022	0.018	0.015	0.019	0.019	0.019	0.027	0.027	0.02	0.02	0.02	0.02	0.02	0.025	0.025	0.032	0.032
YBR149W	-0.019	-0.015	-0.014	-0.002	-0.003	-0.002	-0.002	-0.002	-0.002	-0.002	-0.001	-0.003	-0.025	-0.025	-0.027	-0.027	-0.027	-0.027	-0.027	-0.016	-0.001	0	-0.001	-0.001	0.006	0.006	0.006	0.006	0.01	0.012	0.003	0	0.008	0.007	0.001	0.004	0.003	0.002	0.004	0.004	0.005	0.004	0.004	0.004	0.004	-0.019	-0.021	-0.02	-0.018
YML068W	-0.025	-0.025	-0.025	-0.025	-0.028	-0.026	-0.028	-0.028	-0.029	-0.034	-0.034	-0.034	-0.033	-0.034	-0.036	-0.043	-0.044	-0.044	-0.041	-0.039	-0.039	-0.036	-0.034	-0.034	-0.031	-0.031	-0.034	-0.034	-0.033	-0.033	-0.033	-0.033	-0.035	-0.033	-0.035	-0.035	-0.035	-0.035	-0.035	-0.035	-0.035	-0.035	-0.035	-0.035	-0.032	-0.032	-0.032	-0.034	-0.035
YMR031C	-0.007	-0.005	-0.005	-0.007	-0.007	-0.007	-0.007	-0.005	-0.005	-0.006	-0.006	-0.006	-0.006	-0.008	-0.011	-0.015	-0.017	-0.017	-0.017	-0.027	-0.029	-0.03	-0.03	-0.03	-0.03	-0.028	-0.033	-0.032	-0.031	-0.031	-0.031	-0.031	-0.028	-0.03	-0.03	-0.024	-0.034	-0.03	-0.038	-0.04	-0.04	-0.043	-0.043	-0.043	-0.043	-0.044	-0.071	-0.064	-0.066
YOR063W	-0.068	-0.077	-0.065	-0.069	-0.061	-0.06	-0.055	-0.065	-0.079	-0.066	-0.066	-0.061	-0.061	-0.061	-0.061	-0.061	-0.064	-0.09	-0.094	-0.08	-0.08	-0.077	-0.077	-0.077	-0.075	-0.084	-0.084	-0.081	-0.081	-0.07	-0.073	-0.068	-0.068	-0.068	-0.07	-0.073	-0.068	-0.068	-0.065	-0.065	-0.077	-0.077	-0.08	-0.075	-0.075	-0.075	-0.075	-0.08	-0.081
YLR017W	0.078	0.074	0.068	0.06	0.057	0.052	0.044	0.044	0.054	0.054	0.054	0.051	0.04	0.049	0.049	0.045	0.041	0.036	0.006	0.038	0.026	0.026	0.023	0.03	0.033	0.025	0.023	0.023	0.016	0.016	0.016	0.034	0.037	0.029	0.026	0.038	0.033	0.027	0.022	0.022	0.022	0.022	0.03	0.02	0.015	0.011	0.011	0.011	0.011
YDR168W	0.028	0.021	0.021	0.021	0.021	0.021	0.021	0.021	0.021	0.021	0.018	0.022	0.022	0.017	0.012	0.012	0.009	0.01	-0.004	-0.004	0.001	-0.004	-0.004	-0.006	-0.011	-0.013	-0.013	-0.022	-0.024	-0.024	-0.024	-0.022	-0.02	-0.034	-0.035	-0.035	-0.035	-0.037	-0.062	-0.065	-0.068	-0.068	-0.068	-0.07	-0.079	-0.08	-0.069	-0.06	-0.06
YDR280W	0.041	0.045	0.054	0.06	0.02	0.008	0.008	0.014	0.018	-0.021	-0.024	-0.031	-0.028	-0.028	-0.035	-0.026	-0.026	-0.026	-0.026	-0.026	-0.034	-0.037	-0.055	-0.055	-0.052	-0.052	-0.052	-0.052	-0.052	-0.052	-0.066	-0.08	-0.07	-0.075	-0.088	-0.123	-0.123	-0.123	-0.123	-0.132	-0.132	-0.134	-0.134	-0.138	-0.135	-0.135	-0.145	-0.129	-0.129
YGR024C	0.084	0.086	0.086	0.086	0.095	0.095	0.093	0.093	0.087	0.087	0.09	0.096	0.103	0.118	0.122	0.122	0.123	0.123	0.123	0.139	0.134	0.134	0.129	0.126	0.126	0.126	0.13	0.143	0.14	0.142	0.142	0.145	0.155	0.168	0.168	0.168	0.17	0.17	0.182	0.182	0.182	0.179	0.183	0.185	0.183	0.183	0.183	0.183	0.182
YLR270W	0.016	0.014	0.014	0.014	0.014	0.021	0.023	0.013	0.011	0.007	0.006	0.004	0.004	0.002	0.002	-0.002	0.001	0.001	0	0	-0.001	0	0.001	0.001	0.003	0.008	0.008	0.005	0.005	0.005	0.01	0.011	0.011	0.011	0.014	0.013	0.01	0.008	0.009	0.009	0.005	0.005	0.005	0.005	0.004	0.003	0.003	0	0.001
YMR048W	0.008	0.008	-0.001	-0.004	-0.004	-0.005	-0.005	-0.003	-0.003	-0.002	-0.002	-0.003	-0.018	-0.011	-0.011	-0.013	-0.015	-0.015	-0.015	-0.013	-0.019	-0.018	-0.023	-0.024	-0.019	-0.012	-0.007	-0.007	-0.007	-0.006	-0.009	-0.011	-0.011	-0.018	-0.022	-0.021	-0.021	-0.021	-0.017	-0.015	-0.015	-0.013	-0.012	-0.012	-0.011	-0.011	-0.011	-0.011	-0.011
YJR002W	-0.023	-0.018	-0.018	-0.018	-0.018	-0.018	-0.018	-0.018	-0.018	-0.018	-0.02	-0.023	-0.009	-0.006	-0.006	-0.002	0	0	-0.005	-0.005	-0.018	-0.019	-0.016	-0.014	-0.014	-0.014	-0.014	-0.025	-0.025	-0.027	-0.027	-0.027	-0.027	-0.027	-0.027	-0.027	-0.027	-0.027	-0.027	-0.027	-0.027	-0.031	-0.036	-0.031	-0.031	-0.033	-0.031	-0.044	-0.044
YGR279C	0.178	0.178	0.178	0.178	0.152	0.137	0.084	0.055	0.055	0.055	0.081	0.081	0.081	0.081	0.081	0.081	0.112	0.127	0.127	0	0	0	0	0	0	0	0	0	0	0	0	0	0	0	0	0	0	0	0	0	0	0	0	0	0	0	0	0	0
YMR140W	-0.077	-0.077	-0.058	-0.058	-0.057	-0.041	-0.041	-0.036	-0.036	-0.042	-0.042	-0.039	-0.039	-0.039	-0.042	-0.051	-0.051	-0.044	-0.044	-0.049	-0.049	-0.049	-0.042	-0.042	-0.039	-0.039	-0.039	-0.039	-0.049	-0.053	-0.056	-0.056	-0.056	-0.058	-0.062	-0.062	-0.058	-0.061	-0.061	-0.061	-0.051	-0.051	-0.051	-0.051	-0.051	-0.059	-0.059	-0.059	-0.055
YMR238W	-0.011	-0.011	-0.014	-0.009	-0.006	-0.016	-0.023	-0.023	-0.019	-0.028	-0.028	-0.025	-0.022	-0.022	-0.022	-0.018	-0.022	-0.022	-0.022	-0.022	-0.022	-0.022	-0.022	-0.025	-0.03	-0.027	-0.027	-0.024	-0.024	-0.024	-0.021	-0.02	-0.02	-0.02	0.009	0.023	0.023	0.023	0.023	0.023	0.023	0.019	0.019	0.025	0.025	0.025	0.028	0.021	0.011
YOR356W	0.019	0.019	0.023	0.02	0.019	0.019	0.021	0.018	0.015	0.015	0.017	0.017	0.014	0.011	0.009	0.009	0.009	0.009	0.009	0.012	0.011	0.011	0.011	0.007	0.007	0.004	0.004	0.004	0.004	0.004	0.004	0.004	0.009	0.007	0.01	0.01	0.01	0.01	0.01	0.01	0.01	0.01	0.007	0.01	0.009	0.009	0.012	0.012	0.01
YDL136W	0.087	0.087	0.087	0.087	0.072	0.082	0.082	0.086	0.1	0.1	0.096	0.096	0.096	0.091	0.077	0.077	0.077	0.085	0.085	0.085	0.085	0.084	0.088	0.088	0.088	0.087	0.09	0.09	0.087	0.096	0.099	0.096	0.092	0.108	0.108	0.108	0.108	0.111	0.121	0.116	0.116	0.111	0.108	0.103	0.097	0.086	0.086	0.086	0.086
YGR132C	0.03	0.029	0.029	0.031	0.035	0.034	0.036	0.036	0.036	0.036	0.038	0.038	0.038	0.038	0.033	0.032	0.02	0.017	0.017	0.018	0.018	0.019	0.019	0.017	0.015	0.015	0.005	0.007	0.007	0.007	0.007	0.006	0.014	0.009	0.013	0.013	0.015	0.015	0.017	0.02	0.02	0.018	0.011	0.011	0.011	0.013	0.013	0.013	0.013
YML100W	0.321	0.321	0.321	0.373	0.364	0.329	0.335	0.341	0.4	0.385	0.4	0.425	0.418	0.378	0.336	0.334	0.406	0.409	0.417	0.417	0.414	0.414	0.414	0.414	0.426	0.472	0.488	0.488	0.48	0.519	0.49	0.463	0.493	0.493	0.491	0.502	0.502	0.502	0.502	0.496	0.386	0.395	0.403	0.392	0.347	0.316	0.312	0.312	0.35
YDR301W	-0.045	-0.045	-0.045	-0.045	-0.045	-0.048	-0.073	-0.073	-0.073	-0.024	0.001	0.001	0.001	0.001	-0.001	-0.001	-0.001	-0.001	-0.001	-0.001	0.088	0.045	0.042	0.042	0.021	0.019	0.023	0.023	0.023	0.017	0.017	0.017	0.009	0.044	0.044	0.122	0.139	0.13	0.105	0.096	0.186	0.122	0.166	0.174	0.174	0.174	0.167	0.115	0.115
YGR175C	0.029	0.029	0.029	0.038	0.038	0.038	0.038	0.015	0.006	0.006	0.006	0.006	0.006	0.006	0.019	0.019	0.019	0.019	-0.004	-0.004	-0.003	-0.028	-0.028	0.016	0.016	0.016	-0.002	0.01	0.01	0.01	0.01	0.01	0.01	0.01	0.01	0.01	0.01	0.01	0.01	0.01	0.01	0.01	0.01	0.01	0.01	0.01	0.01	0.01	0.01
YKL165C	0.089	0.089	0.089	0.075	0.075	0.024	0.041	0.041	0.036	0.036	0.036	0.036	0.036	0.036	0.036	0	0	0	0	0	0	0	0	0	0	0	0	0	0	0	0	0	0	0	0	0	0	0	0	0	0	0	0	0	0	0	0	0	0
YBL080C	0.109	0.105	0.1	0.113	0.099	0.099	0.078	0.069	0.069	0.065	0.049	0.047	0.047	0.047	0.119	0.118	0.074	0.071	0.071	0.054	0.057	0.067	0.067	0.07	0.07	0.098	0.069	0.082	0.082	0.082	0.08	0.084	0.084	0.066	0.07	0.058	0.102	0.085	-0.123	-0.123	0.096	-0.115	-0.07	-0.07	-0.07	-0.07	-0.07	-0.07	-0.126
YLR404W	0.08	0.099	0.099	0.11	0.11	0.106	0.114	0.104	0.058	0.058	0.058	0.058	0.058	0.058	0.058	0.058	0.058	0.058	0.058	0.058	0.058	0.058	0.007	-0.011	-0.011	-0.011	-0.011	-0.011	-0.011	-0.011	-0.011	-0.023	-0.023	-0.023	-0.023	-0.023	0.006	0.006	0.006	-0.006	-0.006	-0.006	-0.006	-0.011	-0.02	0.002	0.002	0.002	0.002
YLR453C	-0.216	-0.216	-0.216	-0.216	-0.216	-0.216	-0.19	-0.183	-0.134	-0.179	0.09	0.09	0.107	0.1	0.092	0.092	0.097	0.149	0.143	0.115	0.138	0.149	0.135	0.106	0.092	0.128	0.128	0.138	0.152	0.134	0.134	0.134	0.159	0.16	0.137	0.137	0.094	0.115	0.091	0.086	0.086	0.086	0.086	0.086	0.086	0.086	0.082	0.082	0.093
YPR083W	0.029	0.024	0.024	0.024	0.005	0.013	-0.004	-0.011	0.002	-0.008	-0.012	-0.016	-0.001	-0.001	0	-0.022	-0.037	-0.033	-0.033	-0.028	-0.033	-0.033	-0.033	-0.039	-0.007	-0.007	-0.027	-0.027	0.01	0.01	0.01	0.003	0.014	0.019	0.009	0.004	-0.001	-0.013	-0.022	-0.022	-0.027	-0.028	-0.004	-0.005	-0.001	0.005	0.005	0.005	0.005
YGR187C	0.034	0.034	0.034	0.023	0.023	0.023	0.023	0.027	0.027	0.022	0.022	0.026	0.019	0.001	0.001	-0.001	-0.001	-0.001	-0.001	0.005	0.016	0.018	0.013	-0.003	-0.073	-0.085	-0.092	-0.143	-0.143	-0.157	-0.157	-0.143	-0.143	-0.143	-0.116	-0.078	-0.152	-0.117	-0.117	-0.068	-0.068	-0.079	-0.079	-0.079	-0.087	-0.064	-0.054	-0.054	-0.054
YGR260W	-0.032	-0.032	-0.026	-0.026	-0.026	-0.013	-0.013	-0.014	-0.014	-0.014	-0.014	-0.028	-0.028	0.052	0.049	0.04	0.03	0.03	0.03	0.092	0.062	0.057	0.057	0.057	0.057	0.053	0.048	0.048	0.061	0.092	0.1	0.096	0.09	0.09	0.063	0.059	0.093	0.089	0.089	0.089	0.096	0.074	0.069	0.093	0.089	0.109	0.134	0.135	0.169
YLR344W	0	0	0	0	0	0	0	0	0	0	0	0	0	0	0	0	0	0	0	0	0	0	0	0	0	0	0	0	0	0	0	0	0	0	0	0	0	0	0	0	0	0	0	0	0	0	0	0	0
YBR036C	-0.038	-0.038	-0.034	-0.031	-0.033	-0.046	-0.046	-0.046	-0.046	-0.046	-0.051	-0.046	-0.046	-0.039	-0.041	-0.043	-0.043	-0.043	-0.045	-0.049	-0.049	-0.054	-0.059	-0.054	-0.052	-0.054	-0.057	-0.057	-0.059	-0.054	-0.054	-0.062	-0.064	-0.064	-0.064	-0.065	-0.053	-0.051	-0.051	-0.054	-0.054	-0.056	-0.056	-0.059	-0.059	-0.055	-0.057	-0.057	-0.057
YDR456W	-0.051	-0.014	-0.014	-0.002	-0.002	0.015	0.004	0.004	-0.011	-0.03	-0.03	-0.03	-0.03	-0.03	-0.03	-0.03	-0.03	-0.03	0.002	-0.004	0.025	0.025	0.035	0.035	0.035	0.035	0.035	0.053	0.053	0.053	0.053	0.053	-0.001	0.009	0.019	0.006	0.036	0.009	0.009	0.08	0.075	0.051	0.042	0.042	0.036	0.036	0.031	0.068	0.076
YER112W	-0.017	-0.017	-0.018	-0.018	-0.018	-0.018	-0.018	-0.018	-0.017	-0.015	-0.015	-0.015	-0.015	-0.013	-0.013	-0.013	-0.01	-0.01	-0.011	-0.016	-0.015	-0.015	-0.011	-0.006	-0.011	-0.013	-0.013	-0.013	-0.016	-0.013	-0.013	-0.012	-0.018	-0.018	-0.012	-0.012	-0.01	-0.028	-0.028	-0.029	-0.029	-0.029	-0.029	-0.029	-0.032	-0.032	-0.02	-0.02	-0.051
YIL109C	-0.156	-0.162	-0.154	-0.154	-0.154	-0.154	-0.178	-0.161	-0.161	-0.151	-0.154	-0.257	-0.312	-0.361	-0.353	-0.377	-0.37	-0.37	-0.36	-0.353	-0.372	-0.373	-0.369	-0.358	-0.358	-0.463	-0.458	-0.459	-0.521	-0.516	-0.516	-0.826	-0.688	-0.688	-0.688	-0.688	-0.859	-0.829	-0.727	-0.687	-0.687	-1.075	-0.923	-0.68	-0.635	-0.635	-0.59	-0.59	-0.59
YER120W	-0.095	-0.095	-0.093	-0.09	-0.085	-0.085	-0.085	-0.085	-0.085	-0.085	-0.085	-0.085	-0.084	-0.084	-0.081	-0.081	-0.084	-0.081	-0.083	-0.082	-0.082	-0.082	-0.082	-0.081	-0.084	-0.074	-0.074	-0.079	-0.097	-0.097	-0.098	-0.096	-0.098	-0.098	-0.098	-0.098	-0.093	-0.093	-0.093	-0.093	-0.093	-0.093	-0.093	-0.092	-0.092	-0.086	-0.084	-0.082	-0.075
YML007C-A	0.001	0.003	0.003	-0.021	-0.037	-0.037	-0.037	-0.037	-0.037	-0.037	-0.037	-0.055	-0.07	-0.068	-0.068	-0.068	-0.068	-0.066	-0.072	-0.07	-0.069	-0.069	-0.069	-0.095	-0.084	-0.08	-0.075	-0.075	-0.075	-0.075	-0.075	-0.057	-0.041	-0.041	-0.037	-0.037	-0.016	-0.016	-0.012	-0.012	0.017	0.004	-0.002	0.026	0.002	0.002	0.002	0.002	0.002
YPL224C	-0.018	-0.017	-0.019	-0.019	-0.023	-0.03	-0.027	-0.028	-0.037	-0.043	-0.049	-0.049	-0.054	-0.049	-0.052	-0.052	-0.054	-0.065	-0.079	-0.14	-0.153	-0.153	-0.152	-0.128	-0.178	-0.189	-0.193	-0.203	-0.205	-0.205	-0.194	-0.194	-0.204	-0.217	-0.279	-0.299	-0.288	-0.291	-0.291	-0.288	-0.299	-0.38	-0.444	-0.363	-0.369	-0.396	-0.45	-0.45	-0.45
YDR452W	-0.12	-0.12	-0.12	-0.11	-0.11	-0.11	-0.117	-0.095	-0.095	-0.095	-0.095	-0.095	-0.101	-0.101	-0.101	-0.101	-0.101	-0.101	-0.109	-0.109	-0.109	-0.109	-0.109	-0.109	-0.109	-0.052	-0.135	-0.115	-0.098	-0.098	-0.118	-0.118	-0.118	-0.118	-0.1	-0.1	-0.09	-0.103	-0.13	-0.149	-0.172	-0.184	-0.184	-0.184	-0.172	-0.162	-0.162	-0.162	-0.162
YIL011W	-0.032	-0.039	-0.04	-0.04	-0.042	-0.042	-0.042	-0.039	-0.046	-0.039	-0.039	-0.039	-0.039	-0.039	-0.03	-0.024	-0.03	-0.029	-0.026	-0.026	-0.026	-0.024	-0.027	-0.026	-0.026	-0.023	-0.026	-0.026	-0.029	-0.029	-0.033	-0.033	-0.033	-0.033	-0.033	-0.033	-0.035	-0.03	-0.033	-0.034	-0.035	-0.037	-0.037	-0.037	-0.037	-0.037	-0.036	-0.026	-0.021
YLL006W	-0.057	-0.234	-0.226	-0.194	-0.203	-0.203	-0.233	-0.304	-0.381	-0.381	-0.397	-0.312	-0.304	-0.32	-0.32	-0.328	-0.342	-0.243	-0.243	-0.252	-0.268	-0.225	-0.23	-0.23	-0.235	-0.288	-0.251	-0.26	-0.26	-0.26	-0.26	-0.26	-0.26	-0.253	-0.236	-0.231	-0.249	-0.257	-0.257	-0.213	-0.152	-0.152	-0.152	-0.152	-0.152	-0.172	-0.139	-0.135	-0.118
YDR022C	-0.026	-0.026	-0.026	-0.021	-0.023	-0.023	-0.027	-0.028	-0.026	-0.024	-0.025	-0.025	-0.023	-0.023	-0.021	-0.021	-0.023	-0.027	-0.027	-0.03	-0.028	-0.028	-0.029	-0.029	-0.032	-0.055	-0.052	-0.048	-0.052	-0.05	-0.048	-0.047	-0.04	-0.034	-0.034	-0.034	-0.028	-0.028	-0.028	-0.028	-0.024	-0.019	-0.023	-0.023	-0.024	-0.026	-0.021	-0.027	-0.027
YLR346C	-0.097	-0.09	-0.048	-0.066	-0.066	-0.066	-0.066	-0.059	-0.062	-0.062	-0.062	-0.067	-0.067	-0.067	-0.062	-0.063	-0.044	-0.044	-0.035	-0.041	-0.041	-0.041	-0.044	-0.059	-0.059	-0.057	-0.058	-0.054	-0.06	-0.064	-0.064	-0.064	-0.064	-0.059	-0.051	-0.073	-0.076	-0.076	-0.076	-0.071	-0.071	-0.071	-0.076	-0.13	-0.188	-0.177	-0.213	-0.213	-0.213
YOL049W	0.051	0.052	0.045	0.045	0.045	0.042	0.042	0.048	0.049	0.047	0.044	0.046	0.041	0.041	0.041	0.04	0.04	0.042	0.042	0.049	0.051	0.052	0.051	0.051	0.053	0.053	0.053	0.049	0.049	0.049	0.062	0.061	0.06	0.06	0.058	0.065	0.076	0.077	0.077	0.063	0.065	0.065	0.065	0.065	0.065	0.063	0.061	0.064	0.064
YPL086C	0.129	0.129	0.129	0.129	0.129	0.129	0.133	0.133	0.182	0.177	0.177	0.116	0.14	0.146	0.16	0.16	0.137	0.137	0.137	0.206	0.217	0.221	0.214	0.278	0.278	0.278	0.344	0.314	0.314	0.314	0.314	0.314	0.296	0.474	0.474	0.557	0.423	0.487	0.453	0.453	0.458	0.469	0.475	0.475	0.479	0.479	0.281	0.174	0.168
YKL122C	-0.044	-0.037	-0.033	-0.05	-0.07	-0.059	-0.059	-0.059	-0.066	-0.078	-0.078	-0.093	-0.096	-0.09	-0.09	-0.09	-0.094	-0.101	-0.083	-0.084	-0.084	-0.084	-0.084	-0.086	-0.082	-0.074	-0.073	-0.073	-0.082	-0.067	-0.064	-0.064	-0.068	-0.071	-0.075	-0.075	-0.082	-0.044	-0.044	-0.05	-0.053	-0.053	-0.05	-0.053	-0.053	-0.048	-0.048	-0.05	-0.042
YOL056W	-0.051	-0.05	-0.066	-0.073	-0.071	-0.071	-0.071	-0.071	-0.072	-0.069	-0.073	-0.094	-0.087	-0.087	-0.087	-0.087	-0.09	-0.084	-0.084	-0.109	-0.094	-0.07	-0.052	-0.052	-0.069	-0.069	-0.069	-0.069	-0.061	-0.064	-0.059	-0.059	-0.059	-0.059	-0.052	-0.052	-0.061	-0.062	-0.059	-0.055	-0.054	-0.054	-0.054	-0.052	-0.052	-0.055	-0.055	-0.049	-0.049
YLR248W	-0.054	-0.055	-0.053	-0.049	-0.049	-0.049	-0.047	-0.047	-0.047	-0.047	-0.052	-0.048	-0.048	-0.048	-0.063	-0.063	-0.067	-0.067	-0.072	-0.072	-0.072	-0.072	-0.07	-0.07	-0.07	-0.07	-0.07	-0.07	-0.068	-0.066	-0.066	-0.066	-0.066	-0.065	-0.065	-0.064	-0.052	-0.051	-0.053	-0.053	-0.053	-0.053	-0.053	-0.047	-0.047	-0.046	-0.035	-0.031	-0.031
YMR165C	-0.046	-0.037	-0.038	-0.051	-0.064	-0.051	-0.051	-0.051	-0.051	-0.051	-0.051	-0.051	-0.059	-0.063	-0.063	-0.063	-0.063	-0.063	-0.07	-0.074	-0.079	-0.079	-0.074	-0.071	-0.053	-0.056	-0.056	-0.058	-0.055	-0.062	-0.051	-0.064	-0.061	-0.061	-0.061	-0.061	-0.063	-0.063	-0.067	-0.062	-0.053	-0.053	-0.053	-0.053	-0.053	-0.048	-0.048	-0.048	-0.048
YJL197W	0.033	0.031	0.031	0.031	0.02	0.014	0.016	0.016	0.018	0.024	0.024	0.02	0.018	0.013	0.013	0.013	0.013	0.018	0.044	0.046	0.049	0.047	0.042	0.04	0.04	0.04	0.038	0.037	0.039	0.043	0.043	0.043	0.043	0.043	0.048	0.063	0.075	0.075	0.073	0.065	0.065	0.058	0.06	0.065	0.065	0.065	0.068	0.073	0.073
YKR030W	0.074	0.078	0.077	0.116	0.115	0.142	0.099	0.074	0.069	0.069	0.053	0.053	0.062	0.062	0.062	0.05	0.05	0.045	0.067	0.057	0.037	0.034	-0.007	-0.007	-0.008	-0.005	-0.005	-0.009	-0.009	0.017	0.03	0.028	0.028	0.028	0.028	0.028	0.028	0.028	0.028	0.032	0.036	0.043	0.043	0.032	0.032	0.032	0.053	0.053	0.044
YDR062W	-0.026	-0.026	-0.031	-0.028	-0.03	-0.03	-0.032	-0.034	-0.034	-0.02	-0.018	-0.018	-0.005	0	0	-0.006	-0.006	-0.012	-0.012	-0.012	-0.012	-0.008	-0.013	-0.027	-0.017	-0.029	-0.02	-0.02	0.029	0.044	0.033	0.033	0.033	0.033	0.033	0.013	0.049	-0.012	-0.026	-0.028	-0.028	-0.048	-0.048	-0.063	-0.072	-0.093	-0.093	-0.093	-0.179
YOR261C	0.009	0.011	0.009	0.008	0.008	0.011	0.011	0.011	0.013	0.011	0.008	0.011	0.014	0.014	0.014	0.014	0.017	0.015	0.016	0.018	0.018	0.018	0.027	0.027	0.027	0.029	0.029	0.037	0.03	0.03	0.03	0.032	0.032	0.029	0.029	0.027	0.021	0.021	0.011	0.009	0.012	0.012	0.007	0.007	0.007	0.009	0.016	0.011	0.009
YPL199C	0.049	0.041	0.041	0.041	0.035	0.022	0.002	0.01	0.01	0.01	0.01	0.01	0.01	0.021	0.019	0.019	0.019	0.019	0.03	0.01	0.01	0.017	0.05	0.061	0.061	0.027	-0.045	-0.045	-0.036	-0.036	0.002	0.002	0.002	0.043	0.043	0.038	0.025	0.079	0.074	0.075	0.075	0.065	0.065	0.07	0.067	0.067	0.067	0.067	0.078
YHR156C	-0.167	-0.185	-0.185	-0.182	-0.18	-0.187	-0.187	-0.218	-0.218	-0.335	-0.237	-0.25	-0.254	-0.253	-0.241	-0.241	-0.241	-0.237	-0.241	-0.238	-0.233	-0.196	-0.184	-0.189	-0.185	-0.182	-0.182	-0.176	-0.169	-0.118	-0.097	-0.075	-0.07	-0.082	-0.082	-0.068	-0.08	-0.085	-0.061	-0.057	-0.026	-0.019	-0.019	-0.019	-0.01	-0.01	-0.01	-0.003	-0.003
YOR114W	-0.014	-0.018	-0.018	-0.019	-0.019	-0.019	-0.019	-0.02	-0.018	-0.018	-0.02	-0.022	-0.022	-0.021	-0.021	-0.021	-0.015	-0.016	-0.015	-0.015	-0.015	-0.016	-0.016	-0.017	-0.02	-0.02	-0.02	-0.02	-0.017	-0.017	-0.018	-0.018	-0.018	-0.018	-0.02	-0.02	-0.02	-0.022	-0.023	-0.023	-0.023	-0.023	-0.023	-0.023	-0.023	-0.023	-0.021	-0.021	-0.021
YDR313C	0.006	0.006	0	0	0	0	0.005	0.009	0.009	0.007	0.008	0.008	0.008	0.002	0.002	0.002	0.002	0.001	-0.002	-0.002	-0.002	-0.002	-0.005	0	-0.002	-0.001	-0.001	-0.001	-0.001	0.001	0.001	0.002	0.002	0.002	0	-0.002	-0.004	-0.002	-0.006	-0.016	-0.014	-0.016	-0.016	-0.018	-0.016	-0.018	-0.015	-0.009	-0.009
YKL104C	0	0	0	0	0	0	0	0	0	0	0	0	0	0	0	0	0	0	0	0	0	0	0	0	0	0	0	0	0	0	0	0	0	0	0	0	0	0	0	0	0	0	0	0	0	0	0	0	0
YML085C	0.124	0.124	0.125	0.102	0.102	0.106	0.113	0.113	0.114	0.111	0.111	0.114	0.115	0.115	0.111	0.131	0.131	0.131	0.133	0.133	0.133	0.133	0.127	0.137	0.144	0.144	0.144	0.144	0.144	0.139	0.139	0.135	0.135	0.14	0.133	0.133	0.133	0.133	0.133	0.133	0.133	0.133	0.144	0.13	0.124	0.123	0.124	0.124	0.121
YJR093C	-0.007	-0.013	0.015	-0.011	-0.019	-0.009	-0.018	-0.036	-0.025	-0.025	-0.021	-0.021	-0.013	0.001	-0.013	-0.013	-0.007	-0.022	-0.038	-0.041	-0.043	-0.04	-0.031	-0.035	-0.033	-0.033	-0.035	-0.04	-0.038	-0.038	-0.038	-0.044	-0.044	-0.048	-0.057	-0.059	-0.053	-0.053	-0.053	-0.059	-0.057	-0.07	-0.07	-0.073	-0.073	-0.073	-0.073	-0.073	-0.075
YGR251W	-0.015	-0.015	-0.005	0.003	0.003	0.004	0.002	0.002	-0.017	0.001	0.012	0.011	0.006	0.004	0.004	0.006	0.003	0.001	0.001	0.001	0.001	0.001	0.001	0.001	0.004	0.004	0.001	0	0	0	0	0.002	0.002	0	0	0	0.002	0.001	-0.001	-0.001	-0.003	-0.003	-0.003	-0.001	0.002	0.002	-0.002	0	-0.002
YDR524C	-0.008	-0.009	-0.004	0.001	0.001	0.001	0.001	0.001	0.001	0.001	0.001	0.001	0.001	-0.007	-0.017	-0.017	-0.017	-0.017	-0.018	-0.023	-0.02	-0.011	-0.018	-0.013	-0.013	-0.013	-0.013	-0.013	-0.013	-0.012	-0.011	-0.011	-0.011	-0.013	-0.013	-0.013	-0.011	-0.011	-0.011	-0.011	-0.009	-0.009	-0.009	-0.005	-0.005	-0.005	-0.005	-0.005	-0.009
YMR269W	0.182	0.113	0.135	0.176	0.183	0.183	0.126	0.126	0.135	0.123	0.125	0.073	0.052	0.041	0.041	0.041	0.032	0.05	0.054	0.042	0.06	0.06	0.047	0.033	0.033	0.03	0.025	0.028	0.012	0.015	0.009	0.011	0.007	0.007	0.011	0.011	0.013	0.013	0.013	0.013	0.011	0.011	0.011	0.005	0.005	0.015	0.017	0.015	0.015
YKL045W	0	0	0	0	0	0	0	0	0	0	0	0	0	0	0	0	0	0	0	0	0	0	0	0	0	0	0	0	0	0	0	0	0	0	0	0	0	0	0	0	0	0	0	0	0	0	0	0	0
YAL023C	0.008	0.006	0.006	0.001	0.001	0.001	0.001	0.001	0.001	0.001	0.002	0.001	0.001	0.001	-0.001	-0.002	-0.002	-0.002	0.001	0.005	0.009	0.009	0.011	0.011	0.013	0.013	0.012	0.013	0.013	0.013	0.013	0.015	0.015	0.015	0.014	0.016	0.016	0.016	0.01	0.007	0.008	0.008	0.008	0.008	0.008	0.008	0.014	0.011	0.011
YHR207C	-0.01	-0.01	-0.005	-0.005	-0.005	-0.024	-0.024	-0.021	-0.021	-0.021	-0.021	-0.021	-0.021	-0.021	-0.041	-0.039	-0.039	-0.041	-0.041	-0.041	-0.041	-0.041	-0.042	-0.038	-0.035	-0.035	-0.035	-0.035	-0.035	-0.038	-0.038	-0.038	-0.036	-0.036	-0.036	-0.036	-0.027	-0.027	-0.027	-0.027	-0.029	-0.019	-0.008	-0.008	-0.012	-0.012	-0.011	-0.018	-0.018
YDR423C	0.054	0.048	0.061	0.061	0.039	0.031	0.031	0.038	0.031	0.003	-0.009	-0.009	0	0.007	0.016	0.013	0.013	0.009	0.009	0.009	0.009	0.009	0.004	-0.002	-0.002	0.025	0.008	0.01	0.008	0.008	0.016	0.021	0.021	0.021	0.021	0.01	0.047	0.047	0.038	0.032	0.038	0.038	0.038	0.054	0.054	0.052	0.114	0.114	0.114
YKL082C	-0.018	-0.018	-0.018	-0.018	-0.018	-0.017	-0.017	-0.017	-0.023	-0.023	-0.022	-0.018	-0.023	-0.034	-0.034	-0.039	-0.039	-0.039	-0.07	-0.04	-0.058	-0.058	-0.058	-0.058	-0.046	-0.046	-0.046	-0.046	-0.046	-0.046	-0.046	-0.046	-0.016	-0.016	-0.006	-0.006	-0.004	0.062	0.097	0.097	0.12	0	0	0	0	0	0	0	0
YPR055W	-0.051	-0.049	-0.039	-0.033	-0.02	-0.013	-0.016	-0.016	-0.029	-0.024	-0.028	-0.028	-0.03	-0.033	-0.033	-0.034	-0.034	-0.032	-0.032	-0.027	-0.039	-0.037	-0.046	-0.046	-0.046	-0.046	-0.044	-0.044	-0.05	-0.028	-0.028	-0.028	-0.028	-0.032	-0.032	-0.032	-0.032	-0.032	-0.028	-0.028	-0.034	-0.029	-0.029	-0.029	-0.029	-0.03	-0.032	-0.034	-0.032
YDR458C	-0.099	-0.073	-0.073	-0.073	-0.073	-0.073	-0.1	-0.084	-0.134	-0.115	-0.115	-0.115	-0.115	-0.115	-0.119	-0.119	-0.081	-0.048	-0.057	-0.048	-0.041	-0.038	-0.038	-0.033	-0.033	-0.028	-0.023	-0.033	-0.033	-0.023	-0.023	-0.023	-0.023	-0.027	-0.027	-0.032	-0.028	-0.014	-0.009	-0.009	-0.009	0.002	0.024	0.031	0.031	0.029	0.028	0.028	0.028
YLR097C	-0.025	-0.025	-0.02	-0.02	-0.02	-0.015	-0.018	-0.018	-0.018	-0.009	-0.009	-0.009	-0.009	-0.016	-0.02	-0.027	-0.01	-0.011	0.002	0.004	0.004	0.004	0.005	0.003	0.003	-0.002	0.001	0.009	0.014	0.014	0.004	-0.006	-0.006	-0.007	-0.007	-0.004	0.001	-0.001	-0.001	0	0	0	-0.001	-0.001	0.001	0.001	0	-0.002	0
YPR100W	-0.178	-0.178	-0.178	-0.166	-0.166	-0.169	-0.142	-0.109	-0.101	-0.108	-0.108	-0.108	-0.108	-0.108	-0.108	-0.108	-0.108	-0.105	-0.106	-0.103	-0.103	-0.096	-0.096	-0.1	-0.1	-0.1	-0.1	-0.105	-0.106	-0.106	-0.106	-0.096	-0.105	-0.105	-0.101	-0.101	-0.103	-0.103	-0.108	-0.108	-0.108	-0.108	-0.108	-0.108	-0.097	-0.097	-0.093	-0.093	-0.103
YDR419W	-0.159	-0.159	-0.159	-0.159	0	0	0	0	0	0	0	0	0	0	0	0	0	0	0	0	0	0	0	0	0	0	0	0	0	0	0	0	0	0	0	0	0	0	0	0	0	0	0	0	0	0	0	0	0
YDR267C	-0.195	-0.188	-0.219	-0.215	-0.215	-0.225	-0.229	-0.238	-0.238	-0.238	-0.197	-0.197	-0.197	-0.174	-0.174	-0.201	-0.236	-0.236	-0.22	-0.138	-0.138	-0.133	-0.177	-0.177	-0.142	-0.126	-0.097	-0.098	-0.089	-0.089	-0.082	-0.073	-0.075	-0.075	-0.071	-0.068	-0.072	-0.071	-0.071	-0.094	-0.098	-0.102	-0.159	-0.179	-0.175	-0.175	-0.175	-0.175	-0.175
YBL027W	0	0	0	0	0	0	0	0	0	0	0	0	0	0	0	0	0	0	0	0	0	0	0	0	0	0	0	0	0	0	0	0	0	0	0	0	0	0	0	0	0	0	0	0	0	0	0	0	0
YJL004C	-0.176	-0.188	-0.205	-0.205	-0.214	-0.214	-0.214	-0.214	-0.2	-0.188	-0.188	-0.166	-0.166	-0.166	-0.166	-0.161	-0.161	-0.193	-0.201	-0.201	-0.201	-0.201	-0.201	-0.193	-0.198	-0.193	-0.193	-0.193	-0.193	-0.193	-0.193	-0.2	-0.196	-0.182	-0.163	-0.163	-0.149	-0.162	-0.162	-0.162	-0.15	-0.15	-0.134	-0.134	-0.134	-0.154	-0.151	-0.151	-0.147
YDL234C	0.066	0.075	0.089	0.117	0.114	0.103	0.106	0.103	0.103	0.124	0.134	0.132	0.132	0.131	0.11	0.12	0.118	0.117	0.115	0.112	0.115	0.115	0.115	0.112	0.112	0.116	0.118	0.118	0.142	0.153	0.156	0.15	0.154	0.145	0.131	0.112	0.112	0.11	0.119	0.117	0.114	0.103	0.1	0.103	0.105	0.104	0.107	0.107	0.1
YKL196C	-0.01	-0.015	-0.015	-0.02	-0.018	-0.018	-0.018	-0.018	-0.018	-0.018	-0.013	-0.013	-0.003	0.003	0.003	0.006	0.006	0.006	0.008	0.008	0.008	0.012	0.012	0.007	0.001	0.004	0.006	0.018	0.018	0.018	0.018	0.018	0.021	0.021	0.017	0.017	0.017	0.015	0.012	0.014	0.015	0.009	0.005	-0.004	-0.006	-0.004	-0.004	-0.001	-0.001
YMR034C	0.007	0.007	0.007	0	-0.004	-0.004	-0.004	-0.004	-0.006	-0.008	0.009	0.011	0.011	0.017	0.012	0.014	0.011	0.011	0.007	0.005	0.005	0.005	0.005	0.003	-0.004	-0.002	0	-0.002	0.003	0	0.014	0.014	0.015	0.009	0.006	0.01	0.011	0.011	0.011	0.013	0.013	0.01	0.012	0.016	0.018	0.021	0.023	0.023	0.023
YLR113W	0	0	0	0	0	0	0	0	0	0	0	0	0	0	0	0	0	0	0	0	0	0	0	0	0	0	0	0	0	0	0	0	0	0	0	0	0	0	0	0	0	0	0	0	0	0	0	0	0
YOR264W	-0.271	-0.283	-0.233	-0.261	-0.289	-0.504	-0.504	-0.532	-0.183	-0.244	-0.139	-0.139	-0.14	-0.14	-0.14	-0.14	-0.14	-0.068	-0.05	-0.011	-0.026	-0.12	-0.1	-0.1	-0.1	-0.1	-0.109	-0.075	-0.059	-0.101	-0.106	-0.085	0.007	0.007	-0.003	-0.07	-0.058	-0.058	-0.067	-0.067	-0.067	-0.067	-0.067	-0.071	-0.071	-0.071	-0.08	-0.098	-0.089
YDR470C	-0.009	-0.009	-0.009	-0.015	-0.015	-0.012	-0.011	-0.011	-0.011	-0.01	0.002	-0.006	-0.006	-0.006	-0.006	-0.006	-0.008	-0.001	0.003	0.003	0.003	0.003	0.003	0.003	0.003	0.003	0.01	0.031	0.031	0.031	0.031	0.031	0.031	0.031	0.063	0.063	0.013	-0.035	-0.035	-0.035	-0.035	-0.035	-0.035	-0.023	-0.023	-0.023	-0.023	-0.023	-0.013
YLR405W	0.064	0.064	0.064	0.064	0.064	0.064	0.064	0.064	0.062	0.064	0.071	0.071	0.069	0.069	0.069	0.069	0.069	0.066	0.066	0.066	0.066	0.066	0.064	0.063	0.063	0.063	0.063	0.063	0.063	0.063	0.063	0.063	0.07	0.081	0.103	0.113	0.113	0.113	0.113	0.113	0.1	0.099	0.099	0.099	0.099	0.099	0.099	0.093	0.094
YPL085W	-0.431	-0.433	-0.431	-0.431	-0.433	-0.433	-0.433	-0.433	-0.418	-0.418	-0.415	-0.413	-0.4	-0.398	-0.402	-0.397	-0.39	-0.392	-0.387	-0.384	-0.408	-0.374	-0.362	-0.346	-0.335	-0.334	-0.325	-0.325	-0.436	-0.373	-0.379	-0.379	-0.379	-0.352	-0.352	-0.352	-0.385	-0.741	-0.72	-0.776	-0.768	-0.768	-0.768	-0.756	-0.756	-1.694	-1.641	-1.614	-1.766
YGR057C	-0.002	-0.002	-0.002	0.027	0.027	0.027	0.039	0.076	0.076	0.076	0.055	0.044	0.044	0.065	0.045	0.023	0.016	0.016	0.009	0.001	0.006	-0.013	-0.013	-0.007	-0.004	-0.004	-0.004	0.004	0.004	-0.001	-0.001	-0.001	-0.001	-0.001	-0.008	-0.008	-0.006	-0.006	-0.006	-0.006	-0.006	-0.022	-0.022	-0.023	-0.029	-0.029	-0.016	-0.005	-0.028
YOR291W	-0.397	-0.422	-0.422	-0.422	-0.422	-0.406	-0.42	0.117	0.106	0.158	0.151	0.151	0.151	0.195	0.049	-0.151	-0.151	-0.15	-0.15	-0.15	-0.15	-0.15	-0.15	-0.141	-0.164	-0.164	-0.116	-0.095	-0.135	-0.194	-0.194	-0.149	-0.149	-0.109	-0.109	-0.095	-0.011	-0.063	0.045	0.045	0.078	0.078	0.035	0.064	0.023	0.023	0.022	0.022	0.022
YDR141C	0.035	0.032	0.021	0.018	0.018	0.016	0.013	0.013	0.013	0.013	0.015	0.015	0.011	0.02	0.022	0.024	0.024	0.025	0.023	0.023	0.023	0.023	0.023	0.023	0.016	0.003	-0.001	-0.004	-0.004	-0.004	-0.005	-0.005	-0.001	0.004	0.002	0.002	0.005	0.005	0.005	0.005	0.005	0.008	0.008	0.008	0.008	0.008	0.005	0.005	0.005
YDR276C	0	0	0	0	0	0	0	0	0	0	0	0	0	0	0	0	0	0	0	0	0	0	0	0	0	0	0	0	0	0	0	0	0	0	0	0	0	0	0	0	0	0	0	0	0	0	0	0	0
YLL015W	-0.021	-0.021	-0.021	-0.019	-0.019	-0.019	-0.022	-0.027	-0.027	-0.027	-0.036	-0.028	-0.028	-0.033	-0.033	-0.033	-0.033	-0.036	-0.033	-0.039	-0.027	-0.027	-0.027	-0.031	-0.03	-0.04	-0.04	-0.041	-0.026	-0.037	-0.047	-0.043	-0.046	-0.028	-0.031	-0.022	-0.019	-0.019	-0.019	-0.019	-0.02	-0.016	-0.009	0	0.002	0.002	-0.011	-0.013	-0.02
YBR074W	0.207	0.207	0.2	0.213	0.213	0.207	0.207	0.207	0.207	0.207	0.207	0.207	0.207	0.215	0.214	0.232	0.232	0.232	0.224	0.224	0.224	0.22	0.259	0.3	0.302	0.295	0.294	0.295	0.298	0.298	0.298	0.292	0.295	0.289	0.289	0.289	0.289	0.29	0.184	0.207	0.216	0.216	0.216	0.216	0.207	0.182	0.182	0.182	0.177
YOR281C	-0.035	-0.035	-0.035	-0.035	-0.035	-0.032	-0.042	-0.034	-0.034	-0.034	-0.034	-0.034	-0.034	-0.034	-0.039	-0.039	-0.041	-0.037	-0.037	-0.035	-0.04	-0.04	-0.04	-0.037	-0.037	-0.037	-0.037	-0.033	-0.036	-0.036	-0.038	-0.038	-0.036	-0.036	-0.031	-0.027	-0.027	-0.029	-0.029	-0.029	-0.029	-0.029	-0.029	-0.039	-0.047	-0.047	-0.046	-0.046	-0.054
YDR270W	0.049	0.049	0.059	0.057	0.057	0.057	0.06	0.061	0.051	0.03	0.03	0.03	0.03	0.03	0.033	0.035	0.043	0.045	0.042	0.04	0.048	0.048	0.051	0.051	0.051	0.051	0.051	0.051	0.051	0.051	0.054	0.054	0.072	0.071	0.073	0.073	0.075	0.085	0.083	0.083	0.083	0.083	0.085	0.085	0.092	0.092	0.092	0.092	0.092
YML025C	-0.003	-0.003	-0.004	-0.009	-0.009	-0.009	-0.009	-0.009	-0.009	-0.005	0.002	0.002	0.002	0.002	0.002	0.002	-0.001	-0.001	-0.004	-0.004	-0.004	-0.004	-0.004	-0.004	-0.027	-0.022	-0.022	-0.01	-0.01	-0.025	-0.027	-0.027	-0.027	-0.027	-0.027	-0.027	-0.027	-0.014	-0.014	-0.014	-0.014	-0.014	-0.014	-0.014	0	0	0	0	0
YKR013W	0.191	0.191	0.193	0.193	0.189	0.189	0.3	0.314	0.342	0.331	0.306	0.306	0.306	0.306	0.296	0.271	0.284	0.284	0.282	0.275	0.272	0.259	0.257	0.229	0.228	0.273	0.274	0.274	0.28	0.28	0.281	0.278	0.257	0.243	0.222	0.276	0.261	0.261	0.261	0.257	0.252	0.226	0.211	0.211	0.216	0.213	0.213	0.213	0.213
YKL025C	0.005	0.013	0.013	0.007	0.007	0.007	0.002	0.004	0.004	0.009	0.009	0.012	0.012	0.012	0.012	0.012	0.017	0.022	0.025	0.028	0.03	0.038	0.038	0.05	0.044	0.044	0.052	0.058	0.058	0.058	0.071	0.069	0.069	0.075	0.075	0.076	0.076	0.076	0.076	0.079	0.073	0.076	0.063	0.063	0.063	0.066	0.066	0.066	0.066
YMR053C	0.071	0.07	0.07	0.07	0.068	0.058	0.052	0.052	0.052	0.061	0.067	0.067	0.067	0.067	0.067	0.07	0.04	0.04	0.039	0.04	0.04	0.044	0.044	0.044	0.044	0.044	0.044	0.044	0.044	0.044	0.044	0.044	0.044	0.044	0.044	0.044	0.044	0.044	0.041	0.041	0.038	0.038	0.038	0.038	0.035	0.035	0.035	0.038	0.038
YOR196C	0.003	0.003	0.009	0.009	0.011	0.011	0.014	0.014	0.014	0.014	0.014	0.014	0.014	0.019	0.019	0.013	0.016	0.019	0.019	0.019	0.019	0.019	0.019	0.016	0.013	0.011	0.011	0.011	0.011	0.014	0.014	0.014	0.014	0.014	0.014	0.014	0.011	0.014	0.014	0.011	0.014	0.014	0.014	0.014	0.014	0.014	0.014	0.014	0.014
YNL054W	0.323	0.323	0.332	0.332	0.318	0.318	0.318	0.314	0.311	0.325	0.335	0.395	0.264	0.202	0.202	0.198	0.194	0.204	0.188	0.188	0.188	0.188	0.23	0.147	0.193	0.213	0.213	0.213	0.216	0.262	0.3	-0.028	-0.032	0.052	0.052	0.052	0.052	0.052	0.062	0.075	0.08	0.08	0.085	0.09	0.115	0.112	0.11	0.11	0.112
YFL038C	0.096	0.096	0.096	0.093	0.084	0.084	0.084	0.084	0.084	0.084	0.08	0.08	0.084	0.084	0.084	0.084	0.079	0.077	0.103	0.1	0.1	0.078	0.075	0.075	0.104	0.104	0.109	0.129	0.121	0.13	0.13	0.13	0.128	0.12	0.116	0.119	0.131	0.131	0.131	0.131	0.131	0.114	0.125	0.115	0.114	0.272	0.187	0.192	0.205
YLL007C	-0.093	-0.082	-0.039	-0.041	-0.045	-0.06	-0.06	-0.048	-0.048	-0.033	-0.033	-0.033	-0.029	-0.021	-0.018	-0.026	-0.026	-0.026	-0.025	-0.025	-0.03	-0.046	-0.048	-0.048	-0.048	-0.029	-0.016	-0.013	-0.014	-0.012	-0.007	-0.005	-0.019	-0.019	-0.021	-0.019	-0.021	-0.02	-0.022	-0.022	-0.023	-0.016	-0.016	-0.016	-0.016	-0.017	-0.016	-0.015	-0.011
YHL017W	-0.07	-0.069	-0.069	-0.052	-0.052	-0.094	-0.153	-0.097	-0.042	-0.165	-0.165	-0.176	-0.176	-0.176	-0.171	-0.152	-0.103	-0.09	-0.09	-0.09	-0.084	-0.038	-0.03	-0.03	-0.031	-0.026	-0.026	-0.021	-0.031	-0.035	-0.043	-0.054	-0.032	-0.032	-0.042	-0.038	-0.043	-0.043	-0.046	-0.046	-0.037	-0.025	-0.025	-0.028	-0.029	-0.038	-0.041	-0.049	-0.011
YPL014W	0.026	0.026	0.102	-0.01	-0.01	-0.01	-0.001	-0.001	-0.02	-0.02	-0.048	-0.021	-0.037	-0.037	-0.037	-0.058	-0.058	-0.041	-0.041	-0.041	-0.041	-0.041	-0.014	-0.028	-0.103	-0.103	-0.103	-0.103	-0.116	-0.116	-0.116	-0.115	-0.115	-0.115	-0.115	-0.115	-0.115	-0.135	-0.153	-0.153	-0.153	-0.153	-0.153	-0.133	-0.133	-0.133	-0.133	-0.133	-0.133
YLR364W	-0.065	-0.056	-0.056	-0.056	-0.056	-0.056	-0.056	-0.056	-0.053	-0.053	-0.053	-0.061	-0.067	-0.063	-0.063	-0.068	-0.072	-0.072	-0.072	-0.077	-0.077	-0.025	-0.017	-0.017	-0.007	0.056	0.069	0.069	0.109	0.122	0.121	0.121	0.125	0.125	0.125	0.123	0.123	0.117	0.121	0.161	0.161	0.161	0.135	0.173	0.172	0.172	0.164	0.162	0.201
YAR042W	-0.018	-0.006	-0.019	-0.044	-0.039	-0.035	-0.035	-0.035	-0.033	-0.03	-0.03	-0.036	-0.036	-0.041	-0.041	-0.039	-0.039	-0.037	-0.037	-0.038	-0.038	-0.038	-0.038	-0.038	-0.04	-0.042	-0.042	-0.038	-0.031	-0.031	-0.031	-0.029	-0.029	-0.031	-0.029	-0.036	-0.027	-0.031	-0.038	-0.037	-0.036	-0.036	-0.036	-0.036	-0.036	-0.036	-0.036	-0.039	-0.026
YIL107C	-0.038	-0.038	-0.033	-0.034	-0.034	-0.034	-0.057	-0.053	-0.057	-0.057	-0.057	-0.057	-0.071	-0.072	-0.072	-0.098	-0.098	-0.098	-0.088	-0.088	-0.086	-0.128	-0.128	-0.131	-0.131	-0.131	-0.131	-0.131	-0.131	-0.123	-0.094	-0.097	-0.097	-0.094	-0.097	-0.097	-0.101	-0.101	-0.093	-0.095	-0.109	-0.111	-0.107	-0.126	-0.104	-0.124	-0.124	-0.127	-0.131
YER095W	0.135	0.149	0.084	0.076	0.076	0.011	0.032	0.032	0.036	0.049	0.236	0.24	0.24	0.33	0.268	0.262	0.262	0.262	0.24	0.24	0.24	0.336	0.331	0.337	0.337	0.337	0.318	0.345	0.236	0.176	0.167	0.167	0.167	0.167	0.167	0.167	0.167	0.167	0.167	0.206	0.249	0.228	0.228	0.254	0.272	0.272	0.238	0.432	0.432
YPL256C	0.004	0.009	0.007	0.004	0.007	0.006	0.007	0.003	0.003	0.006	0.006	0.006	0.006	0.009	0.012	0.012	0.012	0.012	0.015	0.015	0.012	0.012	0.012	0.012	0.012	0.012	0.012	0.012	0.012	0.012	0.012	0.012	0.015	0.015	0.015	0.015	0.015	0.015	0.016	0.016	0.016	0.016	0.016	0.016	0.016	0.016	0.016	0.016	0.016
YGL112C	-0.025	-0.029	-0.026	-0.028	-0.028	-0.028	-0.025	-0.031	-0.031	-0.031	-0.041	-0.041	-0.042	-0.038	-0.038	-0.038	-0.035	-0.039	-0.055	-0.071	-0.071	-0.071	-0.076	-0.077	-0.077	-0.077	-0.058	-0.052	-0.052	-0.055	-0.055	-0.055	-0.055	-0.055	-0.047	-0.041	-0.038	-0.038	-0.038	-0.041	-0.039	-0.037	-0.035	-0.034	-0.033	-0.033	-0.031	-0.031	-0.029
YGL131C	-0.018	-0.025	-0.025	-0.029	-0.021	-0.019	-0.013	0.007	0.002	0.015	0.017	0.017	0.017	0.017	0.017	0.016	0.021	0.025	0.02	0.022	0.018	0.016	0.016	0.021	0.025	0.025	0.028	0.024	0.021	0.019	0.021	0.017	0.019	0.017	0.022	0.015	0.011	0.011	0.011	0.006	0.003	0.003	0.002	0.001	-0.001	0.003	0.005	-0.007	-0.001
YPL070W	-0.007	0.008	0.008	0.006	0.006	0.008	0.008	0.008	0	0.015	0.023	0.017	0.006	0.007	0.01	0.01	-0.003	-0.003	-0.037	-0.037	-0.04	-0.04	-0.04	-0.04	-0.031	-0.028	-0.028	-0.028	-0.025	-0.022	-0.025	-0.025	-0.022	-0.022	-0.026	-0.029	-0.03	-0.033	-0.031	-0.031	-0.031	-0.03	-0.025	-0.016	-0.016	-0.016	-0.012	-0.012	-0.004
YBR115C	-0.017	-0.02	-0.023	-0.004	-0.017	-0.017	-0.017	-0.025	-0.006	-0.006	0.012	0.012	0.016	0.005	0.003	0.003	-0.007	0.009	0.001	0.016	0.03	0.03	0.03	0.038	0.029	0.029	0.029	0.029	0.029	0.026	0.026	0.026	0.026	-0.004	-0.004	0.011	-0.003	-0.003	-0.003	-0.04	-0.032	-0.038	-0.124	-0.112	-0.112	-0.112	-0.112	-0.112	-0.255
YPR147C	0.015	0.015	0.022	0.022	0.026	0.03	0.03	0.018	0.016	0.016	0.015	-0.001	0	0	0	-0.004	-0.009	-0.011	-0.007	-0.007	-0.007	-0.004	-0.004	-0.007	-0.01	-0.006	-0.006	-0.001	-0.001	-0.001	-0.001	-0.005	-0.005	0.003	-0.004	-0.004	-0.001	-0.002	0.003	0.014	0.014	0.014	0.018	0.018	0.021	0.021	0.017	0.017	0.006
YNL180C	0.042	0.042	0.057	0.057	0.057	0.056	0.056	0.056	0.056	0.062	0.062	0.062	0.062	0.059	0.046	0.046	0.052	0.052	0.052	0.052	0.052	0.071	0.071	0.071	0.071	0.071	0.071	0.071	0.071	0.071	0.071	0.071	0.071	0.071	0.071	0.085	0.113	0.113	0.113	0.113	0.113	0.113	0.113	0.113	0.113	0.122	0.122	0.122	0.122
YFR022W	-0.046	-0.046	-0.042	-0.035	-0.04	-0.04	-0.04	-0.046	-0.046	-0.048	-0.052	0.025	-0.005	-0.005	-0.005	-0.005	0.001	0.001	0.005	0.005	0.005	-0.002	-0.001	-0.003	-0.008	-0.008	-0.011	-0.008	-0.011	0.019	0.014	0.014	0.025	0.025	0.025	0.025	0.023	0.023	0.023	0.023	0.023	0.023	0.023	0.025	0.002	0.014	0.017	0.017	0.017
YOL012C	0	0	0	0	0	0	0	0	0	0	0	0	0	0	0	0	0	0	0	0	0	0	0	0	0	0	0	0	0	0	0	0	0	0	0	0	0	0	0	0	0	0	0	0	0	0	0	0	0
YKL099C	-0.043	-0.04	-0.04	-0.04	-0.042	-0.042	-0.041	-0.044	-0.044	-0.048	-0.049	-0.049	-0.049	-0.049	-0.048	-0.049	-0.049	-0.037	-0.039	-0.039	-0.039	-0.039	-0.04	-0.04	-0.04	-0.037	-0.037	-0.033	-0.032	-0.034	-0.035	-0.035	-0.035	-0.036	-0.036	-0.036	-0.036	-0.036	-0.036	-0.036	-0.036	-0.036	-0.035	-0.035	-0.035	-0.037	-0.035	-0.033	-0.033
YPL075W	0	0	0	0	0	0	0	0	0	0	0	0	0	0	0	0	0	0	0	0	0	0	0.081	0.081	0.081	0.035	0.035	0.035	0.035	0.035	0.035	0.012	0.012	0.012	0.012	0.012	0.012	0.012	0.012	0.012	0.012	0.035	0.035	0.035	0.035	0.064	0.064	0.064	0.069
YPL207W	0.029	0.029	0.029	0.029	0.029	0.029	0.029	0.029	0.029	0.026	0.026	0.026	0.026	0.023	0.021	0.021	0.023	0.026	0.023	0.023	0.023	0.023	0.026	0.026	0.026	0.026	0.026	0.026	0.026	0.026	0.026	0.018	0.016	0.025	0.026	0.031	0.031	0.031	0.031	0.031	0.035	0.035	0.035	0.035	0.03	0.03	0.03	0.03	0.03
YKL013C	0.031	0.031	0.041	0.041	0.045	0.045	0.045	0.05	0.054	0.046	0.041	0.041	0.041	0.038	0.038	0.033	0.033	0.033	0.044	0.046	0.046	0.046	0.046	0.046	0.046	0.049	0.046	0.046	0.049	0.049	0.036	0.029	0.021	0.021	0.029	0.03	0.041	0.026	0.029	0.029	0.019	0.011	0.011	0.011	0.011	0.011	0.007	0.007	0.007
YNR049C	0.005	0.008	0.008	0.01	0.01	0.01	0.004	0.007	0.006	0.008	0.008	0.016	0.03	0.028	0.021	0.021	0.021	0.021	0.021	0.021	0.021	0.018	0.011	0.011	0.009	0.004	0.001	0.008	0.008	0.008	0.006	0.007	0.007	0.009	0.009	0.013	0.009	0.008	0.004	0.012	0.014	0.013	0.004	0.006	0.006	0.008	0.011	0.01	0.013
YPR085C	0.093	0.089	0.089	0.079	0.069	0.069	0.068	0.058	0.077	0.019	0.017	0.018	0.018	0.018	0.018	0.009	-0.004	0.002	0.002	-0.001	-0.014	-0.014	-0.016	-0.013	-0.012	-0.002	-0.011	-0.011	-0.011	-0.006	-0.009	-0.009	-0.009	-0.012	-0.012	-0.01	-0.01	-0.012	-0.012	-0.012	-0.012	-0.012	-0.012	-0.015	-0.019	-0.013	-0.013	-0.009	-0.008
YDR352W	-0.028	-0.028	-0.028	-0.028	-0.028	-0.028	-0.027	-0.027	-0.029	-0.029	-0.029	-0.028	-0.028	-0.028	-0.025	-0.025	-0.025	-0.025	-0.025	-0.027	-0.027	-0.027	-0.031	-0.031	-0.031	-0.031	-0.031	-0.031	-0.031	-0.031	-0.031	-0.031	-0.025	-0.021	-0.021	-0.021	-0.017	-0.021	-0.021	-0.021	-0.021	-0.021	-0.021	-0.021	-0.021	-0.021	-0.018	-0.021	-0.021
YLR450W	-0.007	-0.007	-0.009	-0.009	-0.011	-0.011	-0.011	-0.011	-0.011	-0.011	-0.011	-0.011	-0.011	-0.007	-0.007	-0.007	-0.007	-0.007	-0.007	-0.007	-0.007	-0.007	-0.019	-0.019	-0.019	-0.019	-0.019	-0.019	-0.019	-0.02	-0.02	-0.02	-0.02	-0.019	-0.019	-0.029	-0.029	-0.029	-0.025	-0.016	-0.016	-0.021	-0.019	-0.019	-0.019	-0.019	-0.019	-0.019	-0.019
YNR023W	-0.006	-0.006	0.007	0.007	0.007	0.01	0.024	0.027	0.027	0.032	0.033	0.04	0.04	0.04	0.038	0.038	0.045	0.046	0.044	0.042	0.042	0.035	0.035	0.035	0.035	0.035	0.027	0.024	0.025	0.023	0.028	0.023	0.026	0.028	0.025	0.025	0.024	0.032	0.032	0.032	0.032	0.034	0.036	0.035	0.036	0.036	0.035	0.041	0.041
YIR023W	-0.124	-0.105	-0.089	-0.089	0	0	0	0	0	0	0	0	0	0	0	-0.374	-0.374	-0.374	-0.337	-0.044	0.018	0.022	0.009	0.009	0.021	0.014	-0.002	0.008	0.008	0.008	0.008	0.008	0.008	0.001	0.001	0.001	0.001	-0.024	-0.024	-0.007	-0.007	-0.02	-0.035	-0.035	-0.035	-0.035	-0.035	-0.035	-0.019
YPL009C	-0.003	-0.003	-0.004	-0.004	0.006	0.009	0.005	-0.008	-0.01	-0.008	-0.008	-0.008	-0.008	-0.009	-0.008	-0.008	-0.008	-0.008	-0.008	-0.008	-0.008	-0.008	-0.008	-0.008	-0.008	-0.007	-0.006	-0.006	-0.007	-0.007	-0.007	-0.006	-0.006	-0.005	-0.005	-0.005	-0.004	-0.004	-0.005	-0.005	-0.003	-0.003	-0.004	-0.004	-0.004	-0.003	-0.004	-0.004	-0.003
YHR112C	-0.06	-0.057	-0.067	-0.067	-0.09	-0.119	-0.084	-0.084	-0.084	-0.084	-0.084	-0.101	-0.095	-0.088	-0.066	-0.044	-0.044	-0.048	-0.052	-0.057	-0.102	-0.102	-0.11	-0.115	-0.096	-0.09	-0.099	-0.099	-0.09	-0.153	-0.121	-0.154	-0.154	-0.143	-0.143	-0.147	-0.108	-0.108	-0.113	-0.113	-0.123	-0.123	-0.123	-0.125	-0.118	-0.118	-0.105	-0.101	-0.101
YBR197C	-0.003	-0.003	-0.003	-0.001	-0.001	-0.001	0	-0.001	-0.001	-0.001	0	0	0	0	0	-0.001	0.002	0.002	0.002	0.002	-0.004	-0.004	-0.004	-0.005	-0.006	-0.004	-0.004	-0.004	-0.005	-0.005	-0.005	-0.005	-0.005	-0.005	-0.005	-0.005	-0.005	-0.005	-0.005	-0.005	-0.005	-0.005	-0.005	-0.006	-0.006	-0.008	-0.006	-0.006	-0.011
YLR389C	-0.002	-0.002	-0.002	-0.002	-0.009	-0.009	-0.01	-0.026	-0.023	-0.029	-0.029	-0.041	-0.031	-0.041	-0.041	-0.043	-0.083	-0.083	-0.083	-0.089	-0.08	-0.085	-0.067	-0.069	-0.069	-0.074	-0.11	-0.11	-0.11	-0.136	-0.125	-0.092	-0.092	-0.092	-0.092	-0.092	-0.096	-0.091	-0.08	-0.08	-0.085	-0.092	-0.087	-0.082	-0.073	-0.077	-0.077	-0.071	-0.071
YNL213C	0.035	0.035	0.035	0.035	0.035	0.035	0.027	0.018	0.031	0.031	0.031	0.031	0.029	0.048	0.024	0.006	-0.003	0.008	0.008	0.008	0.008	0.008	0.008	0.008	0.008	0.008	0.008	0.019	0.019	0.026	0.025	0.045	0.039	0.039	0.039	0.039	0.039	0.042	0.046	0.03	0.03	0.03	0.03	0.03	0.036	0.029	0.029	0.029	0.029
YNL287W	0.002	0.002	0.005	0.007	0.008	0.01	0.01	0.01	0.01	0.01	0.007	0.006	0.006	0.006	0.005	0.005	0.005	0.003	0.002	0.002	0.002	0.002	0.002	0.002	0.001	0.001	0.001	0.001	0.001	0.001	0.001	0.001	0.001	0	0	0	0.001	0.002	0.003	0.005	0.006	0.005	0.003	-0.002	-0.003	-0.003	-0.004	-0.004	-0.004
YMR160W	0.039	0.032	0.056	0.056	0.072	0.038	0.038	0.008	0.008	-0.007	-0.027	-0.019	-0.027	-0.026	0.001	0	-0.008	-0.008	-0.008	-0.008	-0.001	-0.006	-0.041	-0.068	-0.047	-0.05	-0.05	-0.039	-0.026	-0.049	-0.056	-0.056	-0.059	-0.066	-0.082	-0.082	-0.086	-0.09	-0.087	-0.104	-0.071	-0.069	-0.072	-0.075	-0.095	-0.101	-0.101	-0.1	-0.1
YGR240C	-0.108	-0.112	-0.112	-0.112	-0.112	-0.112	-0.112	-0.112	-0.112	-0.112	-0.107	-0.107	-0.112	-0.097	-0.101	-0.101	-0.101	-0.082	-0.082	-0.082	-0.082	-0.082	-0.082	-0.082	-0.082	-0.078	-0.085	-0.085	-0.085	-0.085	-0.085	-0.085	-0.092	-0.074	-0.06	-0.06	-0.064	-0.068	-0.068	-0.068	-0.068	-0.068	-0.065	-0.072	-0.077	-0.073	-0.063	-0.063	-0.072
YNL207W	0.042	0.046	0.043	0.043	0.043	0.049	0.042	0.047	0.05	0.053	0.06	0.06	0.06	0.07	0.084	0.07	0.082	0.097	0.069	0.078	0.078	0.082	0.066	0.065	0.071	0.088	0.078	0.078	0.078	0.074	0.074	0.073	0.073	0.073	0.082	0.092	0.092	0.092	0.092	0.093	0.093	0.093	0.093	0.095	0.079	0.079	0.081	0.083	0.083
YIL132C	0.002	0.002	0.002	-0.001	-0.001	0.001	0.001	0.003	0.001	0.001	0.001	0.006	0.014	0.014	0.008	0.008	0.008	0.003	0.003	0.002	0.002	0.002	0.002	0.002	0.002	0.002	0.009	0.007	0.004	0.004	0.004	0.004	0.001	0.008	0.015	0.006	0.007	-0.004	-0.004	-0.004	-0.008	-0.008	-0.007	-0.009	0	0.007	0.007	0.007	0.005
YBR278W	0.057	0.057	0.057	0.061	0.059	0.06	0.06	0.057	0.061	0.061	0.058	0.051	0.051	0.047	0.047	0.051	0.054	0.049	0.048	0.066	0.057	0.06	0.05	0.041	-0.001	0.013	0.013	0.025	0.019	0.019	0.023	0.018	0.018	0.032	0.032	0.021	0.046	0.038	0.017	0.016	0.025	0.032	0.033	0.033	0.033	0.034	0.04	0.058	0.014
YBR166C	-0.014	-0.014	-0.014	-0.014	-0.015	-0.008	-0.016	-0.016	-0.013	-0.013	-0.023	-0.032	-0.039	-0.039	-0.039	-0.039	-0.041	-0.048	-0.044	-0.051	-0.046	-0.051	-0.06	-0.068	-0.068	-0.068	-0.064	-0.062	-0.077	-0.069	-0.061	-0.061	-0.061	-0.061	-0.041	-0.058	-0.046	-0.051	-0.048	-0.051	-0.066	-0.063	-0.063	-0.063	-0.065	-0.061	-0.046	-0.037	-0.036
YOR160W	0.048	0.046	0.046	0.043	0.04	0.069	0.069	0.072	0.072	0.072	0.072	0.07	0.07	0.073	0.073	0.073	0.075	0.071	0.07	0.064	0.069	0.069	0.069	0.071	0.071	0.057	0.055	0.055	0.055	0.047	0.045	0.049	0.019	0.038	0.03	0.025	0.028	0.031	0.034	0.034	0.034	0.034	0.034	0.034	0.028	0.027	0.028	0.035	0.035
YNL146W	-0.147	-0.142	-0.142	-0.147	-0.115	-0.107	-0.045	-0.041	-0.041	-0.034	-0.023	-0.007	-0.007	-0.007	-0.012	-0.026	-0.016	0.002	-0.013	-0.013	-0.009	-0.009	0	0	0.001	0.005	0.005	0.005	0.008	0.008	0.008	0.008	0.014	0.014	0.012	0.02	0.029	0.021	0.019	0.03	0.03	0.03	0.033	0.033	0.026	0.026	0.022	0.022	0.022
YJL026W	0.012	0.012	0.012	0.012	-0.004	0.001	0.001	0.001	0.001	0.001	0.001	0.016	0.024	0.024	0.024	0.024	0.019	0.014	0.014	0.021	0.021	0.016	0.016	0.008	0.015	0.033	0.033	0.033	0.033	0.033	0.041	0.017	-0.001	-0.001	0	-0.016	-0.016	-0.023	-0.023	-0.023	-0.023	-0.012	0.042	0.042	0.024	0.024	-0.002	0.003	-0.015
YHL031C	-0.018	-0.018	-0.018	-0.018	-0.018	-0.018	-0.018	-0.018	-0.018	0.001	0.001	0.001	0.001	0.024	0.024	0.024	0.024	0.024	0.024	0.088	0.054	0.054	0.054	0.054	0.054	0.054	0	0	0	0	0	0	0	0	0	0	0	0	0	0	0	0	0	0	0	0	0	0	0
YJL097W	0.045	0.048	0.045	0.045	0.051	0.047	0.049	0.045	0.045	0.05	0.047	0.047	0.05	0.05	0.042	0.047	0.043	0.04	0.034	0.04	0.041	0.041	0.04	0.04	0.046	0.046	0.041	0.036	0.036	0.036	0.034	0.034	0.034	0.023	0.023	0.028	0.028	0.029	0.028	0.028	0.029	0.024	0.029	0.029	0.029	0.043	0.037	0.028	0.026
YJL133C-A	0	0	0	0	0	0	0	0	0	0	0	0	0	0	0	0	0	0	0	0	0	0	0	0	0	0	0	0	0	0	0	0	0	0	0	0	0	0	0	0	0	0	0	0	0	0	0	0	0
YHR149C	-0.793	-0.816	-0.635	-0.522	-0.39	-0.39	-0.403	-0.403	-0.403	-0.461	-0.389	-0.428	-0.44	-0.337	-0.337	-0.337	-0.337	-0.342	-0.342	-0.342	-0.342	-0.353	-0.343	-0.343	-0.343	-0.343	-0.343	-0.348	-0.348	-0.358	-0.353	-0.414	-0.414	-0.467	-0.467	-0.467	-0.467	-0.467	-0.472	-0.472	-0.462	-0.462	-0.462	-0.462	-0.458	-0.458	-0.467	-0.467	-0.472
YBL039C	-0.084	-0.084	-0.084	-0.05	-0.043	-0.043	-0.043	-0.057	-0.057	-0.1	-0.182	-0.182	-0.221	-0.202	0.128	0	0	0	0	0	-0.401	-0.401	-0.434	-0.434	-0.653	-0.748	-0.782	-1.062	-0.643	-0.694	-0.694	-0.756	-0.849	-0.639	-0.653	-0.644	-0.663	-0.663	-0.663	-0.654	-0.398	-0.44	-0.317	-0.534	-0.552	-0.548	-0.548	-0.561	-0.557
YHR168W	-0.011	-0.003	-0.003	-0.005	-0.01	-0.01	-0.009	-0.013	-0.009	-0.01	-0.008	-0.013	-0.006	-0.006	0.002	-0.001	-0.001	-0.006	-0.006	-0.005	-0.013	-0.01	-0.007	-0.001	0.014	0.025	0.025	0.025	0.025	0.025	0.027	0.027	0.024	0.024	0.024	0.024	0.024	0.044	0.046	0.046	0.05	0.039	0.039	0.039	0.035	0.051	0.037	0.032	0.037
YHL035C	0.035	0.037	0.037	0.037	0.037	0.037	0.037	0.037	0.039	0.039	0.043	0.043	0.043	0.047	0.047	0.041	0.036	0.038	0.036	0.039	0.045	0.052	0.057	0.052	0.051	0.067	0.067	0.067	0.067	0.064	0.064	0.052	0.052	0.058	0.055	0.053	0.053	0.059	0.055	0.055	0.055	0.051	0.051	0.051	0.065	0.069	0.076	0.074	0.082
YPL149W	0.01	0.01	0.01	0.007	0.01	0.01	0.003	0.003	0.003	0.003	-0.001	-0.001	-0.004	-0.008	-0.008	-0.007	-0.006	-0.005	-0.003	0.01	0.011	0.016	0.018	0.018	0.018	0.018	0.012	0.015	0.009	0.009	0.009	0.009	0.013	0.013	0.023	0.023	0.016	0.016	0.015	0.018	0.018	0.018	0.018	0.018	0.021	0.028	0.028	0.029	0.029
YDR075W	-0.007	-0.008	-0.008	-0.007	-0.008	-0.006	-0.006	-0.009	0.002	0.002	-0.002	-0.002	-0.001	-0.003	-0.003	-0.006	-0.006	-0.001	-0.003	-0.009	-0.009	-0.005	-0.007	-0.004	-0.004	-0.004	-0.005	-0.008	-0.006	-0.006	-0.006	-0.006	-0.006	-0.008	-0.007	-0.009	-0.016	-0.021	-0.021	-0.023	-0.023	-0.023	-0.023	-0.023	-0.021	-0.021	-0.021	-0.021	-0.021
YLR216C	-0.032	-0.026	-0.02	0	-0.002	-0.022	-0.019	-0.016	-0.003	0.002	0.005	0.004	-0.023	-0.023	-0.022	-0.021	-0.021	-0.025	-0.01	-0.013	-0.017	0.008	0.015	0.031	0.07	0.07	0.095	0.083	0.105	0.107	0.112	0.112	0.11	0.11	0.116	0.116	0.087	0.08	0.114	0.106	0.131	0.143	0.146	0.14	0.147	0.137	0.145	0.154	0.159
YER094C	0.027	0.027	0.001	-0.059	-0.059	-0.05	-0.128	-0.128	-0.128	-0.11	0.195	0.121	0.127	0.001	0.001	0.001	0.001	0.001	0.001	0.015	0.015	0.014	0.014	0.014	0.102	0.102	0.102	0.102	0.115	0.115	0.115	0.009	0.009	0	0	0	0	0	0	0	0	0	0	0	0	0	0	0	0
YKL081W	0	0	0	0	0	0	0	0	0	0	0	0	0	0	0	0	0	0	0	0	0	0	0	0	0	0	0	0	0	0	0	0	0	0	0	0	0	0	0	0	0	0	0	0	0	0	0	0	0
YPL227C	0.103	0.103	0.103	0.103	0.103	0.103	0.103	0.106	0.104	0.104	0.104	0.104	0.095	0.093	0.088	0.088	0.076	0.089	0.09	0.094	0.09	0.09	0.09	0.084	0.084	0.078	0.08	0.056	0.051	0.051	0.035	0.044	0.031	0.03	0.149	0.15	0.118	0.118	0.118	0.118	0.118	0.118	0.118	0.118	0.118	0.118	0.118	0.118	0.105
YMR184W	-0.023	-0.031	-0.014	-0.012	-0.011	0.007	0.007	0.012	0.012	0.002	0.002	0.002	0.002	0.005	0.005	0.005	0.005	0.005	0.005	0.007	0.004	-0.001	-0.001	-0.017	-0.017	-0.017	-0.017	-0.014	-0.017	-0.017	-0.018	-0.018	-0.01	-0.01	-0.037	-0.037	-0.026	-0.026	-0.024	0.004	0.014	0.004	0.025	0.025	0.021	0.018	0.021	0.024	0.012
[truncated: 3,435 more rows]
[truncated: 952 more columns]
