# Supplementary material for: Constitutive turnover of histone H2A.Z at yeast promoters requires the preinitiation complex
Source: eLife. 2016 Jul 20;5:e14243. doi: 10.7554/eLife.14243 (PMC4995100; doi:10.7554/eLife.14243)
Supplement: Figure 4—source data 2. — DOI: http://dx.doi.org/10.7554/eLife.14243.034 [file elife-14243-fig4-data2.zip › Figure_4--source_data_2/INO80-FRB_H2A.Z_+RAP.txt]

gene_name	-500	-499	-498	-497	-496	-495	-494	-493	-492	-491	-490	-489	-488	-487	-486	-485	-484	-483	-482	-481	-480	-479	-478	-477	-476	-475	-474	-473	-472	-471	-470	-469	-468	-467	-466	-465	-464	-463	-462	-461	-460	-459	-458	-457	-456	-455	-454	-453	-452
YMR168C	0.901	0.819	0.798	0.819	0.819	0.8	0.762	0.762	0.762	0.762	0.762	0.764	0.764	0.703	0.682	0.682	0.739	0.758	0.863	0.863	0.863	0.962	0.962	0.962	1.002	1.002	1.002	1.002	0.981	0.981	0.981	0.981	0.96	0.96	0.96	0.96	0.96	0.96	0.96	0.96	0.96	0.899	0.918	0.918	0.918	0.918	0.918	0.918	0.918
YOR372C	1.341	1.341	1.341	1.36	1.379	1.379	1.379	1.358	1.358	1.337	1.337	1.337	1.337	1.337	1.337	1.337	1.337	1.316	1.316	1.316	1.316	1.139	1.139	1.139	1.12	1.12	1.099	1.099	1.08	0.958	0.958	0.958	0.958	0.937	0.918	0.878	0.796	0.796	0.815	0.815	0.815	0.815	0.815	0.815	0.813	0.794	0.794	0.794	0.794
YGR238C	0.815	0.815	0.794	0.794	0.794	0.794	0.794	0.794	0.773	0.773	0.773	0.754	0.754	0.754	0.754	0.754	0.754	0.735	0.716	0.716	0.716	0.716	0.716	0.716	0.716	0.716	0.716	0.716	0.695	0.695	0.695	0.695	0.695	0.676	0.676	0.676	0.655	0.634	0.634	0.634	0.615	0.615	0.615	0.615	0.575	0.617	0.699	0.699	0.699
YLR312W-A	2.971	2.971	2.971	2.971	2.971	2.952	2.91	2.91	2.611	2.527	2.508	2.489	2.449	2.449	2.426	2.426	2.449	2.449	2.449	2.449	2.428	2.428	2.409	2.409	2.409	2.409	2.409	2.409	2.409	2.409	2.31	2.291	2.291	2.215	2.215	2.137	2.137	2.116	1.95	1.95	1.908	1.889	1.809	1.651	1.611	1.552	1.533	1.533	1.177
YOL086W-A	0.77	0.77	0.77	0.789	0.867	0.867	0.867	0.867	0.867	0.867	0.867	0.867	0.909	0.947	0.947	1.063	1.063	1.063	1.063	1.082	1.082	1.101	1.122	1.162	1.181	1.181	1.181	1.181	1.181	1.181	1.181	1.202	1.202	1.202	1.221	1.221	1.221	1.221	1.2	1.181	1.202	1.202	1.202	1.202	1.202	1.202	1.202	1.202	1.202
YDR101C	1.027	1.027	0.987	0.966	0.966	0.945	0.825	0.785	0.766	0.766	0.785	0.785	0.785	0.785	0.785	0.785	0.785	0.785	0.766	0.766	0.785	0.745	0.724	0.684	0.644	0.644	0.644	0.644	0.644	0.623	0.623	0.562	0.562	0.562	0.562	0.522	0.543	0.524	0.562	0.583	0.623	0.623	0.642	0.623	0.642	0.6	0.6	0.56	0.539
YIL048W	1.004	1.004	1.004	1.004	1.023	1.042	1.042	1.063	1.063	1.063	1.063	1.063	1.063	1.103	1.103	1.103	1.103	1.103	1.103	1.103	1.103	1.084	1.084	1.084	1.126	1.168	1.168	1.252	1.311	1.311	1.311	1.311	1.311	1.29	1.29	1.311	1.311	1.33	1.45	1.429	1.469	1.49	1.49	1.49	1.49	1.49	1.49	1.406	1.387
YDR348C	1.839	1.839	1.82	1.82	1.82	1.82	1.721	1.702	1.664	1.664	1.664	1.07	0.638	0.638	0.638	0.638	0.638	0.638	0.577	0.577	0.657	0.657	0.657	0.657	0.676	0.779	0.779	0.781	0.8	0.8	0.8	0.8	0.8	0.8	0.8	0.8	0.8	0.8	0.8	0.8	0.76	0.76	0.76	0.739	0.739	0.739	0.739	0.72	0.72
YML095C	0.461	0.461	0.461	0.499	0.356	0.356	0.356	0.337	0.337	0.337	0.337	0.337	0.358	0.358	0.358	0.358	0.358	0.339	0.358	0.358	0.358	0.299	0.299	0.259	0.259	0.24	0.32	0.423	0.423	0.463	0.581	0.581	0.581	0.621	0.621	0.621	0.661	0.661	0.661	0.701	0.701	0.72	0.72	0.739	0.739	0.739	0.777	0.777	0.777
YFL013C	1.632	1.674	1.674	1.693	1.693	1.693	1.735	1.756	1.775	1.775	1.756	1.756	1.756	1.756	1.756	1.756	1.737	1.737	1.737	1.737	1.737	1.737	1.737	1.737	1.676	1.676	1.615	1.615	1.615	1.594	1.573	1.573	1.535	1.535	1.476	1.396	1.377	1.377	1.377	1.337	1.236	1.158	1.12	1.12	1.12	1.099	1.036	1.036	1.036
YER064C	0	0	0	0	0	0	0	0	0	0	0	0	0	0	0	0	0	0	0	0	0	0	0	0	0	0	0	0	0	0	0	0	0	0	0	0	0	0	0	0	0	0	0	0	0	0	0	0	0
YPL217C	0.101	0.101	0.101	0.12	0.12	0.12	0.12	0.12	0.12	0.12	0.12	0.12	0.162	0.162	0.162	0.162	0.181	0.223	0.223	0.263	0.263	0.263	0.242	0.242	0.242	0.242	0.242	0.263	0.303	0.303	0.303	0.303	0.324	0.324	0.324	0.343	0.343	0.343	0.343	0.343	0.343	0.322	0.322	0.322	0.322	0.322	0.322	0.322	0.322
YJR017C	1.042	1.061	1.08	1.042	1.042	1.042	1.061	1.061	1.042	1.042	1.183	1.183	1.225	1.225	1.244	1.244	1.265	1.286	1.326	1.345	1.366	1.366	1.366	1.366	1.404	1.425	1.444	1.522	1.522	1.541	1.541	1.541	1.541	1.562	1.602	1.602	1.64	1.621	1.621	1.621	1.621	1.581	1.602	1.562	1.581	1.6	1.619	1.64	1.64
YPR159W	0.227	0.227	0.227	0.227	0.227	0.248	0.248	0.248	0.248	0.248	0.248	0.248	0.248	0.248	0.248	0.248	0.248	0.267	0.187	0.166	0.166	0.166	0.166	0.166	0.166	0.166	0.166	0.166	0.166	0.166	0.166	0.166	0.166	0.103	0.103	0.103	0.082	0.082	0.082	0.082	0.082	0.082	0.061	0.061	0.061	0.061	0.061	0.061	0.061
YDR004W	0.141	0.141	0.16	0.16	0.16	0.16	0.16	0.16	0.16	0.16	0.181	0.259	0.259	0.318	0.318	0.318	0.318	0.318	0.318	0.318	0.318	0.318	0.318	0.318	0.318	0.318	0.318	0.318	0.318	0.358	0.358	0.358	0.379	0.379	0.419	0.48	0.48	0.48	0.459	0.459	0.48	0.48	0.48	0.48	0.48	0.48	0.48	0.48	0.48
YGR042W	0.413	0.453	0.453	0.453	0.453	0.453	0.453	0.453	0.453	0.415	0.415	0.394	0.432	0.489	0.588	0.588	0.588	0.588	0.588	0.588	0.613	0.613	0.613	0.655	0.695	0.695	0.695	0.695	0.695	0.695	0.695	0.676	0.781	0.781	0.781	0.781	0.781	0.781	0.802	0.802	0.842	0.842	0.882	0.882	0.882	0.882	0.882	0.882	0.882
YPR112C	0.954	0.954	0.935	0.935	0.935	0.916	0.876	0.876	0.855	0.855	0.855	0.775	0.737	0.737	0.634	0.615	0.615	0.615	0.634	0.634	0.634	0.634	0.634	0.594	0.556	0.556	0.537	0.537	0.537	0.537	0.537	0.537	0.537	0.537	0.516	0.476	0.476	0.476	0.476	0.476	0.457	0.457	0.419	0.379	0.36	0.36	0.299	0.299	0.299
YGL044C	1.002	0.983	0.983	0.983	1.004	1.004	1.004	1.061	1.061	1.103	1.206	1.227	1.227	1.227	1.227	1.246	1.246	1.227	1.284	1.284	1.284	1.284	1.284	1.263	1.263	1.263	1.263	1.263	1.284	1.284	1.305	1.305	1.305	1.286	1.286	1.286	1.286	1.267	1.267	1.267	1.267	1.286	1.286	1.286	1.286	1.267	1.267	1.267	1.267
YDR069C	3.535	3.535	3.575	3.897	3.918	4.015	4.015	4.015	4.015	4.076	4.057	4.057	4.076	4.095	4.095	4.114	4.114	4.114	4.428	4.449	4.449	4.527	4.548	4.548	4.586	4.626	4.626	4.626	4.645	4.645	4.626	4.647	4.765	4.843	4.864	4.864	4.845	4.845	4.826	4.807	4.788	4.769	4.769	4.769	4.847	5.047	5.047	5.087	5.108
YJL197W	0.905	0.905	0.905	0.905	0.926	0.966	0.987	0.987	1.025	1.084	1.084	1.084	1.084	1.084	1.084	1.084	1.084	1.101	1.276	1.276	1.297	1.295	1.314	1.314	1.314	1.314	1.314	1.314	1.314	1.314	1.314	1.314	1.314	1.314	1.333	1.333	1.392	1.392	1.392	1.468	1.468	1.468	1.468	1.569	1.569	1.569	1.59	1.651	1.651
YHR179W	1.81	1.81	1.81	1.81	1.81	1.81	1.789	1.789	1.789	1.81	1.808	1.808	1.808	1.808	1.808	1.808	1.808	1.808	1.808	1.808	1.808	1.808	1.808	1.77	1.77	1.77	1.77	1.791	1.77	1.77	1.77	1.77	1.77	1.77	1.791	1.81	1.81	1.81	1.831	1.831	1.85	1.85	1.85	1.85	1.89	1.89	1.89	1.89	1.89
YNL036W	0.748	0.748	0.708	0.708	0.632	0.495	0.495	0.516	0.516	0.516	0.516	0.415	0.415	0.278	0.24	0.24	0.2	0.2	0.2	0.2	0.2	0.2	0.2	0.2	0.2	0.2	0.2	0.2	0.2	0.2	0.2	0.2	0.181	0.181	0.181	0.181	0.162	0.162	0.162	0.162	0.162	0.141	0.141	0.141	0.141	0.141	0.141	0.141	0.12
YPR178W	0.299	0.423	0.545	0.545	0.564	0.564	0.564	0.68	0.68	0.699	0.72	0.758	0.874	1.15	1.169	1.169	1.249	1.249	1.249	1.249	1.268	1.268	1.369	1.369	1.369	1.369	1.369	1.369	1.369	1.369	1.369	1.369	1.369	1.451	1.451	1.493	1.512	1.512	1.512	1.512	1.512	1.512	1.512	1.512	1.512	1.531	1.531	1.531	1.531
YOR222W	0.964	0.964	1.004	1.004	1.004	1.004	1.004	1.004	1.004	1.042	1.042	1.061	1.061	1.061	1.061	1.061	1.061	1.061	1.04	1.04	1.04	1.04	1.04	1.04	1.04	1.04	1.04	1.04	1.04	1.08	1.08	1.08	1.08	1.08	1.08	1.08	1.08	1.08	1.061	1.061	1.061	1.061	1.061	1.061	1.061	1.061	1.061	1.061	1.04
YIL102C-A	1.615	1.615	1.615	1.634	1.634	1.634	1.634	1.594	1.594	1.594	1.594	1.594	1.594	1.594	1.594	1.594	1.594	1.535	1.535	1.617	1.619	1.619	1.619	1.619	1.598	1.598	1.594	1.594	1.594	1.594	1.594	1.613	1.613	1.613	1.613	1.613	1.594	1.613	1.613	1.613	1.613	1.613	1.613	1.613	1.594	1.594	1.594	1.594	1.594
YDR219C	1.192	1.192	1.211	1.287	1.325	1.325	1.325	1.424	1.443	1.567	1.567	1.567	1.626	1.626	1.666	1.687	1.746	1.767	1.788	1.807	1.826	1.988	2.028	2.047	2.028	2.047	2.047	2.047	2.028	2.028	2.028	2.028	2.028	2.068	2.068	2.089	2.089	2.129	2.129	2.129	2.148	2.148	2.148	2.171	2.19	2.348	2.348	2.348	2.348
YDL074C	1.261	1.261	1.261	1.261	1.261	1.261	1.261	1.303	1.303	1.303	1.303	1.303	1.303	1.303	1.303	1.324	1.324	1.324	1.324	1.324	1.324	1.305	1.305	1.305	1.324	1.324	1.324	1.324	1.324	1.303	1.303	1.303	1.303	1.303	1.303	1.303	1.303	1.303	1.303	1.303	1.303	1.303	1.303	1.303	1.303	1.282	1.282	1.261	1.261
YJL013C	0.493	0.493	0.493	0.472	0.472	0.472	0.432	0.432	0.373	0.352	0.352	0.314	0.316	0.297	0.297	0.276	0.297	0.297	0.297	0.297	0.297	0.358	0.358	0.358	0.358	0.358	0.358	0.358	0.358	0.358	0.358	0.398	0.419	0.419	0.419	0.419	0.419	0.419	0.419	0.419	0.419	0.419	0.419	0.419	0.419	0.419	0.419	0.419	0.419
YIL001W	1.859	1.878	1.878	1.897	1.876	1.958	1.958	1.998	2.076	2.055	2.076	2.076	2.076	2.076	2.076	2.097	2.076	2.097	2.097	2.116	2.137	2.137	2.137	2.137	2.118	2.097	2.097	2.095	2.095	2.095	2.114	2.072	2.072	2.072	2.072	2.051	2.051	2.011	2.011	2.011	2.011	1.992	1.992	1.933	1.933	1.933	1.893	1.912	1.832
YGR266W	1.562	1.541	1.541	1.541	1.541	1.541	1.562	1.562	1.562	1.543	1.543	1.543	1.543	1.543	1.543	1.543	1.543	1.503	1.503	1.503	1.482	1.482	1.482	1.482	1.482	1.442	1.442	1.442	1.442	1.423	1.326	1.326	1.326	1.307	1.288	1.286	1.286	1.286	1.248	1.248	1.248	1.227	1.166	1.166	1.166	1.046	0.987	0.928	0.909
YNL142W	0.588	0.588	0.588	0.588	0.567	0.548	0.59	0.59	0.59	0.59	0.611	0.649	0.649	0.649	0.649	0.668	0.668	0.668	0.668	0.706	0.706	0.706	0.706	0.725	0.725	0.725	0.685	0.685	0.685	0.685	0.685	0.685	0.685	0.685	0.685	0.685	0.668	0.668	0.668	0.668	0.668	0.765	0.784	0.826	0.864	0.864	0.864	0.885	0.885
YER060W	0.282	0.282	0.282	0.282	0.282	0.282	0.261	0.24	0.24	0.24	0.24	0.24	0.24	0.24	0.261	0.261	0.261	0.261	0.261	0.261	0.242	0.263	0.263	0.263	0.263	0.263	0.263	0.263	0.244	0.244	0.244	0.263	0.263	0.263	0.263	0.244	0.202	0.202	0.202	0.202	0.202	0.202	0.202	0.202	0.202	0.202	0.181	0.141	0.122
YOL006C	0.794	0.794	0.756	0.697	0.634	0.554	0.554	0.554	0.554	0.554	0.554	0.514	0.514	0.495	0.495	0.476	0.457	0.457	0.457	0.457	0.457	0.457	0.457	0.457	0.457	0.457	0.457	0.457	0.497	0.497	0.516	0.516	0.516	0.497	0.377	0.337	0.337	0.337	0.337	0.337	0.337	0.337	0.337	0.318	0.318	0.318	0.318	0.318	0.318
YNR003C	0.021	0.021	0.021	0.021	0.021	0.021	0.021	0.021	0.021	0.021	0.042	0.042	0.042	0.042	0.042	0.042	0.042	0.042	0.042	0.042	0.042	0.042	0.105	0.105	0.105	0.105	0.301	0.322	0.343	0.343	0.343	0.343	0.343	0.383	0.383	0.383	0.404	0.503	0.543	0.543	0.543	0.543	0.543	0.543	0.543	0.604	0.684	1.04	1.04
YBR157C	0.339	0.339	0.339	0.339	0.339	0.339	0.339	0.339	0.339	0.339	0.339	0.339	0.339	0.339	0.339	0.339	0.339	0.339	0.339	0.339	0.339	0.339	0.358	0.377	0.377	0.377	0.377	0.377	0.377	0.377	0.377	0.377	0.377	0.377	0.396	0.396	0.396	0.396	0.396	0.396	0.396	0.396	0.396	0.396	0.396	0.396	0.396	0.396	0.396
YML057W	0.484	0.484	0.484	0.484	0.484	0.484	0.484	0.463	0.444	0.444	0.465	0.486	0.507	0.507	0.488	0.488	0.488	0.488	0.488	0.488	0.488	0.488	0.488	0.488	0.488	0.488	0.488	0.488	0.488	0.488	0.467	0.467	0.467	0.446	0.446	0.446	0.446	0.446	0.446	0.446	0.446	0.465	0.465	0.465	0.465	0.465	0.465	0.465	0.406
YDR175C	0.461	0.461	0.461	0.461	0.461	0.461	0.442	0.501	0.501	0.501	0.501	0.503	0.503	0.505	0.505	0.505	0.526	0.526	0.564	0.545	0.524	0.543	0.543	0.543	0.522	0.522	0.522	0.501	0.501	0.501	0.541	0.56	0.699	0.699	0.72	0.72	0.72	0.76	0.762	0.762	0.762	0.762	0.762	0.762	0.783	0.897	0.981	0.981	0.981
YLR225C	2.185	2.244	2.307	2.307	2.427	2.465	2.486	2.486	2.644	2.663	2.663	2.703	2.663	2.663	2.682	2.661	2.661	2.678	2.678	2.895	2.99	2.99	2.99	3.011	2.971	3.245	3.245	3.245	3.287	3.287	3.287	3.287	3.287	3.308	3.308	3.289	3.251	3.291	3.409	3.449	3.449	3.508	3.67	3.689	3.769	3.769	3.769	3.788	3.809
YGR277C	0.27	0.27	0.27	0.27	0.251	0.255	0.295	0.295	0.295	0.295	0.316	0.316	0.297	0.299	0.297	0.297	0.297	0.297	0.219	0.221	0.221	0.221	0.221	0.221	0.221	0.221	0.221	0.221	0.221	0.242	0.244	0.284	0.364	0.364	0.402	0.421	0.421	0.421	0.421	0.421	0.421	0.48	0.48	0.48	0.48	0.48	0.48	0.501	0.501
YFR013W	0.12	0.12	0.12	0.12	0.12	0.12	0.12	0.12	0.12	0.12	0.12	0.12	0.12	0.141	0.16	0.303	0.303	0.322	0.381	0.421	0.48	0.48	0.598	0.619	0.619	0.619	0.619	0.619	0.657	0.718	0.817	0.838	0.838	0.859	0.88	0.88	0.901	0.901	0.901	0.901	0.96	0.96	0.981	1	1	1	1	1	1
YMR214W	0.566	0.545	0.545	0.524	0.543	0.543	0.543	0.522	0.541	0.541	0.541	0.52	0.52	0.539	0.558	0.558	0.558	0.596	0.596	0.615	0.615	0.615	0.714	0.838	0.859	0.899	0.92	0.92	0.92	0.941	0.941	0.962	0.962	0.962	0.962	0.962	0.962	0.962	0.962	0.941	0.941	0.941	0.941	0.941	0.941	0.941	0.941	0.941	0.941
YHR164C	0.221	0.221	0.221	0.221	0.221	0.221	0.221	0.221	0.221	0.179	0.179	0.198	0.198	0.198	0.217	0.217	0.217	0.217	0.217	0.217	0.217	0.217	0.217	0.217	0.217	0.217	0.198	0.198	0.198	0.198	0.179	0.179	0.179	0.221	0.221	0.221	0.221	0.221	0.221	0.221	0.221	0.221	0.221	0.221	0.284	0.284	0.305	0.305	0.305
YCR034W	0.236	0.236	0.236	0.255	0.255	0.255	0.255	0.255	0.255	0.255	0.255	0.255	0.255	0.255	0.255	0.255	0.255	0.255	0.255	0.255	0.217	0.217	0.217	0.217	0.217	0.217	0.217	0.217	0.198	0.198	0.198	0.198	0.198	0.198	0.198	0.139	0.12	0.101	0.101	0.101	0.101	0.122	0.122	0.122	0.101	0.101	0.101	0.122	0.122
YNL082W	0.6	0.6	0.6	0.6	0.619	0.619	0.619	0.598	0.598	0.598	0.598	0.598	0.598	0.598	0.598	0.598	0.598	0.577	0.577	0.577	0.577	0.638	0.657	0.737	0.737	0.737	0.718	0.718	0.718	0.718	0.718	0.718	0.737	0.716	0.716	0.716	0.716	0.716	0.695	0.695	0.695	0.695	0.695	0.695	0.695	0.676	0.676	0.676	0.676
YPL037C	0.133	0.133	0.133	0.133	0.133	0.133	0.133	0.133	0.133	0.133	0.133	0.133	0.133	0.133	0.133	0.133	0.133	0.133	0.133	0.114	0.114	0.114	0.114	0.095	0.095	0.095	0.076	0.076	0.076	0.076	0.076	0.076	0.076	0.076	0.038	0.038	0.038	0.038	0.038	0.038	0.019	0.019	0.019	0.038	0.038	0.059	0.059	0.08	0.099
YGL013C	2.036	2.093	2.192	2.171	2.171	2.171	2.171	2.213	2.213	2.213	2.213	2.213	2.192	2.192	2.213	2.213	2.213	2.232	2.232	2.232	2.232	2.232	2.274	2.274	2.255	2.255	2.255	2.255	2.255	2.276	2.276	2.253	2.253	2.314	2.455	2.537	2.537	2.537	2.537	2.537	2.556	2.535	2.535	2.535	2.535	2.535	2.596	2.596	2.634
YNR007C	1.611	1.708	1.708	1.687	1.687	1.708	1.628	1.607	1.668	1.628	1.628	1.628	1.628	1.647	1.647	1.668	1.668	1.708	1.708	1.708	1.727	1.786	1.807	1.807	1.807	1.748	1.729	1.769	1.788	1.809	1.95	1.969	1.988	2.028	2.007	2.007	2.047	2.047	2.047	2.047	2.009	2.009	2.009	1.927	1.948	1.87	1.889	1.908	1.908
YIL030C	0.103	0.103	0.103	0.103	0.103	0.103	0.143	0.143	0.164	0.164	0.164	0.164	0.164	0.164	0.206	0.185	0.185	0.185	0.185	0.185	0.185	0.185	0.185	0.185	0.185	0.185	0.185	0.185	0.185	0.185	0.185	0.185	0.185	0.185	0.185	0.185	0.185	0.185	0.185	0.185	0.185	0.185	0.185	0.206	0.206	0.206	0.206	0.206	0.206
YJR052W	0.166	0.166	0.166	0.166	0.166	0.166	0.166	0.166	0.187	0.187	0.187	0.168	0.168	0.168	0.168	0.168	0.147	0.147	0.126	0.105	0.105	0.105	0.105	0.105	0.126	0.126	0.084	0.103	0.103	0.103	0.103	0.124	0.124	0.145	0.145	0.164	0.164	0.164	0.164	0.164	0.164	0.164	0.164	0.164	0.183	0.183	0.183	0.223	0.242
YCL035C	7.334	7.334	7.334	7.334	7.334	7.334	7.334	7.353	7.353	7.372	7.372	7.37	7.311	7.311	7.311	7.271	7.048	7.048	6.989	6.951	6.951	6.951	6.871	6.871	6.852	6.812	6.812	6.812	6.69	6.69	6.69	6.669	6.574	6.574	6.574	6.456	6.456	6.435	6.056	6.035	6.035	5.995	5.995	5.532	5.37	5.09	5.048	5.048	5.048
YKL003C	0.16	0.202	0.202	0.202	0.202	0.202	0.202	0.202	0.326	0.326	0.345	0.408	0.408	0.408	0.408	0.408	0.408	0.427	0.465	0.545	0.545	0.545	0.545	0.545	0.545	0.585	0.585	0.585	0.585	0.604	0.604	0.604	0.604	0.604	0.604	0.604	0.604	0.604	0.604	0.604	0.604	0.604	0.604	0.604	0.583	0.583	0.583	0.583	0.583
YEL032W	0	0	0	0	0	0	0	0	0	0	0	0	0	0	0	0	0	0	0	0	0	0	0	0	0	0	0	0	0	0	0	0	0	0	0	0	0	0	0	0	0	0	0	0	0	0	0	0	0
YDR192C	0.301	0.301	0.28	0.32	0.32	0.377	0.377	0.377	0.377	0.377	0.377	0.377	0.377	0.377	0.398	0.398	0.36	0.36	0.36	0.36	0.339	0.358	0.358	0.358	0.358	0.417	0.417	0.417	0.417	0.417	0.417	0.417	0.436	0.493	0.493	0.533	0.533	0.514	0.514	0.514	0.514	0.533	0.737	0.777	0.796	0.796	0.935	1.095	1.095
YOR097C	0.434	0.434	0.434	0.514	0.495	0.495	0.495	0.495	0.495	0.495	0.495	0.495	0.495	0.495	0.474	0.474	0.474	0.455	0.455	0.455	0.554	0.674	0.796	0.796	0.796	0.796	0.796	0.836	0.836	0.878	0.878	0.878	0.897	0.918	0.918	0.918	0.918	0.918	0.918	0.918	0.939	0.939	0.939	0.939	0.939	0.939	0.92	1.025	1.067
YIL046W	0.341	0.322	0.322	0.341	0.381	0.381	0.381	0.381	0.541	0.823	0.823	0.861	0.861	0.92	0.979	0.979	1.019	1.038	1.038	1.038	1.116	1.175	1.175	1.314	1.51	1.51	1.51	1.55	1.55	1.55	1.569	2.081	2.161	2.222	2.222	2.222	2.222	2.222	2.279	2.437	2.437	2.477	2.536	2.536	2.578	2.597	2.831	3.029	3.029
YKL121W	0.737	0.737	0.737	0.695	0.695	0.695	0.676	0.657	0.638	0.638	0.638	0.638	0.638	0.619	0.6	0.6	0.621	0.621	0.621	0.642	0.661	0.699	0.699	0.756	0.756	0.756	0.756	0.756	0.716	0.697	0.697	0.678	0.697	0.714	0.811	0.811	0.811	0.832	0.95	0.931	0.931	0.931	0.931	0.952	0.973	0.992	0.992	0.992	0.992
YBR198C	1.337	1.318	1.318	1.318	1.318	1.318	1.318	1.299	1.299	1.259	1.259	1.259	1.259	1.179	1.16	1.181	1.259	1.259	1.259	1.322	1.303	1.322	1.322	1.322	1.322	1.322	1.322	1.322	1.322	1.322	1.322	1.322	1.221	1.158	1.158	1.158	1.179	1.2	1.2	1.181	1.181	1.202	1.303	1.303	1.324	1.366	1.366	1.404	1.446
YJR045C	5.455	5.455	5.436	5.436	5.436	5.436	5.396	5.396	5.234	5.234	5.173	5.152	4.939	4.939	4.804	4.804	4.444	4.246	4.225	4.149	3.926	3.886	3.886	3.886	3.728	3.728	3.728	3.593	3.574	3.574	3.574	3.574	3.574	3.252	3.252	3.233	2.637	2.599	2.599	2.58	2.54	2.479	2.479	2.281	2.281	2.262	1.622	0.767	0.592
YBR269C	0.868	0.868	0.986	1.005	1.024	1.066	1.106	1.106	1.106	1.106	1.106	1.165	1.226	1.226	1.226	1.226	1.245	1.245	1.245	1.245	1.245	1.245	1.245	1.245	1.245	1.245	1.245	1.226	1.226	1.245	1.245	1.304	1.401	1.401	1.401	1.401	1.401	1.401	1.382	1.363	1.361	1.281	1.281	1.342	1.363	1.384	1.424	1.424	1.424
YKR060W	0.434	0.474	0.474	0.474	0.474	0.474	0.474	0.493	0.493	0.493	0.493	0.493	0.493	0.493	0.493	0.493	0.474	0.474	0.474	0.474	0.474	0.493	0.493	0.493	0.493	0.493	0.493	0.493	0.474	0.512	0.512	0.512	0.512	0.512	0.493	0.493	0.453	0.453	0.453	0.453	0.453	0.434	0.434	0.434	0.434	0.434	0.434	0.434	0.434
YOL117W	0.404	0.404	0.404	0.404	0.482	0.482	0.482	0.482	0.482	0.482	0.482	0.482	0.482	0.482	0.482	0.482	0.482	0.482	0.482	0.463	0.444	0.444	0.423	0.402	0.381	0.381	0.381	0.381	0.32	0.301	0.301	0.301	0.301	0.301	0.301	0.301	0.28	0.28	0.28	0.238	0.257	0.257	0.318	0.318	0.318	0.318	0.318	0.318	0.299
YKL189W	0.156	0.08	0.101	0.059	0.059	0.059	0.059	0.059	0.059	0.04	0.04	0.04	0.04	0.04	0.04	0.04	0.04	0.04	0.04	0.04	0.04	0.04	0.04	0.04	0.04	0.021	0.021	0.021	0.021	0.021	0.021	0.021	0.021	0.021	0.021	0.021	0.021	0.021	0.021	0.021	0.04	0.061	0.103	0.103	0.103	0.103	0.103	0.103	0.103
YBR047W	0.687	0.687	0.687	0.708	0.708	0.708	0.708	0.727	0.727	0.727	0.727	0.727	0.708	0.708	0.708	0.708	0.708	0.687	0.687	0.687	0.687	0.687	0.706	0.687	0.706	0.706	0.706	0.706	0.706	0.727	0.727	0.727	0.727	0.727	0.727	0.727	0.727	0.727	0.746	0.727	0.748	0.748	0.748	0.748	0.748	0.748	0.691	0.672	0.672
YCL011C	0.777	0.798	0.779	0.819	0.657	0.657	0.72	0.741	0.741	0.762	0.762	0.762	0.804	0.823	0.823	0.882	0.882	0.882	0.922	0.96	0.96	0.96	0.979	0.998	0.998	1.036	1.034	1.034	1.034	1.034	1.034	1.053	1.053	1.072	1.072	1.072	1.051	1.051	1.051	1.051	1.051	1.07	1.07	1.07	1.186	1.186	1.186	1.167	1.167
YJL129C	0.668	0.668	0.689	0.689	0.708	0.708	0.729	0.748	0.849	0.849	0.849	0.868	0.868	0.868	0.868	0.868	0.868	0.868	0.868	0.889	0.889	0.889	0.889	0.889	0.889	0.889	0.889	0.889	0.889	0.889	0.889	0.868	0.83	0.83	0.83	0.83	0.83	0.83	0.83	0.83	0.83	0.83	0.83	0.83	0.83	0.811	0.811	0.811	0.811
YHL015W-A	0.672	0.651	0.651	0.651	0.651	0.651	0.651	0.632	0.632	0.632	0.632	0.632	0.651	0.651	0.651	0.651	0.651	0.651	0.651	0.651	0.63	0.63	0.63	0.63	0.63	0.63	0.611	0.611	0.611	0.611	0.611	0.611	0.611	0.63	0.63	0.63	0.63	0.63	0.609	0.609	0.609	0.609	0.609	0.609	0.609	0.609	0.609	0.609	0.609
YLR218C	0.783	0.825	0.844	0.844	0.844	0.844	0.844	0.823	0.823	0.823	0.823	0.823	0.823	0.802	0.802	0.901	1.021	1.042	1.042	1.042	1.061	1.061	1.061	1.164	1.164	1.164	1.164	1.145	1.145	1.145	1.124	1.124	1.124	1.164	1.164	1.164	1.185	1.185	1.185	1.185	1.185	1.204	1.204	1.204	1.204	1.204	1.204	1.204	1.204
YPL178W	0.299	0.299	0.299	0.28	0.28	0.299	0.32	0.32	0.32	0.32	0.32	0.299	0.299	0.299	0.299	0.299	0.299	0.299	0.299	0.299	0.299	0.299	0.299	0.299	0.299	0.299	0.299	0.299	0.299	0.299	0.299	0.299	0.299	0.299	0.299	0.299	0.299	0.299	0.299	0.299	0.299	0.299	0.299	0.299	0.299	0.299	0.299	0.299	0.299
YGR049W	1.074	1.095	1.055	1.055	1.055	1.074	1.074	1.114	1.114	1.114	1.114	1.114	1.074	1.074	1.093	1.093	1.093	1.093	1.093	1.093	1.015	1.015	1.015	0.996	1.015	1.053	1.053	1.053	1.053	1.072	1.072	1.072	1.072	1.072	1.072	1.072	1.072	1.072	1.072	1.049	1.068	1.068	1.068	1.068	1.068	1.068	1.089	1.068	1.068
YOR016C	0.44	0.6	0.6	0.619	0.638	0.638	0.657	0.657	0.699	0.718	0.718	0.796	0.796	0.796	0.796	0.796	0.796	0.796	0.815	0.815	0.834	0.834	0.834	0.834	0.834	0.834	0.834	0.834	0.813	0.813	0.832	0.851	0.912	0.954	0.973	0.973	0.994	1.053	1.053	1.053	1.053	1.053	1.053	1.053	1.053	1.053	1.053	1.072	1.051
YDL159W	0.6	0.64	0.64	0.64	0.64	0.64	0.64	0.64	0.64	0.621	0.621	0.621	0.621	0.621	0.621	0.621	0.621	0.621	0.621	0.621	0.621	0.583	0.583	0.583	0.583	0.583	0.583	0.583	0.583	0.583	0.583	0.583	0.583	0.583	0.583	0.583	0.583	0.583	0.583	0.583	0.543	0.543	0.543	0.543	0.543	0.543	0.482	0.482	0.482
YKL124W	0.457	0.457	0.457	0.457	0.438	0.419	0.419	0.4	0.4	0.4	0.4	0.4	0.4	0.381	0.362	0.383	0.383	0.383	0.383	0.383	0.383	0.383	0.383	0.383	0.383	0.383	0.383	0.383	0.383	0.383	0.32	0.32	0.32	0.32	0.32	0.32	0.32	0.32	0.32	0.32	0.32	0.299	0.299	0.299	0.299	0.299	0.299	0.299	0.299
YDR232W	2.289	2.232	2.232	2.232	2.232	2.152	2.131	2.131	2.089	2.07	2.07	2.07	2.07	2.07	1.992	1.992	1.952	1.87	1.87	1.87	1.851	1.746	1.725	1.685	1.685	1.685	1.685	1.706	1.727	1.605	1.605	1.588	1.588	1.626	1.626	1.607	1.607	1.607	1.607	1.607	1.567	1.567	1.567	1.546	1.584	1.584	1.584	1.584	1.565
YPR109W	0.221	0.221	0.162	0.141	0.141	0.141	0.141	0.141	0.141	0.141	0.141	0.122	0.101	0.101	0.12	0.12	0.12	0.12	0.099	0.099	0.099	0.099	0.118	0.118	0.118	0.118	0.118	0.158	0.177	0.177	0.177	0.177	0.177	0.177	0.177	0.198	0.238	0.295	0.459	0.459	0.459	0.459	0.459	0.478	0.478	0.497	0.497	0.497	0.518
YHR080C	0.554	0.554	0.554	0.554	0.554	0.554	0.554	0.554	0.554	0.516	0.516	0.476	0.476	0.476	0.396	0.396	0.396	0.396	0.396	0.396	0.396	0.377	0.377	0.377	0.358	0.358	0.358	0.358	0.358	0.358	0.339	0.276	0.276	0.276	0.276	0.276	0.276	0.276	0.276	0.276	0.276	0.276	0.276	0.276	0.276	0.276	0.276	0.276	0.175
YHR147C	0.503	0.503	0.503	0.503	0.562	0.562	0.583	0.583	0.583	0.583	0.604	0.604	0.604	0.625	0.625	0.644	0.686	0.726	0.867	0.867	0.867	0.867	0.867	0.928	0.928	0.928	0.928	0.928	0.947	0.947	0.947	0.947	0.947	0.947	0.947	0.947	0.947	0.926	0.926	0.907	0.907	0.907	0.926	0.926	0.907	0.907	0.907	0.907	0.907
YDR226W	0.402	0.402	0.383	0.383	0.383	0.383	0.383	0.364	0.364	0.364	0.343	0.343	0.324	0.324	0.324	0.324	0.324	0.324	0.345	0.345	0.345	0.326	0.326	0.284	0.284	0.305	0.305	0.305	0.305	0.305	0.305	0.305	0.305	0.305	0.305	0.305	0.305	0.305	0.305	0.265	0.265	0.265	0.265	0.265	0.265	0.202	0.162	0.12	0.12
YOR311C	0.261	0.261	0.261	0.261	0.261	0.261	0.261	0.261	0.282	0.282	0.282	0.282	0.282	0.282	0.282	0.282	0.263	0.263	0.263	0.263	0.263	0.263	0.263	0.263	0.263	0.242	0.28	0.28	0.28	0.28	0.28	0.28	0.28	0.28	0.261	0.261	0.261	0.261	0.261	0.261	0.261	0.261	0.261	0.261	0.261	0.24	0.24	0.24	0.24
YDR071C	0.765	0.765	0.765	0.826	0.826	0.826	0.826	0.826	0.845	0.845	0.866	0.866	0.866	0.866	0.866	0.866	0.866	0.866	0.866	0.866	0.847	0.847	0.847	0.847	0.826	0.807	0.788	0.75	0.75	0.731	0.731	0.731	0.731	0.731	0.71	0.71	0.71	0.71	0.71	0.71	0.71	0.71	0.691	0.67	0.67	0.67	0.67	0.651	0.651
YDR365C	0.04	0.04	0.04	0.04	0.061	0.061	0.061	0.061	0.061	0.061	0.061	0.061	0.061	0.061	0.061	0.061	0.061	0.061	0.061	0.061	0.061	0.061	0.04	0.04	0.059	0.059	0.059	0.059	0.059	0.059	0.059	0.059	0.059	0.059	0.059	0.059	0.059	0.059	0.059	0.059	0.059	0.059	0.059	0.059	0.078	0.139	0.177	0.177	0.177
YMR204C	0.103	0.103	0.103	0.103	0.103	0.103	0.103	0.103	0.103	0.103	0.103	0.103	0.103	0.103	0.103	0.103	0.103	0.103	0.103	0.103	0.103	0.103	0.103	0.103	0.103	0.103	0.103	0.103	0.103	0.103	0.103	0.082	0.082	0.082	0.082	0.082	0.103	0.103	0.103	0.103	0.103	0.103	0.103	0.103	0.103	0.103	0.103	0.103	0.103
YDR512C	0.956	0.937	0.937	0.937	0.937	0.937	0.937	0.878	0.859	0.838	0.838	0.838	0.838	0.756	0.735	0.716	0.716	0.497	0.48	0.438	0.438	0.438	0.457	0.457	0.457	0.457	0.457	0.457	0.457	0.457	0.457	0.457	0.457	0.457	0.436	0.455	0.436	0.436	0.358	0.358	0.377	0.377	0.358	0.396	0.396	0.396	0.396	0.377	0.377
YLR094C	3.848	3.848	3.848	3.848	3.848	3.848	3.768	3.747	3.625	3.606	3.606	3.606	3.585	3.585	3.566	3.566	3.566	3.545	3.524	3.503	3.503	3.482	3.425	3.425	3.425	3.406	3.326	3.326	3.326	3.031	3.012	2.974	2.974	2.974	2.384	2.344	1.904	1.335	1.257	1.139	1.139	1.139	1.097	1.097	1.097	1.078	1.078	1.078	1.059
YLR268W	1.307	1.307	1.307	1.347	1.347	1.347	1.347	1.366	1.366	1.366	1.427	1.465	1.484	1.505	1.505	1.505	1.505	1.503	1.522	1.619	1.699	1.699	1.699	1.8	1.8	1.821	1.821	1.821	1.821	1.821	1.8	1.8	1.8	1.8	1.8	1.821	1.861	1.88	1.88	1.88	1.88	1.88	1.88	1.88	1.88	1.92	1.941	1.998	1.998
YER069W	1.042	1.042	1.042	1.042	1.042	1.042	1.042	1.042	1.042	1.042	1.042	1.042	1.042	1.042	0.981	0.941	0.922	0.922	0.922	0.863	0.787	0.747	0.728	0.728	0.728	0.728	0.709	0.709	0.688	0.688	0.709	0.709	0.709	0.709	0.709	0.688	0.667	0.646	0.646	0.646	0.646	0.646	0.646	0.646	0.625	0.562	0.522	0.522	0.522
YKL029C	0	0	0	0	0	0	0	0	0	0	0	0	0	0	0	0	0	0	0	0	0	0	0	0	0	0	0	0	0	0	0	0	0	0	0	0	0	0	0	0	0	0	0	0	0	0	0	0	0
YKR021W	0.684	0.665	0.644	0.642	0.642	0.642	0.642	0.642	0.644	0.623	0.604	0.604	0.604	0.604	0.604	0.585	0.545	0.585	0.585	0.585	0.585	0.585	0.585	0.585	0.566	0.566	0.608	0.608	0.667	0.825	0.825	0.863	0.863	0.903	0.92	0.918	0.918	0.918	0.918	0.918	0.918	0.899	0.878	0.878	0.857	0.876	0.895	0.937	0.937
YOL090W	0.354	0.354	0.354	0.354	0.472	0.727	0.727	0.746	0.826	0.826	0.826	0.826	0.826	0.847	0.847	0.868	0.868	0.908	0.929	0.929	0.95	0.95	0.95	0.95	0.95	0.971	0.99	1.091	1.188	1.188	1.188	1.188	1.188	1.209	1.251	1.272	1.272	1.31	1.31	1.31	1.31	1.329	1.445	1.445	1.464	1.464	1.485	1.485	1.485
YGL246C	0.718	0.718	0.758	0.777	0.815	0.935	0.935	0.935	0.935	0.935	0.994	1.093	1.093	1.093	1.114	1.114	1.114	1.114	1.114	1.114	1.114	1.154	1.173	1.192	1.192	1.192	1.192	1.211	1.192	1.234	1.255	1.337	1.337	1.356	1.356	1.356	1.356	1.356	1.377	1.377	1.377	1.377	1.377	1.377	1.377	1.377	1.396	1.396	1.396
YKR029C	2.067	2.067	2.044	2.044	2.227	2.465	2.465	2.465	2.465	2.465	2.465	2.465	2.465	2.404	2.385	2.385	2.644	2.703	2.703	2.741	2.741	2.741	2.659	2.659	2.659	2.659	2.68	2.659	2.659	2.68	2.68	2.68	2.68	2.68	2.68	2.68	2.659	2.659	2.659	2.659	2.598	2.577	2.537	2.596	2.615	2.594	2.594	2.594	2.594
YBL087C	0.764	0.886	0.926	0.945	0.945	0.945	0.945	0.945	0.945	0.945	0.945	0.945	0.945	0.945	0.945	0.945	0.945	0.966	0.966	0.987	0.987	0.987	0.987	0.987	0.987	0.987	0.987	0.987	0.987	0.987	1.029	1.05	1.05	1.05	1.05	1.05	1.05	1.05	1.05	1.05	1.05	1.05	1.071	1.071	1.071	1.071	1.071	1.071	1.071
YLR173W	0.832	0.832	0.832	0.832	0.832	0.832	0.832	0.811	0.811	0.889	0.889	0.889	0.889	0.889	0.889	0.889	0.889	0.889	0.889	0.889	0.908	0.908	0.908	0.889	0.889	0.889	0.889	0.889	0.931	0.95	1.049	1.049	1.049	1.049	1.089	1.089	1.089	1.089	1.089	1.089	1.07	1.07	1.032	1.011	0.952	0.973	0.973	0.973	0.973
YGR027C	0.183	0.162	0.162	0.162	0.162	0.183	0.183	0.183	0.183	0.183	0.183	0.183	0.204	0.244	0.244	0.244	0.244	0.244	0.244	0.265	0.406	0.406	0.406	0.406	0.406	0.425	0.427	0.612	0.612	0.612	0.612	0.612	0.612	0.593	0.572	0.572	0.572	0.572	0.551	0.551	0.61	0.61	0.61	0.61	0.648	0.648	0.648	0.669	0.669
YBR074W	0.712	0.712	0.691	0.733	0.733	0.733	0.733	0.733	0.733	0.733	0.733	0.733	0.733	0.733	0.754	0.775	0.775	0.775	0.775	0.775	0.775	0.756	0.756	0.737	0.697	0.676	0.657	0.676	0.716	0.716	0.716	0.716	0.737	0.737	0.737	0.737	0.737	0.756	0.756	0.834	0.916	0.916	0.916	0.916	0.897	0.876	0.876	0.876	0.876
YCR028C	1.092	1.092	1.092	1.092	1.111	1.149	1.149	1.149	1.149	1.149	1.149	1.149	1.111	1.111	1.111	1.071	1.071	1.071	1.052	1.033	1.012	1.012	1.012	0.97	0.97	0.97	0.97	0.951	0.951	0.911	0.911	0.89	0.89	0.89	0.89	0.869	0.869	0.869	0.848	0.848	0.848	0.848	0.848	0.848	0.827	0.806	0.785	0.804	0.804
YPL262W	0.865	0.865	0.907	0.947	0.947	0.947	0.947	0.947	0.926	0.867	0.867	0.846	0.846	0.865	0.907	0.907	0.907	0.928	0.947	0.947	0.947	0.926	0.947	0.947	0.947	0.947	0.947	0.926	0.926	0.928	0.907	0.947	0.947	0.947	0.947	0.947	0.947	0.905	0.922	0.922	0.922	0.922	0.903	0.903	0.903	0.903	0.903	0.903	0.922
YDR404C	1.893	1.893	1.912	1.912	1.912	1.912	1.912	1.912	1.912	1.912	1.912	1.912	1.912	1.912	1.912	1.811	1.792	1.851	1.83	1.83	1.832	1.832	1.851	1.851	1.851	1.752	1.714	1.655	1.592	1.773	1.773	1.773	1.813	1.792	1.811	1.811	1.773	1.792	1.792	1.731	1.752	1.731	1.731	1.731	1.691	1.691	1.691	1.691	1.731
YDL206W	0.396	0.396	0.396	0.396	0.396	0.396	0.396	0.377	0.377	0.335	0.356	0.375	0.375	0.375	0.375	0.375	0.356	0.337	0.337	0.337	0.337	0.318	0.217	0.217	0.217	0.217	0.217	0.217	0.198	0.198	0.198	0.198	0.198	0.198	0.179	0.179	0.179	0.179	0.179	0.179	0.179	0.179	0.16	0.181	0.181	0.181	0.181	0.221	0.259
YPL158C	0.85	0.93	0.93	0.951	0.93	0.93	0.97	0.97	0.97	0.989	1.029	1.107	1.149	1.248	1.248	1.347	1.625	1.625	1.625	1.667	1.705	1.705	1.705	1.705	1.705	1.705	1.705	1.745	1.911	1.911	1.911	1.972	1.972	1.993	2.033	2.033	2.033	2.014	2.014	2.054	2.054	2.054	2.054	2.054	2.096	2.096	2.096	2.096	2.096
YDR185C	0.263	0.263	0.263	0.263	0.263	0.263	0.263	0.322	0.322	0.322	0.322	0.322	0.322	0.322	0.322	0.322	0.322	0.301	0.301	0.301	0.301	0.301	0.301	0.301	0.301	0.301	0.301	0.299	0.299	0.299	0.299	0.299	0.299	0.299	0.299	0.299	0.299	0.299	0.299	0.32	0.32	0.32	0.299	0.299	0.278	0.278	0.278	0.318	0.318
YNL304W	1.034	1.034	1.034	1.015	0.996	0.996	0.937	0.897	0.918	0.918	0.918	0.918	0.918	0.857	0.838	0.838	0.819	0.798	0.798	0.798	0.798	0.798	0.798	0.758	0.718	0.718	0.718	0.718	0.718	0.737	0.737	0.678	0.678	0.678	0.659	0.638	0.638	0.638	0.638	0.638	0.638	0.638	0.638	0.638	0.619	0.6	0.6	0.6	0.6
YCL050C	1.162	1.162	1.143	1.124	1.124	1.185	1.284	1.404	1.404	1.425	1.425	1.425	1.425	1.425	1.425	1.425	1.444	1.465	1.446	1.446	1.446	1.486	1.486	1.486	1.486	1.486	1.486	1.486	1.526	1.526	1.467	1.467	1.467	1.488	1.488	1.509	1.509	1.509	1.509	1.53	1.53	1.57	1.57	1.57	1.57	1.57	1.57	1.57	1.57
YLR023C	0.156	0.156	0.156	0.156	0.156	0.156	0.156	0.137	0.137	0.156	0.156	0.156	0.156	0.156	0.156	0.175	0.175	0.175	0.175	0.175	0.175	0.213	0.213	0.213	0.213	0.234	0.215	0.215	0.215	0.215	0.215	0.215	0.215	0.215	0.234	0.276	0.276	0.276	0.276	0.295	0.295	0.295	0.295	0.276	0.276	0.276	0.276	0.276	0.276
YMR234W	0.752	0.731	0.712	0.674	0.655	0.636	0.636	0.598	0.598	0.598	0.598	0.556	0.556	0.535	0.535	0.535	0.535	0.535	0.535	0.535	0.516	0.476	0.457	0.457	0.497	0.516	0.573	0.554	0.554	0.554	0.533	0.533	0.495	0.455	0.455	0.436	0.415	0.476	0.516	0.556	0.598	0.598	0.598	0.598	0.619	0.619	0.619	0.598	0.598
YHL004W	0.948	0.948	0.948	0.948	0.969	0.99	0.99	0.99	1.009	1.028	1.068	1.068	1.089	1.108	1.108	1.108	1.108	1.108	1.165	1.165	1.165	1.165	1.165	1.165	1.165	1.165	1.165	1.184	1.184	1.203	1.222	1.222	1.222	1.222	1.222	1.241	1.302	1.302	1.302	1.302	1.323	1.342	1.342	1.342	1.361	1.361	1.361	1.361	1.361
YGL085W	0.179	0.179	0.179	0.2	0.2	0.2	0.2	0.181	0.181	0.181	0.162	0.162	0.162	0.162	0.162	0.162	0.162	0.162	0.162	0.162	0.2	0.219	0.219	0.219	0.219	0.219	0.219	0.219	0.24	0.24	0.261	0.261	0.261	0.261	0.261	0.261	0.261	0.261	0.261	0.261	0.261	0.261	0.261	0.261	0.261	0.24	0.24	0.24	0.24
YDL088C	0.821	0.821	0.84	0.84	0.84	0.861	0.88	0.88	0.88	0.88	0.88	0.88	0.88	0.88	0.88	0.859	0.897	0.918	0.918	0.918	0.918	0.918	0.918	0.918	0.918	0.918	0.918	0.918	0.878	0.857	0.857	0.857	0.857	0.857	0.857	0.857	0.878	0.878	0.878	0.92	0.92	0.941	0.96	0.96	0.979	0.998	0.998	0.998	0.998
YMR080C	1.794	1.794	1.794	1.794	1.794	1.794	1.752	1.752	1.752	1.771	1.752	1.752	1.67	1.67	1.67	1.651	1.651	1.651	1.714	1.714	1.693	1.674	1.695	1.695	1.695	1.695	1.695	1.695	1.695	1.657	1.676	1.676	1.697	1.697	1.678	1.659	1.659	1.602	1.602	1.602	1.602	1.602	1.583	1.564	1.564	1.543	1.543	1.543	1.543
YJR126C	0.991	0.991	0.991	0.991	0.991	1.01	1.031	1.031	1.031	1.031	1.031	1.031	1.031	1.031	1.031	1.031	1.031	1.031	1.031	1.031	1.031	1.031	1.031	0.991	0.97	0.97	0.991	0.991	1.012	1.012	1.012	1.012	1.012	1.031	1.031	1.012	1.033	1.033	1.033	1.033	1.014	1.014	1.035	1.035	1.035	1.035	1.014	1.014	1.014
YER094C	0.975	0.975	0.851	0.809	0.809	0.809	0.79	0.79	0.79	0.79	0.752	0.653	0.634	0.634	0.634	0.634	0.634	0.634	0.634	0.634	0.634	0.596	0.596	0.596	0.499	0.499	0.499	0.499	0.499	0.499	0.499	0.343	0.343	0.124	0.084	0.063	0.063	0.063	0.063	0.063	0.063	0.021	0.021	0.021	0.021	0.021	0.021	0.021	0.021
YIR033W	1.799	1.858	1.917	1.936	1.936	1.955	1.896	1.896	1.877	1.938	1.978	1.978	1.978	1.957	1.978	2.161	2.332	2.332	2.372	2.353	2.391	2.391	2.412	2.412	2.412	2.412	2.433	2.433	2.433	2.433	2.454	2.454	2.454	2.454	2.435	2.456	2.456	2.496	2.496	2.538	2.662	2.742	2.761	2.761	2.841	3.193	3.193	3.193	3.193
YOL124C	0.2	0.2	0.219	0.219	0.219	0.219	0.219	0.219	0.219	0.219	0.219	0.219	0.219	0.219	0.219	0.219	0.24	0.24	0.24	0.24	0.24	0.24	0.259	0.297	0.339	0.339	0.36	0.438	0.438	0.438	0.438	0.438	0.438	0.478	0.478	0.478	0.537	0.537	0.537	0.537	0.537	0.537	0.537	0.537	0.537	0.537	0.537	0.537	0.537
YLL033W	1.021	1.021	1.021	1.042	1.042	1.063	1.063	1.063	1.063	1.063	1.126	1.126	1.126	1.126	1.126	1.147	1.147	1.147	1.189	1.21	1.21	1.248	1.208	1.208	1.229	1.229	1.21	1.189	1.189	1.189	1.189	1.168	1.168	1.246	1.307	1.427	1.446	1.446	1.446	1.446	1.467	1.467	1.467	1.448	1.448	1.448	1.427	1.427	1.427
YJL014W	0.596	0.636	0.655	0.655	0.655	0.655	0.655	0.674	0.674	0.655	0.655	0.655	0.655	0.655	0.655	0.634	0.634	0.653	0.653	0.653	0.674	0.674	0.674	0.674	0.674	0.674	0.674	0.674	0.674	0.674	0.655	0.636	0.636	0.636	0.636	0.636	0.636	0.636	0.636	0.636	0.636	0.636	0.636	0.636	0.636	0.636	0.636	0.657	0.657
YIR015W	1.044	1.023	1.023	1.004	1.023	1.023	1.004	0.947	0.886	0.863	0.924	0.924	0.924	0.924	0.903	0.842	0.863	0.863	0.863	0.863	0.947	0.985	0.985	0.985	0.985	0.985	0.947	0.947	0.947	0.947	0.928	0.909	0.909	0.949	0.949	0.949	0.949	0.949	0.949	0.949	0.949	0.93	0.93	0.93	0.93	0.93	0.93	0.93	0.93
YJL023C	0.49	0.448	0.53	0.57	0.57	0.57	0.57	0.612	0.612	0.633	0.633	0.675	0.696	0.797	0.936	0.936	0.955	1.016	1.016	1.016	1.016	1.016	1.016	1.016	1.016	1.016	1.016	1.037	1.056	1.035	1.035	1.054	1.054	1.054	1.054	1.054	1.054	1.054	1.054	1.054	1.054	1.073	1.073	1.113	1.113	1.113	1.113	1.113	1.113
YBR222C	0.583	0.524	0.484	0.484	0.484	0.484	0.484	0.484	0.484	0.484	0.463	0.463	0.463	0.442	0.442	0.442	0.442	0.442	0.299	0.099	0.078	0.078	0.078	0.078	0.057	0.057	0.057	0.057	0.057	0.057	0.057	0.057	0.057	0.057	0.038	0.019	0	0	0	0	0	0.019	0.019	0.019	0.019	0.019	0.019	0.019	0.019
YLR407W	0	0	0	0	0	0	0	0	0	0.021	0.021	0.021	0.021	0.021	0.021	0.021	0.021	0.021	0.021	0.021	0.021	0.021	0.021	0.021	0.021	0.021	0.021	0.021	0.021	0.021	0.021	0.021	0.021	0.021	0.021	0.021	0.021	0.021	0.021	0.021	0.021	0.021	0.021	0.021	0.04	0.04	0.078	0.078	0.078
YLR254C	0.419	0.419	0.419	0.419	0.419	0.419	0.419	0.379	0.379	0.379	0.379	0.379	0.379	0.398	0.398	0.398	0.398	0.398	0.398	0.377	0.377	0.377	0.358	0.358	0.358	0.358	0.358	0.358	0.358	0.358	0.379	0.379	0.379	0.379	0.379	0.379	0.379	0.379	0.358	0.358	0.358	0.337	0.337	0.337	0.337	0.337	0.358	0.358	0.358
YDR131C	0.402	0.383	0.383	0.383	0.383	0.364	0.343	0.322	0.322	0.303	0.303	0.303	0.303	0.303	0.303	0.282	0.221	0.221	0.221	0.221	0.221	0.221	0.221	0.221	0.242	0.242	0.282	0.282	0.282	0.282	0.324	0.324	0.343	0.343	0.364	0.364	0.364	0.364	0.364	0.364	0.385	0.385	0.404	0.404	0.446	0.486	0.486	0.486	0.486
YER008C	1.485	1.485	1.485	1.485	1.485	1.485	1.485	1.466	1.487	1.487	1.508	1.489	1.531	1.531	1.51	1.508	1.508	1.527	1.527	1.527	1.527	1.489	1.489	1.489	1.489	1.489	1.489	1.489	1.489	1.489	1.489	1.489	1.489	1.489	1.489	1.43	1.348	1.327	1.308	1.308	1.31	1.291	1.291	1.291	1.291	1.291	1.291	1.291	1.291
YGL142C	0.164	0.164	0.124	0.103	0.082	0.082	0.082	0.082	0.082	0.103	0.082	0.082	0.082	0.082	0.082	0.082	0.082	0.082	0.082	0.082	0.082	0.061	0.061	0.061	0.061	0.082	0.24	0.322	0.322	0.322	0.322	0.322	0.322	0.322	0.341	0.383	0.461	0.604	0.604	0.646	0.684	0.684	0.684	0.724	0.743	0.743	0.743	0.743	0.781
YBR189W	1.848	1.848	1.789	1.789	1.749	1.747	1.829	1.829	1.829	1.829	1.829	1.867	1.829	1.85	1.871	1.85	1.85	1.81	1.728	1.667	1.705	1.648	1.781	1.718	1.718	1.718	1.718	1.718	1.718	1.699	1.699	1.636	1.695	1.775	1.775	1.775	1.775	1.775	1.714	1.51	1.489	1.567	1.668	1.729	1.87	1.891	1.912	2.472	2.55
YNR018W	0.503	0.503	0.503	0.503	0.503	0.503	0.503	0.503	0.503	0.503	0.503	0.484	0.484	0.484	0.484	0.463	0.463	0.482	0.503	0.522	0.522	0.522	0.541	0.541	0.541	0.541	0.541	0.541	0.541	0.541	0.541	0.558	0.558	0.539	0.539	0.539	0.52	0.52	0.52	0.539	0.539	0.539	0.539	0.539	0.497	0.497	0.514	0.514	0.514
YMR246W	0.118	0.118	0.118	0.198	0.198	0.198	0.217	0.217	0.217	0.217	0.198	0.198	0.198	0.198	0.198	0.198	0.198	0.198	0.198	0.198	0.198	0.198	0.198	0.198	0.198	0.198	0.198	0.198	0.198	0.198	0.198	0.198	0.198	0.217	0.236	0.255	0.255	0.255	0.255	0.255	0.255	0.255	0.255	0.274	0.274	0.274	0.274	0.274	0.274
YHR023W	0.305	0.305	0.305	0.305	0.305	0.305	0.305	0.324	0.324	0.324	0.345	0.345	0.345	0.345	0.345	0.345	0.345	0.345	0.345	0.345	0.345	0.345	0.324	0.303	0.322	0.362	0.362	0.362	0.362	0.362	0.402	0.402	0.402	0.402	0.44	0.44	0.44	0.44	0.44	0.44	0.44	0.44	0.419	0.419	0.419	0.419	0.438	0.438	0.438
YNL103W	0.177	0.177	0.177	0.177	0.177	0.177	0.177	0.196	0.196	0.196	0.196	0.196	0.196	0.196	0.196	0.196	0.196	0.196	0.196	0.196	0.196	0.196	0.217	0.217	0.198	0.198	0.198	0.198	0.198	0.198	0.198	0.198	0.198	0.198	0.198	0.198	0.198	0.217	0.217	0.217	0.217	0.217	0.217	0.217	0.196	0.196	0.177	0.177	0.156
YDR181C	0.798	0.798	0.798	0.817	0.958	0.979	1.019	1.019	1.04	1.04	1.04	1.059	1.059	1.135	1.135	1.135	1.154	1.154	1.154	1.154	1.154	1.154	1.154	1.173	1.173	1.173	1.173	1.173	1.173	1.173	1.173	1.173	1.173	1.173	1.194	1.194	1.194	1.194	1.194	1.194	1.194	1.194	1.194	1.173	1.154	1.154	1.154	1.154	1.135
YML009C	0.63	0.651	0.609	0.609	0.609	0.609	0.609	0.609	0.609	0.609	0.689	0.748	0.748	0.748	0.748	0.748	0.748	0.748	0.748	0.748	0.729	0.79	0.79	0.811	0.811	0.811	0.853	0.872	0.872	0.914	0.914	0.914	0.914	0.914	0.914	0.914	0.914	0.914	0.874	0.874	0.895	0.876	0.876	0.876	0.876	0.876	0.876	0.876	0.876
YJL207C	1.371	1.413	1.434	1.434	1.413	1.432	1.432	1.432	1.432	1.432	1.432	1.474	1.474	1.474	1.474	1.474	1.474	1.453	1.453	1.432	1.432	1.413	1.413	1.392	1.392	1.413	1.413	1.432	1.472	1.453	1.453	1.453	1.453	1.453	1.453	1.453	1.493	1.495	1.495	1.514	1.514	1.514	1.514	1.476	1.476	1.495	1.495	1.495	1.495
YPL208W	0.301	0.423	0.423	0.423	0.423	0.423	0.423	0.442	0.442	0.442	0.442	0.423	0.423	0.423	0.463	0.562	0.562	0.562	0.562	0.562	0.604	0.604	0.583	0.583	0.602	0.602	0.602	0.581	0.642	0.661	0.68	0.68	0.68	0.68	0.68	0.68	0.68	0.68	0.68	0.659	0.659	0.64	0.621	0.621	0.64	0.703	0.703	0.703	0.703
YLR170C	0.499	0.499	0.52	0.579	0.579	0.579	0.579	0.579	0.6	0.636	0.636	0.655	0.655	0.655	0.655	0.655	0.655	0.655	0.674	0.71	0.771	0.771	0.771	0.771	0.771	0.79	0.79	0.811	0.811	0.811	0.811	0.811	0.811	0.811	0.811	0.811	0.811	0.811	0.83	0.83	0.83	0.849	0.849	0.849	0.849	0.887	0.906	0.906	0.906
YLL045C	2.574	2.513	2.513	2.572	2.614	2.614	2.675	2.696	2.715	2.736	2.736	2.736	2.736	2.757	2.757	2.757	2.778	2.757	2.757	2.757	2.776	2.818	2.818	2.877	2.877	2.877	2.877	2.877	2.858	2.799	2.78	2.78	2.78	2.761	2.74	2.74	2.74	2.761	2.742	2.719	2.719	2.7	2.7	2.681	2.681	2.622	2.622	2.601	2.599
YBR197C	0.415	0.415	0.415	0.434	0.434	0.434	0.434	0.434	0.434	0.434	0.472	0.472	0.472	0.472	0.472	0.453	0.453	0.453	0.453	0.453	0.453	0.453	0.453	0.453	0.472	0.472	0.472	0.472	0.472	0.472	0.472	0.472	0.472	0.472	0.472	0.472	0.472	0.472	0.472	0.472	0.472	0.472	0.472	0.472	0.472	0.453	0.453	0.453	0.411
YBR088C	0.636	0.636	0.636	0.657	0.657	0.76	0.76	0.76	0.76	0.76	0.76	0.781	0.76	0.802	0.802	0.802	0.802	0.781	0.781	0.781	0.781	0.781	0.781	0.781	0.781	0.781	0.762	0.842	0.842	0.842	0.842	0.823	0.802	0.802	0.802	0.802	0.802	0.802	0.802	0.821	0.84	0.901	0.901	0.92	0.92	0.901	0.882	0.863	0.8
YEL042W	0.868	0.868	0.868	0.908	0.908	0.908	0.87	0.87	0.851	0.851	0.851	0.851	0.851	0.811	0.811	0.811	0.811	0.811	0.811	0.811	0.811	0.811	0.811	0.79	0.769	0.769	0.769	0.769	0.75	0.75	0.75	0.75	0.75	0.75	0.75	0.75	0.75	0.75	0.75	0.75	0.729	0.729	0.729	0.691	0.672	0.651	0.651	0.651	0.651
YFR051C	2.281	2.281	2.302	2.342	2.662	2.662	2.662	2.662	2.662	2.7	2.719	2.818	2.915	2.915	2.993	3.031	3.109	3.09	3.09	3.111	3.111	3.052	3.073	3.094	3.334	3.393	3.812	3.812	3.812	3.812	3.812	3.812	3.812	3.831	3.831	3.831	3.85	3.926	3.926	3.945	4.004	4.004	4.044	4.044	4.044	4.044	4.044	3.983	3.926
YKL135C	1.847	1.847	1.847	1.868	1.887	2.001	2.182	2.182	2.241	2.443	2.542	2.542	2.542	2.561	2.582	2.582	2.601	2.601	2.601	2.601	2.601	2.601	2.601	2.622	2.622	2.757	2.797	2.856	2.856	2.856	2.856	2.875	2.875	2.936	2.936	2.957	2.957	2.957	3.039	3.039	3.058	3.058	3.098	3.136	3.176	3.176	3.176	3.176	3.176
YGR030C	0.918	0.918	0.918	0.918	0.918	0.918	0.918	0.998	0.998	0.998	0.998	0.998	0.977	0.994	0.994	0.994	1.013	1.072	1.112	1.112	1.112	1.112	1.112	1.112	1.112	1.112	1.112	1.112	1.112	1.112	1.112	1.112	1.112	1.112	1.093	1.093	1.093	1.091	1.07	1.091	1.091	1.091	1.091	1.091	1.091	1.091	1.091	1.091	1.091
YAL013W	1.027	1.027	1.166	1.29	1.29	1.33	1.33	1.33	1.349	1.45	1.45	1.469	1.469	1.469	1.507	1.526	1.526	1.526	1.526	1.547	1.547	1.547	1.587	1.587	1.587	1.606	1.606	1.606	1.606	1.566	1.566	1.566	1.566	1.566	1.566	1.566	1.566	1.566	1.566	1.547	1.547	1.547	1.547	1.526	1.526	1.526	1.526	1.507	1.507
YHR127W	1.777	1.756	1.756	1.756	1.716	1.735	1.735	1.735	1.735	1.735	1.756	1.775	1.832	1.832	1.813	1.813	1.794	1.794	1.851	1.851	1.851	1.851	1.889	1.889	1.87	1.87	1.87	1.849	1.83	1.83	1.83	1.83	1.83	1.83	1.811	1.811	1.792	1.792	1.792	1.792	1.754	1.754	1.754	1.754	1.754	1.754	1.754	1.735	1.735
YGL066W	0.775	0.775	0.775	0.775	0.775	0.775	0.775	0.775	0.775	0.796	0.796	0.796	0.796	0.796	0.796	0.796	0.815	0.815	0.815	0.895	0.895	0.895	0.956	1.038	1.038	1.038	1.038	1.038	1.059	1.059	1.059	1.059	1.08	1.08	1.08	1.08	1.08	1.08	1.08	1.08	1.061	1.061	1.082	1.082	1.082	1.082	1.082	1.082	1.082
YMR154C	0.802	0.802	0.762	0.762	0.762	0.743	0.68	0.817	0.796	0.796	0.796	0.796	0.796	0.796	0.682	0.52	0.499	0.518	0.577	0.598	0.598	0.657	0.657	0.699	0.697	0.697	0.754	0.754	0.754	0.794	1.27	1.799	1.799	1.799	1.799	1.799	1.799	1.86	1.86	1.86	1.921	1.921	1.942	1.942	1.942	1.942	2.024	2.266	2.266
YLR274W	0.596	0.596	0.596	0.596	0.596	0.596	0.596	0.617	0.739	0.76	0.76	0.779	0.821	0.821	0.821	0.821	0.821	0.821	0.821	0.821	0.821	0.821	0.861	0.861	0.861	0.861	0.861	0.861	0.861	0.861	0.84	0.84	0.878	0.878	0.878	0.878	0.859	0.859	0.859	0.838	0.819	0.819	0.838	0.857	0.857	0.857	0.857	0.857	0.857
YIL063C	0.459	0.459	0.459	0.459	0.497	0.556	0.556	0.655	0.655	0.674	0.674	0.674	0.674	0.653	0.674	0.691	0.672	0.691	0.71	0.689	0.689	0.689	0.67	0.727	0.727	0.727	0.727	0.727	0.727	0.746	0.845	0.845	0.845	0.866	0.866	0.866	0.866	0.963	0.963	0.963	0.963	0.944	0.944	0.944	0.944	0.944	0.881	0.881	0.881
YOR382W	1.64	1.64	1.64	1.64	1.6	1.581	1.6	1.6	1.619	1.682	1.682	1.724	1.743	1.743	1.724	1.724	1.743	1.743	1.762	1.8	1.781	1.781	1.781	1.781	1.781	1.781	1.781	1.781	1.781	1.8	1.8	1.8	1.8	1.8	1.8	1.8	1.8	1.819	1.819	1.819	1.819	1.819	1.819	1.819	1.798	1.817	1.817	1.817	1.817
YOR026W	0.668	0.668	0.668	0.668	0.668	0.552	0.552	0.552	0.573	0.594	0.594	0.594	0.575	0.575	0.554	0.573	0.573	0.573	0.573	0.554	0.554	0.535	0.535	0.535	0.535	0.535	0.535	0.535	0.535	0.514	0.514	0.514	0.514	0.495	0.495	0.476	0.476	0.476	0.476	0.476	0.476	0.476	0.476	0.476	0.476	0.476	0.476	0.497	0.518
YER053C	0.118	0.118	0.118	0.118	0.118	0.118	0.118	0.118	0.118	0.118	0.118	0.118	0.118	0.118	0.118	0.118	0.118	0.097	0.097	0.097	0.097	0.097	0.097	0.097	0.097	0.078	0.078	0.078	0.078	0.078	0.078	0.078	0.078	0.078	0.078	0.078	0.078	0.078	0.078	0.078	0.019	0	0	0	0	0	0	0	0
YER128W	0.196	0.196	0.196	0.196	0.236	0.236	0.236	0.278	0.278	0.278	0.278	0.278	0.278	0.278	0.299	0.32	0.341	0.36	0.36	0.36	0.379	0.44	0.421	0.421	0.421	0.4	0.438	0.457	0.457	0.457	0.476	0.516	0.554	0.554	0.552	0.552	0.573	0.592	0.592	0.592	0.592	0.592	0.611	0.693	0.693	0.693	0.693	0.777	0.777
YOR319W	0.488	0.488	0.547	0.625	0.625	0.625	0.625	0.625	0.587	0.587	0.587	0.566	0.566	0.585	0.585	0.604	0.604	0.604	0.604	0.604	0.604	0.604	0.604	0.583	0.623	0.623	0.661	0.64	0.64	0.64	0.64	0.638	0.638	0.638	0.638	0.638	0.638	0.619	0.598	0.598	0.598	0.598	0.598	0.636	0.676	0.676	0.676	0.735	0.735
YLR016C	1.224	1.245	1.266	1.365	1.426	1.426	1.502	1.502	1.502	1.481	1.5	1.5	1.5	1.5	1.5	1.5	1.561	1.58	1.58	1.58	1.58	1.559	1.559	1.559	1.559	1.58	1.618	1.755	2.132	2.17	2.17	2.17	2.21	2.21	2.21	2.21	2.248	2.229	2.229	2.229	2.229	2.267	2.267	2.267	2.269	2.269	2.288	2.288	2.288
YDL235C	0.48	0.48	0.48	0.48	0.48	0.459	0.438	0.438	0.438	0.438	0.438	0.438	0.438	0.438	0.459	0.459	0.459	0.459	0.459	0.459	0.459	0.48	0.48	0.52	0.499	0.499	0.52	0.52	0.52	0.541	0.663	0.72	0.76	0.76	0.76	0.76	0.76	0.76	0.76	0.76	0.781	0.781	0.781	0.781	0.8	0.741	0.741	0.741	0.762
YKL144C	0.404	0.404	0.404	0.545	0.68	1.251	1.251	1.272	1.272	1.272	1.272	1.272	1.253	1.253	1.253	1.274	1.274	1.274	1.274	1.274	1.274	1.274	1.274	1.295	1.295	1.333	1.333	1.333	1.333	1.354	1.373	1.373	1.392	1.392	1.392	1.392	1.392	1.373	1.354	1.354	1.354	1.354	1.354	1.354	1.354	1.354	1.354	1.354	1.354
YHR001W	0.019	0.019	0.019	0.019	0.019	0.019	0.019	0.019	0.019	0.019	0.019	0.019	0.019	0.019	0.019	0.019	0.019	0.019	0.019	0.019	0.019	0.019	0.019	0.019	0.019	0.019	0.019	0.019	0.019	0.019	0.019	0.019	0.019	0.019	0.019	0.019	0.019	0.019	0.019	0.019	0.019	0.019	0.019	0.019	0.019	0.019	0.019	0.019	0.019
YOR090C	1.484	1.484	1.484	1.503	1.503	1.503	1.503	1.503	1.503	1.484	1.484	1.484	1.484	1.484	1.446	1.364	1.282	1.282	1.282	1.219	1.16	1.16	1.181	1.181	1.181	1.181	1.181	1.181	1.181	1.162	1.162	1.162	1.162	1.162	1.143	1.143	1.019	1.019	1	1	0.882	0.842	0.823	0.823	0.72	0.657	0.636	0.596	0.535
YDR153C	0.177	0.177	0.177	0.177	0.158	0.158	0.158	0.158	0.158	0.158	0.16	0.16	0.141	0.141	0.141	0.12	0.12	0.12	0.12	0.12	0.12	0.12	0.12	0.12	0.12	0.12	0.12	0.12	0.12	0.12	0.061	0.061	0.061	0.061	0.061	0.061	0.061	0.061	0.061	0.061	0.061	0.061	0.061	0.061	0.061	0.061	0.061	0.061	0.061
YEL053C	5.176	5.176	5.115	5.115	5.115	5.115	5.136	5.195	5.254	5.254	5.216	5.216	5.216	5.216	5.216	5.216	5.216	5.214	5.214	5.252	5.254	5.254	5.254	5.292	5.29	5.29	5.29	5.29	5.271	5.214	5.214	5.214	5.233	5.214	5.254	5.233	5.233	5.233	5.153	5.094	5.035	5.016	5.035	5.035	5.035	4.498	4.42	4.42	4.298
YER034W	0.4	0.4	0.36	0.341	0.322	0.322	0.322	0.322	0.322	0.322	0.24	0.24	0.24	0.221	0.2	0.12	0.12	0.12	0.12	0.12	0.12	0.12	0.12	0.12	0.12	0.12	0.101	0.101	0.122	0.206	0.206	0.206	0.206	0.206	0.206	0.206	0.166	0.145	0.145	0.145	0.166	0.166	0.166	0.166	0.166	0.166	0.288	0.368	0.505
YPR158W	0.137	0.137	0.137	0.118	0.118	0.118	0.099	0.099	0.078	0.078	0.078	0.078	0.078	0.078	0.078	0.078	0.078	0.078	0.078	0.078	0.097	0.097	0.097	0.097	0.097	0.097	0.097	0.097	0.097	0.097	0.078	0.078	0.078	0.078	0.078	0.078	0.078	0.078	0.059	0.019	0.019	0.019	0.019	0.019	0.019	0.019	0.019	0.019	0.019
YML037C	0.282	0.282	0.301	0.301	0.419	0.419	0.419	0.457	0.535	0.535	0.575	0.556	0.556	0.556	0.556	0.535	0.535	0.552	0.611	0.611	0.592	0.592	0.592	0.611	0.63	0.63	0.668	0.727	0.727	0.727	0.727	0.727	0.727	0.727	0.727	0.727	0.727	0.765	0.765	0.765	0.765	0.765	0.765	0.765	0.784	0.784	0.805	0.805	0.805
YMR300C	0.8	0.8	0.819	0.819	0.838	0.838	0.838	0.838	0.857	0.857	0.876	0.916	0.916	0.937	0.958	0.958	0.958	0.958	0.916	0.916	0.897	0.897	0.857	0.895	0.916	0.916	0.916	0.935	0.935	0.935	0.914	0.893	0.933	0.973	0.973	0.973	0.973	0.973	1.013	1.034	1.013	1.013	1.013	1.013	1.034	1.074	1.093	1.114	1.114
YOR275C	1.107	1.107	1.107	1.107	1.107	1.086	1.086	1.086	1.128	1.128	1.147	1.147	1.128	1.128	1.128	1.166	1.246	1.265	1.265	1.265	1.265	1.265	1.265	1.265	1.265	1.265	1.265	1.265	1.265	1.265	1.265	1.265	1.265	1.265	1.265	1.265	1.265	1.265	1.265	1.265	1.244	1.244	1.263	1.263	1.282	1.282	1.263	1.263	1.244
YDL103C	0.518	0.518	0.52	0.503	0.482	0.482	0.482	0.482	0.444	0.444	0.362	0.301	0.301	0.301	0.301	0.301	0.301	0.301	0.282	0.282	0.282	0.282	0.282	0.282	0.282	0.282	0.282	0.343	0.364	0.383	0.402	0.402	0.402	0.402	0.383	0.383	0.383	0.383	0.364	0.463	0.463	0.463	0.463	0.463	0.463	0.463	0.484	0.543	0.543
YMR185W	1.906	1.906	1.906	1.906	1.885	1.885	1.885	1.885	1.885	1.885	1.885	1.885	1.906	1.906	1.948	1.948	1.948	1.948	1.948	1.948	1.948	1.948	1.948	1.948	1.91	1.91	1.851	1.851	1.771	1.731	1.628	1.59	1.59	1.59	1.59	1.59	1.59	1.59	1.531	1.531	1.449	1.392	1.392	1.371	1.272	1.211	1.131	1.11	1.11
YDR475C	2.191	2.191	2.191	2.191	2.21	2.191	2.29	2.233	2.254	2.273	2.254	2.254	2.254	2.273	2.313	2.313	2.294	2.275	2.275	2.313	2.313	2.313	2.332	2.271	2.271	2.271	2.311	2.332	2.332	2.351	2.49	2.49	2.49	2.509	2.509	2.528	2.488	2.488	2.507	2.488	2.509	2.509	2.509	2.49	2.49	2.448	2.448	2.448	2.488
YGR222W	0.137	0.137	0.137	0.137	0.177	0.177	0.196	0.196	0.236	0.255	0.255	0.255	0.255	0.274	0.253	0.272	0.272	0.272	0.272	0.272	0.272	0.272	0.293	0.293	0.293	0.314	0.312	0.312	0.312	0.312	0.312	0.312	0.333	0.333	0.333	0.333	0.333	0.333	0.354	0.394	0.491	0.491	0.491	0.491	0.491	0.491	0.491	0.491	0.512
YOR270C	1.333	1.333	1.333	1.333	1.333	1.333	1.333	1.312	1.312	1.312	1.291	1.291	1.272	1.291	1.291	1.291	1.291	1.291	1.291	1.291	1.291	1.291	1.291	1.291	1.251	1.232	1.232	1.232	1.232	1.232	1.213	1.213	1.213	1.213	1.213	1.173	1.173	1.154	1.135	1.135	1.135	1.135	1.114	1.114	1.053	1.032	1.011	1.011	1.011
YLR110C	0	0	0	0	0	0	0	0	0	0	0	0	0	0	0	0	0	0	0	0	0	0	0	0	0	0	0	0	0	0	0	0	0	0	0	0	0	0	0	0	0	0	0	0	0	0	0	0	0
YDL061C	0.4	0.421	0.648	0.69	0.69	0.69	0.69	0.69	0.69	0.69	0.648	0.707	0.886	0.886	0.928	1.13	1.13	1.13	1.151	1.17	1.17	1.17	1.151	1.25	1.25	1.288	1.288	1.288	1.326	1.364	1.364	1.364	1.467	1.547	1.585	1.585	1.585	1.585	1.606	1.606	1.644	1.644	1.644	1.644	1.644	1.644	1.644	1.644	1.625
YOR179C	3.845	3.845	3.826	3.845	3.864	3.904	3.923	3.923	3.923	3.986	4.163	4.241	4.26	4.26	4.26	4.26	4.239	4.239	4.239	4.239	4.258	4.22	4.241	4.201	4.22	4.182	4.281	4.281	4.281	4.281	4.281	4.281	4.281	4.281	4.262	4.262	4.043	3.965	3.908	3.908	3.908	3.946	3.946	3.946	4.045	4.045	4.064	4.045	4.045
YGR021W	1.147	1.147	1.147	1.147	1.147	1.147	1.128	1.128	1.128	1.128	1.128	1.128	1.147	1.147	1.168	1.168	1.168	1.168	1.168	1.208	1.208	1.208	1.208	1.208	1.208	1.208	1.208	1.208	1.187	1.187	1.145	1.147	1.128	1.128	1.128	1.128	1.128	1.128	1.128	1.107	1.107	1.107	1.107	1.107	1.109	1.071	1.071	1.05	1.05
YOR174W	0.75	0.771	0.771	0.771	0.771	0.771	0.712	0.712	0.693	0.693	0.693	0.674	0.52	0.421	0.402	0.423	0.423	0.423	0.423	0.423	0.444	0.444	0.484	0.484	0.505	0.505	0.505	0.505	0.505	0.425	0.364	0.343	0.343	0.345	0.423	0.503	0.503	0.503	0.503	0.503	0.503	0.583	0.583	0.583	0.583	0.583	0.583	0.583	0.583
YGL005C	0.539	0.539	0.617	0.714	0.735	0.735	0.775	0.834	0.834	0.834	0.834	0.834	0.834	0.853	0.872	0.872	0.872	0.891	0.891	0.891	0.891	0.891	0.929	0.948	0.948	0.988	1.047	1.047	1.047	1.047	1.047	1.047	1.047	1.066	1.104	1.104	1.104	1.104	1.104	1.104	1.146	1.125	1.125	1.144	1.144	1.144	1.165	1.165	1.144
YML001W	1.185	1.246	1.227	1.227	1.248	1.328	1.328	1.328	1.328	1.328	1.307	1.307	1.307	1.307	1.307	1.326	1.366	1.366	1.366	1.404	1.404	1.404	1.425	1.425	1.425	1.425	1.425	1.425	1.423	1.423	1.423	1.423	1.402	1.402	1.402	1.402	1.402	1.402	1.402	1.383	1.383	1.383	1.383	1.383	1.383	1.383	1.261	1.282	1.263
YNL292W	0.387	0.408	0.408	0.427	0.427	0.427	0.387	0.423	0.423	0.444	0.423	0.442	0.442	0.442	0.444	0.465	0.465	0.465	0.444	0.465	0.505	0.505	0.505	0.524	0.524	0.524	0.566	0.587	0.587	0.587	0.568	0.568	0.568	0.568	0.568	0.566	0.566	0.585	0.585	0.585	0.585	0.585	0.585	0.585	0.585	0.585	0.585	0.585	0.585
YPL233W	0.038	0.038	0.038	0.038	0.038	0.038	0.038	0.038	0.038	0.038	0.038	0.057	0.057	0.057	0.057	0.057	0.057	0.057	0.057	0.076	0.076	0.076	0.076	0.076	0.076	0.057	0.057	0.057	0.057	0.057	0.057	0.057	0.057	0.057	0.057	0.057	0.076	0.076	0.076	0.076	0.076	0.095	0.114	0.135	0.135	0.135	0.135	0.135	0.135
YLR350W	0.179	0.179	0.179	0.158	0.158	0.158	0.158	0.158	0.158	0.158	0.158	0.158	0.158	0.158	0.158	0.158	0.179	0.179	0.179	0.179	0.179	0.179	0.179	0.158	0.158	0.158	0.139	0.139	0.139	0.139	0.139	0.139	0.139	0.139	0.139	0.097	0.097	0.097	0.118	0.118	0.118	0.118	0.118	0.118	0.118	0.118	0.118	0.118	0.118
YBR127C	1.976	2.056	2.056	2.077	2.077	2.098	2.098	2.119	2.197	2.176	2.176	2.197	2.279	2.513	2.532	2.572	2.572	2.572	2.65	2.709	2.709	2.709	2.709	2.709	2.711	2.711	2.751	2.73	2.73	2.73	2.73	2.749	2.77	2.77	2.77	2.77	2.789	2.789	2.789	2.789	2.789	2.789	2.789	2.789	2.789	2.789	2.789	2.789	2.789
YKL137W	0.876	0.876	0.834	0.815	0.739	0.781	0.8	0.8	0.8	0.819	0.819	0.819	0.857	0.857	0.857	0.857	0.857	0.859	0.859	0.88	0.84	0.861	0.861	0.901	0.901	0.901	0.88	0.88	0.88	1.061	1.061	1.061	1.061	1.08	1.08	1.08	1.08	1.118	1.116	1.116	1.116	1.116	1.116	1.116	1.116	1.116	1.116	1.116	1.097
YIL094C	1.061	1.061	1.103	1.181	1.181	1.181	1.16	1.139	1.139	1.16	1.179	1.179	1.217	1.217	1.217	1.217	1.196	1.196	1.217	1.177	1.158	1.158	1.158	1.158	1.158	1.158	1.177	1.137	1.137	1.137	1.097	1.097	1.118	1.158	1.177	1.177	1.236	1.236	1.217	1.217	1.28	1.198	1.198	1.198	1.179	1.179	1.219	1.238	1.238
YNL277W-A	1.085	1.085	1.085	1.085	1.085	1.085	1.104	1.104	1.085	1.146	1.146	1.127	1.087	1.087	1.087	1.087	1.087	1.087	1.087	1.087	1.087	1.108	1.108	1.108	1.108	1.108	1.108	1.108	1.108	1.089	1.051	1.03	1.03	1.03	1.03	1.03	1.03	1.03	1.03	1.03	1.03	0.95	0.969	0.969	0.969	0.969	0.969	0.969	0.91
YCL028W	1.087	1.087	1.087	1.087	1.087	1.03	1.011	1.013	1.013	1.013	1.013	0.992	0.95	0.832	0.832	0.87	0.87	0.91	0.948	0.948	0.929	0.929	0.948	0.929	0.91	0.931	0.912	0.912	0.891	0.891	0.891	0.872	0.91	0.91	0.91	0.931	0.95	0.95	0.95	0.95	0.95	0.931	0.931	0.91	0.91	0.893	0.893	0.893	0.893
YKL166C	0.674	0.674	0.674	0.674	0.655	0.655	0.655	0.655	0.655	0.655	0.615	0.501	0.482	0.461	0.461	0.421	0.421	0.44	0.44	0.44	0.44	0.44	0.44	0.419	0.419	0.419	0.419	0.419	0.419	0.419	0.419	0.44	0.44	0.44	0.44	0.44	0.44	0.44	0.44	0.44	0.44	0.44	0.44	0.44	0.44	0.4	0.381	0.381	0.381
YFR007W	0.48	0.44	0.461	0.48	0.501	0.501	0.501	0.543	0.543	0.543	0.543	0.543	0.543	0.543	0.543	0.562	0.543	0.583	0.581	0.581	0.6	0.6	0.619	0.619	0.619	0.619	0.619	0.619	0.619	0.619	0.619	0.619	0.619	0.638	0.6	0.6	0.6	0.6	0.6	0.621	0.64	0.64	0.64	0.64	0.581	0.562	0.562	0.621	0.684
YJL097W	0.823	0.842	0.821	0.821	0.821	0.821	0.821	0.84	0.84	0.857	0.836	0.855	0.855	0.855	0.838	0.838	0.817	0.817	0.836	0.958	1.042	1.042	1.042	1.042	1.042	1.042	1.042	1.084	1.084	1.084	1.084	1.084	1.084	1.063	1.044	1.044	1.044	1.044	1.044	1.044	1.044	1.025	1.025	1.025	1.025	1.004	1.004	1.023	1.044
YLR337C	0.038	0.038	0.038	0.038	0.038	0.038	0.057	0.076	0.076	0.076	0.076	0.076	0.076	0.076	0.076	0.076	0.076	0.076	0.076	0.076	0.097	0.116	0.194	0.194	0.194	0.194	0.194	0.255	0.274	0.314	0.314	0.314	0.314	0.314	0.314	0.335	0.354	0.354	0.354	0.432	0.432	0.432	0.453	0.472	0.472	0.493	0.571	0.59	0.609
YNL206C	1.221	1.221	1.322	1.322	1.322	1.322	1.322	1.322	1.322	1.322	1.364	1.364	1.364	1.364	1.364	1.364	1.364	1.406	1.385	1.385	1.385	1.385	1.385	1.385	1.385	1.385	1.427	1.427	1.465	1.486	1.505	1.505	1.505	1.505	1.505	1.503	1.503	1.503	1.503	1.503	1.503	1.503	1.503	1.503	1.503	1.503	1.503	1.503	1.503
YEL048C	0.807	0.807	0.807	0.828	0.828	0.809	0.828	0.971	0.99	1.032	1.051	1.051	1.091	1.091	1.091	1.188	1.285	1.306	1.386	1.386	1.405	1.405	1.424	1.403	1.384	1.384	1.384	1.384	1.405	1.447	1.729	1.748	1.748	1.748	1.769	1.769	1.79	1.809	1.868	1.925	1.986	1.986	2.007	2.026	2.026	2.026	2.026	2.026	2.026
YML082W	1.51	1.51	1.451	1.451	1.348	1.348	1.348	1.308	1.308	1.171	1.053	0.914	0.855	0.834	0.834	0.834	0.754	0.754	0.695	0.596	0.537	0.537	0.537	0.537	0.537	0.537	0.537	0.537	0.537	0.457	0.436	0.436	0.436	0.436	0.436	0.415	0.377	0.377	0.377	0.314	0.217	0.217	0.217	0.217	0.217	0.217	0.217	0.217	0.217
YML072C	0.67	0.67	0.67	0.67	0.691	0.71	0.731	0.731	0.731	0.731	0.731	0.731	0.712	0.712	0.712	0.712	0.693	0.672	0.672	0.729	0.83	0.83	0.83	0.83	0.79	0.811	0.811	0.83	0.849	0.868	0.868	0.868	0.887	0.868	0.868	0.868	0.868	0.887	0.887	0.887	0.906	0.906	0.906	0.925	0.925	0.925	0.925	0.925	0.925
YBL032W	3.072	3.072	3.072	3.072	3.072	3.072	3.072	3.072	3.053	3.053	3.053	3.053	3.053	3.053	3.053	3.053	3.053	3.053	3.053	3.053	3.074	3.095	3.076	3.076	3.076	3.076	3.076	3.076	3.076	3.076	2.998	2.977	2.977	2.956	2.916	2.897	2.897	2.878	2.857	2.857	2.857	2.857	2.857	2.838	2.838	2.838	2.838	2.661	2.661
YGR214W	0	0	0	0	0	0	0	0	0	0	0	0	0	0	0	0	0	0	0	0	0	0	0	0	0	0	0	0	0	0	0	0	0	0	0	0	0	0	0	0	0	0	0	0	0	0	0	0	0
YLR418C	0.766	0.787	0.787	0.787	0.768	0.768	0.768	0.825	0.865	0.865	0.884	0.981	1.082	1.082	1.141	1.375	1.495	1.514	1.611	1.63	1.63	1.63	1.63	1.63	1.63	1.691	1.748	1.845	1.845	1.845	1.845	1.845	1.845	1.845	1.845	1.864	1.864	1.864	1.864	1.864	1.864	1.864	1.864	1.864	1.883	1.883	1.883	1.904	1.904
YHR204W	0.042	0.042	0.042	0.042	0.042	0.042	0.021	0.021	0.021	0.021	0.021	0.021	0.021	0.021	0.021	0.021	0.021	0.021	0.021	0.021	0.021	0.021	0.021	0.021	0.021	0.021	0.021	0.021	0.021	0.021	0.021	0.021	0.021	0.021	0.021	0.021	0.021	0.021	0.021	0.04	0.04	0.04	0.04	0.04	0.04	0.04	0.04	0.04	0.04
YIL043C	0.581	0.581	0.562	0.562	0.661	0.682	0.703	0.703	0.703	0.703	0.703	0.703	0.766	0.802	0.802	0.802	0.882	0.861	0.861	0.899	0.901	0.901	0.92	0.92	0.96	0.96	0.981	0.918	0.918	0.918	0.918	0.939	0.939	0.977	0.977	0.977	0.998	1.139	1.099	1.217	1.217	1.217	1.217	1.217	1.217	1.198	1.116	1.137	1.175
YPL029W	0.842	0.842	0.861	0.823	0.823	0.823	0.823	0.804	0.783	0.783	0.783	0.804	0.785	0.785	0.785	0.785	0.785	0.785	0.785	0.764	0.701	0.68	0.68	0.68	0.661	0.661	0.642	0.661	0.661	0.661	0.682	0.682	0.682	0.701	0.701	0.701	0.701	0.701	0.701	0.701	0.72	0.758	0.718	0.718	0.718	0.718	0.718	0.718	0.739
YHR028C	0.756	0.756	0.735	0.735	0.735	0.754	0.792	0.792	0.792	0.792	0.893	0.95	0.95	1.011	1.03	1.049	1.049	1.049	1.049	1.049	1.049	1.108	1.108	1.108	1.146	1.146	1.146	1.146	1.146	1.146	1.146	1.146	1.144	1.144	1.144	1.203	1.203	1.203	1.203	1.182	1.201	1.281	1.382	1.382	1.382	1.542	1.542	1.58	1.618
YGL237C	0.242	0.242	0.242	0.242	0.242	0.242	0.242	0.242	0.242	0.242	0.242	0.282	0.282	0.282	0.261	0.261	0.261	0.261	0.261	0.261	0.261	0.261	0.242	0.242	0.242	0.242	0.242	0.261	0.303	0.303	0.303	0.324	0.324	0.324	0.345	0.387	0.387	0.387	0.387	0.387	0.387	0.387	0.406	0.467	0.488	0.488	0.488	0.488	0.488
YNL088W	0.503	0.503	0.503	0.503	0.503	0.482	0.482	0.482	0.482	0.482	0.482	0.501	0.501	0.625	0.625	0.625	0.625	0.625	0.625	0.625	0.625	0.644	0.644	0.644	0.644	0.644	0.665	0.665	0.644	0.644	0.663	0.663	0.663	0.663	0.663	0.663	0.644	0.644	0.644	0.682	0.682	0.682	0.682	0.682	0.682	0.682	0.682	0.703	0.684
YJL180C	0.535	0.533	0.533	0.514	0.514	0.514	0.552	0.531	0.55	0.571	0.571	0.571	0.592	0.592	0.592	0.592	0.592	0.573	0.594	0.594	0.594	0.594	0.573	0.594	0.615	0.615	0.636	0.617	0.617	0.617	0.556	0.577	0.598	0.617	0.617	0.617	0.617	0.657	0.836	0.857	0.857	0.857	0.857	0.857	0.857	0.897	0.96	0.96	0.96
YOR210W	1.551	1.532	1.532	1.532	1.532	1.492	1.471	1.471	1.49	1.49	1.49	1.49	1.49	1.433	1.353	1.332	1.332	1.311	1.292	1.252	1.233	1.233	1.214	1.214	1.214	1.193	1.172	1.151	1.111	1.111	1.111	1.111	1.09	1.09	1.09	1.09	1.071	1.01	1.01	0.972	0.896	0.896	0.896	0.896	0.896	0.896	0.711	0.608	0.547
YDR027C	1.192	1.192	1.173	1.152	1.211	1.211	1.211	1.211	1.19	1.209	1.209	1.209	1.209	1.209	1.209	1.23	1.23	1.23	1.23	1.23	1.23	1.23	1.23	1.209	1.209	1.23	1.23	1.23	1.211	1.211	1.211	1.211	1.211	1.211	1.211	1.192	1.192	1.192	1.192	1.192	1.192	1.173	1.173	1.173	1.173	1.173	1.173	1.173	1.192
YIL047C	1.306	1.306	1.306	1.287	1.287	1.287	1.287	1.325	1.245	1.127	1.146	1.108	1.108	1.108	1.066	1.066	1.047	1.066	1.068	1.068	1.068	1.352	1.352	1.352	1.413	1.392	1.47	1.605	1.605	1.805	1.784	1.822	1.822	1.822	1.822	1.841	1.841	1.86	1.86	1.841	2.06	2.176	2.176	2.176	2.176	2.176	2.079	1.999	1.999
YKL162C	0.444	0.444	0.446	0.461	0.461	0.48	0.48	0.48	0.501	0.558	0.714	0.714	0.714	0.714	0.714	0.714	0.735	0.735	0.735	0.716	0.716	0.716	0.716	0.697	0.716	0.756	0.756	0.756	0.777	0.798	0.798	0.798	0.819	0.798	0.798	0.798	0.84	0.859	0.859	0.859	0.859	0.88	0.88	0.88	0.88	0.88	0.88	0.88	0.899
YBR165W	0.606	0.606	0.606	0.587	0.587	0.587	0.587	0.606	0.606	0.604	0.581	0.562	0.562	0.562	0.562	0.562	0.583	0.602	0.623	0.623	0.623	0.623	0.686	0.686	0.686	0.686	0.686	0.686	0.686	0.686	0.686	0.724	0.785	0.785	0.785	0.804	0.804	0.804	0.804	0.804	0.804	0.804	0.785	0.785	0.785	0.785	0.764	0.764	0.764
YBR132C	0.398	0.398	0.398	0.398	0.398	0.398	0.398	0.398	0.379	0.417	0.438	0.457	0.457	0.457	0.457	0.457	0.478	0.499	0.499	0.537	0.537	0.537	0.537	0.537	0.537	0.558	0.558	0.558	0.558	0.558	0.558	0.558	0.558	0.558	0.558	0.558	0.558	0.558	0.558	0.558	0.558	0.558	0.558	0.516	0.495	0.495	0.495	0.476	0.476
YLR005W	1.461	1.381	1.324	1.324	1.324	1.324	1.187	1.187	1.166	1.185	1.145	1.107	1.107	1.107	1.107	1.107	1.107	1.107	1.086	1.086	1.086	0.987	0.947	0.947	0.947	0.707	0.623	0.562	0.562	0.562	0.604	0.623	0.623	0.602	0.581	0.581	0.56	0.56	0.56	0.56	0.756	0.813	0.813	0.813	0.832	0.832	0.832	0.832	0.832
YBR156C	0.44	0.503	0.503	0.739	0.739	0.758	0.941	0.941	0.941	0.96	1.017	1.017	1.017	1.017	1.017	1.038	1.038	1.038	1.038	1.017	1.017	1.017	0.996	0.996	0.977	1.019	1.019	1.019	1.019	1.019	1.019	0.996	0.996	0.996	1.078	1.099	1.12	1.12	1.16	1.16	1.16	1.16	1.16	1.2	1.2	1.2	1.181	1.181	1.141
YDR046C	0	0	0	0	0	0	0	0	0	0	0	0	0	0	0	0	0	0	0	0	0	0	0	0	0	0	0	0	0	0	0	0	0	0	0	0	0	0	0	0	0	0	0	0	0	0	0	0	0
YJL078C	0.019	0.019	0.019	0.019	0.019	0.019	0.019	0.019	0.019	0.019	0.019	0.019	0.019	0.019	0	0	0	0	0	0	0	0	0	0	0	0	0	0	0	0	0	0	0	0	0	0	0	0	0	0	0	0	0	0	0	0	0	0	0
YGR215W	0.499	0.499	0.52	0.52	0.52	0.52	0.499	0.499	0.558	0.558	0.598	0.598	0.598	0.598	0.596	0.596	0.596	0.615	0.615	0.615	0.615	0.575	0.575	0.594	0.594	0.594	0.594	0.594	0.594	0.594	0.573	0.573	0.573	0.592	0.592	0.592	0.592	0.592	0.571	0.571	0.611	0.613	0.613	0.613	0.613	0.594	0.594	0.594	0.594
YCL058W-A	0.509	0.528	0.568	0.568	0.568	0.671	0.671	0.671	0.65	0.65	0.65	0.65	0.65	0.629	0.667	0.709	0.709	0.728	0.728	0.728	0.728	0.791	0.871	0.987	0.987	1.027	1.067	1.067	1.067	1.067	1.067	1.067	1.067	1.067	1.046	1.046	1.046	1.046	1.065	1.084	1.084	1.103	1.143	1.162	1.162	1.202	1.202	1.202	1.202
YDR186C	1.087	1.007	0.906	0.75	0.668	0.668	0.668	0.687	0.687	0.687	0.687	0.687	0.59	0.533	0.533	0.514	0.493	0.493	0.493	0.493	0.493	0.493	0.493	0.472	0.472	0.472	0.472	0.472	0.472	0.472	0.434	0.434	0.434	0.413	0.394	0.354	0.354	0.354	0.354	0.354	0.354	0.354	0.354	0.354	0.354	0.335	0.335	0.335	0.314
YKR037C	0.524	0.524	0.524	0.484	0.379	0.358	0.358	0.358	0.358	0.339	0.339	0.318	0.318	0.28	0.299	0.44	0.501	0.52	0.541	0.541	0.541	0.541	0.52	0.541	0.562	0.562	0.581	0.581	0.581	0.56	0.6	0.659	0.659	0.68	0.701	0.701	0.701	0.741	0.901	0.901	0.901	0.901	0.901	0.901	0.901	0.901	0.901	0.922	0.903
YBR196C	0.021	0.021	0.021	0.021	0.021	0.021	0.021	0.021	0.021	0.021	0.021	0.021	0.021	0.021	0.021	0.021	0.021	0.021	0.021	0.021	0.021	0.021	0.021	0.021	0.021	0.021	0.021	0.021	0.021	0.021	0.021	0.021	0.021	0.042	0.042	0.042	0.042	0.042	0.042	0.042	0.042	0.042	0.042	0.042	0.042	0.042	0.042	0.042	0.042
YHR048W	0.691	0.691	0.691	0.691	0.67	0.67	0.689	0.727	0.748	0.767	0.767	0.746	0.788	0.788	0.809	0.809	0.809	0.809	0.828	0.828	0.828	0.849	0.83	0.891	0.912	0.912	0.931	0.969	0.969	0.95	0.95	0.971	0.971	0.99	1.009	1.009	1.009	1.009	1.009	1.009	1.009	0.969	0.969	1.03	1.03	1.03	1.03	1.03	1.03
YDR035W	0.855	0.855	0.855	0.855	0.855	0.836	0.836	0.836	0.836	0.836	0.857	0.857	0.857	0.857	0.857	0.857	0.857	0.838	0.838	0.838	0.838	0.838	0.838	0.838	0.838	0.838	0.838	0.838	0.838	0.838	0.838	0.76	0.741	0.741	0.741	0.741	0.741	0.741	0.741	0.741	0.739	0.739	0.739	0.739	0.739	0.657	0.558	0.558	0.558
YDL203C	2.004	2.004	2.004	1.945	1.846	1.827	1.827	1.827	1.827	1.827	1.827	1.827	1.728	1.69	1.69	1.69	1.629	1.629	1.629	1.629	1.65	1.65	1.631	1.551	1.393	1.393	1.374	1.353	1.393	1.212	1.212	1.212	1.212	1.212	1.212	1.233	1.136	1.176	1.157	1.157	1.157	0.894	0.73	0.709	0.73	0.73	0.833	0.852	0.873
YOR027W	0.699	0.699	0.699	0.699	0.699	0.68	0.638	0.638	0.659	0.659	0.638	0.638	0.541	0.541	0.541	0.541	0.541	0.541	0.541	0.522	0.522	0.522	0.501	0.501	0.501	0.501	0.501	0.501	0.541	0.52	0.52	0.52	0.52	0.52	0.52	0.52	0.52	0.52	0.52	0.482	0.44	0.44	0.44	0.44	0.44	0.44	0.44	0.44	0.379
YGR161W-C	0.236	0.255	0.255	0.255	0.257	0.297	0.297	0.297	0.297	0.297	0.297	0.297	0.297	0.297	0.297	0.297	0.297	0.297	0.297	0.297	0.297	0.297	0.297	0.278	0.278	0.278	0.278	0.278	0.278	0.278	0.24	0.24	0.24	0.259	0.259	0.259	0.259	0.259	0.259	0.259	0.259	0.259	0.259	0.259	0.259	0.259	0.259	0.259	0.259
YHR195W	0.6	0.64	0.64	0.64	0.64	0.64	0.64	0.64	0.659	0.659	0.659	0.678	0.678	0.678	0.678	0.678	0.678	0.699	0.699	0.72	0.72	0.72	0.72	0.72	0.72	0.779	0.779	0.779	0.779	0.779	0.779	0.779	0.779	0.779	0.779	0.779	0.798	0.838	0.878	0.899	0.899	0.899	0.88	0.88	0.88	0.88	0.92	0.92	0.92
YJL159W	0.937	0.937	0.937	0.937	0.937	0.918	0.918	0.897	0.857	0.895	0.895	0.895	0.895	0.895	0.853	0.834	0.834	0.815	0.815	0.775	0.775	0.773	0.773	0.773	0.773	0.754	0.754	0.754	0.754	0.735	0.676	0.634	0.634	0.594	0.594	0.575	0.554	0.451	0.451	0.451	0.451	0.451	0.451	0.373	0.373	0.373	0.373	0.373	0.373
YLR263W	2.016	2.056	2.157	2.138	2.138	2.178	2.178	2.199	2.199	2.296	2.275	2.275	2.275	2.275	2.275	2.275	2.212	2.17	2.452	2.431	2.431	2.431	2.414	2.414	2.433	2.374	2.374	2.374	2.45	2.45	2.572	2.831	2.831	2.85	2.829	2.848	2.985	3.048	3.027	3.048	3.048	3.048	3.048	3.046	3.105	3.086	3.242	3.242	3.223
YDR054C	0.716	0.716	0.716	0.716	0.716	0.716	0.716	0.735	0.735	0.735	0.735	0.735	0.735	0.735	0.735	0.735	0.735	0.735	0.735	0.695	0.655	0.598	0.598	0.598	0.598	0.598	0.598	0.598	0.617	0.636	0.657	0.657	0.657	0.657	0.636	0.615	0.594	0.594	0.575	0.535	0.535	0.535	0.417	0.375	0.333	0.312	0.312	0.312	0.312
YER144C	1.645	1.622	1.607	1.607	1.607	1.607	1.649	1.649	1.649	1.649	1.649	1.649	1.649	1.731	1.731	1.731	1.811	1.811	1.811	1.811	1.811	1.811	1.811	1.811	1.811	1.792	1.792	1.813	1.813	1.832	1.832	1.832	1.832	1.832	1.853	1.834	1.834	1.834	1.834	1.834	1.853	1.853	1.853	1.853	1.853	1.834	1.891	1.87	1.87
YNL129W	0.082	0.101	0.101	0.101	0.101	0.101	0.101	0.101	0.101	0.101	0.101	0.101	0.101	0.101	0.122	0.122	0.122	0.122	0.122	0.122	0.122	0.122	0.122	0.122	0.122	0.122	0.122	0.122	0.143	0.143	0.143	0.143	0.143	0.143	0.143	0.143	0.124	0.124	0.145	0.164	0.185	0.185	0.185	0.185	0.185	0.185	0.185	0.185	0.185
YOR056C	3.17	3.149	3.149	3.149	3.113	3.113	3.113	3.132	3.094	3.056	2.974	2.875	2.732	2.713	2.713	2.713	2.713	2.574	2.454	2.433	2.433	2.433	2.433	2.412	2.412	2.412	2.349	2.288	2.269	2.269	2.269	2.269	2.269	2.111	1.907	1.804	1.804	1.804	1.743	1.703	1.703	1.703	1.703	1.703	1.478	1.381	1.36	1.36	1.36
YOR191W	0.619	0.619	0.64	0.64	0.64	0.64	0.64	0.6	0.581	0.602	0.602	0.602	0.583	0.583	0.583	0.583	0.583	0.602	0.621	0.621	0.621	0.621	0.621	0.621	0.6	0.581	0.581	0.581	0.581	0.581	0.581	0.581	0.581	0.581	0.581	0.581	0.581	0.581	0.581	0.581	0.581	0.581	0.581	0.581	0.56	0.56	0.56	0.56	0.579
YDL001W	0.569	0.569	0.55	0.55	0.55	0.55	0.491	0.451	0.432	0.432	0.432	0.413	0.375	0.375	0.394	0.497	0.497	0.558	0.558	0.558	0.558	0.558	0.497	0.48	0.537	0.537	0.556	0.575	0.575	0.575	0.575	0.596	0.695	0.695	0.695	0.754	0.754	0.834	0.794	0.794	0.794	0.794	0.794	0.754	0.777	0.777	0.777	0.777	0.798
YHR077C	0.6	0.6	0.581	0.581	0.581	0.539	0.539	0.539	0.501	0.501	0.501	0.423	0.423	0.402	0.402	0.402	0.282	0.24	0.221	0.221	0.221	0.221	0.263	0.263	0.322	0.322	0.322	0.322	0.322	0.459	0.459	0.459	0.459	0.478	0.478	0.457	0.457	0.457	0.476	0.476	0.476	0.516	0.535	0.535	0.535	0.535	0.535	0.535	0.558
YNR030W	1.036	1.036	1.112	1.112	1.169	1.169	1.331	1.331	1.331	1.331	1.331	1.331	1.331	1.352	1.39	1.39	1.411	1.43	1.43	1.449	1.449	1.449	1.47	1.47	1.47	1.47	1.47	1.47	1.47	1.47	1.47	1.47	1.47	1.47	1.47	1.47	1.47	1.47	1.47	1.47	1.489	1.489	1.489	1.489	1.51	1.489	1.489	1.491	1.491
YOR330C	2.055	2.074	2.074	2.173	2.173	2.213	2.213	2.253	2.234	2.234	2.234	2.274	2.274	2.274	2.274	2.234	2.234	2.234	2.234	2.253	2.253	2.253	2.251	2.251	2.251	2.251	2.251	2.251	2.251	2.211	2.211	2.211	2.211	2.211	2.211	2.211	2.211	2.211	2.211	2.211	2.211	2.211	2.23	2.23	2.188	2.188	2.188	2.188	2.188
YDL084W	1.432	1.432	1.432	1.432	1.451	1.432	1.432	1.432	1.432	1.472	1.472	1.472	1.472	1.472	1.472	1.472	1.472	1.472	1.472	1.472	1.491	1.491	1.491	1.512	1.512	1.512	1.512	1.512	1.512	1.512	1.512	1.512	1.512	1.512	1.512	1.512	1.531	1.531	1.531	1.51	1.51	1.51	1.51	1.51	1.51	1.51	1.51	1.51	1.51
YDR231C	0.337	0.337	0.337	0.337	0.316	0.276	0.276	0.297	0.278	0.278	0.259	0.259	0.259	0.259	0.221	0.221	0.221	0.221	0.2	0.2	0.2	0.2	0.122	0.122	0.122	0.141	0.141	0.141	0.141	0.141	0.141	0.141	0.12	0.12	0.12	0.101	0.101	0.12	0.181	0.181	0.2	0.221	0.242	0.242	0.242	0.242	0.242	0.261	0.28
YHR066W	1.208	1.187	1.187	1.187	1.208	1.208	1.189	1.189	1.189	1.189	1.189	1.189	1.208	1.208	1.208	1.208	1.189	1.189	1.189	1.189	1.168	1.168	1.168	1.168	1.168	1.168	1.149	1.149	1.149	1.149	1.149	1.149	1.149	1.149	1.149	1.149	1.149	1.149	1.149	1.111	1.111	1.05	1.05	1.048	1.048	1.048	1.027	1.027	1.027
YDR044W	2.045	2.045	2.005	2.005	2.005	1.866	1.866	1.866	1.866	1.866	1.866	1.866	1.782	1.704	1.704	1.525	1.407	1.268	1.268	1.289	1.11	1.11	1.091	0.847	0.788	0.807	0.807	0.807	0.748	0.71	0.691	0.71	0.731	0.731	0.731	0.731	0.731	0.71	0.71	0.75	0.75	0.75	0.75	0.75	0.75	0.731	0.731	0.672	0.672
YGR078C	0.72	0.968	0.989	1.168	1.328	1.328	1.385	1.385	1.446	1.465	1.484	1.484	1.463	1.463	1.503	1.503	1.503	1.503	1.503	1.524	1.524	1.606	1.625	1.625	1.625	1.667	1.707	1.726	1.726	1.764	1.764	1.764	1.764	1.764	1.764	1.764	1.785	1.785	1.785	1.785	1.785	1.785	1.785	1.766	1.766	1.747	1.787	1.787	1.768
YLR014C	0.762	0.762	0.6	0.539	0.537	0.537	0.577	0.558	0.577	0.577	0.558	0.663	0.663	0.663	0.663	0.722	0.775	0.973	0.992	1.03	1.03	1.03	1.051	1.032	1.032	1.072	1.152	1.327	1.327	1.424	1.424	1.424	1.443	1.523	1.765	2.178	2.178	2.178	2.197	2.197	2.197	2.176	2.235	2.235	2.235	2.235	2.254	2.275	2.351
YCL039W	1.125	1.365	1.365	1.365	1.365	1.365	1.403	1.403	1.403	1.445	1.445	1.445	1.445	1.445	1.466	1.466	1.466	1.466	1.466	1.447	1.447	1.447	1.447	1.447	1.447	1.447	1.447	1.426	1.426	1.426	1.426	1.426	1.426	1.426	1.407	1.426	1.468	1.468	1.489	1.605	1.624	1.645	1.645	1.645	1.645	1.645	1.645	1.645	1.645
YDL010W	0.621	0.663	0.684	0.684	0.684	0.684	0.646	0.627	0.646	0.646	0.707	0.747	0.747	0.785	0.806	0.806	0.806	0.806	0.787	0.787	0.808	0.949	1.006	1.105	1.126	1.126	1.126	1.126	1.126	1.162	1.162	1.162	1.2	1.219	1.24	1.259	1.259	1.259	1.259	1.259	1.259	1.259	1.219	1.198	1.198	1.177	1.177	1.177	1.219
YOR273C	0.219	0.219	0.278	0.278	0.278	0.278	0.278	0.257	0.257	0.316	0.337	0.453	0.453	0.453	0.453	0.453	0.453	0.432	0.432	0.432	0.453	0.493	0.514	0.514	0.552	0.59	0.59	0.59	0.571	0.571	0.571	0.571	0.571	0.571	0.531	0.531	0.531	0.55	0.592	0.613	0.912	0.912	0.971	1.129	1.129	1.15	1.15	1.15	1.249
YGR204W	0.019	0.019	0.019	0.019	0.019	0.019	0.019	0.019	0.019	0.019	0	0	0	0	0	0	0	0	0	0	0	0	0	0	0	0	0	0	0	0	0	0	0	0	0	0	0	0	0	0	0	0	0	0.021	0.021	0.021	0.021	0.021	0.021
YLR278C	0.021	0.021	0.021	0	0	0	0	0	0	0	0	0	0	0	0	0	0	0	0	0	0	0	0	0	0	0	0	0	0	0	0	0	0	0	0	0	0	0	0	0	0	0	0	0	0	0	0	0	0
YPL007C	0.282	0.282	0.261	0.242	0.24	0.24	0.24	0.301	0.36	0.36	0.421	0.421	0.421	0.421	0.421	0.421	0.421	0.421	0.421	0.421	0.421	0.36	0.341	0.341	0.379	0.459	0.459	0.459	0.459	0.478	0.539	0.598	0.72	0.72	0.72	0.779	0.779	0.779	0.76	0.781	0.781	0.802	0.84	1.065	1.246	1.246	1.265	1.343	1.343
YNR026C	0.588	0.588	0.588	0.63	0.63	0.693	0.849	0.967	0.967	1.203	1.203	1.222	1.243	1.243	1.243	1.243	1.264	1.264	1.264	1.283	1.378	1.378	1.378	1.378	1.378	1.378	1.399	1.399	1.399	1.399	1.439	1.458	1.479	1.517	1.54	1.54	1.54	1.54	1.54	1.559	1.599	1.618	1.637	1.637	1.637	1.637	1.637	1.637	1.637
YDR514C	0.465	0.585	0.585	0.604	0.604	0.604	0.604	0.602	0.623	0.623	0.623	0.642	0.682	0.682	0.682	0.703	0.724	0.724	0.724	0.705	0.705	0.705	0.724	0.785	0.785	0.785	0.785	0.785	0.785	0.804	0.804	0.804	0.804	0.804	0.804	0.804	0.804	0.886	0.886	0.928	0.928	0.947	0.947	0.947	0.966	0.966	0.966	0.966	0.966
YNL315C	1.011	1.068	1.068	1.11	1.089	1.108	1.165	1.184	1.203	1.203	1.203	1.203	1.203	1.222	1.306	1.634	1.634	1.655	1.716	1.716	1.735	1.95	1.971	1.971	1.971	1.971	1.971	2.093	2.093	2.093	2.114	2.152	2.173	2.192	2.249	2.249	2.426	2.426	2.426	2.426	2.426	2.464	2.464	2.464	2.502	2.502	2.502	2.502	2.502
YOR256C	0.36	0.36	0.32	0.32	0.261	0.261	0.261	0.2	0.2	0.219	0.219	0.219	0.219	0.219	0.219	0.24	0.24	0.24	0.24	0.24	0.24	0.24	0.24	0.24	0.24	0.24	0.24	0.24	0.261	0.28	0.28	0.299	0.318	0.318	0.339	0.398	0.438	0.438	0.438	0.455	0.455	0.455	0.476	0.554	0.554	0.554	0.573	0.573	0.615
YBR084C-A	0	0	0	0	0	0	0	0	0	0	0	0	0	0	0	0	0	0	0	0	0	0	0	0	0	0	0	0	0	0	0	0	0	0	0	0	0	0	0	0	0	0	0	0	0	0	0	0	0
YDR476C	0.844	0.844	0.844	0.825	0.764	0.806	0.844	0.903	0.903	0.924	0.924	0.924	0.924	0.924	0.924	0.924	0.924	0.924	0.945	0.945	0.945	0.945	0.945	0.945	0.966	0.966	0.966	0.966	0.966	0.966	0.903	0.882	0.882	0.882	0.882	0.882	0.882	0.882	0.882	0.861	0.861	0.861	0.861	0.861	0.861	0.861	0.842	0.84	0.84
YDR173C	0.413	0.413	0.394	0.394	0.394	0.337	0.337	0.337	0.337	0.337	0.337	0.337	0.337	0.337	0.337	0.337	0.337	0.337	0.337	0.318	0.318	0.318	0.297	0.297	0.295	0.295	0.295	0.295	0.295	0.295	0.295	0.295	0.274	0.274	0.274	0.274	0.274	0.274	0.274	0.274	0.274	0.255	0.255	0.255	0.236	0.236	0.217	0.217	0.217
YPL024W	0.059	0.059	0.059	0.059	0.059	0.059	0.059	0.059	0.08	0.08	0.08	0.08	0.08	0.08	0.12	0.12	0.12	0.12	0.12	0.12	0.16	0.16	0.16	0.16	0.16	0.16	0.16	0.16	0.16	0.16	0.16	0.16	0.16	0.16	0.2	0.238	0.238	0.257	0.257	0.276	0.276	0.276	0.276	0.276	0.276	0.276	0.276	0.276	0.276
YNL085W	2.532	2.713	2.949	2.949	2.949	2.949	2.949	2.968	2.968	3.01	2.989	2.989	3.01	3.01	3.01	2.991	3.01	2.913	2.894	2.894	2.894	2.894	2.934	2.934	2.934	2.734	2.599	2.599	2.679	2.403	2.403	2.384	2.283	2.283	2.342	2.363	2.363	2.039	2.039	2.058	2.039	2.039	2.039	1.997	1.997	1.706	1.685	1.647	1.647
YJR022W	0.259	0.28	0.28	0.28	0.28	0.282	0.301	0.301	0.32	0.32	0.32	0.32	0.301	0.301	0.28	0.28	0.28	0.28	0.299	0.339	0.358	0.358	0.358	0.358	0.358	0.421	0.421	0.421	0.421	0.421	0.421	0.421	0.421	0.44	0.419	0.419	0.419	0.419	0.419	0.419	0.438	0.476	0.518	0.518	0.537	0.537	0.556	0.537	0.537
YDR179C	0.4	0.4	0.4	0.4	0.4	0.379	0.379	0.379	0.398	0.417	0.436	0.436	0.436	0.436	0.358	0.339	0.339	0.339	0.339	0.36	0.36	0.36	0.341	0.341	0.436	0.436	0.436	0.436	0.415	0.415	0.415	0.415	0.415	0.415	0.415	0.453	0.455	0.434	0.434	0.434	0.434	0.453	0.516	0.516	0.558	0.577	0.577	0.558	0.558
YDL033C	1.933	1.933	1.933	1.933	1.973	1.973	1.994	1.994	1.994	1.994	2.015	2.015	2.034	2.034	2.034	2.034	2.034	2.053	2.053	2.072	2.072	2.072	2.091	2.091	2.152	2.171	2.171	2.171	2.171	2.152	2.152	2.171	2.171	2.19	2.19	2.19	2.19	2.169	2.169	2.169	2.148	2.148	2.148	2.148	2.148	2.127	2.127	2.127	2.108
YGR173W	0.223	0.223	0.263	0.263	0.284	0.284	0.284	0.284	0.284	0.284	0.284	0.284	0.303	0.343	0.381	0.381	0.381	0.381	0.362	0.383	0.404	0.446	0.446	0.446	0.446	0.446	0.446	0.446	0.446	0.446	0.446	0.545	0.564	0.564	0.564	0.564	0.564	0.564	0.564	0.564	0.543	0.543	0.564	0.564	0.585	0.585	0.585	0.585	0.585
YOR362C	0.078	0.078	0.078	0.078	0.078	0.078	0.078	0.078	0.078	0.078	0.078	0.078	0.078	0.078	0.078	0.078	0.078	0.078	0.078	0.078	0.078	0.078	0.078	0.078	0.078	0.078	0.099	0.12	0.12	0.12	0.12	0.12	0.12	0.12	0.12	0.12	0.12	0.12	0.12	0.12	0.12	0.141	0.162	0.259	0.259	0.259	0.259	0.259	0.301
YLR449W	0.743	0.722	0.722	0.722	0.722	0.722	0.722	0.743	0.743	0.743	0.743	0.743	0.743	0.743	0.743	0.743	0.802	0.884	0.884	0.884	0.903	0.903	0.903	0.903	0.903	0.903	0.903	0.903	0.903	0.903	0.903	0.924	0.924	0.924	0.905	0.905	0.821	0.821	0.821	0.821	0.821	0.8	0.819	0.819	0.819	0.819	0.819	0.819	0.8
YHR165C	0.663	0.684	0.665	0.686	0.705	0.705	0.726	0.764	0.764	0.764	0.783	0.802	0.802	0.802	0.802	0.802	0.842	0.842	0.842	0.901	0.901	0.901	0.901	0.901	0.922	0.922	0.943	1.101	1.101	1.101	1.101	1.099	1.078	1.097	1.097	1.116	1.135	1.135	1.135	1.135	1.135	1.135	1.135	1.135	1.135	1.135	1.133	1.133	1.133
YNL024C-A	1.131	1.032	1.051	1.03	1.03	1.03	1.03	1.011	1.011	1.034	1.053	1.053	1.072	1.072	1.072	1.072	1.051	1.07	1.07	1.07	1.07	1.053	1.053	0.992	1.013	1.013	0.994	0.994	0.994	0.935	0.836	0.838	0.838	0.838	0.838	0.838	0.838	0.838	0.838	0.838	0.88	0.901	0.901	0.901	0.901	0.901	0.88	0.861	0.861
YLR072W	1.135	1.135	1.135	1.135	1.114	1.114	1.114	1.114	1.114	1.114	1.114	1.095	1.095	1.095	1.095	1.095	1.116	1.135	1.156	1.137	1.137	1.116	1.135	1.116	1.097	1.097	1.097	1.097	1.097	1.097	1.097	1.097	1.097	1.097	1.097	1.097	1.057	1.057	1.057	1.038	1.038	1.057	1.036	0.994	0.994	0.975	0.975	0.975	0.954
YLR396C	0.278	0.278	0.278	0.278	0.278	0.278	0.278	0.278	0.297	0.297	0.297	0.297	0.278	0.278	0.278	0.278	0.278	0.297	0.377	0.459	0.459	0.558	0.558	0.558	0.657	0.678	0.697	0.697	0.697	0.697	0.697	0.697	0.697	0.737	0.737	0.737	0.737	0.737	0.737	0.737	0.737	0.737	0.737	0.737	0.737	0.737	0.737	0.737	0.718
YGL164C	0.396	0.415	0.415	0.415	0.415	0.415	0.417	0.398	0.398	0.398	0.398	0.398	0.398	0.398	0.419	0.419	0.419	0.419	0.419	0.457	0.457	0.457	0.457	0.457	0.457	0.457	0.457	0.476	0.476	0.476	0.476	0.476	0.476	0.497	0.537	0.558	0.558	0.558	0.558	0.577	0.577	0.577	0.577	0.577	0.558	0.558	0.537	0.537	0.537
YFL031W	0.478	0.478	0.459	0.459	0.459	0.459	0.459	0.459	0.421	0.421	0.402	0.402	0.381	0.381	0.381	0.381	0.381	0.343	0.343	0.305	0.284	0.284	0.284	0.284	0.284	0.284	0.284	0.227	0.227	0.227	0.206	0.206	0.206	0.185	0.166	0.166	0.166	0.145	0.145	0.145	0.145	0.145	0.145	0.145	0.145	0.145	0.145	0.145	0.145
YGL104C	0	0	0.021	0.021	0.021	0.021	0.021	0.021	0.021	0.021	0.021	0.021	0.021	0.021	0.021	0.021	0.021	0.021	0.021	0.021	0.021	0.021	0.042	0.042	0.042	0.063	0.063	0.063	0.063	0.063	0.063	0.063	0.063	0.063	0.063	0.063	0.082	0.082	0.082	0.082	0.082	0.082	0.082	0.082	0.101	0.101	0.101	0.101	0.101
YOR044W	0.634	0.634	0.634	0.653	0.653	0.653	0.653	0.653	0.615	0.615	0.615	0.615	0.615	0.615	0.636	0.636	0.636	0.636	0.636	0.636	0.697	0.678	0.678	0.678	0.678	0.678	0.659	0.638	0.619	0.619	0.619	0.619	0.619	0.619	0.6	0.6	0.6	0.6	0.6	0.6	0.581	0.52	0.499	0.499	0.499	0.499	0.499	0.499	0.499
YKL198C	0.59	0.59	0.59	0.59	0.59	0.59	0.59	0.552	0.592	0.573	0.594	0.71	0.71	0.71	0.71	0.71	0.668	0.668	0.668	0.668	0.668	0.668	0.689	0.689	0.71	0.71	0.71	0.71	0.71	0.689	0.689	0.691	0.691	0.731	0.731	0.731	0.731	0.731	0.769	0.769	0.75	0.75	0.769	0.769	0.769	0.769	0.769	0.769	0.769
YMR241W	1.261	1.261	1.223	1.181	1.12	1.099	1.021	1.021	1.04	1.04	1.04	1	1.019	1.019	1.019	1.019	1.019	1.019	0.981	0.981	0.981	0.981	0.981	0.981	0.981	0.981	0.981	0.819	0.741	0.722	0.619	0.619	0.619	0.619	0.636	0.636	0.636	0.636	0.518	0.478	0.421	0.421	0.402	0.341	0.341	0.341	0.341	0.32	0.32
YOR346W	0.282	0.263	0.284	0.284	0.286	0.286	0.343	0.322	0.322	0.322	0.322	0.322	0.322	0.322	0.322	0.362	0.461	0.461	0.461	0.461	0.461	0.461	0.44	0.44	0.44	0.503	0.522	0.564	0.564	0.564	0.564	0.564	0.564	0.606	0.606	0.667	0.667	0.667	0.667	0.667	0.667	0.667	0.667	0.667	0.667	0.667	0.667	0.667	0.688
YCR095W-A	0.552	0.754	0.735	0.796	0.796	0.796	0.796	0.796	0.796	0.796	0.954	1.114	1.156	1.156	1.156	1.156	1.156	1.177	1.198	1.217	1.217	1.217	1.217	1.217	1.217	1.217	1.217	1.217	1.217	1.217	1.217	1.217	1.257	1.257	1.257	1.276	1.276	1.276	1.276	1.297	1.297	1.297	1.297	1.297	1.297	1.297	1.297	1.297	1.297
YFR004W	1.238	1.238	1.238	1.238	1.259	1.322	1.341	1.341	1.322	1.322	1.284	1.284	1.284	1.191	1.13	1.13	1.151	1.172	1.25	1.271	1.271	1.252	1.233	1.233	1.01	0.968	0.928	0.846	0.825	0.804	0.785	0.785	0.806	0.846	0.846	0.846	0.865	0.865	0.865	0.823	0.783	0.804	0.804	0.804	0.804	0.905	0.905	0.905	0.884
YHR011W	0.356	0.356	0.377	0.337	0.337	0.337	0.337	0.337	0.337	0.337	0.337	0.337	0.337	0.337	0.337	0.358	0.337	0.316	0.316	0.297	0.297	0.278	0.278	0.278	0.278	0.278	0.278	0.278	0.278	0.278	0.259	0.259	0.259	0.28	0.28	0.28	0.28	0.28	0.28	0.28	0.261	0.261	0.261	0.261	0.261	0.282	0.282	0.282	0.282
YDR498C	0.122	0.16	0.141	0.141	0.141	0.141	0.141	0.141	0.141	0.141	0.12	0.141	0.2	0.2	0.2	0.2	0.2	0.2	0.221	0.221	0.221	0.221	0.242	0.242	0.242	0.242	0.261	0.261	0.28	0.32	0.339	0.358	0.398	0.398	0.398	0.398	0.398	0.398	0.398	0.398	0.398	0.419	0.419	0.419	0.419	0.419	0.419	0.459	0.478
YPR036W	0.141	0.141	0.141	0.141	0.141	0.141	0.141	0.141	0.141	0.141	0.141	0.122	0.122	0.122	0.122	0.122	0.122	0.122	0.082	0.061	0.061	0.061	0.061	0.061	0.061	0.061	0.061	0.04	0.04	0.04	0.04	0.04	0.04	0.04	0.04	0.04	0.04	0.059	0.059	0.059	0.059	0.059	0.059	0.059	0.059	0.059	0.059	0.059	0.059
YLR040C	2.125	2.125	2.106	2.066	2.066	1.744	1.66	1.66	1.66	1.66	1.66	1.582	1.582	1.62	1.62	1.62	1.62	1.62	1.62	1.62	1.519	1.418	1.418	1.399	1.399	1.399	1.399	1.359	1.3	1.3	1.083	0.864	0.864	0.864	0.864	0.75	0.731	0.731	0.455	0.436	0.396	0.396	0.396	0.415	0.455	0.518	0.518	0.518	0.537
YPR133W-A	0.581	0.581	0.581	0.581	0.581	0.581	0.581	0.581	0.581	0.581	0.581	0.56	0.56	0.56	0.541	0.541	0.541	0.541	0.541	0.56	0.56	0.56	0.56	0.56	0.56	0.56	0.56	0.56	0.56	0.558	0.558	0.558	0.558	0.495	0.476	0.476	0.476	0.476	0.457	0.457	0.457	0.457	0.436	0.415	0.415	0.415	0.415	0.394	0.375
YDL184C	1.446	1.425	1.425	1.425	1.444	1.444	1.465	1.524	1.545	1.545	1.545	1.545	1.545	1.545	1.545	1.545	1.484	1.442	1.442	1.423	1.423	1.423	1.402	1.402	1.402	1.421	1.48	1.48	1.48	1.48	1.48	1.48	1.461	1.423	1.404	1.404	1.404	1.404	1.404	1.383	1.383	1.383	1.364	1.364	1.364	1.364	1.343	1.244	1.244
YGR231C	3.956	3.956	3.937	3.874	3.834	3.815	3.815	3.815	3.815	3.815	3.815	3.796	3.815	3.815	3.815	3.756	3.756	3.735	3.695	3.695	3.695	3.674	3.674	3.674	3.598	3.56	3.56	3.56	3.52	3.366	3.128	2.949	2.93	2.93	2.949	2.949	2.949	2.949	2.949	2.871	2.85	2.85	2.787	2.768	2.49	2.469	2.389	2.37	2.37
YGR009C	2.076	2.076	2.076	2.076	2.076	2.095	2.095	2.095	2.095	2.095	2.095	2.097	2.078	2.078	2.078	2.078	1.975	1.975	1.996	1.996	1.996	1.996	2.015	2.053	2.032	2.013	2.013	2.013	2.013	2.013	2.013	1.994	1.994	1.994	1.994	1.994	1.994	1.994	1.973	1.973	1.973	1.731	1.708	1.708	1.708	1.708	1.649	1.571	1.571
YFR027W	0.08	0.099	0.099	0.099	0.099	0.099	0.099	0.12	0.242	0.242	0.242	0.242	0.242	0.263	0.263	0.263	0.263	0.263	0.284	0.324	0.362	0.362	0.383	0.402	0.402	0.402	0.402	0.402	0.423	0.444	0.444	0.444	0.444	0.465	0.486	0.486	0.486	0.486	0.507	0.507	0.507	0.507	0.507	0.507	0.488	0.488	0.507	0.608	0.608
YBL001C	1.242	1.341	1.341	1.362	1.362	1.362	1.343	1.343	1.343	1.343	1.343	1.343	1.343	1.364	1.364	1.364	1.364	1.364	1.364	1.364	1.383	1.383	1.383	1.383	1.362	1.362	1.362	1.362	1.343	1.343	1.343	1.343	1.343	1.343	1.343	1.343	1.322	1.322	1.322	1.322	1.322	1.322	1.322	1.322	1.32	1.32	1.32	1.32	1.299
YGL029W	0.392	0.392	0.392	0.373	0.373	0.373	0.373	0.373	0.373	0.316	0.316	0.316	0.316	0.316	0.316	0.316	0.316	0.316	0.316	0.316	0.335	0.335	0.335	0.335	0.335	0.335	0.335	0.335	0.335	0.354	0.354	0.354	0.354	0.354	0.333	0.333	0.295	0.295	0.295	0.295	0.295	0.295	0.295	0.295	0.314	0.314	0.314	0.314	0.314
YHR118C	1.66	1.66	1.66	1.639	1.639	1.599	1.618	1.618	1.618	1.658	1.698	1.677	1.753	1.831	1.871	1.871	1.871	1.871	1.89	1.947	1.947	1.947	1.947	1.947	1.947	1.947	1.928	1.928	1.947	1.947	1.947	1.947	1.926	1.905	1.808	1.808	1.808	1.749	1.77	1.751	1.751	1.751	1.73	1.73	1.73	1.749	1.852	1.852	1.852
YFR009W	0.219	0.219	0.219	0.219	0.219	0.238	0.217	0.217	0.217	0.217	0.238	0.24	0.24	0.261	0.242	0.263	0.263	0.263	0.284	0.366	0.366	0.366	0.366	0.406	0.446	0.446	0.446	0.446	0.465	0.465	0.465	0.465	0.465	0.465	0.465	0.486	0.507	0.507	0.507	0.507	0.507	0.507	0.467	0.467	0.446	0.465	0.444	0.444	0.465
YJR145C	0.078	0.078	0.078	0.078	0.078	0.078	0.078	0.078	0.059	0.059	0.059	0.059	0.04	0.04	0.04	0.04	0.04	0.04	0.04	0.04	0.04	0.04	0.04	0.04	0.04	0.04	0.04	0.04	0.04	0.04	0.04	0.04	0.04	0.04	0.04	0.04	0.04	0.04	0.04	0.04	0.04	0.04	0.04	0.04	0.04	0.04	0.04	0.04	0.04
YBR225W	0.284	0.244	0.242	0.242	0.242	0.223	0.284	0.284	0.324	0.535	0.535	0.535	0.535	0.535	0.535	0.535	0.535	0.512	0.512	0.531	0.531	0.531	0.592	0.653	0.653	0.653	0.653	0.674	0.695	0.735	0.794	0.988	1.125	1.188	1.188	1.188	1.188	1.188	1.209	1.209	1.209	1.209	1.209	1.304	1.304	1.304	1.304	1.304	1.323
YOR109W	0.602	0.602	0.623	0.623	0.602	0.602	0.602	0.602	0.602	0.602	0.602	0.562	0.562	0.541	0.562	0.6	0.6	0.6	0.638	0.657	0.657	0.657	0.657	0.676	0.676	0.676	0.657	0.678	0.737	0.794	0.794	0.794	0.794	0.794	0.794	0.794	0.773	0.773	0.773	0.773	0.794	0.813	0.834	0.834	0.834	0.834	0.834	0.834	0.834
YDR490C	1.197	1.197	1.218	1.239	1.239	1.239	1.239	1.239	1.239	1.239	1.239	1.239	1.239	1.239	1.239	1.239	1.239	1.218	1.218	1.239	1.239	1.277	1.277	1.277	1.235	1.235	1.216	1.277	1.277	1.277	1.277	1.277	1.277	1.277	1.296	1.296	1.296	1.277	1.298	1.298	1.298	1.298	1.319	1.319	1.319	1.277	1.277	1.277	1.138
YPL191C	0.465	0.465	0.465	0.465	0.425	0.425	0.425	0.503	0.503	0.503	0.503	0.484	0.484	0.484	0.505	0.505	0.505	0.505	0.505	0.505	0.505	0.505	0.505	0.505	0.505	0.505	0.505	0.505	0.505	0.505	0.505	0.484	0.484	0.484	0.484	0.484	0.484	0.484	0.484	0.484	0.465	0.465	0.465	0.465	0.465	0.465	0.322	0.301	0.301
YDR472W	0.021	0.021	0.021	0.021	0.021	0.021	0.021	0.021	0.021	0.021	0.021	0.021	0.021	0.021	0.021	0.021	0.021	0.021	0.021	0.021	0.021	0.021	0.021	0.021	0.021	0.021	0.021	0.021	0.061	0.061	0.061	0.061	0.082	0.082	0.082	0.082	0.082	0.082	0.082	0.082	0.082	0.082	0.082	0.082	0.082	0.082	0.082	0.082	0.082
YMR251W	0.699	0.68	0.701	0.76	0.819	0.819	0.819	0.819	0.861	0.901	1.002	1.002	1.002	1.082	1.2	1.28	1.28	1.362	1.362	1.343	1.343	1.383	1.402	1.402	1.383	1.383	1.383	1.364	1.345	1.345	1.345	1.345	1.364	1.669	1.669	1.947	1.947	1.947	1.987	2.025	2.025	2.046	2.126	2.105	2.105	2.105	2.105	2.145	2.145
YKR087C	0.933	0.933	0.933	0.933	0.933	0.933	0.834	0.834	0.754	0.676	0.636	0.634	0.634	0.634	0.615	0.556	0.594	0.594	0.613	0.613	0.613	0.613	0.613	0.617	0.617	0.617	0.617	0.617	0.579	0.579	0.579	0.579	0.579	0.539	0.539	0.539	0.539	0.518	0.539	0.539	0.539	0.539	0.539	0.499	0.499	0.499	0.48	0.518	0.537
YER014W	0.787	0.787	0.747	0.846	0.846	0.846	0.867	0.867	0.825	0.787	0.787	0.768	0.768	0.768	0.768	0.768	0.768	0.768	0.747	0.747	0.747	0.747	0.747	0.747	0.707	0.707	0.646	0.627	0.627	0.627	0.627	0.608	0.608	0.629	0.667	0.823	0.823	0.844	0.844	0.844	0.844	0.863	0.882	0.882	0.882	0.882	0.863	0.863	0.844
YPL257W	0.082	0.082	0.082	0.082	0.082	0.082	0.082	0.082	0.082	0.061	0.061	0.061	0.04	0.021	0.021	0.021	0.021	0.021	0.021	0.021	0.021	0.021	0.042	0.042	0.042	0.042	0.042	0.042	0.042	0.063	0.063	0.063	0.063	0.063	0.063	0.063	0.063	0.063	0.063	0.063	0.063	0.063	0.063	0.063	0.103	0.103	0.103	0.124	0.124
YGL047W	0.621	0.621	0.621	0.621	0.621	0.621	0.621	0.621	0.621	0.682	0.682	0.682	0.682	0.762	0.762	0.783	0.783	0.804	0.804	0.804	0.783	0.762	0.762	0.762	0.762	0.762	0.762	0.762	0.901	0.943	0.962	0.962	0.962	0.962	0.962	0.962	0.962	0.962	0.962	0.962	0.962	0.983	1.002	1.08	1.08	1.08	1.08	1.08	1.08
YLR039C	1.976	1.995	1.995	1.995	1.995	1.995	2.052	2.052	2.033	2.014	2.014	2.014	1.898	1.919	1.919	1.919	1.919	1.919	1.74	1.607	1.628	1.607	1.605	1.761	1.818	1.896	1.896	1.896	1.896	1.974	2.014	2.033	2.033	2.052	2.052	2.073	2.094	2.073	2.033	2.052	2.054	2.054	2.035	2.035	2.037	1.995	2.016	2.016	1.978
YPL064C	1.004	0.983	0.983	0.983	0.945	0.907	0.907	0.825	0.846	0.844	0.844	0.865	0.844	0.844	0.844	0.844	0.825	0.825	0.844	0.825	0.825	0.825	0.846	0.827	0.827	0.867	0.926	0.947	0.947	0.947	0.928	0.928	0.928	0.909	0.869	0.928	0.928	0.928	0.928	0.947	0.947	0.947	0.905	0.905	0.905	0.905	0.947	0.947	0.947
YIL062C	0.952	0.952	0.83	0.83	0.87	0.851	0.851	0.851	0.83	0.83	0.87	0.87	0.891	0.891	0.91	0.91	0.931	0.912	0.954	0.954	0.954	0.954	0.935	0.935	0.916	0.916	0.916	0.935	0.935	0.956	0.956	0.956	0.956	0.956	0.956	0.956	0.897	0.897	0.857	0.857	0.838	0.838	0.838	0.838	0.838	0.838	0.838	0.838	0.838
YHR200W	0.425	0.425	0.425	0.425	0.425	0.463	0.566	0.587	0.587	0.606	0.606	0.606	0.606	0.625	0.665	0.684	0.705	0.724	0.785	0.785	1.004	1.004	1.004	1.004	1.004	1.004	1.004	1.004	1.004	1.004	1.023	1.023	1.082	1.082	1.103	1.122	1.122	1.141	1.219	1.219	1.219	1.219	1.238	1.238	1.238	1.238	1.219	1.219	1.219
YBR195C	0.24	0.259	0.259	0.259	0.259	0.259	0.259	0.259	0.259	0.259	0.259	0.24	0.24	0.24	0.261	0.322	0.322	0.322	0.322	0.322	0.322	0.322	0.322	0.322	0.322	0.322	0.341	0.341	0.379	0.379	0.379	0.379	0.379	0.379	0.339	0.377	0.377	0.377	0.377	0.377	0.377	0.377	0.377	0.377	0.377	0.358	0.358	0.358	0.358
YAR042W	1.355	1.355	1.456	1.496	1.576	1.635	1.635	1.635	1.654	1.675	1.675	1.694	1.694	1.694	1.694	1.694	1.694	1.713	1.713	1.713	1.713	1.713	1.713	1.713	1.713	1.713	1.715	1.757	1.82	1.82	1.82	1.839	1.839	1.82	1.839	1.82	1.82	1.801	1.801	1.801	1.82	1.82	1.82	1.82	1.82	1.82	1.82	1.78	1.78
YJL011C	0.564	0.543	0.543	0.482	0.463	0.482	0.522	0.522	0.522	0.522	0.522	0.524	0.543	0.524	0.524	0.587	0.705	0.968	0.968	0.968	0.968	0.949	0.968	1.008	1.008	1.05	1.05	1.069	1.069	1.069	1.069	1.069	1.048	1.09	1.09	1.09	1.09	1.05	1.111	1.13	1.17	1.17	1.21	1.332	1.391	1.391	1.391	1.433	1.433
YGR118W	0.945	0.924	0.823	0.823	0.505	0.465	0.446	0.446	0.446	0.345	0.345	0.286	0.143	0.101	0.101	0.101	0.082	0.063	0.063	0.063	0.063	0.063	0.063	0.063	0.063	0.063	0.063	0.021	0	0	0	0	0	0	0	0	0	0	0	0	0	0	0	0	0	0	0	0	0
YBL054W	0.095	0.095	0.135	0.135	0.135	0.135	0.135	0.135	0.135	0.135	0.135	0.135	0.135	0.135	0.135	0.135	0.135	0.135	0.135	0.156	0.156	0.156	0.156	0.156	0.156	0.156	0.156	0.156	0.156	0.156	0.177	0.177	0.177	0.236	0.236	0.255	0.255	0.255	0.255	0.255	0.314	0.396	0.396	0.415	0.415	0.415	0.436	0.436	0.455
YLL007C	0.956	0.975	1.097	1.078	1.097	1.276	1.276	1.297	1.36	1.421	1.402	1.402	1.421	1.44	1.44	1.501	1.501	1.501	1.522	1.522	1.484	1.543	1.543	1.543	1.543	1.524	1.545	1.625	1.625	1.625	1.646	1.686	1.766	1.766	1.707	1.726	1.707	1.688	1.707	1.707	1.707	1.764	1.764	1.764	1.764	1.764	1.783	1.821	1.821
YJR106W	1.161	1.142	1.142	1.182	1.182	1.182	1.243	1.321	1.582	1.582	1.601	1.601	1.679	1.658	1.658	1.677	1.717	1.738	1.759	1.801	1.839	1.839	1.898	1.898	1.898	1.917	1.974	1.953	1.953	1.953	1.953	1.913	1.934	1.934	1.934	1.955	1.974	1.974	1.974	1.993	1.993	1.993	2.035	1.993	2.012	2.012	2.012	2.012	1.993
YHR063C	0.598	0.657	0.657	0.676	0.676	0.676	0.676	0.676	0.676	0.676	0.655	0.674	0.674	0.674	0.674	0.674	0.695	0.695	0.695	0.714	0.714	0.714	0.693	0.693	0.693	0.693	0.693	0.693	0.693	0.693	0.693	0.693	0.693	0.674	0.636	0.636	0.615	0.615	0.634	0.634	0.653	0.653	0.653	0.653	0.653	0.632	0.632	0.632	0.632
YPR122W	0.442	0.442	0.442	0.442	0.442	0.442	0.442	0.442	0.442	0.442	0.421	0.4	0.381	0.402	0.402	0.402	0.402	0.402	0.402	0.36	0.341	0.341	0.341	0.341	0.341	0.341	0.301	0.301	0.301	0.301	0.343	0.343	0.343	0.343	0.343	0.343	0.343	0.343	0.343	0.362	0.362	0.402	0.402	0.402	0.402	0.402	0.383	0.383	0.383
YKL140W	0.68	0.619	0.562	0.562	0.482	0.423	0.423	0.442	0.442	0.442	0.442	0.442	0.442	0.442	0.421	0.381	0.381	0.381	0.339	0.339	0.32	0.32	0.32	0.32	0.32	0.32	0.32	0.32	0.32	0.282	0.282	0.261	0.261	0.339	0.379	0.379	0.379	0.379	0.4	0.417	0.455	0.434	0.455	0.476	0.476	0.476	0.476	0.457	0.436
YKL061W	0.265	0.265	0.265	0.265	0.265	0.265	0.265	0.305	0.347	0.347	0.347	0.366	0.366	0.427	0.427	0.448	0.448	0.448	0.448	0.448	0.448	0.448	0.448	0.448	0.448	0.448	0.448	0.448	0.448	0.448	0.448	0.528	0.528	0.528	0.528	0.528	0.528	0.528	0.528	0.528	0.547	0.547	0.547	0.547	0.547	0.547	0.547	0.547	0.547
YHL013C	0.061	0.061	0.061	0.061	0.061	0.061	0.061	0.061	0.061	0.061	0.061	0.061	0.061	0.08	0.08	0.08	0.08	0.08	0.08	0.08	0.08	0.08	0.08	0.08	0.08	0.08	0.08	0.08	0.08	0.08	0.08	0.08	0.08	0.08	0.08	0.061	0.061	0.061	0.061	0.061	0.061	0.061	0.061	0.04	0.04	0.04	0.04	0.04	0.04
YGL099W	0.79	0.849	0.954	1.11	1.11	1.11	1.129	1.129	1.129	1.15	1.15	1.129	1.129	1.15	1.15	1.15	1.15	1.15	1.15	1.15	1.169	1.169	1.169	1.169	1.169	1.169	1.169	1.169	1.169	1.169	1.169	1.15	1.169	1.19	1.19	1.228	1.228	1.228	1.228	1.228	1.228	1.228	1.228	1.228	1.228	1.228	1.228	1.247	1.247
YLR378C	2.291	2.291	2.312	2.169	2.148	2.148	2.167	2.125	2.125	2.125	2.125	2.125	2.087	2.087	2.087	2.087	2.049	1.868	1.864	1.864	1.883	1.883	1.883	1.883	1.765	1.765	1.765	1.765	1.765	1.704	1.582	1.601	1.58	1.58	1.58	1.58	1.559	1.559	1.54	1.54	1.561	1.523	1.504	1.485	1.485	1.485	1.485	1.426	1.407
YJR112W	0.604	0.625	0.604	0.604	0.604	0.604	0.604	0.602	0.602	0.623	0.623	0.623	0.623	0.682	0.741	0.741	0.741	0.762	0.762	0.781	0.8	0.819	0.819	0.819	0.819	0.819	0.84	0.84	0.84	0.84	0.84	0.861	0.861	0.861	0.861	0.88	0.88	0.88	0.88	0.88	0.88	0.901	0.901	0.901	0.901	0.901	0.901	0.901	0.901
YER176W	0.636	0.636	0.636	0.636	0.617	0.617	0.598	0.64	0.64	0.64	0.659	0.64	0.64	0.64	0.64	0.64	0.64	0.659	0.598	0.577	0.577	0.617	0.617	0.617	0.638	0.638	0.638	0.638	0.638	0.619	0.619	0.619	0.619	0.638	0.638	0.638	0.657	0.638	0.638	0.638	0.537	0.518	0.518	0.518	0.537	0.537	0.537	0.537	0.518
YDR240C	0.122	0.101	0.101	0.101	0.101	0.101	0.061	0.042	0.021	0.021	0.021	0.021	0.021	0.042	0.084	0.103	0.103	0.103	0.181	0.221	0.221	0.221	0.221	0.221	0.242	0.28	0.339	0.339	0.339	0.438	0.438	0.459	0.518	0.518	0.539	0.619	0.619	0.619	0.619	0.619	0.619	0.619	0.619	0.619	0.619	0.619	0.619	0.619	0.619
YPR104C	0.794	0.794	0.834	0.834	0.834	0.834	0.834	0.834	0.853	0.853	0.872	0.872	0.872	0.872	0.872	0.872	0.853	0.834	0.834	0.813	0.813	0.813	0.813	0.813	0.813	0.813	0.813	0.832	0.832	0.832	0.832	0.832	0.811	0.811	0.811	0.811	0.811	0.811	0.811	0.811	0.811	0.811	0.811	0.811	0.773	0.754	0.754	0.733	0.733
YJL158C	0.143	0.143	0.143	0.143	0.143	0.143	0.143	0.143	0.143	0.143	0.143	0.143	0.143	0.143	0.143	0.143	0.164	0.164	0.164	0.164	0.164	0.164	0.164	0.164	0.206	0.206	0.206	0.206	0.206	0.206	0.206	0.206	0.206	0.206	0.206	0.206	0.227	0.227	0.227	0.227	0.227	0.227	0.227	0.227	0.227	0.267	0.267	0.307	0.307
YJL084C	0.497	0.594	0.613	0.634	0.634	0.655	0.676	0.697	0.737	0.937	0.937	0.996	1.213	1.27	1.27	1.31	1.39	1.527	1.63	1.942	1.942	2.062	2.062	2.062	2.081	2.081	2.1	2.14	2.14	2.14	2.14	2.14	2.14	2.14	2.14	2.201	2.201	2.201	2.201	2.336	2.336	2.336	2.336	2.336	2.395	2.395	2.395	2.416	2.416
YIL014W	0.899	0.838	0.838	0.838	0.697	0.621	0.6	0.621	0.621	0.661	0.661	0.661	0.661	0.642	0.621	0.802	0.781	0.781	0.802	0.802	0.823	0.916	0.916	0.916	0.916	0.916	0.973	1.352	1.333	1.333	1.312	1.312	1.331	1.291	1.27	1.289	1.289	1.289	1.27	1.289	1.289	1.289	1.308	1.308	1.327	1.329	1.369	1.43	1.554
YOR064C	0.141	0.141	0.141	0.141	0.141	0.141	0.141	0.141	0.141	0.141	0.141	0.141	0.141	0.122	0.122	0.122	0.122	0.122	0.122	0.122	0.122	0.122	0.122	0.122	0.122	0.122	0.122	0.122	0.122	0.122	0.122	0.122	0.122	0.122	0.122	0.122	0.122	0.122	0.122	0.122	0.122	0.122	0.122	0.08	0.08	0.08	0.08	0.08	0.08
YMR263W	0.712	0.712	0.712	0.651	0.651	0.651	0.651	0.651	0.651	0.651	0.733	1.07	1.407	1.407	1.407	1.407	1.407	1.407	1.407	1.426	1.426	1.464	1.542	1.58	1.694	1.694	1.694	1.715	1.715	1.715	1.734	1.753	1.774	1.774	1.755	1.755	1.776	1.776	1.776	1.776	1.776	1.776	1.776	1.776	1.776	1.776	1.814	1.814	1.793
YDR225W	0.103	0.103	0.103	0.103	0.103	0.103	0.103	0.103	0.103	0.103	0.103	0.103	0.103	0.103	0.103	0.103	0.103	0.103	0.103	0.103	0.103	0.103	0.103	0.103	0.103	0.103	0.103	0.103	0.103	0.103	0.084	0.084	0.084	0.084	0.103	0.103	0.103	0.103	0.103	0.103	0.103	0.103	0.082	0.082	0.082	0.082	0.082	0.082	0.082
YPR049C	0.792	0.752	0.811	0.891	1.416	1.517	1.599	1.599	1.675	1.675	1.736	1.715	1.812	1.81	1.81	1.81	1.829	1.829	1.85	1.869	1.869	1.869	1.869	1.888	1.869	1.888	1.884	1.943	1.943	1.943	1.943	1.943	1.943	1.943	1.943	1.943	1.943	1.943	1.943	1.943	1.945	2.027	2.027	2.048	2.048	2.048	2.01	2.01	2.01
YGR274C	0.337	0.358	0.318	0.318	0.318	0.318	0.318	0.318	0.297	0.297	0.297	0.318	0.318	0.318	0.318	0.299	0.28	0.259	0.259	0.259	0.259	0.259	0.259	0.278	0.278	0.278	0.299	0.299	0.299	0.299	0.32	0.32	0.32	0.32	0.341	0.341	0.32	0.32	0.32	0.32	0.32	0.32	0.32	0.301	0.301	0.301	0.404	0.505	0.762
YJR092W	0.929	0.929	0.929	0.929	0.929	0.929	0.929	0.929	0.929	0.91	0.91	0.91	0.889	0.889	0.889	0.889	0.87	0.851	0.832	0.851	0.851	0.851	0.851	0.851	0.851	0.851	0.813	0.813	0.773	0.773	0.773	0.773	0.773	0.312	0.274	0.274	0.295	0.314	0.314	0.335	0.354	0.335	0.392	0.352	0.352	0.352	0.314	0.314	0.314
YDR331W	0.596	0.615	0.615	0.636	0.636	0.636	0.636	0.655	0.655	0.655	0.695	0.693	0.674	0.674	0.714	0.714	0.773	0.851	0.851	0.87	0.87	0.87	0.87	0.87	0.87	0.929	0.929	0.929	0.929	0.967	0.967	0.967	0.967	0.967	0.967	0.967	0.986	0.986	0.986	0.986	0.986	0.986	0.986	0.986	0.986	0.965	0.965	0.965	0.965
YOR058C	0.648	0.648	0.648	0.648	0.648	0.648	0.648	0.648	0.648	0.648	0.648	0.648	0.648	0.648	0.648	0.648	0.648	0.648	0.648	0.627	0.627	0.608	0.608	0.608	0.587	0.587	0.587	0.568	0.526	0.526	0.526	0.526	0.505	0.486	0.486	0.465	0.465	0.364	0.326	0.326	0.326	0.326	0.326	0.326	0.326	0.326	0.305	0.305	0.305
YNL212W	0.914	0.935	0.935	0.935	0.935	0.897	0.897	0.897	0.937	0.937	0.937	0.937	0.937	0.937	0.937	0.937	0.838	0.838	0.819	0.819	0.819	0.859	0.859	0.878	0.897	0.897	0.897	0.897	0.878	0.878	0.878	0.878	0.878	0.878	0.838	0.859	0.84	0.84	0.84	0.84	0.84	0.84	0.859	0.84	0.84	0.84	0.84	0.84	0.84
YDR019C	0.24	0.219	0.219	0.219	0.198	0.198	0.179	0.179	0.221	0.221	0.221	0.242	0.318	0.318	0.318	0.318	0.318	0.318	0.318	0.318	0.318	0.356	0.356	0.356	0.356	0.356	0.375	0.375	0.375	0.375	0.356	0.356	0.356	0.356	0.356	0.356	0.356	0.295	0.276	0.295	0.295	0.295	0.295	0.314	0.333	0.352	0.352	0.352	0.373
YGR181W	0.794	0.775	0.796	0.796	0.815	0.815	0.815	0.815	0.815	0.815	0.874	0.914	0.914	0.914	0.914	0.914	0.914	0.914	0.914	0.914	0.914	0.914	0.914	0.895	0.895	0.954	0.973	1.032	1.032	1.032	1.032	1.032	1.032	1.032	1.074	1.074	1.074	1.074	1.074	1.074	1.074	1.074	1.074	1.055	1.055	1.036	1.036	1.057	1.057
YER043C	0.541	0.541	0.541	0.52	0.501	0.501	0.501	0.501	0.482	0.482	0.482	0.482	0.482	0.442	0.402	0.402	0.381	0.381	0.381	0.402	0.402	0.402	0.402	0.402	0.402	0.402	0.402	0.402	0.402	0.383	0.383	0.446	0.446	0.467	0.465	0.446	0.467	0.467	0.467	0.467	0.467	0.467	0.467	0.467	0.488	0.488	0.488	0.488	0.488
YKL085W	0.341	0.341	0.341	0.301	0.301	0.301	0.301	0.301	0.301	0.301	0.261	0.318	0.318	0.318	0.318	0.318	0.318	0.318	0.339	0.339	0.339	0.339	0.339	0.339	0.339	0.339	0.339	0.339	0.339	0.381	0.381	0.459	0.478	0.478	0.478	0.516	0.516	0.535	0.533	0.514	0.514	0.514	0.514	0.514	0.514	0.514	0.514	0.533	0.533
YMR285C	1.692	1.711	1.711	1.768	1.827	1.848	1.867	1.867	1.926	1.926	1.985	1.985	2.006	2.025	2.025	2.065	2.065	2.065	2.065	2.065	2.086	2.086	2.107	2.309	2.431	2.865	2.884	2.884	2.903	2.981	2.981	3.042	3.042	3.042	3.084	3.162	3.162	3.162	3.162	3.162	3.16	3.221	3.221	3.221	3.221	3.221	3.265	3.265	3.303
YGL181W	1.988	1.988	1.988	1.988	2.007	2.007	2.007	2.007	2.007	2.028	2.028	2.028	2.049	2.049	2.049	2.028	2.028	2.068	2.108	2.108	2.108	2.108	2.108	2.07	2.07	2.091	2.091	2.091	2.091	2.091	2.091	2.03	2.03	2.011	2.011	1.99	1.99	1.99	1.99	2.011	2.011	2.011	1.971	1.971	1.952	1.893	1.874	1.874	1.874
YMR166C	0.398	0.419	0.419	0.419	0.438	0.438	0.438	0.501	0.501	0.501	0.524	0.524	0.524	0.524	0.524	0.505	0.505	0.526	0.587	0.648	0.648	0.648	0.648	0.648	0.648	0.648	0.648	0.648	0.648	0.648	0.648	0.669	0.669	0.669	0.69	0.69	0.711	0.73	0.812	0.812	0.812	0.812	0.869	0.869	0.869	0.869	0.869	0.869	0.869
YGL014W	0.967	0.967	0.967	0.967	0.988	0.967	0.967	0.967	0.967	0.967	0.948	0.967	1.009	1.068	1.068	1.068	1.068	1.068	1.068	1.028	1.07	1.07	1.051	1.051	1.051	1.07	1.07	1.07	1.07	1.07	1.07	1.07	1.091	1.072	1.072	1.072	1.072	1.093	1.093	1.093	1.093	1.093	1.093	1.093	1.093	1.093	1.093	1.093	1.074
YOR316C-A	0.078	0.078	0.078	0.078	0.078	0.078	0.078	0.078	0.078	0.078	0.059	0.04	0.04	0.04	0.04	0.04	0.04	0.04	0.04	0.04	0.04	0.04	0.04	0.04	0.04	0.04	0.04	0.04	0.04	0.04	0.04	0.04	0.04	0.04	0.04	0.04	0.04	0.04	0.04	0.04	0.04	0.04	0.04	0.04	0.04	0.04	0.04	0.04	0.04
YLR316C	0.303	0.303	0.303	0.303	0.303	0.265	0.267	0.267	0.267	0.267	0.267	0.328	0.328	0.328	0.328	0.328	0.328	0.328	0.328	0.328	0.328	0.328	0.328	0.328	0.328	0.366	0.404	0.482	0.482	0.482	0.482	0.482	0.463	0.463	0.646	0.646	0.646	0.924	0.924	0.945	0.966	1.025	1.044	1.044	1.044	1.107	1.147	1.147	1.225
YMR240C	0.309	0.309	0.309	0.309	0.33	0.33	0.33	0.309	0.288	0.288	0.267	0.267	0.267	0.267	0.267	0.267	0.267	0.267	0.248	0.248	0.206	0.206	0.206	0.166	0.166	0.166	0.166	0.185	0.206	0.206	0.206	0.185	0.185	0.185	0.185	0.185	0.185	0.204	0.242	0.242	0.242	0.242	0.242	0.282	0.303	0.303	0.303	0.324	0.324
YER173W	0.234	0.234	0.234	0.255	0.255	0.255	0.255	0.215	0.215	0.215	0.215	0.215	0.215	0.234	0.255	0.255	0.255	0.276	0.333	0.373	0.63	0.63	0.63	0.63	0.67	0.691	0.691	0.691	0.691	0.691	0.691	0.691	0.691	0.691	0.691	0.691	0.691	0.691	0.729	0.748	0.767	0.767	0.767	0.767	0.805	0.864	0.864	0.883	0.883
YDR158W	0.539	0.558	0.558	0.558	0.558	0.539	0.539	0.539	0.539	0.499	0.499	0.499	0.562	0.562	0.562	0.562	0.562	0.562	0.541	0.541	0.541	0.541	0.541	0.541	0.541	0.541	0.541	0.541	0.522	0.522	0.543	0.543	0.564	0.623	0.623	0.642	0.621	0.602	0.621	0.602	0.64	0.661	0.661	0.661	0.661	0.659	0.741	0.741	0.741
YLR194C	0.827	0.827	0.806	0.886	0.886	0.907	0.907	0.907	0.907	0.907	0.907	0.907	0.907	0.928	0.928	0.928	0.949	0.949	0.949	0.949	0.949	0.949	0.949	0.949	0.928	0.928	0.928	0.928	0.928	0.928	0.928	0.928	0.928	0.907	0.907	0.869	0.869	0.89	0.89	0.89	0.89	0.871	0.871	0.871	0.892	0.913	0.972	1.235	1.235
YBR191W	0.878	0.878	0.878	0.878	0.878	0.878	0.878	0.878	0.878	0.897	0.897	0.897	0.897	0.897	0.878	0.859	0.859	0.838	0.838	0.838	0.838	0.838	0.838	0.838	0.838	0.857	0.857	0.857	0.857	0.857	0.857	0.817	0.817	0.817	0.817	0.817	0.817	0.817	0.817	0.798	0.798	0.798	0.798	0.798	0.76	0.741	0.741	0.741	0.699
YOR163W	0.137	0.137	0.137	0.118	0.057	0.057	0.057	0.057	0.057	0.057	0.057	0.057	0.078	0.078	0.078	0.078	0.078	0.078	0.078	0.078	0.078	0.078	0.059	0.078	0.097	0.097	0.097	0.097	0.097	0.097	0.097	0.097	0.097	0.097	0.097	0.097	0.097	0.097	0.116	0.116	0.116	0.116	0.116	0.156	0.156	0.156	0.156	0.156	0.156
YHR112C	0.103	0.103	0.082	0.082	0.082	0.143	0.246	0.246	0.246	0.246	0.246	0.246	0.286	0.307	0.347	0.446	0.446	0.446	0.465	0.715	0.833	0.833	0.833	0.833	0.892	0.974	1.275	1.275	1.334	1.528	1.764	1.905	1.924	1.924	1.924	1.981	2.181	2.181	2.181	2.181	2.2	2.2	2.221	2.221	2.221	2.221	2.221	2.303	2.303
YDL117W	0.339	0.421	0.442	0.501	0.52	0.56	0.623	0.623	0.663	0.663	0.663	0.703	0.703	0.724	0.724	0.724	0.743	0.743	0.743	0.764	0.764	0.785	0.785	0.806	0.806	0.806	0.806	0.806	0.806	0.806	0.806	0.806	0.806	0.806	0.806	0.806	0.806	0.787	0.787	0.787	0.787	0.787	0.787	0.787	0.787	0.787	0.787	0.787	0.766
YKR052C	2.041	2.121	2.14	2.18	2.18	2.239	2.239	2.319	2.338	2.376	2.473	2.473	2.515	2.515	2.515	2.496	2.513	2.614	2.614	2.614	2.614	2.633	2.614	2.595	2.576	2.496	2.555	2.618	3.06	3.315	4.006	4.067	4.067	4.223	4.305	4.305	4.324	4.324	4.425	4.486	4.486	4.486	4.507	4.507	4.549	4.549	4.549	4.625	4.625
YKR049C	0.08	0.08	0.08	0.08	0.059	0.059	0.078	0.078	0.078	0.097	0.097	0.116	0.116	0.116	0.116	0.116	0.116	0.116	0.116	0.116	0.116	0.116	0.116	0.116	0.116	0.116	0.116	0.116	0.116	0.095	0.095	0.095	0.095	0.095	0.095	0.095	0.116	0.116	0.116	0.116	0.116	0.135	0.135	0.156	0.156	0.156	0.175	0.175	0.175
YLR347C	0.616	0.616	0.616	0.595	0.595	0.595	0.595	0.614	0.614	0.593	0.593	0.593	0.572	0.572	0.572	0.572	0.572	0.572	0.572	0.572	0.572	0.572	0.591	0.591	0.591	0.591	0.591	0.591	0.591	0.591	0.591	0.591	0.551	0.551	0.53	0.509	0.509	0.509	0.509	0.509	0.509	0.509	0.509	0.509	0.488	0.488	0.509	0.509	0.509
YDL115C	0.663	0.663	0.663	0.663	0.663	0.663	0.663	0.663	0.642	0.642	0.642	0.642	0.564	0.522	0.522	0.522	0.522	0.522	0.522	0.522	0.522	0.501	0.501	0.522	0.522	0.522	0.522	0.522	0.522	0.562	0.602	0.602	0.602	0.602	0.602	0.541	0.499	0.499	0.499	0.52	0.52	0.52	0.52	0.539	0.52	0.52	0.501	0.482	0.482
YER074W	0.206	0.206	0.206	0.206	0.206	0.206	0.206	0.187	0.187	0.208	0.208	0.208	0.208	0.208	0.208	0.208	0.208	0.208	0.208	0.208	0.187	0.187	0.187	0.187	0.187	0.187	0.187	0.187	0.187	0.187	0.147	0.147	0.147	0.126	0.126	0.105	0.105	0.105	0.105	0.105	0.105	0.105	0.105	0.105	0.105	0.105	0.105	0.105	0.105
YAL034W-A	0.798	0.798	0.798	0.798	0.798	0.798	0.798	0.798	0.758	0.779	0.8	0.8	0.8	0.8	0.8	0.8	0.8	0.8	0.8	0.779	0.779	0.8	0.762	0.743	0.743	0.743	0.743	0.743	0.766	0.766	0.766	0.766	0.766	0.747	0.747	0.747	0.747	0.747	0.747	0.747	0.728	0.728	0.728	0.749	0.749	0.749	0.749	0.747	0.747
YDL077C	0.242	0.242	0.242	0.242	0.242	0.242	0.223	0.223	0.223	0.223	0.223	0.223	0.223	0.223	0.223	0.223	0.223	0.223	0.202	0.202	0.221	0.221	0.221	0.221	0.221	0.221	0.221	0.221	0.221	0.221	0.24	0.24	0.24	0.24	0.219	0.219	0.219	0.2	0.2	0.2	0.2	0.2	0.2	0.179	0.179	0.179	0.179	0.179	0.179
YKL018W	0.513	0.553	0.553	0.574	0.555	0.555	0.593	0.631	0.69	0.73	0.73	0.73	0.711	0.69	0.69	0.69	0.69	0.728	0.882	0.882	0.882	0.882	0.882	0.882	0.882	0.863	0.901	0.981	1.063	1.063	1.042	1.061	1.221	1.221	1.4	1.514	1.514	1.533	1.533	1.533	1.533	1.533	1.634	1.672	1.748	1.748	1.748	1.767	1.767
YPR023C	1.461	1.461	1.461	1.461	1.461	1.461	1.541	1.541	1.541	1.541	1.541	1.541	1.541	1.583	1.661	1.661	1.661	1.661	1.661	1.661	1.762	1.762	1.762	1.802	1.802	1.821	1.821	1.821	1.821	1.821	1.821	1.821	1.758	1.758	1.758	1.758	1.758	1.739	1.718	1.718	1.718	1.718	1.636	1.615	1.615	1.533	1.512	1.472	1.453
YGL105W	1.42	1.382	1.382	1.382	1.382	1.382	1.382	1.382	1.382	1.382	1.382	1.382	1.382	1.363	1.363	1.342	1.342	1.342	1.342	1.342	1.342	1.342	1.283	1.264	1.264	1.285	1.285	1.285	1.266	1.266	1.146	1.146	1.146	1.089	1.089	1.089	1.089	1.049	1.03	1.011	1.011	1.011	0.971	0.971	0.952	0.952	0.929	0.929	0.929
YPL256C	0.293	0.293	0.293	0.293	0.312	0.312	0.312	0.312	0.312	0.331	0.331	0.312	0.312	0.333	0.333	0.333	0.333	0.333	0.333	0.333	0.314	0.314	0.314	0.314	0.314	0.314	0.314	0.314	0.314	0.314	0.293	0.293	0.293	0.293	0.293	0.293	0.293	0.293	0.293	0.293	0.293	0.293	0.293	0.293	0.293	0.293	0.293	0.293	0.293
YLR192C	0.653	0.674	0.674	0.695	0.695	0.851	1.093	1.093	1.112	1.15	1.331	1.31	1.352	1.352	1.371	1.371	1.39	1.584	1.584	1.584	1.584	1.584	1.584	1.584	1.584	1.584	1.584	1.584	1.584	1.565	1.565	1.565	1.565	1.565	1.607	1.607	1.607	1.607	1.626	1.626	1.626	1.626	1.647	1.647	1.647	1.626	1.626	1.626	1.645
YMR121C	0.278	0.278	0.278	0.278	0.278	0.278	0.297	0.297	0.297	0.297	0.297	0.297	0.297	0.318	0.318	0.318	0.318	0.318	0.318	0.318	0.318	0.318	0.318	0.299	0.299	0.299	0.318	0.318	0.318	0.318	0.318	0.318	0.318	0.318	0.318	0.318	0.318	0.318	0.318	0.318	0.318	0.318	0.318	0.318	0.358	0.358	0.358	0.358	0.358
YNL011C	2.111	2.092	2.092	2.092	2.092	2.092	2.073	2.073	2.052	2.052	2.052	2.052	2.052	1.808	1.787	1.787	1.669	1.627	1.509	1.49	1.469	1.469	1.45	1.429	1.429	1.429	1.448	1.467	1.467	1.446	1.446	1.385	1.385	1.385	1.385	1.385	1.385	1.385	1.385	1.385	1.385	1.404	1.404	1.404	1.404	1.265	1.168	1.126	1.126
YAL023C	1.19	1.169	1.169	1.169	1.169	1.169	1.169	1.169	1.169	1.169	1.188	1.169	1.169	1.148	1.127	1.108	1.108	1.108	1.087	1.026	1.026	1.047	1.047	1.047	1.066	1.066	1.047	1.047	1.047	1.047	1.047	1.068	1.03	1.03	1.011	1.011	1.011	1.011	0.935	0.914	0.914	0.914	0.914	0.914	0.914	0.914	0.914	0.876	0.876
YNR059W	0.727	0.727	0.727	0.727	0.727	0.687	0.687	0.687	0.687	0.649	0.649	0.453	0.453	0.413	0.373	0.314	0.255	0.234	0.234	0.234	0.234	0.379	0.379	0.516	0.516	0.516	0.516	0.596	0.617	0.674	0.674	0.674	0.674	0.674	0.655	0.655	0.636	0.636	0.657	0.697	0.697	0.697	0.697	0.716	0.697	0.678	0.699	0.699	0.699
YDR121W	0.853	0.853	0.853	0.853	0.853	0.853	0.834	0.853	0.872	0.872	0.872	0.872	0.872	0.872	0.872	0.872	0.891	0.891	0.891	0.912	0.973	1.177	1.177	1.177	1.177	1.177	1.177	1.177	1.177	1.177	1.177	1.198	1.198	1.198	1.198	1.198	1.198	1.198	1.198	1.198	1.198	1.198	1.198	1.198	1.179	1.179	1.2	1.181	1.181
YMR178W	0.282	0.282	0.282	0.263	0.263	0.263	0.263	0.282	0.282	0.36	0.36	0.36	0.379	0.379	0.4	0.4	0.4	0.4	0.4	0.4	0.4	0.4	0.4	0.421	0.421	0.421	0.421	0.421	0.4	0.4	0.4	0.4	0.459	0.459	0.459	0.459	0.459	0.459	0.459	0.459	0.459	0.459	0.459	0.459	0.478	0.478	0.499	0.48	0.48
YLR087C	0.206	0.187	0.187	0.187	0.187	0.187	0.187	0.126	0.185	0.204	0.204	0.204	0.225	0.225	0.267	0.286	0.286	0.286	0.265	0.265	0.265	0.265	0.265	0.265	0.265	0.265	0.366	0.366	0.387	0.446	0.484	0.484	0.503	0.503	0.705	0.726	0.726	0.726	0.726	0.726	0.726	0.726	0.726	0.726	0.747	0.825	0.884	0.884	0.884
YIL115C	1.052	1.031	1.012	1.012	0.991	0.991	0.991	1.073	1.094	1.094	1.094	1.174	1.195	1.174	1.174	1.193	1.193	1.193	1.193	1.193	1.212	1.212	1.212	1.231	1.231	1.292	1.292	1.292	1.292	1.292	1.292	1.292	1.332	1.332	1.332	1.332	1.332	1.332	1.332	1.351	1.351	1.351	1.351	1.351	1.332	1.332	1.292	1.292	1.292
YAL025C	1.22	1.22	1.22	1.22	1.22	1.22	1.241	1.241	1.241	1.241	1.241	1.241	1.241	1.241	1.222	1.222	1.222	1.201	1.201	1.201	1.201	1.201	1.102	1.062	1.062	1.043	1.043	1.043	1.064	1.085	1.085	1.085	1.085	1.085	1.085	1.085	1.085	1.106	1.106	1.106	1.106	1.106	1.106	1.106	1.085	1.085	1.066	1.066	1.066
YCL031C	0.404	0.404	0.404	0.423	0.444	0.444	0.444	0.444	0.444	0.604	0.604	0.642	0.642	0.642	0.642	0.642	0.642	0.68	0.68	0.68	0.68	0.68	0.68	0.68	0.659	0.659	0.68	0.722	0.722	0.722	0.722	0.722	0.722	0.722	0.722	0.722	0.722	0.722	0.722	0.722	0.722	0.722	0.722	0.722	0.743	0.743	0.743	0.743	0.743
YLR320W	0.554	0.554	0.554	0.535	0.535	0.535	0.573	0.573	0.59	0.668	0.668	0.668	0.687	0.687	0.687	0.687	0.706	0.706	0.725	0.704	0.704	0.746	0.746	0.746	0.765	0.765	0.822	0.843	0.864	0.864	0.864	0.864	0.986	1.005	1.005	1.005	1.005	1.005	1.005	1.045	1.024	1.066	1.146	1.146	1.146	1.146	1.165	1.186	1.226
YDR159W	0.733	0.733	0.752	0.752	0.752	0.752	0.752	0.752	0.771	0.771	0.771	0.79	0.79	0.79	0.79	0.79	0.788	0.75	0.75	0.75	0.771	0.771	0.771	0.771	0.771	0.79	0.79	0.79	0.79	0.79	0.79	0.849	0.887	0.906	0.906	0.906	0.906	0.887	0.908	0.889	0.889	0.889	0.889	0.887	0.887	0.887	0.887	0.887	0.887
YBR251W	0.28	0.322	0.398	0.737	1.059	1.059	1.059	1.139	1.139	1.139	1.139	1.139	1.139	1.139	1.158	1.158	1.158	1.158	1.217	1.217	1.276	1.276	1.276	1.297	1.297	1.335	1.373	1.373	1.392	1.392	1.392	1.373	1.373	1.373	1.373	1.392	1.432	1.432	1.453	1.472	1.472	1.472	1.472	1.472	1.512	1.55	1.55	1.55	1.571
YJR011C	0.905	0.905	0.905	0.905	0.886	0.886	0.844	0.802	0.802	0.802	0.781	0.779	0.779	0.779	0.756	0.737	0.678	0.64	0.661	0.722	0.722	0.722	0.722	0.722	0.783	0.764	0.764	0.745	0.745	0.766	0.766	0.745	0.745	0.745	0.703	0.682	0.642	0.619	0.64	0.64	0.64	0.701	0.701	0.701	0.701	0.701	0.68	0.701	0.701
YLR433C	1.47	1.47	1.47	1.489	1.489	1.51	1.51	1.531	1.531	1.531	1.531	1.531	1.531	1.531	1.512	1.512	1.512	1.512	1.512	1.512	1.512	1.512	1.512	1.512	1.512	1.512	1.512	1.512	1.512	1.512	1.512	1.512	1.512	1.512	1.512	1.512	1.512	1.531	1.489	1.489	1.489	1.489	1.489	1.489	1.489	1.489	1.489	1.489	1.489
YHR059W	0.278	0.316	0.314	0.373	0.373	0.373	0.373	0.373	0.392	0.51	0.51	0.51	0.51	0.51	0.51	0.51	0.51	0.51	0.51	0.51	0.51	0.51	0.51	0.531	0.531	0.512	0.512	0.512	0.474	0.474	0.577	0.882	0.882	0.882	0.882	0.903	0.905	0.945	0.945	0.945	0.964	0.964	0.985	0.985	1.025	1.065	1.065	1.065	1.065
YGR243W	0.92	0.941	0.941	0.941	0.96	0.96	0.96	0.96	0.941	0.941	0.941	0.941	0.941	0.941	0.941	0.941	0.941	0.962	0.92	0.92	0.92	0.901	0.901	0.922	0.901	0.901	0.901	0.901	0.88	0.821	0.764	0.684	0.684	0.684	0.684	0.684	0.703	0.703	0.743	0.743	0.743	0.743	0.743	0.743	0.566	0.528	0.528	0.467	0.446
YDR200C	0.836	0.836	0.796	0.796	0.817	0.817	0.817	0.817	0.834	0.895	0.857	0.857	0.857	0.979	0.979	0.958	0.996	0.996	0.996	1.017	0.998	0.998	0.998	0.998	1.038	1.12	1.101	1.101	1.183	1.223	1.223	1.223	1.204	1.204	1.204	1.204	1.145	1.145	1.145	1.145	1.145	1.084	1.044	1.065	1.105	1.105	1.105	1.105	1.105
YLR091W	0.179	0.179	0.179	0.179	0.179	0.198	0.219	0.257	0.257	0.257	0.276	0.276	0.276	0.276	0.276	0.318	0.4	0.461	0.461	0.461	0.44	0.44	0.44	0.44	0.44	0.461	0.463	0.52	0.52	0.52	0.52	0.541	0.579	0.598	0.598	0.598	0.617	0.617	0.617	0.617	0.617	0.617	0.598	0.598	0.598	0.617	0.617	0.638	0.638
YOR334W	0.379	0.381	0.419	0.419	0.419	0.419	0.419	0.419	0.419	0.419	0.419	0.398	0.398	0.398	0.335	0.316	0.417	0.459	0.459	0.459	0.459	0.459	0.459	0.459	0.459	0.459	0.44	0.655	0.655	0.655	0.655	0.655	0.695	0.792	0.853	1.093	1.093	1.093	1.093	1.093	1.093	1.093	1.093	1.093	1.093	1.093	1.093	1.093	1.093
YKL008C	0.019	0.019	0.019	0.019	0.019	0.019	0.019	0.019	0.019	0.019	0.019	0.019	0.019	0.019	0.019	0.019	0.019	0.019	0.019	0.019	0.019	0.019	0.019	0.019	0.019	0.019	0.019	0.019	0.019	0.019	0.019	0.019	0.019	0.019	0.019	0.019	0.019	0.019	0.019	0.019	0.019	0.019	0.019	0.019	0.019	0.019	0	0	0
YEL062W	0	0	0	0	0	0	0	0	0	0	0	0	0	0	0	0	0	0	0	0	0	0	0	0	0	0	0	0.019	0.019	0.019	0.019	0.019	0.019	0.019	0.019	0.019	0.019	0.019	0.019	0.019	0.019	0.019	0.019	0.019	0.04	0.04	0.04	0.04	0.04
YPR072W	0.057	0.057	0.057	0.057	0.057	0.057	0.057	0.057	0.057	0.057	0.057	0.057	0.057	0.057	0.057	0.057	0.057	0.057	0.057	0.078	0.078	0.078	0.078	0.078	0.078	0.078	0.078	0.078	0.078	0.078	0.078	0.078	0.078	0.078	0.078	0.078	0.078	0.059	0.059	0.059	0.059	0.08	0.08	0.08	0.08	0.08	0.08	0.08	0.08
YDR349C	0.707	0.707	0.707	0.707	0.728	0.728	0.728	0.728	0.728	0.749	0.749	0.749	0.749	0.749	0.749	0.749	0.749	0.768	0.768	0.709	0.709	0.669	0.65	0.587	0.587	0.587	0.587	0.587	0.587	0.505	0.505	0.486	0.486	0.486	0.505	0.505	0.526	0.526	0.526	0.526	0.526	0.526	0.488	0.488	0.488	0.389	0.284	0.284	0.284
YLR292C	0.371	0.371	0.39	0.43	0.449	0.449	0.449	0.449	0.47	0.47	0.47	0.489	0.489	0.489	0.489	0.489	0.489	0.489	0.489	0.489	0.548	0.548	0.548	0.548	0.51	0.51	0.51	0.531	0.59	0.63	0.649	0.649	0.689	0.71	0.71	0.71	0.731	0.731	0.731	0.752	0.733	0.754	0.754	0.754	0.754	0.756	0.756	0.777	0.777
YNL106C	0.497	0.476	0.476	0.495	0.495	0.495	0.596	0.596	0.615	0.615	0.617	0.617	0.659	0.659	0.659	0.659	0.722	0.764	0.827	0.827	0.827	0.848	0.848	0.848	0.848	0.829	0.848	0.848	0.848	0.848	0.848	0.846	0.846	0.846	0.846	0.888	0.869	0.869	0.888	0.867	0.867	0.867	0.848	0.848	0.848	0.848	0.848	0.848	0.85
YOR168W	0.661	0.661	0.68	0.68	0.68	0.659	0.659	0.659	0.659	0.659	0.659	0.659	0.659	0.659	0.659	0.659	0.661	0.661	0.661	0.661	0.619	0.638	0.657	0.657	0.657	0.657	0.657	0.657	0.657	0.638	0.638	0.638	0.678	0.678	0.678	0.678	0.678	0.678	0.678	0.657	0.636	0.615	0.615	0.615	0.615	0.655	0.655	0.655	0.655
YCL036W	0.611	0.632	0.632	0.632	0.632	0.632	0.632	0.632	0.632	0.632	0.651	0.651	0.651	0.672	0.672	0.691	0.712	0.712	0.712	0.712	0.712	0.712	0.731	0.731	0.752	0.771	0.771	0.771	0.79	0.811	0.811	0.83	0.851	0.851	0.851	0.851	0.851	0.851	0.87	0.87	0.87	0.87	0.87	0.87	0.87	0.851	0.929	0.929	0.929
YFR011C	0.04	0.04	0.04	0.04	0.04	0.04	0.04	0.019	0.019	0.019	0.019	0.019	0.019	0.019	0.019	0.019	0.019	0.019	0.019	0.019	0.019	0.019	0.019	0.04	0.04	0.059	0.059	0.059	0.059	0.059	0.04	0.04	0.04	0.04	0.04	0.04	0.04	0.04	0.04	0.04	0.04	0.04	0.04	0.04	0.04	0.04	0.04	0.04	0.04
YDL059C	0.154	0.154	0.154	0.154	0.154	0.173	0.173	0.173	0.173	0.173	0.173	0.173	0.173	0.173	0.173	0.154	0.154	0.154	0.154	0.154	0.154	0.154	0.114	0.114	0.095	0.095	0.095	0.095	0.095	0.095	0.076	0.076	0.076	0.076	0.076	0.076	0.076	0.076	0.076	0.095	0.095	0.095	0.095	0.095	0.095	0.095	0.095	0.095	0.133
YNL024C	0.823	0.842	0.84	0.819	0.84	0.821	0.821	0.821	0.802	0.802	0.802	0.781	0.802	0.802	0.821	0.859	0.859	0.878	0.878	0.857	0.857	0.857	0.857	0.857	0.878	0.878	0.878	0.878	0.878	0.878	0.878	0.878	0.859	0.817	0.817	0.817	0.817	0.817	0.817	0.817	0.817	0.817	0.817	0.817	0.817	0.779	0.779	0.779	0.76
YBR090C	2.181	2.181	2.181	2.181	2.181	2.181	2.141	2.141	2.141	2.141	2.141	2.141	2.141	2.141	2.141	2.141	2.141	2.139	2.139	2.158	2.139	2.139	2.139	2.139	2.158	2.158	2.139	2.139	2.139	2.082	2.082	2.082	2.082	2.082	2.082	2.122	2.103	2.103	2.103	2.103	2.103	2.082	2.061	2.023	2.004	2.025	2.025	2.025	2.025
YNR067C	0.887	0.868	0.889	0.889	0.889	0.889	0.87	0.87	0.79	0.79	0.712	0.693	0.693	0.712	0.752	0.752	0.752	0.752	0.752	0.752	0.752	0.752	0.714	0.674	0.674	0.674	0.718	0.697	0.678	0.638	0.596	0.596	0.556	0.575	0.575	0.575	0.575	0.575	0.575	0.575	0.575	0.575	0.575	0.617	0.596	0.615	0.754	0.773	0.773
YPR016C	1.122	1.122	1.122	1.122	1.122	1.122	1.122	1.103	1.103	1.122	1.122	1.122	1.122	1.122	1.122	1.141	1.16	1.181	1.181	1.181	1.181	1.181	1.181	1.181	1.122	1.122	1.122	1.122	1.143	1.143	1.143	1.143	1.143	1.122	1.122	1.122	1.122	1.122	1.122	1.141	1.141	1.141	1.141	1.141	1.12	1.12	1.141	1.16	1.16
YPL212C	0.762	0.762	0.762	0.684	0.646	0.646	0.646	0.646	0.646	0.606	0.606	0.606	0.606	0.585	0.564	0.564	0.564	0.564	0.564	0.564	0.505	0.425	0.467	0.448	0.448	0.448	0.387	0.345	0.326	0.265	0.225	0.225	0.183	0.141	0.12	0.12	0.223	0.261	0.261	0.282	0.282	0.282	0.282	0.282	0.263	0.263	0.263	0.263	0.282
YDR335W	1.487	1.508	1.529	1.588	1.588	1.588	1.588	1.588	1.588	1.55	1.55	1.529	1.529	1.529	1.529	1.548	1.588	1.668	1.668	1.668	1.668	1.668	1.668	1.689	1.533	1.493	1.493	1.493	1.493	1.554	1.554	1.554	1.554	1.554	1.554	1.554	1.554	1.554	1.474	1.474	1.453	1.453	1.453	1.453	1.453	1.432	1.432	1.432	1.413
YAL046C	0.581	0.581	0.581	0.581	0.581	0.581	0.581	0.581	0.581	0.581	0.581	0.581	0.581	0.562	0.543	0.543	0.543	0.543	0.501	0.482	0.482	0.482	0.482	0.482	0.482	0.482	0.482	0.461	0.461	0.442	0.463	0.444	0.444	0.463	0.463	0.463	0.463	0.463	0.402	0.402	0.421	0.421	0.442	0.442	0.442	0.442	0.461	0.461	0.461
YML018C	5.293	5.312	5.312	5.352	5.491	5.584	5.967	5.967	5.967	5.986	5.986	5.948	5.948	5.948	6.047	6.047	6.066	6.066	6.066	6.066	6.066	6.066	6.066	6.045	6.045	6.045	6.045	6.066	6.066	6.066	6.066	6.007	6.007	5.948	5.948	5.948	5.929	5.929	5.929	5.908	5.908	5.87	5.889	5.889	5.889	5.889	5.889	5.889	5.889
YBL005W	1.729	1.91	1.931	1.99	1.99	1.99	2.009	2.007	2.007	2.007	1.988	1.988	1.988	1.988	1.988	1.988	1.988	2.009	1.988	1.988	1.988	1.969	1.969	1.969	2.007	2.007	2.026	2.026	2.007	1.967	1.967	1.908	1.908	1.849	1.771	1.809	1.809	1.809	1.809	1.809	1.79	1.79	1.714	1.695	1.695	1.695	1.695	1.695	1.695
YIR005W	0.524	0.543	0.543	0.543	0.543	0.501	0.501	0.501	0.501	0.522	0.522	0.444	0.444	0.444	0.444	0.444	0.444	0.444	0.444	0.425	0.425	0.505	0.505	0.505	0.505	0.484	0.503	0.503	0.484	0.484	0.484	0.484	0.484	0.423	0.442	0.463	0.501	0.501	0.522	0.661	0.68	0.699	0.741	0.741	0.741	0.741	0.741	0.762	0.783
YDR167W	0.45	0.45	0.471	0.49	0.49	0.49	0.49	0.49	0.429	0.41	0.41	0.33	0.33	0.286	0.244	0.244	0.263	0.263	0.282	0.282	0.282	0.282	0.282	0.387	0.463	0.503	0.503	0.503	0.503	0.503	0.522	0.543	0.543	0.543	0.543	0.543	0.543	0.543	0.543	0.543	0.562	0.642	0.783	0.905	0.905	0.905	0.905	0.905	0.926
YGR262C	0.318	0.318	0.339	0.339	0.36	0.36	0.36	0.36	0.4	0.419	0.44	0.459	0.48	0.48	0.48	0.48	0.562	0.602	0.602	0.623	0.623	0.623	0.623	0.623	0.623	0.623	0.623	0.663	0.787	0.787	0.945	0.945	1.04	1.04	1.04	1.059	1.059	1.078	1.156	1.156	1.175	1.175	1.175	1.175	1.175	1.175	1.175	1.175	1.175
YCR090C	0.84	0.88	0.88	0.88	0.88	0.88	0.88	0.899	0.899	0.899	0.92	0.92	0.92	0.92	0.941	1.002	1.002	1.002	1.002	0.983	0.983	1.042	1.042	1.063	1.101	1.12	1.12	1.12	1.12	1.139	1.139	1.16	1.181	1.181	1.181	1.181	1.181	1.181	1.181	1.181	1.181	1.181	1.181	1.181	1.181	1.181	1.16	1.141	1.122
YOR167C	1.534	1.534	1.534	1.534	1.534	1.534	1.534	1.534	1.534	1.534	1.534	1.534	1.494	1.475	1.475	1.454	1.454	1.454	1.454	1.433	1.433	1.412	1.412	1.412	1.374	1.374	1.374	1.355	1.336	1.336	1.315	1.315	1.294	1.273	1.233	1.214	1.214	1.214	1.096	1.014	0.993	0.993	0.993	0.953	0.932	0.932	0.932	0.932	0.932
YLL015W	0.408	0.408	0.408	0.408	0.408	0.408	0.389	0.389	0.389	0.389	0.389	0.41	0.41	0.408	0.408	0.408	0.408	0.408	0.427	0.427	0.427	0.427	0.427	0.406	0.406	0.406	0.406	0.427	0.467	0.488	0.509	0.629	0.629	0.669	0.669	0.69	0.747	0.747	0.747	0.747	0.785	0.806	0.869	0.907	0.926	0.926	0.947	0.947	0.947
YPR033C	1.651	1.651	1.573	1.434	1.394	1.394	1.394	1.394	1	0.743	0.743	0.724	0.703	0.703	0.703	0.703	0.642	0.6	0.6	0.562	0.562	0.562	0.562	0.562	0.524	0.524	0.482	0.482	0.482	0.381	0.381	0.381	0.381	0.339	0.339	0.339	0.339	0.282	0.221	0.221	0.221	0.221	0.2	0.2	0.2	0.2	0.179	0.179	0.179
YML056C	3.238	3.238	3.238	3.238	3.179	3.179	3.025	3.025	2.648	2.568	2.41	2.37	2.351	2.351	2.014	1.673	1.652	1.652	1.454	1.435	1.357	1.319	1.319	1.319	1.298	1.298	1.298	1.298	1.298	1.298	1.178	1.138	1.098	1.079	1.079	1.079	0.77	0.709	0.709	0.324	0.303	0.284	0.284	0.303	0.303	0.303	0.303	0.303	0.303
YDL005C	0.16	0.16	0.16	0.16	0.16	0.16	0.16	0.16	0.16	0.16	0.16	0.16	0.16	0.16	0.16	0.16	0.16	0.16	0.181	0.181	0.181	0.181	0.181	0.181	0.181	0.181	0.181	0.181	0.181	0.181	0.181	0.181	0.181	0.181	0.181	0.162	0.162	0.162	0.162	0.162	0.162	0.162	0.183	0.183	0.183	0.202	0.202	0.202	0.202
YOR092W	0.021	0.021	0.021	0.021	0.021	0.021	0.021	0.021	0.021	0.021	0.042	0.042	0.042	0.042	0.042	0.042	0.042	0.042	0.042	0.042	0.042	0.042	0.042	0.042	0.042	0.042	0.042	0.042	0.042	0.042	0.042	0.042	0.061	0.061	0.061	0.061	0.061	0.061	0.061	0.061	0.061	0.061	0.061	0.061	0.061	0.061	0.061	0.061	0.061
YML030W	1.23	1.312	1.371	1.39	1.39	1.409	1.388	1.388	1.386	1.483	1.483	1.483	1.483	1.483	1.483	1.483	1.483	1.483	1.483	1.504	1.504	1.504	1.504	1.504	1.542	1.542	1.584	1.584	1.624	1.645	1.645	1.645	1.645	1.645	1.645	1.664	1.664	1.664	1.664	1.664	1.664	1.664	1.664	1.664	1.664	1.664	1.664	1.664	1.664
YGL049C	0.466	0.447	0.447	0.468	0.468	0.468	0.468	0.468	0.506	0.485	0.485	0.485	0.485	0.525	0.525	0.544	0.544	0.544	0.544	0.544	0.544	0.544	0.563	0.563	0.603	0.603	0.603	0.622	0.622	0.622	0.603	0.603	0.603	0.603	0.603	0.603	0.603	0.563	0.563	0.563	0.563	0.563	0.563	0.563	0.523	0.523	0.504	0.504	0.546
YOR095C	1.454	1.416	1.416	1.416	1.416	1.416	1.416	1.397	1.376	1.338	1.338	0.944	0.567	0.525	0.525	0.563	0.563	0.563	0.582	0.582	0.561	0.424	0.405	0.426	0.426	0.426	0.426	0.426	0.405	0.405	0.348	0.329	0.348	0.348	0.472	0.472	0.472	0.472	0.472	0.472	0.472	0.472	0.493	0.493	0.493	0.493	0.493	0.493	0.493
YOL135C	1.5	1.5	1.5	1.519	1.538	1.5	1.5	1.761	1.761	1.723	1.727	1.708	1.708	1.786	1.87	1.87	1.87	1.87	1.832	1.832	1.811	1.811	1.792	1.792	1.792	1.792	1.712	1.691	1.672	1.691	1.99	2.011	2.011	2.011	2.011	2.053	2.053	1.975	1.975	1.975	1.975	1.975	1.994	1.994	2.036	2.211	2.211	2.211	2.211
YPL268W	0.888	0.888	0.888	0.928	0.968	1.269	1.269	1.383	1.383	1.383	1.383	1.383	1.404	1.423	1.442	1.442	1.442	1.463	1.463	1.463	1.463	1.463	1.463	1.482	1.482	1.52	1.541	1.539	1.617	1.617	1.636	1.655	1.655	1.655	1.655	1.655	1.655	1.655	1.653	1.653	1.674	1.674	1.714	1.714	1.733	1.752	1.752	1.752	1.752
YNL083W	0.259	0.259	0.28	0.341	0.341	0.341	0.341	0.341	0.362	0.381	0.501	0.501	0.501	0.501	0.501	0.501	0.522	0.541	0.541	0.541	0.541	0.541	0.541	0.541	0.541	0.541	0.684	0.684	0.684	0.684	0.684	0.684	0.684	0.684	0.705	0.705	0.705	0.705	0.705	0.705	0.705	0.726	0.745	0.745	0.745	0.745	0.745	0.764	0.764
YJL057C	0.507	0.507	0.528	0.568	0.587	0.587	0.587	0.587	0.587	0.587	0.587	0.545	0.566	0.566	0.566	0.587	0.587	0.587	0.568	0.549	0.549	0.53	0.509	0.488	0.488	0.385	0.385	0.385	0.385	0.364	0.364	0.364	0.324	0.303	0.322	0.322	0.379	0.379	0.379	0.438	0.459	0.459	0.459	0.48	0.499	0.518	0.518	0.539	0.518
YDR322W	0	0	0	0	0	0	0	0	0	0	0	0	0	0	0	0	0	0	0	0	0	0	0	0	0	0	0	0	0	0	0	0	0	0	0	0	0	0	0	0	0	0	0	0	0	0	0.021	0.042	0.042
YGR271W	0.672	0.672	0.672	0.672	0.672	0.672	0.672	0.672	0.672	0.691	0.691	0.691	0.691	0.691	0.691	0.75	0.771	0.771	0.771	0.771	0.771	0.771	0.771	0.752	0.714	0.695	0.714	0.714	0.735	0.735	0.735	0.735	0.735	0.735	0.735	0.735	0.735	0.735	0.735	0.735	0.735	0.714	0.714	0.714	0.714	0.693	0.693	0.693	0.693
YOL057W	1.003	1.045	1.045	1.045	1.064	1.064	1.085	1.085	1.142	1.142	1.163	1.163	1.163	1.182	1.182	1.182	1.182	1.182	1.201	1.201	1.22	1.281	1.363	1.647	1.647	1.647	1.668	1.668	1.668	1.668	1.67	1.67	1.712	1.712	1.731	1.83	1.83	1.83	1.87	1.929	1.929	1.929	1.91	1.91	1.91	1.91	1.891	1.891	1.891
YOL051W	2.561	2.561	2.561	2.582	2.582	2.582	2.582	2.582	2.582	2.544	2.525	2.525	2.525	2.525	2.525	2.504	2.504	2.485	2.485	2.485	2.466	2.466	2.405	2.405	2.365	2.365	2.344	2.344	2.344	2.283	2.283	2.283	2.283	2.283	2.283	2.283	2.283	2.283	2.283	2.283	2.283	2.283	2.121	2.062	2.062	1.243	1.123	1.007	1.007
YDR217C	1.482	1.444	1.547	1.526	1.585	1.606	1.684	1.705	1.705	1.705	1.665	1.747	1.747	1.747	1.747	1.728	1.749	1.768	1.768	1.768	1.768	1.768	1.768	1.768	1.768	1.829	2.018	2.018	2.039	2.039	2.039	2.06	2.121	2.121	2.159	2.361	2.361	2.401	2.439	2.439	2.439	2.439	2.458	2.498	2.498	2.498	2.538	2.557	2.576
YER065C	1.434	1.434	1.434	1.434	1.278	1.278	1.278	1.278	1.238	1.238	1.177	1.135	1.135	1.135	1.135	1.135	1.114	1.114	1.114	1.036	1.017	1.017	1.017	1.017	1.017	1.017	1.017	0.956	0.956	0.758	0.758	0.678	0.678	0.678	0.678	0.678	0.678	0.678	0.678	0.621	0.621	0.621	0.621	0.261	0.221	0.099	0.078	0.078	0.078
YGR157W	0.545	0.545	0.545	0.545	0.545	0.545	0.545	0.545	0.526	0.526	0.526	0.526	0.526	0.526	0.528	0.568	0.568	0.568	0.568	0.568	0.568	0.568	0.568	0.568	0.568	0.568	0.568	0.568	0.568	0.568	0.568	0.568	0.549	0.549	0.549	0.549	0.549	0.528	0.528	0.528	0.528	0.528	0.528	0.528	0.528	0.528	0.528	0.528	0.528
YDR528W	0.728	0.728	0.709	0.709	0.709	0.709	0.709	0.709	0.728	0.747	0.747	0.747	0.747	0.747	0.747	0.747	0.747	0.726	0.726	0.726	0.707	0.707	0.707	0.707	0.707	0.667	0.667	0.667	0.667	0.648	0.627	0.627	0.627	0.627	0.606	0.503	0.524	0.484	0.465	0.463	0.463	0.463	0.463	0.463	0.463	0.463	0.463	0.463	0.463
YMR201C	2.284	2.303	2.48	2.48	2.48	2.499	2.499	2.518	2.518	2.518	2.518	2.518	2.497	2.497	2.497	2.497	2.497	2.516	2.516	2.516	2.516	2.516	2.478	2.478	2.478	2.478	2.396	2.396	2.375	2.375	2.375	2.375	2.375	2.375	2.375	2.375	2.375	2.375	2.375	2.394	2.394	2.394	2.394	2.373	2.354	2.354	2.335	2.295	2.276
YOL073C	0.741	0.72	0.699	0.699	0.699	0.699	0.699	0.659	0.598	0.598	0.619	0.619	0.6	0.6	0.6	0.6	0.6	0.642	0.581	0.581	0.581	0.482	0.482	0.444	0.404	0.324	0.343	0.425	0.425	0.425	0.465	0.467	0.427	0.448	0.427	0.448	0.505	0.564	0.903	0.922	0.922	0.922	0.922	0.922	0.924	0.924	0.924	0.945	1.147
YGR169C-A	2.585	2.707	2.686	2.686	2.81	2.827	2.827	3.069	3.069	3.069	3.069	3.128	3.128	3.147	3.206	3.206	3.206	3.303	3.303	3.303	3.303	3.303	3.303	3.303	3.303	3.261	3.242	3.32	3.438	3.604	3.703	3.863	3.863	3.844	3.886	3.886	3.907	3.947	4.006	4.027	4.067	4.067	4.067	4.048	4.048	4.048	4.048	4.048	4.048
YBL025W	0.72	0.72	0.72	0.72	0.72	0.72	0.741	0.741	0.722	0.722	0.722	0.722	0.76	0.8	0.8	0.8	0.8	0.8	0.8	0.8	0.76	0.76	0.76	0.76	0.76	0.76	0.779	0.779	0.779	0.779	0.779	0.779	0.779	0.779	0.682	0.661	0.661	0.661	0.661	0.682	0.682	0.661	0.661	0.661	0.661	0.661	0.661	0.598	0.598
YDR270W	0.819	0.819	0.819	0.819	0.819	0.819	0.819	0.819	0.819	0.838	0.838	0.838	0.838	0.838	0.859	0.859	0.859	0.859	0.859	0.859	0.897	0.897	0.916	0.916	0.916	0.916	0.916	0.916	0.916	0.916	0.935	0.935	0.914	0.893	0.893	0.893	0.855	0.834	0.834	0.834	0.834	0.834	0.891	0.891	1.032	1.032	1.032	1.032	1.032
YIL068C	1.703	1.745	1.745	1.745	1.745	1.825	1.924	1.924	2.143	2.286	2.402	2.402	2.423	2.545	2.545	2.606	2.606	2.606	2.606	2.627	2.627	2.627	2.627	2.669	2.766	2.766	2.766	2.766	2.823	2.823	2.823	2.842	2.842	2.842	2.842	2.899	2.939	3.017	3.017	3.017	3.017	3.057	3.078	3.078	3.057	3.057	3.057	3.076	3.076
YBR201W	0.777	0.777	0.758	0.756	0.935	0.935	0.973	0.973	1.036	1.036	1.057	1.057	1.057	1.057	1.057	1.139	1.198	1.198	1.219	1.219	1.24	1.221	1.221	1.28	1.379	1.379	1.379	1.379	1.379	1.4	1.482	1.56	1.56	1.623	1.623	1.623	1.623	1.623	1.623	1.623	1.623	1.623	1.623	1.623	1.623	1.623	1.642	1.642	1.642
YDR286C	1.286	1.286	1.307	1.307	1.328	1.368	1.389	1.631	1.913	1.913	1.974	1.995	1.995	2.035	2.035	2.035	2.035	2.035	2.035	2.035	2.035	2.056	2.056	2.056	2.056	2.056	2.056	2.077	2.077	2.077	2.117	2.117	2.117	2.117	2.117	2.138	2.138	2.138	2.138	2.138	2.138	2.138	2.157	2.178	2.178	2.237	2.237	2.237	2.237
YAL041W	0.782	0.824	0.824	0.805	0.805	0.805	0.805	0.805	0.805	0.805	0.805	0.805	0.748	0.748	0.748	0.748	0.748	0.748	0.769	0.748	0.748	0.748	0.769	0.769	0.769	0.769	0.769	0.769	0.809	0.91	0.91	0.91	0.891	0.891	0.891	0.891	0.891	0.891	0.891	0.912	0.891	0.891	0.91	0.929	0.929	0.929	0.929	0.929	0.91
YOR078W	1.196	1.196	1.177	1.177	1.135	1.232	1.194	1.215	1.215	1.215	1.215	1.215	1.215	1.234	1.213	1.213	1.255	1.31	1.27	1.27	1.27	1.27	1.27	1.27	1.27	1.27	1.27	1.27	1.27	1.27	1.27	1.211	1.192	1.192	1.131	1.152	1.152	1.171	1.171	1.171	1.171	1.171	1.171	1.171	1.171	1.171	1.171	1.171	1.171
YBR229C	1.428	1.466	1.449	1.409	1.409	1.348	1.329	1.329	1.371	1.39	1.43	1.472	1.472	1.472	1.672	1.752	1.87	1.87	1.87	1.87	1.87	1.992	2.011	2.011	2.011	2.032	2.032	2.032	2.032	2.032	2.032	2.032	2.032	2.053	2.053	2.053	2.053	2.053	2.053	2.034	2.034	2.034	2.034	2.013	2.013	1.994	1.994	1.973	1.952
YHR156C	1.394	1.394	1.394	1.394	1.394	1.394	1.394	1.316	1.316	1.158	1.12	1.038	1	0.96	0.96	0.96	0.802	0.743	0.762	0.762	0.762	0.762	0.762	0.762	0.762	0.783	0.783	0.741	0.741	0.703	0.663	0.564	0.564	0.429	0.347	0.284	0.263	0.244	0.162	0.143	0.164	0.183	0.183	0.183	0.162	0.162	0.162	0.181	0.181
YGR187C	0.604	0.604	0.604	0.604	0.604	0.604	0.604	0.604	0.604	0.585	0.585	0.585	0.585	0.545	0.545	0.545	0.545	0.545	0.524	0.524	0.524	0.484	0.465	0.362	0.305	0.305	0.284	0.263	0.263	0.282	0.282	0.322	0.322	0.322	0.322	0.322	0.303	0.263	0.263	0.263	0.263	0.242	0.242	0.242	0.263	0.263	0.282	0.282	0.282
YJL066C	1.247	1.266	1.285	1.304	1.325	1.306	1.306	1.327	1.329	1.31	1.31	1.31	1.31	1.31	1.31	1.289	1.289	1.289	1.289	1.289	1.289	1.15	1.11	1.171	1.152	1.171	1.232	1.232	1.232	1.232	1.251	1.251	1.251	1.23	1.23	1.23	1.23	1.251	1.251	1.213	1.173	1.152	1.152	1.131	1.173	1.154	1.152	1.171	1.249
YNL100W	0.646	0.707	0.707	0.707	0.707	0.707	0.707	0.707	0.688	0.688	0.688	0.688	0.688	0.707	0.667	0.667	0.667	0.688	0.688	0.688	0.688	0.709	0.709	0.709	0.709	0.709	0.709	0.709	0.709	0.709	0.709	0.709	0.709	0.709	0.709	0.709	0.688	0.669	0.726	0.726	0.726	0.726	0.726	0.726	0.726	0.747	0.747	0.747	0.747
YPR111W	2.514	2.514	2.514	2.514	2.514	2.514	2.514	2.514	2.495	2.474	2.455	2.455	2.455	2.455	2.455	2.455	2.455	2.455	2.455	2.436	2.436	2.436	2.436	2.455	2.436	2.396	2.238	2	1.939	1.817	1.775	1.756	1.735	1.735	1.695	1.695	1.676	1.676	1.676	1.657	1.657	1.558	1.558	1.459	1.438	1.358	1.339	1.339	1.339
YBR030W	3.115	3.115	3.174	3.216	3.195	3.195	3.195	3.214	3.214	3.214	3.214	3.214	3.214	3.214	3.214	3.214	3.214	3.193	3.193	3.153	3.153	3.153	3.153	3.153	3.039	3.039	3.02	3.001	2.881	2.881	2.881	2.862	2.862	2.82	2.82	2.82	2.782	2.782	2.782	2.761	2.761	2.702	2.702	2.702	2.702	2.662	2.662	2.643	2.281
YBR199W	1.53	1.53	1.549	1.549	1.549	1.549	1.549	1.53	1.53	1.549	1.549	1.57	1.551	1.551	1.551	1.57	1.57	1.57	1.57	1.551	1.57	1.57	1.57	1.57	1.57	1.57	1.57	1.551	1.551	1.551	1.551	1.549	1.549	1.57	1.57	1.589	1.589	1.589	1.608	1.589	1.589	1.587	1.549	1.53	1.53	1.551	1.532	1.551	1.53
YDR354W	0.444	0.444	0.543	0.564	0.583	0.583	0.583	0.583	0.602	0.602	0.602	0.602	0.602	0.602	0.602	0.602	0.602	0.602	0.602	0.602	0.602	0.583	0.583	0.583	0.583	0.604	0.604	0.604	0.604	0.604	0.604	0.604	0.604	0.545	0.545	0.545	0.545	0.545	0.545	0.545	0.484	0.484	0.484	0.484	0.484	0.503	0.482	0.501	0.501
YLR038C	0.48	0.48	0.48	0.499	0.499	0.499	0.499	0.499	0.499	0.499	0.499	0.499	0.499	0.499	0.499	0.499	0.499	0.499	0.499	0.499	0.499	0.478	0.478	0.478	0.478	0.478	0.478	0.459	0.459	0.459	0.459	0.459	0.459	0.459	0.478	0.478	0.478	0.478	0.478	0.459	0.44	0.44	0.44	0.44	0.44	0.44	0.44	0.44	0.419
YER133W	1.215	1.215	1.234	1.234	1.234	1.253	1.253	1.253	1.253	1.253	1.253	1.253	1.293	1.293	1.293	1.293	1.293	1.293	1.293	1.293	1.293	1.293	1.293	1.293	1.293	1.293	1.293	1.293	1.272	1.272	1.272	1.272	1.272	1.272	1.291	1.291	1.253	1.253	1.253	1.232	1.232	1.232	1.251	1.251	1.251	1.251	1.251	1.251	1.211
YPR163C	1.316	1.316	1.316	1.335	1.356	1.396	1.417	1.417	1.417	1.52	1.52	1.56	1.598	1.598	1.598	1.598	1.619	1.619	1.657	1.699	1.699	1.699	1.802	1.802	1.802	1.802	1.802	1.821	1.821	1.821	1.821	1.842	1.842	1.842	1.842	1.842	1.842	1.842	1.863	1.863	1.863	1.804	1.804	1.804	1.804	1.804	1.804	1.804	1.804
YHR193C	1.693	1.752	1.752	1.752	1.906	1.906	1.906	1.948	2.045	2.064	2.123	2.123	2.142	2.201	2.264	2.365	2.384	2.464	2.464	2.464	2.464	2.464	2.464	2.464	2.464	2.483	2.483	2.483	2.502	2.502	2.483	2.485	2.567	2.567	2.628	2.761	2.885	3.028	3.028	3.028	3.028	3.028	3.047	3.047	3.047	3.047	3.049	3.068	3.068
YHR037W	0.703	0.703	0.703	0.722	0.722	0.722	0.722	0.722	0.722	0.722	0.724	0.724	0.724	0.724	0.724	0.703	0.724	0.724	0.703	0.703	0.703	0.703	0.703	0.703	0.703	0.703	0.703	0.684	0.684	0.684	0.684	0.684	0.684	0.684	0.684	0.684	0.684	0.684	0.663	0.663	0.562	0.562	0.541	0.541	0.541	0.541	0.541	0.52	0.52
YAR015W	2.337	2.356	2.356	2.356	2.356	2.356	2.356	2.356	2.419	2.6	2.6	2.6	2.6	2.638	2.754	2.754	2.754	2.754	2.754	2.754	2.754	2.735	2.777	2.838	2.838	2.838	2.838	2.819	2.876	2.876	2.876	2.857	2.876	2.874	2.874	2.874	2.874	2.893	2.954	2.954	2.954	2.954	2.954	2.954	2.954	2.996	2.975	3.032	3.032
YKR014C	0.345	0.307	0.307	0.307	0.286	0.267	0.269	0.269	0.33	0.45	0.45	0.45	0.45	0.45	0.45	0.49	0.551	0.551	0.551	0.551	0.61	0.671	0.671	0.69	0.69	0.69	0.69	0.732	0.753	0.753	0.772	0.812	0.812	0.812	0.812	0.812	0.812	0.812	0.812	0.812	0.812	0.831	0.831	0.81	0.81	0.81	0.789	0.789	0.789
YLR129W	1.028	1.049	1.03	1.049	1.049	1.049	1.049	1.049	1.049	1.049	1.049	1.049	1.049	1.049	1.049	1.049	1.049	1.089	1.07	1.091	1.091	1.091	1.091	1.112	1.112	1.112	1.093	1.093	1.053	1.053	1.053	1.053	1.032	1.032	1.032	1.032	1.032	1.032	1.032	1.032	1.032	1.032	1.032	1.032	1.032	1.011	1.011	1.011	1.011
YOR145C	1.714	1.777	1.777	1.777	1.777	1.777	1.735	1.735	1.735	1.754	1.796	1.878	2.455	2.474	2.495	2.571	2.769	2.769	2.769	2.788	2.788	2.788	2.788	2.788	2.788	2.788	2.788	2.788	2.788	2.769	2.769	2.769	2.769	2.788	2.788	2.807	2.967	2.967	2.986	2.986	2.986	3.005	3.024	3.024	3.024	3.024	3.024	3.024	3.024
YCR035C	1.046	1.046	1.046	1.046	1.067	1.067	1.086	1.086	1.086	1.067	1.067	1.067	1.067	1.067	1.048	1.048	1.048	1.088	1.088	1.088	1.088	1.088	1.088	1.088	1.088	1.088	1.067	1.067	1.046	1.025	1.004	1.025	1.025	1.025	1.025	1.025	1.025	1.025	1.025	1.025	1.025	1.025	1.025	1.025	1.006	0.987	0.905	0.8	0.739
YNL038W	0.501	0.562	0.562	0.562	0.581	0.602	0.583	0.667	0.667	0.667	0.667	0.667	0.688	0.688	0.688	0.707	0.726	0.707	0.707	0.707	0.745	0.745	0.766	0.745	0.766	0.787	0.787	0.808	0.829	0.829	0.829	0.808	0.829	0.869	0.869	0.869	0.869	0.869	0.888	0.888	0.888	0.888	0.888	0.888	0.888	0.888	0.846	0.846	0.846
YIL064W	0.792	0.792	0.792	0.792	0.771	0.771	0.849	1.028	1.028	1.028	1.028	1.068	1.068	1.15	1.15	1.15	1.131	1.209	1.209	1.209	1.209	1.209	1.23	1.23	1.23	1.23	1.23	1.23	1.272	1.272	1.272	1.272	1.333	1.333	1.333	1.312	1.331	1.331	1.331	1.312	1.312	1.312	1.333	1.373	1.373	1.392	1.413	1.413	1.413
YDL188C	0.634	0.615	0.615	0.615	0.577	0.499	0.499	0.499	0.499	0.499	0.499	0.499	0.499	0.421	0.4	0.4	0.4	0.4	0.4	0.4	0.4	0.379	0.36	0.36	0.36	0.36	0.36	0.32	0.301	0.301	0.28	0.259	0.259	0.238	0.238	0.238	0.238	0.238	0.217	0.217	0.217	0.217	0.217	0.217	0.217	0.217	0.177	0.177	0.158
YLR284C	2.304	2.304	2.266	2.266	2.209	2.209	2.228	2.329	2.527	2.588	2.628	2.689	2.805	2.805	2.805	2.807	2.929	2.929	2.965	2.984	3.14	3.203	3.203	3.203	3.203	3.222	3.262	3.262	3.262	3.262	3.262	3.262	3.243	3.264	3.264	3.264	3.264	3.264	3.285	3.285	3.285	3.163	3.125	3.106	3.144	3.144	3.165	3.165	3.165
YOR358W	5.197	5.197	5.235	5.374	5.536	5.536	5.576	5.597	5.597	5.597	5.515	5.515	5.534	5.534	5.572	5.572	5.614	5.614	5.656	5.656	5.717	5.894	5.894	5.894	5.896	5.896	5.795	5.776	5.776	5.776	5.797	5.778	5.82	5.862	5.784	5.784	5.784	5.784	5.784	5.784	5.742	5.742	5.742	5.742	5.742	5.702	5.641	5.584	5.584
YLR093C	0.672	0.672	0.672	0.672	0.672	0.653	0.653	0.653	0.653	0.693	0.693	0.693	0.693	0.693	0.731	0.731	0.788	0.788	0.788	0.788	0.807	0.828	0.828	0.828	0.828	0.828	0.828	0.828	0.828	0.828	0.828	0.828	0.828	0.828	0.809	0.769	0.79	0.771	0.771	0.771	0.771	0.811	0.811	0.811	0.811	0.811	0.811	0.792	0.811
YBL015W	0.04	0.04	0.04	0.04	0.04	0.04	0.04	0.04	0.04	0.04	0.04	0	0	0	0	0	0	0	0	0	0	0	0	0	0	0	0	0	0	0	0	0	0	0	0	0	0	0	0	0.021	0.021	0.021	0.021	0.021	0.021	0.021	0.021	0.021	0.021
YKL116C	0.697	0.697	0.756	0.817	0.817	0.817	0.798	0.798	0.798	0.798	0.798	0.798	0.798	0.798	0.682	0.644	0.623	0.623	0.604	0.665	0.665	0.665	0.665	0.684	0.743	0.825	0.983	0.983	1.082	1.082	1.143	1.24	1.24	1.219	1.219	1.219	1.219	1.219	1.2	1.2	1.2	1.181	1.181	1.181	1.181	1.2	1.16	1.181	1.219
YNL080C	1.171	1.171	1.171	1.129	1.148	1.167	1.167	1.167	1.167	1.167	1.167	1.167	1.186	1.186	1.186	1.186	1.186	1.167	1.167	1.167	1.167	1.188	1.188	1.188	1.264	1.264	1.304	1.304	1.304	1.323	1.323	1.361	1.34	1.361	1.361	1.361	1.361	1.361	1.34	1.418	1.418	1.418	1.437	1.477	1.477	1.477	1.494	1.494	1.494
YBR129C	0.659	0.659	0.659	0.659	0.68	0.68	0.68	0.68	0.68	0.68	0.642	0.661	0.661	0.68	0.699	0.699	0.699	0.718	0.739	0.739	0.779	0.779	0.798	0.798	0.798	0.798	0.779	0.8	0.798	0.817	0.895	0.895	0.895	0.895	0.895	0.895	0.895	0.895	0.895	0.916	0.916	0.916	0.916	0.916	0.977	0.935	0.935	0.935	0.935
YDR374W-A	0.657	0.714	0.714	0.735	0.735	0.735	0.754	0.754	0.754	0.752	0.855	0.874	1.034	1.034	1.093	1.093	1.093	1.093	1.112	1.112	1.112	1.112	1.112	1.112	1.154	1.154	1.154	1.154	1.154	1.154	1.154	1.154	1.154	1.154	1.154	1.173	1.173	1.173	1.173	1.194	1.194	1.194	1.173	1.173	1.173	1.173	1.173	1.173	1.173
YGL238W	0.354	0.455	0.455	0.455	0.455	0.455	0.495	0.554	0.554	0.554	0.535	0.554	0.596	0.617	0.617	0.617	0.617	0.617	0.617	0.617	0.617	0.617	0.617	0.716	0.716	0.737	0.737	0.737	0.737	0.779	0.779	0.8	0.8	0.819	0.819	0.819	0.819	0.819	0.819	0.819	0.819	0.819	0.819	0.819	0.819	0.838	0.838	0.937	0.937
YLR443W	0.663	0.682	0.661	0.661	0.661	0.661	0.661	0.661	0.68	0.68	0.68	0.68	0.699	0.699	0.699	0.72	0.72	0.72	0.72	0.84	0.84	0.84	0.84	0.84	0.84	0.84	0.84	0.84	1.095	1.196	1.215	1.215	1.215	1.253	1.253	1.253	1.253	1.253	1.253	1.253	1.253	1.253	1.232	1.232	1.251	1.251	1.251	1.251	1.289
YOR215C	0.552	0.531	0.531	0.512	0.512	0.55	0.611	0.611	0.611	0.611	0.611	0.63	0.63	0.63	0.63	0.668	0.668	0.668	0.668	0.668	0.687	0.687	0.687	0.687	0.687	0.706	0.725	0.725	0.725	0.725	0.765	0.765	0.786	0.786	0.786	0.786	0.786	0.786	0.765	0.765	0.765	0.765	0.765	0.765	0.765	0.765	0.765	0.765	0.765
YLR181C	0.284	0.324	0.324	0.324	0.345	0.345	0.345	0.345	0.324	0.343	0.364	0.364	0.364	0.364	0.364	0.364	0.402	0.444	0.444	0.52	0.52	0.52	0.52	0.52	0.52	0.52	0.52	0.539	0.539	0.539	0.539	0.539	0.539	0.539	0.499	0.499	0.52	0.501	0.48	0.501	0.52	0.52	0.541	0.541	0.541	0.541	0.583	0.583	0.602
YGL176C	0.455	0.455	0.455	0.455	0.455	0.455	0.415	0.434	0.375	0.356	0.356	0.356	0.356	0.356	0.413	0.434	0.434	0.434	0.434	0.434	0.434	0.392	0.335	0.335	0.356	0.356	0.356	0.356	0.356	0.394	0.394	0.432	0.432	0.432	0.451	0.451	0.472	0.552	0.552	0.573	0.613	0.613	0.613	0.613	0.632	0.651	0.731	0.731	0.731
YMR108W	0.158	0.158	0.139	0.12	0.12	0.12	0.099	0.099	0.099	0.099	0.099	0.099	0.099	0.12	0.219	0.24	0.24	0.24	0.24	0.24	0.261	0.261	0.261	0.261	0.261	0.261	0.282	0.282	0.282	0.282	0.282	0.282	0.282	0.261	0.261	0.261	0.261	0.261	0.261	0.261	0.261	0.324	0.324	0.324	0.324	0.324	0.324	0.324	0.324
YDL150W	0.985	0.985	0.964	0.943	0.943	0.943	0.943	0.943	0.943	0.981	1	1.141	1.141	1.141	1.179	1.2	1.2	1.219	1.219	1.238	1.238	1.219	1.219	1.219	1.24	1.24	1.24	1.24	1.24	1.24	1.24	1.261	1.261	1.261	1.261	1.261	1.24	1.261	1.261	1.261	1.261	1.261	1.261	1.261	1.261	1.24	1.24	1.221	1.221
YGR289C	1.971	1.971	1.971	1.971	1.971	1.952	1.952	1.973	2.013	2.072	2.072	2.093	2.093	2.093	2.055	2.055	2.055	2.076	2.076	2.076	2.076	2.076	2.057	2.057	2.057	2.078	2.078	2.078	2.078	2.059	2.059	2.059	2.059	2.017	2.017	2.017	2.017	1.996	1.996	1.996	1.975	1.975	1.954	1.935	1.935	1.935	1.914	1.914	1.914
YJR010C-A	0.52	0.52	0.52	0.4	0.318	0.318	0.297	0.297	0.236	0.257	0.337	0.337	0.337	0.337	0.337	0.358	0.36	0.36	0.381	0.36	0.379	0.379	0.379	0.379	0.379	0.379	0.379	0.417	0.417	0.436	0.476	0.537	0.537	0.558	0.558	0.558	0.497	0.516	0.556	0.556	0.556	0.556	0.556	0.575	0.575	0.575	0.575	0.575	0.615
YGL186C	1.474	1.512	1.531	1.55	1.626	1.626	1.626	1.626	1.626	1.588	1.687	1.687	1.744	1.744	1.744	1.763	1.763	1.763	1.784	1.803	1.803	1.782	1.822	1.902	1.94	1.94	1.94	1.94	1.94	1.999	1.999	1.999	1.999	1.978	1.978	1.999	1.999	1.999	1.999	2.02	2.02	2.001	2.001	1.98	1.999	1.999	1.999	1.999	1.999
YHR128W	1.118	1.137	1.137	1.137	1.137	1.137	1.116	1.116	1.116	1.116	1.097	1.097	1.097	1.097	1.097	1.097	1.097	1.097	1.097	1.097	1.038	1.038	1.038	1.038	1.038	1.038	1.038	1.038	1.038	1.038	1.038	1.038	1.038	1.038	1.038	1.038	1.038	1.038	1.038	1.038	1.038	1.038	1.038	1.038	1.038	1.038	0.998	0.979	0.979
YOR060C	0.539	0.579	0.579	0.579	0.579	0.579	0.579	0.579	0.579	0.579	0.558	0.558	0.6	0.6	0.619	0.657	0.657	0.697	0.718	0.718	0.718	0.718	0.718	0.718	0.737	0.796	0.796	0.796	0.796	0.796	0.796	0.796	0.796	0.796	0.796	0.796	0.777	0.758	0.758	0.758	0.758	0.758	0.758	0.758	0.758	0.758	0.758	0.758	0.758
YIL016W	2.373	2.373	2.354	2.333	2.333	2.373	2.592	2.592	2.592	2.592	2.59	2.609	2.649	2.708	2.767	2.767	2.786	2.767	2.708	2.748	2.83	2.908	3.112	3.234	3.234	3.253	3.253	3.253	3.272	3.272	3.291	3.291	3.291	3.35	3.409	3.43	3.43	3.43	3.43	3.43	3.43	3.43	3.43	3.43	3.43	3.35	3.35	3.329	3.31
YOR289W	1.592	1.592	1.592	1.592	1.613	1.613	1.613	1.634	1.712	1.712	1.733	1.874	1.874	1.99	1.99	2.011	2.011	2.049	2.049	2.011	2.011	2.011	2.091	2.091	2.091	2.11	2.129	2.19	2.19	2.19	2.19	2.19	2.19	2.19	2.19	2.19	2.19	2.19	2.19	2.19	2.19	2.19	2.19	2.19	2.19	2.129	2.129	2.129	2.129
YIL155C	0.889	0.967	1.045	1.045	1.045	1.045	1.066	1.066	1.108	1.089	1.07	1.089	1.287	1.287	1.327	1.327	1.384	1.365	1.405	1.405	1.405	1.405	1.405	1.405	1.426	1.426	1.426	1.466	1.466	1.466	1.466	1.447	1.447	1.426	1.426	1.485	1.485	1.485	1.485	1.485	1.485	1.485	1.485	1.485	1.485	1.523	1.523	1.523	1.523
YLR105C	0.368	0.654	0.654	0.673	0.673	0.673	0.673	0.673	0.673	0.694	0.852	1.012	1.09	1.09	1.111	1.174	1.233	1.429	1.429	1.448	1.448	1.448	1.448	1.448	1.448	1.448	1.448	1.448	1.509	1.528	1.528	1.528	1.528	1.528	1.528	1.528	1.547	1.566	1.566	1.566	1.566	1.566	1.566	1.566	1.566	1.566	1.566	1.566	1.545
YOR118W	0.314	0.314	0.314	0.335	0.335	0.335	0.335	0.335	0.335	0.335	0.335	0.377	0.356	0.356	0.375	0.375	0.375	0.356	0.356	0.318	0.299	0.337	0.356	0.455	0.495	0.495	0.495	0.495	0.495	0.495	0.495	0.514	0.493	0.493	0.514	0.575	0.594	0.754	0.754	0.773	0.773	0.773	0.773	0.773	0.813	0.813	0.813	0.813	0.813
YHR177W	0.219	0.219	0.219	0.2	0.219	0.219	0.219	0.219	0.219	0.219	0.278	0.278	0.278	0.278	0.278	0.278	0.278	0.297	0.318	0.377	0.377	0.377	0.377	0.356	0.356	0.356	0.356	0.377	0.377	0.377	0.377	0.377	0.377	0.377	0.377	0.377	0.377	0.377	0.377	0.398	0.459	0.459	0.459	0.459	0.459	0.459	0.459	0.48	0.499
YNL009W	1.333	1.333	1.295	1.213	1.253	1.211	1.211	1.211	1.131	1.131	1.171	1.171	1.171	1.19	1.19	1.209	1.209	1.209	1.19	1.171	1.171	1.15	1.171	1.171	1.171	1.131	1.131	1.091	1.049	1.049	1.049	1.049	1.049	1.049	1.049	1.049	0.99	0.99	0.99	0.99	0.99	0.99	0.99	0.969	0.969	0.969	0.908	0.889	0.91
YML096W	0.467	0.467	0.486	0.505	0.505	0.505	0.564	0.564	0.564	0.564	0.564	0.522	0.522	0.541	0.541	0.541	0.541	0.541	0.541	0.541	0.541	0.604	0.804	1.002	1.063	1.063	1.162	1.162	1.183	1.183	1.221	1.221	1.221	1.202	1.223	1.223	1.223	1.223	1.223	1.223	1.261	1.261	1.261	1.261	1.261	1.261	1.261	1.261	1.261
YBR230C	0.244	0.244	0.244	0.244	0.244	0.244	0.244	0.244	0.244	0.244	0.244	0.244	0.244	0.244	0.244	0.263	0.263	0.263	0.263	0.263	0.263	0.282	0.282	0.282	0.282	0.282	0.282	0.282	0.282	0.282	0.282	0.301	0.301	0.322	0.322	0.322	0.322	0.322	0.322	0.322	0.301	0.301	0.301	0.322	0.322	0.322	0.322	0.322	0.341
YMR052W	2.236	2.276	2.316	2.316	2.356	2.375	2.394	2.415	2.415	2.415	2.415	2.474	2.455	2.455	2.455	2.455	2.455	2.455	2.455	2.455	2.455	2.455	2.455	2.455	2.455	2.455	2.455	2.455	2.455	2.417	2.417	2.417	2.417	2.417	2.398	2.398	2.377	2.377	2.377	2.377	2.377	2.358	2.358	2.358	2.358	2.339	2.339	2.206	2.206
YOL128C	0	0	0	0	0	0	0	0	0	0	0	0	0	0	0	0	0	0	0	0	0	0	0	0	0	0	0	0	0	0	0	0	0	0	0	0	0	0	0	0	0	0	0	0	0	0	0	0	0
YNL133C	0.623	0.623	0.501	0.501	0.438	0.398	0.398	0.318	0.318	0.198	0.179	0.179	0.122	0.122	0.122	0.101	0.101	0.101	0.101	0.101	0.061	0.061	0.042	0.042	0.042	0.042	0.042	0.021	0.021	0.021	0.021	0.021	0	0	0	0	0	0	0	0	0	0	0	0	0	0	0	0	0
YJL088W	1.036	1.015	0.996	0.996	0.996	0.996	0.975	0.916	0.874	0.874	0.853	0.853	0.853	0.853	0.853	0.853	0.853	0.853	0.853	0.853	0.853	0.853	0.853	0.853	0.834	0.716	0.676	0.676	0.638	0.537	0.537	0.537	0.518	0.518	0.518	0.518	0.518	0.518	0.518	0.518	0.518	0.518	0.379	0.341	0.341	0.299	0.28	0.261	0.242
YGR288W	1.276	1.276	1.337	1.337	1.375	1.594	1.67	1.67	1.752	1.773	1.773	1.773	1.773	1.773	1.735	1.735	1.754	1.733	1.752	1.752	1.794	1.773	1.773	1.794	1.794	1.794	1.775	1.775	1.775	1.775	1.775	1.754	1.735	1.735	1.735	1.735	1.735	1.716	1.716	1.716	1.716	1.716	1.716	1.697	1.76	1.838	1.838	1.817	1.817
YCR066W	0.33	0.227	0.206	0.164	0.164	0.143	0.143	0.143	0.143	0.143	0.162	0.162	0.162	0.162	0.162	0.162	0.162	0.162	0.204	0.204	0.204	0.204	0.225	0.225	0.246	0.246	0.246	0.246	0.246	0.288	0.309	0.309	0.309	0.328	0.328	0.328	0.328	0.328	0.328	0.328	0.328	0.328	0.328	0.328	0.328	0.328	0.328	0.349	0.368
YGL185C	0.636	0.636	0.636	0.657	0.636	0.636	0.636	0.636	0.636	0.636	0.636	0.617	0.596	0.558	0.539	0.539	0.56	0.623	0.764	0.764	0.764	0.863	0.863	0.863	1.023	1.24	1.24	1.36	1.36	1.36	1.36	1.398	1.478	1.56	1.56	1.56	1.56	1.56	1.539	1.558	1.619	1.735	1.775	1.775	1.775	1.775	1.817	1.857	1.876
YNR043W	1.291	1.291	1.272	1.312	1.312	1.312	1.312	1.312	1.35	1.371	1.371	1.371	1.531	1.79	1.79	1.79	1.79	1.79	1.79	1.79	1.79	1.79	1.83	1.83	1.872	1.872	1.872	1.872	1.872	1.891	1.891	1.891	1.87	1.87	1.87	1.87	1.87	1.87	1.891	1.891	1.891	1.891	1.891	1.891	1.891	1.891	1.891	1.891	1.853
YML124C	0.672	0.672	0.691	0.691	0.691	0.712	0.674	0.674	0.674	0.693	0.693	0.693	0.693	0.672	0.672	0.691	0.712	0.712	0.712	0.712	0.712	0.693	0.693	0.693	0.653	0.672	0.714	0.714	0.735	0.735	0.735	0.735	0.735	0.716	0.716	0.716	0.716	0.716	0.716	0.716	0.716	0.716	0.716	0.716	0.716	0.716	0.676	0.636	0.636
YLR300W	0.021	0.021	0.021	0.021	0.021	0.021	0.021	0.021	0.021	0.021	0.021	0.04	0.04	0.04	0.04	0.04	0.04	0.04	0.04	0.04	0.04	0.04	0.04	0.04	0.04	0.04	0.04	0.04	0.04	0.04	0.04	0.04	0.04	0.04	0.04	0.04	0.04	0.04	0.04	0.04	0.04	0.019	0.019	0.019	0.019	0.019	0.019	0.019	0.019
YML130C	0.842	0.842	0.842	0.842	0.842	0.823	0.823	0.823	0.823	0.823	0.823	0.823	0.823	0.823	0.804	0.783	0.743	0.743	0.762	0.762	0.762	0.762	0.762	0.762	0.762	0.762	0.762	0.762	0.762	0.762	0.762	0.762	0.762	0.762	0.762	0.762	0.762	0.762	0.781	0.762	0.762	0.783	0.764	0.764	0.764	0.743	0.743	0.743	0.743
YHR056C	1.346	1.365	1.365	1.384	1.424	1.424	1.443	1.443	1.443	1.443	1.424	1.424	1.403	1.403	1.403	1.342	1.342	1.403	1.424	1.584	1.584	1.664	1.664	1.664	1.683	1.683	1.683	1.683	1.683	1.683	1.683	1.683	1.702	1.683	1.702	1.721	1.742	1.742	1.721	1.721	1.721	1.742	1.742	1.761	1.761	1.761	1.761	1.78	1.799
YBR149W	1.485	1.485	1.544	1.723	1.744	1.845	1.845	1.845	1.845	1.845	1.805	1.805	2.068	2.068	2.068	2.068	2.068	2.068	2.068	2.089	2.089	2.11	2.072	2.072	2.072	2.072	2.072	2.072	2.072	2.091	2.131	2.131	2.15	2.169	2.169	2.169	2.167	2.167	2.188	2.167	2.167	2.167	2.167	2.167	2.167	2.129	2.171	2.19	2.209
YMR229C	0.651	0.651	0.693	0.693	0.693	0.693	0.733	0.754	0.773	0.773	0.773	0.773	0.773	0.754	0.733	0.712	0.712	0.731	0.832	0.87	0.87	0.87	0.87	0.87	0.87	0.87	0.851	0.851	0.811	0.832	0.832	0.832	0.832	0.832	0.832	0.832	0.832	0.832	0.832	0.832	0.832	0.832	0.813	0.794	0.813	0.813	0.813	0.813	0.813
YIL085C	0.822	0.822	0.822	0.822	0.822	0.822	0.822	0.803	0.864	0.824	0.824	0.824	0.824	0.805	0.71	0.71	0.731	0.769	0.809	0.748	0.748	0.748	0.748	0.748	0.769	0.729	0.71	0.691	0.691	0.691	0.653	0.594	0.594	0.594	0.594	0.594	0.575	0.575	0.596	0.596	0.596	0.596	0.577	0.558	0.539	0.6	0.676	0.676	0.676
YGL254W	0.834	0.834	0.777	0.737	0.737	0.737	0.737	0.737	0.737	0.737	0.737	0.737	0.718	0.68	0.661	0.661	0.661	0.661	0.661	0.701	0.996	1.093	1.112	1.112	1.171	1.152	1.152	1.152	1.152	1.173	1.232	1.232	1.295	1.337	1.337	1.377	1.356	1.375	1.375	1.375	1.375	1.396	1.417	1.417	1.396	1.396	1.396	1.396	1.356
YOR115C	0.556	0.596	0.596	0.596	0.596	0.596	0.596	0.596	0.615	0.615	0.615	0.615	0.615	0.615	0.615	0.596	0.596	0.596	0.596	0.737	0.756	0.756	0.756	0.796	0.815	0.836	0.952	0.952	0.952	0.952	0.952	0.952	0.933	0.933	0.914	0.914	0.914	0.914	0.914	0.977	0.977	0.977	0.977	0.937	0.937	0.937	0.916	0.897	0.897
YKR043C	1.009	1.03	1.03	1.03	1.03	1.03	1.03	1.03	1.129	1.129	1.129	1.129	1.129	1.129	1.129	1.129	1.129	1.129	1.129	1.129	1.129	1.11	1.108	1.108	1.129	1.15	1.15	1.15	1.15	1.15	1.15	1.15	1.15	1.15	1.15	1.15	1.15	1.15	1.15	1.15	1.15	1.15	1.15	1.11	1.11	1.091	1.091	1.091	1.091
YOL138C	0.459	0.438	0.417	0.417	0.493	0.474	0.474	0.474	0.474	0.474	0.474	0.474	0.474	0.474	0.474	0.474	0.474	0.474	0.474	0.474	0.514	0.514	0.514	0.554	0.615	0.693	0.693	0.714	0.714	0.714	0.714	0.714	0.735	0.775	0.756	0.756	0.777	0.777	0.874	0.937	0.956	0.956	0.956	0.996	0.996	0.996	0.996	0.996	0.996
YMR152W	0.735	0.735	0.735	0.735	0.735	0.735	0.735	0.735	0.735	0.695	0.676	0.676	0.697	0.735	0.735	0.735	0.735	0.714	0.714	0.714	0.714	0.714	0.714	0.617	0.617	0.617	0.598	0.676	0.676	0.676	0.676	0.676	0.676	0.676	0.676	0.695	0.874	0.971	0.971	0.971	0.992	1.051	1.07	1.07	1.108	1.108	1.108	1.108	1.089
YPR101W	0.75	0.75	0.75	0.75	0.75	0.75	0.75	0.75	0.788	0.729	0.71	0.71	0.71	0.71	0.691	0.691	0.691	0.712	0.712	0.712	0.712	0.691	0.691	0.691	0.672	0.651	0.651	0.573	0.573	0.554	0.554	0.535	0.535	0.514	0.516	0.516	0.516	0.556	0.556	0.615	0.615	0.615	0.596	0.655	0.655	0.636	0.617	0.615	0.615
YNL249C	0.87	0.851	0.79	0.79	0.79	0.79	0.79	0.79	0.771	0.769	0.769	0.769	0.769	0.75	0.75	0.788	0.828	0.828	0.847	0.866	0.866	0.866	0.866	0.866	0.866	0.847	0.847	0.847	0.748	0.748	0.748	0.647	0.588	0.567	0.567	0.567	0.567	0.567	0.607	0.668	0.668	0.668	0.668	0.668	0.668	0.668	0.668	0.687	0.687
YKL022C	0.36	0.36	0.36	0.379	0.379	0.417	0.436	0.436	0.436	0.455	0.455	0.455	0.455	0.455	0.495	0.514	0.634	0.634	0.653	0.653	0.674	0.674	0.714	0.714	0.733	0.733	0.733	0.733	0.752	0.752	0.752	0.712	0.754	0.735	0.735	0.735	0.754	0.754	0.754	0.754	0.773	0.773	0.773	0.773	0.773	0.773	0.792	0.792	0.792
YDR479C	0.842	0.842	0.842	0.842	0.842	0.823	0.823	0.783	0.745	0.705	0.705	0.705	0.705	0.705	0.705	0.705	0.705	0.705	0.705	0.705	0.705	0.705	0.705	0.705	0.705	0.726	0.726	0.726	0.726	0.726	0.726	0.726	0.726	0.726	0.726	0.726	0.726	0.726	0.686	0.686	0.665	0.665	0.665	0.665	0.665	0.665	0.665	0.665	0.625
YPL141C	0.436	0.436	0.436	0.436	0.455	0.455	0.493	0.514	0.514	0.514	0.514	0.514	0.493	0.493	0.493	0.493	0.493	0.415	0.375	0.375	0.375	0.375	0.375	0.375	0.413	0.394	0.394	0.394	0.415	0.415	0.415	0.499	0.52	0.52	0.52	0.52	0.52	0.499	0.499	0.499	0.499	0.539	0.539	0.539	0.539	0.539	0.497	0.497	0.497
YDR201W	1.703	1.722	1.722	1.743	1.743	1.743	1.764	1.764	1.762	1.781	1.743	1.821	2.12	2.12	2.158	2.158	2.158	2.158	2.257	2.238	2.257	2.257	2.257	2.238	2.238	2.259	2.259	2.337	2.337	2.337	2.358	2.497	2.598	2.598	2.638	2.638	2.657	2.657	2.657	2.657	2.638	2.638	2.638	2.676	2.714	2.714	2.714	2.693	2.712
YJR089W	0.541	0.581	0.581	0.581	0.581	0.581	0.581	0.581	0.581	0.581	0.562	0.541	0.541	0.562	0.562	0.562	0.562	0.562	0.562	0.6	0.621	0.941	1.24	1.362	1.362	1.362	1.44	1.44	1.44	1.461	1.461	1.461	1.461	1.461	1.461	1.482	1.482	1.503	1.524	1.524	1.524	1.524	1.524	1.524	1.484	1.484	1.503	1.503	1.503
YHR005C	0.061	0.04	0.04	0.04	0.04	0.04	0.04	0.04	0.04	0.04	0.04	0.04	0.059	0.097	0.097	0.097	0.097	0.097	0.097	0.097	0.097	0.097	0.097	0.097	0.097	0.097	0.097	0.097	0.097	0.097	0.097	0.097	0.097	0.097	0.097	0.097	0.097	0.097	0.097	0.097	0.097	0.097	0.097	0.097	0.097	0.097	0.097	0.097	0.097
YGR251W	1	1	1.019	1.097	1.097	1.097	1.097	1.097	1.202	1.322	1.465	1.465	1.465	1.486	1.486	1.528	1.528	1.528	1.528	1.528	1.528	1.528	1.528	1.528	1.528	1.528	1.528	1.547	1.547	1.547	1.547	1.547	1.547	1.547	1.547	1.547	1.547	1.566	1.545	1.545	1.545	1.545	1.545	1.566	1.566	1.566	1.526	1.507	1.486
YLR188W	0.08	0.08	0.08	0.08	0.08	0.08	0.08	0.08	0.08	0.061	0.061	0.061	0.061	0.124	0.225	0.225	0.225	0.225	0.408	0.408	0.429	0.469	0.469	0.507	0.507	0.507	0.507	0.528	0.549	0.629	0.629	0.629	0.629	0.629	0.629	0.648	0.667	0.667	0.667	0.688	0.688	0.688	0.688	0.688	0.688	0.688	0.688	0.688	0.688
YDR109C	0.278	0.297	0.297	0.278	0.28	0.259	0.259	0.28	0.28	0.301	0.322	0.417	0.417	0.417	0.417	0.562	0.56	0.56	0.56	0.56	0.56	0.579	0.6	0.6	0.619	0.619	0.64	0.659	0.699	0.699	0.72	0.72	0.72	0.72	0.72	0.72	0.72	0.68	0.701	0.701	0.701	0.701	0.701	0.741	0.762	0.783	0.823	0.823	0.844
YNL301C	0.949	0.949	0.949	0.949	0.949	0.968	0.949	0.928	0.928	0.947	0.947	0.947	0.947	0.947	0.947	0.968	0.987	0.987	1.027	1.027	1.027	1.027	1.027	1.027	1.027	1.027	1.027	1.027	1.027	1.027	1.027	1.027	1.027	1.027	1.027	1.027	1.008	0.968	0.949	0.949	0.949	0.949	0.949	0.928	0.869	0.869	0.869	0.764	0.724
YNL159C	0.965	0.965	0.965	0.965	0.986	1.068	1.068	1.068	1.068	1.087	1.087	1.127	1.127	1.127	1.127	1.228	1.249	1.331	1.331	1.331	1.331	1.352	1.352	1.352	1.352	1.352	1.35	1.39	1.411	1.411	1.411	1.411	1.432	1.432	1.453	1.453	1.453	1.453	1.453	1.434	1.434	1.453	1.474	1.474	1.474	1.474	1.474	1.474	1.474
YOL102C	0.604	0.604	0.604	0.604	0.625	0.625	0.625	0.625	0.625	0.646	0.646	0.646	0.646	0.646	0.562	0.543	0.524	0.524	0.524	0.524	0.545	0.646	0.871	0.871	0.871	0.892	1.058	1.058	1.077	1.115	1.115	1.115	1.115	1.115	1.115	1.115	1.115	1.115	1.115	1.115	1.115	1.115	1.115	1.115	1.115	1.115	1.115	1.115	1.115
YMR125W	0.638	0.638	0.638	0.659	0.659	0.659	0.678	0.678	0.678	0.678	0.699	0.699	0.699	0.699	0.699	0.699	0.699	0.699	0.699	0.699	0.699	0.699	0.699	0.699	0.678	0.678	0.678	0.678	0.678	0.678	0.64	0.64	0.64	0.621	0.621	0.621	0.621	0.621	0.621	0.621	0.602	0.602	0.583	0.583	0.583	0.562	0.583	0.583	0.583
YLR020C	0.596	0.596	0.613	0.651	0.67	0.67	0.63	0.668	0.725	0.744	0.744	0.744	0.763	0.763	0.784	0.845	0.864	0.845	0.845	0.845	0.902	0.923	0.923	0.923	0.923	0.923	0.944	0.946	1.051	1.188	1.304	1.426	1.426	1.426	1.426	1.426	1.426	1.426	1.426	1.426	1.426	1.426	1.426	1.426	1.445	1.464	1.445	1.445	1.464
YNL055C	0.059	0.059	0.059	0.059	0.059	0.059	0.059	0.059	0.059	0.059	0.059	0.059	0.059	0.059	0.059	0.059	0.059	0.059	0.019	0.019	0.038	0.038	0.038	0.038	0.038	0.038	0.038	0.038	0.038	0.038	0.038	0.038	0.038	0.038	0.038	0.038	0.038	0.038	0.038	0.038	0.038	0.038	0.038	0.057	0.057	0.078	0.118	0.118	0.118
YDR123C	2.241	2.241	2.241	2.241	2.241	2.241	2.22	2.201	2.201	2.161	2.161	2.142	2.104	2.104	1.839	1.578	1.54	1.54	1.54	1.521	1.521	1.521	1.5	1.5	1.481	1.481	1.481	1.481	1.462	1.462	1.441	1.262	1.146	1.127	1.127	1.028	1.047	1.007	1.007	1.007	1.007	1.007	0.929	0.929	0.714	0.655	0.636	0.615	0.533
YIL112W	0.861	0.861	0.861	0.861	0.861	0.861	0.88	0.901	0.901	0.901	0.92	0.977	1.034	1.034	1.034	1.013	1.013	1.034	1.034	1.034	1.051	1.051	1.032	1.032	1.013	1.013	1.034	1.076	1.076	1.116	1.116	1.116	1.116	1.116	1.116	1.116	1.116	1.116	1.116	1.116	1.116	1.116	1.116	1.116	1.116	1.116	1.137	1.137	1.137
YOR236W	0.04	0.04	0.04	0.04	0.04	0.04	0.04	0.04	0.059	0.059	0.059	0.059	0.059	0.059	0.059	0.059	0.059	0.059	0.059	0.059	0.059	0.059	0.059	0.059	0.059	0.059	0.059	0.059	0.059	0.059	0.059	0.059	0.059	0.059	0.059	0.059	0.059	0.059	0.059	0.059	0.059	0.059	0.059	0.059	0.059	0.059	0.059	0.059	0.059
YER063W	0	0	0	0	0	0	0	0	0	0	0	0	0	0	0	0	0	0	0	0	0	0	0	0	0	0.021	0.021	0.021	0.021	0.021	0.021	0.021	0.021	0.042	0.101	0.101	0.101	0.122	0.122	0.181	0.181	0.24	0.32	0.32	0.32	0.32	0.32	0.32	0.32
YML071C	0.118	0.118	0.118	0.118	0.118	0.118	0.118	0.118	0.137	0.137	0.177	0.177	0.177	0.177	0.217	0.217	0.217	0.217	0.236	0.236	0.236	0.236	0.236	0.255	0.274	0.274	0.293	0.293	0.293	0.312	0.312	0.312	0.331	0.331	0.331	0.331	0.331	0.39	0.39	0.39	0.39	0.39	0.39	0.39	0.39	0.39	0.39	0.39	0.39
YOR212W	0.021	0	0	0	0	0	0	0	0	0	0	0	0	0	0	0	0	0	0	0	0	0	0	0	0	0	0	0	0	0	0	0	0	0	0	0	0	0	0	0	0	0	0	0	0	0	0	0	0
YOL025W	0.103	0.103	0.084	0.084	0.084	0.084	0.084	0.084	0.084	0.063	0.042	0.042	0.042	0.042	0.042	0.042	0.042	0.021	0.021	0.021	0.021	0.021	0.021	0.021	0.021	0.021	0.021	0.021	0.021	0.021	0.021	0.021	0.021	0.021	0.021	0.042	0.042	0.042	0.042	0.042	0.042	0.042	0.042	0.042	0.042	0.042	0.061	0.061	0.061
YPL108W	0.223	0.223	0.223	0.223	0.223	0.202	0.202	0.202	0.202	0.244	0.383	0.383	0.383	0.465	0.486	0.486	0.507	0.507	0.549	0.591	0.591	0.612	0.612	0.612	0.593	0.593	0.614	0.694	0.694	0.753	0.774	0.795	0.795	0.795	0.795	0.795	0.835	0.835	0.856	0.856	0.877	0.877	0.877	0.898	0.919	1.001	1.001	1.001	1.001
YGL247W	0.301	0.339	0.339	0.339	0.339	0.32	0.32	0.32	0.299	0.32	0.339	0.339	0.358	0.358	0.358	0.358	0.358	0.358	0.337	0.356	0.398	0.398	0.398	0.398	0.398	0.398	0.398	0.398	0.398	0.398	0.398	0.398	0.419	0.419	0.419	0.419	0.419	0.419	0.419	0.398	0.377	0.377	0.396	0.417	0.438	0.459	0.459	0.459	0.459
YGR056W	0.684	0.684	0.684	0.684	0.684	0.684	0.684	0.684	0.684	0.684	0.684	0.684	0.684	0.684	0.665	0.665	0.623	0.623	0.623	0.623	0.623	0.602	0.602	0.602	0.602	0.602	0.602	0.602	0.583	0.583	0.583	0.583	0.583	0.583	0.562	0.562	0.562	0.52	0.459	0.459	0.417	0.396	0.396	0.396	0.396	0.396	0.396	0.396	0.339
YMR021C	0.834	0.834	0.834	0.834	0.855	0.893	0.975	0.975	0.975	0.975	1.015	0.994	0.994	1.093	1.093	1.093	1.215	1.293	1.293	1.293	1.293	1.293	1.312	1.312	1.333	1.333	1.333	1.333	1.352	1.352	1.352	1.352	1.352	1.352	1.371	1.371	1.371	1.371	1.39	1.449	1.449	1.449	1.449	1.449	1.449	1.449	1.428	1.428	1.447
YLR286C	0.398	0.398	0.398	0.398	0.398	0.398	0.398	0.398	0.398	0.398	0.377	0.377	0.377	0.377	0.377	0.377	0.377	0.377	0.377	0.377	0.377	0.377	0.377	0.377	0.377	0.377	0.377	0.377	0.377	0.377	0.377	0.377	0.377	0.377	0.377	0.377	0.377	0.377	0.377	0.377	0.377	0.377	0.377	0.356	0.297	0.297	0.257	0.257	0.257
YMR066W	0.322	0.322	0.303	0.303	0.341	0.341	0.421	0.421	0.461	0.497	0.497	0.516	0.516	0.516	0.535	0.556	0.577	0.577	0.659	0.659	0.699	0.699	0.699	0.699	0.699	0.699	0.699	0.699	0.699	0.699	0.718	0.718	0.718	0.718	0.718	0.718	0.718	0.739	0.758	0.756	0.756	0.756	0.756	0.756	0.714	0.714	0.714	0.714	0.834
YOR036W	0.781	0.8	0.8	0.8	0.8	0.8	0.8	0.8	0.8	0.8	0.8	0.8	0.821	0.861	0.88	0.88	0.88	0.899	0.899	0.899	0.899	0.918	0.897	0.876	0.895	0.895	0.914	0.914	0.935	0.935	0.935	0.935	0.935	0.935	0.935	0.935	0.935	0.935	0.975	0.975	0.975	0.975	0.996	0.996	0.996	0.996	0.996	0.954	0.954
YGL025C	0.436	0.436	0.316	0.316	0.335	0.373	0.413	0.434	0.453	0.472	0.491	0.51	0.51	0.51	0.529	0.607	0.921	0.921	0.921	0.921	0.94	0.919	0.938	0.976	0.976	1.016	1.054	1.073	1.092	1.092	1.092	1.092	1.092	1.092	1.111	1.109	1.109	1.231	1.231	1.231	1.231	1.25	1.25	1.33	1.351	1.37	1.469	1.745	1.764
YCR047C	2.296	2.296	2.296	2.296	2.433	2.37	2.37	2.37	2.37	2.37	2.37	2.37	2.37	2.349	2.33	2.33	2.349	2.349	2.368	2.368	2.389	2.389	2.389	2.408	2.37	2.37	2.37	2.353	2.313	2.313	2.294	2.294	2.294	2.235	2.195	2.195	2.174	2.174	2.174	2.174	2.174	2.174	2.134	2.153	2.113	2.094	2.037	2.037	1.997
YMR158W	0.364	0.364	0.345	0.345	0.326	0.305	0.305	0.326	0.345	0.345	0.345	0.345	0.345	0.345	0.345	0.345	0.385	0.385	0.385	0.364	0.364	0.364	0.364	0.364	0.385	0.383	0.444	0.524	0.524	0.545	0.663	0.663	0.663	0.682	0.682	0.682	0.682	0.682	0.682	0.682	0.684	0.703	0.703	0.724	0.724	0.724	0.724	0.766	0.747
YOR151C	0.16	0.16	0.141	0.141	0.162	0.162	0.181	0.181	0.2	0.2	0.2	0.2	0.2	0.2	0.2	0.2	0.2	0.2	0.2	0.2	0.2	0.2	0.2	0.2	0.2	0.2	0.2	0.242	0.345	0.387	0.568	0.568	0.587	0.686	0.686	0.686	0.686	0.686	0.686	0.686	0.705	0.705	0.705	0.705	0.705	0.705	0.705	0.705	0.724
YDR248C	0.383	0.383	0.362	0.362	0.362	0.362	0.362	0.383	0.383	0.383	0.383	0.383	0.383	0.383	0.404	0.423	0.423	0.423	0.423	0.423	0.423	0.442	0.461	0.461	0.461	0.44	0.44	0.44	0.44	0.44	0.44	0.44	0.421	0.421	0.421	0.421	0.421	0.421	0.421	0.421	0.421	0.379	0.358	0.339	0.339	0.461	0.461	0.461	0.461
YMR160W	0.425	0.444	0.444	0.444	0.423	0.383	0.383	0.404	0.404	0.404	0.429	0.429	0.429	0.469	0.469	0.469	0.469	0.469	0.469	0.469	0.488	0.488	0.488	0.507	0.549	0.589	0.589	0.589	0.665	0.684	0.703	0.703	0.703	0.743	0.743	0.743	0.743	0.743	0.724	0.682	0.703	0.724	0.724	0.724	0.743	0.781	0.8	0.819	0.819
YNL049C	0.612	0.593	0.593	0.614	0.614	0.614	0.614	0.633	0.633	0.633	0.593	0.593	0.593	0.572	0.692	0.692	0.692	0.711	0.808	0.848	1.073	1.092	1.092	1.092	1.113	1.155	1.155	1.155	1.174	1.174	1.237	1.275	1.353	1.547	1.547	1.547	1.547	1.547	1.547	1.587	1.606	1.606	1.606	1.627	1.627	1.627	1.627	1.627	1.627
YPL100W	0.651	0.651	0.691	0.691	0.691	0.691	0.691	0.733	0.752	0.792	0.851	0.851	0.851	0.851	0.851	0.851	0.851	0.891	0.891	0.891	0.91	0.91	0.91	0.91	0.889	0.929	0.929	0.948	0.929	0.929	0.929	0.948	0.948	0.948	0.948	0.967	1.007	1.089	1.089	1.108	1.108	1.108	1.108	1.108	1.108	1.129	1.129	1.129	1.129
YBR093C	0.657	0.636	0.636	0.598	0.598	0.598	0.598	0.516	0.514	0.554	0.575	0.594	0.594	0.615	0.634	0.653	0.653	0.632	0.651	0.651	0.651	0.672	0.634	0.634	0.634	0.634	0.634	0.634	0.634	0.634	0.613	0.592	0.613	0.613	0.632	0.653	0.653	0.653	0.674	0.674	0.712	0.712	0.712	0.712	0.712	0.712	0.733	0.733	0.733
YJL126W	0.139	0.139	0.158	0.261	0.503	0.524	0.623	0.623	0.623	0.623	0.623	0.644	0.665	0.665	0.684	0.684	0.684	0.684	0.684	0.684	0.684	0.743	0.783	0.825	0.825	0.846	0.846	0.846	0.846	0.846	0.846	0.905	0.905	0.905	0.905	0.905	0.905	0.905	0.905	0.905	0.905	1.023	1.023	1.042	1.042	1.063	1.103	1.103	1.122
YDR465C	4.428	4.449	4.51	4.51	4.51	4.531	4.531	4.531	4.531	4.531	4.531	4.531	4.531	4.51	4.51	4.51	4.51	4.491	4.491	4.512	4.512	4.512	4.512	4.533	4.552	4.552	4.552	4.552	4.552	4.552	4.552	4.552	4.531	4.51	4.51	4.489	4.449	4.449	4.449	4.449	4.293	4.293	4.034	3.954	3.891	3.891	3.851	3.832	3.539
YLR270W	0.657	0.695	0.695	0.695	0.695	0.739	0.739	0.84	0.96	0.939	0.939	0.939	0.939	0.939	0.92	0.939	1.002	1.002	1.04	1.04	1.061	1.08	1.101	1.101	1.162	1.263	1.263	1.263	1.263	1.263	1.303	1.324	1.324	1.364	1.442	1.423	1.423	1.423	1.444	1.444	1.423	1.423	1.423	1.423	1.423	1.423	1.423	1.404	1.404
YLR051C	0.891	0.986	1.199	1.199	1.237	1.218	1.218	1.237	1.237	1.237	1.277	1.296	1.296	1.334	1.374	1.492	1.492	1.513	1.532	1.532	1.532	1.532	1.532	1.532	1.532	1.532	1.551	1.568	1.549	1.549	1.549	1.568	1.568	1.568	1.568	1.568	1.568	1.568	1.568	1.589	1.589	1.589	1.61	1.61	1.572	1.553	1.553	1.553	1.553
YCL061C	0.39	0.39	0.39	0.39	0.39	0.371	0.371	0.371	0.352	0.352	0.314	0.295	0.276	0.255	0.276	0.276	0.276	0.276	0.276	0.276	0.259	0.28	0.299	0.299	0.299	0.337	0.356	0.356	0.356	0.356	0.356	0.356	0.337	0.356	0.356	0.356	0.337	0.356	0.356	0.356	0.356	0.356	0.356	0.398	0.537	0.537	0.556	0.556	0.556
YJR015W	0.973	0.973	0.973	0.973	0.952	0.971	0.971	0.952	0.952	0.931	0.931	0.931	0.931	0.931	0.931	0.969	0.948	0.948	0.948	0.929	0.929	0.948	0.908	0.908	0.887	0.887	0.887	0.887	0.887	0.906	0.927	0.927	0.927	0.927	0.927	0.927	0.927	0.927	0.927	0.927	0.927	0.927	0.927	0.927	0.927	0.908	0.887	0.887	0.906
YHL044W	1.525	1.525	1.525	1.525	1.504	1.525	1.525	1.525	1.525	1.546	1.546	1.546	1.546	1.546	1.546	1.567	1.567	1.567	1.567	1.567	1.588	1.588	1.588	1.588	1.588	1.668	1.668	1.668	1.63	1.63	1.63	1.592	1.592	1.571	1.592	1.554	1.554	1.554	1.554	1.554	1.554	1.533	1.533	1.476	1.476	1.476	1.497	1.497	1.497
YMR203W	1.186	1.186	1.247	1.247	1.266	1.266	1.266	1.247	1.268	1.268	1.268	1.268	1.268	1.268	1.268	1.268	1.268	1.268	1.268	1.268	1.289	1.289	1.289	1.289	1.289	1.289	1.289	1.289	1.289	1.289	1.289	1.289	1.289	1.289	1.289	1.289	1.289	1.289	1.289	1.289	1.289	1.289	1.289	1.289	1.289	1.289	1.289	1.289	1.27
YBR287W	0.482	0.482	0.482	0.482	0.482	0.482	0.482	0.482	0.501	0.501	0.501	0.501	0.501	0.482	0.503	0.503	0.503	0.503	0.503	0.503	0.503	0.503	0.503	0.503	0.503	0.503	0.503	0.503	0.503	0.503	0.524	0.524	0.524	0.524	0.524	0.524	0.524	0.526	0.505	0.505	0.505	0.505	0.505	0.505	0.505	0.505	0.484	0.484	0.484
YBR291C	1.44	1.499	1.598	1.619	1.619	1.619	1.598	1.598	1.598	1.598	1.598	1.598	1.598	1.598	1.619	1.619	1.619	1.619	1.638	1.638	1.638	1.659	1.699	1.699	1.699	1.72	1.72	1.72	1.72	1.72	1.72	1.72	1.72	1.72	1.72	1.72	1.701	1.701	1.701	1.701	1.701	1.415	1.356	1.318	1.299	1.299	1.299	1.299	1.299
YKR053C	0.774	0.831	0.831	0.85	0.85	0.869	0.888	0.867	0.867	0.886	0.865	0.865	0.926	0.985	0.985	1.006	1.006	1.006	1.006	1.006	1.025	1.006	1.006	1.027	1.027	1.027	1.029	1.029	1.029	1.029	1.029	1.029	1.05	1.05	1.071	1.071	1.071	1.071	1.071	1.071	1.071	1.147	1.147	1.147	1.147	1.147	1.147	1.126	1.126
YOR046C	0.436	0.417	0.396	0.396	0.377	0.377	0.377	0.377	0.377	0.396	0.396	0.396	0.396	0.396	0.396	0.396	0.396	0.396	0.396	0.377	0.377	0.339	0.339	0.339	0.379	0.379	0.379	0.379	0.379	0.379	0.379	0.379	0.379	0.358	0.358	0.358	0.358	0.358	0.339	0.339	0.339	0.339	0.339	0.339	0.339	0.339	0.358	0.32	0.32
YLR362W	1.812	1.812	1.812	1.812	1.631	1.547	1.467	1.467	1.469	1.469	1.469	1.431	1.452	1.492	1.492	1.513	1.513	1.513	1.513	1.574	1.614	1.696	1.696	1.715	1.734	1.734	1.734	1.713	1.734	1.713	1.793	1.774	1.814	1.814	1.814	1.835	1.858	1.858	1.896	1.896	1.896	1.896	1.915	1.877	1.858	1.837	1.879	1.936	1.915
YHR114W	0.821	0.84	0.84	0.861	0.842	0.842	0.842	0.842	0.781	0.781	0.781	0.781	0.703	0.703	0.642	0.623	0.623	0.623	0.623	0.623	0.623	0.644	0.684	0.684	0.703	0.703	0.703	0.958	0.958	0.958	0.996	0.996	0.996	0.996	0.996	1.015	1.015	0.958	0.958	0.958	0.857	0.857	1.072	1.072	1.11	1.11	1.11	1.129	1.129
YHR058C	0.777	0.777	0.777	0.758	0.737	0.558	0.558	0.495	0.495	0.516	0.516	0.556	0.575	0.594	0.594	0.594	0.573	0.678	0.659	0.659	0.659	0.64	0.64	0.6	0.581	0.581	0.581	0.581	0.581	0.623	0.623	0.623	0.623	0.623	0.623	0.604	0.604	0.625	0.646	0.646	0.646	0.646	0.488	0.488	0.488	0.469	0.469	0.49	0.49
YOR113W	0.838	0.859	0.859	0.859	0.859	0.859	0.859	0.859	0.859	0.838	0.878	1.017	1.118	1.118	1.118	1.118	1.137	1.135	1.177	1.316	1.316	1.377	1.377	1.377	1.377	1.377	1.377	1.377	1.377	1.396	1.396	1.396	1.396	1.396	1.396	1.415	1.415	1.415	1.436	1.436	1.436	1.436	1.436	1.455	1.476	1.495	1.516	1.516	1.516
YBL064C	1.994	1.994	1.994	1.994	1.996	1.996	2.036	2.055	2.055	2.034	2.034	2.034	2.034	2.034	2.034	2.034	2.034	2.034	2.034	2.034	2.034	2.034	1.971	1.952	1.952	1.952	1.952	1.952	1.952	1.952	1.931	1.91	1.91	1.889	1.889	1.889	1.889	1.868	1.868	1.771	1.75	1.832	1.832	1.832	1.851	1.851	1.851	1.632	1.533
YER007C-A	0.175	0.175	0.175	0.175	0.156	0.213	0.213	0.232	0.232	0.232	0.232	0.251	0.251	0.251	0.251	0.251	0.251	0.251	0.251	0.251	0.251	0.251	0.249	0.249	0.249	0.249	0.23	0.23	0.23	0.211	0.192	0.192	0.192	0.234	0.234	0.234	0.234	0.234	0.234	0.234	0.255	0.274	0.274	0.274	0.274	0.274	0.274	0.274	0.293
YPR047W	1.082	0.939	0.878	0.859	0.838	0.838	0.838	0.653	0.634	0.634	0.634	0.573	0.472	0.474	0.432	0.432	0.472	0.472	0.472	0.472	0.472	0.491	0.59	0.59	0.59	0.611	0.491	0.491	0.491	0.514	0.535	0.634	0.634	0.634	0.634	0.615	0.615	0.596	0.619	0.6	0.6	0.76	0.76	0.779	0.779	0.882	0.882	0.903	0.903
YLR264W	0.156	0.156	0.156	0.156	0.156	0.156	0.156	0.156	0.156	0.156	0.156	0.156	0.099	0.099	0.099	0.099	0.099	0.099	0.099	0.099	0.099	0.08	0.08	0.12	0.12	0.12	0.12	0.099	0.099	0.099	0.099	0.099	0.099	0.099	0.139	0.16	0.16	0.16	0.16	0.179	0.179	0.179	0.179	0.179	0.179	0.2	0.362	0.362	0.362
YDR237W	0.257	0.32	0.32	0.32	0.32	0.32	0.301	0.301	0.322	0.301	0.301	0.301	0.301	0.341	0.4	0.476	0.476	0.476	0.476	0.476	0.476	0.476	0.476	0.476	0.476	0.476	0.516	0.535	0.535	0.577	0.617	0.617	0.617	0.617	0.617	0.617	0.596	0.596	0.575	0.556	0.575	0.752	0.813	0.813	0.813	0.813	0.813	0.813	0.834
YOR030W	1.289	1.31	1.31	1.331	1.31	1.31	1.31	1.289	1.289	1.31	1.31	1.31	1.31	1.331	1.451	1.451	1.491	1.51	1.529	1.51	1.529	1.59	1.63	1.668	1.668	1.668	1.668	1.746	1.807	1.807	1.807	1.828	1.828	1.891	1.891	1.87	1.87	1.87	1.851	1.851	1.872	1.853	1.832	1.832	1.832	1.832	1.832	1.851	1.851
YCL051W	0.6	0.657	0.657	0.657	0.657	0.676	0.695	0.716	0.796	0.817	0.817	0.817	0.817	0.796	0.815	0.815	0.815	0.815	0.857	0.935	0.935	0.975	0.975	0.975	1.154	1.236	1.255	1.255	1.314	1.314	1.314	1.335	1.413	1.512	1.512	1.512	1.512	1.512	1.512	1.55	1.55	1.55	1.55	1.55	1.571	1.571	1.59	1.609	1.588
YIL065C	1.871	1.89	1.89	1.89	1.909	1.966	1.966	1.966	1.928	1.928	1.928	1.909	1.93	1.97	1.972	2.01	2.01	2.033	2.031	2.031	2.071	2.071	2.071	2.071	2.092	2.092	2.092	2.052	2.033	2.033	2.033	2.033	2.033	2.033	2.052	2.052	2.052	2.052	2.052	2.052	2.052	2.052	2.052	2.073	2.016	2.035	2.035	2.037	2.037
YGL077C	0.438	0.438	0.438	0.417	0.417	0.417	0.398	0.398	0.398	0.398	0.379	0.379	0.379	0.379	0.379	0.379	0.379	0.379	0.358	0.358	0.379	0.381	0.362	0.362	0.381	0.381	0.381	0.381	0.381	0.381	0.381	0.421	0.421	0.421	0.478	0.478	0.478	0.478	0.478	0.478	0.478	0.478	0.478	0.478	0.459	0.478	0.478	0.478	0.457
YMR281W	1.295	1.236	0.998	0.96	0.96	0.96	0.96	0.92	0.92	0.802	0.621	0.621	0.659	0.659	0.659	0.659	0.659	0.659	0.659	0.64	0.64	0.579	0.598	0.598	0.598	0.556	0.575	0.474	0.474	0.516	0.535	0.514	0.514	0.554	0.554	0.554	0.592	0.592	0.592	0.592	0.592	0.592	0.691	0.691	0.67	0.67	0.67	0.67	0.67
YNL251C	1.434	1.434	1.434	1.415	1.415	1.415	1.415	1.415	1.415	1.415	1.377	1.377	1.356	1.356	1.337	1.356	1.356	1.356	1.356	1.274	1.253	1.215	1.215	1.196	1.175	1.154	1.154	1.154	1.154	1.154	1.154	1.154	1.133	1.133	1.112	1.112	1.133	1.074	1.074	1.095	1.095	1.095	1.095	1.076	1.015	0.996	0.996	0.996	0.977
YBR273C	0.181	0.181	0.181	0.181	0.28	0.28	0.299	0.32	0.32	0.32	0.32	0.32	0.341	0.362	0.362	0.362	0.362	0.482	0.644	0.644	0.644	0.644	0.684	0.684	0.684	0.684	0.743	0.844	0.844	0.865	0.886	0.886	0.943	0.962	0.962	0.962	0.962	0.962	0.962	0.962	1.082	1.082	1.101	1.101	1.101	1.141	1.181	1.181	1.202
YOR007C	0.061	0.061	0.061	0.061	0.061	0.061	0.061	0.04	0.019	0.019	0.019	0.019	0.019	0.019	0.019	0.019	0.019	0.019	0.019	0.019	0.019	0.019	0.019	0.019	0	0	0	0	0	0	0	0	0	0	0	0	0	0	0	0	0	0	0	0	0	0	0	0	0
YDR264C	3.296	3.296	3.296	3.296	3.296	3.296	3.296	3.296	3.296	3.296	3.296	3.296	3.237	3.136	3.117	3.098	3.037	3.037	2.94	2.921	2.921	2.921	2.921	2.921	2.921	2.782	2.763	2.683	2.641	2.58	2.58	2.382	2.285	2.264	2.264	2.129	2.11	2.11	2.049	2.028	2.009	1.99	1.891	1.872	1.592	1.531	1.512	1.472	1.453
YKR072C	0.457	0.457	0.457	0.318	0.337	0.337	0.337	0.337	0.337	0.337	0.337	0.337	0.337	0.297	0.297	0.316	0.358	0.377	0.396	0.396	0.415	0.415	0.415	0.415	0.415	0.415	0.392	0.411	0.411	0.411	0.392	0.371	0.371	0.371	0.39	0.573	0.573	0.573	0.573	0.573	0.634	0.634	0.634	0.653	0.615	0.716	0.941	0.941	1.118
YKL126W	0.417	0.436	0.436	0.455	0.455	0.455	0.495	0.535	0.535	0.535	0.535	0.535	0.535	0.535	0.535	0.535	0.535	0.535	0.535	0.535	0.535	0.535	0.535	0.554	0.655	0.655	0.655	0.655	0.655	0.655	0.676	0.733	0.754	0.754	0.773	0.773	0.773	0.773	0.773	0.773	0.773	0.773	0.773	0.773	0.792	0.792	0.792	0.792	0.771
YOL120C	0.145	0.145	0.166	0.166	0.166	0.166	0.166	0.166	0.166	0.166	0.166	0.166	0.166	0.166	0.166	0.166	0.166	0.166	0.187	0.187	0.206	0.206	0.206	0.206	0.206	0.206	0.206	0.206	0.206	0.206	0.206	0.225	0.246	0.246	0.246	0.246	0.246	0.246	0.246	0.246	0.246	0.246	0.246	0.246	0.267	0.267	0.267	0.267	0.267
YDR393W	0.497	0.497	0.497	0.497	0.497	0.518	0.518	0.499	0.518	0.48	0.48	0.459	0.421	0.381	0.381	0.362	0.362	0.322	0.341	0.341	0.4	0.4	0.4	0.419	0.419	0.419	0.419	0.419	0.419	0.438	0.438	0.438	0.438	0.438	0.438	0.419	0.461	0.461	0.461	0.461	0.461	0.461	0.522	0.522	0.522	0.522	0.581	0.581	0.581
YNL309W	0.876	0.876	0.876	0.836	0.836	0.836	0.836	0.834	0.834	0.773	0.771	0.752	0.771	0.771	0.752	0.752	0.752	0.733	0.754	0.773	0.794	0.794	0.794	0.775	0.775	0.775	0.775	0.775	0.756	0.756	0.756	0.777	0.758	0.758	0.758	0.8	0.821	0.8	0.821	0.905	0.905	0.945	0.945	0.945	0.945	0.945	0.945	0.945	0.945
YGR091W	0.436	0.436	0.457	0.457	0.457	0.457	0.457	0.457	0.457	0.497	0.497	0.497	0.516	0.516	0.537	0.518	0.518	0.518	0.518	0.518	0.518	0.518	0.518	0.518	0.539	0.539	0.539	0.539	0.539	0.56	0.56	0.56	0.579	0.579	0.579	0.579	0.579	0.579	0.579	0.579	0.579	0.579	0.579	0.579	0.579	0.56	0.541	0.541	0.562
YMR034C	1.129	1.129	1.129	1.15	1.253	1.253	1.253	1.253	1.234	1.215	1.215	1.316	1.316	1.335	1.335	1.354	1.314	1.314	1.314	1.295	1.295	1.314	1.314	1.314	1.314	1.335	1.337	1.337	1.358	1.379	1.48	1.48	1.499	1.518	1.518	1.558	1.6	1.6	1.6	1.619	1.619	1.638	1.638	1.676	1.695	1.733	1.695	1.695	1.695
YLR033W	0.965	0.965	0.965	0.986	0.986	0.967	0.929	0.948	0.969	0.988	0.988	1.026	1.222	1.222	1.222	1.222	1.222	1.222	1.222	1.283	1.302	1.302	1.302	1.342	1.342	1.342	1.342	1.342	1.342	1.342	1.342	1.342	1.342	1.342	1.361	1.401	1.439	1.42	1.42	1.42	1.46	1.46	1.46	1.481	1.481	1.462	1.462	1.462	1.462
YJL196C	1.046	1.046	1.046	1.046	1.006	1.006	1.006	0.987	0.987	0.968	0.949	0.928	0.928	0.909	0.909	0.909	0.909	0.909	0.909	0.909	0.909	0.909	0.909	0.909	0.928	0.928	0.928	0.867	0.806	0.806	0.806	0.745	0.745	0.724	0.724	0.642	0.602	0.543	0.543	0.543	0.543	0.543	0.543	0.522	0.522	0.341	0.341	0.341	0.261
YIL039W	0.862	0.862	0.862	0.864	0.864	0.864	0.883	0.864	0.883	0.862	0.9	0.9	0.9	0.9	0.9	0.9	0.881	0.902	0.902	0.902	0.883	0.883	0.862	0.841	0.801	0.801	0.879	0.879	1.115	1.157	1.178	1.178	1.178	1.22	1.22	1.22	1.22	1.239	1.239	1.239	1.239	1.258	1.258	1.258	1.258	1.258	1.258	1.258	1.258
YJR041C	1.478	1.478	1.478	1.478	1.499	1.718	1.718	1.718	1.739	1.899	2.076	2.095	2.133	2.133	2.257	2.257	2.295	2.295	2.295	2.295	2.295	2.295	2.295	2.354	2.354	2.354	2.354	2.373	2.373	2.373	2.394	2.394	2.394	2.415	2.455	2.655	2.754	2.891	2.912	2.912	2.912	2.933	2.933	2.933	2.952	3.011	3.011	3.011	3.011
YHR013C	0.179	0.179	0.238	0.238	0.257	0.257	0.276	0.276	0.276	0.276	0.276	0.276	0.276	0.316	0.337	0.379	0.44	0.482	0.482	0.524	0.505	0.526	0.629	0.629	0.629	0.629	0.629	0.629	0.629	0.629	0.629	0.671	0.692	0.692	0.692	0.692	0.692	0.692	0.694	0.713	0.713	0.713	0.734	0.734	0.734	0.734	0.734	0.734	0.734
YPL273W	0.341	0.341	0.362	0.383	0.4	0.4	0.4	0.421	0.421	0.421	0.421	0.421	0.421	0.44	0.44	0.44	0.44	0.44	0.461	0.461	0.48	0.48	0.48	0.459	0.44	0.44	0.478	0.478	0.478	0.497	0.497	0.537	0.659	0.659	0.897	0.897	0.897	1.015	1.015	1.036	1.036	1.057	1.057	1.114	1.135	1.192	1.192	1.232	1.232
YOR059C	0.697	0.676	0.676	0.676	0.676	0.676	0.657	0.657	0.657	0.657	0.657	0.657	0.556	0.518	0.518	0.518	0.518	0.518	0.518	0.518	0.518	0.518	0.499	0.48	0.48	0.459	0.459	0.4	0.442	0.442	0.442	0.442	0.463	0.463	0.463	0.463	0.463	0.484	0.524	0.524	0.524	0.524	0.524	0.524	0.524	0.463	0.463	0.463	0.463
YGR186W	1.468	1.508	1.55	1.55	1.571	1.674	1.674	1.807	1.807	1.807	1.807	1.826	1.826	1.826	1.826	1.847	1.847	1.847	1.847	1.847	1.847	1.847	1.847	1.847	1.847	1.847	1.828	1.828	1.828	1.828	1.847	1.847	1.885	1.946	1.887	1.887	1.887	1.887	1.887	1.887	1.887	1.887	1.887	1.845	1.845	1.845	1.845	1.845	1.826
YBR056W	0.219	0.219	0.219	0.238	0.238	0.238	0.238	0.238	0.217	0.217	0.217	0.217	0.217	0.198	0.198	0.198	0.198	0.198	0.177	0.156	0.156	0.137	0.137	0.137	0.137	0.137	0.137	0.137	0.137	0.118	0.078	0.078	0.078	0.097	0.097	0.097	0.118	0.118	0.139	0.139	0.139	0.139	0.158	0.158	0.158	0.158	0.158	0.158	0.158
YIL135C	0.469	0.469	0.488	0.509	0.509	0.509	0.509	0.488	0.488	0.488	0.488	0.488	0.488	0.488	0.467	0.467	0.467	0.446	0.446	0.446	0.446	0.446	0.446	0.446	0.446	0.446	0.446	0.446	0.446	0.446	0.446	0.446	0.446	0.446	0.408	0.408	0.387	0.408	0.429	0.429	0.429	0.429	0.429	0.429	0.429	0.429	0.37	0.349	0.349
YML038C	0.493	0.571	0.55	0.55	0.55	0.55	0.55	0.529	0.529	0.569	0.588	0.607	0.607	0.607	0.626	0.626	0.645	0.664	0.664	0.746	0.746	0.746	0.746	0.746	0.746	0.746	0.746	0.746	0.746	0.803	0.843	0.843	0.843	0.843	0.843	0.843	0.843	0.862	0.902	0.902	0.921	0.959	0.959	0.959	0.959	0.959	0.978	1.02	1.041
YER112W	0.811	0.811	0.811	0.811	0.811	0.811	0.792	0.792	0.771	0.752	0.752	0.752	0.752	0.752	0.752	0.731	0.731	0.731	0.731	0.672	0.672	0.672	0.672	0.672	0.573	0.554	0.554	0.554	0.554	0.554	0.554	0.554	0.554	0.554	0.575	0.575	0.594	0.573	0.573	0.594	0.594	0.594	0.594	0.594	0.575	0.575	0.417	0.417	0.36
YBR207W	1.007	1.007	1.007	1.007	1.007	1.026	1.026	1.026	1.026	1.026	0.986	1.007	1.007	1.007	1.007	1.007	1.007	1.005	0.984	1.005	1.005	1.005	1.005	1.024	1.024	1.024	1.024	1.045	1.007	1.026	1.045	1.045	1.064	1.064	1.064	1.064	1.043	1.062	1.081	1.081	1.081	1.081	1.1	1.1	1.1	1.1	1.1	1.1	1.1
YHL025W	0.836	0.817	0.817	0.817	0.817	0.817	0.798	0.777	0.758	0.758	0.701	0.701	0.661	0.623	0.623	0.602	0.602	0.581	0.581	0.581	0.581	0.581	0.541	0.541	0.541	0.501	0.501	0.223	0.223	0.223	0.223	0.223	0.223	0.223	0.223	0.223	0.223	0.223	0.223	0.223	0.202	0.202	0.202	0.16	0.141	0.141	0.141	0.141	0.141
YLL008W	1.078	1.12	1.16	1.278	1.278	1.278	1.278	1.278	1.278	1.278	1.318	1.396	1.396	1.396	1.396	1.396	1.415	1.415	1.415	1.415	1.436	1.415	1.415	1.436	1.436	1.436	1.436	1.436	1.457	1.457	1.476	1.495	1.514	1.514	1.514	1.514	1.533	1.59	1.59	1.571	1.571	1.59	1.59	1.59	1.59	1.59	1.569	1.569	1.588
YER095W	2.137	2.137	1.939	1.899	1.899	1.804	1.764	1.764	1.764	1.625	1.488	1.488	1.488	1.29	1.153	1.134	1.134	1.134	1.096	1.096	1.096	1.054	1.033	1.014	1.014	1.014	0.955	0.835	0.608	0.524	0.524	0.524	0.524	0.524	0.524	0.524	0.524	0.524	0.524	0.385	0.343	0.324	0.324	0.263	0.263	0.263	0.242	0.242	0.242
YCL002C	0.316	0.316	0.316	0.297	0.297	0.297	0.276	0.234	0.234	0.234	0.234	0.234	0.234	0.196	0.196	0.215	0.255	0.255	0.255	0.255	0.236	0.236	0.236	0.198	0.198	0.198	0.198	0.198	0.198	0.198	0.198	0.198	0.24	0.24	0.24	0.24	0.24	0.24	0.24	0.24	0.259	0.259	0.299	0.322	0.322	0.322	0.322	0.322	0.322
YKL127W	0	0	0.021	0.021	0.021	0.021	0.021	0.021	0.021	0.021	0.021	0.021	0.021	0.021	0.021	0.021	0.021	0.021	0.021	0.021	0.021	0.021	0.021	0.021	0.021	0.021	0.021	0.021	0.021	0.021	0.021	0.021	0.021	0.021	0.021	0.021	0.021	0.021	0.04	0.04	0.04	0.04	0.04	0.04	0.04	0.04	0.04	0.04	0.059
YOR063W	0.899	0.899	0.899	0.899	0.939	0.939	0.96	0.96	0.981	1.023	1.023	1.023	1.023	1.042	1.042	1.042	1.023	1.025	1.084	1.166	1.166	1.166	1.166	1.166	1.185	1.185	1.185	1.185	1.204	1.204	1.185	1.204	1.204	1.204	1.185	1.185	1.185	1.185	1.166	1.166	1.147	1.147	1.166	1.166	1.166	1.166	1.166	1.126	1.084
YDR319C	1.091	1.091	1.091	1.091	1.091	1.112	1.112	1.112	1.133	1.133	1.133	1.133	1.133	1.133	1.152	1.152	1.152	1.171	1.171	1.213	1.213	1.213	1.213	1.213	1.213	1.194	1.097	1.097	1.097	1.097	1.097	1.097	1.097	1.118	1.118	1.118	1.118	1.118	1.118	1.118	1.116	1.116	1.116	1.116	1.116	1.116	1.156	1.156	1.156
YML041C	0.122	0.122	0.122	0.122	0.122	0.122	0.122	0.122	0.122	0.122	0.122	0.103	0.103	0.103	0.103	0.103	0.103	0.082	0.061	0.061	0.061	0.061	0.061	0.061	0.061	0.061	0.061	0.061	0.061	0.08	0.08	0.08	0.08	0.118	0.118	0.118	0.118	0.118	0.118	0.118	0.118	0.118	0.118	0.118	0.118	0.118	0.118	0.118	0.118
YHR029C	0.573	0.573	0.573	0.573	0.594	0.594	0.594	0.594	0.594	0.594	0.594	0.594	0.594	0.573	0.573	0.554	0.512	0.491	0.472	0.472	0.472	0.472	0.472	0.472	0.472	0.472	0.472	0.432	0.413	0.413	0.413	0.413	0.413	0.413	0.413	0.413	0.413	0.413	0.434	0.434	0.434	0.396	0.396	0.396	0.396	0.396	0.415	0.436	0.457
YGL063W	0.693	0.653	0.794	0.853	1.038	1.059	1.156	1.274	1.274	1.314	1.335	1.335	1.417	1.417	1.417	1.417	1.417	1.417	1.417	1.417	1.417	1.417	1.417	1.417	1.438	1.478	1.499	1.52	1.52	1.52	1.541	1.579	1.619	1.638	1.773	1.773	1.792	1.792	1.811	1.811	1.811	1.832	1.832	1.853	1.853	1.853	1.853	1.853	1.853
YGR258C	0.661	0.661	0.661	0.661	0.661	0.661	0.661	0.68	0.68	0.68	0.699	0.699	0.699	0.699	0.699	0.699	0.699	0.699	0.718	0.737	0.737	0.737	0.737	0.737	0.737	0.737	0.737	0.758	0.758	0.758	0.758	0.758	0.758	0.758	0.758	0.758	0.758	0.758	0.758	0.758	0.758	0.758	0.758	0.758	0.758	0.758	0.758	0.758	0.758
YBR249C	2.282	2.282	2.28	2.259	2.259	2.219	2.219	2.181	2.16	2.084	2.063	2.063	2.063	2.002	2.002	2.002	1.941	1.705	1.606	1.606	1.606	1.587	1.587	1.566	1.566	1.545	1.545	1.545	1.545	1.463	1.444	1.303	1.105	1.027	0.985	0.985	0.985	0.945	0.945	0.945	0.665	0.564	0.522	0.522	0.52	0.52	0.52	0.539	0.539
YHR172W	0.08	0.08	0.08	0.08	0.08	0.08	0.061	0.061	0.061	0.061	0.061	0.061	0.101	0.101	0.101	0.101	0.101	0.101	0.101	0.101	0.101	0.101	0.101	0.101	0.101	0.139	0.139	0.139	0.139	0.139	0.139	0.158	0.177	0.198	0.198	0.198	0.198	0.198	0.217	0.238	0.238	0.581	0.581	0.602	0.602	0.602	0.602	0.602	0.602
YGL143C	0.739	0.739	0.739	0.739	0.739	0.697	0.697	0.659	0.64	0.64	0.621	0.659	0.619	0.64	0.661	0.661	0.661	0.661	0.621	0.581	0.539	0.501	0.501	0.461	0.465	0.465	0.465	0.465	0.465	0.465	0.505	0.526	0.526	0.526	0.526	0.526	0.526	0.484	0.463	0.463	0.463	0.444	0.444	0.444	0.444	0.444	0.444	0.444	0.425
YDL180W	0.697	0.697	0.697	0.697	0.697	0.697	0.697	0.697	0.676	0.676	0.695	0.735	0.693	0.891	0.87	0.87	0.87	0.87	0.87	0.87	0.87	0.87	0.87	0.87	0.832	0.872	0.872	0.893	0.893	0.931	0.912	0.893	0.893	0.893	0.893	0.792	0.752	0.769	0.769	0.769	0.769	0.769	0.83	0.929	1.15	1.15	1.15	1.15	1.188
YLR209C	0.198	0.198	0.236	0.236	0.236	0.236	0.257	0.318	0.377	0.377	0.398	0.398	0.417	0.518	0.518	0.518	0.518	0.539	0.581	0.6	0.621	0.621	0.703	0.703	0.703	0.804	0.825	0.825	0.825	0.825	0.825	0.825	0.825	0.867	0.867	0.886	0.886	0.926	0.926	0.926	0.907	0.909	0.93	0.93	0.951	0.951	0.951	0.972	0.972
YPL250C	0.94	0.94	0.94	0.921	0.902	0.921	0.902	0.902	0.902	0.902	0.883	0.864	0.864	0.845	0.805	0.805	0.805	0.746	0.746	0.746	0.765	0.786	0.786	0.786	0.767	0.767	0.767	0.767	0.767	0.767	0.748	0.748	0.748	0.748	0.748	0.748	0.748	0.748	0.748	0.687	0.687	0.687	0.687	0.687	0.687	0.687	0.687	0.687	0.687
YBR069C	0.135	0.135	0.135	0.135	0.135	0.135	0.135	0.135	0.135	0.116	0.116	0.116	0.116	0.116	0.116	0.116	0.116	0.116	0.116	0.116	0.116	0.116	0.116	0.116	0.116	0.116	0.116	0.116	0.116	0.116	0.116	0.116	0.116	0.116	0.097	0.097	0.078	0.078	0.078	0.078	0.078	0.078	0.078	0.078	0.078	0.078	0.078	0.078	0.057
YNL039W	0.714	0.714	0.735	0.735	0.735	0.716	0.756	0.796	0.796	0.796	0.796	0.817	0.836	0.836	0.836	0.836	0.836	0.836	0.836	0.836	0.836	0.836	0.836	0.836	0.836	0.836	0.895	0.895	0.895	0.895	0.895	0.874	0.874	0.895	0.914	0.914	0.914	0.914	0.914	0.914	0.895	0.895	0.895	0.876	0.897	0.897	0.897	0.918	0.918
YGR002C	0.242	0.242	0.242	0.242	0.242	0.242	0.242	0.242	0.242	0.242	0.2	0.2	0.2	0.2	0.2	0.2	0.219	0.238	0.278	0.278	0.278	0.278	0.278	0.278	0.297	0.297	0.297	0.297	0.297	0.297	0.297	0.316	0.274	0.274	0.274	0.274	0.274	0.274	0.274	0.295	0.295	0.295	0.295	0.295	0.295	0.295	0.295	0.295	0.295
YLR393W	0.661	0.661	0.661	0.661	0.661	0.661	0.642	0.661	0.682	0.682	0.682	0.682	0.682	0.682	0.682	0.682	0.682	0.682	0.682	0.682	0.741	0.741	0.741	0.741	0.741	0.741	0.781	0.781	0.781	0.781	0.781	0.762	0.783	0.823	0.764	0.764	0.764	0.743	0.743	0.722	0.741	0.72	0.821	0.903	0.903	0.903	0.922	0.981	1
YKR059W	0.926	0.907	0.888	0.703	0.682	0.682	0.642	0.623	0.623	0.623	0.623	0.623	0.623	0.623	0.623	0.562	0.562	0.562	0.604	0.604	0.604	0.604	0.604	0.604	0.585	0.585	0.507	0.507	0.507	0.49	0.429	0.429	0.429	0.429	0.509	0.568	0.568	0.568	0.568	0.606	0.749	0.749	0.749	0.972	0.953	0.972	0.972	1.014	1.014
YCR052W	0.706	0.687	0.706	0.647	0.647	0.651	0.733	0.733	0.853	0.834	0.813	0.796	0.737	0.895	0.979	0.979	0.979	0.979	0.979	0.979	0.998	0.998	0.998	1.017	0.998	1.017	1.017	1.017	1.017	1.179	1.16	1.16	1.16	1.16	1.141	1.141	1.141	1.141	1.141	1.16	1.16	1.238	1.341	1.341	1.341	1.341	1.362	1.362	1.404
YJL193W	0.303	0.303	0.303	0.343	0.362	0.362	0.383	0.383	0.383	0.383	0.383	0.383	0.383	0.383	0.383	0.383	0.383	0.383	0.383	0.383	0.383	0.383	0.383	0.383	0.343	0.343	0.324	0.324	0.324	0.324	0.324	0.303	0.303	0.303	0.303	0.303	0.303	0.303	0.303	0.324	0.303	0.303	0.303	0.303	0.303	0.303	0.303	0.303	0.322
YLR429W	0.661	0.661	0.661	0.661	0.661	0.661	0.718	0.718	0.718	0.718	0.718	0.718	0.718	0.718	0.697	0.697	0.811	0.931	0.931	0.931	0.931	0.971	0.971	0.971	0.971	0.973	0.973	0.973	0.973	1.07	1.07	1.07	1.091	1.091	1.091	1.091	1.11	1.11	1.11	1.131	1.131	1.15	1.15	1.169	1.169	1.15	1.15	1.169	1.188
YDR495C	0.32	0.32	0.299	0.299	0.299	0.259	0.28	0.28	0.28	0.28	0.28	0.259	0.259	0.259	0.259	0.259	0.259	0.259	0.259	0.259	0.259	0.259	0.259	0.259	0.259	0.259	0.259	0.259	0.259	0.259	0.259	0.259	0.259	0.259	0.32	0.32	0.339	0.339	0.339	0.36	0.36	0.36	0.36	0.36	0.36	0.36	0.36	0.36	0.379
YDR435C	1.205	1.226	1.226	1.226	1.226	1.226	1.226	1.226	1.226	1.226	1.226	1.226	1.226	1.245	1.245	1.245	1.245	1.264	1.245	1.264	1.264	1.264	1.264	1.226	1.226	1.504	1.607	1.607	1.607	1.626	1.666	1.727	1.727	1.727	1.746	1.746	1.769	1.826	2.007	2.045	2.104	2.243	2.243	2.243	2.262	2.262	2.281	2.399	2.456
YDL045C	0.579	0.579	0.579	0.579	0.579	0.579	0.537	0.537	0.518	0.482	0.402	0.402	0.402	0.402	0.402	0.402	0.423	0.423	0.404	0.385	0.385	0.385	0.385	0.366	0.246	0.227	0.286	0.326	0.326	0.326	0.326	0.326	0.326	0.305	0.305	0.305	0.305	0.305	0.284	0.284	0.244	0.244	0.244	0.244	0.244	0.366	0.366	0.366	0.408
YJR113C	0.061	0.08	0.08	0.08	0.08	0.08	0.059	0.059	0.078	0.078	0.078	0.078	0.078	0.078	0.078	0.137	0.137	0.156	0.156	0.156	0.194	0.194	0.194	0.234	0.234	0.234	0.253	0.253	0.253	0.253	0.272	0.272	0.272	0.272	0.272	0.272	0.272	0.272	0.272	0.329	0.367	0.367	0.367	0.367	0.367	0.367	0.367	0.367	0.367
YJR093C	0.585	0.625	0.724	0.905	0.924	0.966	1.006	1.086	1.168	1.168	1.189	1.189	1.189	1.286	1.305	1.305	1.385	1.406	1.446	1.467	1.467	1.467	1.467	1.467	1.467	1.488	1.507	1.526	1.644	1.644	1.644	1.684	1.684	1.684	1.703	1.703	1.764	1.764	1.764	1.783	1.783	1.783	1.783	1.783	1.783	1.783	1.783	1.783	1.762
YKL152C	0	0	0	0	0	0	0	0	0	0	0	0	0	0	0	0	0	0	0	0	0	0	0	0	0	0	0	0	0	0	0	0	0	0	0	0	0	0	0	0	0	0	0	0	0	0	0	0	0
YOR302W	0	0	0	0	0	0	0	0	0	0	0	0	0	0	0	0	0	0	0	0	0	0	0	0	0	0	0	0	0	0	0	0	0	0	0	0	0	0	0	0	0	0	0	0	0	0	0	0	0
YML109W	0.328	0.328	0.328	0.328	0.309	0.309	0.37	0.37	0.37	0.37	0.37	0.37	0.37	0.37	0.37	0.391	0.391	0.391	0.391	0.391	0.414	0.414	0.536	0.536	0.536	0.536	0.536	0.633	0.633	0.633	0.633	0.633	0.633	0.675	0.675	0.675	0.654	0.654	0.654	0.654	0.673	0.753	0.753	0.772	0.791	0.869	0.869	0.888	0.888
YFL024C	0.769	0.984	1.144	1.182	1.182	1.258	1.258	1.3	1.3	1.3	1.3	1.319	1.319	1.262	1.26	1.279	1.26	1.281	1.321	1.42	1.441	1.441	1.441	1.399	1.399	1.498	1.656	2.142	2.142	2.378	2.378	2.378	2.397	2.397	2.439	2.498	2.498	2.517	2.698	2.717	2.738	2.78	2.82	2.841	2.841	2.883	2.942	3.018	2.997
YGL090W	0.362	0.362	0.362	0.383	0.444	0.484	0.484	0.484	0.503	0.503	0.503	0.56	0.56	0.6	0.6	0.6	0.659	0.659	0.659	0.659	0.659	0.659	0.659	0.659	0.678	0.718	0.718	0.737	0.737	0.737	0.737	0.737	0.775	0.775	0.775	0.775	0.815	0.834	0.853	0.853	0.853	0.853	0.874	0.935	0.954	0.954	0.954	0.973	0.973
YIL121W	0.417	0.417	0.417	0.417	0.417	0.417	0.398	0.398	0.398	0.238	0.137	0.137	0.137	0.137	0.137	0.137	0.139	0.12	0.12	0.139	0.139	0.139	0.12	0.141	0.244	0.263	0.263	0.263	0.263	0.263	0.284	0.284	0.284	0.326	0.387	0.427	0.469	0.469	0.469	0.469	0.469	0.469	0.49	0.49	0.49	0.49	0.509	0.547	0.547
YKR038C	0.221	0.221	0.221	0.221	0.221	0.221	0.221	0.221	0.221	0.221	0.221	0.221	0.221	0.221	0.221	0.221	0.24	0.24	0.261	0.261	0.261	0.261	0.261	0.24	0.261	0.261	0.261	0.261	0.261	0.261	0.261	0.261	0.282	0.282	0.303	0.303	0.303	0.303	0.303	0.282	0.282	0.282	0.282	0.282	0.282	0.282	0.282	0.282	0.303
YNL312W	2.842	2.842	2.823	2.823	2.823	2.844	2.823	2.844	2.844	2.823	2.844	2.804	2.804	2.825	2.928	2.949	3.029	3.029	3.05	3.05	3.05	3.05	3.05	3.067	3.086	3.086	3.105	3.105	3.126	3.126	3.126	3.126	3.126	3.126	3.126	3.107	3.166	3.166	3.166	3.166	3.166	3.147	3.147	3.147	3.147	3.147	3.147	3.147	3.147
YOR249C	0.436	0.436	0.417	0.417	0.436	0.436	0.436	0.413	0.413	0.476	0.575	0.613	0.632	0.632	0.653	0.653	0.655	0.655	0.695	0.695	0.836	0.855	0.855	0.874	0.895	0.895	0.895	0.895	0.895	0.914	0.914	0.914	0.895	0.895	0.834	0.855	0.855	0.933	0.954	1.078	1.078	1.078	1.078	1.078	1.118	1.198	1.217	1.217	1.217
YPL074W	0.24	0.219	0.2	0.2	0.2	0.2	0.2	0.2	0.2	0.24	0.24	0.24	0.24	0.259	0.259	0.259	0.259	0.259	0.299	0.278	0.278	0.278	0.278	0.278	0.278	0.278	0.278	0.278	0.278	0.278	0.278	0.278	0.278	0.278	0.278	0.278	0.278	0.278	0.278	0.257	0.257	0.257	0.257	0.257	0.257	0.257	0.257	0.257	0.257
YDR441C	0.657	0.657	0.638	0.436	0.436	0.436	0.436	0.436	0.436	0.436	0.436	0.436	0.417	0.417	0.417	0.417	0.417	0.417	0.417	0.417	0.436	0.436	0.417	0.417	0.417	0.417	0.417	0.396	0.356	0.356	0.356	0.356	0.356	0.356	0.356	0.356	0.356	0.356	0.335	0.335	0.297	0.297	0.297	0.297	0.297	0.297	0.297	0.297	0.217
YBR024W	2.327	2.47	2.567	2.567	2.668	2.649	2.649	2.706	2.706	2.664	2.683	2.683	2.683	2.702	2.702	2.702	2.683	2.626	2.567	2.548	2.567	2.567	2.588	2.628	2.628	2.628	2.609	2.609	2.609	2.569	2.569	2.588	2.588	2.588	2.567	2.527	2.527	2.527	2.527	2.508	2.489	2.489	2.432	2.432	2.112	2.112	2.009	1.969	1.988
YJL109C	1.131	1.131	1.131	1.192	1.192	1.192	1.192	1.192	1.211	1.211	1.211	1.211	1.171	1.171	1.19	1.19	1.19	1.169	1.169	1.188	1.188	1.188	1.188	1.188	1.209	1.209	1.129	1.129	1.129	1.129	1.129	1.129	1.129	1.129	1.11	1.07	1.07	1.07	1.07	1.07	1.07	1.051	1.051	0.994	0.975	0.935	0.935	0.935	0.935
YLR132C	1.466	1.487	1.489	1.489	1.594	1.594	1.594	1.634	1.634	1.653	1.653	1.653	1.653	1.653	1.653	1.653	1.672	1.672	1.733	1.733	1.733	1.733	1.733	1.676	1.676	1.697	1.834	1.834	1.834	1.834	1.872	1.872	1.912	1.912	1.933	1.933	1.933	1.933	1.931	1.95	1.971	1.971	1.971	1.971	1.971	1.971	1.931	1.931	1.931
YPL042C	0.958	0.996	0.996	0.996	0.996	0.996	0.996	0.975	0.975	0.975	0.975	0.975	0.975	0.916	0.916	0.916	0.918	0.939	0.939	0.939	0.939	0.939	0.939	0.939	0.918	0.88	0.88	0.88	0.802	0.802	0.762	0.821	0.92	0.92	0.92	0.92	0.92	0.92	0.92	0.92	0.92	0.92	0.92	0.92	0.939	0.939	0.939	0.939	0.939
YNL099C	0.661	0.701	0.701	0.701	0.741	0.722	0.722	0.722	0.741	0.741	0.741	0.741	0.741	0.741	0.741	0.741	0.741	0.741	0.722	0.741	0.701	0.701	0.722	0.781	0.781	0.781	0.781	0.762	0.762	0.64	0.642	0.642	0.642	0.642	0.642	0.642	0.642	0.602	0.583	0.583	0.583	0.585	0.583	0.604	0.625	0.625	0.625	0.606	0.627
YKL013C	0.543	0.543	0.583	0.583	0.602	0.602	0.602	0.621	0.64	0.619	0.638	0.638	0.638	0.638	0.638	0.596	0.596	0.596	0.577	0.577	0.577	0.577	0.577	0.577	0.577	0.577	0.556	0.556	0.577	0.577	0.577	0.577	0.657	0.657	0.678	0.781	0.84	0.88	0.899	0.899	0.899	0.918	0.918	0.918	0.918	0.918	0.918	0.918	0.918
YBR297W	1.212	1.233	1.212	1.252	1.271	1.467	1.486	1.549	1.549	1.549	1.549	1.549	1.549	1.507	1.507	1.505	1.505	1.505	1.505	1.524	1.465	1.444	1.444	1.444	1.444	1.402	1.465	1.465	1.465	1.465	1.465	1.383	1.404	1.444	1.507	1.507	1.564	1.703	1.703	1.703	1.722	1.722	1.722	1.722	1.703	1.703	1.703	1.703	1.703
YBR261C	4.362	4.362	4.341	4.341	4.341	4.322	4.303	4.303	4.282	4.282	4.223	4.223	4.029	4.029	3.972	3.972	3.894	3.894	3.894	3.913	3.894	3.894	3.854	3.854	3.692	3.656	3.675	3.675	3.675	3.675	3.675	3.54	3.521	3.502	3.262	3.241	3.064	2.708	2.514	2.413	2.371	2.39	2.39	2.39	2.39	2.234	2.236	2.198	2.135
YOR301W	0.716	0.716	0.754	0.754	0.754	0.754	0.754	0.773	0.773	0.773	0.773	0.773	0.752	0.752	0.752	0.771	0.771	0.771	0.771	0.771	0.771	0.771	0.771	0.771	0.771	0.752	0.752	0.752	0.752	0.752	0.752	0.752	0.712	0.712	0.712	0.712	0.712	0.731	0.71	0.71	0.71	0.689	0.689	0.67	0.651	0.63	0.63	0.63	0.611
YKL156W	1.187	1.206	1.206	1.244	1.263	1.263	1.263	1.322	1.383	1.383	1.383	1.383	1.383	1.402	1.381	1.381	1.381	1.381	1.381	1.381	1.36	1.476	1.497	1.497	1.598	1.598	1.638	1.638	1.638	1.638	1.638	1.638	1.617	1.598	1.617	1.638	1.619	1.619	1.619	1.619	1.619	1.619	1.638	1.617	1.617	1.617	1.598	1.598	1.598
YDR224C	0.223	0.263	0.303	0.303	0.303	0.303	0.303	0.303	0.303	0.303	0.303	0.303	0.303	0.261	0.299	0.299	0.381	0.381	0.381	0.381	0.383	0.341	0.36	0.36	0.36	0.4	0.421	0.421	0.421	0.421	0.421	0.421	0.421	0.421	0.44	0.44	0.44	0.44	0.44	0.44	0.44	0.44	0.44	0.44	0.44	0.44	0.44	0.44	0.421
YGR055W	0	0	0	0	0	0	0	0	0	0	0	0	0	0	0	0	0	0	0	0	0	0	0	0	0	0	0	0	0	0	0	0	0	0	0	0	0	0	0	0	0	0	0	0	0	0	0	0	0
YMR238W	0.261	0.261	0.28	0.28	0.322	0.343	0.423	0.423	0.442	0.52	0.52	0.52	0.539	0.539	0.539	0.539	0.539	0.539	0.539	0.539	0.539	0.539	0.539	0.539	0.539	0.539	0.539	0.558	0.558	0.558	0.577	0.577	0.577	0.577	0.701	0.701	0.701	0.701	0.701	0.701	0.701	0.701	0.703	0.682	0.682	0.682	0.682	0.682	0.682
YJL127C	0.929	0.929	0.929	0.929	0.929	0.988	1.068	1.148	1.148	1.245	1.245	1.285	1.285	1.304	1.304	1.344	1.443	1.443	1.443	1.443	1.443	1.443	1.443	1.443	1.422	1.527	1.546	1.546	1.506	1.506	1.525	1.544	1.544	1.563	1.563	1.504	1.504	1.483	1.464	1.504	1.523	1.523	1.523	1.523	1.523	1.523	1.523	1.502	1.502
YBL069W	0.543	0.543	0.543	0.543	0.562	0.522	0.541	0.541	0.56	0.56	0.56	0.539	0.539	0.497	0.457	0.457	0.457	0.436	0.417	0.417	0.396	0.396	0.375	0.375	0.356	0.356	0.356	0.316	0.337	0.375	0.394	0.394	0.415	0.396	0.415	0.415	0.455	0.434	0.493	0.493	0.514	0.554	0.632	0.632	0.653	0.653	0.653	0.653	0.634
YNL258C	0.756	0.756	0.756	0.756	0.777	0.838	0.878	1.124	1.124	1.124	1.124	1.124	1.187	1.206	1.225	1.225	1.225	1.225	1.265	1.282	1.282	1.282	1.282	1.322	1.322	1.322	1.341	1.341	1.341	1.341	1.341	1.362	1.362	1.362	1.402	1.402	1.402	1.402	1.402	1.402	1.402	1.402	1.402	1.402	1.402	1.383	1.404	1.442	1.442
YLR406C	0.242	0.242	0.242	0.242	0.242	0.223	0.183	0.141	0.141	0.141	0.141	0.141	0.141	0.141	0.141	0.141	0.141	0.141	0.141	0.141	0.141	0.141	0.141	0.141	0.141	0.12	0.12	0.12	0.12	0.12	0.12	0.12	0.12	0.099	0.099	0.099	0.099	0.099	0.099	0.099	0.099	0.078	0.078	0.078	0.078	0.078	0.078	0.078	0.078
YPR116W	0.455	0.436	0.476	0.497	0.535	0.535	0.535	0.535	0.514	0.514	0.514	0.514	0.514	0.535	0.535	0.634	0.733	0.733	0.771	0.771	0.771	0.771	0.771	0.771	0.771	0.771	0.771	0.771	0.771	0.771	0.792	0.813	0.813	0.832	0.832	0.832	0.832	0.811	0.811	0.79	0.79	0.79	0.771	0.75	0.731	0.731	0.731	0.75	0.75
YNL094W	1.303	1.303	1.303	1.427	1.465	1.465	1.446	1.446	1.446	1.446	1.446	1.446	1.446	1.465	1.465	1.484	1.484	1.484	1.484	1.484	1.484	1.484	1.484	1.484	1.484	1.484	1.503	1.503	1.503	1.503	1.503	1.503	1.444	1.406	1.385	1.385	1.364	1.364	1.364	1.364	1.364	1.364	1.202	1.124	1.124	1.124	1.103	1.103	1.103
YPR029C	0.021	0.021	0.061	0.124	0.185	0.185	0.185	0.246	0.246	0.246	0.265	0.265	0.286	0.324	0.324	0.324	0.324	0.324	0.364	0.402	0.526	0.608	0.728	0.846	0.867	0.886	0.886	0.886	0.905	0.943	0.943	0.943	0.943	0.943	0.964	0.964	0.964	0.964	0.964	0.985	0.985	0.985	0.985	1.004	1.004	1.004	1.004	1.004	1.004
YPR110C	3.953	3.953	3.953	3.953	3.953	3.932	3.913	3.913	3.913	3.913	3.915	3.915	3.915	3.917	3.896	3.877	3.797	3.757	3.755	3.755	3.755	3.734	3.713	3.618	3.597	3.597	3.578	3.578	3.559	3.559	3.54	3.498	3.418	3.338	3.298	3.298	2.927	2.782	2.742	2.742	2.742	2.658	2.658	2.092	2.033	1.995	1.995	1.995	1.995
YDR300C	5.271	5.271	5.25	5.229	5.13	5.071	5.05	5.05	5.05	5.05	5.05	5.05	4.949	4.949	4.888	4.806	4.766	4.705	4.623	4.446	4.366	4.366	4.263	4.244	4.244	4.244	4.223	4.223	4.202	4.183	4.145	3.829	3.808	3.749	3.709	3.709	3.351	3.29	3.214	3.214	2.546	2.525	1.942	1.942	1.942	1.902	1.883	1.883	1.883
YDL037C	0.575	0.556	0.556	0.514	0.474	0.474	0.474	0.455	0.455	0.455	0.398	0.398	0.223	0.141	0.141	0.141	0.122	0.122	0.122	0.122	0.122	0.122	0.122	0.122	0.122	0.122	0.122	0.122	0.122	0.122	0.122	0.122	0.122	0.122	0.122	0.122	0.122	0.122	0.122	0.122	0.122	0.122	0.122	0.122	0.122	0.101	0.082	0.082	0.082
YOL027C	1.826	2.462	2.462	2.502	2.502	2.502	2.544	2.544	2.601	2.601	2.601	2.601	2.601	2.622	2.622	2.622	2.641	2.66	2.7	2.738	2.738	2.738	2.738	2.738	2.738	2.698	2.738	2.978	2.978	2.978	2.978	2.997	2.997	3.058	3.058	3.058	3.058	3.037	3.037	3.037	3.056	3.056	3.056	3.056	3.056	3.056	3.056	3.117	3.117
YDL112W	1.765	1.786	1.803	1.822	1.822	1.822	1.822	1.801	1.801	1.782	1.782	1.782	1.782	1.782	1.803	1.803	1.803	1.784	1.784	1.784	1.744	1.744	1.744	1.744	1.744	1.744	1.744	1.744	1.744	1.704	1.704	1.704	1.704	1.643	1.643	1.643	1.643	1.643	1.643	1.603	1.506	1.487	1.487	1.466	1.43	1.43	1.43	1.413	1.392
YDR506C	0	0	0	0	0	0	0	0	0	0	0	0	0	0	0	0	0	0	0	0	0	0	0	0	0	0	0	0	0	0	0	0	0	0	0	0	0	0	0	0	0	0.038	0.038	0.038	0.059	0.059	0.059	0.059	0.059
YKR041W	0	0.04	0.099	0.099	0.099	0.099	0.099	0.099	0.099	0.099	0.099	0.099	0.099	0.099	0.099	0.099	0.099	0.12	0.12	0.12	0.12	0.12	0.12	0.141	0.141	0.141	0.141	0.141	0.141	0.141	0.141	0.141	0.141	0.141	0.141	0.141	0.141	0.141	0.141	0.141	0.141	0.141	0.141	0.141	0.141	0.141	0.141	0.141	0.141
YMR015C	0.691	0.691	0.691	0.691	0.67	0.67	0.67	0.531	0.47	0.432	0.432	0.432	0.432	0.413	0.312	0.291	0.291	0.291	0.291	0.253	0.253	0.175	0.156	0.116	0.116	0.116	0.116	0.116	0.116	0.116	0.097	0.097	0.097	0.097	0.078	0.078	0.078	0.078	0.038	0.038	0.019	0.019	0.019	0.019	0	0	0	0	0
YML058W	2.298	2.317	2.338	2.338	2.338	2.357	2.357	2.399	2.399	2.399	2.399	2.38	2.38	2.38	2.38	2.38	2.38	2.38	2.38	2.38	2.38	2.359	2.34	2.3	2.3	2.3	2.3	2.3	2.3	2.222	2.203	2.203	2.184	2.184	2.123	2.121	2.121	2.102	2.083	2.064	2.064	2.064	2.064	2.026	1.967	1.967	1.967	1.946	1.946
YER145C	0.522	0.522	0.522	0.522	0.522	0.522	0.503	0.503	0.503	0.503	0.503	0.503	0.442	0.421	0.421	0.421	0.421	0.421	0.421	0.419	0.419	0.419	0.419	0.419	0.419	0.4	0.4	0.4	0.4	0.4	0.379	0.36	0.36	0.339	0.32	0.32	0.301	0.32	0.32	0.32	0.32	0.32	0.32	0.299	0.299	0.299	0.32	0.32	0.32
YDR265W	0.805	0.805	0.805	0.805	0.805	0.805	0.805	0.805	0.805	0.807	0.807	0.826	0.826	0.826	0.788	0.769	0.769	0.769	0.809	0.809	0.809	0.925	0.925	0.925	0.925	0.925	0.925	0.925	0.944	0.963	0.982	0.982	0.982	0.982	0.963	0.963	0.984	0.984	0.984	0.984	0.984	0.965	0.921	0.9	0.9	0.919	0.938	0.938	0.938
YCR068W	0.042	0.042	0.042	0.042	0.042	0.042	0.042	0.042	0.042	0.042	0.042	0.042	0.042	0.042	0.042	0.042	0.042	0.042	0.042	0.042	0.042	0.042	0.042	0.042	0.063	0.063	0.063	0.063	0.063	0.063	0.063	0.084	0.084	0.103	0.103	0.103	0.103	0.103	0.103	0.103	0.103	0.122	0.122	0.122	0.122	0.122	0.122	0.122	0.122
YHL039W	2.067	2.067	2.067	2.067	2.107	2.107	2.107	2.107	2.107	2.107	2.166	2.248	2.248	2.267	2.267	2.267	2.267	2.267	2.267	2.267	2.267	2.267	2.246	2.223	2.223	2.223	2.183	2.204	2.204	2.265	2.265	2.265	2.225	2.225	2.225	2.246	2.246	2.246	2.246	2.246	2.164	2.164	2.164	2.164	2.164	2.164	2.164	2.103	2.042
YPR071W	0.621	0.621	0.621	0.621	0.642	0.642	0.642	0.642	0.642	0.642	0.642	0.604	0.562	0.562	0.562	0.522	0.501	0.461	0.44	0.44	0.44	0.44	0.44	0.44	0.44	0.44	0.362	0.322	0.322	0.303	0.324	0.324	0.324	0.305	0.305	0.324	0.343	0.324	0.324	0.324	0.324	0.305	0.284	0.284	0.284	0.284	0.284	0.284	0.284
YMR314W	0.996	0.996	0.975	0.975	0.954	0.876	0.878	1.118	1.423	1.482	1.482	1.541	1.541	1.541	1.602	1.785	1.863	1.863	1.939	1.939	1.939	1.996	2.055	2.175	2.455	2.455	2.514	2.514	2.533	2.769	2.788	2.83	2.868	2.868	2.868	2.868	2.868	2.908	3.154	3.388	3.426	3.426	3.445	3.445	3.445	3.445	3.466	3.544	3.584
YER161C	1.316	1.337	1.337	1.337	1.337	1.337	1.377	1.377	1.396	1.396	1.396	1.396	1.396	1.396	1.396	1.417	1.438	1.499	1.594	1.594	1.594	1.594	1.594	1.594	1.594	1.594	1.594	1.594	1.573	1.573	1.615	1.691	1.691	1.691	1.731	1.731	1.731	1.731	1.731	1.691	1.691	1.71	1.71	1.689	1.689	1.628	1.628	1.628	1.609
YCL017C	0.461	0.442	0.442	0.442	0.442	0.442	0.421	0.421	0.421	0.421	0.421	0.421	0.579	0.579	0.598	0.598	0.619	0.619	0.64	0.777	0.777	0.777	0.777	0.777	0.857	0.876	0.897	0.897	0.897	0.897	0.916	0.956	0.994	0.994	0.994	0.994	0.994	0.994	0.994	0.994	0.994	0.994	1.013	1.013	1.032	1.032	1.032	1.032	1.032
YMR130W	0.777	0.777	0.819	0.878	0.878	0.878	0.878	0.878	0.878	0.878	0.878	0.878	0.878	0.878	0.878	0.897	0.897	0.897	0.897	0.897	0.897	0.897	0.897	0.897	0.876	0.857	0.857	0.857	0.857	0.918	0.939	0.939	0.939	1.021	1.143	1.143	1.143	1.183	1.183	1.202	1.202	1.202	1.221	1.221	1.223	1.223	1.223	1.223	1.244
YDR139C	0.861	0.922	0.922	0.922	0.962	0.941	0.962	0.962	0.962	1.082	1.082	1.082	1.082	1.103	1.103	1.103	1.103	1.103	1.103	1.103	1.103	1.103	1.103	1.103	1.084	1.084	1.084	1.084	1.084	1.084	1.084	1.084	1.063	1.08	1.08	1.059	1.059	1.059	1.059	1.078	1.078	1.078	1.078	1.061	1.019	1.019	1.019	1.019	1.019
YCL009C	1.232	1.232	1.352	1.39	1.39	1.39	1.409	1.409	1.409	1.409	1.47	1.47	1.508	1.508	1.567	1.567	1.546	1.565	1.565	1.565	1.565	1.565	1.544	1.544	1.544	1.544	1.523	1.523	1.502	1.502	1.502	1.561	1.523	1.542	1.563	1.563	1.563	1.563	1.563	1.563	1.563	1.542	1.561	1.601	1.601	1.601	1.601	1.601	1.561
YIL153W	1.095	1.135	1.247	1.323	1.384	1.363	1.422	1.422	1.462	1.54	1.521	1.559	1.637	1.757	1.776	1.797	1.797	1.816	1.816	1.875	1.759	1.898	1.978	1.999	1.999	1.999	1.999	2.02	2.039	2.039	2.039	2.431	2.429	2.448	2.505	2.505	2.505	2.505	2.505	2.505	2.505	2.505	2.505	2.505	2.482	2.604	2.566	2.566	2.665
YOL130W	0.629	0.669	0.669	0.669	0.669	0.669	0.669	0.669	0.688	0.688	0.688	0.707	0.749	0.749	0.749	0.749	0.749	0.749	0.749	0.749	0.791	0.791	0.791	0.772	0.772	0.772	0.772	0.772	0.772	0.772	0.894	0.894	0.995	0.995	1.054	1.073	1.073	1.073	1.073	1.052	1.069	1.069	1.088	1.088	1.088	1.088	1.088	1.088	1.088
YNL192W	0.72	0.741	0.741	0.741	0.741	0.781	0.781	0.8	0.779	0.779	0.779	0.72	0.72	0.72	0.678	0.657	0.638	0.697	0.697	0.697	0.697	0.697	0.716	0.716	0.737	0.737	0.777	0.88	0.88	0.88	0.88	0.88	0.981	0.981	1.04	1.04	1.04	1.061	1.061	1.061	1.061	1.061	1.059	1.078	1.078	1.078	1.078	1.118	1.099
YOL159C-A	0.67	0.67	0.613	0.594	0.594	0.594	0.594	0.594	0.615	0.634	0.716	0.716	0.716	0.716	0.718	0.76	0.76	0.817	0.838	0.838	0.878	0.878	0.878	0.878	0.798	0.737	0.737	0.737	0.737	0.737	0.84	0.84	0.861	0.901	0.901	0.901	0.922	0.922	0.922	0.922	0.922	0.922	0.922	0.882	0.882	0.842	0.823	0.945	0.964
YPR065W	0.021	0.021	0.021	0.021	0.021	0.021	0.021	0.021	0.021	0.021	0.021	0.021	0.021	0.021	0.021	0.021	0.021	0.021	0.021	0.021	0.021	0.021	0.021	0.021	0.021	0.021	0.021	0.021	0.021	0.021	0.021	0.021	0.021	0.021	0.021	0.021	0.021	0.021	0.021	0.021	0.021	0.021	0.021	0.021	0.021	0.021	0.021	0.021	0.021
YGR239C	0.082	0.082	0.042	0.042	0.042	0.042	0.061	0.061	0.061	0.061	0.061	0.061	0.061	0.061	0.061	0.061	0.04	0.04	0.04	0.04	0.04	0.04	0.04	0.04	0.08	0.08	0.08	0.101	0.101	0.101	0.101	0.101	0.101	0.101	0.101	0.101	0.101	0.101	0.101	0.101	0.101	0.101	0.101	0.122	0.122	0.122	0.122	0.143	0.181
YBR084W	0.678	0.678	0.678	0.678	0.678	0.678	0.678	0.678	0.678	0.678	0.678	0.659	0.64	0.64	0.64	0.64	0.64	0.64	0.64	0.64	0.64	0.64	0.64	0.64	0.64	0.64	0.64	0.621	0.621	0.64	0.64	0.659	0.619	0.619	0.619	0.619	0.619	0.6	0.6	0.6	0.522	0.501	0.482	0.482	0.482	0.482	0.482	0.482	0.482
YDR388W	1.313	1.334	1.334	1.334	1.334	1.395	1.635	1.734	1.81	1.81	1.829	1.829	1.829	1.829	1.829	1.829	1.829	1.829	1.829	1.829	1.829	1.829	1.829	1.848	1.867	1.888	1.888	1.888	1.909	1.909	1.909	1.968	2.067	2.067	2.067	2.067	2.088	2.088	2.088	2.088	2.088	2.088	2.088	2.088	2.088	2.088	2.088	2.088	2.088
YAL012W	0.901	0.901	0.903	0.903	0.903	0.903	0.903	0.903	0.884	0.884	0.903	0.903	0.903	0.903	0.924	0.924	0.924	0.905	0.905	0.905	0.905	0.905	0.905	0.905	0.905	0.905	0.905	0.886	0.886	0.865	0.808	0.808	0.808	0.808	0.808	0.749	0.709	0.709	0.688	0.667	0.667	0.625	0.606	0.606	0.587	0.587	0.587	0.566	0.566
YAR028W	0.882	0.882	0.882	0.882	0.863	0.901	0.901	0.922	0.96	0.96	0.941	0.941	0.922	0.943	0.943	0.943	0.943	0.943	0.924	0.924	0.924	0.943	0.983	1.046	1.046	1.065	1.065	1.065	1.065	1.065	1.065	1.065	1.065	1.065	1.086	1.086	1.086	1.086	1.086	1.086	1.086	1.086	1.086	1.086	1.086	1.086	1.086	1.086	1.067
YLR459W	0.082	0.082	0.101	0.101	0.101	0.101	0.101	0.141	0.183	0.183	0.183	0.183	0.183	0.183	0.183	0.183	0.183	0.183	0.183	0.183	0.183	0.183	0.202	0.24	0.24	0.24	0.24	0.24	0.24	0.261	0.261	0.28	0.28	0.28	0.28	0.28	0.28	0.28	0.28	0.28	0.28	0.28	0.299	0.299	0.299	0.299	0.299	0.299	0.299
YMR019W	0.179	0.179	0.179	0.179	0.179	0.238	0.28	0.28	0.301	0.301	0.301	0.301	0.301	0.301	0.301	0.301	0.301	0.301	0.301	0.322	0.341	0.341	0.341	0.341	0.341	0.341	0.36	0.36	0.36	0.421	0.421	0.482	0.661	0.661	0.68	0.701	0.701	0.701	0.72	0.72	0.72	0.72	0.741	0.741	0.741	0.741	0.741	0.741	0.741
YDR468C	1.044	1.044	1.044	1.023	1.042	1.042	1.042	1.042	1.023	1.063	1.082	1.063	1.063	1.063	1.063	1.063	1.063	1.063	1.063	1.063	1.063	1.063	1.063	1.063	1.063	1.063	1.063	1.063	1.063	1.063	1.063	1.063	1.063	1.063	1.063	1.063	1.063	1.044	1.044	1.044	1.004	1.004	1.004	1.004	1.004	1.004	1.004	0.886	0.865
YML064C	0	0	0	0	0	0	0	0	0	0	0	0	0	0	0	0	0	0	0	0	0	0	0	0	0	0	0	0	0	0	0	0	0	0	0	0	0	0	0	0	0	0	0	0	0	0	0	0	0
YGL222C	0.684	0.684	0.602	0.602	0.642	0.701	0.779	0.779	0.779	0.779	0.8	0.819	0.895	0.99	1.35	1.35	1.369	1.411	1.411	1.411	1.432	1.432	1.432	1.432	1.432	1.432	1.453	1.453	1.453	1.453	1.453	1.453	1.472	1.472	1.472	1.472	1.472	1.472	1.472	1.472	1.453	1.474	1.474	1.474	1.474	1.474	1.474	1.474	1.474
YDL072C	0.019	0.019	0.019	0.019	0.019	0.019	0.019	0.019	0.019	0.019	0.019	0.019	0.019	0.019	0.019	0.019	0.019	0.019	0	0	0	0	0	0	0	0	0	0	0	0	0	0	0	0	0	0	0	0	0	0	0.019	0.019	0.019	0.019	0.04	0.08	0.08	0.08	0.08
YMR278W	0.697	0.697	0.697	0.697	0.697	0.697	0.697	0.697	0.697	0.678	0.678	0.657	0.615	0.712	0.712	0.712	0.712	0.733	0.733	0.691	0.733	0.733	0.733	0.754	0.754	0.773	0.773	0.773	0.773	0.794	0.794	0.794	0.794	0.794	0.794	0.794	0.775	0.775	0.775	0.775	0.775	0.653	0.756	0.737	0.737	0.737	0.756	0.737	0.737
YKL130C	1.85	1.947	1.947	1.968	1.968	1.968	1.968	1.968	1.968	1.968	1.989	2.073	2.073	2.073	2.054	2.054	2.054	2.075	2.075	2.075	2.075	2.075	2.075	2.075	2.075	2.075	2.075	2.056	2.016	2.016	2.016	1.995	1.995	1.995	1.995	2.014	2.014	1.993	1.993	1.993	1.993	1.993	1.993	2.012	2.012	2.012	2.012	1.972	1.972
YDR480W	2.23	2.23	2.23	2.23	2.23	2.23	2.23	2.23	2.23	2.23	2.23	2.23	2.23	2.23	2.23	2.192	2.192	2.192	2.152	2.152	2.152	2.152	2.152	2.07	1.99	1.931	1.805	1.805	1.824	1.824	1.862	1.862	1.862	1.862	1.862	1.841	1.841	1.841	1.841	1.82	1.82	1.721	1.702	1.683	1.584	1.605	1.605	1.605	1.605
YGR108W	0.598	0.598	0.598	0.598	0.598	0.598	0.598	0.598	0.598	0.598	0.579	0.579	0.579	0.501	0.501	0.501	0.501	0.482	0.482	0.461	0.442	0.381	0.381	0.381	0.299	0.299	0.259	0.259	0.259	0.238	0.219	0.219	0.219	0.219	0.219	0.219	0.198	0.198	0.198	0.179	0.179	0.179	0.179	0.179	0.179	0.179	0.179	0.179	0.179
YHL019C	5.628	5.628	5.628	5.628	5.466	5.424	5.424	5.384	5.405	5.405	5.386	5.367	5.367	5.329	5.27	5.209	5.19	5.19	5.209	5.209	5.209	5.209	5.19	5.131	5.112	5.112	4.263	4.143	4.101	4.101	4.122	4.101	4.063	4.004	4.004	2.416	2.199	2.159	2.14	2.102	2.182	2.041	2.003	2.003	2.003	1.961	1.761	1.904	1.786
YDR260C	0.602	0.642	0.642	0.741	0.76	0.798	0.779	0.819	0.836	0.857	0.857	0.857	0.815	0.815	0.773	0.773	0.855	0.876	0.876	0.956	0.956	0.975	0.994	0.994	1.055	1.055	1.055	1.074	1.074	1.032	1.053	1.072	1.072	1.072	1.11	1.171	1.19	1.209	1.249	1.249	1.268	1.329	1.329	1.329	1.329	1.329	1.348	1.348	1.348
YIL087C	0.337	0.337	0.337	0.337	0.318	0.318	0.282	0.28	0.28	0.28	0.28	0.28	0.28	0.28	0.28	0.28	0.261	0.261	0.261	0.261	0.301	0.339	0.421	0.421	0.421	0.421	0.421	0.421	0.421	0.421	0.421	0.421	0.421	0.421	0.421	0.421	0.421	0.421	0.421	0.421	0.421	0.461	0.461	0.461	0.461	0.461	0.461	0.461	0.461
YHR155W	1.261	1.24	1.24	1.301	1.322	1.322	1.322	1.343	1.364	1.503	1.56	1.56	1.56	1.56	1.56	1.56	1.621	1.787	1.787	1.808	1.808	1.808	1.808	1.789	1.829	1.829	1.81	1.93	1.911	1.911	1.93	1.951	1.97	1.97	1.97	1.991	2.052	2.033	2.033	2.033	2.033	1.993	1.932	1.932	1.951	1.991	2.033	2.033	2.033
YML073C	0.326	0.326	0.326	0.202	0.181	0.181	0.143	0.143	0.122	0.122	0.122	0.122	0.141	0.122	0.122	0.122	0.122	0.122	0.08	0.08	0.08	0.08	0.08	0.08	0.08	0.08	0.08	0.08	0.019	0.019	0.019	0.019	0.019	0.019	0.019	0.019	0.019	0.019	0.019	0.019	0.019	0.019	0.019	0.019	0.019	0.019	0.019	0.019	0.019
YER087W	0.24	0.24	0.24	0.221	0.24	0.24	0.24	0.24	0.261	0.261	0.261	0.261	0.261	0.282	0.282	0.282	0.303	0.303	0.303	0.303	0.303	0.282	0.282	0.261	0.261	0.261	0.261	0.261	0.261	0.299	0.318	0.318	0.318	0.318	0.318	0.318	0.318	0.337	0.337	0.337	0.337	0.337	0.318	0.318	0.297	0.257	0.236	0.236	0.236
YKL151C	0.608	0.669	0.669	0.69	0.709	0.709	0.825	0.825	0.825	0.844	0.844	0.844	0.844	0.865	0.865	0.865	0.865	0.865	0.865	0.865	0.844	0.844	0.863	0.863	0.863	0.863	0.863	0.863	0.884	0.884	0.884	0.884	0.884	0.884	0.884	0.884	0.884	0.903	0.903	0.903	0.903	0.903	0.903	0.903	0.903	0.924	0.924	0.924	0.924
YMR270C	0.705	0.703	0.703	0.724	0.724	0.724	0.724	0.682	0.682	0.682	0.663	0.663	0.684	0.682	0.701	0.682	0.682	0.68	0.659	0.659	0.659	0.678	0.678	0.678	0.678	0.697	0.676	0.695	0.716	0.739	0.739	0.739	0.739	0.739	0.718	0.834	0.834	0.872	0.91	0.929	0.929	0.908	0.908	0.929	0.929	0.929	0.908	0.908	0.908
YCR082W	1.097	1.097	1.116	1.097	1.097	1.076	1.076	1.095	1.114	1.093	1.114	1.116	1.097	1.097	1.097	1.097	1.097	1.097	1.097	1.097	1.118	1.116	1.116	1.116	1.116	1.116	1.116	1.116	1.116	1.137	1.238	1.276	1.318	1.318	1.337	1.337	1.394	1.415	1.415	1.415	1.415	1.415	1.434	1.394	1.415	1.415	1.415	1.495	1.495
YPR166C	0.356	0.356	0.356	0.493	0.493	0.493	0.493	0.493	0.493	0.493	0.493	0.493	0.472	0.491	0.512	0.594	0.594	0.594	0.594	0.556	0.535	0.535	0.535	0.535	0.535	0.535	0.535	0.535	0.535	0.535	0.575	0.632	0.712	0.754	0.773	0.773	0.773	0.794	0.811	0.811	0.811	0.811	0.811	0.811	0.832	0.832	0.832	0.832	0.832
YMR260C	0.373	0.373	0.373	0.373	0.354	0.354	0.354	0.354	0.354	0.373	0.373	0.373	0.373	0.392	0.392	0.392	0.392	0.392	0.392	0.392	0.392	0.392	0.392	0.392	0.392	0.392	0.392	0.392	0.392	0.392	0.392	0.392	0.392	0.392	0.392	0.392	0.392	0.392	0.392	0.392	0.392	0.392	0.392	0.392	0.392	0.392	0.316	0.316	0.318
YFL023W	0.057	0.057	0.038	0.038	0.038	0.038	0.057	0.057	0.057	0.057	0.057	0.118	0.118	0.118	0.118	0.118	0.118	0.118	0.118	0.118	0.118	0.118	0.118	0.118	0.118	0.194	0.215	0.337	0.592	0.592	0.592	0.611	0.611	0.611	0.611	0.632	0.651	0.651	0.712	0.731	0.75	0.771	0.792	0.792	0.792	0.792	0.792	0.792	0.792
YKR077W	0.733	0.794	0.775	0.834	0.832	0.832	0.853	0.853	0.834	0.834	0.773	0.773	0.773	0.773	0.773	0.914	0.996	1.036	1.036	1.076	1.076	1.095	1.154	1.154	1.154	1.154	1.154	1.154	1.154	1.154	1.135	1.135	1.135	1.135	1.135	1.135	1.175	1.194	1.194	1.194	1.213	1.213	1.213	1.232	1.232	1.232	1.232	1.232	1.213
YCR092C	0.383	0.383	0.423	0.423	0.423	0.423	0.423	0.423	0.423	0.423	0.423	0.423	0.423	0.423	0.423	0.423	0.423	0.423	0.423	0.423	0.423	0.444	0.444	0.444	0.444	0.444	0.444	0.444	0.444	0.444	0.444	0.444	0.444	0.444	0.444	0.444	0.444	0.444	0.444	0.444	0.444	0.444	0.444	0.444	0.423	0.404	0.404	0.404	0.404
YBR162W-A	0.042	0.042	0.042	0.063	0.042	0.063	0.063	0.063	0.063	0.063	0.063	0.063	0.063	0.063	0.082	0.082	0.082	0.082	0.103	0.103	0.103	0.103	0.103	0.103	0.103	0.103	0.103	0.103	0.103	0.103	0.103	0.103	0.103	0.103	0.103	0.103	0.103	0.082	0.082	0.082	0.082	0.101	0.101	0.101	0.101	0.101	0.101	0.101	0.101
YDR113C	3.632	3.632	3.487	3.487	3.508	3.451	3.451	3.291	3.27	3.27	2.893	2.851	2.773	2.752	2.752	2.752	2.63	2.609	2.609	2.609	2.47	2.293	2.253	2.253	2.213	2.213	2.112	2.112	2.036	2.017	1.998	1.96	1.834	1.796	1.697	1.697	1.596	1.596	1.596	1.128	1.128	0.966	0.812	0.751	0.572	0.41	0.328	0.347	0.347
YNL098C	0	0	0	0	0	0	0	0	0	0	0	0	0	0	0	0	0	0	0	0	0	0	0	0	0	0	0	0	0	0	0	0	0	0	0	0	0	0	0	0	0.019	0.019	0.038	0.038	0.038	0.059	0.059	0.059	0.059
YNL041C	1.126	1.126	1.126	1.126	1.124	1.124	1.124	1.084	1.084	1.122	1.122	1.122	1.141	1.141	1.141	1.141	1.141	1.141	1.078	1.101	1.08	1.099	1.099	1.04	1.04	1.038	1.038	1.038	1.017	1.017	0.998	0.998	0.998	0.998	0.897	0.779	0.76	0.741	0.741	0.72	0.72	0.659	0.659	0.659	0.64	0.64	0.661	0.661	0.661
YDR083W	1.741	1.741	1.741	1.741	1.741	1.901	1.901	1.939	1.939	1.939	1.939	1.939	1.92	1.941	1.941	2	2.019	2.099	2.141	2.141	2.183	2.284	2.284	2.284	2.284	2.284	2.263	2.263	2.263	2.322	2.497	2.497	2.497	2.497	2.497	2.497	2.478	2.478	2.478	2.478	2.478	2.478	2.478	2.478	2.459	2.459	2.459	2.459	2.48
YCR053W	1.683	1.683	1.704	1.704	1.704	1.685	1.725	1.725	1.744	1.744	1.744	1.723	1.742	1.742	1.761	1.761	1.74	1.74	1.74	1.74	1.761	1.761	1.761	1.761	1.761	1.761	1.761	1.761	1.742	1.742	1.742	1.763	1.763	1.763	1.763	1.763	1.763	1.763	1.725	1.725	1.725	1.725	1.704	1.704	1.704	1.704	1.704	1.704	1.704
YCL001W	0.774	0.795	0.776	0.795	0.776	0.816	0.835	0.835	0.835	0.835	0.835	0.835	0.835	0.814	0.774	0.753	0.732	0.711	0.77	0.77	0.77	0.77	0.749	0.749	0.768	0.829	0.932	0.932	0.932	0.932	0.932	0.951	0.951	0.951	0.951	0.951	0.951	0.951	0.972	1.012	1.012	1.012	1.033	1.033	1.054	1.054	1.073	1.073	1.073
YGL194C	0.402	0.381	0.381	0.381	0.381	0.381	0.381	0.381	0.4	0.4	0.4	0.4	0.381	0.36	0.36	0.36	0.379	0.379	0.379	0.379	0.379	0.379	0.44	0.44	0.419	0.419	0.419	0.398	0.398	0.396	0.436	0.436	0.436	0.436	0.436	0.436	0.436	0.436	0.436	0.436	0.436	0.436	0.436	0.436	0.436	0.436	0.436	0.436	0.455
YBL071W-A	0.021	0.021	0.021	0.021	0.021	0.021	0.021	0.021	0.021	0	0	0	0	0	0	0	0	0	0	0	0	0	0	0	0	0	0	0	0	0	0	0	0	0	0	0	0	0	0	0	0	0	0	0	0	0	0	0	0
YPR063C	0.392	0.392	0.411	0.411	0.411	0.411	0.411	0.411	0.617	0.617	0.617	0.617	0.617	0.617	0.617	0.617	0.598	0.598	0.598	0.6	0.6	0.621	0.621	0.621	0.642	0.701	0.817	0.941	0.941	0.941	0.941	0.941	0.941	0.981	0.981	0.981	0.981	0.981	1.002	1.002	1.021	1.021	1.021	1.021	1.021	1	1.057	1.118	1.118
YPR020W	0.499	0.558	0.598	0.598	0.598	0.598	0.619	0.64	0.64	0.659	0.739	0.739	0.739	0.739	0.739	0.76	0.779	0.779	0.779	0.779	0.779	0.779	0.779	0.779	0.779	0.779	0.758	0.758	0.758	0.758	0.779	0.779	0.76	0.76	0.76	0.76	0.76	0.76	0.76	0.739	0.739	0.739	0.739	0.739	0.739	0.739	0.739	0.739	0.758
YBR243C	0.202	0.202	0.202	0.202	0.202	0.202	0.202	0.202	0.202	0.32	0.377	0.377	0.377	0.377	0.377	0.377	0.377	0.377	0.377	0.377	0.398	0.398	0.398	0.398	0.398	0.398	0.398	0.379	0.379	0.379	0.379	0.379	0.358	0.358	0.358	0.358	0.358	0.377	0.377	0.377	0.415	0.474	0.615	0.615	0.636	0.636	0.636	0.657	0.657
YGR210C	1.175	1.175	1.175	1.175	1.175	1.116	1.116	1.095	1.095	1.095	1.095	1.095	1.095	1.095	1.095	1.095	1.055	1.036	1.036	1.017	1.017	1.017	0.916	0.897	0.897	0.878	0.878	0.859	0.8	0.779	0.779	0.798	0.84	0.84	0.859	0.859	0.88	0.943	0.943	0.943	0.943	0.943	0.943	0.943	0.88	0.861	0.884	0.884	0.884
YNL167C	0.082	0.082	0.063	0.084	0.105	0.105	0.105	0.105	0.105	0.105	0.105	0.105	0.105	0.105	0.105	0.147	0.229	0.309	0.309	0.309	0.349	0.349	0.349	0.389	0.389	0.41	0.431	0.431	0.431	0.431	0.526	0.526	0.526	0.526	0.526	0.526	0.526	0.526	0.526	0.526	0.526	0.526	0.526	0.526	0.526	0.526	0.526	0.526	0.545
YMR129W	1.398	1.417	1.417	1.417	1.417	1.417	1.417	1.417	1.417	1.417	1.377	1.358	1.358	1.358	1.339	1.339	1.297	1.339	1.339	1.339	1.339	1.339	1.339	1.339	1.339	1.32	1.32	1.339	1.32	1.32	1.32	1.32	1.32	1.32	1.339	1.358	1.358	1.358	1.32	1.32	1.32	1.32	1.32	1.32	1.32	1.32	1.28	1.299	1.299
YJL063C	1.653	1.672	1.672	1.672	1.672	1.592	1.552	1.55	1.672	1.672	1.805	1.843	1.961	1.961	1.961	1.94	1.94	1.94	1.94	1.978	1.978	1.978	1.978	1.978	1.978	1.978	1.957	1.957	1.957	1.957	1.957	1.957	1.957	1.957	1.957	1.957	1.936	1.936	1.936	1.936	1.936	1.936	1.915	1.875	1.915	1.915	1.915	1.915	1.915
YIR038C	2.083	2.083	1.807	1.729	1.613	1.613	1.695	1.655	1.716	1.855	1.855	1.935	1.935	1.935	1.916	1.935	2.013	2.112	2.112	2.053	2.053	2.053	2.053	2.053	2.053	2.034	2.034	2.034	2.034	2.053	2.053	2.053	2.015	2.015	2.015	2.015	2.015	1.935	1.874	1.874	1.954	2.095	2.133	2.133	2.133	2.154	2.171	2.209	2.23
YOR104W	0.238	0.238	0.219	0.219	0.219	0.219	0.219	0.24	0.24	0.24	0.24	0.24	0.24	0.24	0.24	0.24	0.24	0.219	0.219	0.32	0.32	0.32	0.32	0.32	0.32	0.299	0.32	0.339	0.339	0.339	0.339	0.339	0.339	0.339	0.36	0.36	0.36	0.36	0.36	0.417	0.417	0.417	0.417	0.417	0.417	0.438	0.497	0.535	0.535
YML086C	0.476	0.476	0.476	0.476	0.476	0.476	0.476	0.476	0.476	0.438	0.459	0.44	0.461	0.461	0.461	0.461	0.461	0.461	0.461	0.461	0.461	0.461	0.442	0.442	0.442	0.442	0.442	0.421	0.421	0.421	0.421	0.421	0.421	0.421	0.421	0.459	0.459	0.459	0.459	0.459	0.459	0.459	0.459	0.438	0.438	0.438	0.438	0.438	0.438
YMR072W	0.495	0.495	0.495	0.495	0.495	0.495	0.495	0.495	0.495	0.495	0.495	0.495	0.495	0.495	0.495	0.495	0.495	0.495	0.495	0.495	0.495	0.495	0.495	0.495	0.495	0.495	0.495	0.495	0.495	0.495	0.495	0.495	0.495	0.495	0.495	0.495	0.495	0.495	0.495	0.495	0.476	0.476	0.436	0.436	0.436	0.436	0.436	0.436	0.436
YER081W	0.379	0.379	0.379	0.379	0.379	0.379	0.379	0.379	0.379	0.358	0.339	0.339	0.339	0.339	0.339	0.339	0.339	0.339	0.339	0.339	0.379	0.379	0.379	0.379	0.358	0.297	0.318	0.318	0.318	0.337	0.316	0.316	0.318	0.299	0.299	0.299	0.299	0.299	0.299	0.299	0.299	0.299	0.299	0.299	0.24	0.221	0.2	0.2	0.2
YML031W	0.788	0.788	0.788	0.809	0.828	0.828	0.828	0.849	0.87	0.87	0.87	0.87	0.933	0.933	0.933	0.933	0.971	0.971	0.971	0.971	0.971	0.971	0.971	0.99	1.007	1.047	1.068	1.068	1.068	1.068	1.068	1.068	1.068	1.068	1.068	1.068	1.068	1.068	1.068	1.068	1.068	1.068	1.068	1.009	0.99	0.929	0.891	0.912	0.971
YGR141W	1.021	1.021	1.08	1.08	1.08	1.08	1.08	1.08	1.08	1.08	1.08	1.08	1.08	1.099	1.099	1.099	1.099	1.099	1.137	1.137	1.137	1.137	1.137	1.137	1.137	1.137	1.137	1.137	1.137	1.158	1.158	1.158	1.158	1.158	1.158	1.158	1.12	1.08	0.979	0.998	0.958	0.958	0.958	0.998	0.998	0.998	0.979	0.979	0.939
YML007C-A	1.903	1.903	1.903	1.844	1.72	1.72	1.72	1.72	1.72	1.72	1.72	1.701	1.581	1.581	1.581	1.581	1.581	1.581	1.539	1.52	1.52	1.501	1.501	1.059	0.981	0.962	0.964	0.964	0.964	0.964	0.964	0.861	0.781	0.781	0.781	0.781	0.781	0.781	0.781	0.781	0.72	0.72	0.596	0.495	0.495	0.495	0.495	0.495	0.495
YHR094C	0.021	0.021	0.021	0.021	0.021	0.021	0.021	0.021	0.021	0.021	0.021	0.021	0.021	0.021	0.021	0.021	0.021	0.021	0.021	0	0	0	0	0	0	0	0	0	0	0	0	0	0	0	0	0	0	0	0	0	0	0	0	0	0	0	0	0	0
YNL130C	0.64	0.659	0.659	0.659	0.659	0.659	0.659	0.659	0.659	0.659	0.659	0.659	0.68	0.68	0.68	0.68	0.68	0.68	0.68	0.68	0.619	0.619	0.619	0.619	0.619	0.619	0.619	0.619	0.619	0.619	0.619	0.619	0.6	0.6	0.6	0.6	0.579	0.579	0.579	0.539	0.518	0.478	0.478	0.478	0.457	0.457	0.518	0.518	0.518
YML087C	0.238	0.257	0.238	0.238	0.238	0.238	0.257	0.257	0.257	0.278	0.297	0.276	0.276	0.295	0.295	0.276	0.257	0.257	0.257	0.257	0.278	0.278	0.278	0.356	0.356	0.398	0.398	0.398	0.398	0.438	0.438	0.438	0.438	0.478	0.478	0.478	0.499	0.499	0.539	0.598	0.598	0.598	0.598	0.598	0.598	0.598	0.619	0.619	0.64
YGL263W	0	0	0	0	0	0	0	0	0	0	0	0	0	0	0	0	0	0	0	0	0	0	0	0	0	0	0	0	0	0	0	0	0	0	0	0	0	0	0	0	0	0	0	0	0	0	0	0	0
YNL230C	0.427	0.427	0.446	0.507	0.507	0.507	0.507	0.507	0.507	0.507	0.507	0.507	0.507	0.507	0.507	0.547	0.547	0.547	0.547	0.587	0.587	0.625	0.625	0.684	0.722	0.722	0.722	0.722	0.722	0.722	0.722	0.722	0.722	0.722	0.722	0.722	0.722	0.722	0.722	0.722	0.722	0.722	0.722	0.722	0.722	0.722	0.722	0.722	0.722
YBR085W	0.116	0.116	0.116	0.116	0.116	0.097	0.097	0.097	0.097	0.097	0.097	0.097	0.097	0.097	0.097	0.097	0.097	0.097	0.097	0.097	0.097	0.097	0.097	0.097	0.097	0.097	0.097	0.097	0.097	0.097	0.097	0.097	0.097	0.097	0.097	0.097	0.097	0.097	0.097	0.097	0.097	0.097	0.097	0.097	0.097	0.097	0.097	0.097	0.097
YBR271W	3.976	3.997	4.018	4.018	4.018	4.018	4.018	4.056	4.098	4.098	4.098	4.098	4.079	4.079	4.079	4.058	4.058	4.039	4.039	4.039	4.02	3.961	3.879	3.879	3.822	3.822	3.738	3.677	3.677	3.677	3.677	3.618	3.618	3.485	3.485	3.447	3.407	3.407	3.247	3.228	3.169	3.169	3.169	3.148	3.129	3.129	3.11	3.11	3.091
YKL139W	1.135	1.31	1.329	1.329	1.367	1.367	1.367	1.367	1.367	1.367	1.367	1.348	1.445	1.445	1.445	1.445	1.445	1.445	1.445	1.445	1.506	1.504	1.504	1.542	1.542	1.542	1.542	1.561	1.561	1.54	1.54	1.559	1.559	1.578	1.578	1.578	1.578	1.578	1.578	1.578	1.599	1.599	1.599	1.559	1.559	1.559	1.559	1.559	1.559
YJR049C	0.56	0.541	0.541	0.541	0.56	0.539	0.539	0.539	0.539	0.539	0.56	0.56	0.56	0.579	0.579	0.598	0.598	0.598	0.598	0.621	0.621	0.602	0.623	0.623	0.821	0.821	0.821	0.88	0.88	0.88	0.88	0.859	0.859	0.859	0.878	0.897	0.958	0.958	0.958	0.958	0.958	0.958	0.958	0.958	0.977	0.996	0.996	0.996	0.996
YBR160W	0.278	0.299	0.339	0.377	0.398	0.419	0.419	0.419	0.419	0.419	0.4	0.379	0.379	0.379	0.379	0.398	0.495	0.495	0.495	0.495	0.495	0.533	0.533	0.533	0.533	0.575	0.596	0.596	0.596	0.615	0.615	0.615	0.615	0.615	0.615	0.615	0.636	0.636	0.636	0.636	0.617	0.638	0.617	0.617	0.638	0.638	0.638	0.638	0.638
YMR074C	2.071	2.05	2.069	2.069	2.069	2.069	2.069	2.027	2.027	2.008	1.97	1.97	1.97	1.97	1.648	1.488	1.467	1.368	1.368	1.33	1.33	1.33	1.33	1.311	1.292	1.25	1.229	1.229	1.229	1.149	1.086	1.105	1.086	1.086	0.983	0.983	0.821	0.743	0.682	0.682	0.682	0.682	0.682	0.682	0.682	0.642	0.583	0.562	0.48
YKL201C	0.097	0.097	0.097	0.097	0.097	0.097	0.076	0.076	0.076	0.057	0.057	0.078	0.078	0.078	0.099	0.099	0.099	0.118	0.118	0.118	0.118	0.118	0.118	0.118	0.118	0.118	0.118	0.118	0.118	0.118	0.118	0.118	0.118	0.099	0.099	0.099	0.099	0.08	0.08	0.08	0.08	0.08	0.08	0.08	0.08	0.08	0.08	0.08	0.08
YDR283C	0.653	0.691	0.733	0.771	0.771	0.771	0.771	0.79	0.79	0.79	0.79	0.79	0.771	0.731	0.731	0.75	0.75	0.771	0.832	0.832	0.832	0.832	0.832	0.832	0.832	0.834	0.855	0.855	0.855	0.834	0.815	0.815	0.815	0.815	0.796	0.735	0.735	0.735	0.754	0.773	0.851	0.952	0.952	0.952	0.952	0.952	0.971	0.971	0.971
YDR376W	1.209	1.209	1.23	1.211	1.27	1.27	1.289	1.289	1.289	1.289	1.308	1.327	1.289	1.289	1.289	1.27	1.249	1.23	1.23	1.23	1.23	1.23	1.23	1.23	1.23	1.112	1.154	1.289	1.289	1.289	1.289	1.289	1.289	1.289	1.308	1.289	1.289	1.289	1.27	1.27	1.27	1.27	1.129	1.051	1.047	1.026	1.007	1.026	1.045
YIR025W	1.05	1.05	1.01	1.01	1.05	1.05	1.05	1.107	1.107	1.166	1.164	1.185	1.204	1.204	1.204	1.204	1.204	1.204	1.204	1.227	1.227	1.227	1.206	1.206	1.206	1.109	1.05	1.05	1.05	0.989	0.909	0.909	0.909	0.909	0.827	0.785	0.726	0.726	0.747	0.829	0.869	0.869	0.888	0.991	0.972	0.991	1.071	1.071	1.071
YHR133C	1.187	1.187	1.225	1.265	1.227	1.227	1.227	1.227	1.145	1.044	1.044	1.044	1.044	1.063	1.219	1.219	1.219	1.259	1.398	1.398	1.417	1.358	1.358	1.36	1.36	1.36	1.36	1.381	1.362	1.362	1.362	1.362	1.402	1.402	1.362	1.343	1.343	1.242	1.221	1.276	1.295	1.295	1.295	1.314	1.272	1.272	1.272	1.272	1.234
YIR004W	0.539	0.562	0.562	0.562	0.562	0.564	0.482	0.482	0.543	0.543	0.562	0.64	0.739	0.979	0.979	0.979	0.979	0.979	1.019	1.139	1.301	1.301	1.341	1.341	1.459	1.459	1.596	1.596	1.657	1.676	1.697	1.737	1.737	1.817	1.817	1.838	1.838	1.838	1.838	1.895	1.954	1.994	1.994	1.994	1.994	2.013	2.013	2.013	2.013
YPR125W	0.474	0.474	0.474	0.474	0.474	0.474	0.474	0.474	0.474	0.455	0.436	0.415	0.396	0.396	0.396	0.396	0.377	0.396	0.398	0.417	0.438	0.438	0.457	0.457	0.457	0.457	0.476	0.476	0.476	0.476	0.476	0.476	0.476	0.476	0.476	0.476	0.476	0.476	0.476	0.476	0.476	0.438	0.44	0.44	0.44	0.44	0.419	0.419	0.419
YAL026C	0.756	0.756	0.756	0.737	0.737	0.695	0.674	0.737	0.737	0.737	0.737	0.737	0.737	0.737	0.737	0.737	0.737	0.737	0.737	0.737	0.737	0.737	0.737	0.737	0.737	0.777	0.777	0.777	0.777	0.777	0.777	0.798	0.798	0.798	0.817	0.817	0.798	0.817	0.798	0.777	0.777	0.777	0.777	0.798	0.798	0.798	0.798	0.798	0.798
YMR070W	0	0	0	0	0	0	0	0	0	0	0	0	0	0	0	0	0	0	0	0	0	0	0	0	0	0	0	0	0	0	0	0	0	0	0	0	0	0	0	0	0	0	0	0	0	0	0	0	0
YDR408C	3.279	3.279	3.279	3.279	3.279	3.239	3.239	3.239	3.239	3.199	3.199	3.199	3.159	3.138	3.117	2.978	2.957	2.957	2.957	2.957	2.879	2.858	2.858	2.898	2.801	2.801	2.742	2.742	2.192	2.114	2.114	1.815	1.735	1.655	1.634	1.634	1.43	1.411	1.392	1.295	1.295	1.074	0.998	0.979	0.958	0.958	0.958	0.958	0.958
YMR137C	0.996	0.996	0.996	0.916	0.756	0.718	0.718	0.718	0.699	0.718	0.718	0.718	0.718	0.659	0.659	0.581	0.581	0.442	0.381	0.381	0.303	0.284	0.345	0.345	0.345	0.345	0.364	0.364	0.343	0.322	0.322	0.341	0.36	0.36	0.381	0.381	0.381	0.381	0.421	0.421	0.463	0.463	0.463	0.463	0.463	0.461	0.463	0.463	0.463
YPL085W	4.223	4.181	4.101	4.101	4.08	4.08	4.08	4.08	4.059	4.059	4.059	4.078	4.078	4.078	4.038	3.998	3.937	3.897	3.897	3.897	3.76	3.682	3.564	3.423	3.444	3.404	3.404	3.404	3.227	3.088	3.008	3.008	3.008	3.008	3.008	3.008	2.741	2.606	2.549	2.549	2.511	2.511	2.511	2.492	2.492	2.176	2.056	2.056	1.612
YPL154C	1.023	1.023	1.023	0.981	0.981	1.023	1.023	1.023	1.023	1.023	1.023	1.023	1.004	1.004	1.004	1.004	1.004	1.004	0.985	0.985	0.964	0.943	0.924	0.924	0.924	0.903	0.903	0.903	0.903	0.903	0.884	0.884	0.884	0.863	0.863	0.863	0.863	0.863	0.783	0.724	0.602	0.583	0.562	0.562	0.562	0.541	0.541	0.541	0.52
YOL144W	1.724	1.724	1.724	1.724	1.724	1.724	1.724	1.724	1.743	1.783	1.884	1.884	1.926	1.945	1.926	1.926	1.907	1.907	1.907	1.907	1.926	1.926	1.926	1.926	1.926	1.926	1.905	1.905	1.966	1.966	1.966	1.966	1.945	1.945	1.945	1.945	1.945	1.945	1.884	1.884	1.922	1.922	1.922	1.903	1.903	1.903	1.903	1.825	1.762
YDR368W	0.703	0.724	0.724	0.724	0.724	0.724	0.724	0.724	0.705	0.705	0.684	0.684	0.684	0.684	0.684	0.705	0.705	0.726	0.768	0.808	0.827	0.827	0.827	0.846	0.846	0.846	0.846	0.846	0.846	0.846	0.846	0.846	0.846	0.846	0.846	0.846	0.804	0.804	0.823	0.823	0.842	0.842	0.842	0.842	0.804	0.804	0.804	0.764	0.743
YDR093W	0.918	0.918	0.878	0.878	0.878	0.878	0.878	0.817	0.855	0.855	0.855	0.855	0.855	0.855	0.855	0.855	0.855	0.817	0.817	0.817	0.817	0.817	0.817	0.817	0.817	0.817	0.796	0.777	0.777	0.777	0.777	0.796	0.815	0.754	0.754	0.754	0.754	0.712	0.75	0.75	0.75	0.771	0.771	0.771	0.792	0.792	0.771	0.752	0.752
YBL051C	1.099	1.099	1.12	1.099	1.099	1.099	1.099	1.099	1.099	1.099	1.099	1.099	1.099	1.099	1.099	1.099	1.099	1.099	1.099	1.099	1.099	1.099	1.099	1.099	1.099	1.099	1.059	1.059	1.059	1.059	1.059	1.059	1.059	1.059	1.059	1.038	1.038	1.038	1.038	1.038	0.96	0.918	0.897	0.897	0.897	0.897	0.878	0.878	0.878
YNL330C	0.636	0.636	0.617	0.617	0.617	0.638	0.617	0.617	0.617	0.617	0.598	0.598	0.598	0.577	0.577	0.554	0.592	0.611	0.63	0.63	0.63	0.63	0.63	0.63	0.63	0.63	0.63	0.63	0.63	0.63	0.649	0.649	0.649	0.628	0.628	0.628	0.628	0.628	0.628	0.628	0.628	0.628	0.609	0.609	0.609	0.609	0.609	0.609	0.59
YOR369C	0.099	0.099	0.099	0.099	0.099	0.099	0.099	0.099	0.118	0.118	0.139	0.139	0.139	0.139	0.139	0.139	0.139	0.12	0.12	0.12	0.12	0.12	0.12	0.12	0.12	0.12	0.12	0.12	0.12	0.12	0.12	0.099	0.099	0.101	0.101	0.101	0.101	0.101	0.101	0.101	0.101	0.101	0.101	0.101	0.101	0.101	0.101	0.101	0.101
YLR175W	1.145	1.086	1.086	1.065	1.002	1.002	0.983	0.903	0.924	0.924	0.903	0.903	0.903	0.884	0.884	0.884	0.884	0.884	0.823	0.823	0.823	0.804	0.804	0.863	0.863	0.863	0.863	0.783	0.804	0.804	0.804	0.804	0.804	0.804	0.682	0.663	0.663	0.642	0.623	0.541	0.522	0.541	0.743	0.939	0.939	1.042	1.042	1.139	1.139
YOR107W	0.162	0.162	0.162	0.162	0.162	0.162	0.162	0.162	0.162	0.162	0.162	0.143	0.143	0.143	0.143	0.143	0.143	0.143	0.143	0.143	0.143	0.143	0.103	0.103	0.103	0.103	0.103	0.103	0.103	0.103	0.103	0.103	0.103	0.103	0.103	0.103	0.103	0.103	0.103	0.103	0.103	0.103	0.103	0.103	0.103	0.103	0.103	0.103	0.103
YDR151C	0.935	0.935	1.013	0.992	0.992	0.992	1.053	1.053	1.015	1.015	1.034	1.034	1.013	0.992	0.973	0.973	0.994	1.013	1.032	1.032	1.032	1.032	1.032	1.112	1.112	1.112	1.091	1.091	1.091	1.091	1.091	1.091	1.091	1.091	1.112	1.112	1.112	1.112	1.112	1.112	1.091	1.091	1.091	1.091	1.11	1.11	1.129	1.129	1.129
YML125C	0.75	0.75	0.75	0.75	0.769	0.769	0.748	0.809	0.809	0.809	0.809	0.79	0.79	0.79	0.79	0.79	0.79	0.79	0.79	0.79	0.79	0.79	0.79	0.79	0.79	0.771	0.729	0.729	0.729	0.729	0.748	0.748	0.748	0.748	0.748	0.748	0.748	0.748	0.748	0.748	0.748	0.748	0.748	0.748	0.748	0.748	0.748	0.748	0.748
YDL127W	0.436	0.436	0.436	0.436	0.436	0.417	0.417	0.417	0.417	0.417	0.417	0.417	0.417	0.377	0.356	0.356	0.356	0.356	0.356	0.356	0.375	0.375	0.375	0.375	0.375	0.375	0.356	0.337	0.257	0.257	0.257	0.257	0.257	0.257	0.196	0.076	0.076	0.076	0.076	0.076	0.076	0.076	0.076	0.076	0.076	0.076	0.076	0.076	0.076
YKL114C	1.024	1.003	1.003	1.003	1.003	1.003	1.003	0.923	0.883	0.864	0.864	0.885	0.906	0.906	0.906	0.906	0.906	0.927	0.927	0.927	0.889	0.851	0.872	0.872	0.872	0.872	0.893	0.893	0.893	0.893	0.931	0.931	0.931	0.912	0.931	0.931	0.931	0.971	0.952	0.952	0.91	0.91	0.91	0.91	0.891	0.87	0.87	0.87	0.87
YGL233W	0.901	0.901	0.901	0.92	0.92	0.92	0.92	0.92	0.92	0.899	0.935	1.017	1.017	1.036	1.036	1.133	1.171	1.171	1.171	1.209	1.209	1.209	1.19	1.19	1.211	1.211	1.232	1.312	1.312	1.312	1.312	1.312	1.312	1.333	1.333	1.333	1.333	1.333	1.333	1.314	1.314	1.314	1.314	1.314	1.314	1.314	1.314	1.333	1.333
YML017W	0.844	0.844	0.844	0.844	0.844	0.844	0.844	0.842	0.842	0.842	0.821	0.821	0.821	0.802	0.781	0.741	0.741	0.741	0.743	0.682	0.682	0.663	0.642	0.642	0.642	0.642	0.642	0.642	0.602	0.602	0.581	0.581	0.581	0.581	0.524	0.524	0.524	0.524	0.484	0.463	0.463	0.463	0.299	0.259	0.156	0.137	0.137	0.137	0.137
YOR352W	0.324	0.303	0.303	0.284	0.286	0.286	0.305	0.305	0.305	0.305	0.265	0.265	0.265	0.265	0.265	0.265	0.265	0.265	0.265	0.265	0.265	0.265	0.286	0.286	0.286	0.347	0.368	0.387	0.387	0.387	0.387	0.387	0.387	0.387	0.387	0.387	0.387	0.387	0.387	0.387	0.387	0.387	0.387	0.387	0.387	0.387	0.387	0.387	0.387
YOL127W	0	0	0	0	0	0	0	0	0	0	0	0	0	0	0	0	0	0	0	0	0	0	0	0	0	0	0	0	0	0	0	0	0	0	0	0	0	0	0	0	0	0	0	0	0	0	0	0	0
YPL089C	0.122	0.122	0.122	0.122	0.122	0.122	0.122	0.122	0.143	0.143	0.143	0.143	0.143	0.143	0.143	0.143	0.143	0.143	0.103	0.103	0.103	0.103	0.124	0.124	0.143	0.143	0.143	0.143	0.143	0.143	0.143	0.143	0.143	0.143	0.162	0.162	0.162	0.162	0.162	0.141	0.141	0.141	0.16	0.16	0.16	0.16	0.16	0.16	0.16
YJR082C	0.781	0.781	0.781	0.781	0.781	0.842	0.842	0.842	0.842	0.842	0.842	0.842	0.861	0.861	0.861	0.88	0.88	0.88	0.861	0.861	0.861	0.823	0.842	0.823	0.823	0.846	0.846	0.846	0.846	0.827	0.867	0.867	0.867	0.846	0.846	0.825	0.804	0.804	0.804	0.804	0.785	0.785	0.785	0.785	0.806	0.806	0.846	0.846	0.846
YJL134W	0.885	0.885	0.885	0.885	1.007	1.007	1.007	1.007	1.007	1.007	1.007	1.007	1.007	1.007	1.007	1.028	1.028	1.028	1.028	1.028	1.028	1.028	1.028	1.028	1.028	1.028	1.028	1.028	1.028	1.028	1.028	1.028	1.028	1.028	1.028	1.028	1.028	1.028	1.009	1.009	1.009	1.009	1.009	1.009	0.99	0.99	0.99	0.99	0.99
YNR015W	1.733	1.773	1.773	1.83	1.83	1.83	1.893	1.952	1.95	1.95	1.971	1.971	1.971	2.009	2.009	2.009	2.009	2.066	2.226	2.226	2.245	2.264	2.283	2.283	2.342	2.363	2.382	2.382	2.441	2.46	2.46	2.46	2.46	2.5	2.5	2.46	2.479	2.479	2.536	2.536	2.555	2.555	2.555	2.555	2.574	2.593	2.766	2.766	2.766
YHR039C-A	1.647	1.647	1.647	1.647	1.647	1.647	1.647	1.666	1.666	1.666	1.666	1.666	1.666	1.645	1.645	1.645	1.645	1.685	1.685	1.704	1.704	1.725	1.725	1.725	1.725	1.725	1.725	1.725	1.725	1.706	1.727	1.727	1.708	1.689	1.689	1.689	1.689	1.689	1.689	1.689	1.689	1.689	1.689	1.689	1.689	1.689	1.689	1.668	1.668
YBL019W	0.453	0.453	0.453	0.453	0.453	0.453	0.453	0.453	0.453	0.453	0.453	0.453	0.453	0.434	0.434	0.434	0.434	0.396	0.396	0.396	0.396	0.396	0.396	0.396	0.396	0.396	0.396	0.398	0.398	0.398	0.398	0.398	0.377	0.377	0.396	0.354	0.335	0.314	0.356	0.356	0.356	0.377	0.377	0.377	0.415	0.472	0.472	0.472	0.472
YBL091C-A	0.716	0.716	0.716	0.716	0.716	0.716	0.716	0.716	0.716	0.737	0.737	0.716	0.735	0.676	0.676	0.735	0.735	0.735	0.714	0.714	0.714	0.695	0.695	0.695	0.695	0.695	0.695	0.657	0.697	0.716	0.716	0.695	0.695	0.695	0.695	0.695	0.676	0.676	0.676	0.655	0.655	0.674	0.674	0.695	0.674	0.674	0.674	0.674	0.674
YGL244W	0.674	0.674	0.674	0.674	0.674	0.674	0.674	0.674	0.695	0.695	0.695	0.695	0.695	0.695	0.676	0.657	0.657	0.657	0.678	0.678	0.678	0.699	0.699	0.699	0.699	0.718	0.718	0.718	0.718	0.737	0.737	0.737	0.737	0.737	0.737	0.737	0.678	0.657	0.676	0.676	0.676	0.676	0.676	0.676	0.676	0.676	0.716	0.716	0.716
YFL022C	0.156	0.156	0.156	0.156	0.156	0.156	0.156	0.156	0.156	0.156	0.156	0.156	0.156	0.156	0.156	0.156	0.137	0.137	0.137	0.137	0.137	0.137	0.137	0.137	0.137	0.137	0.137	0.137	0.158	0.158	0.177	0.177	0.177	0.177	0.177	0.177	0.177	0.177	0.177	0.177	0.177	0.177	0.177	0.177	0.177	0.177	0.177	0.177	0.177
YDL095W	1.411	1.432	1.432	1.491	1.453	1.453	1.453	1.453	1.453	1.453	1.453	1.453	1.453	1.491	1.491	1.491	1.491	1.491	1.491	1.491	1.491	1.512	1.434	1.434	1.434	1.314	1.314	1.232	1.232	1.232	1.251	1.251	1.251	1.251	1.213	1.192	1.173	1.173	0.891	0.977	1.223	1.284	1.379	1.379	1.419	1.419	1.459	1.478	1.459
YLR102C	0.743	0.743	0.743	0.764	0.764	0.764	0.764	0.724	0.705	0.705	0.705	0.705	0.705	0.745	0.745	0.707	0.646	0.627	0.646	0.646	0.625	0.625	0.604	0.583	0.642	0.701	0.838	0.838	0.838	0.838	0.859	0.859	0.939	0.939	0.939	0.88	0.92	0.92	0.92	1.017	1.017	0.998	1.017	1.078	1.078	1.057	1.057	1.057	1.057
YGR046W	0.259	0.259	0.259	0.28	0.299	0.299	0.36	0.36	0.36	0.379	0.379	0.379	0.4	0.48	0.48	0.48	0.48	0.48	0.48	0.499	0.499	0.518	0.518	0.575	0.575	0.575	0.594	0.708	0.748	0.748	0.748	0.748	0.748	0.748	0.748	0.767	0.767	0.767	0.767	0.767	0.767	0.767	0.748	0.748	0.748	0.748	0.748	0.769	0.769
YER030W	0.663	0.682	0.682	0.682	0.682	0.682	0.682	0.682	0.682	0.68	0.68	0.68	0.659	0.638	0.659	0.659	0.659	0.68	0.701	0.701	0.701	0.701	0.701	0.722	0.722	0.743	0.762	0.762	0.743	0.743	0.743	0.743	0.581	0.562	0.562	0.562	0.562	0.583	0.604	0.625	0.625	0.625	0.644	0.644	0.644	0.644	0.644	0.644	0.644
YFR030W	1.794	1.794	1.794	1.794	1.794	1.794	1.794	1.794	1.794	1.794	1.794	1.794	1.794	1.794	1.756	1.756	1.796	1.836	1.836	1.836	1.836	1.836	1.855	1.874	1.874	1.874	1.914	1.895	1.895	1.895	1.895	1.874	1.853	1.853	1.855	1.855	1.855	1.876	1.876	1.876	1.897	1.897	1.897	1.899	1.899	1.899	1.88	1.88	1.861
YDR305C	0.539	0.558	0.558	0.56	0.56	0.56	0.56	0.541	0.541	0.581	0.581	0.581	0.581	0.581	0.581	0.697	0.76	0.76	0.76	0.779	0.76	0.76	0.76	0.796	0.859	0.859	0.859	0.918	0.937	0.958	1.04	1.04	1.082	1.103	1.103	1.103	1.124	1.124	1.124	1.162	1.162	1.162	1.181	1.181	1.181	1.181	1.181	1.177	1.217
YDR372C	1.181	1.202	1.223	1.223	1.244	1.244	1.244	1.244	1.244	1.244	1.263	1.263	1.263	1.263	1.263	1.242	1.242	1.242	1.242	1.242	1.242	1.242	1.242	1.242	1.242	1.221	1.221	1.221	1.221	1.221	1.221	1.179	1.179	1.179	1.179	1.179	1.179	1.16	1.16	1.12	1.12	1.099	1.099	1.118	1.118	1.118	1.118	1.061	1.038
YPR188C	0.415	0.415	0.415	0.377	0.377	0.358	0.318	0.297	0.297	0.297	0.379	0.457	0.457	0.497	0.497	0.497	0.516	0.554	0.554	0.693	0.693	0.693	0.693	0.693	0.693	0.674	0.636	0.655	0.655	0.655	0.655	0.655	0.634	0.634	0.655	0.676	0.735	0.811	0.811	0.811	0.811	0.83	0.828	0.847	0.847	0.965	0.965	1.024	1.024
YGL241W	0.489	0.529	0.529	0.529	0.529	0.529	0.548	0.586	0.605	0.687	0.706	0.706	0.706	0.706	0.706	0.706	0.725	0.649	0.729	0.729	0.811	0.811	0.811	0.811	0.811	0.832	0.851	0.851	0.851	0.891	0.891	0.912	0.933	0.933	0.933	0.933	0.933	0.952	0.952	0.952	0.952	0.952	0.952	0.952	0.952	0.933	1.011	1.011	0.992
YGL122C	1.625	1.646	1.646	1.705	1.705	1.745	1.745	1.745	1.745	1.745	1.764	1.764	1.783	1.783	1.821	1.821	1.84	1.859	1.859	1.821	1.821	1.821	1.802	1.783	1.745	1.745	1.745	1.703	1.703	1.703	1.665	1.665	1.625	1.625	1.625	1.606	1.606	1.606	1.547	1.547	1.547	1.509	1.446	1.446	1.33	1.229	1.187	1.187	1.187
YDR508C	0	0	0	0	0	0	0	0	0	0	0	0	0	0	0.021	0.021	0.021	0.021	0.021	0.021	0.021	0.042	0.042	0.042	0.042	0.042	0.042	0.042	0.042	0.042	0.042	0.042	0.042	0.042	0.042	0.042	0.042	0.042	0.042	0.042	0.042	0.042	0.042	0.042	0.042	0.042	0.042	0.042	0.042
YHR162W	1.958	1.958	1.958	1.939	1.939	1.958	1.958	1.958	1.958	1.958	1.958	1.958	1.958	1.958	1.977	1.977	1.895	1.895	1.895	1.815	1.815	1.815	1.815	1.815	1.794	1.735	1.695	1.695	1.695	1.695	1.695	1.573	1.447	1.447	1.447	1.447	1.365	1.304	1.304	1.304	1.304	1.304	1.283	1.104	1.024	1.024	1.024	1.005	0.965
YDR289C	0.755	0.919	0.919	0.919	0.919	1.003	1.003	1.003	1.003	1.003	1.003	1.003	1.003	1.003	1.003	1.205	1.285	1.447	1.468	1.468	1.508	1.508	1.527	1.744	1.845	1.904	1.904	1.988	1.988	1.988	2.007	2.026	2.026	2.045	2.045	2.045	2.062	2.062	2.062	2.1	2.1	2.1	2.121	2.178	2.178	2.178	2.178	2.178	2.178
YDR321W	0.794	0.933	0.912	0.931	0.931	0.931	0.931	0.931	0.836	0.817	0.901	1.04	1.181	1.181	1.202	1.202	1.223	1.223	1.202	1.221	1.299	1.278	1.278	1.278	1.316	1.379	1.476	1.495	1.537	1.636	1.615	1.615	1.655	1.676	1.638	1.834	1.834	1.834	1.834	1.815	1.815	1.832	1.851	1.832	1.832	1.832	1.832	1.874	2.051
YKR036C	1.017	0.956	0.956	0.956	0.998	1.038	1.097	1.097	1.097	1.099	1.099	1.162	1.162	1.162	1.162	1.143	1.143	1.143	1.124	1.063	1.063	1.063	1.063	0.983	0.983	1.023	1.061	1.061	1.061	1.061	1.061	1.061	1.002	0.983	1.004	1.004	1.004	1.025	0.966	0.966	1.006	1.004	1.065	1.065	1.065	1.122	1.122	1.122	1.101
YLR452C	1.044	1.044	0.943	0.903	0.924	0.945	0.945	0.945	0.945	0.945	0.884	0.865	0.865	0.865	0.865	0.846	0.846	0.867	0.886	0.886	0.886	0.886	0.886	0.865	0.865	0.865	0.865	0.865	0.865	0.865	0.865	0.865	0.865	0.865	0.844	0.802	0.781	0.842	0.842	0.842	0.821	0.821	0.821	0.821	0.821	0.821	0.84	0.842	0.821
YKR093W	0.019	0.019	0.019	0.019	0.019	0.019	0.019	0.019	0.019	0.019	0.019	0.019	0.019	0.019	0.019	0.019	0.019	0.019	0.019	0.019	0.019	0.019	0.019	0.019	0.019	0.019	0.019	0.019	0.019	0.019	0.019	0.019	0.019	0.019	0.019	0.019	0.019	0.019	0.019	0.019	0.019	0.019	0.019	0.019	0.019	0.019	0.019	0.019	0.019
YEL040W	1.836	1.773	1.771	1.813	1.813	1.813	1.834	1.815	1.794	1.775	1.794	1.794	1.794	1.794	1.794	1.794	1.794	1.617	1.636	1.497	1.434	1.415	1.436	1.436	1.436	1.436	1.436	1.16	1.021	0.958	0.958	0.878	0.857	0.817	0.855	0.956	0.956	0.956	0.956	0.956	0.956	0.918	0.918	0.918	0.918	0.918	0.918	0.857	0.857
YBL090W	0.39	0.432	0.451	0.451	0.451	0.453	0.453	0.434	0.434	0.394	0.318	0.316	0.316	0.316	0.337	0.358	0.461	0.764	0.848	0.962	0.962	1.021	1.002	1.023	1.044	1.145	1.145	1.166	1.282	1.282	1.303	1.362	1.383	1.383	1.383	1.421	1.44	1.44	1.44	1.419	1.419	1.419	1.421	1.499	1.499	1.499	1.499	1.539	1.539
YPL106C	0.099	0.099	0.099	0.099	0.099	0.099	0.099	0.099	0.099	0.099	0.099	0.099	0.099	0.099	0.099	0.099	0.139	0.139	0.139	0.139	0.139	0.139	0.158	0.158	0.158	0.158	0.158	0.158	0.158	0.137	0.137	0.377	0.417	0.417	0.459	0.459	0.459	0.459	0.459	0.459	0.539	0.56	0.56	0.579	0.579	0.6	0.6	0.6	0.6
YNL062C	2.23	2.23	2.249	2.249	2.249	2.268	2.268	2.289	2.289	2.289	2.289	2.27	2.27	2.27	2.27	2.289	2.289	2.27	2.251	2.251	2.171	2.171	2.171	2.171	2.171	2.171	2.133	2.055	2.055	2.055	2.017	1.998	1.998	1.998	1.998	1.979	1.981	1.96	1.96	1.96	1.939	1.939	1.939	1.897	1.897	1.897	1.897	1.878	1.878
YPL011C	1.48	1.48	1.48	1.48	1.539	1.539	1.539	1.539	1.539	1.539	1.539	1.539	1.558	1.558	1.558	1.558	1.558	1.537	1.537	1.537	1.537	1.537	1.537	1.556	1.556	1.577	1.556	1.556	1.636	1.636	1.636	1.636	1.636	1.615	1.615	1.615	1.615	1.615	1.596	1.596	1.596	1.596	1.596	1.556	1.537	1.518	1.558	1.558	1.558
YER157W	1.484	1.482	1.482	1.541	1.56	1.621	1.716	1.792	1.813	1.813	1.813	1.813	1.813	1.872	1.893	1.933	1.933	2.055	2.095	2.095	2.114	2.154	2.194	2.194	2.194	2.192	2.192	2.213	2.274	2.312	2.312	2.312	2.312	2.312	2.291	2.291	2.291	2.291	2.291	2.291	2.291	2.291	2.291	2.291	2.291	2.272	2.272	2.272	2.251
YML097C	0.301	0.48	0.539	0.539	0.64	0.661	0.661	0.661	0.682	0.682	0.682	0.682	0.682	0.682	0.682	0.701	0.701	0.701	0.76	0.88	1.129	1.148	1.148	1.169	1.249	1.249	1.249	1.249	1.268	1.306	1.306	1.306	1.306	1.325	1.407	1.47	1.47	1.47	1.47	1.47	1.47	1.47	1.47	1.47	1.47	1.47	1.508	1.529	1.55
YBR102C	0.526	0.608	0.749	0.768	0.825	0.863	0.863	0.926	0.926	0.926	0.926	0.926	0.947	0.947	0.989	1.052	1.233	1.252	1.252	1.271	1.271	1.311	1.53	1.549	1.568	1.589	1.589	1.65	1.65	1.688	1.688	1.728	1.728	1.766	1.766	1.766	1.766	1.766	1.766	1.766	1.766	1.806	1.825	1.825	1.825	1.825	1.825	1.865	1.865
YIL159W	0.754	0.754	0.754	0.754	0.754	0.754	0.754	0.754	0.754	0.754	0.733	0.733	0.733	0.733	0.752	0.752	0.752	0.752	0.752	0.752	0.733	0.733	0.733	0.733	0.733	0.733	0.733	0.733	0.733	0.733	0.733	0.733	0.733	0.693	0.693	0.632	0.632	0.632	0.632	0.632	0.632	0.632	0.632	0.632	0.632	0.632	0.632	0.537	0.518
YER031C	1.04	1.04	1.04	1.04	1.04	1.059	1.059	1.059	1.059	1.059	1.059	1.099	1.099	1.099	1.099	1.099	1.099	1.099	1.099	1.099	1.059	1.017	1.078	1.078	1.097	1.097	1.118	1.118	1.118	1.118	1.118	1.099	1.099	1.099	1.099	1.061	1.021	0.981	0.96	0.96	0.941	0.941	0.922	0.96	0.96	0.96	0.96	0.96	0.96
YPR180W	0.141	0.282	0.282	0.282	0.282	0.379	0.417	0.436	0.436	0.455	0.476	0.476	0.476	0.476	0.476	0.495	0.495	0.474	0.474	0.493	0.493	0.493	0.533	0.533	0.533	0.554	0.554	0.573	0.573	0.573	0.573	0.573	0.573	0.573	0.695	0.754	0.815	0.836	0.895	0.895	0.914	0.954	0.954	0.954	0.954	0.954	0.954	0.973	0.973
YKR010C	2.401	2.203	2.161	2.14	2.121	2.121	2.1	2.1	2.1	2.1	2.1	2.1	2.14	2.159	2.159	2.159	2.159	2.159	2.159	2.159	2.159	2.159	2.159	2.159	2.003	1.944	1.944	1.944	1.925	1.885	1.885	1.885	1.767	1.748	1.786	1.786	1.807	1.807	1.807	1.765	1.744	1.744	1.725	1.725	1.706	1.725	1.725	1.725	1.586
YMR024W	0.501	0.501	0.522	0.522	0.522	0.564	0.585	0.585	0.606	0.606	0.627	0.627	0.627	0.627	0.627	0.627	0.646	0.728	0.77	0.827	0.827	0.869	0.888	0.888	0.888	0.888	0.888	0.888	0.888	0.907	0.888	0.888	0.888	0.888	0.888	0.909	0.909	0.928	0.928	0.928	0.928	0.909	0.909	0.909	0.909	0.909	0.97	0.97	0.97
YDR074W	2.559	2.559	2.538	2.517	2.536	2.536	2.536	2.496	2.496	2.315	2.254	2.254	2.216	2.216	2.197	1.98	1.942	2.001	1.98	2.001	2.001	2.001	1.925	1.944	1.923	1.923	1.904	1.904	1.904	1.904	1.71	1.71	1.71	1.71	1.71	1.71	1.71	1.71	1.689	1.689	1.689	1.689	1.569	1.569	1.569	1.449	1.411	1.411	1.392
YDL168W	0.36	0.417	0.438	0.438	0.438	0.476	0.495	0.495	0.556	0.577	0.577	0.577	0.577	0.617	0.655	0.655	0.674	0.674	0.693	0.733	0.733	0.733	0.733	0.733	0.733	0.733	0.733	0.752	0.773	0.773	0.773	0.773	0.773	0.773	0.773	0.773	0.773	0.773	0.773	0.773	0.773	0.773	0.773	0.773	0.735	0.735	0.735	0.735	0.756
YLR126C	1.619	1.638	1.638	1.657	1.697	1.876	1.876	1.876	1.895	1.916	1.916	1.895	1.857	1.857	2.141	2.282	2.282	2.282	2.282	2.282	2.261	2.261	2.301	2.459	2.518	2.558	2.539	2.539	2.558	2.558	2.558	2.497	2.497	2.497	2.497	2.497	2.558	2.615	2.615	2.672	2.672	2.672	2.672	2.672	2.592	2.535	2.516	2.535	2.535
YNL115C	0.223	0.223	0.223	0.223	0.282	0.322	0.383	0.383	0.383	0.383	0.383	0.383	0.383	0.383	0.425	0.425	0.463	0.503	0.503	0.503	0.503	0.503	0.503	0.541	0.579	0.579	0.6	0.6	0.6	0.6	0.619	0.619	0.619	0.619	0.619	0.619	0.619	0.619	0.678	0.699	0.699	0.699	0.699	0.699	0.699	0.699	0.718	0.718	0.718
YEL063C	0.985	0.966	0.945	0.945	0.945	0.945	0.945	0.779	0.659	0.638	0.714	0.87	0.87	0.87	0.87	0.87	0.851	0.811	0.83	0.83	0.973	0.973	0.973	0.973	0.973	0.973	0.933	0.933	0.933	0.933	0.933	0.933	0.952	1.076	1.076	1.076	1.076	1.038	1.038	1.038	1.059	1.059	1.099	1.099	1.099	1.04	1.038	1.059	1.059
YDR243C	1.234	1.234	1.234	1.234	1.213	1.272	1.272	1.272	1.272	1.272	1.27	1.291	1.31	1.31	1.31	1.31	1.31	1.31	1.31	1.31	1.31	1.31	1.31	1.31	1.31	1.31	1.331	1.331	1.331	1.331	1.331	1.331	1.331	1.331	1.35	1.35	1.35	1.35	1.331	1.31	1.31	1.31	1.31	1.31	1.31	1.31	1.31	1.31	1.31
YBR272C	0.859	0.88	0.819	0.838	0.758	0.758	0.779	0.72	0.72	0.72	0.741	0.76	0.76	0.8	0.8	0.8	0.819	0.819	0.92	0.941	0.941	0.96	0.96	0.96	0.941	0.979	0.979	0.979	0.979	0.983	1.021	1.021	1.021	1.061	1.023	1.099	1.12	1.141	1.141	1.141	1.16	1.387	1.387	1.387	1.387	1.387	1.406	1.406	1.406
YGL050W	1.522	1.522	1.522	1.522	1.541	1.541	1.562	1.562	1.562	1.6	1.6	1.6	1.6	1.621	1.64	1.64	1.659	1.659	1.659	1.659	1.659	1.659	1.68	1.68	1.68	1.68	1.701	1.72	1.72	1.72	1.779	1.779	1.779	1.779	1.779	1.8	1.8	1.819	1.819	1.819	1.819	1.819	1.838	1.838	1.838	1.838	1.838	1.838	1.838
YJR138W	0.021	0.021	0.021	0.021	0.021	0.042	0.061	0.061	0.061	0.061	0.061	0.061	0.061	0.061	0.061	0.061	0.122	0.122	0.122	0.143	0.164	0.164	0.164	0.185	0.185	0.185	0.185	0.185	0.185	0.185	0.206	0.244	0.244	0.244	0.301	0.341	0.4	0.419	0.419	0.438	0.438	0.438	0.438	0.438	0.438	0.438	0.438	0.438	0.457
YPL267W	0.463	0.463	0.463	0.463	0.463	0.463	0.503	0.524	0.524	0.524	0.524	0.524	0.503	0.503	0.503	0.501	0.52	0.52	0.562	0.562	0.562	0.562	0.562	0.583	0.604	0.604	0.644	0.644	0.644	0.644	0.644	0.644	0.644	0.644	0.644	0.644	0.663	0.663	0.663	0.663	0.663	0.663	0.663	0.663	0.663	0.663	0.663	0.644	0.644
YHR098C	1.356	1.356	1.377	1.377	1.377	1.396	1.377	1.377	1.377	1.377	1.377	1.398	1.398	1.398	1.398	1.398	1.398	1.398	1.398	1.398	1.398	1.417	1.417	1.417	1.417	1.417	1.417	1.398	1.379	1.379	1.379	1.379	1.379	1.379	1.379	1.379	1.379	1.379	1.379	1.379	1.36	1.36	1.36	1.36	1.322	1.303	1.303	1.261	1.261
YGR122W	0.059	0.059	0.059	0.059	0.059	0.059	0.059	0.059	0.059	0.059	0.059	0.059	0.059	0.059	0.059	0.059	0.059	0.059	0.059	0.059	0.059	0.059	0.059	0.059	0.059	0.059	0.059	0.059	0.059	0.059	0.038	0.038	0.038	0.038	0.038	0.038	0.038	0.038	0.038	0.038	0.038	0.038	0.038	0.038	0.038	0.038	0.038	0.038	0.038
YHL027W	1.962	2.002	2.002	2.059	2.078	2.078	2.116	2.116	2.116	2.116	2.137	2.097	2.097	2.097	2.116	2.097	2.097	2.097	2.078	2.036	2.078	2.059	2.099	2.099	2.099	2.099	2.099	2.099	2.078	2.059	2.059	2.019	2.019	2.019	2.019	2.019	2.019	1.842	1.68	1.68	1.68	1.68	1.68	1.68	1.68	1.642	1.499	1.499	1.4
YMR058W	0.516	0.516	0.516	0.516	0.457	0.457	0.457	0.436	0.436	0.415	0.415	0.415	0.415	0.415	0.415	0.415	0.415	0.415	0.415	0.415	0.415	0.396	0.396	0.396	0.396	0.396	0.396	0.377	0.377	0.377	0.377	0.261	0.221	0.221	0.221	0.221	0.221	0.221	0.221	0.221	0.221	0.181	0.162	0.162	0.162	0.162	0.162	0.162	0.122
YDR006C	3.759	3.759	3.74	3.424	3.228	3.186	3.186	3.186	3.186	3.186	3.186	3.186	2.748	2.146	2.106	2.127	2.127	2.127	2.087	2.066	2.066	1.87	1.651	1.411	1.411	1.411	1.411	1.411	1.392	1.392	1.392	1.373	1.354	1.295	1.158	1.177	0.891	0.832	0.773	0.754	0.754	0.754	0.754	0.735	0.735	0.735	0.672	0.672	0.672
YMR124W	0.876	0.876	0.876	0.876	0.836	0.836	0.836	0.836	0.836	0.836	0.836	0.836	0.836	0.817	0.796	0.796	0.796	0.796	0.775	0.775	0.737	0.737	0.756	0.773	0.794	0.794	0.794	0.794	0.794	0.794	0.773	0.773	0.731	0.731	0.731	0.731	0.731	0.712	0.712	0.752	0.752	0.752	0.752	0.752	0.752	0.752	0.752	0.752	0.712
YBR106W	0.103	0.103	0.082	0.063	0.063	0.063	0.063	0.063	0.063	0.063	0.063	0.063	0.042	0.042	0.042	0.042	0.042	0.042	0.042	0	0	0	0	0	0	0	0	0	0	0	0	0	0	0	0	0	0	0	0	0	0	0	0	0	0	0	0	0	0
YKL113C	0	0	0	0	0	0	0	0	0	0	0	0	0	0	0	0	0	0	0	0	0	0	0	0	0	0	0	0	0	0	0	0	0	0	0	0	0	0	0	0	0	0	0	0	0	0	0	0	0
YMR036C	1.042	1.042	1.042	1.042	1.122	1.122	1.162	1.162	1.162	1.162	1.162	1.162	1.162	1.162	1.162	1.162	1.162	1.181	1.141	1.238	1.337	1.337	1.337	1.337	1.356	1.356	1.377	1.377	1.377	1.377	1.377	1.434	1.472	1.472	1.472	1.472	1.472	1.472	1.432	1.453	1.453	1.453	1.453	1.453	1.453	1.474	1.474	1.474	1.474
YDR298C	0.08	0.08	0.08	0.12	0.244	0.244	0.244	0.244	0.244	0.305	0.305	0.305	0.305	0.385	0.522	0.522	0.522	0.522	0.522	0.522	0.543	0.543	0.543	0.543	0.543	0.543	0.543	0.522	0.522	0.522	0.522	0.642	0.682	0.682	0.701	0.72	0.72	0.72	0.72	0.72	0.72	0.76	0.857	0.96	0.96	1.017	1.059	1.143	1.185
YDR140W	1.072	1.053	1.053	1.053	1.053	1.095	1.053	1.072	1.013	1.013	0.994	0.994	0.994	0.994	1.015	1.015	0.996	1.017	1.038	1.057	1.036	1.036	1.036	1.036	1.036	1.017	1.017	1.038	1.038	1.038	1.038	1.038	1.038	1.038	1.038	1.038	1.038	0.981	0.981	0.981	0.962	0.981	1.002	1.002	1.002	1.002	1.002	1.002	1.002
YNR047W	0.628	0.67	0.63	0.611	0.63	0.63	0.63	0.63	0.651	0.651	0.67	0.712	0.712	0.714	0.714	0.714	0.714	0.752	0.733	0.771	0.809	0.809	0.809	0.809	0.79	0.908	0.908	0.908	0.908	0.908	0.929	0.91	0.91	0.931	0.931	0.912	0.912	0.992	0.973	0.973	0.973	0.973	0.973	0.973	0.973	0.973	0.973	0.973	0.935
YBL093C	0.021	0.021	0.021	0.021	0.021	0.021	0.021	0.021	0.021	0.021	0.021	0.021	0.021	0.021	0.021	0.021	0.021	0.021	0.021	0.021	0.021	0.021	0.021	0	0	0	0	0	0	0	0	0	0	0	0	0	0	0	0	0	0	0	0	0	0	0	0	0.019	0.019
YNL219C	6.163	6.163	6.163	6.163	6.182	6.182	6.201	6.18	6.18	6.18	6.18	6.199	6.199	6.239	6.222	6.184	6.184	6.184	6.165	6.165	6.043	6.024	5.65	5.608	5.587	5.53	5.469	5.45	5.45	5.431	5.431	5.328	5.309	5.267	5.267	5.267	5.267	5.267	5.267	5.227	5.208	5.208	5.208	5.208	5.208	5.189	5.168	5.13	5.13
YDL145C	0.701	0.741	0.76	0.68	0.661	0.642	0.718	0.777	0.777	0.836	0.836	0.857	0.857	0.857	0.857	0.933	1.013	1.013	1.013	1.072	1.072	1.072	1.072	1.072	1.072	1.19	1.266	1.266	1.266	1.266	1.287	1.266	1.308	1.308	1.308	1.445	1.445	1.483	1.483	1.483	1.462	1.483	1.483	1.523	1.544	1.544	1.544	1.544	1.544
YPL023C	0.941	0.941	0.941	0.941	0.922	0.962	0.962	0.943	0.943	0.962	0.922	0.922	0.941	0.962	0.981	0.981	0.981	0.981	0.981	0.96	0.96	1	1	1	1	1.021	1.021	1.021	1.021	1.021	1.021	0.981	0.981	0.981	0.981	1	1	1	1	1	1	1	1.021	1.021	1.021	1.021	1.021	1.021	1.021
YJL083W	2.879	2.879	2.879	2.919	3.241	3.612	3.631	3.73	3.749	3.869	3.869	3.89	3.89	3.89	4.086	4.086	4.164	4.185	4.204	4.204	4.204	4.301	4.533	4.552	4.552	4.571	4.571	4.611	4.651	4.651	4.651	4.651	4.651	4.651	4.651	4.651	4.67	4.689	4.71	4.71	4.71	4.71	4.71	4.731	4.731	4.731	4.712	4.712	4.691
YLR208W	0.979	0.979	0.979	1.019	1.019	1.019	1.019	1.019	1.019	1.019	1.019	1.076	1.076	1.076	1.076	1.076	1.076	1.076	1.076	1.076	1.057	1.057	1.057	1.078	1.078	1.078	1.078	1.078	1.078	1.078	1.078	1.078	1.057	1.076	1.076	1.076	1.076	1.076	1.076	1.076	1.076	1.076	1.076	1.076	1.076	1.076	1.076	1.057	1.057
YPL216W	1.419	1.44	1.44	1.44	1.44	1.44	1.44	1.44	1.44	1.421	1.421	1.421	1.421	1.44	1.44	1.459	1.459	1.459	1.459	1.459	1.459	1.459	1.398	1.379	1.438	1.575	1.575	1.575	1.596	1.596	1.596	1.596	1.596	1.596	1.596	1.596	1.596	1.596	1.596	1.596	1.596	1.596	1.596	1.615	1.596	1.615	1.615	1.615	1.615
YMR258C	0.553	0.553	0.553	0.574	0.574	0.574	0.593	0.633	0.633	0.694	0.673	0.673	0.673	0.673	0.673	0.673	0.654	0.612	0.572	0.572	0.593	0.593	0.614	0.696	0.715	0.734	0.795	0.814	0.814	0.814	0.814	0.814	0.814	0.814	0.814	0.814	0.814	0.814	0.814	0.835	0.835	0.835	0.835	0.835	0.835	0.835	0.835	0.835	0.814
YMR004W	0.305	0.305	0.305	0.343	0.343	0.421	0.421	0.421	0.421	0.421	0.421	0.421	0.421	0.421	0.4	0.421	0.463	0.522	0.522	0.56	0.581	0.581	0.581	0.623	0.623	0.623	0.623	0.623	0.644	0.684	0.684	0.684	0.684	0.684	0.762	0.741	0.741	0.741	0.741	0.72	0.701	0.701	0.68	0.741	0.741	0.741	0.741	0.741	0.781
YNL029C	1.615	1.615	1.634	1.636	1.636	1.636	1.731	1.731	1.731	1.731	1.731	1.668	1.668	1.687	1.706	1.706	1.706	1.706	1.649	1.628	1.628	1.274	1.253	1.209	1.209	1.188	1.19	1.093	0.996	0.975	0.975	0.956	0.956	0.977	0.996	0.996	1.017	1.017	0.996	0.996	1.015	1.036	1.036	1.036	1.055	1.015	1.015	1.034	1.034
YOR014W	0.838	0.838	0.838	0.838	0.819	0.838	0.838	0.838	0.838	0.817	0.817	0.817	0.798	0.876	0.939	0.939	0.998	0.998	0.998	0.998	0.998	0.998	1.036	1.015	1.015	1.015	1.015	1.015	1.015	1.015	1.034	1.034	1.034	1.034	1.034	1.034	1.053	1.072	1.072	1.072	1.032	1.032	1.051	1.051	1.051	1.051	1.051	1.112	1.112
YNL295W	1.508	1.508	1.508	1.508	1.489	1.59	1.59	1.59	1.59	1.746	1.746	1.767	1.767	1.788	1.767	1.767	1.767	1.767	1.767	1.729	1.729	1.71	1.767	1.826	1.807	1.845	1.864	1.864	1.885	1.864	1.843	1.862	1.843	1.824	1.824	1.824	1.885	1.885	1.885	1.925	1.925	1.946	1.946	1.946	1.946	1.946	1.908	1.927	1.927
YGL101W	0.139	0.139	0.139	0.139	0.139	0.139	0.118	0.118	0.139	0.139	0.139	0.118	0.118	0.118	0.118	0.137	0.137	0.137	0.137	0.137	0.156	0.175	0.175	0.175	0.175	0.175	0.175	0.175	0.175	0.175	0.175	0.175	0.175	0.175	0.175	0.175	0.175	0.175	0.175	0.175	0.196	0.196	0.196	0.196	0.196	0.196	0.196	0.196	0.196
YMR002W	0	0	0	0	0	0	0	0	0	0	0	0	0	0	0	0	0	0	0	0	0	0	0	0	0	0	0	0	0	0	0	0	0	0	0	0	0	0	0	0	0	0	0	0	0	0	0	0	0
YDL100C	0.438	0.438	0.438	0.476	0.476	0.476	0.476	0.476	0.476	0.476	0.497	0.636	0.756	0.756	0.775	0.775	0.775	0.735	0.756	0.893	0.893	0.893	0.893	0.893	0.893	0.893	0.893	0.893	0.935	0.992	0.992	0.992	0.992	0.971	1.072	1.051	1.093	1.093	1.211	1.23	1.23	1.23	1.249	1.249	1.249	1.249	1.249	1.249	1.268
YCR046C	0.914	1.036	0.998	0.998	1.019	1.017	1.017	1.095	1.095	1.116	1.135	1.135	1.177	1.194	1.194	1.194	1.194	1.194	1.234	1.194	1.194	1.194	1.232	1.211	1.211	1.327	1.327	1.369	1.449	1.489	1.489	1.529	1.588	1.588	1.569	1.55	1.55	1.55	1.569	1.569	1.569	1.569	1.569	1.569	1.548	1.548	1.527	1.506	1.527
YPL001W	0.709	0.814	0.814	0.877	1.031	1.545	1.545	1.566	1.566	1.566	1.545	1.524	1.524	1.682	1.758	1.815	1.815	1.815	1.815	1.815	1.855	1.933	2.194	2.194	2.213	2.274	2.274	2.293	2.293	2.293	2.293	2.293	2.293	2.293	2.529	2.586	2.605	2.605	2.687	2.748	2.748	2.767	2.748	2.748	2.748	2.748	2.786	2.786	2.786
YLR165C	0.335	0.335	0.335	0.335	0.335	0.335	0.356	0.356	0.356	0.396	0.455	0.455	0.455	0.455	0.455	0.455	0.476	0.476	0.476	0.476	0.476	0.497	0.497	0.497	0.497	0.497	0.518	0.518	0.518	0.518	0.537	0.537	0.537	0.537	0.539	0.56	0.581	0.581	0.581	0.581	0.661	0.661	0.661	0.661	0.661	0.661	0.661	0.661	0.661
YIL134W	0.448	0.448	0.448	0.448	0.448	0.448	0.448	0.448	0.448	0.448	0.429	0.429	0.429	0.429	0.429	0.387	0.387	0.408	0.408	0.408	0.408	0.427	0.448	0.486	0.528	0.528	0.528	0.509	0.509	0.528	0.509	0.509	0.509	0.509	0.53	0.511	0.53	0.53	0.53	0.509	0.488	0.448	0.427	0.467	0.568	0.627	0.627	0.627	0.627
YKL110C	0.219	0.219	0.198	0.198	0.198	0.198	0.16	0.139	0.139	0.139	0.139	0.139	0.139	0.139	0.139	0.139	0.139	0.139	0.12	0.12	0.12	0.139	0.139	0.139	0.16	0.16	0.16	0.16	0.16	0.16	0.141	0.141	0.12	0.12	0.12	0.099	0.099	0.099	0.099	0.099	0.078	0.078	0.078	0.078	0.078	0.078	0.078	0.059	0.059
YGL175C	0.748	0.748	0.748	1.024	1.024	1.045	1.106	1.106	1.163	1.243	1.243	1.243	1.243	1.243	1.245	1.266	1.266	1.323	1.361	1.397	1.397	1.397	1.378	1.378	1.359	1.34	1.342	1.563	1.563	1.563	1.664	1.805	1.805	1.805	1.864	1.885	1.944	2.02	2.02	2.001	2.001	2.001	2.001	2.001	2.022	2.083	2.064	2.064	2.043
YGR202C	0.4	0.4	0.381	0.381	0.381	0.381	0.381	0.381	0.381	0.381	0.223	0.183	0.143	0.143	0.122	0.08	0.101	0.101	0.101	0.101	0.101	0.101	0.101	0.101	0.101	0.101	0.101	0.101	0.101	0.101	0.101	0.082	0.082	0.082	0.082	0.082	0.082	0.082	0.082	0.082	0.082	0.082	0.082	0.082	0.082	0.082	0.082	0.082	0.082
YIL133C	0.019	0.019	0.019	0.019	0.019	0.019	0.019	0.019	0.019	0.019	0.019	0.019	0.019	0.019	0.019	0.019	0.019	0.019	0.019	0.019	0	0	0	0	0	0	0	0	0	0	0	0	0	0	0	0	0	0	0	0	0	0	0	0	0	0	0	0	0
YGL078C	0.465	0.465	0.446	0.467	0.467	0.505	0.524	0.524	0.543	0.524	0.524	0.524	0.522	0.522	0.522	0.522	0.522	0.522	0.522	0.522	0.503	0.503	0.503	0.503	0.503	0.524	0.503	0.503	0.503	0.503	0.503	0.522	0.522	0.522	0.501	0.501	0.501	0.501	0.501	0.501	0.501	0.501	0.501	0.501	0.501	0.501	0.501	0.482	0.482
YLR437C	1.205	1.205	1.205	1.205	1.205	1.205	1.224	1.224	1.224	1.224	1.224	1.224	1.224	1.224	1.224	1.224	1.243	1.243	1.243	1.243	1.243	1.243	1.243	1.243	1.224	1.224	1.224	1.224	1.224	1.224	1.224	1.224	1.224	1.224	1.224	1.243	1.243	1.224	1.186	1.186	1.11	1.072	1.072	1.072	1.072	1.034	1.034	1.015	1.015
YMR191W	2.145	2.166	2.166	2.166	2.166	2.185	2.185	2.438	2.539	2.539	2.539	2.537	2.638	2.638	2.636	2.636	2.655	2.737	2.737	2.737	2.737	2.737	2.714	2.714	2.653	2.672	2.672	2.672	2.672	2.672	2.75	2.75	2.75	2.769	2.769	2.769	2.769	2.788	2.788	2.788	2.826	2.826	2.826	2.826	2.765	2.727	2.651	2.651	2.651
YNR055C	1.103	1.124	1.124	1.124	1.124	1.124	1.124	1.124	1.124	1.124	1.124	1.143	1.143	1.164	1.164	1.164	1.164	1.164	1.164	1.185	1.185	1.185	1.164	1.145	1.145	1.145	1.145	1.145	1.145	1.124	1.061	1.061	1.061	0.939	0.92	0.92	0.92	0.92	0.92	0.897	0.859	0.859	0.859	0.8	0.821	0.821	0.821	0.8	0.781
YOR070C	0.505	0.526	0.505	0.505	0.627	0.627	0.648	0.648	0.686	0.667	0.667	0.667	0.646	0.646	0.646	0.646	0.646	0.646	0.646	0.625	0.625	0.585	0.625	0.625	0.625	0.625	0.606	0.726	0.705	0.705	0.705	0.705	0.705	0.705	0.705	0.705	0.726	0.726	0.726	0.726	0.726	0.726	0.726	0.726	0.726	0.726	0.726	0.705	0.686
YJR083C	0.509	0.509	0.488	0.549	0.549	0.549	0.549	0.549	0.547	0.583	0.583	0.583	0.583	0.583	0.583	0.583	0.583	0.583	0.604	0.604	0.644	0.644	0.644	0.665	0.644	0.682	0.682	0.682	0.846	0.846	0.905	0.945	0.964	1.004	1.004	1.004	1.044	1.044	1.082	1.122	1.122	1.141	1.141	1.141	1.141	1.141	1.141	1.141	1.141
YPR042C	0.181	0.181	0.181	0.181	0.181	0.181	0.139	0.139	0.16	0.16	0.16	0.198	0.198	0.198	0.198	0.198	0.198	0.198	0.198	0.219	0.219	0.219	0.219	0.219	0.219	0.238	0.238	0.238	0.238	0.259	0.259	0.259	0.259	0.259	0.259	0.259	0.259	0.259	0.259	0.259	0.259	0.259	0.28	0.28	0.28	0.28	0.28	0.28	0.28
YDR144C	3.716	3.716	3.636	3.615	3.575	3.575	3.512	3.491	3.491	3.093	3.032	2.994	2.973	2.024	1.765	1.765	1.765	1.744	1.744	1.489	1.489	1.489	1.489	1.468	1.43	1.43	1.392	1.392	1.116	0.994	0.994	0.994	0.994	0.994	0.994	0.358	0.221	0.141	0.141	0.141	0.141	0.141	0.141	0.141	0.141	0.141	0.141	0.141	0.12
YOR127W	0.594	0.594	0.594	0.594	0.594	0.594	0.594	0.594	0.594	0.573	0.573	0.573	0.573	0.573	0.573	0.594	0.613	0.613	0.613	0.613	0.613	0.613	0.613	0.634	0.634	0.634	0.634	0.634	0.634	0.615	0.615	0.594	0.615	0.714	0.714	0.714	0.714	0.735	0.716	0.716	0.716	0.695	0.695	0.695	0.695	0.695	0.695	0.695	0.695
YLR219W	2.113	2.151	2.014	2.073	2.016	2.035	2.035	2.035	2.035	1.736	1.721	1.7	1.7	1.7	1.7	1.7	1.7	1.679	1.679	1.557	1.557	1.319	1.277	1.58	1.736	1.776	1.776	1.757	1.738	1.757	1.738	1.738	1.738	1.818	1.894	1.934	1.934	1.934	2.012	2.012	2.033	2.092	2.092	2.092	2.134	2.134	2.134	2.134	2.058
YLR435W	1.301	1.299	1.299	1.299	1.257	1.257	1.257	1.257	1.215	1.215	1.215	1.215	1.156	1.114	1.114	1.114	1.114	1.114	1.095	1.095	1.076	1.076	1.076	0.939	0.918	0.897	0.897	0.876	0.857	0.857	0.838	0.838	0.838	0.838	0.838	0.838	0.838	0.838	0.836	0.817	0.798	0.798	0.798	0.779	0.76	0.72	0.72	0.701	0.701
YBR256C	1.99	1.99	1.99	1.99	1.99	1.868	1.811	1.811	1.813	1.813	1.813	1.813	1.813	1.697	1.636	1.676	1.581	1.484	1.484	1.444	1.444	1.347	1.309	1.309	1.309	1.309	1.309	1.309	1.309	1.328	1.328	1.349	1.328	1.288	1.288	1.166	1.187	1.105	1.105	1.105	1.065	1.046	1.046	1.046	1.046	1.046	1.046	1.067	1.067
YGR156W	0.349	0.349	0.349	0.349	0.349	0.328	0.347	0.347	0.347	0.347	0.347	0.347	0.347	0.347	0.347	0.347	0.347	0.328	0.37	0.389	0.389	0.389	0.389	0.389	0.389	0.389	0.368	0.347	0.347	0.347	0.366	0.366	0.366	0.366	0.366	0.366	0.324	0.324	0.305	0.305	0.324	0.324	0.324	0.343	0.364	0.364	0.383	0.383	0.383
YDR463W	0.99	0.99	0.99	0.99	0.952	0.952	0.952	0.952	0.971	0.992	0.992	0.992	0.992	0.992	1.034	1.034	1.055	1.055	1.017	1.017	1.017	1.017	1.017	1.017	1.017	1.017	0.998	1.017	1.097	1.137	1.137	1.156	1.156	1.156	1.156	1.137	1.137	1.137	1.137	1.137	1.158	1.158	1.158	1.158	1.139	1.139	1.139	1.12	1.099
YPL110C	1.724	1.825	1.825	1.846	1.865	1.865	1.865	1.865	1.865	1.865	1.846	1.846	1.846	1.825	1.825	1.825	1.846	1.886	1.928	1.928	1.928	1.928	1.928	1.928	1.928	1.928	1.928	1.928	1.928	1.928	1.928	1.888	1.909	1.89	1.89	1.909	1.909	1.846	1.785	1.785	1.785	1.785	1.827	1.827	1.827	1.827	1.789	1.789	1.789
YML113W	4.517	4.517	4.498	4.498	4.498	4.477	4.477	4.458	4.458	4.361	4.361	4.34	4.34	4.319	4.319	4.258	4.201	4.161	4.041	4.041	4.041	4.022	3.919	3.879	3.818	3.818	3.818	3.679	3.622	3.542	3.542	3.542	3.542	3.523	2.249	1.811	1.569	1.548	1.548	1.588	1.588	1.588	1.588	1.588	1.567	1.567	1.411	1.411	1.234
YGL196W	0.846	0.846	0.846	0.846	0.846	0.846	0.846	0.846	0.846	0.846	0.846	0.846	0.846	0.846	0.846	0.806	0.806	0.806	0.806	0.806	0.846	0.846	0.846	0.846	0.846	0.884	0.884	0.884	0.884	0.884	0.884	0.884	0.884	0.884	0.884	0.884	0.884	0.884	0.884	0.884	0.884	0.924	1.046	1.046	1.067	1.067	1.086	1.086	1.086
YDR206W	1.938	1.957	1.915	1.915	1.915	1.915	1.915	1.896	1.896	1.917	1.917	1.917	1.917	1.955	1.955	1.995	2.035	2.035	2.077	2.077	2.098	2.119	2.138	2.18	2.199	2.237	2.237	2.237	2.237	2.218	2.18	2.199	2.18	2.201	2.182	2.182	2.182	2.22	2.22	2.22	2.199	2.199	2.178	2.159	2.159	2.159	2.178	2.178	2.136
YOR299W	0.019	0.019	0.019	0.019	0.019	0.019	0.019	0.019	0	0	0	0	0	0	0	0	0	0	0	0	0	0	0	0	0	0	0	0	0	0	0	0	0	0	0	0	0	0	0	0	0	0	0	0	0	0	0	0	0
YLR368W	0.301	0.343	0.343	0.362	0.362	0.362	0.32	0.32	0.32	0.32	0.32	0.32	0.32	0.32	0.339	0.339	0.358	0.358	0.377	0.377	0.377	0.377	0.398	0.44	0.44	0.44	0.44	0.44	0.44	0.44	0.44	0.461	0.461	0.461	0.44	0.459	0.478	0.537	0.537	0.537	0.537	0.598	0.598	0.598	0.598	0.598	0.598	0.598	0.598
YLR310C	0.709	0.749	0.768	0.808	0.808	0.827	0.888	0.907	1.008	1.008	1.008	1.027	1.027	1.048	1.027	1.027	1.151	1.25	1.332	1.452	1.452	1.452	1.452	1.452	1.452	1.452	1.452	1.452	1.452	1.473	1.431	1.431	1.528	1.507	1.526	1.526	1.526	1.547	1.547	1.547	1.547	1.547	1.528	1.488	1.509	1.591	1.69	1.73	1.73
YGR090W	0.282	0.282	0.282	0.282	0.282	0.282	0.282	0.261	0.261	0.242	0.221	0.221	0.162	0.162	0.141	0.141	0.141	0.141	0.141	0.141	0.12	0.12	0.12	0.12	0.12	0.12	0.099	0.078	0.078	0.059	0.059	0.059	0.059	0.059	0.059	0.038	0.038	0.038	0.038	0.038	0.038	0.038	0.038	0.038	0.038	0.038	0.038	0.038	0.019
YER023W	0.124	0.124	0.124	0.166	0.166	0.185	0.185	0.185	0.185	0.185	0.185	0.185	0.185	0.185	0.185	0.185	0.185	0.206	0.267	0.286	0.545	0.545	0.583	0.583	0.583	0.583	0.583	0.583	0.583	0.583	0.583	0.583	0.583	0.583	0.583	0.583	0.583	0.583	0.583	0.562	0.562	0.6	0.6	0.6	0.579	0.579	0.579	0.579	0.579
YGR129W	0.492	0.492	0.492	0.492	0.492	0.492	0.511	0.53	0.53	0.53	0.53	0.53	0.53	0.53	0.53	0.53	0.53	0.549	0.549	0.549	0.549	0.549	0.549	0.549	0.549	0.549	0.549	0.549	0.549	0.549	0.549	0.549	0.549	0.549	0.549	0.549	0.549	0.549	0.528	0.507	0.467	0.467	0.467	0.467	0.467	0.488	0.488	0.467	0.467
YER167W	1.329	1.348	1.348	1.348	1.348	1.348	1.348	1.386	1.386	1.386	1.367	1.407	1.386	1.426	1.426	1.426	1.426	1.445	1.504	1.525	1.504	1.504	1.504	1.504	1.525	1.525	1.525	1.424	1.424	1.462	1.443	1.424	1.424	1.344	1.344	1.245	1.184	1.184	1.184	1.184	1.203	1.146	1.146	1.146	1.146	1.125	1.125	1.125	1.125
YOR125C	0.64	0.64	0.64	0.64	0.682	0.619	0.619	0.619	0.638	0.678	0.737	0.737	0.758	0.758	0.758	0.777	0.798	0.798	0.777	0.817	0.817	0.817	0.817	0.817	0.756	0.756	0.756	0.836	0.855	0.973	1.015	1.036	1.036	1.076	1.097	1.097	1.097	1.097	1.076	1.076	1.276	1.276	1.297	1.297	1.356	1.356	1.396	1.396	1.474
YMR162C	1.561	1.561	1.561	1.561	1.561	1.601	1.601	1.639	1.658	1.696	1.696	1.696	1.696	1.696	1.696	1.715	1.858	1.877	1.896	1.896	1.896	1.896	1.896	1.896	1.896	1.896	1.896	1.877	1.896	1.936	1.936	1.974	2.033	2.033	2.052	2.033	2.033	2.033	2.033	2.033	2.033	2.033	2.033	2.033	2.033	2.073	2.094	2.115	2.136
YDL177C	2.325	2.346	2.346	2.346	2.386	2.386	2.386	2.386	2.386	2.386	2.386	2.367	2.367	2.367	2.51	2.805	2.904	2.923	2.963	3.127	3.146	3.146	3.146	3.165	3.165	3.203	3.203	3.203	3.203	3.226	3.308	3.428	3.491	3.51	3.51	3.569	3.569	3.569	3.569	3.611	3.649	3.771	3.771	3.79	3.79	3.79	3.79	3.79	3.79
YBR053C	0.4	0.4	0.4	0.4	0.381	0.4	0.4	0.4	0.4	0.4	0.4	0.476	0.476	0.476	0.476	0.577	0.657	0.735	0.756	0.756	0.756	0.777	0.777	0.777	0.897	1.076	1.095	1.234	1.234	1.234	1.234	1.234	1.234	1.234	1.234	1.253	1.335	1.335	1.356	1.356	1.375	1.396	1.396	1.415	1.415	1.415	1.415	1.415	1.436
YOL011W	0.057	0.057	0.057	0.057	0.057	0.057	0.057	0.057	0.057	0.057	0.057	0.057	0.076	0.076	0.076	0.076	0.076	0.076	0.076	0.076	0.076	0.076	0.076	0.076	0.076	0.076	0.076	0.076	0.076	0.076	0.076	0.076	0.076	0.076	0.076	0.057	0.057	0.057	0.057	0.057	0.057	0.057	0.057	0.057	0.057	0.057	0.076	0.137	0.137
YJR090C	1.08	1.08	1.08	1.08	1.059	1.021	1.021	1.021	1.021	1.059	1.059	1.059	1.019	1.019	0.998	1.019	1.019	1.019	1.019	1.019	1.019	1.019	1.019	1.019	1.019	1.019	1.019	1.019	0.998	0.998	0.998	0.998	0.998	0.998	0.998	0.998	0.998	0.998	0.998	0.998	0.998	0.998	0.998	0.998	0.998	0.998	0.998	0.998	0.998
YBL041W	0.021	0.021	0.021	0.021	0.04	0.04	0.04	0.04	0.04	0.04	0.04	0.04	0.04	0.04	0.061	0.061	0.061	0.061	0.08	0.08	0.08	0.08	0.08	0.08	0.08	0.08	0.101	0.101	0.101	0.101	0.101	0.101	0.101	0.101	0.12	0.16	0.16	0.16	0.16	0.16	0.16	0.16	0.16	0.16	0.16	0.16	0.16	0.16	0.16
YNL131W	0.518	0.598	0.598	0.598	0.598	0.598	0.598	0.598	0.579	0.579	0.579	0.579	0.579	0.598	0.619	0.619	0.619	0.619	0.6	0.6	0.6	0.579	0.579	0.579	0.56	0.579	0.579	0.579	0.579	0.598	0.598	0.617	0.638	0.659	0.659	0.659	0.659	0.659	0.659	0.659	0.64	0.661	0.661	0.701	0.701	0.701	0.701	0.72	0.72
YJR142W	0.602	0.581	0.6	0.621	0.621	0.621	0.663	0.663	0.745	0.806	0.846	0.846	0.846	0.846	0.846	0.846	0.846	0.846	0.846	1.006	1.006	1.006	1.006	0.901	0.901	0.901	0.903	0.941	0.941	0.941	0.941	0.941	0.878	0.859	0.92	0.92	0.941	0.979	0.979	0.979	0.979	1.021	1.021	1.04	1.04	1.04	1.04	1.261	1.261
YJR068W	0.579	0.579	0.579	0.558	0.558	0.558	0.579	0.579	0.579	0.579	0.617	0.617	0.617	0.617	0.617	0.617	0.617	0.678	0.697	0.878	1.021	1.021	1.021	1.021	1.021	1.082	1.12	1.12	1.198	1.198	1.217	1.238	1.238	1.238	1.257	1.257	1.257	1.276	1.297	1.297	1.297	1.297	1.316	1.316	1.358	1.396	1.396	1.415	1.434
YDR373W	0.328	0.328	0.328	0.328	0.328	0.328	0.328	0.328	0.328	0.328	0.37	0.37	0.37	0.37	0.37	0.37	0.37	0.37	0.37	0.37	0.37	0.37	0.37	0.37	0.37	0.37	0.37	0.37	0.37	0.37	0.351	0.351	0.351	0.351	0.351	0.351	0.351	0.351	0.351	0.351	0.246	0.246	0.246	0.246	0.246	0.246	0.246	0.227	0.227
YCR028C-A	1.453	1.453	1.451	1.451	1.451	1.451	1.472	1.491	1.491	1.491	1.491	1.552	1.552	1.552	1.571	1.634	1.634	1.653	1.653	1.653	1.653	1.653	1.653	1.653	1.651	1.651	1.651	1.672	1.693	1.693	1.712	1.712	1.75	1.75	1.75	1.729	1.729	1.729	1.708	1.708	1.708	1.708	1.708	1.708	1.708	1.708	1.708	1.708	1.708
YNL186W	0.615	0.615	0.615	0.615	0.615	0.615	0.615	0.615	0.615	0.596	0.596	0.577	0.577	0.577	0.436	0.415	0.396	0.396	0.396	0.396	0.396	0.396	0.396	0.396	0.356	0.356	0.377	0.377	0.377	0.377	0.377	0.377	0.335	0.335	0.335	0.335	0.316	0.297	0.278	0.278	0.278	0.278	0.278	0.257	0.257	0.257	0.257	0.257	0.257
YDR164C	0.019	0.019	0.019	0.019	0.019	0.038	0.038	0.057	0.057	0.057	0.057	0.057	0.057	0.057	0.057	0.038	0.038	0.038	0.038	0.038	0.038	0.038	0.038	0.038	0.038	0.038	0.038	0.059	0.08	0.219	0.219	0.24	0.24	0.259	0.259	0.259	0.259	0.259	0.259	0.259	0.259	0.259	0.259	0.259	0.28	0.299	0.358	0.419	0.419
YBL030C	0.777	0.798	0.798	0.88	0.88	0.88	0.899	0.899	0.899	0.899	0.899	0.899	0.878	0.878	0.878	0.878	0.878	0.878	0.821	1	1.135	1.135	1.135	1.135	1.133	1.133	1.249	1.228	1.228	1.228	1.228	1.228	1.228	1.228	1.247	1.247	1.247	1.247	1.268	1.268	1.268	1.367	1.447	1.466	1.504	1.666	1.982	1.982	2.001
YMR283C	0.383	0.364	0.364	0.364	0.364	0.364	0.364	0.364	0.364	0.364	0.343	0.343	0.427	0.406	0.406	0.406	0.406	0.427	0.448	0.448	0.448	0.448	0.448	0.448	0.545	0.545	0.585	0.585	0.585	0.585	0.585	0.562	0.583	0.724	0.724	0.724	0.724	0.724	0.703	0.703	0.806	0.867	1.145	1.206	1.225	1.385	1.385	1.406	1.507
YNR038W	1.148	1.148	1.148	1.148	1.169	1.169	0.965	0.828	0.87	0.891	0.912	0.931	0.931	0.95	0.91	0.91	0.969	0.95	0.95	0.973	0.992	0.992	0.992	1.049	1.11	1.415	1.415	1.415	1.434	1.453	1.453	1.453	1.453	1.453	1.453	1.453	1.453	1.453	1.453	1.453	1.495	1.495	1.495	1.516	1.535	1.611	1.611	1.611	1.611
YDR170C	0.162	0.162	0.162	0.162	0.162	0.162	0.162	0.162	0.162	0.162	0.162	0.162	0.162	0.162	0.162	0.162	0.162	0.162	0.141	0.141	0.141	0.141	0.141	0.141	0.141	0.122	0.122	0.122	0.122	0.122	0.122	0.122	0.122	0.122	0.122	0.101	0.101	0.101	0.08	0.08	0.08	0.08	0.08	0.08	0.08	0.08	0.08	0.08	0.061
YGL018C	0.156	0.156	0.156	0.137	0.137	0.095	0.116	0.135	0.135	0.154	0.154	0.217	0.259	0.259	0.278	0.278	0.278	0.278	0.278	0.278	0.318	0.318	0.318	0.318	0.299	0.381	0.419	0.419	0.419	0.419	0.419	0.419	0.419	0.419	0.419	0.419	0.419	0.381	0.381	0.381	0.402	0.501	0.501	0.598	0.598	0.617	0.657	0.72	0.76
YNL281W	0.937	0.937	0.937	0.918	0.918	1.12	1.24	1.24	1.24	1.24	1.24	1.24	1.219	1.24	1.24	1.259	1.28	1.28	1.28	1.301	1.301	1.301	1.301	1.301	1.301	1.301	1.301	1.301	1.301	1.301	1.301	1.301	1.301	1.257	1.257	1.257	1.257	1.257	1.257	1.257	1.196	1.196	1.217	1.217	1.198	1.198	1.198	1.179	1.179
YGL116W	0.96	0.96	0.96	0.979	0.979	0.979	0.979	0.979	1	1	1.019	1.04	1.04	1.04	1.04	1.04	1.021	1.04	1.04	1.04	1.04	1.04	1.04	1.04	1.059	0.981	0.981	0.981	0.981	0.981	0.96	0.92	0.92	0.92	0.92	0.92	0.939	0.937	0.937	0.958	0.956	0.937	0.937	0.937	0.937	0.956	0.956	0.956	0.956
YKL150W	0.76	0.821	0.821	0.821	0.821	0.842	0.842	0.842	0.842	0.842	0.842	0.88	0.901	0.901	0.901	0.901	0.901	0.901	0.901	0.901	0.981	0.96	0.96	0.96	0.96	0.96	0.96	0.96	0.96	1	1	1	1	0.979	0.979	0.979	0.96	0.96	0.979	0.979	0.979	0.979	0.979	0.979	0.979	0.979	0.979	0.979	0.979
YLL023C	1.56	1.56	1.541	1.541	1.541	1.284	1.284	1.442	1.644	1.644	1.644	1.644	1.644	1.644	1.644	1.625	1.606	1.566	1.566	1.585	1.585	1.623	1.602	1.602	1.602	1.602	1.602	1.602	1.602	1.602	1.602	1.602	1.467	1.427	1.427	1.427	1.427	1.427	1.446	1.345	1.345	1.345	1.345	1.305	1.305	1.305	1.345	1.385	1.385
YOR131C	1.152	1.152	1.19	1.19	1.19	1.232	1.348	1.369	1.369	1.409	1.451	1.451	1.592	1.927	1.927	1.946	2.005	2.005	2.005	2.026	2.026	2.026	2.026	2.026	2.068	2.047	2.068	2.068	2.049	2.087	2.087	2.068	2.087	2.087	2.087	2.087	2.108	2.108	2.127	2.127	2.127	2.146	2.146	2.146	2.146	2.146	2.146	2.146	2.146
YPL254W	0.219	0.238	0.238	0.238	0.238	0.238	0.238	0.238	0.238	0.217	0.217	0.217	0.259	0.343	0.364	0.383	0.383	0.383	0.383	0.383	0.383	0.383	0.383	0.402	0.402	0.402	0.402	0.402	0.421	0.421	0.421	0.402	0.402	0.402	0.402	0.402	0.402	0.383	0.383	0.383	0.362	0.362	0.362	0.362	0.362	0.362	0.362	0.362	0.362
YCR011C	0.082	0.082	0.082	0.082	0.082	0.082	0.082	0.082	0.082	0.082	0.082	0.082	0.082	0.082	0.082	0.082	0.103	0.103	0.103	0.103	0.103	0.103	0.103	0.103	0.103	0.103	0.103	0.103	0.103	0.103	0.103	0.103	0.103	0.103	0.103	0.103	0.103	0.103	0.103	0.103	0.103	0.103	0.103	0.103	0.103	0.103	0.084	0.084	0.084
YOR162C	1.453	1.453	1.453	1.453	1.453	1.453	1.333	1.352	1.19	1.19	1.19	1.19	1.209	1.228	1.228	1.228	1.228	1.228	1.207	1.226	1.226	1.266	1.266	1.266	1.266	1.146	1.091	1.072	1.072	1.217	1.316	1.335	1.356	1.356	1.398	1.398	1.398	1.398	1.398	1.379	1.379	1.377	1.438	1.438	1.478	1.478	1.497	1.478	1.478
YDL204W	0.979	0.979	0.979	0.979	0.979	0.96	0.96	0.96	0.96	0.96	0.96	0.96	0.96	0.96	0.981	1.002	1.002	1.002	1.002	1.002	1.002	1.002	1.023	1.023	1.023	1.023	1.042	1.042	1.042	1.002	1.002	1.002	1.002	1.002	1.002	1.002	1.002	1.002	1.002	1.002	1.002	1.002	0.983	0.983	0.964	0.964	0.964	0.964	1.004
YDR397C	0.821	0.821	0.661	0.842	0.842	0.842	0.884	0.924	0.922	1.105	1.105	1.145	1.126	1.126	1.147	1.229	1.309	1.728	1.907	1.945	1.983	2.004	2.004	2.004	2.025	2.204	2.467	2.488	2.648	2.648	2.667	2.688	2.688	2.688	2.688	2.808	2.924	2.905	2.924	2.924	2.924	2.945	2.966	2.987	3.084	3.145	3.164	3.185	3.185
YLR287C	0.381	0.381	0.381	0.381	0.381	0.381	0.381	0.402	0.421	0.421	0.421	0.421	0.421	0.44	0.44	0.421	0.421	0.421	0.421	0.421	0.421	0.44	0.44	0.44	0.44	0.44	0.44	0.44	0.44	0.44	0.44	0.44	0.44	0.44	0.44	0.44	0.44	0.44	0.44	0.44	0.44	0.44	0.44	0.44	0.419	0.419	0.419	0.419	0.419
YDL067C	3.224	3.224	3.243	3.283	3.439	3.439	3.439	3.42	3.42	3.441	3.441	3.46	3.46	3.46	3.46	3.46	3.46	3.481	3.481	3.462	3.443	3.462	3.504	3.542	3.643	3.643	3.643	3.662	3.662	3.662	3.662	3.662	3.662	3.662	3.666	3.666	3.666	3.807	3.826	3.925	3.925	3.925	3.906	3.946	3.946	3.946	3.927	3.927	3.927
YOL109W	0.019	0.019	0.019	0.019	0.019	0.019	0.019	0.019	0.019	0.019	0.019	0.019	0.019	0.019	0.019	0.019	0.019	0.019	0.019	0.019	0.019	0.019	0.019	0.019	0.019	0.019	0.019	0.019	0.019	0.019	0.019	0.019	0.019	0.019	0.019	0.019	0.019	0.019	0.019	0.019	0.019	0.019	0.019	0.019	0.019	0.019	0	0	0
YLR293C	0.318	0.318	0.278	0.278	0.278	0.278	0.236	0.236	0.236	0.215	0.215	0.215	0.215	0.217	0.217	0.217	0.217	0.236	0.236	0.236	0.236	0.236	0.236	0.236	0.236	0.236	0.257	0.219	0.24	0.301	0.301	0.364	0.364	0.364	0.385	0.404	0.463	0.526	0.526	0.526	0.526	0.526	0.547	0.568	0.589	0.669	0.69	0.711	0.711
YMR047C	0.708	0.708	0.824	0.824	0.866	0.866	0.866	0.885	0.885	0.904	0.904	0.904	0.923	1.039	1.06	1.119	1.138	1.138	1.138	1.138	1.195	1.235	1.431	1.431	1.511	1.511	1.511	1.511	1.511	1.511	1.511	1.53	1.53	1.53	1.53	1.53	1.53	1.53	1.53	1.568	1.568	1.608	1.627	1.627	1.627	1.627	1.627	1.646	1.646
YPR084W	0.577	0.556	0.556	0.398	0.301	0.301	0.301	0.301	0.301	0.301	0.32	0.303	0.303	0.284	0.284	0.263	0.284	0.206	0.206	0.227	0.227	0.227	0.248	0.244	0.244	0.244	0.244	0.244	0.244	0.183	0.183	0.221	0.221	0.221	0.221	0.221	0.221	0.221	0.221	0.324	0.471	0.471	0.471	0.471	0.471	0.471	0.471	0.648	0.791
YDL025C	2.443	2.483	2.483	2.483	2.502	2.502	2.502	2.502	2.502	2.521	2.54	2.54	2.54	2.521	2.521	2.521	2.502	2.542	2.542	2.542	2.542	2.542	2.542	2.502	2.483	2.424	2.405	2.384	2.384	2.384	2.363	2.363	2.342	2.342	2.302	2.302	2.302	2.283	2.283	2.283	2.283	2.285	2.285	2.266	2.184	2.184	2.142	2.123	2.026
YJL205C	0.276	0.276	0.276	0.276	0.276	0.276	0.276	0.297	0.297	0.297	0.297	0.297	0.297	0.297	0.297	0.297	0.278	0.257	0.257	0.278	0.219	0.219	0.219	0.219	0.2	0.2	0.2	0.2	0.2	0.2	0.2	0.2	0.2	0.2	0.2	0.2	0.2	0.181	0.16	0.16	0.139	0.139	0.139	0.118	0.118	0.099	0.099	0.099	0.099
YDR007W	1.661	1.661	1.661	1.642	1.642	1.642	1.642	1.642	1.642	1.661	1.661	1.661	1.682	1.682	1.703	1.741	1.741	1.779	1.779	1.739	1.739	1.739	1.739	1.758	1.758	1.758	1.777	1.756	1.756	1.777	1.777	1.777	1.777	1.777	1.777	1.777	1.777	1.737	1.737	1.718	1.636	1.579	1.56	1.482	1.501	1.48	1.48	1.48	1.48
YNR069C	1.2	1.179	1.219	1.179	1.179	1.179	1.179	1.179	1.198	1.198	1.198	1.179	1.158	1.055	1.036	1.055	1.074	1.156	1.28	1.28	1.28	1.28	1.261	1.221	1.221	1.221	1.202	1.221	1.221	1.24	1.28	1.356	1.356	1.375	1.375	1.375	1.375	1.375	1.354	1.354	1.314	1.352	1.352	1.352	1.352	1.352	1.352	1.331	1.293
YIR026C	1.007	0.986	0.891	0.872	0.872	0.872	0.872	0.811	0.773	0.752	0.752	0.773	0.792	0.792	0.834	0.853	0.853	0.893	0.895	0.992	1.072	1.093	1.093	1.373	1.373	1.373	1.373	1.373	1.373	1.413	1.453	1.432	1.432	1.43	1.43	1.43	1.489	1.592	1.714	1.775	1.775	1.775	1.796	1.836	1.855	2.034	2.034	2.053	2.053
YLR326W	0	0	0	0	0	0	0	0	0	0	0	0	0	0	0	0	0	0	0	0	0	0	0	0	0	0	0	0	0	0	0	0	0	0	0	0	0	0	0	0	0	0	0	0	0	0	0	0	0
YPL167C	0.166	0.166	0.166	0.166	0.147	0.147	0.147	0.147	0.147	0.147	0.147	0.147	0.168	0.168	0.168	0.168	0.189	0.21	0.231	0.231	0.231	0.231	0.231	0.231	0.168	0.189	0.189	0.189	0.189	0.189	0.189	0.189	0.189	0.189	0.189	0.189	0.21	0.21	0.21	0.21	0.21	0.21	0.21	0.21	0.252	0.273	0.351	0.429	0.429
YGL092W	0.04	0.04	0.04	0.04	0.04	0.04	0.04	0.097	0.257	0.497	0.497	0.577	0.72	0.781	1.198	1.198	1.198	1.217	1.217	1.236	1.274	1.274	1.274	1.274	1.312	1.331	1.331	1.331	1.331	1.331	1.331	1.331	1.331	1.331	1.331	1.331	1.35	1.369	1.369	1.369	1.388	1.388	1.388	1.407	1.407	1.407	1.407	1.407	1.407
YEL044W	0.042	0.042	0.042	0.042	0.042	0.042	0.042	0.042	0.042	0.042	0.042	0.042	0.042	0.021	0.021	0.021	0.021	0.021	0.021	0.021	0.021	0.021	0.021	0.021	0.021	0.021	0.021	0.021	0.021	0.021	0.021	0.021	0.021	0.021	0.021	0.021	0.021	0.021	0.021	0.021	0.021	0.021	0.021	0.021	0.021	0.021	0.021	0.021	0.021
YIL038C	0.908	0.908	0.908	0.908	0.908	1.405	1.405	1.445	1.464	1.483	1.483	1.483	1.502	1.521	1.521	1.521	1.521	1.54	1.54	1.62	1.62	1.641	1.641	1.66	1.66	1.66	1.641	1.641	1.66	1.74	1.74	1.761	1.761	1.761	1.761	1.761	1.761	1.761	1.742	1.742	1.742	1.742	1.742	1.742	1.742	1.742	1.742	1.742	1.742
YBR298C	1.773	1.773	1.773	1.773	1.773	1.731	1.693	1.674	1.693	1.794	1.794	1.794	1.794	1.794	1.775	1.756	1.756	1.815	1.834	1.834	1.834	1.834	1.834	1.834	1.834	1.834	1.834	1.834	1.834	1.853	1.853	1.853	1.853	1.813	1.813	1.792	1.792	1.792	1.792	1.792	1.792	1.792	1.792	1.792	1.792	1.771	1.731	1.731	1.691
YJR025C	0.019	0.019	0.019	0.019	0.019	0.019	0.019	0.019	0.019	0.04	0.04	0.04	0.04	0.04	0.04	0.059	0.059	0.059	0.059	0.059	0.059	0.059	0.059	0.059	0.059	0.059	0.059	0.059	0.059	0.059	0.059	0.059	0.059	0.059	0.059	0.059	0.059	0.059	0.059	0.08	0.099	0.099	0.099	0.099	0.099	0.099	0.099	0.118	0.139
YJL200C	1.027	1.006	0.966	0.987	1.107	1.286	1.286	1.385	1.745	1.846	1.846	1.846	1.865	1.884	1.884	1.884	1.884	1.903	1.924	1.981	2.12	2.101	2.12	2.558	2.558	2.579	2.619	2.64	2.64	2.64	2.64	2.621	2.659	2.68	2.68	2.68	2.68	2.68	2.68	2.68	2.68	2.661	2.682	2.703	2.703	2.703	2.724	2.743	2.804
YIL091C	2.015	2.015	1.996	2.017	2.097	2.097	2.137	2.175	2.255	2.255	2.255	2.274	2.274	2.316	2.316	2.316	2.276	2.276	2.276	2.297	2.358	2.379	2.379	2.419	2.419	2.419	2.419	2.377	2.377	2.377	2.398	2.478	2.478	2.478	2.478	2.478	2.478	2.478	2.478	2.497	2.497	2.497	2.497	2.497	2.497	2.478	2.455	2.434	2.434
YKR067W	0.482	0.482	0.482	0.461	0.48	0.499	0.518	0.518	0.518	0.518	0.539	0.539	0.539	0.539	0.539	0.558	0.558	0.558	0.558	0.558	0.537	0.577	0.638	0.737	0.779	0.779	0.779	0.779	0.8	0.8	0.819	0.899	0.899	0.939	0.939	1.04	1.04	1.04	1.04	1.04	1.04	1.04	1.082	1.082	1.143	1.518	1.615	1.634	1.773
YBL052C	0.042	0.042	0.042	0.042	0.042	0.042	0.042	0.042	0.042	0.042	0.063	0.063	0.063	0.063	0.063	0.063	0.063	0.084	0.084	0.105	0.105	0.145	0.166	0.166	0.166	0.166	0.166	0.166	0.166	0.166	0.166	0.166	0.166	0.166	0.166	0.204	0.204	0.204	0.204	0.225	0.225	0.225	0.225	0.225	0.244	0.265	0.265	0.286	0.286
YJR056C	0.221	0.221	0.221	0.221	0.202	0.202	0.202	0.202	0.162	0.162	0.162	0.141	0.141	0.141	0.141	0.12	0.101	0.101	0.101	0.101	0.101	0.101	0.101	0.08	0.061	0.061	0.04	0.04	0.04	0.04	0.04	0.04	0.04	0.04	0.04	0.04	0.059	0.078	0.078	0.078	0.078	0.078	0.078	0.059	0.059	0.059	0.059	0.059	0.059
YLL043W	2.55	2.571	2.59	2.59	2.59	2.573	2.571	2.571	2.571	2.571	2.571	2.571	2.571	2.571	2.569	2.569	2.569	2.569	2.588	2.607	2.668	2.668	2.647	2.647	2.647	2.647	2.645	2.645	2.645	2.645	2.645	2.645	2.645	2.645	2.645	2.626	2.626	2.605	2.605	2.605	2.605	2.605	2.605	2.605	2.586	2.508	2.487	2.449	2.449
YDL087C	1.01	1.01	1.01	1.01	0.989	1.008	1.168	1.248	1.347	1.429	1.429	1.429	1.469	1.469	1.551	1.551	1.551	1.551	1.551	1.551	1.551	1.551	1.551	1.551	1.551	1.593	1.572	1.551	1.593	1.612	1.633	1.633	1.673	1.673	1.652	1.652	1.631	1.65	1.671	1.671	1.671	1.671	1.671	1.671	1.671	1.671	1.732	1.732	1.732
YML023C	0.522	0.522	0.522	0.522	0.522	0.522	0.522	0.541	0.562	0.604	0.604	0.623	0.623	0.644	0.644	0.644	0.644	0.663	0.663	0.663	0.663	0.684	0.684	0.684	0.684	0.705	0.705	0.705	0.705	0.705	0.724	0.724	0.724	0.724	0.724	0.724	0.703	0.703	0.665	0.665	0.684	0.703	0.745	0.745	0.745	0.726	0.726	0.707	0.707
YKR045C	0.619	0.64	0.64	0.64	0.659	0.659	0.659	0.638	0.638	0.619	0.619	0.598	0.596	0.634	0.653	0.634	0.592	0.611	0.611	0.611	0.611	0.611	0.611	0.611	0.611	0.611	0.632	0.611	0.668	0.668	0.668	0.668	0.668	0.649	0.691	0.691	0.71	0.71	0.71	0.811	0.832	0.832	0.832	0.832	0.891	0.891	0.872	0.872	0.912
YJR109C	0	0	0	0	0	0	0	0.019	0.019	0.019	0.019	0.019	0.019	0.019	0.019	0.019	0.019	0.019	0.019	0.019	0.019	0.019	0.019	0.019	0.019	0.019	0.019	0.019	0.019	0.019	0.019	0.019	0.019	0.019	0.019	0.019	0.019	0.04	0.059	0.059	0.059	0.059	0.059	0.059	0.059	0.08	0.08	0.08	0.08
YOR361C	0.727	0.727	0.727	0.746	0.746	0.767	0.767	0.767	0.767	0.786	0.786	0.786	0.786	0.786	0.805	0.805	0.805	0.805	0.805	0.805	0.805	0.805	0.805	0.826	0.826	0.826	0.826	0.826	0.847	0.847	0.847	0.847	0.847	0.847	0.868	0.868	0.868	0.868	0.868	0.868	0.868	0.868	0.868	0.868	0.868	0.868	0.868	0.868	0.889
YLR086W	0.539	0.539	0.539	0.52	0.52	0.558	0.579	0.6	0.6	0.6	0.6	0.642	0.642	0.661	0.682	0.701	0.764	0.764	0.764	0.764	0.722	0.722	0.764	0.846	0.884	0.884	0.884	0.884	0.884	0.865	0.865	0.865	0.886	0.886	0.886	0.886	0.886	0.886	0.886	0.867	0.867	0.865	0.865	0.884	0.903	0.903	0.903	0.903	0.903
YDR330W	2.411	2.411	2.411	2.411	2.43	2.527	2.527	2.664	2.664	2.683	2.683	2.725	2.725	2.803	2.841	2.841	2.862	2.862	2.862	2.862	2.862	2.862	2.862	2.824	2.824	2.9	2.9	2.942	2.942	2.942	2.961	2.961	2.98	3.037	3.037	3.037	3.056	3.056	3.056	3.035	3.035	3.016	3.016	2.976	2.976	2.957	2.936	2.936	2.936
YPR190C	0.781	0.781	0.781	0.781	0.781	0.781	0.76	0.741	0.741	0.741	0.741	0.741	0.741	0.741	0.741	0.741	0.741	0.741	0.762	0.762	0.783	0.783	0.783	0.783	0.783	0.783	0.783	0.783	0.783	0.783	0.783	0.783	0.783	0.783	0.783	0.783	0.783	0.783	0.743	0.724	0.724	0.726	0.726	0.747	0.747	0.747	0.747	0.747	0.667
YML065W	0.042	0.042	0.042	0.042	0.042	0.042	0.042	0.042	0.042	0.021	0.04	0.04	0.04	0.08	0.08	0.08	0.08	0.08	0.08	0.08	0.08	0.08	0.08	0.101	0.143	0.185	0.227	0.227	0.227	0.227	0.227	0.227	0.227	0.227	0.227	0.227	0.227	0.227	0.227	0.227	0.248	0.248	0.248	0.267	0.267	0.267	0.286	0.286	0.286
YKL174C	1.263	1.263	1.284	1.263	1.263	1.204	1.204	1.204	1.204	1.204	1.204	1.204	1.204	1.185	1.185	1.185	1.185	1.126	1.168	1.168	1.168	1.168	1.349	1.349	1.368	1.389	1.389	1.389	1.389	1.389	1.408	1.408	1.408	1.345	1.345	1.364	1.362	1.362	1.362	1.362	1.324	1.383	1.402	1.402	1.402	1.402	1.402	1.402	1.383
YBR009C	0.164	0.164	0.164	0.164	0.145	0.145	0.145	0.145	0.145	0.145	0.145	0.145	0.105	0.105	0.105	0.105	0.105	0.084	0.063	0.063	0.063	0.063	0.063	0.063	0.063	0.042	0.042	0.042	0.042	0.042	0.021	0.021	0.021	0.021	0.021	0.021	0.021	0.021	0.021	0.021	0.021	0.021	0.021	0.021	0.021	0.042	0.042	0.042	0.042
YJR096W	2.093	2.093	2.093	2.076	2.076	2.055	2.074	2.114	2.114	2.114	2.114	2.133	2.133	2.154	2.154	2.156	2.158	2.234	2.234	2.255	2.255	2.255	2.255	2.297	2.297	2.297	2.297	2.297	2.297	2.278	2.278	2.278	2.259	2.28	2.299	2.278	2.278	2.297	2.255	2.255	2.255	2.255	2.276	2.295	2.354	2.354	2.354	2.316	2.274
YHR074W	0.236	0.198	0.198	0.198	0.198	0.198	0.177	0.177	0.177	0.177	0.177	0.177	0.177	0.177	0.177	0.177	0.177	0.177	0.177	0.177	0.177	0.177	0.156	0.156	0.156	0.156	0.156	0.156	0.118	0.099	0.078	0.078	0.078	0.078	0.078	0.078	0.078	0.078	0.078	0.078	0.078	0.078	0.078	0.078	0.078	0.078	0.078	0.078	0.078
YOR032W-A	0.019	0.019	0.019	0.019	0.019	0.019	0.019	0.019	0.019	0.019	0.019	0.019	0.019	0.019	0.019	0.019	0.019	0.019	0.019	0.019	0.019	0.019	0.019	0.019	0.019	0.019	0.019	0.019	0.019	0.019	0.019	0.019	0.019	0.019	0.019	0.019	0.019	0.019	0.019	0.019	0.019	0.019	0.019	0.019	0.019	0.019	0.019	0.019	0.019
YHR175W	0.664	0.664	0.664	0.664	0.643	0.643	0.643	0.624	0.624	0.624	0.624	0.546	0.546	0.546	0.546	0.565	0.605	0.605	0.605	0.605	0.567	0.586	0.567	0.567	0.548	0.548	0.529	0.529	0.548	0.548	0.548	0.548	0.548	0.548	0.529	0.51	0.51	0.51	0.51	0.51	0.51	0.472	0.472	0.493	0.493	0.493	0.493	0.493	0.493
YDR531W	1.848	1.848	1.848	1.848	1.848	1.848	1.848	1.867	1.867	1.867	1.886	1.886	1.846	1.804	1.804	1.785	1.728	1.709	1.709	1.768	1.768	1.768	1.749	1.749	1.711	1.673	1.675	1.696	1.713	1.713	1.713	1.713	1.732	1.673	1.633	1.591	1.612	1.593	1.593	1.593	1.673	1.673	1.692	1.692	1.692	1.555	1.555	1.555	1.534
YOR198C	0.524	0.524	0.524	0.524	0.524	0.524	0.585	0.585	0.585	0.585	0.606	0.587	0.587	0.606	0.606	0.606	0.625	0.604	0.585	0.585	0.604	0.604	0.604	0.604	0.604	0.604	0.604	0.604	0.665	0.684	0.703	0.703	0.703	0.703	0.703	0.703	0.703	0.703	0.703	0.703	0.703	0.703	0.703	0.703	0.703	0.703	0.703	0.682	0.682
YMR092C	1.143	1.143	1.143	1.143	1.143	1.143	1.143	1.103	0.964	0.964	0.964	0.964	0.964	0.964	0.964	0.964	0.926	0.907	0.907	0.865	0.766	0.766	0.766	0.766	0.682	0.682	0.682	0.682	0.682	0.682	0.661	0.661	0.619	0.577	0.558	0.558	0.52	0.52	0.52	0.52	0.52	0.52	0.52	0.242	0.221	0.221	0.143	0.122	0.101
YBR057C	1.069	1.027	1.027	1.006	0.949	0.949	0.987	1.006	1.006	1.006	0.985	0.985	1.006	1.37	1.751	1.751	1.751	1.751	1.751	1.73	1.77	1.77	1.789	1.789	1.827	1.827	1.848	1.848	1.848	1.848	1.829	1.829	1.829	1.829	1.829	1.829	1.829	1.829	1.829	1.829	1.829	1.791	1.791	1.791	1.791	1.793	1.793	1.793	1.734
YDR021W	0.202	0.223	0.223	0.223	0.223	0.223	0.223	0.223	0.223	0.183	0.183	0.183	0.183	0.183	0.204	0.204	0.204	0.204	0.204	0.204	0.204	0.204	0.204	0.204	0.204	0.204	0.204	0.204	0.223	0.223	0.223	0.223	0.223	0.223	0.221	0.221	0.221	0.221	0.24	0.24	0.24	0.24	0.24	0.24	0.242	0.263	0.284	0.284	0.284
YMR027W	1.743	1.781	1.781	1.8	1.882	1.882	1.924	2.067	2.128	2.128	2.128	2.147	2.147	2.147	2.147	2.227	2.33	2.41	2.429	2.429	2.429	2.429	2.429	2.429	2.448	2.448	2.448	2.467	2.486	2.505	2.526	2.526	2.526	2.526	2.526	2.526	2.505	2.505	2.507	2.507	2.488	2.488	2.446	2.446	2.543	2.543	2.543	2.543	2.543
YHR103W	0.825	0.825	0.825	0.825	0.825	0.825	0.825	0.825	0.825	0.825	0.825	0.825	0.825	0.806	0.806	0.806	0.806	0.825	0.825	0.804	0.804	0.823	0.823	0.823	0.823	0.783	0.762	0.781	0.781	0.781	0.781	0.781	0.781	0.8	0.8	0.8	0.8	0.8	0.8	0.819	0.819	0.819	0.819	0.819	0.819	0.819	0.819	0.819	0.8
YHR163W	0.432	0.47	0.489	0.489	0.489	0.489	0.51	0.51	0.51	0.51	0.51	0.51	0.51	0.51	0.51	0.51	0.51	0.51	0.51	0.51	0.51	0.51	0.51	0.51	0.51	0.51	0.491	0.491	0.491	0.491	0.491	0.491	0.491	0.453	0.453	0.453	0.453	0.453	0.453	0.453	0.453	0.453	0.453	0.453	0.453	0.453	0.453	0.453	0.453
YBL037W	0.773	0.811	0.811	0.811	0.811	0.811	0.811	0.811	0.811	0.811	0.811	0.811	0.811	0.792	0.792	0.771	0.771	0.771	0.615	0.577	0.577	0.556	0.556	0.537	0.537	0.579	0.579	0.579	0.598	0.598	0.579	0.579	0.579	0.56	0.56	0.56	0.522	0.522	0.522	0.522	0.522	0.522	0.522	0.522	0.503	0.503	0.503	0.503	0.503
YDL133C-A	0.537	0.537	0.537	0.417	0.417	0.417	0.398	0.398	0.398	0.379	0.379	0.24	0.202	0.181	0.181	0.141	0.141	0.141	0.141	0.141	0.122	0.122	0.122	0.122	0.122	0.122	0.122	0.122	0.122	0.122	0.122	0.122	0.122	0.103	0.103	0.084	0.084	0.084	0.084	0.084	0.084	0.042	0.042	0.042	0.042	0.042	0.042	0.042	0.042
YLR226W	0.278	0.32	0.726	0.745	0.867	0.867	0.888	0.888	0.907	0.907	0.907	0.907	0.907	0.928	0.968	1.109	1.246	1.303	1.303	1.343	1.343	1.385	1.646	1.724	1.785	1.804	1.804	1.804	1.804	1.804	1.846	1.945	1.926	1.926	2.008	2.048	2.048	2.067	2.086	2.124	2.143	2.143	2.143	2.143	2.143	2.143	2.143	2.122	2.122
YJR099W	1.535	1.476	1.552	1.55	1.55	1.59	1.613	1.613	1.613	1.674	1.691	1.752	1.851	1.851	1.851	1.851	1.813	1.813	1.813	1.813	1.693	1.674	1.655	1.636	1.636	1.636	1.596	1.577	1.577	1.516	1.537	1.516	1.516	1.596	1.596	1.598	1.598	1.52	1.459	1.501	1.695	1.754	1.775	1.796	1.794	1.794	1.855	1.874	1.874
YOR207C	1.629	1.551	1.53	1.549	1.549	1.528	1.549	1.488	1.507	1.528	1.528	1.509	1.509	1.471	1.471	1.471	1.41	1.389	1.345	1.324	1.324	1.324	1.324	1.284	1.284	1.265	1.265	1.265	1.126	1.105	1.105	1.023	1.002	1.023	1.023	1.023	1.023	1.004	1.004	1.004	1.004	1.004	1.004	1.004	1.004	0.964	0.964	0.945	0.625
YMR132C	0.198	0.198	0.198	0.198	0.198	0.177	0.177	0.177	0.177	0.177	0.177	0.177	0.177	0.177	0.196	0.217	0.217	0.217	0.217	0.217	0.217	0.217	0.238	0.238	0.238	0.238	0.238	0.238	0.238	0.238	0.238	0.259	0.259	0.259	0.299	0.299	0.299	0.318	0.318	0.318	0.318	0.318	0.318	0.318	0.318	0.318	0.318	0.318	0.318
YMR290C	0.91	0.91	0.91	0.91	0.91	0.91	0.91	0.91	0.91	0.91	0.91	0.91	0.91	0.91	0.872	0.872	0.851	0.851	0.792	0.771	0.771	0.771	0.771	0.792	0.813	0.813	0.813	0.813	0.813	0.794	0.794	0.794	0.794	0.794	0.735	0.735	0.735	0.735	0.735	0.735	0.657	0.676	0.68	0.68	0.68	0.68	0.68	0.68	0.68
YDL030W	0.373	0.373	0.373	0.333	0.314	0.314	0.314	0.314	0.314	0.333	0.333	0.333	0.333	0.333	0.333	0.333	0.295	0.295	0.295	0.295	0.295	0.316	0.316	0.337	0.337	0.337	0.337	0.337	0.337	0.337	0.358	0.398	0.398	0.419	0.516	0.516	0.537	0.577	0.577	0.577	0.577	0.577	0.577	0.577	0.577	0.577	0.577	0.577	0.577
YKR061W	0.343	0.343	0.343	0.343	0.322	0.322	0.322	0.322	0.322	0.322	0.322	0.322	0.301	0.282	0.261	0.28	0.299	0.299	0.299	0.299	0.32	0.379	0.398	0.417	0.417	0.417	0.417	0.417	0.417	0.417	0.417	0.354	0.415	0.415	0.415	0.436	0.436	0.436	0.436	0.436	0.436	0.436	0.436	0.476	0.476	0.476	0.476	0.476	0.476
YOR251C	0.57	0.589	0.589	0.589	0.549	0.549	0.591	0.69	0.924	0.981	1	1	1	0.981	0.981	1.002	1.002	1.04	1.04	1.078	1.078	1.078	1.078	1.078	1.078	1.078	1.078	1.078	1.078	1.078	1.078	1.078	1.059	1.078	1.16	1.16	1.278	1.278	1.278	1.278	1.339	1.339	1.339	1.339	1.339	1.339	1.297	1.297	1.297
YNL182C	0.322	0.322	0.322	0.343	0.383	0.404	0.404	0.444	0.444	0.463	0.463	0.463	0.463	0.463	0.463	0.463	0.484	0.484	0.484	0.484	0.505	0.505	0.505	0.526	0.526	0.526	0.566	0.606	0.667	0.686	0.686	0.686	0.686	0.728	0.747	0.747	0.747	0.825	0.844	0.844	0.844	0.844	0.844	0.844	0.844	0.825	0.825	0.804	0.804
YOR247W	0.019	0.019	0.019	0.019	0.019	0.019	0.019	0.019	0.019	0.019	0.019	0.019	0.019	0.019	0.019	0.019	0.019	0.019	0.019	0.019	0.019	0.019	0.019	0.019	0.019	0.019	0.019	0.019	0.019	0.019	0.019	0.019	0.019	0.019	0.019	0.019	0.019	0.019	0.019	0.019	0.019	0.019	0.019	0.019	0.019	0.019	0.019	0.019	0.019
YDR339C	0	0	0	0	0	0	0	0	0.021	0.021	0.021	0.021	0.021	0.021	0.021	0.021	0.021	0.021	0.021	0.021	0.021	0.021	0.021	0.021	0.021	0.021	0.021	0.021	0.021	0.021	0.021	0.021	0.021	0.021	0.021	0.021	0.021	0.021	0.021	0.021	0.021	0.021	0.021	0.021	0.021	0.021	0.021	0.021	0.021
YHR097C	0.257	0.257	0.257	0.257	0.257	0.257	0.236	0.236	0.236	0.236	0.236	0.236	0.257	0.314	0.314	0.314	0.314	0.314	0.314	0.295	0.316	0.293	0.293	0.293	0.274	0.274	0.314	0.314	0.451	0.451	0.47	0.47	0.47	0.47	0.47	0.47	0.47	0.47	0.47	0.47	0.47	0.47	0.47	0.451	0.451	0.451	0.451	0.451	0.472
YDR364C	0.417	0.417	0.417	0.417	0.436	0.436	0.436	0.436	0.493	0.455	0.455	0.455	0.455	0.455	0.436	0.455	0.476	0.539	0.56	0.579	0.579	0.579	0.56	0.56	0.56	0.581	0.6	0.621	0.64	0.64	0.64	0.64	0.661	0.642	0.642	0.684	0.684	0.703	0.703	0.703	0.703	0.703	0.703	0.682	0.701	0.701	0.701	0.72	0.72
YPL079W	0.181	0.181	0.181	0.181	0.181	0.181	0.162	0.162	0.162	0.162	0.162	0.162	0.162	0.162	0.124	0.124	0.124	0.124	0.124	0.124	0.124	0.124	0.124	0.124	0.124	0.124	0.124	0.124	0.124	0.124	0.145	0.145	0.145	0.124	0.124	0.124	0.124	0.124	0.124	0.124	0.124	0.124	0.124	0.124	0.145	0.145	0.145	0.145	0.145
YGR276C	0.341	0.341	0.341	0.341	0.341	0.362	0.343	0.343	0.343	0.343	0.322	0.322	0.301	0.242	0.202	0.322	0.421	0.421	0.442	0.442	0.442	0.442	0.442	0.442	0.463	0.463	0.463	0.463	0.463	0.463	0.562	0.642	0.642	0.642	0.642	0.642	0.642	0.642	0.642	0.682	0.741	0.781	0.781	0.781	0.781	0.756	1.074	1.491	1.491
YDR462W	3.727	3.805	3.805	3.845	3.864	3.864	3.864	3.864	3.864	3.965	3.965	3.984	4.003	4.043	4.043	4.043	4.043	4.043	4.102	4.144	4.144	4.144	4.165	4.165	4.203	4.182	4.203	4.203	4.222	4.243	4.302	4.323	4.361	4.361	4.361	4.361	4.382	4.382	4.382	4.382	4.382	4.363	4.422	4.401	4.439	4.439	4.439	4.481	4.46
YDR308C	0.381	0.423	0.423	0.423	0.423	0.423	0.423	0.423	0.423	0.404	0.404	0.404	0.404	0.404	0.404	0.404	0.425	0.425	0.425	0.425	0.425	0.425	0.425	0.404	0.404	0.383	0.383	0.362	0.362	0.343	0.343	0.322	0.322	0.303	0.303	0.303	0.303	0.303	0.303	0.322	0.322	0.322	0.322	0.32	0.301	0.301	0.261	0.261	0.261
YCR024C-A	0	0	0	0	0	0	0	0	0	0	0	0	0	0	0	0	0	0	0	0	0	0	0	0	0	0	0	0	0	0	0	0	0	0	0	0	0	0	0	0	0	0	0	0	0	0	0	0	0
YMR138W	0.451	0.392	0.331	0.331	0.312	0.312	0.312	0.333	0.333	0.333	0.333	0.312	0.312	0.312	0.274	0.274	0.274	0.215	0.177	0.177	0.177	0.177	0.177	0.177	0.24	0.318	0.318	0.318	0.299	0.299	0.299	0.299	0.299	0.299	0.261	0.261	0.28	0.28	0.301	0.301	0.301	0.341	0.442	0.442	0.726	0.726	0.726	0.764	0.823
YEL060C	1.821	1.821	1.821	1.821	1.821	1.821	1.821	1.821	1.821	1.802	1.802	1.802	1.802	1.783	1.783	1.783	1.762	1.762	1.762	1.762	1.762	1.762	1.762	1.642	1.642	1.642	1.642	1.623	1.623	1.623	1.623	1.623	1.623	1.602	1.602	1.602	1.581	1.581	1.581	1.56	1.499	1.499	1.282	1.263	0.888	0.606	0.503	0.484	0.484
YER154W	1.559	1.559	1.559	1.58	1.622	1.702	1.856	1.856	1.913	1.934	1.934	1.934	1.974	1.974	1.974	1.974	1.974	1.953	1.991	1.991	2.01	1.934	1.934	1.995	1.974	1.955	1.974	1.974	1.993	1.993	1.993	1.993	1.993	1.974	1.974	1.974	1.955	1.955	1.995	1.995	1.976	1.976	1.976	1.995	1.993	1.972	1.972	1.972	1.972
YLR401C	1.812	1.736	1.736	1.677	1.521	1.5	1.5	1.5	1.479	1.458	1.439	1.399	1.302	1.081	1.041	0.94	0.9	0.881	0.86	0.82	0.74	0.719	0.719	0.719	0.738	0.738	0.738	0.738	0.738	0.738	0.738	0.738	0.428	0.331	0.312	0.312	0.293	0.293	0.293	0.293	0.253	0.253	0.253	0.253	0.253	0.253	0.253	0.253	0.253
YMR073C	0.712	0.75	0.75	0.75	0.75	0.75	0.75	0.75	0.75	0.75	0.75	0.75	0.75	0.708	0.689	0.689	0.689	0.689	0.689	0.689	0.689	0.689	0.708	0.607	0.626	0.689	0.689	0.689	0.689	0.67	0.651	0.651	0.67	0.67	0.67	0.689	0.752	0.733	0.735	0.756	0.756	0.756	0.756	0.756	0.737	0.737	0.716	0.716	0.716
YFL028C	0.546	0.546	0.565	0.546	0.546	0.527	0.527	0.527	0.527	0.567	0.567	0.567	0.567	0.588	0.649	0.668	0.687	0.687	0.687	0.687	0.687	0.668	0.668	0.647	0.647	0.628	0.628	0.628	0.569	0.529	0.529	0.529	0.529	0.529	0.529	0.529	0.529	0.529	0.529	0.529	0.529	0.491	0.491	0.491	0.491	0.51	0.51	0.51	0.51
YOR297C	0.4	0.4	0.402	0.444	0.558	0.558	0.558	0.577	0.575	0.636	0.697	0.697	0.697	0.716	0.716	0.716	0.716	0.716	0.737	0.798	0.798	0.798	0.798	0.817	0.817	0.836	0.876	0.876	0.876	0.876	0.855	0.855	0.855	0.855	0.855	0.855	0.855	0.855	0.855	0.855	0.853	0.914	0.914	0.914	0.933	0.933	0.954	0.954	0.954
YDR183W	0.284	0.284	0.263	0.263	0.263	0.263	0.263	0.263	0.2	0.181	0.16	0.16	0.16	0.16	0.16	0.16	0.16	0.2	0.221	0.221	0.221	0.221	0.221	0.221	0.221	0.221	0.221	0.221	0.221	0.221	0.221	0.221	0.242	0.242	0.263	0.305	0.404	0.404	0.423	0.423	0.423	0.423	0.423	0.444	0.463	0.463	0.463	0.484	0.484
YLR075W	0.72	0.72	0.72	0.72	0.72	0.52	0.404	0.383	0.383	0.322	0.322	0.322	0.322	0.322	0.322	0.322	0.301	0.261	0.242	0.242	0.221	0.221	0.16	0.16	0.141	0.12	0.12	0.12	0.12	0.12	0.12	0.12	0.12	0.101	0.101	0.101	0.08	0.08	0.08	0.08	0.08	0.04	0.019	0.019	0.019	0.019	0.019	0.019	0.019
YDR326C	0.975	0.996	1.074	1.074	1.074	1.074	1.074	1.074	1.074	1.053	1.053	0.994	0.994	0.994	0.994	0.994	0.994	0.994	0.994	1.036	1.036	1.036	1.055	1.055	1.055	1.055	1.076	1.057	1.057	1.095	1.095	1.095	1.095	1.095	1.095	1.095	1.055	1.055	1.055	1.055	1.055	1.055	1.034	1.034	1.034	1.053	1.072	1.072	1.072
YBR200W	0.337	0.337	0.337	0.337	0.337	0.337	0.337	0.318	0.299	0.299	0.299	0.299	0.299	0.299	0.299	0.299	0.299	0.299	0.299	0.299	0.299	0.299	0.301	0.301	0.301	0.301	0.301	0.282	0.282	0.282	0.282	0.282	0.282	0.223	0.223	0.223	0.223	0.223	0.16	0.16	0.16	0.141	0.141	0.122	0.122	0.122	0.122	0.122	0.122
YPL129W	0.474	0.476	0.476	0.476	0.495	0.495	0.436	0.415	0.415	0.415	0.415	0.415	0.394	0.394	0.394	0.356	0.356	0.356	0.335	0.314	0.314	0.314	0.335	0.335	0.335	0.415	0.455	0.455	0.474	0.516	0.516	0.516	0.558	0.558	0.558	0.558	0.558	0.579	0.579	0.579	0.579	0.598	0.598	0.598	0.598	0.598	0.598	0.598	0.636
YJR119C	0.924	0.924	0.985	0.985	1.006	1.006	1.006	1.006	1.006	0.987	0.987	1.006	1.048	1.048	1.048	1.048	1.027	1.027	1.027	1.027	1.048	1.048	1.048	1.048	1.048	1.029	1.029	1.029	1.029	1.048	1.048	1.048	1.048	1.048	1.01	0.97	0.97	0.827	0.827	0.827	0.787	0.724	0.724	0.724	0.705	0.705	0.705	0.762	0.977
YOL082W	0.021	0.021	0.021	0.021	0.021	0.021	0.021	0.021	0.021	0.021	0.021	0.021	0.021	0.021	0.021	0.021	0.021	0.021	0.021	0.021	0.021	0.021	0.021	0.021	0.021	0.021	0.021	0.021	0.021	0.021	0.021	0.021	0.021	0.021	0.021	0.021	0	0	0	0	0	0	0	0	0	0	0	0	0
YDL073W	1.196	1.196	1.297	1.339	1.339	1.339	1.339	1.339	1.358	1.358	1.358	1.358	1.358	1.356	1.295	1.295	1.253	1.253	1.253	1.234	1.278	1.278	1.278	1.259	1.259	1.259	1.221	1.221	1.221	1.286	1.286	1.286	1.286	1.286	1.286	1.286	1.286	1.286	1.328	1.349	1.349	1.427	1.408	1.408	1.389	1.389	1.389	1.368	1.389
YLR152C	0.421	0.421	0.421	0.421	0.4	0.4	0.4	0.379	0.379	0.36	0.36	0.36	0.36	0.36	0.36	0.36	0.341	0.322	0.322	0.322	0.322	0.322	0.322	0.282	0.282	0.282	0.282	0.261	0.261	0.261	0.261	0.261	0.261	0.261	0.261	0.261	0.261	0.242	0.242	0.242	0.242	0.242	0.242	0.242	0.242	0.242	0.242	0.242	0.242
YMR150C	0.278	0.202	0.183	0.183	0.183	0.183	0.183	0.183	0.183	0.202	0.202	0.202	0.202	0.202	0.202	0.202	0.202	0.202	0.202	0.162	0.141	0.141	0.141	0.141	0.141	0.141	0.141	0.141	0.141	0.141	0.12	0.101	0.101	0.101	0.101	0.101	0.139	0.139	0.139	0.139	0.139	0.139	0.139	0.139	0.139	0.099	0.099	0.099	0.078
YLR203C	2.266	2.348	2.348	2.367	2.367	2.348	2.329	2.329	2.329	2.371	2.432	2.432	2.491	2.531	2.552	2.611	2.611	2.653	2.813	2.813	2.813	2.813	2.813	2.813	2.794	2.813	2.813	2.973	2.973	2.973	2.952	2.952	2.952	2.992	3.011	3.011	3.03	3.03	3.03	3.03	3.03	3.03	3.03	3.03	3.03	3.03	3.011	3.011	3.051
YIL150C	0.566	0.604	0.604	0.604	0.644	0.644	0.644	0.665	0.665	0.665	0.665	0.684	0.684	0.684	0.684	0.684	0.724	0.724	0.724	0.724	0.724	0.724	0.724	0.724	0.705	0.705	0.705	0.705	0.705	0.705	0.726	0.705	0.747	0.768	0.768	0.768	0.768	0.768	0.768	0.768	0.787	0.806	0.806	0.806	0.806	0.806	0.806	0.806	0.806
YIL093C	1.227	1.227	1.246	1.246	1.267	1.267	1.227	1.227	1.227	1.227	1.248	1.248	1.248	1.288	1.307	1.307	1.385	1.385	1.467	1.486	1.484	1.543	1.562	1.604	1.564	1.564	1.583	1.583	1.543	1.522	1.541	1.581	1.581	1.661	1.922	1.922	1.922	1.922	1.882	1.861	1.861	1.903	1.903	1.924	1.943	1.962	1.962	1.962	1.962
YNL313C	1.892	1.892	1.932	1.932	1.953	1.953	2.069	2.088	2.088	2.107	2.128	2.128	2.128	2.128	2.149	2.168	2.168	2.187	2.187	2.187	2.187	2.187	2.187	2.187	2.187	2.187	2.187	2.206	2.206	2.206	2.206	2.206	2.206	2.206	2.206	2.206	2.206	2.206	2.206	2.206	2.206	2.206	2.206	2.206	2.187	2.168	2.149	2.17	2.17
YOR165W	0.274	0.295	0.295	0.295	0.316	0.381	0.4	0.461	0.461	0.48	0.48	0.48	0.48	0.48	0.539	0.539	0.697	0.718	0.718	0.76	0.895	0.895	0.895	1.253	1.253	1.253	1.274	1.274	1.274	1.274	1.295	1.295	1.316	1.316	1.316	1.316	1.316	1.316	1.316	1.316	1.316	1.316	1.316	1.316	1.316	1.316	1.316	1.316	1.316
YMR221C	1.047	1.026	1.026	1.026	0.988	1.066	1.085	1.085	1.125	1.125	1.167	1.146	1.167	1.228	1.19	1.19	1.287	1.268	1.287	1.287	1.287	1.287	1.287	1.266	1.266	1.266	1.247	1.247	1.089	1.047	1.047	1.047	1.047	1.007	0.986	1.045	1.066	1.106	1.165	1.323	1.323	1.323	1.323	1.323	1.323	1.323	1.323	1.342	1.323
YCR002C	0.666	0.666	0.666	0.666	0.666	0.685	0.803	0.803	0.803	0.803	0.784	0.784	0.803	0.784	0.763	0.763	0.763	0.702	0.683	0.664	0.664	0.664	0.626	0.626	0.607	0.607	0.607	0.607	0.588	0.548	0.569	0.59	0.628	0.712	0.712	0.712	0.712	0.712	0.712	0.712	0.752	0.752	0.752	0.752	0.752	0.752	0.733	0.813	0.853
YER083C	0.223	0.244	0.406	0.406	0.406	0.406	0.522	0.604	0.604	0.604	0.644	0.722	0.825	0.825	0.825	0.884	0.884	0.884	0.903	0.903	0.903	0.924	1.065	1.065	1.147	1.147	1.147	1.187	1.263	1.282	1.303	1.303	1.303	1.303	1.362	1.362	1.421	1.421	1.478	1.478	1.478	1.497	1.497	1.497	1.497	1.539	1.539	1.539	1.539
YKL088W	0.539	0.539	0.539	0.56	0.56	0.56	0.581	0.581	0.6	0.6	0.6	0.621	0.621	0.621	0.621	0.741	0.76	0.781	0.781	0.781	0.8	0.8	0.8	0.8	0.8	0.8	0.8	0.8	0.8	0.821	0.821	0.842	0.88	0.88	0.92	0.939	0.939	0.96	0.939	0.996	0.996	0.996	0.996	0.996	0.996	0.996	0.996	0.996	0.975
YDL181W	1.912	1.912	1.912	1.912	1.872	1.893	1.931	1.931	1.931	1.971	1.971	2.009	2.009	1.948	1.948	1.948	1.967	1.984	1.984	2.005	2.005	1.963	1.963	1.921	1.843	1.843	1.843	1.843	1.761	1.761	1.742	1.742	1.742	1.759	1.759	1.759	1.759	1.719	1.719	1.719	1.719	1.7	1.7	1.721	1.721	1.721	1.702	1.702	1.622
YKR004C	1.082	1.042	0.983	0.964	0.943	0.924	0.924	0.924	0.924	0.924	0.966	0.966	0.966	0.966	0.966	0.966	0.966	0.966	0.966	0.966	0.966	0.966	0.905	0.905	0.886	0.846	0.846	0.804	0.804	0.804	0.823	0.823	0.785	0.785	0.785	0.783	0.783	0.783	0.804	0.804	0.823	0.823	0.823	0.844	0.823	0.823	0.844	0.802	0.802
YCL029C	0.857	0.857	0.798	0.798	0.798	0.798	0.76	0.701	0.701	0.701	0.701	0.701	0.701	0.701	0.661	0.701	0.701	0.701	0.701	0.642	0.642	0.642	0.661	0.659	0.659	0.659	0.659	0.659	0.516	0.495	0.457	0.497	0.497	0.518	0.518	0.518	0.518	0.518	0.537	0.537	0.478	0.478	0.518	0.518	0.716	0.716	0.735	0.735	0.735
YLR436C	0.4	0.4	0.4	0.4	0.4	0.379	0.32	0.32	0.32	0.32	0.32	0.301	0.282	0.282	0.242	0.242	0.242	0.242	0.242	0.261	0.261	0.261	0.261	0.261	0.242	0.202	0.202	0.183	0.223	0.223	0.223	0.242	0.242	0.242	0.242	0.263	0.263	0.263	0.263	0.263	0.263	0.263	0.282	0.282	0.282	0.282	0.282	0.282	0.263
YGR117C	0.042	0.042	0.021	0.021	0.021	0.021	0	0	0	0	0	0	0	0	0	0	0	0	0	0	0	0.019	0.019	0.019	0.019	0.019	0.019	0.019	0.019	0.019	0.019	0.019	0.019	0.019	0.019	0.019	0.019	0.019	0.019	0.019	0.038	0.038	0.038	0.038	0.038	0.038	0.038	0.038	0.038
YML105C	1.105	1.105	1.105	1.063	1.063	1.139	1.261	1.261	1.28	1.44	1.44	1.459	1.459	1.478	1.516	1.516	1.516	1.554	1.554	1.554	1.533	1.594	1.655	1.655	1.655	1.695	1.714	1.693	1.693	1.693	1.693	1.693	1.693	1.691	1.712	1.712	1.712	1.75	1.788	1.788	1.828	1.849	1.849	1.83	1.83	1.79	1.849	1.95	1.969
YDR161W	0.648	0.648	0.648	0.648	0.709	0.688	0.688	0.688	0.707	0.707	0.707	0.728	0.728	0.728	0.728	0.728	0.747	0.768	0.768	0.789	0.789	0.789	0.789	0.789	0.789	0.77	0.77	0.77	0.791	0.791	0.791	0.812	0.812	0.812	0.812	0.812	0.812	0.812	0.812	0.812	0.812	0.812	0.812	0.793	0.793	0.793	0.793	0.793	0.793
YGL002W	0.758	0.739	0.718	0.8	0.859	0.899	0.899	0.899	0.899	0.899	0.92	0.92	0.958	0.958	0.958	0.958	0.958	0.979	1.017	1.114	1.114	1.135	1.135	1.154	1.308	1.308	1.308	1.308	1.308	1.308	1.329	1.329	1.329	1.329	1.329	1.329	1.329	1.329	1.329	1.329	1.329	1.329	1.329	1.329	1.31	1.31	1.31	1.31	1.31
YGR246C	0.019	0.019	0.019	0.019	0.019	0.019	0.019	0.019	0.019	0.019	0.019	0.019	0.019	0.078	0.097	0.097	0.097	0.097	0.097	0.097	0.097	0.097	0.097	0.135	0.154	0.154	0.154	0.154	0.154	0.154	0.154	0.154	0.154	0.154	0.154	0.154	0.154	0.154	0.154	0.154	0.154	0.154	0.154	0.154	0.154	0.173	0.173	0.173	0.194
YGR131W	0.223	0.244	0.244	0.263	0.263	0.263	0.263	0.263	0.263	0.263	0.263	0.305	0.307	0.307	0.307	0.307	0.307	0.307	0.307	0.307	0.307	0.307	0.307	0.286	0.286	0.267	0.246	0.267	0.267	0.267	0.288	0.288	0.288	0.345	0.387	0.387	0.387	0.387	0.387	0.387	0.425	0.425	0.425	0.465	0.465	0.465	0.465	0.465	0.465
YGR198W	0.497	0.497	0.497	0.497	0.497	0.478	0.478	0.44	0.44	0.44	0.459	0.48	0.48	0.48	0.48	0.499	0.499	0.499	0.558	0.558	0.558	0.579	0.619	0.619	0.68	0.68	0.68	0.678	0.659	0.72	0.758	0.758	0.758	0.758	0.758	0.758	0.758	0.737	0.737	0.737	0.737	0.758	0.701	0.779	0.903	0.981	0.981	0.981	1
YHR169W	0.484	0.484	0.484	0.484	0.484	0.484	0.484	0.484	0.505	0.505	0.505	0.505	0.505	0.505	0.484	0.463	0.463	0.463	0.442	0.421	0.44	0.461	0.461	0.461	0.461	0.48	0.48	0.52	0.52	0.539	0.539	0.56	0.56	0.56	0.56	0.56	0.56	0.56	0.56	0.56	0.539	0.52	0.52	0.52	0.52	0.56	0.56	0.581	0.602
YMR065W	0.221	0.2	0.141	0.061	0.061	0.061	0.061	0.061	0.12	0.139	0.139	0.139	0.139	0.139	0.139	0.118	0.137	0.137	0.137	0.158	0.2	0.282	0.282	0.301	0.301	0.301	0.301	0.301	0.301	0.322	0.322	0.343	0.343	0.343	0.343	0.343	0.343	0.343	0.343	0.364	0.364	0.404	0.463	0.463	0.484	0.484	0.484	0.505	0.505
YDR213W	0.362	0.362	0.341	0.322	0.322	0.322	0.343	0.343	0.343	0.343	0.343	0.343	0.343	0.343	0.322	0.322	0.322	0.322	0.322	0.322	0.322	0.322	0.261	0.261	0.261	0.261	0.261	0.261	0.261	0.261	0.261	0.261	0.28	0.32	0.32	0.32	0.32	0.32	0.32	0.341	0.341	0.341	0.341	0.341	0.341	0.381	0.4	0.4	0.4
YNL180C	0.143	0.143	0.124	0.124	0.124	0.124	0.124	0.124	0.124	0.124	0.124	0.124	0.124	0.124	0.103	0.103	0.103	0.103	0.103	0.103	0.103	0.103	0.103	0.103	0.103	0.103	0.103	0.103	0.103	0.103	0.103	0.103	0.103	0.103	0.103	0.103	0.103	0.103	0.103	0.103	0.103	0.103	0.103	0.103	0.103	0.061	0.061	0.061	0.061
YNR020C	1.731	1.792	1.792	1.792	1.792	1.792	1.792	1.792	1.853	1.874	1.874	1.874	1.874	1.874	1.874	1.874	1.874	1.874	1.874	1.874	1.956	1.956	1.996	2.017	2.038	2.038	2.038	2.038	2.038	2.023	2.023	2.042	2.063	2.063	2.063	2.063	2.063	2.063	2.063	2.063	2.063	2.063	2.063	2.063	2.044	2.044	2.025	2.025	2.025
YNL149C	1.177	1.177	1.177	1.177	1.196	1.158	1.158	1.158	1.158	1.158	1.158	1.116	1.116	1.116	1.116	1.116	1.116	1.116	1.076	1.057	1.057	1.057	1.057	1.019	1.019	1.019	1.019	0.781	0.76	0.76	0.76	0.76	0.678	0.678	0.678	0.657	0.657	0.617	0.558	0.539	0.539	0.539	0.383	0.202	0.162	0.162	0.162	0.162	0.162
YMR235C	1.295	1.276	1.276	1.232	1.329	1.39	1.39	1.39	1.39	1.409	1.409	1.409	1.409	1.468	1.489	1.489	1.489	1.489	1.567	1.567	1.567	1.548	1.548	1.548	1.529	1.51	1.51	1.628	1.687	1.746	1.746	1.746	1.767	1.748	1.748	1.748	1.748	1.748	1.748	1.748	1.748	1.729	1.729	1.632	1.731	1.752	1.771	1.809	1.809
YMR247C	0.406	0.406	0.406	0.406	0.385	0.385	0.385	0.385	0.385	0.385	0.385	0.385	0.385	0.307	0.286	0.286	0.265	0.265	0.265	0.265	0.225	0.225	0.206	0.206	0.206	0.185	0.185	0.185	0.185	0.166	0.105	0.063	0.063	0.063	0.063	0.063	0.063	0.063	0.063	0.063	0.063	0.063	0.063	0.063	0.042	0.042	0.042	0.042	0.042
YDR034C	0.998	0.998	0.998	0.939	0.92	0.92	0.941	0.941	0.941	0.899	0.899	0.859	0.838	0.857	0.857	0.897	0.96	0.96	0.96	0.96	0.96	0.901	0.901	0.901	0.901	0.899	0.92	0.92	0.92	0.92	0.882	0.863	0.863	0.863	0.842	0.842	0.861	0.84	0.84	0.878	0.878	0.878	0.857	0.815	0.834	1.017	0.996	0.996	0.994
YPL091W	1.901	1.941	2.084	2.084	2.084	2.084	2.084	2.084	2.084	2.103	2.103	2.103	2.122	2.2	2.2	2.221	2.221	2.202	2.162	2.021	1.96	1.939	1.916	1.916	1.916	1.916	1.897	1.916	1.657	1.619	1.6	1.56	1.56	1.556	1.537	1.537	1.537	1.537	1.537	1.278	1.196	1.238	1.255	1.276	1.276	1.276	1.257	1.278	1.278
YGL173C	2.669	2.709	2.73	2.77	2.749	2.787	2.787	2.848	2.848	2.848	2.848	2.806	2.806	2.825	2.825	2.825	2.825	2.825	2.785	2.785	2.766	2.766	2.766	2.766	2.766	2.726	2.726	2.766	2.766	2.766	2.766	2.766	2.766	2.766	2.707	2.688	2.667	2.646	2.688	2.688	2.688	2.688	2.688	2.688	2.688	2.669	2.591	2.612	2.635
YBL038W	1.214	1.134	1.052	1.01	0.989	0.989	0.989	0.989	0.972	0.972	0.972	0.991	0.951	0.951	0.951	0.93	0.951	1.012	1.012	1.031	1.05	1.05	1.031	1.031	1.008	0.987	1.044	1.063	1.063	1.063	1.063	1.063	1.063	0.903	0.899	0.983	0.983	1.004	1.004	1.025	1.048	1.427	1.427	1.427	1.427	1.427	1.427	1.425	1.465
YNL097C	0.297	0.318	0.337	0.337	0.356	0.356	0.377	0.434	0.453	0.474	0.493	0.493	0.533	0.533	0.533	0.533	0.533	0.554	0.575	0.653	0.653	0.653	0.653	0.653	0.653	0.653	0.653	0.653	0.653	0.653	0.653	0.672	0.672	0.672	0.672	0.672	0.672	0.71	0.71	0.71	0.731	0.752	0.752	0.752	0.752	0.752	0.811	0.811	0.811
YBR025C	2.579	2.579	2.558	2.558	2.558	2.558	2.499	2.4	2.381	2.381	2.341	2.32	2.32	2.301	2.025	1.968	1.968	1.707	1.488	1.406	1.406	1.406	1.406	1.208	1.17	1.149	1.149	0.966	0.966	0.928	0.909	0.909	0.909	0.888	0.709	0.688	0.627	0.627	0.627	0.627	0.627	0.627	0.627	0.627	0.627	0.444	0.341	0.261	0.261
YJL156C	1.683	1.683	1.664	1.683	1.683	1.683	1.683	1.683	1.683	1.662	1.681	1.723	1.723	1.761	1.761	1.761	1.761	1.761	1.761	1.782	1.782	1.782	1.782	1.782	1.824	1.824	1.824	1.824	1.824	1.824	1.845	1.845	1.845	1.826	1.826	1.826	1.826	1.826	1.826	1.826	1.845	1.845	1.845	1.845	1.845	1.864	1.883	1.862	1.862
YNL014W	0.621	0.621	0.621	0.621	0.564	0.543	0.484	0.484	0.484	0.463	0.463	0.444	0.444	0.444	0.404	0.404	0.404	0.383	0.362	0.259	0.259	0.259	0.259	0.259	0.259	0.259	0.259	0.259	0.259	0.259	0.259	0.259	0.217	0.04	0.04	0.04	0.021	0.021	0.021	0.021	0.021	0.021	0.021	0.042	0.042	0.042	0.042	0.042	0.021
YLL050C	1.834	1.834	1.815	1.836	1.836	1.836	1.815	1.815	1.796	1.796	1.796	1.796	1.817	1.817	1.798	1.798	1.798	1.739	1.72	1.72	1.64	1.581	1.581	1.562	1.562	1.64	1.64	1.64	1.619	1.619	1.619	1.619	1.581	1.581	1.56	1.56	1.56	1.56	1.56	1.56	1.56	1.56	1.381	1.381	1.381	1.322	1.301	1.242	1.242
YBR235W	1.101	1.101	1.101	1.101	1.101	1.101	1.101	1.101	1.099	1.198	1.198	1.198	1.198	1.198	1.217	1.255	1.255	1.255	1.276	1.276	1.276	1.276	1.276	1.276	1.276	1.276	1.276	1.276	1.276	1.276	1.314	1.314	1.314	1.314	1.314	1.314	1.314	1.314	1.314	1.314	1.314	1.333	1.333	1.333	1.333	1.333	1.312	1.293	1.293
YMR198W	1.751	1.751	1.751	1.711	1.711	1.711	1.711	1.711	1.711	1.711	1.711	1.673	1.654	1.631	1.69	1.709	1.709	1.728	1.688	1.688	1.688	1.768	1.768	1.768	1.768	1.768	1.768	1.768	1.768	1.768	1.768	1.768	1.768	1.768	1.768	1.768	1.768	1.768	1.787	1.787	1.766	1.766	1.766	1.766	1.766	1.747	1.747	1.766	1.766
YML036W	0.878	0.857	0.857	0.739	0.739	0.739	0.602	0.484	0.465	0.465	0.444	0.463	0.482	0.482	0.482	0.482	0.463	0.421	0.421	0.537	0.577	0.64	0.64	0.659	0.638	0.657	0.636	0.636	0.718	0.754	0.794	0.794	0.794	0.794	0.817	0.817	0.817	0.836	0.836	0.836	0.773	0.773	0.773	0.773	0.811	0.811	0.851	0.935	0.935
YKL084W	0.937	0.937	0.937	0.937	0.937	0.937	0.897	0.878	0.901	0.901	0.901	0.901	0.92	0.918	0.918	0.918	0.918	0.918	0.918	0.918	0.937	0.916	0.916	0.916	0.916	0.916	0.916	0.916	0.916	0.916	0.916	0.916	0.897	0.897	0.897	0.897	0.878	0.878	0.878	0.857	0.857	0.876	0.857	0.857	0.878	0.878	0.878	0.878	0.878
YNL193W	0.887	0.887	0.887	0.887	0.887	0.868	0.868	0.868	0.868	0.849	0.87	0.87	0.87	0.87	0.849	0.849	0.849	0.849	0.849	0.849	0.849	0.828	0.828	0.828	0.828	0.748	0.788	0.809	0.889	0.87	0.91	0.91	0.91	0.91	0.931	0.931	0.931	0.931	0.931	0.931	0.931	0.931	0.95	0.95	0.95	0.95	0.95	0.95	0.95
YLR333C	0.529	0.529	0.529	0.529	0.529	0.529	0.529	0.529	0.529	0.529	0.529	0.529	0.529	0.55	0.55	0.55	0.55	0.569	0.588	0.588	0.588	0.588	0.588	0.588	0.607	0.607	0.607	0.607	0.607	0.607	0.607	0.607	0.607	0.607	0.607	0.607	0.607	0.588	0.588	0.588	0.588	0.548	0.548	0.548	0.548	0.47	0.43	0.43	0.43
YGL038C	1.319	1.319	1.319	1.319	1.319	1.319	1.319	1.319	1.3	1.3	1.3	1.3	1.3	1.3	1.3	1.3	1.321	1.321	1.321	1.321	1.321	1.321	1.321	1.26	1.26	1.26	1.26	1.203	1.165	1.165	1.165	1.184	1.184	1.203	1.203	1.222	1.222	1.222	1.241	1.222	1.222	1.222	1.222	1.222	1.222	1.184	1.184	1.184	1.184
YDR002W	0.461	0.461	0.461	0.461	0.461	0.461	0.461	0.461	0.44	0.44	0.421	0.421	0.421	0.421	0.421	0.421	0.421	0.421	0.421	0.421	0.421	0.421	0.402	0.402	0.261	0.24	0.198	0.198	0.198	0.198	0.219	0.219	0.219	0.219	0.24	0.24	0.24	0.259	0.259	0.24	0.24	0.221	0.221	0.202	0.202	0.183	0.183	0.183	0.183
YNL051W	0.461	0.461	0.482	0.482	0.482	0.461	0.48	0.48	0.48	0.48	0.459	0.438	0.438	0.438	0.438	0.341	0.362	0.402	0.402	0.402	0.402	0.402	0.402	0.402	0.421	0.421	0.421	0.421	0.421	0.421	0.461	0.44	0.421	0.421	0.442	0.421	0.421	0.421	0.4	0.381	0.381	0.381	0.362	0.362	0.362	0.381	0.381	0.381	0.381
YEL031W	1.076	1.076	1.076	1.076	1.076	1.076	1.055	1.055	1.055	1.076	1.055	1.055	1.055	1.055	1.055	1.036	1.036	1.055	1.076	1.232	1.232	1.232	1.232	1.232	1.232	1.213	1.213	1.232	1.232	1.232	1.232	1.274	1.274	1.274	1.274	1.333	1.354	1.354	1.354	1.354	1.354	1.354	1.354	1.354	1.354	1.354	1.354	1.354	1.354
YDR276C	0.118	0.118	0.118	0.118	0.118	0.118	0.118	0.097	0.097	0.097	0.097	0.097	0.097	0.097	0.078	0.078	0.078	0.078	0.078	0.078	0.078	0.078	0.078	0.078	0.078	0.078	0.059	0.04	0.04	0.04	0.04	0.04	0.04	0.04	0.04	0.019	0.019	0.019	0.019	0.019	0.019	0.019	0.019	0.019	0.019	0.019	0.019	0.019	0.019
YOR075W	0.084	0.084	0.084	0.084	0.084	0.084	0.084	0.084	0.084	0.084	0.084	0.063	0.063	0.063	0.063	0.063	0.063	0.063	0.063	0.063	0.063	0.063	0.084	0.084	0.084	0.084	0.084	0.084	0.084	0.084	0.084	0.084	0.084	0.084	0.084	0.084	0.084	0.084	0.084	0.084	0.084	0.147	0.187	0.187	0.187	0.227	0.269	0.269	0.41
YNL003C	0.543	0.562	0.562	0.583	0.583	0.583	0.583	0.583	0.564	0.564	0.564	0.543	0.524	0.524	0.524	0.543	0.583	0.583	0.583	0.583	0.583	0.604	0.604	0.604	0.583	0.564	0.564	0.583	0.583	0.583	0.583	0.543	0.524	0.543	0.543	0.543	0.543	0.543	0.522	0.522	0.503	0.503	0.503	0.503	0.503	0.503	0.522	0.522	0.522
YMR049C	0.876	0.876	0.876	0.876	0.876	0.876	0.876	0.895	0.916	0.916	0.916	0.916	0.916	0.935	0.975	0.975	1.076	1.118	1.118	1.137	1.137	1.137	1.118	1.137	1.158	1.158	1.158	1.158	1.158	1.158	1.158	1.158	1.158	1.158	1.177	1.217	1.217	1.217	1.217	1.217	1.217	1.217	1.217	1.217	1.217	1.217	1.217	1.217	1.217
YLR223C	0.341	0.322	0.322	0.301	0.301	0.301	0.301	0.301	0.301	0.301	0.301	0.301	0.301	0.28	0.261	0.242	0.242	0.284	0.265	0.265	0.265	0.265	0.265	0.265	0.265	0.265	0.265	0.265	0.265	0.265	0.244	0.244	0.244	0.244	0.242	0.242	0.242	0.242	0.242	0.242	0.16	0.141	0.141	0.141	0.141	0.162	0.162	0.162	0.162
YOR250C	0.697	0.718	0.718	0.718	0.798	0.817	0.838	0.838	0.901	0.901	0.983	1.04	1.04	1.04	1.04	1.04	1.04	1.061	1.061	1.061	1.04	1.04	1.04	1.04	1.04	1.042	1.145	1.145	1.164	1.164	1.164	1.164	1.164	1.168	1.168	1.168	1.21	1.269	1.269	1.269	1.269	1.288	1.366	1.549	1.549	1.549	1.549	1.549	1.53
YOR292C	0.204	0.204	0.204	0.204	0.204	0.204	0.204	0.204	0.204	0.204	0.204	0.183	0.183	0.183	0.183	0.143	0.143	0.143	0.143	0.143	0.143	0.143	0.143	0.143	0.143	0.103	0.103	0.103	0.103	0.103	0.103	0.103	0.103	0.103	0.061	0.061	0.061	0.061	0.061	0.061	0.061	0.061	0.061	0.061	0.061	0.061	0.061	0.061	0.061
YHR002W	0.139	0.139	0.139	0.139	0.08	0.08	0.08	0.08	0.08	0.061	0.04	0.04	0.04	0.04	0.04	0.04	0.04	0.04	0.04	0.04	0.04	0.059	0.059	0.078	0.078	0.078	0.078	0.078	0.078	0.078	0.078	0.078	0.078	0.078	0.078	0.078	0.078	0.078	0.078	0.057	0.057	0.057	0.057	0.057	0.078	0.078	0.078	0.078	0.078
YJL041W	1.609	1.649	1.67	1.691	1.691	1.71	1.71	1.729	1.729	1.729	1.729	1.729	1.729	1.729	1.729	1.729	1.731	1.731	1.75	1.75	1.769	1.788	1.845	1.845	1.845	1.845	1.845	1.845	1.845	1.845	1.845	1.845	1.845	1.845	1.845	1.824	1.824	1.805	1.784	1.784	1.824	1.824	1.824	1.824	1.824	1.824	1.824	1.824	1.824
YPL234C	0.259	0.259	0.278	0.297	0.297	0.297	0.297	0.297	0.297	0.316	0.335	0.335	0.335	0.335	0.354	0.354	0.354	0.373	0.373	0.373	0.373	0.373	0.373	0.373	0.373	0.373	0.373	0.373	0.373	0.373	0.373	0.373	0.373	0.373	0.413	0.434	0.434	0.434	0.474	0.474	0.474	0.474	0.474	0.474	0.474	0.474	0.474	0.474	0.474
YDR306C	0.724	0.703	0.703	0.703	0.703	0.703	0.703	0.703	0.701	0.701	0.701	0.701	0.701	0.701	0.701	0.701	0.68	0.68	0.68	0.68	0.701	0.701	0.701	0.701	0.701	0.701	0.701	0.72	0.701	0.701	0.701	0.701	0.68	0.621	0.621	0.621	0.581	0.581	0.581	0.581	0.581	0.581	0.6	0.6	0.6	0.6	0.6	0.6	0.6
YGL119W	2.837	2.837	2.679	2.679	2.679	2.62	2.62	2.601	2.582	2.563	2.563	2.563	2.563	2.342	2.184	2.144	2.085	2.085	2.085	2.066	2.066	2.066	2.066	2.066	2.066	2.066	2.066	2.066	2.066	2.066	2.047	2.028	1.771	1.552	1.552	1.531	1.531	1.409	1.409	1.371	1.371	1.249	1.228	1.228	1.19	1.19	1.19	1.19	1.171
YER016W	0.659	0.678	0.699	0.699	0.699	0.699	0.636	0.636	0.739	0.796	1.017	1.017	1.057	1.139	1.139	1.158	1.177	1.356	1.375	1.375	1.375	1.396	1.396	1.396	1.396	1.415	1.434	1.434	1.434	1.491	1.569	1.569	1.569	1.569	1.569	1.569	1.569	1.569	1.569	1.59	1.59	1.59	1.59	1.611	1.611	1.632	1.632	1.672	1.693
YNL275W	0.463	0.463	0.463	0.463	0.463	0.463	0.484	0.484	0.484	0.484	0.463	0.503	0.503	0.503	0.503	0.484	0.503	0.503	0.503	0.503	0.503	0.503	0.503	0.421	0.421	0.459	0.478	0.478	0.478	0.438	0.396	0.396	0.396	0.396	0.417	0.476	0.476	0.514	0.571	0.592	0.592	0.632	0.613	0.634	0.634	0.634	0.634	0.653	0.653
YLR360W	0.87	0.889	0.889	0.927	0.927	0.927	0.986	0.986	1.005	1.089	1.068	1.07	1.089	1.089	1.089	1.089	1.089	1.089	1.089	1.11	1.11	1.091	1.253	1.253	1.253	1.272	1.253	1.274	1.274	1.274	1.274	1.312	1.373	1.373	1.411	1.411	1.411	1.411	1.411	1.411	1.432	1.432	1.474	1.474	1.474	1.474	1.474	1.474	1.474
YOR025W	1.803	1.881	1.881	1.881	1.881	1.862	1.862	1.862	1.862	1.862	1.862	1.862	1.862	1.826	1.948	2.045	2.298	2.298	2.336	2.336	2.357	2.378	2.513	2.513	2.513	2.513	2.513	2.616	2.616	2.616	2.635	2.633	2.612	2.696	2.696	2.738	2.74	2.74	2.719	2.719	2.681	2.622	2.622	2.622	2.622	2.622	2.601	2.601	2.601
YKL176C	5.664	5.664	5.685	5.626	5.605	5.506	5.487	5.466	5.466	5.447	5.428	5.428	5.388	5.367	5.329	5.31	5.31	5.31	5.19	5.19	5.07	5.051	4.992	4.935	4.935	4.874	4.855	4.672	4.651	4.51	4.468	4.487	4.489	4.489	4.489	4.449	4.409	4.232	4.173	4.154	4.154	4.154	4.133	4.091	4.091	4.091	4.072	4.072	4.072
YOL076W	1.278	1.278	1.299	1.32	1.32	1.32	1.32	1.32	1.32	1.339	1.398	1.398	1.438	1.438	1.438	1.438	1.438	1.438	1.356	1.337	1.337	1.337	1.337	1.337	1.337	1.28	1.299	1.299	1.28	1.261	1.24	1.219	1.219	1.24	1.261	1.261	1.261	1.261	1.261	1.242	1.242	1.223	1.204	1.204	1.204	1.084	1.044	1.044	1.044
YCL005W	0.196	0.196	0.196	0.236	0.236	0.236	0.236	0.236	0.236	0.236	0.236	0.236	0.236	0.236	0.236	0.236	0.196	0.196	0.236	0.295	0.314	0.314	0.333	0.333	0.333	0.352	0.47	0.47	0.47	0.47	0.489	0.508	0.527	0.527	0.548	0.548	0.586	0.586	0.586	0.586	0.586	0.586	0.586	0.586	0.586	0.586	0.586	0.626	0.647
YOR219C	0.756	0.756	0.756	0.756	0.756	0.775	0.836	0.878	0.878	0.878	0.878	0.878	0.878	0.88	0.903	0.922	0.962	0.983	0.983	0.983	1.002	1.061	1.12	1.139	1.139	1.16	1.141	1.141	1.12	1.12	1.12	1.12	1.12	1.12	1.12	1.12	1.099	1.099	1.099	1.099	1.118	1.118	1.118	1.099	1.099	1.099	1.099	1.118	1.118
YJR051W	0.714	0.714	0.714	0.754	0.773	0.773	0.773	0.773	0.773	0.773	0.773	0.773	0.754	0.754	0.754	0.754	0.754	0.754	0.754	0.775	0.775	0.775	0.775	0.775	0.775	0.775	0.775	0.775	0.775	0.775	0.775	0.775	0.775	0.775	0.775	0.756	0.716	0.64	0.661	0.661	0.68	0.68	0.68	0.68	0.68	0.68	0.68	0.68	0.699
YLR243W	0.486	0.486	0.486	0.486	0.486	0.486	0.507	0.507	0.507	0.507	0.528	0.528	0.528	0.528	0.528	0.505	0.505	0.505	0.562	0.564	0.604	0.604	0.604	0.604	0.604	0.604	0.604	0.604	0.604	0.604	0.604	0.583	0.583	0.682	0.76	0.76	0.76	0.76	0.76	0.76	0.76	0.76	0.76	0.76	0.722	0.722	0.722	0.741	0.762
YMR149W	0.657	0.657	0.636	0.617	0.617	0.617	0.617	0.598	0.558	0.558	0.558	0.558	0.558	0.558	0.537	0.558	0.558	0.558	0.537	0.537	0.537	0.537	0.556	0.596	0.596	0.596	0.596	0.596	0.539	0.539	0.56	0.539	0.539	0.539	0.539	0.539	0.539	0.543	0.524	0.543	0.505	0.465	0.465	0.465	0.465	0.404	0.366	0.366	0.387
YBR234C	0.461	0.461	0.461	0.48	0.48	0.48	0.501	0.52	0.539	0.539	0.558	0.558	0.558	0.558	0.577	0.577	0.617	0.634	0.634	0.634	0.634	0.634	0.634	0.634	0.634	0.634	0.634	0.655	0.697	0.697	0.735	0.735	0.756	0.756	0.756	0.775	0.775	0.775	0.775	0.775	0.775	0.794	0.794	0.794	0.813	0.813	0.813	0.813	0.813
YJL210W	1.364	1.364	1.343	1.343	1.343	1.343	1.343	1.362	1.381	1.381	1.419	1.438	1.438	1.438	1.438	1.417	1.417	1.419	1.419	1.419	1.419	1.438	1.438	1.438	1.438	1.438	1.438	1.438	1.438	1.438	1.438	1.438	1.478	1.478	1.499	1.499	1.499	1.499	1.499	1.459	1.459	1.459	1.459	1.459	1.459	1.44	1.44	1.44	1.44
YHR035W	1.297	1.356	1.375	1.413	1.434	1.413	1.413	1.413	1.394	1.337	1.358	1.358	1.339	1.339	1.356	1.455	1.474	1.474	1.493	1.533	1.514	1.592	1.592	1.592	1.651	1.651	1.651	1.651	1.651	1.651	1.651	1.632	1.613	1.613	1.556	1.556	1.554	1.651	1.67	1.649	1.649	1.613	1.594	1.634	1.634	1.529	1.506	1.447	1.447
YNR013C	0.04	0.04	0.04	0.04	0.04	0.04	0.04	0.04	0.04	0.04	0.059	0.059	0.059	0.059	0.059	0.059	0.059	0.059	0.038	0.057	0.057	0.057	0.057	0.057	0.057	0.057	0.057	0.057	0.057	0.057	0.057	0.057	0.057	0.057	0.057	0.057	0.057	0.057	0.057	0.057	0.078	0.078	0.078	0.078	0.078	0.078	0.078	0.078	0.078
YPL076W	0.644	0.705	0.705	0.705	0.705	0.724	0.745	0.745	0.745	0.745	0.745	0.785	0.785	0.785	0.785	0.785	0.804	0.804	0.785	0.785	0.785	0.766	0.747	0.848	0.848	0.89	0.89	0.89	0.89	0.89	0.89	0.892	0.911	0.911	0.911	0.911	0.951	0.951	0.951	0.951	0.951	0.951	0.951	0.972	0.991	0.991	0.991	0.991	0.97
YNL326C	1.041	1.041	1.001	1.001	1.022	1.043	1.043	1.043	1.043	1.043	1.064	1.045	1.085	1.066	1.066	1.066	1.066	1.066	1.047	1.047	1.047	1.03	1.051	1.072	1.072	1.072	1.072	1.072	1.053	1.074	1.112	1.131	1.131	1.131	1.131	1.131	1.131	1.131	1.131	1.131	1.11	1.11	1.11	1.11	1.11	1.11	1.11	1.11	1.11
YHR004C	0.512	0.531	0.531	0.531	0.51	0.51	0.51	0.489	0.508	0.508	0.508	0.527	0.548	0.586	0.586	0.586	0.586	0.586	0.586	0.586	0.607	0.607	0.607	0.607	0.607	0.607	0.607	0.607	0.607	0.607	0.607	0.588	0.609	0.609	0.609	0.609	0.609	0.609	0.609	0.59	0.569	0.569	0.413	0.373	0.373	0.373	0.373	0.354	0.354
YFR028C	0.019	0.019	0.019	0.019	0	0	0	0	0.04	0.082	0.082	0.082	0.082	0.082	0.082	0.082	0.082	0.082	0.082	0.082	0.082	0.082	0.082	0.082	0.103	0.124	0.143	0.143	0.143	0.164	0.164	0.164	0.164	0.164	0.164	0.164	0.185	0.185	0.185	0.185	0.185	0.185	0.185	0.185	0.185	0.307	0.328	0.328	0.328
YNL221C	0.042	0.021	0.021	0.021	0.021	0.021	0.021	0.021	0.021	0.021	0.021	0.021	0.021	0.021	0.021	0.021	0.021	0.021	0.021	0.021	0.021	0.021	0.021	0.021	0.021	0.021	0.021	0.04	0.04	0.04	0.04	0.04	0.04	0.04	0.04	0.04	0.04	0.04	0.04	0.04	0.04	0.04	0.04	0.04	0.04	0.04	0.04	0.04	0.04
YLL035W	0.404	0.404	0.404	0.404	0.404	0.364	0.303	0.324	0.387	0.764	0.785	0.785	0.827	0.846	0.825	0.825	0.825	0.825	0.825	0.886	0.905	0.905	0.905	0.947	0.947	0.987	0.987	0.987	1.067	1.126	1.187	1.208	1.208	1.269	1.269	1.311	1.311	1.332	1.351	1.351	1.37	1.37	1.37	1.37	1.389	1.389	1.389	1.389	1.389
YIL116W	0.659	0.659	0.659	0.64	0.64	0.64	0.64	0.64	0.64	0.64	0.64	0.623	0.623	0.623	0.623	0.623	0.583	0.583	0.482	0.402	0.324	0.324	0.324	0.305	0.305	0.284	0.303	0.303	0.303	0.322	0.24	0.24	0.24	0.24	0.24	0.24	0.219	0.219	0.219	0.219	0.219	0.219	0.219	0.219	0.181	0.181	0.181	0.181	0.202
YML022W	0.263	0.263	0.263	0.263	0.242	0.242	0.284	0.286	0.286	0.286	0.286	0.286	0.286	0.286	0.286	0.307	0.328	0.328	0.328	0.328	0.328	0.307	0.307	0.307	0.347	0.408	0.408	0.408	0.408	0.408	0.408	0.408	0.408	0.427	0.465	0.465	0.465	0.465	0.465	0.484	0.484	0.524	0.562	0.562	0.602	0.602	0.602	0.602	0.602
YNL008C	0.756	0.735	0.754	0.754	0.735	0.735	0.735	0.754	0.754	0.754	0.735	0.754	0.754	0.754	0.754	0.754	0.716	0.695	0.674	0.674	0.674	0.674	0.674	0.693	0.693	0.693	0.693	0.712	0.712	0.712	0.712	0.712	0.712	0.712	0.712	0.712	0.693	0.693	0.712	0.712	0.691	0.752	0.752	0.731	0.75	0.75	0.75	0.75	0.769
YFL025C	0.16	0.16	0.16	0.16	0.16	0.16	0.16	0.16	0.139	0.139	0.139	0.139	0.16	0.16	0.16	0.16	0.16	0.16	0.16	0.16	0.16	0.16	0.16	0.16	0.16	0.16	0.181	0.16	0.16	0.16	0.16	0.16	0.181	0.181	0.181	0.181	0.181	0.181	0.181	0.181	0.223	0.223	0.223	0.223	0.223	0.223	0.223	0.223	0.223
YBL029W	0.2	0.2	0.2	0.2	0.2	0.2	0.2	0.2	0.2	0.2	0.2	0.2	0.2	0.2	0.2	0.2	0.179	0.179	0.137	0.137	0.158	0.158	0.158	0.158	0.158	0.158	0.158	0.158	0.158	0.158	0.158	0.158	0.158	0.158	0.158	0.158	0.158	0.158	0.158	0.158	0.158	0.158	0.139	0.139	0.118	0.118	0.118	0.118	0.118
YDL063C	0.44	0.459	0.459	0.459	0.461	0.461	0.48	0.48	0.48	0.48	0.48	0.438	0.476	0.476	0.476	0.476	0.476	0.476	0.476	0.476	0.476	0.476	0.476	0.455	0.436	0.436	0.436	0.436	0.436	0.436	0.415	0.415	0.415	0.436	0.436	0.436	0.436	0.436	0.415	0.415	0.455	0.455	0.455	0.455	0.455	0.455	0.455	0.455	0.455
YPR187W	1.386	1.386	1.424	1.445	1.445	1.445	1.445	1.445	1.485	1.586	1.586	1.586	1.586	1.605	1.605	1.647	1.689	1.75	1.75	1.75	1.75	1.75	1.769	1.769	1.769	1.788	1.788	1.769	1.769	1.769	1.769	1.769	1.769	1.75	1.75	1.75	1.75	1.79	1.79	1.79	1.79	1.79	1.771	1.771	1.771	1.771	1.771	1.771	1.771
YAL058W	0.848	0.848	0.848	0.766	0.745	0.745	0.764	0.764	0.745	0.745	0.745	0.543	0.524	0.503	0.503	0.503	0.503	0.543	0.564	0.781	0.781	0.781	0.781	0.781	0.781	0.781	0.781	0.781	0.781	0.699	0.699	0.659	0.659	0.659	0.659	0.697	0.718	0.739	0.739	0.739	0.821	0.821	0.821	0.821	0.821	0.821	0.821	0.821	0.821
YNL208W	0.196	0.196	0.196	0.177	0.177	0.137	0.137	0.118	0.118	0.118	0.118	0.078	0.019	0.019	0.019	0.019	0.019	0.019	0.019	0.019	0.019	0.019	0.019	0.019	0.019	0.019	0.019	0.019	0.019	0.04	0.059	0.059	0.059	0.078	0.078	0.078	0.078	0.078	0.099	0.099	0.099	0.099	0.099	0.099	0.099	0.099	0.099	0.099	0.099
YJL213W	0.164	0.164	0.164	0.164	0.164	0.164	0.183	0.183	0.183	0.183	0.242	0.301	0.301	0.301	0.301	0.301	0.301	0.301	0.341	0.341	0.341	0.36	0.421	0.421	0.44	0.44	0.44	0.44	0.459	0.459	0.478	0.478	0.478	0.478	0.478	0.499	0.499	0.518	0.518	0.518	0.518	0.518	0.518	0.518	0.518	0.518	0.518	0.518	0.537
YJR097W	1.521	1.521	1.521	1.54	1.54	1.542	1.542	1.542	1.542	1.542	1.542	1.542	1.542	1.561	1.561	1.561	1.58	1.601	1.601	1.601	1.601	1.601	1.601	1.601	1.641	1.662	1.662	1.681	1.719	1.738	1.738	1.738	1.738	1.738	1.738	1.719	1.7	1.681	1.681	1.681	1.681	1.7	1.7	1.7	1.7	1.7	1.7	1.7	1.7
YGL166W	0.813	0.813	0.813	0.813	0.813	0.813	0.813	0.813	0.832	0.874	0.874	0.874	0.855	0.897	0.897	0.897	0.878	0.878	0.878	0.84	0.84	0.861	0.861	0.861	0.861	0.861	0.88	0.88	0.88	0.88	0.88	0.88	0.88	0.88	0.88	0.88	0.88	0.861	0.861	0.861	0.861	0.861	0.861	0.882	0.882	0.882	0.882	0.863	0.863
YNL146W	1.061	1.082	1.082	1.101	1.183	1.343	1.444	1.709	1.709	1.81	1.894	2.031	2.031	2.031	2.05	2.071	2.071	2.189	2.309	2.328	2.566	2.566	2.705	2.705	2.726	2.764	2.764	2.764	2.783	2.783	2.783	2.783	2.825	2.825	2.825	2.825	2.844	2.863	2.863	2.884	2.903	2.903	2.945	2.945	2.964	2.964	2.964	2.964	2.964
YHR116W	1	1.021	1.082	1.082	1.082	1.143	1.183	1.183	1.183	1.183	1.183	1.183	1.183	1.204	1.225	1.225	1.225	1.225	1.263	1.284	1.284	1.284	1.284	1.303	1.341	1.341	1.341	1.341	1.341	1.341	1.341	1.341	1.341	1.36	1.36	1.36	1.36	1.36	1.36	1.381	1.381	1.381	1.4	1.4	1.4	1.4	1.4	1.4	1.4
YAL051W	0.729	0.729	0.729	0.729	0.729	0.729	0.729	0.729	0.729	0.729	0.729	0.729	0.729	0.729	0.729	0.708	0.708	0.727	0.727	0.727	0.727	0.708	0.708	0.708	0.708	0.708	0.708	0.689	0.689	0.689	0.689	0.628	0.628	0.628	0.628	0.628	0.628	0.628	0.628	0.607	0.607	0.607	0.607	0.569	0.569	0.55	0.512	0.512	0.512
YDL141W	0.672	0.672	0.67	0.691	0.712	0.712	0.712	0.712	0.712	0.712	0.712	0.752	0.731	0.849	0.849	0.849	0.849	0.849	0.849	0.868	0.889	0.889	0.889	0.908	0.929	0.948	0.948	0.948	0.948	0.929	0.929	0.887	0.887	0.927	0.927	0.948	0.948	0.948	0.948	0.948	0.948	0.948	0.948	0.948	0.948	0.948	0.948	0.948	0.79
YOR227W	2.95	2.95	2.906	2.864	2.864	2.767	2.729	2.628	2.628	2.59	2.59	2.59	2.55	2.512	2.413	2.375	2.335	2.335	1.918	1.8	1.8	1.655	1.398	1.358	1.358	1.358	1.358	1.16	1.139	1.139	1.057	1.036	1.017	0.996	0.996	0.996	0.956	0.956	0.745	0.587	0.566	0.505	0.223	0.141	0.08	0.08	0.08	0.08	0.08
YDR307W	0.423	0.423	0.423	0.423	0.423	0.423	0.423	0.402	0.402	0.402	0.402	0.402	0.402	0.402	0.402	0.402	0.383	0.362	0.301	0.301	0.301	0.303	0.303	0.324	0.324	0.324	0.324	0.324	0.324	0.324	0.324	0.324	0.324	0.324	0.324	0.324	0.324	0.324	0.324	0.242	0.204	0.183	0.162	0.143	0.143	0.143	0.143	0.124	0.124
YMR183C	2.19	2.19	2.171	2.171	2.032	1.975	1.975	1.954	1.954	1.954	1.876	1.817	1.817	1.678	1.659	1.659	1.638	1.638	1.598	1.577	1.537	1.537	1.537	1.537	1.518	1.459	1.381	1.381	1.147	1.004	0.964	0.964	0.924	0.825	0.707	0.688	0.688	0.667	0.667	0.604	0.604	0.604	0.621	0.6	0.558	0.577	0.577	0.577	0.577
YKL215C	1.577	1.577	1.615	1.615	1.636	1.655	1.655	1.636	1.636	1.636	1.636	1.356	1.242	1.204	1.244	1.282	1.282	1.282	1.282	1.282	1.221	1.299	1.457	1.457	1.457	1.457	1.497	1.56	1.541	1.562	1.703	1.703	1.76	1.76	1.781	1.781	1.8	1.739	1.739	1.739	1.699	1.699	1.737	1.777	1.777	1.779	1.819	1.819	1.836
YPR185W	1.011	0.992	0.933	0.893	0.855	0.855	0.634	0.634	0.299	0.179	0.16	0.179	0.198	0.198	0.198	0.238	0.219	0.24	0.24	0.24	0.24	0.24	0.261	0.261	0.282	0.36	0.442	0.642	0.642	0.663	0.762	0.762	0.802	0.783	0.802	0.802	0.802	1.004	1.082	1.381	1.857	1.857	1.857	1.857	1.857	1.857	1.895	1.916	1.916
YPL002C	0.703	0.743	0.743	0.783	0.783	0.783	0.783	0.783	0.783	0.783	0.783	0.825	0.924	0.924	0.924	0.943	0.943	0.924	0.924	0.924	0.924	0.905	0.905	0.964	0.964	0.964	0.985	0.985	0.966	0.985	1.044	1.044	1.063	1.084	1.105	1.124	1.124	1.124	1.124	1.124	1.124	1.145	1.145	1.145	1.145	1.183	1.202	1.183	1.162
YDL090C	0.667	0.825	0.825	0.903	0.903	0.903	0.903	0.903	0.941	1.017	1.017	1.017	1.017	0.933	0.973	1.034	1.131	1.131	1.152	1.333	1.567	1.965	1.965	1.965	1.965	1.965	1.986	1.986	2.007	2.167	2.188	2.325	2.325	2.325	2.325	2.304	2.365	2.386	2.386	2.407	2.407	2.529	2.529	2.529	2.529	2.529	2.529	2.529	2.609
YMR038C	0.733	0.733	0.733	0.733	0.733	0.733	0.733	0.714	0.714	0.714	0.735	0.735	0.735	0.735	0.735	0.735	0.695	0.695	0.695	0.695	0.695	0.676	0.676	0.676	0.655	0.636	0.634	0.653	0.653	0.653	0.653	0.653	0.653	0.594	0.594	0.594	0.575	0.575	0.613	0.613	0.613	0.592	0.592	0.592	0.592	0.592	0.573	0.573	0.554
YJL061W	0.895	0.914	0.914	0.914	0.914	0.914	0.914	0.914	0.914	0.935	0.996	0.996	1.017	1.017	1.036	1.095	1.116	1.116	1.116	1.116	1.116	1.116	1.116	1.158	1.158	1.177	1.177	1.177	1.177	1.177	1.177	1.177	1.196	1.196	1.196	1.196	1.196	1.196	1.215	1.312	1.312	1.331	1.331	1.331	1.331	1.352	1.371	1.371	1.39
YNL187W	0.543	0.543	0.524	0.524	0.524	0.564	0.543	0.581	0.6	0.6	0.661	0.661	0.661	0.64	0.661	0.619	0.619	0.619	0.619	0.598	0.598	0.598	0.598	0.598	0.598	0.598	0.598	0.598	0.598	0.577	0.558	0.558	0.558	0.619	0.619	0.619	0.619	0.619	0.619	0.619	0.619	0.64	0.64	0.64	0.64	0.64	0.64	0.64	0.64
YDR089W	0.326	0.326	0.326	0.326	0.326	0.326	0.307	0.347	0.347	0.366	0.366	0.366	0.345	0.345	0.324	0.345	0.345	0.366	0.366	0.366	0.366	0.366	0.425	0.425	0.444	0.444	0.444	0.463	0.463	0.463	0.503	0.524	0.522	0.543	0.543	0.543	0.623	0.743	0.743	0.743	0.743	0.802	0.823	0.823	0.823	0.861	0.861	0.861	0.861
YJR144W	0.368	0.406	0.406	0.406	0.406	0.406	0.406	0.425	0.425	0.425	0.425	0.425	0.425	0.446	0.446	0.446	0.488	0.566	0.587	0.587	0.629	0.848	0.848	0.867	0.867	0.867	0.867	0.867	0.888	0.888	0.888	0.888	0.888	0.888	0.909	0.909	0.928	1.027	1.107	1.107	1.107	1.126	1.126	1.086	1.086	1.086	1.086	1.086	1.086
YBR175W	0.51	0.489	0.489	0.489	0.489	0.527	0.527	0.529	0.529	0.529	0.51	0.51	0.51	0.512	0.493	0.493	0.493	0.493	0.533	0.615	0.615	0.653	0.653	0.653	0.672	0.691	0.809	0.828	0.828	0.807	0.788	0.807	0.807	0.807	0.807	0.826	0.826	0.902	0.902	0.902	0.902	0.902	0.883	0.925	0.925	0.925	0.925	0.925	0.925
YIR031C	1.517	1.536	1.452	1.414	1.414	1.414	1.414	1.435	1.435	1.456	1.517	1.517	1.517	1.517	1.479	1.46	1.46	1.521	1.658	1.658	1.637	1.637	1.637	1.618	1.618	1.658	1.658	1.698	1.698	1.698	1.698	1.698	1.637	1.637	1.637	1.637	1.618	1.601	1.601	1.601	1.601	1.601	1.601	1.601	1.424	1.424	1.365	1.365	1.365
YDR281C	0.92	0.92	0.92	0.92	1.004	1.004	1.004	1.004	1.065	1.086	1.086	1.086	1.086	1.086	1.086	1.086	1.048	1.069	1.069	1.09	1.09	1.09	1.09	1.071	0.991	0.991	0.991	0.991	0.991	0.991	0.97	0.949	0.928	0.869	0.869	0.869	0.888	0.888	0.848	0.829	0.829	0.808	0.791	0.791	0.791	0.791	0.791	0.77	0.77
YPL255W	0	0	0	0	0	0	0	0	0	0	0	0	0	0	0	0	0	0	0	0	0	0.021	0.021	0.042	0.042	0.042	0.042	0.042	0.042	0.042	0.042	0.042	0.042	0.042	0.061	0.061	0.08	0.08	0.08	0.08	0.08	0.08	0.08	0.08	0.099	0.099	0.099	0.099	0.099
YGL061C	0.346	0.346	0.346	0.308	0.308	0.213	0.133	0.135	0.154	0.299	0.299	0.32	0.32	0.32	0.339	0.415	0.415	0.436	0.436	0.436	0.436	0.436	0.455	0.474	0.474	0.474	0.493	0.493	0.512	0.512	0.512	0.512	0.531	0.531	0.552	0.552	0.573	0.573	0.592	0.592	0.592	0.592	0.592	0.634	0.733	0.815	0.893	0.893	0.893
YJR070C	1.605	1.605	1.605	1.605	1.605	1.605	1.605	1.605	1.605	1.584	1.584	1.565	1.565	1.605	1.605	1.626	1.584	1.584	1.584	1.527	1.489	1.508	1.508	1.508	1.508	1.508	1.548	1.548	1.548	1.548	1.506	1.506	1.506	1.506	1.506	1.506	1.506	1.506	1.506	1.506	1.506	1.487	1.506	1.506	1.487	1.487	1.466	1.466	1.466
YOL054W	0.105	0.105	0.105	0.105	0.105	0.105	0.105	0.166	0.166	0.187	0.187	0.187	0.187	0.145	0.145	0.145	0.145	0.145	0.145	0.145	0.145	0.145	0.145	0.145	0.145	0.145	0.145	0.124	0.124	0.124	0.124	0.143	0.143	0.143	0.143	0.143	0.164	0.164	0.164	0.185	0.185	0.185	0.185	0.185	0.185	0.185	0.185	0.185	0.185
YHR138C	0.421	0.421	0.421	0.402	0.442	0.524	0.524	0.524	0.524	0.505	0.505	0.505	0.505	0.484	0.505	0.484	0.484	0.484	0.484	0.524	0.524	0.545	0.545	0.545	0.545	0.545	0.566	0.566	0.566	0.566	0.547	0.547	0.547	0.566	0.566	0.627	0.648	0.648	0.648	0.648	0.629	0.629	0.629	0.629	0.629	0.629	0.629	0.629	0.629
YPL161C	0.019	0.038	0.08	0.08	0.08	0.08	0.08	0.08	0.08	0.08	0.08	0.08	0.08	0.099	0.12	0.141	0.141	0.141	0.223	0.421	0.421	0.421	0.44	0.459	0.459	0.459	0.459	0.459	0.478	0.478	0.478	0.499	0.499	0.499	0.499	0.499	0.499	0.518	0.575	0.676	0.676	0.737	0.737	0.758	0.817	0.817	0.838	0.838	0.838
YAL020C	1.601	1.601	1.622	1.62	1.658	1.639	1.778	2.164	2.164	2.183	2.143	2.143	2.145	2.145	2.204	2.244	2.343	2.343	2.423	2.752	2.931	3.262	3.361	3.361	3.38	3.38	3.38	3.38	3.439	3.439	3.458	3.458	3.498	3.616	3.877	3.877	3.898	3.917	3.917	3.917	3.917	3.936	3.936	3.957	3.995	3.995	4.012	4.012	4.012
YDR030C	0.541	0.541	0.541	0.541	0.541	0.541	0.541	0.541	0.541	0.541	0.541	0.503	0.503	0.503	0.503	0.503	0.503	0.503	0.503	0.522	0.522	0.522	0.503	0.482	0.482	0.482	0.482	0.381	0.261	0.358	0.358	0.377	0.396	0.396	0.415	0.415	0.413	0.373	0.411	0.43	0.449	0.51	0.529	0.607	0.607	0.626	0.801	0.82	0.82
YGR154C	0.535	0.516	0.516	0.516	0.516	0.516	0.516	0.535	0.556	0.556	0.556	0.556	0.556	0.556	0.556	0.535	0.535	0.535	0.535	0.535	0.535	0.535	0.535	0.516	0.516	0.516	0.516	0.516	0.495	0.495	0.495	0.495	0.495	0.476	0.419	0.379	0.379	0.358	0.339	0.36	0.36	0.36	0.379	0.379	0.379	0.379	0.379	0.379	0.379
YNL065W	0.04	0.04	0.04	0.04	0.04	0.04	0.04	0.04	0.04	0.04	0.04	0.04	0.04	0.04	0.04	0.04	0.04	0.04	0.04	0.04	0.04	0.04	0.04	0.04	0.04	0.04	0.04	0.04	0.04	0.04	0.04	0.04	0.04	0.04	0.04	0.04	0.04	0.04	0.021	0.021	0.021	0.021	0.021	0.021	0.021	0.021	0.021	0.021	0.021
YCL016C	5.613	5.613	5.632	5.632	5.651	5.672	5.672	5.672	5.672	5.693	5.712	5.75	5.75	5.75	5.75	5.771	5.889	5.889	5.971	5.971	5.971	5.971	5.971	5.931	5.931	5.931	5.931	5.931	5.931	5.931	5.931	5.931	5.95	5.91	5.91	5.754	5.714	5.672	5.634	5.634	5.634	5.634	5.634	5.594	5.575	5.575	5.535	5.516	5.478
YHL023C	0.657	0.699	0.905	0.926	0.926	0.985	1.004	1.004	1.025	1.004	1.065	0.962	0.962	1.021	1.12	1.261	1.261	1.301	1.457	1.758	1.758	1.836	1.855	1.954	1.954	2.015	2.015	2.015	2.055	2.055	2.034	2.034	2.034	2.034	2.034	2.034	2.055	2.074	2.215	2.236	2.236	2.236	2.217	2.295	2.419	2.44	2.501	2.604	2.823
YLR002C	0.303	0.303	0.303	0.303	0.303	0.303	0.303	0.303	0.303	0.282	0.282	0.282	0.282	0.282	0.282	0.282	0.282	0.282	0.282	0.282	0.282	0.282	0.282	0.282	0.282	0.162	0.141	0.141	0.141	0.141	0.141	0.141	0.141	0.141	0.141	0.122	0.061	0.061	0.061	0.061	0.061	0.061	0.082	0.103	0.103	0.103	0.103	0.103	0.103
YHR192W	0.322	0.322	0.343	0.444	0.444	0.444	0.444	0.465	0.465	0.484	0.484	0.484	0.484	0.484	0.484	0.484	0.484	0.463	0.463	0.52	0.739	0.861	0.92	0.941	0.941	0.941	0.941	0.941	0.941	0.96	1	1	1.019	1.019	1.038	1.038	1.038	1.038	1.059	1.078	1.137	1.137	1.177	1.196	1.28	1.396	1.417	1.493	1.493
YNL005C	2.506	2.466	2.466	2.426	2.367	2.367	2.367	2.367	2.367	2.346	2.346	2.346	2.346	2.062	1.694	1.656	1.656	1.616	1.616	1.513	1.471	1.389	1.309	1.248	1.248	1.248	1.229	1.17	1.151	1.151	1.13	1.13	1.13	1.13	1.13	1.13	1.13	1.13	1.13	1.13	1.111	1.111	1.09	1.069	1.069	1.069	1.05	1.031	1.031
YNL077W	0.678	0.678	0.678	0.678	0.699	0.699	0.699	0.699	0.718	0.718	0.739	0.739	0.739	0.739	0.739	0.739	0.739	0.739	0.739	0.739	0.739	0.739	0.741	0.741	0.741	0.741	0.741	0.741	0.741	0.741	0.741	0.741	0.741	0.701	0.701	0.701	0.701	0.701	0.701	0.701	0.682	0.682	0.682	0.682	0.682	0.682	0.682	0.682	0.682
YDL004W	0.061	0.061	0.061	0.061	0.08	0.08	0.08	0.08	0.08	0.08	0.08	0.08	0.101	0.101	0.101	0.101	0.101	0.101	0.101	0.101	0.101	0.101	0.101	0.101	0.101	0.101	0.101	0.101	0.101	0.101	0.101	0.101	0.101	0.16	0.16	0.16	0.16	0.16	0.16	0.16	0.16	0.16	0.179	0.28	0.379	0.379	0.379	0.379	0.379
YFL033C	0.764	0.745	0.663	0.663	0.663	0.644	0.644	0.644	0.644	0.644	0.644	0.644	0.644	0.644	0.644	0.625	0.625	0.625	0.625	0.625	0.625	0.604	0.604	0.585	0.585	0.585	0.566	0.568	0.568	0.568	0.568	0.549	0.549	0.53	0.53	0.53	0.53	0.53	0.53	0.509	0.509	0.328	0.286	0.265	0.265	0.265	0.265	0.265	0.265
YDL193W	0.417	0.417	0.417	0.417	0.417	0.535	0.535	0.611	0.611	0.611	0.611	0.63	0.63	0.649	0.649	0.649	0.649	0.649	0.649	0.649	0.649	0.649	0.649	0.649	0.649	0.649	0.649	0.649	0.649	0.649	0.649	0.649	0.649	0.649	0.649	0.649	0.649	0.649	0.611	0.611	0.611	0.611	0.611	0.611	0.611	0.611	0.632	0.632	0.632
YHL015W	2.099	2.099	2.099	2.099	2.099	2.099	2.099	2.099	2.099	2.099	2.099	2.099	2.099	2.099	2.099	2.017	2.017	2.017	2.017	1.998	1.998	1.998	1.939	1.899	1.88	1.88	1.88	1.821	1.821	1.802	1.764	1.764	1.629	1.608	1.589	1.549	1.488	1.488	1.488	1.488	1.488	1.488	1.488	1.488	1.488	1.448	1.429	1.429	1.351
YGL004C	0.522	0.564	0.621	0.663	0.703	0.762	0.762	0.783	0.783	0.783	0.783	0.783	0.783	0.783	0.825	0.785	0.804	0.804	0.804	0.804	0.804	0.785	0.785	0.785	0.785	0.804	0.804	0.804	0.804	0.804	0.823	0.823	0.823	0.823	0.823	0.823	0.823	0.823	0.844	0.863	0.882	0.882	0.882	0.882	0.882	0.882	0.882	0.882	0.882
YER056C	0.04	0.04	0.04	0.04	0.04	0.04	0.04	0.04	0.04	0.04	0.04	0.04	0.04	0.04	0.04	0.021	0.021	0.021	0.021	0.021	0.021	0.021	0.021	0.021	0.021	0.021	0.021	0.021	0.021	0.021	0.021	0.021	0.021	0.021	0.021	0.021	0.021	0.021	0.021	0.021	0.021	0.021	0.021	0.021	0.021	0.021	0.021	0.021	0.021
YBR221C	0.855	0.855	0.855	0.855	0.855	0.834	0.834	0.834	0.834	0.834	0.855	0.855	0.855	0.874	0.874	0.912	0.912	0.912	0.912	0.912	0.912	0.912	0.912	0.912	0.931	0.931	0.931	0.931	0.931	0.931	0.931	0.931	0.931	0.931	0.931	0.931	0.931	0.931	0.931	0.931	0.931	0.931	0.931	0.931	0.931	0.931	0.931	0.931	0.931
YIL129C	4.897	4.897	4.897	4.878	4.878	4.878	4.878	4.878	4.878	4.859	4.859	4.859	4.838	4.859	4.859	4.859	4.859	4.842	4.842	4.842	4.783	4.762	4.762	4.741	4.722	4.703	4.703	4.661	4.638	4.659	4.64	4.64	4.619	4.598	4.598	4.598	4.556	4.535	4.535	4.303	4.244	4.223	4.124	4.105	4.105	4.105	3.983	3.964	3.964
YCR051W	0.653	0.794	0.794	0.813	0.794	0.836	0.836	0.914	1.074	1.156	1.175	1.175	1.175	1.196	1.255	1.255	1.333	1.451	1.451	1.451	1.571	1.571	1.571	1.634	1.653	1.674	1.733	1.733	1.754	1.754	1.754	1.754	1.754	1.792	1.792	1.792	1.811	1.811	1.851	1.851	1.851	1.851	1.851	1.851	1.851	1.851	1.832	1.811	1.811
YKR082W	1.611	1.611	1.611	1.611	1.611	1.611	1.63	1.63	1.63	1.63	1.63	1.63	1.63	1.63	1.649	1.647	1.647	1.647	1.647	1.647	1.668	1.647	1.647	1.647	1.647	1.647	1.647	1.647	1.647	1.647	1.626	1.626	1.645	1.645	1.645	1.645	1.567	1.588	1.506	1.506	1.506	1.47	1.472	1.493	1.493	1.55	1.55	1.55	1.569
YDR457W	0.495	0.495	0.516	0.516	0.535	0.535	0.516	0.516	0.516	0.516	0.516	0.558	0.579	0.579	0.579	0.579	0.6	0.678	0.697	0.697	0.697	0.697	0.697	0.697	0.697	0.697	0.697	0.697	0.697	0.697	0.718	0.737	0.737	0.737	0.737	0.777	0.777	0.798	0.798	0.798	0.798	0.798	0.798	0.817	0.798	0.798	0.819	0.84	0.84
YHR078W	0.244	0.244	0.223	0.16	0.16	0.16	0.16	0.16	0.139	0.139	0.16	0.16	0.16	0.16	0.16	0.16	0.16	0.16	0.16	0.16	0.16	0.16	0.16	0.16	0.16	0.16	0.101	0.08	0.08	0.061	0.061	0.061	0.061	0.061	0.061	0.061	0.061	0.061	0.061	0.04	0.04	0.04	0.04	0.04	0.04	0.04	0.04	0.04	0.04
YBL039C	0.145	0.145	0.145	0.204	0.324	0.324	0.324	0.324	0.324	0.324	0.324	0.324	0.324	0.343	0.343	0.343	0.343	0.301	0.339	0.457	0.661	0.661	0.661	0.661	0.661	0.661	0.661	0.779	0.935	1.19	1.19	1.19	1.19	1.272	1.272	1.293	1.413	1.413	1.413	1.432	1.432	1.432	1.47	1.632	2.455	2.474	2.474	2.474	2.493
YKL020C	2.122	2.101	2.101	2.08	2.08	2.08	2.08	2.08	2.059	2.059	2.078	2.078	2.078	2.04	2.04	2.021	1.981	1.981	1.981	1.981	1.981	1.981	1.88	1.861	1.84	1.84	1.84	1.84	1.84	1.8	1.781	1.343	1.322	1.322	1.223	0.865	0.823	0.783	0.783	0.741	0.72	0.699	0.699	0.699	0.718	0.718	0.718	0.718	0.661
YBR210W	0.562	0.522	0.463	0.463	0.463	0.444	0.404	0.404	0.383	0.383	0.383	0.322	0.301	0.282	0.282	0.282	0.282	0.282	0.282	0.282	0.263	0.244	0.244	0.244	0.244	0.244	0.244	0.244	0.244	0.244	0.244	0.244	0.244	0.244	0.223	0.162	0.162	0.162	0.143	0.143	0.122	0.122	0.122	0.122	0.101	0.04	0.04	0.04	0.04
YOL101C	0.722	0.722	0.743	0.743	0.863	0.863	0.884	0.924	0.964	1.023	1.023	1.042	1.042	1.042	1.042	1.042	1.145	1.185	1.64	1.64	1.64	1.64	1.661	1.703	1.802	1.823	2.004	2.004	2.004	2.025	2.025	2.046	2.046	2.105	2.265	2.328	2.328	2.328	2.328	2.37	2.37	2.391	2.391	2.391	2.391	2.391	2.391	2.37	2.391
YNL283C	0.977	0.977	0.895	0.876	0.876	0.777	0.777	0.737	0.716	0.716	0.579	0.579	0.541	0.501	0.501	0.482	0.482	0.181	0.141	0.101	0.101	0.101	0.101	0.08	0.08	0.08	0.08	0.061	0.04	0.04	0.04	0.04	0.04	0.04	0.04	0.04	0.04	0.04	0.04	0.04	0.04	0.04	0.04	0.04	0.04	0.04	0.019	0.04	0.04
YDL211C	0.579	0.579	0.579	0.579	0.579	0.579	0.579	0.621	0.64	0.781	0.802	0.802	0.802	0.802	0.802	0.802	0.802	0.802	0.802	0.802	0.802	0.802	0.802	0.84	0.84	0.84	0.84	0.84	0.821	0.821	0.8	0.819	0.819	0.857	0.937	0.937	0.937	0.937	0.937	0.937	0.937	0.937	0.937	0.937	0.975	1.072	1.053	1.053	1.053
YDR111C	3.21	3.17	3.17	3.111	3.09	3.069	2.993	2.951	2.951	2.89	2.89	2.869	2.848	2.848	2.378	2.14	2.06	2.041	2.003	1.963	1.942	1.942	1.803	1.763	1.763	1.763	1.763	1.763	1.763	1.763	1.725	1.725	1.685	1.664	1.664	1.548	1.548	1.489	1.348	1.348	1.348	1.291	1.291	0.996	0.817	0.817	0.817	0.798	0.798
YDR242W	0.432	0.375	0.375	0.375	0.375	0.356	0.356	0.356	0.356	0.337	0.358	0.339	0.318	0.318	0.337	0.337	0.318	0.339	0.318	0.318	0.318	0.299	0.318	0.316	0.316	0.316	0.316	0.316	0.316	0.295	0.295	0.295	0.276	0.276	0.276	0.276	0.255	0.215	0.236	0.236	0.236	0.236	0.236	0.217	0.217	0.198	0.198	0.198	0.198
YBR092C	2.653	2.613	2.634	2.613	2.613	2.634	2.634	2.634	2.615	2.615	2.615	2.537	2.478	2.459	2.459	2.459	2.459	2.459	2.459	2.459	2.459	2.438	2.438	2.381	2.381	2.381	2.28	2.219	2.219	2.179	2.179	2.059	2.04	2.04	2	2	1.979	1.922	1.884	1.863	1.863	1.863	1.863	1.863	1.825	1.825	1.825	1.785	1.785
YOR243C	0.815	0.836	0.878	0.897	0.897	0.916	0.916	0.916	0.916	0.916	0.916	0.916	0.935	0.975	0.975	1.015	1.015	1.015	1.015	1.015	1.034	1.034	1.034	1.034	1.034	1.034	1.034	1.013	1.013	1.013	1.013	1.034	1.034	1.053	1.053	1.074	1.074	1.074	1.074	1.074	1.074	1.074	1.074	1.074	1.074	1.074	1.074	1.074	1.055
YDR251W	1.659	1.621	1.562	1.562	1.358	1.236	1.217	1.217	1.116	1.076	1.055	1.076	1.076	1.076	0.979	0.979	0.979	0.958	0.819	0.838	0.838	0.838	0.838	0.838	0.838	0.663	0.663	0.602	0.522	0.442	0.423	0.423	0.423	0.423	0.423	0.423	0.423	0.423	0.442	0.442	0.442	0.442	0.44	0.44	0.44	0.44	0.44	0.461	0.461
YBR123C	0.427	0.448	0.427	0.427	0.427	0.427	0.408	0.408	0.408	0.408	0.471	0.471	0.49	0.49	0.49	0.49	0.511	0.49	0.49	0.49	0.49	0.49	0.49	0.469	0.469	0.469	0.469	0.469	0.469	0.469	0.45	0.45	0.45	0.45	0.45	0.45	0.45	0.45	0.45	0.45	0.49	0.49	0.49	0.49	0.49	0.49	0.49	0.49	0.49
YBR121C	0.68	0.68	0.68	0.718	0.739	0.758	0.758	0.758	0.758	0.758	0.758	0.777	0.777	0.777	0.777	0.758	0.718	0.718	0.737	0.737	0.737	0.737	0.737	0.657	0.617	0.598	0.598	0.638	0.638	0.638	0.659	0.678	0.678	0.678	0.678	0.678	0.657	0.657	0.657	0.64	0.579	0.558	0.558	0.64	0.661	0.661	0.661	0.661	0.661
YHL038C	0.337	0.337	0.455	0.455	0.455	0.455	0.493	0.531	0.531	0.531	0.531	0.552	0.611	0.611	0.611	0.632	0.632	0.632	0.651	0.691	0.691	0.729	0.83	0.851	0.851	0.851	0.851	0.851	0.851	0.893	0.933	0.954	0.954	0.954	0.954	1.013	1.213	1.331	1.371	1.47	1.691	1.691	1.71	1.71	1.71	1.71	1.729	1.748	1.769
YLL012W	0.206	0.206	0.206	0.164	0.103	0.103	0.103	0.063	0.063	0.063	0.063	0.042	0.042	0.042	0.042	0.042	0.042	0.042	0.042	0.042	0.042	0.042	0.042	0.042	0.042	0.042	0.042	0.042	0.042	0.042	0.042	0.042	0.042	0.042	0.042	0.042	0.042	0.042	0.021	0.021	0.021	0.021	0.021	0.021	0.021	0.021	0.021	0.021	0
YGL114W	0.685	0.687	0.687	0.687	0.668	0.668	0.668	0.668	0.668	0.649	0.668	0.689	0.75	0.868	0.868	0.889	0.91	0.91	0.91	0.95	0.95	0.931	0.912	0.912	0.912	0.912	0.969	0.988	1.007	1.007	1.007	1.007	1.007	1.007	0.988	0.988	0.95	0.971	0.912	0.912	0.912	0.931	0.931	0.912	0.912	0.912	0.912	0.912	0.912
YPL204W	2.582	2.582	2.582	2.582	2.582	2.582	2.563	2.563	2.388	2.35	2.331	2.192	2.173	2.173	2.173	2.116	2.078	2.078	1.903	1.903	1.903	1.884	1.884	1.884	1.846	1.846	1.825	0.943	0.787	0.642	0.642	0.621	0.621	0.621	0.6	0.581	0.581	0.581	0.581	0.581	0.581	0.581	0.465	0.244	0.223	0.223	0.223	0.223	0.223
YDR011W	0.486	0.486	0.486	0.486	0.486	0.505	0.505	0.505	0.505	0.505	0.505	0.505	0.484	0.484	0.484	0.484	0.484	0.484	0.463	0.463	0.442	0.442	0.442	0.381	0.381	0.381	0.381	0.381	0.381	0.36	0.36	0.36	0.36	0.36	0.339	0.339	0.339	0.339	0.339	0.339	0.339	0.339	0.318	0.318	0.318	0.318	0.318	0.318	0.318
YCL054W	0.926	0.926	0.966	0.966	0.966	0.966	0.966	0.966	0.966	0.987	0.987	0.987	1.027	1.027	1.027	1.027	1.027	1.027	1.027	1.027	1.027	1.048	1.048	1.069	1.069	1.05	1.031	1.012	1.012	0.993	0.808	0.808	0.808	0.787	0.808	0.787	0.787	0.787	0.787	0.787	0.726	0.707	0.688	0.669	0.669	0.69	0.69	0.709	0.709
YBR060C	1.414	1.414	1.414	1.414	1.414	1.414	1.414	1.414	1.414	1.414	1.433	1.412	1.412	1.412	1.412	1.412	1.412	1.37	1.37	1.37	1.37	1.391	1.391	1.391	1.391	1.391	1.391	1.391	1.372	1.372	1.353	1.353	1.353	1.353	1.374	1.395	1.395	1.395	1.395	1.395	1.395	1.275	1.176	1.176	1.176	1.176	1.176	1.176	1.197
YER028C	0.28	0.28	0.28	0.28	0.28	0.28	0.28	0.28	0.28	0.28	0.28	0.28	0.28	0.28	0.28	0.28	0.28	0.28	0.28	0.28	0.28	0.28	0.301	0.341	0.341	0.341	0.362	0.362	0.362	0.362	0.362	0.362	0.362	0.362	0.362	0.362	0.362	0.362	0.362	0.362	0.381	0.423	0.423	0.423	0.423	0.423	0.423	0.444	0.444
YDR255C	1.472	1.472	1.472	1.472	1.472	1.472	1.453	1.455	1.474	1.474	1.474	1.495	1.495	1.476	1.478	1.478	1.478	1.478	1.478	1.478	1.379	1.398	1.398	1.398	1.398	1.417	1.398	1.398	1.398	1.398	1.438	1.438	1.419	1.419	1.419	1.44	1.44	1.419	1.419	1.48	1.459	1.478	1.499	1.499	1.499	1.499	1.499	1.499	1.499
YOL075C	1.312	1.312	1.312	1.331	1.331	1.35	1.31	1.31	1.289	1.289	1.289	1.076	0.937	0.935	0.935	0.935	0.935	0.914	0.914	0.914	0.752	0.653	0.79	0.769	0.769	0.769	0.769	0.769	0.769	0.769	0.811	0.872	0.872	0.872	0.872	0.872	0.872	0.872	0.872	0.872	0.872	0.832	0.889	1.026	1.3	1.3	1.46	1.46	1.46
YDR179W-A	0.869	0.848	0.848	0.848	0.785	0.785	0.785	0.785	0.785	0.806	0.806	0.806	0.587	0.568	0.547	0.528	0.528	0.528	0.528	0.528	0.591	0.591	0.61	0.61	0.629	0.587	0.608	0.608	0.608	0.608	0.608	0.608	0.608	0.568	0.547	0.547	0.547	0.547	0.61	0.631	0.631	0.631	0.631	0.631	0.591	0.61	0.61	0.61	0.61
YIL049W	0.406	0.406	0.406	0.425	0.463	0.463	0.463	0.463	0.444	0.425	0.404	0.404	0.404	0.404	0.425	0.425	0.425	0.404	0.383	0.383	0.522	0.541	0.541	0.541	0.52	0.52	0.52	0.6	0.6	0.6	0.619	0.619	0.619	0.598	0.577	0.577	0.577	0.596	0.634	0.634	0.634	0.634	0.615	0.634	0.634	0.634	0.634	0.712	0.731
YOL088C	0.021	0.021	0.021	0.021	0.021	0.021	0.021	0.021	0.042	0.042	0.042	0.061	0.061	0.061	0.061	0.061	0.061	0.061	0.061	0.061	0.061	0.061	0.061	0.061	0.061	0.061	0.061	0.061	0.061	0.061	0.061	0.061	0.061	0.082	0.103	0.103	0.103	0.103	0.124	0.124	0.185	0.204	0.225	0.225	0.225	0.347	0.347	0.347	0.385
YNL156C	1.301	1.301	1.301	1.343	1.364	1.364	1.364	1.364	1.364	1.364	1.364	1.364	1.362	1.383	1.383	1.383	1.383	1.324	1.303	1.303	1.284	1.284	1.303	1.303	1.303	1.303	1.265	1.265	1.246	1.246	1.246	1.227	1.227	1.227	1.227	1.227	1.227	1.227	1.227	1.132	1.113	1.113	1.029	1.029	1.012	1.05	1.05	1.05	1.05
YOR137C	0.341	0.341	0.341	0.341	0.301	0.28	0.28	0.28	0.221	0.242	0.301	0.301	0.301	0.301	0.301	0.301	0.301	0.301	0.301	0.32	0.32	0.32	0.32	0.32	0.32	0.32	0.32	0.32	0.32	0.339	0.339	0.339	0.339	0.339	0.339	0.339	0.339	0.339	0.339	0.339	0.339	0.339	0.339	0.339	0.36	0.36	0.36	0.36	0.36
YDR363W-A	0.082	0.082	0.082	0.082	0.082	0.082	0.082	0.082	0.082	0.082	0.082	0.082	0.061	0.042	0.042	0.042	0.042	0.042	0.042	0.042	0.021	0.021	0.021	0.021	0.021	0.021	0.021	0.021	0.021	0.021	0.021	0.021	0.021	0.021	0.021	0.021	0.04	0.04	0.08	0.08	0.08	0.08	0.08	0.08	0.08	0.08	0.08	0.08	0.08
YDR323C	0.185	0.185	0.185	0.185	0.185	0.185	0.206	0.206	0.206	0.187	0.187	0.187	0.187	0.187	0.187	0.166	0.187	0.187	0.187	0.187	0.187	0.166	0.166	0.166	0.166	0.166	0.166	0.166	0.166	0.185	0.244	0.244	0.244	0.244	0.244	0.244	0.244	0.244	0.244	0.223	0.261	0.261	0.28	0.28	0.28	0.28	0.299	0.299	0.299
YPL083C	0.381	0.381	0.381	0.381	0.402	0.402	0.402	0.402	0.402	0.438	0.438	0.495	0.516	0.516	0.516	0.516	0.537	0.497	0.497	0.516	0.516	0.516	0.516	0.516	0.495	0.514	0.514	0.514	0.514	0.514	0.514	0.533	0.552	0.632	0.632	0.632	0.632	0.67	0.71	0.71	0.71	0.71	0.71	0.71	0.71	0.71	0.691	0.691	0.691
YDL036C	0.678	0.678	0.678	0.678	0.617	0.638	0.638	0.638	0.638	0.638	0.638	0.659	0.72	0.72	0.72	0.72	0.72	0.699	0.699	0.718	0.718	0.718	0.699	0.678	0.72	0.701	0.701	0.701	0.722	0.722	0.741	0.741	0.741	0.741	0.741	0.741	0.741	0.741	0.741	0.722	0.722	0.701	0.701	0.701	0.682	0.72	0.72	0.72	0.72
YDL143W	1.289	1.289	1.289	1.327	1.327	1.327	1.348	1.386	1.386	1.386	1.386	1.386	1.386	1.386	1.386	1.407	1.447	1.447	1.468	1.527	1.527	1.527	1.527	1.527	1.527	1.527	1.527	1.487	1.487	1.487	1.487	1.487	1.487	1.487	1.487	1.487	1.487	1.428	1.428	1.388	1.369	1.388	1.388	1.531	1.55	1.55	1.55	1.55	1.55
YDL051W	1.12	1.12	1.12	1.101	1.101	1.101	1.101	1.101	1.101	1.082	1.082	1.082	1.061	1.061	1.061	1.042	1.042	1.002	1.002	1.002	1.002	1.002	1.002	1.002	0.983	1.004	1.004	1.004	1.004	1.004	0.983	0.983	0.825	0.764	0.745	0.745	0.745	0.745	0.726	0.724	0.703	0.722	0.722	0.722	0.722	0.722	0.722	0.741	0.68
YML046W	0.099	0.141	0.141	0.303	0.362	0.362	0.421	0.421	0.421	0.463	0.463	0.501	0.522	0.581	0.602	0.602	0.663	0.804	0.804	0.804	0.804	0.804	0.804	0.804	0.804	0.804	0.825	0.844	0.865	0.865	0.884	0.943	0.983	1.004	1.004	1.004	1.004	1.004	1.004	1.004	1.004	1.004	1.004	1.004	1.023	1.023	1.023	1.023	1.023
YNL123W	0.674	0.693	0.733	0.733	0.733	0.733	0.733	0.752	0.752	0.752	0.752	0.752	0.752	0.712	0.691	0.691	0.691	0.731	0.731	0.731	0.731	0.712	0.712	0.712	0.712	0.712	0.712	0.712	0.712	0.712	0.712	0.712	0.712	0.712	0.712	0.712	0.712	0.712	0.733	0.752	0.752	0.752	0.752	0.752	0.695	0.695	0.676	0.695	0.695
YPR037C	1.666	1.666	1.666	1.687	1.706	1.706	1.845	1.845	1.864	1.944	1.944	1.944	1.944	1.906	1.925	1.925	1.925	2.167	2.544	2.603	2.641	2.795	2.795	2.835	2.854	2.854	2.854	2.854	2.835	2.877	2.896	2.917	2.917	2.917	2.938	2.938	2.936	2.955	2.955	2.953	2.972	2.972	2.972	2.972	2.972	2.972	2.972	2.972	2.972
YGR150C	0.261	0.24	0.24	0.24	0.24	0.24	0.339	0.339	0.339	0.339	0.339	0.339	0.339	0.339	0.358	0.358	0.358	0.358	0.358	0.358	0.377	0.377	0.377	0.377	0.377	0.377	0.377	0.377	0.377	0.377	0.377	0.377	0.377	0.377	0.396	0.377	0.377	0.419	0.419	0.44	0.44	0.44	0.44	0.44	0.44	0.421	0.4	0.421	0.461
YDL018C	0.284	0.284	0.284	0.322	0.322	0.322	0.322	0.301	0.301	0.341	0.341	0.341	0.341	0.341	0.362	0.362	0.402	0.402	0.402	0.402	0.402	0.402	0.402	0.402	0.402	0.402	0.402	0.402	0.402	0.44	0.501	0.522	0.623	0.989	0.989	0.989	1.027	1.027	1.046	1.046	1.046	1.046	1.046	1.046	1.046	1.046	1.067	1.067	1.067
YDR239C	0.101	0.122	0.122	0.122	0.122	0.122	0.122	0.122	0.122	0.122	0.122	0.122	0.122	0.183	0.202	0.221	0.221	0.221	0.221	0.24	0.261	0.282	0.282	0.282	0.282	0.282	0.322	0.425	0.425	0.425	0.444	0.444	0.444	0.444	0.444	0.444	0.444	0.444	0.444	0.465	0.465	0.484	0.484	0.484	0.484	0.484	0.484	0.484	0.484
YOL036W	0.792	0.792	0.794	0.794	0.794	0.773	0.773	0.735	0.735	0.756	0.756	0.716	0.716	0.716	0.716	0.716	0.737	0.737	0.737	0.737	0.737	0.737	0.737	0.737	0.737	0.758	0.758	0.737	0.758	0.758	0.758	0.758	0.758	0.758	0.758	0.76	0.739	0.739	0.72	0.72	0.72	0.72	0.701	0.72	0.72	0.72	0.72	0.72	0.699
YKR024C	1.179	1.179	0.893	0.855	0.876	0.897	1.213	1.575	1.596	1.636	1.716	2.312	2.937	2.916	2.975	3.036	3.036	3.036	3.183	3.812	3.852	3.993	4.071	4.671	4.709	4.966	5.337	5.495	5.493	5.535	5.573	5.889	6.306	6.344	6.736	6.873	6.892	7.28	7.28	7.299	7.337	7.356	7.356	7.356	7.356	7.415	7.415	7.453	7.453
YHR198C	1.031	1.01	1.01	0.93	0.93	0.93	0.892	0.892	0.892	0.873	0.873	0.875	0.875	0.875	0.875	0.856	0.814	0.793	0.896	1.014	1.014	1.014	1.014	1.014	1.014	0.974	0.953	0.991	0.991	0.991	0.991	0.991	0.991	0.953	0.953	0.953	0.953	0.934	0.934	0.934	0.913	0.913	0.913	0.894	0.873	0.852	0.852	0.852	0.871
YMR312W	0.227	0.227	0.227	0.227	0.227	0.166	0.124	0.124	0.103	0.103	0.103	0.103	0.103	0.103	0.103	0.103	0.084	0.063	0.021	0.021	0.021	0.021	0.021	0.021	0.021	0.021	0.021	0.021	0.021	0.021	0.021	0.021	0.021	0.021	0.021	0.021	0.042	0.082	0.082	0.082	0.082	0.082	0.082	0.082	0.082	0.082	0.082	0.082	0.082
YMR117C	1.611	1.611	1.611	1.611	1.611	1.611	1.611	1.63	1.672	1.672	1.788	1.788	1.809	1.809	1.809	1.866	1.906	1.967	2.047	2.066	2.125	2.144	2.144	2.144	2.144	2.144	2.144	2.163	2.182	2.182	2.182	2.182	2.182	2.182	2.182	2.22	2.22	2.22	2.241	2.241	2.241	2.241	2.241	2.241	2.241	2.241	2.241	2.241	2.241
YPL018W	1.497	1.497	1.497	1.497	1.436	1.417	1.415	1.415	1.415	1.415	1.512	1.512	1.533	1.533	1.533	1.533	1.533	1.493	1.493	1.493	1.493	1.453	1.453	1.453	1.453	1.453	1.318	1.318	1.173	1.032	0.971	0.971	0.971	0.971	0.971	1.049	1.049	1.049	1.068	1.068	1.068	1.068	1.068	1.089	1.11	1.11	1.11	1.11	1.129
YKL033W	0.931	0.931	0.931	0.931	0.931	0.912	0.874	0.874	0.874	0.874	0.815	0.714	0.632	0.575	0.575	0.655	0.655	0.674	0.693	0.693	0.693	0.712	0.712	0.733	0.771	0.828	0.828	0.885	0.864	0.864	0.885	0.885	0.885	0.885	0.824	0.824	0.843	0.862	0.862	0.862	0.862	0.862	0.862	0.862	0.803	0.803	0.822	0.963	1.123
YDR525W-A	0	0	0	0	0	0	0	0	0	0	0	0	0	0	0	0	0	0	0	0	0	0	0	0	0	0	0	0	0	0	0	0	0	0	0	0	0	0	0	0	0	0	0	0	0	0	0	0	0
YOR034C	0.385	0.385	0.385	0.385	0.385	0.404	0.425	0.425	0.446	0.446	0.446	0.446	0.465	0.465	0.465	0.484	0.484	0.505	0.505	0.526	0.526	0.526	0.526	0.526	0.526	0.526	0.526	0.526	0.526	0.526	0.526	0.526	0.547	0.547	0.547	0.547	0.547	0.547	0.547	0.528	0.528	0.528	0.528	0.549	0.549	0.549	0.549	0.549	0.549
YER019C-A	0.709	0.709	0.73	0.73	0.73	0.73	0.73	0.73	0.711	0.65	0.65	0.631	0.612	0.612	0.612	0.612	0.591	0.591	0.509	0.509	0.509	0.509	0.509	0.509	0.509	0.509	0.509	0.509	0.509	0.509	0.509	0.509	0.509	0.509	0.509	0.509	0.509	0.509	0.324	0.265	0.204	0.223	0.223	0.223	0.223	0.223	0.223	0.223	0.223
YGR130C	0.078	0.078	0.059	0.059	0.099	0.099	0.099	0.099	0.099	0.099	0.099	0.099	0.099	0.099	0.099	0.099	0.099	0.099	0.099	0.099	0.099	0.099	0.099	0.099	0.099	0.099	0.099	0.099	0.08	0.08	0.08	0.08	0.08	0.08	0.08	0.08	0.08	0.099	0.139	0.181	0.32	0.32	0.32	0.339	0.339	0.36	0.36	0.36	0.36
YBR111C	0.726	0.764	0.764	0.764	0.743	0.743	0.8	0.8	0.8	0.8	0.8	0.781	0.781	0.781	0.781	0.781	0.781	0.781	0.802	0.821	0.821	0.903	0.903	0.903	0.903	0.903	0.905	0.905	0.924	0.924	0.924	0.943	0.943	0.943	0.943	0.962	0.962	0.962	0.981	0.981	0.962	0.962	0.903	0.844	0.844	0.882	0.924	0.924	0.924
YGL210W	0.451	0.451	0.432	0.432	0.432	0.432	0.432	0.432	0.472	0.472	0.514	0.514	0.514	0.514	0.533	0.533	0.552	0.571	0.571	0.571	0.592	0.573	0.573	0.573	0.632	0.632	0.632	0.632	0.651	0.651	0.651	0.651	0.651	0.651	0.651	0.651	0.651	0.67	0.651	0.651	0.651	0.651	0.651	0.651	0.632	0.653	0.632	0.632	0.691
YDL128W	0.408	0.427	0.448	0.448	0.448	0.448	0.448	0.448	0.427	0.427	0.427	0.427	0.427	0.427	0.427	0.467	0.467	0.446	0.427	0.427	0.345	0.324	0.345	0.345	0.345	0.366	0.366	0.366	0.366	0.366	0.345	0.345	0.345	0.345	0.345	0.324	0.303	0.303	0.303	0.282	0.282	0.282	0.282	0.282	0.282	0.263	0.263	0.263	0.263
YNL317W	0.583	0.602	0.844	0.966	0.966	0.966	1.004	0.985	1.004	1.004	1.025	1.004	1.004	0.985	0.985	0.985	0.983	0.983	0.983	0.983	0.983	0.983	0.983	1.002	1.002	1.021	1.021	1.021	1.021	1.042	1.042	1.042	1.042	1.023	1.023	1.023	1.023	1.023	1.023	1.023	1.023	1.023	1.023	1.002	1.002	1.002	1.023	1.025	1.025
YMR001C	0	0	0	0.019	0.019	0.019	0.019	0.019	0.019	0.019	0.019	0.019	0.019	0.019	0.019	0.019	0.019	0.019	0.038	0.038	0.038	0.038	0.038	0.057	0.078	0.078	0.078	0.078	0.078	0.078	0.078	0.078	0.078	0.078	0.097	0.097	0.097	0.097	0.097	0.097	0.116	0.116	0.116	0.116	0.116	0.116	0.116	0.116	0.116
YJR139C	1.112	1.013	1.013	0.992	0.992	0.992	0.952	0.952	0.952	0.952	0.933	0.933	0.933	0.933	0.912	0.912	0.912	0.912	0.912	0.912	0.893	0.855	0.796	0.775	0.815	0.815	0.834	0.855	0.855	0.855	0.855	0.815	0.815	0.815	0.815	0.815	0.796	0.796	0.737	0.737	0.737	0.678	0.678	0.697	0.76	0.76	0.76	0.76	0.76
YOL040C	0	0	0	0	0	0	0	0	0	0	0	0	0	0	0	0	0	0	0	0	0	0	0	0	0	0	0	0	0	0	0	0	0	0	0	0	0	0	0	0	0	0	0	0	0	0	0	0	0
YJR088C	1.301	1.383	1.402	1.402	1.402	1.402	1.423	1.423	1.463	1.463	1.463	1.463	1.463	1.423	1.423	1.442	1.442	1.442	1.442	1.442	1.442	1.442	1.482	1.541	1.541	1.541	1.541	1.541	1.541	1.541	1.579	1.621	1.661	1.68	1.68	1.68	1.68	1.68	1.68	1.68	1.621	1.621	1.64	1.64	1.64	1.64	1.602	1.602	1.621
YOR193W	0.381	0.381	0.381	0.381	0.381	0.362	0.362	0.362	0.322	0.322	0.322	0.322	0.322	0.322	0.322	0.322	0.24	0.24	0.219	0.219	0.2	0.2	0.2	0.2	0.181	0.181	0.221	0.221	0.221	0.221	0.221	0.24	0.24	0.24	0.24	0.24	0.24	0.24	0.24	0.219	0.219	0.219	0.219	0.219	0.219	0.219	0.198	0.198	0.198
YLR010C	0.589	0.589	0.589	0.589	0.589	0.509	0.448	0.427	0.427	0.427	0.408	0.408	0.408	0.408	0.427	0.427	0.427	0.427	0.427	0.427	0.427	0.242	0.183	0.183	0.183	0.183	0.183	0.164	0.164	0.185	0.244	0.263	0.263	0.263	0.263	0.263	0.263	0.263	0.282	0.282	0.282	0.282	0.282	0.282	0.322	0.566	0.688	0.688	0.688
YKL048C	1.198	1.198	1.198	1.198	1.198	1.198	1.217	1.28	1.299	1.358	1.358	1.358	1.358	1.358	1.358	1.358	1.358	1.358	1.358	1.396	1.396	1.396	1.396	1.396	1.396	1.377	1.398	1.398	1.417	1.417	1.436	1.436	1.436	1.436	1.436	1.398	1.415	1.436	1.499	1.499	1.499	1.499	1.499	1.457	1.476	1.476	1.476	1.476	1.476
YKR056W	0.998	0.998	1.017	1.017	1.017	1.074	1.074	1.074	1.074	1.074	1.074	1.074	1.093	1.093	1.093	1.093	1.093	1.093	1.093	1.093	1.093	1.093	1.093	1.093	1.131	1.173	1.173	1.194	1.194	1.194	1.194	1.194	1.194	1.215	1.215	1.215	1.215	1.215	1.215	1.215	1.215	1.215	1.215	1.215	1.215	1.215	1.215	1.215	1.215
YPL155C	1.108	1.129	1.129	1.129	1.129	1.129	1.129	1.129	1.129	1.108	1.108	1.087	1.108	1.108	1.108	1.129	1.129	1.129	1.131	1.131	1.131	1.131	1.131	1.11	1.11	1.129	1.129	1.11	1.089	1.129	1.15	1.15	1.19	1.19	1.19	1.19	1.19	1.19	1.15	1.15	1.15	1.15	1.15	1.15	1.15	1.091	1.091	1.091	1.091
YDR214W	1.449	1.449	1.449	1.449	1.449	1.43	1.43	1.43	1.43	1.371	1.234	1.013	0.931	0.912	0.912	0.893	0.83	0.773	0.773	0.773	0.754	0.733	0.733	0.712	0.712	0.59	0.59	0.59	0.451	0.451	0.451	0.354	0.335	0.335	0.316	0.316	0.316	0.297	0.297	0.297	0.259	0.259	0.259	0.259	0.259	0.259	0.259	0.259	0.259
YMR110C	0.956	0.937	0.937	0.937	1.196	1.335	1.554	1.575	1.575	1.575	1.594	1.594	1.594	1.613	1.613	1.613	1.613	1.613	1.613	1.634	1.634	1.672	1.672	1.672	1.672	1.693	1.693	1.693	1.693	1.693	1.714	1.693	1.693	1.714	1.714	1.733	1.714	1.714	1.714	1.735	1.735	1.735	1.754	1.754	1.754	1.754	1.754	1.735	1.735
YPL133C	0.335	0.356	0.377	0.419	0.438	0.476	0.497	0.516	0.516	0.516	0.516	0.594	0.634	0.634	0.634	0.655	0.655	0.655	0.655	0.655	0.655	0.655	0.674	0.695	0.695	0.695	0.695	0.714	0.773	0.813	0.813	0.813	0.813	0.813	0.813	0.813	0.813	0.813	0.792	0.811	0.811	0.811	0.811	0.811	0.811	0.811	0.811	0.811	0.832
YIL033C	0.28	0.301	0.322	0.343	0.343	0.343	0.343	0.343	0.343	0.343	0.343	0.343	0.343	0.343	0.343	0.343	0.343	0.343	0.343	0.343	0.343	0.343	0.343	0.343	0.343	0.343	0.343	0.343	0.343	0.343	0.343	0.343	0.343	0.343	0.343	0.343	0.343	0.343	0.343	0.343	0.343	0.343	0.343	0.343	0.284	0.263	0.242	0.242	0.242
YOL097C	0.427	0.448	0.469	0.509	0.509	0.509	0.486	0.623	0.705	0.844	0.844	0.844	0.844	0.844	0.945	1.084	1.084	1.084	1.084	1.143	1.223	1.362	1.381	1.381	1.381	1.444	1.444	1.444	1.444	1.444	1.463	1.463	1.463	1.442	1.442	1.463	1.442	1.442	1.442	1.442	1.442	1.442	1.442	1.442	1.442	1.442	1.442	1.48	1.48
YGL171W	0.819	0.819	0.819	0.838	0.817	0.838	0.878	0.918	0.958	0.996	0.996	0.996	0.996	0.996	0.996	0.996	0.996	0.996	0.996	0.996	0.996	1.015	1.116	1.217	1.217	1.217	1.217	1.217	1.198	1.198	1.219	1.219	1.24	1.24	1.259	1.259	1.259	1.259	1.278	1.278	1.217	1.236	1.236	1.236	1.236	1.236	1.236	1.236	1.236
YBL042C	0.381	0.381	0.362	0.362	0.362	0.362	0.362	0.362	0.362	0.244	0.223	0.223	0.223	0.223	0.223	0.223	0.223	0.223	0.223	0.223	0.202	0.202	0.202	0.202	0.202	0.202	0.202	0.181	0.181	0.181	0.181	0.16	0.16	0.16	0.16	0.16	0.16	0.16	0.16	0.16	0.16	0.16	0.16	0.16	0.16	0.16	0.16	0.16	0.16
YDL178W	0.495	0.495	0.495	0.514	0.514	0.514	0.495	0.495	0.495	0.495	0.495	0.495	0.453	0.451	0.43	0.428	0.447	0.447	0.388	0.369	0.369	0.369	0.39	0.453	0.493	0.512	0.512	0.493	0.512	0.533	0.554	0.554	0.594	0.594	0.594	0.575	0.556	0.556	0.577	0.615	0.634	0.695	0.773	0.773	0.794	0.794	0.794	0.794	0.794
YLR034C	3.397	3.376	3.376	3.355	3.355	3.355	3.355	3.317	3.317	3.317	3.279	3.298	3.279	3.279	3.279	3.279	3.26	3.26	3.22	3.22	2.79	2.752	2.733	2.653	2.613	2.573	2.533	2.533	2.533	2.533	2.514	2.495	2.495	2.495	2.398	2.398	1.581	1.562	1.543	1.543	1.524	1.524	1.524	1.463	1.463	1.362	1.362	1.322	1.322
YEL051W	0.851	0.872	0.872	0.872	0.853	0.853	0.853	0.853	0.874	0.954	0.992	1.091	1.091	1.091	1.091	1.112	1.171	1.249	1.249	1.348	1.348	1.348	1.449	1.487	1.487	1.487	1.487	1.487	1.487	1.487	1.525	1.567	1.567	1.567	1.567	1.567	1.567	1.546	1.546	1.546	1.586	1.586	1.605	1.605	1.605	1.605	1.605	1.605	1.664
YKR074W	0.573	0.573	0.573	0.39	0.371	0.371	0.371	0.392	0.411	0.411	0.411	0.392	0.415	0.415	0.415	0.415	0.415	0.415	0.396	0.396	0.377	0.358	0.316	0.297	0.297	0.337	0.337	0.337	0.337	0.337	0.337	0.337	0.337	0.337	0.318	0.457	0.457	0.457	0.457	0.457	0.457	0.438	0.419	0.438	0.438	0.459	0.459	0.478	0.457
YDL192W	0.454	0.496	0.496	0.496	0.496	0.496	0.496	0.456	0.456	0.456	0.456	0.456	0.456	0.456	0.456	0.393	0.374	0.353	0.353	0.311	0.311	0.311	0.332	0.395	0.395	0.395	0.395	0.395	0.395	0.395	0.395	0.395	0.353	0.353	0.311	0.311	0.332	0.332	0.332	0.353	0.353	0.353	0.353	0.353	0.311	0.33	0.351	0.332	0.332
YJR125C	0.341	0.402	0.402	0.421	0.421	0.421	0.421	0.421	0.421	0.421	0.421	0.421	0.421	0.421	0.44	0.44	0.44	0.44	0.44	0.44	0.44	0.44	0.459	0.56	0.617	0.617	0.617	0.617	0.657	0.657	0.714	0.714	0.714	0.714	0.714	0.714	0.714	0.714	0.714	0.714	0.754	0.754	0.754	0.754	0.773	0.773	0.773	0.773	0.773
YDR434W	0.284	0.265	0.265	0.265	0.244	0.244	0.244	0.202	0.202	0.202	0.202	0.202	0.202	0.24	0.24	0.24	0.24	0.24	0.261	0.282	0.282	0.282	0.282	0.343	0.343	0.343	0.343	0.362	0.364	0.364	0.364	0.364	0.364	0.364	0.383	0.343	0.343	0.322	0.322	0.322	0.322	0.322	0.343	0.343	0.343	0.322	0.303	0.303	0.303
YLL002W	0.92	0.92	0.918	0.897	0.897	0.897	0.819	0.779	0.779	0.76	0.76	0.72	0.68	0.68	0.579	0.56	0.56	0.539	0.539	0.52	0.52	0.497	0.497	0.497	0.478	0.478	0.478	0.478	0.379	0.358	0.421	0.48	0.499	0.499	0.558	0.558	0.558	0.558	0.558	0.558	0.579	0.579	0.579	0.579	0.537	0.537	0.537	0.558	0.621
YML126C	0.562	0.562	0.581	0.581	0.581	0.56	0.579	0.579	0.598	0.598	0.598	0.598	0.598	0.598	0.598	0.598	0.598	0.577	0.577	0.577	0.615	0.615	0.653	0.653	0.653	0.691	0.67	0.67	0.67	0.67	0.67	0.67	0.691	0.651	0.651	0.67	0.67	0.67	0.67	0.67	0.67	0.651	0.651	0.651	0.63	0.609	0.609	0.59	0.59
YBL021C	1.158	1.158	1.158	1.158	1.158	1.158	1.158	1.217	1.238	1.394	1.394	1.394	1.415	1.415	1.415	1.415	1.455	1.474	1.531	1.531	1.571	1.59	1.59	1.59	1.59	1.59	1.59	1.59	1.611	1.611	1.63	1.63	1.668	1.668	1.668	1.668	1.668	1.668	1.668	1.668	1.668	1.649	1.649	1.649	1.649	1.649	1.649	1.691	1.691
YDL161W	6.554	6.554	6.554	6.575	6.575	6.575	6.575	6.575	6.575	6.575	6.535	6.495	6.495	6.455	6.394	6.394	6.373	6.373	6.373	6.333	6.333	6.314	6.293	6.272	6.272	6.192	6.173	6.133	6.114	6.114	6.114	5.96	5.796	5.558	5.539	5.539	5.539	5.539	5.518	5.518	5.48	5.402	5.402	5.227	5.208	4.73	4.568	4.568	4.549
YGR203W	0.404	0.404	0.362	0.421	0.421	0.421	0.421	0.383	0.383	0.383	0.383	0.404	0.385	0.385	0.385	0.385	0.385	0.383	0.383	0.383	0.404	0.404	0.345	0.345	0.345	0.364	0.364	0.345	0.345	0.345	0.345	0.324	0.324	0.303	0.303	0.303	0.303	0.303	0.362	0.402	0.581	0.581	0.581	0.6	0.621	0.701	0.701	0.699	0.699
YBL067C	0.303	0.303	0.303	0.303	0.322	0.322	0.385	0.385	0.385	0.385	0.385	0.385	0.385	0.385	0.385	0.385	0.385	0.385	0.385	0.385	0.385	0.385	0.385	0.385	0.385	0.385	0.385	0.364	0.364	0.364	0.343	0.364	0.364	0.364	0.364	0.364	0.364	0.364	0.364	0.364	0.364	0.343	0.343	0.343	0.343	0.343	0.284	0.202	0.202
YLR118C	0.423	0.423	0.423	0.404	0.425	0.488	0.57	0.646	0.646	0.646	0.646	0.646	0.667	0.667	0.667	0.667	0.667	0.667	0.686	0.644	0.684	0.703	0.703	0.703	0.703	0.703	0.743	0.802	0.802	0.802	0.802	0.804	0.884	0.962	0.924	0.924	0.924	0.922	0.96	1.061	1.101	1.101	1.141	1.141	1.141	1.12	1.12	1.12	1.12
YLR258W	0.4	0.4	0.4	0.4	0.4	0.537	0.594	0.594	0.594	0.594	0.594	0.594	0.594	0.678	0.678	0.716	0.716	0.716	0.716	0.716	0.697	0.697	0.716	0.716	0.796	0.996	0.996	1.095	1.213	1.371	1.35	1.388	1.388	1.388	1.409	1.428	1.428	1.428	1.428	1.449	1.449	1.47	1.567	1.925	1.925	1.925	1.925	1.925	1.944
YPR088C	0.204	0.204	0.204	0.324	0.446	0.509	0.551	0.551	0.551	0.551	0.551	0.572	0.709	0.709	0.728	0.77	0.77	0.77	0.77	0.77	0.77	0.77	0.791	0.852	0.871	0.928	1.128	1.25	1.288	1.33	1.349	1.349	1.349	1.328	1.328	1.347	1.387	1.427	1.446	1.446	1.503	1.503	1.503	1.503	1.503	1.522	1.543	1.562	1.562
YLL054C	0.893	0.893	0.893	0.893	0.834	0.893	0.853	0.874	0.874	0.874	0.874	0.874	0.855	0.876	0.916	0.897	0.897	0.897	0.918	0.899	0.899	0.899	0.899	0.899	0.918	0.918	0.918	0.958	0.958	0.958	0.939	1	1	1	1	0.979	1.021	1.021	1.021	1.021	1.078	1.135	1.135	1.135	1.135	1.173	1.133	1.211	1.213
YCR101C	0.501	0.501	0.583	0.604	0.604	0.623	0.623	0.623	0.661	0.68	0.68	0.68	0.68	0.68	0.661	0.726	0.749	0.77	0.77	0.77	0.77	0.77	0.749	0.73	0.73	0.77	0.791	0.77	0.77	0.77	0.77	0.713	0.833	0.833	0.833	0.852	0.852	0.852	0.873	0.873	0.873	0.873	0.873	0.873	0.873	0.873	0.913	0.934	0.934
YBL046W	0.977	0.996	1.015	1.015	1.015	1.015	1.015	1.093	1.093	1.093	1.093	1.093	1.093	1.093	1.072	1.072	1.093	1.093	1.093	1.093	1.055	1.055	1.015	0.975	0.975	0.956	0.975	0.975	1.015	1.076	1.076	1.076	1.076	1.076	1.074	1.074	1.074	1.074	1.074	1.074	1.055	1.034	1.053	1.034	1.034	1.034	1.055	1.055	1.036
YDR097C	0.821	0.821	0.882	0.882	0.903	0.903	0.903	0.863	0.863	0.884	0.842	0.821	0.821	0.821	0.821	0.821	0.844	0.884	0.884	0.884	0.863	0.863	0.884	0.884	0.884	0.884	0.884	0.884	0.827	0.808	0.808	0.808	0.808	0.808	0.787	0.768	0.768	0.768	0.768	0.787	0.806	0.888	0.888	0.888	0.888	0.888	0.869	0.869	0.869
YML032C	0.661	0.661	0.68	0.701	0.701	0.722	0.88	0.996	1.398	1.398	1.398	1.398	1.398	1.438	1.438	1.438	1.476	1.518	1.518	1.518	1.518	1.518	1.579	1.659	1.659	1.699	1.699	1.699	1.699	1.68	1.68	1.68	1.68	1.68	1.68	1.718	1.739	1.739	1.739	1.739	1.739	1.758	1.777	1.777	1.796	1.878	1.96	1.96	1.96
YGL153W	0.811	0.851	0.851	0.851	0.851	0.891	0.891	0.91	0.931	0.931	0.931	0.931	0.971	0.91	0.872	0.893	0.893	1.032	1.152	1.152	1.152	1.152	1.152	1.211	1.291	1.31	1.31	1.31	1.348	1.369	1.369	1.369	1.388	1.388	1.388	1.388	1.388	1.369	1.392	1.392	1.413	1.413	1.434	1.394	1.394	1.415	1.497	1.554	1.575
YOR332W	1.366	1.366	1.366	1.366	1.366	1.366	1.366	1.366	1.427	1.427	1.446	1.446	1.446	1.446	1.467	1.467	1.467	1.467	1.467	1.467	1.467	1.448	1.448	1.448	1.448	1.448	1.448	1.469	1.469	1.469	1.469	1.469	1.469	1.469	1.469	1.469	1.469	1.45	1.45	1.45	1.45	1.431	1.431	1.45	1.488	1.488	1.488	1.488	1.488
YBR062C	0.398	0.438	0.299	0.32	0.32	0.32	0.459	0.459	0.459	0.478	0.478	0.478	0.478	0.478	0.478	0.459	0.459	0.459	0.459	0.44	0.44	0.44	0.44	0.44	0.44	0.44	0.44	0.459	0.459	0.459	0.459	0.459	0.459	0.459	0.459	0.459	0.459	0.459	0.459	0.459	0.459	0.478	0.56	0.579	0.716	0.716	0.716	0.716	0.716
YGL137W	1.518	1.499	1.499	1.541	1.56	1.56	1.56	1.56	1.56	1.56	1.56	1.56	1.56	1.598	1.617	1.617	1.617	1.617	1.617	1.617	1.617	1.617	1.617	1.617	1.617	1.596	1.596	1.596	1.596	1.577	1.577	1.577	1.577	1.497	1.497	1.476	1.476	1.476	1.476	1.476	1.476	1.455	1.455	1.434	1.373	1.373	1.373	1.333	1.333
YDR367W	0.147	0.147	0.147	0.147	0.147	0.147	0.147	0.147	0.147	0.147	0.147	0.147	0.147	0.147	0.147	0.147	0.126	0.126	0.126	0.126	0.126	0.126	0.126	0.126	0.126	0.126	0.126	0.126	0.126	0.126	0.126	0.126	0.126	0.126	0.126	0.126	0.126	0.126	0.126	0.126	0.126	0.105	0.105	0.105	0.105	0.105	0.105	0.105	0.105
YLR390W	2.417	2.417	2.417	2.417	2.417	2.417	2.398	2.398	2.32	2.299	2.259	2.2	2.141	2.08	2.08	2.059	2.059	2.059	2.021	2.021	1.844	1.802	1.802	1.802	1.781	1.722	1.722	1.722	1.684	1.684	1.585	1.545	1.545	1.507	1.467	1.429	1.41	1.225	1.185	1.103	1.103	0.781	0.541	0.52	0.52	0.423	0.383	0.383	0.383
YER015W	0.729	0.729	0.79	0.851	0.851	0.87	0.889	0.889	0.889	0.948	0.948	0.967	0.967	1.028	1.028	1.028	1.028	1.007	1.007	1.007	1.007	1.049	1.049	1.068	1.068	1.068	1.068	1.068	1.03	1.03	1.114	1.114	1.114	1.114	1.135	1.156	1.213	1.253	1.253	1.253	1.253	1.253	1.253	1.253	1.352	1.331	1.331	1.392	1.371
YIL003W	0.059	0.059	0.059	0.059	0.059	0.059	0.059	0.059	0.059	0.059	0.059	0.059	0.059	0.059	0.059	0.08	0.101	0.101	0.101	0.101	0.101	0.101	0.063	0.063	0.063	0.063	0.063	0.063	0.084	0.084	0.084	0.103	0.103	0.122	0.143	0.143	0.181	0.181	0.181	0.181	0.16	0.181	0.181	0.181	0.221	0.261	0.261	0.261	0.261
YJL100W	0.457	0.457	0.457	0.415	0.415	0.415	0.415	0.434	0.434	0.472	0.472	0.472	0.451	0.493	0.611	0.611	0.611	0.611	0.611	0.632	0.691	0.71	0.729	0.729	0.729	0.729	0.729	0.71	0.71	0.71	0.71	0.731	0.792	0.874	0.855	0.855	1.074	1.074	1.074	1.074	1.074	1.074	1.156	1.272	1.371	1.39	1.39	1.468	1.567
YLR425W	0.202	0.202	0.202	0.202	0.202	0.202	0.202	0.202	0.244	0.244	0.343	0.362	0.362	0.362	0.343	0.343	0.381	0.442	0.484	0.543	0.543	0.543	0.604	0.722	0.846	0.846	0.886	0.865	0.865	0.884	1.004	1.004	1.004	1.063	1.084	1.084	1.084	1.084	1.065	1.065	1.065	1.065	1.065	1.084	1.147	1.147	1.166	1.166	1.227
YHR026W	0.293	0.293	0.293	0.274	0.274	0.274	0.274	0.255	0.236	0.236	0.274	0.274	0.274	0.295	0.375	0.375	0.375	0.375	0.375	0.375	0.394	0.394	0.394	0.434	0.434	0.434	0.434	0.434	0.434	0.434	0.434	0.434	0.434	0.434	0.434	0.434	0.434	0.434	0.434	0.434	0.434	0.434	0.434	0.434	0.413	0.413	0.413	0.432	0.432
YDR064W	0.798	0.798	0.716	0.699	0.678	0.697	0.697	0.676	0.676	0.676	0.676	0.676	0.676	0.676	0.676	0.575	0.556	0.514	0.514	0.514	0.535	0.556	0.619	0.619	0.64	0.659	0.659	0.678	0.636	0.712	0.712	0.83	0.83	0.83	0.83	0.83	0.851	0.851	0.851	0.851	0.851	0.851	0.83	0.79	0.79	0.771	0.771	0.771	0.771
YDR303C	0.661	0.661	0.661	0.661	0.661	0.661	0.661	0.621	0.621	0.436	0.436	0.436	0.436	0.436	0.436	0.436	0.417	0.417	0.417	0.417	0.417	0.417	0.417	0.398	0.337	0.278	0.278	0.337	0.394	0.394	0.394	0.415	0.415	0.493	0.495	0.495	0.495	0.495	0.495	0.495	0.495	0.495	0.495	0.495	0.474	0.474	0.453	0.453	0.512
YGL202W	0.038	0.038	0.038	0.038	0.038	0.038	0.038	0.038	0.038	0.038	0.038	0.038	0.038	0.038	0.038	0.038	0.038	0.038	0.038	0.038	0.038	0.038	0.038	0.038	0.038	0.038	0.038	0.038	0.038	0.038	0.038	0.038	0.038	0.038	0.038	0.038	0.038	0.019	0.019	0.019	0.019	0.019	0.019	0.019	0.019	0.019	0.019	0.019	0.019
YBL016W	1.495	1.474	1.394	1.373	1.373	1.274	1.253	1.253	1.253	1.253	1.253	1.253	1.253	1.274	1.255	1.255	1.255	1.255	1.215	1.215	1.215	1.215	1.215	1.175	1.095	1.076	1.076	1.076	1.038	1.038	1.057	1.036	1.036	1.036	1.036	1.017	1.017	1.017	0.998	0.998	0.916	0.874	0.817	0.798	0.798	0.779	0.779	0.779	0.779
YOR349W	0.099	0.099	0.099	0.099	0.099	0.08	0.08	0.08	0.08	0.08	0.08	0.08	0.08	0.08	0.08	0.099	0.099	0.099	0.118	0.118	0.118	0.118	0.118	0.118	0.118	0.137	0.137	0.156	0.156	0.156	0.156	0.156	0.156	0.156	0.156	0.156	0.156	0.156	0.156	0.156	0.177	0.177	0.177	0.177	0.177	0.177	0.177	0.177	0.177
YPL028W	1.356	1.356	1.356	1.356	1.356	1.356	1.356	1.295	1.257	1.257	1.257	1.213	1.192	1.192	1.173	1.173	1.173	1.173	1.135	1.095	1.095	1.095	1.095	1.017	0.975	0.975	0.975	0.956	0.956	0.956	0.956	0.956	0.956	0.956	0.733	0.712	0.712	0.712	0.712	0.632	0.634	0.634	0.634	0.634	0.556	0.518	0.518	0.436	0.335
YBR288C	0.691	0.691	0.691	0.634	0.634	0.594	0.552	0.533	0.533	0.533	0.756	0.84	0.84	0.861	0.901	1.156	1.196	1.196	1.217	1.217	1.217	1.257	1.257	1.295	1.295	1.295	1.295	1.476	1.476	1.497	1.695	1.695	1.714	1.714	1.733	1.79	1.79	1.809	1.847	1.847	1.868	1.868	1.868	1.868	1.868	1.868	1.889	1.889	1.889
YHR081W	1.066	1.066	1.066	1.066	1.066	1.066	1.047	0.925	0.925	0.925	0.925	0.925	0.906	0.906	0.906	0.887	0.868	0.849	0.75	0.75	0.75	0.689	0.689	0.689	0.689	0.689	0.552	0.472	0.432	0.432	0.432	0.432	0.356	0.297	0.297	0.276	0.255	0.255	0.255	0.255	0.255	0.255	0.158	0.158	0.137	0.137	0.137	0.137	0.137
YLL001W	0.869	0.869	0.869	0.869	0.888	0.888	0.97	0.97	1.01	1.01	1.01	1.05	1.05	1.05	1.05	1.05	1.05	1.029	1.029	1.029	1.029	1.029	1.029	1.029	1.048	1.048	1.067	1.067	1.067	1.067	1.105	1.126	1.145	1.145	1.145	1.145	1.145	1.145	1.145	1.126	1.126	1.229	1.229	1.25	1.252	1.252	1.252	1.271	1.271
YKL206C	0.68	0.68	0.701	0.764	0.764	0.764	0.764	0.764	0.764	0.859	0.859	0.897	0.897	0.897	0.897	0.897	0.897	0.897	0.897	0.897	0.897	0.897	0.897	0.897	0.897	0.897	0.897	0.897	0.897	0.916	0.916	0.916	0.897	0.897	0.897	0.897	0.897	0.876	0.876	0.876	0.876	0.876	0.876	0.876	0.857	0.857	0.857	0.857	0.857
YLR207W	1.047	1.047	1.047	1.11	1.15	1.15	1.188	1.207	1.207	1.245	1.304	1.304	1.304	1.304	1.285	1.285	1.306	1.323	1.348	1.367	1.367	1.348	1.386	1.386	1.405	1.405	1.405	1.405	1.405	1.405	1.405	1.405	1.405	1.405	1.405	1.405	1.426	1.426	1.426	1.426	1.445	1.445	1.445	1.445	1.445	1.445	1.445	1.445	1.445
YPR106W	5.036	5.017	5.038	5.038	5.038	5.038	5.038	5.038	5.019	4.979	4.979	4.979	4.979	4.941	4.941	4.865	4.865	4.865	4.865	4.865	4.823	4.823	4.823	4.823	4.804	4.804	4.804	4.286	4.01	3.951	3.892	3.892	3.892	3.892	3.892	3.873	3.873	3.736	3.736	3.696	3.696	3.174	3.094	3.037	3.037	3.018	2.938	2.938	2.734
YDR253C	0.787	0.787	0.787	0.806	0.827	0.827	0.827	0.846	0.867	0.867	0.886	0.886	0.886	0.886	0.886	0.867	0.867	0.888	0.888	0.888	0.888	0.886	0.905	1.006	1.025	1.025	1.044	1.044	1.044	1.044	1.044	1.044	1.044	1.044	1.044	1.044	1.044	1.044	1.044	1.044	1.044	1.044	1.044	1.044	1.044	1.044	1.044	1.044	1.044
YGL231C	0.442	0.442	0.381	0.36	0.318	0.297	0.297	0.297	0.278	0.278	0.278	0.278	0.278	0.278	0.278	0.278	0.259	0.259	0.259	0.259	0.259	0.259	0.259	0.259	0.259	0.259	0.217	0.259	0.259	0.259	0.259	0.259	0.28	0.28	0.301	0.301	0.301	0.282	0.303	0.303	0.282	0.282	0.282	0.282	0.282	0.261	0.301	0.362	0.4
YER150W	0.236	0.236	0.236	0.236	0.255	0.255	0.255	0.255	0.276	0.255	0.255	0.255	0.255	0.255	0.255	0.255	0.255	0.255	0.274	0.314	0.295	0.295	0.314	0.356	0.438	0.459	0.459	0.459	0.459	0.48	0.52	0.821	0.821	0.821	0.84	0.84	0.84	0.84	0.859	1.139	1.139	1.139	1.139	1.179	1.2	1.316	1.413	1.413	1.413
YLR107W	0.541	0.541	0.541	0.541	0.562	0.583	0.604	0.604	0.604	0.604	0.604	0.604	0.642	0.703	0.703	0.703	0.703	0.722	0.722	0.722	0.722	0.722	0.722	0.722	0.722	0.722	0.722	0.722	0.722	0.722	0.722	0.722	0.743	0.743	0.764	0.764	0.764	0.764	0.764	0.764	0.783	0.783	0.804	0.804	0.804	0.804	0.804	0.804	0.804
YOR083W	1.485	1.485	1.485	1.485	1.485	1.485	1.485	1.485	1.447	1.407	1.386	1.386	1.386	1.386	1.386	1.367	1.367	1.388	1.369	1.308	1.308	1.308	1.308	1.308	1.186	1.186	1.186	1.186	1.186	1.167	1.167	1.106	0.95	0.931	0.931	0.931	0.931	0.931	0.931	0.931	0.931	0.931	0.851	0.851	0.75	0.75	0.771	0.771	0.79
YDL057W	1.002	1.023	1.04	0.998	1.019	1	0.981	0.941	0.96	0.981	0.981	0.981	0.981	0.981	0.981	0.981	0.903	0.903	0.924	0.964	0.983	0.983	0.983	0.983	0.983	0.945	0.966	0.966	0.983	0.983	0.983	0.983	0.903	0.903	0.905	0.905	0.905	0.865	0.844	0.825	0.865	0.844	0.844	0.844	0.844	0.844	0.844	0.804	0.783
YLR363W-A	1.061	1.061	1.061	1.061	1.061	1.061	1.061	1.061	1.061	1.061	1.04	1.04	1.04	1.04	1.04	1.04	1.04	1.04	1.04	1.04	1.04	1.04	1.04	1.04	1.04	1.099	1.099	1.099	1.078	1.078	1.078	1.118	1.118	1.118	1.118	1.118	1.118	1.118	1.118	1.118	1.118	1.118	1.099	1.099	1.099	1.099	1.099	1.099	1.057
YPL066W	0.24	0.24	0.24	0.24	0.24	0.259	0.259	0.259	0.28	0.28	0.28	0.28	0.28	0.28	0.301	0.278	0.278	0.278	0.278	0.299	0.337	0.337	0.337	0.337	0.337	0.337	0.337	0.337	0.337	0.337	0.337	0.337	0.337	0.337	0.337	0.278	0.278	0.278	0.278	0.297	0.316	0.316	0.316	0.297	0.297	0.297	0.297	0.297	0.297
YKR099W	1.256	1.117	1.117	1.058	1.058	1.058	1.037	1.037	1.037	1.037	1.037	1.037	1.037	1.037	1.018	0.854	0.814	0.814	0.814	0.732	0.671	0.448	0.448	0.448	0.448	0.448	0.448	0.448	0.448	0.448	0.448	0.448	0.448	0.448	0.448	0.448	0.448	0.406	0.345	0.202	0.223	0.223	0.244	0.286	0.286	0.286	0.324	0.486	0.486
YLR387C	0.145	0.145	0.145	0.145	0.145	0.145	0.126	0.126	0.147	0.147	0.147	0.147	0.126	0.126	0.126	0.145	0.145	0.145	0.145	0.145	0.145	0.145	0.145	0.145	0.145	0.145	0.145	0.145	0.145	0.145	0.145	0.145	0.145	0.145	0.145	0.145	0.145	0.145	0.145	0.145	0.145	0.145	0.145	0.145	0.145	0.145	0.145	0.145	0.145
YJL072C	0.444	0.362	0.32	0.398	0.499	0.499	0.499	0.499	0.579	0.579	0.579	0.6	0.579	0.6	0.701	0.701	0.72	0.72	0.758	0.758	0.758	0.758	0.758	0.758	0.758	0.737	0.758	0.834	0.895	0.916	0.916	0.916	0.916	0.916	0.916	0.916	0.916	0.916	0.916	0.916	0.897	0.897	0.859	0.859	0.998	1.017	1.017	1.036	1.036
YDR228C	1.995	1.976	1.976	1.997	2.039	2.039	2.039	1.982	1.982	1.887	1.805	1.628	1.491	1.396	1.396	1.396	1.396	1.272	1.272	1.234	1.238	1.278	1.278	1.316	1.316	1.337	1.339	1.339	1.339	1.32	1.339	1.32	1.32	1.32	1.217	1.217	0.918	0.901	0.901	0.901	0.901	0.92	0.977	0.977	0.977	0.956	0.937	0.937	0.958
YDL217C	0.785	0.703	0.703	0.703	0.703	0.703	0.644	0.684	0.684	0.705	0.726	0.726	0.726	0.726	0.726	0.726	0.726	0.726	0.726	0.726	0.745	0.745	0.882	0.882	0.8	0.762	0.762	0.762	0.741	0.72	0.72	0.741	0.739	0.739	0.819	0.838	0.819	0.819	0.819	0.838	0.838	0.838	0.838	0.838	0.922	0.922	0.922	0.964	0.964
YOR221C	0.265	0.265	0.265	0.265	0.265	0.265	0.265	0.265	0.265	0.265	0.265	0.265	0.265	0.265	0.265	0.265	0.244	0.244	0.265	0.265	0.284	0.343	0.343	0.364	0.364	0.364	0.364	0.364	0.364	0.385	0.404	0.404	0.425	0.486	0.486	0.486	0.486	0.486	0.486	0.486	0.486	0.486	0.486	0.486	0.507	0.507	0.507	0.507	0.545
YKR055W	0.661	0.68	0.699	0.699	0.699	0.918	1.038	1.038	1.038	1.038	1.038	1.038	1.059	1.059	1.059	1.078	1.078	1.118	1.118	1.139	1.223	1.341	1.362	1.381	1.402	1.503	1.503	1.503	1.503	1.503	1.522	1.522	1.522	1.625	1.625	1.644	1.644	1.644	1.644	1.644	1.644	1.644	1.644	1.644	1.644	1.644	1.644	1.644	1.644
YDL191W	0.76	0.76	0.76	0.76	0.779	0.8	0.819	0.819	0.819	0.819	0.819	0.819	0.819	0.819	0.819	0.819	0.819	0.819	0.819	0.819	0.819	0.819	0.798	0.798	0.798	0.798	0.798	0.819	0.838	0.859	0.939	0.96	0.96	0.981	0.981	1.002	1.002	1.021	1.021	1.021	1.021	1.021	1.021	1.021	1.021	1.021	1.002	1.002	0.983
YHR136C	0.019	0.019	0.019	0.019	0.019	0.019	0.019	0.019	0.019	0.019	0.019	0.019	0.019	0.019	0.019	0.019	0.019	0.019	0.019	0.019	0.019	0.019	0.019	0.019	0.019	0.019	0.019	0.019	0.019	0.019	0.019	0.019	0.019	0.019	0.019	0.019	0.019	0.019	0.019	0.019	0.038	0.038	0.038	0.038	0.038	0.038	0.038	0.019	0.019
YDL020C	0.907	0.907	0.907	0.907	0.886	0.886	0.886	0.886	0.867	0.867	0.867	0.867	0.867	0.867	0.867	0.867	0.827	0.806	0.688	0.627	0.606	0.606	0.606	0.606	0.646	0.707	0.745	0.785	0.785	0.764	0.825	0.787	0.787	0.787	0.787	0.787	0.787	0.787	0.724	0.705	0.684	0.684	0.665	0.747	0.85	0.989	1.029	1.029	1.029
YPL220W	0.838	0.838	0.838	0.838	0.838	0.838	0.819	0.779	0.779	0.741	0.741	0.741	0.741	0.741	0.741	0.741	0.741	0.741	0.741	0.741	0.722	0.722	0.722	0.722	0.68	0.701	0.701	0.701	0.701	0.701	0.72	0.699	0.678	0.678	0.678	0.678	0.678	0.638	0.638	0.638	0.617	0.579	0.579	0.579	0.579	0.478	0.478	0.478	0.478
YHR017W	0.554	0.554	0.554	0.554	0.554	0.573	0.573	0.573	0.495	0.476	0.476	0.476	0.457	0.478	0.417	0.417	0.417	0.417	0.438	0.459	0.459	0.52	0.52	0.539	0.56	0.579	0.579	0.579	0.558	0.558	0.558	0.558	0.579	0.6	0.678	0.718	0.718	0.737	0.758	0.758	0.758	0.798	0.777	0.817	0.838	1.021	1.021	1.021	1.059
YPR070W	0.817	0.817	0.838	0.838	0.838	0.838	0.779	0.72	0.72	0.699	0.699	0.699	0.699	0.699	0.699	0.699	0.72	0.72	0.701	0.701	0.701	0.701	0.701	0.682	0.682	0.682	0.682	0.682	0.682	0.682	0.64	0.64	0.64	0.64	0.64	0.499	0.499	0.499	0.48	0.44	0.44	0.44	0.44	0.44	0.44	0.44	0.44	0.44	0.44
YHR024C	0.968	0.987	1.046	1.046	1.046	1.046	1.025	1.065	1.065	1.065	1.065	1.084	1.084	1.143	1.143	1.162	1.162	1.162	1.162	1.162	1.28	1.28	1.28	1.301	1.32	1.32	1.32	1.32	1.32	1.339	1.339	1.339	1.339	1.339	1.339	1.339	1.339	1.339	1.339	1.339	1.339	1.339	1.339	1.32	1.32	1.32	1.32	1.299	1.297
YML043C	2.139	2.139	2.139	2.139	2.139	2.139	2.139	2.139	2.139	2.158	2.158	2.139	2.139	2.12	2.139	2.139	2.139	2.139	2.139	2.139	2.118	2.139	2.139	2.139	2.139	2.158	2.158	2.158	2.158	2.137	2.137	2.116	2.116	2.116	2.135	2.135	2.135	2.135	2.135	2.135	2.135	2.135	2.135	2.135	2.135	2.135	2.135	2.135	2.135
YPR035W	0	0	0	0	0	0	0	0	0	0	0	0	0	0	0	0	0	0	0	0	0	0	0	0	0	0	0	0	0	0	0	0	0.019	0.019	0.019	0.019	0.019	0.019	0.019	0.019	0.019	0.019	0.019	0.019	0.019	0.019	0.019	0.019	0.019
YNL257C	0.244	0.244	0.284	0.343	0.343	0.343	0.343	0.343	0.343	0.343	0.343	0.362	0.362	0.402	0.402	0.423	0.505	0.524	0.686	0.686	0.747	0.825	0.825	0.825	0.825	0.825	0.949	0.949	0.949	0.949	0.949	0.949	0.949	0.949	0.949	0.949	0.949	0.97	0.97	0.97	0.97	0.989	1.01	1.031	1.088	1.109	1.109	1.109	1.109
YLR007W	1.201	1.201	1.163	1.142	1.024	0.982	0.982	0.982	0.904	0.845	0.786	0.826	0.826	0.826	0.826	0.826	0.826	0.788	0.788	0.788	0.788	0.67	0.554	0.554	0.554	0.554	0.259	0.259	0.24	0.221	0.282	0.322	0.322	0.322	0.322	0.684	0.886	0.985	0.985	1.086	1.44	2.114	2.788	2.908	2.908	2.908	2.908	2.908	2.908
YGL055W	0	0	0	0	0.019	0.019	0.019	0.019	0.019	0.019	0.019	0.019	0.019	0.019	0.038	0.038	0.038	0.038	0.038	0.038	0.057	0.057	0.057	0.057	0.057	0.057	0.057	0.057	0.057	0.057	0.057	0.097	0.097	0.097	0.097	0.097	0.097	0.097	0.097	0.097	0.097	0.097	0.097	0.097	0.118	0.118	0.118	0.118	0.118
YEL061C	1.185	1.166	1.166	1.166	1.166	1.166	1.166	1.166	1.166	1.166	1.166	1.166	1.206	1.185	1.246	1.246	1.246	1.246	1.246	1.246	1.227	1.147	1.029	1.029	1.008	1.008	1.008	1.008	0.987	0.949	0.949	0.949	0.949	0.949	0.949	0.949	0.888	0.888	0.888	0.888	0.888	0.888	0.867	0.825	0.825	0.785	0.564	0.503	0.503
YNL271C	0.909	0.909	0.93	0.93	0.93	0.951	0.951	0.951	0.951	0.951	0.951	0.951	0.991	0.991	0.991	0.991	0.991	0.991	0.991	0.991	0.991	0.991	0.991	1.031	1.031	1.031	1.031	1.05	1.069	1.069	1.069	1.069	1.069	1.069	1.069	1.069	1.069	1.069	1.069	1.069	1.069	1.069	1.048	1.048	1.048	1.048	1.048	1.048	1.048
YLR301W	0.36	0.36	0.381	0.381	0.381	0.381	0.381	0.341	0.341	0.341	0.341	0.341	0.341	0.341	0.341	0.341	0.32	0.261	0.24	0.198	0.198	0.179	0.139	0.139	0.139	0.139	0.16	0.202	0.202	0.202	0.221	0.221	0.341	0.341	0.362	0.362	0.343	0.343	0.343	0.343	0.343	0.362	0.425	0.488	0.488	0.528	0.507	0.526	0.547
YGR113W	0.24	0.24	0.24	0.202	0.202	0.202	0.202	0.202	0.202	0.221	0.221	0.261	0.341	0.36	0.36	0.36	0.36	0.36	0.36	0.36	0.339	0.339	0.339	0.282	0.282	0.301	0.32	0.32	0.32	0.32	0.32	0.32	0.436	0.436	0.455	0.455	0.455	0.455	0.455	0.455	0.493	0.514	0.514	0.514	0.514	0.514	0.533	0.51	0.51
YDL227C	0.303	0.303	0.324	0.324	0.324	0.303	0.282	0.282	0.282	0.301	0.322	0.322	0.322	0.322	0.299	0.299	0.299	0.299	0.278	0.259	0.28	0.299	0.32	0.32	0.32	0.32	0.398	0.398	0.398	0.436	0.478	0.478	0.478	0.516	0.537	0.537	0.518	0.518	0.499	0.539	0.539	0.539	0.56	0.56	0.56	0.56	0.579	0.579	0.579
YOL058W	0.08	0.101	0.101	0.101	0.101	0.101	0.101	0.101	0.082	0.082	0.082	0.082	0.101	0.101	0.101	0.122	0.103	0.122	0.122	0.122	0.122	0.122	0.141	0.141	0.141	0.141	0.141	0.141	0.141	0.141	0.141	0.141	0.162	0.162	0.162	0.162	0.162	0.162	0.162	0.183	0.221	0.28	0.28	0.28	0.301	0.301	0.358	0.377	0.415
YMR123W	0.979	0.979	0.998	0.998	1.019	1.019	1.019	1.019	1.019	1.019	1.019	1.059	1.04	1.04	1.04	1.04	1.04	1.04	1.04	1.097	1.097	1.116	1.116	1.116	1.137	1.158	1.158	1.158	1.158	1.158	1.158	1.158	1.158	1.177	1.177	1.177	1.177	1.177	1.177	1.177	1.177	1.137	1.137	1.137	1.156	1.156	1.156	1.156	1.137
YOL152W	0.427	0.427	0.427	0.406	0.406	0.427	0.427	0.427	0.427	0.427	0.427	0.446	0.446	0.446	0.465	0.465	0.465	0.503	0.503	0.503	0.503	0.503	0.503	0.503	0.503	0.442	0.442	0.463	0.463	0.484	0.484	0.484	0.484	0.505	0.505	0.505	0.505	0.505	0.505	0.505	0.505	0.505	0.505	0.505	0.505	0.505	0.505	0.526	0.526
YLR241W	0.345	0.324	0.324	0.324	0.303	0.303	0.303	0.303	0.303	0.322	0.322	0.322	0.364	0.364	0.364	0.425	0.425	0.425	0.425	0.425	0.425	0.425	0.425	0.404	0.404	0.404	0.423	0.423	0.461	0.461	0.461	0.461	0.44	0.461	0.461	0.543	0.543	0.543	0.543	0.543	0.543	0.564	0.606	0.646	0.646	0.646	0.665	0.665	0.665
YJL201W	0.524	0.524	0.503	0.484	0.484	0.484	0.484	0.524	0.543	0.543	0.543	0.543	0.524	0.505	0.505	0.505	0.505	0.505	0.505	0.564	0.68	0.699	0.718	0.718	0.718	0.739	0.739	0.777	0.777	0.777	0.777	0.777	0.777	0.756	0.756	0.756	0.756	0.756	0.756	0.756	0.775	0.832	0.851	0.851	0.851	0.851	0.851	0.851	0.851
YCR059C	1.638	1.638	1.6	1.6	1.619	1.6	1.657	1.693	1.735	1.893	1.874	1.874	1.912	1.912	1.855	1.855	1.874	1.796	1.815	1.853	1.872	1.893	1.754	1.794	1.912	1.893	1.893	1.975	1.889	1.87	1.87	1.87	1.87	1.87	1.849	1.849	1.828	1.849	1.788	1.788	1.788	1.788	1.788	1.809	1.79	1.79	1.79	1.79	1.79
YDR496C	0.486	0.486	0.486	0.486	0.486	0.486	0.465	0.465	0.465	0.486	0.486	0.486	0.465	0.465	0.465	0.465	0.484	0.484	0.484	0.484	0.484	0.484	0.484	0.484	0.484	0.484	0.484	0.484	0.484	0.484	0.484	0.484	0.484	0.484	0.484	0.484	0.484	0.484	0.484	0.463	0.463	0.463	0.463	0.463	0.463	0.463	0.442	0.442	0.442
YNL245C	0.164	0.164	0.164	0.164	0.164	0.164	0.164	0.162	0.162	0.162	0.162	0.162	0.162	0.162	0.162	0.162	0.162	0.162	0.162	0.162	0.162	0.162	0.12	0.12	0.101	0.101	0.101	0.101	0.101	0.101	0.101	0.139	0.139	0.139	0.139	0.16	0.16	0.16	0.16	0.16	0.141	0.141	0.141	0.141	0.16	0.16	0.16	0.16	0.16
YGR093W	1.074	1.074	1.074	1.074	1.053	1.053	1.034	1.034	1.034	1.076	1.076	1.076	1.097	1.116	1.116	1.116	1.116	1.116	1.154	1.112	1.112	1.112	1.091	1.091	1.091	1.032	1.032	1.032	1.112	1.112	1.112	1.112	1.112	1.112	1.112	1.112	0.994	0.975	0.954	0.954	0.954	0.954	0.954	0.954	0.954	0.817	0.817	0.796	0.796
YGL133W	0.078	0.078	0.078	0.078	0.078	0.078	0.078	0.12	0.181	0.242	0.242	0.242	0.242	0.261	0.261	0.261	0.242	0.322	0.381	0.381	0.402	0.423	0.501	0.541	0.541	0.541	0.541	0.541	0.602	0.602	0.602	0.602	0.581	0.581	0.581	0.581	0.581	0.581	0.682	0.682	0.682	0.682	0.682	0.682	0.682	0.682	0.701	0.701	0.701
YLR409C	1.08	1.08	1.08	1.08	1.08	1.101	1.101	1.101	1.122	1.122	1.122	1.122	1.122	1.122	1.122	1.122	1.122	1.141	1.141	1.141	1.141	1.141	1.141	1.141	1.141	1.141	1.141	1.141	1.141	1.122	1.122	1.122	1.122	1.122	1.103	1.103	1.082	1.082	1.082	1.082	1.082	1.082	1.082	1.082	1.082	1.042	1.042	1.021	1.021
YPL183W-A	0.059	0.059	0.059	0.059	0.059	0.059	0.059	0.059	0.059	0.059	0.059	0.059	0.059	0.059	0.059	0.08	0.101	0.101	0.101	0.101	0.101	0.101	0.101	0.101	0.101	0.139	0.139	0.139	0.139	0.139	0.139	0.139	0.139	0.139	0.139	0.181	0.263	0.263	0.263	0.263	0.32	0.32	0.339	0.358	0.358	0.358	0.358	0.358	0.358
YFR005C	2.095	2.095	2.095	2.095	2.095	2.114	2.114	2.114	2.114	2.133	2.133	2.133	2.112	2.112	2.112	2.112	2.112	2.112	2.112	2.112	2.093	2.072	2.091	2.072	2.072	2.072	2.072	1.931	1.952	1.931	1.931	1.931	1.931	1.931	1.931	1.931	1.868	1.868	1.826	1.826	1.805	1.805	1.805	1.805	1.805	1.805	1.805	1.805	1.683
YEL026W	0.339	0.339	0.32	0.32	0.32	0.32	0.32	0.32	0.32	0.301	0.301	0.301	0.301	0.301	0.301	0.261	0.261	0.261	0.242	0.242	0.242	0.242	0.242	0.242	0.242	0.242	0.242	0.242	0.242	0.242	0.242	0.242	0.242	0.242	0.242	0.2	0.2	0.181	0.162	0.162	0.162	0.162	0.162	0.162	0.162	0.162	0.162	0.162	0.162
YKL058W	1.019	1.04	1.04	1.061	1.061	1.061	1.061	1.061	1.061	1.061	1.061	1.061	1.061	1.061	1.061	1.061	1.061	1.042	1.042	1.042	1.021	1	1	1	1	0.979	1	1	1	1	1	0.979	0.979	0.979	0.979	0.979	0.979	0.979	0.979	0.979	0.979	0.979	0.979	0.979	0.979	0.979	0.979	0.979	0.979
YDR105C	0.219	0.219	0.219	0.219	0.219	0.219	0.219	0.219	0.219	0.219	0.219	0.278	0.299	0.299	0.299	0.32	0.341	0.341	0.341	0.341	0.341	0.341	0.341	0.322	0.322	0.322	0.322	0.322	0.322	0.341	0.341	0.381	0.402	0.402	0.402	0.402	0.423	0.442	0.442	0.442	0.402	0.402	0.423	0.423	0.463	0.463	0.463	0.463	0.463
YJL164C	1.779	1.779	1.859	1.899	1.899	1.899	1.918	1.918	1.939	1.939	1.979	1.979	1.979	1.979	1.979	1.979	1.958	1.979	2	2	2.04	2.118	2.156	2.156	2.156	2.156	2.156	2.156	2.177	2.158	2.158	2.158	2.158	2.158	2.215	2.213	2.213	2.173	2.173	2.194	2.194	2.194	2.194	2.194	2.194	2.194	2.194	2.194	2.194
YLL018C	0.657	0.678	0.678	0.699	0.699	0.699	0.699	0.699	0.699	0.699	0.699	0.699	0.699	0.699	0.699	0.699	0.699	0.699	0.699	0.699	0.68	0.701	0.701	0.743	1.044	1.12	1.16	1.217	1.337	1.356	1.356	1.356	1.375	1.375	1.375	1.375	1.375	1.375	1.375	1.375	1.398	1.44	1.419	1.419	1.419	1.419	1.457	1.476	1.518
YGL178W	0.539	0.539	0.501	0.52	0.52	0.541	0.541	0.562	0.562	0.562	0.541	0.541	0.482	0.442	0.423	0.442	0.442	0.442	0.461	0.48	0.522	0.522	0.522	0.503	0.503	0.522	0.581	0.735	0.992	0.992	0.992	0.992	1.15	1.15	1.15	1.15	1.169	1.211	1.211	1.211	1.249	1.249	1.249	1.249	1.388	1.407	1.407	1.407	1.407
YPL065W	0.181	0.202	0.202	0.202	0.202	0.181	0.181	0.162	0.162	0.162	0.162	0.162	0.162	0.162	0.124	0.124	0.124	0.143	0.143	0.143	0.143	0.122	0.122	0.122	0.122	0.122	0.122	0.122	0.122	0.122	0.122	0.122	0.122	0.122	0.141	0.141	0.141	0.141	0.141	0.141	0.12	0.12	0.099	0.099	0.099	0.099	0.099	0.099	0.099
YOR341W	0.185	0.185	0.185	0.204	0.267	0.467	0.488	0.507	0.507	0.507	0.526	0.526	0.526	0.526	0.526	0.526	0.526	0.526	0.526	0.526	0.526	0.526	0.724	0.802	0.802	0.802	0.802	0.905	0.905	0.905	0.905	0.905	0.905	0.924	0.924	0.945	0.945	0.985	1.067	1.067	1.086	1.105	1.124	1.124	1.124	1.145	1.145	1.145	1.185
YCL057C-A	4.638	4.638	4.638	4.638	4.659	4.659	4.68	4.699	4.699	4.72	4.72	4.72	4.72	4.72	4.701	4.68	4.581	4.581	4.581	4.581	4.581	4.602	4.581	4.581	4.562	4.581	4.581	4.501	4.501	4.501	4.461	4.442	4.442	4.442	4.421	4.421	4.421	4.381	4.339	4.24	4.219	4.219	3.844	3.76	3.76	3.493	3.432	3.352	3.352
YDR412W	2.171	2.171	2.23	2.249	2.249	2.249	2.228	2.228	2.228	2.228	2.228	2.228	2.247	2.247	2.247	2.247	2.247	2.247	2.247	2.247	2.247	2.247	2.228	2.228	2.228	2.228	2.228	2.308	2.308	2.308	2.308	2.308	2.308	2.308	2.308	2.308	2.308	2.308	2.308	2.308	2.308	2.287	2.266	2.247	2.247	2.247	2.247	2.247	2.228
YGR044C	0.4	0.379	0.379	0.379	0.36	0.36	0.36	0.299	0.299	0.28	0.259	0.259	0.259	0.238	0.238	0.238	0.238	0.238	0.238	0.219	0.219	0.219	0.219	0.219	0.219	0.219	0.219	0.2	0.2	0.221	0.2	0.2	0.2	0.2	0.2	0.2	0.2	0.2	0.2	0.2	0.2	0.2	0.2	0.2	0.2	0.181	0.181	0.181	0.181
YBR177C	0.16	0.181	0.202	0.202	0.202	0.24	0.261	0.261	0.282	0.261	0.381	0.381	0.381	0.402	0.461	0.907	0.907	0.907	0.926	0.926	0.926	0.947	0.947	0.968	0.968	1.031	1.149	1.29	1.591	1.591	1.591	1.612	1.846	1.846	1.846	1.97	2.01	2.01	2.05	2.29	2.29	2.29	2.41	2.41	2.41	2.431	2.452	2.612	2.612
YBR054W	0.36	0.36	0.36	0.36	0.36	0.36	0.36	0.36	0.36	0.36	0.36	0.36	0.36	0.36	0.36	0.36	0.36	0.36	0.379	0.421	0.44	0.44	0.44	0.44	0.44	0.421	0.421	0.421	0.421	0.421	0.421	0.421	0.421	0.442	0.442	0.442	0.442	0.442	0.442	0.442	0.442	0.442	0.421	0.421	0.421	0.421	0.381	0.362	0.362
YDR341C	0.141	0.141	0.141	0.141	0.141	0.141	0.12	0.12	0.099	0.099	0.099	0.099	0.099	0.099	0.099	0.12	0.12	0.12	0.12	0.12	0.12	0.12	0.12	0.12	0.12	0.12	0.12	0.12	0.12	0.141	0.141	0.141	0.141	0.141	0.141	0.141	0.141	0.16	0.16	0.16	0.16	0.16	0.16	0.16	0.16	0.16	0.16	0.16	0.16
YER087C-B	1.268	1.31	1.31	1.31	1.31	1.31	1.331	1.331	1.331	1.331	1.331	1.331	1.39	1.432	1.432	1.495	1.495	1.495	1.457	1.457	1.436	1.436	1.436	1.436	1.436	1.436	1.436	1.436	1.436	1.436	1.436	1.436	1.436	1.457	1.457	1.457	1.457	1.457	1.438	1.438	1.438	1.438	1.459	1.459	1.459	1.459	1.459	1.48	1.48
YOL129W	0.562	0.562	0.562	0.562	0.562	0.562	0.644	0.644	0.644	0.644	0.644	0.644	0.663	0.663	0.663	0.663	0.663	0.663	0.663	0.663	0.663	0.663	0.663	0.663	0.663	0.682	0.682	0.682	0.701	0.701	0.68	0.68	0.68	0.661	0.661	0.661	0.661	0.661	0.661	0.682	0.682	0.682	0.682	0.703	0.703	0.703	0.703	0.703	0.703
YJL173C	0.914	0.895	0.897	0.857	0.857	0.878	0.859	0.859	0.918	1.017	1.017	1.017	1.017	1.055	1.055	1.055	1.055	1.055	0.994	0.994	0.973	0.994	0.992	0.992	0.992	0.971	0.971	0.971	1.07	1.31	1.331	1.392	1.392	1.392	1.392	1.411	1.411	1.43	1.51	1.51	1.567	1.626	1.723	1.723	1.742	1.742	1.742	1.742	1.761
YKR095W-A	0.762	0.762	0.722	0.722	0.722	0.722	0.722	0.722	0.722	0.701	0.701	0.722	0.72	0.72	0.72	0.72	0.72	0.72	0.72	0.72	0.579	0.579	0.579	0.579	0.579	0.6	0.6	0.661	0.661	0.661	0.682	0.699	0.699	0.699	0.72	0.72	0.741	0.741	0.741	0.741	0.722	0.722	0.722	0.703	0.703	0.722	0.722	0.722	0.722
YJL031C	1.173	1.135	1.156	1.156	1.238	1.339	1.339	1.339	1.339	1.339	1.339	1.339	1.339	1.318	1.318	1.278	1.297	1.297	1.297	1.297	1.278	1.278	1.278	1.278	1.278	1.278	1.259	1.259	1.259	1.259	1.259	1.299	1.122	1.101	1.082	1.08	1.08	1.08	1.038	1.038	1.057	1.076	1.076	0.859	0.838	0.838	0.777	0.777	0.718
YMR131C	0.798	0.779	0.798	0.817	0.876	1.013	1.013	1.013	1.034	1.055	1.175	1.175	1.175	1.175	1.175	1.175	1.175	1.175	1.175	1.175	1.175	1.175	1.175	1.175	1.154	1.215	1.215	1.234	1.234	1.234	1.255	1.236	1.236	1.276	1.297	1.297	1.316	1.316	1.335	1.354	1.413	1.413	1.413	1.413	1.413	1.392	1.392	1.392	1.392
YGR014W	2.39	2.39	2.39	2.39	2.39	2.39	2.409	2.409	2.409	2.428	2.428	2.428	2.485	2.466	2.424	2.443	2.443	2.443	2.443	2.464	2.464	2.445	2.445	2.464	2.407	2.365	2.365	2.365	2.365	2.365	2.365	2.365	2.365	2.323	2.323	2.323	2.323	2.283	2.262	2.241	2.201	2.201	2.119	1.944	1.885	1.807	1.786	1.786	1.746
YIL164C	0.32	0.32	0.32	0.32	0.299	0.32	0.32	0.358	0.396	0.396	0.396	0.396	0.396	0.396	0.396	0.377	0.377	0.377	0.377	0.377	0.377	0.377	0.358	0.379	0.438	0.457	0.476	0.476	0.495	0.495	0.495	0.495	0.575	0.594	0.594	0.594	0.634	0.634	0.634	0.634	0.634	0.718	0.718	0.718	0.817	0.838	0.838	0.838	0.838
YDL157C	0.274	0.272	0.272	0.272	0.272	0.272	0.272	0.272	0.293	0.333	0.333	0.333	0.333	0.333	0.333	0.333	0.333	0.333	0.333	0.333	0.333	0.333	0.333	0.352	0.352	0.352	0.373	0.373	0.373	0.373	0.373	0.373	0.373	0.373	0.373	0.373	0.373	0.354	0.354	0.354	0.354	0.354	0.354	0.354	0.335	0.335	0.335	0.335	0.335
YER148W	1.984	1.984	1.984	2.043	2.043	2.102	2.102	2.102	2.043	2.003	2.003	2.005	2.005	2.005	2.005	2.005	2.005	1.967	1.929	1.91	1.853	1.853	1.832	1.832	1.874	1.874	1.874	1.874	1.853	1.853	1.853	1.853	1.872	1.872	1.872	1.872	1.872	1.872	1.872	1.872	1.815	1.739	1.72	1.72	1.72	1.741	1.703	1.606	1.606
YJR059W	2.838	2.819	2.819	2.8	2.781	2.781	2.762	2.762	2.741	2.741	2.297	2.236	2.217	2.217	2.217	2.177	2.177	2.177	2.177	2.177	2.177	2.019	2.019	2.019	2.019	2	1.836	1.798	1.777	1.293	0.884	0.743	0.764	0.764	0.764	0.764	0.726	0.726	0.726	0.579	0.579	0.579	0.579	0.579	0.539	0.478	0.497	0.459	0.48
YAL031C	0.587	0.587	0.606	0.606	0.606	0.648	0.749	0.768	0.848	0.848	0.827	0.827	0.827	0.827	0.827	0.827	0.827	0.93	1.033	1.033	1.033	1.052	1.052	1.052	1.052	1.052	1.033	1.054	1.054	1.054	1.054	1.075	1.075	1.075	1.075	1.075	1.075	1.096	1.096	1.136	1.136	1.136	1.136	1.136	1.117	1.117	1.136	1.136	1.136
YJL036W	0.478	0.478	0.478	0.438	0.377	0.356	0.356	0.274	0.274	0.274	0.274	0.274	0.274	0.236	0.236	0.236	0.236	0.257	0.257	0.257	0.257	0.257	0.257	0.217	0.16	0.139	0.101	0.101	0.101	0.101	0.101	0.101	0.101	0.101	0.04	0.04	0.04	0.04	0.04	0.04	0.04	0.04	0.04	0.04	0.04	0.061	0.061	0.061	0.061
YLR321C	1.304	1.304	1.304	1.304	1.304	1.304	1.325	1.285	1.285	1.321	1.38	1.38	1.399	1.399	1.418	1.418	1.418	1.437	1.437	1.437	1.437	1.479	1.479	1.479	1.498	1.498	1.536	1.576	1.576	1.635	1.635	1.656	1.675	1.675	1.675	1.675	1.675	1.675	1.675	1.675	1.675	1.776	1.776	1.776	1.776	1.776	1.776	1.776	1.776
YBL040C	0.749	0.749	0.768	0.846	0.846	0.825	0.825	0.804	0.804	0.804	0.804	0.804	0.825	0.825	0.825	0.825	0.825	0.825	0.825	0.825	0.844	0.844	0.844	0.844	0.825	0.825	0.825	0.825	0.825	0.825	0.825	0.825	0.825	0.743	0.722	0.741	0.76	0.76	0.76	0.699	0.68	0.659	0.64	0.64	0.64	0.64	0.621	0.621	0.583
YLR179C	0.446	0.446	0.465	0.465	0.465	0.427	0.427	0.446	0.446	0.446	0.446	0.446	0.446	0.446	0.465	0.465	0.465	0.465	0.465	0.465	0.465	0.564	0.564	0.564	0.564	0.564	0.564	0.564	0.564	0.583	0.583	0.583	0.602	0.602	0.602	0.602	0.602	0.564	0.564	0.564	0.562	0.562	0.562	0.562	0.541	0.541	0.52	0.501	0.501
YCL055W	0.406	0.406	0.406	0.406	0.406	0.406	0.406	0.425	0.747	0.89	0.89	0.89	0.89	0.89	0.89	0.909	0.93	0.951	0.951	0.951	0.951	1.031	1.191	1.191	1.21	1.229	1.406	1.406	1.425	1.593	1.593	1.593	1.593	1.614	1.635	1.959	2.315	2.315	2.492	2.492	2.492	2.511	2.69	2.949	2.949	2.949	2.949	2.949	2.968
YJL147C	0.238	0.238	0.238	0.238	0.238	0.238	0.238	0.238	0.238	0.238	0.219	0.219	0.179	0.179	0.179	0.179	0.179	0.179	0.16	0.16	0.16	0.16	0.16	0.16	0.16	0.16	0.16	0.16	0.16	0.16	0.16	0.16	0.16	0.16	0.179	0.219	0.219	0.238	0.257	0.236	0.255	0.255	0.255	0.316	0.316	0.316	0.316	0.316	0.337
YDL035C	1.413	1.394	1.394	1.413	1.455	1.455	1.474	1.474	1.474	1.474	1.474	1.474	1.474	1.474	1.474	1.474	1.493	1.474	1.474	1.474	1.474	1.474	1.474	1.474	1.474	1.474	1.474	1.417	1.417	1.417	1.417	1.417	1.379	1.36	1.36	1.36	1.36	1.36	1.303	1.303	1.303	1.303	1.303	1.303	1.303	1.303	1.303	1.303	1.303
YGL067W	0.952	0.952	1.011	1.011	1.011	1.011	1.011	0.992	1.013	0.975	0.975	0.975	0.975	0.975	0.975	0.975	0.975	0.975	0.975	0.975	0.975	0.975	0.975	0.975	0.975	0.975	0.975	0.975	0.975	0.975	0.975	0.975	0.954	0.954	0.933	0.914	0.914	0.914	0.914	0.933	0.933	0.933	0.933	0.914	0.914	0.914	0.872	0.851	0.851
YDR063W	0.423	0.423	0.423	0.442	0.442	0.423	0.423	0.423	0.423	0.423	0.442	0.482	0.482	0.482	0.564	0.564	0.585	0.606	0.606	0.606	0.606	0.606	0.606	0.606	0.606	0.587	0.566	0.566	0.566	0.566	0.566	0.566	0.547	0.547	0.547	0.566	0.585	0.585	0.585	0.585	0.585	0.585	0.585	0.585	0.585	0.585	0.585	0.585	0.566
YLR419W	0.908	0.908	0.929	0.929	0.929	0.91	0.91	1.03	1.03	1.049	1.049	1.07	1.07	1.07	1.03	1.03	1.03	1.047	1.047	1.106	1.127	1.127	1.127	1.146	1.186	1.245	1.245	1.245	1.245	1.283	1.321	1.361	1.382	1.401	1.441	1.441	1.441	1.441	1.561	1.561	1.58	1.58	1.58	1.601	1.62	1.62	1.723	1.723	1.723
YLR380W	3.567	3.567	3.567	3.567	3.567	3.567	3.567	3.567	3.567	3.508	3.508	3.508	3.508	3.489	3.47	3.335	3.255	3.236	3.215	3.194	3.194	3.156	3.095	3.032	2.994	2.737	2.219	2.076	2.057	2.017	2.036	2.036	2.036	2.036	2.036	2.036	2.036	2.036	1.935	1.914	1.872	1.853	1.853	1.853	1.853	1.813	1.607	1.584	1.563
YNL178W	1.085	1.085	1.106	1.127	1.127	1.127	1.146	1.146	1.146	1.125	1.146	1.127	1.127	1.108	1.089	1.089	1.089	1.11	1.091	1.091	1.091	1.051	1.011	1.011	1.032	1.011	0.931	0.931	0.931	0.992	0.992	0.973	0.973	0.954	0.954	0.954	0.935	0.935	0.935	0.935	0.935	0.935	0.895	0.874	0.914	0.914	0.914	0.914	0.914
YBR115C	0.413	0.394	0.375	0.394	0.375	0.375	0.375	0.375	0.375	0.375	0.415	0.415	0.415	0.415	0.415	0.415	0.394	0.394	0.394	0.432	0.432	0.432	0.432	0.451	0.43	0.43	0.43	0.43	0.43	0.43	0.43	0.43	0.43	0.43	0.43	0.449	0.449	0.449	0.449	0.43	0.43	0.449	0.409	0.409	0.409	0.409	0.409	0.409	0.409
YFL002C	0.855	0.855	0.895	0.857	0.88	0.88	0.88	0.899	0.899	0.899	0.899	0.92	0.92	0.939	0.939	0.939	0.939	0.939	0.939	0.861	0.859	0.859	0.901	0.901	0.901	0.901	0.901	0.92	0.88	0.88	0.88	0.88	0.84	0.84	0.84	0.84	0.84	0.84	0.821	0.821	0.842	0.842	0.842	0.842	0.842	0.821	0.821	0.821	0.821
YDR184C	1.019	1.019	1	1	1	1	1	0.92	0.941	0.941	0.922	0.922	0.922	0.922	0.922	0.922	0.884	0.8	0.779	0.741	0.741	0.701	0.64	0.64	0.64	0.619	0.619	0.6	0.6	0.6	0.579	0.579	0.579	0.579	0.579	0.579	0.579	0.579	0.579	0.579	0.56	0.56	0.56	0.56	0.499	0.444	0.423	0.423	0.423
YDL113C	2.162	2.183	2.183	2.204	2.267	2.267	2.267	2.267	2.286	2.307	2.307	2.328	2.328	2.368	2.368	2.368	2.347	2.328	2.328	2.328	2.328	2.328	2.328	2.347	2.347	2.347	2.347	2.347	2.347	2.328	2.328	2.328	2.328	2.328	2.328	2.328	2.328	2.328	2.328	2.328	2.307	2.252	2.252	2.193	2.193	2.193	2.193	2.193	2.193
YJL110C	0.988	0.988	0.988	0.988	0.988	0.988	0.988	0.988	0.988	0.988	0.948	0.929	0.931	0.931	0.931	0.931	0.952	0.952	0.952	0.952	0.952	0.952	0.952	0.933	0.933	0.933	0.914	0.914	0.933	0.933	0.933	0.933	0.952	0.931	0.931	0.931	0.912	0.893	0.893	0.893	0.893	0.893	0.872	0.853	0.834	0.834	0.815	0.853	0.853
YOR187W	0.154	0.154	0.154	0.154	0.154	0.154	0.154	0.154	0.154	0.175	0.175	0.175	0.175	0.175	0.175	0.175	0.175	0.175	0.175	0.175	0.175	0.175	0.175	0.175	0.175	0.175	0.175	0.196	0.196	0.196	0.196	0.196	0.196	0.196	0.196	0.234	0.234	0.234	0.234	0.234	0.234	0.234	0.234	0.234	0.234	0.234	0.234	0.234	0.234
YDR427W	0.701	0.701	0.701	0.701	0.682	0.682	0.682	0.684	0.722	0.785	0.846	0.846	0.846	0.846	0.825	0.825	0.825	0.825	0.825	0.865	0.884	0.905	0.905	0.905	0.905	0.926	0.907	0.907	0.907	0.926	0.907	0.907	0.907	0.907	0.928	0.928	0.928	0.928	0.928	0.928	0.928	0.928	0.907	0.907	0.907	0.907	0.907	0.907	0.907
YBL076C	1.714	1.752	1.754	1.754	1.754	1.773	1.773	1.773	1.792	1.792	1.792	1.792	1.771	1.771	1.771	1.771	1.79	1.79	1.79	1.79	1.752	1.733	1.733	1.733	1.691	1.691	1.67	1.67	1.67	1.67	1.67	1.67	1.67	1.67	1.649	1.567	1.567	1.567	1.567	1.567	1.567	1.567	1.567	1.548	1.548	1.548	1.548	1.548	1.548
YIL017C	3.002	3.002	3.002	3.002	3.017	3.017	2.998	2.998	2.977	2.996	2.996	2.996	2.996	2.977	2.977	2.958	2.958	2.958	2.958	2.859	2.859	2.859	2.859	2.84	2.821	2.821	2.821	2.842	2.842	2.842	2.861	2.821	2.739	2.718	2.718	2.718	2.697	2.659	2.659	2.621	2.621	2.6	2.6	2.6	2.6	2.6	2.52	2.52	2.541
YOR161C	0.88	0.88	0.88	0.88	0.899	0.899	0.899	0.899	0.899	0.899	0.878	0.878	0.878	0.918	0.939	1.038	1.038	1.038	1.095	1.095	1.095	1.095	1.095	1.213	1.213	1.232	1.35	1.35	1.411	1.411	1.411	1.413	1.413	1.413	1.434	1.455	1.455	1.455	1.436	1.436	1.476	1.537	1.577	1.678	1.678	1.678	1.678	1.678	1.678
YEL015W	0.795	0.814	0.814	0.835	0.854	0.854	0.911	0.974	1.035	1.279	1.481	1.481	1.502	1.54	1.54	1.54	1.54	1.54	1.54	1.601	1.601	1.62	1.62	1.639	1.639	1.639	1.658	1.679	1.679	1.679	1.679	1.679	1.679	1.698	1.698	1.759	1.759	1.759	1.778	1.778	1.778	1.778	1.74	1.74	1.74	1.74	1.74	1.74	1.74
YDR171W	0.661	0.661	0.661	0.661	0.64	0.64	0.64	0.64	0.64	0.659	0.678	0.699	0.699	0.8	0.8	0.8	0.8	0.8	0.8	0.781	0.781	0.722	0.703	0.703	0.703	0.703	0.684	0.684	0.663	0.663	0.625	0.625	0.625	0.625	0.625	0.625	0.625	0.625	0.583	0.583	0.583	0.583	0.583	0.583	0.583	0.583	0.583	0.562	0.562
YER080W	0.866	0.866	0.866	0.786	0.767	0.788	1.013	1.171	1.211	1.27	1.27	1.27	1.27	1.289	1.289	1.308	1.287	1.287	1.287	1.287	1.287	1.287	1.287	1.245	1.245	1.245	1.245	1.245	1.245	1.245	1.245	1.245	1.245	1.245	1.245	1.247	1.268	1.287	1.287	1.287	1.287	1.287	1.264	1.264	1.264	1.264	1.285	1.266	1.306
YBR262C	0.335	0.335	0.356	0.356	0.356	0.356	0.335	0.335	0.335	0.354	0.48	0.52	0.558	0.558	0.577	0.596	0.596	0.596	0.596	0.615	0.697	0.716	0.914	0.933	0.933	0.971	0.992	0.992	1.011	1.011	1.049	1.049	1.068	1.087	1.087	1.106	1.106	1.106	1.127	1.148	1.169	1.169	1.169	1.188	1.188	1.209	1.209	1.291	1.291
YIL071C	0.88	0.88	0.88	0.859	0.859	0.859	0.859	0.88	0.88	0.88	0.88	0.897	0.897	1.093	1.093	1.093	1.093	1.171	1.171	1.171	1.171	1.171	1.171	1.171	1.171	1.171	1.171	1.171	1.192	1.192	1.213	1.213	1.253	1.272	1.272	1.272	1.272	1.293	1.293	1.293	1.314	1.314	1.314	1.314	1.333	1.333	1.312	1.291	1.291
YMR102C	0.103	0.103	0.103	0.103	0.103	0.103	0.103	0.103	0.103	0.103	0.103	0.103	0.103	0.103	0.103	0.103	0.103	0.103	0.103	0.103	0.103	0.103	0.103	0.103	0.103	0.103	0.103	0.103	0.103	0.103	0.103	0.103	0.122	0.122	0.122	0.101	0.101	0.101	0.101	0.101	0.101	0.101	0.101	0.101	0.08	0.08	0.08	0.08	0.08
YPR055W	0.341	0.4	0.562	0.884	0.981	1.038	1.038	1.038	1.099	1.156	1.156	1.156	1.156	1.156	1.156	1.219	1.219	1.24	1.24	1.24	1.24	1.261	1.358	1.358	1.358	1.358	1.379	1.379	1.379	1.535	1.535	1.535	1.535	1.535	1.556	1.556	1.556	1.556	1.556	1.556	1.577	1.577	1.577	1.619	1.619	1.6	1.6	1.579	1.6
YKL098W	1.244	1.244	1.242	1.2	1.24	1.276	1.337	1.337	1.337	1.337	1.377	1.459	1.459	1.459	1.459	1.518	1.499	1.499	1.499	1.539	1.539	1.558	1.615	1.615	1.653	1.653	1.653	1.674	1.674	1.674	1.674	1.674	1.674	1.655	1.636	1.636	1.636	1.617	1.617	1.638	1.678	1.678	1.659	1.659	1.678	1.678	1.678	1.678	1.659
YBR001C	0.693	0.693	0.693	0.712	0.712	0.712	0.712	0.712	0.712	0.712	0.712	0.75	0.75	0.731	0.731	0.731	0.75	0.75	0.75	0.729	0.729	0.729	0.727	0.727	0.767	0.767	0.767	0.767	0.767	0.767	0.767	0.767	0.767	0.767	0.767	0.767	0.767	0.767	0.767	0.767	0.767	0.767	0.767	0.748	0.729	0.729	0.729	0.729	0.729
YLR035C	0.103	0.061	0.061	0.061	0.061	0.061	0.061	0.061	0.061	0.061	0.061	0.061	0.061	0.061	0.061	0.061	0.061	0.061	0.082	0.082	0.082	0.082	0.082	0.082	0.082	0.082	0.082	0.082	0.082	0.082	0.082	0.082	0.082	0.082	0.082	0.082	0.082	0.082	0.082	0.061	0.061	0.061	0.061	0.061	0.061	0.061	0.061	0.061	0.061
YPR174C	1.55	1.55	1.55	1.55	1.55	1.571	1.571	1.592	1.592	1.592	1.632	1.632	1.632	1.653	1.653	1.653	1.653	1.693	1.693	1.693	1.733	1.752	1.733	1.733	1.733	1.733	1.733	1.733	1.733	1.733	1.733	1.733	1.733	1.733	1.754	1.754	1.754	1.754	1.775	1.775	1.775	1.775	1.775	1.735	1.714	1.714	1.714	1.714	1.752
YOR259C	0.908	0.967	1.026	1.184	1.184	1.266	1.266	1.266	1.266	1.266	1.325	1.344	1.344	1.344	1.384	1.403	1.422	1.422	1.462	1.462	1.462	1.462	1.462	1.462	1.462	1.462	1.462	1.481	1.481	1.481	1.5	1.5	1.5	1.5	1.479	1.479	1.479	1.5	1.5	1.5	1.5	1.5	1.5	1.5	1.502	1.502	1.521	1.521	1.521
YHR041C	1.146	1.293	1.293	1.354	1.354	1.335	1.314	1.333	1.333	1.333	1.333	1.333	1.333	1.333	1.331	1.35	1.331	1.331	1.331	1.331	1.369	1.546	1.546	1.645	1.626	1.626	1.605	1.605	1.586	1.666	1.666	1.685	1.685	1.685	1.685	1.662	1.662	1.662	1.702	1.683	1.723	1.723	1.723	1.723	1.723	1.723	1.723	1.685	1.727
YGL141W	0.537	0.556	0.537	0.537	0.556	0.556	0.533	0.533	0.615	0.615	0.615	0.615	0.634	0.655	0.676	0.676	0.676	0.697	0.657	0.636	0.636	0.636	0.636	0.655	0.868	1.11	1.11	1.129	1.11	1.207	1.207	1.188	1.188	1.169	1.169	1.19	1.209	1.209	1.228	1.247	1.247	1.287	1.287	1.287	1.287	1.287	1.287	1.287	1.268
YIR034C	1.251	1.27	1.27	1.228	1.228	1.209	1.148	1.127	1.064	1.026	1.087	1.087	1.087	1.087	1.087	1.106	1.106	1.125	1.125	1.106	1.106	1.287	1.327	1.327	1.327	1.327	1.291	1.272	1.272	1.289	1.27	1.31	1.31	1.35	1.35	1.451	1.567	1.567	1.586	1.586	1.605	1.605	1.605	1.605	1.605	1.605	1.605	1.586	1.586
YKL112W	0	0	0	0	0	0	0	0	0	0	0	0	0	0	0	0	0	0	0	0	0	0	0	0	0	0	0	0	0	0	0	0	0	0	0	0	0	0	0	0	0	0	0	0	0	0	0	0	0
YPL082C	0.341	0.36	0.379	0.379	0.379	0.379	0.379	0.379	0.379	0.379	0.379	0.379	0.379	0.44	0.52	0.604	0.604	0.604	0.604	0.68	0.68	0.68	0.68	0.68	0.68	0.68	0.68	0.701	0.701	0.76	0.76	0.76	0.76	0.779	0.779	0.819	0.84	0.859	0.859	0.897	0.897	0.897	0.897	0.901	0.901	0.96	1.261	1.497	1.56
[truncated: 3,378 more rows]
[truncated: 952 more columns]
