# Supplementary material for: Constitutive turnover of histone H2A.Z at yeast promoters requires the preinitiation complex
Source: eLife. 2016 Jul 20;5:e14243. doi: 10.7554/eLife.14243 (PMC4995100; doi:10.7554/eLife.14243)
Supplement: Figure 4—source data 2. — DOI: http://dx.doi.org/10.7554/eLife.14243.034 [file elife-14243-fig4-data2.zip › Figure_4--source_data_2/INO80-FRB_H2A.Z_noRAP.txt]

gene_name	-500	-499	-498	-497	-496	-495	-494	-493	-492	-491	-490	-489	-488	-487	-486	-485	-484	-483	-482	-481	-480	-479	-478	-477	-476	-475	-474	-473	-472	-471	-470	-469	-468	-467	-466	-465	-464	-463	-462	-461	-460	-459	-458	-457	-456	-455	-454	-453	-452
YPR036W	0.216	0.216	0.216	0.216	0.216	0.216	0.196	0.176	0.176	0.176	0.176	0.176	0.176	0.176	0.176	0.159	0.159	0.159	0.159	0.122	0.122	0.122	0.122	0.122	0.122	0.122	0.122	0.122	0.122	0.122	0.122	0.122	0.122	0.122	0.122	0.122	0.122	0.122	0.122	0.122	0.088	0.088	0.088	0.088	0.071	0.071	0.071	0.071	0.071
YEL032W	0	0	0	0	0	0	0	0	0	0	0	0	0	0	0	0	0	0	0	0	0	0	0	0	0	0	0	0	0	0	0	0	0	0	0	0	0	0	0	0	0	0	0	0	0	0	0	0	0
YPL061W	0.017	0.017	0.017	0.017	0.017	0.017	0.017	0.017	0.017	0.017	0.017	0.017	0.017	0.017	0.017	0.017	0.017	0.017	0.017	0.017	0.017	0.017	0.017	0.017	0.017	0.017	0.017	0.017	0.017	0.017	0.017	0.017	0.017	0.017	0.017	0.017	0.017	0.017	0.017	0.017	0.017	0.017	0.017	0.017	0.017	0.017	0.017	0.017	0.017
YJR105W	0.094	0.094	0.094	0.094	0.094	0.094	0.094	0.094	0.094	0.094	0.077	0.077	0.077	0.077	0.077	0.077	0.077	0.077	0.077	0.077	0.06	0.06	0.04	0.04	0.02	0.02	0.02	0.02	0.02	0.02	0.037	0.091	0.091	0.091	0.125	0.125	0.125	0.125	0.125	0.125	0.125	0.125	0.125	0.125	0.125	0.125	0.142	0.142	0.142
YBR058C-A	1.301	1.284	1.341	1.358	1.358	1.358	1.358	1.358	1.409	1.409	1.409	1.369	1.369	1.369	1.369	1.352	1.352	1.369	1.369	1.369	1.477	1.534	1.534	1.551	1.531	1.531	1.565	1.565	1.582	1.582	1.565	1.548	1.665	1.665	1.665	1.665	1.665	1.705	1.705	1.708	1.671	1.654	1.637	1.637	1.62	1.6	1.634	1.651	1.651
YGL084C	0.188	0.188	0.225	0.225	0.225	0.225	0.225	0.225	0.225	0.225	0.225	0.225	0.262	0.282	0.487	0.601	0.601	0.601	0.703	0.763	0.871	0.888	0.928	1.113	1.244	1.244	1.244	1.281	1.395	1.435	1.643	2.195	2.195	2.272	2.446	2.466	2.597	2.944	2.944	3.089	3.089	3.146	3.22	3.254	3.274	3.311	3.311	3.311	3.331
YLR393W	1.033	1.033	1.033	1.033	1.033	1.013	0.936	0.936	1.004	1.004	1.004	1.004	1.004	1.004	1.024	1.024	1.024	1.024	1.044	1.044	1.095	1.095	1.095	1.095	1.095	1.095	1.132	1.132	1.132	1.132	1.132	1.132	1.132	1.109	1.109	1.109	1.109	1.109	1.109	1.109	1.109	1.146	1.271	1.348	1.348	1.348	1.422	1.553	1.553
YNR028W	0.641	0.641	0.641	0.618	0.618	0.618	0.618	0.618	0.618	0.618	0.561	0.544	0.504	0.504	0.427	0.39	0.39	0.39	0.39	0.39	0.39	0.39	0.39	0.39	0.39	0.353	0.353	0.37	0.37	0.37	0.37	0.37	0.37	0.37	0.35	0.35	0.35	0.33	0.33	0.33	0.33	0.401	0.384	0.384	0.384	0.384	0.367	0.367	0.35
YBR237W	1.281	1.474	1.491	1.508	1.508	1.508	1.508	1.508	1.508	1.508	1.508	1.508	1.508	1.508	1.508	1.508	1.508	1.508	1.545	1.596	1.596	1.596	1.596	1.596	1.596	1.596	1.596	1.596	1.616	1.616	1.616	1.636	1.636	1.636	1.636	1.636	1.636	1.636	1.656	1.656	1.676	1.693	1.693	1.693	1.693	1.693	1.693	1.693	1.693
YNR032W	0.783	0.783	0.8	0.8	0.837	0.837	0.854	0.854	0.854	0.914	1.042	1.042	1.062	1.062	1.082	1.233	1.25	1.25	1.267	1.267	1.327	1.509	1.509	1.526	1.543	1.543	1.543	1.543	1.577	1.577	1.577	1.577	1.577	1.56	1.56	1.56	1.56	1.56	1.577	1.577	1.577	1.597	1.654	1.671	1.671	1.671	1.671	1.688	1.688
YDR001C	1.662	1.645	1.645	1.628	1.648	1.648	1.648	1.648	1.648	1.648	1.631	1.631	1.614	1.614	1.58	1.58	1.58	1.58	1.58	1.58	1.58	1.54	1.54	1.54	1.54	1.54	1.483	1.449	1.449	1.341	1.324	1.324	1.304	1.213	1.213	1.213	1.213	1.213	1.193	1.193	1.119	1.119	1.119	1.119	1.119	1.119	1.065	1.045	1.025
YNL059C	0.769	0.769	0.786	0.826	0.846	0.903	0.92	0.977	0.977	1.014	1.091	1.091	1.091	1.091	1.108	1.108	1.108	1.091	1.111	1.111	1.111	1.185	1.185	1.205	1.31	1.364	1.381	1.401	1.401	1.401	1.401	1.401	1.401	1.401	1.401	1.421	1.421	1.421	1.421	1.421	1.421	1.421	1.421	1.421	1.421	1.421	1.421	1.421	1.421
YDR353W	0.7	0.7	0.717	0.717	0.717	0.737	0.737	0.737	0.777	0.777	0.777	0.777	0.76	0.76	0.74	0.74	0.74	0.74	0.74	0.74	0.74	0.74	0.74	0.74	0.74	0.669	0.669	0.669	0.652	0.652	0.652	0.632	0.632	0.632	0.541	0.541	0.578	0.578	0.578	0.578	0.561	0.561	0.527	0.507	0.507	0.524	0.524	0.524	0.524
YLR052W	0.444	0.578	0.629	0.666	0.683	0.683	0.757	0.757	0.757	0.757	0.757	0.757	0.777	0.777	0.777	0.794	0.794	0.828	0.788	0.825	0.956	0.956	0.956	0.993	1.03	1.104	1.104	1.161	1.178	1.178	1.178	1.161	1.161	1.161	1.161	1.161	1.161	1.181	1.181	1.181	1.147	1.147	1.147	1.147	1.147	1.167	1.167	1.167	1.167
YPL104W	0.962	0.999	1.016	1.016	1.016	1.016	1.016	1.016	1.016	1.033	1.05	1.05	1.164	1.218	1.218	1.218	1.218	1.218	1.309	1.309	1.346	1.383	1.383	1.383	1.383	1.383	1.383	1.383	1.363	1.363	1.363	1.363	1.363	1.38	1.38	1.38	1.38	1.38	1.38	1.38	1.38	1.38	1.38	1.38	1.4	1.4	1.4	1.4	1.4
YKR017C	0.225	0.225	0.225	0.185	0.165	0.165	0.165	0.165	0.165	0.182	0.202	0.256	0.41	0.41	0.41	0.464	0.481	0.572	0.592	0.592	0.592	0.609	0.7	0.7	0.72	0.72	0.72	0.72	0.831	0.948	0.948	0.948	0.948	0.948	0.948	0.965	0.965	0.988	0.988	1.005	1.005	1.025	1.025	1.025	1.025	1.025	1.025	1.025	1.025
YDR462W	3.83	4.015	4.032	4.032	4.106	4.143	4.143	4.143	4.16	4.217	4.217	4.237	4.254	4.291	4.291	4.291	4.291	4.291	4.311	4.311	4.311	4.311	4.328	4.328	4.328	4.328	4.328	4.328	4.328	4.345	4.382	4.382	4.382	4.436	4.436	4.436	4.436	4.436	4.436	4.419	4.419	4.459	4.496	4.476	4.493	4.493	4.493	4.513	4.513
YDR101C	0.766	0.766	0.783	0.783	0.783	0.783	0.692	0.692	0.638	0.604	0.604	0.624	0.684	0.724	0.744	0.744	0.744	0.744	0.744	0.727	0.727	0.69	0.69	0.69	0.69	0.69	0.69	0.69	0.69	0.69	0.69	0.63	0.63	0.63	0.647	0.647	0.647	0.681	0.738	0.758	0.792	0.792	0.792	0.792	0.829	0.829	0.829	0.809	0.809
YNL167C	0.091	0.091	0.108	0.108	0.128	0.128	0.128	0.145	0.162	0.162	0.162	0.162	0.162	0.162	0.162	0.236	0.293	0.33	0.33	0.33	0.33	0.33	0.347	0.367	0.367	0.367	0.367	0.367	0.367	0.367	0.407	0.407	0.407	0.407	0.407	0.407	0.407	0.407	0.407	0.39	0.39	0.39	0.39	0.407	0.407	0.407	0.407	0.407	0.407
YHR020W	1.287	1.287	1.287	1.287	1.267	1.267	1.19	1.173	1.173	1.079	1.079	1.079	1.062	1.062	1.062	1.062	1.042	1.042	1.042	1.042	1.042	0.968	0.968	0.948	0.931	0.931	0.931	0.931	0.931	0.82	0.726	0.726	0.726	0.672	0.672	0.672	0.672	0.672	0.672	0.672	0.615	0.612	0.649	0.649	0.669	0.746	0.877	0.86	0.86
YCR037C	0.105	0.105	0.105	0.105	0.105	0.088	0.088	0.088	0.088	0.088	0.088	0.088	0.071	0.074	0.094	0.094	0.114	0.131	0.148	0.148	0.148	0.148	0.148	0.148	0.148	0.148	0.148	0.148	0.131	0.131	0.131	0.131	0.131	0.131	0.131	0.171	0.171	0.171	0.205	0.222	0.259	0.259	0.259	0.356	0.356	0.356	0.356	0.376	0.376
YNR052C	0.154	0.134	0.134	0.114	0.114	0.114	0.114	0.151	0.151	0.171	0.171	0.171	0.171	0.168	0.168	0.185	0.185	0.185	0.185	0.185	0.185	0.185	0.185	0.185	0.185	0.185	0.185	0.185	0.185	0.185	0.185	0.205	0.205	0.205	0.205	0.205	0.205	0.205	0.205	0.205	0.205	0.205	0.205	0.205	0.205	0.205	0.205	0.205	0.205
YBR007C	0.305	0.305	0.248	0.228	0.228	0.228	0.228	0.228	0.228	0.228	0.262	0.262	0.262	0.262	0.262	0.262	0.262	0.279	0.279	0.279	0.279	0.296	0.276	0.276	0.276	0.296	0.316	0.37	0.37	0.37	0.37	0.37	0.39	0.39	0.39	0.39	0.39	0.39	0.39	0.373	0.373	0.373	0.373	0.43	0.49	0.524	0.615	0.615	0.726
YLL006W	0.219	0.219	0.202	0.168	0.168	0.168	0.188	0.262	0.484	0.484	0.501	0.501	0.501	0.521	0.521	0.521	0.538	0.609	0.609	0.626	0.646	0.646	0.646	0.646	0.646	0.757	0.811	0.831	0.831	0.831	0.831	0.831	0.831	0.831	0.831	0.831	0.959	0.979	0.979	1.019	1.036	1.036	1.036	1.036	1.036	1.073	1.073	1.187	1.204
YBR170C	1.392	1.412	1.412	1.432	1.509	1.509	1.509	1.509	1.62	1.62	1.64	1.64	1.64	1.64	1.64	1.66	1.66	1.66	1.66	1.66	1.66	1.66	1.66	1.66	1.66	1.717	1.737	1.737	1.737	1.754	1.771	1.788	1.771	1.771	1.791	1.791	1.714	1.714	1.714	1.714	1.714	1.714	1.68	1.68	1.68	1.68	1.68	1.68	1.68
YER169W	7.001	7.001	7.001	7.001	7.035	7.035	7.035	7.035	7.035	7.035	7.035	7.035	7.035	7.075	7.075	7.055	7.015	6.981	6.964	6.93	6.93	6.93	6.91	6.91	6.91	6.91	6.907	6.907	6.887	6.867	6.81	6.773	6.165	4.594	4.338	4.173	4.153	4.153	4.153	4.153	4.153	4.133	4.133	4.116	4.062	3.948	3.561	3.49	3.49
YBR156C	0.504	0.504	0.629	0.791	0.791	0.808	1.016	1.016	1.016	1.073	1.167	1.218	1.218	1.218	1.218	1.218	1.218	1.235	1.235	1.235	1.235	1.252	1.252	1.252	1.252	1.309	1.343	1.343	1.343	1.343	1.343	1.323	1.323	1.323	1.306	1.306	1.306	1.323	1.397	1.397	1.417	1.434	1.434	1.434	1.434	1.434	1.434	1.434	1.434
YLR446W	0.487	0.507	0.49	0.49	0.51	0.49	0.49	0.57	0.971	0.971	0.971	0.971	0.971	0.951	0.951	0.951	0.951	0.971	0.988	0.988	0.988	1.008	1.008	1.008	1.025	1.025	1.045	1.045	1.045	1.045	1.045	1.045	1.045	1.045	1.028	1.065	1.065	1.065	1.065	1.085	1.122	1.122	1.122	1.122	1.122	1.122	1.102	1.102	1.139
YGR188C	0.976	0.976	0.996	1.016	1.016	1.016	1.036	1.016	1.141	1.141	1.158	1.178	1.178	1.178	1.178	1.178	1.235	1.235	1.235	1.235	1.235	1.255	1.275	1.309	1.329	1.329	1.329	1.329	1.363	1.363	1.363	1.363	1.363	1.4	1.42	1.437	1.437	1.437	1.437	1.437	1.437	1.437	1.437	1.437	1.437	1.437	1.437	1.437	1.437
YLR336C	0.478	0.478	0.461	0.441	0.441	0.441	0.495	0.495	0.495	0.495	0.495	0.495	0.495	0.495	0.495	0.515	0.552	0.552	0.569	0.589	0.609	0.609	0.609	0.609	0.609	0.609	0.609	0.609	0.609	0.609	0.592	0.592	0.592	0.572	0.572	0.572	0.572	0.572	0.572	0.572	0.572	0.572	0.572	0.552	0.552	0.552	0.552	0.552	0.552
YFR034C	1.132	1.149	1.149	1.149	1.149	1.149	1.169	1.189	1.189	1.189	1.189	1.169	1.169	1.169	1.169	1.186	1.186	1.109	1.089	1.163	1.3	1.3	1.3	1.3	1.3	1.3	1.3	1.3	1.297	1.297	1.317	1.317	1.28	1.28	1.28	1.28	1.28	1.28	1.28	1.28	1.28	1.28	1.314	1.314	1.334	1.334	1.351	1.314	1.314
YER131W	0.929	0.929	0.946	0.946	0.946	0.946	0.946	0.946	0.946	0.946	0.946	0.946	0.946	0.946	0.946	0.946	0.946	0.946	0.946	0.946	0.963	0.906	0.906	0.906	0.906	0.906	0.906	0.906	0.906	0.886	0.886	0.886	0.886	0.886	0.886	0.886	0.869	0.849	0.809	0.769	0.769	0.769	0.732	0.732	0.638	0.618	0.618	0.618	0.598
YPL270W	0.02	0.04	0.04	0.04	0.04	0.04	0.04	0.04	0.04	0.04	0.04	0.04	0.04	0.08	0.08	0.08	0.08	0.08	0.08	0.08	0.08	0.08	0.08	0.08	0.08	0.08	0.1	0.1	0.117	0.117	0.117	0.117	0.117	0.117	0.117	0.137	0.174	0.225	0.225	0.225	0.225	0.225	0.225	0.245	0.245	0.507	0.638	0.638	0.638
YGL172W	0.519	0.539	0.539	0.539	0.539	0.539	0.539	0.539	0.539	0.539	0.539	0.559	0.559	0.559	0.559	0.559	0.559	0.559	0.559	0.559	0.559	0.559	0.559	0.559	0.559	0.559	0.559	0.559	0.539	0.539	0.445	0.445	0.425	0.425	0.425	0.351	0.351	0.331	0.331	0.331	0.331	0.331	0.331	0.331	0.331	0.331	0.314	0.314	0.314
YOR052C	0.968	0.951	0.951	0.951	0.951	0.951	0.951	0.951	0.951	0.951	0.951	0.951	0.951	0.951	0.951	0.951	0.951	0.951	0.951	0.914	0.914	0.837	0.777	0.777	0.777	0.794	0.811	0.811	0.811	0.811	0.811	0.811	0.74	0.646	0.646	0.629	0.629	0.629	0.629	0.555	0.498	0.481	0.461	0.481	0.481	0.481	0.481	0.427	0.427
YDR140W	0.655	0.635	0.635	0.635	0.615	0.618	0.618	0.618	0.618	0.618	0.618	0.51	0.51	0.51	0.51	0.53	0.567	0.567	0.584	0.584	0.584	0.584	0.584	0.584	0.604	0.584	0.584	0.604	0.604	0.604	0.604	0.604	0.604	0.604	0.604	0.604	0.604	0.604	0.604	0.624	0.664	0.684	0.684	0.684	0.667	0.667	0.667	0.667	0.667
YLR459W	0.145	0.145	0.145	0.128	0.128	0.128	0.128	0.145	0.216	0.216	0.216	0.216	0.216	0.216	0.216	0.216	0.216	0.216	0.216	0.216	0.216	0.216	0.216	0.233	0.233	0.233	0.233	0.233	0.233	0.287	0.287	0.287	0.287	0.287	0.287	0.287	0.287	0.287	0.287	0.287	0.307	0.287	0.307	0.307	0.307	0.307	0.307	0.307	0.307
YOR167C	1.366	1.366	1.366	1.366	1.366	1.366	1.366	1.366	1.366	1.366	1.366	1.366	1.329	1.329	1.329	1.272	1.272	1.272	1.272	1.272	1.272	1.255	1.255	1.218	1.201	1.184	1.184	1.167	1.147	1.076	1.056	1.019	1.019	1.019	1.019	1.019	1.019	1.019	0.908	0.828	0.808	0.788	0.788	0.711	0.711	0.711	0.711	0.711	0.711
YOL086C	0.393	0.43	0.43	0.43	0.43	0.43	0.43	0.43	0.43	0.43	0.43	0.413	0.413	0.413	0.413	0.413	0.413	0.413	0.413	0.413	0.413	0.413	0.413	0.393	0.393	0.393	0.393	0.393	0.393	0.393	0.393	0.41	0.41	0.41	0.41	0.41	0.41	0.41	0.41	0.41	0.41	0.41	0.41	0.41	0.41	0.41	0.43	0.43	0.43
YDR190C	2.247	2.247	2.247	2.247	2.247	2.048	1.94	1.92	1.954	1.954	1.954	1.954	1.954	1.954	1.92	1.9	1.9	1.809	1.792	1.792	1.775	1.758	1.701	1.684	1.647	1.647	1.465	1.465	1.465	1.465	1.425	1.425	1.425	1.425	1.425	1.425	1.391	1.391	1.186	1.078	1.024	1.007	0.97	0.97	0.97	0.97	0.825	0.825	0.882
YBR284W	0	0	0	0	0	0	0	0	0	0	0	0	0	0	0	0	0	0	0	0	0	0	0	0	0	0	0	0	0	0	0	0	0	0	0	0	0	0	0	0	0	0	0	0	0.02	0.02	0.02	0.02	0.02
YDR075W	0.857	0.911	0.911	0.928	0.908	0.908	0.908	0.928	0.985	0.985	1.025	1.025	1.042	1.062	1.062	1.062	1.062	1.062	1.13	1.332	1.332	1.332	1.406	1.531	1.747	1.747	1.747	1.764	1.764	1.764	1.764	1.764	1.764	1.744	1.744	1.744	1.784	1.821	1.821	1.821	1.821	1.821	1.821	1.821	1.821	1.821	1.821	1.821	1.821
YGL070C	1.02	1.02	1.02	1.02	1.02	1.02	1.02	1.02	1.037	1.151	1.151	1.256	1.273	1.364	1.364	1.364	1.384	1.384	1.384	1.384	1.404	1.404	1.404	1.404	1.404	1.421	1.441	1.495	1.495	1.495	1.495	1.495	1.495	1.495	1.475	1.475	1.475	1.475	1.475	1.475	1.475	1.475	1.495	1.515	1.515	1.515	1.515	1.515	1.515
YNL115C	0.205	0.205	0.205	0.205	0.373	0.484	0.601	0.601	0.601	0.601	0.601	0.641	0.678	0.678	0.732	0.732	0.752	0.806	0.806	0.806	0.806	0.806	0.826	0.886	0.923	0.923	0.923	0.943	0.943	0.963	0.997	0.997	0.997	0.997	0.997	1.034	1.034	1.051	1.145	1.279	1.279	1.299	1.316	1.316	1.316	1.336	1.353	1.353	1.353
YDL220C	0.39	0.373	0.373	0.373	0.393	0.433	0.433	0.453	0.473	0.493	0.493	0.49	0.47	0.47	0.47	0.47	0.504	0.504	0.484	0.501	0.501	0.501	0.518	0.518	0.521	0.541	0.541	0.541	0.598	0.769	0.769	0.806	0.874	0.874	0.874	0.874	0.874	0.874	0.894	0.914	0.914	0.914	0.914	0.914	0.914	0.914	0.914	0.934	0.934
YBL050W	1.269	1.269	1.269	1.269	1.269	1.309	1.309	1.309	1.309	1.309	1.363	1.4	1.4	1.4	1.4	1.4	1.4	1.4	1.4	1.4	1.417	1.417	1.417	1.417	1.417	1.417	1.417	1.417	1.417	1.417	1.417	1.417	1.417	1.417	1.417	1.417	1.417	1.417	1.417	1.417	1.417	1.397	1.397	1.397	1.397	1.397	1.397	1.397	1.397
YOL100W	0.111	0.131	0.168	0.262	0.262	0.279	0.279	0.279	0.299	0.45	0.487	0.524	0.575	0.595	0.595	0.595	0.629	0.629	0.726	0.726	0.763	0.763	0.763	0.797	0.891	0.908	0.908	0.908	0.908	0.908	0.908	0.925	0.925	0.925	0.925	0.925	0.945	0.962	0.962	0.962	0.962	0.979	0.979	1.036	1.104	1.138	1.158	1.178	1.329
YBR097W	0.623	0.68	0.68	0.68	0.68	0.68	0.68	0.646	0.703	0.723	0.723	0.723	0.723	0.723	0.723	0.683	0.646	0.646	0.646	0.646	0.666	0.666	0.666	0.683	0.757	0.74	0.74	0.74	0.74	0.74	0.74	0.74	0.723	0.743	0.874	0.971	1.196	1.196	1.196	1.196	1.196	1.196	1.196	1.196	1.196	1.196	1.196	1.196	1.196
YDR454C	0.507	0.507	0.507	0.507	0.507	0.507	0.524	0.638	0.672	0.672	0.689	0.709	0.709	0.709	0.726	0.8	0.931	0.931	0.931	0.948	0.968	0.968	0.968	0.968	0.968	0.968	1.005	1.005	0.985	1.005	1.076	1.11	1.11	1.13	1.13	1.13	1.13	1.13	1.17	1.17	1.19	1.19	1.19	1.207	1.227	1.227	1.227	1.227	1.227
YPL051W	0.077	0.077	0.077	0.094	0.094	0.094	0.094	0.094	0.094	0.094	0.094	0.074	0.054	0.034	0.034	0.034	0.034	0.034	0.034	0.034	0.034	0.111	0.165	0.185	0.185	0.185	0.202	0.219	0.404	0.404	0.404	0.404	0.404	0.404	0.424	0.424	0.424	0.518	0.518	0.518	0.518	0.535	0.535	0.555	0.555	0.555	0.555	0.632	0.72
YNL038W	0.439	0.516	0.516	0.516	0.573	0.644	0.644	0.678	0.678	0.678	0.661	0.661	0.661	0.661	0.661	0.661	0.661	0.661	0.661	0.661	0.661	0.661	0.661	0.644	0.684	0.701	0.701	0.738	0.755	0.755	0.772	0.772	0.772	0.772	0.792	0.812	0.812	0.812	0.812	0.812	0.812	0.849	0.849	0.849	0.849	0.849	0.849	0.849	0.849
YBR188C	0.151	0.151	0.151	0.151	0.151	0.151	0.151	0.131	0.131	0.131	0.131	0.131	0.131	0.131	0.131	0.131	0.131	0.091	0.051	0.051	0.051	0.051	0.051	0.051	0.051	0.051	0.051	0.051	0.051	0.051	0.051	0.051	0.051	0.051	0.051	0.051	0.051	0.051	0.034	0.034	0.034	0.034	0.034	0.034	0.017	0.017	0.017	0.017	0.017
YOR290C	0.675	0.675	0.692	0.712	0.732	0.769	0.786	0.843	1.008	1.008	1.008	1.008	1.008	1.008	1.048	1.048	1.048	1.048	1.048	1.048	1.048	1.068	1.068	1.068	1.068	1.068	1.068	1.088	1.088	1.108	1.108	1.108	1.108	1.108	1.108	1.108	1.108	1.108	1.108	1.125	1.125	1.125	1.108	1.108	1.108	1.071	1.071	1.088	1.088
YMR065W	0.279	0.259	0.242	0.205	0.171	0.171	0.191	0.191	0.228	0.302	0.302	0.319	0.319	0.302	0.302	0.282	0.282	0.282	0.282	0.302	0.362	0.476	0.476	0.476	0.476	0.476	0.476	0.516	0.516	0.516	0.536	0.519	0.519	0.519	0.519	0.519	0.519	0.539	0.539	0.559	0.579	0.636	0.69	0.69	0.69	0.69	0.69	0.707	0.707
YGL212W	0.475	0.475	0.495	0.512	0.512	0.566	0.566	0.566	0.586	0.788	0.788	0.808	0.808	0.811	0.811	0.922	0.993	0.993	0.993	0.993	0.993	0.993	0.993	0.976	0.996	1.013	1.013	1.013	1.03	1.178	1.389	1.389	1.389	1.389	1.423	1.423	1.423	1.423	1.423	1.423	1.44	1.457	1.457	1.474	1.474	1.582	1.582	1.582	1.582
YHL015W-A	0.666	0.666	0.646	0.646	0.646	0.646	0.646	0.629	0.629	0.629	0.649	0.649	0.649	0.649	0.649	0.649	0.649	0.632	0.632	0.612	0.595	0.595	0.595	0.595	0.595	0.595	0.538	0.538	0.538	0.555	0.555	0.555	0.555	0.555	0.555	0.555	0.555	0.555	0.555	0.555	0.555	0.555	0.555	0.555	0.555	0.555	0.555	0.555	0.555
YDR026C	0.393	0.487	0.447	0.447	0.447	0.447	0.447	0.467	0.541	0.541	0.541	0.558	0.558	0.558	0.558	0.635	0.635	0.635	0.635	0.655	0.655	0.655	0.655	0.675	0.712	0.712	0.712	0.729	0.729	0.729	0.729	0.712	0.749	0.749	0.749	0.749	0.749	0.749	0.749	0.749	0.749	0.769	0.769	0.769	0.823	0.86	0.88	0.88	0.88
YHL033C	0.288	0.288	0.328	0.328	0.328	0.328	0.328	0.348	0.348	0.368	0.402	0.419	0.419	0.419	0.496	0.553	0.553	0.553	0.553	0.587	0.587	0.587	0.587	0.587	0.587	0.604	0.621	0.621	0.621	0.621	0.601	0.621	0.621	0.621	0.621	0.675	0.695	0.695	0.695	0.695	0.695	0.695	0.695	0.695	0.695	0.695	0.695	0.695	0.695
YDL144C	0.991	0.991	1.008	1.008	1.008	1.008	1.008	1.045	1.079	1.079	1.079	1.116	1.116	1.153	1.187	1.224	1.224	1.224	1.224	1.224	1.244	1.264	1.264	1.264	1.227	1.227	1.227	1.227	1.227	1.207	1.227	1.227	1.284	1.284	1.284	1.284	1.281	1.281	1.281	1.281	1.281	1.281	1.281	1.281	1.281	1.281	1.281	1.261	1.261
YHL038C	0.302	0.302	0.353	0.353	0.393	0.413	0.413	0.413	0.413	0.413	0.45	0.45	0.567	0.604	0.604	0.621	0.638	0.655	0.672	0.689	0.689	0.726	0.834	0.834	0.834	0.834	0.834	0.834	0.834	0.871	0.948	0.948	0.948	0.948	0.948	1.147	1.335	1.492	1.509	1.631	1.853	1.853	1.893	1.893	1.893	1.91	1.91	2.004	2.004
YLR418C	0.9	0.9	0.917	0.917	0.917	0.917	0.974	1.048	1.156	1.176	1.196	1.196	1.247	1.247	1.247	1.554	1.722	1.742	1.864	1.864	1.864	1.864	1.864	1.864	1.881	1.881	1.918	2.103	2.12	2.12	2.14	2.14	2.14	2.14	2.14	2.14	2.14	2.16	2.16	2.16	2.16	2.16	2.16	2.16	2.194	2.194	2.194	2.214	2.254
YDR244W	1.759	1.799	1.799	1.884	1.884	1.904	1.904	1.921	1.941	1.941	1.941	1.941	1.941	1.975	1.975	2.009	2.026	2.026	2.043	2.114	2.131	2.131	2.131	2.131	2.114	2.04	2.057	2.074	2.091	2.091	2.091	2.108	2.091	2.091	2.091	2.091	2.091	2.091	2.091	2.054	2.054	2.054	2.054	2.054	2.071	2.071	2.034	2.051	2.051
YHL007C	0.262	0.282	0.322	0.322	0.359	0.359	0.399	0.433	0.45	0.487	0.578	0.615	0.652	0.672	0.672	0.672	0.672	0.692	0.846	1.065	1.065	1.082	1.099	1.133	1.426	1.426	1.702	1.702	1.702	1.816	1.85	1.85	1.884	1.995	1.995	2.12	2.12	2.12	2.12	2.12	2.12	2.157	2.157	2.194	2.231	2.305	2.456	2.473	2.672
YDR237W	0.148	0.188	0.188	0.188	0.188	0.188	0.188	0.188	0.208	0.208	0.208	0.208	0.228	0.248	0.248	0.339	0.339	0.339	0.359	0.359	0.376	0.376	0.376	0.376	0.376	0.376	0.416	0.493	0.493	0.513	0.55	0.55	0.55	0.567	0.567	0.567	0.567	0.567	0.567	0.567	0.624	0.809	0.997	1.017	1.017	1.017	1.017	1.034	1.051
YKL201C	0.165	0.165	0.165	0.165	0.165	0.165	0.131	0.131	0.131	0.131	0.131	0.131	0.131	0.131	0.131	0.131	0.131	0.111	0.111	0.111	0.111	0.111	0.111	0.111	0.111	0.111	0.111	0.111	0.111	0.071	0.054	0.054	0.054	0.054	0.034	0.034	0.034	0.034	0.034	0.034	0.034	0.034	0.034	0.034	0.034	0.017	0.017	0.017	0.017
YER088C	1.509	1.526	1.526	1.526	1.526	1.526	1.526	1.526	1.563	1.58	1.58	1.58	1.58	1.58	1.617	1.617	1.637	1.657	1.657	1.674	1.674	1.674	1.674	1.674	1.674	1.674	1.691	1.691	1.691	1.691	1.708	1.688	1.688	1.688	1.688	1.688	1.688	1.688	1.688	1.651	1.651	1.634	1.614	1.614	1.614	1.614	1.614	1.614	1.614
YGL073W	4.805	4.771	4.771	4.788	4.805	4.788	4.788	4.751	4.694	4.643	4.646	4.606	4.529	4.529	4.529	4.529	4.509	4.509	4.378	4.361	4.324	4.068	3.866	3.849	3.462	3.249	2.981	2.924	2.924	2.924	2.705	2.668	2.631	2.631	2.631	2.631	2.631	2.631	2.631	2.614	2.594	2.594	2.594	2.574	2.574	2.557	2.398	2.196	2.028
YOR126C	0.581	0.601	0.601	0.601	0.601	0.601	0.601	0.621	0.604	0.624	0.624	0.624	0.624	0.644	0.644	0.644	0.644	0.644	0.644	0.644	0.644	0.644	0.644	0.644	0.644	0.644	0.644	0.644	0.644	0.607	0.624	0.624	0.624	0.624	0.624	0.624	0.604	0.584	0.584	0.584	0.584	0.584	0.567	0.567	0.567	0.567	0.567	0.567	0.567
YHR004C	0.362	0.362	0.362	0.362	0.362	0.362	0.342	0.359	0.396	0.396	0.396	0.453	0.453	0.436	0.436	0.453	0.453	0.453	0.453	0.453	0.473	0.473	0.473	0.473	0.473	0.473	0.473	0.473	0.473	0.473	0.473	0.473	0.473	0.473	0.473	0.49	0.49	0.49	0.49	0.49	0.49	0.49	0.45	0.45	0.45	0.45	0.467	0.487	0.487
YER007W	0.31	0.31	0.31	0.31	0.293	0.259	0.242	0.205	0.165	0.165	0.165	0.165	0.165	0.182	0.222	0.259	0.259	0.313	0.353	0.353	0.353	0.353	0.353	0.373	0.373	0.373	0.373	0.373	0.373	0.373	0.373	0.356	0.356	0.356	0.356	0.336	0.336	0.336	0.299	0.299	0.299	0.299	0.316	0.316	0.316	0.316	0.316	0.316	0.316
YMR205C	0.02	0.02	0.02	0.02	0.02	0.02	0.02	0.02	0.02	0.02	0.02	0.02	0.02	0.02	0.02	0.02	0.02	0.02	0.02	0.02	0.02	0.02	0.02	0.02	0.02	0.02	0.02	0.02	0.02	0.02	0.02	0.02	0.02	0.02	0.02	0.02	0.02	0.02	0.02	0.02	0.02	0.02	0.02	0.02	0.02	0.02	0.02	0.02	0.02
YNL222W	0.496	0.53	0.53	0.53	0.53	0.587	0.658	0.715	0.715	0.732	0.732	0.732	0.732	0.732	0.732	0.732	0.752	0.772	0.772	0.863	0.863	0.954	0.954	0.991	1.008	1.008	1.008	1.025	1.025	1.025	1.005	1.005	1.005	1.005	1.005	1.005	1.025	1.045	1.028	1.028	1.048	1.068	1.068	1.068	1.068	1.068	1.068	1.068	1.068
YML062C	0.666	0.686	0.686	0.737	0.737	0.754	0.754	0.754	0.754	0.754	0.754	0.754	0.754	0.754	0.754	0.754	0.754	0.754	0.589	0.569	0.569	0.569	0.606	0.626	0.78	1.019	1.019	1.019	1.019	1.019	1.019	1.113	1.244	1.392	1.429	1.429	1.466	1.617	1.617	1.617	1.617	1.668	1.83	2.183	2.183	2.183	2.183	2.183	2.166
YKL176C	6.395	6.395	6.395	6.378	6.378	6.307	6.307	6.307	6.307	6.324	6.284	6.284	6.247	6.247	6.247	6.247	6.247	6.247	6.034	6.034	5.926	5.909	5.858	5.804	5.804	5.787	5.75	5.594	5.54	5.452	5.415	5.415	5.378	5.361	5.361	5.321	5.304	5.102	5.031	4.977	4.977	4.977	4.977	4.943	4.943	4.943	4.892	4.892	4.892
YDL212W	5.43	5.396	5.396	5.43	5.43	5.43	5.43	5.43	5.43	5.37	5.387	5.387	5.282	5.262	5.228	5.208	5.157	5.157	5.174	5.174	5.191	5.174	5.137	5.137	5.137	5.137	5.157	5.157	5.157	5.157	5.157	5.137	5.12	5.015	4.881	4.864	4.83	4.83	4.83	4.813	4.796	4.776	4.776	4.702	4.608	4.591	4.591	4.591	4.534
YHR037W	0.946	0.946	0.946	0.946	0.963	0.98	0.98	0.98	0.98	0.997	1.017	1.017	1.017	1.017	1.017	1.017	1.017	1.017	1.017	1.017	1.017	1.017	1	1	1	1	1	1	1	1	1	1	1	1	0.98	0.98	0.98	0.98	0.96	0.94	0.883	0.883	0.883	0.883	0.843	0.843	0.843	0.843	0.843
YPL172C	0.846	0.826	0.843	0.843	0.823	0.823	0.749	0.786	0.934	0.988	0.988	0.988	0.988	0.988	0.988	0.988	0.988	0.988	1.008	1.284	1.304	1.304	1.304	1.361	1.361	1.361	1.361	1.361	1.361	1.344	1.458	1.603	1.603	1.637	1.813	1.833	1.89	1.89	1.89	1.89	1.924	1.924	1.924	1.924	1.907	1.907	1.907	1.887	1.87
YPL100W	0.649	0.649	0.669	0.669	0.669	0.669	0.669	0.686	0.686	0.706	0.723	0.723	0.723	0.723	0.723	0.723	0.723	0.74	0.74	0.74	0.74	0.74	0.74	0.74	0.74	0.74	0.74	0.74	0.74	0.74	0.74	0.74	0.74	0.74	0.74	0.777	0.814	0.871	0.871	0.871	0.871	0.871	0.871	0.871	0.888	0.928	0.928	0.928	0.928
YKL067W	0.239	0.276	0.293	0.293	0.293	0.313	0.333	0.353	0.43	0.43	0.43	0.43	0.43	0.43	0.43	0.504	0.743	0.743	0.76	0.794	0.794	0.794	0.794	0.794	0.794	0.794	0.794	0.794	0.794	0.794	0.811	0.811	0.811	0.811	0.828	0.828	0.828	0.828	0.828	0.828	0.828	0.828	0.848	0.848	0.848	0.848	0.848	0.848	0.848
YKR074W	0.954	0.9	0.9	0.692	0.652	0.615	0.612	0.649	0.649	0.649	0.669	0.729	0.769	0.769	0.752	0.752	0.718	0.718	0.718	0.718	0.698	0.698	0.624	0.587	0.607	0.644	0.644	0.644	0.644	0.644	0.644	0.644	0.644	0.664	0.681	0.769	0.769	0.769	0.769	0.769	0.601	0.601	0.601	0.618	0.618	0.618	0.618	0.618	0.618
YOR026W	0.489	0.489	0.432	0.432	0.432	0.395	0.395	0.395	0.449	0.449	0.449	0.466	0.429	0.412	0.412	0.395	0.395	0.378	0.378	0.378	0.378	0.378	0.378	0.378	0.378	0.378	0.378	0.378	0.398	0.435	0.435	0.435	0.418	0.418	0.418	0.401	0.381	0.381	0.381	0.418	0.418	0.418	0.418	0.415	0.415	0.415	0.415	0.415	0.415
YOR079C	0.848	0.828	0.848	0.865	0.845	0.845	0.845	0.845	0.916	0.953	0.953	0.953	0.953	0.953	0.953	0.953	0.953	0.953	0.993	0.993	0.993	0.993	1.01	1.01	1.044	1.044	1.044	1.044	1.044	1.044	1.044	1.061	1.078	1.078	1.095	1.132	1.132	1.112	1.132	1.132	1.135	1.135	1.135	1.118	1.138	1.138	1.155	1.155	1.138
YBR166C	0.837	0.837	0.837	0.837	0.78	0.777	0.777	0.777	0.76	0.76	0.76	0.794	0.814	0.814	0.814	0.814	0.797	0.814	0.831	0.814	0.814	0.794	0.794	0.865	0.865	0.865	0.845	0.845	0.828	0.828	0.791	0.791	0.791	0.791	0.754	0.697	0.697	0.717	0.717	0.717	0.768	0.768	0.768	0.768	0.785	0.751	0.714	0.714	0.734
YPL221W	0	0	0	0	0	0	0	0	0	0	0	0	0	0	0	0	0	0	0	0	0	0	0	0	0	0	0	0	0	0	0	0	0	0	0	0	0	0	0	0	0	0	0	0	0	0	0	0	0
YMR112C	0.322	0.208	0.148	0.165	0.165	0.165	0.165	0.165	0.165	0.185	0.185	0.185	0.185	0.185	0.185	0.185	0.185	0.185	0.165	0.111	0.111	0.111	0.131	0.131	0.131	0.131	0.131	0.131	0.131	0.111	0.111	0.111	0.111	0.111	0.111	0.111	0.111	0.111	0.111	0.111	0.111	0.111	0.111	0.111	0.111	0.111	0.111	0.111	0.111
YLR108C	0.934	0.934	0.934	0.917	0.917	0.957	0.957	0.94	0.94	0.94	0.92	0.92	0.903	0.883	0.829	0.829	0.829	0.829	0.829	0.829	0.829	0.829	0.829	0.829	0.829	0.65	0.539	0.308	0.308	0.308	0.308	0.308	0.308	0.308	0.308	0.308	0.308	0.288	0.288	0.288	0.268	0.268	0.268	0.288	0.288	0.288	0.288	0.288	0.288
YFL031W	1.216	1.216	1.216	1.216	1.182	1.182	1.165	1.165	1.145	1.128	1.128	1.128	1.128	1.091	1.091	1.071	1.071	1.071	1.071	0.963	0.889	0.869	0.869	0.869	0.832	0.832	0.832	0.732	0.712	0.712	0.695	0.695	0.678	0.447	0.373	0.313	0.296	0.276	0.259	0.259	0.239	0.239	0.239	0.239	0.239	0.239	0.239	0.239	0.219
YDL061C	0.433	0.467	0.515	0.549	0.549	0.549	0.549	0.532	0.532	0.532	0.495	0.609	0.768	0.768	0.808	0.959	0.959	0.979	0.979	0.996	0.996	0.996	1.013	1.161	1.161	1.161	1.161	1.144	1.235	1.269	1.269	1.289	1.363	1.471	1.528	1.545	1.545	1.616	1.676	1.676	1.693	1.693	1.693	1.693	1.71	1.71	1.71	1.69	1.69
YGL100W	0.327	0.327	0.384	0.384	0.344	0.344	0.344	0.344	0.29	0.273	0.273	0.273	0.293	0.293	0.293	0.276	0.256	0.239	0.239	0.239	0.347	0.364	0.384	0.404	0.475	0.475	0.475	0.475	0.475	0.475	0.475	0.475	0.475	0.475	0.475	0.458	0.475	0.475	0.512	0.583	0.6	0.6	0.6	0.62	0.62	0.657	0.657	0.674	0.674
YER177W	0.02	0.02	0.02	0.02	0.02	0.02	0.02	0.02	0.037	0.037	0.037	0.037	0.037	0.037	0.017	0.017	0.017	0.017	0.017	0.017	0.017	0.017	0.017	0.017	0.017	0.017	0.017	0.017	0.017	0.017	0.017	0.017	0.017	0.017	0.017	0.017	0.017	0.037	0.037	0.037	0.037	0.037	0.037	0.037	0.037	0.037	0.037	0.037	0.037
YGR283C	0.387	0.387	0.387	0.515	0.515	0.515	0.532	0.592	0.558	0.558	0.558	0.541	0.541	0.561	0.618	0.618	0.635	0.672	0.689	0.743	0.743	0.743	0.743	0.743	0.743	0.743	0.743	0.743	0.743	0.78	0.78	0.78	0.78	0.78	0.78	0.78	0.78	0.78	0.78	0.78	0.78	0.78	0.78	0.78	0.78	0.78	0.78	0.78	0.78
YPL003W	0.842	0.842	0.862	0.862	0.862	0.862	0.862	0.882	0.882	0.882	0.845	0.828	0.811	0.811	0.794	0.794	0.794	0.794	0.794	0.794	0.794	0.794	0.794	0.794	0.794	0.794	0.794	0.794	0.794	0.794	0.774	0.774	0.791	0.791	0.791	0.791	0.791	0.791	0.791	0.791	0.757	0.757	0.757	0.757	0.757	0.757	0.74	0.74	0.76
YMR166C	0.291	0.291	0.291	0.291	0.251	0.251	0.271	0.271	0.322	0.322	0.416	0.416	0.476	0.476	0.476	0.476	0.496	0.496	0.536	0.647	0.647	0.647	0.701	0.684	0.684	0.684	0.684	0.684	0.684	0.684	0.721	0.738	0.738	0.738	0.755	0.738	0.738	0.778	0.957	0.957	0.957	0.977	1.014	1.014	1.014	1.014	1.014	1.014	1.014
YGR068C	0.598	0.578	0.578	0.598	0.595	0.595	0.595	0.612	0.612	0.612	0.612	0.612	0.632	0.669	0.743	0.743	0.743	0.743	0.743	0.743	0.763	0.763	0.763	0.763	0.763	0.763	0.763	0.803	0.84	0.84	0.84	0.84	0.84	0.84	0.86	0.88	0.9	0.9	0.9	0.9	0.9	0.9	0.9	0.9	0.9	0.917	0.917	0.934	0.934
YDL145C	0.828	0.828	0.828	0.828	0.808	0.791	0.845	0.942	0.942	0.976	0.976	1.01	1.01	1.027	1.044	1.095	1.24	1.24	1.24	1.274	1.274	1.294	1.294	1.297	1.351	1.411	1.462	1.462	1.462	1.462	1.465	1.465	1.465	1.465	1.502	1.539	1.539	1.539	1.539	1.539	1.539	1.522	1.522	1.559	1.559	1.576	1.576	1.576	1.576
YDL082W	0.02	0.02	0.02	0.02	0.02	0.02	0.02	0.02	0.02	0.02	0.02	0.02	0.02	0.054	0.054	0.054	0.054	0.054	0.034	0.034	0.034	0.034	0.034	0.034	0.034	0.034	0.034	0.034	0.034	0.034	0.034	0.034	0.034	0.034	0.034	0.034	0.034	0.034	0.034	0.034	0.034	0.034	0.034	0.034	0.034	0.034	0.034	0.034	0.034
YOL028C	1.592	1.592	1.592	1.541	1.501	1.518	1.518	1.518	1.518	1.518	1.518	1.518	1.518	1.484	1.464	1.464	1.404	1.404	1.384	1.384	1.384	1.384	1.384	1.347	1.31	1.293	1.273	1.273	1.273	0.826	0.806	0.718	0.698	0.698	0.698	0.698	0.513	0.405	0.405	0.419	0.419	0.419	0.419	0.419	0.419	0.419	0.399	0.342	0.325
YOR241W	0.726	0.726	0.726	0.783	0.783	0.783	0.783	0.803	1.065	1.065	1.065	1.099	1.099	1.099	1.136	1.153	1.261	1.375	1.375	1.375	1.375	1.375	1.392	1.392	1.409	1.409	1.409	1.409	1.426	1.426	1.46	1.46	1.477	1.531	1.531	1.531	1.531	1.531	1.531	1.531	1.531	1.548	1.548	1.565	1.565	1.565	1.565	1.545	1.562
YOR275C	1.182	1.182	1.182	1.182	1.182	1.182	1.165	1.165	1.182	1.182	1.199	1.199	1.199	1.199	1.199	1.25	1.29	1.31	1.31	1.31	1.347	1.347	1.347	1.347	1.347	1.347	1.364	1.364	1.364	1.364	1.364	1.364	1.364	1.364	1.364	1.344	1.344	1.361	1.361	1.361	1.361	1.361	1.361	1.381	1.381	1.381	1.381	1.381	1.381
YHL030W	0.097	0.097	0.097	0.097	0.117	0.117	0.117	0.154	0.174	0.208	0.208	0.208	0.225	0.262	0.299	0.299	0.299	0.299	0.299	0.299	0.299	0.296	0.296	0.296	0.296	0.296	0.296	0.296	0.296	0.296	0.296	0.296	0.296	0.333	0.373	0.373	0.373	0.373	0.373	0.373	0.373	0.373	0.39	0.39	0.39	0.41	0.41	0.41	0.427
YGR122W	0.091	0.091	0.091	0.091	0.091	0.091	0.091	0.074	0.074	0.074	0.057	0.057	0.057	0.057	0.057	0.057	0.057	0.057	0.057	0.057	0.057	0.057	0.057	0.057	0.057	0.057	0.057	0.057	0.057	0.057	0.057	0.057	0.057	0.057	0.057	0.057	0.057	0.057	0.057	0.057	0.057	0.057	0.057	0.057	0.057	0.057	0.057	0.074	0.074
YMR209C	0.071	0.071	0.071	0.088	0.108	0.125	0.29	0.29	0.29	0.29	0.307	0.401	0.526	0.526	0.543	0.543	0.543	0.543	0.543	0.563	0.563	0.674	0.674	0.694	0.694	0.694	0.694	0.694	0.694	0.694	0.816	0.853	0.853	0.853	0.853	0.853	0.853	0.87	0.87	0.87	0.87	0.887	0.907	0.924	0.975	0.975	0.975	0.975	0.975
YDL168W	0.307	0.498	0.498	0.498	0.538	0.538	0.521	0.521	0.558	0.649	0.649	0.649	0.649	0.669	0.74	0.74	0.74	0.74	0.757	0.774	0.774	0.774	0.774	0.774	0.774	0.791	0.791	0.791	0.791	0.791	0.791	0.791	0.791	0.791	0.791	0.791	0.791	0.791	0.791	0.791	0.791	0.791	0.791	0.791	0.774	0.774	0.757	0.831	0.868
YKL156W	0.607	0.624	0.624	0.624	0.624	0.624	0.624	0.624	0.866	0.866	0.866	0.866	0.866	0.866	0.866	0.923	0.923	0.923	0.923	0.923	0.94	1.128	1.145	1.145	1.273	1.273	1.353	1.353	1.37	1.37	1.387	1.387	1.384	1.384	1.384	1.401	1.401	1.401	1.401	1.401	1.401	1.401	1.421	1.438	1.438	1.475	1.475	1.475	1.475
YMR288W	0.541	0.541	0.578	0.578	0.578	0.578	0.595	0.652	0.652	0.8	0.8	0.82	0.8	0.8	0.8	0.797	0.78	0.78	0.76	0.76	0.76	0.76	0.922	0.922	0.922	0.922	0.919	0.919	0.919	0.956	1.124	1.343	1.454	1.511	1.528	1.738	2.051	2.068	2.159	2.176	2.176	2.176	2.176	2.176	2.196	2.196	2.253	2.273	2.293
YJR039W	0.766	0.76	0.76	0.76	0.76	0.76	0.76	0.797	1.329	2.624	2.644	2.661	2.698	2.698	2.698	2.698	2.715	2.735	2.772	2.772	2.772	2.789	2.809	2.809	2.829	2.829	2.829	2.829	2.829	2.829	2.829	2.866	2.866	2.866	2.866	2.826	2.826	2.826	2.863	3.022	3.022	3.022	3.039	3.056	3.284	3.358	3.415	3.415	3.415
YER162C	0.961	0.907	0.833	0.813	0.873	0.853	0.853	0.853	0.836	0.796	0.83	0.807	0.773	0.773	0.773	0.736	0.918	1.157	1.137	1.271	1.385	1.385	1.53	1.507	1.524	1.615	1.635	1.635	1.635	1.635	1.618	1.618	1.618	1.635	1.635	1.615	1.615	1.598	1.598	1.615	1.615	1.618	1.618	1.635	1.635	1.635	1.635	1.635	1.652
YMR277W	1.066	1.1	1.1	1.1	1.14	1.14	1.14	1.14	1.16	1.16	1.16	1.197	1.177	1.194	1.194	1.194	1.214	1.214	1.251	1.251	1.211	1.211	1.211	1.211	1.211	1.228	1.228	1.248	1.228	1.228	1.228	1.245	1.245	1.245	1.242	1.222	1.222	1.222	1.222	1.256	1.273	1.253	1.253	1.273	1.273	1.33	1.33	1.33	1.33
YHL018W	0.55	0.513	0.493	0.493	0.436	0.436	0.376	0.376	0.342	0.342	0.342	0.342	0.248	0.228	0.228	0.228	0.188	0.171	0.171	0.171	0.171	0.208	0.382	0.382	0.382	0.382	0.382	0.382	0.382	0.382	0.382	0.365	0.405	0.402	0.402	0.402	0.402	0.402	0.402	0.402	0.402	0.402	0.402	0.402	0.402	0.513	0.513	0.513	0.513
YMR080C	2.102	2.102	2.102	2.102	2.102	2.102	2.102	2.102	2.102	2.102	2.102	2.102	2.082	2.082	2.099	2.099	2.099	2.099	2.133	2.133	2.133	2.133	2.15	2.133	2.113	2.113	2.093	2.113	2.113	2.079	2.079	2.079	2.079	2.079	2.059	2.059	2.022	1.857	1.857	1.857	1.837	1.837	1.837	1.82	1.803	1.803	1.763	1.729	1.729
YDR312W	0.134	0.134	0.134	0.134	0.134	0.134	0.117	0.097	0.097	0.097	0.097	0.097	0.097	0.097	0.097	0.097	0.097	0.097	0.097	0.097	0.097	0.097	0.097	0.097	0.097	0.097	0.097	0.077	0.077	0.077	0.077	0.077	0.077	0.077	0.077	0.04	0.04	0.04	0.04	0.04	0.04	0.04	0.04	0.04	0.04	0.04	0.02	0.02	0.02
YHR194W	0.7	0.7	0.7	0.7	0.7	0.737	0.982	0.982	0.982	0.999	0.999	0.979	1.09	1.289	1.38	1.38	1.38	1.38	1.38	1.36	1.36	1.397	1.491	1.491	1.491	1.511	1.571	1.622	1.656	1.656	1.676	1.719	1.736	1.824	1.824	1.844	1.844	1.878	1.878	1.878	1.969	1.969	1.986	1.986	1.986	1.986	1.986	2.003	2.003
YBR030W	3.292	3.275	3.309	3.383	3.383	3.383	3.383	3.383	3.383	3.383	3.383	3.383	3.383	3.383	3.383	3.383	3.346	3.346	3.346	3.326	3.272	3.272	3.272	3.272	3.252	3.212	3.212	3.172	3.058	3.041	3.024	2.984	2.964	2.947	2.947	2.947	2.842	2.842	2.842	2.802	2.782	2.745	2.745	2.745	2.745	2.725	2.671	2.651	2.392
YNR034W	0.601	0.601	0.712	0.752	0.752	0.789	0.789	0.789	0.789	0.789	0.789	0.789	0.789	0.809	0.826	0.826	0.937	0.937	0.974	0.991	1.008	1.025	1.025	1.025	1.042	1.059	1.059	1.059	1.079	1.176	1.176	1.176	1.23	1.355	1.355	1.395	1.449	1.469	1.469	1.486	1.506	1.523	1.523	1.577	1.577	1.614	1.614	1.631	1.668
YPL106C	0.06	0.06	0.06	0.06	0.06	0.06	0.06	0.06	0.06	0.06	0.06	0.06	0.06	0.04	0.04	0.06	0.077	0.077	0.077	0.077	0.077	0.077	0.077	0.077	0.111	0.111	0.128	0.128	0.128	0.128	0.179	0.307	0.324	0.341	0.381	0.381	0.381	0.381	0.381	0.381	0.398	0.455	0.455	0.455	0.475	0.475	0.475	0.475	0.475
YBL088C	0.279	0.279	0.279	0.279	0.279	0.279	0.279	0.279	0.279	0.279	0.259	0.225	0.225	0.225	0.225	0.262	0.262	0.262	0.262	0.242	0.191	0.191	0.191	0.191	0.191	0.191	0.174	0.154	0.134	0.134	0.154	0.154	0.154	0.154	0.174	0.194	0.174	0.174	0.194	0.194	0.194	0.194	0.194	0.211	0.214	0.214	0.214	0.214	0.214
YPL206C	2.452	2.452	2.452	2.452	2.452	2.452	2.452	2.452	2.452	2.452	2.452	2.452	2.435	2.435	2.435	2.27	2.199	2.062	2.008	1.988	1.931	1.931	1.931	1.931	1.931	1.931	1.931	1.894	1.894	1.86	1.86	1.86	1.86	1.86	1.498	1.253	1.199	1.199	1.042	0.988	0.988	0.931	0.931	0.575	0.518	0.498	0.498	0.347	0.27
YDL006W	0.176	0.196	0.196	0.196	0.196	0.196	0.196	0.179	0.199	0.199	0.199	0.199	0.199	0.199	0.199	0.199	0.199	0.199	0.199	0.199	0.236	0.353	0.353	0.353	0.353	0.353	0.353	0.336	0.336	0.336	0.336	0.336	0.356	0.376	0.376	0.376	0.376	0.41	0.43	0.43	0.43	0.447	0.447	0.447	0.447	0.447	0.447	0.447	0.447
YDR330W	2.485	2.485	2.485	2.502	2.593	2.613	2.613	2.707	2.707	2.798	2.798	2.798	2.798	2.798	2.852	2.852	2.852	2.852	2.852	2.852	2.852	2.852	2.852	2.869	2.869	2.926	2.926	2.96	2.96	2.977	2.997	2.997	2.997	2.997	2.997	2.997	2.997	2.997	2.997	2.997	2.997	2.963	2.963	2.946	2.946	2.909	2.909	2.909	2.909
YLR399C	0.918	0.918	0.881	0.622	0.571	0.571	0.571	0.571	0.571	0.571	0.571	0.554	0.554	0.537	0.537	0.537	0.537	0.537	0.537	0.537	0.537	0.517	0.517	0.517	0.517	0.517	0.497	0.443	0.409	0.392	0.375	0.375	0.375	0.375	0.375	0.375	0.375	0.375	0.375	0.375	0.375	0.375	0.375	0.375	0.358	0.321	0.304	0.142	0.125
YBR298C	1.46	1.46	1.46	1.46	1.423	1.423	1.406	1.423	1.46	1.497	1.497	1.497	1.497	1.517	1.5	1.5	1.5	1.551	1.534	1.534	1.534	1.534	1.534	1.534	1.534	1.534	1.534	1.534	1.534	1.534	1.534	1.534	1.534	1.517	1.517	1.497	1.497	1.497	1.497	1.497	1.497	1.497	1.477	1.477	1.457	1.457	1.44	1.44	1.389
YFR049W	0.43	0.43	0.43	0.43	0.41	0.41	0.41	0.427	0.447	0.447	0.481	0.481	0.481	0.481	0.481	0.481	0.461	0.461	0.461	0.461	0.461	0.461	0.461	0.441	0.441	0.441	0.441	0.441	0.458	0.458	0.458	0.495	0.495	0.512	0.512	0.512	0.512	0.512	0.478	0.458	0.441	0.458	0.495	0.495	0.495	0.495	0.495	0.495	0.515
YPL095C	0.774	0.774	0.734	0.734	0.734	0.734	0.734	0.734	0.734	0.714	0.694	0.694	0.694	0.66	0.66	0.66	0.66	0.66	0.66	0.66	0.68	0.68	0.68	0.68	0.68	0.68	0.629	0.629	0.629	0.592	0.572	0.572	0.592	0.592	0.592	0.612	0.595	0.595	0.595	0.595	0.581	0.618	0.658	0.658	0.658	0.658	0.729	0.729	0.729
YEL018W	0.27	0.27	0.27	0.179	0.159	0.142	0.105	0.122	0.122	0.122	0.102	0.102	0.085	0.068	0.068	0.088	0.071	0.071	0.071	0.071	0.071	0.071	0.071	0.071	0.071	0.071	0.071	0.071	0.091	0.131	0.185	0.205	0.242	0.262	0.262	0.262	0.262	0.262	0.262	0.262	0.41	0.877	1.082	1.082	1.099	1.17	1.17	1.17	1.187
YJR051W	0.942	0.922	0.942	0.996	0.979	0.979	0.979	0.979	0.979	0.979	0.979	0.996	0.976	0.959	0.959	0.959	0.959	0.959	0.976	0.956	0.973	0.973	0.973	0.973	0.973	0.973	0.993	0.993	0.993	0.993	0.993	0.956	0.956	0.976	0.976	0.868	0.817	0.834	0.814	0.814	0.814	0.814	0.814	0.814	0.794	0.794	0.794	0.774	0.774
YBR223C	0.507	0.524	0.541	0.541	0.373	0.356	0.356	0.356	0.356	0.376	0.447	0.447	0.467	0.467	0.527	0.527	0.527	0.527	0.527	0.51	0.51	0.51	0.51	0.618	0.783	0.783	0.783	0.783	0.783	0.783	0.783	0.783	0.803	0.803	0.803	0.803	0.803	0.803	0.823	0.823	0.823	0.823	0.823	0.843	0.843	0.843	0.843	0.88	0.9
YGR038W	1.554	1.554	1.554	1.554	1.534	1.534	1.517	1.517	1.517	1.517	1.5	1.48	1.48	1.48	1.48	1.48	1.48	1.48	1.432	1.432	1.432	1.415	1.395	1.395	1.395	1.395	1.395	1.395	1.378	1.378	1.378	1.378	1.27	1.27	1.27	1.27	1.253	1.253	1.253	1.216	1.216	1.216	1.216	1.179	1.179	1.179	1.179	1.179	0.937
YHR028C	1.127	1.147	1.167	1.167	1.187	1.099	1.082	1.082	1.082	1.082	1.136	1.21	1.21	1.318	1.318	1.318	1.318	1.318	1.318	1.318	1.318	1.398	1.398	1.381	1.381	1.381	1.381	1.381	1.381	1.381	1.381	1.364	1.33	1.299	1.356	1.396	1.413	1.413	1.413	1.393	1.45	1.504	1.555	1.555	1.575	1.666	1.666	1.683	1.683
YGR033C	0.017	0.017	0.017	0.017	0.017	0.017	0.017	0.017	0.017	0.017	0.017	0.017	0.017	0.017	0.017	0.017	0.017	0.017	0.017	0.017	0.017	0.017	0.017	0.017	0.017	0.017	0.017	0.017	0.017	0.017	0.017	0.017	0.017	0.017	0.017	0.017	0.017	0.017	0.017	0.017	0.017	0.017	0	0	0	0	0	0	0
YLR344W	0	0	0	0	0	0	0	0	0	0	0	0	0	0	0	0	0	0	0	0	0	0	0	0	0	0	0	0	0	0	0	0	0	0	0	0	0	0	0	0	0	0.037	0.037	0.037	0.037	0.037	0.037	0.037	0.037
YDR399W	0.316	0.316	0.353	0.353	0.353	0.353	0.353	0.39	0.39	0.427	0.427	0.427	0.427	0.427	0.427	0.427	0.427	0.447	0.467	0.524	0.524	0.524	0.541	0.541	0.558	0.578	0.578	0.561	0.561	0.561	0.561	0.595	0.686	0.703	0.703	0.703	0.703	0.74	0.757	0.757	0.757	0.757	0.757	0.757	0.757	0.774	0.848	0.848	0.848
YLR116W	0.769	0.769	0.769	0.769	0.769	0.769	0.769	0.769	0.769	0.752	0.732	0.712	0.712	0.712	0.729	0.746	0.746	0.746	0.746	0.746	0.746	0.709	0.729	0.729	0.712	0.712	0.712	0.712	0.712	0.712	0.712	0.692	0.692	0.692	0.675	0.655	0.655	0.655	0.655	0.655	0.655	0.655	0.655	0.655	0.655	0.618	0.618	0.618	0.598
YMR235C	1.102	1.119	1.139	1.176	1.236	1.31	1.31	1.33	1.33	1.347	1.347	1.367	1.367	1.387	1.37	1.41	1.41	1.41	1.535	1.515	1.515	1.515	1.515	1.535	1.535	1.518	1.535	1.643	1.771	1.788	1.805	1.805	1.805	1.802	1.802	1.802	1.819	1.819	1.819	1.819	1.819	1.819	1.819	1.836	1.853	1.893	1.91	1.91	1.93
YDR027C	0.803	0.803	0.803	0.803	0.783	0.783	0.783	0.803	0.803	0.823	0.84	0.877	0.857	0.877	0.877	0.894	0.894	0.894	0.897	0.897	0.897	0.897	0.897	0.897	0.897	0.897	0.897	0.897	0.877	0.877	0.877	0.86	0.86	0.84	0.82	0.82	0.8	0.8	0.8	0.78	0.78	0.78	0.78	0.78	0.78	0.78	0.78	0.78	0.78
YLR419W	0.923	0.957	0.957	0.974	0.974	1.011	1.011	1.048	1.159	1.159	1.159	1.159	1.159	1.179	1.196	1.196	1.196	1.196	1.196	1.196	1.176	1.176	1.176	1.176	1.193	1.193	1.193	1.193	1.213	1.213	1.213	1.233	1.233	1.253	1.253	1.273	1.273	1.253	1.31	1.31	1.31	1.31	1.31	1.347	1.347	1.367	1.367	1.367	1.367
YMR123W	0.873	0.873	0.924	0.924	0.924	0.924	0.975	1.029	1.029	1.086	1.086	1.086	1.086	1.086	1.086	1.086	1.069	1.069	1.086	1.086	1.086	1.086	1.086	1.086	1.126	1.126	1.126	1.126	1.126	1.126	1.126	1.126	1.126	1.143	1.143	1.143	1.143	1.18	1.18	1.18	1.18	1.197	1.197	1.197	1.197	1.197	1.197	1.18	1.18
YIL004C	0.208	0.208	0.208	0.191	0.191	0.191	0.191	0.191	0.191	0.191	0.191	0.191	0.191	0.191	0.191	0.211	0.211	0.211	0.211	0.211	0.211	0.231	0.251	0.493	0.493	0.513	0.567	0.567	0.567	0.604	0.624	0.624	0.624	0.624	0.644	0.644	0.644	0.681	0.701	0.701	0.701	0.701	0.721	0.721	0.721	0.721	0.738	0.772	0.9
YLR187W	0.49	0.507	0.507	0.575	0.575	0.575	0.575	0.575	0.575	0.575	0.575	0.575	0.575	0.575	0.575	0.558	0.558	0.575	0.575	0.575	0.575	0.575	0.538	0.538	0.501	0.501	0.501	0.501	0.481	0.481	0.464	0.464	0.447	0.447	0.447	0.447	0.427	0.484	0.484	0.484	0.464	0.464	0.464	0.481	0.481	0.481	0.481	0.498	0.498
YAL023C	0.843	0.843	0.843	0.863	0.863	0.863	0.863	0.863	0.863	0.863	0.863	0.863	0.863	0.863	0.863	0.863	0.843	0.843	0.823	0.789	0.732	0.732	0.732	0.732	0.732	0.732	0.732	0.732	0.732	0.732	0.732	0.732	0.732	0.732	0.732	0.712	0.712	0.712	0.655	0.638	0.621	0.621	0.621	0.621	0.621	0.621	0.584	0.567	0.527
YNL310C	0.694	0.751	0.808	0.808	0.825	0.825	0.936	0.936	0.936	1.215	1.283	1.582	1.582	1.582	1.599	1.599	1.599	1.599	1.599	1.636	1.636	1.636	1.67	1.67	1.67	1.67	1.69	1.69	1.71	1.71	1.801	1.835	1.835	1.835	1.869	1.869	1.872	1.855	1.855	1.855	1.855	1.889	1.923	1.923	1.943	1.943	1.943	1.943	1.943
YOR115C	0.607	0.687	0.724	0.744	0.744	0.744	0.784	0.784	0.784	0.784	0.784	0.804	0.804	0.804	0.73	0.73	0.73	0.73	0.747	0.895	0.915	0.915	0.915	0.952	0.969	0.969	1.003	1.003	1.003	1.003	1.003	1.003	1.003	1.003	1.003	1.003	1.003	1.003	0.986	1.003	1.003	1.003	1.003	1.003	1.003	1.02	1.023	1.006	1.026
YLR227C	0.294	0.294	0.294	0.294	0.314	0.314	0.314	0.314	0.314	0.314	0.294	0.294	0.294	0.257	0.237	0.277	0.277	0.277	0.277	0.277	0.237	0.217	0.197	0.197	0.197	0.197	0.197	0.197	0.197	0.237	0.254	0.274	0.274	0.274	0.274	0.274	0.274	0.254	0.254	0.254	0.305	0.345	0.365	0.365	0.365	0.382	0.419	0.419	0.419
YBR104W	0.723	0.703	0.703	0.703	0.74	0.8	1.005	1.184	1.218	1.258	1.258	1.298	1.409	1.409	1.409	1.517	1.517	1.517	1.534	1.534	1.571	1.591	1.611	1.611	1.611	1.631	1.685	1.685	1.685	1.685	1.685	1.685	1.685	1.685	1.685	1.685	1.685	1.685	1.685	1.705	1.705	1.705	1.705	1.705	1.705	1.705	1.705	1.705	1.705
YBR220C	0.535	0.535	0.535	0.535	0.535	0.535	0.535	0.552	0.552	0.552	0.552	0.552	0.552	0.552	0.552	0.589	0.626	0.626	0.626	0.626	0.609	0.609	0.609	0.609	0.609	0.609	0.609	0.589	0.589	0.589	0.589	0.572	0.572	0.555	0.515	0.515	0.515	0.515	0.427	0.427	0.427	0.427	0.427	0.427	0.427	0.41	0.41	0.39	0.39
YCL057W	3.754	3.737	3.737	3.7	3.7	3.646	3.629	3.612	3.629	3.629	3.629	3.629	3.592	3.575	3.555	3.555	3.555	3.555	3.555	3.555	3.555	3.555	3.498	3.481	3.481	3.461	3.336	3.282	3.094	3.077	3.06	3.043	3.043	3.026	3.026	3.006	3.006	2.969	2.949	2.949	2.949	2.932	2.932	2.932	2.895	2.821	2.744	2.425	2.351
YJL058C	0.47	0.47	0.47	0.47	0.47	0.47	0.47	0.493	0.533	0.533	0.55	0.627	0.715	0.715	0.715	0.715	0.735	0.749	0.806	0.866	0.866	0.866	0.866	0.866	0.866	0.866	0.886	0.926	0.977	0.977	0.977	0.994	0.974	0.988	0.971	0.991	0.991	0.991	0.991	0.934	0.914	0.86	0.86	0.917	0.951	1.19	1.19	1.227	1.281
YJL069C	1.207	1.207	1.207	1.318	1.642	1.659	1.659	1.864	1.864	1.898	1.881	1.881	1.881	1.881	1.921	2.009	2.043	2.077	2.077	2.077	2.094	2.094	2.094	2.094	2.168	2.205	2.222	2.242	2.316	2.333	2.333	2.353	2.353	2.407	2.407	2.407	2.407	2.407	2.407	2.407	2.407	2.424	2.464	2.464	2.464	2.464	2.464	2.464	2.464
YIR022W	0.726	0.726	0.726	0.726	0.706	0.8	0.8	0.837	0.817	0.837	0.854	0.854	0.894	0.948	0.948	0.968	0.968	0.968	0.988	1.093	1.292	1.292	1.292	1.292	1.614	1.614	1.614	1.614	1.742	1.742	1.742	1.742	1.742	1.742	1.742	1.779	1.779	1.779	1.782	1.782	1.782	1.782	1.782	1.782	1.808	1.942	2.181	2.181	2.218
YOR160W	1.113	1.133	1.133	1.15	1.241	1.423	1.423	1.423	1.423	1.423	1.423	1.46	1.46	1.46	1.46	1.46	1.46	1.477	1.494	1.494	1.494	1.494	1.514	1.497	1.514	1.534	1.554	1.554	1.554	1.591	1.608	1.625	1.793	1.972	1.992	2.009	2.029	2.029	2.029	2.029	2.029	2.029	2.029	2.029	2.029	1.995	1.995	2.046	2.046
YJR113C	0.037	0.037	0.037	0.037	0.037	0.037	0.037	0.037	0.037	0.037	0.037	0.037	0.037	0.037	0.091	0.145	0.145	0.145	0.145	0.145	0.145	0.165	0.165	0.185	0.185	0.185	0.185	0.185	0.205	0.205	0.222	0.222	0.256	0.276	0.276	0.276	0.276	0.293	0.293	0.398	0.492	0.492	0.492	0.492	0.492	0.492	0.509	0.509	0.529
YER031C	1.076	1.076	1.056	1.056	1.056	1.056	1.056	1.056	1.056	1.056	1.056	1.056	1.056	1.056	1.056	1.056	1.056	1.056	1.056	1.056	1.056	1.056	1.076	1.076	1.093	1.093	1.093	1.093	1.093	1.093	1.093	1.093	1.093	1.076	1.076	0.999	0.948	0.908	0.908	0.908	0.908	0.908	0.911	0.911	0.911	0.911	0.911	0.911	0.911
YLL048C	1.274	1.274	1.274	1.308	1.348	1.422	1.442	1.442	1.479	1.519	1.604	1.658	1.658	1.658	1.695	1.715	1.715	1.732	1.712	1.712	1.746	1.763	1.783	1.783	1.783	1.817	1.817	1.834	1.834	1.834	1.834	1.834	1.888	1.908	1.908	1.902	1.902	1.902	1.848	1.848	1.848	1.848	1.848	1.848	1.848	1.848	1.848	1.848	1.885
YPL024W	0.154	0.154	0.154	0.154	0.154	0.154	0.154	0.154	0.154	0.154	0.154	0.154	0.154	0.154	0.225	0.225	0.225	0.225	0.225	0.225	0.245	0.245	0.245	0.245	0.245	0.245	0.245	0.245	0.245	0.245	0.245	0.245	0.265	0.285	0.305	0.325	0.325	0.325	0.342	0.362	0.362	0.362	0.362	0.362	0.362	0.362	0.362	0.382	0.382
YER074W-A	0.552	0.552	0.552	0.552	0.552	0.552	0.552	0.552	0.552	0.552	0.552	0.552	0.569	0.569	0.569	0.569	0.569	0.569	0.569	0.569	0.569	0.569	0.569	0.569	0.569	0.569	0.569	0.569	0.569	0.569	0.569	0.569	0.569	0.569	0.569	0.549	0.549	0.549	0.549	0.549	0.549	0.529	0.512	0.512	0.512	0.512	0.495	0.495	0.495
YLR342W	0.054	0.054	0.054	0.054	0.054	0.054	0.054	0.054	0.054	0.054	0.054	0.054	0.054	0.054	0.054	0.054	0.054	0.054	0.054	0.054	0.054	0.054	0.054	0.054	0.054	0.054	0.054	0.054	0.054	0.054	0.054	0.054	0.054	0.054	0.054	0.037	0.037	0.037	0.037	0.037	0.037	0.037	0.037	0.037	0.037	0.037	0.037	0.037	0.037
YIR023W	0.336	0.316	0.299	0.299	0.222	0.205	0.154	0.137	0.137	0.137	0.137	0.137	0.197	0.214	0.285	0.305	0.305	0.305	0.305	0.325	0.416	0.47	0.47	0.47	0.47	0.49	0.507	0.507	0.507	0.507	0.507	0.507	0.507	0.527	0.527	0.527	0.527	0.527	0.527	0.544	0.544	0.524	0.575	0.575	0.575	0.575	0.575	0.575	0.575
YLR029C	4.031	4.082	4.102	4.19	4.264	4.247	4.267	4.284	4.284	4.284	4.267	4.233	4.196	4.196	4.196	4.196	4.19	4.19	4.19	4.21	4.463	4.463	4.48	4.48	4.48	4.443	4.446	4.446	4.48	4.48	4.48	4.48	4.48	4.48	4.46	4.46	4.443	4.46	4.46	4.406	4.406	4.406	4.406	4.406	4.406	4.386	4.386	4.386	4.386
YDR044W	2.205	2.185	2.185	2.185	2.185	2.128	2.091	2.031	2.031	2.014	2.014	1.977	1.977	1.977	1.977	1.562	1.428	1.32	1.283	1.263	0.947	0.947	0.964	0.611	0.577	0.577	0.577	0.577	0.506	0.472	0.418	0.418	0.418	0.418	0.418	0.435	0.435	0.418	0.418	0.435	0.435	0.435	0.415	0.415	0.415	0.415	0.415	0.415	0.378
YDR035W	1.039	1.039	1.039	1.039	1.039	1.019	1.019	1.019	1.019	1.019	1.019	1.019	1.019	1.019	1.019	1.019	1.019	1.019	1.019	1.019	1.019	1.019	1.019	1.019	1.019	1.019	1.019	1.019	1.019	1.019	1.019	1.002	1.002	1.022	1.022	1.005	1.005	1.005	1.005	1.005	1.008	1.028	1.011	0.971	0.971	0.937	0.863	0.883	0.883
YGR240C	0.72	0.737	0.737	0.737	0.737	0.737	0.737	0.737	0.737	0.737	0.717	0.717	0.717	0.717	0.737	0.737	0.754	0.754	0.754	0.754	0.754	0.754	0.754	0.754	0.754	0.734	0.768	0.768	0.768	0.768	0.768	0.768	0.768	0.768	0.788	0.788	0.788	0.808	0.808	0.808	0.808	0.808	0.791	0.791	0.791	0.771	0.714	0.714	0.697
YLR225C	2.298	2.352	2.355	2.372	2.617	2.913	2.913	2.913	2.913	2.896	2.896	2.973	2.956	2.956	2.976	2.976	2.976	3.053	3.053	3.224	3.338	3.338	3.358	3.358	3.392	3.742	3.742	3.742	3.759	3.759	3.759	3.759	3.83	3.83	3.847	3.847	3.827	3.827	4.001	4.001	4.001	4.038	4.294	4.314	4.439	4.439	4.385	4.385	4.459
YOR247W	0	0	0	0	0	0	0	0	0	0	0	0	0	0	0	0	0	0	0	0	0	0	0	0	0	0	0	0	0	0	0	0	0	0	0	0	0	0	0	0	0	0	0	0	0	0	0	0	0
YJR142W	0.553	0.533	0.533	0.567	0.567	0.567	0.587	0.601	0.635	0.692	0.712	0.712	0.712	0.712	0.712	0.729	0.746	0.746	0.746	0.817	0.817	0.777	0.777	0.777	0.76	0.76	0.78	0.803	0.786	0.786	0.786	0.746	0.726	0.669	0.669	0.686	0.766	0.766	0.766	0.766	0.766	0.783	0.763	0.763	0.763	0.763	0.763	0.851	0.851
YCR042C	1.651	1.728	1.728	1.728	1.748	1.748	1.768	1.788	1.788	1.805	1.825	1.825	1.882	2.01	2.01	2.01	2.135	2.172	2.226	2.348	2.348	2.348	2.368	2.368	2.368	2.388	2.388	2.408	2.391	2.391	2.391	2.391	2.408	2.408	2.408	2.374	2.334	2.334	2.334	2.334	2.334	2.334	2.334	2.334	2.277	2.277	2.277	2.257	2.237
YKR021W	0.952	0.932	0.872	0.838	0.841	0.841	0.841	0.841	0.861	0.878	0.875	0.875	0.875	0.801	0.781	0.798	0.818	0.875	0.875	0.875	0.875	0.855	0.855	0.795	0.775	0.775	0.775	0.792	0.852	1.128	1.128	1.128	1.128	1.185	1.185	1.188	1.188	1.188	1.188	1.188	1.188	1.128	1.011	1.011	0.934	0.985	0.968	1.005	1.039
YDR082W	0.467	0.467	0.467	0.578	0.598	0.618	0.618	0.675	0.752	0.789	0.84	0.857	0.857	0.857	0.857	0.857	0.857	0.857	0.857	0.857	0.894	0.911	0.911	0.971	1.025	1.025	1.025	1.042	1.059	1.059	1.059	1.059	1.096	1.096	1.096	1.116	1.116	1.153	1.153	1.17	1.227	1.261	1.261	1.301	1.412	1.412	1.412	1.52	1.52
YIL001W	2.294	2.294	2.294	2.331	2.331	2.314	2.314	2.314	2.394	2.394	2.428	2.428	2.428	2.428	2.462	2.462	2.462	2.462	2.462	2.462	2.462	2.462	2.442	2.442	2.442	2.442	2.442	2.425	2.425	2.425	2.445	2.445	2.445	2.445	2.445	2.445	2.425	2.391	2.371	2.371	2.371	2.371	2.371	2.314	2.314	2.314	2.223	2.223	2.149
YOL080C	0.721	0.758	0.758	0.758	0.758	0.758	0.775	0.832	0.852	0.852	0.852	0.852	0.886	0.923	0.983	0.983	1	1.034	1.034	1.054	1.054	1.071	1.091	1.091	1.091	1.091	1.108	1.108	1.108	1.108	1.108	1.108	1.108	1.145	1.145	1.205	1.205	1.205	1.205	1.205	1.205	1.202	1.202	1.219	1.239	1.279	1.279	1.279	1.279
YHR117W	2.42	1.965	2.005	1.985	1.965	1.928	1.928	1.527	1.507	1.507	1.131	1.182	1.182	1.236	1.361	1.341	1.341	1.378	1.415	1.708	1.725	1.796	1.796	1.833	1.833	1.833	1.833	1.833	1.833	1.833	1.833	1.833	1.833	1.813	1.813	1.813	1.813	1.813	1.813	1.796	1.796	1.816	1.816	1.816	1.796	1.813	1.85	1.85	1.887
YLR075W	1.003	1.003	1.003	1.003	1.003	0.869	0.727	0.71	0.71	0.656	0.656	0.656	0.636	0.636	0.636	0.636	0.599	0.545	0.525	0.448	0.431	0.431	0.337	0.337	0.337	0.337	0.337	0.297	0.297	0.297	0.297	0.297	0.297	0.217	0.217	0.217	0.12	0.12	0.12	0.12	0.12	0.08	0.02	0.02	0.02	0.02	0.02	0.02	0.02
YML096W	0.242	0.225	0.299	0.373	0.373	0.373	0.393	0.393	0.393	0.393	0.393	0.413	0.413	0.433	0.433	0.433	0.433	0.433	0.433	0.433	0.433	0.601	0.934	1.059	1.076	1.096	1.329	1.329	1.383	1.383	1.383	1.383	1.4	1.4	1.4	1.4	1.383	1.383	1.383	1.403	1.44	1.44	1.46	1.46	1.46	1.46	1.46	1.46	1.46
YNL293W	0.131	0.111	0.151	0.151	0.151	0.151	0.151	0.188	0.208	0.208	0.225	0.225	0.225	0.245	0.245	0.245	0.245	0.245	0.228	0.285	0.339	0.564	0.584	0.661	0.661	0.661	0.661	0.661	0.661	0.661	0.681	0.718	0.718	0.718	0.718	0.718	0.738	0.852	0.96	1.242	1.259	1.364	1.364	1.364	1.364	1.364	1.364	1.381	1.449
YGR220C	1.446	1.466	1.466	1.466	1.503	1.591	1.645	1.665	1.705	1.742	1.782	1.782	1.799	1.799	1.816	1.833	1.924	1.941	1.941	1.995	2.032	2.032	2.049	2.12	2.14	2.157	2.191	2.191	2.191	2.191	2.191	2.191	2.191	2.288	2.376	2.413	2.413	2.433	2.453	2.493	2.581	2.581	2.581	2.581	2.581	2.581	2.581	2.564	2.581
YHR143W-A	0.396	0.396	0.396	0.396	0.396	0.396	0.396	0.396	0.396	0.396	0.396	0.396	0.396	0.396	0.396	0.396	0.396	0.396	0.416	0.416	0.416	0.416	0.416	0.416	0.416	0.433	0.433	0.433	0.433	0.45	0.45	0.45	0.45	0.45	0.45	0.45	0.379	0.379	0.379	0.379	0.379	0.379	0.379	0.379	0.379	0.379	0.379	0.379	0.379
YMR075W	0.823	0.823	0.823	0.823	0.823	0.809	0.829	0.846	0.846	0.846	0.846	0.846	0.846	0.846	0.846	0.846	0.846	0.769	0.729	0.712	0.692	0.783	0.783	0.8	0.783	0.763	0.763	0.726	0.709	0.709	0.709	0.709	0.709	0.555	0.444	0.475	0.475	0.657	0.819	0.819	0.819	0.856	0.856	0.856	0.856	0.856	0.873	0.93	0.93
YDR478W	0.228	0.228	0.262	0.313	0.313	0.313	0.313	0.276	0.276	0.293	0.293	0.293	0.313	0.296	0.296	0.296	0.373	0.373	0.373	0.393	0.393	0.393	0.393	0.393	0.393	0.393	0.393	0.393	0.393	0.393	0.393	0.413	0.43	0.43	0.43	0.43	0.43	0.43	0.447	0.447	0.447	0.447	0.447	0.447	0.447	0.447	0.447	0.447	0.447
YBL032W	2.852	2.852	2.852	2.869	2.869	2.869	2.869	2.869	2.852	2.852	2.886	2.886	2.923	2.923	2.923	2.923	2.903	2.903	2.903	2.903	2.903	2.903	2.883	2.883	2.883	2.883	2.883	2.883	2.883	2.866	2.846	2.826	2.809	2.755	2.738	2.701	2.684	2.684	2.65	2.633	2.653	2.653	2.653	2.602	2.602	2.585	2.585	2.491	2.491
YMR185W	1.898	1.898	1.898	1.898	1.878	1.878	1.844	1.827	1.827	1.81	1.81	1.81	1.81	1.79	1.79	1.79	1.79	1.79	1.79	1.79	1.773	1.773	1.739	1.739	1.722	1.722	1.634	1.634	1.557	1.54	1.446	1.409	1.409	1.392	1.375	1.375	1.375	1.375	1.335	1.335	1.301	1.267	1.267	1.267	0.988	0.971	0.931	0.897	0.88
YMR159C	0.524	0.524	0.47	0.439	0.459	0.459	0.459	0.459	0.459	0.402	0.402	0.402	0.436	0.618	0.618	0.618	0.618	0.618	0.618	0.652	0.652	0.669	0.757	0.808	0.808	0.913	0.933	0.933	0.953	0.97	1.021	1.021	1.021	1.021	1.021	1.135	1.212	1.229	1.229	1.463	1.483	1.5	1.557	1.753	1.867	1.961	2.015	2.015	2.015
YOR213C	0.242	0.242	0.242	0.242	0.242	0.242	0.259	0.313	0.39	0.39	0.458	0.458	0.458	0.515	0.535	0.535	0.535	0.535	0.535	0.535	0.535	0.535	0.552	0.569	0.626	0.896	0.913	0.93	0.93	0.93	0.95	0.967	1.007	1.007	1.007	1.007	1.007	1.007	1.027	1.027	1.027	1.027	1.027	1.044	1.044	1.044	1.044	1.044	1.044
YLR143W	1.441	1.441	1.441	1.441	1.424	1.424	1.424	1.387	1.387	1.33	1.31	1.31	1.31	1.31	1.31	1.31	1.236	1.219	1.219	1.219	1.219	0.983	0.926	0.926	0.926	0.926	0.926	0.926	0.926	0.852	0.795	0.795	0.795	0.812	0.829	0.829	0.846	0.829	0.829	0.829	0.829	0.695	0.675	0.675	0.695	0.695	0.695	0.695	0.695
YKL171W	0.877	0.877	0.877	0.877	0.76	0.723	0.723	0.723	0.743	0.763	0.763	0.763	0.763	0.763	0.763	0.766	0.766	0.766	0.766	0.749	0.749	0.732	0.732	0.715	0.661	0.641	0.658	0.658	0.658	0.638	0.624	0.624	0.621	0.581	0.615	0.666	0.666	0.723	0.723	0.723	0.723	0.72	0.72	0.703	0.646	0.683	0.663	0.7	0.774
YDR321W	1.177	1.197	1.197	1.197	1.197	1.197	1.197	1.197	1.066	0.995	0.978	0.975	1.029	1.029	1.049	1.049	1.029	1.009	0.969	0.969	1.117	1.077	1.077	1.077	1.02	1.04	1.06	1.094	1.114	1.205	1.168	1.168	1.202	1.216	1.216	1.307	1.29	1.31	1.31	1.31	1.29	1.364	1.364	1.364	1.361	1.321	1.301	1.247	1.426
YNL291C	0.832	0.832	0.886	0.886	0.903	0.903	0.92	0.94	0.94	0.96	0.96	0.96	0.96	0.96	0.96	0.96	0.96	0.98	0.96	0.994	1.014	1.051	1.051	1.051	1.051	1.051	1.051	1.088	1.088	1.088	1.105	1.105	1.105	1.048	1.048	1.065	1.065	1.065	1.065	1.082	1.102	1.102	1.102	1.102	1.119	1.139	1.156	1.25	1.25
YFR007W	0.501	0.481	0.461	0.478	0.515	0.515	0.515	0.609	0.609	0.609	0.609	0.609	0.609	0.592	0.592	0.558	0.558	0.578	0.669	0.723	0.743	0.743	0.743	0.743	0.743	0.743	0.743	0.78	0.78	0.78	0.78	0.78	0.743	0.76	0.74	0.74	0.76	0.76	0.76	0.76	0.777	0.797	0.797	0.797	0.797	0.817	0.851	0.922	0.942
YIL093C	0.971	0.971	0.971	0.971	0.971	1.028	0.991	0.991	0.971	0.971	0.971	0.971	0.971	1.048	1.085	1.085	1.162	1.182	1.259	1.33	1.31	1.344	1.344	1.344	1.344	1.344	1.344	1.344	1.324	1.361	1.398	1.432	1.432	1.563	1.853	1.853	1.941	1.941	1.941	1.941	1.941	1.941	1.921	1.955	2.012	2.032	2.032	2.015	2.015
YOR250C	0.752	0.769	0.769	0.769	0.809	0.809	0.809	0.809	0.877	0.877	0.911	0.931	0.931	0.931	0.931	0.931	0.931	1.062	1.045	1.045	1.045	1.045	1.045	1.045	1.045	1.102	1.213	1.213	1.293	1.293	1.293	1.293	1.293	1.25	1.25	1.25	1.21	1.264	1.264	1.264	1.264	1.355	1.483	1.654	1.654	1.654	1.654	1.654	1.654
YGR247W	0.034	0.034	0.034	0.034	0.034	0.034	0.034	0.034	0.034	0.034	0.054	0.054	0.054	0.054	0.054	0.054	0.054	0.054	0.054	0.054	0.074	0.074	0.185	0.185	0.185	0.185	0.185	0.185	0.185	0.409	0.597	0.597	0.597	0.597	0.597	0.597	0.617	0.617	0.617	0.617	0.617	0.617	0.617	0.617	0.617	0.617	0.617	0.657	0.865
YKL138C-A	1.201	1.164	1.164	1.164	1.164	1.164	1.164	1.198	1.198	1.198	1.198	1.198	1.181	1.161	1.161	1.161	1.124	1.124	1.124	1.124	1.124	0.996	0.922	0.922	0.922	0.902	0.885	0.848	0.848	0.848	0.811	0.791	0.791	0.868	0.831	0.831	0.831	0.831	0.743	0.743	0.743	0.706	0.666	0.666	0.626	0.552	0.586	0.586	0.586
YGL061C	0.433	0.416	0.416	0.339	0.339	0.285	0.285	0.248	0.248	0.345	0.345	0.345	0.345	0.345	0.345	0.422	0.405	0.405	0.405	0.405	0.405	0.368	0.368	0.405	0.445	0.445	0.445	0.445	0.465	0.465	0.502	0.502	0.502	0.502	0.573	0.59	0.627	0.627	0.627	0.627	0.627	0.627	0.607	0.644	0.789	0.863	0.92	0.92	0.92
YCR069W	2.431	2.431	2.448	2.448	2.448	2.448	2.448	2.468	2.468	2.451	2.451	2.451	2.451	2.451	2.451	2.451	2.451	2.434	2.434	2.414	2.414	2.414	2.414	2.414	2.434	2.434	2.434	2.434	2.434	2.434	2.434	2.414	2.397	2.397	2.397	2.357	2.357	2.34	2.32	2.371	2.354	2.354	2.354	2.354	2.317	2.189	2.152	2.152	2.152
YPL116W	0.04	0.04	0.04	0.04	0.04	0.04	0.04	0.04	0.04	0.04	0.04	0.04	0.04	0.04	0.04	0.04	0.04	0.04	0.04	0.04	0.04	0.04	0.04	0.04	0.04	0.04	0.04	0.04	0.02	0.02	0.02	0.02	0.02	0.02	0.02	0.02	0.02	0.02	0.02	0.02	0.02	0.02	0.02	0.02	0.02	0.02	0.02	0.02	0.02
YLR148W	0.487	0.487	0.487	0.487	0.487	0.487	0.487	0.487	0.487	0.487	0.487	0.487	0.487	0.37	0.353	0.336	0.376	0.376	0.376	0.376	0.376	0.376	0.376	0.376	0.376	0.376	0.356	0.356	0.302	0.288	0.268	0.268	0.268	0.268	0.268	0.268	0.268	0.268	0.231	0.194	0.194	0.214	0.231	0.231	0.231	0.231	0.231	0.231	0.231
YKR092C	0.185	0.185	0.185	0.185	0.185	0.185	0.185	0.185	0.185	0.185	0.168	0.168	0.168	0.111	0.111	0.111	0.111	0.111	0.077	0.057	0.057	0.057	0.057	0.037	0.037	0.037	0.037	0.037	0.057	0.057	0.057	0.057	0.04	0.04	0.04	0.04	0.04	0.04	0.04	0.02	0.04	0.04	0.04	0.04	0.04	0.04	0.04	0.04	0.04
YNL261W	0.848	0.848	0.848	0.848	0.848	0.865	0.865	0.865	0.865	0.865	0.865	0.865	0.902	0.919	0.936	0.953	0.953	0.933	0.95	0.967	0.967	0.987	0.987	1.061	1.061	1.061	1.078	1.078	1.078	1.078	1.078	1.078	1.078	1.078	1.078	1.078	1.078	1.078	1.078	1.078	1.095	1.095	1.095	1.075	1.075	1.075	1.075	1.075	1.041
YHR066W	1.54	1.523	1.523	1.523	1.523	1.523	1.466	1.466	1.446	1.429	1.429	1.429	1.429	1.429	1.429	1.429	1.389	1.389	1.389	1.389	1.389	1.389	1.389	1.389	1.369	1.352	1.332	1.332	1.332	1.312	1.312	1.312	1.312	1.312	1.312	1.312	1.312	1.295	1.295	1.295	1.278	1.204	1.187	1.167	1.167	1.167	1.167	1.13	1.13
YBR187W	0.907	0.907	0.907	0.907	0.907	0.907	0.984	1.001	1.001	1.058	1.041	1.041	1.041	1.021	1.021	0.981	0.964	0.964	0.981	0.981	0.981	0.981	0.981	0.964	0.927	0.927	0.927	0.927	0.907	0.907	0.887	0.887	0.577	0.56	0.543	0.543	0.543	0.58	0.657	0.657	0.657	0.657	0.62	0.62	0.62	0.62	0.552	0.498	0.458
YDR441C	0.661	0.604	0.604	0.604	0.507	0.507	0.507	0.507	0.507	0.507	0.507	0.507	0.507	0.507	0.507	0.507	0.507	0.507	0.507	0.507	0.507	0.507	0.507	0.507	0.507	0.487	0.447	0.427	0.427	0.427	0.407	0.407	0.39	0.39	0.39	0.37	0.37	0.37	0.37	0.37	0.313	0.313	0.253	0.253	0.253	0.253	0.253	0.253	0.159
YHR128W	1.059	1.059	1.059	1.059	1.079	1.079	1.079	1.079	1.116	1.116	1.133	1.133	1.133	1.15	1.15	1.15	1.15	1.15	1.15	1.15	1.116	1.116	1.116	1.136	1.136	1.136	1.136	1.136	1.136	1.116	1.116	1.136	1.136	1.136	1.136	1.136	1.136	1.136	1.136	1.136	1.136	1.156	1.156	1.156	1.156	1.156	1.122	1.105	1.105
YGR166W	0.276	0.256	0.293	0.327	0.327	0.327	0.327	0.324	0.341	0.341	0.341	0.341	0.341	0.341	0.341	0.341	0.321	0.284	0.25	0.29	0.324	0.5	0.634	0.634	0.634	0.634	0.634	0.651	0.651	0.651	0.651	0.668	0.668	0.668	0.668	0.668	0.708	0.745	0.745	0.745	0.745	0.745	0.745	0.745	0.762	0.762	0.782	0.782	0.782
YOR202W	1.925	1.925	1.922	1.922	1.922	1.942	1.942	1.942	1.914	1.914	1.931	1.931	1.931	1.931	1.931	1.931	1.931	1.874	1.874	1.874	1.874	1.874	1.874	1.874	1.874	1.874	1.874	1.874	1.874	1.806	1.786	1.786	1.769	1.769	1.712	1.712	1.655	1.655	1.655	1.655	1.615	1.615	1.615	1.615	1.615	1.615	1.635	1.615	1.635
YBR222C	0.55	0.516	0.459	0.459	0.459	0.459	0.459	0.459	0.442	0.442	0.405	0.405	0.388	0.388	0.388	0.368	0.368	0.368	0.194	0.057	0.057	0.057	0.057	0.057	0.057	0.02	0.02	0.02	0.02	0.02	0.02	0.02	0.02	0.02	0.02	0.02	0.02	0.02	0.02	0.02	0.02	0.02	0.02	0.02	0.02	0.02	0.02	0.02	0.02
YHR085W	0.442	0.442	0.459	0.459	0.459	0.459	0.479	0.496	0.496	0.496	0.513	0.513	0.513	0.513	0.53	0.53	0.547	0.547	0.564	0.564	0.564	0.584	0.584	0.584	0.584	0.584	0.584	0.584	0.584	0.584	0.584	0.564	0.564	0.564	0.564	0.564	0.564	0.544	0.524	0.524	0.524	0.524	0.524	0.524	0.524	0.524	0.524	0.524	0.524
YNL233W	0.516	0.516	0.516	0.516	0.516	0.496	0.516	0.516	0.533	0.59	0.59	0.681	0.681	0.681	0.681	0.681	0.681	0.701	0.721	0.721	0.721	0.721	0.721	0.755	0.755	0.755	0.755	0.755	0.823	0.914	0.914	0.931	0.951	0.951	0.951	0.951	0.951	0.951	0.951	0.951	0.951	0.951	0.971	0.971	0.971	0.971	0.951	0.951	0.931
YDR515W	0.285	0.285	0.302	0.279	0.336	0.353	0.353	0.299	0.299	0.299	0.279	0.296	0.41	0.487	0.507	0.507	0.527	0.544	0.527	0.527	0.527	0.547	0.547	0.547	0.644	0.644	0.644	0.644	0.644	0.661	0.681	0.681	0.681	0.661	0.661	0.661	0.661	0.698	0.718	0.718	0.974	0.974	1.011	1.045	1.045	1.045	1.045	1.045	1.062
YOR206W	0.754	0.754	0.754	0.754	0.754	0.774	0.774	0.774	0.774	0.774	0.774	0.774	0.757	0.757	0.757	0.777	0.774	0.774	0.791	0.791	0.791	0.791	0.791	0.774	0.774	0.774	0.774	0.774	0.774	0.774	0.774	0.774	0.774	0.774	0.774	0.774	0.757	0.757	0.757	0.757	0.737	0.737	0.737	0.737	0.737	0.737	0.663	0.612	0.595
YNL111C	0.621	0.604	0.584	0.55	0.516	0.516	0.516	0.516	0.516	0.456	0.456	0.456	0.419	0.379	0.399	0.379	0.379	0.379	0.379	0.379	0.379	0.396	0.396	0.396	0.376	0.376	0.376	0.376	0.336	0.336	0.336	0.339	0.339	0.379	0.393	0.393	0.393	0.393	0.413	0.45	0.51	0.51	0.51	0.527	0.527	0.547	0.527	0.544	0.544
YDR113C	5.136	5.136	5.082	5.082	5.082	5.025	5.025	4.837	4.803	4.803	4.172	4.078	4.041	4.007	4.007	4.007	3.799	3.799	3.799	3.799	3.762	3.691	3.623	3.623	3.435	3.435	3.367	3.367	3.347	3.327	3.205	3.205	3.017	2.909	2.818	2.818	2.741	2.724	2.724	1.821	1.767	1.46	1.173	1.062	0.923	0.399	0.342	0.322	0.322
YLL003W	0.077	0.077	0.077	0.077	0.077	0.077	0.077	0.077	0.077	0.057	0.057	0.057	0.057	0.057	0.057	0.057	0.057	0.091	0.091	0.091	0.091	0.108	0.108	0.159	0.27	0.27	0.27	0.27	0.27	0.27	0.27	0.287	0.304	0.304	0.304	0.341	0.361	0.361	0.398	0.398	0.415	0.432	0.432	0.432	0.432	0.489	0.688	0.688	0.708
YGL175C	0.667	0.687	0.727	0.963	0.963	0.983	1.077	1.077	1.094	1.128	1.128	1.128	1.128	1.128	1.185	1.205	1.205	1.259	1.279	1.313	1.296	1.296	1.236	1.236	1.253	1.27	1.347	1.469	1.469	1.469	1.52	1.691	1.691	1.691	1.782	1.856	1.91	2.055	2.055	2.038	2.038	2.038	2.038	2.038	2.038	2.055	2.072	2.072	2.035
YJR040W	1.034	1.071	1.125	1.125	1.176	1.136	1.136	1.136	1.156	1.156	1.216	1.216	1.216	1.216	1.216	1.216	1.216	1.196	1.196	1.196	1.196	1.196	1.196	1.196	1.216	1.273	1.273	1.273	1.273	1.29	1.29	1.29	1.29	1.27	1.29	1.29	1.307	1.273	1.273	1.273	1.273	1.273	1.236	1.256	1.33	1.367	1.367	1.387	1.387
YPL198W	1.524	1.524	1.564	1.735	1.752	1.829	1.869	1.909	1.909	1.909	1.912	1.932	1.929	1.966	1.966	1.949	1.972	2.04	2.04	2.094	2.285	2.53	2.55	2.624	2.607	2.664	2.684	2.664	2.718	2.792	2.792	2.906	2.886	2.98	2.98	2.98	2.997	3.105	3.182	3.202	3.222	3.239	3.441	3.441	3.441	3.66	3.66	3.677	3.697
YNL292W	0.177	0.194	0.194	0.194	0.174	0.174	0.157	0.262	0.319	0.319	0.319	0.339	0.339	0.339	0.356	0.356	0.356	0.336	0.296	0.296	0.333	0.333	0.333	0.33	0.31	0.33	0.33	0.39	0.39	0.41	0.41	0.41	0.464	0.464	0.484	0.518	0.518	0.535	0.535	0.535	0.535	0.535	0.535	0.535	0.535	0.555	0.555	0.555	0.555
YIL071C	0.637	0.637	0.654	0.637	0.637	0.623	0.623	0.603	0.603	0.603	0.603	0.566	0.606	0.646	0.663	0.663	0.68	0.734	0.734	0.734	0.734	0.734	0.734	0.734	0.731	0.731	0.731	0.671	0.634	0.688	0.688	0.671	0.688	0.705	0.705	0.705	0.722	0.705	0.705	0.705	0.705	0.705	0.705	0.705	0.725	0.725	0.745	0.728	0.728
YBR185C	0.088	0.088	0.088	0.088	0.088	0.088	0.088	0.088	0.088	0.088	0.088	0.088	0.088	0.088	0.088	0.108	0.108	0.108	0.108	0.108	0.074	0.074	0.074	0.074	0.074	0.094	0.094	0.094	0.094	0.094	0.094	0.094	0.094	0.094	0.094	0.111	0.111	0.128	0.128	0.165	0.165	0.165	0.165	0.219	0.219	0.219	0.219	0.219	0.219
YDL127W	0.373	0.373	0.373	0.353	0.353	0.336	0.336	0.336	0.336	0.316	0.316	0.296	0.276	0.239	0.239	0.239	0.219	0.219	0.219	0.219	0.219	0.219	0.219	0.219	0.219	0.202	0.202	0.185	0.185	0.168	0.168	0.168	0.168	0.148	0.091	0.071	0.051	0.051	0.051	0.051	0.051	0.051	0.051	0.051	0.051	0.051	0.051	0.051	0.051
YPL220W	0.919	0.919	0.919	0.919	0.919	0.902	0.902	0.848	0.848	0.868	0.868	0.888	0.888	0.888	0.888	0.888	0.888	0.888	0.888	0.888	0.888	0.868	0.868	0.851	0.814	0.814	0.814	0.814	0.814	0.814	0.814	0.811	0.76	0.76	0.76	0.76	0.76	0.76	0.76	0.76	0.76	0.726	0.709	0.709	0.709	0.564	0.581	0.581	0.581
YGL108C	0.347	0.347	0.347	0.347	0.401	0.401	0.401	0.401	0.401	0.418	0.418	0.418	0.401	0.418	0.435	0.435	0.435	0.455	0.435	0.435	0.435	0.435	0.435	0.435	0.435	0.455	0.455	0.475	0.475	0.475	0.478	0.478	0.478	0.478	0.478	0.441	0.441	0.535	0.535	0.552	0.552	0.552	0.552	0.552	0.552	0.552	0.535	0.535	0.515
YLR376C	1.398	1.398	1.415	1.574	1.574	1.628	1.665	1.665	1.665	1.645	1.696	1.733	1.733	1.878	2.006	2.006	2.08	2.08	2.171	2.242	2.296	2.296	2.353	2.353	2.373	2.427	2.467	2.467	2.467	2.487	2.487	2.487	2.487	2.487	2.461	2.464	2.464	2.464	2.404	2.404	2.384	2.35	2.404	2.404	2.421	2.421	2.421	2.421	2.421
YDL201W	0.968	0.951	1.045	1.153	1.153	1.153	1.17	1.17	1.227	1.227	1.227	1.227	1.227	1.244	1.244	1.227	1.355	1.355	1.392	1.392	1.449	1.449	1.486	1.506	1.506	1.486	1.52	1.52	1.52	1.54	1.54	1.523	1.56	1.577	1.577	1.56	1.56	1.614	1.688	1.688	1.725	1.725	1.725	1.725	1.725	1.725	1.725	1.725	1.745
YCR073C	1.811	1.771	1.919	1.811	1.868	1.811	1.868	1.868	1.848	1.652	1.695	1.712	1.692	1.786	1.718	1.832	1.832	1.832	1.778	1.678	1.638	1.638	1.592	3.217	3.288	3.308	3.683	3.683	3.7	3.7	3.862	4.348	5.173	5.173	5.173	5.352	5.386	5.44	5.44	5.457	5.494	5.511	5.687	5.687	5.721	5.721	5.775	5.795	5.832
YHL028W	0.017	0.017	0.017	0.017	0.017	0.017	0.034	0.034	0.034	0.034	0.034	0.034	0.034	0.034	0.034	0.034	0.034	0.034	0.034	0.034	0.034	0.034	0.034	0.034	0.051	0.051	0.051	0.051	0.051	0.051	0.051	0.051	0.051	0.051	0.051	0.051	0.051	0.051	0.051	0.051	0.051	0.051	0.051	0.051	0.051	0.051	0.071	0.071	0.071
YCR063W	0.345	0.251	0.251	0.251	0.251	0.171	0.171	0.171	0.171	0.171	0.171	0.171	0.171	0.171	0.171	0.171	0.171	0.171	0.151	0.151	0.131	0.131	0.131	0.131	0.131	0.097	0.097	0.057	0.057	0.057	0.057	0.057	0.057	0.057	0.057	0.057	0.057	0.057	0.037	0.037	0.074	0.074	0.094	0.094	0.094	0.094	0.094	0.094	0.074
YGR275W	0.535	0.535	0.535	0.518	0.538	0.535	0.535	0.549	0.549	0.569	0.569	0.569	0.535	0.515	0.589	0.583	0.583	0.583	0.6	0.6	0.62	0.674	0.674	0.694	0.714	0.754	0.754	0.754	0.754	0.754	0.754	0.754	0.754	0.788	0.859	0.939	0.939	0.959	0.959	0.996	0.996	0.996	1.016	1.11	1.335	1.335	1.335	1.355	1.355
YIL002C	0.902	0.902	0.922	0.922	0.922	0.922	0.922	0.922	0.922	0.959	0.942	0.959	0.939	0.973	0.953	0.953	1.118	1.118	1.138	1.252	1.252	1.269	1.383	1.4	1.4	1.417	1.437	1.437	1.454	1.454	1.454	1.454	1.454	1.454	1.454	1.454	1.454	1.437	1.437	1.454	1.471	1.471	1.471	1.471	1.471	1.471	1.471	1.471	1.471
YKR069W	0.425	0.425	0.425	0.425	0.425	0.425	0.425	0.231	0.211	0.211	0.211	0.191	0.191	0.154	0.154	0.154	0.02	0.02	0	0	0	0	0	0	0	0	0	0	0	0	0	0	0	0	0	0	0	0	0	0	0	0	0	0	0	0	0	0	0
YOR109W	0.47	0.47	0.47	0.47	0.47	0.45	0.45	0.45	0.47	0.47	0.47	0.473	0.456	0.51	0.607	0.644	0.644	0.644	0.644	0.678	0.678	0.678	0.678	0.658	0.658	0.658	0.678	0.752	0.789	0.823	0.823	0.823	0.84	0.84	0.84	0.84	0.84	0.84	0.84	0.84	0.877	0.877	0.877	0.894	0.894	0.914	0.914	0.914	0.914
YLR292C	0.714	0.714	0.714	0.788	0.788	0.788	0.788	0.788	0.785	0.785	0.785	0.785	0.782	0.799	0.799	0.799	0.799	0.819	0.839	0.839	0.896	0.896	0.896	0.896	0.896	0.93	0.93	0.93	0.93	0.99	0.99	0.99	1.01	1.03	1.03	1.03	1.07	1.07	1.07	1.07	1.087	1.121	1.121	1.121	1.121	1.121	1.138	1.138	1.155
YML017W	1.026	1.026	1.026	1.043	1.043	1.043	1.043	0.986	0.986	0.986	0.969	0.969	0.969	0.969	0.969	0.969	0.969	0.969	0.969	0.952	0.952	0.932	0.932	0.932	0.932	0.932	0.932	0.932	0.912	0.912	0.912	0.912	0.895	0.895	0.741	0.721	0.684	0.684	0.647	0.647	0.627	0.627	0.419	0.288	0.211	0.191	0.191	0.191	0.191
YHR164C	0.316	0.316	0.316	0.316	0.316	0.316	0.316	0.316	0.316	0.316	0.316	0.316	0.316	0.316	0.336	0.336	0.336	0.336	0.336	0.336	0.336	0.336	0.336	0.336	0.336	0.336	0.336	0.336	0.316	0.316	0.299	0.319	0.319	0.339	0.373	0.373	0.373	0.373	0.373	0.373	0.319	0.319	0.319	0.339	0.356	0.356	0.376	0.376	0.376
YOR018W	0.533	0.516	0.516	0.476	0.476	0.456	0.456	0.476	0.456	0.456	0.456	0.456	0.496	0.496	0.496	0.496	0.496	0.496	0.496	0.496	0.496	0.496	0.496	0.479	0.462	0.462	0.462	0.462	0.462	0.462	0.462	0.462	0.368	0.274	0.274	0.274	0.274	0.274	0.254	0.254	0.254	0.254	0.254	0.254	0.254	0.254	0.254	0.254	0.254
YEL055C	0.313	0.313	0.313	0.313	0.313	0.313	0.313	0.313	0.313	0.313	0.313	0.313	0.313	0.313	0.313	0.33	0.33	0.33	0.293	0.293	0.276	0.276	0.256	0.256	0.256	0.256	0.256	0.256	0.276	0.276	0.276	0.276	0.276	0.276	0.276	0.276	0.276	0.276	0.276	0.276	0.276	0.276	0.276	0.259	0.259	0.259	0.259	0.202	0.202
YLR300W	0.02	0.02	0.02	0.02	0.02	0.02	0.02	0.02	0.02	0.02	0.02	0.02	0.02	0.02	0.02	0.02	0.02	0.02	0.02	0.02	0.02	0.02	0.02	0.02	0.02	0.02	0.02	0.02	0.02	0.02	0.02	0.02	0.02	0.02	0.02	0.02	0.02	0.02	0.02	0.02	0.02	0.02	0.02	0.02	0.02	0.02	0.02	0.02	0.02
YBR231C	1.896	1.896	1.916	1.916	1.916	1.916	1.916	1.916	1.953	1.953	1.97	1.97	1.97	1.97	1.97	1.99	1.953	1.973	2.027	2.027	2.027	2.027	2.027	2.027	2.027	2.027	2.027	2.027	2.027	2.027	2.01	1.993	1.993	2.01	2.01	2.027	2.03	2.03	2.03	2.047	2.047	2.047	2.03	2.03	2.013	2.013	1.993	1.993	2.01
YNL153C	0.433	0.433	0.433	0.433	0.45	0.45	0.45	0.47	0.453	0.453	0.453	0.453	0.47	0.49	0.51	0.638	0.638	0.638	0.638	0.638	0.638	0.675	0.675	0.675	0.675	0.675	0.692	0.692	0.709	0.709	0.709	0.709	0.709	0.709	0.709	0.823	0.92	0.957	0.957	0.957	0.997	0.997	0.997	1.014	1.034	1.051	1.088	1.088	1.088
YCL035C	7.765	7.765	7.765	7.765	7.748	7.748	7.768	7.805	7.825	7.845	7.828	7.791	7.697	7.697	7.697	7.657	7.586	7.586	7.569	7.569	7.569	7.549	7.549	7.515	7.498	7.498	7.498	7.498	7.427	7.427	7.41	7.41	7.308	7.271	7.271	7.169	7.152	7.152	6.845	6.825	6.785	6.785	6.785	6.19	5.852	5.223	5.186	5.186	5.186
YDR150W	1.202	1.185	1.185	1.185	1.165	1.165	1.165	1.165	1.074	1.057	1.037	1.017	1.017	0.96	0.96	0.92	0.775	0.735	0.658	0.564	0.473	0.473	0.473	0.473	0.396	0.396	0.376	0.376	0.376	0.376	0.376	0.396	0.305	0.305	0.288	0.288	0.288	0.288	0.288	0.248	0.248	0.211	0.174	0.134	0.134	0.117	0.157	0.157	0.157
YBR157C	0.353	0.353	0.353	0.353	0.353	0.353	0.353	0.373	0.373	0.41	0.41	0.41	0.41	0.41	0.43	0.43	0.43	0.43	0.487	0.487	0.487	0.487	0.507	0.561	0.561	0.561	0.561	0.561	0.561	0.561	0.561	0.561	0.561	0.578	0.615	0.615	0.615	0.615	0.615	0.615	0.632	0.632	0.632	0.632	0.632	0.632	0.632	0.632	0.632
YBR267W	0.387	0.404	0.404	0.404	0.441	0.441	0.441	0.441	0.461	0.478	0.478	0.478	0.458	0.458	0.458	0.458	0.475	0.643	0.862	0.879	0.879	0.879	0.899	0.899	0.936	0.936	0.936	0.936	0.936	0.936	0.936	1.047	1.047	1.047	1.047	1.047	1.047	1.047	1.067	1.067	1.067	1.084	1.084	1.084	1.084	1.084	1.084	1.104	1.138
YML113W	5.461	5.461	5.444	5.444	5.444	5.444	5.444	5.39	5.37	5.35	5.35	5.35	5.33	5.33	5.33	5.293	5.199	5.071	5.031	5.031	5.031	5.031	4.946	4.889	4.798	4.781	4.781	4.67	4.639	4.639	4.639	4.622	4.622	4.622	3.232	2.706	2.518	2.441	2.421	2.401	2.401	2.401	2.381	2.344	2.25	2.25	1.917	1.917	1.763
YNR018W	0.419	0.419	0.419	0.419	0.419	0.419	0.419	0.402	0.402	0.402	0.402	0.382	0.382	0.382	0.382	0.382	0.382	0.382	0.402	0.382	0.382	0.382	0.362	0.362	0.362	0.362	0.362	0.362	0.342	0.342	0.342	0.285	0.285	0.285	0.285	0.285	0.285	0.285	0.285	0.336	0.336	0.336	0.336	0.336	0.336	0.336	0.336	0.336	0.336
YHR191C	0.452	0.452	0.452	0.432	0.432	0.378	0.361	0.361	0.361	0.401	0.495	0.478	0.478	0.478	0.478	0.478	0.498	0.498	0.498	0.487	0.524	0.524	0.524	0.544	0.561	0.769	0.749	0.806	1.173	1.173	1.173	1.173	1.19	1.21	1.193	1.213	1.213	1.213	1.196	1.196	1.216	1.199	1.216	1.27	1.29	1.29	1.31	1.35	1.427
YHR146W	1.079	1.079	1.079	1.079	1.079	1.079	1.079	1.079	1.079	1.079	1.079	1.079	1.079	1.079	1.079	1.079	1.079	1.079	1.079	1.079	1.079	1.079	1.079	1.079	0.988	0.988	0.988	0.988	0.988	0.988	0.988	0.988	0.988	0.988	0.988	0.988	0.968	0.86	0.84	0.806	0.806	0.789	0.789	0.789	0.789	0.769	0.769	0.638	0.638
YDR297W	0.476	0.493	0.61	0.61	0.61	0.627	0.627	0.661	0.721	0.988	0.988	0.988	0.988	0.988	0.988	1.008	1.065	1.082	1.099	1.119	1.119	1.153	1.173	1.224	1.301	1.372	1.372	1.389	1.406	1.463	1.463	1.48	1.497	1.497	1.497	1.534	1.534	1.551	1.551	1.551	1.551	1.531	1.588	1.588	1.673	1.75	1.75	1.767	1.767
YLR401C	2.76	2.706	2.689	2.564	2.379	2.271	2.271	2.271	2.271	2.22	2.22	2.2	2.183	1.791	1.691	1.634	1.583	1.546	1.546	1.546	1.486	1.466	1.466	1.446	1.446	1.446	1.446	1.446	1.446	1.429	1.429	1.429	0.877	0.806	0.732	0.732	0.732	0.732	0.732	0.732	0.675	0.638	0.638	0.638	0.638	0.638	0.638	0.638	0.601
YMR304W	0.681	0.681	0.664	0.664	0.647	0.647	0.647	0.647	0.647	0.647	0.607	0.607	0.607	0.607	0.607	0.607	0.624	0.607	0.607	0.627	0.627	0.627	0.627	0.627	0.627	0.607	0.607	0.607	0.607	0.587	0.587	0.587	0.587	0.607	0.607	0.607	0.607	0.607	0.607	0.607	0.607	0.57	0.57	0.57	0.57	0.57	0.57	0.55	0.53
YPR021C	0.484	0.484	0.484	0.484	0.484	0.484	0.484	0.541	0.541	0.558	0.609	0.609	0.609	0.609	0.629	0.629	0.666	0.666	0.666	0.686	0.763	0.763	0.78	0.797	0.797	0.814	0.908	0.908	0.925	0.925	0.925	0.925	0.945	0.925	0.925	0.925	0.925	0.942	0.942	0.942	0.942	0.942	0.922	0.922	0.939	0.939	0.939	0.939	0.939
YGR028W	0.094	0.094	0.094	0.094	0.094	0.094	0.094	0.074	0.074	0.074	0.054	0.054	0.054	0.054	0.054	0.054	0.054	0.054	0.054	0.054	0.054	0.054	0.054	0.054	0.054	0.054	0.054	0.054	0.054	0.054	0.054	0.054	0.054	0.074	0.074	0.074	0.074	0.074	0.074	0.091	0.111	0.111	0.111	0.111	0.111	0.111	0.131	0.131	0.131
YKL029C	0	0	0	0	0	0	0	0	0	0	0	0	0	0	0	0	0	0	0	0	0	0	0	0	0	0	0	0	0	0	0	0	0	0	0	0	0	0	0	0	0	0	0	0	0	0	0	0	0
YHR119W	0.288	0.288	0.288	0.234	0.234	0.234	0.177	0.14	0.14	0.14	0.251	0.308	0.308	0.288	0.288	0.359	0.379	0.379	0.413	0.413	0.413	0.413	0.413	0.43	0.43	0.45	0.45	0.45	0.45	0.45	0.45	0.45	0.45	0.484	0.484	0.504	0.504	0.504	0.521	0.521	0.521	0.521	0.521	0.521	0.521	0.521	0.521	0.521	0.501
YOR153W	0	0	0	0	0	0	0	0	0	0	0	0	0	0	0	0	0	0	0	0	0	0	0	0	0	0	0	0	0	0	0	0	0	0	0	0	0	0	0	0	0	0	0	0	0	0	0	0	0
YIL019W	1.209	1.209	1.209	1.209	1.209	1.209	1.209	1.249	1.249	1.249	1.249	1.249	1.195	1.155	1.155	1.135	1.078	1.078	1.058	1.098	1.22	1.22	1.22	1.203	1.203	1.203	1.203	1.203	1.203	1.203	1.203	1.126	1.126	1.106	1.123	1.177	1.228	1.228	1.299	1.49	1.473	1.473	1.473	1.49	1.49	1.51	1.476	1.476	1.476
YLR193C	0.834	0.885	0.885	0.905	0.985	0.985	1.002	1.002	0.968	1.005	0.988	1.005	1.025	1.005	1.022	1.073	1.127	1.167	1.167	1.167	1.167	1.167	1.167	1.167	1.167	1.184	1.238	1.275	1.275	1.292	1.309	1.309	1.309	1.309	1.343	1.343	1.377	1.36	1.337	1.337	1.337	1.354	1.391	1.391	1.411	1.431	1.448	1.448	1.428
YIL003W	0.345	0.345	0.345	0.345	0.345	0.345	0.345	0.345	0.345	0.325	0.325	0.325	0.325	0.325	0.325	0.325	0.342	0.342	0.342	0.342	0.342	0.342	0.342	0.322	0.322	0.322	0.322	0.359	0.396	0.416	0.416	0.416	0.416	0.416	0.453	0.453	0.473	0.473	0.473	0.507	0.507	0.598	0.598	0.615	0.632	0.7	0.7	0.7	0.7
YDR068W	0.222	0.202	0.202	0.202	0.242	0.242	0.242	0.242	0.336	0.336	0.336	0.336	0.336	0.336	0.356	0.356	0.356	0.356	0.356	0.39	0.387	0.367	0.347	0.347	0.347	0.347	0.347	0.364	0.364	0.364	0.401	0.401	0.401	0.401	0.421	0.421	0.421	0.421	0.421	0.404	0.404	0.404	0.404	0.404	0.404	0.404	0.404	0.404	0.404
YLR386W	1.759	1.739	1.793	1.739	1.702	1.608	1.52	1.52	1.52	1.52	1.415	1.378	1.29	1.29	1.29	1.236	1.236	1.233	1.159	1.099	0.951	0.974	0.974	0.974	0.903	0.903	0.917	1.019	1.016	1.016	0.996	0.976	1.004	1.004	1.004	1.004	0.984	1.047	1.047	1.047	1.047	1.047	1.047	1.03	1.03	1.01	1.01	1.01	1.027
YBR265W	0.39	0.41	0.41	0.43	0.43	0.43	0.43	0.467	0.518	0.535	0.535	0.535	0.515	0.532	0.532	0.532	0.532	0.532	0.515	0.515	0.532	0.532	0.532	0.552	0.572	0.609	0.663	0.663	0.663	0.703	0.703	0.703	0.703	0.774	0.811	0.811	0.811	0.811	0.794	0.794	0.888	0.908	1.042	1.042	1.042	1.042	1.042	1.042	1.042
YHR175W	0.541	0.541	0.541	0.558	0.575	0.595	0.595	0.595	0.595	0.595	0.595	0.521	0.501	0.501	0.501	0.501	0.521	0.521	0.521	0.521	0.521	0.521	0.521	0.521	0.538	0.518	0.518	0.518	0.518	0.518	0.518	0.518	0.518	0.518	0.518	0.518	0.535	0.515	0.515	0.515	0.515	0.498	0.498	0.498	0.498	0.498	0.498	0.481	0.481
YMR274C	0.883	0.903	0.903	0.903	0.92	0.94	0.94	0.974	1.051	1.071	1.051	1.051	1.051	1.071	1.071	1.071	1.071	1.071	1.071	1.071	1.088	1.105	1.139	1.139	1.159	1.159	1.159	1.159	1.159	1.159	1.125	1.125	1.105	1.105	1.105	1.105	1.105	1.105	1.105	1.122	1.122	1.085	1.065	1.048	1.048	1.048	1.048	1.048	1.048
YLR141W	1.411	1.391	1.428	1.505	1.468	1.519	1.519	1.519	1.519	1.482	1.519	1.519	1.519	1.519	1.553	1.701	1.721	1.701	1.735	1.846	2.08	2.08	2.134	2.168	2.168	2.168	2.168	2.168	2.148	2.165	2.182	2.182	2.202	2.202	2.202	2.202	2.202	2.202	2.202	2.202	2.202	2.202	2.202	2.202	2.202	2.202	2.185	2.185	2.185
YOR188W	0.643	0.643	0.683	0.683	0.683	0.683	0.683	0.683	0.683	0.683	0.737	0.737	0.737	0.737	0.737	0.737	0.737	0.737	0.757	0.757	0.777	0.794	0.794	0.794	0.814	0.814	0.814	0.814	0.814	0.814	0.797	0.797	0.851	0.851	0.851	0.851	0.851	0.851	0.851	0.851	0.868	0.868	0.868	0.905	0.905	0.905	0.905	0.905	0.905
YDL122W	2.687	2.687	2.687	2.687	2.687	2.687	2.667	2.667	2.667	2.667	2.667	2.667	2.667	2.653	2.653	2.707	2.724	2.744	2.744	2.744	2.744	2.764	2.781	2.815	2.815	2.815	2.815	2.815	2.815	2.815	2.815	2.815	2.815	2.795	2.812	2.829	2.829	2.809	2.809	2.809	2.809	2.812	2.832	2.832	2.832	2.832	2.832	2.792	2.792
YGL080W	0.852	0.852	0.852	0.889	0.96	0.94	0.96	1.088	1.088	1.088	1.125	1.162	1.239	1.222	1.222	1.222	1.242	1.262	1.319	1.302	1.302	1.302	1.319	1.279	1.279	1.296	1.316	1.336	1.336	1.336	1.353	1.353	1.353	1.353	1.373	1.407	1.464	1.464	1.464	1.501	1.501	1.501	1.555	1.555	1.538	1.538	1.538	1.538	1.575
YMR143W	0	0	0	0	0	0	0	0	0	0	0	0	0	0	0	0	0	0	0	0	0	0	0	0	0	0	0	0	0	0	0	0	0	0	0	0	0	0	0	0	0	0	0	0	0	0	0	0	0
YPL045W	0.987	1.004	1.004	1.004	1.024	1.121	1.175	1.175	1.175	1.175	1.175	1.192	1.229	1.266	1.266	1.3	1.3	1.3	1.3	1.3	1.3	1.3	1.3	1.3	1.3	1.397	1.397	1.451	1.451	1.451	1.451	1.451	1.451	1.451	1.451	1.451	1.451	1.451	1.451	1.451	1.451	1.451	1.451	1.451	1.451	1.434	1.38	1.38	1.36
YIL011W	2.095	2.095	2.112	2.112	2.058	2.078	2.058	2.021	2.004	1.984	1.984	1.984	1.967	1.967	1.859	1.771	1.751	1.751	1.751	1.751	1.751	1.788	1.788	1.768	1.768	1.768	1.768	1.768	1.768	1.768	1.711	1.711	1.711	1.711	1.711	1.711	1.731	1.731	1.731	1.731	1.768	1.768	1.768	1.768	1.768	1.768	1.731	1.731	1.708
YOR382W	1.867	1.887	1.887	1.887	1.867	1.867	1.867	1.867	1.938	1.972	1.972	1.972	1.989	1.989	1.989	1.989	1.989	1.972	2.012	2.012	2.063	2.08	2.08	2.08	2.08	2.063	2.063	2.046	2.063	2.063	2.043	2.043	2.063	2.063	2.063	2.04	2.04	2.077	2.077	2.077	2.077	2.077	2.077	2.06	2.043	2.06	2.06	2.06	2.06
YGL247W	0.521	0.504	0.504	0.504	0.504	0.504	0.484	0.484	0.484	0.484	0.484	0.484	0.521	0.521	0.521	0.461	0.458	0.441	0.441	0.475	0.589	0.589	0.589	0.589	0.589	0.589	0.606	0.606	0.606	0.606	0.646	0.646	0.686	0.743	0.743	0.743	0.743	0.743	0.743	0.743	0.726	0.726	0.783	0.783	0.783	0.8	0.8	0.8	0.8
YIL140W	0.951	0.951	0.934	0.934	0.934	0.934	0.917	0.863	0.863	0.883	0.883	0.883	0.883	0.883	0.866	0.866	0.832	0.852	0.906	0.98	0.997	0.997	0.997	0.997	0.997	0.997	0.98	0.98	1.031	1.031	1.031	1.031	1.051	1.031	1.031	1.031	1.031	1.031	1.031	1.014	0.994	0.994	0.974	0.974	0.954	0.974	0.974	0.974	0.934
YOR205C	0.942	0.942	0.942	0.942	0.959	0.959	0.959	0.959	0.976	0.996	1.124	1.286	1.42	1.44	1.44	1.44	1.46	1.46	1.477	1.494	1.474	1.474	1.471	1.508	1.508	1.508	1.508	1.508	1.508	1.528	1.548	1.548	1.548	1.548	1.568	1.568	1.568	1.605	1.585	1.585	1.585	1.585	1.585	1.585	1.585	1.622	1.622	1.622	1.639
YBR248C	1.361	1.361	1.361	1.361	1.361	1.361	1.361	1.361	1.341	1.341	1.341	1.361	1.378	1.412	1.432	1.432	1.432	1.432	1.432	1.412	1.412	1.429	1.429	1.429	1.429	1.429	1.429	1.429	1.429	1.429	1.429	1.429	1.429	1.429	1.409	1.392	1.321	1.321	1.321	1.287	1.287	1.267	1.267	1.267	1.267	1.267	1.267	1.267	1.267
YDR073W	0.02	0.02	0.02	0.02	0.02	0.02	0.02	0.02	0.02	0.02	0.02	0.02	0.02	0.02	0.02	0.02	0.02	0.02	0.02	0.02	0.02	0.02	0.02	0.02	0.02	0.02	0.02	0.02	0.02	0.02	0.02	0.02	0.02	0.02	0.02	0.02	0.02	0.02	0.02	0.02	0.02	0.02	0.02	0.02	0.02	0.02	0.02	0.02	0.02
YER095W	2.992	2.892	2.659	2.639	2.639	2.494	2.494	2.494	2.474	2.229	2.044	2.024	2.024	1.762	1.549	1.529	1.529	1.529	1.529	1.529	1.529	1.392	1.355	1.281	1.281	1.281	1.139	1.022	0.797	0.703	0.683	0.683	0.683	0.683	0.683	0.683	0.683	0.683	0.683	0.424	0.384	0.384	0.384	0.31	0.27	0.27	0.199	0.182	0.182
YML067C	0.439	0.456	0.456	0.456	0.436	0.416	0.416	0.436	0.419	0.436	0.504	0.504	0.524	0.558	0.936	0.936	0.936	0.936	0.936	0.973	1.01	1.01	1.027	1.121	1.198	1.198	1.198	1.198	1.457	1.793	1.793	1.864	1.935	1.952	1.952	1.969	1.969	2.043	2.094	2.131	2.225	2.225	2.225	2.225	2.37	2.427	2.427	2.484	2.484
YDR272W	3.352	3.412	3.412	3.412	3.412	3.412	3.412	3.412	3.412	3.412	3.412	3.412	3.395	3.395	3.435	3.401	3.401	3.401	3.401	3.313	3.256	3.202	3.202	3	2.983	2.983	2.983	2.983	2.983	3.017	2.963	2.889	2.872	2.855	2.855	2.855	2.855	2.841	2.787	2.787	2.787	2.75	2.75	2.733	2.733	2.733	2.713	2.713	2.713
YDR234W	0.034	0.034	0.034	0.034	0.034	0.017	0.017	0.017	0.017	0.017	0.017	0.017	0.017	0.017	0.017	0.017	0.017	0.017	0.017	0.034	0.034	0.034	0.034	0.034	0.034	0.051	0.051	0.051	0.051	0.051	0.051	0.051	0.051	0.051	0.051	0.051	0.034	0.034	0.034	0.034	0.034	0.034	0.034	0.034	0.034	0.034	0.034	0.034	0.034
YML123C	0.959	0.959	0.959	0.959	0.922	0.922	0.922	0.922	0.922	0.922	0.902	0.902	0.902	0.902	0.902	0.902	0.902	0.902	0.902	0.902	0.885	0.885	0.885	0.885	0.885	0.885	0.885	0.865	0.865	0.865	0.845	0.845	0.845	0.828	0.828	0.828	0.828	0.828	0.828	0.828	0.811	0.811	0.771	0.754	0.734	0.734	0.734	0.734	0.734
YBR215W	0.544	0.544	0.544	0.507	0.507	0.527	0.567	0.567	0.567	0.601	0.675	0.695	0.695	0.695	0.695	0.695	0.749	0.786	0.823	1.27	1.27	1.37	1.521	1.615	1.615	1.615	1.615	1.615	1.615	1.775	1.775	1.775	1.835	1.835	1.835	1.869	1.869	1.869	1.869	1.903	1.903	1.903	1.903	1.903	1.923	1.923	1.923	1.906	1.906
YHR045W	1.463	1.463	1.463	1.463	1.463	1.443	1.443	1.443	1.443	1.463	1.443	1.443	1.423	1.42	1.403	1.403	1.403	1.423	1.423	1.423	1.443	1.386	1.349	1.406	1.406	1.406	1.426	1.565	1.69	1.707	1.724	1.707	1.707	1.707	1.707	1.727	1.747	1.747	1.747	1.764	1.784	1.784	1.858	1.895	1.895	1.895	1.878	1.861	1.858
YER052C	1.039	1.039	1.039	1.022	1.002	0.868	0.868	0.868	0.868	0.868	0.868	0.868	0.868	0.885	0.885	0.848	0.848	0.771	0.643	0.643	0.626	0.626	0.663	0.703	0.703	0.703	0.703	0.703	0.666	0.649	0.649	0.649	0.649	0.649	0.595	0.578	0.558	0.541	0.524	0.524	0.524	0.524	0.561	0.581	0.598	0.618	0.652	0.672	0.672
YAL033W	1.067	1.067	1.067	1.067	1.05	1.05	1.087	1.107	1.107	1.07	1.07	1.013	1.013	0.976	0.976	0.905	0.905	0.905	0.905	0.905	0.905	0.885	0.959	0.959	0.959	0.959	1.078	1.109	1.109	1.109	1.129	1.129	1.129	1.129	1.129	1.129	1.129	1.166	1.132	1.132	1.149	1.169	1.169	1.152	1.095	1.152	1.132	1.132	1.132
YNL015W	0	0	0	0	0	0	0	0	0	0	0	0	0	0	0	0	0	0	0	0	0	0	0	0	0	0	0	0	0	0	0	0	0.02	0.02	0.02	0.02	0.02	0.02	0.02	0.02	0.02	0.02	0.02	0.02	0.02	0.02	0.02	0.02	0.02
YOR304W	0.405	0.445	0.485	0.522	0.522	0.522	0.522	0.539	0.539	0.576	0.596	0.596	0.616	0.69	0.687	0.687	0.687	0.704	0.724	0.724	0.724	0.724	0.724	0.744	0.761	0.761	0.761	0.778	0.795	0.795	0.795	0.795	0.795	0.795	0.795	0.812	0.829	0.866	0.866	0.866	0.866	0.866	0.866	0.886	0.866	0.866	0.866	0.886	0.886
YOL025W	0.077	0.077	0.077	0.077	0.077	0.077	0.077	0.077	0.077	0.06	0.06	0.06	0.06	0.06	0.06	0.06	0.06	0.06	0.06	0.06	0.06	0.06	0.06	0.06	0.06	0.06	0.06	0.06	0.06	0.06	0.06	0.04	0.02	0.02	0.04	0.057	0.057	0.057	0.057	0.057	0.057	0.057	0.057	0.057	0.057	0.057	0.057	0.057	0.057
YPL075W	0.017	0.017	0.017	0.017	0.017	0.017	0.017	0.017	0.017	0.017	0.017	0.017	0.017	0.017	0.017	0.017	0.017	0.017	0.017	0.017	0.017	0.034	0.034	0.034	0.034	0.034	0.034	0.034	0.034	0.034	0.034	0.034	0.034	0.034	0.034	0.034	0.034	0.034	0.034	0.034	0.034	0.034	0.034	0.034	0.034	0.034	0.034	0.034	0.034
YKR035W-A	0.663	0.663	0.643	0.643	0.66	0.694	0.748	0.748	0.748	0.748	0.748	0.748	0.731	0.731	0.731	0.731	0.731	0.731	0.785	0.805	0.805	0.805	0.805	0.805	0.791	0.791	0.791	0.791	0.791	0.791	0.791	0.848	0.962	0.962	1.002	1.096	1.096	1.096	1.096	1.096	1.096	1.096	1.096	1.096	1.096	1.096	1.096	1.079	1.079
YNR047W	0.678	0.695	0.752	0.772	0.772	0.772	0.769	0.769	0.786	0.806	0.806	0.806	0.806	0.843	0.843	0.86	0.86	0.954	0.954	0.971	0.988	0.988	0.988	0.988	0.971	1.008	1.008	1.008	1.008	0.991	1.011	1.011	1.031	0.974	0.974	1.014	1.031	1.031	1.011	1.011	1.011	1.031	1.031	1.031	0.994	0.994	0.994	0.994	0.94
YPL089C	0.134	0.205	0.225	0.285	0.285	0.285	0.285	0.305	0.305	0.305	0.305	0.305	0.305	0.305	0.305	0.322	0.322	0.322	0.342	0.342	0.342	0.342	0.342	0.416	0.433	0.433	0.433	0.433	0.433	0.433	0.45	0.45	0.45	0.45	0.45	0.487	0.487	0.507	0.507	0.524	0.524	0.524	0.524	0.524	0.524	0.524	0.524	0.504	0.504
YKR087C	0.664	0.664	0.664	0.664	0.664	0.664	0.644	0.644	0.587	0.547	0.564	0.564	0.564	0.564	0.564	0.487	0.49	0.49	0.51	0.527	0.527	0.527	0.527	0.544	0.561	0.561	0.561	0.561	0.524	0.507	0.527	0.527	0.547	0.547	0.547	0.547	0.547	0.527	0.544	0.544	0.544	0.544	0.544	0.544	0.544	0.544	0.524	0.49	0.493
YAL039C	0.504	0.504	0.504	0.521	0.635	0.635	0.635	0.635	0.635	0.689	0.763	0.783	0.783	0.817	0.817	0.817	0.877	0.911	0.911	0.931	0.931	1.039	1.039	1.073	1.073	1.073	1.073	1.073	1.056	1.09	1.09	1.107	1.107	1.124	1.144	1.144	1.144	1.144	1.144	1.144	1.144	1.164	1.164	1.124	1.161	1.232	1.232	1.249	1.249
YIL070C	1.094	1.094	1.114	1.114	1.043	1.043	1.06	1.06	1.04	1.04	1.04	1.04	1.003	1.003	1.003	1.003	0.986	0.986	0.986	0.986	0.946	0.966	0.946	0.963	0.963	0.963	0.943	0.943	0.943	0.943	0.943	0.943	0.906	0.906	0.889	0.889	0.889	0.846	0.829	0.812	0.812	0.812	0.812	0.812	0.758	0.758	0.738	0.755	0.792
YNR006W	0.402	0.382	0.362	0.362	0.362	0.379	0.433	0.433	0.433	0.47	0.524	0.561	0.581	0.581	0.635	0.652	0.652	0.632	0.672	0.709	0.709	0.851	0.922	0.922	0.922	0.922	0.922	0.939	0.959	0.959	0.939	0.939	0.956	0.956	0.956	0.956	0.956	0.956	0.956	0.956	0.956	0.956	0.976	1.016	1.036	1.036	1.036	1.07	1.07
YHL032C	1.97	1.953	1.953	1.953	2.007	2.044	2.044	2.044	2.044	2.118	2.118	2.138	2.195	2.249	2.249	2.3	2.3	2.3	2.3	2.3	2.3	2.3	2.3	2.3	2.3	2.3	2.3	2.3	2.3	2.3	2.3	2.3	2.3	2.32	2.32	2.32	2.32	2.337	2.354	2.374	2.374	2.374	2.374	2.374	2.374	2.374	2.374	2.374	2.334
YOL016C	0.797	0.703	0.703	0.7	0.7	0.7	0.7	0.717	0.674	0.674	0.708	0.708	0.728	0.728	0.728	0.688	0.688	0.705	0.722	0.722	0.722	0.682	0.682	0.642	0.642	0.676	0.71	0.71	0.71	0.73	0.747	0.867	0.887	0.887	0.887	0.887	0.887	0.887	0.887	0.887	0.887	0.904	0.927	0.927	0.944	0.944	0.944	0.981	0.964
YDR358W	1.441	1.424	1.384	1.384	1.367	1.367	1.313	1.296	1.296	1.296	1.108	0.98	0.923	0.923	0.832	0.775	0.755	0.755	0.869	0.943	0.943	0.943	0.943	0.943	0.943	0.906	0.906	0.889	0.869	0.926	0.926	0.926	0.946	0.989	0.972	0.992	0.935	0.935	0.915	0.895	0.932	1.006	1.043	1.137	1.137	1.194	1.194	1.194	1.194
YAL019W	2.476	2.496	2.496	2.519	2.519	2.519	2.519	2.539	2.539	2.576	2.61	2.644	2.701	2.815	2.866	2.866	2.903	2.903	2.92	2.92	2.92	2.954	2.954	2.954	2.937	2.954	3.011	3.011	3.011	3.011	3.085	3.156	3.156	3.176	3.176	3.213	3.213	3.227	3.227	3.17	3.17	3.17	3.17	3.19	3.227	3.227	3.227	3.207	3.207
YPL243W	2.782	2.782	2.782	2.782	2.819	2.819	2.819	2.819	2.819	2.856	2.816	2.816	2.833	2.873	2.947	2.947	2.947	2.967	2.967	2.987	2.987	2.933	2.916	2.916	3.195	3.317	3.568	3.585	3.585	3.585	3.602	3.602	3.619	3.619	3.619	3.639	3.713	3.713	3.713	3.693	3.693	3.693	3.673	3.673	3.673	3.673	3.656	3.656	3.656
YLR008C	0.987	0.987	1.021	1.038	1.038	1.038	1.055	1.035	1.035	1.035	1.072	1.112	1.112	1.132	1.132	1.132	1.132	1.132	1.132	1.132	1.132	1.132	1.132	1.132	1.132	1.132	1.132	1.132	1.132	1.132	1.132	1.115	1.098	1.098	1.098	1.098	1.098	1.098	1.098	1.098	1.098	1.098	1.081	1.081	1.081	1.064	1.064	1.064	1.024
YNL259C	0.253	0.253	0.253	0.253	0.253	0.27	0.27	0.27	0.27	0.253	0.253	0.236	0.253	0.307	0.307	0.307	0.307	0.307	0.307	0.307	0.307	0.364	0.458	0.458	0.458	0.458	0.478	0.495	0.495	0.535	0.535	0.535	0.535	0.535	0.535	0.535	0.535	0.535	0.535	0.552	0.552	0.552	0.552	0.569	0.589	0.657	0.657	0.657	0.674
YPL019C	0.626	0.626	0.626	0.626	0.572	0.572	0.572	0.555	0.481	0.333	0.31	0.293	0.35	0.35	0.35	0.35	0.35	0.35	0.35	0.33	0.35	0.35	0.35	0.367	0.461	0.663	0.663	0.68	0.68	0.72	0.72	0.72	0.72	0.72	0.888	0.996	1.033	1.033	1.033	1.033	1.033	1.07	1.184	1.184	1.204	1.204	1.204	1.204	1.187
YNL193W	1.372	1.372	1.372	1.372	1.372	1.372	1.372	1.372	1.372	1.403	1.403	1.403	1.403	1.403	1.383	1.383	1.383	1.383	1.383	1.383	1.383	1.383	1.346	1.326	1.306	1.232	1.175	1.175	1.175	1.175	1.192	1.192	1.192	1.192	1.192	1.192	1.192	1.192	1.158	1.141	1.141	1.141	1.141	1.141	1.141	1.138	1.118	1.118	1.118
YBL026W	1.441	1.441	1.441	1.441	1.441	1.441	1.441	1.441	1.367	1.367	1.347	1.347	1.327	1.31	1.293	1.253	1.253	1.162	1.102	1.102	1.085	1.065	1.045	1.028	1.028	1.028	0.994	0.994	0.957	0.94	0.94	0.94	0.94	0.94	0.94	0.94	0.94	0.92	0.92	0.92	0.92	0.903	0.829	0.758	0.718	0.684	0.684	0.684	0.684
YPL096W	0.199	0.199	0.199	0.182	0.182	0.182	0.199	0.199	0.199	0.199	0.199	0.199	0.199	0.199	0.199	0.199	0.199	0.219	0.219	0.219	0.219	0.202	0.202	0.165	0.128	0.108	0.108	0.108	0.128	0.202	0.222	0.222	0.222	0.222	0.242	0.242	0.242	0.276	0.293	0.293	0.293	0.293	0.31	0.327	0.327	0.327	0.327	0.327	0.347
YHR069C	0.587	0.587	0.607	0.607	0.587	0.587	0.587	0.601	0.601	0.601	0.601	0.618	0.763	0.797	0.834	0.908	0.942	0.942	0.942	0.942	0.942	0.942	0.959	0.959	0.979	0.979	0.996	0.976	0.976	0.976	0.976	0.976	0.976	0.976	0.976	0.976	0.976	0.959	0.959	0.925	0.925	0.925	0.925	0.925	0.925	0.925	0.925	0.925	0.925
YKL052C	0	0	0	0	0	0	0	0	0	0	0	0	0	0	0	0.037	0.037	0.037	0.037	0.037	0.037	0.037	0.037	0.037	0.037	0.037	0.037	0.037	0.037	0.037	0.057	0.219	0.387	0.387	0.387	0.387	0.387	0.387	0.424	0.424	0.478	0.498	0.498	0.498	0.498	0.498	0.595	0.78	0.851
YJL121C	0	0	0	0	0	0	0.034	0.034	0.034	0.034	0.034	0.034	0.034	0.034	0.034	0.034	0.034	0.034	0.034	0.034	0.034	0.034	0.034	0.034	0.034	0.034	0.034	0.034	0.034	0.034	0.034	0.034	0.051	0.051	0.051	0.051	0.051	0.071	0.071	0.071	0.071	0.071	0.071	0.071	0.071	0.071	0.071	0.145	0.199
YKL006C-A	0.151	0.151	0.151	0.151	0.151	0.151	0.151	0.151	0.151	0.134	0.154	0.154	0.154	0.154	0.154	0.154	0.134	0.154	0.154	0.154	0.154	0.154	0.154	0.154	0.154	0.154	0.194	0.194	0.194	0.194	0.194	0.194	0.194	0.194	0.194	0.194	0.174	0.154	0.154	0.134	0.134	0.134	0.117	0.1	0.12	0.12	0.12	0.12	0.12
YBR270C	0.519	0.519	0.519	0.519	0.576	0.519	0.519	0.519	0.519	0.499	0.462	0.462	0.422	0.439	0.419	0.453	0.433	0.47	0.436	0.436	0.436	0.416	0.416	0.416	0.416	0.416	0.493	0.493	0.513	0.513	0.533	0.627	0.681	0.701	0.701	0.701	0.701	0.701	0.701	0.661	0.661	0.661	0.661	0.661	0.661	0.661	0.661	0.641	0.641
YHR143W	2.313	2.313	2.313	2.296	2.296	2.333	2.39	2.407	2.407	2.407	2.407	2.35	2.35	2.316	2.296	2.296	2.279	2.279	2.279	2.279	2.279	2.259	2.259	2.219	2.202	2.202	2.219	2.219	2.219	2.219	2.219	2.182	2.182	2.205	2.205	2.205	2.049	2.015	2.015	1.907	1.782	1.711	1.711	1.711	1.711	1.711	1.711	1.711	1.711
YEL065W	2.476	2.53	2.53	2.652	2.703	2.666	2.74	2.703	2.72	2.777	2.925	3.306	3.306	3.494	3.494	3.494	3.531	3.531	3.685	3.827	3.81	3.924	4.362	4.379	4.396	4.416	4.524	4.524	4.544	4.558	5.121	5.514	5.551	5.605	5.605	5.719	5.719	5.702	5.682	5.813	5.83	5.904	5.938	6.12	6.12	6.14	6.14	6.191	6.208
YBR196C	0	0	0	0	0	0	0	0	0	0	0	0	0	0	0	0	0	0	0	0	0	0	0	0	0	0	0	0	0	0	0	0	0	0	0	0	0	0	0	0	0	0	0	0	0	0	0	0	0
YEL002C	1.159	1.159	1.179	1.233	1.233	1.233	1.233	1.233	1.25	1.25	1.25	1.25	1.25	1.267	1.267	1.267	1.267	1.267	1.287	1.287	1.287	1.273	1.29	1.307	1.307	1.307	1.307	1.307	1.307	1.307	1.324	1.324	1.324	1.324	1.324	1.324	1.361	1.361	1.361	1.361	1.361	1.361	1.361	1.304	1.284	1.284	1.304	1.304	1.304
YGL113W	0.157	0.157	0.211	0.228	0.228	0.228	0.228	0.228	0.228	0.228	0.228	0.228	0.228	0.245	0.245	0.245	0.245	0.265	0.265	0.265	0.285	0.285	0.285	0.322	0.339	0.45	0.45	0.447	0.447	0.447	0.447	0.447	0.447	0.447	0.447	0.447	0.464	0.484	0.484	0.484	0.504	0.524	0.578	0.578	0.578	0.598	0.618	0.638	0.638
YJL049W	0.84	0.84	0.84	0.84	0.823	0.823	0.823	0.823	0.823	0.806	0.823	0.843	0.843	0.843	0.843	0.843	0.863	0.843	0.914	1.025	1.025	1.025	1.025	1.076	1.076	1.076	1.056	1.056	1.056	1.056	1.056	1.076	1.093	1.093	1.093	1.093	1.11	1.11	1.11	1.11	1.11	1.11	1.11	1.11	1.11	1.093	1.13	1.13	1.13
YER183C	0.456	0.456	0.456	0.456	0.436	0.436	0.419	0.419	0.342	0.342	0.342	0.342	0.359	0.399	0.399	0.399	0.399	0.453	0.453	0.453	0.453	0.436	0.453	0.493	0.493	0.584	0.584	0.655	0.655	0.709	0.689	0.797	0.797	0.871	0.871	0.871	0.871	0.891	0.891	0.891	0.891	0.908	0.908	0.908	0.908	0.908	0.908	0.871	0.871
YPL118W	2.183	2.183	2.183	2.183	2.183	2.183	2.183	2.183	2.183	2.183	2.183	2.183	2.183	2.183	2.2	2.2	2.2	2.2	2.183	2.183	2.183	2.183	2.183	2.183	2.183	2.183	2.183	2.223	2.223	2.24	2.26	2.26	2.26	2.26	2.26	2.26	2.26	2.26	2.26	2.24	2.22	2.22	2.22	2.22	2.22	2.22	2.186	2.169	2.169
YMR076C	0.034	0.034	0.034	0.034	0.034	0.017	0.017	0.017	0.017	0.017	0.017	0.017	0.017	0.017	0.017	0.017	0.017	0.017	0.017	0.017	0.017	0.017	0.017	0.017	0.017	0.017	0.017	0.017	0.017	0.017	0.017	0.017	0.017	0.017	0.017	0.017	0.017	0.017	0.017	0.017	0.017	0.017	0.017	0.017	0.017	0.017	0.017	0.017	0.017
YDR406W	0.469	0.452	0.452	0.452	0.432	0.432	0.432	0.432	0.432	0.432	0.398	0.398	0.398	0.381	0.364	0.384	0.384	0.384	0.333	0.333	0.333	0.333	0.316	0.316	0.336	0.336	0.336	0.336	0.336	0.336	0.336	0.336	0.336	0.319	0.319	0.319	0.319	0.302	0.302	0.302	0.302	0.268	0.288	0.305	0.305	0.305	0.305	0.305	0.248
YER174C	0.643	0.663	0.734	0.751	0.751	0.785	0.842	0.842	0.842	0.842	0.842	0.842	0.859	0.876	0.876	0.893	0.893	0.91	0.91	0.91	0.91	0.893	0.893	0.913	0.913	0.93	0.93	0.93	0.913	0.913	0.933	0.933	0.933	0.933	0.95	0.95	0.95	0.97	0.97	0.97	0.97	0.97	0.97	0.97	0.97	0.97	0.97	0.97	0.97
YBL036C	0.931	0.931	0.931	1.002	1.002	1.002	1.019	1.076	1.076	1.093	1.093	1.113	1.13	1.13	1.13	1.13	1.13	1.13	1.13	1.164	1.164	1.164	1.164	1.181	1.181	1.181	1.181	1.181	1.181	1.181	1.198	1.229	1.229	1.323	1.36	1.36	1.36	1.36	1.36	1.36	1.36	1.36	1.36	1.36	1.36	1.377	1.377	1.377	1.323
YKR019C	1.56	1.58	1.58	1.64	1.64	1.64	1.64	1.64	1.583	1.583	1.563	1.546	1.614	1.577	1.577	1.577	1.577	1.577	1.577	1.614	1.597	1.577	1.577	1.594	1.634	1.765	1.785	1.842	1.842	1.899	1.899	1.933	1.916	1.916	1.839	1.856	1.913	1.967	1.967	1.981	1.981	1.981	1.981	2.018	2.038	2.021	2.038	2.038	2.021
YBR101C	0.871	0.871	0.871	0.871	0.871	0.854	0.854	0.854	0.837	0.857	0.857	0.857	0.857	0.857	0.857	0.857	0.84	0.82	0.82	0.82	0.82	0.82	0.82	0.82	0.82	0.82	0.82	0.763	0.743	0.726	0.743	0.743	0.743	0.743	0.743	0.723	0.723	0.703	0.703	0.703	0.703	0.686	0.686	0.686	0.686	0.686	0.686	0.686	0.646
YMR186W	0.43	0.43	0.41	0.41	0.41	0.41	0.41	0.41	0.41	0.41	0.41	0.41	0.41	0.41	0.41	0.41	0.41	0.41	0.41	0.41	0.41	0.41	0.41	0.41	0.41	0.41	0.41	0.41	0.41	0.41	0.41	0.41	0.41	0.41	0.41	0.41	0.41	0.41	0.41	0.41	0.393	0.393	0.393	0.359	0.359	0.359	0.359	0.359	0.359
YJL210W	2.454	2.454	2.454	2.414	2.414	2.414	2.462	2.479	2.479	2.499	2.499	2.499	2.499	2.499	2.499	2.499	2.499	2.499	2.499	2.479	2.479	2.445	2.445	2.445	2.445	2.465	2.465	2.445	2.425	2.388	2.354	2.354	2.354	2.337	2.337	2.337	2.337	2.337	2.337	2.317	2.317	2.317	2.317	2.317	2.317	2.297	2.297	2.297	2.28
YDL048C	0.472	0.472	0.472	0.455	0.455	0.455	0.455	0.455	0.455	0.455	0.455	0.455	0.435	0.452	0.452	0.603	0.603	0.603	0.603	0.586	0.586	0.586	0.586	0.64	0.64	0.64	0.64	0.66	0.66	0.66	0.677	0.731	0.731	0.731	0.731	0.731	0.731	0.731	0.731	0.731	0.731	0.768	0.785	0.785	0.785	0.785	0.768	0.768	0.768
YDL143W	1.553	1.553	1.553	1.587	1.587	1.627	1.627	1.644	1.644	1.644	1.644	1.644	1.664	1.664	1.664	1.664	1.684	1.684	1.704	1.704	1.704	1.704	1.704	1.704	1.704	1.704	1.704	1.704	1.704	1.704	1.704	1.704	1.721	1.721	1.721	1.721	1.721	1.721	1.721	1.704	1.684	1.684	1.701	1.772	1.809	1.809	1.809	1.809	1.809
YIL129C	5.037	5.057	5.057	5.074	5.074	5.074	5.074	5.091	5.071	5.051	5.034	5.037	5.054	5.074	5.088	5.088	5.088	5.048	5.048	5.048	5.048	5.031	5.031	4.994	4.994	4.974	4.954	4.9	4.863	4.863	4.883	4.846	4.792	4.772	4.772	4.755	4.721	4.701	4.701	4.542	4.203	4.132	4.095	4.078	4.078	4.061	3.993	3.993	3.993
YCL027W	2.246	2.226	2.26	2.24	2.24	2.24	2.24	2.223	2.223	2.24	2.24	2.24	2.24	2.223	2.169	2.169	2.152	2.075	2.058	1.933	1.816	1.816	1.671	1.637	1.62	1.62	1.62	1.62	1.62	1.62	1.62	1.62	1.66	1.66	1.609	1.626	1.626	1.575	1.575	1.575	1.515	1.515	1.475	1.495	1.478	1.461	1.461	1.421	1.421
YBR173C	1.805	1.902	1.959	1.959	1.979	1.979	1.979	1.979	1.979	1.979	2.016	2.05	2.104	2.178	2.178	2.178	2.198	2.198	2.198	2.198	2.198	2.215	2.215	2.215	2.215	2.215	2.235	2.235	2.235	2.252	2.252	2.286	2.306	2.306	2.306	2.306	2.306	2.323	2.323	2.323	2.323	2.323	2.323	2.323	2.286	2.323	2.323	2.323	2.323
YIL104C	0.376	0.376	0.376	0.43	0.43	0.43	0.43	0.43	0.504	0.504	0.504	0.484	0.484	0.518	0.555	0.555	0.555	0.623	0.825	0.825	0.879	0.879	0.879	0.879	0.896	0.896	0.876	0.913	0.953	0.953	0.953	1.027	1.155	1.155	1.212	1.354	1.354	1.354	1.354	1.354	1.374	1.394	1.411	1.428	1.479	1.479	1.499	1.519	1.519
YCL036W	0.652	0.672	0.672	0.672	0.672	0.672	0.672	0.672	0.672	0.672	0.692	0.692	0.692	0.692	0.692	0.692	0.692	0.692	0.692	0.692	0.692	0.692	0.692	0.692	0.692	0.692	0.692	0.692	0.692	0.672	0.672	0.672	0.692	0.692	0.672	0.672	0.672	0.672	0.672	0.672	0.672	0.672	0.672	0.672	0.672	0.652	0.672	0.672	0.672
YNR017W	0.486	0.486	0.486	0.506	0.546	0.546	0.529	0.512	0.512	0.512	0.512	0.512	0.532	0.532	0.532	0.532	0.532	0.498	0.498	0.461	0.447	0.427	0.427	0.461	0.427	0.427	0.427	0.427	0.427	0.427	0.427	0.427	0.427	0.427	0.427	0.427	0.427	0.427	0.427	0.427	0.427	0.427	0.41	0.43	0.413	0.413	0.413	0.393	0.393
YIL053W	0	0	0	0	0	0	0	0	0	0	0	0	0	0	0	0	0	0	0	0	0	0	0	0	0	0	0	0	0	0	0	0	0.02	0.02	0.02	0.02	0.02	0.02	0.02	0.02	0.02	0.02	0.02	0.02	0.04	0.04	0.04	0.04	0.04
YBR207W	1.336	1.336	1.353	1.37	1.353	1.353	1.353	1.353	1.333	1.333	1.259	1.259	1.259	1.276	1.276	1.276	1.276	1.367	1.347	1.347	1.347	1.364	1.398	1.429	1.429	1.466	1.466	1.466	1.466	1.486	1.503	1.537	1.537	1.537	1.537	1.537	1.52	1.5	1.5	1.5	1.5	1.483	1.483	1.5	1.5	1.5	1.5	1.5	1.5
YDR056C	0.899	0.899	0.916	0.936	0.936	0.936	0.973	0.973	0.973	0.973	0.973	0.933	0.933	0.97	0.97	0.99	1.007	1.027	1.115	1.172	1.266	1.266	1.377	1.377	1.377	1.414	1.414	1.485	1.576	1.596	1.616	1.616	1.616	1.616	1.616	1.616	1.616	1.616	1.599	1.599	1.599	1.582	1.602	1.602	1.602	1.602	1.602	1.602	1.602
YMR219W	0.239	0.256	0.256	0.256	0.316	0.413	0.413	0.43	0.43	0.464	0.504	0.609	0.629	0.794	0.794	0.794	0.811	0.811	0.831	0.831	0.891	0.982	1.019	1.019	1.036	1.09	1.11	1.187	1.298	1.352	1.352	1.443	1.443	1.443	1.443	1.534	1.628	1.719	1.756	1.756	1.756	1.756	1.776	1.776	1.776	1.776	1.793	1.813	1.813
YDL115C	0.801	0.801	0.801	0.801	0.801	0.801	0.801	0.801	0.801	0.801	0.801	0.801	0.801	0.761	0.761	0.761	0.758	0.758	0.758	0.758	0.775	0.775	0.795	0.835	0.855	0.915	0.915	0.915	0.915	0.972	1.006	1.006	1.006	1.006	1.023	1.043	1.063	1.063	1.063	1.103	1.103	1.12	1.12	1.12	1.12	1.083	1.083	1.043	1.026
YFL005W	2.163	2.163	2.197	2.197	2.217	2.217	2.237	2.237	2.288	2.288	2.288	2.305	2.37	2.37	2.37	2.37	2.37	2.37	2.37	2.37	2.37	2.37	2.35	2.35	2.367	2.367	2.367	2.367	2.333	2.333	2.296	2.296	2.296	2.296	2.296	2.296	2.296	2.296	2.296	2.276	2.276	2.259	2.259	2.259	2.225	2.242	2.225	2.171	2.171
YLR337C	0.02	0.02	0.02	0.02	0.02	0.02	0.02	0.02	0.02	0.02	0.02	0.02	0.02	0.02	0.02	0.02	0.04	0.04	0.04	0.04	0.04	0.06	0.134	0.134	0.134	0.134	0.134	0.174	0.174	0.191	0.191	0.191	0.208	0.208	0.208	0.225	0.225	0.225	0.225	0.296	0.296	0.296	0.296	0.296	0.296	0.296	0.296	0.296	0.313
YER087W	0.259	0.259	0.239	0.222	0.222	0.259	0.259	0.279	0.33	0.364	0.364	0.364	0.364	0.381	0.381	0.381	0.381	0.381	0.381	0.381	0.381	0.381	0.381	0.435	0.435	0.435	0.435	0.435	0.435	0.398	0.398	0.398	0.398	0.398	0.398	0.398	0.398	0.438	0.438	0.438	0.438	0.438	0.438	0.438	0.401	0.361	0.381	0.401	0.401
YDR091C	0.236	0.236	0.236	0.236	0.236	0.236	0.236	0.236	0.236	0.236	0.236	0.236	0.236	0.236	0.219	0.219	0.219	0.219	0.202	0.202	0.202	0.202	0.202	0.185	0.185	0.185	0.185	0.114	0.08	0.08	0.08	0.06	0.04	0.04	0.04	0.02	0.02	0.04	0.04	0.04	0.04	0.04	0.04	0.04	0.04	0.04	0.04	0.04	0.04
YNL254C	0.549	0.529	0.529	0.529	0.529	0.529	0.563	0.563	0.563	0.563	0.563	0.563	0.563	0.543	0.543	0.526	0.526	0.506	0.472	0.438	0.364	0.384	0.384	0.384	0.384	0.384	0.364	0.364	0.364	0.364	0.364	0.364	0.364	0.364	0.364	0.364	0.347	0.347	0.239	0.205	0.205	0.205	0.205	0.205	0.165	0.165	0.145	0.125	0.125
YJL129C	1.175	1.192	1.192	1.192	1.192	1.192	1.192	1.192	1.229	1.229	1.229	1.229	1.229	1.229	1.229	1.229	1.229	1.229	1.229	1.229	1.229	1.212	1.212	1.212	1.192	1.152	1.152	1.152	1.152	1.152	1.152	1.152	1.152	1.152	1.152	1.152	1.152	1.152	1.152	1.152	1.152	1.152	1.152	1.152	1.152	1.115	1.078	1.061	1.061
YHR144C	0.071	0.071	0.071	0.071	0.071	0.071	0.088	0.088	0.088	0.088	0.105	0.105	0.105	0.122	0.122	0.122	0.088	0.088	0.088	0.071	0.071	0.091	0.145	0.162	0.162	0.162	0.162	0.162	0.162	0.219	0.219	0.219	0.253	0.273	0.273	0.273	0.273	0.273	0.273	0.273	0.29	0.29	0.29	0.29	0.29	0.31	0.31	0.31	0.327
YOL108C	0.949	0.949	0.966	1.003	1.074	1.219	1.219	1.33	1.33	1.33	1.37	1.37	1.37	1.387	1.387	1.404	1.481	1.481	1.481	1.501	1.521	1.521	1.538	1.646	1.737	1.774	1.791	1.808	1.808	1.808	1.808	1.825	1.862	1.922	1.993	1.993	2.047	2.047	2.047	2.047	2.027	2.061	2.135	2.135	2.135	2.135	2.172	2.172	2.189
YMR175W-A	0.319	0.299	0.279	0.336	0.336	0.336	0.333	0.333	0.333	0.333	0.353	0.353	0.353	0.353	0.333	0.316	0.299	0.316	0.316	0.333	0.35	0.367	0.367	0.367	0.367	0.367	0.492	0.586	1.209	1.209	1.209	1.189	1.223	1.277	1.277	1.277	1.297	1.297	1.314	1.314	1.351	1.391	1.408	1.408	1.408	1.465	1.465	1.465	1.519
YPR188C	0.476	0.476	0.476	0.425	0.405	0.405	0.385	0.348	0.348	0.388	0.505	0.636	0.636	0.693	0.693	0.693	0.71	0.784	0.804	0.969	0.969	0.969	0.969	0.969	0.969	0.969	0.989	0.989	0.989	1.009	1.009	1.009	1.009	1.009	0.949	0.969	1.046	1.14	1.14	1.14	1.14	1.16	1.234	1.234	1.251	1.305	1.288	1.288	1.288
YMR021C	0.777	0.777	0.777	0.777	0.777	0.794	0.896	0.896	0.896	0.916	1.001	1.001	1.001	1.035	1.035	1.035	1.231	1.302	1.302	1.302	1.319	1.319	1.319	1.319	1.319	1.319	1.319	1.319	1.319	1.279	1.296	1.296	1.296	1.313	1.33	1.33	1.33	1.31	1.347	1.435	1.435	1.452	1.452	1.452	1.452	1.452	1.452	1.452	1.435
YDR159W	0.632	0.672	0.672	0.672	0.669	0.669	0.669	0.652	0.669	0.706	0.686	0.683	0.683	0.683	0.683	0.683	0.683	0.7	0.66	0.66	0.68	0.717	0.717	0.754	0.754	0.788	0.768	0.768	0.768	0.785	0.785	0.896	0.93	0.93	0.93	0.93	0.93	0.93	0.93	0.93	0.93	0.93	0.913	0.933	0.933	0.933	0.933	0.953	0.936
YOR124C	0.489	0.489	0.489	0.489	0.489	0.489	0.506	0.486	0.449	0.466	0.466	0.466	0.466	0.486	0.486	0.486	0.486	0.486	0.503	0.577	0.58	0.637	0.677	0.677	0.717	0.734	0.774	0.814	0.814	0.834	0.965	1.016	1.05	1.05	1.05	1.067	1.067	1.155	1.155	1.175	1.195	1.195	1.212	1.212	1.232	1.283	1.303	1.32	1.3
YML030W	0.932	0.972	1.023	1.023	1.043	1.063	1.043	1.043	1.063	1.197	1.197	1.197	1.197	1.197	1.197	1.197	1.197	1.197	1.197	1.197	1.217	1.217	1.217	1.217	1.271	1.271	1.325	1.325	1.325	1.325	1.345	1.345	1.385	1.385	1.402	1.402	1.402	1.419	1.439	1.439	1.439	1.422	1.442	1.442	1.442	1.442	1.442	1.442	1.442
YKL105C	0.908	0.908	0.908	0.908	0.908	0.908	0.908	0.908	0.908	0.908	0.908	0.891	0.871	0.871	0.703	0.683	0.683	0.683	0.643	0.623	0.623	0.623	0.623	0.603	0.603	0.603	0.603	0.603	0.603	0.623	0.623	0.623	0.623	0.623	0.566	0.566	0.566	0.566	0.489	0.435	0.418	0.418	0.418	0.418	0.418	0.418	0.401	0.384	0.384
YLR398C	0.313	0.333	0.333	0.333	0.333	0.333	0.333	0.333	0.333	0.333	0.333	0.313	0.296	0.296	0.296	0.296	0.296	0.296	0.296	0.296	0.296	0.296	0.296	0.296	0.279	0.242	0.242	0.242	0.242	0.242	0.242	0.208	0.188	0.188	0.188	0.188	0.188	0.188	0.171	0.151	0.151	0.151	0.151	0.151	0.151	0.151	0.151	0.151	0.151
YNL146C-A	0.04	0.04	0.04	0.04	0.04	0.04	0.04	0.04	0.04	0.04	0.04	0.04	0.04	0.04	0.04	0.04	0.04	0.04	0.04	0.06	0.06	0.06	0.06	0.06	0.06	0.06	0.06	0.06	0.06	0.06	0.06	0.06	0.06	0.06	0.06	0.06	0.06	0.097	0.097	0.097	0.097	0.097	0.114	0.134	0.134	0.134	0.134	0.134	0.154
YBR189W	1.133	1.153	1.116	1.116	1.099	1.099	1.199	1.199	1.162	1.182	1.162	1.182	1.165	1.165	1.205	1.208	1.191	1.191	1.16	1.143	1.16	1.16	1.442	1.405	1.405	1.405	1.405	1.425	1.442	1.442	1.442	1.479	1.613	1.713	1.713	1.713	1.713	1.713	1.693	1.593	1.633	1.741	1.877	2.136	2.284	2.301	2.415	3.311	3.408
YHL013C	0.125	0.125	0.125	0.125	0.125	0.159	0.159	0.159	0.159	0.159	0.159	0.142	0.142	0.142	0.142	0.142	0.142	0.142	0.142	0.176	0.176	0.176	0.176	0.176	0.176	0.176	0.176	0.176	0.176	0.176	0.176	0.176	0.176	0.176	0.176	0.176	0.176	0.176	0.176	0.176	0.176	0.176	0.176	0.176	0.176	0.176	0.176	0.176	0.176
YML046W	0.111	0.145	0.185	0.635	0.695	0.695	0.803	0.803	0.82	0.837	0.837	0.837	0.874	0.928	0.968	0.968	1.042	1.079	1.079	1.079	1.079	1.079	1.079	1.079	1.079	1.079	1.079	1.079	1.176	1.176	1.21	1.298	1.315	1.315	1.315	1.315	1.315	1.335	1.335	1.335	1.335	1.335	1.335	1.335	1.335	1.335	1.335	1.335	1.335
YOR353C	1.677	1.694	1.694	1.694	1.711	1.711	1.711	1.711	1.711	1.711	1.711	1.711	1.711	1.691	1.708	1.708	1.708	1.708	1.691	1.691	1.691	1.691	1.674	1.674	1.674	1.674	1.674	1.674	1.674	1.674	1.674	1.654	1.617	1.617	1.617	1.603	1.603	1.566	1.566	1.566	1.566	1.566	1.566	1.566	1.566	1.566	1.583	1.583	1.62
YDR050C	0.564	0.564	0.564	0.564	0.601	0.527	0.527	0.527	0.527	0.527	0.547	0.527	0.527	0.527	0.527	0.527	0.487	0.487	0.487	0.41	0.41	0.467	0.467	0.467	0.564	0.635	0.706	0.706	0.706	0.706	0.706	0.706	0.686	0.757	0.757	0.757	0.757	0.757	0.777	0.777	0.794	0.794	0.794	0.814	0.868	0.868	0.868	0.868	0.868
YOR129C	0.302	0.41	0.41	0.41	0.447	0.501	0.501	0.518	0.535	0.515	0.535	0.552	0.572	0.572	0.532	0.566	0.566	0.785	1.678	1.678	1.678	1.678	1.678	1.678	1.749	1.749	1.749	1.769	1.86	1.988	1.988	1.988	1.988	1.988	2.028	2.028	2.062	2.102	2.119	2.17	2.258	2.258	2.258	2.275	2.275	2.258	2.315	2.4	2.4
YNL102W	0.51	0.51	0.493	0.493	0.513	0.513	0.533	0.533	0.533	0.553	0.553	0.533	0.655	0.655	0.655	0.638	0.641	0.624	0.644	0.644	0.644	0.644	0.624	0.624	0.601	0.598	0.578	0.578	0.595	0.595	0.595	0.595	0.595	0.595	0.595	0.595	0.595	0.575	0.558	0.558	0.575	0.575	0.575	0.575	0.575	0.575	0.575	0.575	0.575
YGL159W	1.227	1.227	1.207	1.207	1.207	1.207	1.207	1.207	1.19	1.19	1.193	1.193	1.176	1.176	1.176	1.119	1.119	1.099	1.099	1.025	1.025	1.025	1.025	1.025	1.025	1.008	0.991	0.991	0.971	0.894	0.894	0.894	0.894	0.84	0.806	0.806	0.752	0.578	0.561	0.561	0.561	0.521	0.501	0.501	0.484	0.484	0.484	0.484	0.467
YDR393W	0.582	0.502	0.502	0.522	0.505	0.505	0.505	0.485	0.485	0.485	0.485	0.485	0.465	0.448	0.448	0.445	0.485	0.479	0.579	0.579	0.579	0.579	0.579	0.599	0.599	0.599	0.596	0.556	0.556	0.556	0.556	0.556	0.556	0.556	0.576	0.559	0.579	0.579	0.596	0.596	0.596	0.596	0.647	0.647	0.647	0.647	0.664	0.701	0.701
YDR267C	2.952	2.932	2.972	2.972	2.972	2.972	2.992	2.992	2.989	2.989	2.989	2.989	2.989	2.841	2.841	2.841	2.824	2.824	2.824	2.807	2.807	2.807	2.807	2.807	2.79	2.739	2.699	2.679	2.639	2.639	2.505	2.417	2.38	2.38	2.36	2.326	2.346	2.366	2.366	2.366	2.386	2.403	2.44	2.494	2.494	2.494	2.494	2.494	2.494
YOL115W	0.64	0.64	0.64	0.657	0.657	0.657	0.657	0.657	0.657	0.657	0.711	0.711	0.728	0.728	0.728	0.728	0.728	0.728	0.765	0.802	0.802	0.802	0.802	0.802	0.802	0.802	0.802	0.819	0.819	0.819	0.819	0.819	0.819	0.819	0.799	0.782	0.782	0.782	0.782	0.782	0.782	0.782	0.782	0.782	0.782	0.782	0.782	0.782	0.782
YKL015W	0.396	0.376	0.376	0.376	0.316	0.316	0.296	0.296	0.296	0.296	0.296	0.316	0.336	0.336	0.424	0.569	0.569	0.569	0.569	0.569	0.569	0.569	0.589	0.589	0.589	0.589	0.589	0.589	0.572	0.572	0.572	0.572	0.592	0.592	0.609	0.609	0.609	0.609	0.609	0.609	0.609	0.609	0.609	0.609	0.609	0.609	0.629	0.629	0.629
YBR095C	0.512	0.566	0.566	0.566	0.566	0.566	0.566	0.657	0.697	0.697	0.697	0.697	0.697	0.717	0.717	0.717	0.717	0.717	0.717	0.717	0.663	0.609	0.609	0.663	0.737	0.757	0.865	0.848	0.848	0.868	0.868	0.868	0.868	0.868	0.868	0.868	0.885	0.865	0.919	0.953	0.953	0.899	0.899	0.899	0.899	0.899	0.882	0.882	0.882
YIL157C	0.057	0.057	0.057	0.057	0.057	0.057	0.057	0.057	0.037	0.037	0.037	0.037	0.037	0.037	0.037	0.037	0.037	0.037	0.037	0.037	0.037	0.054	0.054	0.091	0.091	0.091	0.091	0.091	0.074	0.074	0.094	0.094	0.134	0.134	0.134	0.154	0.154	0.154	0.154	0.356	0.484	0.797	0.874	0.874	0.914	1.031	1.031	1.031	1.048
YBR115C	0.826	0.806	0.789	0.772	0.809	0.809	0.809	0.792	0.667	0.667	0.647	0.647	0.627	0.647	0.63	0.63	0.576	0.556	0.556	0.556	0.556	0.556	0.556	0.556	0.556	0.556	0.556	0.556	0.556	0.536	0.536	0.536	0.536	0.536	0.536	0.516	0.516	0.516	0.516	0.516	0.496	0.53	0.476	0.456	0.456	0.456	0.456	0.456	0.439
YIR033W	2.582	2.599	2.616	2.616	2.616	2.616	2.596	2.613	2.636	2.815	2.943	2.943	2.943	2.943	3.074	3.253	3.529	3.529	3.563	3.583	3.674	3.694	3.711	3.711	3.711	3.711	3.768	3.768	3.768	3.825	3.825	3.825	3.825	3.842	3.842	3.896	3.896	3.896	3.899	4.024	4.26	4.277	4.385	4.385	4.527	4.908	4.908	4.928	4.945
YJR006W	1.776	1.813	1.813	1.83	1.83	1.81	1.81	1.81	1.81	1.81	1.81	1.844	1.844	1.844	1.844	1.844	1.844	1.844	1.844	1.844	1.844	1.861	1.861	1.861	1.861	1.861	1.864	1.941	1.941	1.941	1.941	1.941	1.941	1.924	1.924	1.944	1.964	1.964	1.964	1.964	1.964	1.907	1.907	1.887	1.867	1.867	1.867	1.867	1.793
YKR100C	1.657	1.657	1.674	1.694	1.748	1.768	1.788	1.788	1.788	1.873	1.873	1.907	1.907	1.907	1.944	1.984	2.018	2.018	2.038	2.038	2.038	2.038	2.038	2.055	2.055	2.055	2.072	2.109	2.109	2.129	2.146	2.146	2.146	2.146	2.146	2.129	2.129	2.149	2.149	2.149	2.149	2.149	2.149	2.149	2.149	2.149	2.149	2.149	2.132
YLR368W	0.262	0.279	0.279	0.299	0.299	0.299	0.299	0.299	0.299	0.302	0.265	0.265	0.265	0.265	0.302	0.302	0.302	0.302	0.302	0.302	0.302	0.302	0.302	0.322	0.322	0.322	0.322	0.322	0.322	0.322	0.322	0.322	0.322	0.322	0.322	0.319	0.336	0.373	0.373	0.39	0.39	0.41	0.41	0.41	0.427	0.427	0.444	0.444	0.444
YJR014W	0.903	0.903	0.923	0.923	0.923	0.923	0.923	0.957	0.957	0.957	0.994	1.045	1.045	1.045	1.045	1.045	1.045	1.045	1.159	1.196	1.196	1.196	1.196	1.196	1.196	1.196	1.196	1.213	1.213	1.25	1.267	1.267	1.267	1.267	1.267	1.267	1.267	1.267	1.267	1.267	1.267	1.267	1.267	1.267	1.267	1.267	1.267	1.267	1.264
YLR436C	0.384	0.384	0.384	0.384	0.384	0.384	0.253	0.219	0.219	0.219	0.219	0.202	0.202	0.202	0.165	0.148	0.148	0.148	0.148	0.168	0.168	0.185	0.185	0.202	0.202	0.202	0.202	0.185	0.222	0.222	0.222	0.222	0.222	0.222	0.222	0.222	0.222	0.242	0.242	0.242	0.242	0.242	0.242	0.242	0.242	0.242	0.242	0.242	0.242
YDL205C	1.494	1.494	1.494	1.565	1.599	1.599	1.707	1.707	1.707	1.707	1.707	1.707	1.667	1.667	1.667	1.667	1.667	1.667	1.65	1.65	1.667	1.684	1.704	1.741	1.741	1.741	1.741	1.741	1.741	1.741	1.741	1.741	1.741	1.741	1.741	1.741	1.741	1.758	1.798	1.798	1.798	1.798	1.798	1.912	1.912	1.912	1.912	1.912	1.912
YIR024C	0.151	0.151	0.151	0.151	0.194	0.194	0.194	0.194	0.211	0.211	0.194	0.194	0.194	0.214	0.214	0.214	0.214	0.234	0.234	0.271	0.271	0.271	0.271	0.271	0.288	0.288	0.325	0.325	0.342	0.322	0.322	0.282	0.282	0.282	0.299	0.356	0.356	0.356	0.356	0.356	0.356	0.356	0.41	0.407	0.407	0.441	0.495	0.495	0.515
YNL021W	1.374	1.374	1.508	1.508	1.548	1.548	1.548	1.548	1.585	1.625	1.625	1.625	1.625	1.625	1.625	1.625	1.625	1.625	1.625	1.625	1.645	1.642	1.625	1.625	1.625	1.625	1.591	1.591	1.611	1.611	1.611	1.611	1.645	1.645	1.645	1.645	1.645	1.645	1.682	1.699	1.699	1.699	1.699	1.699	1.699	1.699	1.699	1.699	1.699
YJL029C	3.615	3.615	3.635	3.598	3.561	3.561	3.527	3.547	3.527	3.527	3.547	3.547	3.527	3.527	3.51	3.49	3.507	3.49	3.436	3.402	3.382	3.402	3.382	3.382	3.194	2.912	2.892	2.784	2.821	2.804	2.804	2.804	2.804	2.696	2.716	2.679	2.662	2.662	2.682	2.682	2.682	2.662	2.409	2.287	2.327	2.264	2.264	2.264	2.264
YMR110C	0.646	0.646	0.646	0.666	0.822	0.956	1.28	1.28	1.28	1.28	1.3	1.3	1.3	1.411	1.411	1.411	1.488	1.488	1.525	1.542	1.562	1.619	1.619	1.619	1.619	1.619	1.619	1.619	1.636	1.636	1.636	1.636	1.636	1.636	1.636	1.636	1.636	1.636	1.636	1.636	1.636	1.653	1.653	1.673	1.673	1.673	1.673	1.673	1.673
YDR192C	0.664	0.698	0.698	0.715	0.712	0.712	0.712	0.712	0.712	0.712	0.712	0.692	0.692	0.729	0.806	0.826	0.826	0.826	0.826	0.806	0.823	0.84	0.84	0.84	0.857	0.857	0.857	0.874	0.874	0.874	0.894	0.894	0.914	0.951	0.951	0.988	0.988	0.968	0.968	0.968	0.968	1.005	1.324	1.398	1.381	1.398	1.506	1.58	1.58
YBL008W	0.248	0.248	0.248	0.251	0.311	0.311	0.311	0.311	0.311	0.311	0.311	0.311	0.311	0.311	0.291	0.291	0.291	0.271	0.271	0.251	0.251	0.271	0.288	0.288	0.288	0.288	0.325	0.305	0.285	0.285	0.359	0.376	0.376	0.376	0.376	0.393	0.393	0.433	0.433	0.45	0.45	0.45	0.47	0.47	0.51	0.655	0.655	0.655	0.655
YOR330C	1.736	1.736	1.79	1.79	1.79	1.864	1.864	1.915	1.935	1.935	1.969	1.969	1.969	1.989	1.952	1.932	1.932	1.932	1.952	1.952	1.952	1.952	1.989	1.989	1.969	1.969	1.989	1.989	1.989	1.989	1.989	1.989	1.989	1.989	1.989	1.989	1.989	1.989	1.989	1.989	1.955	1.955	1.901	1.901	1.901	1.901	1.901	1.884	1.884
YLR071C	1.596	1.613	1.613	1.613	1.613	1.613	1.613	1.67	1.67	1.67	1.821	1.972	2.148	2.148	2.168	2.185	2.185	2.307	2.307	2.344	2.381	2.398	2.432	2.432	2.452	2.452	2.452	2.452	2.452	2.452	2.452	2.452	2.452	2.452	2.432	2.432	2.432	2.432	2.452	2.452	2.452	2.452	2.452	2.452	2.452	2.452	2.432	2.432	2.432
YIR026C	0.746	0.746	0.783	0.743	0.743	0.743	0.743	0.689	0.672	0.635	0.652	0.709	0.763	0.951	1.099	1.099	1.116	1.116	1.116	1.116	1.213	1.213	1.267	1.548	1.548	1.665	1.665	1.665	1.682	1.716	1.753	1.753	1.773	1.773	1.773	1.773	1.861	1.935	2.137	2.225	2.225	2.225	2.242	2.262	2.282	2.413	2.413	2.43	2.43
YBR202W	0.057	0.057	0.057	0.077	0.114	0.114	0.114	0.134	0.134	0.134	0.134	0.134	0.134	0.134	0.134	0.134	0.134	0.134	0.134	0.134	0.134	0.134	0.134	0.134	0.151	0.151	0.151	0.151	0.151	0.151	0.171	0.171	0.171	0.171	0.171	0.171	0.171	0.171	0.188	0.188	0.188	0.205	0.205	0.319	0.319	0.37	0.387	0.387	0.387
YML023C	0.441	0.441	0.461	0.461	0.461	0.461	0.461	0.478	0.478	0.478	0.498	0.498	0.498	0.518	0.518	0.518	0.518	0.518	0.535	0.535	0.535	0.552	0.552	0.552	0.572	0.555	0.555	0.555	0.555	0.555	0.555	0.555	0.555	0.555	0.555	0.555	0.555	0.538	0.444	0.481	0.501	0.521	0.521	0.521	0.521	0.521	0.521	0.521	0.521
YNL187W	0.365	0.365	0.365	0.399	0.399	0.419	0.439	0.456	0.507	0.507	0.507	0.507	0.507	0.507	0.541	0.501	0.501	0.501	0.518	0.518	0.518	0.518	0.518	0.538	0.538	0.555	0.555	0.555	0.555	0.555	0.518	0.461	0.461	0.481	0.515	0.515	0.515	0.552	0.552	0.552	0.552	0.569	0.569	0.569	0.569	0.586	0.552	0.552	0.515
YMR093W	3.455	3.455	3.435	3.435	3.435	3.435	3.435	3.401	3.401	3.401	3.401	3.273	3.253	3.233	3.213	3.213	3.193	3.193	3.136	3.116	3.045	3.045	2.951	2.934	2.934	2.934	2.914	2.914	2.874	2.874	2.766	2.766	2.766	2.715	2.658	2.658	2.416	2.376	2.322	2.305	2.305	2.305	1.264	0.33	0.145	0.088	0.088	0.088	0.088
YPL026C	0.04	0.04	0.04	0.04	0.04	0.04	0.04	0.04	0.04	0.04	0.04	0.04	0.04	0.04	0.04	0.04	0.04	0.04	0.04	0.04	0.04	0.04	0.04	0.04	0.04	0.02	0.02	0.02	0.02	0.02	0.02	0.02	0.02	0.02	0.02	0.02	0.02	0.02	0.02	0.02	0.02	0.02	0.02	0.02	0.02	0.02	0.02	0.02	0.02
YPL208W	0.282	0.439	0.439	0.439	0.439	0.439	0.476	0.513	0.513	0.513	0.493	0.51	0.51	0.51	0.53	0.584	0.584	0.584	0.618	0.618	0.638	0.638	0.638	0.678	0.678	0.678	0.678	0.795	0.889	0.963	0.963	0.963	0.963	1	1.037	1.054	1.088	1.088	1.088	1.085	1.068	1.068	1.068	1.088	1.105	1.176	1.176	1.176	1.176
YLR284C	2.215	2.215	2.053	2.053	2.07	2.09	2.09	2.204	2.335	2.446	2.483	2.503	2.631	2.631	2.631	2.648	2.685	2.685	2.739	2.793	2.924	3.029	3.063	3.1	3.08	3.117	3.154	3.154	3.157	3.157	3.177	3.177	3.177	3.197	3.197	3.197	3.197	3.197	3.197	3.197	3.197	3.197	3.197	3.231	3.248	3.265	3.265	3.265	3.282
YJR022W	0.447	0.427	0.427	0.427	0.39	0.373	0.39	0.39	0.39	0.39	0.39	0.39	0.373	0.427	0.427	0.427	0.427	0.427	0.407	0.447	0.581	0.581	0.561	0.561	0.561	0.561	0.601	0.601	0.601	0.601	0.601	0.584	0.604	0.658	0.658	0.658	0.638	0.641	0.678	0.755	0.758	0.795	0.886	0.886	0.886	0.886	0.886	0.937	0.954
YPR042C	0.168	0.168	0.168	0.168	0.168	0.168	0.131	0.131	0.131	0.148	0.148	0.148	0.148	0.148	0.148	0.148	0.148	0.148	0.148	0.148	0.148	0.148	0.148	0.148	0.168	0.168	0.168	0.168	0.188	0.188	0.188	0.188	0.188	0.188	0.188	0.188	0.188	0.188	0.188	0.188	0.188	0.188	0.188	0.171	0.171	0.171	0.171	0.171	0.171
YJL028W	0.373	0.299	0.299	0.316	0.316	0.316	0.316	0.316	0.316	0.316	0.316	0.279	0.279	0.279	0.279	0.279	0.279	0.262	0.262	0.242	0.219	0.199	0.199	0.233	0.199	0.199	0.199	0.199	0.327	0.327	0.378	0.415	0.415	0.395	0.395	0.395	0.378	0.378	0.361	0.381	0.381	0.381	0.381	0.381	0.401	0.421	0.401	0.401	0.401
YGR035C	0.02	0.02	0.02	0.02	0.02	0.02	0.02	0.02	0.02	0.02	0.02	0.02	0.02	0.02	0.02	0.02	0.02	0.02	0.02	0.02	0.02	0.02	0.02	0.02	0.02	0.02	0.02	0.02	0.02	0.02	0.02	0.02	0.02	0.02	0.02	0.02	0.02	0.02	0.02	0.02	0.02	0.02	0.02	0.02	0.02	0.02	0.02	0.02	0.02
YFR006W	0.609	0.609	0.609	0.609	0.609	0.609	0.609	0.609	0.609	0.589	0.589	0.589	0.572	0.572	0.572	0.572	0.572	0.572	0.572	0.572	0.532	0.532	0.532	0.532	0.532	0.532	0.532	0.532	0.532	0.532	0.515	0.515	0.498	0.498	0.444	0.444	0.41	0.39	0.373	0.373	0.319	0.336	0.336	0.336	0.336	0.299	0.279	0.279	0.279
YMR313C	1.652	1.652	1.618	1.692	1.692	2.039	2.039	2.039	2.116	2.136	2.196	2.548	2.548	2.548	2.548	2.582	2.582	2.73	2.73	2.767	2.767	2.767	2.767	2.767	2.747	2.747	2.747	2.838	3.08	3.097	3.097	3.202	3.202	3.202	3.222	3.276	3.316	3.416	3.416	3.433	3.433	3.453	3.453	3.55	3.55	3.55	3.553	3.553	3.553
YGL155W	0.362	0.362	0.362	0.362	0.362	0.322	0.322	0.254	0.234	0.234	0.234	0.251	0.305	0.305	0.305	0.365	0.365	0.382	0.382	0.382	0.362	0.362	0.439	0.399	0.399	0.399	0.473	0.621	0.621	0.621	0.621	0.621	0.621	0.601	0.601	0.701	0.701	0.701	0.721	0.772	0.772	0.792	0.809	0.809	0.829	0.903	0.903	0.903	0.903
YDR033W	0.93	0.93	0.913	0.933	0.933	0.933	0.933	0.933	0.933	0.933	0.933	0.933	0.933	0.916	0.916	0.936	0.936	0.919	0.919	0.919	0.919	0.902	0.902	0.902	0.902	0.865	0.808	0.808	0.808	0.808	0.848	0.868	0.868	0.868	0.868	0.868	0.868	0.868	0.848	0.831	0.831	0.811	0.811	0.831	0.831	0.831	0.831	0.831	0.851
YER012W	1.047	1.047	1.047	1.013	0.959	0.979	1.002	1.002	1.002	1.002	1.002	1.002	1.002	1.002	1.019	1.019	1.036	1.275	1.275	1.275	1.292	1.329	1.329	1.329	1.329	1.329	1.329	1.346	1.329	1.329	1.329	1.312	1.312	1.312	1.312	1.295	1.275	1.275	1.275	1.258	1.224	1.207	1.207	1.224	1.224	1.224	1.224	1.224	1.204
YLR068W	0.798	0.798	0.815	0.835	0.855	0.855	0.855	0.855	0.855	0.855	0.815	0.929	1.319	1.319	1.521	1.541	1.595	1.652	1.706	1.706	1.706	1.726	1.726	1.743	1.743	1.743	1.743	1.743	1.743	1.743	1.743	1.743	1.743	1.743	1.743	1.723	1.723	1.743	1.743	1.797	1.922	2.064	2.064	2.132	2.132	2.132	2.149	2.149	2.149
YLR354C	0.097	0.134	0.134	0.134	0.134	0.134	0.134	0.134	0.154	0.154	0.154	0.154	0.154	0.154	0.154	0.154	0.154	0.154	0.154	0.154	0.137	0.137	0.137	0.137	0.137	0.137	0.137	0.137	0.137	0.137	0.137	0.137	0.137	0.137	0.137	0.137	0.137	0.137	0.137	0.137	0.154	0.154	0.154	0.154	0.154	0.154	0.171	0.171	0.171
YOR286W	1.44	1.42	1.42	1.42	1.403	1.403	1.403	1.403	1.403	1.383	1.343	1.343	1.343	1.323	1.323	1.323	1.323	1.323	1.323	1.323	1.323	1.272	1.195	1.232	1.323	1.323	1.343	1.343	1.343	1.343	1.343	1.343	1.343	1.36	1.343	1.343	1.326	1.326	1.326	1.326	1.326	1.326	1.306	1.326	1.326	1.326	1.326	1.326	1.326
YKL184W	0.538	0.538	0.521	0.521	0.521	0.504	0.487	0.467	0.467	0.467	0.467	0.467	0.467	0.467	0.467	0.467	0.45	0.45	0.45	0.45	0.433	0.433	0.413	0.413	0.413	0.413	0.376	0.376	0.299	0.299	0.299	0.299	0.299	0.279	0.279	0.225	0.168	0.128	0.128	0.108	0.108	0.108	0.108	0.108	0.074	0.074	0.074	0.074	0.074
YOR070C	0.646	0.74	0.689	0.726	0.86	0.86	0.88	0.897	0.934	0.914	0.897	0.897	0.88	0.917	0.88	0.88	0.88	0.88	0.88	0.863	0.88	0.843	0.88	0.863	0.863	0.863	0.86	1.196	1.179	1.179	1.196	1.196	1.196	1.196	1.233	1.233	1.233	1.253	1.236	1.253	1.253	1.253	1.253	1.253	1.253	1.253	1.196	1.099	1.099
YGL257C	0.754	0.768	0.768	0.785	0.785	0.785	0.765	0.765	0.765	0.765	0.765	0.765	0.785	0.842	1.064	1.329	1.329	1.346	1.366	1.588	1.588	1.588	1.588	1.588	1.605	1.585	1.605	1.605	1.645	1.722	1.722	1.722	1.722	1.722	1.742	1.725	1.725	1.725	1.745	1.782	1.836	1.836	1.836	1.836	1.836	1.836	1.836	1.836	1.836
YBL104C	0.128	0.128	0.128	0.128	0.128	0.128	0.128	0.128	0.128	0.128	0.128	0.128	0.165	0.165	0.165	0.165	0.165	0.148	0.148	0.148	0.148	0.148	0.148	0.148	0.148	0.148	0.148	0.148	0.148	0.148	0.148	0.148	0.148	0.148	0.148	0.148	0.148	0.148	0.148	0.148	0.148	0.148	0.148	0.148	0.148	0.128	0.128	0.128	0.128
YJR082C	0.931	0.931	0.948	0.948	0.948	0.948	0.948	0.948	0.965	0.985	1.025	1.005	1.025	1.025	1.025	1.025	1.025	1.025	1.025	1.025	1.025	0.951	0.931	0.931	0.931	0.911	0.911	0.911	0.911	0.874	0.894	0.894	0.894	0.894	0.914	0.877	0.857	0.857	0.834	0.871	0.891	0.891	0.891	0.928	0.948	0.948	0.948	0.948	0.948
YGR113W	0.51	0.51	0.493	0.476	0.493	0.49	0.49	0.527	0.527	0.581	0.598	0.618	0.729	0.806	0.84	0.84	0.82	0.82	0.82	0.86	0.86	0.86	0.86	0.877	0.877	0.894	0.894	0.931	0.982	0.982	0.982	0.982	1.056	1.056	1.056	1.056	1.056	1.056	1.056	1.056	1.107	1.144	1.164	1.164	1.164	1.164	1.164	1.144	1.161
YIL085C	0.524	0.547	0.547	0.547	0.621	0.621	0.641	0.661	0.661	0.641	0.641	0.661	0.661	0.644	0.587	0.627	0.647	0.647	0.647	0.647	0.647	0.627	0.627	0.627	0.627	0.627	0.627	0.61	0.61	0.61	0.59	0.59	0.59	0.59	0.59	0.57	0.57	0.57	0.57	0.57	0.57	0.57	0.553	0.536	0.499	0.499	0.593	0.63	0.63
YCL024W	0.111	0.111	0.111	0.111	0.111	0.111	0.111	0.131	0.168	0.245	0.245	0.245	0.245	0.245	0.245	0.245	0.262	0.262	0.262	0.262	0.262	0.262	0.262	0.262	0.262	0.262	0.262	0.262	0.262	0.262	0.262	0.262	0.262	0.262	0.296	0.296	0.296	0.296	0.313	0.313	0.313	0.296	0.296	0.296	0.336	0.336	0.336	0.353	0.37
YIR031C	1.466	1.466	1.446	1.369	1.389	1.406	1.406	1.369	1.406	1.406	1.44	1.44	1.44	1.44	1.42	1.4	1.4	1.44	1.557	1.557	1.577	1.577	1.577	1.557	1.557	1.557	1.557	1.56	1.58	1.54	1.54	1.557	1.523	1.523	1.523	1.523	1.523	1.506	1.523	1.503	1.503	1.503	1.503	1.503	1.409	1.304	1.321	1.284	1.284
YGL020C	0.424	0.37	0.35	0.37	0.37	0.39	0.333	0.333	0.333	0.262	0.225	0.245	0.245	0.245	0.245	0.208	0.285	0.362	0.379	0.379	0.399	0.473	0.59	0.718	0.718	0.718	0.755	0.755	0.772	0.772	0.772	0.772	0.775	0.775	0.775	0.775	0.775	0.775	0.775	0.835	0.835	0.906	0.906	0.906	0.906	0.906	0.906	0.943	0.943
YER120W	2.735	2.735	2.715	2.732	2.729	2.746	2.746	2.746	2.746	2.746	2.746	2.746	2.729	2.729	2.729	2.729	2.729	2.695	2.715	2.621	2.621	2.621	2.621	2.621	2.621	2.604	2.604	2.604	2.621	2.584	2.584	2.567	2.604	2.604	2.604	2.604	2.567	2.567	2.567	2.567	2.567	2.567	2.567	2.567	2.567	2.459	2.419	2.385	2.314
YDR476C	1.05	1.05	1.05	1.013	1.013	1.013	1.067	1.104	1.104	1.104	1.104	1.104	1.104	1.104	1.121	1.121	1.067	1.03	1.03	1.03	1.064	1.064	1.064	1.064	1.101	1.101	1.101	1.141	1.141	1.141	1.104	1.104	1.104	1.104	1.104	1.104	1.104	1.104	1.104	1.027	1.01	1.01	1.01	0.99	1.007	0.987	0.967	1.004	1.166
YHR112C	0.248	0.282	0.282	0.282	0.342	0.476	0.533	0.533	0.533	0.533	0.533	0.55	0.57	0.57	0.607	0.664	0.664	0.681	0.718	1.065	1.29	1.29	1.327	1.347	1.384	1.438	1.907	1.907	1.924	2.254	2.493	2.646	2.663	2.68	2.68	2.757	2.942	2.942	2.979	2.979	3.013	3.013	3.03	3.047	3.084	3.084	3.135	3.189	3.189
YAL002W	0.054	0.034	0.034	0.034	0.034	0.034	0.034	0.034	0.034	0.034	0.034	0.034	0.034	0.034	0.034	0.034	0.034	0.034	0.034	0.034	0.034	0.034	0.034	0.034	0.054	0.054	0.054	0.054	0.054	0.054	0.054	0.054	0.054	0.054	0.054	0.054	0.054	0.054	0.054	0.054	0.054	0.054	0.054	0.037	0.037	0.037	0.037	0.037	0.037
YNL181W	0	0	0	0	0	0	0.034	0.034	0.034	0.034	0.034	0.054	0.108	0.179	0.179	0.179	0.179	0.179	0.179	0.196	0.236	0.273	0.293	0.31	0.33	0.384	0.464	0.464	0.464	0.501	0.501	0.501	0.501	0.501	0.501	0.501	0.501	0.501	0.535	0.803	0.991	0.991	1.432	1.432	1.432	1.432	1.432	1.58	1.631
YNL029C	2.331	2.331	2.314	2.314	2.297	2.297	2.297	2.297	2.297	2.277	2.277	2.257	2.257	2.257	2.274	2.274	2.274	2.274	2.197	2.143	2.143	1.805	1.717	1.535	1.518	1.501	1.481	1.219	1.185	1.165	1.148	1.151	1.151	1.134	1.134	1.134	1.134	1.054	0.98	0.98	0.923	0.923	0.923	0.923	0.889	0.872	0.852	0.852	0.852
YMR171C	1.128	1.108	1.051	1.293	1.484	1.484	1.524	1.507	1.564	1.547	1.655	1.655	1.655	1.655	1.655	1.675	1.658	1.601	1.584	1.709	1.709	1.783	1.766	1.766	1.783	1.783	1.82	1.743	1.797	1.797	1.797	1.76	1.709	1.769	1.823	1.954	1.934	1.934	1.988	2.122	2.492	3.266	3.266	3.354	3.388	3.442	3.442	3.442	3.53
YKR029C	2.508	2.528	2.528	2.585	2.73	2.918	2.918	2.935	2.935	2.935	2.935	2.952	2.952	2.932	2.915	2.949	3.173	3.244	3.261	3.281	3.281	3.301	3.25	3.304	3.304	3.287	3.304	3.338	3.375	3.412	3.429	3.429	3.409	3.409	3.392	3.392	3.355	3.355	3.355	3.338	3.301	3.241	3.204	3.221	3.241	3.241	3.224	3.224	3.224
YBR080C	2.601	2.584	2.584	2.584	2.584	2.584	2.584	2.564	2.564	2.493	2.416	2.396	2.396	2.396	2.376	2.376	2.396	2.379	2.379	2.379	2.362	2.382	2.382	2.382	2.382	2.382	2.365	2.365	2.308	2.308	2.308	2.308	2.237	2.183	2.149	2.149	2.149	2.149	2.149	2.004	1.987	1.879	1.825	1.805	1.805	1.771	1.734	1.586	1.583
YBR181C	1.282	1.282	1.282	1.282	1.265	1.228	1.228	1.228	1.265	1.265	1.265	1.265	1.265	1.248	1.248	1.248	1.248	1.248	1.248	1.231	1.231	1.231	1.231	1.231	1.231	1.231	1.231	1.214	1.194	1.194	1.194	1.194	1.194	1.194	1.194	1.194	1.194	1.16	1.123	1.123	1.103	1.103	1.009	0.915	0.915	0.875	0.838	0.838	0.838
YDR395W	0.521	0.541	0.578	0.598	0.618	0.635	0.672	0.672	0.672	0.672	0.689	0.689	0.689	0.689	0.689	0.689	0.689	0.689	0.709	0.709	0.709	0.709	0.709	0.709	0.709	0.709	0.709	0.709	0.709	0.709	0.672	0.672	0.672	0.689	0.689	0.689	0.689	0.689	0.689	0.689	0.618	0.601	0.581	0.581	0.581	0.581	0.581	0.581	0.581
YML009C	0.592	0.592	0.609	0.609	0.629	0.629	0.629	0.629	0.629	0.629	0.669	0.669	0.686	0.686	0.686	0.669	0.669	0.652	0.652	0.669	0.669	0.706	0.706	0.706	0.706	0.706	0.723	0.723	0.723	0.723	0.723	0.703	0.703	0.703	0.703	0.703	0.703	0.723	0.723	0.723	0.723	0.723	0.723	0.723	0.723	0.723	0.723	0.723	0.723
YER081W	0.316	0.316	0.316	0.336	0.336	0.336	0.336	0.336	0.336	0.296	0.276	0.276	0.276	0.276	0.276	0.276	0.276	0.276	0.276	0.276	0.276	0.276	0.276	0.276	0.293	0.276	0.276	0.276	0.276	0.276	0.276	0.276	0.276	0.276	0.276	0.276	0.276	0.276	0.276	0.276	0.276	0.276	0.276	0.259	0.205	0.188	0.188	0.188	0.188
YGR026W	1.082	1.102	1.102	1.102	1.102	1.102	1.102	1.102	1.102	1.102	1.102	1.082	1.082	1.062	1.062	1.062	1.062	1.079	1.096	1.096	1.096	1.096	1.096	1.039	1.039	1.039	1.039	1.073	1.144	1.261	1.329	1.346	1.346	1.366	1.349	1.366	1.366	1.366	1.383	1.383	1.42	1.42	1.42	1.42	1.437	1.437	1.457	1.457	1.457
YGR288W	1.068	1.068	1.119	1.119	1.119	1.204	1.298	1.298	1.372	1.352	1.389	1.389	1.389	1.389	1.389	1.389	1.426	1.426	1.466	1.466	1.483	1.52	1.52	1.577	1.577	1.594	1.614	1.614	1.614	1.614	1.614	1.597	1.577	1.577	1.577	1.577	1.577	1.56	1.543	1.523	1.503	1.483	1.463	1.446	1.597	1.614	1.614	1.628	1.628
YPL034W	0.142	0.142	0.142	0.142	0.142	0.199	0.253	0.253	0.253	0.253	0.253	0.236	0.293	0.427	0.447	0.447	0.487	0.564	0.564	0.584	0.584	0.584	0.584	0.601	0.601	0.601	0.584	0.584	0.567	0.567	0.567	0.567	0.567	0.587	0.587	0.604	0.661	0.698	0.889	0.889	0.929	1	1	1.02	1.02	1.02	1.02	1.02	1.02
YLL050C	1.768	1.768	1.768	1.768	1.768	1.768	1.768	1.768	1.751	1.731	1.731	1.731	1.731	1.714	1.697	1.697	1.697	1.68	1.68	1.68	1.623	1.583	1.563	1.543	1.543	1.58	1.58	1.58	1.58	1.58	1.58	1.563	1.543	1.543	1.543	1.543	1.526	1.509	1.509	1.449	1.429	1.395	1.415	1.415	1.415	1.395	1.355	1.204	1.204
YKL046C	0.091	0.091	0.091	0.091	0.108	0.125	0.125	0.125	0.125	0.145	0.145	0.145	0.145	0.162	0.162	0.162	0.182	0.199	0.199	0.293	0.293	0.421	0.495	0.515	0.572	0.572	0.572	0.572	0.572	0.572	0.572	0.572	0.609	0.666	0.771	0.771	0.771	0.771	0.771	0.791	0.888	1.207	1.207	1.298	1.298	1.335	1.335	1.372	1.372
YBR164C	1.039	1.19	1.21	1.21	1.227	1.267	1.338	1.375	1.392	1.557	1.557	1.557	1.557	1.557	1.577	1.577	1.577	1.597	1.597	1.597	1.58	1.58	1.614	1.634	1.651	1.651	1.631	1.631	1.631	1.631	1.631	1.631	1.631	1.631	1.631	1.631	1.631	1.631	1.648	1.631	1.631	1.668	1.668	1.685	1.685	1.685	1.665	1.679	1.679
YDL040C	0.04	0.04	0.057	0.057	0.057	0.057	0.057	0.057	0.057	0.057	0.057	0.074	0.128	0.128	0.128	0.128	0.128	0.128	0.128	0.128	0.128	0.128	0.128	0.128	0.128	0.128	0.128	0.128	0.128	0.128	0.128	0.128	0.128	0.128	0.128	0.128	0.128	0.128	0.128	0.128	0.128	0.128	0.128	0.128	0.128	0.128	0.128	0.148	0.148
YEL054C	0.077	0.077	0.077	0.077	0.077	0.077	0.077	0.077	0.077	0.077	0.077	0.077	0.077	0.077	0.077	0.077	0.077	0.077	0.077	0.077	0.077	0.077	0.077	0.077	0.077	0.077	0.111	0.111	0.131	0.131	0.131	0.168	0.185	0.185	0.185	0.185	0.185	0.185	0.185	0.185	0.185	0.185	0.185	0.185	0.185	0.185	0.222	0.259	0.259
YGR118W	0.912	0.912	0.798	0.798	0.271	0.214	0.194	0.194	0.194	0.154	0.154	0.134	0.134	0.06	0.06	0.06	0.04	0.04	0.02	0.02	0.02	0.02	0.02	0.02	0.02	0.02	0	0	0	0	0	0	0	0	0	0	0	0	0	0	0	0	0	0	0	0	0	0	0
YER076C	1.316	1.316	1.074	1.074	1.074	1.091	1.091	1.091	1.091	1.125	1.145	1.202	1.259	1.259	1.259	1.259	1.259	1.279	1.279	1.407	1.561	1.581	1.638	1.638	1.678	1.698	1.698	1.698	1.698	1.678	1.678	1.658	1.598	1.538	1.518	1.518	1.535	1.552	1.64	1.68	1.68	1.7	1.72	1.72	1.72	1.72	1.757	1.757	1.757
YML055W	1.352	1.352	1.312	1.295	1.295	1.295	1.295	1.295	1.275	1.275	1.275	1.275	1.275	1.238	1.238	1.238	1.221	1.221	1.221	1.201	1.201	1.201	1.201	1.201	1.184	1.184	1.184	1.184	1.184	1.167	1.15	1.116	1.116	1.099	1.099	1.116	0.968	0.948	0.948	0.928	0.874	0.82	0.82	0.8	0.8	0.78	0.763	0.763	0.746
YOR090C	1.879	1.845	1.828	1.845	1.845	1.845	1.845	1.845	1.845	1.808	1.808	1.808	1.808	1.788	1.771	1.751	1.631	1.614	1.614	1.463	1.426	1.426	1.409	1.409	1.409	1.409	1.409	1.409	1.409	1.392	1.392	1.352	1.318	1.284	1.284	1.284	1.116	1.076	1.076	1.076	0.848	0.723	0.669	0.669	0.578	0.578	0.578	0.538	0.518
YPL249C	0.869	0.869	0.869	0.889	0.889	0.889	0.889	0.889	0.909	0.909	0.909	0.909	0.909	0.909	0.909	0.963	0.963	0.963	0.963	0.963	0.963	0.963	0.943	0.994	0.997	1.051	1.051	1.051	1.051	1.051	1.051	1.051	1.048	1.048	1.048	1.048	1.031	1.031	1.031	1.031	1.031	1.031	1.014	1.014	1.031	1.031	1.031	1.031	1.031
YCL044C	0.649	0.649	0.632	0.632	0.612	0.612	0.612	0.612	0.632	0.632	0.632	0.746	0.746	0.746	0.746	0.746	0.783	0.783	0.783	0.783	0.783	0.763	0.763	0.763	0.78	0.78	0.797	0.797	0.797	0.797	0.78	0.726	0.709	0.689	0.763	0.763	0.763	0.763	0.78	0.78	0.78	0.78	0.78	0.78	0.78	0.78	0.78	0.78	0.82
YER103W	1.162	1.162	0.903	0.866	0.846	0.826	0.846	0.829	0.829	0.829	0.829	0.752	0.735	0.755	0.695	0.692	0.672	0.689	0.689	0.689	0.689	0.672	0.672	0.672	0.655	0.638	0.544	0.507	0.504	0.504	0.504	0.521	0.652	0.652	0.652	0.709	0.692	0.692	0.772	0.772	0.772	0.772	0.772	0.789	0.789	0.789	0.789	0.789	0.772
YLR168C	0.461	0.444	0.444	0.444	0.444	0.444	0.444	0.444	0.444	0.444	0.444	0.444	0.444	0.444	0.444	0.424	0.444	0.444	0.444	0.444	0.444	0.444	0.444	0.444	0.427	0.407	0.407	0.407	0.407	0.407	0.407	0.367	0.384	0.384	0.364	0.364	0.364	0.364	0.384	0.384	0.384	0.364	0.364	0.364	0.364	0.381	0.381	0.381	0.364
YBR090C	1.65	1.65	1.65	1.67	1.65	1.65	1.65	1.65	1.65	1.63	1.63	1.63	1.63	1.63	1.63	1.63	1.63	1.647	1.647	1.647	1.647	1.647	1.647	1.647	1.687	1.687	1.687	1.707	1.707	1.633	1.633	1.633	1.633	1.616	1.616	1.582	1.582	1.582	1.582	1.602	1.585	1.585	1.585	1.585	1.528	1.508	1.488	1.471	1.471
YGR056W	0.821	0.821	0.821	0.821	0.821	0.821	0.821	0.821	0.838	0.838	0.838	0.838	0.838	0.838	0.838	0.838	0.838	0.838	0.838	0.838	0.838	0.838	0.838	0.838	0.838	0.838	0.838	0.838	0.821	0.821	0.804	0.804	0.804	0.764	0.744	0.744	0.744	0.707	0.63	0.61	0.61	0.59	0.59	0.59	0.59	0.59	0.59	0.556	0.539
YBR243C	0.256	0.256	0.256	0.256	0.256	0.256	0.256	0.236	0.236	0.236	0.256	0.256	0.256	0.256	0.256	0.256	0.256	0.256	0.256	0.256	0.256	0.256	0.273	0.31	0.31	0.31	0.31	0.327	0.344	0.344	0.324	0.307	0.307	0.307	0.307	0.307	0.307	0.307	0.307	0.361	0.398	0.512	0.583	0.583	0.697	0.697	0.697	0.751	0.751
YBR291C	2.035	2.106	2.163	2.163	2.18	2.24	2.26	2.26	2.26	2.26	2.26	2.277	2.277	2.24	2.24	2.24	2.223	2.243	2.243	2.243	2.243	2.243	2.32	2.32	2.34	2.34	2.337	2.32	2.32	2.32	2.32	2.32	2.32	2.32	2.32	2.32	2.303	2.263	2.243	2.243	2.243	2.087	1.956	1.865	1.845	1.845	1.845	1.845	1.845
YOL124C	0.131	0.131	0.131	0.148	0.148	0.148	0.148	0.148	0.148	0.148	0.148	0.148	0.148	0.148	0.148	0.165	0.239	0.239	0.239	0.259	0.259	0.259	0.276	0.407	0.498	0.498	0.518	0.552	0.552	0.552	0.552	0.552	0.552	0.552	0.552	0.552	0.589	0.606	0.606	0.623	0.623	0.623	0.623	0.643	0.643	0.643	0.643	0.643	0.643
YDR281C	0.859	0.768	0.768	0.751	0.771	0.771	0.771	0.808	0.808	0.808	0.808	0.828	0.828	0.828	0.828	0.811	0.811	0.811	0.811	0.811	0.811	0.811	0.811	0.794	0.72	0.703	0.703	0.703	0.703	0.683	0.663	0.663	0.646	0.609	0.609	0.609	0.629	0.612	0.561	0.544	0.544	0.544	0.524	0.524	0.524	0.524	0.524	0.524	0.524
YKL092C	0.496	0.496	0.496	0.496	0.513	0.513	0.533	0.55	0.55	0.55	0.55	0.55	0.57	0.607	0.607	0.59	0.59	0.59	0.59	0.59	0.59	0.61	0.613	0.613	0.613	0.593	0.593	0.647	0.724	0.812	0.832	0.832	0.832	0.832	0.812	0.812	0.812	0.829	0.829	0.846	0.846	0.846	0.866	0.866	0.866	0.866	0.883	0.903	0.903
YDR387C	0.381	0.421	0.455	0.455	0.472	0.472	0.472	0.492	0.509	0.526	0.526	0.543	0.563	0.58	0.6	0.6	0.6	0.6	0.6	0.637	0.691	0.728	0.728	0.728	0.728	0.711	0.711	0.728	0.805	0.805	0.805	0.805	0.805	0.805	0.805	0.785	0.785	0.785	0.785	0.879	0.879	0.896	0.933	0.933	0.933	0.933	0.97	0.97	0.97
YOL039W	0	0	0	0	0	0	0	0	0	0	0	0	0	0	0	0	0	0	0	0	0	0	0	0	0	0	0	0	0	0	0	0	0	0	0	0	0	0	0	0	0	0	0	0	0	0	0	0	0
YPL213W	1.626	1.592	1.595	1.595	1.578	1.595	1.595	1.595	1.595	1.575	1.555	1.555	1.555	1.555	1.555	1.535	1.535	1.535	1.518	1.518	1.518	1.518	1.367	1.296	1.276	1.276	1.179	1.068	1.085	1.028	0.988	0.968	0.968	0.968	0.985	0.894	0.817	0.8	0.8	0.8	0.8	0.746	0.672	0.413	0.362	0.382	0.382	0.399	0.399
YMR077C	0.906	0.923	0.923	0.94	0.923	1.188	1.208	1.208	1.245	1.353	1.37	1.475	1.475	1.475	1.475	1.475	1.458	1.475	1.495	1.495	1.512	1.532	1.532	1.549	1.549	1.566	1.566	1.842	1.842	1.842	1.879	1.896	1.916	1.996	1.996	1.996	2.013	2.013	2.03	2.047	2.047	2.047	2.047	2.047	2.047	2.067	2.067	2.067	2.084
YPL155C	1.261	1.261	1.261	1.261	1.261	1.261	1.261	1.281	1.264	1.224	1.224	1.238	1.255	1.255	1.292	1.292	1.292	1.292	1.275	1.312	1.312	1.312	1.349	1.349	1.383	1.434	1.434	1.417	1.417	1.468	1.468	1.488	1.491	1.474	1.474	1.474	1.437	1.457	1.474	1.454	1.454	1.454	1.454	1.454	1.474	1.474	1.474	1.44	1.44
YER082C	0.635	0.635	0.635	0.635	0.635	0.652	0.632	0.612	0.612	0.612	0.612	0.612	0.612	0.649	0.72	0.72	0.72	0.72	0.74	0.74	0.74	0.74	0.74	0.777	0.777	0.814	0.814	0.814	0.834	0.834	0.834	0.834	0.797	0.797	0.76	0.76	0.76	0.76	0.76	0.76	0.76	0.76	0.76	0.76	0.777	0.777	0.76	0.726	0.726
YJR044C	0.493	0.51	0.51	0.51	0.51	0.49	0.507	0.507	0.49	0.453	0.453	0.49	0.507	0.527	0.527	0.527	0.638	0.658	0.712	0.752	0.752	0.752	0.752	0.752	0.752	0.718	0.735	0.772	0.772	0.789	0.84	0.84	0.84	0.86	0.86	0.86	0.86	0.86	0.86	0.877	0.894	0.894	0.894	0.894	0.894	0.894	0.911	0.911	0.911
YCR007C	0.791	0.791	0.808	0.808	0.808	0.825	0.825	0.825	0.788	0.788	0.788	0.822	0.822	0.822	0.859	0.899	0.899	0.936	0.936	0.973	0.973	0.973	0.973	0.973	0.953	0.953	0.953	0.953	0.953	0.899	0.899	0.825	0.825	0.862	0.882	1.01	1.03	1.047	1.047	1.047	1.047	1.047	1.047	1.047	1.047	1.047	1.047	1.047	1.047
YBR235W	1.003	1.003	1.003	1.003	1.023	1.023	1.023	1.023	1.094	1.145	1.145	1.162	1.179	1.179	1.179	1.179	1.179	1.179	1.179	1.179	1.199	1.199	1.199	1.199	1.199	1.199	1.199	1.199	1.219	1.239	1.239	1.239	1.239	1.239	1.239	1.239	1.239	1.219	1.219	1.219	1.236	1.236	1.236	1.236	1.236	1.236	1.236	1.236	1.219
YNL295W	1.478	1.478	1.478	1.478	1.478	1.569	1.569	1.549	1.549	1.566	1.566	1.62	1.62	1.62	1.62	1.62	1.603	1.603	1.603	1.603	1.603	1.603	1.64	1.728	1.728	1.779	1.779	1.759	1.779	1.796	1.779	1.779	1.782	1.745	1.745	1.745	1.762	1.762	1.762	1.745	1.745	1.762	1.762	1.762	1.762	1.762	1.779	1.759	1.759
YJL071W	0.581	0.82	0.857	0.951	0.951	0.951	0.951	0.951	0.971	1.082	1.082	1.082	1.099	1.116	1.247	1.247	1.247	1.284	1.284	1.284	1.284	1.264	1.264	1.284	1.284	1.284	1.284	1.304	1.435	1.876	1.876	1.964	1.964	1.964	1.964	1.964	1.964	1.964	1.964	1.984	2.098	2.169	2.237	2.274	2.308	2.308	2.308	2.359	2.379
YJL112W	0.202	0.182	0.182	0.182	0.165	0.165	0.165	0.165	0.165	0.165	0.165	0.165	0.165	0.185	0.165	0.165	0.165	0.165	0.165	0.148	0.148	0.148	0.148	0.165	0.165	0.165	0.165	0.182	0.182	0.182	0.165	0.165	0.165	0.148	0.168	0.168	0.168	0.168	0.168	0.168	0.168	0.168	0.168	0.188	0.188	0.228	0.248	0.248	0.268
YGL203C	0.225	0.225	0.225	0.242	0.242	0.279	0.279	0.279	0.319	0.319	0.319	0.359	0.359	0.359	0.359	0.359	0.376	0.376	0.359	0.359	0.359	0.359	0.359	0.359	0.359	0.359	0.359	0.359	0.359	0.359	0.359	0.379	0.379	0.362	0.362	0.362	0.362	0.362	0.362	0.362	0.362	0.362	0.362	0.362	0.362	0.362	0.362	0.362	0.362
YDR166C	0.413	0.413	0.413	0.319	0.336	0.396	0.447	0.467	0.561	0.561	0.561	0.561	0.541	0.541	0.541	0.541	0.541	0.541	0.464	0.464	0.464	0.464	0.487	0.829	0.849	0.886	0.997	0.997	1.017	1.034	1.034	1.074	1.085	1.085	1.173	1.153	1.173	1.173	1.173	1.173	1.23	1.23	1.264	1.338	1.338	1.423	1.423	1.477	1.605
YNR027W	0.831	0.848	0.848	0.848	0.848	0.814	0.814	0.851	0.888	0.888	0.939	1.076	1.309	1.309	1.309	1.309	1.309	1.383	1.383	1.403	1.42	1.67	1.67	1.687	1.687	1.687	1.687	1.687	1.687	1.687	1.764	1.764	1.764	1.798	1.798	1.855	2.034	2.034	2.054	2.071	2.071	2.111	2.111	2.111	2.111	2.111	2.111	2.111	2.111
YCR054C	0.421	0.421	0.421	0.421	0.421	0.441	0.441	0.441	0.441	0.498	0.478	0.478	0.478	0.478	0.495	0.512	0.532	0.532	0.552	0.552	0.552	0.552	0.552	0.552	0.552	0.589	0.589	0.589	0.589	0.589	0.589	0.589	0.572	0.555	0.555	0.575	0.575	0.575	0.558	0.575	0.592	0.592	0.592	0.592	0.609	0.629	0.629	0.629	0.629
YOR081C	1.853	1.853	1.728	1.728	1.91	1.89	1.91	1.89	1.89	1.89	1.89	1.91	1.91	1.91	1.91	1.91	1.91	1.893	1.893	1.893	1.893	1.893	1.893	1.893	1.893	1.893	1.876	1.842	1.842	1.68	1.68	1.643	1.643	1.589	1.589	1.555	1.555	1.535	1.441	1.404	1.387	1.313	1.165	1.122	1.122	1.176	1.173	1.139	1.159
YER027C	0.51	0.51	0.473	0.53	0.53	0.53	0.587	0.621	0.641	0.641	0.641	0.655	0.655	0.655	0.655	0.655	0.655	0.655	0.655	0.655	0.655	0.706	0.76	0.982	0.982	1.036	1.036	1.036	1.036	1.036	1.056	1.056	1.076	1.076	1.076	1.076	1.076	1.076	1.076	1.056	1.056	1.056	1.056	1.056	1.056	1.039	0.979	0.959	0.959
YHR081W	1.879	1.879	1.879	1.879	1.879	1.879	1.862	1.717	1.7	1.68	1.663	1.663	1.612	1.555	1.555	1.535	1.481	1.464	1.367	1.367	1.367	1.33	1.33	1.33	1.31	1.31	1.136	1.025	0.934	0.934	0.877	0.877	0.643	0.438	0.401	0.401	0.401	0.384	0.384	0.384	0.364	0.364	0.273	0.236	0.199	0.199	0.199	0.199	0.199
YEL019C	0.678	0.678	0.749	0.766	0.766	0.746	0.746	0.786	0.766	0.766	0.749	0.749	0.749	0.749	0.769	0.769	0.769	0.789	0.789	0.789	0.789	0.789	0.789	0.806	0.823	0.857	0.857	0.857	0.891	0.911	0.911	0.911	0.928	0.999	1.036	1.036	1.036	1.036	1.036	1.036	1.036	1.09	1.09	1.09	1.158	1.158	1.175	1.175	1.192
YML075C	2.922	3.198	3.198	3.198	3.198	3.218	3.218	3.218	3.255	3.255	3.255	3.292	3.275	3.295	3.332	3.332	3.332	3.329	3.329	3.309	3.309	3.184	3.15	3.15	3.147	3.13	3.147	3.147	3.13	3.13	3.13	3.11	3.093	3.093	3.13	3.17	3.153	3.173	3.216	3.216	3.216	3.216	3.216	3.216	3.139	3.162	3.162	3.162	3.162
YJL197W	0.973	0.973	0.973	1.01	1.067	1.124	1.124	1.124	1.144	1.164	1.164	1.164	1.184	1.204	1.204	1.204	1.204	1.221	1.275	1.275	1.275	1.292	1.309	1.326	1.326	1.326	1.346	1.366	1.366	1.366	1.366	1.366	1.366	1.366	1.386	1.386	1.386	1.386	1.403	1.423	1.423	1.423	1.423	1.46	1.46	1.46	1.477	1.571	1.571
YHR005C	0.131	0.114	0.114	0.114	0.114	0.114	0.114	0.114	0.114	0.114	0.114	0.134	0.134	0.154	0.154	0.154	0.154	0.154	0.154	0.154	0.154	0.154	0.154	0.154	0.154	0.154	0.154	0.154	0.134	0.134	0.134	0.134	0.134	0.134	0.134	0.134	0.134	0.134	0.134	0.134	0.134	0.134	0.134	0.134	0.134	0.134	0.117	0.117	0.117
YER021W	0.575	0.669	0.669	0.669	0.669	0.669	0.669	0.669	0.669	0.649	0.649	0.669	0.669	0.706	0.726	0.746	0.766	0.766	0.766	0.766	0.766	0.766	0.766	0.8	0.8	0.8	0.8	0.8	0.8	0.8	0.8	0.8	0.817	0.817	0.817	0.817	0.817	0.797	0.797	0.797	0.817	0.817	0.817	0.817	0.817	0.817	0.817	0.817	0.817
YPL211W	1.193	1.193	1.193	1.176	1.142	1.125	1.125	1.125	1.125	1.125	1.125	1.125	0.954	0.826	0.729	0.692	0.692	0.692	0.692	0.621	0.584	0.601	0.601	0.601	0.601	0.601	0.584	0.564	0.564	0.564	0.564	0.527	0.49	0.47	0.49	0.49	0.49	0.49	0.49	0.49	0.45	0.41	0.373	0.373	0.461	0.461	0.461	0.461	0.461
YHR199C	3.6	3.6	3.634	3.634	3.634	3.859	3.859	3.859	3.899	3.916	3.916	3.976	3.976	4.098	4.189	4.377	4.417	4.417	4.417	4.596	4.596	4.616	4.616	4.616	4.667	5.017	5.017	5.068	5.085	5.139	5.418	5.418	5.401	5.401	5.401	5.401	5.401	5.401	5.401	5.418	5.418	5.418	5.418	5.435	5.435	5.469	5.469	5.469	5.489
YHR008C	0.393	0.393	0.393	0.393	0.393	0.393	0.393	0.393	0.393	0.393	0.393	0.413	0.413	0.413	0.413	0.413	0.413	0.376	0.359	0.359	0.359	0.339	0.339	0.339	0.339	0.339	0.339	0.339	0.339	0.339	0.339	0.339	0.339	0.339	0.339	0.339	0.322	0.288	0.271	0.231	0.231	0.231	0.231	0.231	0.231	0.231	0.231	0.231	0.231
YBR054W	0.578	0.578	0.598	0.615	0.649	0.686	0.686	0.686	0.686	0.686	0.686	0.686	0.686	0.686	0.686	0.686	0.686	0.686	0.686	0.646	0.68	0.68	0.7	0.7	0.7	0.68	0.643	0.643	0.643	0.643	0.643	0.643	0.643	0.66	0.66	0.66	0.66	0.66	0.66	0.66	0.64	0.64	0.623	0.623	0.623	0.623	0.606	0.606	0.606
YJL059W	1.022	1.022	1.022	1.042	1.059	1.059	1.059	1.059	1.059	1.096	1.096	1.113	1.113	1.13	1.13	1.13	1.13	1.13	1.113	1.113	1.113	1.059	1.059	1.076	1.076	1.056	1.056	1.019	1.019	1.019	1.019	1.019	1.019	1.019	1.059	1.059	1.059	1.059	1.059	1.059	1.059	1.059	1.059	1.079	1.079	1.079	1.079	1.079	1.039
YIL047C	2.059	2.059	2.079	2.045	2.065	2.065	2.045	2.008	1.772	1.635	1.558	1.538	1.538	1.501	1.501	1.521	1.521	1.521	1.521	1.538	1.558	1.675	1.675	1.675	1.746	1.726	1.726	1.789	1.749	2.005	1.985	2.036	2.11	2.11	2.11	2.11	2.073	2.113	2.176	2.156	2.395	2.472	2.472	2.472	2.529	2.529	2.415	2.247	2.247
YMR162C	2.423	2.423	2.423	2.48	2.5	2.517	2.517	2.554	2.668	2.668	2.668	2.668	2.668	2.668	2.668	2.668	2.762	2.779	2.847	2.847	2.847	2.847	2.847	2.847	2.847	2.867	2.867	2.867	2.924	3.046	3.026	3.06	3.12	3.12	3.137	3.174	3.174	3.174	3.174	3.174	3.174	3.174	3.191	3.231	3.231	3.231	3.248	3.248	3.248
YNL326C	0.743	0.763	0.743	0.706	0.746	0.78	0.78	0.78	0.78	0.78	0.723	0.723	0.703	0.703	0.703	0.703	0.703	0.703	0.703	0.703	0.683	0.663	0.714	0.754	0.754	0.754	0.734	0.734	0.734	0.751	0.825	0.862	0.862	0.862	0.862	0.862	0.862	0.862	0.882	0.882	0.882	0.882	0.882	0.899	0.899	0.899	0.899	0.899	0.899
YER099C	3.227	3.227	3.244	3.304	3.304	3.304	3.304	3.287	3.287	3.287	3.287	3.341	3.341	3.341	3.358	3.378	3.378	3.378	3.378	3.375	3.375	3.392	3.358	3.358	3.358	3.358	3.358	3.375	3.395	3.395	3.395	3.395	3.395	3.378	3.307	3.145	3.04	2.929	2.929	2.821	2.747	2.508	2.357	2.357	2.357	2.357	2.357	2.357	2.357
YPL138C	0.581	0.601	0.621	0.621	0.638	0.786	0.786	0.783	0.783	0.817	0.817	0.817	0.837	0.837	0.837	0.837	0.857	0.84	0.877	0.897	0.914	0.914	0.894	0.894	0.894	0.894	0.894	0.894	0.894	0.894	0.894	0.874	0.874	0.874	0.931	0.931	0.931	0.931	0.951	0.988	0.988	0.988	0.988	0.988	0.988	1.008	1.008	1.008	1.008
YLR099W-A	0.993	0.993	0.993	0.993	0.993	0.956	0.956	1.007	1.007	1.007	1.007	1.004	1.024	1.007	1.007	1.007	1.007	1.007	1.004	0.984	0.984	1.004	1.004	0.984	0.984	0.964	0.913	0.913	0.913	0.893	0.893	0.893	0.893	0.93	0.93	0.93	0.91	0.91	0.91	0.893	0.893	0.893	0.782	0.765	0.802	0.782	0.782	0.765	0.765
YPR075C	0.695	0.695	0.712	0.769	0.9	0.9	0.917	0.968	1.062	1.062	1.116	1.116	1.15	1.167	1.187	1.187	1.261	1.281	1.281	1.281	1.281	1.301	1.352	1.372	1.372	1.372	1.372	1.355	1.355	1.406	1.406	1.406	1.44	1.477	1.494	1.494	1.511	1.528	1.528	1.528	1.528	1.545	1.565	1.565	1.582	1.582	1.582	1.582	1.633
YPR153W	2.488	2.488	2.451	2.471	2.386	2.366	2.349	2.349	2.349	2.366	2.187	2.204	2.065	1.94	1.94	1.94	1.94	1.789	1.752	1.789	1.712	1.732	1.661	1.641	1.311	1.28	1.24	1.28	1.3	1.266	1.266	1.337	1.337	1.337	1.269	1.215	1.198	1.056	1.022	1.002	1.002	1.002	1.019	1.019	1.019	1.002	0.982	0.962	0.908
YOR369C	0.114	0.114	0.168	0.168	0.168	0.168	0.168	0.168	0.168	0.168	0.168	0.185	0.225	0.225	0.225	0.225	0.225	0.205	0.185	0.185	0.185	0.185	0.185	0.185	0.205	0.205	0.205	0.205	0.205	0.205	0.205	0.205	0.205	0.205	0.205	0.222	0.222	0.222	0.222	0.222	0.222	0.222	0.222	0.205	0.205	0.205	0.205	0.205	0.205
YNL278W	1.078	1.095	1.095	1.115	1.172	1.249	1.323	1.585	1.585	1.585	1.585	1.622	1.622	1.622	1.642	1.642	1.659	1.696	1.713	1.713	1.77	1.804	1.804	1.895	1.895	1.983	1.983	1.983	1.983	1.983	1.983	1.963	1.946	2.02	2.02	2.057	2.077	2.077	2.077	2.077	2.08	2.117	2.134	2.134	2.134	2.134	2.134	2.134	2.117
YEL036C	0	0	0	0	0	0	0	0	0	0	0	0	0	0	0	0	0	0	0	0	0	0	0	0.017	0.017	0.017	0.017	0.017	0.017	0.017	0.017	0.017	0.017	0.017	0.017	0.017	0.017	0.017	0.017	0.017	0.017	0.017	0.017	0.017	0.017	0.017	0.017	0.017	0.017
YNL138W	2.567	2.527	2.487	2.47	2.47	2.416	2.416	2.453	2.413	2.45	2.41	2.427	2.427	2.427	2.407	2.387	2.421	2.353	2.353	2.336	2.336	2.205	2.131	2.151	2.168	2.131	2.131	2.148	2.114	2.151	2.168	2.168	2.188	2.225	2.225	2.225	2.225	2.225	2.225	2.225	2.225	2.225	2.245	2.245	2.245	2.245	2.245	2.245	2.245
YCL055W	0.35	0.35	0.316	0.316	0.316	0.316	0.336	0.373	0.646	0.783	0.8	0.8	0.8	0.8	0.8	0.82	0.837	0.857	0.857	0.891	0.891	0.925	1.124	1.198	1.218	1.235	1.349	1.349	1.386	1.44	1.44	1.44	1.44	1.457	1.514	1.713	2.006	2.006	2.137	2.137	2.137	2.194	2.251	2.604	2.621	2.641	2.641	2.641	2.641
YJL036W	0.887	0.887	0.847	0.827	0.659	0.622	0.622	0.602	0.602	0.602	0.582	0.562	0.562	0.562	0.562	0.562	0.562	0.562	0.562	0.562	0.562	0.562	0.522	0.345	0.174	0.154	0.154	0.154	0.154	0.154	0.154	0.154	0.154	0.154	0.06	0.06	0.04	0.04	0.04	0.04	0.04	0.04	0.04	0.04	0.04	0.057	0.057	0.057	0.057
YGL003C	1.543	1.543	1.56	1.6	1.6	1.6	1.6	1.6	1.6	1.6	1.583	1.62	1.657	1.694	1.694	1.694	1.694	1.694	1.694	1.694	1.694	1.694	1.694	1.694	1.694	1.694	1.694	1.734	1.734	1.754	1.754	1.771	1.771	1.731	1.731	1.731	1.731	1.731	1.731	1.731	1.697	1.68	1.68	1.68	1.663	1.663	1.663	1.629	1.649
YDR098C	0.566	0.566	0.566	0.566	0.566	0.566	0.566	0.566	0.566	0.566	0.583	0.66	0.66	0.714	0.734	0.734	0.734	0.734	0.734	0.734	0.734	0.734	0.734	0.734	0.734	0.734	0.734	0.771	0.771	0.771	0.771	0.754	0.771	0.771	0.771	0.771	0.771	0.771	0.771	0.771	0.771	0.771	0.771	0.791	0.791	0.791	0.791	0.791	0.791
YBR199W	1.435	1.452	1.489	1.489	1.489	1.472	1.472	1.472	1.472	1.472	1.472	1.492	1.512	1.512	1.512	1.512	1.512	1.512	1.512	1.512	1.512	1.512	1.495	1.495	1.475	1.475	1.495	1.495	1.495	1.478	1.478	1.478	1.458	1.458	1.475	1.475	1.492	1.492	1.492	1.492	1.492	1.469	1.452	1.452	1.452	1.452	1.378	1.378	1.361
YPL013C	0.621	0.641	0.641	0.641	0.641	0.641	0.641	0.678	0.678	0.715	0.715	0.772	0.772	0.772	0.772	0.749	0.749	0.749	0.749	0.749	0.766	0.766	0.746	0.746	0.746	0.729	0.729	0.729	0.729	0.729	0.729	0.729	0.658	0.638	0.678	0.678	0.695	0.695	0.712	0.712	0.712	0.672	0.635	0.652	0.652	0.669	0.689	0.652	0.652
YGL114W	0.666	0.649	0.649	0.649	0.649	0.649	0.632	0.632	0.632	0.632	0.612	0.612	0.629	0.802	0.802	0.782	0.799	0.782	0.782	0.782	0.782	0.748	0.748	0.768	0.808	0.808	0.825	0.842	0.859	0.859	0.859	0.859	0.859	0.893	0.839	0.822	0.822	0.822	0.768	0.765	0.765	0.765	0.765	0.765	0.765	0.765	0.765	0.765	0.765
YLR242C	0.188	0.188	0.188	0.188	0.188	0.205	0.322	0.322	0.342	0.342	0.342	0.342	0.342	0.342	0.342	0.399	0.399	0.419	0.436	0.436	0.456	0.456	0.456	0.456	0.476	0.476	0.513	0.513	0.513	0.533	0.55	0.55	0.55	0.55	0.55	0.567	0.567	0.567	0.567	0.567	0.584	0.564	0.598	0.598	0.598	0.598	0.598	0.598	0.598
YDR041W	1.539	1.775	1.775	1.775	1.775	1.775	1.832	1.815	1.815	1.798	1.798	1.798	1.815	1.815	1.815	1.795	1.795	1.795	1.795	1.775	1.869	1.869	1.886	1.886	1.886	1.886	1.886	1.886	1.886	1.983	1.983	1.98	1.997	1.997	2.014	2.014	2.014	2.014	2.014	2.014	2.014	1.994	1.994	1.977	1.977	1.977	1.96	1.98	1.98
YPL110C	1.797	2.039	2.039	2.144	2.178	2.198	2.218	2.218	2.218	2.218	2.218	2.218	2.218	2.15	2.15	2.133	2.153	2.173	2.19	2.19	2.21	2.21	2.21	2.21	2.21	2.21	2.21	2.19	2.19	2.19	2.19	2.19	2.19	2.19	2.19	2.19	2.19	2.113	2.076	2.076	2.059	2.059	2.096	2.079	2.079	2.079	2.059	2.059	2.059
YPL060W	0.797	0.831	0.814	0.814	0.919	0.919	0.993	1.013	1.013	1.013	1.03	1.03	1.03	1.01	1.01	1.01	1.01	1.081	1.121	1.121	1.121	1.121	1.138	1.323	1.34	1.36	1.397	1.397	1.397	1.397	1.38	1.38	1.38	1.38	1.414	1.38	1.414	1.414	1.414	1.414	1.434	1.454	1.505	1.519	1.519	1.536	1.536	1.536	1.519
YIL015W	0.96	0.977	0.977	0.977	0.977	0.977	0.977	0.863	0.863	0.863	0.863	0.877	0.86	0.914	0.894	0.894	0.874	0.857	0.8	0.72	0.737	0.885	0.942	0.982	1.002	1.022	1.022	1.022	1.042	1.042	1.062	1.062	1.062	1.079	1.079	1.079	1.079	1.099	1.099	1.116	1.116	1.116	1.133	1.133	1.116	1.099	1.099	1.167	1.167
YNL156C	1.184	1.184	1.184	1.144	1.178	1.178	1.178	1.178	1.178	1.178	1.178	1.178	1.178	1.212	1.212	1.212	1.212	1.212	1.212	1.212	1.192	1.192	1.172	1.172	1.155	1.155	1.155	1.155	1.155	1.155	1.155	1.155	1.155	1.155	1.158	1.158	1.141	1.121	1.121	0.959	0.959	0.959	0.905	0.885	0.868	0.868	0.868	0.868	0.868
YDR310C	2.181	2.164	2.164	2.093	1.979	1.891	1.891	1.891	1.612	1.407	1.387	1.313	1.313	1.293	1.293	1.293	1.293	1.293	1.273	1.273	1.273	1.253	1.025	1.008	1.008	1.008	1.008	1.008	0.883	0.866	0.866	0.866	0.866	0.536	0.536	0.536	0.536	0.476	0.294	0.22	0.18	0.18	0.18	0.16	0.16	0.16	0.16	0.16	0.16
YOR144C	0.427	0.427	0.427	0.427	0.427	0.427	0.427	0.464	0.464	0.444	0.464	0.555	0.538	0.538	0.558	0.558	0.558	0.558	0.558	0.558	0.558	0.575	0.609	0.609	0.609	0.629	0.629	0.669	0.669	0.669	0.669	0.669	0.669	0.669	0.669	0.669	0.669	0.669	0.669	0.669	0.669	0.703	0.703	0.683	0.723	0.723	0.723	0.723	0.723
YDR004W	0.322	0.322	0.342	0.342	0.359	0.359	0.359	0.356	0.339	0.339	0.373	0.413	0.413	0.45	0.45	0.45	0.45	0.45	0.45	0.45	0.45	0.45	0.45	0.45	0.45	0.45	0.467	0.467	0.467	0.524	0.524	0.544	0.581	0.581	0.581	0.561	0.561	0.561	0.561	0.561	0.598	0.598	0.598	0.598	0.598	0.598	0.578	0.578	0.578
YGL135W	1.037	1.057	1.054	1.037	1.037	1.037	1.037	1.037	1.054	1.071	1.108	1.108	1.128	1.148	1.094	1.094	1.094	1.094	1.094	1.094	1.077	1.077	1.077	1.077	1.077	1.077	1.077	1.091	1.091	1.071	1.071	1.011	1.011	1.011	1.011	1.011	1.014	1.014	0.994	0.994	0.917	0.9	0.883	0.903	0.923	0.94	0.94	0.94	0.96
YKL060C	0	0	0	0	0	0	0	0	0	0	0	0	0	0	0	0	0	0	0	0	0	0	0	0	0	0	0	0	0	0	0	0	0	0	0	0	0	0	0	0	0	0	0	0	0	0	0	0	0
YBR085W	0.02	0.02	0.02	0.02	0.02	0.02	0.02	0.02	0.02	0.02	0.02	0.02	0.02	0.02	0.02	0.02	0.02	0	0	0	0	0	0	0	0	0	0	0	0	0	0	0	0	0	0	0	0	0	0	0	0	0	0	0	0	0	0	0	0
YGL012W	1.341	1.341	1.381	1.566	1.566	1.566	2.056	2.554	2.554	2.81	2.83	2.881	2.881	2.898	2.898	2.972	3.123	3.14	3.211	3.211	3.211	3.211	3.211	3.231	3.285	3.37	3.37	3.387	3.387	3.387	3.387	3.387	3.387	3.353	3.353	3.353	3.41	3.41	3.41	3.427	3.444	3.424	3.444	3.444	3.461	3.461	3.444	3.444	3.444
YDR148C	3.826	3.826	3.809	3.809	3.809	3.809	3.809	3.755	3.755	3.59	3.573	3.556	3.556	3.539	3.539	3.539	3.539	2.41	2.071	2.02	1.986	1.986	1.986	1.986	1.986	1.969	1.969	1.969	1.952	1.935	1.878	1.693	1.622	1.491	1.454	1.369	1.335	1.335	1.315	0.988	0.917	0.917	0.826	0.772	0.752	0.499	0.268	0.228	0.228
YDR493W	0.319	0.353	0.353	0.353	0.353	0.387	0.387	0.387	0.387	0.387	0.387	0.407	0.387	0.387	0.387	0.387	0.387	0.387	0.387	0.387	0.404	0.404	0.421	0.438	0.455	0.455	0.455	0.455	0.455	0.455	0.455	0.455	0.435	0.435	0.535	0.535	0.535	0.535	0.552	0.552	0.552	0.535	0.535	0.535	0.535	0.552	0.64	0.64	0.677
YDR444W	1.701	1.701	1.701	1.701	1.701	1.701	1.701	1.701	1.741	1.758	1.758	1.812	1.812	1.812	1.795	1.812	1.829	1.849	1.849	1.849	1.889	1.889	1.929	1.929	1.929	1.929	1.929	1.929	1.929	1.929	1.929	1.929	1.929	1.929	1.929	1.929	1.929	1.929	1.946	1.946	1.946	1.946	1.929	1.929	1.929	1.929	1.929	1.929	1.929
YHR074W	0.171	0.171	0.171	0.171	0.171	0.171	0.171	0.171	0.171	0.131	0.131	0.131	0.131	0.131	0.131	0.131	0.131	0.131	0.131	0.131	0.131	0.131	0.131	0.131	0.131	0.131	0.131	0.131	0.094	0.094	0.094	0.094	0.094	0.094	0.094	0.094	0.094	0.094	0.094	0.094	0.094	0.094	0.094	0.094	0.094	0.094	0.094	0.094	0.094
YAL030W	0.637	0.637	0.637	0.637	0.637	0.637	0.637	0.637	0.657	0.691	0.691	0.839	0.839	0.91	1.183	1.183	1.217	1.237	1.237	1.271	1.271	1.271	1.271	1.271	1.291	1.328	1.388	1.388	1.388	1.388	1.388	1.445	1.445	1.445	1.462	1.462	1.462	1.479	1.479	1.496	1.496	1.496	1.513	1.513	1.513	1.513	1.513	1.513	1.513
YPR056W	0.265	0.285	0.285	0.302	0.302	0.302	0.322	0.322	0.322	0.322	0.322	0.322	0.342	0.342	0.342	0.376	0.45	0.467	0.467	0.467	0.467	0.467	0.484	0.484	0.612	0.612	0.632	0.632	0.649	0.649	0.649	0.649	0.649	0.649	0.666	0.666	0.666	0.666	0.726	0.726	0.726	0.726	0.726	0.726	0.726	0.726	0.746	0.746	0.763
YGL223C	0.748	0.748	0.731	0.748	0.748	0.748	0.748	0.748	0.748	0.694	0.694	0.694	0.694	0.711	0.711	0.711	0.731	0.731	0.731	0.731	0.694	0.694	0.714	0.68	0.68	0.68	0.68	0.68	0.68	0.643	0.643	0.646	0.646	0.666	0.706	0.666	0.74	0.74	0.723	0.743	0.743	0.743	0.743	0.743	0.763	0.726	0.726	0.709	0.709
YDR475C	1.821	1.821	1.818	1.818	1.838	1.838	1.838	1.801	1.801	1.801	1.801	1.892	1.892	1.926	2.014	2.014	2.014	2.031	2.031	2.051	1.991	1.991	1.991	1.991	1.991	1.974	1.994	2.031	2.031	2.048	2.233	2.233	2.233	2.25	2.287	2.304	2.304	2.324	2.381	2.384	2.384	2.401	2.401	2.401	2.401	2.361	2.361	2.361	2.472
YMR072W	0.529	0.529	0.529	0.529	0.529	0.529	0.529	0.529	0.529	0.529	0.509	0.509	0.509	0.509	0.509	0.509	0.509	0.509	0.509	0.509	0.509	0.509	0.509	0.509	0.509	0.509	0.509	0.509	0.509	0.509	0.509	0.509	0.509	0.509	0.472	0.472	0.472	0.472	0.472	0.472	0.472	0.472	0.438	0.438	0.438	0.438	0.438	0.438	0.438
YER143W	0.336	0.336	0.353	0.336	0.336	0.336	0.299	0.242	0.242	0.242	0.242	0.242	0.259	0.259	0.259	0.279	0.279	0.279	0.279	0.245	0.242	0.259	0.259	0.259	0.259	0.259	0.222	0.239	0.279	0.339	0.413	0.413	0.413	0.49	0.547	0.547	0.547	0.567	0.846	0.96	0.96	0.977	0.977	0.977	0.977	0.997	0.997	1.071	1.088
YDR210W	0.575	0.575	0.575	0.575	0.575	0.575	0.575	0.575	0.575	0.575	0.575	0.575	0.575	0.575	0.538	0.538	0.538	0.518	0.481	0.481	0.481	0.444	0.427	0.39	0.37	0.37	0.37	0.35	0.35	0.35	0.35	0.35	0.35	0.35	0.35	0.35	0.35	0.35	0.259	0.242	0.205	0.188	0.168	0.151	0.151	0.151	0.151	0.151	0.151
YPL128C	1.19	1.19	1.156	1.156	1.156	1.156	1.156	1.156	1.156	1.156	1.156	1.156	1.156	1.156	1.156	1.156	1.156	1.156	1.011	0.977	0.977	0.877	0.877	0.504	0.39	0.39	0.39	0.39	0.39	0.39	0.37	0.35	0.333	0.333	0.333	0.333	0.279	0.225	0.148	0.148	0.148	0.148	0.148	0.148	0.148	0.054	0.054	0.074	0.091
YJR033C	1.454	1.454	1.397	1.397	1.397	1.36	1.309	1.329	1.329	1.329	1.329	1.332	1.332	1.352	1.318	1.318	1.338	1.267	1.267	1.267	1.301	1.301	1.247	1.207	1.19	1.207	1.284	1.284	1.25	1.25	1.318	1.204	1.204	1.204	1.204	1.224	1.224	1.284	1.207	1.298	1.332	1.332	1.295	1.295	1.295	1.295	1.295	1.238	1.326
YDR042C	0.37	0.37	0.37	0.37	0.33	0.31	0.31	0.31	0.293	0.293	0.293	0.276	0.276	0.276	0.276	0.239	0.239	0.239	0.239	0.185	0.185	0.185	0.131	0.131	0.131	0.131	0.131	0.111	0.111	0.074	0.074	0.074	0.037	0.037	0.02	0.02	0.02	0.02	0.02	0.02	0.02	0.04	0.04	0.04	0.04	0.04	0.04	0.04	0.04
YMR228W	0.513	0.513	0.513	0.513	0.513	0.513	0.513	0.473	0.416	0.436	0.399	0.419	0.385	0.385	0.405	0.405	0.405	0.405	0.405	0.445	0.519	0.559	0.579	0.619	0.619	0.619	0.619	0.619	0.619	0.619	0.602	0.602	0.619	0.599	0.599	0.599	0.599	0.633	0.633	0.653	0.673	0.673	0.69	0.69	0.71	0.73	0.73	0.73	0.767
YMR164C	0.689	0.689	0.706	0.706	0.723	0.723	0.723	0.74	0.8	0.857	0.877	0.877	0.894	0.894	0.894	0.894	0.928	1.002	1.036	1.107	1.107	1.127	1.127	1.184	1.255	1.255	1.255	1.275	1.275	1.295	1.295	1.295	1.295	1.295	1.295	1.295	1.295	1.349	1.477	1.477	1.497	1.497	1.497	1.514	1.514	1.514	1.534	1.534	1.551
YOL065C	0.701	0.701	0.701	0.701	0.701	0.721	0.721	0.721	0.721	0.721	0.721	0.627	0.61	0.57	0.59	0.59	0.59	0.59	0.59	0.59	0.59	0.533	0.513	0.459	0.476	0.513	0.553	0.607	0.664	0.664	0.664	0.664	0.664	0.664	0.664	0.664	0.684	0.638	0.601	0.601	0.601	0.641	0.675	0.692	0.692	0.672	0.692	0.692	0.692
YBR029C	1.694	1.677	1.677	1.711	1.711	1.711	1.728	1.432	1.307	1.253	1.179	1.179	1.179	1.213	1.29	1.307	1.307	1.307	1.307	1.307	1.287	1.287	1.287	1.287	1.267	1.267	1.267	1.267	1.159	1.108	1.088	1.088	0.994	0.857	0.84	0.84	0.84	0.84	0.82	0.817	0.817	0.834	0.834	0.834	0.834	0.814	0.814	0.814	0.814
YKL214C	0.353	0.373	0.373	0.373	0.373	0.356	0.376	0.376	0.376	0.393	0.45	0.567	0.567	0.567	0.567	0.567	0.567	0.567	0.567	0.567	0.567	0.53	0.53	0.53	0.527	0.661	0.846	0.846	0.846	0.866	0.866	0.866	0.886	0.943	0.977	0.977	0.977	0.977	0.977	0.991	0.991	1.045	1.045	1.045	1.062	1.062	1.079	1.113	1.096
YPR101W	0.598	0.598	0.598	0.598	0.598	0.598	0.598	0.598	0.598	0.578	0.595	0.615	0.615	0.615	0.595	0.595	0.538	0.575	0.649	0.649	0.649	0.649	0.649	0.649	0.629	0.612	0.612	0.544	0.544	0.524	0.524	0.524	0.524	0.524	0.51	0.493	0.476	0.476	0.476	0.51	0.51	0.53	0.53	0.547	0.547	0.567	0.567	0.567	0.567
YNL289W	0.384	0.364	0.344	0.29	0.29	0.29	0.29	0.256	0.256	0.256	0.222	0.222	0.259	0.299	0.299	0.299	0.299	0.299	0.316	0.316	0.316	0.316	0.316	0.336	0.336	0.336	0.356	0.356	0.356	0.356	0.356	0.302	0.285	0.245	0.225	0.225	0.225	0.151	0.151	0.151	0.151	0.151	0.134	0.134	0.134	0.134	0.134	0.134	0.134
YKL155C	0.64	0.569	0.569	0.532	0.484	0.467	0.484	0.484	0.484	0.484	0.484	0.484	0.484	0.564	0.544	0.584	0.604	0.621	0.726	0.797	0.797	0.905	0.905	0.905	0.979	0.959	0.959	1.053	1.053	1.053	1.053	1.053	1.07	1.087	1.235	1.252	1.309	1.326	1.397	1.457	1.568	1.602	1.659	1.639	1.716	1.716	1.716	1.716	1.77
YNL212W	1.007	1.007	1.007	1.007	1.007	1.007	1.047	1.047	1.118	1.175	1.192	1.215	1.178	1.178	1.178	1.178	1.124	1.124	1.124	1.124	1.124	1.198	1.198	1.198	1.198	1.235	1.235	1.235	1.235	1.235	1.272	1.235	1.215	1.215	1.215	1.215	1.215	1.215	1.215	1.215	1.215	1.215	1.198	1.215	1.235	1.235	1.235	1.218	1.218
YER067W	1.294	1.294	1.294	1.294	1.314	1.314	1.388	1.439	1.439	1.456	1.456	1.456	1.49	1.618	1.655	1.655	1.729	1.823	1.823	1.84	1.84	1.84	1.84	1.84	1.857	1.877	1.928	2.039	2.039	2.039	2.039	2.022	2.022	2.042	2.102	2.136	2.136	2.153	2.136	2.153	2.153	2.153	2.153	2.153	2.17	2.17	2.17	2.17	2.153
YDL184C	2.018	2.001	2.001	2.018	2.018	2.018	2.126	2.234	2.234	2.234	2.234	2.234	2.214	2.214	2.214	2.214	2.234	2.251	2.251	2.234	2.234	2.254	2.214	2.214	2.231	2.211	2.248	2.248	2.248	2.248	2.248	2.231	2.231	2.214	2.197	2.18	2.163	2.163	2.163	2.109	2.109	2.109	2.089	2.069	2.069	2.029	1.995	1.75	1.733
YNL009W	1.389	1.389	1.335	1.284	1.267	1.156	1.156	1.156	1.102	1.082	1.096	1.096	1.096	1.096	1.096	1.116	1.116	1.116	1.133	1.133	1.133	1.116	1.116	1.116	1.116	1.116	1.116	1.116	1.133	1.15	1.15	1.07	1.07	1.07	1.05	1.07	1.027	0.99	0.99	0.99	0.99	0.95	0.95	0.95	0.93	0.93	0.822	0.822	0.822
YLR409C	1.016	1.036	1.036	1.036	1.036	1.076	1.076	1.076	1.076	1.076	1.076	1.076	1.076	1.076	1.076	1.076	1.056	1.036	1.036	1.036	1.036	1.036	1.036	1.036	1.036	1.036	1.036	1.036	1.019	1.019	1.002	0.982	0.982	0.982	0.962	0.945	0.945	0.945	0.945	0.945	0.962	0.962	0.962	0.962	0.962	0.945	0.945	0.945	0.945
YDR519W	0.527	0.527	0.527	0.527	0.527	0.527	0.527	0.544	0.544	0.544	0.544	0.544	0.544	0.544	0.544	0.544	0.544	0.578	0.578	0.578	0.578	0.578	0.598	0.598	0.581	0.581	0.581	0.581	0.581	0.581	0.581	0.581	0.581	0.581	0.581	0.581	0.601	0.601	0.601	0.601	0.601	0.601	0.601	0.601	0.601	0.601	0.601	0.601	0.601
YJL127C	0.991	0.991	0.991	0.991	1.008	1.122	1.227	1.264	1.284	1.335	1.335	1.386	1.386	1.423	1.44	1.517	1.659	1.659	1.659	1.659	1.659	1.659	1.659	1.659	1.682	1.901	1.995	1.995	1.955	1.955	1.975	1.975	1.975	1.975	1.992	1.941	1.941	1.975	1.975	1.975	2.08	2.08	2.063	2.063	2.063	2.063	2.063	2.063	2.08
YJL104W	0.433	0.433	0.453	0.473	0.564	0.584	0.584	0.601	0.601	0.601	0.621	0.621	0.621	0.621	0.604	0.621	0.638	0.638	0.638	0.638	0.638	0.638	0.638	0.638	0.638	0.638	0.621	0.621	0.621	0.621	0.621	0.621	0.621	0.621	0.621	0.621	0.621	0.621	0.621	0.621	0.621	0.621	0.601	0.601	0.584	0.584	0.584	0.584	0.584
YNL305C	4.133	4.133	4.116	4.099	4.099	4.099	3.954	3.883	3.883	3.883	3.883	3.886	3.886	3.886	3.886	3.886	3.886	3.886	3.886	3.886	3.886	3.869	3.869	3.886	3.886	3.886	3.886	3.792	3.792	3.792	3.775	3.775	3.738	3.738	3.681	3.53	3.513	3.433	3.413	3.393	3.248	3.248	3.248	3.248	3.231	2.451	1.956	1.882	1.882
YFR001W	0	0	0	0	0	0	0	0	0	0	0	0	0	0	0	0	0	0	0	0	0	0	0	0	0	0	0	0	0	0	0	0	0	0	0	0	0	0	0	0	0	0	0	0	0	0	0	0	0
YDL022W	0.493	0.493	0.493	0.493	0.439	0.439	0.439	0.439	0.439	0.439	0.439	0.459	0.476	0.459	0.459	0.459	0.499	0.499	0.519	0.536	0.553	0.573	0.553	0.553	0.553	0.553	0.553	0.553	0.493	0.493	0.493	0.493	0.493	0.493	0.473	0.473	0.473	0.473	0.473	0.473	0.453	0.453	0.453	0.453	0.453	0.453	0.433	0.433	0.433
YBR014C	0.393	0.393	0.393	0.393	0.393	0.413	0.447	0.447	0.447	0.447	0.43	0.43	0.41	0.41	0.41	0.41	0.41	0.41	0.41	0.41	0.41	0.353	0.336	0.336	0.336	0.336	0.356	0.356	0.356	0.356	0.336	0.282	0.282	0.282	0.282	0.282	0.282	0.265	0.265	0.265	0.265	0.245	0.245	0.228	0.228	0.208	0.168	0.185	0.185
YOR159C	0.171	0.171	0.171	0.171	0.191	0.191	0.248	0.305	0.305	0.322	0.322	0.342	0.359	0.359	0.359	0.439	0.479	0.479	0.513	0.513	0.513	0.513	0.533	0.55	0.57	0.627	0.627	0.627	0.647	0.704	0.704	0.704	0.704	0.724	0.744	0.744	0.744	0.744	0.744	0.744	0.744	0.744	0.744	0.744	0.744	0.744	0.744	0.727	0.747
YBR200W	0.302	0.302	0.302	0.302	0.302	0.302	0.302	0.302	0.285	0.265	0.265	0.265	0.265	0.265	0.265	0.265	0.265	0.265	0.265	0.265	0.265	0.265	0.265	0.265	0.265	0.265	0.265	0.265	0.265	0.265	0.265	0.245	0.245	0.208	0.188	0.188	0.188	0.188	0.171	0.171	0.171	0.117	0.117	0.097	0.097	0.097	0.097	0.097	0.097
YOR047C	0.726	0.726	0.726	0.726	0.766	0.857	0.877	0.877	0.877	0.931	0.931	0.951	0.951	1.008	1.008	1.028	1.028	1.008	1.008	1.008	0.988	0.988	0.988	0.988	0.988	1.008	1.008	1.045	1.045	1.045	1.045	1.045	1.045	1.065	1.099	1.082	1.082	1.082	1.082	1.062	1.082	1.099	1.156	1.247	1.264	1.264	1.264	1.264	1.264
YDR333C	0.307	0.273	0.165	0.165	0.165	0.165	0.165	0.111	0.074	0.057	0.057	0.057	0.057	0.057	0.057	0.057	0.057	0.037	0.057	0.114	0.353	0.353	0.353	0.393	0.815	1.362	1.362	1.55	1.55	1.55	1.721	1.741	1.741	1.818	1.895	1.895	1.969	2.003	2.003	2.06	2.06	2.06	2.111	2.151	2.168	2.168	2.168	2.185	2.202
YJL085W	0.279	0.279	0.339	0.416	0.416	0.487	0.487	0.487	0.487	0.487	0.487	0.487	0.487	0.524	0.584	0.709	0.709	0.709	0.709	0.709	0.709	0.729	0.729	0.729	0.729	0.729	0.729	0.729	0.729	0.729	0.749	0.766	0.766	0.766	0.769	0.769	0.769	0.769	0.769	0.769	0.769	0.769	0.769	0.769	0.769	0.769	0.769	0.769	0.769
YIL143C	1.623	1.643	1.663	1.663	1.68	1.68	1.697	1.697	1.697	1.697	1.697	1.717	1.717	1.717	1.754	1.754	1.754	1.774	1.774	1.794	1.794	1.794	1.794	1.794	1.774	1.774	1.774	1.774	1.774	1.774	1.774	1.774	1.774	1.74	1.74	1.74	1.74	1.74	1.74	1.74	1.74	1.74	1.74	1.74	1.74	1.74	1.723	1.723	1.723
YOR073W	0.185	0.165	0.165	0.165	0.165	0.165	0.165	0.165	0.165	0.165	0.165	0.205	0.225	0.262	0.262	0.279	0.279	0.299	0.299	0.299	0.299	0.299	0.299	0.299	0.336	0.336	0.336	0.336	0.336	0.336	0.336	0.336	0.336	0.336	0.336	0.336	0.336	0.336	0.336	0.336	0.336	0.336	0.336	0.356	0.356	0.356	0.356	0.376	0.413
YFR005C	1.972	1.972	1.972	1.952	1.969	1.969	1.969	2.009	2.026	2.046	2.046	2.046	2.097	2.077	2.077	2.094	2.094	2.094	2.094	2.094	2.077	2.077	2.04	2.04	2.04	2.04	1.963	1.855	1.835	1.835	1.835	1.835	1.835	1.815	1.815	1.815	1.798	1.815	1.781	1.781	1.781	1.781	1.781	1.781	1.801	1.801	1.801	1.801	1.747
YIL005W	0.495	0.495	0.495	0.438	0.438	0.438	0.438	0.438	0.438	0.438	0.438	0.327	0.307	0.324	0.324	0.324	0.324	0.324	0.324	0.287	0.287	0.287	0.327	0.327	0.327	0.29	0.273	0.293	0.31	0.31	0.31	0.31	0.33	0.35	0.37	0.37	0.37	0.37	0.37	0.37	0.37	0.353	0.353	0.353	0.353	0.336	0.319	0.319	0.319
YDR045C	0.342	0.325	0.325	0.382	0.436	0.453	0.453	0.453	0.453	0.436	0.436	0.436	0.453	0.473	0.493	0.53	0.53	0.547	0.547	0.547	0.547	0.584	0.584	0.584	0.584	0.584	0.584	0.564	0.564	0.564	0.564	0.564	0.564	0.564	0.564	0.564	0.547	0.547	0.547	0.547	0.547	0.547	0.53	0.53	0.53	0.53	0.53	0.567	0.567
YGL130W	0.319	0.356	0.433	0.453	0.487	0.641	0.641	0.641	0.641	0.641	0.641	0.621	0.621	0.675	0.803	0.803	0.803	0.803	0.911	0.894	0.894	0.914	0.914	0.914	0.914	0.971	1.102	1.173	1.173	1.173	1.153	1.153	1.17	1.17	1.204	1.204	1.241	1.315	1.315	1.349	1.474	1.474	1.474	1.474	1.474	1.474	1.474	1.508	1.505
YMR300C	0.441	0.461	0.478	0.495	0.495	0.495	0.495	0.495	0.495	0.495	0.495	0.495	0.515	0.592	0.646	0.646	0.646	0.646	0.646	0.646	0.646	0.646	0.626	0.666	0.666	0.666	0.683	0.683	0.683	0.683	0.683	0.703	0.686	0.706	0.706	0.723	0.723	0.723	0.723	0.723	0.74	0.76	0.76	0.777	0.777	0.777	0.777	0.777	0.794
YGL004C	0.333	0.421	0.538	0.555	0.555	0.555	0.555	0.575	0.575	0.575	0.575	0.575	0.575	0.575	0.592	0.572	0.572	0.572	0.572	0.592	0.592	0.592	0.609	0.649	0.649	0.649	0.649	0.649	0.649	0.649	0.669	0.689	0.689	0.689	0.689	0.689	0.689	0.669	0.669	0.669	0.706	0.706	0.706	0.706	0.706	0.706	0.723	0.723	0.723
YKR044W	0.666	0.666	0.686	0.706	0.706	0.706	0.743	0.777	0.794	0.794	0.794	0.814	0.814	0.868	0.922	0.942	0.942	0.942	0.942	0.959	0.979	0.979	0.999	0.999	0.999	0.999	0.999	0.999	0.999	0.979	0.979	0.979	0.979	0.979	0.979	0.979	0.979	0.979	0.979	0.979	0.979	0.979	0.979	0.979	0.962	0.962	0.962	0.942	0.925
YGL060W	0.402	0.402	0.402	0.462	0.462	0.462	0.462	0.462	0.462	0.425	0.405	0.405	0.405	0.405	0.442	0.513	0.533	0.533	0.59	0.809	0.829	0.883	0.883	0.883	0.9	0.92	0.92	0.92	0.92	0.92	0.937	0.957	0.957	0.957	0.957	0.957	0.957	0.977	0.977	0.994	1.051	1.119	1.119	1.21	1.21	1.227	1.247	1.247	1.247
YPR049C	0.518	0.518	0.558	0.666	1.147	1.235	1.286	1.286	1.303	1.32	1.32	1.32	1.411	1.391	1.391	1.391	1.391	1.391	1.391	1.391	1.391	1.391	1.391	1.371	1.371	1.371	1.496	1.516	1.516	1.516	1.516	1.533	1.533	1.533	1.533	1.533	1.553	1.553	1.553	1.553	1.573	1.553	1.553	1.553	1.553	1.553	1.553	1.553	1.55
YNL322C	9.952	9.915	9.932	9.932	9.932	9.932	9.915	9.915	9.915	9.676	9.506	9.506	9.469	9.469	9.293	9.06	9.04	8.5	8.136	8.119	8.119	8.119	8.102	8.102	8.008	8.008	6.994	6.664	6.644	6.229	6.169	6.129	6.129	5.705	5.668	5.651	5.634	5.082	5.011	4.616	3.728	3.54	3.449	3.432	3.432	3.432	3.338	3.338	2.273
YML095C	0.296	0.296	0.296	0.296	0.219	0.219	0.219	0.202	0.202	0.202	0.202	0.202	0.182	0.182	0.182	0.182	0.182	0.182	0.182	0.182	0.182	0.182	0.182	0.148	0.148	0.131	0.185	0.242	0.242	0.319	0.538	0.538	0.538	0.555	0.555	0.609	0.629	0.629	0.629	0.72	0.703	0.703	0.72	0.72	0.72	0.72	0.74	0.76	0.76
YBR103W	0.251	0.251	0.285	0.45	0.45	0.45	0.45	0.521	0.538	0.535	0.569	0.569	0.609	0.609	0.609	0.643	0.663	0.76	0.76	0.78	0.834	0.834	0.854	0.854	0.854	0.854	0.891	0.979	0.999	0.999	0.999	1.019	1.059	1.099	1.099	1.136	1.136	1.173	1.173	1.213	1.213	1.213	1.213	1.213	1.23	1.23	1.23	1.23	1.23
YDR100W	0.271	0.271	0.271	0.231	0.214	0.194	0.174	0.194	0.194	0.194	0.194	0.194	0.194	0.194	0.194	0.194	0.174	0.134	0.151	0.151	0.151	0.151	0.151	0.151	0.151	0.151	0.151	0.151	0.151	0.151	0.131	0.131	0.131	0.131	0.131	0.131	0.131	0.131	0.131	0.114	0.094	0.094	0.094	0.094	0.094	0.094	0.094	0.094	0.094
YMR032W	1.83	1.83	1.83	1.83	1.847	1.847	1.847	1.847	1.79	1.79	1.753	1.753	1.753	1.702	1.702	1.58	1.543	1.543	1.597	1.577	1.577	1.577	1.577	1.577	1.523	1.503	1.503	1.503	1.429	1.409	1.429	1.372	1.355	1.355	1.355	1.298	1.298	1.281	1.247	1.247	1.247	1.247	1.173	1.173	1.136	1.059	1.002	1.002	1.002
YDL033C	1.918	1.918	1.918	1.972	1.972	1.972	1.972	1.972	1.972	1.972	1.972	1.972	1.992	1.992	1.992	2.009	2.08	2.08	2.08	2.08	2.08	2.08	2.097	2.097	2.097	2.097	2.097	2.097	2.097	2.097	2.077	2.094	2.094	2.094	2.094	2.094	2.094	2.114	2.114	2.097	2.097	2.097	2.097	2.114	2.114	2.097	2.097	2.097	2.08
YGR071C	0.379	0.325	0.265	0.302	0.319	0.339	0.359	0.339	0.339	0.322	0.322	0.339	0.356	0.356	0.356	0.356	0.373	0.373	0.373	0.373	0.373	0.373	0.373	0.373	0.373	0.373	0.393	0.393	0.393	0.393	0.393	0.373	0.373	0.393	0.393	0.47	0.47	0.51	0.51	0.51	0.493	0.493	0.51	0.51	0.51	0.493	0.493	0.493	0.513
YHL034C	0.305	0.305	0.305	0.305	0.305	0.305	0.305	0.322	0.322	0.322	0.322	0.322	0.322	0.322	0.322	0.322	0.322	0.322	0.305	0.305	0.305	0.305	0.265	0.245	0.245	0.228	0.228	0.208	0.208	0.208	0.208	0.208	0.188	0.188	0.188	0.188	0.188	0.188	0.171	0.171	0.171	0.171	0.171	0.171	0.151	0.151	0.151	0.151	0.151
YJR043C	0.84	0.786	0.766	0.766	0.632	0.615	0.595	0.595	0.595	0.578	0.481	0.421	0.421	0.421	0.421	0.421	0.367	0.367	0.367	0.367	0.31	0.31	0.293	0.276	0.276	0.259	0.242	0.242	0.242	0.182	0.182	0.182	0.182	0.182	0.182	0.165	0.165	0.165	0.131	0.131	0.131	0.131	0.131	0.131	0.131	0.131	0.131	0.131	0.111
YLR010C	0.565	0.565	0.545	0.545	0.468	0.351	0.291	0.291	0.291	0.291	0.291	0.291	0.291	0.291	0.291	0.291	0.291	0.291	0.291	0.291	0.291	0.177	0.234	0.214	0.214	0.214	0.214	0.177	0.157	0.157	0.174	0.174	0.174	0.194	0.194	0.194	0.194	0.194	0.214	0.214	0.194	0.174	0.174	0.174	0.174	0.282	0.336	0.336	0.336
YJL042W	1.369	1.369	1.369	1.241	1.258	1.258	1.258	1.258	1.258	1.258	1.047	0.959	0.976	0.976	0.976	0.976	0.959	0.905	0.871	0.871	0.854	0.854	0.854	0.854	0.854	0.74	0.663	0.663	0.663	0.703	0.703	0.703	0.703	0.723	0.703	0.703	0.683	0.646	0.68	0.663	0.683	0.683	0.683	0.683	0.683	0.683	0.683	0.703	0.683
YMR213W	0.259	0.359	0.359	0.359	0.359	0.379	0.416	0.416	0.436	0.419	0.419	0.419	0.416	0.416	0.416	0.47	0.47	0.47	0.487	0.487	0.541	0.541	0.541	0.541	0.541	0.541	0.541	0.541	0.541	0.541	0.521	0.575	0.575	0.575	0.575	0.575	0.575	0.558	0.558	0.595	0.632	0.723	0.723	0.723	0.723	0.723	0.74	0.74	0.811
YDL179W	2.058	2.058	2.078	2.095	2.095	2.078	2.078	2.078	2.095	2.112	2.394	2.451	2.451	2.451	2.488	2.488	2.488	2.488	2.488	2.505	2.505	2.505	2.508	2.508	2.508	2.508	2.562	2.582	2.602	2.602	2.622	2.622	2.622	2.639	2.639	2.639	2.659	2.659	2.659	2.659	2.659	2.659	2.696	2.679	2.679	2.679	2.585	2.477	2.46
YDR260C	0.617	0.654	0.654	0.725	0.742	0.742	0.742	0.779	0.83	0.833	0.833	0.85	0.85	0.85	0.85	0.887	0.978	0.995	1.012	1.069	1.069	1.069	1.069	1.069	1.103	1.103	1.103	1.12	1.12	1.1	1.117	1.137	1.137	1.137	1.171	1.208	1.208	1.268	1.305	1.325	1.325	1.345	1.345	1.345	1.345	1.345	1.345	1.362	1.342
YPL083C	0.168	0.168	0.168	0.168	0.188	0.188	0.168	0.168	0.168	0.208	0.208	0.225	0.245	0.245	0.245	0.245	0.245	0.262	0.262	0.262	0.262	0.262	0.262	0.245	0.245	0.245	0.245	0.268	0.268	0.268	0.268	0.288	0.288	0.345	0.345	0.345	0.345	0.385	0.422	0.422	0.422	0.439	0.439	0.439	0.439	0.439	0.439	0.439	0.439
YOR044W	0.581	0.581	0.581	0.581	0.581	0.581	0.581	0.581	0.564	0.564	0.564	0.564	0.564	0.564	0.564	0.564	0.564	0.564	0.564	0.564	0.564	0.564	0.564	0.564	0.564	0.564	0.49	0.493	0.473	0.473	0.473	0.473	0.456	0.456	0.456	0.456	0.456	0.456	0.456	0.436	0.399	0.379	0.322	0.322	0.322	0.322	0.339	0.339	0.339
YGL221C	0.333	0.279	0.279	0.279	0.279	0.296	0.296	0.296	0.427	0.427	0.427	0.427	0.427	0.427	0.427	0.498	0.663	0.737	0.754	0.771	0.808	0.808	0.808	0.808	0.825	0.788	0.808	0.808	0.808	0.933	1.095	1.095	1.095	1.095	1.095	1.115	1.155	1.155	1.155	1.155	1.272	1.42	1.42	1.44	1.44	1.44	1.44	1.46	1.534
YGR124W	1.3	1.3	1.3	1.28	1.28	1.26	1.26	1.189	1.189	1.03	0.922	0.831	0.814	0.72	0.72	0.72	0.66	0.657	0.657	0.677	0.677	0.677	0.677	0.677	0.677	0.62	0.532	0.387	0.364	0.384	0.401	0.401	0.401	0.435	0.489	0.506	0.523	0.523	0.543	0.543	0.56	0.56	0.58	0.6	0.674	0.674	0.785	0.899	0.899
YMR287C	0.626	0.626	0.683	0.683	0.683	0.717	0.717	0.717	0.717	0.734	0.734	0.734	0.697	0.697	0.697	0.697	0.697	0.697	0.714	0.697	0.697	0.697	0.697	0.606	0.572	0.535	0.515	0.549	0.569	0.643	0.643	0.643	0.754	0.754	0.754	0.754	0.754	0.794	0.968	0.988	0.988	1.005	0.988	0.968	0.971	1.042	1.042	1.042	1.042
YOR111W	0.857	0.82	0.82	0.8	0.8	0.8	0.763	0.763	0.743	0.743	0.723	0.703	0.703	0.723	0.723	0.74	0.74	0.74	0.76	0.76	0.68	0.68	0.643	0.643	0.626	0.626	0.626	0.643	0.643	0.663	0.663	0.663	0.683	0.683	0.666	0.72	0.72	0.72	0.72	0.72	0.72	0.72	0.74	0.74	0.74	0.74	0.74	0.612	0.592
YNR041C	0.461	0.461	0.515	0.632	0.649	0.649	0.649	0.649	0.649	0.649	0.649	0.686	0.703	0.723	0.723	0.723	0.723	0.723	0.723	0.74	0.76	0.854	0.854	0.894	0.894	0.894	0.945	0.945	0.945	0.945	0.985	0.985	1.002	1.039	1.096	1.096	1.096	1.113	1.113	1.113	1.113	1.113	1.093	1.113	1.113	1.113	1.113	1.113	1.113
YOL114C	1.087	1.07	1.05	1.05	1.05	1.03	1.03	1.03	1.013	0.996	1.013	1.013	1.013	1.013	1.013	1.013	0.996	0.979	0.979	0.959	0.959	0.959	0.959	0.959	0.959	0.959	0.959	0.803	0.786	0.786	0.729	0.729	0.729	0.607	0.53	0.547	0.53	0.513	0.513	0.513	0.513	0.564	0.672	0.743	0.8	0.817	0.837	0.854	0.891
YBR142W	0.871	0.871	0.891	0.965	0.965	0.965	0.999	0.999	0.999	0.999	0.999	0.999	0.999	0.999	0.999	0.999	1.016	0.996	0.996	1.016	1.039	1.11	1.127	1.127	1.127	1.127	1.127	1.127	1.127	1.144	1.181	1.181	1.181	1.181	1.218	1.218	1.238	1.238	1.238	1.238	1.218	1.218	1.218	1.218	1.218	1.218	1.218	1.218	1.238
YML081W	3.311	3.291	3.234	3.217	3.217	3.217	3.217	3.217	3.217	3.217	3.217	3.106	3.038	3.018	2.998	2.762	2.657	2.498	2.444	2.384	2.27	2.233	2.233	2.213	2.213	2.125	2.085	2.085	2.085	2.085	2.031	1.72	1.72	1.72	1.72	1.7	1.7	1.68	1.66	1.643	1.643	1.643	1.643	1.643	1.623	1.546	1.546	1.264	1.247
YDR089W	0.775	0.775	0.775	0.775	0.775	0.775	0.755	0.775	0.795	0.815	0.815	0.815	0.815	0.815	0.815	0.815	0.815	0.815	0.815	0.815	0.798	0.815	0.875	0.875	0.912	0.912	0.912	0.912	0.912	0.912	0.932	0.952	0.969	0.949	0.949	0.969	1.003	1.077	1.077	1.077	1.094	1.111	1.111	1.111	1.148	1.202	1.219	1.219	1.219
YJL031C	1.138	1.081	1.081	1.064	1.064	1.098	1.098	1.138	1.118	1.135	1.135	1.135	1.078	0.984	0.984	0.944	0.944	0.927	0.927	0.927	0.944	0.944	0.964	0.964	0.964	0.964	0.964	0.961	0.887	0.887	0.87	0.87	0.836	0.836	0.819	0.819	0.819	0.839	0.728	0.714	0.714	0.694	0.711	0.603	0.563	0.563	0.543	0.526	0.526
YMR043W	0.259	0.259	0.259	0.276	0.276	0.276	0.276	0.276	0.276	0.276	0.276	0.276	0.296	0.333	0.35	0.35	0.35	0.35	0.35	0.35	0.35	0.39	0.39	0.39	0.39	0.427	0.427	0.444	0.444	0.444	0.444	0.461	0.481	0.481	0.481	0.481	0.481	0.481	0.481	0.501	0.501	0.501	0.501	0.501	0.501	0.521	0.541	0.541	0.541
YGR205W	0.88	0.86	0.877	0.877	0.877	0.877	0.877	0.877	0.877	0.877	0.877	0.877	0.877	0.897	0.914	0.914	0.914	0.914	0.914	0.914	0.911	0.891	0.891	0.891	0.891	0.891	0.891	0.911	0.911	0.911	0.911	0.911	0.911	0.911	0.874	0.874	0.854	0.854	0.837	0.837	0.783	0.763	0.763	0.763	0.763	0.763	0.763	0.763	0.763
YAL032C	0.365	0.345	0.345	0.345	0.345	0.345	0.345	0.345	0.402	0.402	0.402	0.402	0.402	0.402	0.402	0.365	0.368	0.368	0.368	0.368	0.368	0.368	0.348	0.368	0.368	0.368	0.368	0.368	0.368	0.388	0.388	0.388	0.408	0.505	0.656	0.73	0.77	0.824	0.824	0.824	0.824	0.841	0.841	0.878	0.878	0.878	0.878	0.878	0.878
YDL017W	0.168	0.168	0.168	0.188	0.205	0.205	0.205	0.407	0.407	0.444	0.444	0.444	0.444	0.444	0.444	0.444	0.444	0.444	0.464	0.524	0.524	0.652	0.652	0.652	0.652	0.652	0.692	0.692	0.709	0.709	0.709	0.709	0.709	0.709	0.709	0.763	0.78	0.78	0.78	0.797	0.797	0.817	0.834	0.834	0.834	0.834	0.851	0.948	0.928
YLR213C	4.155	4.155	4.155	4.135	4.135	4.118	4.118	4.118	4.098	4.098	4.098	4.098	4.098	4.098	4.098	3.97	3.97	3.325	3.18	2.938	2.898	2.898	2.878	2.841	2.807	2.673	2.673	2.525	2.417	2.417	2.397	2.397	2.36	2.36	2.32	2.283	2.283	2.249	2.192	2.152	2.132	1.99	1.973	1.973	1.973	1.973	1.714	1.66	1.623
YOR326W	0.885	0.885	0.885	0.925	0.942	0.999	1.036	1.07	1.147	1.321	1.321	1.341	1.478	2.139	2.958	2.958	2.958	2.978	3.288	3.678	3.718	3.718	3.718	3.735	3.752	3.786	3.786	3.837	3.854	3.854	3.874	3.874	3.874	3.874	3.874	3.874	3.894	3.914	4.028	4.417	4.417	4.497	4.514	4.514	4.494	4.511	4.511	4.528	4.565
YNL243W	0.114	0.114	0.114	0.114	0.094	0.094	0.094	0.094	0.094	0.094	0.094	0.094	0.074	0.074	0.074	0.074	0.074	0.074	0.074	0.074	0.074	0.074	0.074	0.074	0.074	0.057	0.04	0.04	0.02	0.02	0.02	0.02	0.02	0.02	0.02	0.02	0.02	0.02	0.02	0.02	0.02	0.02	0.02	0.02	0.02	0.02	0.02	0.02	0.02
YGL164C	0.427	0.427	0.427	0.427	0.427	0.427	0.447	0.447	0.447	0.447	0.504	0.524	0.541	0.595	0.595	0.595	0.612	0.612	0.672	0.712	0.712	0.712	0.695	0.712	0.712	0.712	0.712	0.712	0.695	0.695	0.695	0.678	0.678	0.678	0.715	0.749	0.749	0.786	0.786	0.786	0.786	0.786	0.786	0.786	0.766	0.766	0.766	0.766	0.766
YDR429C	1.084	1.084	1.104	1.104	1.104	1.104	1.104	1.104	1.104	1.104	1.124	1.144	1.144	1.144	1.178	1.178	1.178	1.195	1.178	1.178	1.178	1.178	1.195	1.252	1.252	1.252	1.252	1.235	1.218	1.218	1.218	1.255	1.255	1.255	1.255	1.255	1.218	1.218	1.201	1.201	1.201	1.201	1.201	1.201	1.201	1.218	1.218	1.218	1.218
YGL194C	0.362	0.362	0.362	0.362	0.362	0.362	0.362	0.345	0.345	0.345	0.345	0.345	0.345	0.385	0.385	0.385	0.385	0.425	0.462	0.502	0.502	0.502	0.522	0.522	0.522	0.522	0.522	0.522	0.522	0.522	0.522	0.522	0.522	0.522	0.522	0.485	0.485	0.485	0.485	0.485	0.485	0.465	0.465	0.465	0.465	0.465	0.482	0.482	0.482
YGL136C	0	0	0	0	0	0	0	0	0	0	0	0	0	0	0	0	0	0	0	0	0	0	0	0	0	0	0	0	0	0	0	0	0	0	0	0	0	0	0	0	0	0	0	0	0	0	0	0	0
YOR279C	0.876	0.876	0.876	0.876	0.876	0.822	0.885	0.885	0.885	0.97	0.97	0.99	0.99	0.987	0.987	1.007	1.007	1.007	1.01	1.121	1.121	1.141	1.195	1.195	1.215	1.215	1.215	1.215	1.195	1.215	1.215	1.235	1.235	1.272	1.272	1.272	1.272	1.292	1.272	1.292	1.292	1.312	1.312	1.312	1.352	1.352	1.386	1.386	1.386
YNL273W	0.441	0.441	0.441	0.441	0.441	0.458	0.438	0.438	0.438	0.438	0.438	0.438	0.438	0.512	0.569	0.882	1.252	1.252	1.272	1.272	1.363	1.363	1.363	1.42	1.42	1.477	1.494	1.494	1.494	1.494	1.494	1.534	1.619	1.619	1.656	1.656	1.673	1.673	1.69	1.69	1.71	1.835	1.835	1.835	1.835	1.835	1.835	1.815	1.835
YOR113W	0.526	0.526	0.526	0.526	0.526	0.526	0.526	0.526	0.526	0.526	0.577	0.648	0.765	0.765	0.802	0.802	0.87	0.89	0.89	0.964	0.964	0.964	0.964	0.964	0.964	0.964	0.964	0.964	0.964	0.964	0.964	0.964	0.984	1.041	1.078	1.098	1.098	1.098	1.115	1.115	1.115	1.115	1.115	1.135	1.155	1.155	1.172	1.172	1.172
YER113C	0.37	0.37	0.37	0.37	0.37	0.35	0.35	0.35	0.35	0.35	0.35	0.35	0.37	0.387	0.387	0.387	0.387	0.387	0.387	0.421	0.421	0.441	0.421	0.441	0.441	0.441	0.478	0.532	0.515	0.515	0.515	0.515	0.515	0.515	0.515	0.535	0.535	0.535	0.535	0.532	0.532	0.532	0.532	0.532	0.552	0.569	0.569	0.569	0.569
YNL046W	6.876	6.876	6.876	6.876	6.876	6.91	6.927	6.927	7.081	7.081	7.101	7.101	7.121	7.121	7.121	7.05	7.07	7.05	7.033	7.033	7.05	7.05	7.05	7.016	7.016	7.016	7.016	7.016	7.016	6.996	6.996	6.996	6.976	6.959	6.905	6.882	6.882	6.865	6.848	6.848	6.828	6.814	6.794	6.794	6.757	6.757	6.757	6.66	6.643
YLR026C	0.808	0.808	0.788	0.754	0.751	0.788	0.788	0.788	0.788	0.788	0.788	0.788	0.788	0.788	0.788	0.805	0.805	0.805	0.805	0.805	0.805	0.805	0.805	0.805	0.805	0.791	0.771	0.771	0.771	0.771	0.771	0.697	0.734	0.717	0.717	0.737	0.717	0.717	0.717	0.717	0.737	0.737	0.737	0.737	0.737	0.737	0.737	0.737	0.643
YMR257C	0.725	0.762	0.762	0.762	0.779	0.779	0.796	0.927	0.967	0.967	0.967	0.967	0.967	0.967	0.967	0.95	0.95	0.95	0.97	0.97	0.97	0.97	0.97	0.97	0.97	0.97	0.97	0.97	0.97	0.97	0.97	0.97	0.97	0.97	0.987	0.987	0.987	1.007	1.007	1.007	1.007	1.007	1.007	0.97	0.97	0.97	0.97	0.97	0.97
YPL017C	0.846	0.886	0.886	0.886	0.886	0.866	0.866	0.866	0.866	0.886	0.886	0.886	0.886	0.886	0.886	0.886	0.886	0.886	0.886	0.886	0.886	0.869	0.869	0.869	0.869	0.869	0.869	0.852	0.852	0.852	0.852	0.852	0.852	0.852	0.852	0.852	0.767	0.73	0.713	0.713	0.713	0.713	0.636	0.616	0.616	0.616	0.616	0.616	0.616
YMR071C	0.868	0.868	0.888	0.905	0.905	0.905	0.905	0.905	0.905	0.905	0.905	0.905	0.905	0.905	0.905	0.925	0.925	0.925	0.925	0.925	0.908	0.908	0.908	0.908	0.868	0.868	0.868	0.851	0.834	0.834	0.834	0.817	0.817	0.817	0.837	0.837	0.837	0.837	0.837	0.837	0.743	0.723	0.723	0.723	0.723	0.723	0.723	0.723	0.723
YLR439W	0.92	0.92	0.957	0.957	0.957	1.017	1.017	1.017	1.017	1.017	1.017	0.963	0.943	0.98	1.017	1.017	1.097	1.131	1.111	1.111	1.111	1.111	1.111	1.111	1.074	1.094	1.094	1.094	1.094	1.094	1.094	1.131	1.131	1.168	1.168	1.168	1.171	1.191	1.225	1.225	1.262	1.282	1.282	1.299	1.299	1.299	1.299	1.279	1.279
YJR063W	0.826	0.826	0.826	0.561	0.541	0.564	0.564	0.675	0.675	0.695	0.695	0.712	0.712	0.698	0.641	0.641	0.672	0.689	0.689	0.652	0.652	0.484	0.447	0.447	0.464	0.729	0.729	0.749	0.869	1.296	1.316	1.336	1.467	1.467	1.752	2.031	2.091	2.111	2.76	2.76	2.777	2.777	2.777	2.777	2.777	2.851	3.002	3.184	3.184
YML052W	0.02	0.02	0.02	0.02	0.02	0.02	0.02	0.02	0.02	0.02	0.02	0.02	0.02	0.02	0.02	0.037	0.037	0.037	0.037	0.037	0.037	0.037	0.037	0.037	0.037	0.037	0.037	0.037	0.037	0.037	0.017	0.017	0.017	0.017	0.017	0.017	0.017	0.017	0.017	0.017	0.017	0.017	0.034	0.034	0.034	0.034	0.034	0.034	0.034
YOR311C	0.287	0.287	0.287	0.287	0.307	0.29	0.31	0.31	0.327	0.327	0.327	0.327	0.327	0.327	0.327	0.327	0.327	0.327	0.327	0.327	0.327	0.327	0.327	0.327	0.31	0.31	0.31	0.31	0.31	0.31	0.31	0.31	0.31	0.29	0.29	0.29	0.29	0.29	0.29	0.29	0.307	0.307	0.307	0.29	0.29	0.29	0.307	0.307	0.273
YLR180W	3.049	2.955	2.955	2.972	2.901	2.901	2.901	2.901	2.841	2.824	2.494	2.173	2.19	2.173	2.173	2.156	2.156	2.079	2.059	2.005	1.948	1.948	1.339	0.9	0.806	0.806	0.806	0.86	0.988	0.988	0.988	0.988	0.988	1.008	0.991	0.991	0.874	0.911	0.891	0.891	0.891	0.874	0.874	0.854	0.854	0.854	0.857	0.914	0.914
YDR449C	0.844	0.844	0.807	0.807	0.807	0.827	0.861	0.901	0.901	0.901	0.901	0.941	0.941	0.955	0.955	0.955	0.955	0.955	0.955	0.958	0.958	0.958	0.958	0.958	0.958	0.975	0.975	0.975	0.975	0.975	0.935	0.915	0.915	0.915	0.898	0.918	0.918	0.898	0.898	0.898	0.898	0.878	0.898	0.915	0.915	0.915	0.915	0.915	0.835
YMR276W	0.891	0.891	0.871	0.871	0.871	0.817	1.033	1.033	1.053	1.07	1.07	1.107	1.423	1.423	1.562	1.599	1.633	1.67	1.67	1.65	1.65	1.65	1.744	1.801	1.801	1.855	1.875	1.875	1.875	1.875	1.875	1.875	1.875	1.875	1.875	1.875	1.858	1.875	1.855	1.98	2.105	2.105	2.105	2.162	2.162	2.142	2.142	2.142	2.142
YKR013W	7.12	7.12	7.1	7.1	7.151	7.151	7.1	7.1	7.086	7.083	7.066	7.066	7.066	7.066	7.046	7.086	7.103	7.103	7.049	7.032	7.032	6.873	6.893	6.808	6.828	6.723	6.706	6.706	6.592	6.592	6.572	6.572	6.498	6.478	6.032	5.699	5.699	5.699	5.699	5.699	5.682	5.665	5.597	5.597	5.463	5.463	5.463	5.463	5.463
YPR003C	0.86	0.86	0.86	0.86	0.86	0.86	0.86	0.86	0.86	0.88	0.9	0.937	0.937	0.937	0.937	0.937	0.937	0.937	0.897	0.897	0.877	0.877	0.877	0.897	0.88	0.897	0.897	0.914	0.931	0.931	0.931	0.951	0.971	0.971	0.971	0.971	0.971	0.971	0.971	0.971	0.971	0.971	0.971	0.971	0.971	0.971	0.971	0.971	0.971
YIL034C	0.476	0.476	0.496	0.653	0.71	0.761	0.795	0.795	0.795	0.795	0.832	0.957	0.957	0.957	0.957	0.957	0.994	0.974	1.028	1.045	1.119	1.119	1.119	1.119	1.119	1.136	1.136	1.156	1.156	1.156	1.156	1.156	1.156	1.173	1.173	1.173	1.173	1.173	1.173	1.173	1.207	1.281	1.281	1.301	1.301	1.301	1.318	1.318	1.318
YIL038C	1.068	1.085	1.085	1.085	1.068	1.74	1.74	1.74	1.74	1.74	1.794	1.794	1.811	1.811	1.831	1.831	1.831	1.831	1.831	1.871	1.888	1.905	1.905	1.905	1.905	1.905	1.885	1.885	1.962	2.019	2.019	2.019	2.036	2.036	2.036	2.036	2.036	2.036	2.036	2.036	2.019	2.019	1.962	1.962	2.002	2.002	1.999	2.019	2.019
YJR131W	1.891	1.911	1.911	1.874	1.874	1.911	1.928	2.039	2.127	2.127	2.127	2.164	2.164	2.164	2.164	2.164	2.184	2.184	2.184	2.201	2.198	2.215	2.215	2.198	2.198	2.215	2.215	2.215	2.215	2.178	2.178	2.144	2.127	2.127	2.107	2.107	2.11	2.13	2.13	2.147	2.167	2.167	2.167	2.167	2.167	2.167	2.167	2.167	2.167
YDR195W	2.827	2.827	2.827	2.827	2.827	2.827	2.827	2.827	2.807	2.807	2.807	2.807	2.787	2.787	2.699	2.665	2.665	2.628	2.608	2.608	2.608	2.434	2.451	2.414	2.397	2.437	2.437	2.437	2.437	2.437	2.4	2.4	2.4	2.343	2.363	2.363	2.346	2.346	2.309	2.292	2.292	2.292	2.292	2.292	2.292	2.275	2.275	2.127	2.11
YNL162W-A	0.693	0.727	0.727	0.727	0.767	0.841	0.841	0.841	0.858	0.858	0.858	0.858	0.929	0.929	0.929	0.997	0.997	1.017	1.017	0.997	0.997	1.011	1.011	1.028	1.028	1.028	1.028	1.028	1.028	1.028	1.028	1.065	1.065	1.065	1.065	1.065	1.062	1.099	1.099	1.099	1.116	1.116	1.116	1.116	1.116	1.099	1.119	1.116	1.136
YOL109W	0.037	0.037	0.037	0.037	0.037	0.037	0.037	0.037	0.037	0.037	0.037	0.037	0.037	0.037	0.037	0.037	0.037	0.037	0.037	0.037	0.037	0.037	0.037	0.037	0.037	0.037	0.037	0.037	0.037	0.037	0.037	0.037	0.037	0.037	0.037	0.037	0.037	0.037	0.037	0.037	0.037	0.037	0.037	0.037	0.037	0.037	0.017	0.017	0.017
YNL311C	1.01	1.07	1.121	1.232	1.232	1.249	1.303	1.266	1.266	1.323	1.303	1.303	1.337	1.337	1.374	1.391	1.465	1.525	1.525	1.525	1.488	1.525	1.565	1.565	1.565	1.565	1.565	1.565	1.565	1.582	1.582	1.619	1.619	1.602	1.622	1.625	1.625	1.625	1.551	1.551	1.551	1.534	1.534	1.534	1.534	1.514	1.514	1.531	1.531
YAL008W	0.638	0.561	0.524	0.487	0.487	0.487	0.487	0.487	0.487	0.453	0.436	0.436	0.439	0.499	0.499	0.499	0.499	0.499	0.496	0.496	0.476	0.476	0.476	0.476	0.456	0.456	0.439	0.439	0.456	0.533	0.533	0.533	0.533	0.513	0.476	0.61	0.61	0.664	0.664	0.664	0.664	0.681	0.701	0.701	0.701	0.721	0.721	0.721	0.815
YNL132W	0.461	0.444	0.444	0.444	0.444	0.37	0.37	0.276	0.242	0.222	0.222	0.222	0.222	0.222	0.205	0.205	0.205	0.168	0.111	0.091	0.034	0.017	0.017	0.017	0.017	0.017	0.017	0.017	0	0	0	0	0	0	0	0	0	0	0	0	0	0	0.08	0.08	0.08	0.08	0.08	0.1	0.1
YLR390W-A	1.824	1.79	1.753	1.733	1.528	1.394	1.289	1.232	1.232	1.232	1.232	1.232	1.232	1.232	1.232	1.232	1.212	0.979	0.731	0.674	0.674	0.657	0.472	0.455	0.475	0.475	0.458	0.387	0.296	0.296	0.296	0.296	0.316	0.316	0.316	0.316	0.313	0.324	0.446	0.429	0.449	0.466	0.543	0.526	0.526	0.546	0.566	0.6	0.617
YCR030C	0	0	0	0	0	0	0	0	0	0	0	0	0	0	0	0	0	0	0	0	0.017	0.017	0.017	0.017	0.017	0.034	0.034	0.034	0.034	0.088	0.088	0.088	0.088	0.145	0.29	0.29	0.29	0.29	0.29	0.307	0.307	0.341	0.361	0.395	0.395	0.395	0.395	0.395	0.415
YBR152W	0.412	0.429	0.429	0.429	0.429	0.429	0.429	0.56	0.56	0.577	0.651	0.651	0.651	0.651	0.634	0.634	0.634	0.668	0.688	0.833	0.833	0.833	0.853	0.853	0.853	0.853	0.87	0.887	0.887	0.907	0.944	0.961	0.961	0.961	1.063	1.046	1.046	1.046	1.066	1.066	1.066	1.049	1.052	1.106	1.106	1.106	1.106	1.106	1.106
YFL004W	1.065	1.065	1.048	1.048	1.065	1.065	1.065	1.065	1.065	1.065	1.065	1.028	1.008	1.008	1.008	1.008	1.008	1.028	1.028	1.028	0.974	0.957	0.9	0.9	0.9	0.9	0.9	0.92	0.974	0.991	0.991	0.991	0.991	0.991	0.954	0.974	0.991	0.991	1.011	1.011	1.011	1.011	1.028	1.008	1.008	1.008	0.991	0.991	0.9
YOL048C	1.965	1.965	1.965	1.905	1.905	1.643	1.478	1.444	1.444	1.444	1.444	1.444	1.313	1.293	1.299	1.359	1.359	1.359	1.396	1.396	1.396	1.396	1.396	1.359	1.251	1.251	1.154	1.117	1.279	1.49	1.49	1.664	1.664	1.664	1.664	1.701	1.76	1.891	2.133	2.17	2.17	2.17	2.17	2.13	2.13	2.13	2.207	2.207	2.227
YLR144C	0.478	0.475	0.455	0.455	0.455	0.495	0.569	0.993	0.993	1.013	1.013	1.013	1.013	1.138	1.138	1.155	1.155	1.155	1.155	1.155	1.155	1.266	1.394	1.508	1.508	1.508	1.508	1.508	1.525	1.599	1.619	1.639	1.659	1.676	1.693	1.693	1.693	1.693	1.693	1.693	1.693	1.727	1.727	1.727	1.727	1.727	1.727	1.727	1.727
YLR011W	1.878	1.861	1.844	1.844	1.844	1.844	1.827	1.827	1.827	1.827	1.756	1.759	1.759	1.759	1.722	1.722	1.722	1.705	1.685	1.685	1.665	1.594	1.574	1.574	1.591	1.591	1.591	1.591	1.591	1.534	1.534	1.534	1.406	1.386	1.349	1.281	1.124	1.087	1.067	1.05	1.05	1.013	0.919	0.805	0.788	0.771	0.754	0.754	0.754
YMR290C	0.908	0.908	0.908	0.908	0.908	0.908	0.908	0.908	0.908	0.925	0.925	0.925	0.925	0.925	0.891	0.837	0.854	0.854	0.817	0.746	0.729	0.729	0.712	0.746	0.743	0.743	0.743	0.743	0.76	0.76	0.76	0.76	0.76	0.76	0.683	0.683	0.683	0.683	0.683	0.666	0.589	0.572	0.572	0.629	0.629	0.629	0.663	0.683	0.683
YLR326W	0	0	0	0	0	0	0	0	0	0	0	0	0	0	0	0	0	0	0	0	0	0	0	0	0	0	0	0	0	0	0	0	0	0	0	0	0	0	0	0	0	0	0	0	0	0	0	0	0
YGR119C	0.908	0.928	0.945	0.928	0.911	0.911	0.911	0.911	0.891	0.891	0.891	0.888	0.888	0.888	0.908	0.888	0.888	0.922	0.902	0.902	0.902	0.902	0.902	0.885	0.922	0.902	0.902	0.902	0.902	0.902	0.902	0.902	0.902	0.902	0.902	0.885	0.885	0.885	0.885	0.885	0.885	0.885	0.885	0.885	0.885	0.885	0.885	0.885	0.774
YNL121C	2.277	2.277	2.186	1.788	1.754	1.754	1.649	1.632	1.598	1.43	1.41	1.373	1.319	1.319	1.319	1.302	1.302	1.302	1.302	1.302	1.302	1.302	1.302	1.285	1.285	1.285	1.265	1.248	1.1	1.063	1.063	1.063	1.063	1.063	1.043	1.043	1.043	1.026	1.006	0.815	0.815	0.815	0.815	0.815	0.815	0.735	0.715	0.695	0.658
YMR024W	0.632	0.672	0.726	0.726	0.726	0.726	0.726	0.766	0.766	0.766	0.803	0.803	0.823	0.823	0.823	0.823	0.84	0.894	0.948	0.965	0.985	0.985	0.985	0.985	0.985	1.005	1.059	1.059	1.079	1.079	1.079	1.079	1.079	1.099	1.099	1.099	1.099	1.119	1.119	1.119	1.119	1.136	1.136	1.136	1.176	1.213	1.287	1.287	1.324
YJR017C	1.887	1.904	1.938	2.032	2.069	2.089	2.089	2.066	2.046	2.086	2.154	2.154	2.205	2.205	2.262	2.333	2.35	2.35	2.384	2.438	2.421	2.421	2.421	2.421	2.515	2.532	2.532	2.583	2.603	2.603	2.62	2.62	2.657	2.691	2.731	2.748	2.768	2.768	2.748	2.748	2.748	2.694	2.674	2.694	2.694	2.731	2.731	2.731	2.731
YHR120W	0.609	0.609	0.609	0.609	0.609	0.609	0.609	0.609	0.609	0.629	0.612	0.632	0.632	0.632	0.632	0.632	0.649	0.686	0.686	0.703	0.76	0.76	0.777	0.777	0.777	0.777	0.777	0.777	0.777	0.777	0.757	0.757	0.757	0.757	0.774	0.791	0.791	0.791	0.791	0.808	0.808	0.771	0.771	0.771	0.771	0.771	0.771	0.717	0.717
YCR027C	0.168	0.168	0.168	0.168	0.168	0.168	0.168	0.168	0.168	0.168	0.205	0.225	0.225	0.225	0.225	0.225	0.225	0.225	0.225	0.225	0.225	0.222	0.222	0.222	0.222	0.222	0.222	0.222	0.168	0.165	0.145	0.145	0.145	0.145	0.145	0.145	0.168	0.168	0.168	0.188	0.188	0.205	0.225	0.299	0.333	0.333	0.35	0.367	0.407
YBR296C	0.151	0.131	0.131	0.131	0.131	0.131	0.131	0.131	0.131	0.151	0.151	0.151	0.151	0.151	0.171	0.188	0.188	0.188	0.188	0.188	0.188	0.188	0.188	0.188	0.188	0.188	0.188	0.188	0.208	0.208	0.208	0.208	0.208	0.225	0.225	0.225	0.225	0.225	0.225	0.225	0.185	0.185	0.185	0.202	0.239	0.239	0.239	0.293	0.347
YDL190C	1.408	1.408	1.408	1.462	1.462	1.499	1.499	1.516	1.604	1.604	1.604	1.604	1.604	1.604	1.604	1.604	1.604	1.604	1.604	1.604	1.604	1.621	1.621	1.621	1.584	1.584	1.584	1.564	1.544	1.544	1.544	1.544	1.544	1.527	1.527	1.408	1.408	1.408	1.408	1.388	1.388	1.388	1.197	1.14	1.12	1.103	1.103	1.103	1.103
YDL002C	0.99	0.99	1.01	1.01	1.01	1.01	1.01	1.01	1.027	1.047	1.047	1.047	1.047	1.047	1.047	1.047	1.115	1.115	1.115	1.115	1.115	1.152	1.135	1.135	1.135	1.135	1.155	1.155	1.155	1.155	1.155	1.155	1.155	1.155	1.155	1.155	1.155	1.175	1.195	1.195	1.175	1.175	1.175	1.175	1.195	1.195	1.195	1.175	1.175
YDR298C	0.037	0.037	0.077	0.097	0.211	0.211	0.211	0.211	0.211	0.211	0.211	0.211	0.211	0.248	0.322	0.322	0.322	0.322	0.322	0.322	0.359	0.413	0.413	0.413	0.45	0.467	0.487	0.487	0.487	0.487	0.504	0.558	0.635	0.635	0.635	0.652	0.652	0.692	0.709	0.709	0.709	0.729	0.786	0.877	0.877	0.894	0.988	1.079	1.139
YOL092W	0.624	0.692	0.692	0.712	0.749	0.766	0.766	0.766	0.746	0.746	0.746	0.746	0.726	0.726	0.726	0.743	0.703	0.703	0.703	0.723	0.743	0.743	0.743	0.743	0.743	0.797	0.945	0.965	0.982	0.982	0.982	0.982	0.982	0.982	0.982	0.982	0.982	0.982	0.982	0.982	0.982	0.982	0.999	0.999	1.039	1.039	1.039	1.039	1.039
YBR201C-A	1.318	1.318	1.318	1.318	1.301	1.301	1.301	1.264	1.227	1.071	1.051	0.994	0.994	0.994	0.934	0.934	0.914	0.894	0.874	0.874	0.874	0.8	0.783	0.783	0.783	0.783	0.783	0.709	0.692	0.689	0.689	0.689	0.689	0.689	0.689	0.652	0.615	0.598	0.598	0.578	0.578	0.578	0.578	0.541	0.541	0.521	0.521	0.521	0.501
YCR002C	0.777	0.777	0.777	0.777	0.757	0.814	0.902	0.902	0.902	0.919	0.939	0.939	0.939	0.939	0.939	0.939	0.905	0.905	0.922	0.939	0.939	0.993	1.013	1.05	1.09	1.09	1.09	1.09	1.09	1.09	1.09	1.09	1.161	1.215	1.215	1.215	1.215	1.215	1.215	1.195	1.212	1.212	1.212	1.229	1.229	1.229	1.229	1.209	1.289
YMR251W	0.502	0.502	0.519	0.593	0.63	0.63	0.63	0.65	0.667	0.758	0.991	0.991	0.991	1.008	1.185	1.256	1.273	1.347	1.347	1.347	1.387	1.387	1.404	1.404	1.424	1.424	1.461	1.404	1.404	1.404	1.421	1.418	1.435	1.657	1.657	1.856	1.856	1.893	1.893	1.893	1.893	1.893	1.91	1.91	1.91	1.89	1.89	1.907	1.907
YOR359W	1.102	1.102	1.102	1.102	1.042	1.042	1.042	1.042	1.042	1.042	1.022	1.002	1.002	1.002	0.982	0.999	0.979	0.979	0.979	0.979	0.979	0.945	0.945	0.962	0.942	0.962	0.982	0.965	0.965	0.948	0.948	0.928	0.894	0.874	0.857	0.857	0.803	0.769	0.769	0.769	0.769	0.752	0.712	0.78	0.78	0.8	0.8	0.8	0.8
YJL066C	1.702	1.682	1.696	1.696	1.773	1.756	1.756	1.739	1.699	1.699	1.699	1.699	1.699	1.699	1.699	1.699	1.699	1.699	1.682	1.682	1.739	1.645	1.645	1.631	1.594	1.56	1.526	1.526	1.546	1.452	1.452	1.452	1.452	1.432	1.452	1.415	1.415	1.358	1.358	1.358	1.264	1.247	1.267	1.287	1.415	1.378	1.449	1.449	1.466
YBR078W	0	0	0	0	0	0	0	0	0	0	0	0	0	0	0	0	0	0	0	0	0	0	0	0	0	0	0	0	0	0	0	0	0	0	0	0	0	0	0	0	0	0	0	0	0	0	0	0	0
YPL163C	0.803	0.803	0.803	0.803	0.803	0.84	0.894	0.911	0.914	0.914	0.914	0.914	0.914	0.914	0.914	0.857	0.877	0.877	0.877	0.877	0.84	0.84	0.84	0.86	0.86	0.86	0.86	0.86	0.86	0.86	0.86	0.86	0.86	0.86	0.86	0.86	0.843	0.843	0.843	0.823	0.843	0.86	0.86	0.877	0.877	0.877	0.877	0.914	0.914
YPR120C	0.054	0.054	0.054	0.054	0.054	0.054	0.074	0.074	0.091	0.091	0.091	0.091	0.091	0.091	0.091	0.091	0.091	0.091	0.091	0.091	0.091	0.091	0.091	0.091	0.091	0.091	0.108	0.108	0.108	0.108	0.108	0.108	0.108	0.108	0.108	0.108	0.108	0.108	0.108	0.108	0.108	0.108	0.108	0.108	0.108	0.108	0.108	0.108	0.148
YHR032W	1.004	1.004	1.004	1.004	0.984	1.004	1.004	1.004	1.004	1.004	1.004	0.987	0.987	0.987	0.97	0.97	0.933	0.822	0.711	0.714	0.714	0.714	0.714	0.714	0.714	0.714	0.714	0.714	0.714	0.714	0.714	0.714	0.714	0.677	0.677	0.617	0.546	0.529	0.529	0.529	0.512	0.512	0.512	0.512	0.512	0.512	0.512	0.492	0.492
YDR435C	1.141	1.141	1.158	1.158	1.158	1.158	1.158	1.158	1.158	1.158	1.158	1.158	1.175	1.175	1.158	1.158	1.195	1.229	1.246	1.246	1.246	1.246	1.246	1.169	1.169	1.357	1.545	1.545	1.545	1.579	1.596	1.616	1.616	1.599	1.599	1.599	1.656	1.764	2.017	2.054	2.128	2.344	2.344	2.344	2.364	2.364	2.364	2.475	2.646
YKL116C	0.966	0.946	0.946	1.003	1.02	1.06	1.023	1.023	1.023	1.06	1.06	1.06	1.06	1.06	0.949	1.003	1.003	1.02	1.02	1.077	1.077	1.077	1.077	1.097	1.151	1.151	1.245	1.245	1.302	1.302	1.339	1.507	1.507	1.49	1.49	1.49	1.49	1.49	1.47	1.45	1.45	1.433	1.433	1.433	1.433	1.416	1.413	1.41	1.586
YBR126C	1.525	1.525	1.505	1.505	1.505	1.505	1.454	1.454	1.454	1.477	1.514	1.514	1.571	1.588	1.679	1.645	1.645	1.77	1.77	1.787	1.804	1.787	1.787	1.804	1.784	1.784	1.747	1.747	1.764	1.764	1.744	1.798	1.812	1.812	1.812	1.778	1.778	1.778	1.744	1.747	1.747	1.747	1.73	1.676	1.71	1.585	1.847	1.847	1.847
YBL009W	1.287	1.287	1.287	1.344	1.361	1.361	1.361	1.361	1.361	1.361	1.361	1.341	1.341	1.361	1.361	1.361	1.378	1.418	1.418	1.418	1.418	1.418	1.418	1.418	1.418	1.418	1.418	1.418	1.398	1.378	1.307	1.307	1.307	1.307	1.307	1.307	1.307	1.307	1.307	1.307	1.29	1.29	1.29	1.29	1.29	1.29	1.29	1.29	1.27
YGL166W	1.105	1.105	1.105	1.105	1.105	1.105	1.088	1.088	1.105	1.125	1.125	1.142	1.142	1.142	1.142	1.142	1.142	1.125	1.125	1.068	1.051	1.048	1.048	1.048	1.048	1.048	1.048	1.048	1.048	1.048	1.048	1.048	1.048	1.048	1.048	1.048	1.048	1.011	1.011	0.994	0.994	0.994	0.994	0.974	0.974	0.974	0.974	0.974	0.974
YOR211C	0.216	0.233	0.233	0.253	0.333	0.333	0.333	0.333	0.353	0.353	0.353	0.373	0.373	0.373	0.373	0.356	0.39	0.407	0.407	0.407	0.407	0.424	0.424	0.424	0.424	0.424	0.458	0.458	0.478	0.478	0.478	0.495	0.512	0.512	0.512	0.512	0.512	0.512	0.529	0.529	0.529	0.629	0.686	0.686	0.686	0.686	0.686	0.686	0.686
YGR279C	0.219	0.219	0.219	0.219	0.219	0.202	0.202	0.202	0.202	0.202	0.202	0.202	0.202	0.202	0.202	0.202	0.165	0.148	0.148	0.131	0.131	0.131	0.131	0.131	0.131	0.131	0.131	0.131	0.131	0.131	0.131	0.131	0.131	0.131	0.131	0.131	0.131	0.131	0.111	0.111	0.111	0.111	0.111	0.111	0.111	0.111	0.111	0.111	0.111
YGL008C	0	0	0	0	0	0	0	0	0	0	0	0	0	0	0	0	0	0	0	0	0	0	0	0	0	0	0	0	0	0	0.02	0.02	0.02	0.02	0.02	0.02	0.02	0.02	0.02	0.02	0.02	0.02	0.02	0.02	0.02	0.02	0.02	0.02	0.02
YHR009C	0	0	0	0	0	0	0	0	0	0	0	0	0	0	0	0	0	0	0	0	0	0	0	0	0	0	0	0	0	0	0	0	0	0	0	0	0	0	0	0	0	0	0	0	0	0	0	0	0
YNL244C	3.059	3.039	3.039	3.022	3.022	2.883	2.883	2.883	2.849	2.849	2.849	2.849	2.812	2.812	2.562	2.457	2.386	2.386	2.386	2.386	2.329	2.329	1.877	1.74	1.632	1.484	1.464	1.464	1.151	0.946	0.946	0.929	0.929	0.912	0.912	0.912	0.912	0.724	0.684	0.664	0.624	0.624	0.624	0.607	0.607	0.607	0.57	0.57	0.14
YBR136W	1.514	1.514	1.534	1.554	1.554	1.554	1.554	1.574	1.574	1.574	1.54	1.54	1.574	1.537	1.537	1.571	1.443	1.443	1.463	1.409	1.517	1.52	1.52	1.708	1.691	1.691	1.708	1.708	1.688	1.839	1.819	1.839	1.859	1.933	1.933	2.044	2.024	2.024	2.041	2.004	2.021	2.021	2.038	2.038	2.126	2.126	2.126	2.126	2.126
YGL231C	0.356	0.356	0.356	0.322	0.302	0.319	0.319	0.319	0.299	0.316	0.376	0.376	0.376	0.396	0.396	0.396	0.379	0.359	0.359	0.376	0.376	0.376	0.376	0.376	0.376	0.416	0.376	0.376	0.376	0.376	0.376	0.376	0.45	0.45	0.45	0.45	0.45	0.47	0.47	0.47	0.51	0.51	0.51	0.51	0.51	0.51	0.55	0.641	0.715
YEL015W	0.979	0.979	0.979	0.979	0.979	0.979	0.999	1.056	1.178	1.3	1.411	1.411	1.431	1.451	1.451	1.468	1.468	1.468	1.468	1.485	1.505	1.562	1.562	1.579	1.579	1.596	1.65	1.721	1.721	1.721	1.721	1.721	1.721	1.721	1.758	1.775	1.792	1.809	1.809	1.809	1.809	1.809	1.826	1.826	1.809	1.826	1.826	1.826	1.809
YDR477W	0.908	0.888	0.871	0.871	0.837	0.871	0.871	0.888	0.797	0.763	0.726	0.706	0.686	0.646	0.626	0.626	0.643	0.697	1.079	1.079	1.193	1.193	1.193	1.193	1.193	1.193	1.23	1.324	1.324	1.324	1.324	1.304	1.341	1.378	1.449	1.489	1.489	1.523	1.583	1.583	1.603	1.603	1.603	1.603	1.586	1.586	1.586	1.586	1.586
YBR114W	1.599	1.599	1.599	1.599	1.599	1.599	1.599	1.599	1.599	1.599	1.599	1.599	1.599	1.619	1.619	1.619	1.619	1.619	1.619	1.619	1.619	1.599	1.525	1.491	1.491	1.491	1.491	1.454	1.454	1.374	1.357	1.269	1.269	1.269	1.269	1.269	1.252	1.144	1.127	1.144	1.124	1.144	1.144	1.144	1.144	1.144	1.144	1.144	1.144
YOR221C	0.533	0.533	0.533	0.553	0.553	0.553	0.553	0.573	0.573	0.573	0.593	0.593	0.593	0.593	0.593	0.593	0.613	0.613	0.633	0.633	0.724	0.838	0.838	0.838	0.838	0.838	0.855	0.855	0.855	0.855	0.875	0.875	0.895	0.912	0.932	0.932	0.932	0.932	0.952	0.952	0.952	0.952	0.952	0.952	0.952	0.972	0.972	0.972	0.992
YNL173C	0.401	0.401	0.401	0.401	0.37	0.353	0.316	0.316	0.336	0.47	0.47	0.53	0.889	0.872	0.872	0.892	0.892	0.892	0.892	0.892	0.835	0.946	0.946	1.043	1.151	1.151	1.151	1.151	1.171	1.191	1.171	1.191	1.191	1.191	1.191	1.251	1.351	1.915	2.18	2.271	2.271	2.254	2.408	2.664	2.664	2.821	3.071	3.273	3.29
YNL229C	1.246	1.263	1.263	1.263	1.28	1.297	1.337	1.371	1.431	1.431	1.431	1.411	1.377	1.377	1.36	1.36	1.36	1.411	1.482	1.519	1.536	1.536	1.536	1.519	1.519	1.519	1.499	1.516	1.516	1.516	1.516	1.516	1.516	1.516	1.516	1.516	1.516	1.516	1.516	1.516	1.516	1.496	1.496	1.496	1.496	1.496	1.496	1.479	1.479
YJR116W	1.255	1.255	1.292	1.292	1.275	1.275	1.275	1.275	1.275	1.275	1.275	1.275	1.275	1.295	1.295	1.295	1.315	1.315	1.315	1.315	1.335	1.318	1.318	1.318	1.301	1.301	1.301	1.301	1.361	1.361	1.344	1.327	1.347	1.347	1.347	1.344	1.29	1.29	1.29	1.29	1.31	1.35	1.501	1.595	1.595	1.615	1.615	1.615	1.615
YML063W	0.074	0.074	0.074	0.074	0.074	0.074	0.057	0.057	0.057	0.037	0	0	0	0	0	0	0	0	0	0	0	0	0	0	0	0	0	0	0	0	0	0	0	0	0	0	0	0	0	0	0	0	0	0	0	0	0	0	0
YER107C	0.194	0.194	0.194	0.194	0.194	0.211	0.228	0.228	0.248	0.248	0.248	0.248	0.285	0.285	0.285	0.285	0.285	0.285	0.285	0.285	0.285	0.285	0.285	0.285	0.359	0.379	0.419	0.47	0.587	0.587	0.587	0.607	0.684	0.684	0.701	0.738	0.738	0.738	0.738	0.775	0.775	0.775	0.775	0.775	0.755	0.789	0.823	0.823	0.843
YMR246W	0.191	0.211	0.211	0.245	0.245	0.245	0.245	0.245	0.245	0.245	0.245	0.245	0.245	0.245	0.245	0.245	0.262	0.262	0.262	0.262	0.262	0.262	0.262	0.262	0.262	0.262	0.262	0.262	0.262	0.265	0.265	0.245	0.245	0.245	0.245	0.265	0.265	0.265	0.265	0.265	0.265	0.282	0.282	0.282	0.262	0.262	0.228	0.208	0.225
YJL189W	0	0	0	0	0	0	0	0	0	0	0	0	0	0	0	0	0	0	0	0	0	0	0	0	0	0	0	0	0	0	0	0	0	0	0	0	0	0	0	0	0	0	0	0	0	0	0	0	0
YKR023W	0.188	0.225	0.242	0.279	0.279	0.279	0.279	0.279	0.279	0.279	0.279	0.262	0.262	0.319	0.658	0.658	0.658	0.675	0.735	0.755	0.755	0.832	0.852	0.852	0.852	0.852	0.872	0.872	0.872	0.872	0.889	1	1.02	1.02	1.02	1.074	1.094	1.168	1.168	1.168	1.168	1.168	1.168	1.168	1.168	1.168	1.188	1.299	1.299
YPL257W	0.125	0.125	0.105	0.105	0.105	0.105	0.125	0.125	0.125	0.125	0.125	0.125	0.125	0.125	0.074	0.074	0.094	0.094	0.094	0.094	0.094	0.094	0.094	0.094	0.111	0.111	0.111	0.111	0.128	0.128	0.168	0.168	0.168	0.168	0.168	0.168	0.168	0.168	0.168	0.168	0.168	0.168	0.168	0.168	0.168	0.168	0.168	0.188	0.188
YJR125C	0.316	0.336	0.336	0.353	0.353	0.353	0.353	0.37	0.37	0.37	0.37	0.37	0.37	0.37	0.37	0.37	0.37	0.37	0.37	0.37	0.37	0.37	0.37	0.504	0.555	0.555	0.589	0.589	0.606	0.606	0.66	0.66	0.694	0.694	0.694	0.694	0.694	0.694	0.677	0.677	0.677	0.731	0.731	0.731	0.731	0.731	0.731	0.731	0.714
YEL005C	0.271	0.271	0.251	0.231	0.248	0.302	0.322	0.322	0.322	0.305	0.265	0.248	0.208	0.208	0.208	0.208	0.208	0.208	0.208	0.208	0.208	0.208	0.208	0.208	0.208	0.208	0.208	0.208	0.208	0.171	0.131	0.131	0.131	0.131	0.131	0.131	0.131	0.151	0.151	0.188	0.205	0.239	0.273	0.31	0.31	0.31	0.31	0.33	0.33
YDR171W	0.376	0.376	0.376	0.376	0.376	0.376	0.356	0.376	0.376	0.376	0.413	0.413	0.43	0.549	0.549	0.549	0.549	0.569	0.569	0.569	0.569	0.569	0.569	0.569	0.512	0.512	0.512	0.529	0.529	0.529	0.475	0.475	0.475	0.475	0.475	0.475	0.475	0.475	0.475	0.492	0.492	0.492	0.492	0.492	0.492	0.492	0.512	0.512	0.495
YMR113W	0.751	0.731	0.714	0.603	0.603	0.586	0.549	0.549	0.472	0.421	0.441	0.424	0.424	0.424	0.424	0.407	0.427	0.427	0.427	0.484	0.626	0.606	0.683	0.683	0.683	0.683	0.646	0.646	0.626	0.609	0.609	0.612	0.632	0.652	1.022	1.332	1.332	1.332	1.332	1.332	1.332	1.332	1.332	1.332	1.312	1.366	1.386	1.386	1.386
YMR264W	1.501	1.464	1.464	1.444	1.461	1.381	1.381	1.361	1.361	1.361	1.344	1.327	1.327	1.344	1.324	1.324	1.344	1.293	1.273	0.92	0.883	0.883	0.826	0.869	0.883	1.059	1.059	1.059	1.076	1.076	1.079	1.079	1.079	1.079	1.062	1.062	1.096	1.264	1.264	1.264	1.264	1.264	1.264	1.264	1.264	1.281	1.298	1.298	1.298
YCL017C	0.467	0.467	0.45	0.45	0.45	0.45	0.43	0.43	0.43	0.43	0.464	0.498	0.749	0.749	0.786	0.786	0.786	0.803	0.82	0.891	0.891	0.891	0.891	0.891	0.891	0.874	0.914	0.954	0.954	0.954	0.954	0.974	1.011	1.011	1.031	1.048	1.048	1.048	1.028	1.028	1.028	1.028	1.045	1.045	1.065	1.085	1.085	1.085	1.085
YCR071C	0.43	0.43	0.413	0.413	0.43	0.578	0.578	0.615	0.615	0.615	0.615	0.615	0.615	0.618	0.618	0.618	0.618	0.618	0.618	0.618	0.618	0.618	0.618	0.618	0.618	0.621	0.672	0.763	0.763	0.8	0.834	0.834	0.834	0.834	0.834	0.834	0.834	0.834	0.854	0.854	0.854	0.854	0.854	0.871	0.891	0.891	0.891	0.891	0.891
YDR240C	0.171	0.171	0.171	0.171	0.171	0.171	0.154	0.134	0.114	0.114	0.114	0.114	0.114	0.114	0.151	0.168	0.168	0.168	0.188	0.188	0.188	0.188	0.208	0.228	0.282	0.316	0.404	0.404	0.404	0.515	0.532	0.569	0.586	0.586	0.606	0.643	0.643	0.643	0.643	0.643	0.643	0.643	0.643	0.643	0.643	0.643	0.643	0.643	0.643
YDL226C	0.735	0.735	0.735	0.735	0.735	0.735	0.755	0.775	0.775	0.775	0.792	0.792	0.792	0.792	0.792	0.792	0.792	0.829	0.829	0.829	0.829	0.829	0.829	0.829	0.829	0.809	0.826	0.846	0.846	0.863	0.86	0.86	0.917	0.917	0.917	0.917	0.9	0.9	0.9	0.9	0.9	0.9	0.9	0.9	0.9	0.9	0.9	0.9	0.9
YGL140C	0.483	0.517	0.517	0.517	0.517	0.517	0.517	0.537	0.52	0.52	0.469	0.469	0.469	0.449	0.503	0.503	0.503	0.503	0.503	0.503	0.52	0.54	0.58	0.654	0.782	0.782	0.782	0.782	0.762	0.762	0.762	0.762	0.762	0.762	0.762	0.762	0.762	0.742	0.742	0.759	0.779	0.779	0.819	0.87	0.981	0.981	0.981	0.981	0.981
YPL226W	2.958	2.958	2.958	2.958	2.83	2.813	2.813	2.813	2.742	2.705	2.702	2.702	2.702	2.665	2.665	2.594	2.594	2.54	2.54	2.489	2.489	2.196	2.139	2.139	2.139	2.139	2.119	2.119	2.119	1.908	1.908	1.851	1.831	1.831	1.831	1.831	1.831	1.751	1.734	1.284	1.25	1.159	1.105	1.105	1.105	1.105	1.085	1.085	1.005
YOR216C	0.883	0.92	0.92	0.92	0.937	0.937	0.937	0.937	0.974	0.974	0.994	0.977	0.977	1.028	1.136	1.136	1.136	1.136	1.136	1.136	1.156	1.156	1.23	1.267	1.267	1.267	1.267	1.284	1.341	1.341	1.395	1.512	1.549	1.549	1.64	1.64	1.64	1.697	1.697	1.697	1.697	1.697	1.717	1.717	1.717	1.717	1.754	1.754	1.754
YOR108W	0.507	0.507	0.524	0.524	0.507	0.507	0.47	0.49	0.49	0.49	0.49	0.49	0.45	0.45	0.45	0.45	0.45	0.45	0.433	0.433	0.433	0.393	0.373	0.373	0.373	0.373	0.373	0.373	0.373	0.373	0.373	0.356	0.376	0.376	0.396	0.433	0.45	0.45	0.45	0.47	0.47	0.433	0.433	0.433	0.433	0.433	0.433	0.433	0.433
YIL052C	0	0	0	0	0	0	0	0	0	0	0	0	0	0	0	0	0	0	0	0	0	0	0	0	0	0	0	0	0	0	0	0	0	0	0	0	0	0	0	0	0	0	0	0	0	0	0	0	0
YKR058W	0.772	0.772	0.772	0.772	0.718	0.789	0.789	0.789	0.789	0.789	0.789	0.789	0.789	0.769	0.749	0.749	0.749	0.749	0.746	0.746	0.746	0.746	0.746	0.746	0.729	0.786	0.769	0.789	0.789	0.789	0.769	0.752	0.752	0.732	0.712	0.712	0.712	0.712	0.712	0.712	0.675	0.658	0.658	0.658	0.658	0.658	0.658	0.658	0.658
YCL008C	0.604	0.604	0.604	0.584	0.584	0.584	0.584	0.604	0.604	0.584	0.584	0.584	0.584	0.618	0.601	0.601	0.601	0.618	0.618	0.618	0.598	0.598	0.578	0.578	0.578	0.578	0.578	0.578	0.507	0.524	0.544	0.544	0.544	0.578	0.598	0.618	0.635	0.652	0.652	0.692	0.692	0.709	0.709	0.709	0.709	0.729	0.712	0.712	0.678
YPR172W	0.624	0.624	0.664	0.664	0.681	0.681	0.681	0.681	0.681	0.644	0.627	0.607	0.607	0.738	0.809	0.809	0.877	0.877	0.877	0.877	0.877	0.877	0.857	0.891	0.908	0.908	0.908	0.908	0.925	0.925	0.942	0.922	0.922	0.959	0.959	0.993	0.993	0.993	1.044	1.064	1.101	1.172	1.172	1.172	1.172	1.152	1.152	1.152	1.152
YOR066W	0.185	0.185	0.185	0.185	0.185	0.185	0.185	0.185	0.185	0.185	0.185	0.185	0.185	0.185	0.185	0.185	0.185	0.185	0.185	0.185	0.185	0.185	0.185	0.185	0.185	0.185	0.185	0.165	0.165	0.165	0.165	0.165	0.165	0.165	0.165	0.145	0.145	0.128	0.128	0.111	0.111	0.111	0.111	0.111	0.111	0.111	0.111	0.111	0.037
YIL137C	0.919	0.919	0.942	0.959	0.959	0.959	0.942	0.942	0.902	0.902	0.902	0.882	0.882	0.862	0.899	0.882	0.882	0.916	0.916	0.936	0.936	0.936	0.996	1.016	1.016	1.016	1.016	1.016	1.016	1.016	0.996	0.996	1.133	1.153	1.153	1.153	1.153	1.153	1.119	1.119	1.156	1.156	1.156	1.156	1.156	1.176	1.324	1.535	1.535
YLR038C	0.572	0.592	0.592	0.575	0.575	0.575	0.575	0.575	0.555	0.555	0.555	0.521	0.521	0.521	0.521	0.521	0.521	0.521	0.521	0.521	0.521	0.521	0.521	0.501	0.501	0.501	0.501	0.501	0.501	0.501	0.501	0.501	0.501	0.501	0.501	0.501	0.501	0.481	0.481	0.464	0.464	0.464	0.464	0.464	0.464	0.464	0.464	0.464	0.393
YLR340W	0.538	0.538	0.538	0.518	0.481	0.444	0.444	0.444	0.444	0.424	0.424	0.424	0.424	0.424	0.424	0.424	0.424	0.424	0.424	0.367	0.35	0.35	0.313	0.313	0.313	0.313	0.313	0.313	0.296	0.296	0.296	0.296	0.296	0.296	0.296	0.296	0.296	0.225	0.225	0.225	0.225	0.208	0.208	0.208	0.191	0.191	0.191	0.174	0.174
YMR193W	0.544	0.564	0.564	0.564	0.564	0.564	0.564	0.578	0.578	0.578	0.578	0.541	0.541	0.541	0.541	0.541	0.541	0.538	0.555	0.558	0.578	0.612	0.612	0.612	0.612	0.612	0.612	0.612	0.612	0.612	0.612	0.612	0.612	0.612	0.572	0.572	0.532	0.532	0.552	0.572	0.646	0.683	0.839	0.856	0.856	0.89	0.89	0.89	0.89
YJL093C	6.538	6.487	6.282	6.205	6.185	6.08	6.063	6.026	6.026	5.972	5.972	5.938	5.881	5.602	5.568	5.517	5.517	5.443	5.423	5.406	5.349	5.349	5.315	5.002	4.672	4.635	4.615	4.302	4.302	3.844	3.511	3.491	3.491	3.491	3.491	3.491	3.474	3.474	3.346	3.326	3.326	2.198	1.859	1.762	1.745	1.745	1.674	1.623	1.603
YKL065C	2.045	2.099	2.099	2.099	2.099	2.082	2.082	2.082	2.082	2.082	2.082	2.028	2.008	2.008	1.897	1.897	1.914	1.88	1.88	1.88	1.88	1.88	1.88	1.88	1.88	1.88	1.84	1.84	1.803	1.803	1.803	1.783	1.783	1.578	1.558	1.558	1.524	1.45	1.302	1.282	1.282	1.151	1.151	0.946	0.741	0.684	0.684	0.684	0.65
YOR302W	0	0	0	0	0	0	0	0	0	0	0	0	0	0	0	0	0	0	0	0	0	0	0	0	0	0	0	0	0	0	0	0	0	0.02	0.02	0.02	0.02	0.02	0.02	0.02	0.02	0.02	0.02	0.02	0.02	0.02	0.02	0.02	0.02
YNL234W	0.245	0.265	0.211	0.211	0.168	0.168	0.168	0.168	0.168	0.168	0.168	0.168	0.168	0.148	0.094	0.094	0.074	0.074	0.074	0.074	0.074	0.091	0.108	0.128	0.128	0.148	0.148	0.148	0.148	0.148	0.148	0.216	0.31	0.31	0.31	0.31	0.31	0.293	0.313	0.35	0.35	0.367	0.441	0.458	0.458	0.475	0.495	0.495	0.532
YDR419W	0.117	0.117	0.117	0.117	0.117	0.117	0.097	0.097	0.097	0.097	0.097	0.097	0.097	0.097	0.097	0.097	0.097	0.097	0.097	0.097	0.077	0.077	0.06	0.06	0.06	0.06	0.04	0.04	0.04	0.04	0.04	0.04	0.04	0.04	0.04	0.04	0.04	0.04	0.04	0.04	0.04	0.04	0.04	0.04	0.04	0.02	0.02	0.02	0.02
YPR102C	0.151	0.114	0.057	0.057	0.057	0.057	0.057	0.057	0.057	0.057	0.057	0.057	0.057	0.057	0.057	0.057	0.057	0.057	0.057	0.057	0.057	0.057	0.057	0.057	0.057	0.057	0.037	0.037	0.037	0.037	0.037	0.037	0.037	0.037	0.037	0.037	0.037	0.02	0.02	0.02	0.02	0.02	0.02	0.02	0	0	0	0	0
YGR295C	0.564	0.564	0.564	0.467	0.524	0.524	0.524	0.524	0.524	0.524	0.524	0.524	0.484	0.464	0.447	0.467	0.504	0.504	0.524	0.524	0.524	0.524	0.524	0.524	0.524	0.524	0.524	0.524	0.541	0.561	0.561	0.561	0.544	0.544	0.544	0.524	0.524	0.524	0.541	0.541	0.541	0.541	0.504	0.504	0.521	0.575	0.575	0.575	0.575
YMR099C	0.532	0.552	0.589	0.589	0.589	0.626	0.626	0.626	0.626	0.626	0.626	0.626	0.643	0.643	0.643	0.643	0.643	0.643	0.623	0.603	0.583	0.6	0.66	0.66	0.66	0.714	0.714	0.714	0.714	0.714	0.734	0.808	0.808	0.808	0.808	0.825	0.817	0.851	0.851	0.908	0.908	0.925	0.925	0.925	0.925	0.871	0.851	0.851	0.851
YDR057W	0.924	0.924	0.995	0.995	0.995	0.995	1.035	1.055	1.055	1.055	1.055	1.055	1.078	1.135	1.135	1.169	1.169	1.169	1.169	1.169	1.186	1.186	1.237	1.237	1.237	1.277	1.277	1.277	1.294	1.294	1.294	1.294	1.294	1.294	1.294	1.311	1.331	1.348	1.348	1.348	1.348	1.348	1.331	1.331	1.314	1.314	1.277	1.277	1.348
YBR217W	0.404	0.404	0.367	0.367	0.35	0.35	0.333	0.316	0.316	0.316	0.316	0.316	0.316	0.316	0.316	0.316	0.336	0.353	0.353	0.353	0.353	0.333	0.299	0.299	0.299	0.299	0.239	0.205	0.245	0.245	0.245	0.265	0.265	0.299	0.299	0.299	0.299	0.299	0.282	0.339	0.447	0.447	0.447	0.447	0.447	0.427	0.581	0.581	0.581
YHR153C	1.445	1.445	1.445	1.445	1.445	1.445	1.445	1.445	1.445	1.462	1.462	1.462	1.462	1.462	1.482	1.482	1.482	1.465	1.465	1.485	1.485	1.485	1.485	1.485	1.485	1.465	1.465	1.465	1.465	1.448	1.448	1.448	1.448	1.448	1.448	1.448	1.448	1.448	1.431	1.397	1.397	1.397	1.397	1.377	1.32	1.32	1.209	1.209	1.189
YGL225W	0.353	0.353	0.299	0.299	0.353	0.353	0.353	0.353	0.353	0.259	0.239	0.239	0.239	0.256	0.29	0.407	0.407	0.424	0.424	0.424	0.424	0.447	0.43	0.43	0.43	0.43	0.447	0.427	0.447	0.43	0.447	0.484	0.484	0.484	0.484	0.484	0.484	0.484	0.484	0.464	0.484	0.484	0.484	0.484	0.464	0.464	0.464	0.484	0.484
YDR332W	0.256	0.273	0.273	0.273	0.273	0.273	0.273	0.273	0.253	0.273	0.276	0.276	0.276	0.293	0.333	0.333	0.333	0.333	0.333	0.333	0.367	0.364	0.364	0.398	0.398	0.398	0.398	0.398	0.398	0.398	0.398	0.398	0.398	0.398	0.398	0.381	0.381	0.415	0.455	0.455	0.455	0.455	0.438	0.438	0.478	0.515	0.515	0.515	0.515
YDR516C	4.693	4.733	4.753	4.753	4.753	4.79	4.824	4.747	4.747	4.801	4.915	5.06	5.117	5.154	5.154	5.171	5.171	5.208	5.208	5.228	5.228	5.211	5.191	5.191	5.174	5.174	5.154	5.154	5.154	5.154	5.154	5.154	5.137	5.137	5.154	5.154	5.154	5.154	5.154	5.137	5.137	5.137	5.137	5.137	5.137	5.137	5.117	5.117	5.134
YBL103C	1.682	1.682	1.682	1.682	1.682	1.682	1.682	1.662	1.662	1.662	1.642	1.659	1.821	1.821	1.963	1.963	2.02	2.037	2.077	2.131	2.148	2.168	2.168	2.168	2.168	2.168	2.185	2.219	2.219	2.219	2.219	2.253	2.253	2.29	2.29	2.307	2.307	2.307	2.327	2.327	2.344	2.344	2.344	2.344	2.344	2.344	2.344	2.344	2.344
YGR161C	0.074	0.074	0.074	0.077	0.128	0.128	0.128	0.128	0.128	0.128	0.131	0.131	0.131	0.131	0.131	0.131	0.131	0.131	0.131	0.131	0.131	0.131	0.131	0.131	0.131	0.131	0.131	0.111	0.111	0.111	0.171	0.171	0.171	0.248	0.53	0.53	0.53	0.53	0.547	0.564	0.564	0.564	0.564	0.564	0.581	0.638	0.638	0.655	0.743
YER001W	0.037	0.037	0.037	0.037	0.037	0.037	0.037	0.037	0.037	0.037	0.037	0.037	0.037	0.037	0.037	0.037	0.017	0.017	0.017	0.017	0.017	0.017	0.017	0.017	0.017	0.017	0.017	0.017	0.017	0.017	0.034	0.034	0.034	0.034	0.034	0.034	0.034	0.034	0.034	0.034	0.034	0.017	0.017	0.037	0.037	0.037	0.037	0.037	0.037
YJL100W	0.328	0.328	0.328	0.311	0.331	0.294	0.294	0.294	0.348	0.348	0.348	0.348	0.348	0.348	0.348	0.328	0.328	0.328	0.328	0.385	0.365	0.402	0.436	0.436	0.436	0.436	0.436	0.436	0.436	0.416	0.416	0.416	0.396	0.436	0.436	0.456	0.55	0.55	0.55	0.55	0.55	0.55	0.698	0.809	0.9	0.9	0.917	0.982	1.022
YBR273C	0.345	0.345	0.365	0.382	0.584	0.584	0.584	0.584	0.584	0.584	0.584	0.604	0.587	0.587	0.607	0.607	0.607	0.684	0.795	0.795	0.852	0.872	0.892	0.892	0.892	0.892	0.949	1.254	1.254	1.328	1.425	1.425	1.425	1.425	1.425	1.445	1.445	1.445	1.445	1.445	1.479	1.479	1.499	1.499	1.567	1.567	1.658	1.695	1.729
YLL011W	1.381	1.364	1.364	1.384	1.384	1.384	1.404	1.404	1.404	1.404	1.387	1.407	1.407	1.407	1.407	1.407	1.407	1.407	1.407	1.407	1.387	1.387	1.35	1.333	1.333	1.333	1.316	1.316	1.316	1.316	1.316	1.316	1.299	1.279	1.259	1.259	1.259	1.259	1.239	1.171	1.171	1.171	1.171	1.171	1.171	1.171	1.171	1.171	1.151
YBR004C	0.841	0.841	0.841	0.787	0.787	0.787	0.787	0.787	0.767	0.713	0.835	0.943	0.943	0.943	0.943	0.98	0.98	1	1.02	1.02	1.02	1	1	1	1	1.037	1.04	1.06	1.06	1.06	0.98	0.96	0.96	0.96	0.96	1.014	0.997	0.997	0.997	0.974	0.974	1.051	1.051	1.051	1.068	1.068	1.068	1.068	1.068
YNL238W	0.427	0.541	0.652	0.672	0.672	0.672	0.706	0.706	0.78	0.78	0.78	0.78	0.797	0.868	0.868	0.868	0.868	0.868	0.868	0.868	0.868	0.868	0.868	0.868	0.868	0.868	0.885	0.925	0.925	0.925	0.925	0.942	0.942	0.962	0.962	0.962	0.982	0.979	1.013	1.013	1.013	1.013	1.013	0.993	0.993	0.993	0.993	0.973	0.953
YOR127W	0.56	0.543	0.543	0.543	0.543	0.526	0.526	0.526	0.526	0.509	0.509	0.509	0.492	0.492	0.492	0.492	0.606	0.606	0.606	0.606	0.606	0.606	0.606	0.606	0.626	0.609	0.609	0.609	0.609	0.609	0.629	0.629	0.629	0.663	0.663	0.663	0.663	0.663	0.663	0.663	0.68	0.68	0.68	0.66	0.66	0.64	0.623	0.623	0.623
YDR194C	2.776	2.776	2.776	2.776	2.776	2.776	2.776	2.776	2.776	2.776	2.776	2.776	2.776	2.776	2.776	2.776	2.776	2.759	2.759	2.725	2.725	2.708	2.708	2.708	2.708	2.708	2.708	2.708	2.708	2.708	2.708	2.708	2.708	2.691	2.674	2.674	2.6	2.6	2.6	2.58	2.58	2.58	2.58	2.58	2.58	2.58	2.509	2.509	2.509
YDR335W	1.432	1.412	1.429	1.48	1.48	1.48	1.497	1.497	1.497	1.497	1.517	1.517	1.517	1.517	1.537	1.574	1.574	1.648	1.648	1.648	1.648	1.648	1.631	1.631	1.577	1.503	1.523	1.523	1.523	1.594	1.611	1.628	1.628	1.628	1.628	1.594	1.574	1.594	1.594	1.594	1.594	1.594	1.594	1.594	1.594	1.594	1.614	1.614	1.58
YPL125W	0.296	0.353	0.353	0.353	0.353	0.353	0.353	0.353	0.353	0.37	0.37	0.37	0.37	0.37	0.37	0.37	0.37	0.37	0.387	0.387	0.367	0.367	0.367	0.367	0.367	0.367	0.367	0.367	0.367	0.367	0.404	0.404	0.404	0.404	0.404	0.421	0.421	0.421	0.421	0.421	0.384	0.384	0.384	0.384	0.384	0.384	0.384	0.384	0.384
YIR010W	1.013	1.013	1.03	1.013	1.013	1.013	1.013	0.996	0.996	0.979	0.959	0.999	0.999	1.033	1.033	1.067	1.067	1.067	1.107	1.107	1.107	1.107	1.107	1.107	1.107	1.107	1.121	1.121	1.121	1.121	1.121	1.121	1.121	1.121	1.121	1.121	1.121	1.124	1.124	1.141	1.141	1.141	1.141	1.104	1.087	1.053	1.073	1.184	1.261
YFR010W	0.307	0.307	0.307	0.307	0.327	0.347	0.347	0.347	0.398	0.398	0.415	0.415	0.415	0.415	0.415	0.415	0.398	0.398	0.398	0.398	0.398	0.378	0.378	0.378	0.378	0.378	0.378	0.378	0.341	0.355	0.372	0.372	0.372	0.355	0.355	0.372	0.406	0.406	0.406	0.406	0.406	0.406	0.389	0.389	0.389	0.389	0.389	0.389	0.389
YOR301W	0.871	0.888	0.888	0.922	0.922	0.922	0.922	0.922	0.922	0.922	0.922	0.922	0.905	0.905	0.905	0.925	0.902	0.919	0.953	0.953	0.953	0.953	0.97	0.97	0.97	0.97	0.97	0.987	0.987	0.987	0.987	0.916	0.885	0.905	0.905	0.905	0.905	0.925	0.905	0.905	0.905	0.888	0.888	0.888	0.888	0.888	0.871	0.851	0.831
YKL133C	0.162	0.162	0.145	0.165	0.185	0.185	0.185	0.222	0.222	0.222	0.253	0.293	0.344	0.364	0.364	0.364	0.384	0.384	0.384	0.401	0.421	0.421	0.421	0.421	0.421	0.421	0.455	0.472	0.472	0.472	0.472	0.472	0.472	0.452	0.452	0.56	0.56	0.56	0.594	0.705	0.705	0.759	0.759	0.759	0.759	0.759	0.759	0.759	0.759
YCR011C	0.057	0.057	0.057	0.057	0.057	0.057	0.057	0.057	0.057	0.057	0.057	0.057	0.057	0.057	0.057	0.057	0.057	0.057	0.057	0.057	0.057	0.057	0.057	0.057	0.077	0.057	0.057	0.057	0.057	0.057	0.057	0.057	0.057	0.057	0.057	0.057	0.057	0.057	0.057	0.057	0.057	0.057	0.057	0.057	0.057	0.057	0.057	0.057	0.057
YGL104C	0.02	0.02	0.02	0.02	0.02	0.02	0.02	0.02	0.02	0.02	0.02	0.04	0.04	0.04	0.04	0.04	0.04	0.04	0.04	0.04	0.04	0.04	0.06	0.06	0.06	0.08	0.08	0.08	0.08	0.08	0.08	0.08	0.08	0.08	0.1	0.1	0.117	0.117	0.117	0.117	0.117	0.117	0.117	0.117	0.117	0.117	0.117	0.117	0.117
YBR176W	0.518	0.518	0.518	0.447	0.447	0.427	0.39	0.35	0.333	0.353	0.484	0.484	0.484	0.484	0.444	0.444	0.461	0.461	0.461	0.495	0.495	0.495	0.495	0.495	0.495	0.495	0.495	0.495	0.495	0.495	0.495	0.495	0.421	0.455	0.438	0.438	0.438	0.438	0.418	0.418	0.418	0.418	0.418	0.418	0.418	0.418	0.418	0.364	0.347
YDL166C	0.498	0.498	0.498	0.498	0.498	0.498	0.498	0.498	0.498	0.498	0.515	0.532	0.552	0.768	0.768	0.768	0.785	0.785	0.805	0.805	0.825	0.862	0.862	0.899	0.996	0.996	1.013	1.013	1.013	1.033	1.033	1.033	1.033	1.033	1.013	1.013	1.013	1.047	1.084	1.084	1.084	1.084	1.121	1.141	1.141	1.141	1.141	1.141	1.161
YJL205C	0.563	0.563	0.58	0.58	0.6	0.6	0.6	0.6	0.6	0.6	0.6	0.6	0.6	0.6	0.583	0.583	0.546	0.495	0.475	0.424	0.404	0.384	0.384	0.384	0.384	0.384	0.384	0.384	0.384	0.384	0.384	0.384	0.384	0.384	0.384	0.384	0.384	0.384	0.367	0.367	0.367	0.367	0.367	0.33	0.29	0.236	0.236	0.236	0.236
YGL076C	0.546	0.563	0.563	0.583	0.583	0.583	0.583	0.6	0.6	0.6	0.6	0.6	0.6	0.6	0.6	0.634	0.634	0.634	0.617	0.617	0.617	0.617	0.597	0.617	0.617	0.617	0.617	0.634	0.634	0.634	0.634	0.634	0.617	0.617	0.617	0.617	0.6	0.6	0.6	0.6	0.62	0.62	0.62	0.62	0.62	0.62	0.62	0.603	0.603
YBL041W	0	0	0	0	0	0	0	0	0	0	0	0	0	0	0.02	0.02	0.02	0.02	0.02	0.02	0.02	0.02	0.02	0.02	0.02	0.02	0.02	0.02	0.02	0.02	0.02	0.02	0.02	0.02	0.02	0.02	0.02	0.02	0.02	0.02	0.02	0.02	0.02	0.02	0.02	0.02	0.02	0.02	0.02
YNL070W	1.885	1.905	1.905	1.905	1.905	1.905	1.905	1.939	1.919	1.899	1.899	1.899	1.899	1.865	1.828	1.828	1.828	1.825	1.859	1.876	1.893	1.893	1.893	1.893	1.893	1.893	1.893	1.833	1.833	1.833	1.833	1.813	1.779	1.799	1.816	1.836	1.836	1.836	1.836	1.836	1.836	1.836	1.836	1.742	1.702	1.668	1.668	1.668	1.688
YGL075C	3.32	3.32	3.3	3.391	3.482	3.445	3.482	3.482	3.482	3.482	3.465	3.465	3.431	3.431	3.377	3.377	3.374	3.414	3.414	3.414	3.434	3.434	3.272	3.164	3.13	3.13	3.13	3.13	3.13	3.09	2.962	2.948	2.871	2.871	2.732	2.661	2.627	2.627	2.627	2.627	2.539	2.371	2.371	2.371	2.371	2.371	2.371	2.371	2.371
YPL266W	0.564	0.564	0.564	0.601	0.601	0.601	0.601	0.601	0.618	0.618	0.618	0.618	0.598	0.598	0.598	0.598	0.598	0.618	0.638	0.638	0.638	0.638	0.655	0.638	0.638	0.638	0.638	0.638	0.638	0.618	0.618	0.632	0.632	0.632	0.632	0.632	0.632	0.632	0.632	0.632	0.632	0.632	0.632	0.672	0.672	0.672	0.672	0.692	0.692
YDR517W	2.419	2.382	2.382	2.382	2.174	2.174	2.117	2.117	2.097	2.097	1.989	1.989	1.775	1.721	1.721	1.738	1.681	1.681	1.462	1.288	1.288	1.288	1.288	1.288	1.288	1.288	1.254	1.254	1.197	1.18	1.163	1.163	1.103	1.103	0.992	0.992	0.975	0.975	0.904	0.921	0.705	0.688	0.688	0.688	0.688	0.688	0.529	0.475	0.475
YHR158C	0.766	0.837	0.837	0.837	0.854	0.925	0.925	0.925	0.925	0.925	0.925	0.925	0.925	0.888	1.042	1.247	1.247	1.247	1.264	1.264	1.281	1.335	1.335	1.335	1.335	1.369	1.386	1.403	1.403	1.403	1.457	1.537	1.54	1.54	1.54	1.54	1.56	1.56	1.56	1.56	1.56	1.56	1.577	1.594	1.594	1.594	1.594	1.594	1.594
YJR067C	0.231	0.231	0.305	0.365	0.365	0.365	0.365	0.365	0.365	0.382	0.382	0.382	0.382	0.365	0.325	0.325	0.325	0.382	0.419	0.493	0.547	0.547	0.547	0.584	0.604	0.644	0.644	0.644	0.718	0.877	0.877	0.877	0.877	0.877	0.877	0.877	0.897	0.917	0.934	1.079	1.079	1.079	1.116	1.255	1.255	1.272	1.272	1.272	1.272
YIL159W	1.207	1.207	1.207	1.207	1.207	1.207	1.207	1.207	1.207	1.207	1.19	1.19	1.19	1.19	1.19	1.19	1.19	1.19	1.19	1.19	1.19	1.19	1.19	1.19	1.19	1.19	1.19	1.17	1.17	1.15	1.15	1.15	1.15	1.096	1.096	1.039	0.999	0.999	0.928	0.911	0.911	0.911	0.911	0.911	0.911	0.911	0.911	0.814	0.697
YIL124W	0.35	0.35	0.35	0.35	0.35	0.35	0.35	0.387	0.387	0.387	0.387	0.387	0.404	0.404	0.404	0.404	0.404	0.404	0.384	0.384	0.421	0.421	0.421	0.421	0.441	0.458	0.458	0.458	0.458	0.458	0.458	0.458	0.458	0.458	0.458	0.458	0.458	0.458	0.458	0.458	0.441	0.441	0.441	0.441	0.441	0.441	0.441	0.441	0.441
YDR245W	1.414	1.414	1.397	1.397	1.397	1.397	1.38	1.38	1.343	1.343	1.343	1.34	1.34	1.34	1.36	1.36	1.377	1.357	1.357	1.357	1.337	1.337	1.337	1.337	1.317	1.337	1.3	1.3	1.3	1.3	1.3	1.283	1.283	1.3	1.3	1.3	1.3	1.3	1.3	1.3	1.229	1.229	1.229	1.229	1.249	1.249	1.249	1.249	1.249
YMR226C	0.507	0.507	0.507	0.527	0.527	0.527	0.507	0.49	0.51	0.544	0.581	0.581	0.638	0.655	0.655	0.655	0.672	0.672	0.712	0.732	0.769	0.806	0.826	0.846	0.846	0.846	0.866	0.866	0.94	0.906	0.906	0.94	0.94	0.94	0.96	0.96	1.017	1.02	1.057	1.074	1.094	1.094	1.094	1.094	1.094	1.114	1.134	1.248	1.248
YLL049W	0.774	0.774	0.774	0.774	0.794	0.794	0.794	0.794	0.794	0.794	0.797	0.851	0.851	0.851	0.851	0.868	0.868	0.868	0.868	0.868	0.868	0.868	0.868	0.868	0.868	0.868	0.868	0.868	0.888	0.888	0.888	0.888	0.888	0.888	0.888	0.888	0.888	0.888	0.888	0.868	0.868	0.868	0.868	0.868	0.868	0.868	0.868	0.848	0.848
YGR175C	0.191	0.191	0.191	0.174	0.174	0.174	0.174	0.174	0.154	0.154	0.154	0.154	0.154	0.154	0.134	0.134	0.134	0.134	0.134	0.134	0.1	0.08	0.08	0.06	0.06	0.06	0.08	0.08	0.08	0.08	0.08	0.08	0.08	0.08	0.08	0.08	0.08	0.08	0.08	0.08	0.08	0.08	0.08	0.08	0.08	0.08	0.08	0.08	0.08
YCR004C	0.47	0.47	0.487	0.487	0.453	0.453	0.453	0.453	0.49	0.49	0.49	0.49	0.49	0.49	0.49	0.49	0.49	0.49	0.47	0.47	0.47	0.453	0.453	0.47	0.47	0.47	0.47	0.507	0.524	0.524	0.524	0.524	0.524	0.524	0.524	0.541	0.541	0.541	0.541	0.521	0.524	0.524	0.524	0.524	0.524	0.524	0.524	0.524	0.524
YGL110C	1.381	1.381	1.381	1.381	1.401	1.415	1.415	1.415	1.452	1.452	1.452	1.392	1.392	1.375	1.375	1.375	1.25	1.21	1.21	1.247	1.247	1.267	1.267	1.287	1.287	1.287	1.247	1.213	1.196	1.213	1.193	1.193	1.193	1.193	1.193	1.193	1.193	1.193	1.193	1.193	1.193	1.193	1.193	1.005	0.971	0.971	0.971	0.971	0.968
YJR108W	0.453	0.473	0.493	0.493	0.51	0.51	0.51	0.51	0.49	0.49	0.49	0.49	0.49	0.49	0.49	0.49	0.49	0.49	0.49	0.51	0.51	0.453	0.453	0.473	0.473	0.473	0.49	0.453	0.453	0.453	0.453	0.453	0.453	0.453	0.453	0.436	0.376	0.359	0.359	0.359	0.339	0.339	0.376	0.393	0.41	0.41	0.41	0.41	0.41
YJL077C	1.99	2.03	2.03	2.01	1.95	1.913	1.822	1.822	1.822	1.822	1.822	1.546	1.401	1.321	1.301	1.267	1.267	1.267	1.267	1.267	1.267	1.227	1.227	1.207	1.224	1.207	1.207	1.207	1.207	1.09	1.09	1.09	0.999	0.965	1.082	1.082	1.139	1.139	1.156	1.136	1.116	1.136	1.065	1.105	1.085	1.085	1.085	1.085	1.085
YFL036W	0.623	0.623	0.623	0.603	0.603	0.603	0.586	0.583	0.549	0.512	0.495	0.478	0.438	0.438	0.438	0.418	0.418	0.418	0.418	0.398	0.398	0.415	0.415	0.415	0.395	0.395	0.395	0.355	0.284	0.267	0.267	0.247	0.247	0.247	0.23	0.23	0.23	0.23	0.23	0.23	0.23	0.23	0.23	0.182	0.242	0.299	0.299	0.299	0.299
YDR415C	0.128	0.125	0.125	0.185	0.185	0.205	0.336	0.336	0.376	0.467	0.487	0.487	0.507	0.507	0.524	0.561	0.578	0.578	0.578	0.598	0.598	0.598	0.638	0.638	0.692	0.709	0.729	0.746	0.746	0.746	0.763	0.783	0.837	0.854	0.854	0.854	0.834	0.851	0.851	0.851	0.871	0.911	0.982	1.144	1.144	1.144	1.144	1.161	1.161
YKL053C-A	0.575	0.575	0.666	0.666	0.666	0.7	0.7	0.7	0.7	0.7	0.737	0.697	0.717	0.717	0.717	0.717	0.731	0.731	0.731	0.711	0.711	0.711	0.711	0.711	0.711	0.711	0.711	0.731	0.731	0.731	0.731	0.731	0.731	0.711	0.711	0.711	0.711	0.711	0.711	0.711	0.711	0.694	0.694	0.694	0.694	0.694	0.694	0.694	0.677
YJR072C	0.991	0.991	0.991	0.974	0.997	0.98	0.98	1.031	1.051	1.031	1.051	1.051	1.051	1.088	1.125	1.051	1.162	1.293	1.293	1.347	1.575	1.575	1.558	1.558	1.558	1.575	1.575	1.592	1.629	1.609	1.629	1.669	1.689	1.794	1.794	1.811	1.831	1.831	1.831	1.831	1.868	1.888	1.888	1.905	1.996	1.996	2.05	2.05	2.05
YML016C	1.039	1.039	1.346	1.326	1.36	1.397	1.454	1.576	1.576	1.576	1.576	1.593	1.593	1.61	1.627	1.644	1.624	1.661	1.715	1.749	1.749	1.729	1.769	1.769	1.769	1.769	1.789	1.809	1.809	1.809	1.809	1.809	1.809	1.809	1.826	1.826	1.826	1.826	1.806	1.806	1.823	1.806	1.806	1.806	1.806	1.806	1.789	1.789	1.789
YBL023C	0.293	0.293	0.293	0.313	0.313	0.313	0.313	0.313	0.313	0.313	0.364	0.364	0.364	0.364	0.384	0.404	0.404	0.404	0.404	0.404	0.404	0.404	0.387	0.387	0.387	0.387	0.387	0.387	0.387	0.387	0.387	0.387	0.387	0.37	0.387	0.404	0.404	0.404	0.404	0.424	0.424	0.424	0.424	0.424	0.444	0.444	0.427	0.427	0.427
YKL051W	0.037	0.037	0.037	0.037	0	0	0	0	0	0	0	0	0	0	0	0	0	0	0	0	0	0	0	0	0	0	0	0	0	0	0	0	0	0	0	0	0	0	0	0	0	0	0	0	0	0	0	0	0
YHR136C	0.02	0.02	0.02	0.02	0.02	0.02	0.02	0.02	0.02	0.02	0.02	0.02	0.02	0.02	0.02	0.02	0.02	0.02	0.02	0.02	0.02	0.02	0.02	0.02	0.02	0.02	0.02	0.02	0.02	0.02	0.02	0.02	0.02	0.02	0.02	0.02	0.02	0.02	0.02	0.02	0.02	0.02	0.02	0.02	0.02	0.02	0.02	0.02	0.02
YOR316C	0.708	0.688	0.688	0.708	0.708	0.708	0.708	0.708	0.654	0.654	0.654	0.654	0.671	0.671	0.671	0.671	0.671	0.671	0.671	0.671	0.671	0.654	0.637	0.62	0.62	0.421	0.387	0.387	0.353	0.316	0.313	0.313	0.313	0.313	0.313	0.313	0.313	0.313	0.313	0.313	0.313	0.236	0.236	0.236	0.236	0.236	0.236	0.236	0.236
YOL051W	2.812	2.829	2.829	2.869	2.869	2.869	2.869	2.869	2.835	2.818	2.818	2.818	2.818	2.818	2.818	2.784	2.784	2.784	2.784	2.784	2.764	2.764	2.764	2.764	2.784	2.784	2.764	2.764	2.744	2.65	2.633	2.633	2.633	2.633	2.633	2.633	2.582	2.582	2.582	2.582	2.582	2.582	2.428	2.269	2.269	1.423	1.218	1.09	1.05
YFL013C	1.896	1.93	1.964	2.001	2.018	2.018	2.052	2.072	2.072	2.089	2.089	2.089	2.089	2.089	2.089	2.089	2.089	2.089	2.089	2.089	2.089	2.089	2.089	2.089	2.089	2.089	1.941	1.941	1.941	1.907	1.856	1.856	1.856	1.856	1.705	1.597	1.546	1.546	1.526	1.489	1.472	1.432	1.378	1.378	1.378	1.361	1.361	1.361	1.378
YNL014W	0.854	0.854	0.834	0.834	0.746	0.712	0.618	0.618	0.618	0.618	0.584	0.55	0.55	0.55	0.55	0.55	0.513	0.476	0.345	0.248	0.248	0.228	0.208	0.208	0.208	0.188	0.188	0.188	0.188	0.188	0.188	0.188	0.168	0.091	0.074	0.074	0.074	0.054	0.054	0.054	0.054	0.054	0.054	0.054	0.054	0.054	0.02	0	0
YBL100W-C	0.846	0.863	0.863	1.017	1.088	1.168	1.208	1.288	1.388	1.388	1.388	1.388	1.388	1.388	1.502	1.502	1.542	1.542	1.559	1.559	1.579	1.619	1.619	1.619	1.619	1.653	1.636	1.636	1.673	1.633	1.633	1.613	1.63	1.647	1.647	1.772	1.772	1.772	1.755	1.755	2.014	2.014	2.242	2.256	2.27	2.27	2.253	2.216	2.216
YHR206W	0.225	0.242	0.259	0.259	0.259	0.356	0.501	0.501	0.501	0.501	0.501	0.521	0.558	0.558	0.575	0.575	0.575	0.575	0.575	0.575	0.558	0.558	0.558	0.592	0.592	0.592	0.68	0.697	0.697	0.697	0.697	0.697	0.697	0.697	0.697	0.714	0.731	0.751	0.751	0.751	0.751	0.751	0.751	0.751	0.768	0.785	0.785	0.785	0.785
YNR055C	1.626	1.643	1.643	1.643	1.643	1.643	1.626	1.646	1.646	1.646	1.646	1.663	1.663	1.646	1.646	1.646	1.629	1.612	1.612	1.612	1.612	1.612	1.612	1.612	1.632	1.649	1.649	1.669	1.669	1.649	1.649	1.649	1.649	1.572	1.521	1.487	1.487	1.487	1.47	1.436	1.396	1.416	1.416	1.413	1.413	1.413	1.413	1.373	1.373
YLR246W	0.906	0.946	0.889	0.889	0.872	0.872	0.872	0.869	0.681	0.681	0.604	0.604	0.604	0.604	0.604	0.604	0.604	0.604	0.624	0.59	0.61	0.55	0.624	0.644	0.644	0.661	0.695	0.695	0.715	0.752	0.752	0.752	0.769	0.752	0.772	0.903	0.903	0.903	0.94	0.94	0.957	0.957	0.977	0.977	0.997	0.997	0.997	0.997	0.997
YKR062W	0.307	0.307	0.307	0.324	0.324	0.324	0.324	0.324	0.324	0.324	0.324	0.324	0.304	0.304	0.304	0.304	0.304	0.304	0.27	0.27	0.27	0.27	0.27	0.287	0.287	0.287	0.27	0.236	0.236	0.236	0.236	0.236	0.216	0.216	0.216	0.216	0.216	0.216	0.216	0.216	0.236	0.216	0.216	0.199	0.199	0.199	0.199	0.199	0.199
YPR073C	0.507	0.507	0.507	0.507	0.507	0.541	0.541	0.541	0.504	0.524	0.504	0.504	0.481	0.461	0.461	0.481	0.481	0.481	0.481	0.481	0.498	0.498	0.498	0.498	0.498	0.501	0.501	0.501	0.501	0.501	0.501	0.521	0.521	0.541	0.484	0.484	0.484	0.484	0.484	0.484	0.484	0.464	0.444	0.464	0.504	0.521	0.521	0.521	0.541
YFL008W	1.255	1.238	1.238	1.238	1.218	1.218	1.238	1.218	1.218	1.218	1.167	1.167	1.167	1.147	1.147	1.147	1.147	1.167	1.15	1.15	1.15	1.09	1.07	1.07	1.07	1.087	1.087	1.053	1.036	1.096	1.096	1.116	1.116	1.116	1.079	1.082	1.082	1.082	1.082	1.082	1.082	1.105	1.105	1.105	1.122	1.156	1.156	1.156	1.139
YDR501W	0.06	0.06	0.06	0.06	0.06	0.06	0.077	0.077	0.114	0.114	0.151	0.151	0.171	0.171	0.171	0.171	0.171	0.171	0.171	0.151	0.171	0.171	0.171	0.171	0.171	0.191	0.191	0.228	0.268	0.305	0.325	0.325	0.325	0.325	0.325	0.325	0.325	0.362	0.422	0.439	0.456	0.456	0.456	0.456	0.473	0.473	0.473	0.473	0.493
YOL095C	0.524	0.524	0.524	0.524	0.524	0.524	0.524	0.524	0.524	0.524	0.504	0.484	0.524	0.564	0.564	0.564	0.581	0.564	0.564	0.564	0.567	0.567	0.567	0.567	0.567	0.584	0.641	0.624	0.624	0.624	0.604	0.641	0.806	0.806	0.826	0.914	0.914	0.934	0.914	0.914	0.914	0.914	0.914	0.914	0.934	0.934	0.934	0.934	0.914
YOL155C	0.365	0.365	0.365	0.365	0.365	0.345	0.345	0.345	0.345	0.345	0.382	0.382	0.399	0.399	0.399	0.399	0.419	0.419	0.419	0.419	0.419	0.382	0.382	0.382	0.382	0.382	0.453	0.453	0.473	0.473	0.493	0.51	0.51	0.51	0.51	0.51	0.51	0.49	0.49	0.49	0.49	0.49	0.49	0.49	0.51	0.51	0.51	0.51	0.51
YNL277W-A	0.991	0.991	0.991	0.991	0.991	0.991	0.991	0.991	0.991	0.971	0.954	0.954	0.954	0.954	0.954	0.954	0.954	0.954	0.954	0.954	0.954	0.934	0.951	0.951	0.951	0.951	0.951	0.951	0.951	0.934	0.894	0.874	0.874	0.874	0.874	0.874	0.874	0.874	0.874	0.874	0.874	0.84	0.82	0.82	0.82	0.8	0.8	0.8	0.726
YMR061W	0.422	0.439	0.607	0.607	0.664	0.718	0.735	0.735	0.772	0.772	0.772	0.772	0.789	0.789	0.809	0.809	0.809	0.829	0.866	0.866	0.866	0.886	0.886	0.886	0.886	0.886	0.886	0.886	0.886	0.886	0.886	0.886	0.886	0.886	0.886	0.886	0.886	0.886	0.886	0.886	0.886	0.886	0.886	0.886	0.883	0.883	0.883	0.883	0.883
YLR126C	1.6	1.637	1.637	1.637	1.654	1.836	1.836	1.836	1.853	1.873	1.873	1.853	1.853	1.89	2.317	2.525	2.562	2.562	2.562	2.562	2.562	2.579	2.764	2.832	2.849	2.866	2.883	2.9	2.917	2.954	2.974	2.974	2.994	2.994	2.994	2.994	3.051	3.165	3.182	3.216	3.216	3.293	3.293	3.293	3.273	3.293	3.259	3.259	3.259
YOR099W	7.059	7.059	7.093	7.124	7.124	7.124	7.076	7.076	7.076	7.042	7.008	7.008	7.008	7.008	7.008	7.042	7.042	7.042	7.025	7.025	7.025	7.025	7.008	7.008	6.974	6.974	6.954	6.954	6.82	6.803	6.615	6.615	6.575	6.575	6.575	6.558	5.842	5.745	5.637	5.6	5.6	5.6	5.56	5.543	5.258	5.204	5.147	5.147	5.147
YOL060C	1.967	1.967	1.927	1.89	1.89	1.89	1.89	1.873	1.873	1.836	1.819	1.802	1.802	1.782	1.762	1.725	1.708	1.708	1.708	1.708	1.708	1.415	1.378	1.378	1.378	1.378	1.378	1.287	1.27	1.27	1.25	1.25	1.216	1.216	0.974	0.88	0.863	0.863	0.863	0.863	0.826	0.732	0.561	0.521	0.521	0.521	0.484	0.484	0.484
YMR190C	1.027	1.027	1.027	1.027	1.027	1.064	1.084	1.044	1.064	1.084	1.104	1.138	1.138	1.138	1.138	1.138	1.138	1.138	1.138	1.138	1.172	1.172	1.209	1.209	1.209	1.209	1.209	1.249	1.266	1.283	1.283	1.283	1.283	1.36	1.38	1.397	1.397	1.397	1.397	1.397	1.397	1.434	1.434	1.434	1.434	1.434	1.434	1.4	1.38
YLR164W	1.195	1.195	1.195	1.215	1.215	1.235	1.235	1.235	1.255	1.255	1.332	1.366	1.366	1.42	1.42	1.42	1.42	1.42	1.42	1.42	1.42	1.42	1.42	1.42	1.42	1.42	1.42	1.42	1.42	1.42	1.42	1.42	1.42	1.42	1.42	1.42	1.42	1.437	1.454	1.454	1.454	1.454	1.454	1.454	1.454	1.454	1.454	1.454	1.454
YDR470C	0.214	0.214	0.214	0.214	0.214	0.177	0.177	0.177	0.177	0.157	0.137	0.137	0.137	0.137	0.137	0.137	0.137	0.137	0.137	0.137	0.137	0.137	0.137	0.137	0.137	0.137	0.097	0.08	0.08	0.08	0.08	0.08	0.08	0.08	0.08	0.08	0.06	0.06	0.06	0.06	0.06	0.06	0.06	0.04	0.04	0.04	0.04	0.04	0.02
YBR062C	0.322	0.302	0.282	0.265	0.265	0.282	0.53	0.53	0.53	0.618	0.618	0.618	0.635	0.635	0.655	0.655	0.655	0.655	0.655	0.638	0.638	0.618	0.618	0.618	0.618	0.598	0.598	0.581	0.621	0.621	0.621	0.621	0.638	0.638	0.638	0.658	0.675	0.712	0.749	0.749	0.749	0.769	0.823	0.843	0.971	0.971	0.971	0.971	0.971
YOR141C	0.923	0.94	0.957	0.957	0.957	0.957	0.957	0.957	0.974	0.974	0.974	0.974	0.974	0.954	0.92	0.94	0.9	0.9	0.9	0.937	0.937	0.92	0.92	0.92	0.92	0.923	0.94	0.94	0.94	0.94	0.94	0.94	0.94	0.94	0.94	0.94	0.96	0.977	0.994	0.994	0.994	0.994	0.994	0.994	0.994	0.994	0.994	0.994	0.977
YDR325W	3.014	3.014	3.014	3.014	3.014	3.034	3.054	3.142	3.142	3.142	3.142	3.142	3.162	3.162	3.108	3.108	3.128	3.165	3.182	3.182	3.182	3.182	3.182	3.182	3.165	3.165	3.165	3.165	3.165	3.148	3.148	3.148	3.148	3.128	3.128	3.108	3.108	3.108	3.108	3.108	3.108	3.108	3.091	3.091	3.091	3.091	3.074	3.054	3.034
YML011C	0.921	0.975	1.223	1.294	1.331	1.331	1.385	1.368	1.476	1.51	1.51	1.51	1.564	1.564	1.564	1.564	1.564	1.652	1.652	1.652	1.652	1.635	1.652	1.652	1.689	1.689	1.689	1.672	1.672	1.709	1.709	1.709	1.709	1.746	1.746	1.746	1.709	1.709	1.706	1.706	1.706	1.706	1.706	1.706	1.706	1.706	1.706	1.706	1.706
YBR022W	0.549	0.549	0.549	0.549	0.549	0.586	0.586	0.586	0.586	0.586	0.569	0.569	0.586	0.586	0.606	0.623	0.623	0.623	0.623	0.623	0.64	0.64	0.64	0.64	0.623	0.623	0.623	0.64	0.657	0.657	0.657	0.657	0.657	0.657	0.637	0.603	0.643	0.643	0.643	0.643	0.643	0.643	0.643	0.643	0.643	0.643	0.643	0.643	0.643
YBL085W	2.258	2.258	2.258	2.258	2.238	2.258	2.258	2.258	2.258	2.258	2.258	2.241	2.204	2.204	2.204	2.204	2.204	2.204	2.187	2.17	2.133	2.113	2.113	2.113	2.113	2.113	2.113	2.113	2.096	2.076	2.005	1.911	1.7	1.7	1.7	1.7	1.552	1.552	1.461	1.347	1.27	1.253	1.233	1.233	1.233	1.233	1.196	1.196	1.196
YIR007W	1.332	1.292	1.292	1.275	1.275	1.275	1.275	1.255	1.255	1.218	1.218	1.218	1.198	1.181	1.181	1.164	1.184	1.184	1.13	1.13	1.13	1.13	1.13	1.093	1.093	1.093	0.985	0.968	0.877	0.857	0.8	0.78	0.78	0.723	0.686	0.666	0.649	0.649	0.649	0.649	0.649	0.649	0.649	0.649	0.649	0.689	0.689	0.689	0.706
YGL078C	0.626	0.646	0.629	0.629	0.666	0.683	0.7	0.7	0.7	0.7	0.68	0.68	0.68	0.68	0.68	0.68	0.68	0.68	0.68	0.68	0.649	0.666	0.666	0.666	0.666	0.666	0.666	0.666	0.629	0.629	0.629	0.629	0.612	0.612	0.612	0.612	0.612	0.612	0.612	0.612	0.612	0.612	0.612	0.612	0.612	0.612	0.612	0.507	0.507
YLR006C	0.829	0.829	0.829	0.809	0.772	0.772	0.755	0.755	0.701	0.598	0.538	0.538	0.538	0.467	0.467	0.467	0.467	0.467	0.467	0.413	0.47	0.718	0.698	0.698	0.698	0.698	0.715	0.658	0.658	0.678	0.712	0.809	0.809	0.897	0.897	1.014	1.014	1.031	1.031	1.031	1.031	1.028	1.028	1.028	1.361	1.563	1.563	1.563	1.674
YJL177W	0	0	0	0	0	0	0	0	0	0	0	0	0	0	0	0	0	0	0	0	0	0	0	0	0	0	0	0	0	0	0	0	0	0	0	0	0	0	0	0	0	0	0	0	0	0	0	0	0
YMR014W	0.205	0.205	0.225	0.225	0.225	0.225	0.225	0.225	0.225	0.222	0.202	0.222	0.256	0.256	0.256	0.256	0.256	0.256	0.256	0.256	0.256	0.256	0.256	0.256	0.256	0.256	0.256	0.256	0.256	0.256	0.256	0.256	0.256	0.256	0.256	0.256	0.216	0.216	0.216	0.216	0.216	0.196	0.179	0.159	0.159	0.159	0.159	0.159	0.159
YOL122C	0.108	0.108	0.108	0.108	0.108	0.088	0.088	0.088	0.088	0.088	0.088	0.088	0.088	0.088	0.088	0.088	0.088	0.088	0.088	0.088	0.088	0.088	0.088	0.088	0.088	0.088	0.088	0.088	0.088	0.088	0.088	0.125	0.128	0.128	0.128	0.128	0.128	0.128	0.128	0.128	0.148	0.148	0.148	0.148	0.148	0.148	0.148	0.131	0.131
YGR074W	1.21	1.264	1.318	1.335	1.335	1.335	1.335	1.335	1.335	1.335	1.335	1.335	1.335	1.335	1.335	1.335	1.335	1.335	1.352	1.352	1.352	1.369	1.423	1.423	1.423	1.44	1.44	1.44	1.44	1.44	1.403	1.403	1.403	1.403	1.403	1.383	1.383	1.383	1.326	1.306	1.306	1.323	1.343	1.343	1.38	1.38	1.4	1.4	1.4
YPL041C	0.45	0.45	0.45	0.487	0.487	0.504	0.484	0.484	0.484	0.484	0.484	0.484	0.524	0.524	0.504	0.484	0.484	0.484	0.484	0.484	0.484	0.484	0.484	0.484	0.501	0.555	0.555	0.555	0.555	0.555	0.555	0.555	0.555	0.555	0.555	0.555	0.555	0.555	0.555	0.555	0.555	0.555	0.555	0.555	0.555	0.481	0.481	0.498	0.515
YDR514C	0.436	0.55	0.55	0.55	0.57	0.61	0.61	0.61	0.724	0.704	0.704	0.704	0.704	0.704	0.704	0.724	0.724	0.707	0.707	0.741	0.724	0.724	0.71	0.784	0.784	0.784	0.784	0.784	0.784	0.784	0.784	0.784	0.784	0.784	0.784	0.784	0.784	0.784	0.784	0.858	0.858	0.858	0.858	0.858	0.858	0.841	0.841	0.841	0.841
YDR152W	0.41	0.41	0.43	0.447	0.447	0.464	0.464	0.464	0.464	0.524	0.524	0.524	0.524	0.524	0.538	0.606	0.791	1.491	1.491	1.599	1.599	1.599	1.599	1.599	1.619	1.713	1.713	1.713	1.713	1.73	1.73	1.71	1.784	1.864	1.864	1.884	2.015	2.072	2.072	2.089	2.089	2.089	2.089	2.106	2.18	2.294	2.294	2.294	2.294
YBR163W	0.991	0.991	0.991	0.991	0.991	0.991	0.991	0.991	0.991	0.954	0.957	0.977	0.977	0.977	1.031	1.048	1.065	1.085	1.085	1.085	1.085	1.065	1.065	1.065	1.065	1.065	1.082	1.082	1.082	1.082	1.082	1.082	1.082	1.082	1.099	1.099	1.099	1.099	1.099	1.099	1.099	1.062	1.062	1.042	1.042	1.042	1.042	1.042	1.042
YLR088W	0.145	0.145	0.162	0.145	0.145	0.165	0.202	0.202	0.182	0.165	0.239	0.296	0.296	0.296	0.296	0.296	0.39	0.407	0.407	0.427	0.464	0.518	0.535	0.555	0.612	0.632	0.726	0.726	0.803	0.874	0.911	0.911	0.945	0.962	0.962	0.962	0.999	0.999	1.036	1.036	1.204	1.295	1.389	1.389	1.389	1.426	1.443	1.5	1.5
YHR060W	1.133	1.116	1.099	1.059	1.059	1.059	1.059	1.019	1.002	0.982	0.982	0.982	0.962	0.962	0.962	0.982	0.982	0.982	0.982	0.982	0.982	0.982	0.962	0.942	0.942	0.942	0.817	0.743	0.709	0.692	0.692	0.692	0.615	0.615	0.615	0.615	0.615	0.615	0.575	0.464	0.444	0.444	0.39	0.39	0.39	0.373	0.356	0.356	0.356
YKL040C	0.094	0.114	0.114	0.114	0.114	0.114	0.114	0.131	0.148	0.148	0.168	0.168	0.168	0.168	0.168	0.168	0.168	0.168	0.168	0.168	0.268	0.268	0.302	0.419	0.419	0.419	0.47	0.47	0.47	0.47	0.47	0.47	0.47	0.524	0.524	0.524	0.524	0.524	0.524	0.524	0.524	0.561	0.561	0.561	0.561	0.561	0.561	0.561	0.598
YGR002C	0.521	0.501	0.501	0.501	0.501	0.521	0.541	0.541	0.541	0.541	0.541	0.524	0.524	0.524	0.524	0.524	0.541	0.541	0.541	0.541	0.541	0.521	0.521	0.521	0.521	0.541	0.541	0.541	0.541	0.541	0.541	0.541	0.541	0.541	0.561	0.561	0.581	0.581	0.581	0.581	0.561	0.615	0.615	0.615	0.615	0.615	0.615	0.615	0.615
YDR361C	1.942	1.922	1.922	1.922	1.922	1.922	1.922	1.922	1.905	1.905	1.905	1.905	1.888	1.908	1.908	1.888	1.851	1.851	1.834	1.834	1.834	1.834	1.834	1.814	1.797	1.76	1.76	1.76	1.76	1.635	1.544	1.544	1.581	1.581	1.581	1.581	1.561	1.581	1.581	1.581	1.581	1.581	1.581	1.427	1.353	1.333	1.333	1.333	1.333
YHL004W	0.561	0.578	0.578	0.578	0.578	0.652	0.686	0.686	0.703	0.743	0.743	0.743	0.78	0.78	0.78	0.78	0.78	0.8	0.834	0.834	0.834	0.834	0.834	0.854	0.854	0.854	0.854	0.854	0.874	0.894	0.914	0.951	0.951	0.951	0.951	0.951	1.005	1.005	1.005	1.005	1.005	1.022	1.022	1.022	1.022	1.022	1.022	1.022	1.022
YNL316C	0.792	0.772	0.772	0.792	0.775	0.775	0.775	0.775	0.775	0.775	0.695	0.681	0.681	0.681	0.678	0.698	0.658	0.658	0.621	0.604	0.604	0.604	0.604	0.604	0.584	0.584	0.584	0.584	0.564	0.581	0.638	0.638	0.638	0.638	0.638	0.618	0.618	0.635	0.635	0.635	0.635	0.635	0.635	0.598	0.635	0.655	0.655	0.655	0.669
YPR047W	1.03	0.842	0.842	0.825	0.808	0.808	0.808	0.697	0.677	0.64	0.623	0.532	0.461	0.461	0.461	0.461	0.481	0.481	0.481	0.481	0.481	0.481	0.464	0.464	0.464	0.464	0.447	0.447	0.487	0.507	0.49	0.544	0.544	0.544	0.544	0.544	0.544	0.359	0.433	0.413	0.413	0.53	0.53	0.601	0.621	0.732	0.732	0.732	0.732
YLR363C	0.907	0.907	0.907	0.995	0.978	1.035	1.166	1.166	1.166	1.206	1.203	1.24	1.24	1.277	1.294	1.311	1.405	1.425	1.425	1.425	1.425	1.425	1.425	1.425	1.425	1.516	1.516	1.516	1.516	1.516	1.516	1.516	1.516	1.516	1.516	1.516	1.536	1.536	1.536	1.519	1.519	1.553	1.553	1.553	1.553	1.553	1.553	1.553	1.553
YNL231C	3.726	3.78	3.78	3.797	3.831	3.831	3.831	3.868	3.868	3.868	3.848	3.848	3.848	3.865	3.828	3.828	3.791	3.791	3.791	3.811	3.811	3.811	3.811	3.794	3.794	3.794	3.791	3.811	3.811	3.831	3.831	3.814	3.78	3.76	3.76	3.76	3.76	3.76	3.76	3.76	3.76	3.74	3.589	3.401	3.381	3.381	3.398	3.398	3.398
YCR043C	1.091	1.393	1.649	1.666	1.666	1.666	1.666	1.666	1.666	1.683	1.7	1.7	1.7	1.7	1.794	1.814	1.953	2.118	2.243	2.297	2.297	2.297	2.297	2.317	2.317	2.317	2.354	2.354	2.374	2.374	2.374	2.431	2.431	2.468	2.468	2.468	2.468	2.488	2.508	2.508	2.528	2.528	2.528	2.565	2.565	2.565	2.585	2.585	2.622
YIL062C	1.241	1.241	1.127	1.144	1.178	1.181	1.181	1.198	1.195	1.195	1.215	1.198	1.198	1.198	1.198	1.198	1.235	1.235	1.272	1.272	1.272	1.272	1.292	1.292	1.275	1.275	1.275	1.292	1.272	1.272	1.272	1.272	1.272	1.272	1.272	1.272	1.272	1.272	1.252	1.252	1.249	1.249	1.249	1.249	1.249	1.249	1.249	1.232	1.232
YDL077C	0.299	0.299	0.299	0.299	0.299	0.282	0.282	0.245	0.228	0.228	0.228	0.228	0.228	0.248	0.248	0.248	0.248	0.248	0.228	0.211	0.171	0.171	0.202	0.202	0.202	0.202	0.202	0.199	0.253	0.253	0.253	0.253	0.253	0.253	0.253	0.253	0.253	0.216	0.216	0.233	0.233	0.233	0.233	0.233	0.25	0.25	0.25	0.25	0.25
YJL026W	0.57	0.57	0.57	0.57	0.57	0.57	0.57	0.57	0.57	0.57	0.57	0.57	0.57	0.57	0.57	0.57	0.587	0.607	0.607	0.607	0.607	0.627	0.627	0.627	0.627	0.644	0.644	0.644	0.644	0.644	0.644	0.644	0.644	0.644	0.664	0.741	0.741	0.741	0.741	0.741	0.741	0.741	0.741	0.741	0.744	0.744	0.761	0.741	0.758
YGL250W	0.299	0.299	0.299	0.299	0.299	0.299	0.43	0.646	0.646	0.646	0.666	0.666	0.706	0.706	0.706	0.706	0.706	0.74	0.797	0.814	0.814	0.814	0.834	0.888	0.888	0.888	0.888	0.888	0.888	0.888	0.888	0.888	0.905	0.922	0.959	0.976	0.976	0.976	0.976	0.976	0.976	0.976	0.976	0.976	0.996	0.996	0.996	0.996	0.996
YDR416W	0.597	0.577	0.597	0.617	0.6	0.6	0.6	0.637	0.637	0.637	0.637	0.691	0.58	0.603	0.64	0.572	0.552	0.552	0.498	0.518	0.518	0.518	0.535	0.535	0.535	0.484	0.467	0.447	0.45	0.45	0.45	0.45	0.484	0.484	0.484	0.484	0.484	0.484	0.484	0.484	0.521	0.521	0.521	0.521	0.541	0.595	0.649	0.666	0.666
YDR404C	1.751	1.751	1.751	1.751	1.751	1.751	1.751	1.751	1.751	1.751	1.751	1.751	1.751	1.751	1.751	1.717	1.68	1.663	1.663	1.663	1.663	1.663	1.663	1.663	1.663	1.646	1.626	1.626	1.626	1.643	1.643	1.643	1.64	1.603	1.623	1.603	1.583	1.583	1.62	1.58	1.6	1.563	1.543	1.543	1.526	1.526	1.563	1.546	1.583
YLR248W	0.802	0.802	0.978	0.978	0.978	1.015	1.163	1.163	1.163	1.163	1.18	1.18	1.18	1.18	1.217	1.217	1.308	1.308	1.325	1.325	1.325	1.325	1.325	1.325	1.325	1.325	1.325	1.325	1.325	1.308	1.308	1.308	1.308	1.308	1.308	1.308	1.308	1.308	1.308	1.308	1.308	1.308	1.308	1.291	1.291	1.291	1.291	1.291	1.291
YPL109C	1.118	1.118	1.135	1.135	1.115	1.115	1.115	1.115	1.095	1.112	1.095	1.095	1.095	1.132	1.132	1.132	1.152	1.152	1.152	1.152	1.135	1.135	1.135	1.081	1.064	1.064	1.047	1.01	0.936	0.936	0.902	0.851	0.851	0.834	0.814	0.854	0.854	0.854	0.854	0.854	0.817	0.817	0.817	0.686	0.646	0.737	0.811	0.865	0.865
YJL011C	0.493	0.493	0.513	0.405	0.342	0.342	0.322	0.339	0.339	0.339	0.319	0.399	0.419	0.419	0.419	0.439	0.57	0.712	0.712	0.712	0.766	0.766	0.786	0.88	0.88	0.88	0.897	0.897	0.897	0.897	0.897	0.897	0.914	1.042	1.042	1.042	1.042	1.062	1.079	1.119	1.136	1.136	1.136	1.173	1.273	1.273	1.273	1.273	1.273
YPL269W	0.208	0.208	0.225	0.285	0.359	0.359	0.433	0.433	0.433	0.433	0.584	0.584	0.584	0.584	0.584	0.584	0.584	0.584	0.584	0.604	0.604	0.604	0.604	0.604	0.604	0.604	0.584	0.584	0.584	0.584	0.584	0.584	0.584	0.601	0.655	0.655	0.655	0.655	0.655	0.655	0.655	0.655	0.655	0.655	0.638	0.638	0.746	0.746	0.78
YCR089W	0.666	0.649	0.632	0.612	0.632	0.632	0.632	0.612	0.612	0.555	0.558	0.558	0.558	0.558	0.558	0.578	0.558	0.578	0.595	0.595	0.595	0.595	0.595	0.521	0.521	0.541	0.541	0.541	0.541	0.541	0.598	0.638	0.709	0.709	0.709	0.726	0.726	0.726	0.743	0.743	0.743	0.743	0.763	0.763	0.763	0.783	0.783	0.803	0.991
YDL110C	1.11	1.13	1.13	1.15	1.15	1.15	1.15	1.15	1.15	1.15	1.15	1.15	1.15	1.15	1.15	1.15	1.184	1.184	1.221	1.221	1.221	1.221	1.221	1.238	1.238	1.238	1.238	1.238	1.221	1.221	1.221	1.221	1.221	1.221	1.221	1.221	1.221	1.221	1.221	1.221	1.221	1.201	1.201	1.184	1.184	1.13	1.11	1.076	1.059
YGL026C	0.507	0.564	0.564	0.564	0.618	0.712	0.712	0.712	0.712	0.712	0.712	0.732	0.789	0.886	0.906	0.923	0.923	0.923	0.923	0.923	0.923	0.923	0.923	0.923	0.906	0.906	0.923	0.923	0.96	0.96	0.96	0.96	0.96	0.96	0.977	0.977	0.994	1.051	1.088	1.088	1.088	1.088	1.145	1.162	1.179	1.179	1.213	1.213	1.233
YBR079C	0.569	0.569	0.569	0.569	0.569	0.569	0.569	0.555	0.538	0.538	0.538	0.575	0.609	0.629	0.629	0.629	0.629	0.629	0.646	0.7	0.74	0.74	0.76	0.76	0.76	0.777	0.777	0.777	0.777	0.777	0.777	0.777	0.777	0.777	0.777	0.74	0.686	0.686	0.686	0.686	0.686	0.686	0.669	0.689	0.689	0.689	0.689	0.689	0.689
YJL001W	3.438	3.296	3.279	3.065	3.082	3.062	3.062	3.082	3.082	3.082	3.065	3.011	3.011	2.977	2.977	2.96	2.96	2.96	2.943	2.926	2.926	2.872	2.818	2.818	2.818	2.784	2.784	2.784	2.767	2.767	2.767	2.767	2.354	2.155	2.155	2.155	2.155	2.138	2.138	2.138	2.138	1.873	1.873	1.873	1.873	1.873	1.873	1.856	1.441
YLR433C	1.747	1.747	1.747	1.804	1.804	1.804	1.804	1.838	1.821	1.821	1.821	1.821	1.821	1.821	1.821	1.804	1.804	1.821	1.838	1.858	1.858	1.858	1.858	1.858	1.858	1.838	1.767	1.767	1.767	1.767	1.767	1.767	1.767	1.767	1.767	1.767	1.767	1.767	1.767	1.767	1.767	1.767	1.767	1.767	1.767	1.767	1.767	1.767	1.767
YCL043C	0.578	0.578	0.578	0.595	0.595	0.595	0.595	0.595	0.595	0.595	0.595	0.595	0.578	0.578	0.541	0.541	0.541	0.541	0.487	0.487	0.487	0.47	0.47	0.47	0.47	0.47	0.47	0.47	0.47	0.47	0.47	0.47	0.47	0.47	0.453	0.453	0.453	0.453	0.453	0.453	0.453	0.453	0.433	0.433	0.433	0.413	0.413	0.413	0.413
YER062C	2.681	2.681	2.681	2.661	2.661	2.644	2.644	2.644	2.644	2.624	2.607	2.587	2.57	2.499	2.462	2.462	2.462	2.462	2.442	2.385	2.385	2.385	2.186	2.146	2.146	2.109	2.069	2.069	2.069	2.069	2.055	2.015	2.015	2.032	2.066	2.066	2.066	2.066	2.066	2.066	2.066	2.066	2.066	2.066	2.066	2.015	2.015	1.679	1.52
YLR257W	0.708	0.708	0.708	0.691	0.691	0.691	0.691	0.691	0.674	0.691	0.691	0.691	0.691	0.691	0.691	0.691	0.691	0.691	0.617	0.617	0.509	0.492	0.492	0.472	0.472	0.489	0.489	0.472	0.472	0.472	0.472	0.472	0.455	0.455	0.435	0.435	0.435	0.435	0.415	0.415	0.415	0.415	0.415	0.415	0.398	0.398	0.381	0.304	0.284
YHR192W	0.322	0.322	0.302	0.441	0.441	0.441	0.441	0.441	0.441	0.441	0.441	0.475	0.495	0.512	0.532	0.532	0.569	0.549	0.549	0.811	1.09	1.204	1.224	1.224	1.224	1.241	1.241	1.241	1.221	1.221	1.238	1.238	1.369	1.369	1.369	1.369	1.369	1.386	1.386	1.423	1.457	1.474	1.494	1.588	1.756	1.975	1.975	2.092	2.092
YLR309C	1.148	1.185	1.185	1.185	1.185	1.185	1.185	1.185	1.185	1.185	1.216	1.216	1.216	1.233	1.233	1.233	1.233	1.233	1.233	1.233	1.233	1.216	1.196	1.196	1.122	1.102	1.102	1.102	1.102	1.102	1.102	1.102	1.085	1.085	1.102	1.119	1.119	1.119	1.099	1.099	1.099	1.099	1.099	1.099	1.099	1.099	1.099	1.099	1.079
YNR001C	0.182	0.182	0.182	0.182	0.182	0.182	0.182	0.182	0.182	0.182	0.182	0.182	0.182	0.182	0.182	0.182	0.182	0.182	0.182	0.182	0.182	0.182	0.182	0.182	0.182	0.182	0.182	0.182	0.182	0.182	0.145	0.145	0.145	0.145	0.145	0.145	0.145	0.145	0.145	0.145	0.145	0.128	0.128	0.111	0.111	0.111	0.111	0.111	0.111
YOL044W	0.179	0.179	0.179	0.179	0.179	0.293	0.293	0.293	0.293	0.313	0.313	0.313	0.33	0.384	0.384	0.384	0.404	0.404	0.404	0.441	0.458	0.458	0.458	0.458	0.552	0.552	0.552	0.572	0.572	0.572	0.572	0.572	0.572	0.572	0.555	0.555	0.555	0.575	0.612	0.612	0.612	0.612	0.612	0.612	0.612	0.612	0.612	0.632	0.632
YMR116C	0.151	0.151	0.151	0.151	0.151	0.131	0.131	0.131	0.131	0.131	0.131	0.148	0.148	0.168	0.185	0.225	0.225	0.225	0.225	0.225	0.242	0.242	0.242	0.242	0.242	0.242	0.222	0.205	0.205	0.185	0.202	0.202	0.202	0.239	0.273	0.273	0.273	0.273	0.273	0.273	0.307	0.307	0.307	0.307	0.344	0.344	0.435	0.435	0.435
YKL109W	0.017	0.017	0.017	0.017	0.017	0.017	0.017	0.017	0.017	0.017	0.017	0.017	0	0	0	0	0	0	0	0	0	0	0	0	0	0	0	0	0	0	0	0	0	0	0	0	0	0	0	0	0	0	0	0	0	0	0	0	0
YJR048W	0.476	0.396	0.379	0.379	0.379	0.322	0.322	0.322	0.228	0.228	0.228	0.228	0.228	0.131	0.094	0.054	0.054	0.054	0.054	0.054	0.054	0.054	0.034	0.034	0.034	0.034	0.034	0.034	0.017	0.017	0	0	0	0	0	0	0	0	0	0	0	0	0	0	0	0	0	0	0
YEL061C	1.446	1.446	1.466	1.503	1.503	1.503	1.54	1.54	1.54	1.54	1.523	1.523	1.523	1.503	1.594	1.594	1.594	1.594	1.594	1.594	1.577	1.509	1.452	1.435	1.435	1.418	1.435	1.435	1.418	1.358	1.301	1.301	1.301	1.318	1.318	1.318	1.261	1.261	1.261	1.261	1.261	1.241	1.241	1.17	1.17	1.099	1.008	0.951	0.911
YMR063W	2.137	2.194	2.194	2.194	2.194	2.194	2.194	2.234	2.234	2.271	2.251	2.285	2.322	2.322	2.339	2.339	2.339	2.339	2.339	2.339	2.339	2.322	2.356	2.356	2.373	2.424	2.424	2.444	2.501	2.592	2.592	2.555	2.555	2.612	2.632	2.632	2.723	2.76	2.777	2.777	2.777	2.777	2.777	2.777	2.794	2.794	2.794	2.979	2.979
YJR091C	1.249	1.249	1.249	1.249	1.249	1.249	1.249	1.249	1.249	1.249	1.249	1.249	1.192	1.192	1.192	1.192	1.192	1.192	1.192	1.155	1.118	1.061	0.95	0.95	0.916	0.933	0.933	0.933	0.933	0.933	0.879	0.879	0.879	0.879	0.896	0.879	0.839	0.859	0.879	0.879	0.899	0.899	0.811	0.78	0.78	0.78	0.78	0.723	0.706
YER047C	0.879	0.859	0.984	0.984	0.984	1.021	1.021	1.22	1.22	1.22	1.22	1.22	1.274	1.311	1.362	1.362	1.402	1.402	1.402	1.402	1.402	1.402	1.402	1.385	1.385	1.385	1.368	1.388	1.405	1.442	1.442	1.442	1.442	1.442	1.462	1.462	1.462	1.479	1.479	1.479	1.479	1.479	1.479	1.479	1.479	1.479	1.462	1.462	1.462
YOR270C	1.223	1.223	1.223	1.24	1.24	1.223	1.223	1.223	1.223	1.223	1.223	1.223	1.223	1.223	1.223	1.223	1.223	1.223	1.186	1.186	1.152	1.152	1.152	1.135	1.118	1.118	1.118	1.118	1.118	1.098	1.098	1.098	1.098	1.098	1.098	1.081	1.081	1.064	1.064	1.044	1.044	1.024	1.007	1.007	0.899	0.899	0.848	0.828	0.828
YIL023C	0.441	0.441	0.441	0.461	0.461	0.461	0.461	0.501	0.501	0.501	0.501	0.501	0.558	0.558	0.595	0.595	0.595	0.655	0.709	0.766	0.766	0.803	0.803	0.84	0.84	0.84	0.84	0.84	0.857	0.857	0.857	0.857	0.857	0.857	0.857	0.857	0.857	0.857	0.857	0.857	0.857	0.857	0.857	0.857	0.857	0.857	0.857	0.857	0.857
YNL011C	1.927	1.907	1.907	1.907	1.907	1.907	1.87	1.816	1.816	1.816	1.816	1.796	1.796	1.668	1.631	1.631	1.5	1.429	1.338	1.338	1.338	1.338	1.321	1.321	1.321	1.321	1.341	1.341	1.341	1.301	1.301	1.267	1.267	1.267	1.267	1.267	1.267	1.267	1.267	1.23	1.23	1.23	1.23	1.23	1.23	1.073	0.999	0.999	0.982
YLR153C	0.476	0.476	0.476	0.476	0.456	0.456	0.456	0.456	0.456	0.416	0.416	0.416	0.416	0.416	0.416	0.416	0.416	0.416	0.416	0.376	0.356	0.373	0.356	0.356	0.373	0.393	0.393	0.393	0.393	0.393	0.413	0.413	0.413	0.413	0.45	0.45	0.45	0.45	0.45	0.45	0.45	0.45	0.45	0.45	0.45	0.45	0.45	0.433	0.433
YER134C	0.222	0.222	0.222	0.222	0.225	0.225	0.245	0.339	0.339	0.339	0.339	0.339	0.436	0.436	0.436	0.436	0.456	0.456	0.439	0.439	0.439	0.439	0.439	0.439	0.476	0.53	0.527	0.527	0.527	0.527	0.527	0.527	0.527	0.547	0.567	0.604	0.604	0.604	0.604	0.604	0.604	0.604	0.587	0.567	0.567	0.584	0.604	0.604	0.604
YGR058W	0.06	0.06	0.06	0.06	0.06	0.06	0.08	0.08	0.08	0.1	0.12	0.12	0.12	0.14	0.14	0.14	0.14	0.14	0.14	0.14	0.14	0.12	0.12	0.12	0.12	0.12	0.12	0.137	0.154	0.174	0.174	0.174	0.174	0.174	0.194	0.194	0.194	0.214	0.234	0.234	0.234	0.234	0.234	0.234	0.234	0.234	0.234	0.234	0.294
YLL027W	0.319	0.319	0.319	0.319	0.319	0.319	0.319	0.319	0.319	0.319	0.319	0.319	0.319	0.336	0.302	0.302	0.302	0.302	0.302	0.302	0.302	0.302	0.302	0.342	0.342	0.342	0.342	0.322	0.322	0.322	0.322	0.322	0.285	0.285	0.322	0.342	0.342	0.342	0.419	0.439	0.439	0.439	0.439	0.439	0.439	0.422	0.422	0.422	0.422
YCL025C	0	0	0	0	0	0	0	0	0	0	0	0	0	0	0	0	0	0	0	0	0	0	0	0	0	0	0	0	0	0	0	0	0	0	0	0	0	0	0	0	0	0	0	0	0	0	0	0	0
YDR505C	0.902	0.902	0.902	0.686	0.666	0.632	0.706	0.706	0.726	0.726	0.726	0.689	0.689	0.689	0.709	0.709	0.8	0.86	0.86	1.031	1.051	1.034	1.054	1.054	1.094	1.057	1.057	1.04	1.04	1.111	1.077	1.131	1.225	1.242	1.259	1.333	1.489	1.6	1.64	1.785	2.07	2.07	2.227	2.247	2.307	2.307	2.415	2.455	2.472
YAR033W	1.711	1.728	1.728	1.745	1.762	1.762	1.762	1.762	1.762	1.762	1.779	1.762	1.762	1.745	1.745	1.745	1.745	1.623	1.623	1.603	1.492	1.412	1.412	1.392	1.352	1.369	1.463	1.463	1.463	1.463	1.46	1.46	1.46	1.46	1.46	1.46	1.46	1.46	1.44	1.383	1.383	1.383	1.215	1.195	1.084	1.084	1.209	1.337	1.779
YMR311C	1.11	1.11	1.167	1.258	1.309	1.309	1.346	1.346	1.346	1.346	1.346	1.329	1.275	1.255	1.255	1.255	1.255	1.235	1.235	1.235	1.235	1.269	1.323	1.323	1.377	1.394	1.468	1.522	1.562	1.562	1.562	1.562	1.562	1.562	1.579	1.579	1.579	1.579	1.579	1.579	1.579	1.579	1.579	1.579	1.579	1.579	1.579	1.579	1.562
YJL194W	0.845	0.845	0.845	0.845	0.845	0.845	0.828	0.774	0.757	0.757	0.737	0.737	0.489	0.361	0.341	0.324	0.324	0.324	0.324	0.324	0.321	0.304	0.304	0.324	0.324	0.324	0.324	0.324	0.324	0.267	0.25	0.233	0.233	0.233	0.233	0.216	0.216	0.216	0.216	0.216	0.216	0.216	0.216	0.162	0.162	0.145	0.145	0.128	0.128
YGL095C	0.661	0.661	0.604	0.584	0.547	0.547	0.547	0.547	0.547	0.547	0.547	0.547	0.547	0.547	0.547	0.547	0.547	0.547	0.547	0.547	0.527	0.527	0.51	0.51	0.51	0.51	0.49	0.45	0.453	0.453	0.453	0.453	0.453	0.453	0.473	0.473	0.49	0.49	0.49	0.49	0.49	0.473	0.473	0.473	0.473	0.473	0.473	0.473	0.473
YCL014W	4.314	4.314	4.439	4.638	4.638	4.675	4.823	4.803	4.803	4.803	4.803	4.803	4.803	4.786	4.786	4.786	4.786	4.766	4.766	4.786	4.786	4.769	4.769	4.769	4.769	4.786	4.786	4.786	4.786	4.786	4.769	4.789	4.772	4.772	4.732	4.715	4.658	4.641	4.621	4.621	4.621	4.604	4.587	4.567	4.493	4.425	4.405	4.388	4.374
YHR203C	0	0	0	0	0	0	0	0	0	0	0	0	0	0	0	0	0	0	0	0	0	0	0	0	0	0	0	0	0	0	0	0	0	0	0	0	0	0	0	0	0	0	0	0	0	0	0	0	0
YPL181W	0.757	0.774	0.774	0.774	0.774	0.774	0.774	0.774	0.774	0.791	0.791	0.791	0.791	0.791	0.754	0.754	0.754	0.697	0.697	0.623	0.603	0.603	0.566	0.546	0.526	0.509	0.475	0.475	0.458	0.458	0.458	0.458	0.458	0.458	0.458	0.458	0.458	0.441	0.424	0.424	0.424	0.407	0.407	0.407	0.407	0.407	0.407	0.407	0.407
YHR039C-A	1.868	1.868	1.868	1.868	1.868	1.888	1.888	1.888	1.888	1.888	1.888	1.888	1.888	1.868	1.871	1.871	1.871	1.911	1.911	1.928	1.928	1.928	1.928	1.928	1.928	1.908	1.908	1.908	1.928	1.928	1.911	1.911	1.911	1.911	1.911	1.911	1.911	1.911	1.911	1.911	1.911	1.911	1.911	1.911	1.911	1.911	1.911	1.874	1.837
YNL281W	0.686	0.686	0.686	0.669	0.669	0.78	0.834	0.834	0.854	0.874	0.854	0.854	0.854	0.854	0.837	0.854	0.854	0.854	0.854	0.871	0.871	0.871	0.871	0.871	0.871	0.925	0.925	0.942	0.942	0.942	0.942	0.942	0.942	0.925	0.888	0.888	0.888	0.888	0.925	0.925	0.908	0.925	0.945	0.945	0.945	0.945	0.945	0.945	0.945
YIL095W	0.316	0.319	0.319	0.319	0.319	0.319	0.302	0.319	0.319	0.319	0.319	0.319	0.319	0.319	0.319	0.319	0.319	0.319	0.319	0.319	0.339	0.356	0.356	0.356	0.356	0.356	0.356	0.356	0.356	0.356	0.356	0.356	0.356	0.356	0.356	0.356	0.356	0.356	0.356	0.356	0.356	0.356	0.356	0.356	0.356	0.356	0.356	0.356	0.356
YER100W	6.414	6.451	6.451	6.451	6.451	6.391	6.391	6.374	6.374	6.391	6.391	6.425	6.425	6.425	6.388	6.354	6.371	6.442	6.459	6.459	6.459	6.459	6.459	6.459	6.442	6.442	6.425	6.391	6.391	6.374	6.374	6.374	6.357	6.249	6.209	6.209	6.212	6.212	6.212	6.212	6.212	6.195	6.195	6.138	6.138	6.138	6.064	6.047	6.027
YFL038C	1.411	1.411	1.411	1.394	1.394	1.394	1.394	1.394	1.394	1.394	1.394	1.394	1.36	1.36	1.36	1.36	1.343	1.343	1.303	1.303	1.286	1.212	1.175	1.175	1.175	1.175	1.141	1.121	0.902	0.865	0.865	0.865	0.811	0.811	0.828	0.737	0.68	0.68	0.68	0.68	0.68	0.68	0.646	0.646	0.629	0.538	0.635	0.615	0.595
YML120C	0.435	0.435	0.435	0.435	0.455	0.455	0.495	0.495	0.495	0.495	0.478	0.478	0.512	0.532	0.532	0.532	0.532	0.532	0.532	0.532	0.532	0.532	0.549	0.549	0.549	0.589	0.589	0.589	0.589	0.589	0.589	0.606	0.626	0.646	0.646	0.683	0.717	0.7	0.7	0.7	0.7	0.7	0.7	0.717	0.754	0.774	0.919	0.919	0.959
YLR238W	0.302	0.282	0.262	0.262	0.262	0.262	0.262	0.262	0.262	0.262	0.262	0.262	0.262	0.262	0.262	0.262	0.262	0.262	0.262	0.262	0.262	0.262	0.262	0.262	0.262	0.262	0.222	0.222	0.222	0.205	0.205	0.185	0.185	0.185	0.185	0.168	0.168	0.131	0.114	0.114	0.114	0.114	0.114	0.114	0.114	0.114	0.148	0.148	0.168
YBR234C	0.769	0.769	0.806	0.823	0.823	0.823	0.823	0.843	0.843	0.843	0.843	0.843	0.843	0.843	0.86	0.88	0.88	0.88	0.88	0.897	0.897	0.897	0.897	0.897	0.897	0.897	0.897	0.897	0.948	0.948	1.022	1.022	1.022	1.022	1.039	1.039	1.039	1.039	1.039	1.039	1.039	1.039	1.039	1.039	1.056	1.056	1.056	1.056	1.056
YDR233C	0	0	0	0	0	0	0	0	0	0	0	0	0	0	0	0	0	0	0	0	0	0	0	0	0	0	0	0	0	0	0	0	0	0	0	0	0	0	0	0	0	0	0	0	0	0	0	0	0
YPL190C	0.854	0.854	0.854	0.894	0.894	0.894	0.877	0.877	0.877	0.877	0.86	0.86	0.86	0.86	0.86	0.897	0.897	0.897	0.897	0.877	0.877	0.877	0.877	0.877	0.86	0.86	0.86	0.86	0.877	0.877	0.874	0.854	0.854	0.834	0.834	0.834	0.834	0.854	0.854	0.837	0.837	0.837	0.837	0.874	0.874	0.874	0.894	0.894	0.894
YJR024C	1.036	1.036	1.056	1.022	1.022	1.022	0.965	0.948	0.948	0.928	0.982	0.982	0.982	0.982	0.982	0.982	0.982	0.982	0.982	0.962	0.868	0.868	0.868	0.797	0.757	0.757	0.757	0.757	0.777	0.777	0.908	0.908	0.908	0.908	0.982	0.982	1.019	1.036	1.053	1.036	1.107	1.087	1.087	1.158	1.158	1.141	1.158	1.158	1.212
YOL077W-A	2.498	2.498	2.498	2.498	2.498	2.481	2.481	2.481	2.444	2.461	2.498	2.558	2.558	2.558	2.558	2.615	2.615	2.615	2.635	2.635	2.635	2.615	2.598	2.598	2.598	2.598	2.618	2.618	2.618	2.618	2.618	2.618	2.618	2.581	2.501	2.481	2.43	2.43	2.43	2.393	2.359	2.359	2.359	2.359	2.359	2.339	2.319	2.302	2.265
YDL185W	3.726	3.746	3.746	3.746	3.746	3.746	3.746	3.746	3.729	3.729	3.692	3.692	3.635	3.618	3.581	3.581	3.524	3.541	3.541	3.541	3.541	3.524	3.524	3.504	3.464	3.447	3.376	3.271	3.106	3.069	3.089	3.072	3.072	3.072	3.015	2.995	2.995	2.975	2.975	2.915	2.895	2.895	2.895	2.838	2.838	2.784	2.784	2.784	2.784
YOL101C	0.715	0.735	0.735	0.752	0.803	0.803	0.803	0.84	0.911	0.965	0.965	0.985	0.985	0.985	0.985	0.985	1.076	1.181	1.576	1.576	1.61	1.61	1.61	1.627	1.789	1.903	2.125	2.125	2.159	2.159	2.176	2.196	2.216	2.216	2.233	2.324	2.324	2.324	2.341	2.418	2.418	2.435	2.435	2.435	2.435	2.435	2.435	2.435	2.455
YMR022W	1.882	1.902	1.922	2.093	2.093	2.093	2.113	2.113	2.113	2.113	2.113	2.113	2.113	2.224	2.241	2.241	2.258	2.258	2.258	2.312	2.312	2.329	2.292	2.292	2.292	2.292	2.292	2.312	2.386	2.386	2.369	2.369	2.369	2.369	2.386	2.386	2.386	2.386	2.369	2.386	2.366	2.366	2.366	2.383	2.346	2.346	2.346	2.329	2.386
YIL116W	0.604	0.604	0.604	0.567	0.547	0.547	0.547	0.547	0.547	0.547	0.547	0.524	0.524	0.524	0.524	0.524	0.453	0.456	0.396	0.359	0.302	0.302	0.319	0.319	0.319	0.319	0.319	0.302	0.282	0.282	0.248	0.248	0.265	0.265	0.265	0.265	0.208	0.208	0.208	0.208	0.208	0.208	0.208	0.208	0.208	0.208	0.228	0.248	0.322
YBR112C	0.02	0.02	0.02	0.02	0	0	0	0	0	0	0	0	0	0	0	0	0	0	0	0	0	0	0	0	0	0	0	0	0	0	0	0	0	0	0	0	0	0.02	0.02	0.02	0.02	0.02	0.02	0.02	0.02	0.02	0.02	0.02	0.02
YBR052C	0.857	0.857	0.857	0.857	0.857	0.857	0.877	0.877	0.911	0.911	0.911	0.951	0.931	0.931	0.931	0.948	0.988	0.985	0.985	1.002	1.002	1.002	0.962	0.962	0.962	1.039	1.116	1.096	1.113	1.15	1.15	1.15	1.19	1.17	1.17	1.17	1.153	1.17	1.17	1.187	1.207	1.207	1.207	1.21	1.23	1.284	1.372	1.389	1.443
YPL239W	1.059	1.059	1.147	1.167	1.167	1.167	1.167	1.187	1.238	1.292	1.292	1.446	1.446	1.426	1.446	1.446	1.446	1.463	1.463	1.463	1.443	1.426	1.426	1.426	1.446	1.463	1.483	1.483	1.466	1.466	1.483	1.483	1.534	1.534	1.534	1.517	1.497	1.497	1.514	1.514	1.534	1.514	1.514	1.514	1.474	1.42	1.403	1.403	1.403
YKL216W	1.205	1.205	1.265	1.285	1.285	1.285	1.285	1.265	1.265	1.265	1.245	1.265	1.285	1.285	1.285	1.342	1.49	1.578	1.663	1.663	1.663	1.68	1.754	1.771	1.771	1.751	1.751	1.805	1.805	1.805	1.805	1.805	1.805	1.805	1.805	1.805	1.805	1.805	1.805	1.805	1.805	1.805	1.805	1.805	1.805	1.805	1.805	1.805	1.805
YKL152C	0	0	0	0	0	0	0	0	0	0	0	0	0	0	0	0	0	0	0	0	0	0	0	0	0	0	0	0	0	0	0	0	0	0	0	0	0	0	0	0	0	0	0	0	0	0	0	0	0
YLL032C	0.903	0.903	0.903	0.903	0.923	0.977	0.977	0.977	0.994	0.994	0.994	0.994	0.994	0.994	0.994	0.994	0.994	0.994	0.994	0.994	0.994	0.994	0.994	1.014	1.034	1.034	1.034	1.034	1.034	1.037	1.02	1.02	0.986	0.966	0.966	0.946	0.946	0.946	0.946	0.946	0.946	0.909	0.909	0.889	0.889	0.889	0.889	0.852	0.852
YDR163W	0.251	0.251	0.251	0.251	0.251	0.251	0.251	0.251	0.251	0.49	0.53	0.53	0.53	0.547	0.567	0.604	0.817	0.817	0.888	0.888	0.888	0.888	0.908	0.908	0.908	0.945	0.945	0.945	0.982	0.982	0.982	1.039	1.079	1.119	1.139	1.173	1.173	1.173	1.173	1.153	1.167	1.167	1.184	1.184	1.218	1.218	1.218	1.218	1.258
YDR373W	0.475	0.495	0.495	0.495	0.495	0.495	0.495	0.495	0.495	0.515	0.515	0.515	0.515	0.515	0.515	0.515	0.515	0.515	0.515	0.515	0.515	0.515	0.515	0.515	0.515	0.515	0.515	0.515	0.515	0.478	0.461	0.461	0.461	0.478	0.478	0.478	0.478	0.478	0.478	0.478	0.41	0.41	0.41	0.393	0.376	0.376	0.396	0.379	0.379
YMR115W	0.444	0.353	0.239	0.239	0.239	0.259	0.296	0.296	0.296	0.336	0.336	0.373	0.373	0.373	0.373	0.373	0.336	0.376	0.376	0.41	0.555	0.555	0.555	0.649	0.649	0.649	0.649	0.649	0.649	0.649	0.669	0.763	0.834	1.076	1.096	1.116	1.116	1.116	1.173	1.173	1.193	1.176	1.176	1.213	1.213	1.196	1.196	1.216	1.216
YNL268W	0.057	0.057	0.057	0.057	0.057	0.057	0.057	0.057	0.057	0.074	0.108	0.108	0.108	0.108	0.108	0.159	0.159	0.159	0.159	0.159	0.159	0.159	0.159	0.159	0.159	0.159	0.179	0.199	0.253	0.253	0.253	0.27	0.27	0.27	0.27	0.307	0.307	0.307	0.307	0.307	0.307	0.307	0.327	0.344	0.344	0.344	0.344	0.344	0.344
YML082W	1.082	1.082	1.011	1.011	0.92	0.92	0.92	0.829	0.809	0.718	0.638	0.584	0.564	0.564	0.564	0.581	0.564	0.564	0.47	0.399	0.342	0.302	0.302	0.302	0.302	0.302	0.302	0.282	0.282	0.265	0.265	0.265	0.265	0.265	0.265	0.248	0.248	0.248	0.228	0.208	0.188	0.168	0.168	0.168	0.168	0.168	0.168	0.168	0.168
YER094C	1.306	1.306	1.249	1.158	1.158	1.138	1.044	1.044	1.044	1.01	0.845	0.726	0.689	0.689	0.689	0.689	0.689	0.689	0.689	0.672	0.672	0.632	0.632	0.632	0.544	0.544	0.544	0.544	0.527	0.527	0.527	0.45	0.45	0.114	0.06	0.06	0.06	0.06	0.06	0.06	0.06	0.02	0	0	0	0	0	0	0
YDR103W	1.611	1.611	1.611	1.611	1.398	1.065	0.863	0.626	0.666	0.746	0.803	0.803	0.803	0.803	0.803	0.786	0.809	0.809	0.809	0.826	0.809	0.809	0.829	0.829	0.829	0.792	0.792	0.792	0.792	0.758	0.738	0.681	0.647	0.647	0.647	0.63	0.63	0.63	0.69	0.69	0.69	0.69	0.69	0.69	0.69	0.69	0.69	0.69	0.727
YOR021C	1.312	1.366	1.443	1.443	1.443	1.443	1.443	1.443	1.443	1.443	1.443	1.443	1.443	1.443	1.443	1.423	1.423	1.423	1.423	1.423	1.44	1.443	1.48	1.48	1.48	1.48	1.48	1.497	1.48	1.48	1.48	1.48	1.5	1.48	1.48	1.48	1.446	1.446	1.426	1.426	1.426	1.426	1.426	1.426	1.426	1.409	1.372	1.372	1.372
YOR147W	0.917	0.917	0.917	0.917	0.917	0.917	0.917	0.937	0.937	0.937	0.937	1.062	1.062	1.133	1.133	1.133	1.153	1.153	1.19	1.21	1.321	1.321	1.378	1.378	1.378	1.398	1.398	1.398	1.398	1.415	1.432	1.466	1.503	1.503	1.554	1.554	1.554	1.554	1.554	1.554	1.554	1.537	1.537	1.537	1.537	1.577	1.634	1.634	1.634
YEL016C	1.272	1.272	1.289	1.289	1.289	1.306	1.326	1.383	1.383	1.383	1.383	1.383	1.383	1.44	1.44	1.457	1.457	1.457	1.457	1.457	1.477	1.534	1.534	1.588	1.605	1.605	1.605	1.605	1.605	1.605	1.605	1.605	1.625	1.591	1.591	1.571	1.608	1.625	1.642	1.642	1.642	1.642	1.642	1.642	1.642	1.642	1.662	1.662	1.662
YLR275W	0.364	0.364	0.364	0.364	0.364	0.347	0.327	0.307	0.307	0.307	0.307	0.307	0.327	0.381	0.381	0.381	0.381	0.401	0.438	0.438	0.438	0.438	0.438	0.438	0.438	0.438	0.438	0.478	0.478	0.495	0.512	0.512	0.512	0.512	0.512	0.512	0.529	0.6	0.637	0.654	0.654	0.654	0.654	0.634	0.671	0.671	0.671	0.671	0.671
YOR196C	0.498	0.498	0.535	0.535	0.555	0.555	0.555	0.555	0.555	0.555	0.555	0.555	0.555	0.575	0.575	0.592	0.592	0.592	0.592	0.592	0.592	0.592	0.592	0.592	0.592	0.592	0.555	0.555	0.572	0.572	0.572	0.572	0.572	0.572	0.572	0.555	0.555	0.555	0.555	0.572	0.572	0.572	0.572	0.572	0.572	0.572	0.572	0.572	0.572
YKR006C	1.299	1.282	1.282	1.302	1.282	1.282	1.083	1.063	1.063	0.966	0.969	1.029	1.029	1.029	1.029	1.137	1.174	1.174	1.157	1.157	1.174	1.174	1.174	1.157	1.157	1.174	1.174	1.174	1.174	1.214	1.328	1.345	1.365	1.348	1.348	1.348	1.348	1.348	1.351	1.368	1.385	1.385	1.385	1.385	1.385	1.385	1.365	1.419	1.456
YJL146W	1.688	1.705	1.688	1.708	1.708	1.708	1.708	1.708	1.708	1.708	1.708	1.688	1.708	1.708	1.708	1.708	1.708	1.688	1.688	1.688	1.671	1.671	1.654	1.654	1.654	1.654	1.654	1.654	1.549	1.415	1.415	1.415	1.395	1.395	1.395	1.27	1.27	1.27	1.199	1.199	1.071	1.091	1.091	1.222	1.222	1.299	1.282	1.282	1.242
YJL130C	0.182	0.182	0.182	0.182	0.182	0.182	0.182	0.182	0.142	0.142	0.145	0.145	0.145	0.145	0.145	0.145	0.145	0.145	0.145	0.145	0.145	0.145	0.145	0.145	0.145	0.145	0.145	0.162	0.162	0.162	0.179	0.179	0.179	0.179	0.179	0.199	0.199	0.219	0.219	0.219	0.202	0.202	0.202	0.202	0.202	0.202	0.202	0.202	0.202
YDL105W	11.357	11.337	11.354	11.354	11.354	11.405	11.405	11.388	11.388	11.388	11.388	11.388	11.388	11.388	11.388	11.388	11.388	11.408	11.425	11.405	11.405	11.405	11.405	11.405	11.405	11.388	11.388	11.26	11.166	11.089	11.018	10.998	10.821	10.787	10.77	10.77	10.77	10.77	10.395	10.375	10.321	10.213	10.193	9.96	9.923	9.903	9.886	9.832	9.792
YDL099W	0.418	0.418	0.401	0.401	0.401	0.401	0.418	0.435	0.455	0.455	0.455	0.418	0.421	0.421	0.421	0.438	0.418	0.438	0.458	0.475	0.475	0.475	0.475	0.475	0.552	0.592	0.686	0.686	0.763	0.914	0.914	0.931	0.931	0.974	0.974	1.045	1.045	1.045	1.045	1.045	1.062	1.079	1.079	1.062	1.062	1.062	1.062	1.113	1.113
YEL043W	1.921	1.938	1.938	1.958	1.955	1.992	1.992	1.992	1.992	1.992	1.952	1.992	2.029	2.049	2.16	2.194	2.194	2.177	2.177	2.177	2.177	2.157	2.123	2.123	2.123	2.123	2.123	2.123	2.103	2.103	2.143	2.18	2.2	2.2	2.2	2.18	2.18	2.18	2.163	2.163	2.089	2.089	2.089	2.089	2.089	2.089	2.069	2.086	1.998
YNL294C	0.74	0.74	0.74	0.572	0.589	0.703	0.754	0.774	0.774	0.774	0.774	0.737	0.697	0.734	0.754	0.794	1.016	1.036	1.036	1.056	1.056	0.999	0.965	1.016	1.124	1.104	1.104	1.158	1.158	1.269	1.289	1.576	1.63	1.758	1.758	1.758	1.778	1.812	1.849	1.866	1.829	1.829	1.926	1.926	1.926	1.926	1.926	1.926	1.966
YOR261C	0.874	0.894	0.911	0.928	0.928	0.908	0.925	0.925	0.905	0.905	0.922	0.922	0.942	0.942	0.942	0.942	0.942	0.962	0.979	0.979	0.979	0.979	0.979	0.979	0.979	0.962	0.962	0.925	0.925	0.925	0.925	0.908	0.908	0.908	0.908	0.888	0.905	0.925	0.965	0.999	0.999	0.999	0.999	0.999	0.999	1.019	1.019	1.036	1.053
YGR078C	0.495	0.546	0.563	0.58	0.691	0.691	0.728	0.745	0.745	0.782	0.799	0.799	0.799	0.799	0.799	0.799	0.799	0.799	0.799	0.816	0.816	0.836	0.836	0.836	0.816	0.816	0.873	0.93	0.93	0.964	0.964	0.964	0.964	0.964	0.964	0.964	0.964	0.964	0.964	0.964	0.964	0.964	0.964	0.964	0.964	0.964	0.947	0.947	0.947
YDL054C	0.777	0.777	0.777	0.794	0.777	0.797	0.797	0.797	0.797	0.797	0.797	0.797	0.817	0.817	0.797	0.834	0.834	0.834	0.888	0.905	0.925	0.925	0.925	0.925	0.942	0.942	0.959	0.942	0.942	0.942	0.942	0.962	0.962	0.962	0.962	0.962	0.945	0.945	0.945	0.945	0.945	0.945	0.962	0.962	0.962	0.962	0.962	0.962	0.962
YMR200W	1.363	1.363	1.363	1.363	1.38	1.397	1.397	1.397	1.377	1.377	1.377	1.377	1.394	1.394	1.394	1.394	1.394	1.374	1.391	1.391	1.428	1.411	1.411	1.445	1.445	1.465	1.465	1.465	1.465	1.445	1.445	1.445	1.445	1.428	1.428	1.428	1.411	1.411	1.394	1.36	1.303	1.303	1.303	1.286	1.249	1.249	1.283	1.283	1.283
YHR195W	0.646	0.777	0.777	0.777	0.777	0.777	0.777	0.757	0.757	0.811	0.811	0.831	0.831	0.831	0.831	0.831	0.831	0.891	0.891	0.911	0.928	0.928	0.928	0.965	0.965	1.022	1.022	1.022	1.022	1.039	1.113	1.113	1.113	1.113	1.113	1.113	1.153	1.17	1.17	1.17	1.207	1.244	1.244	1.244	1.244	1.244	1.247	1.247	1.247
YDL241W	0.685	0.685	0.668	0.668	0.617	0.583	0.583	0.583	0.566	0.566	0.566	0.512	0.498	0.518	0.518	0.538	0.538	0.558	0.575	0.575	0.575	0.575	0.555	0.589	0.589	0.589	0.589	0.589	0.589	0.609	0.592	0.592	0.592	0.592	0.609	0.609	0.609	0.609	0.572	0.592	0.575	0.575	0.555	0.555	0.555	0.535	0.535	0.535	0.535
YDL189W	1.927	1.964	1.964	1.964	1.964	2.004	2.004	2.078	2.383	2.383	2.505	2.505	2.559	2.559	2.559	2.664	2.664	2.664	2.664	2.704	2.704	2.704	2.704	2.704	2.704	2.687	2.704	2.704	2.704	2.704	2.724	2.724	2.724	2.741	2.741	2.741	2.741	2.741	2.741	2.758	2.778	2.778	2.778	2.758	2.758	2.741	2.741	2.741	2.741
YCL050C	1.048	1.048	1.102	1.065	1.025	1.045	1.179	1.253	1.27	1.27	1.27	1.27	1.27	1.27	1.25	1.25	1.267	1.307	1.398	1.398	1.401	1.418	1.438	1.438	1.458	1.458	1.458	1.458	1.458	1.458	1.458	1.458	1.458	1.458	1.515	1.515	1.552	1.552	1.592	1.592	1.612	1.632	1.632	1.632	1.632	1.612	1.612	1.592	1.592
YBR204C	0.703	0.703	0.686	0.757	0.831	0.831	0.831	0.831	0.851	0.871	0.871	0.888	0.999	1.036	1.053	1.053	1.09	1.107	1.107	1.107	1.107	1.107	1.107	1.107	1.107	1.107	1.127	1.127	1.127	1.127	1.127	1.127	1.127	1.164	1.255	1.255	1.255	1.255	1.255	1.255	1.292	1.292	1.343	1.343	1.377	1.394	1.394	1.391	1.391
YDL005C	0.04	0.06	0.06	0.06	0.06	0.06	0.06	0.06	0.06	0.06	0.06	0.06	0.06	0.06	0.06	0.06	0.04	0.04	0.08	0.1	0.1	0.1	0.1	0.117	0.117	0.117	0.117	0.117	0.117	0.117	0.117	0.117	0.117	0.117	0.117	0.117	0.117	0.117	0.117	0.117	0.117	0.117	0.117	0.117	0.137	0.137	0.137	0.157	0.157
YGR206W	0.78	0.78	0.919	1.104	1.269	1.269	1.289	1.289	1.289	1.289	1.42	1.42	1.42	1.42	1.42	1.42	1.42	1.437	1.437	1.437	1.437	1.437	1.437	1.437	1.437	1.437	1.454	1.508	1.642	1.659	1.676	1.676	1.656	1.656	1.656	1.656	1.656	1.693	1.693	1.693	1.693	1.693	1.693	1.693	1.693	1.693	1.693	1.693	1.693
YHR138C	0.521	0.521	0.487	0.487	0.524	0.598	0.598	0.615	0.618	0.618	0.618	0.618	0.638	0.695	0.729	0.729	0.729	0.729	0.729	0.729	0.729	0.749	0.729	0.729	0.749	0.749	0.749	0.803	0.823	0.823	0.823	0.823	0.823	0.843	0.86	0.86	0.86	0.843	0.843	0.843	0.843	0.843	0.843	0.843	0.843	0.823	0.806	0.826	0.826
YLR245C	0.185	0.185	0.185	0.185	0.262	0.279	0.279	0.279	0.279	0.279	0.279	0.39	0.39	0.41	0.41	0.41	0.427	0.427	0.427	0.427	0.447	0.447	0.447	0.447	0.447	0.447	0.447	0.43	0.43	0.43	0.43	0.447	0.447	0.669	0.669	0.669	0.686	0.703	0.757	0.757	0.757	0.777	0.794	0.811	0.811	0.811	0.811	0.811	0.811
YLR258W	0.356	0.356	0.336	0.353	0.376	0.584	0.581	0.581	0.581	0.581	0.561	0.561	0.615	0.803	0.803	0.877	0.877	0.877	0.877	0.877	0.86	0.86	0.86	0.934	0.974	1.273	1.253	1.293	1.344	1.515	1.515	1.569	1.569	1.569	1.609	1.68	1.714	1.714	1.714	1.731	1.731	1.751	1.865	2.386	2.406	2.406	2.406	2.443	2.46
YKL085W	0.367	0.367	0.384	0.35	0.37	0.37	0.37	0.37	0.37	0.37	0.353	0.39	0.407	0.407	0.407	0.407	0.407	0.407	0.407	0.407	0.407	0.407	0.407	0.407	0.407	0.407	0.407	0.407	0.407	0.424	0.424	0.424	0.441	0.441	0.441	0.458	0.441	0.461	0.498	0.498	0.498	0.498	0.498	0.498	0.498	0.498	0.498	0.495	0.495
YDR292C	0.31	0.31	0.31	0.33	0.33	0.33	0.33	0.33	0.35	0.35	0.367	0.367	0.387	0.39	0.39	0.39	0.39	0.37	0.387	0.566	0.583	0.603	0.603	0.603	0.586	0.586	0.603	0.742	0.742	0.742	0.742	0.742	0.742	0.742	0.742	0.762	0.762	0.762	0.762	0.745	0.745	0.745	0.745	0.745	0.745	0.745	0.745	0.745	0.782
YMR285C	1.233	1.25	1.25	1.381	1.421	1.438	1.438	1.455	1.506	1.506	1.526	1.563	1.563	1.597	1.597	1.634	1.634	1.634	1.634	1.634	1.651	1.648	1.702	1.841	2.12	2.601	2.675	2.692	2.692	2.857	2.857	2.951	2.971	2.971	2.988	3.116	3.116	3.116	3.153	3.153	3.173	3.19	3.17	3.17	3.187	3.204	3.241	3.241	3.241
YOR239W	0.829	0.829	0.829	0.829	0.829	0.829	0.886	0.926	0.966	0.986	0.986	0.986	0.986	0.986	1.057	1.06	1.06	1.077	1.094	1.074	1.037	1.037	1.037	1.054	1.054	1.054	1.054	1.054	1.054	1.054	1.034	1.034	1.017	1	1	1	1	1	0.98	0.98	0.946	0.946	0.946	0.926	0.926	0.926	0.926	0.926	0.926
YGR145W	6.164	6.221	6.204	6.204	6.207	6.19	6.19	6.19	6.17	6.076	6.022	5.971	5.957	5.957	5.977	5.977	5.977	5.977	5.92	5.923	5.906	5.926	5.943	5.943	5.923	5.923	5.906	5.829	5.806	5.769	5.689	5.669	5.686	5.686	5.703	5.703	5.703	5.72	5.72	5.333	5.205	5.165	5.165	5.128	5.128	4.883	4.65	4.559	4.559
YBR088C	0.685	0.668	0.668	0.668	0.668	0.739	0.739	0.739	0.739	0.779	0.796	0.796	0.813	0.813	0.813	0.813	0.813	0.813	0.83	0.847	0.83	0.83	0.83	0.85	0.85	0.85	0.85	0.867	0.867	0.867	0.867	0.867	0.85	0.85	0.85	0.85	0.85	0.85	0.85	0.833	0.833	0.833	0.833	0.833	0.833	0.833	0.833	0.833	0.833
YLR090W	2.118	2.138	2.118	2.118	2.118	2.118	2.118	2.118	2.118	2.118	2.118	2.118	2.118	2.081	2.081	2.081	2.081	2.064	2.047	2.047	2.047	1.97	1.93	1.91	1.839	1.822	1.822	1.802	1.839	1.839	1.839	1.819	1.819	1.819	1.819	1.802	1.785	1.785	1.785	1.768	1.768	1.768	1.731	1.6	1.6	1.375	1.216	1.216	1.216
YJR094W-A	0.948	0.948	0.948	0.948	0.948	0.948	0.948	0.948	0.948	0.948	0.948	0.948	0.948	0.948	0.948	0.948	0.968	0.968	0.968	0.968	0.951	0.951	0.934	0.934	0.917	0.917	0.917	0.917	0.917	0.917	0.917	0.9	0.9	0.88	0.863	0.843	0.843	0.843	0.843	0.843	0.826	0.769	0.732	0.732	0.729	0.729	0.729	0.729	0.729
YPR113W	1.709	1.709	1.689	1.689	1.689	1.689	1.689	1.672	1.672	1.655	1.638	1.638	1.49	1.436	1.436	1.436	1.419	1.419	1.402	1.365	1.365	1.365	1.328	1.308	1.311	1.291	1.311	1.294	1.294	1.277	1.277	1.243	1.243	1.243	1.192	1.192	1.192	1.118	1.067	1.067	1.067	1.067	1.067	1.067	1.067	1.067	1.013	1.013	1.013
YJL140W	0.145	0.145	0.145	0.165	0.145	0.145	0.145	0.145	0.128	0.128	0.111	0.148	0.165	0.202	0.202	0.202	0.202	0.421	0.438	0.458	0.458	0.458	0.458	0.458	0.478	0.649	0.902	1.488	1.488	1.508	1.79	1.824	1.824	1.844	1.844	1.978	1.978	1.978	1.978	2.032	2.109	2.391	2.752	2.769	2.769	2.769	2.786	2.786	2.786
YLR034C	3.701	3.641	3.641	3.641	3.641	3.641	3.641	3.584	3.584	3.584	3.564	3.564	3.564	3.564	3.547	3.527	3.507	3.507	3.467	3.467	3.177	3.177	3.143	3.109	3.109	3.109	3.109	3.109	3.112	3.112	3.112	3.058	3.058	3.058	3.041	3.024	2.006	2.006	1.989	1.989	1.969	1.969	1.969	1.901	1.881	1.827	1.827	1.77	1.77
YIL007C	5.79	5.955	5.992	5.992	5.992	6.009	6.123	6.123	6.16	6.211	6.231	6.265	6.265	6.518	6.558	6.703	6.743	7.229	7.283	7.374	7.374	7.414	7.414	7.431	7.434	7.451	7.451	7.451	7.471	7.471	7.491	7.491	7.491	7.491	7.545	7.619	7.673	7.673	7.673	7.673	7.673	7.673	7.693	7.693	7.676	7.676	7.676	7.676	7.676
YJL166W	0.709	0.726	0.726	0.726	0.726	0.726	0.726	0.76	0.777	0.777	0.777	0.777	0.777	0.757	0.777	0.777	0.777	0.777	0.777	0.777	0.797	0.797	0.817	0.817	0.817	0.817	0.797	0.797	0.737	0.737	0.737	0.737	0.737	0.72	0.72	0.7	0.7	0.7	0.7	0.7	0.7	0.7	0.7	0.7	0.7	0.7	0.7	0.7	0.7
YPL168W	1.411	1.727	1.881	1.918	1.918	1.918	1.938	1.975	1.975	1.992	1.992	2.012	2.012	2.123	2.123	2.123	2.123	2.123	2.123	2.123	2.123	2.123	2.123	2.14	2.14	2.14	2.14	2.14	2.14	2.14	2.157	2.157	2.14	2.16	2.18	2.18	2.197	2.197	2.214	2.214	2.214	2.214	2.231	2.251	2.268	2.268	2.268	2.268	2.268
YJR007W	1.679	1.659	1.659	1.676	1.676	1.676	1.676	1.676	1.676	1.582	1.582	1.582	1.693	1.693	1.656	1.656	1.656	1.656	1.582	1.582	1.582	1.582	1.582	1.505	1.505	1.485	1.451	1.451	1.451	1.468	1.468	1.485	1.485	1.505	1.505	1.505	1.505	1.505	1.505	1.505	1.505	1.505	1.505	1.505	1.488	1.471	1.394	1.394	1.394
YDR371W	1.21	1.21	1.21	1.21	1.19	1.207	1.207	1.207	1.224	1.224	1.224	1.298	1.298	1.298	1.298	1.298	1.298	1.298	1.298	1.298	1.281	1.281	1.281	1.281	1.281	1.281	1.264	1.244	1.264	1.264	1.264	1.264	1.264	1.284	1.284	1.224	1.224	1.224	1.224	1.173	1.156	1.156	1.156	1.156	1.156	1.156	1.156	1.156	1.156
YLR165C	0.251	0.251	0.251	0.271	0.308	0.308	0.308	0.308	0.308	0.308	0.325	0.325	0.325	0.325	0.325	0.325	0.325	0.325	0.325	0.325	0.325	0.325	0.365	0.365	0.365	0.382	0.402	0.422	0.422	0.422	0.422	0.422	0.422	0.422	0.422	0.439	0.439	0.459	0.459	0.476	0.53	0.53	0.53	0.53	0.53	0.53	0.53	0.53	0.53
YHR189W	0.55	0.567	0.678	0.695	0.695	0.695	0.638	0.638	0.678	0.775	1.003	1.02	1.02	1.04	1.057	1.057	1.111	1.131	1.168	1.168	1.168	1.168	1.168	1.168	1.168	1.202	1.202	1.222	1.222	1.296	1.296	1.364	1.364	1.384	1.384	1.384	1.384	1.384	1.404	1.475	1.475	1.475	1.475	1.455	1.455	1.438	1.472	1.472	1.523
YLR276C	0.426	0.463	0.463	0.463	0.463	0.463	0.463	0.483	0.5	0.5	0.5	0.5	0.5	0.52	0.52	0.52	0.503	0.503	0.52	0.52	0.52	0.52	0.52	0.52	0.52	0.52	0.52	0.503	0.503	0.503	0.523	0.523	0.523	0.523	0.523	0.523	0.523	0.523	0.523	0.523	0.523	0.523	0.523	0.523	0.523	0.506	0.506	0.506	0.506
YLR127C	0.945	0.945	0.888	0.888	0.888	0.888	0.888	0.888	0.888	0.888	0.888	0.888	0.871	0.888	0.871	0.854	0.854	0.854	0.817	0.817	0.817	0.817	0.777	0.76	0.76	0.703	0.72	0.72	0.72	0.72	0.72	0.72	0.72	0.68	0.697	0.566	0.566	0.526	0.543	0.56	0.56	0.56	0.56	0.56	0.56	0.56	0.58	0.344	0.364
YAL058W	0.783	0.803	0.803	0.783	0.763	0.763	0.763	0.763	0.763	0.743	0.743	0.595	0.575	0.541	0.504	0.487	0.487	0.521	0.521	0.575	0.575	0.626	0.626	0.626	0.626	0.589	0.589	0.606	0.606	0.535	0.475	0.438	0.438	0.475	0.475	0.475	0.532	0.549	0.549	0.549	0.62	0.62	0.62	0.62	0.62	0.6	0.58	0.563	0.563
YLR360W	0.609	0.629	0.629	0.669	0.757	0.757	0.808	0.808	0.828	0.828	0.845	0.845	0.882	0.882	0.882	0.919	0.919	0.919	0.936	0.956	0.956	0.956	0.993	1.01	1.01	1.01	1.01	1.03	1.03	1.03	1.03	1.05	1.05	1.05	1.104	1.104	1.121	1.138	1.138	1.138	1.138	1.138	1.138	1.138	1.138	1.138	1.138	1.138	1.121
YGR062C	1.766	1.803	1.803	1.82	2.059	2.25	2.25	2.25	2.381	2.381	2.418	2.418	2.418	2.435	2.435	2.452	2.452	2.452	2.452	2.452	2.452	2.452	2.472	2.512	2.512	2.512	2.512	2.512	2.512	2.512	2.512	2.512	2.512	2.512	2.512	2.512	2.512	2.532	2.532	2.532	2.532	2.532	2.532	2.532	2.532	2.532	2.532	2.532	2.515
YPR127W	0.37	0.37	0.37	0.37	0.37	0.37	0.35	0.35	0.33	0.33	0.313	0.313	0.313	0.296	0.296	0.279	0.279	0.279	0.171	0.171	0.171	0.171	0.171	0.171	0.171	0.171	0.171	0.171	0.171	0.154	0.154	0.154	0.134	0.134	0.134	0.134	0.134	0.154	0.154	0.137	0.137	0.137	0.137	0.137	0.137	0.217	0.254	0.308	0.325
YOR043W	0.205	0.168	0.168	0.168	0.168	0.168	0.131	0.131	0.131	0.131	0.131	0.131	0.131	0.131	0.131	0.131	0.131	0.131	0.131	0.057	0.074	0.074	0.074	0.074	0.074	0.074	0.074	0.054	0.054	0.054	0.054	0.054	0.054	0.054	0.054	0.054	0.034	0.034	0.034	0.034	0.034	0.034	0.034	0.017	0.017	0.017	0.017	0.017	0.017
YLR188W	0.145	0.145	0.145	0.165	0.165	0.145	0.145	0.145	0.145	0.145	0.145	0.162	0.162	0.196	0.27	0.27	0.27	0.327	0.432	0.432	0.466	0.503	0.503	0.503	0.503	0.503	0.54	0.597	0.614	0.668	0.668	0.668	0.668	0.668	0.668	0.685	0.702	0.702	0.702	0.702	0.736	0.736	0.736	0.736	0.736	0.736	0.736	0.736	0.736
YLR451W	1.63	1.61	1.627	1.627	1.627	1.647	1.647	1.684	1.667	1.684	1.684	1.684	1.684	1.701	1.701	1.701	1.718	1.718	1.735	1.735	1.735	1.735	1.735	1.735	1.718	1.718	1.698	1.698	1.698	1.732	1.732	1.715	1.715	1.769	1.789	1.789	1.789	1.789	1.715	1.715	1.715	1.715	1.732	1.715	1.732	1.732	1.732	1.732	1.732
YBR177C	0.168	0.168	0.168	0.168	0.168	0.148	0.222	0.222	0.259	0.279	0.353	0.353	0.353	0.373	0.407	0.709	0.709	0.709	0.726	0.726	0.743	0.78	0.78	0.78	0.8	0.86	0.974	1.048	1.307	1.307	1.344	1.475	1.737	1.737	1.791	1.953	1.97	1.987	1.987	2.078	2.078	2.098	2.269	2.269	2.269	2.269	2.383	2.525	2.545
YJL110C	1.014	1.014	1.014	1.014	1.014	0.977	0.977	0.977	0.96	0.943	0.818	0.818	0.818	0.818	0.818	0.818	0.818	0.798	0.798	0.798	0.798	0.798	0.798	0.798	0.798	0.795	0.775	0.795	0.778	0.778	0.778	0.778	0.778	0.778	0.778	0.778	0.778	0.778	0.778	0.778	0.741	0.741	0.741	0.741	0.721	0.701	0.701	0.738	0.738
YHR172W	0.185	0.185	0.185	0.202	0.202	0.202	0.219	0.219	0.219	0.239	0.256	0.256	0.256	0.256	0.256	0.256	0.256	0.256	0.256	0.256	0.256	0.256	0.256	0.296	0.296	0.33	0.33	0.33	0.33	0.33	0.33	0.33	0.367	0.447	0.447	0.447	0.447	0.447	0.467	0.558	0.615	1.093	1.093	1.15	1.167	1.167	1.167	1.167	1.167
YKL009W	1.278	1.278	1.278	1.278	1.298	1.298	1.298	1.281	1.281	1.298	1.335	1.392	1.392	1.432	1.432	1.432	1.432	1.432	1.432	1.432	1.432	1.432	1.432	1.432	1.432	1.432	1.432	1.412	1.412	1.412	1.412	1.412	1.412	1.412	1.412	1.412	1.412	1.412	1.412	1.412	1.412	1.412	1.395	1.395	1.412	1.375	1.341	1.341	1.341
YPR052C	0.637	0.637	0.617	0.617	0.617	0.617	0.617	0.6	0.6	0.6	0.6	0.6	0.6	0.6	0.6	0.6	0.6	0.6	0.6	0.6	0.583	0.583	0.566	0.566	0.566	0.549	0.549	0.458	0.333	0.313	0.313	0.313	0.313	0.313	0.313	0.313	0.313	0.313	0.313	0.313	0.313	0.313	0.313	0.313	0.313	0.313	0.313	0.276	0.276
YOR306C	1.047	1.047	1.047	1.027	1.027	1.01	0.97	0.97	0.97	0.97	0.97	0.953	0.953	0.953	0.828	0.717	0.643	0.643	0.643	0.643	0.569	0.512	0.458	0.458	0.404	0.404	0.404	0.316	0.262	0.242	0.242	0.225	0.225	0.225	0.225	0.225	0.225	0.225	0.225	0.225	0.225	0.188	0.171	0.171	0.171	0.171	0.171	0.171	0.134
YPR104C	1.013	1.033	1.033	1.033	1.033	1.033	1.053	1.053	1.073	1.073	1.073	1.073	1.073	1.073	1.056	1.056	1.056	1.056	1.056	1.039	1.039	1.039	1.039	1.022	1.022	1.022	1.022	1.022	1.039	1.039	1.039	1.059	1.059	1.059	1.059	1.059	1.059	1.059	1.059	1.059	1.039	1.019	1.019	1.019	1.019	0.948	0.948	0.928	0.928
YOR252W	0.299	0.299	0.242	0.242	0.242	0.262	0.282	0.447	0.641	0.692	0.789	0.789	0.789	0.789	0.789	0.823	0.86	0.934	0.934	1.005	1.13	1.147	1.147	1.147	1.147	1.13	1.13	1.13	1.15	1.15	1.281	1.392	1.412	1.446	1.463	1.463	1.597	1.87	1.887	1.904	1.904	1.924	1.924	1.924	1.924	1.924	1.924	1.941	1.941
YGL041W-A	0.575	0.535	0.535	0.515	0.515	0.515	0.515	0.515	0.515	0.515	0.498	0.498	0.498	0.518	0.535	0.535	0.575	0.575	0.575	0.612	0.612	0.632	0.632	0.632	0.615	0.615	0.632	0.632	0.632	0.612	0.612	0.612	0.612	0.632	0.606	0.663	0.663	0.643	0.643	0.643	0.643	0.643	0.643	0.643	0.623	0.603	0.603	0.62	0.62
YOR357C	3.498	3.498	3.66	3.626	3.626	3.697	3.697	3.697	3.697	3.657	3.694	3.694	3.694	3.694	3.731	3.731	3.751	3.751	3.802	3.802	3.785	3.785	3.879	3.882	3.933	4.007	4.007	4.007	4.007	4.007	4.007	4.024	4.126	4.146	4.146	4.146	4.146	4.146	4.146	4.146	4.126	4.126	4.109	4.149	4.149	4.166	4.183	4.183	4.143
YFR050C	0.45	0.45	0.45	0.45	0.45	0.45	0.41	0.41	0.41	0.41	0.43	0.45	0.45	0.43	0.43	0.43	0.43	0.43	0.43	0.467	0.467	0.467	0.467	0.467	0.467	0.467	0.467	0.467	0.467	0.467	0.467	0.45	0.45	0.47	0.47	0.47	0.47	0.45	0.45	0.433	0.433	0.433	0.433	0.433	0.433	0.433	0.433	0.433	0.433
YPR179C	0.615	0.615	0.501	0.541	0.572	0.572	0.572	0.623	0.623	0.623	0.64	0.623	0.623	0.663	0.683	0.72	0.74	0.76	0.777	0.777	0.777	0.814	0.777	0.811	0.811	0.811	0.828	0.828	0.848	0.848	0.868	0.868	0.868	0.885	0.885	0.885	0.885	0.919	0.919	0.919	0.919	0.919	0.919	0.919	0.899	0.899	0.899	0.899	0.936
YMR283C	0.535	0.515	0.515	0.498	0.478	0.461	0.481	0.481	0.481	0.481	0.481	0.481	0.541	0.521	0.521	0.521	0.501	0.544	0.544	0.544	0.544	0.544	0.544	0.615	0.666	0.683	0.7	0.7	0.7	0.68	0.68	0.606	0.606	0.646	0.646	0.646	0.646	0.646	0.646	0.649	0.666	0.746	1.113	1.258	1.278	1.352	1.352	1.352	1.534
YEL034W	0	0	0	0	0	0	0	0	0	0	0	0	0	0	0	0	0	0	0	0	0	0	0	0	0	0	0	0	0	0	0	0	0	0	0	0	0	0	0	0	0	0	0	0	0	0	0	0	0
YGL021W	0.564	0.564	0.584	0.584	0.584	0.584	0.601	0.601	0.601	0.601	0.601	0.601	0.601	0.601	0.638	0.638	0.638	0.638	0.638	0.638	0.638	0.638	0.638	0.638	0.638	0.638	0.638	0.638	0.658	0.658	0.675	0.675	0.675	0.675	0.675	0.675	0.655	0.655	0.655	0.638	0.655	0.655	0.655	0.655	0.655	0.655	0.655	0.655	0.655
YCR084C	0.797	0.797	0.797	0.797	0.763	0.686	0.686	0.686	0.686	0.743	0.743	0.743	0.743	0.703	0.669	0.669	0.703	0.757	0.757	0.777	0.777	0.817	1.29	1.72	1.737	1.737	1.891	2.09	2.09	2.255	2.292	2.275	2.568	2.568	2.551	2.551	2.551	2.551	2.588	2.588	2.588	2.588	2.568	2.608	2.608	2.682	2.699	2.699	2.739
YJL033W	0.501	0.481	0.498	0.498	0.498	0.478	0.478	0.478	0.478	0.478	0.478	0.478	0.478	0.478	0.478	0.478	0.478	0.478	0.427	0.39	0.39	0.333	0.333	0.333	0.35	0.367	0.367	0.367	0.35	0.35	0.35	0.35	0.35	0.35	0.35	0.35	0.35	0.35	0.35	0.35	0.35	0.35	0.35	0.37	0.37	0.353	0.353	0.353	0.336
YNL161W	0.653	0.653	0.633	0.633	0.616	0.636	0.636	0.636	0.636	0.636	0.636	0.636	0.633	0.653	0.653	0.653	0.653	0.653	0.727	0.724	0.724	0.744	0.744	0.744	0.744	0.744	0.744	0.744	0.724	0.707	0.707	0.707	0.727	0.727	0.727	0.727	0.707	0.707	0.707	0.707	0.707	0.727	0.727	0.727	0.727	0.727	0.727	0.727	0.727
YJL148W	0.262	0.262	0.262	0.262	0.262	0.262	0.262	0.262	0.262	0.262	0.242	0.242	0.225	0.225	0.225	0.225	0.225	0.225	0.245	0.245	0.245	0.245	0.245	0.245	0.245	0.245	0.245	0.245	0.245	0.245	0.245	0.245	0.245	0.245	0.245	0.245	0.245	0.225	0.225	0.205	0.205	0.205	0.185	0.185	0.148	0.114	0.097	0.077	0.077
YKL061W	0.552	0.535	0.535	0.535	0.535	0.515	0.515	0.572	0.589	0.589	0.589	0.589	0.589	0.589	0.626	0.646	0.646	0.646	0.646	0.646	0.646	0.666	0.666	0.666	0.666	0.666	0.666	0.666	0.643	0.68	0.68	0.717	0.717	0.717	0.717	0.717	0.717	0.717	0.717	0.717	0.717	0.717	0.717	0.717	0.717	0.68	0.68	0.68	0.68
YDR309C	0.02	0.02	0.02	0.02	0.02	0.02	0.02	0.02	0.037	0.037	0.037	0.037	0.037	0.037	0.037	0.037	0.037	0.037	0.037	0.037	0.037	0.037	0.037	0.037	0.037	0.037	0.037	0.037	0.037	0.037	0.037	0.037	0.037	0.037	0.037	0.037	0.037	0.037	0.037	0.037	0.037	0.037	0.037	0.037	0.037	0.037	0.037	0.037	0.037
YMR153W	0.476	0.476	0.476	0.459	0.459	0.476	0.53	0.53	0.53	0.53	0.584	0.698	0.735	0.735	0.735	0.735	0.735	0.755	0.755	0.755	0.772	0.772	0.772	0.772	0.772	0.772	0.772	0.772	0.772	0.772	0.772	0.772	0.772	0.772	0.772	0.789	0.789	0.789	0.789	0.769	0.769	0.803	0.803	0.803	0.766	0.766	0.746	0.746	0.746
YBL054W	0.057	0.057	0.057	0.057	0.057	0.057	0.057	0.057	0.057	0.057	0.057	0.057	0.037	0.037	0.037	0	0	0	0	0	0	0	0	0	0	0	0	0	0	0	0	0	0	0	0	0	0	0	0	0	0.017	0.017	0.017	0.017	0.017	0.017	0.017	0.017	0.017
YJL154C	1.358	1.358	1.375	1.452	1.563	1.58	1.58	1.674	1.799	1.799	1.799	1.799	1.799	1.799	1.799	1.799	1.799	1.799	1.799	1.799	1.799	1.799	1.799	1.799	1.799	1.799	1.799	1.799	1.799	1.799	1.799	1.799	1.799	1.782	1.782	1.782	1.782	1.762	1.762	1.762	1.779	1.779	1.796	1.796	1.796	1.796	1.796	1.796	1.796
YDR398W	0.017	0.017	0.017	0.017	0.017	0.017	0.017	0.017	0.017	0.017	0.017	0.017	0.017	0.017	0.017	0.017	0.017	0.017	0.017	0.017	0.017	0.017	0.017	0.017	0.017	0.017	0.017	0.017	0.017	0.017	0.017	0.017	0.017	0.017	0.017	0.017	0.017	0.017	0.017	0.017	0.017	0.017	0.017	0.017	0.017	0.017	0.017	0.017	0.017
YIL147C	0.786	0.786	0.769	0.769	0.749	0.749	0.769	0.786	0.84	0.84	0.84	0.84	0.84	0.84	0.84	0.88	0.88	0.88	0.897	0.897	0.897	0.897	0.897	0.897	0.86	0.826	0.806	0.806	0.806	0.729	0.692	0.692	0.692	0.692	0.692	0.692	0.692	0.675	0.658	0.658	0.675	0.675	0.675	0.675	0.675	0.675	0.638	0.578	0.578
YDL225W	1.483	1.551	1.551	1.588	1.699	1.699	1.699	1.699	1.716	1.716	1.716	1.716	1.716	1.716	1.716	1.716	1.716	1.716	1.736	1.736	1.776	1.776	1.813	1.813	1.813	1.813	1.813	1.813	1.813	1.773	1.81	1.81	1.83	1.83	1.847	1.847	1.847	1.847	1.847	1.867	1.867	1.867	1.884	1.884	1.884	1.884	1.844	1.844	1.844
YPR015C	1.814	1.797	1.74	1.723	1.723	1.703	1.703	1.669	1.47	1.541	1.723	1.922	2.138	2.175	2.232	2.232	2.252	2.252	2.252	2.252	2.286	2.286	2.286	2.286	2.286	2.286	2.34	2.34	2.34	2.32	2.32	2.34	2.32	2.337	2.337	2.337	2.263	2.263	2.246	2.226	2.266	2.476	2.476	2.496	2.513	2.496	2.496	2.496	2.462
YGL101W	0.151	0.151	0.151	0.151	0.151	0.151	0.151	0.151	0.151	0.151	0.151	0.151	0.151	0.151	0.151	0.151	0.134	0.134	0.134	0.134	0.134	0.134	0.134	0.134	0.134	0.154	0.154	0.154	0.154	0.154	0.154	0.114	0.114	0.114	0.114	0.114	0.114	0.114	0.114	0.131	0.148	0.148	0.148	0.148	0.148	0.148	0.148	0.148	0.148
YDL123W	0.726	0.709	0.692	0.692	0.692	0.692	0.709	0.709	0.766	0.766	0.766	0.746	0.746	0.746	0.763	0.797	0.797	0.797	0.797	0.797	0.837	0.854	0.891	0.891	0.891	0.891	0.911	0.911	0.911	0.911	0.911	0.911	0.965	0.965	1.039	1.073	1.073	1.073	1.11	1.11	1.11	1.11	1.09	1.09	1.107	1.107	1.107	1.09	1.053
YHL029C	0.02	0.02	0.02	0.02	0.02	0.02	0.02	0.02	0.02	0.02	0.02	0.02	0.02	0.02	0.02	0.02	0.02	0.02	0.02	0.02	0.02	0.02	0.02	0.02	0.02	0.02	0.02	0.02	0.02	0.02	0.02	0.02	0.02	0.02	0.02	0.02	0.02	0.02	0.02	0.02	0.02	0.02	0.02	0.02	0.02	0.02	0.02	0.02	0
YPL065W	0.293	0.293	0.293	0.293	0.293	0.293	0.293	0.293	0.293	0.31	0.31	0.31	0.29	0.29	0.193	0.193	0.193	0.193	0.193	0.193	0.193	0.176	0.159	0.159	0.159	0.159	0.159	0.159	0.159	0.159	0.159	0.142	0.162	0.162	0.162	0.162	0.162	0.125	0.091	0.091	0.074	0.074	0.074	0.074	0.074	0.094	0.094	0.094	0.094
YHL026C	1.566	1.566	1.549	1.549	1.532	1.532	1.532	1.532	1.532	1.233	0.917	0.775	0.775	0.775	0.775	0.775	0.775	0.758	0.758	0.758	0.758	0.536	0.516	0.516	0.516	0.516	0.516	0.516	0.499	0.459	0.459	0.459	0.459	0.459	0.442	0.442	0.402	0.331	0.331	0.234	0.194	0.194	0.194	0.194	0.194	0.194	0.194	0.194	0.097
YKR001C	1.574	1.557	1.557	1.557	1.574	1.574	1.574	1.574	1.574	1.665	1.662	1.679	1.679	1.679	1.662	1.645	1.645	1.645	1.625	1.645	1.716	1.733	1.733	1.733	1.733	1.733	1.716	1.699	1.645	1.645	1.645	1.645	1.645	1.665	1.665	1.665	1.665	1.665	1.665	1.628	1.588	1.588	1.568	1.568	1.568	1.511	1.511	1.511	1.511
YDR090C	0.108	0.108	0.108	0.108	0.108	0.108	0.108	0.108	0.108	0.108	0.108	0.108	0.108	0.108	0.108	0.091	0.091	0.091	0.091	0.091	0.091	0.091	0.091	0.108	0.108	0.108	0.108	0.108	0.108	0.108	0.125	0.145	0.145	0.145	0.145	0.165	0.165	0.182	0.182	0.182	0.219	0.219	0.219	0.219	0.219	0.219	0.219	0.219	0.219
YOR036W	1.206	1.206	1.206	1.206	1.206	1.206	1.206	1.206	1.206	1.186	1.206	1.24	1.24	1.314	1.405	1.422	1.439	1.439	1.456	1.456	1.439	1.439	1.439	1.439	1.456	1.439	1.456	1.456	1.456	1.456	1.456	1.456	1.456	1.456	1.439	1.422	1.385	1.402	1.439	1.439	1.459	1.459	1.459	1.459	1.459	1.459	1.459	1.459	1.459
YBR049C	1.766	1.82	1.88	1.968	1.985	2.5	2.577	2.614	2.631	2.631	2.648	2.648	2.668	3.015	3.712	4.268	4.977	5.014	5.014	5.031	5.219	5.273	5.273	5.364	5.364	5.586	5.731	5.751	5.825	5.859	5.896	6.007	6.385	6.385	6.422	6.442	6.502	6.539	6.63	6.667	6.667	6.701	6.752	6.752	6.752	6.809	6.829	6.923	6.943
YDL171C	4.455	4.455	4.455	4.455	4.455	4.455	4.455	4.458	4.458	4.458	4.458	4.458	4.458	4.458	4.458	4.424	4.384	4.384	4.367	4.367	4.367	4.367	4.367	4.347	4.347	4.347	4.202	4.06	4.006	4.006	4.006	3.989	4.009	4.026	3.85	3.816	3.816	3.816	3.796	3.796	3.702	3.682	2.982	2.894	2.726	2.649	2.649	2.629	2.629
YNL113W	4.136	4.136	4.136	4.136	4.102	4.102	4.085	4.085	4.085	4.068	4.068	4.068	4.068	4.068	4.068	4.051	4.051	4.051	3.957	3.9	3.9	3.735	3.701	3.684	3.522	3.281	3.127	3.11	3.11	3.09	3.056	3.039	3.039	3.039	3.039	2.826	2.507	2.45	2.433	2.433	2.433	2.396	2.342	2.302	2.302	2.302	2.302	2.302	2.305
YFL042C	0.979	0.979	0.945	0.945	0.945	0.945	0.945	0.945	0.871	0.794	0.754	0.754	0.754	0.717	0.717	0.717	0.717	0.7	0.683	0.666	0.666	0.666	0.666	0.666	0.643	0.555	0.515	0.515	0.461	0.444	0.444	0.367	0.367	0.401	0.455	0.455	0.495	0.72	0.703	0.797	0.945	0.942	1.016	1.016	1.016	1.033	1.033	1.033	1.033
YPR190C	0.694	0.711	0.711	0.711	0.711	0.711	0.711	0.711	0.711	0.711	0.711	0.711	0.711	0.711	0.711	0.711	0.711	0.694	0.694	0.694	0.677	0.677	0.677	0.677	0.677	0.677	0.677	0.677	0.677	0.657	0.657	0.657	0.64	0.62	0.62	0.62	0.62	0.62	0.62	0.583	0.549	0.549	0.549	0.549	0.549	0.549	0.549	0.549	0.472
YBR276C	0.626	0.626	0.626	0.646	0.646	0.646	0.646	0.646	0.646	0.646	0.646	0.703	0.757	0.905	0.905	0.905	0.905	0.905	0.905	0.905	0.868	0.885	0.825	0.842	0.862	0.862	0.942	1.053	1.053	1.053	1.053	1.09	1.09	1.09	1.09	1.09	1.09	1.181	1.255	1.352	1.369	1.369	1.369	1.369	1.369	1.369	1.386	1.386	1.443
YHR178W	0.902	0.902	0.922	0.922	0.922	0.922	0.922	0.922	0.922	0.922	0.922	0.905	0.905	0.905	0.905	0.905	0.905	0.905	0.905	0.905	0.885	0.851	0.851	0.888	0.888	0.888	0.888	0.888	0.888	0.888	0.888	0.888	0.888	0.888	0.888	0.888	0.908	0.908	0.908	0.908	0.908	0.908	0.908	0.908	0.908	0.908	0.769	0.735	0.735
YBR074W	0.413	0.413	0.376	0.396	0.396	0.416	0.416	0.416	0.416	0.416	0.416	0.416	0.416	0.436	0.473	0.473	0.473	0.473	0.473	0.473	0.473	0.456	0.456	0.456	0.379	0.362	0.399	0.439	0.513	0.513	0.513	0.533	0.57	0.59	0.59	0.59	0.59	0.627	0.681	0.735	0.849	0.849	0.849	0.849	0.849	0.849	0.849	0.849	0.866
YDL164C	5.814	5.814	5.851	5.851	5.851	5.851	5.834	5.834	5.834	5.834	5.817	5.817	5.854	5.837	5.837	5.854	5.854	5.854	5.854	5.803	5.766	5.783	5.681	5.624	5.644	5.624	5.513	5.493	5.476	5.496	5.476	5.476	5.442	5.405	5.368	5.331	5.297	5.257	5.257	5.044	4.879	4.862	4.845	4.686	4.589	4.518	4.501	4.481	4.481
YDR005C	0.592	0.592	0.592	0.612	0.612	0.629	0.629	0.629	0.629	0.629	0.629	0.629	0.629	0.612	0.612	0.612	0.612	0.612	0.612	0.612	0.612	0.612	0.612	0.612	0.578	0.578	0.578	0.544	0.544	0.544	0.524	0.524	0.524	0.524	0.524	0.507	0.507	0.507	0.507	0.47	0.45	0.413	0.413	0.413	0.413	0.413	0.413	0.413	0.393
YER060W	0.461	0.461	0.461	0.461	0.461	0.461	0.461	0.441	0.441	0.441	0.441	0.441	0.481	0.498	0.515	0.515	0.515	0.515	0.515	0.515	0.515	0.515	0.515	0.518	0.518	0.518	0.498	0.481	0.481	0.481	0.481	0.481	0.481	0.481	0.481	0.481	0.464	0.464	0.464	0.464	0.464	0.464	0.464	0.464	0.464	0.464	0.447	0.43	0.43
YKL139W	1.484	1.76	1.76	1.76	1.78	1.78	1.78	1.797	1.797	1.814	1.814	1.874	1.979	1.996	1.996	1.996	1.996	1.996	1.996	1.996	2.002	2.07	2.07	2.087	2.087	2.087	2.087	2.087	2.087	2.087	2.087	2.087	2.07	2.07	2.07	2.07	2.07	2.07	2.07	2.05	2.05	2.05	2.05	2.033	2.033	2.033	2.033	2.033	2.033
YLR405W	0.811	0.811	0.811	0.811	0.811	0.811	0.811	0.811	0.717	0.7	0.7	0.7	0.714	0.714	0.714	0.714	0.714	0.714	0.714	0.714	0.714	0.714	0.66	0.643	0.643	0.643	0.643	0.643	0.643	0.643	0.643	0.643	0.609	0.532	0.515	0.498	0.498	0.498	0.498	0.498	0.498	0.518	0.518	0.518	0.518	0.518	0.481	0.481	0.481
YMR272C	0.518	0.538	0.538	0.538	0.504	0.504	0.504	0.504	0.484	0.467	0.524	0.544	0.527	0.527	0.544	0.544	0.544	0.561	0.561	0.561	0.581	0.547	0.527	0.527	0.547	0.547	0.567	0.567	0.567	0.567	0.547	0.547	0.581	0.675	0.655	0.675	0.678	0.678	0.718	0.735	0.755	0.812	0.812	0.829	0.906	0.906	0.906	0.963	1.034
YBR153W	1.062	1.082	1.062	1.082	1.099	1.099	1.099	1.099	1.079	1.042	1.002	0.982	1.025	1.19	1.19	1.19	1.19	1.21	1.193	1.193	1.19	1.23	1.23	1.23	1.213	1.213	1.213	1.213	1.213	1.253	1.253	1.253	1.253	1.202	1.222	1.273	1.273	1.273	1.273	1.33	1.373	1.373	1.373	1.387	1.387	1.404	1.384	1.401	1.475
YNL131W	0.685	0.739	0.739	0.739	0.739	0.739	0.739	0.722	0.722	0.742	0.742	0.742	0.762	0.762	0.782	0.782	0.782	0.782	0.782	0.782	0.782	0.782	0.782	0.782	0.819	0.802	0.802	0.802	0.802	0.782	0.782	0.799	0.799	0.836	0.836	0.836	0.836	0.836	0.836	0.819	0.785	0.768	0.768	0.768	0.768	0.768	0.768	0.768	0.768
YHR023W	0.293	0.293	0.293	0.293	0.293	0.293	0.293	0.273	0.273	0.273	0.273	0.273	0.273	0.273	0.273	0.273	0.273	0.273	0.256	0.256	0.256	0.256	0.222	0.222	0.222	0.259	0.259	0.259	0.259	0.242	0.282	0.282	0.282	0.282	0.282	0.262	0.262	0.262	0.262	0.262	0.262	0.262	0.262	0.279	0.296	0.299	0.356	0.356	0.356
YAL046C	0.575	0.558	0.558	0.538	0.538	0.538	0.538	0.538	0.521	0.521	0.521	0.521	0.521	0.501	0.427	0.427	0.427	0.427	0.387	0.333	0.333	0.35	0.347	0.364	0.364	0.364	0.347	0.33	0.33	0.33	0.33	0.31	0.31	0.31	0.31	0.31	0.293	0.293	0.199	0.179	0.233	0.233	0.233	0.233	0.233	0.233	0.253	0.253	0.253
YNL182C	0.308	0.308	0.308	0.325	0.382	0.496	0.533	0.613	0.613	0.613	0.633	0.653	0.687	0.687	0.687	0.687	0.687	0.687	0.687	0.687	0.687	0.65	0.65	0.65	0.65	0.687	0.841	0.946	1.037	1.128	1.128	1.128	1.148	1.182	1.202	1.219	1.256	1.29	1.33	1.33	1.33	1.33	1.33	1.33	1.33	1.33	1.33	1.33	1.33
YAL051W	0.754	0.737	0.737	0.737	0.737	0.737	0.737	0.737	0.737	0.737	0.737	0.737	0.72	0.72	0.72	0.7	0.7	0.7	0.7	0.7	0.7	0.7	0.7	0.7	0.683	0.683	0.683	0.666	0.666	0.666	0.572	0.538	0.538	0.538	0.555	0.535	0.535	0.535	0.535	0.535	0.535	0.535	0.535	0.498	0.498	0.481	0.444	0.464	0.464
YOL071W	0.478	0.478	0.478	0.478	0.478	0.478	0.461	0.461	0.387	0.387	0.37	0.37	0.37	0.336	0.336	0.336	0.353	0.353	0.353	0.353	0.353	0.353	0.333	0.316	0.316	0.316	0.316	0.316	0.236	0.142	0.142	0.162	0.216	0.216	0.216	0.216	0.216	0.216	0.216	0.216	0.216	0.216	0.216	0.216	0.196	0.196	0.216	0.216	0.216
YMR078C	0.641	0.641	0.641	0.641	0.658	0.658	0.658	0.658	0.641	0.641	0.621	0.621	0.621	0.621	0.641	0.641	0.641	0.641	0.658	0.678	0.678	0.698	0.698	0.698	0.698	0.698	0.698	0.698	0.698	0.698	0.718	0.718	0.718	0.718	0.718	0.718	0.718	0.718	0.698	0.698	0.698	0.698	0.698	0.698	0.681	0.681	0.681	0.681	0.681
YCL033C	0.467	0.467	0.467	0.467	0.467	0.41	0.39	0.427	0.504	0.561	0.561	0.561	0.561	0.561	0.561	0.541	0.507	0.527	0.587	0.587	0.587	0.735	0.849	1.117	1.154	1.171	1.171	1.171	1.171	1.171	1.154	1.271	1.271	1.305	1.345	1.382	1.612	1.612	1.612	1.612	1.612	1.632	1.649	1.649	1.746	1.763	1.766	1.803	1.817
YBR259W	0.779	0.779	0.779	0.796	0.887	0.941	0.961	1.018	1.112	1.112	1.112	1.112	1.132	1.132	1.132	1.132	1.132	1.209	1.306	1.306	1.306	1.306	1.494	1.494	1.514	1.568	1.568	1.568	1.568	1.568	1.568	1.602	1.602	1.602	1.602	1.602	1.622	1.605	1.605	1.605	1.605	1.605	1.605	1.605	1.605	1.605	1.605	1.605	1.645
YIL064W	0.905	0.905	0.905	0.905	0.922	0.922	1.201	1.474	1.474	1.474	1.474	1.491	1.474	1.468	1.471	1.488	1.488	1.488	1.471	1.471	1.471	1.488	1.522	1.539	1.539	1.539	1.539	1.599	1.616	1.633	1.65	1.65	1.667	1.667	1.667	1.684	1.701	1.718	1.718	1.735	1.718	1.718	1.718	1.715	1.715	1.735	1.755	1.755	1.755
YJL005W	0.074	0.074	0.114	0.154	0.214	0.231	0.231	0.231	0.231	0.251	0.268	0.288	0.288	0.305	0.305	0.305	0.305	0.305	0.325	0.325	0.342	0.342	0.342	0.382	0.382	0.382	0.402	0.402	0.402	0.402	0.402	0.456	0.456	0.456	0.456	0.456	0.456	0.456	0.456	0.49	0.49	0.51	0.51	0.51	0.527	0.51	0.51	0.51	0.51
YGL256W	0.544	0.601	0.581	0.598	0.731	0.808	0.808	0.825	0.825	0.825	0.862	0.862	0.939	0.939	0.939	0.939	0.939	0.956	0.936	0.936	0.936	0.936	1.024	1.024	1.024	1.024	1.024	1.024	1.024	1.024	1.024	1.024	1.024	1.024	1.024	1.044	1.044	1.044	1.044	1.044	1.044	1.044	1.044	1.044	1.044	1.044	1.044	1.027	1.027
YKL013C	0.684	0.684	0.684	0.684	0.684	0.684	0.684	0.684	0.684	0.704	0.721	0.721	0.721	0.738	0.738	0.738	0.738	0.738	0.755	0.738	0.738	0.738	0.738	0.738	0.738	0.698	0.681	0.681	0.661	0.661	0.695	0.695	0.749	0.749	0.749	0.82	0.82	0.874	0.874	0.874	0.911	0.928	0.928	0.928	0.928	0.928	0.928	0.928	0.928
YGR289C	1.541	1.541	1.541	1.541	1.541	1.558	1.558	1.558	1.575	1.649	1.649	1.646	1.646	1.646	1.606	1.606	1.606	1.589	1.606	1.606	1.606	1.606	1.606	1.606	1.606	1.606	1.606	1.606	1.606	1.606	1.606	1.586	1.586	1.546	1.546	1.529	1.529	1.529	1.529	1.529	1.512	1.532	1.532	1.498	1.498	1.498	1.498	1.498	1.464
YKR067W	0.521	0.521	0.541	0.541	0.541	0.541	0.541	0.541	0.541	0.541	0.541	0.558	0.558	0.575	0.575	0.612	0.612	0.612	0.612	0.612	0.612	0.612	0.612	0.743	0.76	0.777	0.797	0.797	0.928	0.928	0.948	1.062	1.082	1.119	1.119	1.23	1.25	1.25	1.25	1.25	1.25	1.267	1.267	1.267	1.304	1.623	1.711	1.731	1.839
YNL151C	0.538	0.538	0.538	0.538	0.555	0.572	0.609	0.589	0.589	0.589	0.589	0.626	0.609	0.609	0.626	0.7	0.757	0.865	0.882	0.916	0.916	0.936	0.936	0.936	0.936	0.936	0.953	0.936	0.936	0.956	0.956	0.936	0.936	0.99	1.007	1.007	1.007	1.007	1.007	1.007	1.007	1.007	1.024	1.024	1.044	1.024	1.024	1.024	1.024
YBL017C	0.017	0.017	0.017	0.037	0.037	0.037	0.037	0.054	0.054	0.054	0.054	0.054	0.054	0.054	0.054	0.094	0.111	0.111	0.111	0.111	0.111	0.148	0.148	0.148	0.208	0.228	0.228	0.228	0.228	0.228	0.268	0.325	0.365	0.365	0.405	0.405	0.405	0.422	0.422	0.439	0.439	0.459	0.499	0.55	0.57	0.587	0.587	0.587	0.607
YDL135C	0.641	0.641	0.641	0.621	0.621	0.621	0.621	0.621	0.641	0.641	0.641	0.624	0.624	0.624	0.624	0.624	0.624	0.624	0.587	0.587	0.59	0.593	0.593	0.593	0.593	0.593	0.593	0.573	0.556	0.573	0.573	0.573	0.573	0.573	0.59	0.57	0.57	0.55	0.567	0.53	0.53	0.53	0.53	0.547	0.547	0.567	0.567	0.567	0.567
YNR021W	1.528	1.528	1.528	1.528	1.548	1.565	1.602	1.565	1.565	1.565	1.565	1.565	1.565	1.565	1.565	1.565	1.565	1.565	1.565	1.565	1.565	1.565	1.545	1.545	1.545	1.545	1.491	1.474	1.454	1.454	1.454	1.454	1.454	1.554	1.554	1.554	1.554	1.554	1.554	1.534	1.554	1.574	1.574	1.554	1.554	1.554	1.534	1.463	1.412
YLL018C-A	0.407	0.521	0.521	0.521	0.649	0.649	0.649	0.669	0.729	0.863	0.863	0.863	0.863	0.863	0.9	0.937	0.937	1.008	1.048	1.105	1.139	1.159	1.159	1.159	1.159	1.159	1.159	1.179	1.179	1.179	1.179	1.179	1.179	1.179	1.196	1.196	1.196	1.236	1.287	1.395	1.412	1.412	1.412	1.412	1.412	1.412	1.412	1.412	1.412
YDR023W	0.444	0.444	0.444	0.444	0.444	0.444	0.444	0.444	0.444	0.444	0.444	0.444	0.444	0.444	0.424	0.37	0.353	0.353	0.353	0.353	0.353	0.393	0.433	0.45	0.484	0.484	0.484	0.484	0.484	0.484	0.484	0.484	0.484	0.484	0.501	0.521	0.592	0.592	0.592	0.592	0.572	0.555	0.592	0.592	0.592	0.552	0.555	0.774	0.942
YOR158W	0.498	0.458	0.458	0.421	0.421	0.404	0.387	0.387	0.387	0.404	0.384	0.384	0.384	0.384	0.367	0.444	0.427	0.427	0.427	0.478	0.458	0.478	0.495	0.512	0.532	0.546	0.546	0.546	0.546	0.546	0.529	0.529	0.529	0.529	0.549	0.549	0.549	0.549	0.549	0.549	0.538	0.598	0.598	0.615	0.615	0.581	0.564	0.624	0.701
YPL144W	1.142	1.142	1.142	1.125	1.125	1.125	1.125	1.125	1.125	1.125	1.048	1.048	0.977	0.977	0.96	0.812	0.795	0.755	0.755	0.755	0.675	0.638	0.638	0.638	0.638	0.621	0.621	0.621	0.621	0.621	0.601	0.601	0.601	0.601	0.601	0.601	0.601	0.601	0.407	0.387	0.367	0.367	0.384	0.384	0.384	0.384	0.367	0.367	0.367
YPR119W	1.854	1.854	1.797	1.78	1.78	1.78	1.763	1.333	1.222	1.108	0.96	0.96	0.92	0.92	0.92	0.92	0.883	0.883	0.883	0.866	0.866	0.866	0.866	0.846	0.846	0.701	0.664	0.664	0.627	0.627	0.627	0.399	0.339	0.339	0.248	0.191	0.191	0.191	0.191	0.191	0.191	0.191	0.191	0.191	0.191	0.191	0.191	0.191	0.191
YER003C	3.673	3.781	3.781	3.781	3.781	3.781	3.801	3.801	3.801	3.784	3.784	3.784	3.784	3.784	3.804	3.875	3.912	3.946	3.986	3.986	4.003	4.023	4.023	4.063	4.063	4.063	4.063	4.063	4.063	4.063	4.023	4.04	4.04	4.043	4.043	4.043	4.043	4.043	4.043	4.043	4.023	4.023	4.023	3.986	3.969	3.952	3.935	3.935	3.915
YGR143W	0.912	0.912	0.912	0.912	0.969	0.986	0.986	0.986	0.986	0.986	0.986	0.986	0.986	0.986	1.026	1.046	1.063	1.063	1.063	1.063	1.063	1.063	1.063	1.063	1.063	1.063	1.063	1.063	1.063	1.063	1.063	1.063	1.063	1.063	1.063	1.063	1.063	1.063	1.063	1.063	1.063	1.043	1.043	1.043	0.912	0.878	0.844	0.807	0.807
YHR076W	0.744	0.744	0.724	0.704	0.704	0.724	0.724	0.724	0.704	0.704	0.704	0.704	0.704	0.704	0.704	0.704	0.67	0.67	0.67	0.67	0.67	0.576	0.465	0.425	0.445	0.445	0.445	0.445	0.445	0.445	0.445	0.445	0.348	0.328	0.328	0.422	0.422	0.439	0.459	0.459	0.496	0.456	0.456	0.419	0.419	0.419	0.419	0.419	0.419
YGL137W	1.728	1.711	1.691	1.691	1.691	1.691	1.691	1.691	1.691	1.691	1.691	1.691	1.691	1.691	1.691	1.691	1.691	1.691	1.691	1.691	1.708	1.708	1.708	1.691	1.691	1.691	1.691	1.671	1.671	1.654	1.654	1.634	1.617	1.577	1.577	1.577	1.577	1.597	1.597	1.597	1.597	1.58	1.58	1.432	1.395	1.395	1.395	1.324	1.304
YMR124W	1.048	1.048	1.048	1.048	1.085	1.085	1.085	1.085	1.085	1.085	1.085	1.085	1.085	1.108	1.128	1.128	1.128	1.128	1.128	1.108	1.074	1.074	1.074	1.074	1.074	1.074	1.074	1.074	1.074	1.074	1.057	1.04	1.04	1.02	1.02	1	1	1	0.963	1	1	1	1	1	1	0.98	0.98	0.98	0.963
YMR109W	0.421	0.421	0.421	0.384	0.384	0.384	0.367	0.35	0.33	0.33	0.33	0.33	0.33	0.33	0.33	0.33	0.347	0.347	0.347	0.347	0.347	0.347	0.33	0.33	0.33	0.33	0.33	0.33	0.33	0.33	0.31	0.31	0.31	0.31	0.31	0.31	0.31	0.293	0.293	0.276	0.276	0.276	0.276	0.276	0.276	0.276	0.276	0.276	0.276
YNL002C	0.529	0.563	0.563	0.563	0.563	0.563	0.543	0.543	0.543	0.543	0.543	0.543	0.543	0.543	0.543	0.543	0.543	0.543	0.543	0.543	0.543	0.543	0.543	0.543	0.543	0.543	0.523	0.523	0.523	0.523	0.523	0.523	0.523	0.523	0.523	0.523	0.523	0.523	0.523	0.523	0.506	0.506	0.486	0.486	0.486	0.486	0.486	0.486	0.486
YBL069W	0.416	0.416	0.416	0.416	0.473	0.473	0.49	0.47	0.49	0.49	0.49	0.433	0.433	0.319	0.319	0.319	0.319	0.319	0.319	0.319	0.319	0.339	0.339	0.339	0.339	0.339	0.339	0.322	0.322	0.322	0.359	0.359	0.359	0.359	0.359	0.359	0.376	0.396	0.45	0.45	0.45	0.524	0.581	0.581	0.581	0.581	0.581	0.581	0.601
YNL186W	0.464	0.464	0.447	0.447	0.447	0.447	0.447	0.447	0.467	0.467	0.467	0.413	0.413	0.413	0.359	0.359	0.342	0.342	0.362	0.362	0.362	0.362	0.362	0.362	0.362	0.362	0.362	0.362	0.362	0.345	0.345	0.345	0.345	0.345	0.345	0.345	0.345	0.302	0.245	0.245	0.225	0.225	0.225	0.205	0.188	0.188	0.188	0.188	0.188
YIR017C	2.435	2.415	2.415	2.381	2.381	2.381	2.381	2.381	2.364	2.347	2.347	2.347	2.33	2.33	2.293	2.276	2.168	2.151	2.097	1.821	1.653	1.653	1.605	1.605	1.588	1.551	1.551	1.534	1.474	1.474	1.474	1.437	1.437	1.437	1.417	1.417	1.34	1.323	1.286	1.178	1.007	0.95	0.95	0.95	0.933	0.933	0.933	0.913	0.913
YLR321C	1.407	1.424	1.441	1.441	1.441	1.424	1.504	1.504	1.521	1.595	1.612	1.629	1.649	1.649	1.649	1.649	1.649	1.649	1.669	1.686	1.686	1.652	1.632	1.652	1.652	1.652	1.72	1.848	1.848	1.888	1.888	1.905	1.922	1.939	1.939	1.939	1.939	1.939	1.939	1.939	1.973	2.027	2.027	2.027	2.027	2.047	2.047	2.047	2.047
YMR037C	0.279	0.279	0.279	0.279	0.239	0.239	0.239	0.239	0.239	0.239	0.239	0.219	0.219	0.239	0.256	0.256	0.256	0.256	0.256	0.182	0.182	0.182	0.182	0.182	0.182	0.182	0.182	0.162	0.162	0.162	0.162	0.162	0.159	0.159	0.159	0.159	0.159	0.179	0.179	0.179	0.162	0.162	0.162	0.162	0.145	0.162	0.182	0.182	0.182
YHR106W	1.996	1.976	1.976	1.819	1.705	1.685	1.685	1.685	1.685	1.685	1.705	1.705	1.705	1.628	1.628	1.628	1.628	1.628	1.628	1.594	1.31	1.29	1.29	1.173	1.173	0.715	0.544	0.487	0.467	0.487	0.504	0.504	0.504	0.504	0.504	0.467	0.45	0.45	0.45	0.45	0.279	0.262	0.245	0.305	0.322	0.339	0.339	0.339	0.379
YDR468C	0.846	0.846	0.846	0.846	0.863	0.883	0.883	0.883	0.883	0.883	0.9	0.9	0.92	0.94	0.94	0.94	0.94	0.94	0.94	0.94	0.94	0.94	0.94	0.94	0.94	0.94	0.94	0.94	0.94	0.94	0.94	0.94	0.94	0.94	0.94	0.94	0.92	0.92	0.92	0.92	0.92	0.9	0.9	0.9	0.9	0.9	0.9	0.846	0.846
YDR533C	0.478	0.495	0.569	0.569	0.569	0.589	0.686	0.763	0.763	0.763	0.763	0.763	0.763	0.763	0.783	0.82	0.82	0.84	0.84	0.84	0.84	0.84	0.84	0.84	0.84	0.86	0.86	0.86	0.86	0.86	0.86	0.86	0.86	0.86	0.86	0.86	0.86	0.86	0.86	0.86	0.86	0.86	0.86	0.863	0.843	0.843	0.9	0.917	0.957
YML103C	0.262	0.299	0.299	0.339	0.359	0.396	0.396	0.396	0.413	0.413	0.413	0.413	0.413	0.433	0.433	0.473	0.581	0.581	0.581	0.581	0.581	0.581	0.581	0.601	0.601	0.601	0.601	0.601	0.641	0.641	0.681	0.681	0.681	0.681	0.681	0.681	0.681	0.681	0.681	0.681	0.698	0.715	0.715	0.715	0.715	0.715	0.715	0.715	0.715
YIL115C	1.17	1.17	1.17	1.17	1.19	1.19	1.19	1.264	1.301	1.301	1.301	1.392	1.409	1.409	1.409	1.443	1.443	1.443	1.48	1.5	1.557	1.574	1.574	1.591	1.625	1.662	1.662	1.662	1.682	1.682	1.682	1.682	1.682	1.682	1.682	1.682	1.682	1.682	1.682	1.682	1.682	1.682	1.682	1.662	1.662	1.662	1.645	1.645	1.645
YIL077C	2.125	2.145	2.145	2.145	2.145	2.182	2.202	2.179	2.27	2.492	2.492	2.509	2.546	2.583	2.583	2.583	2.58	2.58	2.6	2.6	2.6	2.6	2.6	2.6	2.6	2.6	2.6	2.6	2.583	2.583	2.583	2.583	2.566	2.566	2.549	2.529	2.458	2.498	2.515	2.515	2.478	2.262	2.211	2.211	2.06	2.02	1.96	1.96	2
YBR135W	0.211	0.211	0.211	0.211	0.211	0.228	0.228	0.265	0.265	0.427	0.555	0.555	0.555	0.612	0.632	0.669	0.706	1.218	2.586	2.586	2.788	4.005	4.039	4.389	4.389	4.426	4.494	4.528	4.528	4.528	4.548	4.548	4.548	4.548	4.548	4.548	4.585	4.585	4.605	4.625	4.733	4.733	4.733	4.733	4.733	4.733	4.733	4.733	4.733
YLR412W	1.899	1.899	1.899	1.899	1.899	1.879	1.879	1.845	1.865	1.865	1.865	1.865	1.865	1.848	1.848	1.848	1.848	1.865	1.922	1.922	1.922	1.922	1.922	1.922	1.922	1.922	1.922	1.922	1.942	1.942	1.925	1.925	1.925	1.905	1.865	1.848	1.828	1.811	1.794	1.777	1.777	1.737	1.737	1.66	1.586	1.452	1.432	1.452	1.432
YGR117C	0.02	0	0	0	0	0	0	0	0	0	0	0	0	0	0	0	0	0	0	0	0	0	0	0	0	0	0	0	0	0	0	0	0	0	0	0	0	0	0	0	0	0	0	0.017	0.017	0.017	0.017	0.017	0.017
YCR051W	1.076	1.278	1.278	1.335	1.335	1.389	1.389	1.489	1.711	1.748	1.748	1.782	1.782	1.782	1.802	1.819	1.893	1.91	1.927	1.927	2.069	2.069	2.069	2.069	2.14	2.14	2.16	2.16	2.16	2.16	2.16	2.16	2.16	2.2	2.2	2.2	2.237	2.237	2.257	2.257	2.274	2.274	2.274	2.274	2.274	2.274	2.274	2.274	2.274
YMR262W	1.318	1.355	1.375	1.392	1.412	1.412	1.412	1.452	1.452	1.435	1.455	1.455	1.455	1.475	1.475	1.475	1.475	1.512	1.512	1.512	1.512	1.58	1.58	1.58	1.58	1.58	1.543	1.543	1.543	1.543	1.543	1.563	1.58	1.617	1.617	1.617	1.657	1.657	1.657	1.657	1.657	1.657	1.657	1.674	1.674	1.674	1.674	1.674	1.674
YJR058C	1.112	1.112	1.112	1.112	1.132	1.152	1.169	1.169	1.169	1.152	1.152	1.152	1.118	1.135	1.152	1.152	1.152	1.169	1.169	1.169	1.169	1.169	1.169	1.169	1.152	1.186	1.223	1.223	1.223	1.223	1.223	1.243	1.243	1.26	1.26	1.26	1.26	1.28	1.28	1.263	1.263	1.263	1.246	1.249	1.249	1.249	1.249	1.249	1.249
YDR412W	1.981	1.981	1.981	2.001	2.001	2.001	1.984	1.984	1.984	1.984	1.984	2.001	2.021	2.021	2.021	2.021	2.021	2.001	2.001	1.984	1.981	1.981	1.981	1.981	1.981	2.001	2.001	2.021	2.038	2.038	2.038	2.038	2.038	2.038	2.038	2.038	2.038	2.021	2.021	1.944	1.927	1.927	1.927	1.893	1.893	1.893	1.893	1.893	1.859
YFR047C	0.843	0.752	0.732	0.732	0.675	0.641	0.641	0.658	0.658	0.638	0.638	0.638	0.618	0.618	0.618	0.618	0.618	0.618	0.598	0.581	0.581	0.524	0.524	0.49	0.49	0.49	0.49	0.49	0.49	0.49	0.49	0.49	0.49	0.47	0.393	0.128	0.108	0.108	0.108	0.088	0.088	0.068	0.068	0.068	0.068	0.068	0.068	0.088	0.128
YPR086W	0.419	0.419	0.419	0.419	0.419	0.399	0.399	0.399	0.399	0.365	0.422	0.601	0.752	0.752	0.772	0.772	0.772	0.789	1.008	1.105	1.236	1.236	1.256	1.256	1.256	1.276	1.276	1.333	1.458	1.458	1.458	1.475	1.475	1.475	1.475	1.475	1.512	1.512	1.512	1.512	1.512	1.512	1.512	1.512	1.532	1.532	1.512	1.626	1.663
YAL011W	0.595	0.595	0.561	0.561	0.578	0.578	0.632	0.615	0.615	0.632	0.709	0.84	0.84	0.86	0.86	0.88	0.846	0.846	0.866	0.866	0.866	0.866	0.883	0.98	1.048	1.048	1.048	1.065	1.065	1.065	1.065	1.048	1.031	1.031	1.031	1.028	1.028	1.028	1.028	1.045	1.045	1.045	1.045	1.045	1.008	1.008	1.025	0.988	1.005
YGR090W	0.51	0.51	0.51	0.51	0.49	0.49	0.49	0.47	0.47	0.453	0.453	0.453	0.342	0.342	0.342	0.362	0.362	0.342	0.342	0.322	0.322	0.322	0.322	0.322	0.322	0.302	0.188	0.171	0.171	0.171	0.171	0.171	0.171	0.171	0.131	0.094	0.094	0.094	0.094	0.094	0.094	0.094	0.06	0.06	0.06	0.06	0.06	0.06	0.04
YBL051C	1.409	1.409	1.409	1.409	1.409	1.409	1.426	1.426	1.426	1.426	1.426	1.426	1.409	1.392	1.426	1.426	1.426	1.426	1.426	1.426	1.426	1.426	1.426	1.426	1.426	1.426	1.409	1.409	1.409	1.409	1.409	1.409	1.369	1.386	1.386	1.369	1.349	1.349	1.349	1.332	1.275	1.258	1.258	1.258	1.258	1.258	1.241	1.221	1.221
YOR287C	1.065	1.065	1.085	1.142	1.142	1.142	1.142	1.159	1.159	1.159	1.139	1.139	1.139	1.156	1.287	1.287	1.287	1.287	1.304	1.304	1.304	1.304	1.321	1.321	1.321	1.321	1.321	1.321	1.301	1.301	1.301	1.301	1.301	1.301	1.318	1.318	1.318	1.318	1.335	1.318	1.301	1.318	1.298	1.298	1.298	1.298	1.264	1.264	1.244
YOL077C	1.716	1.679	1.645	1.645	1.645	1.645	1.645	1.645	1.645	1.645	1.628	1.537	1.537	1.537	1.537	1.537	1.5	1.5	1.48	1.389	1.335	1.335	1.335	1.318	1.318	1.318	1.284	1.284	1.213	1.139	0.954	0.917	0.9	0.883	0.866	0.849	0.835	0.835	0.835	0.835	0.835	0.835	0.835	0.835	0.795	0.775	0.775	0.775	0.792
YJR112W	1.016	1.053	1.053	1.053	1.053	1.053	1.053	1.053	1.053	1.073	1.073	1.09	1.09	1.127	1.144	1.144	1.144	1.144	1.164	1.164	1.198	1.215	1.215	1.215	1.215	1.215	1.235	1.235	1.235	1.235	1.235	1.235	1.235	1.215	1.215	1.232	1.249	1.249	1.249	1.286	1.286	1.286	1.286	1.286	1.286	1.286	1.286	1.286	1.286
YNR054C	0.236	0.236	0.253	0.307	0.307	0.307	0.307	0.304	0.287	0.287	0.287	0.287	0.287	0.25	0.25	0.25	0.233	0.233	0.33	0.33	0.35	0.35	0.35	0.333	0.333	0.353	0.353	0.353	0.336	0.336	0.336	0.336	0.353	0.353	0.353	0.353	0.353	0.353	0.353	0.353	0.37	0.35	0.35	0.35	0.35	0.37	0.37	0.387	0.424
YNL166C	1.199	1.179	1.199	1.179	1.179	1.179	1.179	1.236	1.287	1.492	1.492	1.546	2.041	2.041	2.058	2.078	2.078	2.112	2.112	2.112	2.129	2.109	2.089	2.089	2.089	2.109	2.129	2.123	2.16	2.177	2.194	2.248	2.248	2.248	2.248	2.248	2.248	2.248	2.248	2.248	2.248	2.248	2.248	2.248	2.248	2.248	2.248	2.231	2.231
YER056C-A	0.527	0.527	0.527	0.527	0.527	0.527	0.527	0.527	0.507	0.507	0.507	0.507	0.487	0.487	0.487	0.487	0.487	0.487	0.487	0.487	0.467	0.467	0.467	0.416	0.416	0.416	0.416	0.379	0.362	0.362	0.342	0.302	0.302	0.302	0.242	0.242	0.242	0.205	0.168	0.168	0.168	0.148	0.108	0.108	0.088	0.088	0.088	0.071	0.071
YHR091C	1.02	1.037	1.003	1.003	1.094	1.094	1.094	1.094	1.094	1.094	1.094	1.054	1.037	1.037	1.034	1.034	1.071	1.111	1.131	1.131	1.131	1.148	1.128	1.128	1.148	1.131	1.148	1.131	1.131	1.131	1.131	1.128	1.216	1.307	1.307	1.307	1.307	1.307	1.341	1.324	1.324	1.324	1.324	1.287	1.352	1.386	1.386	1.386	1.477
YNL119W	5.574	5.574	5.594	5.56	5.526	5.435	5.452	5.25	5.216	5.216	5.159	5.142	5.051	5.011	5.011	4.994	4.977	4.977	4.866	4.866	4.778	4.323	4.306	4.266	4.266	4.246	4.246	4.229	4.229	4.138	4.104	4.087	4.087	4.067	3.962	3.942	3.925	3.925	3.78	3.76	3.743	3.743	3.188	3.077	3.077	2.892	2.892	1.627	1.402
YLR335W	0.199	0.182	0.182	0.202	0.219	0.236	0.236	0.236	0.236	0.236	0.253	0.273	0.313	0.313	0.313	0.313	0.296	0.296	0.296	0.296	0.296	0.296	0.296	0.296	0.296	0.296	0.333	0.333	0.367	0.367	0.367	0.367	0.367	0.367	0.347	0.347	0.347	0.384	0.384	0.384	0.384	0.384	0.384	0.384	0.384	0.384	0.384	0.404	0.435
YOR204W	1.259	1.259	1.259	1.293	1.293	1.293	1.276	1.276	1.259	1.259	1.259	1.259	1.259	1.279	1.279	1.279	1.276	1.293	1.293	1.293	1.293	1.293	1.256	1.236	1.236	1.236	1.236	1.219	1.199	1.145	1.145	1.108	1.088	1.088	1.088	1.088	1.071	1.051	1.051	1.051	1.051	1.051	1.051	1.051	1.051	0.96	0.96	0.977	0.977
YNR013C	0.276	0.276	0.276	0.276	0.276	0.276	0.276	0.276	0.276	0.276	0.142	0.108	0.108	0.108	0.108	0.108	0.108	0.159	0.159	0.159	0.159	0.159	0.159	0.159	0.159	0.159	0.159	0.159	0.179	0.162	0.162	0.179	0.162	0.182	0.165	0.165	0.165	0.165	0.145	0.145	0.145	0.145	0.145	0.162	0.162	0.162	0.162	0.162	0.162
YNR007C	1.303	1.425	1.425	1.425	1.425	1.425	1.345	1.325	1.507	1.487	1.504	1.601	1.652	1.692	1.692	1.729	1.729	1.803	1.803	1.803	1.84	1.877	1.877	1.877	1.877	1.86	1.769	1.823	1.897	1.954	2.153	2.17	2.17	2.17	2.17	2.227	2.227	2.227	2.264	2.264	2.281	2.281	2.281	2.267	2.267	2.23	2.27	2.31	2.31
YNL095C	2.502	2.502	2.502	2.593	2.772	2.872	2.872	2.872	2.872	2.872	2.872	2.872	2.852	2.889	2.889	2.889	2.906	2.977	3.085	3.085	3.068	3.068	3.068	3.068	3.085	3.085	3.085	3.085	3.085	3.088	3.071	3.108	3.128	3.128	3.128	3.128	3.128	3.111	3.128	3.128	3.128	3.128	3.128	3.091	3.017	3.017	2.997	3.017	3.017
YJL035C	0.507	0.507	0.524	0.561	0.578	0.578	0.578	0.578	0.578	0.578	0.578	0.578	0.578	0.578	0.578	0.578	0.578	0.578	0.578	0.578	0.578	0.578	0.578	0.578	0.578	0.578	0.578	0.578	0.578	0.578	0.578	0.561	0.561	0.561	0.561	0.561	0.561	0.561	0.561	0.561	0.561	0.561	0.561	0.561	0.561	0.561	0.561	0.561	0.561
YDR328C	0.532	0.609	0.754	0.754	0.754	0.754	0.754	0.754	0.754	0.754	0.754	0.754	0.839	0.859	1.021	1.021	1.038	1.038	1.038	1.055	1.109	1.328	1.328	1.328	1.328	1.328	1.382	1.382	1.382	1.402	1.402	1.456	1.439	1.459	1.459	1.459	1.459	1.459	1.459	1.459	1.479	1.496	1.496	1.496	1.573	1.59	1.59	1.59	1.59
YJL063C	1.961	1.998	1.981	2.001	2.001	2.001	1.981	2.018	2.132	2.132	2.183	2.203	2.368	2.368	2.368	2.368	2.368	2.371	2.391	2.445	2.445	2.465	2.465	2.485	2.451	2.434	2.4	2.42	2.44	2.46	2.46	2.46	2.46	2.46	2.46	2.46	2.46	2.44	2.44	2.44	2.44	2.44	2.44	2.446	2.466	2.466	2.466	2.466	2.466
YKL072W	1.336	1.595	1.595	1.646	1.646	1.7	1.808	2.115	2.115	2.274	2.351	2.351	2.371	2.388	2.391	2.445	2.485	2.485	2.485	2.539	2.539	2.539	2.596	2.684	2.781	2.781	2.781	2.832	2.98	2.98	2.98	2.98	3.017	3	3.02	3.074	3.091	3.162	3.162	3.162	3.162	3.145	3.145	3.162	3.162	3.182	3.182	3.182	3.199
YLR040C	2.733	2.733	2.696	2.568	2.551	2.213	2.133	2.042	2.042	2.042	2.042	2.022	2.042	2.042	2.042	2.042	2.042	2.042	2.042	2.042	1.968	1.871	1.854	1.854	1.854	1.854	1.854	1.8	1.746	1.78	1.37	1.082	1.045	1.028	1.028	0.974	0.974	0.974	0.652	0.578	0.578	0.578	0.578	0.578	0.692	0.746	0.766	0.766	0.88
YDR463W	0.849	0.849	0.849	0.832	0.792	0.755	0.755	0.775	0.792	0.846	0.846	0.863	0.863	0.863	0.88	0.88	0.88	0.88	0.803	0.803	0.857	0.857	0.857	0.857	0.857	0.874	0.894	0.914	0.985	1.022	1.022	1.022	1.022	1.022	1.022	1.042	1.059	1.059	1.059	1.059	1.136	1.156	1.173	1.173	1.173	1.173	1.173	1.156	1.156
YER080W	1.261	1.261	1.261	1.227	1.187	1.207	1.324	1.512	1.512	1.512	1.512	1.532	1.509	1.529	1.512	1.529	1.529	1.529	1.529	1.529	1.529	1.549	1.529	1.529	1.586	1.586	1.586	1.586	1.586	1.586	1.606	1.586	1.586	1.566	1.566	1.509	1.492	1.492	1.492	1.492	1.492	1.492	1.569	1.586	1.566	1.566	1.566	1.549	1.586
YDR291W	0.344	0.398	0.469	0.469	0.469	0.469	0.54	0.56	0.56	0.56	0.637	0.637	0.637	0.654	0.654	0.654	0.671	0.671	0.688	0.688	0.688	0.688	0.688	0.705	0.745	0.745	0.745	0.762	0.836	0.836	0.853	0.853	0.853	0.853	0.853	0.984	1.152	1.152	1.189	1.189	1.189	1.189	1.189	1.189	1.189	1.189	1.209	1.209	1.209
YGR167W	0.296	0.296	0.296	0.296	0.296	0.367	0.441	0.461	0.481	0.481	0.481	0.481	0.481	0.515	0.515	0.535	0.535	0.535	0.535	0.535	0.535	0.535	0.515	0.515	0.515	0.515	0.515	0.515	0.515	0.515	0.515	0.515	0.515	0.515	0.515	0.515	0.515	0.515	0.495	0.495	0.495	0.495	0.495	0.495	0.495	0.495	0.495	0.495	0.495
YGR132C	2.281	2.298	2.298	2.298	2.298	2.315	2.315	2.315	2.315	2.315	2.315	2.315	2.315	2.315	2.315	2.332	2.332	2.298	2.298	2.318	2.318	2.298	2.298	2.264	2.264	2.264	2.244	2.227	2.227	2.227	2.227	2.21	2.105	2.088	2.054	2.054	2.037	2.037	2.017	1.983	1.983	1.946	1.909	1.909	1.909	1.892	1.875	1.875	1.875
YER149C	0.111	0.111	0.128	0.148	0.148	0.148	0.148	0.148	0.148	0.182	0.259	0.259	0.279	0.279	0.279	0.279	0.279	0.279	0.427	0.558	0.558	0.575	0.575	0.575	0.575	0.615	0.615	0.615	0.615	0.615	0.615	0.615	0.652	0.652	0.652	0.652	0.692	0.769	0.843	0.843	0.843	0.843	0.843	0.843	0.863	0.92	1.014	1.014	1.014
YNL137C	0.493	0.493	0.493	0.493	0.493	0.493	0.513	0.553	0.553	0.553	0.59	0.59	0.59	0.59	0.59	0.627	0.647	0.684	0.704	0.704	0.704	0.704	0.724	0.724	0.724	0.724	0.815	0.815	0.815	0.909	0.909	0.909	0.909	0.909	0.989	1.006	1.006	1.006	1.006	0.989	0.989	0.989	0.989	0.989	0.989	1.009	1.009	1.009	1.009
YLL012W	0.231	0.177	0.16	0.1	0	0	0	0	0	0	0	0	0	0	0	0	0	0	0	0	0	0	0	0	0	0	0	0	0	0	0	0	0	0	0	0	0	0	0	0	0	0	0	0	0	0	0	0	0
YDR347W	1.09	1.09	1.09	1.07	1.07	1.07	1.07	1.07	1.07	1.07	1.07	1.07	1.07	1.07	1.053	1.036	1.036	1.036	0.888	0.837	0.817	0.797	0.78	0.78	0.78	0.78	0.78	0.78	0.74	0.703	0.703	0.623	0.623	0.623	0.364	0.188	0.134	0.134	0.114	0.114	0.114	0.114	0.094	0.094	0.094	0.074	0.074	0.074	0.074
YOR264W	0.305	0.305	0.305	0.322	0.339	0.467	0.467	0.484	0.567	0.564	0.601	0.601	0.618	0.618	0.618	0.618	0.618	0.618	0.618	0.638	0.712	0.951	1.15	1.15	1.15	1.15	1.19	1.227	1.207	1.258	1.309	1.326	1.471	1.471	1.505	1.647	1.707	1.707	1.744	1.744	1.744	1.744	1.744	1.761	1.764	1.764	1.801	1.855	1.855
YFR008W	1.312	1.312	1.312	1.329	1.312	1.312	1.295	1.295	1.298	1.298	1.298	1.298	1.298	1.298	1.321	1.281	1.315	1.315	1.315	1.332	1.349	1.349	1.349	1.349	1.349	1.349	1.349	1.366	1.366	1.349	1.349	1.349	1.349	1.349	1.349	1.349	1.349	1.349	1.258	1.241	1.207	1.207	1.258	1.258	1.258	1.312	1.312	1.312	1.312
YDR386W	0.279	0.296	0.316	0.316	0.316	0.316	0.316	0.316	0.316	0.316	0.316	0.336	0.316	0.316	0.316	0.316	0.316	0.316	0.299	0.299	0.319	0.336	0.336	0.336	0.336	0.336	0.319	0.319	0.356	0.356	0.356	0.356	0.339	0.339	0.339	0.339	0.339	0.322	0.373	0.39	0.407	0.407	0.407	0.407	0.407	0.424	0.424	0.424	0.424
YOR172W	2.704	2.704	2.704	2.704	2.704	2.721	2.761	2.781	2.781	2.832	2.832	2.832	2.852	2.852	2.852	2.886	2.886	2.886	2.886	2.94	2.94	2.94	2.977	2.994	2.994	3.011	3.011	3.011	3.011	3.011	3.011	3.051	3.051	3.051	3.051	3.051	3.051	3.051	3.031	3.031	3.031	3.014	3.014	3.014	3.014	2.954	2.937	2.883	2.866
YCL040W	1.3	1.3	1.28	1.28	1.172	1.172	1.121	1.101	1.101	1.101	1.101	1.101	1.101	1.101	1.101	1.101	0.893	0.876	0.876	0.859	0.859	0.859	0.859	0.859	0.822	0.805	0.805	0.805	0.788	0.697	0.697	0.546	0.546	0.546	0.546	0.509	0.492	0.492	0.455	0.455	0.455	0.438	0.438	0.421	0.421	0.421	0.421	0.421	0.404
YML059C	1.466	1.449	1.358	1.321	1.321	1.321	1.321	1.321	1.321	1.247	1.207	1.207	1.207	1.17	1.19	1.042	0.783	0.763	0.763	0.763	0.763	0.729	0.652	0.615	0.598	0.598	0.598	0.598	0.598	0.598	0.598	0.635	0.635	0.618	0.618	0.618	0.618	0.598	0.581	0.581	0.581	0.581	0.564	0.47	0.328	0.291	0.291	0.274	0.254
YCR034W	0.353	0.353	0.336	0.336	0.336	0.336	0.336	0.356	0.356	0.356	0.356	0.356	0.356	0.339	0.339	0.339	0.339	0.339	0.339	0.339	0.339	0.339	0.339	0.339	0.339	0.339	0.322	0.325	0.308	0.308	0.308	0.308	0.308	0.271	0.251	0.231	0.231	0.231	0.231	0.231	0.231	0.231	0.231	0.231	0.231	0.214	0.214	0.214	0.214
YDR345C	0.057	0.057	0.057	0.057	0.057	0.057	0.057	0.057	0.057	0.057	0.057	0.057	0.057	0.057	0.057	0.057	0.057	0.057	0.057	0.057	0.057	0.057	0.057	0.057	0.057	0.057	0.057	0.057	0.057	0.057	0.057	0.057	0.057	0.057	0.057	0.057	0.057	0.057	0.057	0.057	0.057	0.057	0.057	0.057	0.057	0.037	0.037	0.037	0.037
YJR124C	0.553	0.553	0.553	0.533	0.533	0.533	0.533	0.533	0.533	0.553	0.59	0.59	0.61	0.63	0.63	0.63	0.63	0.59	0.573	0.573	0.573	0.536	0.516	0.516	0.536	0.536	0.553	0.553	0.553	0.553	0.553	0.553	0.553	0.553	0.553	0.57	0.57	0.57	0.57	0.57	0.57	0.55	0.51	0.51	0.51	0.51	0.507	0.507	0.507
YDR284C	0.154	0.154	0.154	0.154	0.154	0.154	0.154	0.154	0.154	0.154	0.154	0.154	0.154	0.154	0.114	0.114	0.114	0.074	0.037	0.037	0.037	0.037	0.037	0.037	0.037	0.037	0.037	0.037	0.037	0.037	0.037	0.037	0.037	0.037	0.037	0.017	0.017	0.017	0.017	0.017	0.017	0.017	0.017	0.017	0.017	0.017	0.017	0.017	0.017
YPL105C	2.322	2.322	2.322	2.322	2.376	2.595	2.649	2.649	2.649	2.717	2.717	2.717	2.717	2.717	2.717	2.717	2.717	2.751	2.899	2.899	2.899	2.899	2.899	2.899	2.899	2.916	2.916	2.916	2.916	2.916	2.973	2.956	2.956	2.956	2.956	2.956	2.956	2.956	2.956	2.956	2.916	2.95	2.95	2.95	2.95	2.95	2.953	2.933	2.933
YJL078C	0.02	0.02	0.02	0.02	0.02	0.02	0.02	0.02	0.02	0.02	0.02	0.02	0	0	0	0	0	0	0	0	0	0	0	0	0	0	0	0	0	0	0	0	0	0	0	0	0	0	0	0	0	0	0	0	0	0	0	0	0
YGR280C	1.451	1.451	1.451	1.451	1.488	1.488	1.488	1.488	1.488	1.508	1.508	1.491	1.491	1.471	1.454	1.454	1.454	1.437	1.437	1.437	1.437	1.42	1.332	1.315	1.315	1.315	1.238	1.238	1.238	1.238	1.221	1.204	1.187	1.167	1.167	1.167	1.15	1.15	1.15	1.15	1.15	1.15	1.15	1.15	1.113	1.113	1.113	1.113	1.113
YBR044C	0.493	0.493	0.564	0.661	0.661	0.678	0.658	0.658	0.658	0.658	0.658	0.658	0.504	0.484	0.484	0.504	0.504	0.521	0.578	0.598	0.649	0.746	0.746	0.746	0.783	0.783	0.8	0.8	0.8	0.837	0.854	0.874	0.874	0.874	0.874	0.874	0.874	0.928	0.928	0.928	0.945	0.962	0.962	0.942	0.962	0.945	0.962	0.942	0.942
YLR007W	1.29	1.273	1.253	1.159	1.139	1.122	1.088	1.068	1.028	0.771	0.791	0.808	0.808	0.808	0.808	0.828	0.828	0.828	0.845	0.862	0.862	0.566	0.452	0.435	0.435	0.435	0.31	0.293	0.293	0.293	0.33	0.367	0.367	0.367	0.387	0.891	1.307	1.489	1.509	1.603	2.064	2.724	3.265	3.359	3.359	3.359	3.359	3.359	3.379
YJR047C	0.051	0.034	0.034	0.034	0.034	0.034	0.034	0.034	0.034	0.034	0.034	0.034	0.034	0.034	0.034	0.034	0.017	0.017	0.017	0.017	0.017	0.017	0.017	0.017	0.017	0.017	0.017	0.017	0.017	0.017	0.017	0.017	0.017	0.017	0.017	0.017	0	0	0	0	0	0	0	0	0	0	0	0	0
YPL237W	0.993	0.993	0.976	0.976	0.976	0.939	0.939	0.939	0.939	0.939	0.939	0.939	0.939	0.939	0.939	0.939	0.976	0.976	0.996	0.996	0.996	0.979	0.979	0.999	0.982	0.982	0.982	0.982	0.982	0.982	0.982	0.982	0.982	0.982	0.982	0.982	0.982	0.982	0.982	0.965	0.948	0.732	0.678	0.578	0.558	0.558	0.558	0.558	0.558
YNL016W	0.02	0.02	0.02	0.02	0.02	0.02	0.02	0.02	0.02	0.02	0.02	0.02	0.02	0.02	0.02	0.02	0.02	0.02	0.02	0.02	0.02	0.02	0.02	0.02	0.02	0.02	0.02	0.02	0.02	0.02	0.02	0.02	0.02	0.02	0.02	0.02	0.02	0.02	0.02	0.02	0.02	0.02	0.02	0.02	0.02	0.02	0.02	0.02	0.02
YDR482C	0.479	0.496	0.496	0.496	0.496	0.476	0.516	0.516	0.533	0.533	0.55	0.55	0.53	0.53	0.53	0.53	0.53	0.53	0.53	0.53	0.53	0.53	0.53	0.53	0.53	0.53	0.53	0.51	0.51	0.547	0.547	0.547	0.547	0.547	0.547	0.547	0.527	0.527	0.527	0.527	0.527	0.527	0.527	0.527	0.527	0.51	0.49	0.49	0.49
YPL016W	1.733	1.733	1.733	1.753	1.753	1.753	1.753	1.753	1.733	1.773	1.776	1.847	1.847	1.847	1.884	1.884	1.884	1.884	1.884	1.884	1.884	1.884	1.884	1.884	1.884	1.884	1.884	1.884	1.884	1.884	1.884	1.884	1.884	1.884	1.867	1.867	1.867	1.867	1.867	1.867	1.867	1.867	1.85	1.85	1.85	1.85	1.83	1.83	1.83
YAL028W	0.704	0.704	0.724	0.744	0.818	0.818	0.818	0.855	0.855	0.855	0.906	0.96	1.077	1.191	1.191	1.191	1.228	1.433	2.39	2.39	2.467	3.488	3.505	3.576	3.576	3.886	4.213	4.233	4.233	4.233	4.25	4.287	4.304	4.304	4.321	4.321	4.378	4.529	4.955	4.955	4.955	4.975	4.975	4.992	5.029	5.174	5.194	5.194	5.211
YDR197W	0.671	0.731	0.731	0.731	0.731	0.768	0.751	0.751	0.751	0.771	0.811	0.811	0.811	0.811	0.811	0.851	0.922	0.922	0.922	0.959	0.959	0.939	0.959	1.013	1.033	1.033	1.033	1.033	1.033	1.033	1.033	1.033	1.05	1.05	1.05	1.05	1.05	1.087	1.087	1.087	1.087	1.087	1.087	1.087	1.07	1.07	1.07	1.07	1.07
YBL087C	1.301	1.395	1.412	1.432	1.452	1.452	1.452	1.469	1.469	1.469	1.469	1.469	1.469	1.469	1.469	1.469	1.469	1.503	1.52	1.52	1.52	1.52	1.52	1.52	1.52	1.52	1.52	1.52	1.52	1.56	1.597	1.634	1.634	1.634	1.634	1.651	1.668	1.668	1.668	1.668	1.668	1.668	1.668	1.668	1.668	1.668	1.668	1.668	1.668
YDR324C	4.078	4.078	4.112	4.112	4.24	4.24	4.28	4.28	4.297	4.297	4.28	4.3	4.3	4.32	4.34	4.377	4.394	4.394	4.394	4.374	4.374	4.357	4.391	4.408	4.408	4.408	4.28	4.28	4.24	4.223	4.243	4.243	4.243	4.263	4.263	4.28	4.246	4.243	4.24	4.24	4.24	4.24	4.24	4.24	4.24	4.24	4.24	4.22	4.22
YGL093W	0.596	0.633	0.667	0.667	0.667	0.667	0.667	0.687	0.687	0.781	0.821	0.935	0.989	0.989	1.023	1.094	1.094	1.094	1.094	1.094	1.094	1.128	1.128	1.145	1.216	1.253	1.233	1.233	1.233	1.233	1.236	1.236	1.236	1.236	1.236	1.236	1.236	1.236	1.253	1.253	1.253	1.253	1.253	1.253	1.253	1.253	1.27	1.27	1.27
YBR143C	2.055	2.055	2.055	2.055	2.035	2.015	2.035	2.035	2.035	2.035	2.055	2.055	2.021	2.021	1.95	1.95	1.95	1.95	1.95	1.95	1.95	1.933	1.916	1.916	1.916	1.916	1.916	1.899	1.859	1.859	1.839	1.839	1.734	1.734	1.714	1.714	1.714	1.714	1.697	1.697	1.697	1.697	1.677	1.677	1.677	1.677	1.677	1.475	1.452
YIL103W	0.316	0.316	0.316	0.316	0.316	0.299	0.299	0.299	0.299	0.356	0.393	0.393	0.41	0.467	0.467	0.467	0.467	0.581	0.581	0.581	0.581	0.581	0.581	0.581	0.601	0.601	0.601	0.601	0.638	0.638	0.638	0.638	0.715	0.715	0.715	0.752	0.752	0.769	0.786	0.823	0.843	0.843	0.86	0.86	0.86	0.86	0.86	0.86	0.86
YPR169W	0.723	0.723	0.723	0.717	0.717	0.771	0.771	0.771	0.76	0.814	0.814	0.871	0.922	0.922	0.973	0.99	0.99	1.01	1.03	1.01	1.03	1.101	1.084	1.084	1.084	1.084	1.138	1.138	1.155	1.232	1.32	1.414	1.414	1.474	1.474	1.477	1.477	1.494	1.528	1.545	1.545	1.545	1.582	1.582	1.599	1.616	1.616	1.633	1.633
YPR108W	0.504	0.541	0.541	0.541	0.541	0.541	0.558	0.558	0.558	0.558	0.558	0.558	0.558	0.575	0.575	0.575	0.737	0.794	0.828	0.828	0.828	0.828	0.828	0.828	0.828	0.828	0.828	0.828	0.828	0.828	0.828	0.828	0.828	0.828	0.828	0.828	0.828	0.828	0.888	0.996	0.996	0.996	0.996	1.016	1.016	1.016	1.036	1.036	1.036
YPL132W	0.185	0.185	0.185	0.185	0.202	0.202	0.202	0.29	0.29	0.29	0.29	0.29	0.29	0.307	0.307	0.307	0.307	0.29	0.27	0.307	0.307	0.307	0.307	0.347	0.347	0.347	0.347	0.347	0.347	0.347	0.384	0.538	0.558	0.618	0.672	0.672	0.689	0.689	0.689	0.689	0.689	0.689	0.723	0.723	0.723	0.723	0.723	0.74	0.74
YOR308C	0.399	0.456	0.436	0.436	0.436	0.51	0.51	0.49	0.49	0.507	0.561	0.544	0.544	0.544	0.544	0.544	0.544	0.561	0.541	0.541	0.541	0.541	0.541	0.541	0.558	0.558	0.558	0.558	0.558	0.558	0.558	0.558	0.558	0.558	0.558	0.558	0.558	0.538	0.538	0.555	0.555	0.555	0.555	0.535	0.535	0.535	0.515	0.515	0.515
YJL097W	0.444	0.444	0.444	0.444	0.427	0.427	0.41	0.43	0.43	0.43	0.43	0.43	0.43	0.43	0.43	0.41	0.41	0.41	0.427	0.524	0.584	0.584	0.624	0.624	0.624	0.624	0.664	0.721	0.721	0.738	0.758	0.758	0.758	0.795	0.775	0.755	0.755	0.775	0.775	0.775	0.758	0.778	0.778	0.778	0.778	0.741	0.758	0.926	0.98
YPR124W	0.498	0.498	0.498	0.481	0.541	0.541	0.541	0.541	0.541	0.541	0.538	0.538	0.538	0.518	0.518	0.572	0.609	0.609	0.609	0.609	0.592	0.572	0.572	0.632	0.649	0.666	0.865	0.865	0.865	0.865	0.916	0.916	0.953	0.936	0.936	0.953	0.953	0.953	0.953	0.953	0.99	1.03	1.03	1.013	1.013	1.013	1.013	1.013	1.013
YGL198W	1.264	1.264	1.264	1.247	1.247	1.247	1.247	1.247	1.247	1.247	1.227	1.21	1.21	1.21	1.23	1.23	1.23	1.213	1.213	1.213	1.213	1.213	1.233	1.233	1.233	1.233	1.233	1.233	1.233	1.233	1.233	1.233	1.233	1.233	1.233	1.233	1.233	1.233	1.216	1.216	1.216	1.233	1.233	1.233	1.233	1.213	1.213	1.213	1.193
YNL300W	1.699	1.699	1.699	1.699	1.699	1.699	1.716	1.75	1.77	1.77	1.77	1.77	1.77	1.77	1.75	1.71	1.71	1.71	1.673	1.673	1.673	1.69	1.744	1.781	1.781	1.798	1.818	1.818	1.741	1.741	1.741	1.741	1.741	1.795	1.795	1.815	1.835	1.835	1.798	1.798	1.798	1.798	1.798	1.798	1.798	1.798	1.798	1.818	1.835
YOR162C	2.017	2.017	1.966	1.986	1.949	1.969	1.841	1.841	1.613	1.596	1.63	1.63	1.704	1.855	1.855	1.875	1.875	1.875	1.878	1.955	1.955	1.955	1.955	1.955	1.955	1.881	1.861	1.784	1.824	2.015	2.066	2.22	2.237	2.271	2.288	2.288	2.288	2.288	2.288	2.288	2.308	2.288	2.305	2.288	2.288	2.288	2.305	2.305	2.339
YER184C	1.841	1.861	1.915	1.915	1.915	1.915	1.915	1.878	1.858	1.838	1.838	1.838	1.838	1.838	1.838	1.838	1.838	1.818	1.798	1.778	1.778	1.758	1.758	1.704	1.704	1.704	1.704	1.704	1.687	1.653	1.633	1.633	1.633	1.633	1.633	1.488	1.397	1.417	1.417	1.437	1.454	1.386	1.386	1.386	1.403	1.423	1.369	1.315	1.315
YMR001C	0	0	0	0	0	0	0	0	0	0	0	0	0	0	0	0	0	0.017	0.037	0.037	0.057	0.057	0.057	0.057	0.057	0.057	0.057	0.057	0.057	0.057	0.057	0.077	0.077	0.094	0.094	0.094	0.094	0.134	0.134	0.134	0.134	0.134	0.134	0.134	0.134	0.134	0.134	0.134	0.134
YLR035C	0.057	0.057	0.057	0.057	0.057	0.057	0.057	0.057	0.057	0.057	0.057	0.057	0.057	0.057	0.037	0.037	0.037	0.037	0.057	0.057	0.057	0.057	0.057	0.057	0.077	0.077	0.077	0.077	0.077	0.077	0.077	0.077	0.077	0.077	0.077	0.077	0.077	0.077	0.077	0.077	0.077	0.077	0.077	0.077	0.077	0.077	0.077	0.077	0.057
YGL243W	0.362	0.362	0.362	0.362	0.362	0.345	0.345	0.365	0.362	0.362	0.362	0.362	0.362	0.402	0.402	0.402	0.419	0.419	0.419	0.419	0.419	0.419	0.399	0.419	0.436	0.436	0.436	0.493	0.493	0.493	0.493	0.513	0.513	0.513	0.513	0.513	0.513	0.513	0.496	0.496	0.516	0.536	0.61	0.59	0.61	0.647	0.647	0.667	0.667
YIL078W	5.221	5.278	5.278	5.261	5.244	5.241	5.241	5.241	5.241	5.241	5.241	5.204	5.204	5.204	5.204	5.204	5.204	5.204	5.204	5.204	5.15	5.15	4.999	4.925	4.811	4.811	3.429	2.818	2.687	2.647	2.328	2.177	2.069	2.069	1.961	1.961	1.853	1.853	1.759	1.665	1.645	1.531	1.514	1.46	1.46	1.181	1.127	1.073	1.056
YPR164W	0	0	0	0	0	0	0	0.02	0.054	0.054	0.054	0.054	0.054	0.074	0.074	0.094	0.131	0.131	0.151	0.151	0.151	0.151	0.151	0.171	0.282	0.282	0.282	0.282	0.339	0.339	0.339	0.339	0.359	0.359	0.359	0.359	0.359	0.396	0.453	0.453	0.453	0.607	0.607	0.607	0.607	0.607	0.607	0.641	0.641
YJL186W	0.151	0.151	0.151	0.168	0.168	0.168	0.188	0.188	0.188	0.188	0.188	0.188	0.208	0.208	0.208	0.208	0.208	0.208	0.208	0.208	0.208	0.208	0.208	0.208	0.208	0.208	0.208	0.225	0.225	0.225	0.225	0.225	0.225	0.225	0.245	0.302	0.302	0.302	0.302	0.302	0.302	0.285	0.285	0.305	0.322	0.322	0.322	0.322	0.322
YDR110W	3.905	3.905	3.888	3.888	3.871	3.871	3.871	3.871	3.891	3.82	3.857	4.031	4.031	4.031	4.031	4.014	4.014	4.014	4.031	4.031	4.031	4.031	3.98	3.98	3.98	3.96	3.96	3.92	3.883	3.866	3.795	3.795	3.687	3.667	3.684	3.681	3.681	3.681	3.681	3.59	3.035	2.998	2.998	3.015	2.995	2.958	2.958	2.924	2.924
YMR034C	0.988	0.988	1.045	1.096	1.287	1.287	1.287	1.287	1.324	1.378	1.415	1.495	1.495	1.495	1.495	1.495	1.515	1.515	1.515	1.552	1.552	1.569	1.569	1.569	1.569	1.566	1.583	1.6	1.6	1.657	1.674	1.674	1.691	1.742	1.742	1.742	1.776	1.776	1.776	1.776	1.776	1.796	1.796	1.796	1.796	1.796	1.796	1.796	1.796
YNL185C	0.76	0.76	0.76	0.76	0.76	0.76	0.76	0.76	0.76	0.76	0.76	0.76	0.76	0.76	0.76	0.76	0.76	0.777	0.777	0.777	0.777	0.777	0.777	0.777	0.777	0.777	0.777	0.777	0.757	0.68	0.68	0.68	0.68	0.68	0.68	0.68	0.68	0.68	0.66	0.66	0.64	0.64	0.64	0.62	0.603	0.583	0.583	0.563	0.563
YDR224C	0.171	0.242	0.279	0.279	0.279	0.299	0.299	0.299	0.319	0.319	0.319	0.319	0.319	0.299	0.299	0.299	0.316	0.316	0.296	0.296	0.276	0.276	0.276	0.256	0.256	0.256	0.256	0.276	0.276	0.276	0.276	0.276	0.276	0.276	0.276	0.276	0.276	0.276	0.276	0.276	0.276	0.276	0.276	0.293	0.293	0.276	0.276	0.276	0.276
YOL075C	1.241	1.241	1.241	1.244	1.244	1.244	1.227	1.227	1.227	1.227	1.247	1.042	1.022	1.022	1.022	1.022	1.039	0.982	0.982	0.982	0.774	0.82	0.908	0.908	0.908	0.908	0.908	0.908	0.908	0.908	0.976	1.016	1.036	1.036	1.036	1.036	1.036	1.036	1.056	1.036	1.036	1.036	1.05	1.187	1.315	1.315	1.568	1.568	1.568
YOR323C	1.744	1.744	1.744	1.818	1.838	1.983	2.04	2.142	2.142	2.142	2.176	2.176	2.21	2.21	2.21	2.227	2.247	2.247	2.284	2.267	2.267	2.287	2.307	2.307	2.307	2.307	2.307	2.307	2.23	2.23	2.23	2.233	2.233	2.233	2.233	2.233	2.233	2.23	2.21	2.207	2.207	2.207	2.224	2.204	2.204	2.241	2.241	2.241	2.241
YLR089C	0.8	0.8	0.8	0.8	0.817	0.817	0.817	0.817	0.817	0.817	0.817	0.817	0.817	0.837	0.837	0.854	0.854	0.854	0.854	0.854	0.854	0.854	0.854	0.817	0.851	0.851	0.888	0.888	0.922	0.939	0.959	0.979	0.979	0.996	0.996	0.996	0.976	0.976	1.013	1.03	1.03	1.03	1.03	1.03	1.03	1.047	1.158	1.195	1.195
YGR227W	0.328	0.328	0.328	0.308	0.288	0.325	0.305	0.305	0.305	0.305	0.305	0.325	0.325	0.362	0.416	0.416	0.416	0.47	0.47	0.49	0.49	0.524	0.524	0.524	0.507	0.507	0.507	0.507	0.507	0.507	0.541	0.558	0.558	0.558	0.558	0.558	0.558	0.558	0.538	0.521	0.521	0.521	0.521	0.521	0.558	0.615	0.652	0.669	0.669
YOR296W	0.604	0.604	0.584	0.584	0.584	0.51	0.51	0.51	0.51	0.51	0.413	0.359	0.342	0.342	0.342	0.359	0.456	0.473	0.621	0.621	0.621	0.621	0.621	0.621	0.621	0.621	0.661	0.695	0.695	0.712	0.712	0.732	0.732	0.732	0.732	0.749	0.749	0.766	0.766	0.746	0.8	0.8	0.8	0.8	0.78	0.78	0.78	0.82	0.82
YER156C	4.609	4.609	4.626	4.612	4.612	4.629	4.589	4.589	4.532	4.549	4.546	4.566	4.532	4.512	4.512	4.512	4.475	4.475	4.475	4.475	4.475	4.475	4.475	4.364	4.364	4.344	4.239	4.182	4.165	4.165	4.165	4.111	4.091	4.051	4.051	4.034	4.034	4.034	3.923	3.903	3.818	3.701	3.701	3.701	3.701	3.701	3.701	3.684	3.684
YMR089C	0.547	0.547	0.547	0.567	0.567	0.567	0.567	0.547	0.547	0.564	0.598	0.598	0.598	0.598	0.618	0.618	0.598	0.598	0.618	0.709	0.709	0.726	0.945	0.945	0.945	0.996	1.269	1.719	1.719	1.773	1.793	1.827	1.844	1.844	1.864	1.864	1.881	1.881	1.966	2.006	2.026	2.06	2.185	2.185	2.185	2.202	2.202	2.222	2.242
YGL023C	1.319	1.319	1.316	1.387	1.387	1.424	1.444	1.444	1.444	1.464	1.444	1.424	1.407	1.407	1.407	1.427	1.427	1.427	1.427	1.498	1.498	1.498	1.498	1.498	1.498	1.441	1.441	1.441	1.441	1.441	1.461	1.461	1.461	1.461	1.461	1.461	1.461	1.461	1.478	1.495	1.495	1.495	1.495	1.495	1.495	1.495	1.495	1.495	1.495
YMR161W	0.612	0.663	0.663	0.663	0.68	0.7	0.7	0.7	0.7	0.7	0.834	0.948	0.948	0.948	0.948	0.965	0.985	0.985	0.985	1.022	1.022	1.039	1.127	1.164	1.184	1.201	1.346	1.346	1.346	1.366	1.437	1.437	1.434	1.417	1.417	1.417	1.434	1.434	1.434	1.505	1.525	1.525	1.545	1.562	1.562	1.562	1.542	1.542	1.619
YNL147W	3.517	3.537	3.571	3.571	3.571	3.571	3.571	3.571	3.551	3.551	3.551	3.551	3.571	3.762	3.981	3.981	4.001	4.001	4.001	4.001	4.001	4.001	4.018	4.018	4.018	4.018	3.998	3.978	3.978	3.978	3.978	3.961	3.961	3.961	3.961	3.944	3.961	3.961	3.941	3.941	3.941	3.941	3.941	3.941	3.941	3.941	3.941	3.941	3.901
YDR078C	0.293	0.333	0.333	0.333	0.333	0.333	0.316	0.316	0.299	0.393	0.43	0.447	0.447	0.447	0.447	0.487	0.524	0.561	0.598	0.598	0.598	0.615	0.663	0.663	0.683	0.683	0.683	0.683	0.683	0.683	0.683	0.72	0.72	0.814	0.851	0.831	0.831	0.831	0.831	0.848	0.865	0.922	0.922	0.956	0.993	0.993	1.013	0.996	1.013
YML108W	0.51	0.51	0.51	0.51	0.51	0.53	0.53	0.53	0.55	0.55	0.55	0.655	0.655	0.635	0.635	0.635	0.635	0.618	0.618	0.652	0.689	0.783	0.803	0.82	0.82	0.837	0.854	0.854	0.854	0.854	0.854	0.854	0.874	0.891	0.985	0.985	0.965	0.965	1.036	1.07	1.07	1.07	1.141	1.141	1.141	1.158	1.158	1.158	1.158
YDR188W	0.205	0.205	0.205	0.205	0.205	0.205	0.205	0.205	0.205	0.205	0.205	0.205	0.205	0.205	0.205	0.205	0.205	0.205	0.205	0.205	0.205	0.245	0.339	0.359	0.396	0.413	0.464	0.464	0.464	0.464	0.464	0.444	0.444	0.444	0.444	0.444	0.444	0.444	0.444	0.444	0.461	0.498	0.535	0.535	0.552	0.552	0.552	0.552	0.552
YPL093W	1.139	1.139	1.176	1.176	1.159	1.159	1.159	1.159	1.159	1.159	1.159	1.179	1.159	1.159	1.159	1.159	1.159	1.159	1.176	1.176	1.159	1.142	1.142	1.142	1.162	1.165	1.165	1.165	1.165	1.182	1.182	1.182	1.182	1.182	1.182	1.182	1.182	1.048	0.991	0.991	0.991	0.991	0.991	1.025	1.025	1.025	1.025	1.025	1.005
YMR100W	0.279	0.259	0.259	0.259	0.259	0.33	0.33	0.33	0.33	0.33	0.33	0.33	0.313	0.313	0.313	0.313	0.293	0.293	0.239	0.239	0.279	0.296	0.333	0.333	0.333	0.333	0.333	0.333	0.316	0.316	0.353	0.37	0.521	0.555	0.874	0.874	0.874	0.874	0.874	0.874	0.874	0.874	0.874	0.951	1.028	1.028	1.028	1.028	1.028
YDR261C	1.427	1.427	1.427	1.427	1.444	1.498	1.552	1.589	1.589	1.589	1.589	1.589	1.589	1.589	1.589	1.589	1.589	1.589	1.589	1.606	1.589	1.589	1.589	1.589	1.589	1.569	1.569	1.569	1.569	1.569	1.569	1.552	1.552	1.552	1.552	1.552	1.535	1.535	1.455	1.455	1.455	1.438	1.438	1.418	1.378	1.378	1.21	1.17	1.096
YOR249C	0.616	0.616	0.616	0.616	0.616	0.616	0.616	0.562	0.602	0.673	0.832	0.832	0.886	0.886	0.906	0.923	0.923	0.923	0.923	1.068	1.136	1.17	1.15	1.167	1.167	1.167	1.184	1.184	1.201	1.201	1.201	1.201	1.201	1.201	1.161	1.161	1.161	1.161	1.212	1.346	1.346	1.346	1.346	1.346	1.366	1.568	1.602	1.602	1.602
YPL143W	0	0	0	0	0	0	0	0	0	0	0	0	0	0	0	0	0	0	0	0	0	0	0	0	0	0	0	0	0	0	0	0	0	0	0	0	0	0	0	0	0	0	0	0	0	0	0	0	0
YLR047C	0.017	0.017	0.017	0.017	0.017	0.017	0.017	0.017	0.017	0.017	0	0	0	0	0	0	0	0	0	0	0	0	0	0	0	0	0	0	0	0	0	0	0	0	0	0	0	0	0	0	0	0	0	0	0	0	0	0	0
YGR004W	0.561	0.561	0.561	0.561	0.598	0.598	0.598	0.598	0.615	0.615	0.598	0.598	0.578	0.578	0.578	0.578	0.578	0.558	0.558	0.507	0.507	0.507	0.507	0.507	0.507	0.618	0.618	0.638	0.638	0.638	0.638	0.638	0.638	0.655	0.655	0.655	0.655	0.655	0.655	0.655	0.655	0.655	0.655	0.672	0.672	0.655	0.635	0.652	0.652
YBR172C	0.666	0.666	0.666	0.666	0.683	0.7	0.7	0.7	0.7	0.66	0.66	0.66	0.66	0.66	0.66	0.66	0.657	0.657	0.657	0.657	0.657	0.657	0.657	0.657	0.697	0.697	0.697	0.697	0.737	0.737	0.737	0.737	0.737	0.757	0.757	0.74	0.757	0.757	0.774	0.774	0.774	0.774	0.774	0.774	0.774	0.703	0.686	0.686	0.686
YMR002W	0	0	0	0	0	0	0	0	0	0	0	0	0	0	0	0	0	0	0	0	0	0	0	0	0	0	0	0	0	0	0	0	0	0	0	0	0	0	0	0	0	0	0	0	0	0	0	0	0
YDL217C	1.145	1.085	1.068	1.068	1.068	1.068	0.92	0.923	0.98	1.057	1.097	1.097	1.097	1.097	1.097	1.097	1.097	1.097	1.06	1.06	1.077	1.077	1.225	1.225	1.205	1.205	1.205	1.222	1.239	1.239	1.239	1.293	1.313	1.37	1.39	1.39	1.39	1.39	1.39	1.39	1.39	1.39	1.39	1.39	1.41	1.41	1.427	1.427	1.427
YDR036C	0	0	0	0	0	0	0	0	0	0	0	0	0	0	0	0	0	0	0	0	0	0	0	0	0	0	0	0	0	0	0	0	0	0	0	0	0	0	0	0	0	0	0	0	0	0	0	0	0
YER122C	0.782	0.782	0.799	0.799	0.799	0.799	0.799	0.799	0.799	0.799	0.816	0.816	0.816	0.816	0.816	0.816	0.836	0.836	0.853	0.853	0.887	0.887	0.887	0.87	0.89	0.89	0.89	0.89	0.89	0.89	0.89	0.89	0.89	0.89	0.89	0.89	0.89	0.87	0.87	0.87	0.87	0.87	0.853	0.853	0.853	0.853	0.853	0.853	0.802
YKL142W	0.958	0.938	0.955	0.955	0.955	0.975	0.975	0.975	0.975	0.975	0.995	0.995	1.012	1.029	1.029	1.029	1.029	1.029	1.029	1.029	1.029	1.049	1.049	1.049	1.049	1.015	1.035	1.055	1.072	1.072	1.072	1.072	1.072	1.055	1.055	1.021	1.041	1.041	1.041	1.041	1.058	1.058	1.007	1.007	1.027	1.044	1.044	1.044	1.044
YJL099W	0.327	0.327	0.327	0.327	0.347	0.367	0.367	0.367	0.367	0.367	0.367	0.387	0.487	0.487	0.487	0.487	0.487	0.487	0.487	0.487	0.487	0.487	0.467	0.467	0.467	0.467	0.467	0.467	0.467	0.467	0.467	0.47	0.47	0.487	0.504	0.521	0.521	0.521	0.521	0.521	0.521	0.521	0.521	0.521	0.521	0.521	0.524	0.524	0.524
YAL025C	1.295	1.295	1.295	1.295	1.295	1.295	1.295	1.295	1.295	1.295	1.295	1.295	1.295	1.295	1.295	1.301	1.301	1.301	1.301	1.301	1.301	1.301	1.301	1.301	1.247	1.247	1.247	1.23	1.247	1.247	1.247	1.247	1.247	1.23	1.23	1.21	1.193	1.193	1.193	1.193	1.193	1.193	1.193	1.176	1.176	1.156	1.102	1.085	1.085
YDL136W	0.603	0.603	0.603	0.603	0.603	0.623	0.623	0.623	0.623	0.623	0.623	0.623	0.623	0.623	0.603	0.603	0.603	0.603	0.603	0.603	0.603	0.603	0.603	0.603	0.603	0.583	0.563	0.563	0.546	0.526	0.509	0.509	0.509	0.509	0.509	0.509	0.509	0.509	0.509	0.509	0.509	0.509	0.526	0.526	0.526	0.526	0.526	0.526	0.526
YGL119W	3.461	3.461	3.39	3.39	3.41	3.41	3.41	3.41	3.41	3.41	3.41	3.41	3.39	3.205	3.151	3.06	3.04	3.04	3.06	3.04	3.04	3.023	3.023	3.023	3.023	3.023	3.023	3.023	3.023	3.006	2.969	2.949	2.79	2.716	2.716	2.716	2.696	2.491	2.491	2.397	2.397	2.38	2.38	2.38	2.38	2.38	2.38	2.38	2.38
YPL176C	0.712	0.8	0.874	1.142	1.142	1.193	1.267	1.267	1.267	1.284	1.284	1.284	1.284	1.301	1.392	1.392	1.392	1.392	1.392	1.392	1.392	1.429	1.429	1.48	1.48	1.48	1.46	1.44	1.44	1.44	1.44	1.44	1.44	1.44	1.44	1.44	1.44	1.44	1.44	1.44	1.423	1.423	1.423	1.423	1.423	1.423	1.423	1.389	1.349
YOL033W	0.888	0.868	0.868	0.848	0.828	0.64	0.603	0.603	0.603	0.623	0.623	0.623	0.569	0.569	0.39	0.37	0.39	0.347	0.347	0.401	0.401	0.418	0.401	0.404	0.404	0.404	0.404	0.404	0.424	0.424	0.424	0.35	0.35	0.37	0.37	0.41	0.444	0.552	0.552	0.552	0.552	0.609	0.683	0.683	0.683	0.703	0.703	0.703	0.703
YDR002W	0.644	0.644	0.644	0.644	0.644	0.644	0.644	0.644	0.644	0.644	0.644	0.604	0.587	0.587	0.587	0.587	0.587	0.587	0.567	0.567	0.55	0.55	0.55	0.55	0.282	0.265	0.248	0.211	0.211	0.191	0.191	0.191	0.191	0.191	0.211	0.248	0.248	0.248	0.248	0.248	0.248	0.188	0.171	0.171	0.171	0.151	0.134	0.134	0.134
YNR031C	1.147	1.147	1.147	1.147	1.164	1.164	1.164	1.181	1.201	1.315	1.551	1.707	1.781	1.798	1.798	1.818	1.835	1.892	1.912	1.912	1.912	1.912	1.912	1.912	1.929	1.929	1.946	2.003	2.057	2.057	2.094	2.179	2.179	2.179	2.179	2.196	2.196	2.196	2.179	2.179	2.179	2.179	2.179	2.199	2.199	2.199	2.199	2.199	2.199
YER020W	2.088	2.088	1.991	1.88	1.88	1.88	1.88	1.88	1.88	1.88	1.823	1.789	1.142	1.028	1.008	1.008	1.008	0.84	0.749	0.689	0.669	0.669	0.649	0.649	0.612	0.612	0.612	0.612	0.612	0.612	0.595	0.595	0.407	0.259	0.242	0.225	0.225	0.225	0.225	0.225	0.225	0.225	0.168	0.168	0.151	0.151	0.151	0.151	0.134
YPR112C	0.792	0.772	0.772	0.772	0.772	0.755	0.735	0.735	0.735	0.715	0.732	0.698	0.681	0.681	0.567	0.527	0.547	0.547	0.567	0.53	0.53	0.53	0.53	0.513	0.493	0.473	0.456	0.456	0.456	0.456	0.456	0.456	0.456	0.456	0.439	0.439	0.439	0.439	0.439	0.422	0.422	0.422	0.405	0.328	0.328	0.328	0.291	0.291	0.291
YFL026W	0.629	0.629	0.683	0.683	0.683	0.683	0.7	0.717	0.717	0.717	0.717	0.717	0.717	0.717	0.768	0.768	0.788	0.808	0.922	0.996	0.996	0.996	0.996	0.996	1.013	1.084	1.229	1.229	1.269	1.286	1.326	1.326	1.326	1.346	1.363	1.4	1.4	1.4	1.417	1.417	1.434	1.434	1.471	1.622	1.622	1.622	1.622	1.622	1.622
YPR162C	0.743	0.78	0.78	0.78	0.78	0.78	0.78	0.8	0.82	0.84	0.84	0.84	0.86	0.86	0.843	0.843	0.843	0.937	0.937	0.937	0.954	0.937	0.937	0.937	0.937	0.937	0.937	0.917	0.9	0.937	0.937	0.957	0.94	0.974	0.994	0.994	0.994	0.994	0.994	0.994	0.974	1.031	1.031	1.065	1.065	1.065	1.065	1.065	1.065
YAL020C	2.012	1.995	2.015	2.015	2.109	2.126	2.237	2.453	2.47	2.49	2.49	2.49	2.507	2.49	2.604	2.641	2.735	2.735	2.735	3.073	3.406	3.736	3.79	3.79	3.807	3.807	3.827	3.827	3.83	3.81	3.83	3.83	3.847	3.975	4.148	4.148	4.165	4.165	4.165	4.182	4.182	4.199	4.199	4.199	4.199	4.219	4.239	4.239	4.239
YBR107C	1.786	1.806	1.806	1.806	1.826	1.843	1.843	1.863	1.92	1.937	2.014	2.034	2.034	2.051	2.051	2.051	2.071	2.091	2.108	2.108	2.148	2.148	2.148	2.148	2.148	2.165	2.165	2.145	2.165	2.165	2.165	2.165	2.182	2.182	2.182	2.182	2.145	2.162	2.162	2.162	2.196	2.196	2.196	2.196	2.196	2.196	2.196	2.196	2.196
YMR066W	0.39	0.276	0.256	0.239	0.239	0.293	0.327	0.327	0.344	0.415	0.415	0.415	0.415	0.415	0.415	0.435	0.469	0.486	0.503	0.503	0.503	0.503	0.503	0.503	0.483	0.483	0.483	0.483	0.5	0.5	0.534	0.534	0.551	0.551	0.551	0.534	0.534	0.534	0.628	0.628	0.628	0.628	0.628	0.628	0.648	0.668	0.722	0.739	0.813
YGR174C	0.154	0.137	0.137	0.077	0.04	0.04	0.04	0.04	0.04	0.04	0.04	0.04	0.04	0.04	0.04	0.04	0.04	0.04	0.04	0.04	0.04	0.04	0.04	0.04	0.057	0.057	0.057	0.057	0.057	0.057	0.074	0.074	0.074	0.074	0.074	0.054	0.071	0.071	0.071	0.071	0.071	0.051	0.051	0.051	0.051	0.068	0.068	0.068	0.068
YMR211W	0.544	0.789	0.789	0.826	0.826	0.823	0.863	0.863	0.883	0.883	0.963	0.963	0.926	0.926	0.926	0.946	0.966	0.983	1.003	1.003	1.003	1.003	1.003	1.003	1.003	1.003	1.003	1.003	1.003	1.003	1.003	1.003	1.003	1.04	1.04	1.04	1.04	1.04	1.04	1.04	1.04	1.02	1.02	1.003	1.003	1.003	1.003	0.943	0.943
YKR018C	1.261	1.261	1.261	1.181	1.181	1.096	1.096	1.093	1.076	1.096	1.059	1.059	1.082	1.082	1.116	1.116	0.974	0.957	0.957	0.94	0.94	0.903	0.846	0.692	0.618	0.618	0.618	0.601	0.581	0.638	0.598	0.598	0.598	0.578	0.558	0.558	0.558	0.558	0.498	0.498	0.498	0.518	0.811	0.908	0.908	0.908	0.908	0.976	0.993
YIL020C	0.624	0.604	0.57	0.55	0.53	0.624	0.698	0.94	0.94	0.94	1.085	1.102	1.102	1.102	1.102	1.102	1.102	1.102	1.102	1.102	1.102	1.102	1.102	1.119	1.193	1.193	1.193	1.193	1.193	1.193	1.176	1.193	1.193	1.193	1.193	1.193	1.193	1.193	1.193	1.23	1.23	1.23	1.23	1.23	1.23	1.21	1.21	1.247	1.301
YHR174W	0	0	0	0	0	0	0	0	0	0	0	0	0	0	0	0	0	0	0	0	0	0	0	0	0	0	0	0	0	0	0	0	0	0	0	0	0	0	0	0	0	0	0	0	0	0	0	0	0
YPL043W	0.905	0.905	0.922	0.922	0.865	0.865	0.865	0.865	0.865	0.865	0.865	0.865	0.865	0.865	0.865	0.865	0.828	0.734	0.734	0.717	0.717	0.7	0.663	0.626	0.626	0.646	0.663	0.663	0.663	0.643	0.643	0.643	0.643	0.643	0.643	0.643	0.643	0.643	0.643	0.643	0.643	0.643	0.643	0.643	0.623	0.623	0.623	0.623	0.623
YNL146W	1.524	1.524	1.561	1.598	1.632	1.777	1.865	2.024	2.024	2.081	2.098	2.135	2.135	2.135	2.192	2.243	2.243	2.351	2.47	2.49	2.757	2.757	2.882	2.882	2.899	2.899	2.899	2.899	2.899	2.899	2.899	2.896	2.896	2.896	2.913	2.913	2.933	2.933	2.953	2.953	2.973	2.973	2.993	2.993	2.993	2.993	3.03	3.03	3.03
YIR025W	1.225	1.225	1.111	1.094	1.151	1.151	1.185	1.222	1.222	1.242	1.222	1.222	1.242	1.222	1.222	1.222	1.222	1.222	1.222	1.202	1.239	1.239	1.219	1.202	1.219	1.105	1.068	1.048	1.048	0.817	0.74	0.72	0.72	0.72	0.58	0.58	0.583	0.583	0.6	0.6	0.617	0.617	0.634	0.759	0.759	0.793	0.884	0.884	0.901
YPL122C	0.205	0.205	0.262	0.316	0.316	0.316	0.37	0.387	0.387	0.387	0.387	0.387	0.444	0.464	0.524	0.837	0.837	0.857	0.857	0.857	0.857	0.857	0.877	0.877	0.948	0.948	0.948	0.948	0.948	1.005	1.227	1.267	1.287	1.341	1.341	1.341	1.341	1.341	1.341	1.361	1.361	1.361	1.361	1.378	1.378	1.378	1.378	1.466	1.503
YDR184C	1.451	1.471	1.471	1.471	1.471	1.471	1.471	1.411	1.391	1.391	1.337	1.337	1.337	1.337	1.337	1.317	1.186	1.078	1.027	1.027	1.007	0.99	0.953	0.953	0.93	0.93	0.913	0.896	0.896	0.916	0.916	0.916	0.916	0.879	0.879	0.879	0.879	0.879	0.842	0.842	0.785	0.785	0.785	0.734	0.68	0.569	0.515	0.495	0.495
YHR011W	0.606	0.606	0.606	0.606	0.606	0.626	0.626	0.626	0.626	0.626	0.626	0.643	0.643	0.643	0.589	0.589	0.569	0.589	0.572	0.572	0.589	0.589	0.589	0.589	0.589	0.589	0.589	0.589	0.572	0.572	0.555	0.555	0.555	0.538	0.538	0.538	0.558	0.558	0.558	0.541	0.524	0.524	0.524	0.524	0.524	0.541	0.541	0.541	0.541
YDL091C	1.018	0.984	0.964	0.964	0.964	0.964	0.964	0.964	0.964	0.663	0.646	0.646	0.606	0.529	0.529	0.597	0.597	0.597	0.614	0.614	0.634	0.614	0.614	0.648	0.631	0.631	0.631	0.631	0.597	0.597	0.597	0.6	0.657	0.691	0.725	0.725	0.745	0.745	0.745	0.745	0.765	0.765	0.765	0.802	0.802	0.802	0.802	0.728	0.634
YDR147W	0.154	0.154	0.154	0.154	0.154	0.154	0.154	0.154	0.154	0.154	0.154	0.154	0.154	0.174	0.174	0.174	0.174	0.157	0.157	0.157	0.157	0.157	0.157	0.157	0.157	0.177	0.177	0.177	0.194	0.194	0.194	0.194	0.194	0.194	0.214	0.231	0.231	0.231	0.231	0.251	0.251	0.399	0.399	0.399	0.399	0.416	0.416	0.416	0.416
YDR277C	0.319	0.319	0.276	0.239	0.242	0.242	0.242	0.319	0.339	0.339	0.339	0.339	0.339	0.339	0.339	0.339	0.339	0.339	0.339	0.339	0.339	0.339	0.339	0.342	0.359	0.359	0.359	0.376	0.376	0.376	0.376	0.376	0.376	0.376	0.376	0.376	0.376	0.376	0.376	0.393	0.393	0.393	0.393	0.393	0.393	0.393	0.393	0.393	0.393
YBR168W	0.996	1.033	1.033	1.033	1.033	1.033	1.07	1.03	1.03	1.013	1.01	1.013	1.033	1.033	1.05	1.05	1.013	1.013	1.013	0.993	0.973	0.973	0.99	0.99	1.03	1.03	1.03	1.03	0.973	0.919	0.919	0.899	0.879	0.879	0.879	0.879	0.862	0.862	0.882	0.882	0.882	0.882	0.882	0.882	0.862	0.862	0.896	0.896	0.896
YKL007W	0.037	0.037	0.037	0.037	0.037	0.037	0.037	0.037	0.037	0.037	0.037	0.037	0.037	0.037	0.037	0.037	0.037	0.037	0.037	0.037	0.037	0.037	0.037	0.037	0.037	0.037	0.037	0.037	0.037	0.037	0.037	0.037	0.037	0.037	0.02	0.02	0.02	0.02	0.02	0.02	0.02	0.02	0.02	0.02	0.02	0.02	0.02	0.02	0.02
YJL180C	0.225	0.242	0.242	0.279	0.279	0.279	0.296	0.296	0.316	0.37	0.37	0.41	0.41	0.41	0.43	0.413	0.413	0.43	0.43	0.43	0.43	0.43	0.43	0.43	0.467	0.45	0.47	0.47	0.453	0.453	0.473	0.493	0.51	0.51	0.51	0.51	0.51	0.575	0.612	0.592	0.612	0.612	0.612	0.612	0.612	0.649	0.686	0.686	0.686
YGR272C	0.288	0.325	0.325	0.382	0.493	0.661	0.661	0.698	0.698	0.698	0.698	0.698	0.698	0.698	0.735	0.735	0.752	0.809	0.826	0.86	0.9	1.011	1.048	1.068	1.068	1.102	1.162	1.162	1.247	1.409	1.409	1.446	1.446	1.446	1.446	1.446	1.446	1.463	1.48	1.497	1.531	1.531	1.588	1.605	1.639	1.639	1.639	1.639	1.639
YML025C	0.074	0.074	0.074	0.074	0.074	0.074	0.074	0.074	0.074	0.074	0.057	0.057	0.057	0.057	0.057	0.057	0.057	0.057	0.057	0.057	0.057	0.057	0.057	0.057	0.057	0.057	0.057	0.057	0.057	0.057	0.057	0.057	0.057	0.057	0.057	0.057	0.057	0.057	0.057	0.057	0.057	0.057	0.057	0.057	0.037	0.037	0.037	0.037	0.037
YKL017C	0.78	0.78	0.78	0.763	0.763	0.763	0.746	0.746	0.746	0.709	0.709	0.709	0.709	0.709	0.709	0.709	0.709	0.675	0.675	0.638	0.638	0.638	0.638	0.638	0.604	0.55	0.55	0.55	0.53	0.479	0.459	0.459	0.459	0.476	0.476	0.476	0.476	0.476	0.419	0.419	0.345	0.325	0.359	0.359	0.359	0.359	0.342	0.342	0.419
YLR286C	0.467	0.467	0.467	0.467	0.467	0.487	0.487	0.487	0.487	0.487	0.487	0.487	0.487	0.487	0.487	0.487	0.487	0.487	0.487	0.487	0.487	0.487	0.487	0.487	0.487	0.487	0.487	0.487	0.487	0.487	0.487	0.487	0.487	0.507	0.507	0.507	0.507	0.507	0.47	0.453	0.453	0.453	0.453	0.433	0.328	0.308	0.308	0.308	0.308
YGR130C	0.325	0.325	0.325	0.325	0.507	0.564	0.564	0.564	0.564	0.564	0.564	0.581	0.581	0.581	0.581	0.581	0.581	0.581	0.581	0.581	0.581	0.581	0.581	0.581	0.581	0.581	0.581	0.581	0.581	0.581	0.581	0.581	0.581	0.581	0.561	0.561	0.561	0.601	0.655	0.695	0.934	0.934	0.934	0.934	0.934	0.971	0.971	0.988	1.005
YIR015W	0.84	0.817	0.817	0.8	0.78	0.743	0.743	0.686	0.683	0.646	0.663	0.663	0.663	0.663	0.646	0.646	0.646	0.629	0.629	0.629	0.723	0.8	0.8	0.8	0.82	0.82	0.82	0.82	0.84	0.857	0.857	0.857	0.857	0.857	0.857	0.857	0.857	0.857	0.857	0.857	0.857	0.857	0.874	0.874	0.874	0.874	0.874	0.874	0.874
YJR002W	1.38	1.414	1.414	1.414	1.414	1.414	1.414	1.414	1.414	1.414	1.414	1.394	1.36	1.343	1.343	1.343	1.343	1.343	1.343	1.343	1.266	1.249	1.266	1.249	1.249	1.249	1.249	1.249	1.249	1.249	1.249	1.249	1.249	1.249	1.249	1.249	1.249	1.249	1.249	1.249	1.249	1.215	1.181	1.161	1.161	1.161	1.144	1.144	1.144
YJL208C	0.421	0.421	0.421	0.421	0.421	0.438	0.438	0.438	0.458	0.458	0.458	0.458	0.458	0.478	0.478	0.478	0.478	0.478	0.478	0.478	0.458	0.458	0.458	0.458	0.458	0.458	0.458	0.458	0.532	0.532	0.532	0.532	0.532	0.532	0.532	0.532	0.552	0.569	0.586	0.586	0.566	0.566	0.586	0.586	0.569	0.569	0.552	0.552	0.552
YDL157C	0.259	0.259	0.259	0.259	0.259	0.259	0.259	0.259	0.276	0.296	0.296	0.296	0.313	0.313	0.313	0.313	0.293	0.293	0.293	0.293	0.293	0.293	0.293	0.293	0.293	0.313	0.313	0.296	0.316	0.316	0.316	0.316	0.316	0.316	0.316	0.316	0.316	0.296	0.296	0.296	0.296	0.296	0.296	0.296	0.296	0.296	0.296	0.279	0.279
YDR363W	1.714	1.785	1.785	1.802	1.822	1.842	1.859	1.876	1.836	1.836	1.836	1.87	1.87	1.853	1.853	1.87	2.072	2.089	2.109	2.2	2.2	2.2	2.2	2.2	2.2	2.277	2.294	2.311	2.331	2.331	2.331	2.331	2.331	2.331	2.331	2.331	2.331	2.26	2.24	2.26	2.294	2.314	2.331	2.331	2.331	2.317	2.317	2.297	2.317
YOR344C	0.051	0.051	0.051	0.051	0.051	0.051	0.051	0.051	0.051	0.051	0.051	0.051	0.051	0.051	0.051	0.051	0.051	0.051	0.034	0.034	0.034	0.034	0.034	0.034	0.034	0.034	0.074	0.074	0.074	0.074	0.074	0.074	0.074	0.074	0.074	0.074	0.074	0.074	0.074	0.074	0.091	0.091	0.091	0.091	0.091	0.091	0.091	0.074	0.074
YLL009C	1.653	1.653	1.619	1.619	1.619	1.619	1.619	1.619	1.619	1.619	1.619	1.619	1.602	1.585	1.585	1.565	1.565	1.565	1.565	1.565	1.548	1.548	1.531	1.531	1.551	1.551	1.531	1.531	1.531	1.531	1.531	1.497	1.497	1.497	1.497	1.497	1.497	1.423	1.406	1.406	1.406	1.235	1.235	1.215	1.198	1.198	1.181	1.181	1.181
YGR209C	0.897	0.897	0.897	0.897	0.897	0.897	0.974	0.974	0.974	0.974	0.991	0.971	0.971	0.971	0.988	0.988	0.988	1.065	1.065	1.065	1.065	1.065	1.065	1.065	1.065	1.065	1.065	1.065	1.065	1.065	1.065	1.065	1.065	1.065	1.065	1.065	1.065	1.065	1.065	1.028	1.028	1.048	1.048	1.065	1.065	1.065	1.045	1.045	1.045
YLR440C	0.376	0.376	0.376	0.376	0.376	0.376	0.376	0.396	0.396	0.396	0.413	0.413	0.413	0.413	0.447	0.447	0.447	0.447	0.447	0.413	0.413	0.413	0.413	0.413	0.413	0.413	0.396	0.396	0.396	0.396	0.396	0.396	0.396	0.396	0.396	0.396	0.396	0.396	0.396	0.396	0.396	0.342	0.325	0.325	0.325	0.325	0.325	0.325	0.325
YJL179W	0.27	0.27	0.287	0.287	0.25	0.25	0.256	0.327	0.327	0.427	0.41	0.41	0.41	0.41	0.41	0.41	0.41	0.484	0.467	0.467	0.467	0.43	0.356	0.356	0.433	0.433	0.433	0.45	0.45	0.45	0.467	0.467	0.504	0.561	0.581	0.678	0.678	0.678	0.678	0.715	0.732	0.732	0.732	0.732	0.806	0.846	0.863	0.917	0.917
YAR002C-A	0.521	0.504	0.504	0.521	0.541	0.601	0.618	0.655	0.655	0.692	0.692	0.692	0.692	0.675	0.675	0.675	0.692	0.692	0.692	0.709	0.709	0.712	0.712	0.86	0.934	0.934	0.934	1.025	1.025	1.045	1.065	1.065	1.065	1.065	1.045	1.045	1.045	1.025	1.082	1.335	1.335	1.335	1.335	1.335	1.335	1.335	1.352	1.369	1.406
YJR066W	2.057	2.057	2.057	2.057	2.057	2.04	2.108	2.108	2.108	2.108	2.108	2.125	2.162	2.162	2.162	2.162	2.179	2.179	2.179	2.179	2.179	2.196	2.196	2.23	2.23	2.23	2.23	2.264	2.247	2.267	2.267	2.267	2.247	2.247	2.247	2.23	2.23	2.23	2.23	2.193	2.213	2.193	2.193	2.193	2.193	2.173	2.173	2.136	2.119
YBL014C	2.899	2.899	2.916	2.896	2.896	2.896	2.794	2.706	2.706	2.706	2.706	2.706	2.723	2.723	2.74	2.74	2.76	2.78	2.78	2.689	2.689	2.689	2.584	2.564	2.544	2.49	2.47	2.47	2.47	2.47	2.43	2.188	2.188	2.128	2.071	2.054	2.054	1.869	1.869	1.852	1.852	1.815	1.798	1.687	1.499	1.442	1.516	1.607	1.607
YKL059C	0.908	0.979	0.979	0.979	0.979	0.996	1.016	1.016	1.016	1.016	1.016	1.016	1.016	1.016	1.016	1.016	1.016	1.016	1.016	1.016	1.016	1.016	1.016	1.016	0.999	1.016	1.053	1.053	1.053	1.053	1.053	1.053	1.053	1.053	1.053	1.053	1.053	1.053	1.053	1.053	1.033	1.033	1.033	1.033	1.033	1.016	1.016	1.016	1.016
YNL320W	0.225	0.265	0.302	0.393	0.393	0.393	0.393	0.393	0.41	0.41	0.41	0.41	0.444	0.495	0.495	0.495	0.495	0.512	0.512	0.532	0.552	0.549	0.569	0.646	0.646	0.646	0.646	0.629	0.629	0.629	0.629	0.629	0.629	0.646	0.663	0.703	0.703	0.703	0.703	0.703	0.703	0.703	0.703	0.703	0.703	0.703	0.723	0.723	0.723
YCL034W	4.28	4.334	4.334	4.408	4.428	4.465	4.499	4.701	4.701	4.701	4.701	4.664	4.701	4.684	4.684	4.684	4.684	4.684	4.701	4.701	4.701	4.701	4.661	4.604	4.607	4.587	4.587	4.587	4.587	4.57	4.465	4.448	4.394	4.357	4.357	4.34	4.34	4.058	3.944	3.91	3.91	3.91	3.91	3.873	3.856	3.782	3.725	3.725	3.742
YDL148C	1.477	1.477	1.477	1.477	1.531	1.548	1.548	1.548	1.548	1.548	1.548	1.548	1.548	1.548	1.548	1.588	1.588	1.588	1.571	1.571	1.591	1.591	1.591	1.571	1.591	1.591	1.591	1.591	1.591	1.591	1.591	1.574	1.54	1.503	1.503	1.483	1.483	1.483	1.483	1.483	1.503	1.503	1.503	1.503	1.503	1.503	1.429	1.375	1.375
YKL124W	0.43	0.43	0.43	0.43	0.41	0.41	0.41	0.41	0.41	0.41	0.41	0.39	0.39	0.35	0.33	0.347	0.347	0.347	0.347	0.347	0.347	0.347	0.347	0.347	0.364	0.364	0.364	0.347	0.347	0.347	0.327	0.327	0.327	0.327	0.327	0.327	0.344	0.327	0.327	0.327	0.327	0.364	0.344	0.344	0.344	0.344	0.381	0.381	0.381
YBR096W	1.667	1.667	1.701	1.701	1.721	1.721	1.721	1.738	1.758	1.758	1.778	1.778	1.778	1.778	1.778	1.778	1.778	1.795	1.795	1.795	1.795	1.795	1.812	1.812	1.795	1.795	1.795	1.778	1.758	1.758	1.775	1.775	1.755	1.772	1.772	1.772	1.755	1.755	1.738	1.701	1.701	1.684	1.684	1.684	1.684	1.684	1.684	1.684	1.684
YBR275C	0.504	0.538	0.538	0.538	0.538	0.538	0.538	0.538	0.558	0.558	0.558	0.538	0.538	0.558	0.541	0.561	0.601	0.601	0.621	0.621	0.621	0.621	0.621	0.621	0.621	0.621	0.621	0.621	0.621	0.621	0.621	0.621	0.621	0.621	0.587	0.584	0.584	0.621	0.641	0.641	0.624	0.641	0.641	0.641	0.618	0.618	0.618	0.618	0.618
YMR238W	0.333	0.333	0.367	0.367	0.367	0.407	0.521	0.521	0.558	0.686	0.686	0.686	0.686	0.686	0.686	0.686	0.706	0.706	0.706	0.706	0.706	0.706	0.706	0.726	0.726	0.706	0.706	0.706	0.706	0.706	0.706	0.723	0.723	0.723	0.757	0.757	0.757	0.757	0.757	0.757	0.757	0.757	0.757	0.757	0.757	0.757	0.737	0.737	0.757
YJL164C	1.423	1.44	1.44	1.44	1.457	1.457	1.477	1.477	1.477	1.497	1.562	1.602	1.602	1.602	1.602	1.602	1.582	1.687	1.687	1.687	1.707	1.844	1.955	1.955	1.955	1.955	1.955	1.955	1.955	1.935	1.935	1.935	1.935	1.921	1.978	2.046	2.066	2.066	2.066	2.083	2.063	2.043	2.043	2.043	2.06	2.06	2.06	2.043	2.043
YOR215C	0.507	0.507	0.527	0.527	0.51	0.51	0.601	0.601	0.601	0.601	0.601	0.601	0.601	0.601	0.601	0.621	0.638	0.638	0.638	0.638	0.621	0.621	0.641	0.641	0.641	0.641	0.661	0.661	0.661	0.698	0.718	0.718	0.718	0.718	0.738	0.738	0.758	0.758	0.775	0.775	0.775	0.775	0.775	0.795	0.795	0.829	0.829	0.829	0.829
YOL121C	0.131	0.151	0.151	0.151	0.151	0.151	0.151	0.151	0.151	0.151	0.151	0.151	0.151	0.171	0.171	0.171	0.171	0.171	0.171	0.171	0.171	0.171	0.171	0.171	0.171	0.191	0.211	0.211	0.211	0.211	0.211	0.211	0.211	0.211	0.211	0.211	0.191	0.191	0.191	0.191	0.191	0.157	0.137	0.137	0.137	0.137	0.137	0.137	0.137
YMR310C	0.387	0.387	0.387	0.33	0.276	0.276	0.276	0.353	0.353	0.37	0.37	0.37	0.353	0.353	0.353	0.39	0.507	0.689	0.746	0.803	0.783	0.843	0.934	0.934	0.934	0.934	0.988	0.988	1.005	1.005	1.005	1.005	1.042	1.059	1.159	1.247	1.267	1.267	1.267	1.324	1.324	1.324	1.341	1.381	1.418	1.418	1.418	1.418	1.435
YGL255W	0.942	0.942	0.942	0.942	0.942	1.016	0.999	1.016	1.073	1.073	1.093	1.093	1.093	1.093	1.113	1.13	1.11	1.11	1.11	1.11	1.144	1.144	1.144	1.124	1.124	1.124	1.124	1.178	1.178	1.178	1.178	1.178	1.195	1.195	1.195	1.212	1.178	1.178	1.178	1.178	1.161	1.161	1.161	1.141	1.141	1.141	1.141	1.141	1.141
YFL034C-A	0.593	0.573	0.573	0.573	0.573	0.573	0.573	0.553	0.553	0.291	0.271	0.251	0.251	0.271	0.271	0.271	0.271	0.311	0.311	0.351	0.351	0.402	0.439	0.476	0.493	0.513	0.493	0.493	0.476	0.476	0.476	0.476	0.436	0.453	0.51	0.638	0.638	0.638	0.638	0.672	0.726	0.706	0.706	0.746	0.803	0.84	0.84	0.84	0.84
YBL021C	0.951	0.951	0.951	0.951	0.951	0.951	0.951	0.985	1.025	1.295	1.295	1.295	1.295	1.295	1.295	1.295	1.349	1.349	1.386	1.386	1.443	1.443	1.443	1.443	1.443	1.443	1.46	1.46	1.48	1.48	1.5	1.517	1.537	1.537	1.537	1.537	1.537	1.537	1.537	1.537	1.557	1.557	1.557	1.577	1.577	1.577	1.577	1.577	1.577
YPR067W	1.073	1.073	1.073	1.053	1.167	1.167	1.167	1.15	1.17	1.17	1.17	1.19	1.173	1.207	1.224	1.224	1.184	1.184	1.184	1.224	1.241	1.258	1.292	1.329	1.329	1.258	1.258	1.258	1.258	1.241	1.261	1.241	1.261	1.261	1.261	1.261	1.261	1.261	1.261	1.261	1.261	1.241	1.207	1.207	1.19	1.19	1.19	1.19	1.19
YLL021W	1.363	1.363	1.474	1.474	1.474	1.474	1.474	1.474	1.474	1.437	1.437	1.437	1.437	1.437	1.437	1.42	1.42	1.42	1.42	1.46	1.494	1.494	1.494	1.494	1.494	1.494	1.494	1.494	1.494	1.494	1.494	1.494	1.494	1.494	1.477	1.477	1.477	1.457	1.44	1.44	1.42	1.42	1.42	1.403	1.403	1.403	1.403	1.403	1.403
YKL154W	0.171	0.356	0.356	0.356	0.481	0.481	0.501	0.501	0.703	0.703	0.74	0.74	0.76	0.78	0.78	0.78	0.78	0.82	0.897	0.897	0.897	0.897	0.917	1.014	1.014	1.213	1.23	1.23	1.23	1.23	1.247	1.247	1.247	1.247	1.247	1.247	1.267	1.267	1.267	1.344	1.344	1.344	1.344	1.381	1.381	1.381	1.381	1.381	1.381
YNL054W	1.673	1.673	1.693	1.693	1.693	1.693	1.693	1.713	1.73	1.73	1.747	1.844	1.884	1.941	1.941	1.961	1.981	1.981	2.015	2.015	2.015	2.015	1.998	2.018	2.095	2.132	2.132	2.132	2.112	2.2	2.371	2.599	2.656	2.713	2.713	2.713	2.713	2.713	2.73	2.676	2.676	2.676	2.676	2.676	2.656	2.673	2.69	2.69	2.673
YPL048W	1.983	1.983	1.949	1.949	1.875	1.875	1.375	1.207	1.207	1.207	1.016	0.979	0.945	0.925	0.888	0.888	0.888	0.868	0.868	0.868	0.74	0.666	0.629	0.629	0.609	0.589	0.495	0.458	0.421	0.404	0.293	0.256	0.256	0.256	0.256	0.256	0.202	0.202	0.165	0.165	0.165	0.165	0.165	0.165	0.145	0.094	0.094	0.094	0.094
YLR050C	1.09	1.07	1.07	1.053	0.956	0.956	0.956	0.956	0.936	0.899	0.899	0.899	0.62	0.526	0.506	0.486	0.557	0.648	0.648	0.668	0.847	0.847	0.847	0.847	0.827	0.827	0.827	0.827	0.915	0.898	0.898	0.898	0.898	0.898	0.898	0.881	0.881	0.861	0.844	0.844	0.807	0.841	0.841	0.858	0.858	0.858	0.858	0.841	0.77
YML070W	1.492	1.532	1.549	1.606	1.626	1.626	1.646	1.646	1.649	1.669	2.142	2.293	2.825	2.842	2.842	2.862	2.959	2.959	2.979	2.979	2.999	2.999	2.999	2.999	2.999	3.002	3.059	3.079	3.113	3.167	3.187	3.187	3.187	3.187	3.247	3.247	3.264	3.264	3.264	3.298	3.46	3.534	3.534	3.534	3.534	3.534	3.534	3.534	3.534
YCR077C	1.037	1.037	1.057	1.057	1.057	1.057	1.074	1.094	1.054	1.054	1.054	1.111	1.421	1.606	1.683	1.683	1.683	1.7	1.734	2.013	2.118	2.269	2.343	2.414	2.434	2.505	2.505	2.576	2.576	2.61	2.61	2.701	2.701	2.701	2.735	2.735	2.735	2.735	2.735	2.735	2.735	2.735	2.735	2.772	2.772	2.772	2.789	2.809	2.809
YML048W	1.514	1.514	1.514	1.514	1.514	1.514	1.474	1.474	1.571	1.591	1.685	1.685	1.685	1.685	1.702	1.702	1.682	1.782	1.782	1.782	1.782	1.782	1.782	1.782	1.782	1.782	1.819	1.839	1.839	1.859	1.842	1.842	1.842	1.842	1.845	1.825	1.825	1.859	1.859	1.876	1.876	1.856	1.893	1.893	1.893	1.893	1.893	1.853	1.856
YLR064W	0.265	0.265	0.245	0.245	0.245	0.205	0.185	0.151	0.151	0.168	0.168	0.185	0.239	0.29	0.29	0.324	0.324	0.324	0.324	0.304	0.324	0.324	0.324	0.324	0.324	0.401	0.418	0.475	0.566	0.566	0.606	0.606	0.606	0.606	0.606	0.606	0.606	0.606	0.606	0.606	0.606	0.606	0.606	0.626	0.626	0.643	0.643	0.643	0.643
YIL114C	1.503	1.503	1.503	1.352	1.241	1.224	1.224	1.224	1.224	1.224	1.15	1.13	1.13	0.74	0.683	0.649	0.649	0.649	0.649	0.649	0.649	0.649	0.649	0.649	0.649	0.649	0.629	0.609	0.609	0.569	0.532	0.532	0.532	0.532	0.515	0.495	0.455	0.455	0.455	0.455	0.455	0.455	0.438	0.381	0.33	0.29	0.29	0.29	0.273
YOR237W	0.906	0.906	0.906	0.906	0.906	0.923	0.923	0.923	0.923	0.923	0.923	0.923	0.906	0.906	0.96	1.017	1.017	1.017	1.034	1.034	1.034	0.96	0.92	0.92	0.92	0.92	0.94	0.943	0.926	0.963	0.98	0.98	0.98	0.98	0.98	0.98	0.98	0.98	0.98	0.98	0.98	0.98	0.96	0.96	0.96	0.943	0.943	0.963	0.963
YLR319C	1.282	1.282	1.484	1.501	1.481	1.535	1.535	1.555	1.609	1.626	1.626	1.626	1.626	1.72	1.76	2.318	2.335	2.372	2.389	2.389	2.389	2.389	2.389	2.389	2.409	2.466	2.466	2.466	2.466	2.466	2.466	2.466	2.466	2.526	2.526	2.526	2.563	2.6	2.583	2.583	2.637	2.637	2.677	2.677	2.694	2.734	2.754	2.754	2.771
YBL016W	1.668	1.591	1.31	1.29	1.29	1.233	1.233	1.233	1.27	1.31	1.29	1.29	1.29	1.307	1.307	1.307	1.307	1.307	1.273	1.273	1.293	1.293	1.293	1.219	1.159	1.162	1.162	1.182	1.182	1.182	1.182	1.182	1.182	1.182	1.182	1.162	1.162	1.162	1.162	1.142	1.122	1.065	1.008	1.008	1.008	0.948	0.931	0.931	0.931
YPL252C	1.182	1.199	1.196	1.213	1.233	1.233	1.233	1.233	1.233	1.253	1.253	1.273	1.347	1.347	1.347	1.347	1.347	1.327	1.361	1.361	1.361	1.381	1.381	1.381	1.381	1.364	1.381	1.364	1.384	1.404	1.404	1.404	1.404	1.404	1.444	1.444	1.424	1.424	1.37	1.37	1.353	1.37	1.353	1.37	1.33	1.33	1.33	1.27	1.233
YKL025C	0.53	0.493	0.493	0.51	0.51	0.51	0.527	0.584	0.584	0.584	0.584	0.584	0.584	0.584	0.584	0.584	0.584	0.547	0.547	0.547	0.547	0.53	0.53	0.567	0.584	0.584	0.584	0.635	0.635	0.635	0.615	0.612	0.612	0.649	0.649	0.666	0.666	0.666	0.666	0.666	0.666	0.666	0.703	0.703	0.703	0.72	0.72	0.72	0.72
YGR159C	2.668	2.611	2.551	2.551	2.679	2.73	2.747	2.747	2.747	2.71	2.73	2.821	2.878	2.878	2.841	2.841	2.824	2.824	2.736	2.736	2.716	2.699	2.699	2.682	2.682	2.665	2.571	2.551	2.551	2.551	2.571	2.571	2.571	2.571	2.571	2.571	2.591	2.591	2.551	2.571	2.571	2.588	2.605	2.625	2.625	2.625	2.625	2.548	2.568
YKR039W	0.279	0.279	0.279	0.279	0.279	0.279	0.279	0.279	0.279	0.225	0.165	0.165	0.165	0.145	0.145	0.128	0.128	0.128	0.128	0.128	0.128	0.128	0.128	0.108	0.108	0.088	0.054	0.02	0.02	0.02	0.02	0	0	0	0	0	0	0	0	0	0	0	0	0	0	0	0	0	0
YER146W	0.131	0.131	0.131	0.131	0.131	0.148	0.148	0.148	0.148	0.188	0.188	0.188	0.188	0.188	0.188	0.208	0.208	0.208	0.208	0.208	0.208	0.208	0.208	0.208	0.208	0.208	0.208	0.208	0.208	0.208	0.208	0.208	0.191	0.191	0.191	0.191	0.211	0.231	0.231	0.231	0.231	0.231	0.231	0.231	0.231	0.248	0.248	0.248	0.248
YFL034C-B	0.405	0.462	0.462	0.462	0.479	0.479	0.479	0.496	0.496	0.496	0.496	0.496	0.496	0.496	0.496	0.496	0.513	0.513	0.513	0.513	0.493	0.493	0.493	0.476	0.456	0.459	0.459	0.459	0.459	0.459	0.459	0.459	0.459	0.459	0.459	0.459	0.439	0.419	0.419	0.419	0.419	0.419	0.419	0.419	0.365	0.345	0.345	0.345	0.345
YLR447C	0.017	0.017	0.017	0.017	0.017	0.017	0	0	0	0	0	0	0	0	0	0	0	0	0.017	0.017	0.017	0.017	0.017	0.017	0.017	0.017	0.017	0.017	0.017	0.017	0.017	0.017	0.017	0.017	0.017	0.017	0.074	0.074	0.091	0.091	0.128	0.128	0.128	0.128	0.162	0.162	0.162	0.199	0.199
YLR028C	0.077	0.077	0.077	0.077	0.057	0.057	0.037	0.037	0.037	0.037	0.037	0.037	0.017	0.017	0.017	0.017	0.017	0.017	0.017	0.037	0.037	0.037	0.037	0.037	0.037	0.037	0.037	0.037	0.037	0.037	0.037	0.037	0.037	0.037	0.037	0.037	0.037	0.037	0.037	0.037	0.037	0.037	0.037	0.037	0.037	0.037	0.037	0.037	0.037
YKL064W	2.632	2.632	2.632	2.632	2.632	2.632	2.632	2.632	2.632	2.632	2.626	2.626	2.592	2.592	2.555	2.535	2.532	2.529	2.529	2.549	2.549	2.549	2.549	2.512	2.495	2.444	2.444	2.424	2.404	2.114	2.097	2.063	2.06	2.06	2.06	2.06	2.003	1.895	1.855	1.815	1.815	1.798	1.798	1.471	1.403	1.332	1.275	1.255	1.255
YGR125W	0.814	0.834	0.834	0.834	0.834	0.834	0.868	0.885	0.885	0.885	0.902	0.942	0.942	0.942	0.942	0.942	0.942	0.942	0.942	0.942	0.942	0.942	0.942	0.942	0.942	0.942	0.942	0.942	0.942	0.942	0.959	0.959	0.962	0.962	0.962	0.962	0.962	0.962	0.962	0.962	0.962	0.962	0.962	0.962	0.962	0.962	0.962	0.962	0.962
YER136W	0.734	0.734	0.734	0.734	0.734	0.734	0.717	0.717	0.512	0.475	0.438	0.438	0.438	0.37	0.37	0.37	0.296	0.279	0.242	0.242	0.242	0.242	0.208	0.208	0.208	0.094	0.037	0.037	0.037	0.037	0.037	0.037	0.037	0.037	0.037	0.037	0.037	0.037	0.037	0.037	0.037	0.037	0.037	0.037	0.037	0.037	0.037	0.037	0.037
YBL031W	0.751	0.751	0.768	0.768	0.768	0.788	0.788	0.788	0.808	0.825	0.825	0.842	0.859	0.859	0.876	0.896	0.896	0.896	0.896	0.896	0.896	0.916	0.899	0.899	0.916	0.896	0.896	0.896	0.896	0.896	0.896	0.896	0.896	0.896	0.896	0.896	0.896	0.896	0.896	0.896	0.913	0.913	0.913	0.913	0.913	0.913	0.913	0.913	0.913
YBR138C	1.915	1.932	1.952	1.952	1.952	1.969	1.969	1.969	1.952	1.952	1.952	1.952	1.952	1.952	1.952	1.952	1.952	1.952	1.915	1.915	1.895	1.895	1.895	1.895	1.895	1.892	1.892	1.875	1.861	1.861	1.861	1.841	1.841	1.841	1.841	1.841	1.841	1.841	1.841	1.841	1.744	1.744	1.744	1.744	1.747	1.747	1.747	1.747	1.747
YOR260W	0.771	0.791	0.791	0.791	0.791	0.791	0.774	0.774	0.794	0.794	0.794	0.794	0.794	0.794	0.811	0.811	0.811	0.811	0.814	0.814	0.865	0.899	0.899	0.899	0.919	0.936	0.936	0.936	0.936	0.936	0.953	0.953	0.953	0.953	0.953	0.973	0.973	0.99	0.99	0.99	0.99	0.99	0.99	0.97	0.97	0.97	0.97	0.97	0.936
YJR138W	0	0	0	0	0	0	0.077	0.077	0.077	0.077	0.077	0.077	0.077	0.077	0.077	0.117	0.117	0.117	0.137	0.137	0.194	0.194	0.211	0.211	0.211	0.211	0.211	0.211	0.211	0.211	0.285	0.302	0.319	0.319	0.319	0.336	0.376	0.464	0.464	0.521	0.521	0.521	0.521	0.521	0.521	0.521	0.521	0.521	0.521
YLR363W-A	1.504	1.541	1.541	1.558	1.558	1.558	1.558	1.558	1.558	1.558	1.558	1.578	1.595	1.595	1.595	1.595	1.595	1.612	1.666	1.666	1.666	1.666	1.666	1.666	1.646	1.666	1.666	1.683	1.683	1.683	1.7	1.717	1.717	1.737	1.737	1.757	1.757	1.74	1.74	1.74	1.74	1.72	1.72	1.72	1.72	1.72	1.72	1.72	1.737
YAL040C	0.222	0.239	0.239	0.239	0.239	0.239	0.239	0.239	0.239	0.239	0.239	0.239	0.239	0.239	0.256	0.256	0.256	0.256	0.256	0.256	0.256	0.256	0.256	0.256	0.256	0.239	0.259	0.259	0.259	0.259	0.259	0.276	0.276	0.276	0.276	0.296	0.296	0.296	0.296	0.296	0.296	0.296	0.296	0.296	0.296	0.296	0.296	0.279	0.279
YNL078W	0.017	0.017	0.017	0.017	0.017	0.017	0.017	0.017	0.017	0	0	0	0	0	0	0	0	0	0	0	0	0	0	0	0	0	0	0	0	0	0	0	0	0	0	0	0	0	0	0	0	0	0	0	0	0	0	0	0
YDR528W	0.808	0.808	0.788	0.788	0.788	0.808	0.808	0.808	0.808	0.808	0.808	0.808	0.808	0.828	0.828	0.828	0.828	0.828	0.828	0.868	0.868	0.868	0.868	0.888	0.888	0.868	0.868	0.868	0.831	0.831	0.814	0.814	0.814	0.814	0.814	0.726	0.672	0.655	0.655	0.655	0.675	0.658	0.658	0.658	0.678	0.678	0.678	0.644	0.644
YIL016W	3.42	3.42	3.42	3.42	3.44	3.477	3.588	3.588	3.608	3.608	3.625	3.699	3.77	3.79	3.81	3.81	3.81	3.81	3.847	3.884	4.029	4.191	4.538	4.799	4.839	4.927	4.924	4.941	4.958	4.992	4.992	4.992	5.009	5.046	5.083	5.083	5.1	5.1	5.1	5.1	5.1	5.1	5.1	5.1	5.1	5.097	5.097	5.097	5.097
YDR164C	0.057	0.057	0.057	0.057	0.057	0.057	0.057	0.057	0.057	0.057	0.057	0.057	0.057	0.057	0.057	0.057	0.057	0.057	0.057	0.057	0.057	0.057	0.057	0.017	0.017	0.017	0.017	0.017	0.034	0.091	0.091	0.091	0.091	0.148	0.148	0.148	0.148	0.148	0.148	0.148	0.148	0.148	0.148	0.148	0.148	0.168	0.225	0.285	0.302
YER086W	2.859	2.859	2.859	2.859	2.842	2.842	2.842	2.842	2.842	2.842	2.842	2.842	2.842	2.842	2.842	2.825	2.825	2.825	2.825	2.808	2.808	2.808	2.791	2.774	2.626	2.626	2.512	2.495	2.495	2.495	2.495	2.495	2.495	2.495	2.495	2.495	2.478	2.478	2.387	2.293	2.293	2.293	2.293	2.273	2.273	2.273	2.273	2.111	2.111
YLR301W	0.373	0.353	0.353	0.353	0.353	0.353	0.353	0.313	0.313	0.313	0.296	0.259	0.242	0.242	0.242	0.242	0.185	0.131	0.131	0.131	0.131	0.131	0.111	0.111	0.111	0.111	0.128	0.145	0.145	0.185	0.222	0.185	0.185	0.185	0.185	0.185	0.185	0.185	0.185	0.185	0.185	0.165	0.236	0.273	0.273	0.29	0.29	0.29	0.29
YDL175C	2.003	2.003	2.003	2.02	2.023	2.023	2.023	2.023	2.023	2.023	2.023	2.023	2.023	2.023	2.023	2.023	2.023	2.04	2.06	2.077	2.077	2.077	2.077	2.077	2.077	2.077	2.06	2.06	2.06	2.06	1.992	1.992	1.955	1.935	1.935	1.935	1.955	1.935	1.955	1.992	1.992	1.992	1.975	1.975	1.955	1.955	1.938	1.938	1.938
YOL056W	0.922	0.942	0.942	0.999	0.979	0.979	0.979	0.979	0.979	0.979	0.939	0.956	0.956	0.956	0.956	0.956	0.956	0.939	0.939	0.848	0.828	0.828	0.879	0.879	0.953	0.953	0.953	0.953	0.953	0.936	0.936	0.936	0.936	0.936	0.936	0.882	0.882	0.865	0.865	0.865	0.902	0.996	0.996	1.013	1.013	1.013	1.013	0.996	0.996
YJR110W	0.439	0.439	0.439	0.439	0.439	0.439	0.439	0.439	0.439	0.439	0.439	0.439	0.439	0.439	0.459	0.459	0.479	0.479	0.496	0.536	0.536	0.536	0.536	0.536	0.536	0.519	0.479	0.462	0.442	0.442	0.442	0.442	0.422	0.422	0.422	0.422	0.422	0.422	0.422	0.442	0.459	0.63	0.718	0.923	0.923	0.923	0.943	1.182	1.279
YGR237C	1.93	1.93	1.93	1.93	1.93	1.93	1.93	1.93	1.93	1.95	1.95	1.967	1.95	1.95	1.95	1.93	1.93	1.95	1.967	1.964	1.964	1.964	1.947	1.93	1.967	1.913	1.893	1.873	1.856	1.839	1.839	1.839	1.856	1.856	1.856	1.856	1.856	1.856	1.805	1.785	1.785	1.694	1.694	1.515	1.33	0.969	0.952	0.952	0.932
YDR305C	0.29	0.29	0.29	0.29	0.29	0.29	0.29	0.29	0.29	0.33	0.313	0.313	0.313	0.313	0.313	0.35	0.501	0.501	0.518	0.518	0.521	0.538	0.555	0.535	0.555	0.575	0.592	0.629	0.717	0.717	0.794	0.794	0.831	0.848	0.848	0.848	0.848	0.848	0.848	0.868	0.905	0.905	0.925	0.925	0.925	0.925	0.925	0.922	0.979
YNL195C	0.544	0.544	0.544	0.544	0.564	0.587	0.587	0.587	0.55	0.55	0.567	0.567	0.587	0.587	0.624	0.675	0.675	0.675	0.675	0.675	0.675	0.675	0.712	0.769	0.806	0.806	0.806	0.806	0.88	0.88	0.88	0.88	0.9	0.9	0.9	0.9	0.9	0.9	1.031	1.125	1.125	1.125	1.145	1.145	1.162	1.219	1.279	1.37	1.427
YER163C	0.946	0.946	0.946	0.946	0.946	0.946	0.946	0.946	0.946	0.963	0.963	0.963	0.963	0.963	0.98	0.98	0.98	0.98	0.98	1	1	1.054	1.054	1.054	1.054	1.054	1.037	1.02	1.02	1	1	1	1	1.057	1.057	1.057	1.057	1.057	1.057	1.057	1.057	1.057	1.057	1.057	1.057	1.057	1.057	1.057	1.057
YDR076W	0.576	0.596	0.656	0.656	0.656	0.707	0.707	0.707	0.707	0.724	0.707	0.707	0.727	0.727	0.727	0.727	0.727	0.727	0.727	0.727	0.727	0.727	0.727	0.747	0.747	0.747	0.747	0.747	0.747	0.747	0.747	0.747	0.801	0.821	0.821	0.821	0.821	0.821	0.821	0.821	0.821	0.821	0.821	0.821	0.821	0.841	0.841	0.821	0.821
YER032W	1.377	1.377	1.377	1.397	1.397	1.397	1.417	1.417	1.417	1.417	1.417	1.417	1.417	1.454	1.471	1.545	1.545	1.545	1.565	1.565	1.565	1.582	1.582	1.582	1.582	1.582	1.582	1.582	1.582	1.582	1.582	1.582	1.582	1.582	1.582	1.582	1.582	1.582	1.582	1.582	1.582	1.582	1.582	1.582	1.582	1.565	1.528	1.528	1.528
YGR208W	0.706	0.706	0.706	0.706	0.726	0.726	0.726	0.709	0.746	0.746	0.746	0.746	0.823	1.068	1.159	1.159	1.159	1.179	1.179	1.199	1.199	1.199	1.199	1.199	1.236	1.236	1.236	1.256	1.293	1.293	1.293	1.293	1.293	1.293	1.293	1.276	1.276	1.33	1.347	1.364	1.384	1.401	1.401	1.401	1.401	1.401	1.401	1.401	1.401
YER148W	2.13	2.13	2.13	2.147	2.147	2.241	2.241	2.241	2.241	2.241	2.261	2.352	2.352	2.352	2.352	2.352	2.352	2.352	2.335	2.335	2.318	2.318	2.298	2.298	2.298	2.298	2.298	2.298	2.281	2.281	2.281	2.264	2.264	2.247	2.247	2.247	2.227	2.227	2.227	2.227	2.19	2.153	2.136	2.136	2.136	2.173	2.133	2.096	2.079
YGR274C	0.322	0.362	0.362	0.379	0.379	0.379	0.379	0.379	0.208	0.208	0.228	0.228	0.228	0.228	0.228	0.228	0.191	0.191	0.248	0.268	0.268	0.288	0.288	0.328	0.342	0.342	0.342	0.342	0.342	0.359	0.376	0.356	0.356	0.356	0.356	0.356	0.356	0.356	0.356	0.356	0.356	0.356	0.356	0.356	0.356	0.393	0.467	0.467	0.76
YDR367W	0.302	0.302	0.302	0.302	0.302	0.302	0.302	0.302	0.302	0.302	0.302	0.302	0.302	0.302	0.302	0.302	0.302	0.265	0.265	0.265	0.265	0.265	0.245	0.208	0.225	0.225	0.225	0.225	0.225	0.225	0.225	0.242	0.225	0.225	0.225	0.225	0.225	0.225	0.225	0.225	0.225	0.225	0.225	0.225	0.225	0.225	0.225	0.245	0.245
YHR197W	0.61	0.61	0.61	0.61	0.61	0.61	0.61	0.61	0.61	0.61	0.61	0.61	0.61	0.61	0.63	0.65	0.65	0.65	0.65	0.65	0.65	0.65	0.65	0.65	0.684	0.684	0.684	0.684	0.684	0.684	0.684	0.684	0.704	0.704	0.704	0.704	0.721	0.721	0.721	0.721	0.721	0.721	0.721	0.721	0.721	0.721	0.721	0.721	0.721
YBL034C	0.641	0.678	0.738	0.755	0.832	0.832	0.923	0.923	0.923	0.96	1.034	1.034	1.051	1.051	1.051	1.071	1.071	1.071	1.071	1.071	1.071	1.071	1.071	1.071	1.071	1.071	1.071	1.071	1.054	1.071	1.125	1.125	1.125	1.125	1.125	1.125	1.125	1.125	1.125	1.125	1.125	1.125	1.125	1.125	1.125	1.125	1.125	1.125	1.125
YJL184W	1.668	1.705	1.705	1.742	1.776	1.793	1.793	1.793	1.81	1.81	1.81	1.81	1.847	1.867	1.867	1.921	1.921	1.901	1.941	1.941	1.941	1.941	1.961	1.961	1.978	2.012	2.012	2.012	2.012	2.012	2.012	2.069	2.069	2.069	2.069	2.069	2.069	2.069	2.069	2.069	2.069	2.069	2.069	2.069	2.086	2.086	2.086	2.086	2.086
YJL080C	1.497	1.554	1.554	1.554	1.554	1.554	1.554	1.554	1.554	1.571	1.605	1.622	1.602	1.602	1.602	1.602	1.602	1.602	1.602	1.602	1.602	1.585	1.585	1.568	1.568	1.568	1.568	1.568	1.517	1.517	1.517	1.517	1.5	1.52	1.52	1.52	1.52	1.503	1.52	1.52	1.52	1.517	1.517	1.517	1.517	1.44	1.42	1.42	1.42
YBR133C	2.316	2.316	2.45	2.45	2.427	2.683	2.652	2.891	2.908	2.908	2.908	2.925	3.221	3.261	3.332	3.44	3.921	3.921	3.941	3.941	3.941	3.958	3.958	3.978	3.961	4.511	4.511	4.599	4.599	4.676	4.77	4.77	4.77	4.79	4.824	4.824	4.855	4.872	5.407	5.427	5.541	5.84	5.908	5.979	5.979	6.016	6.238	6.664	6.664
YDR484W	0.367	0.387	0.37	0.353	0.339	0.282	0.265	0.302	0.336	0.336	0.336	0.336	0.336	0.302	0.302	0.302	0.302	0.302	0.302	0.342	0.342	0.342	0.342	0.342	0.342	0.342	0.342	0.342	0.342	0.342	0.342	0.416	0.453	0.453	0.453	0.453	0.453	0.47	0.49	0.49	0.49	0.49	0.49	0.49	0.49	0.49	0.45	0.43	0.43
YDR539W	1.292	1.275	1.335	1.338	1.338	1.358	1.375	1.426	1.426	1.426	1.426	1.409	1.466	1.466	1.466	1.483	1.483	1.5	1.5	1.5	1.5	1.5	1.5	1.48	1.497	1.477	1.477	1.477	1.477	1.497	1.497	1.497	1.497	1.48	1.48	1.463	1.463	1.423	1.423	1.423	1.46	1.443	1.443	1.443	1.443	1.406	1.406	1.406	1.406
YNL307C	7.218	7.272	7.309	7.326	7.4	7.417	7.417	7.437	7.454	7.454	7.454	7.454	7.454	7.474	7.511	7.551	7.551	7.551	7.551	7.551	7.534	7.494	7.497	7.534	7.551	7.551	7.551	7.568	7.568	7.548	7.531	7.514	7.497	7.497	7.497	7.497	7.477	7.332	7.272	7.272	7.272	7.116	7.076	7.002	7.002	7.002	7.002	6.982	6.982
YMR035W	2.285	2.285	2.285	2.339	2.359	2.359	2.376	2.376	2.376	2.356	2.396	2.396	2.396	2.396	2.413	2.433	2.473	2.493	2.51	2.51	2.51	2.51	2.51	2.51	2.584	2.584	2.621	2.621	2.658	2.655	2.655	2.655	2.692	2.712	2.695	2.695	2.695	2.695	2.695	2.695	2.695	2.678	2.678	2.678	2.678	2.678	2.678	2.658	2.641
YBL093C	0	0	0	0	0	0	0	0	0	0	0	0	0	0	0	0	0	0	0	0	0	0	0	0	0	0	0	0	0	0	0	0	0	0	0	0	0	0	0	0	0	0	0	0	0	0	0	0	0
YCL011C	1.266	1.266	1.266	1.266	1.226	1.189	1.186	1.169	1.226	1.226	1.226	1.226	1.263	1.28	1.28	1.28	1.28	1.28	1.28	1.297	1.28	1.28	1.28	1.28	1.28	1.297	1.334	1.334	1.351	1.351	1.351	1.371	1.371	1.371	1.371	1.371	1.371	1.371	1.371	1.354	1.354	1.354	1.354	1.337	1.297	1.297	1.263	1.189	1.189
YPR091C	0.361	0.361	0.361	0.361	0.361	0.361	0.364	0.364	0.364	0.364	0.364	0.364	0.364	0.364	0.347	0.347	0.347	0.367	0.367	0.367	0.367	0.367	0.367	0.367	0.367	0.367	0.461	0.461	0.478	0.478	0.478	0.478	0.478	0.478	0.461	0.461	0.461	0.461	0.461	0.461	0.444	0.444	0.427	0.447	0.447	0.447	0.447	0.447	0.464
YLR378C	1.441	1.421	1.404	1.159	1.028	0.988	0.988	0.951	0.951	0.914	0.897	0.897	0.88	0.88	0.88	0.88	0.88	0.655	0.618	0.598	0.598	0.598	0.598	0.598	0.578	0.578	0.578	0.578	0.578	0.504	0.487	0.521	0.521	0.521	0.521	0.521	0.521	0.521	0.521	0.504	0.504	0.484	0.484	0.484	0.484	0.484	0.484	0.484	0.484
YJR092W	1.05	1.05	1.05	1.05	1.05	1.05	1.05	1.05	1.033	1.033	1.033	1.033	1.033	1.053	1.053	1.053	1.036	1.019	1.019	1.002	1.002	1.002	1.002	1.002	1.002	1.002	0.962	0.942	0.922	0.905	0.905	0.905	0.905	0.535	0.41	0.447	0.467	0.467	0.484	0.484	0.484	0.464	0.464	0.447	0.447	0.447	0.43	0.45	0.45
YHR168W	0.791	0.686	0.686	0.686	0.686	0.686	0.686	0.649	0.612	0.592	0.575	0.538	0.484	0.484	0.464	0.464	0.464	0.464	0.464	0.43	0.43	0.43	0.339	0.319	0.319	0.339	0.339	0.339	0.339	0.339	0.359	0.359	0.322	0.322	0.322	0.322	0.322	0.191	0.171	0.171	0.171	0.191	0.191	0.191	0.191	0.174	0.194	0.211	0.211
YNR049C	0.99	0.99	0.99	0.99	0.99	0.99	1.01	0.976	0.993	0.993	0.993	0.896	0.893	0.893	0.893	0.93	0.93	0.93	0.93	0.93	0.93	0.93	0.933	1.01	1.03	1.07	1.07	1.07	1.07	1.07	1.087	1.087	1.087	1.087	1.087	1.087	1.087	1.087	1.127	1.178	1.178	1.212	1.266	1.266	1.266	1.266	1.283	1.283	1.283
YML130C	1.053	1.053	1.053	1.053	1.053	1.053	1.053	1.053	1.053	1.036	1.036	1.036	1.019	1.019	1.019	0.999	0.999	1.016	1.016	1.016	1.016	1.016	1.016	1.016	1.016	1.016	1.016	1.016	1.016	1.016	1.016	1.016	1.016	1.016	1.016	1.016	1.016	1.016	1.016	1.016	1.016	1.016	0.999	0.999	0.942	0.871	0.834	0.834	0.834
YOR280C	0.333	0.333	0.333	0.333	0.333	0.353	0.353	0.353	0.353	0.333	0.316	0.316	0.316	0.316	0.353	0.353	0.353	0.353	0.353	0.302	0.302	0.322	0.322	0.342	0.342	0.362	0.362	0.362	0.362	0.362	0.362	0.362	0.379	0.379	0.396	0.396	0.396	0.396	0.379	0.359	0.359	0.359	0.359	0.396	0.396	0.396	0.396	0.396	0.376
YLR139C	1.267	1.324	1.415	1.432	1.469	1.486	1.486	1.486	1.486	1.486	1.486	1.486	1.486	1.526	1.526	1.566	1.64	1.734	2.334	2.334	2.391	2.408	2.445	2.465	2.465	2.57	2.735	2.755	2.815	2.815	2.815	2.815	2.832	2.812	2.812	2.832	2.832	2.849	2.889	2.977	2.977	3.017	3.017	3.017	3.017	3.21	3.227	3.227	3.261
YLR291C	0.33	0.33	0.33	0.313	0.313	0.313	0.313	0.313	0.256	0.222	0.239	0.296	0.296	0.296	0.33	0.455	0.455	0.495	0.495	0.603	0.603	0.603	0.603	0.603	0.603	0.603	0.62	0.62	0.62	0.62	0.62	0.603	0.583	0.583	0.583	0.566	0.566	0.566	0.566	0.586	0.714	0.714	0.714	0.714	0.734	0.734	0.734	0.734	0.734
YPL227C	1.435	1.435	1.435	1.435	1.435	1.435	1.435	1.435	1.435	1.435	1.435	1.435	1.418	1.381	1.381	1.381	1.381	1.381	1.381	1.341	1.301	1.301	1.301	1.221	1.221	1.087	0.999	0.942	0.942	0.942	0.888	0.888	0.888	0.814	0.521	0.484	0.464	0.464	0.464	0.464	0.464	0.464	0.464	0.464	0.464	0.464	0.464	0.464	0.359
YGL219C	0.855	0.875	0.895	0.986	0.969	0.969	0.969	0.969	0.969	0.989	0.969	0.989	0.989	1.123	1.331	1.408	1.479	1.479	1.513	1.513	1.513	1.53	1.53	1.53	1.53	1.513	1.513	1.604	1.701	1.701	1.718	1.971	2.216	2.233	2.287	2.287	2.27	2.287	2.287	2.287	2.287	2.287	2.344	2.432	2.452	2.529	2.549	2.549	2.566
YER128W	0.179	0.179	0.179	0.142	0.142	0.142	0.176	0.196	0.196	0.196	0.196	0.196	0.196	0.196	0.196	0.196	0.196	0.353	0.353	0.353	0.353	0.373	0.373	0.373	0.373	0.393	0.393	0.467	0.467	0.467	0.467	0.464	0.467	0.467	0.484	0.484	0.484	0.484	0.504	0.504	0.504	0.467	0.467	0.521	0.521	0.521	0.521	0.601	0.601
YDL012C	3.259	3.171	3.191	3.171	3.097	3.097	3.097	2.901	2.901	2.901	2.639	2.605	2.605	2.514	2.514	2.232	2.138	2.158	2.181	2.181	2.161	2.144	2.167	2.147	2.127	2.127	1.999	2.033	2.033	2.033	2.016	2.033	1.976	1.976	1.976	1.976	1.922	1.905	1.905	1.905	1.905	1.794	1.774	1.424	1.424	1.29	1.287	1.287	1.307
YPL164C	0.771	0.737	0.737	0.734	0.663	0.646	0.586	0.393	0.356	0.376	0.413	0.413	0.413	0.413	0.393	0.376	0.393	0.393	0.393	0.43	0.541	0.621	0.843	0.877	0.951	0.951	0.951	0.951	0.951	0.951	0.951	0.951	0.951	0.951	0.974	0.974	0.994	0.994	1.014	1.074	1.074	1.074	1.182	1.199	1.199	1.233	1.253	1.253	1.253
YOL088C	0.04	0.04	0.06	0.06	0.08	0.08	0.08	0.08	0.08	0.08	0.1	0.14	0.157	0.194	0.194	0.194	0.194	0.194	0.194	0.194	0.174	0.174	0.174	0.174	0.174	0.174	0.174	0.174	0.174	0.191	0.191	0.211	0.231	0.248	0.268	0.268	0.268	0.268	0.268	0.305	0.365	0.419	0.53	0.53	0.53	0.55	0.55	0.55	0.55
YDL035C	1.574	1.574	1.574	1.574	1.557	1.574	1.628	1.628	1.645	1.645	1.645	1.591	1.608	1.608	1.591	1.591	1.591	1.591	1.591	1.574	1.574	1.574	1.574	1.594	1.557	1.557	1.557	1.54	1.54	1.472	1.472	1.472	1.432	1.341	1.324	1.324	1.324	1.324	1.267	1.267	1.153	1.153	1.153	1.153	1.153	1.133	1.133	1.133	1.133
YKL210W	1.71	1.71	1.71	1.73	1.73	1.75	1.75	1.75	1.75	1.73	1.784	1.838	1.858	1.858	1.895	1.895	1.895	1.895	1.895	1.895	1.912	1.912	1.912	1.912	1.912	1.912	1.912	1.912	1.912	1.912	1.892	1.892	1.892	1.872	1.872	1.872	1.852	1.852	1.852	1.852	1.852	1.852	1.775	1.738	1.738	1.738	1.738	1.738	1.701
YGR128C	1.562	1.562	1.542	1.502	1.519	1.519	1.519	1.519	1.519	1.519	1.519	1.519	1.482	1.502	1.485	1.485	1.485	1.485	1.468	1.468	1.468	1.468	1.468	1.468	1.468	1.468	1.468	1.468	1.468	1.468	1.451	1.451	1.431	1.431	1.431	1.451	1.451	1.451	1.451	1.451	1.451	1.343	1.323	1.323	1.34	1.34	1.34	1.36	1.36
YNL252C	0.507	0.507	0.507	0.507	0.507	0.524	0.524	0.524	0.524	0.575	0.575	0.575	0.575	0.575	0.575	0.575	0.555	0.555	0.555	0.555	0.555	0.555	0.615	0.615	0.615	0.615	0.632	0.649	0.666	0.666	0.666	0.666	0.666	0.666	0.666	0.666	0.666	0.666	0.666	0.666	0.666	0.666	0.666	0.649	0.649	0.669	0.689	0.689	0.689
YLR119W	0.888	0.888	0.888	0.888	0.888	0.797	0.76	0.76	0.76	0.76	0.78	0.78	0.78	0.78	0.797	0.78	0.729	0.732	0.732	0.712	0.712	0.732	0.732	0.712	0.655	0.638	0.618	0.618	0.618	0.581	0.598	0.618	0.655	0.709	0.743	0.743	0.743	0.743	0.743	0.743	0.743	0.78	0.78	0.78	0.743	0.743	0.723	0.723	0.723
YFL024C	0.41	0.9	1.031	1.048	1.048	1.298	1.298	1.335	1.352	1.352	1.352	1.369	1.369	1.369	1.369	1.389	1.372	1.409	1.392	1.5	1.52	1.52	1.537	1.577	1.594	1.691	1.856	2.747	2.747	2.957	2.977	2.977	2.994	2.994	3.048	3.048	3.048	3.048	3.267	3.267	3.267	3.338	3.338	3.338	3.338	3.358	3.378	3.529	3.583
YHR010W	0	0	0	0	0	0	0	0	0	0	0	0	0	0	0	0	0	0	0	0	0	0	0	0	0	0	0	0	0	0	0	0	0	0	0	0	0	0	0	0	0	0	0	0	0	0.017	0.017	0.017	0.017
YCR106W	0.731	0.694	0.688	0.688	0.668	0.708	0.708	0.748	0.731	0.731	0.768	0.768	0.768	0.751	0.751	0.751	0.751	0.751	0.751	0.751	0.734	0.717	0.737	0.737	0.791	0.999	1.087	1.087	1.107	1.107	1.107	1.147	1.17	1.204	1.204	1.224	1.224	1.224	1.264	1.261	1.318	1.318	1.318	1.318	1.318	1.301	1.321	1.341	1.361
YER090W	0.581	0.581	0.581	0.581	0.581	0.581	0.581	0.581	0.581	0.581	0.581	0.581	0.581	0.581	0.581	0.581	0.581	0.581	0.581	0.581	0.564	0.544	0.544	0.527	0.527	0.527	0.527	0.527	0.527	0.527	0.527	0.527	0.544	0.544	0.544	0.544	0.544	0.544	0.544	0.544	0.544	0.544	0.544	0.544	0.544	0.544	0.544	0.544	0.544
YGR172C	1.102	1.102	1.119	1.153	1.193	1.227	1.227	1.227	1.244	1.332	1.466	1.506	1.486	1.486	1.469	1.472	1.546	1.566	1.694	1.91	2.132	2.166	2.24	2.439	2.439	2.513	2.513	2.587	2.823	2.823	2.908	2.908	2.908	2.925	2.942	2.962	2.962	2.962	2.962	2.962	2.962	2.962	2.996	3.033	3.033	3.033	3.033	3.033	3.05
YIR034C	1.005	1.005	1.022	0.948	0.948	0.928	0.891	0.854	0.817	0.78	0.8	0.8	0.8	0.8	0.8	0.817	0.8	0.817	0.817	0.817	0.837	0.874	0.908	0.908	0.908	0.908	0.908	0.908	0.908	0.908	0.962	0.942	0.942	0.962	0.982	1.124	1.232	1.232	1.232	1.232	1.266	1.266	1.266	1.266	1.266	1.266	1.266	1.266	1.266
YDR388W	1.082	1.082	1.082	1.082	1.082	1.136	1.369	1.46	1.574	1.574	1.591	1.591	1.591	1.591	1.591	1.608	1.625	1.625	1.625	1.659	1.659	1.659	1.642	1.642	1.625	1.645	1.662	1.662	1.662	1.662	1.662	1.79	1.85	1.85	1.85	1.85	1.867	1.867	1.867	1.884	1.884	1.884	1.884	1.884	1.884	1.901	1.901	1.901	1.901
YGL254W	0.515	0.515	0.509	0.563	0.563	0.583	0.583	0.583	0.583	0.583	0.583	0.583	0.566	0.546	0.606	0.589	0.589	0.589	0.589	0.589	0.757	0.865	0.939	0.939	0.973	0.973	0.99	0.973	0.973	0.973	1.047	1.064	1.084	1.155	1.155	1.215	1.215	1.255	1.238	1.238	1.238	1.238	1.238	1.258	1.258	1.258	1.258	1.258	1.238
YIL021W	1.48	1.48	1.48	1.48	1.48	1.48	1.48	1.48	1.48	1.5	1.5	1.52	1.537	1.574	1.574	1.574	1.594	1.594	1.594	1.594	1.594	1.594	1.594	1.594	1.594	1.594	1.594	1.577	1.577	1.577	1.577	1.577	1.594	1.594	1.574	1.574	1.574	1.574	1.574	1.574	1.574	1.594	1.594	1.594	1.594	1.594	1.594	1.594	1.594
YHL006C	3.417	3.434	3.454	3.494	3.494	3.511	3.511	3.511	3.565	3.727	3.94	3.96	3.977	3.977	3.977	3.977	3.977	3.977	3.96	3.96	3.977	3.994	3.974	3.974	4.034	4.034	3.943	3.926	3.892	3.912	3.875	3.892	3.909	3.926	3.926	3.926	3.926	3.926	3.926	3.926	3.926	3.926	3.926	3.946	3.946	3.946	3.909	3.909	3.855
YJR139C	1.119	1.119	1.119	1.099	1.099	1.099	1.042	1.025	1.025	1.028	1.028	1.028	1.011	1.011	1.011	1.011	1.011	1.011	0.994	0.994	0.957	0.923	0.906	0.906	0.906	0.906	0.906	0.906	0.906	0.906	0.906	0.849	0.815	0.781	0.781	0.781	0.781	0.781	0.761	0.707	0.69	0.67	0.67	0.67	0.687	0.687	0.687	0.687	0.687
YBL022C	1.663	1.643	1.626	1.626	1.495	1.475	1.472	1.452	1.469	1.432	1.432	1.395	1.395	1.364	1.347	1.347	1.347	1.381	1.361	1.361	1.361	1.361	1.361	1.361	1.398	1.398	1.398	1.395	1.361	1.361	1.361	1.358	1.358	1.358	1.358	1.358	1.358	1.358	1.338	1.338	1.167	1.167	1.147	1.147	0.988	0.931	1.011	1.011	1.011
YBR123C	0.538	0.538	0.538	0.521	0.521	0.541	0.558	0.558	0.578	0.578	0.635	0.635	0.615	0.615	0.632	0.632	0.632	0.612	0.612	0.612	0.612	0.575	0.575	0.555	0.555	0.555	0.572	0.572	0.572	0.572	0.555	0.555	0.555	0.555	0.555	0.555	0.555	0.555	0.555	0.555	0.555	0.555	0.555	0.555	0.555	0.555	0.555	0.555	0.555
YPR063C	0.253	0.253	0.253	0.253	0.253	0.253	0.253	0.273	0.29	0.29	0.29	0.29	0.29	0.29	0.29	0.29	0.29	0.307	0.324	0.375	0.375	0.375	0.375	0.375	0.375	0.392	0.432	0.506	0.506	0.506	0.506	0.506	0.523	0.543	0.543	0.543	0.543	0.56	0.56	0.56	0.58	0.58	0.58	0.58	0.58	0.64	0.74	0.78	0.78
YHR127W	1.713	1.696	1.696	1.662	1.662	1.662	1.662	1.679	1.736	1.753	1.753	1.793	1.793	1.793	1.793	1.861	1.861	1.861	1.861	1.878	1.878	1.878	1.878	1.918	1.918	1.918	1.918	1.918	1.918	1.918	1.918	1.918	1.918	1.918	1.918	1.918	1.901	1.901	1.901	1.901	1.901	1.901	1.901	1.901	1.901	1.901	1.901	1.867	1.85
YGR276C	0.321	0.321	0.321	0.321	0.321	0.321	0.304	0.304	0.304	0.301	0.301	0.301	0.267	0.233	0.176	0.27	0.424	0.424	0.424	0.424	0.424	0.424	0.441	0.441	0.458	0.441	0.441	0.421	0.421	0.421	0.455	0.441	0.441	0.441	0.458	0.458	0.478	0.566	0.566	0.566	0.586	0.586	0.586	0.586	0.586	0.7	0.973	1.36	1.377
YER025W	1.477	1.477	1.477	1.591	1.611	1.611	1.611	1.611	1.611	1.611	1.611	1.611	1.631	1.631	1.631	1.682	1.682	1.682	1.682	1.682	1.662	1.662	1.662	1.702	1.861	1.972	1.989	1.989	1.989	1.989	2.094	2.094	2.094	2.111	2.182	2.182	2.222	2.279	2.262	2.262	2.262	2.262	2.279	2.336	2.336	2.356	2.356	2.356	2.356
YOR224C	1.252	1.252	1.252	1.289	1.309	1.309	1.309	1.309	1.309	1.309	1.309	1.346	1.346	1.346	1.346	1.346	1.346	1.363	1.383	1.4	1.4	1.4	1.4	1.4	1.4	1.383	1.286	1.286	1.266	1.249	1.283	1.266	1.249	1.212	1.192	1.212	1.212	1.232	1.232	1.232	1.232	1.232	1.127	1.053	1.019	1.019	1.019	1.019	1.036
YBR043C	1.873	1.907	1.944	1.944	1.944	1.944	1.944	1.944	1.944	1.941	1.941	1.938	1.921	1.921	1.904	1.884	1.844	1.844	1.861	1.821	1.821	1.801	1.801	1.801	1.818	1.818	1.818	1.818	1.818	1.818	1.818	1.818	1.818	1.798	1.798	1.798	1.798	1.798	1.781	1.781	1.721	1.704	1.627	1.59	1.607	1.607	1.647	1.681	1.701
YDR052C	0.603	0.603	0.603	0.603	0.603	0.603	0.603	0.603	0.603	0.603	0.603	0.603	0.603	0.603	0.603	0.603	0.603	0.603	0.603	0.603	0.603	0.566	0.566	0.566	0.566	0.586	0.566	0.566	0.566	0.566	0.566	0.566	0.546	0.546	0.546	0.546	0.546	0.546	0.546	0.546	0.546	0.546	0.418	0.344	0.25	0.25	0.25	0.25	0.233
YDR249C	1.823	1.806	1.806	1.598	1.558	1.558	1.33	1.31	1.31	1.233	1.233	1.233	1.233	1.216	1.216	1.216	1.216	1.216	0.988	0.911	0.874	0.857	0.857	0.823	0.823	0.681	0.681	0.681	0.681	0.607	0.57	0.53	0.53	0.53	0.53	0.53	0.53	0.416	0.362	0.305	0.305	0.268	0.248	0.228	0.228	0.154	0.154	0.154	0.154
YMR122W-A	0.577	0.577	0.577	0.577	0.597	0.597	0.597	0.597	0.597	0.597	0.58	0.58	0.58	0.58	0.58	0.58	0.56	0.56	0.56	0.56	0.56	0.56	0.56	0.56	0.543	0.543	0.543	0.543	0.543	0.543	0.56	0.56	0.56	0.56	0.56	0.56	0.56	0.56	0.56	0.56	0.56	0.56	0.56	0.56	0.56	0.56	0.543	0.543	0.543
YBL007C	1.483	1.5	1.5	1.5	1.5	1.48	1.551	1.585	1.585	1.585	1.585	1.565	1.565	1.585	1.585	1.585	1.531	1.531	1.568	1.548	1.568	1.568	1.517	1.517	1.466	1.466	1.466	1.503	1.486	1.486	1.449	1.449	1.429	1.449	1.395	1.395	1.375	1.375	1.355	1.355	1.372	1.372	1.372	1.372	1.372	1.372	1.372	1.372	1.318
YJL008C	1	1	1.02	1.057	1.057	1.057	1.057	1.057	1.074	1.074	1.091	1.091	1.091	1.091	1.091	1.091	1.091	1.091	1.125	1.125	1.088	1.088	1.088	1.088	1.068	1.031	1.031	1.014	1.034	1.074	1.091	1.091	1.091	1.071	1.071	1.111	1.111	1.111	1.111	1.111	1.111	1.111	1.111	1.091	1.054	1	1	1	1
YDR262W	0.222	0.222	0.222	0.222	0.242	0.242	0.222	0.222	0.222	0.276	0.276	0.276	0.276	0.276	0.276	0.276	0.296	0.296	0.296	0.296	0.296	0.296	0.296	0.296	0.296	0.296	0.296	0.296	0.296	0.296	0.296	0.296	0.296	0.296	0.296	0.296	0.296	0.296	0.296	0.296	0.296	0.296	0.296	0.296	0.296	0.296	0.296	0.296	0.296
YGL141W	0.39	0.39	0.39	0.39	0.39	0.39	0.37	0.37	0.447	0.447	0.467	0.467	0.507	0.55	0.553	0.573	0.573	0.573	0.496	0.496	0.496	0.496	0.516	0.613	0.872	1.288	1.288	1.322	1.339	1.393	1.41	1.41	1.41	1.41	1.41	1.41	1.427	1.447	1.498	1.515	1.515	1.535	1.575	1.592	1.592	1.592	1.592	1.592	1.592
YHR022C-A	1.233	1.233	1.233	1.233	1.233	1.233	1.233	1.048	1.031	1.011	0.991	0.991	0.991	0.991	0.974	0.974	0.974	0.974	0.974	0.974	0.974	0.974	0.729	0.712	0.675	0.675	0.658	0.658	0.675	0.658	0.658	0.621	0.621	0.621	0.581	0.567	0.53	0.53	0.547	0.547	0.547	0.547	0.547	0.51	0.456	0.456	0.456	0.399	0.265
YDL234C	0.985	0.985	1.022	0.931	0.931	0.982	0.982	1.019	1.019	0.962	0.888	0.905	0.905	0.905	0.942	0.979	1.067	1.121	1.141	1.141	1.141	1.141	1.141	1.175	1.175	1.192	1.175	1.175	1.175	1.175	1.195	1.175	1.175	1.178	1.269	1.465	1.465	1.485	1.505	1.579	1.596	1.687	1.687	1.687	1.687	1.741	1.741	1.741	1.741
YPL158C	1.406	1.554	1.574	1.574	1.574	1.574	1.631	1.631	1.631	1.631	1.722	1.836	1.944	2.189	2.189	2.425	2.621	2.641	2.678	2.698	2.698	2.698	2.698	2.698	2.735	2.769	2.82	2.911	3.127	3.127	3.127	3.178	3.178	3.238	3.292	3.349	3.349	3.423	3.423	3.423	3.423	3.423	3.423	3.423	3.443	3.443	3.46	3.46	3.46
YHR027C	1.045	1.096	1.096	1.096	1.096	1.096	1.133	1.153	1.133	1.133	1.15	1.15	1.15	1.17	1.17	1.17	1.17	1.17	1.17	1.17	1.167	1.167	1.204	1.204	1.221	1.221	1.221	1.221	1.221	1.221	1.221	1.221	1.221	1.221	1.221	1.221	1.221	1.221	1.221	1.221	1.238	1.238	1.238	1.238	1.204	1.204	1.204	1.204	1.224
YGR207C	0.396	0.396	0.396	0.396	0.436	0.53	0.567	0.567	0.621	0.604	0.584	0.644	0.735	0.735	0.735	0.715	0.715	0.715	0.715	0.809	0.98	1.054	1.054	1.054	1.091	1.125	1.125	1.125	1.125	1.125	1.179	1.293	1.293	1.333	1.333	1.333	1.333	1.333	1.35	1.35	1.35	1.35	1.35	1.35	1.35	1.35	1.37	1.37	1.39
YDR179W-A	1.103	1.12	1.12	1.12	1.043	1.023	1.023	1.003	1.003	0.963	0.963	0.963	0.727	0.673	0.653	0.653	0.653	0.653	0.653	0.653	0.733	0.753	0.787	0.787	0.807	0.787	0.821	0.804	0.804	0.804	0.804	0.784	0.784	0.764	0.764	0.764	0.781	0.801	0.915	0.995	0.995	0.995	0.975	0.975	0.901	0.881	0.881	0.881	0.881
YOL069W	0.362	0.43	0.43	0.47	0.47	0.47	0.564	0.564	0.564	0.618	0.618	0.618	0.618	0.618	0.715	0.732	0.732	0.752	0.789	0.849	0.849	0.849	0.923	0.923	1.017	1.037	1.037	1.037	1.037	1.037	1.037	1.162	1.33	1.35	1.404	1.404	1.404	1.424	1.424	1.424	1.424	1.424	1.424	1.424	1.424	1.424	1.424	1.424	1.441
YDR175C	0.535	0.592	0.592	0.592	0.592	0.592	0.592	0.612	0.612	0.612	0.612	0.595	0.595	0.612	0.612	0.612	0.649	0.649	0.649	0.686	0.686	0.726	0.726	0.726	0.726	0.726	0.726	0.726	0.746	0.766	0.786	0.786	0.786	0.786	0.786	0.786	0.786	0.769	0.786	0.786	0.786	0.786	0.786	0.786	0.769	0.806	0.823	0.823	0.843
YJR120W	1.144	1.144	1.144	1.144	1.144	1.144	1.13	1.13	1.15	1.15	1.13	1.11	1.11	1.11	1.11	1.042	1.062	1.022	0.985	0.965	0.965	0.982	1.039	1.039	1.059	1.059	1.059	1.059	1.059	1.059	1.079	1.059	1.039	1.039	1.039	1.039	1.039	1.039	1.039	1.039	1.076	1.076	1.076	1.076	1.076	1.076	1.073	1.093	1.093
YLR370C	0.996	0.996	1.013	1.013	1.013	1.013	1.047	1.064	1.064	1.064	1.064	1.064	1.064	1.064	1.064	1.064	1.064	1.138	1.155	1.155	1.155	1.175	1.175	1.175	1.175	1.175	1.192	1.192	1.192	1.192	1.192	1.192	1.192	1.192	1.192	1.192	1.209	1.209	1.209	1.209	1.189	1.189	1.169	1.169	1.169	1.169	1.169	1.169	1.169
YDR207C	0.256	0.256	0.256	0.165	0.145	0.128	0.128	0.128	0.128	0.128	0.128	0.128	0.108	0.108	0.091	0.091	0.071	0.054	0.054	0.054	0.054	0.054	0	0	0	0	0	0	0	0	0	0	0	0	0	0	0	0	0	0	0	0	0	0	0	0	0	0	0
YOR350C	0.475	0.492	0.529	0.643	0.643	0.643	0.643	0.643	0.643	0.663	0.68	0.697	1.053	1.053	1.053	1.07	1.201	1.241	1.241	1.241	1.258	1.258	1.258	1.258	1.278	1.295	1.295	1.312	1.312	1.363	1.363	1.346	1.346	1.346	1.346	1.366	1.366	1.383	1.383	1.383	1.383	1.383	1.383	1.383	1.383	1.383	1.343	1.343	1.36
YNL280C	0.49	0.45	0.45	0.413	0.413	0.376	0.376	0.376	0.376	0.376	0.376	0.376	0.339	0.339	0.339	0.339	0.339	0.339	0.319	0.299	0.299	0.299	0.242	0.222	0.205	0.205	0.205	0.205	0.188	0.188	0.188	0.208	0.248	0.248	0.248	0.248	0.231	0.231	0.231	0.231	0.231	0.268	0.268	0.288	0.288	0.342	0.342	0.359	0.359
YDL072C	0.02	0.02	0.02	0.02	0.02	0.02	0.02	0.02	0.02	0.02	0.02	0.02	0.02	0.02	0.02	0.02	0.02	0.02	0	0	0	0	0	0	0	0	0	0	0.02	0.02	0.02	0.02	0.02	0.02	0.02	0.02	0.02	0.02	0.02	0.02	0.02	0.02	0.02	0.02	0.02	0.02	0.02	0.04	0.04
YGR061C	0.848	0.831	0.814	0.814	0.777	0.814	0.814	0.814	0.814	0.814	0.814	0.814	0.814	0.814	0.834	0.834	0.834	0.834	0.834	0.797	0.814	0.814	0.8	0.894	0.911	0.931	0.931	0.931	0.894	0.894	0.928	0.948	0.948	0.968	0.968	0.968	0.988	0.988	0.985	0.985	1.005	1.005	1.005	1.005	1.005	1.005	1.005	1.005	1.005
YKL098W	1.19	1.19	1.113	1.099	1.133	1.19	1.23	1.23	1.23	1.247	1.227	1.207	1.207	1.227	1.247	1.324	1.361	1.361	1.361	1.418	1.418	1.435	1.435	1.435	1.506	1.523	1.523	1.54	1.54	1.6	1.6	1.6	1.6	1.6	1.617	1.651	1.671	1.671	1.671	1.671	1.688	1.688	1.688	1.705	1.722	1.722	1.722	1.722	1.682
YDR019C	0.182	0.162	0.165	0.182	0.182	0.182	0.162	0.162	0.162	0.162	0.162	0.162	0.165	0.165	0.165	0.165	0.165	0.165	0.165	0.165	0.165	0.165	0.148	0.148	0.148	0.148	0.148	0.148	0.148	0.148	0.148	0.148	0.148	0.148	0.148	0.148	0.148	0.148	0.131	0.131	0.131	0.131	0.165	0.236	0.236	0.293	0.293	0.293	0.293
YIL088C	1.395	1.412	1.412	1.412	1.358	1.361	1.267	1.27	1.27	1.27	1.25	1.25	1.25	1.23	1.23	1.287	1.344	1.344	1.344	1.344	1.344	1.344	1.361	1.361	1.273	1.196	1.128	1.128	1.128	1.091	1.074	1.074	1.074	1.074	1.074	1.054	1.108	1.108	1.108	1.108	1.108	1.108	1.068	1.068	1.011	1.011	0.997	1.017	1.068
YBR084C-A	0	0	0	0	0	0	0	0	0	0	0	0	0	0	0	0	0	0	0	0	0	0	0	0	0	0	0	0	0	0	0	0	0	0	0	0	0	0	0	0	0	0	0	0	0	0	0	0	0
YPR046W	0.671	0.671	0.691	0.708	0.822	0.822	0.822	0.822	0.842	0.842	0.862	0.862	0.942	0.942	0.942	0.942	0.942	0.942	0.982	0.982	0.982	1.016	1.033	1.033	1.033	1.05	1.05	1.05	1.05	1.067	1.067	1.067	1.087	1.087	1.087	1.087	1.087	1.087	1.087	1.087	1.087	1.087	1.104	1.104	1.104	1.124	1.141	1.181	1.215
YNL107W	0.956	0.956	0.956	0.956	0.936	0.953	0.99	0.99	0.99	1.058	1.058	1.058	1.075	1.109	1.112	1.112	1.132	1.172	1.189	1.189	1.303	1.303	1.303	1.303	1.323	1.323	1.323	1.323	1.323	1.4	1.474	1.491	1.491	1.491	1.491	1.528	1.528	1.528	1.528	1.528	1.528	1.491	1.491	1.528	1.545	1.545	1.545	1.545	1.528
YGL066W	0.885	0.885	0.885	0.885	0.885	0.885	0.885	0.885	0.905	0.979	0.996	1.013	1.013	1.013	1.013	1.013	1.013	1.013	1.013	1.03	1.05	1.05	1.087	1.124	1.124	1.124	1.124	1.124	1.13	1.13	1.13	1.13	1.13	1.13	1.11	1.147	1.147	1.147	1.147	1.147	1.147	1.164	1.261	1.261	1.261	1.261	1.261	1.261	1.261
YMR307W	0.177	0.177	0.177	0.177	0.177	0.177	0.194	0.194	0.194	0.194	0.194	0.194	0.137	0.137	0.137	0.137	0.137	0.137	0.137	0.137	0.137	0.117	0.117	0.117	0.117	0.117	0.117	0.117	0.117	0.117	0.117	0.117	0.117	0.117	0.117	0.117	0.117	0.117	0.097	0.097	0.097	0.097	0.097	0.097	0.097	0.097	0.097	0.097	0.097
YJR062C	1.338	1.355	1.338	1.358	1.238	1.221	1.201	1.201	1.221	1.221	1.238	1.238	1.238	1.11	1.09	1.09	1.09	1.07	0.976	0.737	0.72	0.854	0.874	0.874	0.874	0.874	0.874	0.894	1.056	1.167	1.187	1.247	1.304	1.776	1.776	1.776	1.776	1.816	1.816	1.816	1.816	1.836	1.836	1.836	1.961	2.035	2.052	2.052	2.052
YER130C	0.248	0.228	0.228	0.228	0.208	0.188	0.171	0.151	0.151	0.151	0.151	0.151	0.151	0.131	0.111	0.091	0.091	0.091	0.091	0.091	0.091	0.091	0.091	0.145	0.145	0.145	0.145	0.145	0.145	0.145	0.145	0.145	0.165	0.165	0.182	0.182	0.202	0.202	0.202	0.202	0.202	0.202	0.222	0.276	0.276	0.313	0.313	0.313	0.313
YGR240C-A	0.911	0.968	0.934	0.934	0.968	0.951	0.951	0.951	0.971	0.954	1.008	1.008	1.025	1.025	1.025	1.025	1.025	1.045	1.045	1.045	1.062	1.062	1.025	1.025	0.988	0.988	0.988	0.988	0.991	0.991	0.991	0.991	1.008	1.008	1.008	1.008	1.028	1.048	1.105	1.159	1.344	1.344	1.344	1.344	1.361	1.361	1.361	1.361	1.361
YMR286W	2.037	2.094	2.094	2.111	2.111	2.148	2.165	2.165	2.165	2.165	2.165	2.182	2.273	2.347	2.347	2.364	2.364	2.364	2.307	2.324	2.324	2.341	2.304	2.304	2.341	2.378	2.441	2.475	2.515	2.66	2.68	2.68	2.697	2.697	2.68	2.649	2.669	2.669	2.669	2.669	2.669	2.669	2.669	2.669	2.669	2.669	2.669	2.649	2.578
YKL160W	2.681	2.664	2.664	2.664	2.664	2.664	2.664	2.664	2.664	2.627	2.627	2.627	2.627	2.627	2.61	2.59	2.59	2.442	2.246	2.138	2.101	2.101	2.101	2.101	2.101	2.101	2.101	2.101	1.89	1.813	1.813	1.813	1.813	1.776	1.776	1.776	1.759	1.722	1.722	1.722	1.722	1.682	1.662	1.662	1.625	1.625	1.588	1.42	1.261
YIL118W	0.054	0.054	0.071	0.091	0.091	0.091	0.091	0.091	0.074	0.074	0.074	0.074	0.074	0.074	0.074	0.074	0.074	0.074	0.074	0.074	0.074	0.074	0.074	0.074	0.074	0.074	0.074	0.074	0.074	0.074	0.074	0.074	0.074	0.074	0.074	0.074	0.074	0.074	0.074	0.074	0.074	0.074	0.074	0.074	0.074	0.074	0.074	0.074	0.074
YMR208W	5.817	5.834	5.851	5.891	5.931	5.948	5.968	6.039	6.039	6.039	6.039	6.039	6.056	6.056	6.357	6.448	6.448	6.448	6.448	6.448	6.462	6.482	6.482	6.442	6.442	6.425	6.445	6.485	6.485	6.485	6.488	6.505	6.505	6.539	6.505	6.505	6.505	6.505	6.505	6.505	6.485	6.485	6.468	6.434	6.434	6.434	6.434	6.434	6.434
YPR122W	0.305	0.305	0.305	0.305	0.305	0.325	0.325	0.325	0.325	0.325	0.305	0.305	0.305	0.305	0.305	0.305	0.305	0.305	0.305	0.305	0.305	0.305	0.322	0.322	0.322	0.339	0.339	0.339	0.339	0.339	0.339	0.339	0.339	0.339	0.339	0.339	0.339	0.339	0.339	0.339	0.339	0.339	0.339	0.339	0.339	0.339	0.339	0.319	0.319
YOR362C	0	0	0	0	0	0	0	0	0	0	0	0	0	0	0	0.02	0.02	0.02	0.02	0.02	0.02	0.02	0.02	0.02	0.04	0.057	0.077	0.077	0.077	0.077	0.094	0.094	0.094	0.094	0.094	0.094	0.094	0.094	0.094	0.094	0.094	0.131	0.148	0.185	0.185	0.205	0.205	0.225	0.262
YOR195W	0.76	0.76	0.777	0.777	0.794	0.794	0.831	0.831	0.848	0.848	0.848	0.848	0.831	0.831	0.831	0.831	0.831	0.831	0.865	0.865	0.865	0.865	0.865	0.865	0.848	0.828	0.828	0.828	0.828	0.828	0.811	0.828	0.828	0.808	0.828	0.828	0.828	0.828	0.828	0.828	0.828	0.811	0.811	0.811	0.811	0.811	0.811	0.811	0.811
YBR038W	2.238	2.238	2.238	2.218	2.218	2.019	1.979	1.979	1.942	1.905	1.888	1.888	1.763	1.692	1.635	1.635	1.635	1.635	1.632	1.632	1.595	1.595	1.595	1.521	1.265	1.384	1.384	1.384	1.384	1.384	1.384	1.364	1.341	1.264	1.227	1.295	1.275	1.275	1.252	1.215	1.417	1.454	1.508	2.057	2.282	2.316	2.296	2.296	2.296
YEL053C	4.201	4.201	4.201	4.235	4.235	4.235	4.255	4.505	4.79	4.79	4.773	4.793	4.793	4.793	4.81	4.907	4.927	5.066	5.066	5.106	5.146	5.146	5.146	5.223	5.328	5.345	5.345	5.325	5.325	5.325	5.325	5.359	5.376	5.416	5.45	5.45	5.47	5.47	5.433	5.462	5.462	5.462	5.462	5.462	5.462	5.371	5.354	5.371	5.354
YMR067C	1.428	1.411	1.394	1.374	1.3	1.229	1.229	1.229	1.155	1.155	1.118	1.118	1.098	1.098	1.098	1.098	1.098	1.098	1.115	1.115	1.132	1.132	1.132	1.115	1.098	1.064	1.064	1.064	1.064	1.047	1.047	1.047	1.047	1.067	1.067	1.067	1.067	1.067	1.067	1.05	1.03	1.03	1.067	1.047	1.047	1.03	1.027	0.973	0.973
YGR254W	0.148	0.148	0.131	0.148	0.148	0.148	0.148	0.148	0.148	0.148	0.148	0.148	0.148	0.128	0.128	0.148	0.148	0.148	0.148	0.148	0.148	0.131	0.131	0.131	0.131	0.131	0.131	0.131	0.131	0.131	0.131	0.114	0.171	0.171	0.171	0.188	0.188	0.188	0.188	0.188	0.188	0.188	0.188	0.188	0.188	0.188	0.188	0.188	0.188
YHR050W	1.002	1.002	1.002	1.002	1.002	1.002	1.002	1.002	1.002	1.002	1.002	1.002	1.002	0.985	1.005	1.005	1.025	1.008	1.008	1.008	1.008	1.028	1.028	1.028	1.048	1.048	1.048	1.048	1.048	1.048	1.048	1.048	1.048	1.028	1.028	0.988	0.968	0.968	1.005	1.025	1.025	1.025	1.042	1.042	1.079	1.096	1.096	1.096	1.096
YML099C	1.181	1.181	1.181	1.181	1.181	1.201	1.184	1.184	1.167	1.167	1.167	1.167	1.113	1.113	1.113	1.113	1.113	1.113	1.113	1.113	1.113	1.022	0.945	0.945	0.945	0.945	0.945	0.945	0.945	0.945	0.945	0.945	0.925	0.925	0.925	0.942	0.942	0.905	0.905	0.905	0.905	0.905	0.905	0.905	0.888	0.908	0.868	0.891	0.834
YOR222W	1.165	1.165	1.216	1.216	1.25	1.287	1.287	1.287	1.287	1.287	1.267	1.267	1.267	1.324	1.364	1.364	1.347	1.347	1.347	1.347	1.347	1.347	1.347	1.347	1.347	1.347	1.347	1.347	1.347	1.347	1.367	1.367	1.384	1.384	1.384	1.384	1.347	1.347	1.347	1.347	1.344	1.327	1.327	1.327	1.327	1.327	1.327	1.31	1.31
YGL011C	1.272	1.272	1.272	1.272	1.326	1.329	1.329	1.329	1.329	1.329	1.329	1.329	1.386	1.386	1.386	1.386	1.386	1.386	1.349	1.349	1.349	1.349	1.329	1.349	1.386	1.42	1.42	1.437	1.42	1.42	1.383	1.383	1.346	1.315	1.315	1.332	1.332	1.332	1.332	1.332	1.332	1.332	1.332	1.332	1.332	1.332	1.312	1.312	1.312
YBR251W	0.285	0.285	0.382	0.638	1.174	1.174	1.174	1.174	1.174	1.194	1.194	1.194	1.194	1.194	1.265	1.265	1.285	1.285	1.359	1.359	1.49	1.49	1.49	1.524	1.544	1.641	1.735	1.735	1.792	1.792	1.792	1.792	1.775	1.775	1.792	1.846	1.903	1.903	1.903	1.94	1.94	1.974	1.974	1.994	2.065	2.082	2.082	2.082	2.136
YDL133W	0.273	0.273	0.273	0.256	0.256	0.256	0.256	0.256	0.256	0.256	0.256	0.256	0.219	0.236	0.236	0.236	0.256	0.256	0.236	0.236	0.236	0.236	0.236	0.236	0.236	0.236	0.236	0.236	0.236	0.216	0.216	0.216	0.216	0.216	0.216	0.199	0.182	0.182	0.182	0.162	0.162	0.162	0.145	0.145	0.145	0.145	0.145	0.145	0.145
YMR289W	0.402	0.402	0.402	0.345	0.345	0.365	0.365	0.365	0.365	0.365	0.385	0.385	0.405	0.425	0.513	0.496	0.496	0.53	0.53	0.53	0.53	0.55	0.567	0.547	0.547	0.51	0.51	0.51	0.51	0.459	0.439	0.439	0.513	0.604	0.604	0.604	0.604	0.604	0.604	0.604	0.604	0.604	0.641	0.749	0.749	0.783	0.962	0.962	0.962
YNL302C	0.154	0.154	0.154	0.154	0.154	0.154	0.154	0.114	0.114	0.114	0.114	0.114	0.114	0.114	0.114	0.114	0.114	0.114	0.094	0.094	0.094	0.094	0.094	0.094	0.094	0.094	0.094	0.094	0.054	0.037	0.037	0.037	0.037	0.037	0.037	0.037	0.037	0.037	0.037	0.037	0.037	0.037	0.037	0.037	0.037	0.037	0.037	0.037	0.037
YLR019W	0.624	0.624	0.624	0.604	0.604	0.584	0.51	0.718	0.755	0.755	0.755	0.792	0.812	0.829	0.829	0.829	0.866	0.866	0.866	0.846	0.846	0.846	0.846	0.809	0.977	1.415	1.56	1.722	1.722	1.722	1.742	1.742	1.864	1.938	1.938	1.958	1.958	1.958	1.975	1.975	1.995	2.183	2.183	2.183	2.183	2.183	2.183	2.183	2.183
YER041W	0.185	0.185	0.148	0.148	0.168	0.188	0.188	0.188	0.188	0.188	0.208	0.208	0.245	0.245	0.245	0.245	0.268	0.268	0.268	0.268	0.268	0.268	0.248	0.228	0.228	0.228	0.228	0.228	0.228	0.231	0.231	0.231	0.231	0.231	0.271	0.271	0.271	0.271	0.271	0.271	0.271	0.271	0.271	0.291	0.291	0.311	0.311	0.311	0.311
YDL156W	1.206	1.186	1.186	1.186	1.206	1.206	1.206	1.206	1.206	1.206	1.206	1.206	1.223	1.223	1.243	1.243	1.243	1.263	1.263	1.263	1.263	1.263	1.28	1.28	1.28	1.28	1.28	1.28	1.28	1.3	1.3	1.263	1.263	1.243	1.243	1.26	1.26	1.26	1.26	1.26	1.26	1.26	1.26	1.26	1.243	1.26	1.26	1.26	1.26
YOL059W	1.873	1.873	1.89	1.89	1.89	1.89	1.927	1.967	1.967	1.984	1.984	2.001	2.001	2.021	2.038	2.038	2.089	2.089	2.106	2.106	2.106	2.123	2.123	2.123	2.14	2.14	2.14	2.14	2.16	2.157	2.157	2.157	2.14	2.214	2.234	2.234	2.234	2.234	2.234	2.217	2.197	2.197	2.163	2.163	2.146	2.146	2.126	2.126	2.126
YBL058W	0.703	0.703	0.703	0.703	0.723	0.8	0.8	0.834	0.925	0.928	0.928	0.911	0.911	0.894	0.874	0.931	0.948	1.036	1.173	1.173	1.244	1.244	1.247	1.247	1.264	1.318	1.358	1.375	1.375	1.375	1.375	1.392	1.392	1.409	1.409	1.409	1.389	1.389	1.389	1.389	1.389	1.389	1.389	1.389	1.389	1.389	1.298	1.318	1.466
YLR042C	1.388	1.348	1.348	1.328	1.308	1.328	1.328	1.308	1.308	1.362	1.345	1.365	1.345	1.345	1.439	1.456	1.493	1.55	1.695	1.695	1.695	1.695	1.712	1.712	1.712	1.712	1.732	1.732	1.732	1.749	1.709	1.709	1.632	1.766	1.749	1.749	1.766	1.746	1.763	1.843	1.843	1.843	1.843	1.843	1.843	1.86	1.86	1.877	1.874
[truncated: 3,370 more rows]
[truncated: 952 more columns]
