# Supplementary material for: Constitutive turnover of histone H2A.Z at yeast promoters requires the preinitiation complex
Source: eLife. 2016 Jul 20;5:e14243. doi: 10.7554/eLife.14243 (PMC4995100; doi:10.7554/eLife.14243)
Supplement: Figure 4—source data 2. — DOI: http://dx.doi.org/10.7554/eLife.14243.034 [file elife-14243-fig4-data2.zip › Figure_4--source_data_2/INO80-FRB_H2A_+RAP.txt]

gene_name	-500	-499	-498	-497	-496	-495	-494	-493	-492	-491	-490	-489	-488	-487	-486	-485	-484	-483	-482	-481	-480	-479	-478	-477	-476	-475	-474	-473	-472	-471	-470	-469	-468	-467	-466	-465	-464	-463	-462	-461	-460	-459	-458	-457	-456	-455	-454	-453	-452
YHR170W	11.876	11.876	11.876	11.876	12.233	11.876	11.876	11.876	11.876	11.876	11.876	11.876	11.655	11.655	11.655	11.655	11.655	11.655	11.876	11.518	11.161	11.161	11.161	11.161	10.803	10.582	10.361	10.361	10.361	10.361	10.361	10.361	10.14	10.14	10.14	9.698	9.698	10.056	9.698	9.698	9.698	9.698	9.698	9.698	9.698	9.698	9.698	9.698	9.698
YHR197W	7.826	7.826	8.047	8.268	8.268	8.268	8.268	8.268	8.268	8.268	8.268	8.626	8.626	8.626	8.626	9.698	9.698	9.698	9.698	9.341	9.341	9.341	9.341	9.562	9.562	9.562	9.562	9.562	10.14	10.14	10.14	10.14	10.361	10.361	10.719	10.719	10.719	10.719	10.361	10.361	10.361	10.361	10.361	10.361	10.361	10.361	10.14	10.14	10.14
YHR049W	7.247	7.247	7.247	7.247	7.247	7.027	7.027	7.027	7.027	7.027	7.027	7.027	7.027	7.027	7.027	7.027	7.027	7.027	6.311	6.311	5.733	5.733	5.733	5.733	5.733	5.733	4.934	5.154	5.154	5.154	5.154	5.154	5.154	4.934	4.934	4.934	4.713	4.713	4.713	4.713	4.355	4.218	5.239	5.239	5.239	5.239	5.239	5.239	5.239
YKL154W	2.535	4.05	4.05	4.05	4.849	4.849	4.849	4.849	6.006	6.006	6.006	6.006	6.006	6.448	6.448	6.448	6.448	7.605	8.047	8.405	8.405	8.762	8.762	9.12	9.12	9.341	9.341	9.562	9.919	9.919	10.277	10.634	10.634	10.634	10.634	10.634	10.855	10.855	11.213	11.213	11.213	11.213	11.213	11.213	11.213	11.213	11.213	11.213	11.213
YLR413W	5.616	5.395	5.037	5.037	5.037	5.258	5.258	5.258	5.258	5.258	5.258	5.258	5.258	5.258	5.258	4.901	4.901	4.901	5.258	5.258	5.258	4.901	4.901	4.901	4.901	4.901	4.901	4.901	4.901	4.901	3.965	3.607	3.607	3.607	3.607	3.607	3.607	3.829	3.829	3.829	3.829	3.829	3.829	3.386	3.386	3.386	3.029	3.029	3.029
YPR135W	9.289	9.646	9.867	9.867	9.867	9.867	9.646	9.204	8.847	9.204	9.425	9.425	9.425	9.425	9.425	9.425	8.983	8.983	9.204	9.425	9.425	9.425	9.646	9.646	9.646	9.646	9.646	9.425	8.983	9.867	9.867	9.867	9.867	9.867	10.088	9.509	9.509	8.71	8.71	8.71	8.352	8.352	8.352	8.352	8.132	8.132	8.71	8.71	9.068
YIL155C	9.152	9.951	11.245	11.245	11.245	11.245	11.245	11.245	11.466	10.751	10.751	10.666	11.992	11.414	11.856	12.298	13.098	13.098	13.098	13.098	13.098	13.098	13.098	13.098	13.098	13.098	13.098	13.098	13.098	13.455	13.455	13.455	13.812	13.949	13.949	13.949	13.949	13.949	13.949	13.591	13.591	13.949	13.728	13.728	13.728	13.507	13.507	13.507	13.507
YJR033C	7.196	7.196	6.974	6.974	6.974	7.332	7.332	7.111	7.111	7.111	7.111	6.838	6.838	7.196	6.838	6.838	7.196	6.838	6.838	7.059	7.059	7.059	7.28	7.28	7.28	7.28	7.638	7.995	7.995	7.995	8.216	8.216	8.216	8.216	8.216	7.995	7.774	8.573	8.794	9.373	9.373	9.373	9.594	9.594	9.594	9.594	9.594	9.236	10.172
YKL191W	8.268	7.826	7.826	7.468	7.468	7.468	7.468	7.468	7.247	6.89	6.89	6.89	6.89	6.89	6.89	6.89	6.89	6.448	6.227	6.006	5.649	5.07	5.07	5.07	4.492	4.492	4.492	3.334	3.334	3.334	3.334	3.334	3.334	3.334	3.334	3.334	3.334	3.334	3.334	2.977	2.977	2.977	2.977	2.977	2.977	2.977	2.977	2.977	1.736
YHR064C	6.175	6.753	6.311	6.311	6.09	6.09	6.09	5.733	5.375	5.375	5.375	5.375	5.375	5.154	5.375	5.375	5.375	5.375	5.954	6.396	6.396	6.396	6.396	6.396	6.038	6.038	6.038	5.817	5.817	6.038	6.038	6.038	6.038	6.26	6.26	6.26	6.26	6.617	6.617	6.617	7.553	7.553	7.553	7.553	7.553	7.91	7.91	7.91	7.91
YGL157W	20.143	20.143	20.143	20.143	20.143	20.143	20.143	20.143	20.143	20.143	20.143	20.143	20.143	20.143	20.143	20.143	20.143	20.143	19.786	19.786	19.786	19.786	19.786	19.786	19.786	19.786	19.786	19.786	19.565	17.914	17.556	17.556	17.556	17.556	17.556	17.556	16.672	16.672	13.286	11.161	10.004	9.289	9.289	9.289	9.289	7.995	5.817	5.817	5.817
YBL074C	2.45	2.45	2.45	2.45	2.45	2.45	2.45	2.45	2.45	2.45	2.45	2.093	2.093	2.314	2.314	2.314	2.314	2.314	2.314	2.314	2.314	2.314	2.314	2.314	2.314	2.314	2.314	2.314	2.314	2.314	2.314	2.535	2.756	2.756	2.756	2.756	2.756	2.756	2.756	2.756	2.756	2.756	2.756	2.756	2.756	2.756	2.756	2.756	2.756
YNR047W	7.247	7.247	7.689	7.826	7.826	7.826	7.826	8.184	8.184	8.184	8.405	8.626	8.626	8.626	8.626	8.626	8.626	10.225	10.004	10.225	10.225	10.225	10.225	10.225	10.225	10.803	10.582	10.582	10.582	10.582	10.803	10.803	10.803	10.803	10.803	10.803	10.803	11.466	11.466	11.602	11.602	11.602	11.602	11.602	11.245	11.245	11.245	11.245	11.245
YFR047C	6.006	5.785	5.564	5.564	4.628	4.271	3.692	3.692	3.692	3.692	3.692	3.692	3.692	3.692	3.692	3.692	3.692	3.692	3.692	3.692	3.692	3.334	3.334	2.535	2.535	2.535	2.535	2.535	2.535	2.535	2.535	2.535	2.535	2.535	1.956	0.936	0.936	0.936	0.357	0.357	0.357	0.357	0.357	0.357	0.357	0.357	0.357	0.579	0.579
YBL060W	6.448	6.448	7.163	8.047	8.047	8.047	8.047	8.047	8.047	8.047	8.047	8.047	8.047	8.047	8.047	8.047	8.047	8.047	8.047	8.047	8.047	8.047	8.047	8.047	8.047	8.047	8.047	8.047	7.468	7.111	7.111	7.111	6.89	7.111	7.111	7.111	7.111	7.111	7.111	7.111	7.111	6.753	6.753	6.753	6.753	6.753	5.154	4.576	4.576
YNL157W	11.635	11.635	11.635	11.635	11.635	11.635	10.972	10.614	10.614	10.614	10.614	10.614	10.614	10.614	10.614	10.614	10.172	9.951	10.393	10.751	10.751	10.972	10.614	10.614	10.036	10.036	10.036	10.036	8.658	8.658	8.658	8.879	8.879	8.658	9.015	8.658	8.658	8.658	6.344	4.439	4.439	4.439	4.439	4.439	4.439	4.218	4.218	4.218	4.218
YGR143W	5.07	5.07	5.07	5.07	5.07	5.291	5.291	5.291	5.291	5.291	5.291	5.291	5.291	5.291	6.006	6.006	6.006	6.006	6.006	6.006	6.006	6.006	6.006	6.006	6.006	6.006	6.006	6.006	6.006	6.006	6.006	6.006	6.006	6.006	6.006	6.006	6.006	6.006	6.006	6.006	6.006	6.006	6.006	6.006	5.785	5.07	4.713	4.713	4.713
YDR132C	1.378	1.378	1.378	1.378	1.378	1.378	1.378	1.378	1.378	1.378	1.378	1.378	1.378	1.378	1.378	1.378	1.599	1.599	1.599	1.599	1.599	1.599	1.82	1.82	1.82	2.041	2.041	2.041	2.041	2.041	2.041	2.041	2.041	2.041	2.262	2.262	2.262	2.262	2.483	2.483	2.483	2.483	2.483	2.704	2.346	2.346	2.346	2.346	2.346
YJR110W	1.599	1.599	1.599	1.599	1.378	1.378	1.378	1.378	1.378	1.378	1.02	0	0	0	0	0	0	0	0	0	0	0	0	0	0	0	0	0	0	0	0	0	0	0	0	0	0	0	0	0	0	0	0	0.715	1.073	1.073	1.294	1.651	2.009
YJR144W	5.291	4.713	4.934	4.934	4.934	4.934	4.934	4.934	4.934	4.934	4.934	4.576	4.797	4.797	4.797	4.797	5.375	6.311	6.311	6.311	6.532	8.983	8.983	8.983	8.983	8.983	9.204	9.204	9.425	9.783	9.783	9.783	9.783	9.783	9.425	9.425	9.425	10.309	11.108	11.108	11.108	11.108	11.108	11.108	11.108	11.108	11.108	11.108	11.108
YOR250C	7.059	7.059	7.059	7.059	7.28	7.501	7.722	7.722	7.943	7.943	8.3	9.457	9.457	9.457	10.036	9.815	9.594	9.594	9.594	10.172	10.172	10.172	10.172	10.172	10.393	10.172	10.614	10.393	11.056	11.056	11.056	11.056	11.056	11.056	11.056	11.056	10.835	11.72	11.72	11.72	11.72	12.162	12.383	13.319	13.319	13.319	13.319	13.319	13.319
YBR211C	2.893	2.893	2.893	2.893	2.893	3.114	3.114	3.114	3.114	3.114	3.114	3.114	3.114	3.114	3.114	3.114	3.114	3.114	3.114	3.114	3.114	3.114	3.114	3.114	3.114	3.114	3.114	3.114	3.114	3.114	3.114	3.114	3.114	3.114	3.114	3.114	3.114	3.114	3.114	3.114	2.756	2.756	2.756	2.535	2.535	2.535	2.535	2.535	2.314
YKL204W	8.931	8.931	8.931	8.931	8.931	9.152	9.373	9.373	9.373	9.373	9.373	9.373	9.373	9.373	9.373	9.373	9.373	9.373	9.373	9.373	9.373	9.373	9.373	9.373	9.373	9.373	9.373	9.373	9.373	9.373	9.373	9.373	9.373	9.373	9.373	9.373	9.373	9.373	8.794	8.794	8.794	8.794	8.794	8.794	8.573	8.573	8.352	8.352	7.638
YER055C	2.535	2.535	2.535	2.535	2.535	2.535	2.535	2.535	3.114	3.114	3.114	3.114	3.114	3.114	3.114	3.471	3.471	3.471	3.471	3.471	3.471	3.471	3.471	3.471	3.471	3.471	3.471	3.829	3.829	3.829	3.829	3.829	3.829	3.829	3.829	3.829	3.829	3.829	3.829	3.829	3.829	3.829	3.829	3.829	3.607	3.029	3.25	3.25	3.25
YGR136W	9.289	9.289	9.289	9.289	9.289	9.509	9.509	9.509	9.509	9.509	9.509	9.509	9.509	9.509	9.509	10.445	10.445	10.445	10.445	10.445	10.445	10.445	9.152	9.152	8.71	8.71	8.931	9.289	9.289	9.289	9.289	9.289	9.289	9.289	9.289	9.289	9.289	9.289	8.931	8.931	8.931	8.931	9.152	9.152	9.152	9.152	9.152	9.152	9.152
YKR023W	0.936	1.157	1.956	2.314	2.314	2.314	2.314	2.314	2.314	2.314	2.093	2.093	2.808	3.386	4.492	4.492	4.492	4.492	4.492	4.492	4.492	5.649	5.649	5.649	5.649	5.649	5.649	5.649	5.87	5.87	6.448	8.268	8.268	8.268	8.268	8.626	9.919	10.498	10.498	10.498	10.498	10.498	10.498	10.498	10.719	10.719	11.076	12.591	12.948
YHR149C	3.198	3.198	3.419	3.062	3.062	3.062	3.062	3.062	3.062	3.062	3.062	3.776	3.776	3.776	3.776	3.776	3.776	3.776	3.776	3.776	3.776	3.776	3.776	3.776	3.776	3.776	3.776	3.776	3.776	3.776	3.776	3.998	3.998	4.218	4.218	4.218	4.218	4.218	4.218	4.218	4.218	4.218	4.218	4.218	4.218	4.218	4.218	4.218	4.218
YBR110W	5.037	5.037	5.037	5.037	5.037	5.037	5.037	5.037	5.037	5.037	5.037	5.037	5.037	5.037	5.037	5.037	5.037	5.037	5.037	5.037	5.037	5.037	5.037	4.459	4.459	4.459	4.459	4.459	4.459	4.101	3.523	3.523	3.523	3.523	3.523	3.523	3.523	3.523	3.523	3.523	3.166	2.945	2.587	2.587	2.587	2.587	2.587	2.587	2.587
YJR093C	3.166	3.523	3.744	4.901	5.122	5.122	5.343	5.921	6.279	6.279	6.279	6.279	6.279	6.279	6.5	6.5	6.5	7.436	7.793	8.236	8.236	8.236	8.236	8.457	8.457	8.457	8.457	8.457	9.256	9.256	9.256	9.256	9.256	9.256	9.477	9.698	9.698	9.698	9.698	10.14	10.14	10.14	10.14	10.14	10.14	10.14	10.14	10.14	10.14
YBR065C	12.129	12.129	12.129	12.129	11.908	12.129	12.129	12.129	12.129	11.771	11.771	11.771	11.771	11.771	11.771	11.771	11.771	11.55	11.55	11.55	11.55	11.329	11.329	11.329	11.329	11.329	11.55	11.329	11.329	11.329	11.329	11.329	11.329	11.329	11.329	11.329	11.329	11.329	11.329	11.329	11.329	11.329	11.329	11.329	11.329	11.329	11.108	10.751	10.53
YLL048C	5.428	5.428	5.428	5.428	5.428	5.785	5.785	5.785	5.428	5.428	5.428	5.428	5.428	5.428	6.143	6.143	6.143	6.5	6.5	6.5	6.5	7.436	7.436	7.436	7.436	7.436	7.436	7.436	7.436	7.436	7.436	7.436	7.436	7.793	7.793	8.014	8.014	8.014	8.014	8.014	8.372	8.372	8.372	8.372	8.729	8.729	8.729	8.729	9.087
YGL256W	7.468	7.332	7.332	7.332	7.774	8.489	8.71	9.289	9.289	9.289	9.289	9.289	9.289	9.289	9.289	9.289	9.289	9.646	9.289	9.289	9.646	9.646	9.289	9.289	9.289	9.289	9.289	9.289	9.289	9.289	9.289	9.289	8.931	8.931	8.931	7.995	7.995	7.995	7.995	7.995	7.995	7.995	7.774	7.774	8.132	8.132	8.132	8.132	7.774
YDL136W	4.934	4.934	4.934	4.934	4.934	4.934	4.934	4.934	4.576	4.576	4.576	4.576	4.576	4.576	4.934	4.934	4.934	4.713	4.713	4.713	4.713	4.492	4.492	4.492	4.492	4.492	4.492	4.492	4.271	4.05	4.05	4.05	4.05	3.692	3.692	3.692	3.692	3.692	3.692	3.692	3.692	3.692	3.692	3.692	3.692	4.05	4.05	4.05	4.05
YJL168C	5.785	5.785	5.785	5.785	5.564	5.564	5.564	5.564	5.564	5.564	5.564	5.564	5.564	5.343	5.343	5.343	5.343	5.343	5.343	5.343	5.343	5.343	5.343	5.343	4.986	4.628	4.628	4.628	4.186	4.186	4.186	4.186	4.186	4.186	3.965	3.965	3.965	3.965	3.965	3.965	3.965	3.607	3.829	3.829	3.829	3.829	3.829	3.829	3.829
YDL139C	0.221	0.221	0.221	0.221	0.579	0.579	0.579	0.579	0.579	0.579	0.579	0.579	0.936	1.294	1.294	1.294	1.294	1.294	1.294	1.294	1.294	1.294	1.294	1.294	1.294	1.294	1.294	1.294	1.294	1.294	2.229	2.229	2.229	2.229	2.229	2.229	2.229	2.587	2.587	2.587	2.587	2.808	2.808	3.029	3.029	3.471	3.471	3.471	3.471
YIL043C	6.448	6.448	6.806	6.806	7.468	7.689	7.689	7.689	7.689	7.91	7.91	7.91	7.91	7.553	7.553	7.553	7.774	7.774	7.774	8.794	8.794	8.794	9.015	8.573	8.573	8.573	8.794	8.794	8.794	8.794	8.794	8.794	8.794	8.573	8.573	8.573	8.573	9.867	8.931	9.373	9.373	9.373	9.373	9.373	9.373	9.373	9.373	10.172	10.699
YGR213C	0	0	0	0	0	0	0	0	0	0	0	0	0	0	0	0	0	0	0	0	0	0	0	0	0	0	0	0	0	0	0	0	0	0	0	0	0	0	0	0	0	0	0	0	0	0	0	0	0
YDL086W	9.373	9.73	10.445	10.445	10.445	11.161	11.161	11.161	11.161	11.161	11.602	11.96	12.318	12.896	12.896	12.896	12.896	12.896	12.896	13.254	13.254	13.254	13.254	13.254	13.254	13.254	13.254	13.254	13.254	13.611	13.611	13.611	13.611	13.611	13.832	13.832	13.832	13.832	13.832	13.832	13.832	13.832	13.832	13.832	13.832	13.832	13.832	13.832	13.832
YDR137W	0.221	0.579	0.579	0.579	0.579	0.579	0.579	0.579	1.294	1.294	1.294	1.294	1.294	1.294	1.294	1.294	1.294	1.294	1.294	1.294	1.294	1.294	1.294	1.294	1.294	1.294	1.294	1.294	1.294	1.294	1.294	1.294	1.294	1.294	1.294	1.294	1.294	1.294	1.294	1.294	1.294	1.294	1.294	1.294	1.294	1.294	1.294	1.294	1.294
YGR233C	5.87	5.87	5.87	5.87	5.87	5.87	5.87	5.649	5.649	5.649	5.649	5.649	5.649	5.291	5.291	5.291	5.291	5.291	5.291	5.291	5.07	5.07	5.07	5.291	5.291	5.291	5.291	5.07	5.07	5.07	5.07	5.07	5.07	5.07	5.07	5.07	5.07	4.628	3.692	3.334	3.334	3.692	3.692	3.692	3.692	4.05	4.05	4.05	4.05
YBR170C	6.364	6.364	6.364	6.585	7.027	7.027	7.027	7.027	7.027	7.027	7.027	7.027	7.027	7.027	7.027	7.027	7.027	7.027	7.027	6.806	6.806	6.806	6.806	6.806	6.806	6.806	6.806	6.806	6.806	6.806	6.806	6.806	6.806	6.806	6.806	6.806	6.806	6.806	6.806	6.806	6.806	6.806	6.448	6.448	6.448	6.448	6.448	6.448	6.448
YNL250W	4.66	4.66	4.66	4.66	4.66	4.66	4.66	4.66	4.66	4.66	4.66	4.66	4.66	4.66	4.66	4.66	4.439	4.439	4.439	4.439	4.218	4.218	4.218	4.218	4.218	4.218	4.218	3.998	3.998	3.998	3.998	3.998	3.998	3.998	3.776	2.756	2.756	2.756	2.756	2.756	2.756	2.398	2.178	2.178	2.535	2.535	2.535	2.756	2.756
YGR263C	2.178	2.178	2.178	2.178	2.178	2.178	1.82	1.82	1.82	1.82	1.82	1.82	2.041	2.041	2.041	2.041	2.041	2.041	2.262	2.262	1.905	1.683	1.683	1.905	2.262	3.503	4.082	5.154	5.154	6.09	8.047	8.047	8.047	8.047	8.047	8.268	8.268	8.489	8.489	8.71	8.71	8.71	9.068	9.068	9.068	9.068	9.068	9.068	9.068
YLR250W	7.572	7.793	7.793	7.793	7.793	7.351	7.351	7.351	7.351	7.709	7.709	7.709	7.709	7.709	7.709	7.709	7.709	7.709	7.709	7.709	7.709	7.709	7.709	6.994	6.994	6.994	6.994	6.994	6.994	6.994	6.994	6.994	6.994	6.994	6.994	6.994	6.994	6.994	6.636	6.636	7.079	7.079	7.079	7.079	6.721	6.364	6.364	6.364	5.785
YIL107C	3.913	3.913	3.913	3.776	3.776	3.776	4.576	4.576	4.576	4.576	4.576	4.576	4.576	4.355	4.355	4.713	4.713	4.713	4.492	4.492	4.492	5.07	5.07	5.07	5.07	5.07	5.07	5.07	5.07	5.07	5.07	5.07	5.07	5.07	5.07	5.07	5.07	5.07	5.07	5.07	4.849	4.849	4.849	5.07	4.849	4.849	4.849	4.849	4.849
YDR497C	8.626	8.626	9.289	10.088	10.088	10.088	10.309	10.887	11.108	11.108	11.108	11.108	11.108	11.108	11.108	11.108	11.329	11.329	11.329	11.329	11.329	11.329	11.329	11.329	11.687	11.687	11.687	11.687	11.687	11.687	11.687	11.687	11.687	11.687	11.687	11.687	11.687	11.687	11.687	11.687	11.687	11.687	11.687	11.687	11.687	11.687	11.687	11.687	11.687
YPL271W	6.636	6.636	6.636	6.636	6.857	6.857	6.857	6.857	6.857	7.215	7.215	7.215	7.215	7.215	7.657	8.236	8.236	8.457	8.457	8.457	9.886	9.886	9.886	9.886	9.886	9.886	9.886	9.886	9.886	9.886	9.665	9.665	9.665	9.665	9.665	9.886	9.886	9.886	9.886	9.886	9.886	9.886	9.886	9.886	9.665	9.665	9.665	9.665	9.665
YPL078C	7.963	7.963	7.963	7.963	7.384	7.384	7.384	7.384	7.384	7.384	7.384	7.384	7.384	7.384	7.384	7.384	7.384	7.163	7.163	7.163	7.163	7.384	7.384	7.384	7.384	7.384	7.384	7.384	7.384	7.384	7.384	7.384	7.742	7.742	7.742	7.742	7.742	7.742	7.742	7.742	7.742	7.742	7.742	7.742	7.742	7.742	7.742	7.742	7.742
YGR023W	1.736	1.02	1.02	1.02	0.799	0.799	0.799	0.799	0.799	0.799	0.799	0.799	0.799	0.799	1.157	1.157	1.157	1.157	1.157	1.157	1.157	1.157	1.157	1.157	1.157	1.157	1.157	1.157	1.157	1.157	0.715	0.715	0.715	0.715	0.715	0.936	0.936	0.936	0.936	0.936	0.936	0.936	0.936	0.936	0.936	0.936	0.936	0.936	0.936
YLR382C	2.925	3.283	3.724	3.724	3.724	4.745	4.745	4.745	6.207	6.428	6.649	6.649	6.649	6.649	6.649	7.091	7.091	7.091	7.091	7.091	7.312	7.312	7.312	7.312	7.312	8.333	8.333	9.354	9.354	9.354	9.354	9.354	9.354	9.354	9.354	9.354	9.575	9.932	11.31	12.194	12.194	12.552	12.552	12.552	12.552	12.552	12.552	12.773	12.773
YDR476C	2.619	2.619	2.619	2.619	2.619	2.619	2.841	2.841	2.841	2.841	2.841	2.841	2.841	2.841	2.841	2.841	2.841	2.483	2.483	2.483	2.841	2.841	2.841	2.841	3.062	3.062	3.062	3.062	3.062	3.062	3.283	3.283	3.283	3.283	3.503	3.503	3.503	3.503	3.503	3.503	3.503	3.503	3.503	3.503	3.503	3.503	3.503	3.503	3.503
YLR392C	0.579	0.579	0.579	0.579	0.579	0.579	0.579	0.579	0.579	0.579	0.357	0.357	0.357	0.357	0.357	0.357	0.357	0.357	0.357	0.357	0.357	0.357	0.357	0.357	0.357	0.357	0.357	0.357	0.579	0.579	0.799	0.799	0.799	0.799	0.799	0.799	0.799	0.799	0.799	0.799	1.02	1.02	1.02	1.02	1.02	1.02	1.02	1.02	1.02
YKL052C	0.442	0.442	0.442	0.442	0.442	0.442	0.442	0.442	0.442	0.442	0.442	0.442	0.221	0.221	0.221	0.221	0.221	0.442	0.442	0.442	0.442	0.442	0.442	0.442	0.442	0.442	0.442	0.442	0.442	0.442	0.442	0.799	1.378	1.378	1.378	1.599	1.599	1.599	1.599	1.599	1.599	1.599	1.599	1.599	1.599	1.599	2.041	2.483	2.483
YPL260W	10.426	10.426	10.426	10.426	10.426	10.426	10.426	10.426	10.426	10.426	10.426	10.426	10.426	10.426	10.426	10.426	10.426	10.426	10.426	10.426	10.426	10.426	10.426	10.426	10.426	10.426	10.426	10.426	10.426	10.426	10.426	10.426	9.984	9.984	9.984	9.984	9.984	9.984	9.984	9.269	8.912	8.912	8.912	8.912	8.912	8.912	8.912	8.912	8.912
YGL026C	6.175	6.396	6.396	7.111	7.468	8.268	8.268	8.489	8.489	8.489	8.489	8.489	9.068	10.94	10.94	10.94	11.161	11.161	11.161	10.94	10.94	10.94	10.94	10.94	10.94	10.94	11.161	11.161	11.161	11.161	11.161	11.161	11.161	11.161	11.161	11.382	11.823	11.823	11.823	11.823	11.823	11.823	11.602	11.602	11.602	11.602	11.602	11.245	11.245
YGL248W	1.736	1.736	1.736	1.736	1.736	1.956	1.956	2.756	2.977	2.977	2.977	2.977	2.977	2.977	2.977	2.977	2.977	3.198	3.198	3.198	3.198	3.419	3.419	3.419	3.419	3.419	3.419	3.419	3.419	3.419	3.419	3.419	3.776	3.776	3.776	3.776	3.776	3.776	3.776	3.776	3.776	3.419	3.419	4.218	4.218	4.218	4.218	4.218	4.218
YBR127C	9.815	9.815	9.457	9.457	9.457	9.457	9.457	9.678	9.321	9.321	9.321	9.321	9.321	10.257	10.257	10.257	10.257	10.257	10.257	10.257	10.257	10.257	10.257	10.257	10.036	10.036	10.393	10.393	10.393	10.393	10.393	10.393	10.393	10.393	10.393	10.393	10.172	10.172	9.951	9.951	9.951	9.951	9.951	9.951	10.172	9.951	9.951	9.951	9.73
YGR231C	9.015	9.015	9.015	9.236	9.236	9.236	9.236	9.236	9.236	9.236	9.236	9.236	9.236	9.236	9.236	9.236	9.236	9.236	9.015	9.015	9.015	9.015	9.015	9.015	8.437	8.079	8.079	8.079	8.079	8.079	7.722	7.501	7.501	7.501	7.722	7.722	7.722	7.722	7.722	7.501	7.501	7.501	7.28	7.28	5.629	5.629	5.271	5.271	5.271
YKL080W	5.291	5.291	5.291	5.291	5.291	5.291	5.291	4.713	4.713	4.797	5.018	5.018	5.018	5.018	5.018	4.66	4.66	4.66	3.724	3.724	3.724	3.724	3.503	2.567	2.346	2.346	2.346	2.567	2.567	2.567	2.567	2.567	2.567	2.567	2.567	2.21	2.21	2.21	2.21	2.21	2.21	2.21	2.21	2.21	2.21	2.21	2.567	2.567	2.567
YNL262W	10.582	11.518	11.518	12.539	12.539	12.896	12.896	12.896	12.896	12.896	12.896	12.896	13.117	13.475	13.475	13.475	13.475	13.254	13.254	13.254	13.475	13.117	13.117	13.117	13.475	13.475	13.475	13.475	13.475	14.274	14.274	14.274	14.274	14.495	14.495	14.495	14.137	14.137	14.137	14.358	14.358	14.358	14.358	14.358	14.716	14.716	14.716	14.716	14.716
YHL042W	6.689	6.689	6.689	6.689	6.689	6.689	5.753	5.973	6.331	6.331	6.331	6.331	6.331	6.331	6.331	6.91	7.351	7.351	7.351	7.351	7.13	7.13	7.13	7.13	7.13	7.13	7.13	7.13	7.13	7.267	7.267	7.267	7.267	7.267	7.267	7.267	7.267	7.267	7.267	7.267	7.267	7.267	7.267	7.267	6.91	6.689	6.331	6.331	6.331
YDR111C	9.542	9.542	9.542	8.879	8.879	8.879	8.437	8.437	8.437	8.437	8.437	8.437	8.437	8.437	6.974	6.175	6.175	6.175	5.954	5.512	5.512	5.512	5.512	4.934	4.934	4.934	4.934	4.934	4.934	4.934	4.934	4.934	4.713	4.713	4.713	4.271	4.271	3.913	3.692	3.114	3.114	3.114	3.114	2.398	2.178	2.178	2.178	1.956	1.956
YOR099W	8.164	8.164	8.164	8.164	8.164	8.164	8.164	8.164	8.164	8.164	8.164	7.943	7.943	7.943	7.943	7.943	7.943	7.943	7.943	7.943	7.943	7.943	7.943	7.943	7.943	7.943	7.943	7.943	7.943	7.943	7.943	7.943	7.943	7.943	7.943	7.943	5.596	5.596	5.596	5.375	5.375	5.375	5.375	5.375	5.375	5.375	5.375	5.375	5.375
YER019W	0	0	0	0	0	0	0	0	0	0	0	0	0	0	0	0	0	0	0	0	0	0	0	0	0	0	0	0	0	0	0	0	0	0	0	0	0	0	0	0	0	0	0	0	0	0	0	0	0.357
YDR028C	4.271	4.271	4.271	4.271	4.271	4.271	4.271	4.05	4.05	4.05	4.407	4.407	4.407	4.407	4.407	4.407	4.05	3.692	3.692	3.692	3.692	3.692	3.692	3.692	3.692	3.692	3.692	3.692	3.692	3.692	3.692	3.692	3.692	3.692	3.692	3.692	3.692	3.692	3.692	3.692	3.692	3.692	3.692	3.692	3.692	3.692	3.692	3.692	3.692
YHR074W	4.764	4.764	4.764	4.764	4.764	4.764	4.764	4.764	4.764	4.543	4.322	4.322	4.322	4.322	4.322	4.322	4.322	4.322	4.322	4.322	4.322	4.322	4.322	4.322	4.322	4.322	4.322	4.322	3.607	3.386	3.029	3.029	3.029	3.029	3.029	3.029	3.029	3.029	3.029	3.029	3.029	2.671	2.671	2.671	2.671	2.45	2.45	2.45	2.45
YNL215W	3.692	4.05	4.271	4.271	4.271	4.271	4.271	4.271	4.628	5.07	5.291	5.291	5.291	5.291	5.291	5.291	5.512	5.512	5.512	5.512	5.512	5.512	5.512	6.753	6.753	6.753	6.753	6.753	6.753	6.753	6.753	6.753	6.532	6.532	6.532	6.532	6.532	6.532	6.532	6.532	7.111	7.111	7.111	7.111	7.111	7.111	7.111	7.111	7.111
YMR167W	8.099	8.099	8.32	7.963	7.963	7.963	7.963	7.963	8.184	7.521	7.521	7.3	7.3	7.3	7.3	7.3	7.3	7.079	7.079	7.079	7.079	6.721	6.721	7.079	7.657	8.014	8.014	8.014	8.014	8.014	7.793	7.793	7.793	7.793	7.793	8.593	8.593	8.593	9.035	9.035	9.035	9.035	9.393	9.393	9.393	9.393	9.171	9.171	9.171
YPR114W	13.286	13.286	13.286	13.422	13.422	13.422	13.422	12.265	11.329	11.329	11.55	11.55	11.55	11.55	11.55	11.55	10.088	9.646	10.088	9.73	9.73	9.73	9.73	9.73	9.509	10.309	10.088	10.088	10.309	10.309	10.309	10.309	10.309	10.309	10.088	10.088	10.088	10.225	8.352	8.352	8.352	8.352	8.352	8.352	8.352	8.573	8.437	8.437	8.437
YMR309C	10.498	10.498	10.719	10.719	10.719	10.94	10.94	10.94	10.94	10.94	10.94	10.94	10.94	10.94	10.94	10.94	10.94	10.719	10.719	10.719	10.719	10.719	10.498	10.634	10.634	10.634	10.634	10.634	10.634	10.634	10.634	10.413	10.413	10.413	9.698	9.698	9.698	9.477	9.477	9.477	9.477	9.477	9.477	8.899	8.678	8.678	8.678	8.678	8.678
YDR465C	6.669	6.669	6.669	6.669	6.669	6.669	6.669	6.669	6.669	6.669	6.89	6.89	6.89	6.89	6.89	6.532	6.532	6.532	6.753	6.753	6.753	6.753	6.753	6.753	6.753	6.753	6.753	6.753	6.753	6.753	6.753	6.753	6.753	6.753	6.753	6.753	6.753	6.753	6.753	6.753	6.753	6.753	6.532	6.532	6.532	6.532	6.311	6.311	6.09
YDR152W	4.05	4.05	4.05	4.986	4.986	5.428	5.428	5.428	5.428	5.428	5.207	5.207	5.207	5.207	5.207	5.207	5.564	8.099	8.099	8.099	8.099	8.099	8.099	8.099	8.099	8.814	8.814	8.814	8.814	8.814	8.814	8.593	9.035	9.035	9.035	8.678	8.899	8.899	9.12	9.12	8.899	8.899	8.899	8.899	8.899	8.899	8.899	8.899	8.899
YBL098W	8.573	8.573	8.352	8.352	8.352	8.352	8.352	7.995	7.995	7.417	6.702	6.26	6.26	6.26	5.902	6.26	6.26	6.26	6.26	6.26	6.481	6.481	6.481	4.439	2.619	2.619	2.398	2.398	2.398	2.398	2.398	2.398	2.398	2.398	2.398	2.398	2.398	2.398	2.398	2.178	1.956	1.599	1.599	1.599	2.314	2.314	2.314	2.314	2.314
YGL243W	4.543	4.543	4.543	4.186	4.186	4.186	4.543	4.764	4.986	4.986	4.986	4.986	4.986	4.05	4.05	4.05	4.05	4.271	4.271	4.271	4.271	4.271	4.271	4.849	5.564	5.564	5.564	5.564	5.564	5.921	5.921	5.921	5.921	5.921	5.921	5.921	5.921	5.921	5.7	5.7	5.921	5.921	6.364	6.364	6.942	7.521	7.521	7.521	7.521
YDR242W	5.46	5.46	5.46	5.46	5.46	5.46	5.46	5.46	5.46	5.239	5.681	5.187	5.187	5.187	5.187	5.187	4.83	4.83	4.251	4.251	4.251	4.251	4.114	4.114	4.114	4.114	4.114	4.114	3.893	4.251	4.03	4.03	4.03	4.03	4.03	3.809	3.809	3.588	3.367	3.367	3.367	3.146	3.146	2.925	2.925	2.925	2.567	2.567	2.567
YOR032W-A	0.357	0.357	0.357	0.357	0.357	0.357	0.357	0.357	0.357	0.357	0.357	0.357	0.357	0.357	0.357	0.357	0.357	0.357	0.357	0.357	0.357	0.357	0.357	0.357	0.357	0.357	0.357	0.357	0.357	0.357	0.357	0.357	0.357	0.357	0.357	0.357	0.357	0.357	0.357	0.357	0.357	0.357	0.357	0.357	0.357	0.357	0.357	0.357	0.357
YLR051C	11.498	12.213	12.792	12.792	12.928	12.928	12.928	12.928	12.928	12.928	13.149	13.149	13.149	13.591	13.812	14.697	14.697	14.697	14.697	14.697	14.697	14.697	14.697	14.697	14.697	14.697	14.697	14.697	14.697	14.697	14.697	14.697	14.697	14.697	14.476	14.476	14.476	14.476	14.476	14.697	14.697	14.697	15.054	15.054	15.054	15.054	15.054	14.833	14.833
YAL022C	3.776	3.776	4.439	4.439	4.439	4.439	4.218	4.439	4.439	4.439	4.66	5.512	5.512	5.512	5.512	5.733	5.733	5.733	5.733	5.733	5.733	5.733	5.733	5.733	5.733	5.733	5.733	6.09	6.09	6.09	6.09	7.553	7.553	7.553	7.553	7.553	7.553	7.91	7.91	7.91	7.91	7.91	7.91	7.91	7.91	7.91	7.91	7.91	7.91
YOR063W	5.154	5.154	4.934	4.934	4.934	4.797	4.797	5.154	5.954	5.954	5.954	6.175	6.175	6.175	6.175	6.175	6.175	6.753	8.268	8.268	8.268	8.268	8.268	8.268	8.268	8.489	8.489	8.489	8.489	8.71	8.71	9.068	9.068	9.068	9.068	9.068	9.646	9.646	9.425	9.425	9.425	9.425	9.425	9.425	9.425	9.425	9.425	9.204	9.204
YOR207C	5.122	4.764	4.764	4.764	4.764	4.764	4.764	4.764	4.764	4.764	4.764	4.764	4.764	4.764	4.764	4.764	4.764	4.764	4.764	4.764	4.764	4.764	4.764	4.764	4.764	4.764	4.764	4.764	4.407	4.407	4.407	4.407	4.407	4.05	4.05	4.05	4.05	4.05	4.05	4.05	3.829	3.829	3.829	3.829	3.829	3.829	3.829	3.829	2.893
YPL166W	5.837	5.837	5.837	5.837	5.837	5.479	5.837	6.058	6.058	6.058	7.079	7.742	7.742	7.742	7.742	8.405	8.405	8.626	9.562	10.498	10.498	10.498	10.498	10.94	11.518	11.518	11.518	11.518	11.518	11.518	11.518	11.518	11.518	11.518	11.518	11.518	11.518	11.518	11.518	11.96	12.539	12.539	12.896	12.896	13.254	13.254	13.254	13.254	13.254
YPR171W	5.954	5.375	5.375	5.375	5.375	5.375	5.154	5.154	4.797	5.375	5.375	5.375	5.375	5.018	4.797	4.797	5.239	5.239	5.239	5.239	5.239	4.524	4.303	4.303	4.303	4.66	4.66	4.66	4.881	4.881	4.881	4.881	4.524	4.524	4.881	4.881	4.881	4.881	4.881	4.881	4.881	4.881	4.881	4.881	4.881	5.239	5.681	5.681	5.681
YEL007W	0.221	0.221	0.221	0.221	0.221	0.221	0.221	0.221	0.221	0.221	0.221	0.221	0.221	0.221	0.221	0.221	0.221	0.221	0	0	0	0	0	0	0	0	0	0	0	0	0	0	0.221	0.221	0.221	0.221	0.221	0.221	0.221	0.221	0.221	0.221	0.221	0.221	0.221	0.221	0.221	0.221	0.221
YOR070C	3.062	3.283	3.283	3.283	4.524	4.524	4.745	4.745	4.745	4.745	4.745	4.745	4.524	4.881	4.881	4.881	4.881	4.881	4.881	4.881	5.103	4.745	5.239	5.239	5.239	5.239	5.46	6.175	6.175	6.175	6.617	6.617	6.617	6.617	6.617	6.617	6.617	6.617	6.617	6.617	6.617	6.617	6.617	6.617	6.396	6.396	6.038	5.681	5.681
YPR061C	9.614	9.614	9.614	9.971	10.771	10.771	10.992	10.992	10.992	11.434	11.434	11.434	11.434	11.791	12.012	12.012	12.012	12.012	12.012	11.791	11.791	12.233	12.233	12.233	12.233	12.454	12.454	12.454	12.454	12.675	12.454	12.454	12.454	12.454	12.454	12.454	12.454	12.454	12.454	12.454	12.454	12.454	12.454	12.454	12.454	12.454	12.454	12.454	12.454
YBR242W	9.321	10.12	11.141	11.141	11.141	11.141	11.141	11.498	11.498	11.498	11.498	10.92	10.699	10.699	10.699	10.699	10.699	10.699	10.699	10.699	10.699	10.478	10.12	10.12	10.12	10.12	9.678	9.678	9.678	9.678	9.678	9.678	9.457	9.236	9.236	8.658	8.658	8.658	8.658	8.658	8.658	8.879	8.879	8.879	8.879	8.879	8.879	8.879	9.236
YBR296C	0.442	0.442	0.442	0.442	0.442	0.442	0.799	0.799	0.799	0.799	0.799	0.799	0.799	0.799	0.799	0.799	0.799	0.799	0.799	0.799	0.799	1.02	1.02	1.02	1.242	1.242	1.242	1.242	1.242	1.242	1.242	1.242	1.242	1.599	1.599	1.599	1.599	1.599	1.599	1.599	1.599	1.599	1.599	2.041	2.041	2.041	2.041	2.041	2.756
YJL077C	12.149	12.149	12.149	10.719	10.719	10.498	10.277	10.277	10.277	10.277	10.277	9.835	8.541	8.184	8.184	8.762	8.762	8.762	8.983	8.983	8.983	8.762	8.762	8.541	8.678	8.457	8.457	8.457	8.457	7.163	7.163	7.163	6.227	6.227	6.585	6.585	6.806	6.806	6.806	5.87	5.154	5.154	4.576	4.355	4.576	4.576	4.355	4.355	4.355
YLR356W	4.524	4.524	5.103	4.881	4.881	4.881	4.881	4.881	4.881	4.881	4.881	4.881	4.66	4.66	4.66	4.66	4.66	4.439	4.439	4.218	4.713	4.713	4.713	4.713	4.713	4.713	4.713	4.713	4.713	4.713	4.713	4.713	4.713	4.713	4.713	4.492	4.271	4.271	4.271	4.271	3.471	2.671	2.45	2.45	2.45	2.45	2.45	2.45	2.671
YDR118W	2.704	2.704	2.704	2.483	2.126	2.704	3.062	3.062	3.062	3.062	3.062	3.062	3.062	3.062	3.062	3.283	4.355	4.355	5.428	5.428	5.428	5.428	6.006	6.006	6.227	6.227	6.227	6.227	6.227	6.448	6.448	6.448	6.806	6.806	6.806	6.806	6.806	6.806	6.806	6.806	6.585	6.585	6.806	6.806	7.163	7.163	7.163	7.163	7.163
YDR533C	4.745	4.745	4.745	4.745	5.103	5.681	5.681	6.786	6.786	6.786	7.364	7.585	7.585	7.585	7.806	7.806	7.806	7.806	7.585	7.585	7.585	7.585	7.585	7.585	7.585	7.585	7.585	7.585	7.585	7.585	7.585	7.585	7.364	7.364	7.364	7.364	7.585	7.806	7.806	7.806	7.806	7.806	7.806	7.806	7.806	7.806	7.806	7.806	8.164
YLR397C	9.971	9.971	10.55	10.907	10.686	11.043	10.822	11.622	11.622	11.622	11.622	11.622	11.622	11.622	11.622	11.622	11.622	11.622	11.622	11.401	11.401	11.401	11.758	11.758	11.758	11.758	11.758	11.758	11.758	11.401	11.843	11.843	11.843	11.843	11.843	11.843	11.843	12.064	12.285	12.285	12.285	12.285	11.349	11.57	11.57	11.57	11.791	11.791	11.791
YLR278C	0	0	0	0	0	0	0	0	0	0	0	0	0	0	0	0	0	0	0	0	0	0	0	0	0	0	0	0	0	0	0	0	0	0	0	0	0	0	0	0	0	0	0	0	0	0	0	0	0
YGR165W	1.02	1.02	1.02	1.02	1.02	1.02	1.02	1.02	1.02	1.02	1.02	1.02	1.02	1.02	1.02	1.02	1.02	1.02	0.799	0.799	0.799	0.799	0.799	0.799	0.799	0.799	0.799	0.799	0.799	0.799	0.799	0.799	0.799	0.799	0.799	0.799	0.799	0.579	0.579	0.579	0.579	0.579	0.579	0.579	0.579	0.579	0.579	0.579	0.579
YNR052C	4.05	4.05	4.05	4.05	4.271	4.492	4.492	5.07	5.07	5.07	5.07	5.07	5.07	5.07	5.207	5.207	5.207	5.207	5.207	5.207	5.207	5.207	5.207	5.207	5.207	5.207	5.207	5.207	5.207	5.207	5.207	5.207	5.207	5.07	5.07	5.07	5.07	5.07	5.07	5.07	4.849	4.849	4.849	4.849	4.849	4.849	4.849	4.849	5.207
YNL265C	2.314	2.314	2.314	2.314	2.314	2.314	2.314	2.314	2.314	2.314	2.314	2.314	2.314	2.314	2.314	2.314	2.314	2.314	2.314	2.314	2.314	2.314	1.956	1.956	1.956	1.956	1.956	1.736	1.736	2.314	2.314	2.314	2.314	2.314	2.093	2.093	2.093	2.093	2.093	2.093	2.093	2.093	2.093	2.093	2.093	2.093	2.093	2.093	2.093
YOR215C	7.332	7.332	7.332	7.332	7.689	8.184	9.646	9.646	9.646	9.646	9.646	9.867	9.867	9.867	9.867	10.445	10.445	10.445	10.225	10.225	10.225	10.225	10.225	10.225	10.225	10.225	10.225	10.225	10.225	10.225	10.666	11.024	11.024	11.024	11.024	11.024	11.382	11.382	11.382	11.382	11.602	11.602	11.602	11.602	11.96	11.96	11.96	11.96	11.96
YFR031C-A	0.357	0.357	0.357	0.357	0	0	0	0	0	0	0	0	0	0	0	0.357	0.357	0.357	0.357	0.357	0.357	0.357	0.357	0.357	0.357	0.357	0.357	0.357	0.357	0.357	0.357	0.357	0.357	0.357	0.357	0.357	0.357	0.357	0.357	0.357	0.357	0.357	0.357	0.357	0.357	0.357	0.357	0.357	0.357
YIL143C	7.638	7.417	7.417	7.417	7.417	7.417	7.417	7.417	7.417	7.417	7.417	7.417	7.417	7.417	7.417	7.417	7.638	7.638	7.638	7.638	7.638	7.638	7.638	7.638	7.638	7.638	7.638	7.638	7.638	7.638	7.638	7.638	7.417	7.417	7.417	7.417	7.417	7.417	7.417	7.417	7.417	7.417	7.196	7.196	7.196	7.196	7.196	7.196	7.196
YKL092C	5.733	5.733	5.733	5.733	5.375	5.375	5.375	5.375	5.375	5.375	5.375	5.375	5.375	5.375	5.375	5.375	5.375	5.375	5.375	5.375	5.375	5.375	5.375	5.375	5.375	5.154	5.512	5.512	5.154	6.396	6.396	6.396	6.396	6.396	6.396	6.396	6.396	7.059	7.059	7.059	7.059	7.28	7.501	7.501	7.722	7.364	7.585	7.364	7.806
YGL123W	0.357	0.357	0.357	0.357	0.357	0.357	0.357	0.357	0.357	0.357	0.357	0	0	0	0	0	0	0	0	0	0	0	0	0	0	0	0	0	0	0	0	0	0	0	0	0	0	0	0	0	0	0	0	0	0	0	0	0	0
YFL026W	3.029	3.029	3.029	3.029	3.029	3.029	3.029	3.029	3.029	3.029	3.029	3.029	3.029	3.029	3.029	3.029	3.029	3.029	3.386	3.386	3.386	3.607	3.607	3.607	3.607	3.607	3.829	3.829	4.05	4.407	4.407	4.407	4.628	4.849	4.849	4.849	4.492	4.492	4.713	4.713	4.713	4.713	4.934	4.576	4.576	4.576	4.576	4.576	4.576
YBR041W	2.756	3.114	4.271	5.87	5.87	5.87	5.87	5.87	6.09	7.742	7.742	7.742	8.099	9.035	9.698	11.161	11.161	11.161	11.161	11.161	11.161	11.161	11.518	11.876	11.876	11.876	11.876	11.876	12.097	11.876	11.876	11.876	11.876	11.876	11.876	11.876	12.097	12.097	12.097	12.097	12.097	12.675	13.033	13.033	13.033	13.033	13.033	13.033	13.033
YIL040W	12.896	12.539	12.181	11.823	11.823	11.024	11.466	12.265	12.265	12.265	12.265	12.486	12.129	12.129	11.687	11.687	12.129	11.771	12.129	12.129	12.129	12.129	12.486	11.329	11.329	11.771	11.771	12.213	11.635	11.635	11.635	11.635	11.635	11.414	11.414	11.414	11.771	11.771	11.771	11.414	11.414	11.414	11.414	11.193	10.835	9.815	9.815	10.036	10.036
YCR082W	10.582	10.582	11.024	10.803	10.803	10.803	10.803	10.803	11.245	11.245	11.245	11.245	11.245	11.245	11.245	11.245	11.466	11.466	11.466	11.466	11.466	11.466	11.466	11.466	11.466	11.466	11.687	11.687	11.687	11.687	11.687	11.908	13.201	13.201	13.201	13.201	13.201	13.201	13.201	13.201	13.201	13.201	13.201	13.201	13.916	13.916	13.916	14.495	14.495
YBR085C-A	3.114	3.114	3.114	3.114	3.114	3.114	3.114	3.114	3.114	3.114	3.114	3.114	3.114	3.114	3.114	3.114	3.114	3.114	3.114	3.114	3.114	3.114	3.114	3.114	3.114	3.114	3.114	3.114	3.114	3.114	3.471	3.471	3.692	3.692	3.692	3.692	3.692	3.692	3.692	3.692	3.692	3.692	3.692	3.692	3.692	3.692	3.692	3.692	3.692
YGL079W	6.721	6.721	6.721	6.721	7.079	7.3	7.3	7.3	7.3	7.3	7.3	6.279	6.279	6.279	6.058	6.143	6.721	6.942	6.942	6.942	7.657	8.099	8.099	8.099	8.099	7.742	7.742	7.742	7.742	7.742	7.742	8.457	8.899	8.899	8.899	8.899	9.477	9.835	10.192	10.55	10.55	10.55	10.55	10.55	10.907	10.107	9.614	10.55	10.55
YCR048W	12.961	12.604	12.604	12.604	12.604	12.604	12.604	12.604	12.604	12.604	12.604	12.604	12.604	12.604	12.604	12.383	12.383	12.383	12.383	12.604	13.845	13.845	13.845	13.845	13.845	13.845	13.845	13.845	13.845	13.845	13.845	13.845	13.845	13.845	13.046	13.267	13.267	13.709	13.709	13.709	13.709	13.709	13.709	13.709	13.709	13.709	13.351	13.351	13.351
YBL089W	3.776	3.776	3.555	3.555	3.913	3.913	3.913	3.913	3.692	3.692	3.692	3.334	3.334	3.334	3.334	3.334	3.334	3.114	3.114	3.114	3.114	3.114	2.756	2.756	2.398	2.398	2.178	2.178	2.178	2.178	2.178	2.398	2.398	2.398	2.398	2.398	2.041	2.041	2.041	2.262	2.262	2.262	2.262	2.041	2.262	2.619	2.619	2.841	2.841
YNL138W-A	5.512	5.512	5.512	5.512	5.512	5.512	5.512	5.512	5.512	5.733	5.733	6.09	6.09	6.09	6.09	6.09	5.87	5.375	5.596	6.311	6.311	6.311	6.311	6.311	6.311	6.311	6.311	6.311	6.311	6.311	6.311	6.311	6.311	6.532	6.311	6.974	6.974	6.974	6.974	6.974	6.974	6.974	6.974	6.974	6.974	6.753	6.753	6.753	6.753
YHR009C	0	0	0	0	0	0	0	0	0	0	0	0	0	0	0	0	0	0	0	0	0	0	0	0	0	0	0	0	0	0	0	0	0	0	0	0	0	0	0	0	0	0	0	0	0.715	0.715	0.715	0.715	0.715
YLL045C	7.553	6.396	6.396	6.396	6.617	6.617	6.974	6.974	7.196	7.859	7.859	7.859	7.859	7.859	7.859	7.859	7.859	7.859	7.859	7.859	7.859	7.859	8.079	8.658	8.658	8.658	8.658	8.658	8.658	8.658	7.943	7.943	7.943	7.943	7.943	7.943	7.943	7.943	7.943	7.943	7.943	7.943	7.943	7.943	7.943	7.501	7.501	7.501	7.501
YJR096W	17.062	17.062	17.062	17.777	17.998	17.998	17.998	17.641	17.641	17.641	17.641	17.641	17.641	17.641	17.641	17.641	17.641	17.505	17.505	17.505	17.505	17.505	17.505	17.505	17.505	17.505	17.505	17.505	17.284	17.284	17.284	17.284	16.926	16.926	16.926	16.705	16.705	16.705	16.705	16.705	16.705	16.705	16.705	16.926	17.505	17.505	17.505	17.505	17.284
YDR432W	10.582	10.582	10.582	10.582	10.582	10.582	11.518	11.518	11.518	11.518	11.518	11.518	11.518	11.518	11.518	11.518	11.518	11.518	11.518	11.518	11.518	11.518	11.518	11.518	11.518	11.297	11.297	11.297	11.297	11.297	11.076	11.076	11.076	11.076	11.076	11.076	11.076	10.855	10.855	10.634	10.413	10.413	10.413	10.413	10.413	10.192	10.192	9.835	9.835
YLR419W	5.87	5.87	5.87	5.87	5.87	5.512	5.733	6.09	6.09	6.09	6.09	6.09	6.09	6.09	5.733	5.733	5.733	5.733	5.733	5.954	5.954	5.954	5.954	6.311	7.247	7.247	7.247	7.247	7.247	7.247	7.247	7.247	7.247	7.247	7.247	7.247	7.247	7.247	7.468	7.468	7.468	7.468	7.468	7.468	7.468	7.468	7.468	7.468	7.468
YCL024W	2.093	2.093	2.093	2.093	2.093	2.093	2.093	2.093	2.314	6.279	6.279	6.279	6.279	6.857	7.079	7.079	7.657	9.12	9.12	9.12	9.12	9.12	9.12	9.12	9.12	9.12	9.12	9.12	9.12	9.12	9.341	9.698	9.698	9.698	9.698	9.698	9.698	9.919	9.919	9.919	9.919	9.919	9.919	9.919	10.14	10.14	10.14	10.14	10.498
YGR251W	7.585	7.943	7.943	8.521	8.521	8.742	8.742	8.742	9.815	10.036	10.257	10.257	10.614	10.614	10.614	10.614	10.835	10.835	10.835	10.835	10.835	10.835	10.835	10.835	10.835	10.835	10.835	10.835	10.835	10.835	10.835	10.835	10.835	10.835	10.835	10.835	10.835	10.835	10.835	10.835	10.835	10.835	10.835	10.835	10.614	10.614	10.614	10.393	10.393
YBR022W	8.678	8.678	8.678	8.678	8.678	8.678	8.678	8.678	8.678	8.457	8.457	8.457	8.457	8.457	8.457	8.457	8.32	8.32	8.32	8.32	8.32	7.963	7.963	7.963	7.963	7.963	7.742	7.521	7.163	7.163	7.163	7.163	6.006	6.006	5.785	5.207	5.564	5.564	5.564	5.564	5.564	5.564	5.564	5.564	5.564	5.564	5.122	5.122	5.122
YBL103C	9.236	9.236	9.236	9.236	9.236	9.457	9.457	9.457	9.1	9.1	8.879	8.879	9.1	9.1	9.542	9.542	9.899	9.899	9.899	9.899	9.899	9.899	9.899	9.899	9.899	9.899	9.899	9.899	9.899	9.899	9.899	9.678	9.236	9.236	9.236	9.236	9.236	9.236	9.678	9.899	10.257	10.257	10.257	10.478	10.478	10.257	10.257	10.257	10.257
YDR520C	15.347	15.347	15.347	15.347	15.347	15.347	15.347	15.347	15.347	15.568	15.568	15.568	15.568	15.568	16.009	16.23	16.23	16.23	16.23	16.23	16.451	16.672	16.672	16.672	17.03	17.03	17.03	17.03	17.03	17.03	17.472	17.693	17.693	17.693	17.693	17.693	17.693	17.693	17.693	17.693	17.693	17.693	17.693	17.693	17.693	17.693	17.693	17.693	17.693
YCL050C	5.733	5.733	5.733	5.954	5.954	5.954	5.817	6.175	6.175	6.175	6.175	6.175	6.175	6.175	6.175	6.175	6.175	6.175	6.617	6.617	6.617	6.617	6.617	6.617	6.617	6.617	6.617	6.617	6.617	6.617	6.26	6.26	6.26	6.481	6.481	6.481	6.481	6.838	6.838	6.838	6.838	6.838	6.838	6.838	6.838	6.838	6.838	6.838	6.838
YPL229W	0.357	0.357	0.357	0.357	0.357	0.357	0.357	0.357	0.357	0.357	0.357	0.357	0.357	0.357	0.357	0.357	0.357	0.357	0.357	0.357	0.357	0.357	0.357	0.357	0.357	0.357	0.357	0.357	0.357	0.357	0.357	0.357	0.357	0.357	0.357	0.357	0.357	0.357	0.357	0.357	0.357	0.357	0.357	0	0	0	0	0	0
YDL017W	2.229	2.229	2.229	2.229	2.009	2.366	2.366	2.945	2.945	3.166	3.166	3.386	3.386	3.386	3.029	3.029	3.029	3.029	3.029	3.029	3.029	3.25	3.25	3.25	3.25	3.25	3.471	3.829	3.829	3.829	3.829	3.829	3.829	3.829	3.829	4.05	4.05	4.05	4.05	4.05	4.407	4.407	4.407	4.407	4.407	4.407	4.407	4.628	4.407
YIL069C	0.221	0.221	0.221	0.221	0.221	0.221	0.221	0.221	0.221	0.221	0.221	0.221	0.221	0.221	0	0	0	0	0	0	0	0	0	0	0	0	0	0	0	0	0	0	0	0	0	0	0	0	0	0	0	0	0	0	0	0	0	0	0
YML061C	5.291	5.291	5.291	5.512	5.596	5.817	5.817	5.817	6.175	6.175	6.175	6.175	5.954	5.954	5.954	5.954	6.311	8.132	10.887	10.887	10.887	10.887	10.887	10.887	10.887	10.887	10.887	10.887	10.887	10.53	11.414	11.414	11.414	11.414	11.414	11.193	11.55	11.55	11.55	11.55	11.55	11.55	11.55	11.55	11.55	11.55	11.55	11.55	11.55
YML059C	10.699	10.699	10.12	9.899	9.678	9.678	9.678	9.678	9.457	9.1	9.1	9.1	9.1	9.1	9.1	7.059	4.303	3.64	3.64	3.64	3.64	3.64	3.283	2.841	2.619	2.619	2.398	2.398	2.398	2.398	2.398	2.398	2.398	2.398	2.398	2.041	2.041	1.82	1.82	1.82	1.82	1.462	1.462	1.242	1.242	1.02	1.02	1.02	0.799
YGL035C	4.05	4.05	4.05	4.05	4.628	4.628	4.628	4.628	4.628	4.628	4.407	4.407	4.764	4.764	4.764	4.764	4.764	4.764	4.764	4.764	4.764	4.628	4.628	4.628	4.628	4.628	4.628	4.628	4.628	3.692	3.471	3.471	3.471	3.471	3.471	3.471	3.692	3.334	3.334	3.334	3.334	3.334	2.977	2.977	2.977	2.977	3.692	3.692	3.692
YNL234W	4.186	4.186	3.386	3.386	2.945	2.945	2.945	2.945	2.945	2.945	2.724	2.724	2.502	2.502	1.788	1.788	1.073	1.073	1.073	1.073	1.073	1.294	1.514	1.514	1.514	1.736	1.736	1.736	1.378	1.378	1.378	2.977	3.998	3.998	3.998	3.998	3.998	3.64	3.64	3.998	3.998	4.355	4.713	4.713	4.713	4.713	4.934	4.934	4.934
YNR026C	5.954	6.311	6.09	6.311	6.311	6.89	7.332	8.71	8.71	12.35	12.35	12.571	12.571	12.571	12.571	12.571	12.928	12.571	12.571	13.37	13.949	13.949	13.949	13.949	13.949	13.949	13.234	13.234	13.234	13.234	13.591	13.949	13.949	14.17	14.97	15.191	15.191	15.191	15.191	15.412	15.412	15.412	15.412	15.633	15.633	15.633	15.633	15.633	15.633
YLR109W	2.619	2.619	2.619	2.619	2.619	2.619	2.619	2.619	2.619	2.619	2.619	2.619	2.619	2.619	2.619	2.178	2.178	1.82	1.82	1.82	1.82	1.82	1.82	1.242	1.242	1.02	1.02	1.02	1.02	1.02	0.799	0.799	0.799	0.221	0.221	0.221	0.221	0.221	0.221	0.221	0	0	0	0	0	0	0	0	0
YPL061W	0.579	0.579	0.579	0.579	0.579	0.579	0.579	0.579	0.579	0.579	0.579	0.579	0.579	0.579	0.579	0.579	0.579	0.579	0.221	0.221	0.221	0.221	0.221	0.221	0.221	0.442	0.221	0.221	0.221	0.221	0.221	0.221	0.221	0.221	0.221	0.221	0.221	0.221	0.221	0.221	0.221	0.221	0.221	0.221	0.221	0.221	0.221	0.221	0.221
YMR003W	6.143	6.5	6.5	6.5	6.5	6.5	6.5	6.5	6.5	6.5	6.5	6.5	6.5	6.5	6.857	6.857	8.099	8.099	8.099	8.099	8.099	8.099	8.099	8.099	8.814	8.814	9.035	8.899	8.899	8.899	8.899	8.899	8.899	8.899	8.899	8.899	8.899	8.899	8.678	8.678	8.32	8.32	8.32	8.32	8.32	8.099	7.742	7.742	7.742
YOL049W	11.024	10.803	10.803	10.803	10.803	10.803	10.803	10.803	10.803	10.803	11.024	11.024	11.382	11.382	11.382	11.382	11.382	11.382	11.382	11.161	11.161	11.161	11.161	11.161	11.161	11.161	11.161	11.161	11.161	11.161	10.361	10.361	10.361	10.361	10.361	10.004	9.646	9.646	9.646	10.582	10.582	10.582	10.582	10.582	10.582	10.582	10.582	10.361	10.361
YHR031C	10.172	10.172	10.393	10.393	10.393	10.393	10.036	10.036	9.815	9.815	10.172	10.172	9.951	9.73	9.73	9.73	9.73	9.73	9.509	9.509	9.509	9.509	9.509	9.289	9.289	9.289	9.289	10.225	10.225	10.225	10.225	10.225	10.225	10.225	10.225	10.225	10.225	10.225	10.004	10.004	10.004	10.004	10.004	10.004	10.004	10.004	10.004	10.004	10.004
YMR265C	0.936	0.936	0.936	0.579	0.579	0.579	0.579	0.579	0.579	0.579	0.579	0.579	0.579	0.579	0.579	0.579	0.936	0.936	0.936	0.936	0.936	0.936	0.936	0.936	0.936	0.936	0.936	0.936	0.936	0.936	0.936	0.936	0.936	0.936	0.936	0.936	0.936	0.936	0.936	0.936	0.936	0.936	0.936	0.936	0.936	0.936	0.936	0.936	0.936
YKL121W	5.733	5.733	5.733	5.733	5.375	5.375	5.375	5.375	5.375	5.375	5.375	5.375	5.375	5.154	5.733	5.375	5.375	5.375	5.375	5.375	5.375	4.934	4.934	4.934	4.934	4.934	4.934	5.291	4.576	4.218	4.218	4.218	4.218	4.218	4.797	4.797	4.797	4.797	4.576	4.576	4.576	4.576	4.576	4.576	4.576	5.154	5.154	5.154	5.154
YLR450W	3.25	3.25	3.25	3.25	3.25	3.25	3.25	3.25	3.25	3.25	3.25	3.25	3.25	3.25	3.25	3.25	3.25	3.25	3.25	3.25	3.25	3.25	3.25	3.25	3.25	3.25	3.25	3.25	3.029	3.029	3.029	3.029	3.029	2.671	2.671	2.314	2.314	2.314	2.314	2.314	2.314	2.314	2.093	2.093	2.093	2.093	2.093	2.093	2.093
YML060W	3.283	3.062	3.062	3.062	3.062	3.062	3.062	3.062	3.062	2.262	2.262	2.262	1.82	1.82	1.82	1.82	1.82	1.82	1.82	1.82	0.579	0.221	0.221	0.221	0.221	0.579	0.579	0.936	0.936	0.936	0.936	0.936	0.936	1.956	6.448	6.448	6.448	6.448	6.448	6.448	6.448	6.669	7.247	7.91	7.91	7.91	8.489	8.71	8.71
YKL033W	12.643	12.643	12.643	12.643	12.421	12.421	12.421	12.421	12.421	12.2	11.979	10.38	10.159	8.508	8.729	9.444	9.444	9.444	9.444	9.665	9.308	9.308	8.729	8.729	8.95	8.593	8.593	8.95	8.508	8.508	8.729	8.508	8.508	8.287	7.709	7.709	7.709	7.709	8.151	8.151	8.151	8.151	8.151	8.151	7.079	7.436	8.014	10.803	13.559
YOR118W	6.565	6.565	6.565	6.565	6.565	6.565	6.565	6.123	6.123	5.46	5.46	6.038	5.817	5.817	6.175	6.175	6.175	6.175	6.175	5.817	5.817	6.396	5.954	6.838	6.838	6.838	6.838	6.838	6.838	6.617	6.617	6.617	6.617	6.617	6.617	7.196	8.079	8.3	8.3	8.3	8.3	8.3	8.3	8.3	8.879	8.879	9.1	9.1	9.1
YMR168C	5.954	5.596	5.018	5.018	5.018	5.018	5.018	5.018	5.018	5.018	5.018	5.018	5.018	3.555	3.555	3.555	3.555	3.555	3.555	3.555	3.776	4.134	4.134	4.134	4.134	4.134	4.134	4.134	4.134	4.355	4.355	4.355	4.355	4.355	4.355	4.355	4.355	4.355	4.355	4.355	3.998	3.998	3.998	3.998	3.998	3.64	3.64	3.64	3.64
YBR119W	8.132	8.132	8.132	8.132	8.132	7.91	7.91	7.91	8.71	8.71	8.71	8.71	8.71	8.71	8.71	8.71	8.71	8.71	8.931	8.931	8.931	8.931	8.931	8.931	8.931	8.352	8.352	8.352	8.352	8.352	8.352	8.352	8.132	8.132	8.132	7.774	7.774	7.774	7.553	7.553	7.332	7.332	7.332	7.332	7.332	7.332	6.974	7.196	7.196
YBR246W	4.986	4.986	5.207	5.207	5.207	5.207	5.207	5.207	5.207	4.849	5.07	5.07	5.07	5.649	6.364	6.364	6.364	8.236	11.434	11.434	11.434	11.434	11.434	11.791	11.791	11.791	11.791	11.791	11.791	11.791	11.791	11.791	11.791	11.791	11.791	11.791	11.791	11.791	11.791	11.434	11.655	11.655	11.655	11.655	11.655	11.655	11.655	11.655	11.655
YOR073W	1.157	0.936	0.936	0.936	0.715	0.715	0.715	0.715	0.715	0.715	0.936	0.936	1.157	1.157	1.157	1.157	1.157	1.157	1.157	1.157	1.157	1.157	1.157	1.157	1.157	1.157	1.157	1.157	1.157	1.157	1.157	1.157	1.157	1.157	1.157	1.157	1.157	1.514	1.514	1.514	1.514	1.514	1.736	2.314	2.314	2.314	2.314	2.314	2.314
YPR132W	5.408	5.408	5.408	5.408	5.408	5.766	5.766	5.766	6.481	6.481	6.481	6.481	6.481	6.481	6.481	6.481	6.481	6.481	6.481	6.481	6.481	6.481	6.481	6.481	6.481	6.481	6.481	6.481	6.481	6.26	6.26	6.038	6.038	5.817	5.817	5.817	5.817	5.817	5.817	5.817	5.018	5.018	5.018	5.018	5.018	5.018	5.018	5.018	5.018
YOL077W-A	10.634	10.634	10.634	10.634	10.634	10.634	10.634	10.634	10.634	11.349	11.928	12.064	12.064	12.064	12.064	12.285	12.285	12.285	12.285	12.506	12.506	12.506	12.506	12.506	12.506	12.506	12.506	12.506	12.506	12.506	12.506	12.506	12.506	12.506	12.285	12.285	12.285	12.285	12.285	12.285	11.622	11.622	11.622	11.622	11.622	11.622	11.401	11.401	11.401
YBR262C	4.492	4.713	4.713	4.934	4.934	4.934	4.934	4.934	4.934	4.934	6.532	7.111	7.468	7.468	7.468	7.826	7.826	8.626	8.626	8.847	9.289	9.646	10.803	11.161	11.161	11.161	11.161	11.161	11.161	11.161	11.739	11.739	11.739	12.318	12.318	12.675	12.675	12.675	12.675	12.675	12.675	12.675	12.675	12.675	12.675	12.896	12.896	12.896	12.896
YDR462W	15.873	16.094	16.094	16.094	16.094	16.315	16.672	16.672	16.672	16.893	16.893	16.893	17.114	17.472	17.472	17.472	17.472	17.472	17.472	17.829	17.829	17.829	17.829	17.829	17.829	17.829	17.829	17.472	17.472	17.472	17.472	17.472	17.472	17.829	17.829	17.829	17.829	17.829	17.829	17.829	17.829	17.608	17.966	18.323	18.544	18.544	18.544	18.544	18.544
YDL085C-A	7.878	7.878	7.878	7.163	6.806	7.027	7.027	7.027	7.027	7.605	7.826	7.826	7.826	7.826	7.826	7.826	7.826	8.047	8.268	8.268	8.268	8.268	8.268	8.268	8.268	8.268	8.268	8.268	8.268	8.268	8.268	8.047	8.626	8.626	8.626	8.626	8.626	8.405	8.405	8.405	8.626	7.91	7.91	8.132	8.847	8.847	8.847	8.847	8.847
YBR029C	3.419	3.419	3.419	3.419	3.419	3.419	3.419	3.198	3.198	3.198	3.198	3.198	4.134	4.134	4.492	4.492	4.492	4.492	4.492	4.492	4.492	4.492	4.492	4.492	4.492	4.492	4.492	4.492	4.492	4.492	4.492	4.492	4.492	4.271	4.271	4.271	4.271	4.271	4.271	4.271	4.271	4.271	4.271	4.271	4.271	4.271	4.271	4.271	4.271
YMR142C	0	0	0	0	0	0	0	0	0	0	0	0	0	0	0	0	0	0	0	0	0	0	0	0	0	0	0	0	0	0	0	0	0	0	0	0	0	0	0	0	0	0	0	0	0	0	0	0	0
YMR247C	5.324	5.324	5.324	5.324	5.324	5.324	5.324	5.324	5.324	5.324	5.324	5.324	5.324	4.881	4.439	4.439	4.439	4.439	4.439	4.439	4.218	4.218	4.218	3.998	3.419	3.198	3.198	3.198	3.198	3.198	2.398	1.157	1.157	0.799	0.799	0.799	0.799	0.799	0.799	0.799	0.442	0.442	0.442	0.799	1.378	1.157	1.736	1.736	1.736
YGL129C	4.849	4.849	4.849	5.07	5.07	5.07	5.07	6.143	6.143	6.143	6.143	6.143	6.143	6.143	6.364	6.364	6.364	6.364	6.364	6.721	7.163	7.163	7.163	7.163	7.163	7.163	7.163	7.163	7.163	7.163	7.163	7.163	7.163	7.163	7.163	7.163	7.163	7.163	7.163	7.163	7.163	7.742	7.742	7.3	7.3	7.3	7.3	7.3	7.3
YJL213W	0.357	0.357	0	0	0	0.357	0.357	0.357	0.357	0.357	0.936	1.157	1.157	1.157	1.157	1.157	1.157	1.157	1.157	1.157	1.157	1.157	1.514	1.514	1.514	1.514	1.514	1.514	1.514	1.514	1.514	1.514	1.514	1.514	1.514	1.736	1.736	2.314	2.314	2.314	2.314	2.314	2.314	2.314	2.314	2.314	2.314	2.314	2.314
YDR128W	6.753	6.753	6.753	6.753	6.396	6.175	6.175	6.175	6.175	6.175	6.396	6.396	6.396	7.638	9.509	9.509	9.509	9.509	9.509	9.509	9.509	9.509	9.73	10.088	10.088	10.088	10.088	10.088	10.088	10.088	9.867	9.867	9.867	9.867	9.867	10.088	10.088	10.088	10.088	10.088	10.088	10.088	10.088	9.509	9.509	9.509	9.73	9.73	9.73
YLR262C-A	1.073	1.073	1.073	1.073	1.073	1.073	1.073	1.073	1.073	1.651	1.651	2.229	2.229	2.229	2.587	2.587	2.587	2.587	2.587	2.587	2.587	2.808	2.808	2.808	2.808	2.808	2.808	2.808	2.808	2.808	2.808	3.471	4.186	4.186	4.628	5.207	5.207	5.207	5.207	5.207	5.207	5.207	5.207	5.207	5.207	5.785	6.006	6.364	7.163
YLR201C	5.681	5.681	5.681	5.239	5.239	4.218	3.861	4.218	4.66	4.66	4.66	5.018	5.018	5.018	5.018	5.018	4.66	4.66	4.66	4.66	4.66	4.881	4.881	5.018	5.375	5.375	5.018	4.66	4.439	4.576	4.713	4.713	4.713	5.07	5.07	5.07	5.07	5.07	5.07	5.07	5.07	5.07	5.07	5.512	5.512	5.512	5.512	5.512	5.512
YJL044C	10.992	10.992	10.413	10.634	11.57	11.57	11.57	11.57	11.57	11.57	11.57	11.57	11.57	11.349	11.349	11.349	11.349	11.349	11.349	11.349	11.349	11.349	11.349	11.349	11.349	11.349	11.349	11.349	10.992	10.992	10.55	10.192	10.192	10.192	10.192	10.192	10.192	10.192	10.192	10.192	10.192	10.192	9.971	9.971	9.971	9.971	9.971	9.971	9.971
YIL031W	7.826	7.826	7.826	7.826	7.826	7.826	7.826	7.826	7.826	7.826	7.826	7.826	8.405	8.983	9.204	9.204	10.004	10.004	10.004	10.004	10.004	10.004	10.004	10.004	10.004	10.004	10.004	10.004	10.004	10.004	10.004	10.004	10.004	10.225	10.225	10.225	10.225	10.225	10.225	10.225	10.14	10.14	10.14	10.14	10.14	10.14	10.14	9.919	9.919
YKL125W	14.768	14.768	14.768	14.768	14.411	14.411	14.411	14.19	14.19	14.19	13.832	13.832	13.832	13.832	13.832	13.832	13.832	13.832	13.611	13.611	13.611	13.611	13.611	13.611	13.611	13.033	13.033	13.033	13.033	12.454	10.582	10.361	10.14	9.919	9.919	9.919	8.541	7.3	6.721	6.721	6.721	6.5	6.5	5.564	5.207	5.207	5.207	4.492	3.776
YKL139W	9.951	12.486	12.486	12.486	12.707	12.707	13.149	13.149	13.149	13.149	13.149	13.013	12.792	12.792	12.792	12.792	12.792	12.792	12.792	12.792	12.298	12.519	12.519	12.74	12.74	12.74	12.74	12.74	12.74	12.961	13.182	13.182	13.182	13.182	13.182	13.182	13.54	13.319	13.319	13.319	13.319	13.319	13.319	13.319	13.319	13.319	13.319	13.319	13.319
YOR155C	7.605	7.605	7.605	7.605	6.89	6.89	6.89	6.89	7.111	7.111	7.111	6.753	6.396	6.753	8.132	8.931	8.931	8.931	8.931	9.289	9.289	9.289	9.289	9.289	9.289	9.289	9.425	9.783	9.783	9.783	10.14	10.582	11.602	11.602	11.602	11.602	11.602	11.602	12.402	13.422	14.443	14.443	14.664	14.664	15.106	15.106	15.327	15.327	15.327
YKL003C	2.262	3.198	3.419	3.419	3.776	4.134	4.134	4.713	5.428	5.428	5.649	5.87	5.87	5.87	5.87	5.87	5.87	5.87	6.09	6.448	6.669	6.669	7.027	7.027	7.027	7.027	7.027	7.027	7.027	7.027	7.027	7.027	7.027	7.027	7.027	7.247	7.247	7.247	7.247	7.247	7.247	7.247	7.247	7.247	7.247	7.027	7.027	7.027	7.027
YPR158W	1.242	1.242	1.242	1.242	1.242	0.663	0.442	0.442	0.442	0.442	0.442	0.442	0.442	0.442	0.442	0.442	0.442	0.442	0.442	0.442	0.442	0.442	0.442	0.442	0.442	0.442	0.442	0.442	0.442	0.442	0.442	0.442	0.442	0.442	0.442	0.442	0.442	0.442	0.442	0.442	0.442	0.442	0.442	0.442	0.442	0.442	0.442	0.442	0.442
YCL037C	14.255	13.897	13.897	13.897	13.897	13.897	13.897	13.897	13.897	13.897	13.897	13.897	13.897	13.897	13.897	13.676	13.676	13.676	13.897	13.897	13.897	13.897	13.897	13.897	13.897	13.897	13.897	12.434	11.856	11.277	11.277	11.277	10.835	10.835	10.835	10.835	10.614	10.614	10.972	10.751	10.751	10.751	10.751	10.751	10.751	10.751	10.751	10.751	10.751
YHR086W	7.859	7.859	7.859	7.859	7.859	7.059	7.059	7.059	7.059	7.059	7.28	7.28	7.28	7.28	7.28	6.838	5.817	5.817	5.817	6.175	6.89	7.689	7.91	8.489	8.489	8.489	8.489	8.489	8.489	8.489	8.71	9.509	9.951	9.951	9.951	9.951	9.951	9.951	9.951	9.951	9.951	9.951	9.951	9.951	9.951	9.951	9.951	9.951	9.951
YDR014W	4.986	4.986	4.986	4.986	4.986	5.564	5.564	5.564	5.564	5.564	5.564	5.343	5.343	5.343	4.764	4.764	4.764	4.764	4.764	4.764	4.764	4.764	4.543	4.543	4.543	3.829	3.829	3.829	4.186	4.186	4.764	5.207	5.207	5.785	5.785	5.785	5.785	5.207	5.428	5.428	5.428	5.07	5.07	5.07	5.07	5.07	5.07	4.849	4.849
YPR024W	12.759	12.759	13.201	13.422	13.422	13.422	13.422	13.422	13.422	13.422	13.422	13.422	13.643	13.643	13.643	13.643	13.643	13.643	13.286	13.286	13.286	13.286	13.286	13.286	13.286	13.286	13.286	12.928	12.928	13.149	13.149	13.149	13.149	13.149	12.928	13.149	13.149	13.149	13.149	13.149	13.149	13.149	13.149	13.149	13.149	12.928	12.928	12.707	12.707
YPL199C	2.483	2.483	2.483	2.483	2.483	2.483	2.483	2.483	2.483	2.483	2.483	2.483	2.483	2.704	2.704	2.704	2.704	2.704	2.704	2.704	2.704	2.704	2.483	2.483	2.483	2.483	2.483	2.483	2.483	2.483	2.483	2.483	2.483	2.483	2.483	2.483	3.419	3.419	3.419	3.419	3.419	3.64	3.64	3.64	3.64	3.64	3.64	3.64	3.64
YHR178W	13.422	13.422	13.422	13.422	13.422	13.201	12.98	12.98	12.98	12.759	12.759	12.759	12.98	12.98	12.98	12.98	12.98	12.98	12.98	12.98	12.98	12.98	12.98	13.201	13.201	13.201	13.201	13.201	13.201	13.201	13.201	13.201	13.201	13.201	13.201	12.98	12.98	12.98	12.98	12.98	12.98	12.98	12.98	12.98	12.98	12.98	12.402	12.402	12.402
YFL017W-A	0.579	0.579	0.579	0.579	0.579	0.221	0.221	0.221	0.221	0.221	0.221	0.221	0.221	0.221	0.221	0.221	0.221	0.221	0.221	0.221	0.221	0.221	0.221	0.221	0	0	0	0	0	0	0	0	0	0	0	0	0	0	0	0	0	0	0	0	0	0	0	0	0
YNL316C	9.848	9.848	9.848	9.848	9.848	9.848	9.848	9.848	9.848	9.848	8.827	8.385	8.027	8.027	8.027	8.027	8.027	7.806	7.585	7.585	7.585	7.585	7.364	7.364	7.364	7.364	7.364	7.364	6.702	6.481	6.702	6.702	6.702	6.702	6.702	5.902	5.545	4.745	4.745	4.745	4.745	4.082	3.555	3.555	3.776	3.998	3.998	3.998	5.375
YDR516C	5.375	5.733	5.733	5.87	5.87	5.87	5.87	5.87	5.87	5.87	5.87	6.585	6.585	6.585	6.585	6.585	6.585	6.585	6.585	6.585	6.585	6.585	6.585	6.585	6.585	6.585	6.585	6.585	6.806	6.806	6.806	6.806	6.806	6.806	7.163	7.163	7.163	7.163	7.163	7.163	7.163	7.163	7.163	7.163	7.163	7.163	6.942	6.942	6.942
YOL048C	10.309	10.309	10.309	10.309	10.309	9.289	7.417	6.838	6.838	6.838	6.617	6.617	6.175	6.175	5.817	5.239	5.239	5.239	5.239	5.239	5.239	5.239	5.239	5.239	4.66	4.218	3.419	2.704	3.283	3.283	3.283	3.283	3.283	3.283	3.283	3.283	2.841	2.841	3.419	3.419	3.419	3.419	3.419	3.198	3.198	3.198	3.198	3.198	3.198
YGL032C	3.555	3.334	3.334	3.334	3.334	2.977	2.977	2.977	2.041	2.041	1.82	1.82	1.242	1.242	1.242	1.242	1.242	1.242	1.242	1.02	1.02	1.02	0.799	0.799	0.799	0.799	0.799	0.799	0.799	0.799	0.799	0.799	0.799	0.442	0.442	0.442	0.442	0.442	0.442	0.442	0.442	0.442	0.884	1.105	1.105	1.105	1.326	1.326	1.326
YOR101W	13.78	13.78	13.78	13.78	13.78	14.001	14.001	14.001	14.001	14.001	14.001	14.001	14.001	14.001	13.78	13.78	13.78	13.78	13.78	13.78	12.98	12.98	12.044	11.466	11.466	11.466	11.466	11.466	11.466	11.108	9.509	9.509	9.509	9.509	9.509	9.509	5.87	5.649	4.492	2.893	2.893	2.893	2.893	2.893	2.893	3.25	3.25	3.471	3.471
YPR018W	10.835	10.835	10.835	10.478	10.478	10.478	10.478	10.478	10.478	10.478	10.478	10.478	10.478	10.257	10.257	10.257	10.257	10.257	10.257	10.257	10.257	10.257	10.257	10.257	10.257	10.257	9.815	9.815	9.815	9.815	9.815	9.815	9.815	9.815	9.815	9.594	9.594	9.594	7.995	7.774	7.111	6.753	6.175	6.175	6.175	6.175	6.175	6.175	5.954
YMR187C	15.054	14.833	14.833	14.833	15.191	14.97	14.97	14.748	14.391	14.391	14.391	14.391	14.391	14.391	14.17	14.17	13.013	13.013	13.013	11.908	11.687	11.245	11.245	11.245	11.245	11.024	11.024	10.887	11.108	10.887	10.887	10.887	10.887	10.887	10.887	10.887	10.666	10.666	10.309	10.309	9.951	9.951	10.088	10.088	10.088	10.088	10.088	10.088	9.646
YDR188W	1.956	1.956	1.956	1.956	1.736	1.736	1.736	1.736	1.736	1.736	1.736	1.736	1.736	1.736	1.736	1.736	2.093	2.093	2.093	2.093	2.093	2.093	2.808	2.808	2.808	2.808	4.101	4.101	4.101	4.101	4.101	4.459	4.459	4.459	4.459	4.459	4.459	4.459	4.459	4.459	4.459	4.459	4.459	4.459	4.459	4.459	4.459	4.459	4.459
YGR089W	11.466	11.908	12.129	12.486	12.486	12.486	12.486	12.486	12.486	12.486	12.486	12.844	12.844	12.844	12.844	12.844	12.844	12.486	12.486	12.486	12.486	12.486	12.486	12.486	12.486	12.265	12.044	12.044	11.823	11.823	12.044	12.044	12.044	12.044	12.044	11.687	11.687	11.687	11.687	11.687	11.466	11.466	11.466	11.466	11.466	11.466	10.393	10.393	10.393
YER078W-A	4.167	2.925	2.925	2.925	2.925	2.925	2.925	2.925	2.925	2.925	1.683	1.242	1.02	1.02	1.02	1.02	1.02	1.02	1.378	1.378	1.378	1.378	1.736	1.956	2.535	2.535	2.535	2.535	2.535	2.535	3.114	6.364	7.742	7.742	7.742	7.742	7.742	7.742	7.742	7.384	7.384	7.384	7.605	8.047	8.047	8.047	8.047	8.047	8.047
YBR133C	5.564	5.564	5.564	5.564	5.343	5.207	5.207	5.207	5.207	5.207	5.207	5.207	5.649	4.934	4.934	5.154	5.733	5.733	5.733	5.733	5.733	5.733	5.733	5.733	5.375	5.902	6.123	6.123	6.123	6.123	6.123	6.123	6.123	6.123	6.481	6.481	6.481	6.481	7.059	7.059	7.059	7.417	7.417	7.638	7.638	7.638	8.079	8.658	8.658
YGL169W	4.713	4.713	4.713	4.713	4.713	4.713	5.07	5.07	5.291	5.87	5.87	5.87	5.87	5.87	5.87	5.87	5.87	5.87	6.09	6.09	6.09	6.09	6.09	6.806	7.163	7.521	7.742	7.742	7.742	8.184	8.184	8.184	8.184	8.541	8.762	8.762	8.762	8.762	8.762	8.762	8.762	8.762	8.762	9.204	9.204	9.204	9.204	9.204	9.204
YBR017C	7.995	8.216	8.216	8.216	8.216	8.216	8.216	8.216	8.216	8.216	8.216	7.995	7.995	7.995	7.995	7.995	7.995	7.995	7.995	7.995	7.995	7.995	7.995	7.995	7.995	7.995	7.995	7.995	7.995	7.995	7.995	7.995	7.995	7.638	7.638	7.638	7.638	7.638	7.638	7.638	7.638	7.638	7.059	7.059	7.059	7.059	7.059	7.059	6.702
YGR061C	8.742	8.742	8.742	8.742	8.385	8.742	8.742	8.742	8.742	8.742	8.027	8.606	8.606	8.606	8.606	8.385	8.385	8.385	8.385	7.67	7.67	7.449	8.164	10.036	10.036	10.393	10.393	10.393	10.172	9.815	10.53	10.53	10.53	10.751	11.329	11.329	11.329	11.329	11.108	11.108	11.108	11.108	11.108	11.108	11.108	11.108	11.108	11.108	11.329
YPL179W	12.812	12.812	12.812	12.812	12.812	12.812	12.812	12.812	12.812	12.812	12.812	12.591	12.591	12.591	12.591	12.37	12.37	12.37	12.37	11.791	12.012	12.012	12.012	12.012	11.791	11.791	11.791	8.405	7.742	7.742	7.742	7.742	7.742	7.742	7.521	7.521	7.521	7.3	7.079	7.079	7.079	7.079	7.079	6.721	6.721	6.721	3.829	2.893	2.893
YGL198W	13.812	13.812	13.812	13.812	13.812	13.812	13.812	13.812	13.812	13.812	13.812	13.812	13.812	13.812	13.812	13.812	13.812	13.812	13.013	12.792	12.792	12.35	12.35	12.35	12.35	12.35	12.35	12.35	12.35	12.35	12.35	12.571	12.571	12.35	11.992	11.992	11.992	11.992	11.193	11.193	11.193	11.193	11.193	11.193	11.193	10.835	11.056	11.056	11.056
YHR083W	8.879	8.879	8.879	8.879	8.879	8.879	9.457	9.457	9.457	9.457	9.457	9.457	9.457	9.457	9.457	9.457	9.457	9.457	9.457	9.457	9.236	9.236	9.236	9.015	9.015	9.015	9.015	9.236	9.236	9.236	9.236	9.236	9.236	9.236	9.236	9.236	9.236	9.236	9.236	9.236	8.658	8.658	8.3	7.722	7.722	7.722	7.722	7.501	7.501
YDR527W	0	0	0	0	0	0	0	0	0	0	0	0	0	0	0	0	0	0	0	0	0	0	0	0	0	0	0	0	0	0	0	0	0	0	0	0	0	0	0	0	0	0	0	0	0	0	0	0	0
YBR151W	3.998	3.998	3.998	3.998	3.998	3.998	3.998	3.776	4.439	4.439	4.66	4.66	4.66	4.66	4.66	4.66	4.881	5.239	5.239	5.239	5.239	5.46	5.46	5.46	5.46	5.46	5.46	5.46	5.46	5.103	5.103	5.103	5.103	5.103	5.103	4.881	4.881	4.881	4.881	4.881	4.881	4.66	4.66	4.66	4.439	4.439	4.439	4.439	4.439
YGL137W	9.73	9.73	9.73	9.951	9.951	9.951	9.951	9.951	9.951	9.951	9.951	9.951	9.951	9.951	9.951	9.951	9.951	9.951	9.951	9.951	9.951	9.951	9.951	9.951	9.951	9.73	9.73	9.509	9.509	9.509	9.509	9.509	9.509	9.509	9.509	9.509	9.509	9.509	9.509	9.509	9.509	9.509	9.509	9.289	9.289	9.289	9.289	8.626	8.184
YJR099W	5.564	5.921	5.564	5.564	5.564	5.564	5.564	5.564	5.564	5.921	6.058	6.058	6.058	6.058	6.058	6.058	6.058	6.058	6.058	6.058	6.058	6.058	6.058	5.921	5.921	6.143	5.564	5.564	5.564	5.564	5.785	6.364	6.364	6.364	6.364	6.364	6.364	6.721	6.5	6.721	8.014	8.014	8.014	8.372	8.372	8.372	8.372	8.372	8.372
YGR024C	6.175	6.175	6.175	6.175	5.954	5.954	5.954	5.954	6.175	6.175	6.175	6.175	6.175	5.817	5.817	5.817	5.817	5.817	5.817	5.46	5.46	5.46	5.902	5.902	5.902	5.902	5.902	5.902	5.902	5.902	5.902	5.902	5.902	5.902	5.902	5.902	5.902	5.902	5.681	5.681	5.681	5.681	5.681	5.681	5.681	5.681	5.681	5.681	5.681
YGR266W	3.776	3.776	3.776	3.776	3.776	3.776	3.776	3.776	3.776	3.776	3.776	3.776	3.776	3.776	3.776	3.776	3.776	3.776	3.776	3.776	3.776	3.776	3.776	3.776	3.776	3.555	3.555	3.555	3.334	3.334	3.114	3.114	2.893	2.893	2.893	2.893	2.893	2.893	2.893	2.893	2.893	2.893	2.671	2.671	2.671	2.229	1.872	1.872	1.872
YFR033C	0.579	0.579	0.579	0.579	0.579	0.579	0.579	0.579	0.579	0.579	0.579	0.579	0.579	0.579	0.579	0.579	0.579	0.579	0.579	0.579	0.579	0.579	0.799	0.799	0.799	0.799	0.579	0.579	0.579	0.221	0.221	0.579	0.579	0.579	0.579	0.579	0.579	0.579	0.579	0.579	0.579	0.579	0.579	0.579	0.579	0.579	0.579	0.579	0.579
YNL217W	4.713	4.713	4.713	4.355	4.355	4.355	4.355	3.998	3.998	3.776	3.776	3.776	3.776	4.355	4.355	4.355	4.355	4.355	4.355	4.355	4.576	4.576	4.576	4.797	4.797	4.797	4.797	4.797	4.797	4.797	4.797	4.797	4.797	4.797	4.797	4.797	4.797	4.439	4.439	4.439	4.082	4.303	4.66	4.66	4.66	5.018	5.018	5.018	4.439
YBR188C	7.722	7.722	7.722	7.722	7.501	7.059	7.059	7.059	7.059	6.396	6.396	6.396	6.396	6.396	6.396	6.396	6.175	5.596	4.934	3.25	3.25	2.893	2.45	2.45	2.45	2.45	2.671	2.671	2.671	2.671	2.671	2.671	2.671	2.671	2.671	2.671	2.671	2.671	2.671	3.029	3.029	3.029	3.029	3.029	3.029	2.45	2.45	2.093	2.093
YBR221C	8.372	8.372	8.372	8.372	8.372	8.372	8.372	8.729	8.729	8.729	9.308	8.95	9.393	9.971	9.971	9.971	9.971	9.971	9.971	9.971	9.971	9.971	9.971	9.971	10.192	10.192	10.192	10.192	10.192	10.192	10.192	10.413	10.413	10.413	10.413	10.413	10.413	10.413	10.413	10.413	10.413	10.413	10.413	10.413	10.056	10.056	9.698	9.698	9.919
YLR116W	7.468	7.689	7.689	7.689	7.689	7.689	7.91	7.91	8.132	8.132	8.489	8.489	8.489	8.489	8.489	8.268	8.047	8.047	8.047	8.047	8.047	7.826	7.826	7.826	7.826	7.826	7.826	7.826	7.826	7.605	7.605	7.605	7.247	7.247	6.89	6.89	6.89	6.89	6.89	6.89	6.89	6.89	6.89	6.09	6.09	6.09	6.09	6.09	6.09
YNL165W	8.847	8.626	9.509	9.509	9.509	9.509	8.931	8.931	9.73	8.573	9.594	9.594	9.594	9.594	10.257	10.257	10.699	10.699	10.699	10.699	10.699	10.699	10.562	10.562	10.562	10.562	10.562	10.562	10.92	10.92	10.92	11.277	11.277	11.277	11.056	11.056	11.277	11.992	12.213	12.213	12.213	12.213	12.213	12.213	12.213	12.213	12.213	11.992	11.992
YPL189C-A	6.175	6.175	6.175	6.175	6.175	6.175	6.175	6.175	6.175	6.532	6.532	6.532	6.532	6.175	6.175	6.175	6.175	6.175	6.175	6.175	6.175	6.175	5.817	5.817	5.817	5.817	5.817	6.175	6.175	6.175	6.175	6.974	6.974	6.974	6.974	6.974	6.753	6.753	6.753	6.753	6.311	6.311	6.311	5.733	5.733	5.733	5.596	5.596	5.596
YKL069W	6.311	6.311	6.311	6.311	6.311	6.311	6.311	6.311	6.09	6.532	6.532	6.532	6.753	6.753	6.753	6.753	6.753	6.532	6.532	6.532	6.532	6.532	6.532	6.532	6.532	6.532	6.532	6.532	6.532	6.532	6.532	6.532	6.532	6.532	6.532	6.532	6.532	6.532	6.532	6.89	6.89	6.89	6.89	6.89	6.89	6.89	6.89	6.09	6.09
YJR048W	3.114	2.893	2.893	2.893	2.893	2.893	2.893	2.893	2.535	2.178	2.178	2.178	2.178	1.294	0.579	0.579	0.579	0.579	0.579	0.579	0.579	0.579	0.579	0.579	0.579	0.579	0.579	0.579	0.579	0.579	0.579	0.579	0.579	0.579	0.579	0.579	0.221	0.221	0.221	0.221	0.221	0.221	0.221	0.221	0.221	0.221	0.221	0.221	0.221
YOL127W	0.936	0.936	0.936	0.936	0.936	0.936	0.579	0.579	0.579	0.579	0.579	0.579	0.579	0.579	0.579	0.579	0.579	0.579	0.579	0.579	0.579	0.579	0.579	0.579	0.221	0.221	0.221	0.221	0.221	0.221	0.221	0.221	0.221	0.221	0.221	0.221	0.221	0.221	0	0	0	0	0	0	0	0	0	0	0
YIR026C	1.599	1.599	1.242	2.178	2.178	2.178	2.178	2.178	2.178	2.178	2.178	2.178	2.178	2.178	2.398	2.398	2.398	2.398	2.398	2.398	2.756	2.756	2.756	3.555	3.555	3.555	3.555	3.555	3.555	3.555	3.334	3.334	3.692	3.692	3.692	4.05	4.05	4.271	4.271	4.271	4.271	4.271	4.271	4.05	4.05	5.07	5.07	5.649	5.649
YOR236W	2.398	2.398	2.398	2.398	2.398	2.398	2.398	2.398	2.398	2.619	2.619	2.619	2.619	2.398	2.398	2.398	2.398	2.398	2.398	2.398	2.619	2.619	2.619	2.619	2.619	2.619	2.619	2.619	2.977	2.977	2.977	2.977	2.977	2.756	2.756	2.977	2.977	2.977	2.977	2.977	2.977	2.756	2.756	2.756	2.756	2.756	2.756	2.756	2.398
YIL117C	8.645	8.645	8.645	8.645	8.645	8.645	8.645	8.645	8.645	8.645	9.444	9.444	9.444	9.444	9.444	9.444	9.444	9.444	9.444	9.444	9.444	9.444	9.444	9.444	9.665	9.665	9.665	9.665	9.665	9.665	9.665	9.665	9.665	9.665	9.665	9.665	9.665	9.665	9.665	9.665	9.665	9.665	9.665	9.308	9.308	9.308	9.308	8.593	8.014
YNL147W	8.047	8.047	8.047	7.332	7.332	7.332	7.332	7.332	7.332	7.332	7.332	7.332	7.332	7.553	7.553	7.553	7.553	7.553	7.553	7.553	7.553	7.91	7.91	7.91	7.91	7.91	7.91	7.689	7.689	7.689	7.689	7.468	7.468	7.468	7.468	7.247	7.247	7.247	7.247	7.247	7.247	7.247	7.247	7.247	7.247	7.247	7.247	7.027	7.027
YBR207W	15.106	15.106	15.106	15.106	15.106	15.106	15.106	15.106	14.885	14.885	13.864	13.728	13.728	13.728	13.728	13.728	14.085	14.306	14.306	14.306	14.306	14.306	14.306	14.306	14.306	14.306	14.306	14.306	14.306	14.664	14.664	14.664	14.664	14.664	14.664	14.664	14.664	14.664	14.664	14.664	14.664	14.664	14.664	14.664	14.664	14.664	14.664	14.664	14.664
YBL088C	6.974	6.974	6.974	6.974	6.974	6.974	6.974	6.974	6.974	6.974	6.753	6.175	6.396	6.396	6.617	7.91	7.91	7.91	7.91	7.91	8.268	7.826	7.826	7.826	7.826	7.826	7.826	7.826	7.826	7.826	7.826	7.826	7.826	7.826	7.826	7.826	8.184	8.184	8.184	8.405	8.405	8.405	8.184	7.826	7.417	7.417	7.417	7.417	7.417
YOR259C	7.742	7.742	8.899	9.256	9.256	10.192	10.192	10.192	10.192	10.192	10.771	10.771	10.771	10.771	10.771	10.771	10.771	10.771	11.128	11.128	11.128	11.128	11.128	11.486	11.486	11.486	11.486	11.843	11.843	11.843	11.843	11.843	11.843	11.843	11.843	11.843	11.843	11.843	11.843	11.843	11.843	11.843	11.843	11.843	12.2	12.421	12.421	12.421	12.421
YLR353W	4.186	4.186	4.186	3.25	3.25	3.25	3.25	3.25	3.471	3.471	3.829	3.471	3.471	3.471	3.471	3.25	3.25	3.25	3.25	3.25	3.25	3.607	3.607	3.607	3.607	3.607	3.607	3.607	3.607	3.386	3.386	3.386	3.166	3.166	3.166	3.166	2.893	2.893	3.334	3.334	3.334	3.334	3.334	3.334	3.334	3.334	3.114	3.114	3.334
YJL126W	2.314	2.314	2.314	4.492	5.785	5.785	6.942	6.942	6.942	6.942	6.942	6.942	8.099	7.742	7.742	7.742	7.742	7.742	7.742	7.742	7.742	8.099	8.099	8.762	9.562	9.562	9.783	9.783	9.783	9.783	10.004	10.004	10.004	10.004	10.004	10.004	10.004	10.004	10.004	9.646	10.004	10.94	10.94	10.94	10.94	10.94	11.161	11.161	11.161
YIL139C	10.465	10.465	10.465	10.465	10.465	10.465	10.686	10.686	10.686	10.686	10.907	10.907	10.907	10.907	10.907	10.907	10.55	10.55	10.55	10.55	10.55	10.55	10.55	10.771	10.771	10.771	9.835	9.835	9.835	9.835	9.835	9.835	9.835	10.056	10.056	10.056	10.056	9.341	9.341	9.341	9.562	9.12	9.12	8.762	8.762	8.762	8.762	8.762	8.762
YGR183C	10.887	10.887	10.887	10.887	10.887	10.887	10.887	10.887	10.887	10.666	10.666	10.666	10.666	10.666	10.666	10.666	10.666	10.309	10.309	10.309	10.309	10.088	10.088	10.445	10.445	10.445	10.445	10.445	10.004	10.004	9.783	9.783	9.783	9.783	9.783	9.783	9.783	9.562	9.562	9.562	9.562	9.562	9.562	7.826	7.605	7.605	5.07	4.492	4.271
YGL104C	0	0	0	0	0	0	0	0	0	0	0	0	0	0	0	0	0	0	0	0	0	0	0	0	0	0	0	0	0	0	0	0	0	0	0	0	0	0	0	0	0	0	0	0	0	0	0	0	0
YJL091C	8.814	8.814	8.814	8.814	8.236	8.236	8.236	8.236	8.236	8.236	8.457	8.457	9.035	9.035	9.035	9.256	9.256	9.256	9.256	9.919	10.498	10.498	10.498	10.498	10.498	10.498	10.498	10.855	11.434	11.876	12.539	12.896	12.896	12.896	13.254	13.254	13.254	13.475	13.475	13.475	13.475	13.475	13.475	13.475	13.475	13.475	13.475	13.475	13.475
YOR008C	7.963	7.963	7.963	7.963	7.963	7.963	7.963	7.963	7.963	7.384	7.384	7.384	7.384	7.027	7.027	7.027	7.027	7.027	7.027	6.806	6.806	6.806	6.806	6.806	6.364	6.364	6.364	6.364	6.364	6.364	6.364	6.364	6.364	6.364	6.364	6.364	6.364	6.364	6.006	5.564	5.564	5.564	5.7	5.7	5.7	5.7	5.343	5.343	5.343
YJL159W	6.227	6.227	6.227	6.227	6.227	6.227	6.227	6.227	6.227	6.227	6.227	6.227	6.227	6.227	6.227	6.585	6.585	6.585	6.585	6.585	6.585	6.585	6.585	6.585	6.585	6.585	6.585	6.585	6.585	6.364	5.564	5.564	5.564	5.343	5.122	5.122	5.122	4.901	4.901	4.543	4.543	4.543	4.543	3.965	3.965	3.965	3.965	3.965	3.965
YGR094W	6.806	6.806	6.806	5.87	5.87	5.87	5.87	5.87	4.713	3.776	3.776	3.776	3.776	3.776	3.776	3.419	3.419	3.419	3.419	3.64	3.503	3.503	3.503	3.503	3.503	3.503	3.503	3.503	3.503	3.283	3.283	3.283	3.062	3.062	3.062	2.841	2.841	3.198	3.198	3.198	3.198	3.198	3.198	2.756	2.756	2.756	2.977	2.977	2.977
YIR024C	2.671	2.671	2.671	2.671	3.25	3.25	3.471	3.471	3.471	3.692	3.692	4.407	4.407	4.407	4.407	4.407	4.407	4.407	4.849	4.849	4.849	4.849	4.849	4.849	5.207	5.564	6.143	6.143	6.143	6.143	6.143	5.921	5.921	5.921	6.5	6.721	6.721	6.721	6.721	6.721	6.364	6.364	6.364	6.364	6.364	6.364	6.721	6.721	6.721
YER032W	12.98	12.98	12.98	13.201	13.201	13.201	13.201	13.201	13.201	13.201	13.201	13.559	13.559	13.559	13.422	13.78	13.78	13.78	13.78	13.78	13.916	13.916	13.916	13.916	13.916	13.916	13.916	13.916	13.916	13.916	13.916	13.916	13.916	13.916	13.916	13.916	13.916	13.916	13.916	13.916	13.916	13.916	13.916	13.916	13.916	13.695	13.695	13.695	13.695
YMR011W	0.579	0.579	0.579	0.579	0.579	0.579	0.579	0.579	0.579	0.579	0.579	0.579	0.579	0.579	0.579	0.579	0.357	0.357	0.357	0.357	0.357	0.357	0.357	0.357	0.357	0	0	0	0	0	0	0	0	0	0	0	0	0	0	0	0	0	0	0	0	0	0	0	0
YCR054C	9.289	9.289	9.289	9.289	9.289	9.289	9.289	9.289	9.289	10.088	10.887	11.466	11.466	11.466	12.402	12.402	12.98	12.98	13.201	13.643	13.643	13.643	13.643	13.643	13.643	14.001	14.001	14.001	14.358	14.8	14.8	14.8	14.8	14.579	14.579	14.443	14.443	14.443	14.443	14.443	14.443	14.443	14.222	14.222	14.664	14.664	14.885	15.242	15.242
YGL120C	11.434	11.434	11.434	11.434	11.655	11.655	11.655	11.655	11.655	11.655	11.655	11.655	11.655	11.655	11.655	11.655	11.655	11.655	11.655	11.655	11.655	11.655	11.655	11.655	11.655	11.434	11.434	11.434	11.434	11.434	11.434	11.434	11.434	11.434	11.434	11.434	11.434	11.076	11.076	11.076	11.076	11.076	11.076	11.076	10.855	10.855	10.855	10.855	10.855
YBL061C	10.751	10.751	10.751	10.751	10.751	11.108	11.108	11.329	11.329	11.687	11.687	11.687	11.687	11.687	11.908	11.908	11.908	12.265	12.044	12.486	12.486	12.486	12.486	12.486	12.486	12.486	12.844	12.623	12.623	12.623	12.623	12.623	12.623	12.623	12.623	12.623	12.044	11.602	11.024	11.024	11.024	11.024	11.024	11.024	11.024	11.024	10.803	10.582	10.582
YGR194C	4.271	4.271	4.05	4.05	4.05	4.05	4.05	4.05	4.05	3.829	3.829	3.607	2.45	2.093	1.378	1.378	1.378	1.378	2.671	2.671	2.893	2.893	2.893	3.25	3.25	3.471	3.471	3.471	3.471	3.471	3.471	3.471	3.471	3.471	3.471	3.471	3.471	3.471	3.471	3.471	3.471	3.471	3.471	3.471	3.829	4.05	4.05	4.05	4.05
YBL002W	1.514	1.514	1.514	1.514	1.514	1.514	1.514	1.514	1.514	1.514	1.514	1.514	1.514	1.294	1.294	1.294	1.294	1.294	1.294	1.294	1.294	1.294	1.294	1.294	1.294	1.294	1.294	1.294	1.294	0.936	0.936	0.936	0.936	1.157	1.514	1.956	1.956	1.956	1.956	1.956	1.956	2.178	2.535	3.334	3.334	3.334	3.334	3.334	3.334
YKL053C-A	9.457	9.678	10.257	10.257	10.257	10.257	10.835	10.835	11.056	11.056	11.635	11.414	11.771	11.771	11.771	11.771	11.193	10.614	10.835	10.835	11.056	11.856	11.856	12.077	12.655	12.655	12.655	12.655	12.655	12.655	12.655	12.655	12.655	12.877	13.098	13.098	13.098	13.098	13.098	13.098	13.098	12.74	12.519	12.519	12.519	12.162	12.162	12.519	12.162
YPL209C	2.671	2.314	3.114	2.893	3.114	3.114	3.114	3.114	2.893	2.893	2.671	2.671	3.25	3.25	3.25	3.25	3.25	3.25	3.25	3.25	3.471	3.692	4.628	4.628	4.628	4.628	4.628	5.07	5.07	4.713	4.713	4.713	4.713	4.713	4.713	4.713	4.713	4.713	4.713	4.934	4.934	4.934	5.154	5.154	5.154	5.154	5.154	5.954	5.954
YOR310C	5.207	5.207	5.207	5.207	5.428	5.428	5.428	5.428	5.428	5.428	5.428	5.07	5.07	5.07	5.07	5.07	5.07	5.07	5.07	5.07	5.07	5.07	5.07	4.492	3.913	3.913	3.913	3.913	3.913	3.913	3.913	3.555	3.555	3.555	3.334	2.977	2.977	2.977	2.977	2.977	3.198	3.198	3.198	3.198	3.198	3.198	3.198	3.198	3.198
YGR193C	8.385	8.742	8.521	8.742	8.742	8.742	9.184	9.405	9.405	9.405	9.984	10.205	10.205	10.205	10.205	10.205	10.205	10.205	10.205	10.647	10.647	10.647	10.647	10.647	10.647	10.647	10.647	10.647	10.647	10.647	10.647	10.647	11.226	12.604	12.604	12.604	12.604	12.604	12.825	13.182	13.182	13.182	13.182	13.182	13.182	13.182	13.182	13.182	13.182
YOL114C	4.934	4.713	4.713	4.713	4.713	4.713	4.713	4.713	4.492	4.271	3.913	3.913	4.271	4.271	4.271	4.271	4.271	4.271	4.271	3.913	3.913	3.913	3.913	3.913	3.913	3.913	3.913	4.134	3.913	3.692	3.471	3.471	3.471	3.471	3.471	3.471	3.829	3.829	3.829	3.829	4.05	5.122	6.058	6.636	6.994	7.351	7.351	7.572	7.93
YGL178W	3.166	3.166	2.093	2.093	2.093	2.093	2.093	2.093	2.093	2.093	2.093	2.093	1.514	1.514	1.514	1.514	1.514	1.514	1.872	1.872	2.093	2.093	2.093	2.093	2.093	2.093	2.314	2.756	2.756	2.756	2.756	2.756	2.977	2.977	2.977	2.977	2.977	2.977	2.977	2.977	2.977	2.977	2.977	3.198	3.198	3.198	3.198	3.198	3.198
YKL196C	7.742	7.742	7.742	7.826	7.605	7.605	7.605	7.605	7.605	7.605	7.163	7.163	7.163	7.521	7.521	7.521	7.521	7.521	7.521	7.521	7.521	7.079	7.079	7.436	7.436	7.079	7.3	7.657	7.657	7.657	7.657	7.657	7.657	7.657	7.657	7.657	7.657	7.657	7.657	7.657	7.657	8.014	8.372	8.729	8.95	8.95	8.95	8.95	8.95
YHL014C	7.521	7.521	7.521	7.521	6.448	6.09	6.09	6.09	6.311	6.311	6.311	6.311	6.311	6.311	6.311	6.311	5.733	5.733	5.018	5.018	5.018	5.018	5.018	4.797	4.797	4.797	5.375	5.954	5.375	5.375	5.375	6.175	6.396	6.396	6.974	7.196	7.196	7.196	7.417	7.196	7.196	7.196	7.196	7.196	7.417	7.417	7.417	7.417	7.417
YHR060W	7.859	7.859	7.859	7.859	7.859	7.859	7.859	7.859	7.638	7.638	7.638	7.638	7.638	7.638	7.638	7.638	7.638	7.638	7.638	7.196	7.196	7.196	6.974	6.974	6.974	6.974	5.291	3.776	3.776	3.555	3.555	3.776	3.998	3.998	3.998	3.998	3.998	3.998	3.998	3.062	2.841	2.619	2.977	2.977	2.756	2.756	2.398	2.398	2.619
YPR091C	5.733	5.733	5.733	5.733	5.733	5.733	5.512	5.512	5.512	5.512	5.512	5.512	5.512	5.512	5.512	5.512	5.154	5.375	5.375	5.375	5.375	5.375	5.375	5.375	5.375	4.934	5.291	5.291	5.649	5.649	5.649	5.649	5.649	5.649	5.649	5.649	5.649	5.649	6.006	6.227	6.227	6.227	6.227	5.87	5.87	5.87	5.87	5.87	5.87
YOR016C	2.178	4.407	4.407	4.407	4.628	4.628	4.628	4.628	4.628	4.849	4.849	5.207	5.207	5.207	5.207	5.207	5.207	5.207	5.207	5.207	5.207	5.207	5.207	5.207	5.207	5.207	5.207	5.207	5.207	5.207	5.428	5.428	5.649	6.227	6.585	6.806	6.806	6.806	6.806	6.806	6.806	6.806	6.806	6.806	6.806	6.806	6.806	6.806	6.806
YGR124W	7.332	7.332	7.332	7.332	7.332	6.974	6.974	5.954	5.954	5.07	4.628	3.913	3.913	4.134	4.134	4.492	4.134	4.134	4.134	4.492	4.492	4.492	4.492	4.271	4.05	3.692	3.471	3.25	2.893	3.114	3.334	3.334	3.334	3.913	4.986	4.986	4.986	4.986	4.986	5.207	5.207	5.207	5.428	5.428	5.428	5.428	5.428	5.87	5.87
YKL180W	7.059	7.059	7.059	7.059	7.059	7.059	7.059	7.059	7.059	7.059	7.059	6.838	6.838	6.838	6.838	6.617	6.396	5.596	5.375	5.375	5.018	5.018	5.018	5.018	5.018	5.018	5.018	4.797	4.797	4.576	4.576	4.576	3.776	3.776	3.419	3.419	3.419	3.062	3.062	3.062	3.062	3.062	3.062	3.062	3.062	3.062	3.419	3.419	3.419
YGL023C	6.396	6.396	6.396	6.396	6.396	6.396	6.396	6.396	6.396	6.396	6.175	6.175	6.175	6.532	6.532	6.532	6.532	6.532	6.532	6.532	6.532	6.532	6.532	6.532	6.532	6.311	6.311	6.311	6.669	6.669	7.027	7.247	7.247	7.468	7.468	7.468	7.468	7.468	7.468	7.689	7.689	7.689	7.689	7.689	7.689	7.689	7.689	7.689	7.689
YPL232W	7.228	6.649	6.428	6.071	6.071	6.071	5.85	4.609	4.609	4.609	4.388	4.388	4.167	5.375	5.375	5.375	7.417	7.417	7.417	7.417	7.774	7.774	7.774	7.995	7.995	7.995	7.995	7.995	7.995	7.995	7.995	7.774	7.995	7.774	7.774	8.352	8.352	8.352	7.995	7.995	7.995	7.995	7.995	9.373	9.373	9.373	9.373	9.373	9.373
YJL020C	7.488	7.488	7.488	7.488	7.488	7.488	7.488	7.488	7.488	7.488	6.331	6.331	6.331	6.331	6.11	6.11	6.11	6.11	6.11	6.11	6.11	6.11	6.11	6.11	3.302	3.302	3.302	3.302	3.302	3.302	3.302	2.945	2.587	2.587	2.587	2.587	2.587	2.587	2.808	2.093	1.872	2.093	2.093	2.093	2.45	2.45	3.25	3.829	3.829
YNL243W	1.02	1.02	1.02	1.02	1.02	1.02	0.663	0.663	0.663	0.663	0.663	0.663	0.663	0.663	0.663	0.663	0.663	0.442	0.442	0.442	0.442	0.442	0.442	0.442	0.442	0.442	0.442	0.442	0.442	0.442	0.442	0.442	0.442	0.442	0.442	0.442	0.442	0.221	0.221	0.221	0.221	0.221	0.221	0.221	0.221	0.221	0.221	0.221	0.221
YDR084C	4.082	4.082	4.303	4.966	4.966	4.966	4.966	4.966	5.324	5.766	5.766	5.987	5.987	6.786	6.786	6.786	6.786	6.786	6.786	7.144	7.144	7.144	7.144	7.144	7.144	7.144	7.144	7.144	7.144	7.144	7.501	7.501	7.501	7.501	7.28	7.059	7.859	7.859	7.859	7.859	8.437	8.437	8.437	8.437	8.437	8.437	8.437	8.879	8.879
YHR113W	4.934	5.154	5.154	5.375	5.375	5.375	5.375	5.375	5.733	5.733	5.954	5.954	5.954	5.954	6.311	6.311	6.532	6.532	6.532	6.532	6.532	6.532	6.532	7.111	7.111	7.689	7.689	7.689	7.689	7.689	7.689	7.689	7.689	7.689	7.689	7.689	7.689	7.689	7.689	7.689	7.689	8.047	8.047	8.047	8.047	8.047	8.047	8.047	8.047
YOL073C	8.132	7.774	7.196	6.753	6.753	6.753	6.753	6.753	6.532	5.954	5.954	5.954	5.954	6.175	5.954	5.954	5.954	6.311	5.87	5.87	5.87	5.649	5.649	5.291	4.849	4.271	4.492	4.492	4.492	5.564	5.122	4.901	4.543	4.186	4.186	3.607	4.186	4.543	5.785	5.785	6.227	6.227	6.227	6.227	6.227	6.448	6.448	6.448	8.405
YDR127W	5.207	5.87	6.227	6.448	6.448	6.448	6.448	6.448	6.448	6.448	6.448	6.448	6.09	6.09	6.09	6.09	6.09	6.09	6.09	6.09	5.87	5.87	6.09	6.09	6.532	6.532	6.532	6.532	6.532	6.532	6.532	6.532	6.532	6.175	6.396	6.396	6.396	6.396	6.396	6.038	6.974	6.974	6.974	6.974	6.974	6.974	6.974	6.974	6.974
YOL044W	5.954	5.954	5.954	5.954	5.954	7.468	7.689	7.689	8.268	8.268	8.268	8.268	8.268	8.626	8.626	8.847	9.425	9.425	9.425	9.867	10.088	10.088	10.088	10.088	10.088	10.309	10.309	10.309	10.309	10.309	10.309	10.309	10.309	10.309	10.088	10.088	10.088	10.088	10.088	10.088	10.088	10.088	10.088	10.088	10.088	10.088	10.088	10.088	10.088
YCR095W-A	3.829	4.986	4.986	4.986	4.986	4.986	4.986	4.986	5.207	5.207	6.143	7.027	7.027	7.027	7.027	7.027	7.027	7.027	7.247	7.826	7.826	7.826	7.826	7.826	7.826	8.184	8.184	8.184	8.184	8.184	8.184	8.184	8.184	8.184	8.541	8.541	8.541	8.541	8.541	8.541	8.541	8.541	8.541	8.541	8.541	8.541	8.32	8.32	8.32
YLR328W	9.341	9.341	9.341	9.341	9.341	9.341	9.341	9.341	9.341	9.341	9.341	9.341	9.341	9.341	9.12	9.12	8.762	8.762	8.762	8.762	8.762	8.762	8.762	8.762	8.762	8.762	8.762	8.762	8.762	8.405	8.405	8.405	8.405	8.047	8.047	8.268	8.268	8.268	8.268	8.268	8.268	8.268	8.268	8.268	8.268	8.268	8.268	8.268	8.268
YGR095C	10.277	10.277	10.277	10.277	10.277	10.277	10.277	9.919	9.919	9.919	9.204	9.204	9.425	9.867	9.867	9.867	10.225	10.225	10.225	10.225	10.445	10.445	11.024	10.803	10.803	10.803	10.803	10.803	10.803	10.803	11.161	11.161	11.161	11.161	11.382	11.024	11.245	11.245	11.245	11.245	11.245	11.245	11.245	11.245	11.245	11.245	11.245	11.245	11.466
YIL022W	5.291	5.291	5.291	5.291	5.291	5.291	5.291	5.291	5.291	5.291	5.512	5.512	5.512	5.512	5.512	5.512	5.512	5.512	5.87	5.87	5.87	5.87	5.87	5.87	5.87	5.87	5.87	5.87	5.87	5.87	5.87	5.87	5.87	5.87	5.87	5.87	5.87	5.87	5.87	5.87	5.87	5.87	5.512	5.512	5.512	5.512	5.512	5.512	5.512
YMR246W	0.663	0.663	1.02	1.599	1.599	1.599	1.599	1.599	1.599	1.599	1.599	1.599	1.82	2.041	2.041	2.041	2.041	2.041	2.041	2.041	2.041	2.041	2.041	2.041	2.041	2.041	2.041	2.041	2.041	2.041	2.041	2.041	2.041	2.041	2.041	2.041	2.041	2.041	2.041	2.041	2.041	2.041	2.041	2.041	2.041	2.041	1.683	1.683	1.683
YOR127W	4.609	4.609	4.609	4.609	4.83	4.83	4.83	4.472	4.472	4.472	4.472	4.472	4.472	4.693	4.693	4.693	5.051	5.051	5.051	5.051	5.051	5.051	5.051	5.051	5.271	5.271	5.271	5.271	5.271	5.271	5.271	5.271	5.492	6.428	6.428	6.428	6.428	6.428	6.428	6.428	6.649	6.428	6.428	6.428	6.428	6.428	6.428	6.428	6.428
YHR152W	2.893	2.893	2.893	2.893	2.893	2.893	1.872	1.651	2.366	2.366	2.366	2.366	2.366	2.366	2.366	2.366	2.366	2.366	2.009	2.009	2.009	2.009	2.009	1.788	1.788	2.009	2.009	2.009	2.009	2.009	2.009	1.294	1.294	1.294	1.294	1.294	1.294	1.294	1.514	2.093	2.093	2.093	2.093	2.093	2.093	2.093	2.093	2.093	2.093
YHR034C	4.764	4.764	4.764	4.407	3.829	3.25	3.471	3.471	3.471	3.471	3.471	3.471	2.535	3.555	3.555	3.555	3.555	3.776	3.776	3.776	3.776	3.776	3.776	3.555	3.555	3.913	3.913	4.492	4.492	4.492	4.492	4.713	5.154	5.375	5.375	5.375	5.375	5.596	5.596	5.596	5.596	6.396	6.175	6.175	6.532	6.532	6.753	6.753	6.753
YBL033C	5.921	5.921	5.921	5.921	5.921	5.921	5.921	5.921	5.921	5.921	5.921	5.921	5.921	5.921	5.921	5.921	5.921	5.921	5.921	5.921	5.921	5.921	5.921	5.921	5.921	5.921	5.921	5.921	5.7	5.7	5.7	5.7	5.7	5.7	5.7	5.7	5.7	5.7	5.479	5.479	5.479	5.479	5.479	5.479	5.479	5.479	5.479	5.479	5.479
YDR339C	0.221	0.221	0.221	0.221	0.221	0.221	0.221	0.221	0.221	0.221	0.221	0.221	0.221	0	0	0	0	0	0	0	0	0	0	0	0	0	0	0	0	0	0	0	0	0	0	0	0	0	0	0	0	0	0	0	0	0	0	0	0
YJL174W	4.966	4.966	4.524	4.524	4.524	4.524	4.524	4.524	4.303	4.303	4.303	4.303	4.082	4.082	4.082	4.082	4.082	3.503	3.503	3.503	3.283	3.283	3.283	3.283	2.925	2.925	2.925	2.925	2.925	2.925	2.925	2.925	2.925	2.925	2.925	2.925	2.925	2.925	2.925	2.925	2.21	2.21	1.989	1.989	1.989	1.989	1.989	1.989	1.989
YGR040W	4.271	3.607	3.607	3.607	3.25	2.893	3.114	3.114	3.114	3.114	3.114	3.114	3.114	3.114	2.893	2.893	2.893	2.893	2.893	2.893	2.893	2.893	2.893	2.893	2.893	2.893	2.535	2.535	2.535	2.535	2.535	2.178	1.82	1.82	1.82	1.82	1.599	1.599	1.599	1.242	1.242	1.242	1.242	0.884	0.884	0.884	0.884	0.884	1.599
YHR200W	3.114	3.114	3.114	3.114	3.114	3.114	3.913	3.913	3.913	5.154	5.375	5.375	5.375	5.375	5.375	5.596	5.596	5.596	6.396	6.396	7.859	7.859	7.859	7.859	7.859	7.859	7.859	7.859	7.859	7.859	7.859	8.216	8.573	8.573	8.573	8.573	8.573	8.573	9.015	9.015	9.015	9.015	9.015	9.015	9.015	9.015	9.015	9.015	9.015
YMR312W	0.663	0.663	0.663	0.663	0.663	0.663	0.663	0.663	0.663	0.663	0.663	0.663	0.663	0.663	0.663	0.442	0.442	0.221	0.221	0.221	0.221	0.221	0.221	0	0	0	0	0	0	0	0	0	0	0	0	0	0	0	0	0	0	0	0	0	0	0	0	0	0
YIR032C	7.332	7.332	7.332	7.332	7.332	7.332	7.332	7.332	7.332	6.974	7.111	7.468	7.468	7.468	8.405	8.405	8.847	8.847	9.204	9.204	9.646	9.646	9.646	9.646	9.646	9.646	9.646	9.646	9.646	9.646	9.646	9.646	9.646	9.867	10.088	10.887	10.887	10.887	10.887	11.108	11.329	11.329	11.329	11.687	11.687	12.044	11.687	11.687	11.687
YNR004W	7.027	7.027	7.027	6.227	6.227	6.006	6.006	5.649	5.649	5.291	5.291	5.291	5.291	5.291	5.291	5.291	5.291	5.291	5.07	5.07	4.713	3.776	3.776	3.776	3.998	5.375	5.375	5.733	5.733	5.733	5.733	5.733	5.733	5.291	5.291	5.291	5.291	5.07	5.07	5.07	5.291	6.669	7.027	7.027	7.384	8.541	8.762	8.762	8.762
YMR006C	2.704	2.483	2.262	2.262	2.262	2.262	2.262	2.262	2.262	2.262	2.262	2.262	2.262	2.262	2.262	2.262	2.262	2.262	2.041	1.683	1.683	1.683	1.683	1.683	1.683	1.683	1.683	1.683	1.462	1.462	1.462	1.462	1.462	1.462	1.462	1.462	1.462	1.462	1.462	1.462	1.462	1.242	1.242	1.242	1.242	1.242	1.242	1.242	1.242
YJL053W	9.509	9.509	9.509	9.509	9.509	9.509	9.509	9.509	9.509	10.088	10.088	10.088	10.088	10.088	9.73	9.73	9.73	9.73	10.088	10.088	10.088	10.088	10.088	10.088	10.088	10.088	10.088	10.088	10.088	10.088	9.867	9.867	9.867	9.867	9.867	9.867	9.867	9.867	9.867	9.867	9.867	9.867	9.867	9.646	9.646	9.646	9.646	9.646	9.425
YBR009C	1.956	1.956	1.956	1.956	1.736	1.736	1.736	1.736	1.736	1.514	1.514	1.514	1.514	1.514	1.514	1.514	1.514	1.514	1.514	1.514	1.514	1.514	1.514	1.514	1.514	1.514	1.514	1.514	1.514	1.514	1.157	1.157	1.157	1.157	1.157	1.157	1.157	1.157	1.157	1.157	1.157	1.157	1.157	1.157	1.157	1.157	1.157	1.157	1.157
YDL174C	0.579	0.579	0.579	0.936	0.936	0.936	0.936	0.936	0.936	0.936	0.936	0.936	0.936	0.936	0.936	0.936	0.715	0.715	0.715	0.715	0.715	0.715	0.715	0.715	0.715	0.715	0.715	0.715	0.715	0.715	0.715	0.715	0.715	0.715	0.715	0.715	0.715	0.715	0.715	0.715	0.715	0.715	0.715	0.715	0.715	0.715	0.715	0.715	0.715
YHR104W	3.607	3.607	3.607	3.607	3.607	3.607	3.607	3.386	3.386	4.459	4.459	4.459	4.459	4.459	4.101	4.459	5.122	7.163	8.236	8.236	8.236	8.236	7.878	7.878	7.878	8.099	8.099	8.099	8.099	8.099	8.457	8.457	8.457	8.236	8.236	8.236	8.236	8.236	8.236	8.236	8.678	10.192	10.192	10.413	10.992	10.992	10.992	10.992	10.992
YDR307W	2.619	2.619	2.619	2.619	2.619	2.619	2.841	2.841	2.841	2.841	2.841	2.841	2.619	2.619	2.619	2.619	2.619	2.619	2.619	2.619	2.619	2.619	2.619	2.619	2.619	2.619	2.619	2.619	2.619	2.619	2.619	2.619	2.619	2.619	2.977	2.977	2.977	2.977	2.977	2.756	2.535	2.314	2.314	2.314	2.314	2.314	2.314	1.956	1.599
YOR151C	2.45	2.45	2.45	2.45	3.029	2.808	2.808	2.808	2.808	2.808	2.808	2.808	2.808	2.45	2.45	2.45	2.229	2.229	2.229	2.229	2.229	2.229	2.229	2.229	2.229	2.229	2.229	2.229	2.229	2.45	2.808	2.808	2.808	3.029	3.029	3.029	3.029	3.029	3.029	3.25	3.25	3.25	3.471	3.471	3.471	3.471	3.471	3.114	3.114
YEL048C	9.289	9.068	9.068	9.289	9.509	9.509	9.594	12.077	12.298	12.519	12.519	12.519	12.519	12.519	12.519	12.519	13.319	13.319	13.54	13.54	13.54	13.54	13.54	13.182	13.182	13.182	13.182	13.182	13.182	13.54	14.118	14.118	14.118	14.118	14.118	14.118	14.833	14.833	14.833	15.496	15.854	16.075	16.075	16.075	16.075	16.075	16.075	16.075	16.075
YFR037C	9.341	9.341	9.341	9.341	9.562	9.783	9.783	9.783	9.783	9.783	9.783	9.783	9.783	9.783	9.783	9.783	9.783	9.783	9.783	9.562	9.562	9.562	9.783	9.783	9.783	9.783	9.783	9.783	9.783	9.783	9.783	9.783	9.783	9.783	10.14	10.14	10.14	10.14	10.14	10.14	10.14	10.14	10.14	9.919	9.919	9.919	9.919	9.919	9.919
YEL026W	6.942	6.942	7.163	7.163	7.163	7.163	7.163	7.163	7.163	6.942	6.942	6.942	6.942	6.942	6.942	6.942	6.942	6.942	6.942	6.942	6.942	6.721	6.721	6.721	6.721	6.721	6.721	6.721	6.721	6.721	6.721	6.721	6.721	6.721	6.721	6.721	6.721	6.5	6.143	6.143	6.143	6.143	6.143	6.143	6.143	6.143	5.564	4.901	4.901
YDL156W	10.225	10.225	10.225	10.225	10.225	10.225	10.225	10.225	10.225	10.225	10.225	10.225	10.225	10.225	10.225	10.225	10.225	10.225	10.225	10.225	10.225	10.225	10.225	10.225	10.225	10.225	10.225	9.867	9.867	9.867	9.867	9.867	9.867	9.867	9.867	9.867	9.867	9.867	9.867	9.867	9.867	9.867	9.867	9.867	9.867	9.867	9.867	9.867	9.867
YHL038C	1.599	1.599	1.956	1.956	1.956	1.956	1.956	2.178	2.178	2.535	2.535	2.535	3.25	3.607	3.607	3.607	3.607	3.607	3.607	4.186	4.186	4.186	4.407	4.407	4.407	4.407	4.407	4.407	4.407	4.407	4.628	4.628	4.628	4.628	4.628	4.628	5.07	6.006	6.006	6.227	6.806	6.806	6.806	7.027	7.027	7.027	7.027	7.027	7.027
YOL031C	0.221	0.221	0.221	0.221	0.221	0.221	0.221	0.221	0.221	0.221	0.221	0.221	0.579	0.799	0.799	0.799	0.799	0.799	0.799	0.799	0.799	0.799	0.799	0.579	0.579	0.579	0.579	0.799	0.799	1.02	1.02	1.02	1.02	1.02	1.02	1.02	1.02	1.02	1.02	1.02	1.02	1.02	1.378	1.378	1.378	1.378	1.378	1.378	1.736
YMR173W	22.081	22.081	22.081	22.217	22.217	22.217	21.86	21.86	21.86	21.86	21.86	21.281	21.281	21.281	21.281	21.281	21.06	21.06	21.06	21.06	20.703	20.261	19.903	19.903	19.903	19.903	19.461	19.461	19.461	18.798	18.798	18.798	18.798	18.798	18.798	18.798	12.012	9.256	8.099	8.099	8.099	8.099	8.457	8.457	8.457	8.457	8.457	8.678	8.678
YMR027W	8.236	8.236	8.457	8.457	9.035	9.035	9.035	9.75	10.107	10.329	10.329	10.329	10.329	10.329	10.686	11.043	11.486	11.707	11.707	11.707	12.149	12.149	12.149	12.149	12.149	12.149	12.149	12.149	12.149	12.149	12.149	12.149	12.149	12.149	12.149	12.149	12.149	12.149	12.149	12.149	12.149	12.149	12.149	12.149	12.727	12.727	12.727	12.727	12.727
YDR303C	9.562	9.562	9.562	9.204	8.847	8.489	8.489	8.489	8.489	6.585	6.006	6.006	6.006	6.006	6.227	6.227	6.364	6.364	6.364	6.364	6.364	6.364	6.364	6.364	6.143	5.343	5.7	5.7	6.585	6.585	6.942	6.942	6.942	6.942	7.3	7.3	7.3	7.3	7.742	7.742	7.826	7.826	7.826	7.826	6.89	6.89	6.89	6.89	7.774
YLR074C	6.5	6.5	6.5	6.5	6.5	6.857	6.857	6.857	6.857	6.857	6.857	6.857	6.857	6.857	6.279	6.279	6.279	6.058	6.058	6.058	6.058	6.058	5.479	5.479	5.479	4.68	4.68	4.68	4.238	4.238	3.881	3.881	3.881	3.881	3.881	3.881	3.881	3.523	3.523	3.523	3.523	3.166	2.945	2.945	3.166	3.166	3.166	3.166	3.166
YER149C	2.178	2.178	2.178	2.178	2.178	2.178	2.178	2.178	2.178	2.178	2.619	2.619	2.841	2.841	2.841	2.841	2.841	2.841	4.492	5.291	5.291	5.291	5.291	5.291	5.291	5.291	5.291	5.291	5.291	5.291	5.649	5.649	5.649	5.649	5.649	5.649	5.649	6.09	6.974	6.974	6.974	6.974	6.974	6.974	6.974	7.332	8.847	8.847	8.847
YDR041W	3.913	4.934	4.934	4.934	4.934	4.934	4.934	4.934	4.934	4.934	4.934	4.934	5.154	5.154	5.596	5.596	5.596	5.596	5.596	5.596	6.311	6.311	6.311	6.311	6.311	6.311	6.311	6.311	6.311	7.111	7.111	7.111	7.468	7.468	7.468	7.468	7.468	7.468	7.468	7.468	7.468	7.468	7.468	7.468	7.468	7.468	7.468	7.468	7.468
YML127W	11.382	11.382	11.382	11.382	11.382	11.382	11.382	11.382	11.382	11.382	11.382	11.382	11.382	11.382	11.382	11.382	11.382	11.382	11.739	11.739	11.739	11.382	11.382	11.382	11.024	11.024	11.024	11.024	11.024	10.666	10.666	10.445	10.445	10.445	10.445	10.445	10.445	10.445	10.445	10.445	10.445	10.445	10.445	10.445	10.445	10.445	10.445	10.445	10.004
YLR035C	0.799	0.799	0.799	0.799	0.799	0.799	0.799	0.799	0.799	0.799	0.799	0.799	0.799	0.799	0.799	0.799	0.799	0.799	1.157	1.157	1.157	1.157	1.157	1.157	1.157	1.157	1.157	1.157	1.157	1.157	1.157	1.157	1.157	1.157	1.157	1.157	1.157	1.157	1.157	1.157	1.157	1.157	1.157	1.157	1.157	1.157	1.157	1.157	1.157
YPR165W	7.3	7.3	7.3	7.3	7.3	6.364	6.364	6.585	6.585	6.585	6.585	6.585	6.585	6.585	6.585	6.585	6.585	6.585	6.585	6.585	6.585	6.585	6.585	6.585	6.364	6.364	6.364	6.364	6.364	6.364	6.364	4.271	4.05	3.692	3.692	3.692	3.692	3.692	3.692	3.471	2.587	2.587	2.587	2.587	2.587	2.587	2.587	2.945	2.945
YMR092C	2.262	2.262	2.483	2.483	2.483	2.483	2.483	2.262	2.262	2.262	2.262	2.262	2.041	2.041	2.041	2.041	2.041	2.041	2.041	1.82	2.178	2.178	2.178	2.178	1.82	1.82	1.82	1.82	1.82	1.82	1.82	1.82	1.82	1.82	1.462	1.462	1.462	1.462	1.462	1.462	1.462	1.242	1.242	0.799	0.799	0.799	0.579	0.579	0.357
YDR347W	7.417	7.417	7.417	7.417	7.417	7.417	7.417	7.417	7.417	7.417	7.417	7.417	7.417	7.417	7.417	7.196	7.196	7.196	6.753	6.532	6.89	5.954	5.954	5.954	5.954	5.954	5.596	5.596	4.576	4.576	4.576	3.776	3.776	3.776	2.398	1.514	1.157	1.157	1.157	1.157	1.157	1.157	1.157	1.157	1.157	1.157	1.872	2.093	2.093
YDR100W	4.492	4.492	3.913	3.913	3.913	3.913	4.271	4.271	4.271	4.271	4.271	4.271	4.271	4.271	4.271	4.271	4.271	4.05	4.05	4.407	4.407	4.407	4.407	4.407	4.407	4.407	4.407	4.407	4.407	4.407	4.05	4.05	4.05	4.05	4.407	4.407	4.407	4.407	4.407	3.829	3.471	3.471	3.471	3.471	3.471	3.471	3.471	3.471	3.25
YCR005C	8.847	8.847	8.847	9.068	9.068	9.068	9.068	9.068	9.068	9.068	9.068	9.068	9.068	9.068	9.068	9.068	9.509	9.509	9.509	9.509	9.509	9.509	9.509	9.509	9.509	9.509	9.509	9.509	9.509	9.509	9.509	9.509	9.509	9.509	9.509	9.509	9.509	9.289	9.289	9.289	9.289	9.289	9.289	9.289	9.289	9.289	9.289	8.931	8.931
YGR191W	3.386	2.808	2.45	2.45	2.45	2.45	2.45	2.45	2.45	2.45	2.45	2.45	2.45	2.808	2.808	2.808	2.587	2.587	2.587	2.587	2.587	2.587	2.587	2.587	2.229	2.45	2.093	2.093	2.093	2.314	2.314	2.314	2.314	2.314	3.114	3.114	3.114	3.334	3.334	3.334	3.334	3.334	3.334	3.334	3.334	3.555	3.555	3.555	3.555
YFR022W	3.913	3.913	3.913	3.998	3.998	3.998	3.998	3.998	3.998	4.218	3.861	4.218	7.027	7.027	7.027	7.027	7.027	7.027	7.027	7.027	7.027	7.384	7.384	7.384	7.384	7.384	7.384	7.384	7.605	7.605	9.509	9.509	9.509	9.509	9.73	9.73	9.73	9.73	9.73	9.73	9.73	9.73	9.73	9.73	11.602	11.823	11.823	11.823	11.823
YIL049W	3.998	3.998	3.998	3.998	3.998	3.998	3.998	3.998	3.998	3.998	3.998	4.218	4.218	4.218	3.861	3.64	3.64	3.998	3.64	3.64	3.861	3.861	3.861	3.861	3.861	3.503	3.503	3.503	3.503	3.503	3.503	3.503	3.283	3.283	3.283	3.283	3.283	3.503	3.503	3.503	3.503	3.503	3.062	3.062	2.704	2.483	2.483	4.134	4.134
YNL142W	5.375	5.375	5.375	5.375	4.934	4.713	4.713	4.492	4.492	4.492	4.492	5.154	5.154	5.154	5.154	5.512	5.512	5.512	5.512	5.512	5.512	5.512	5.512	5.512	5.512	5.512	5.512	5.512	5.512	5.512	5.512	5.512	5.512	5.512	5.512	5.512	5.07	5.07	5.07	5.07	5.428	5.649	5.87	6.585	6.585	6.585	6.585	6.585	6.585
YOR166C	10.614	10.614	10.614	10.614	10.835	10.835	10.835	10.835	11.056	11.414	11.414	11.414	11.414	11.414	11.414	11.414	11.414	11.414	10.972	10.972	10.972	10.972	10.972	10.972	11.193	11.193	11.193	11.193	11.193	11.414	11.056	11.056	11.414	11.414	11.414	11.414	11.414	11.193	10.972	10.972	10.972	10.972	10.972	11.55	11.329	11.329	11.329	11.108	11.108
YLR153C	6.636	6.636	6.636	6.636	6.636	6.636	6.636	6.415	6.415	6.415	6.415	6.415	6.058	5.837	5.837	5.479	5.479	5.122	5.122	4.543	3.965	3.965	3.965	3.965	4.186	4.186	4.186	4.186	4.407	4.407	4.407	4.407	4.407	4.407	4.407	4.05	4.05	4.05	4.05	4.05	4.05	4.05	4.05	4.05	3.829	3.829	3.829	3.829	3.829
YIR021W	2.893	2.893	2.893	2.671	2.671	2.671	2.093	2.093	2.093	2.093	1.514	1.514	1.736	2.45	3.029	4.543	4.543	4.543	5.7	5.7	5.7	5.7	5.7	5.7	5.7	5.7	5.7	5.7	5.7	5.7	5.7	6.721	6.721	6.721	6.942	7.163	7.605	7.605	7.826	7.826	8.047	8.047	8.047	8.047	8.047	8.047	8.047	8.047	8.047
YKR098C	5.512	5.512	5.512	6.09	6.09	6.09	6.09	6.09	6.09	6.09	6.09	6.09	6.09	6.09	6.09	6.09	6.09	6.09	6.09	6.09	6.09	6.09	6.09	5.649	5.649	5.649	5.649	5.649	5.649	5.649	5.649	5.649	5.649	5.649	5.649	5.649	5.649	5.649	5.649	4.986	4.764	4.543	4.543	4.543	4.543	4.543	4.543	4.543	4.543
YGL105W	14.527	13.591	13.591	13.591	13.591	13.591	13.812	13.812	13.812	13.812	13.591	14.034	14.034	14.034	14.034	14.034	14.034	14.034	14.034	13.812	13.812	13.812	13.812	13.149	13.149	12.792	12.792	12.792	12.792	12.792	11.55	11.193	11.193	10.835	10.835	11.056	11.056	11.056	10.835	10.478	10.478	10.478	10.478	10.257	10.257	10.257	10.036	10.036	10.036
YCR071C	5.375	5.375	5.375	5.018	5.239	6.838	6.838	8.3	8.3	8.3	8.3	8.3	8.3	7.722	7.364	7.364	7.364	7.364	7.364	7.364	8.079	8.079	8.079	8.079	8.079	9.236	10.172	11.108	11.108	11.108	12.181	12.181	12.181	12.181	12.181	12.181	12.181	12.181	12.181	12.181	12.181	12.181	12.402	12.402	12.623	12.623	12.623	12.623	12.623
YGL013C	5.239	5.46	5.46	5.681	5.681	6.038	5.817	6.753	6.396	6.396	6.396	6.974	6.974	6.974	6.974	6.974	6.974	6.974	6.974	6.974	6.974	6.974	6.974	6.974	6.974	6.753	6.753	6.753	6.753	6.753	6.753	6.753	6.753	6.974	7.417	7.417	7.417	7.417	7.417	7.417	7.417	7.417	7.417	7.417	7.417	7.417	7.417	7.417	7.417
YMR001C	0.357	0.357	0.357	0.357	0.357	0.357	0.357	0.357	0.357	0.357	0.357	0.357	0.357	0.357	0.357	0.357	0.357	0.715	1.651	1.651	1.651	1.651	1.651	1.651	1.651	1.651	1.651	1.651	1.651	1.651	1.651	1.651	2.229	2.229	2.229	2.229	2.229	2.587	2.587	2.587	2.587	2.587	2.587	2.587	2.587	2.587	2.587	2.587	2.587
YDR202C	4.134	4.134	4.134	4.134	4.134	4.134	4.134	4.134	4.134	4.134	4.492	4.492	4.713	5.733	5.733	5.733	5.733	5.733	5.954	5.954	5.733	6.09	6.448	6.806	6.806	6.806	6.806	6.806	6.806	6.942	6.942	7.3	7.878	7.878	7.878	7.878	8.099	8.099	8.099	8.099	7.742	7.742	7.742	7.742	7.521	7.521	7.521	7.521	7.521
YOR114W	15.399	16.555	16.555	17.134	17.134	17.355	17.355	17.797	17.797	17.797	17.797	18.375	18.733	18.733	18.733	18.733	18.375	18.954	18.954	18.954	18.954	18.954	18.954	19.175	19.974	19.974	19.974	19.974	19.974	19.974	19.974	19.974	19.974	19.974	19.974	19.974	19.974	20.195	20.195	20.195	20.195	20.195	20.195	20.195	20.195	20.195	19.617	19.617	19.617
YOL133W	10.855	10.855	10.855	10.855	10.855	10.855	10.855	10.855	10.855	11.434	11.434	11.434	11.434	11.434	11.434	11.434	11.434	11.434	11.434	11.434	11.434	11.434	11.434	11.434	11.434	11.434	11.434	11.434	11.434	11.434	11.434	11.434	11.434	11.434	11.434	11.434	11.434	11.076	11.076	11.434	11.434	11.434	11.434	11.434	11.434	11.434	11.434	11.655	11.655
YNL295W	9.393	9.393	9.393	9.393	9.171	10.55	10.55	10.55	10.55	10.907	10.907	10.907	10.907	10.907	10.907	10.907	10.329	10.329	10.329	10.329	10.55	10.55	10.55	11.128	11.128	11.349	11.349	11.349	11.57	11.57	11.57	11.57	11.57	11.57	11.57	11.57	11.791	11.791	11.791	11.791	11.791	11.791	11.791	11.791	11.791	11.791	11.791	11.791	11.791
YPL060W	8.216	7.995	7.995	8.216	9.373	9.373	9.594	9.815	9.815	9.815	10.036	9.678	9.678	9.678	9.678	9.678	9.457	9.899	10.562	10.562	10.562	10.562	10.562	10.12	10.478	10.478	10.478	10.478	10.478	10.478	10.257	10.257	10.036	10.036	9.373	9.373	9.594	9.594	9.594	9.594	9.594	9.594	9.594	9.815	9.373	9.594	9.594	9.373	9.152
YBR030W	10.666	10.666	10.887	10.887	10.887	10.887	10.887	10.887	10.887	10.887	10.887	10.887	10.887	10.887	10.887	10.887	10.887	10.887	11.108	11.108	11.108	11.108	11.108	11.108	10.887	10.887	10.887	10.887	10.887	10.666	10.666	10.666	10.666	10.666	10.666	10.666	10.088	10.088	10.088	9.73	9.73	9.73	9.73	9.73	9.73	9.73	9.152	8.931	7.774
YMR200W	11.96	12.181	12.181	12.181	12.181	12.181	12.181	12.181	12.181	12.181	12.181	12.181	12.181	12.181	12.181	12.181	12.181	11.823	11.823	11.823	11.823	11.823	11.823	12.044	12.044	12.044	12.044	12.044	12.044	12.044	12.044	12.044	12.044	12.044	11.687	11.687	10.751	10.53	10.53	10.088	10.309	10.309	10.309	9.951	9.152	9.509	9.509	9.509	9.509
YDL185W	10.225	10.225	10.225	10.225	10.225	10.225	10.225	10.225	10.225	10.225	10.225	10.225	9.425	9.425	9.425	9.425	9.425	9.425	9.425	9.425	9.425	9.425	9.646	9.646	9.425	9.425	9.425	9.204	8.983	8.983	8.983	8.983	8.983	8.983	8.983	8.983	8.983	8.983	8.983	8.983	8.983	8.983	8.983	8.983	8.983	8.983	8.983	8.983	8.983
YMR212C	4.849	4.849	4.849	5.291	5.291	5.291	4.628	4.628	4.628	6.806	7.605	7.605	7.605	7.605	7.605	7.605	7.605	7.605	7.605	7.605	7.605	7.605	8.489	8.489	8.489	8.489	8.489	8.489	8.489	9.204	9.204	9.204	8.983	8.983	8.983	8.626	8.847	8.847	9.867	9.867	9.867	9.867	9.867	9.867	9.867	10.088	10.088	10.088	10.088
YGR123C	2.535	2.535	2.535	3.114	3.114	3.114	3.114	2.893	2.671	2.671	2.671	2.671	3.029	3.029	3.029	3.029	3.744	3.965	3.965	3.965	3.965	3.965	3.965	3.965	3.965	3.965	3.965	3.965	3.965	3.965	4.186	4.186	4.186	4.186	4.186	4.186	4.186	4.186	4.186	4.186	4.186	4.186	4.186	4.186	4.186	4.186	4.186	4.186	4.186
YMR244C-A	8.762	8.762	8.762	8.762	8.762	8.762	8.762	8.762	8.762	8.762	8.762	8.762	8.983	8.983	8.983	8.983	8.983	8.983	8.983	8.983	9.341	9.341	9.341	9.341	9.562	9.562	9.562	9.783	9.783	9.783	9.783	9.783	9.783	9.783	9.783	9.783	9.783	9.783	9.783	9.783	9.783	9.783	9.783	9.783	9.783	9.562	9.562	9.562	9.562
YLR219W	7.742	7.742	7.742	7.742	7.742	7.742	7.742	7.742	7.742	7.163	8.32	8.32	8.32	8.32	8.32	8.32	8.32	8.32	8.32	7.963	7.963	7.605	7.605	8.847	9.867	9.867	10.225	10.225	10.582	10.225	10.225	10.225	10.225	10.225	10.225	10.225	10.225	10.225	10.582	10.803	11.024	11.024	11.245	11.245	11.466	11.466	11.466	11.466	11.466
YDR308C	9.171	9.171	9.171	9.171	9.171	9.171	9.171	9.171	9.171	9.171	9.171	9.171	9.171	9.171	9.171	9.171	8.814	8.814	8.814	8.814	8.593	8.593	8.593	8.593	8.593	8.814	8.593	8.593	8.593	8.593	8.593	8.593	7.657	7.436	7.436	6.721	6.721	6.721	6.5	6.143	6.143	6.143	5.921	5.921	5.343	5.343	4.986	4.628	4.628
YJL171C	4.407	4.407	4.986	4.986	4.986	4.986	4.986	4.986	4.986	4.986	4.986	4.986	4.986	4.986	4.986	4.986	4.986	4.986	4.543	4.543	4.543	4.543	4.543	4.543	4.543	4.543	4.543	4.543	4.543	4.543	4.543	4.543	4.543	4.543	4.543	4.543	4.764	4.764	4.764	4.764	4.764	4.407	4.407	4.407	4.407	4.407	4.407	4.407	4.407
YIL130W	5.07	4.628	3.829	1.736	1.736	1.736	1.736	1.736	1.736	1.736	1.736	1.157	1.514	1.514	1.514	1.514	1.514	1.872	1.872	1.872	1.872	1.872	1.872	1.514	1.514	1.514	1.514	1.514	1.736	1.736	2.093	2.093	2.093	2.093	2.093	2.093	2.093	2.093	2.535	2.535	2.535	2.535	2.535	2.535	2.756	2.756	2.756	2.756	2.756
YFL010C	6.838	6.838	6.838	6.838	6.838	7.196	8.216	9.015	10.036	10.036	10.036	10.036	10.036	10.257	10.478	10.478	10.478	10.478	10.835	10.835	10.835	10.835	10.835	10.835	10.835	10.835	10.835	10.835	11.056	11.056	11.277	12.213	12.213	12.213	12.213	12.213	12.571	12.571	13.013	13.013	13.013	13.013	13.013	13.013	13.013	13.013	13.013	13.013	13.013
YHR163W	12.181	11.96	12.318	12.318	12.539	13.832	13.832	13.832	13.832	13.832	13.832	13.832	13.832	13.832	13.832	13.832	14.053	14.274	14.274	14.274	14.274	14.274	14.274	14.274	14.274	14.274	14.274	14.274	14.274	14.274	14.274	14.274	14.274	13.916	13.916	13.916	13.916	13.916	13.916	13.559	13.559	13.559	13.78	13.78	13.78	13.78	13.78	13.78	13.78
YMR253C	4.797	4.797	4.797	5.375	5.375	5.375	5.375	5.375	5.375	5.375	5.375	5.596	5.596	5.596	5.596	5.596	5.596	5.596	5.596	5.596	5.596	5.596	5.596	5.596	5.954	5.954	5.954	5.954	5.954	5.954	5.954	5.954	5.954	5.954	5.733	5.512	5.512	5.291	5.291	5.291	5.291	5.291	5.512	5.733	5.733	5.733	5.733	6.175	6.175
YLR038C	8.762	8.762	8.762	8.762	8.762	8.762	8.762	8.762	7.742	7.742	7.742	7.384	7.384	7.384	7.384	7.384	7.384	7.384	7.027	7.027	7.027	7.027	7.027	6.806	6.585	6.585	6.364	6.364	6.364	6.364	6.364	6.364	6.364	6.364	6.364	6.143	6.143	6.143	6.143	5.921	5.564	5.564	5.564	5.564	5.564	5.564	5.343	5.343	3.555
YJL130C	3.062	3.283	3.283	3.283	3.283	3.283	3.283	3.283	3.283	3.283	3.283	3.283	3.283	3.283	3.724	4.388	4.966	4.966	4.966	5.324	5.324	5.324	5.545	5.545	5.545	5.545	5.545	5.545	5.545	5.766	5.766	5.766	5.766	5.766	5.766	5.766	5.408	5.408	5.408	5.408	5.766	5.987	6.428	6.428	6.428	6.428	6.207	6.207	6.207
YJR147W	6.994	6.994	6.994	6.994	6.994	6.994	6.994	6.552	6.552	6.552	6.552	6.552	6.552	6.552	6.552	6.552	6.552	6.552	6.552	6.552	6.552	6.552	6.552	6.552	6.552	6.552	6.194	6.194	7.572	7.572	7.572	7.572	7.572	7.572	7.572	7.572	7.572	8.014	8.236	8.236	8.236	8.236	8.236	8.236	8.236	8.236	8.236	8.236	8.236
YDR461W	8.626	8.626	8.405	8.405	8.405	8.405	8.405	8.405	8.405	7.963	7.963	7.963	7.963	7.963	7.963	7.963	7.963	7.963	7.742	7.742	7.742	8.099	8.099	8.099	8.099	8.099	8.099	8.099	8.099	8.099	7.742	7.742	7.742	7.742	7.742	7.742	7.247	7.247	7.247	7.247	7.247	7.247	6.532	6.532	6.532	6.532	6.532	6.532	6.532
YPL237W	11.498	11.498	11.277	10.92	10.92	10.92	10.92	10.562	10.205	10.205	10.205	10.205	10.426	10.784	10.784	10.784	11.005	11.005	11.005	11.005	11.005	11.005	11.005	10.647	10.426	10.426	10.426	10.426	10.205	10.205	10.205	10.205	10.205	10.205	10.205	10.205	10.205	10.205	10.205	10.205	10.205	7.67	7.312	7.091	7.091	7.091	7.091	7.091	7.091
YAL008W	5.343	4.764	4.543	4.322	4.543	4.543	4.543	4.543	4.543	3.607	3.607	4.543	4.407	4.407	4.407	4.407	4.407	4.05	3.692	3.692	3.692	3.913	3.692	3.692	3.334	2.977	2.977	2.977	3.198	3.419	3.419	3.419	3.419	3.419	3.419	4.576	4.576	4.797	4.797	4.797	4.797	4.797	5.018	5.018	5.46	5.46	5.46	5.46	5.46
YJL204C	4.407	4.407	4.05	3.829	3.829	3.829	3.029	3.029	3.029	3.029	3.386	3.166	3.166	3.166	3.166	3.166	2.808	2.808	2.808	2.808	2.45	2.45	2.314	2.314	2.314	2.314	1.956	1.956	1.956	1.956	1.956	1.956	1.956	2.398	2.398	6.311	6.311	8.573	8.573	10.172	10.172	10.887	11.823	11.823	12.181	12.181	12.181	12.539	12.98
YGR044C	1.157	1.157	1.157	1.157	1.157	1.157	1.157	1.157	1.157	1.157	1.157	1.157	1.157	1.157	1.157	1.157	1.157	1.157	1.157	0.579	0.221	0.221	0.221	0.221	0.221	0.221	0.221	0.221	0.221	0.221	0.221	0.221	0.221	0.221	0.221	0.221	0.221	0.221	0.221	0.221	0.221	0.221	0.221	0.221	0.221	0.221	0.221	0.221	0.221
YKR001C	5.954	5.375	5.375	5.375	5.375	5.375	5.375	5.375	5.375	5.375	5.375	5.375	5.375	5.375	5.375	5.596	5.596	5.596	5.596	5.596	6.481	6.481	6.481	6.481	6.481	6.481	6.481	5.902	5.681	5.681	5.681	5.681	5.681	5.902	5.902	5.902	5.902	5.902	5.902	5.902	5.902	5.902	5.902	5.902	6.617	6.974	6.974	6.974	6.974
YDR213W	4.576	4.576	4.355	4.355	4.713	4.713	4.713	4.713	4.713	4.492	4.492	4.492	4.492	4.492	4.492	4.492	4.492	4.492	4.492	4.492	4.492	4.492	3.555	3.555	3.555	3.555	3.555	3.555	3.555	2.619	2.619	2.619	2.619	2.619	2.619	2.619	2.619	2.619	2.619	2.619	2.619	2.619	2.619	2.398	2.398	2.398	2.398	2.398	2.398
YNL315C	6.175	6.175	6.175	6.175	5.817	5.817	5.817	5.817	5.817	5.817	5.817	5.817	5.817	5.817	5.817	7.417	7.417	7.417	7.417	7.417	7.638	8.658	8.658	8.658	8.879	8.879	8.879	9.457	9.457	9.457	9.457	9.815	9.815	9.815	9.1	9.1	10.12	10.12	10.12	10.341	10.341	10.341	10.341	10.341	10.341	10.341	10.341	10.341	10.341
YDR235W	5.954	5.954	5.954	6.396	6.974	6.974	7.638	7.638	7.638	7.638	7.638	7.638	8.216	8.658	8.658	9.015	10.036	10.036	10.699	11.414	11.414	11.414	12.571	12.571	12.792	12.792	12.792	12.571	12.35	12.35	12.35	12.35	12.129	11.908	11.908	11.908	11.908	11.908	11.908	12.928	13.286	13.286	13.286	13.286	13.286	13.286	13.286	13.286	13.286
YPL203W	8.3	7.859	7.859	7.638	7.638	7.28	7.28	7.28	7.059	7.059	7.059	7.28	7.28	7.28	7.28	7.28	7.28	6.344	6.344	6.344	6.344	6.702	6.702	6.702	6.565	6.565	6.344	6.344	6.123	6.123	6.123	6.123	5.902	5.902	5.681	5.681	5.681	6.26	6.26	6.838	6.838	7.059	6.838	7.196	7.196	6.753	6.753	6.753	6.311
YHR148W	5.512	5.512	5.512	5.512	5.512	5.154	5.154	5.154	5.154	6.09	6.09	6.09	7.027	7.027	7.027	7.027	7.027	7.027	7.027	7.027	7.027	7.027	7.027	7.027	7.027	7.027	7.027	7.027	7.027	7.027	7.027	7.027	7.027	7.027	7.027	7.027	7.027	7.027	7.384	7.384	7.384	7.384	7.384	7.384	7.384	7.384	7.384	7.384	7.384
YBL069W	6.585	6.942	6.942	6.942	6.942	6.585	6.585	6.585	7.384	7.384	7.384	7.027	7.027	5.649	5.428	5.649	5.649	5.649	5.649	5.428	5.428	5.87	5.512	5.512	5.512	5.512	5.512	4.713	4.934	5.154	5.375	5.375	5.375	5.375	5.375	5.375	5.375	5.596	6.974	6.974	6.974	7.553	8.268	8.268	8.268	8.268	8.268	8.489	7.91
YPL191C	6.806	6.806	6.806	6.806	6.806	6.448	6.09	6.09	6.09	6.09	6.09	5.733	5.512	5.733	5.733	5.954	6.89	6.89	6.669	6.669	6.669	6.669	6.669	6.669	6.669	6.669	6.89	6.89	6.89	6.89	6.89	6.89	6.89	6.89	6.89	6.89	6.89	6.89	6.89	6.89	6.448	6.448	6.448	6.227	6.227	6.227	6.006	6.006	5.649
YKL087C	13.897	13.897	13.897	13.897	13.897	13.897	13.897	13.897	13.897	13.54	13.54	13.54	13.54	13.54	13.54	13.54	12.162	12.162	12.162	12.383	12.162	12.162	12.162	12.162	12.162	12.162	12.162	12.162	11.941	11.941	11.941	11.498	11.056	11.056	11.056	11.056	11.056	11.056	11.056	11.056	10.835	10.614	10.614	8.573	7.995	7.774	7.553	7.553	7.332
YJL036W	6.415	6.415	6.415	6.415	5.837	5.837	5.837	5.837	5.837	5.479	5.479	5.479	5.479	5.479	5.479	5.479	5.479	5.479	5.479	5.479	5.479	5.479	5.479	3.881	2.366	2.366	1.294	1.294	1.294	1.294	1.294	0.936	0.936	0.936	0.715	0.357	0.357	0.357	0.357	0.357	0.357	0.357	0.357	0.357	0.357	0.357	0.357	0.357	0.357
YBL017C	0.221	0.221	0.221	0.221	0.221	0.221	0.221	0.221	0.221	0.221	0.221	0.221	0.221	0.221	0.221	0.221	0.442	0.442	0.442	0.442	0.442	0.442	0.442	0.442	0.442	0.442	0.442	0.442	0.442	0.442	0.442	0.442	0.442	0.442	0.799	0.799	0.799	0.799	0.799	0.799	1.157	1.157	1.157	1.157	1.157	1.514	1.514	1.514	1.514
YMR130W	10.498	10.498	10.498	11.213	11.213	11.213	11.213	11.434	11.434	11.791	12.012	12.012	12.012	12.012	12.012	12.012	12.012	12.012	12.37	12.37	12.37	12.37	12.37	12.37	12.37	12.149	12.149	12.149	12.149	12.149	12.948	12.948	12.948	13.306	13.663	13.663	13.663	13.663	13.663	13.663	13.663	13.884	13.884	13.884	14.105	14.105	14.105	14.105	14.326
YGL211W	5.018	5.018	4.66	4.66	4.66	5.103	5.103	5.103	4.524	4.524	4.303	4.66	4.66	4.66	4.66	4.66	4.66	4.66	4.66	4.66	4.66	4.66	5.239	5.46	5.46	6.396	9.562	9.562	9.562	9.562	9.562	10.94	10.94	10.94	10.94	10.94	10.94	10.94	10.94	10.94	11.161	11.161	11.518	11.518	11.518	11.518	11.739	12.097	12.097
YBL078C	10.172	11.329	11.329	11.329	11.329	11.329	11.687	11.687	11.466	10.582	10.582	10.582	10.582	10.582	10.225	10.225	10.225	10.225	10.225	10.225	10.225	10.225	10.445	10.445	10.445	10.666	10.445	10.445	10.445	10.445	10.225	10.225	10.225	10.225	10.004	10.004	9.783	9.425	9.204	9.204	9.204	9.204	9.204	9.204	9.204	8.983	8.983	8.983	8.983
YGL099W	7.196	7.553	8.132	9.015	9.015	9.015	9.015	9.015	9.015	9.236	9.236	9.236	9.236	9.594	9.594	9.594	9.594	9.594	9.594	9.594	9.594	9.594	9.594	9.594	9.594	9.594	9.594	9.594	9.594	9.373	9.373	9.373	9.373	9.373	9.373	9.373	9.373	9.373	9.373	9.373	9.373	9.373	9.373	9.373	9.373	9.373	9.373	9.373	9.73
YKL021C	7.13	7.13	7.13	7.13	7.13	6.552	6.773	6.773	6.773	6.773	6.773	6.773	6.773	6.773	7.13	7.488	7.488	7.488	7.488	7.488	7.488	7.13	6.773	6.773	7.13	7.709	7.709	7.709	7.93	7.93	7.93	7.93	7.93	7.93	8.287	9.087	9.444	10.38	10.38	10.38	10.38	10.38	10.38	10.38	10.738	10.738	10.738	10.738	10.738
YIL017C	12.168	12.168	12.168	11.947	12.305	12.305	12.305	12.305	11.947	11.947	11.947	11.947	11.947	11.589	11.589	11.589	11.589	11.81	11.81	11.453	11.453	11.453	11.453	10.38	10.38	10.38	10.38	10.023	9.802	9.802	9.802	9.802	9.444	9.444	9.444	9.444	9.444	9.444	9.444	9.444	9.444	9.444	9.444	9.444	9.444	9.444	9.223	9.002	9.002
YIL004C	2.535	2.535	2.535	2.893	2.893	2.893	2.893	2.893	2.893	2.893	2.893	2.893	2.893	2.893	3.25	3.471	3.471	3.471	3.471	3.471	3.471	3.913	4.134	4.934	4.934	5.512	5.512	5.512	5.512	5.87	6.227	6.227	6.227	6.227	6.227	6.227	6.227	6.227	6.364	6.364	6.585	6.585	6.585	6.806	6.806	6.806	6.806	6.806	7.605
YGR199W	8.762	8.762	8.983	8.983	8.983	8.983	8.983	8.983	8.983	8.983	8.762	8.184	8.541	8.541	9.477	9.835	10.413	10.413	10.413	10.413	10.413	10.413	10.413	10.056	10.413	10.413	10.413	10.413	10.413	10.413	10.413	10.413	10.413	10.413	10.413	10.413	10.413	10.413	10.634	10.634	10.634	10.634	10.634	10.634	10.634	10.277	10.277	10.277	10.277
YJL165C	10.887	10.887	11.466	11.466	13.422	13.422	13.422	13.422	13.422	13.422	13.864	14.222	14.222	14.222	14.222	14.222	14.222	14.222	14.222	14.222	14.222	14.222	14.222	14.443	14.443	14.443	14.443	14.443	14.443	14.664	14.664	14.664	14.664	14.664	14.664	14.664	14.664	14.664	14.664	14.664	14.664	14.664	14.664	14.664	14.664	14.664	14.664	14.664	14.664
YKL042W	10.719	10.719	10.719	10.719	10.719	10.719	10.719	10.719	11.076	11.076	11.076	11.076	11.076	11.076	11.076	11.076	11.076	11.076	11.076	11.076	10.855	10.855	11.076	11.076	11.076	11.076	11.076	11.076	11.076	11.076	11.076	11.076	11.076	11.076	11.076	11.076	10.498	10.498	10.498	10.498	10.14	10.498	10.498	10.498	10.498	10.498	10.498	10.277	10.277
YIL056W	0	0	0	0	0	0	0	0	0	0	0	0	0	0	0	0	0	0	0	0	0	0	0	0	0	0	0	0	0	0	0	0	0	0	0	0	0	0	0	0	0	0	0	0	0	0	0.221	0.221	0.221
YKR036C	9.321	9.321	9.321	9.321	9.321	9.321	9.542	9.542	9.542	10.12	10.12	10.12	9.899	9.899	9.899	9.678	9.678	9.457	9.236	9.236	9.236	9.236	9.236	8.216	8.216	8.437	8.658	8.658	8.658	8.658	8.658	8.658	7.638	7.638	7.995	7.28	7.28	7.28	6.923	6.923	6.923	7.144	7.364	7.364	7.364	7.806	7.806	7.806	7.806
YNL121C	5.785	5.785	5.343	4.543	4.543	4.543	4.101	3.744	3.744	3.386	3.386	3.386	3.029	3.029	3.029	3.029	3.029	3.029	3.029	3.029	3.029	3.029	3.029	3.029	3.029	3.029	3.029	3.029	3.029	3.029	3.029	3.029	3.029	3.029	3.029	3.029	3.029	3.029	3.029	2.314	2.45	2.45	2.45	2.45	2.45	1.872	1.872	1.872	1.872
YOR069W	3.25	3.25	3.471	3.471	3.471	3.471	3.471	3.471	3.471	3.471	3.471	3.471	3.25	3.25	3.25	3.25	3.471	3.913	4.492	4.492	5.428	6.09	6.09	6.09	6.09	6.09	6.09	5.954	5.954	6.89	6.89	6.89	7.247	7.247	7.247	7.247	7.247	7.247	7.247	7.247	7.247	7.247	7.247	7.247	7.247	7.247	7.247	7.247	6.89
YOR150W	0.884	0.884	1.242	1.82	1.82	1.82	1.82	1.82	1.82	1.82	1.82	1.82	1.82	1.82	1.82	1.82	1.82	1.82	1.82	1.82	1.82	1.82	1.82	1.599	1.599	1.956	1.956	1.956	1.956	1.956	1.956	1.956	1.956	1.956	1.956	1.956	1.956	1.956	1.956	1.736	2.093	2.093	2.093	2.093	2.808	2.808	2.808	2.808	2.808
YNR009W	7.689	7.689	7.689	7.689	7.689	7.689	7.689	7.689	7.689	7.689	7.689	7.689	7.468	7.468	7.468	7.468	7.111	7.111	7.111	7.111	7.111	7.111	7.111	7.111	7.111	7.111	7.111	7.111	7.111	7.111	7.111	7.111	6.753	6.532	6.311	6.09	6.09	6.09	6.09	6.09	6.09	6.09	6.09	5.87	5.87	5.87	5.87	5.87	5.87
YFL029C	11.791	11.791	10.992	10.992	10.992	10.992	10.771	8.814	7.657	7.436	7.436	7.436	7.436	7.793	7.793	8.014	8.014	8.014	8.014	8.236	8.236	8.236	8.236	8.236	8.236	8.457	7.878	8.099	8.32	8.32	8.32	7.605	7.247	6.89	6.89	6.89	6.753	6.753	6.753	6.753	5.954	5.954	5.954	5.954	5.596	5.596	5.596	5.596	5.596
YNL311C	8.352	8.352	8.573	9.015	9.015	9.015	9.236	9.457	9.457	9.678	9.1	9.1	9.1	9.1	9.321	9.321	9.542	9.542	9.542	9.542	9.542	9.542	10.92	10.92	10.92	10.92	10.92	10.92	10.92	10.92	10.92	10.92	10.92	10.92	10.92	10.92	10.92	10.92	10.92	10.92	10.92	10.92	10.92	10.92	10.92	10.205	9.763	9.763	9.763
YDR457W	6.838	6.838	7.059	7.059	7.059	7.059	7.059	7.059	7.059	7.059	7.059	7.859	7.859	7.859	7.859	7.859	7.859	8.658	9.594	9.594	9.594	9.594	9.594	9.594	9.594	9.594	9.594	9.815	9.815	10.172	10.172	10.172	10.172	10.172	10.172	10.751	10.751	11.108	11.108	11.687	11.687	11.687	11.687	11.908	11.908	11.908	11.908	11.908	11.908
YMR177W	6.396	6.396	6.396	6.396	6.396	6.396	6.753	6.753	6.753	6.753	6.753	6.753	6.753	6.753	6.753	6.753	6.396	6.396	6.753	6.753	6.753	6.753	6.753	7.111	7.111	7.111	7.111	7.111	7.111	7.111	7.111	7.111	6.89	6.448	6.09	6.09	6.09	6.09	6.09	6.09	6.09	6.09	6.09	6.09	6.09	6.09	6.311	6.311	6.311
YGR245C	13.728	13.728	13.728	13.507	13.507	13.507	13.286	12.928	12.928	12.928	13.286	13.286	13.286	13.286	13.286	13.286	13.286	13.286	13.286	13.286	13.286	13.286	13.286	13.286	13.286	13.286	13.286	13.286	13.286	13.286	13.286	13.286	12.623	12.265	12.265	12.265	12.265	12.265	12.265	11.55	11.55	11.55	11.55	11.55	11.55	11.108	11.108	10.225	10.225
YKL013C	4.186	4.186	4.186	4.186	4.186	4.186	4.186	4.186	4.186	4.186	4.407	4.407	4.407	4.407	4.407	4.271	4.271	4.271	3.913	3.913	3.913	3.913	3.913	3.913	3.913	3.913	3.913	3.913	3.913	3.913	4.134	4.355	4.934	4.934	4.934	5.512	5.512	6.09	6.09	6.09	6.311	6.89	6.89	6.89	6.89	6.89	7.111	7.111	7.111
YHR177W	1.872	2.093	2.093	1.736	1.736	1.736	1.736	1.736	1.736	1.736	1.736	1.736	1.736	1.736	1.736	1.736	1.736	1.736	2.314	2.314	2.314	2.314	2.314	2.314	2.314	2.314	2.314	2.314	2.314	2.314	2.535	2.535	2.535	2.535	2.535	2.535	2.535	2.535	2.535	2.535	2.893	2.893	2.893	2.893	2.893	2.893	2.893	2.671	2.671
YDL132W	19.207	19.207	19.207	19.207	19.207	19.207	19.207	19.207	19.207	19.207	18.986	19.207	19.207	19.207	19.565	19.565	19.565	19.565	19.565	19.565	19.565	19.565	19.786	19.786	19.207	19.207	19.428	19.649	19.87	19.87	19.649	19.649	19.649	19.428	19.071	19.071	19.513	19.513	19.513	19.513	19.513	19.513	19.513	19.513	19.513	19.513	19.513	19.292	19.292
YEL012W	2.041	2.041	2.041	2.041	2.041	2.041	2.041	2.041	1.82	1.82	1.82	1.82	1.82	1.82	1.82	1.82	1.82	2.041	2.041	2.041	2.041	2.041	2.041	2.041	2.041	2.398	3.198	3.998	4.355	4.576	4.797	4.797	4.797	4.797	5.018	5.018	5.239	5.239	5.46	5.46	5.46	5.46	5.46	5.46	5.46	5.46	5.46	5.46	5.46
YIL104C	1.956	1.956	1.956	2.178	2.178	1.82	2.262	2.483	3.503	3.503	3.503	3.503	3.503	3.503	3.503	3.503	3.503	5.154	6.532	6.532	6.753	6.753	6.753	6.753	6.753	6.753	6.753	6.753	6.753	6.753	6.753	6.974	7.91	7.91	8.132	9.152	9.152	9.152	9.152	9.152	9.509	9.509	9.509	9.867	9.867	9.867	9.867	9.867	9.867
YOL120C	1.242	1.242	1.599	2.398	2.398	2.398	2.398	2.398	2.398	2.398	2.398	2.398	2.398	2.398	2.398	2.398	2.398	2.398	2.398	2.398	2.398	2.398	2.398	2.398	2.398	2.398	2.398	2.398	2.398	2.398	2.398	2.398	3.114	3.114	3.114	3.114	3.114	3.114	3.114	3.114	3.114	3.114	3.114	3.114	3.471	3.471	3.471	3.471	3.471
YDL194W	10.056	10.719	10.719	10.719	10.94	12.539	12.539	12.539	12.896	12.896	12.896	13.117	14.411	14.852	14.852	14.852	14.852	14.852	14.852	14.852	14.852	14.852	14.852	14.852	14.852	14.852	14.852	14.632	14.852	14.852	15.431	15.652	15.652	15.652	15.652	15.652	16.23	16.23	16.23	16.23	16.23	16.23	16.23	16.451	16.451	16.451	16.451	16.451	16.451
YDR427W	4.881	4.881	4.881	4.881	4.881	4.881	4.881	4.881	4.881	5.902	6.26	6.26	6.26	6.26	6.26	6.26	6.26	6.26	6.26	6.26	6.26	6.617	6.617	6.617	6.838	6.838	6.838	6.838	6.838	6.838	6.838	6.838	6.838	6.838	6.838	6.838	6.838	6.838	6.838	6.838	6.838	6.838	7.417	7.995	7.995	7.995	7.995	7.995	7.995
YOR201C	7.553	7.553	7.553	7.553	7.553	7.553	7.553	7.553	7.553	7.553	7.553	7.553	7.553	7.332	7.332	7.332	7.332	7.332	7.332	7.332	7.332	7.332	7.332	7.332	7.332	7.332	7.332	7.332	7.332	7.332	7.332	7.332	7.774	7.995	8.573	8.794	9.015	9.015	9.236	9.236	9.236	9.236	9.236	9.236	9.236	9.236	9.236	9.236	9.015
YGL231C	3.198	3.198	2.841	2.178	1.956	1.736	1.736	1.736	1.736	2.093	2.314	2.314	2.314	2.314	2.314	2.314	2.314	1.956	1.956	1.956	1.956	1.956	1.956	1.956	1.956	1.956	2.314	3.029	3.029	3.029	3.029	3.029	3.25	3.25	3.471	3.471	3.829	3.829	3.829	3.25	3.029	3.029	3.029	3.029	3.029	3.029	3.25	3.829	4.271
YKR024C	4.764	4.764	2.45	1.736	1.736	1.736	2.178	2.535	2.535	2.535	2.535	3.829	4.186	4.186	4.186	4.186	4.186	4.186	4.543	4.764	4.764	4.764	4.764	5.122	4.764	4.986	5.343	5.7	5.7	5.921	5.921	5.921	6.143	6.143	6.364	6.364	6.364	6.364	6.364	6.364	6.364	6.364	6.364	6.364	6.364	6.364	6.364	6.364	6.364
YIL083C	3.198	3.198	3.198	3.198	3.198	3.198	3.198	3.198	3.198	3.198	3.198	3.198	3.198	3.198	3.198	3.198	3.419	3.419	3.419	3.419	3.062	3.062	2.841	2.841	2.841	2.841	2.841	2.841	2.841	2.841	2.841	2.704	2.704	3.062	3.503	3.503	3.503	3.503	3.503	3.503	3.503	3.503	3.503	3.503	3.503	3.503	3.283	3.283	3.283
YGR007W	10.855	10.855	10.855	10.855	10.413	10.413	10.634	10.498	10.498	10.498	10.498	10.719	10.719	10.719	10.719	10.719	10.361	10.14	10.361	10.361	10.361	10.719	10.498	10.498	11.076	10.361	10.361	10.361	11.382	12.539	12.539	12.539	12.759	13.117	13.117	13.117	13.117	13.117	13.338	13.338	13.117	13.117	13.117	13.117	13.117	13.117	13.117	13.117	13.117
YCR083W	10.309	10.309	9.867	9.289	9.289	8.931	8.931	8.931	8.931	8.931	8.931	8.931	8.931	8.71	8.71	9.152	9.152	9.152	9.152	8.931	7.468	7.027	5.512	5.512	5.512	5.87	5.87	5.87	5.87	5.87	5.87	5.87	5.512	5.154	5.154	5.154	5.512	5.512	5.512	5.512	5.733	5.733	5.375	5.375	5.733	5.154	5.733	5.733	6.175
YJL121C	0.357	0.357	0.357	0.357	0.357	0.357	0.357	0.357	0.357	0.357	0.357	0.357	0.357	0.357	0.579	0.579	0.579	0.579	0.579	0.579	0.579	0.579	0.579	0.579	0.579	0.579	0.936	0.936	0.936	0.936	0.936	0.936	0.936	0.936	0.936	0.936	0.936	0.936	0.936	0.936	0.936	0.936	0.936	0.936	0.936	0.936	0.936	1.651	1.872
YOL101C	2.893	2.893	2.893	2.893	3.25	3.25	3.25	3.25	3.25	3.607	3.607	3.607	3.607	3.607	3.607	3.607	3.607	3.829	4.628	4.628	4.628	4.628	4.628	4.628	4.628	4.849	5.207	5.207	5.207	5.207	5.207	5.207	5.207	5.207	5.207	5.207	5.207	5.207	5.207	5.207	5.207	5.207	5.207	5.207	5.207	5.207	5.207	5.207	5.207
YHR162W	8.236	8.236	8.236	8.236	8.014	8.014	8.014	8.014	8.014	8.014	8.014	8.014	8.014	8.014	8.014	8.014	8.014	7.572	7.572	7.93	7.93	7.93	7.93	7.93	7.93	7.93	7.93	7.93	7.93	7.93	7.93	7.709	7.13	7.13	7.13	7.13	6.91	6.552	6.552	6.552	6.552	6.552	6.552	6.552	6.552	6.552	6.552	6.552	6.552
YBL022C	10.53	10.53	10.172	10.172	8.794	8.794	8.879	8.437	8.794	8.794	9.73	9.73	10.088	10.088	10.088	10.088	10.088	10.088	10.088	10.088	10.088	10.088	11.466	11.466	11.466	11.466	11.687	11.687	11.687	11.687	12.486	12.181	11.96	11.96	11.96	11.96	11.96	11.96	11.96	12.181	11.024	11.024	11.024	11.024	10.666	10.445	10.887	10.887	10.887
YLR090W	10.634	10.855	10.855	10.855	10.855	10.855	10.855	10.855	10.855	10.855	10.855	10.855	10.855	10.498	10.498	10.277	10.277	10.277	10.277	10.277	10.277	10.277	9.919	9.698	8.541	8.541	8.541	8.541	8.762	8.762	8.762	8.762	8.762	8.762	8.762	8.762	8.762	8.762	8.762	7.826	7.826	7.826	7.826	7.247	7.247	6.89	6.09	6.09	6.09
YNL173C	3.419	3.419	3.419	3.419	3.419	3.198	2.535	2.535	2.535	2.535	2.535	2.535	2.893	2.893	2.893	2.893	2.893	2.893	2.893	2.893	2.671	2.535	2.535	2.535	2.756	2.756	2.756	2.756	2.756	1.956	1.736	1.736	1.736	1.736	1.736	1.378	1.378	2.45	2.893	2.893	2.893	2.893	2.893	2.756	2.756	2.756	3.114	3.114	3.114
YLR182W	8.099	7.742	7.742	7.742	7.963	8.32	8.099	8.678	8.678	8.678	8.678	8.899	8.899	8.899	8.899	8.899	8.899	8.899	8.899	8.899	8.899	8.899	8.899	8.899	8.899	8.899	8.899	9.256	9.256	9.256	9.256	9.256	9.256	9.035	9.035	9.035	9.035	9.256	9.477	9.477	9.477	9.477	9.477	9.477	9.12	9.12	9.12	9.12	9.12
YKR044W	10.056	10.056	10.056	10.413	10.413	10.413	10.413	10.634	11.434	11.434	11.434	11.434	11.655	12.233	12.454	12.675	12.675	13.033	13.033	13.254	13.033	13.033	13.254	13.254	13.254	13.254	13.254	13.254	13.254	13.254	13.254	13.254	13.254	13.254	13.254	13.254	13.033	13.033	13.033	13.033	13.033	13.033	13.033	13.033	13.033	13.033	13.033	13.033	13.033
YML108W	6.143	6.143	6.143	6.143	6.143	5.921	5.921	5.921	5.921	5.921	5.921	6.143	6.143	6.143	6.143	6.143	6.143	5.785	5.785	5.921	5.921	7.3	7.3	7.3	7.3	7.521	7.521	7.742	7.742	7.742	7.742	7.742	7.742	7.742	7.742	7.742	7.742	7.742	7.742	8.457	8.457	8.457	8.814	8.814	8.814	8.814	8.814	8.814	8.814
YHR204W	0.221	0.221	0.221	0.221	0.221	0.221	0.221	0.221	0.221	0.221	0.221	0.221	0.221	0.221	0.221	0.579	0.579	0.579	0.579	0.579	0.579	0.579	0.579	0.579	0.579	0.579	0.579	0.579	0.579	0.579	0.579	0.579	0.579	0.579	0.579	0.579	0.357	0.357	0.357	0.357	0.357	0.357	0.357	0.357	0.357	0.357	0.357	0.357	0.357
YML109W	0.936	0.936	0.936	0.936	0.936	0.936	0.936	0.936	0.936	0.936	0.936	0.936	0.936	0.936	0.936	0.936	0.936	0.936	0.936	0.936	0.936	1.157	1.157	1.157	1.157	1.157	1.514	1.514	1.514	1.514	1.514	1.514	1.514	1.736	1.736	1.736	1.736	1.736	1.736	1.736	2.093	2.671	2.671	2.671	2.893	3.334	3.334	3.334	3.334
YBL079W	6.636	6.636	6.636	6.636	6.415	6.415	5.616	5.616	5.616	5.258	5.479	5.479	5.122	5.122	5.122	5.122	5.122	5.122	5.122	5.122	5.122	5.122	4.764	4.764	4.764	4.407	4.05	4.05	4.05	4.05	3.829	3.829	3.829	3.829	3.829	3.471	3.471	3.471	3.25	3.25	3.25	3.25	3.25	3.25	2.893	2.314	2.093	2.093	2.093
YJL003W	6.175	6.175	6.175	6.175	6.175	6.175	6.175	5.954	5.954	5.596	5.596	5.596	5.596	5.596	5.596	5.375	5.375	5.154	4.934	4.934	4.934	4.934	4.934	5.291	5.291	5.87	6.09	6.311	6.532	6.532	6.753	6.753	6.753	6.753	6.753	6.753	6.753	6.753	6.311	6.532	6.532	6.532	6.89	6.89	6.89	6.89	6.89	6.89	6.89
YJR123W	0	0	0	0	0	0	0	0	0	0	0	0	0	0	0	0	0	0	0	0	0	0	0	0	0	0	0	0	0	0	0	0	0	0	0	0	0	0	0	0	0	0	0	0	0	0	0	0	0
YDR158W	9.068	9.068	9.068	9.068	9.068	9.068	9.068	9.068	9.068	8.71	8.71	8.489	8.71	8.489	8.489	8.489	8.489	8.489	8.489	8.489	8.489	8.268	8.268	8.268	8.268	8.268	8.268	8.268	7.826	7.826	7.826	7.826	8.405	9.068	9.068	9.068	9.068	8.71	8.71	8.352	8.132	7.196	7.196	7.196	7.196	6.923	7.144	7.144	7.144
YBL021C	11.57	11.57	11.57	11.57	11.57	11.57	11.57	12.012	12.591	14.105	14.105	14.105	14.105	14.105	14.105	14.105	14.105	14.105	14.105	14.105	14.326	14.326	14.326	14.326	14.326	14.326	14.326	14.326	14.326	14.326	14.326	14.547	14.547	14.547	14.547	14.768	14.768	14.768	15.126	15.126	15.126	15.126	14.905	14.905	14.905	14.905	14.905	15.126	15.126
YMR031C	15.841	15.841	15.841	15.841	15.841	15.841	15.841	15.483	15.483	15.483	15.483	15.483	15.483	15.483	15.483	15.483	15.483	15.483	15.483	15.483	15.483	15.262	15.262	15.262	15.262	15.262	15.262	15.041	14.684	14.684	14.684	14.684	14.463	14.463	14.463	14.463	13.663	12.948	12.948	12.948	12.948	13.306	12.948	12.948	12.948	12.948	12.506	12.285	12.285
YPL030W	2.587	2.587	2.587	2.587	2.587	2.587	2.587	2.587	2.587	2.366	2.366	2.366	2.366	2.366	2.366	2.366	2.366	2.366	2.366	2.366	2.366	2.366	2.366	2.366	2.366	2.366	2.366	2.366	2.366	2.366	2.366	2.366	2.366	2.366	2.366	2.366	2.366	2.366	2.009	2.009	2.009	2.009	2.009	2.009	2.009	2.009	2.009	2.009	2.009
YPL109C	12.759	12.759	12.759	12.759	12.759	12.759	12.759	12.759	12.759	12.759	12.759	12.759	12.759	12.759	12.759	12.759	12.759	12.759	12.759	12.623	12.623	12.402	12.402	12.181	12.181	12.181	11.466	11.245	10.666	10.666	11.024	11.602	11.382	11.382	10.803	10.445	10.666	10.666	10.666	10.666	10.666	10.666	10.088	7.553	6.89	7.111	7.111	7.247	7.247
YOR174W	9.321	9.321	9.321	9.321	9.321	9.321	9.321	9.321	8.963	8.963	8.963	8.606	8.164	6.344	5.902	5.545	5.545	5.545	5.545	5.324	5.324	5.324	5.766	5.766	5.766	5.987	5.987	5.766	5.766	5.324	3.503	3.503	3.503	3.503	3.146	3.146	3.146	3.146	3.146	3.146	2.925	3.367	3.367	3.367	3.367	3.367	3.367	3.367	3.588
YKL099C	14.937	14.937	14.937	14.937	15.158	15.158	15.158	15.379	15.379	16.399	16.399	16.399	16.399	16.399	16.757	16.757	16.757	16.757	16.757	16.757	16.757	16.757	16.757	16.757	16.757	16.757	16.757	16.536	16.536	16.893	16.893	17.472	17.472	17.472	17.472	17.472	17.472	17.472	17.472	17.472	17.472	17.472	17.472	17.472	17.472	17.608	17.608	17.387	17.387
YGR281W	8.184	8.184	8.184	8.405	8.405	8.405	8.405	8.405	8.405	8.405	8.405	8.405	8.405	8.405	8.405	8.405	8.405	8.405	8.405	8.405	8.983	9.919	9.919	9.919	9.919	9.919	9.919	9.919	9.919	9.919	9.919	9.919	9.919	9.919	9.919	9.919	9.919	9.919	9.698	9.698	9.698	9.698	9.698	9.698	9.698	9.698	9.698	9.341	9.341
YDR368W	4.576	5.154	5.154	5.154	5.154	4.934	4.934	4.934	4.934	4.934	4.713	4.713	4.492	4.492	4.849	4.849	4.849	5.207	5.428	6.006	6.006	6.006	6.006	6.585	6.585	6.585	6.585	6.227	6.227	6.227	6.227	6.227	6.585	6.585	6.585	6.585	6.364	6.364	6.364	6.585	6.806	6.806	6.806	6.806	6.806	6.806	6.806	6.806	6.806
YGR180C	4.797	4.576	4.355	4.355	4.355	4.134	4.134	4.134	3.913	3.913	3.913	3.913	3.913	3.913	3.913	3.913	3.913	3.913	3.692	3.692	3.692	3.692	3.692	3.692	3.334	3.334	3.334	3.334	3.334	2.977	2.756	2.756	2.977	3.198	3.198	3.198	3.555	4.134	4.134	4.134	4.134	4.134	4.134	4.134	4.134	4.134	2.977	2.977	2.977
YKR082W	8.352	8.352	8.352	8.352	8.352	8.352	7.995	7.995	7.995	7.995	7.995	7.995	7.995	7.995	7.995	7.995	7.995	7.995	7.995	7.995	7.995	7.417	7.417	7.059	7.059	7.059	7.059	7.417	7.417	7.774	7.774	7.774	7.774	7.774	7.774	7.774	7.553	7.553	7.689	7.689	7.689	7.689	7.689	7.689	7.689	7.689	7.689	7.689	7.689
YAR003W	8.099	8.099	8.099	8.099	8.099	8.32	8.678	8.678	8.678	8.678	8.678	8.678	8.457	8.457	9.477	9.835	9.835	9.835	10.056	10.277	10.498	10.498	12.233	12.233	12.454	12.675	12.896	12.896	12.896	12.896	12.539	12.539	13.254	13.254	13.254	13.254	13.254	13.254	13.254	13.254	13.254	13.254	13.254	13.254	13.254	13.254	13.254	13.254	13.254
YKL156W	7.689	7.689	7.689	7.689	7.689	7.689	7.689	7.689	8.268	8.268	8.268	8.268	8.268	8.268	8.268	8.268	8.268	7.91	7.91	7.91	7.553	8.047	8.047	8.047	8.847	8.847	9.204	9.204	9.204	9.204	9.425	9.425	9.425	9.425	9.425	9.425	9.425	9.425	9.425	9.425	9.204	9.204	9.204	8.047	8.047	8.047	8.047	8.047	8.047
YGL227W	4.713	4.849	4.849	6.942	6.942	6.721	6.721	6.721	6.5	6.5	6.5	6.5	6.5	6.5	6.5	6.5	6.5	7.384	7.605	7.826	8.762	8.762	8.762	8.762	8.762	8.762	8.762	8.762	8.762	8.762	8.899	9.341	9.341	9.919	10.855	16.367	16.367	16.367	16.588	16.588	16.588	16.588	16.588	16.588	16.367	16.367	16.588	16.588	16.809
YDL078C	1.294	1.294	1.294	1.294	1.294	1.294	1.294	1.294	1.514	2.093	2.093	2.093	2.093	2.093	2.093	2.093	2.093	2.093	2.093	2.093	2.093	2.093	2.093	2.093	2.093	2.093	2.093	2.093	2.093	2.093	2.093	2.093	2.45	2.45	2.808	3.029	3.029	3.029	3.029	3.029	3.029	3.029	3.386	3.386	3.386	3.386	3.386	3.744	3.744
YDL161W	8.352	8.132	8.132	8.132	8.132	8.132	8.132	8.132	8.132	8.132	8.132	7.91	7.91	7.91	7.553	7.553	7.553	7.553	7.553	7.553	7.553	7.553	7.553	7.553	7.553	7.553	7.553	7.332	7.332	7.332	7.332	6.974	6.974	6.974	6.617	6.617	6.617	6.617	6.617	6.617	6.617	6.396	6.396	6.175	6.175	5.596	5.596	5.596	5.596
YCR097W	5.954	6.311	7.247	7.247	7.247	7.247	7.247	7.247	7.247	7.247	7.247	7.247	7.247	7.247	7.247	7.247	7.247	7.247	7.247	6.89	7.111	7.111	7.111	7.111	7.332	7.553	7.553	7.553	7.553	7.553	7.553	7.553	6.974	7.196	6.838	6.838	7.059	7.059	7.059	6.481	6.481	6.702	6.702	6.702	6.702	6.702	6.702	6.344	6.344
YMR016C	0.357	0.357	0.357	0.357	0.357	0.357	0.357	0.357	0.357	0.357	0.357	0.357	0.357	0.357	0.357	0.357	0.357	0.357	0.357	0.357	0.357	0.357	0.357	0.357	0.357	0.357	0.357	0.357	0.357	0.357	0.357	0.357	0.357	0.357	0.357	0.357	0.357	0.357	0.357	0.357	0.357	0.357	0.357	0.357	0.357	0.357	0.357	0.357	0.357
YCR065W	3.198	3.198	3.198	2.841	2.841	2.841	2.841	2.841	2.841	2.841	2.841	2.841	2.841	2.841	2.841	2.483	2.262	2.262	2.262	2.041	2.041	2.041	2.041	2.041	2.041	2.041	2.041	2.041	2.041	2.041	2.041	2.041	2.178	2.178	2.178	2.178	2.619	2.619	2.619	2.619	2.619	2.398	2.398	2.398	2.398	2.178	2.178	2.178	2.178
YDL045C	8.678	8.678	8.678	8.099	8.099	7.742	7.742	7.742	7.742	6.585	6.721	6.721	6.721	6.721	6.721	6.721	6.721	6.364	6.364	6.721	6.721	6.721	6.721	6.721	6.279	5.122	4.68	4.901	4.901	4.901	4.901	4.901	4.901	4.901	4.901	4.901	5.258	5.258	5.258	4.901	4.543	4.322	4.322	4.322	4.322	4.322	4.322	4.322	4.322
YGR155W	5.239	5.239	5.103	5.103	5.103	5.103	5.103	5.103	5.103	5.103	5.103	5.103	5.103	5.103	5.103	4.66	4.439	4.439	4.439	4.439	4.439	4.439	4.439	4.439	4.439	4.439	4.439	4.218	3.998	3.998	3.998	3.998	3.998	3.998	3.998	3.998	3.998	3.998	3.998	3.998	3.998	3.998	3.64	3.64	3.419	3.419	3.419	2.841	2.841
YER060W	5.616	5.616	5.616	5.616	5.616	5.616	4.901	4.901	4.901	4.901	4.901	4.901	5.258	5.616	5.616	5.616	5.616	5.616	5.616	5.616	5.616	5.616	5.616	5.837	5.837	5.837	5.837	5.837	5.479	5.479	5.122	5.616	5.616	5.616	5.616	5.258	5.258	5.258	5.258	5.258	5.258	5.258	5.258	5.258	5.258	5.258	4.901	4.901	4.543
YLR243W	3.776	3.776	3.776	2.262	2.619	2.619	2.619	2.619	2.619	2.398	2.398	2.398	2.398	2.398	2.398	2.178	2.178	2.178	2.398	2.619	3.062	3.062	3.062	3.062	3.283	3.283	3.64	3.64	3.64	3.64	3.64	3.64	3.283	4.713	4.934	4.934	4.934	4.934	4.934	4.934	4.934	4.934	4.934	4.934	4.934	4.934	4.934	4.934	5.291
YHR196W	16.282	16.282	16.503	16.503	16.503	16.503	16.503	17.082	17.082	18.239	18.239	18.239	18.239	18.239	18.46	18.46	18.46	18.46	18.46	18.46	18.46	18.46	18.46	18.817	18.817	18.817	18.817	18.817	18.817	18.817	18.817	19.038	19.038	19.038	19.038	19.038	19.038	19.038	19.038	19.038	19.038	19.038	19.038	19.038	19.038	19.038	19.038	19.038	19.038
YCR063W	3.692	3.334	3.334	3.334	3.334	2.977	2.977	2.977	2.977	2.977	2.977	2.756	2.756	2.756	2.756	2.756	2.756	2.756	2.398	2.398	2.041	1.683	1.683	1.683	2.041	2.041	2.041	2.398	2.178	2.178	2.178	1.82	1.82	1.82	1.82	1.82	1.82	1.599	1.378	1.378	1.378	1.82	2.041	2.262	2.262	2.262	2.262	2.262	2.262
YLL032C	12.285	12.285	12.285	12.285	12.285	12.506	12.506	12.506	12.506	12.506	12.506	12.727	12.727	12.727	12.727	12.727	12.727	12.727	12.727	12.727	12.727	12.727	12.727	12.727	12.727	12.727	12.727	12.506	12.506	12.727	12.727	12.727	12.727	12.727	12.727	12.727	12.727	12.727	12.012	12.012	12.012	11.434	11.434	10.855	10.498	10.498	10.498	10.498	10.277
YHR198C	8.489	7.774	7.774	6.974	6.974	6.974	6.753	6.753	8.132	8.132	8.132	8.132	8.132	8.132	8.132	8.132	7.553	7.553	7.553	9.646	9.646	9.646	9.646	9.646	9.646	9.289	9.289	9.73	9.73	9.73	9.73	9.73	9.73	9.73	9.73	9.73	9.951	10.172	9.951	10.172	9.951	9.951	9.951	9.73	9.373	9.015	9.015	8.658	8.658
YLR189C	4.901	4.901	4.901	4.901	4.901	4.901	4.68	4.68	4.68	4.68	4.68	5.037	4.68	4.68	4.68	4.322	3.965	3.965	2.893	2.45	1.872	1.872	1.872	2.093	2.093	2.093	2.314	2.314	2.314	2.093	2.093	2.093	2.093	2.093	2.093	2.093	2.093	2.093	2.093	2.093	2.45	2.45	2.45	2.808	2.808	2.808	2.808	2.45	2.45
YGR264C	5.258	5.258	5.479	5.479	5.479	5.479	5.479	5.479	5.479	5.479	5.479	5.479	5.479	5.479	5.479	5.479	5.479	5.479	5.479	5.479	5.479	5.479	5.479	5.479	5.479	5.479	5.479	5.479	5.479	5.479	5.479	5.479	5.479	5.479	5.479	5.479	5.479	5.479	5.479	5.479	5.479	4.901	4.901	4.901	4.68	4.68	4.68	4.68	4.68
YDR348C	15.568	14.989	14.989	14.989	14.989	14.989	14.411	14.411	14.411	14.411	14.411	11.213	6.532	6.532	6.175	6.175	6.175	6.175	5.954	5.954	5.954	6.175	6.175	6.532	5.954	6.669	6.669	6.669	6.669	6.669	6.669	6.669	6.669	6.669	6.89	6.669	6.669	6.669	6.669	6.669	5.785	5.785	5.785	5.785	5.785	5.785	5.785	5.785	5.785
YBR177C	1.242	1.242	1.242	1.242	1.242	0.663	0.799	0.799	0.799	0.799	0.799	0.799	0.799	1.02	1.02	1.599	1.599	1.599	1.599	1.599	1.82	1.82	1.82	1.82	1.82	2.041	2.704	2.925	3.367	3.367	3.367	3.724	4.303	4.303	4.303	5.018	5.239	5.239	5.817	6.753	6.753	6.753	6.753	6.753	6.974	6.974	6.974	7.332	7.332
YDR418W	1.462	1.462	1.462	1.462	1.462	1.462	1.462	1.462	1.462	1.462	1.82	1.82	2.178	2.178	2.178	2.178	2.178	2.178	2.398	2.535	2.535	2.535	2.535	2.535	2.535	2.535	2.893	4.186	4.186	4.186	4.186	4.186	4.764	4.764	4.764	4.764	4.764	4.764	4.764	4.764	5.343	5.343	5.7	5.7	5.7	5.7	5.7	5.7	5.7
YML031W	7.417	7.417	7.417	7.417	7.638	7.638	8.352	8.352	8.573	8.573	8.352	8.352	8.352	8.489	8.489	8.931	9.068	9.068	9.068	9.068	9.068	8.847	8.847	8.71	9.289	10.088	10.088	10.088	10.088	10.088	10.088	10.088	10.088	10.088	10.088	10.088	10.088	10.088	10.088	10.088	10.088	10.088	10.088	10.088	9.646	9.425	9.425	9.068	9.289
YLR115W	1.378	1.378	1.378	1.736	2.398	2.398	2.398	2.619	2.619	2.619	2.619	2.619	3.062	3.062	3.062	3.283	3.64	3.64	3.64	3.64	3.998	4.218	4.218	4.218	4.218	4.218	4.218	4.218	4.218	4.218	4.576	4.576	4.576	4.576	5.018	5.018	5.018	5.375	5.817	5.817	6.396	6.396	6.396	7.689	7.689	7.689	7.91	7.91	7.91
YOR304W	3.114	4.407	5.428	5.649	5.649	5.649	5.649	5.649	5.291	5.733	6.09	6.09	6.09	6.532	7.111	7.111	7.111	7.111	7.91	7.91	7.91	7.91	7.91	8.132	8.132	8.132	8.132	8.794	8.794	8.794	8.794	8.794	8.794	8.794	8.794	8.794	8.794	9.373	9.373	9.373	9.373	9.373	9.373	9.373	9.373	9.152	9.152	9.152	9.152
YDL127W	1.599	1.599	1.599	1.599	1.599	1.599	1.599	1.599	1.599	1.599	1.599	1.599	1.599	1.599	1.599	1.599	1.599	1.599	1.599	1.599	1.599	1.599	1.599	1.599	1.599	1.242	1.242	1.02	1.02	1.02	1.02	1.02	1.02	1.02	0.799	0	0	0	0	0	0	0	0	0	0	0	0	0	0
YDR338C	6.175	6.175	6.175	6.175	5.375	5.375	5.154	5.154	5.154	5.154	5.154	4.934	4.934	4.934	5.291	5.291	5.291	5.291	5.291	5.291	5.291	5.649	5.649	5.649	5.649	5.649	5.649	6.227	6.585	6.585	6.942	6.721	6.721	6.364	6.364	6.143	5.921	5.921	5.921	5.921	5.921	5.921	5.921	5.921	5.921	5.921	5.921	6.143	6.143
YDR091C	5.239	5.239	5.239	5.239	5.239	5.239	5.239	5.239	5.239	5.239	5.239	5.239	5.239	5.239	5.239	5.239	5.239	5.239	5.018	5.018	4.797	4.797	4.797	4.797	4.797	4.439	4.439	2.841	2.619	2.619	2.619	2.619	2.619	2.619	2.619	2.178	0.936	0.579	0.221	0.221	0.221	0.221	0	0	0	0	0	0	0
YMR072W	6.669	6.89	7.468	7.468	7.468	7.468	7.247	7.247	7.247	7.247	7.247	7.247	7.605	7.605	7.605	7.605	7.605	7.605	7.605	7.605	7.605	7.605	7.605	7.605	7.605	7.605	7.605	7.605	7.605	7.605	7.605	7.605	7.605	7.605	7.605	7.605	7.605	7.605	7.605	7.605	7.605	7.605	6.532	6.753	6.753	6.753	6.753	6.753	6.753
YOL004W	0.884	0.884	0.884	0.884	0.884	0.884	1.242	0.799	0.799	0.799	0.799	0.799	0.579	0.579	0.579	0.579	0.579	0.579	0.579	0.579	0.579	0.579	0.579	0.579	0.579	0.579	0.579	0.579	0.579	0.579	0.579	0.357	0.357	0.357	0.357	0.357	0.357	0.357	0.357	0.357	0.357	0.357	0.357	0.357	0.357	0.357	0.357	0.357	0.357
YHR032W	4.576	4.576	4.576	4.576	4.797	5.154	5.154	5.154	5.375	5.375	5.596	5.375	5.375	5.375	5.018	5.018	5.018	4.797	4.576	4.576	4.576	4.576	4.576	4.576	4.576	4.576	4.576	4.576	4.576	4.576	4.355	4.355	4.355	4.134	4.134	3.692	3.471	3.471	3.471	3.471	3.471	3.471	3.471	3.471	3.471	3.471	3.471	3.471	3.471
YHL002W	19.259	19.259	19.259	19.259	19.48	19.48	19.701	19.701	19.701	19.701	19.701	19.701	19.701	19.701	19.922	19.922	19.922	19.922	19.922	19.922	19.922	19.565	19.565	19.565	19.565	19.565	19.565	19.344	18.986	18.986	19.207	19.207	19.207	19.207	19.207	18.85	17.914	17.556	17.556	17.556	17.556	17.556	17.556	17.556	17.556	17.556	17.556	17.556	17.556
YPL075W	0.663	0.663	0.663	0.663	0.663	0.663	0.663	0.663	0.663	0.663	0.442	0.221	0.221	0.221	0.221	0.221	0.221	0.221	0.221	0.221	0.221	0.221	0.442	0.442	0.442	0.663	0.663	0.663	0.663	0.663	0.663	0.884	0.884	0.884	0.884	0.884	0.884	0.884	0.884	0.884	0.884	0.663	0.663	0.663	0.663	0.663	0.663	0.663	0.884
YMR021C	4.492	4.492	4.492	4.492	4.492	4.492	4.713	4.713	4.713	4.713	4.713	4.713	4.934	5.596	5.596	5.596	6.89	8.047	8.047	8.047	8.047	7.826	7.826	7.826	7.826	7.826	8.047	8.047	8.047	8.268	8.489	8.489	8.489	8.489	8.489	8.489	8.489	8.489	9.152	9.152	9.152	9.152	9.152	9.152	9.152	9.152	9.152	9.152	9.152
YPR175W	13.37	13.37	12.707	13.149	13.149	13.149	13.507	13.507	13.507	13.864	13.864	13.864	13.864	13.864	14.222	14.222	14.222	14.579	14.579	14.579	14.579	14.579	14.579	14.579	14.579	14.579	14.579	14.579	14.579	14.579	14.579	14.579	14.001	14.001	14.001	14.358	14.358	14.358	14.358	14.358	14.358	14.358	14.358	14.358	14.358	14.358	14.358	14.358	14.358
YKL112W	0.357	0.357	0.357	0.357	0.357	0.357	0.357	0.357	0.357	0.357	0.357	0.357	0.357	0.357	0.357	0.357	0.357	0.357	0.357	0.357	0.357	0.357	0.357	0.357	0.357	0.357	0.357	0.357	0.357	0.357	0.357	0.357	0.357	0.357	0.357	0.357	0.357	0.357	0.357	0.357	0.357	0.357	0.357	0.357	0.357	0.357	0.357	0.357	0.357
YML011C	7.111	6.669	7.468	8.626	8.626	8.626	9.068	9.068	9.289	9.289	9.289	9.289	9.73	9.73	9.73	9.73	9.73	9.951	9.951	9.951	9.951	9.951	9.951	9.951	9.951	9.951	9.951	9.951	10.309	10.309	10.309	10.309	10.309	10.309	10.309	10.309	10.309	10.309	9.951	9.951	10.172	10.172	9.594	9.594	9.594	9.594	9.594	9.594	9.594
YDL123W	4.05	4.05	4.05	4.05	4.05	4.05	4.05	4.271	4.271	4.628	4.628	4.628	4.628	4.407	4.05	4.849	4.849	4.849	4.628	4.628	4.628	5.07	5.07	5.291	5.291	5.291	5.291	5.291	5.291	4.713	4.713	4.713	5.154	5.154	6.26	6.702	6.702	6.702	7.059	7.638	7.995	7.995	8.71	8.71	8.931	8.931	8.931	8.931	8.931
YPL014W	1.242	1.242	1.02	1.02	1.02	1.02	1.02	1.02	1.02	1.02	1.02	1.02	1.02	1.02	1.02	1.02	1.02	1.02	1.02	1.02	1.02	1.02	1.02	1.02	1.599	1.599	1.599	1.599	1.599	1.599	1.599	1.378	1.378	1.378	1.378	1.378	1.378	1.378	1.157	1.157	1.157	1.157	1.157	1.157	1.157	1.157	1.157	1.157	1.157
YOR312C	1.242	1.242	1.242	1.242	1.242	1.242	1.242	1.02	1.02	1.02	1.02	0.663	0.663	0.663	0.663	0.663	0.663	0.663	0.663	0.663	0.663	0.663	0.663	0.663	0.663	0.663	0.663	0.663	0.663	0.663	0.663	0.663	0.663	0.663	0.663	0.663	0.442	0.442	0.442	0.442	0.442	0.442	0.442	0.442	0.442	0.442	0.442	0.442	0.442
YAL027W	7.3	7.3	7.3	7.3	7.3	6.942	6.585	6.448	6.448	6.227	6.227	6.227	6.227	6.227	6.227	6.227	6.227	6.227	6.227	6.227	6.227	5.87	5.87	6.09	6.311	6.311	6.311	6.09	6.09	5.87	5.87	5.291	5.291	5.649	5.649	6.006	6.006	6.006	6.364	6.364	6.364	6.364	6.364	6.227	6.227	6.227	6.227	6.227	6.227
YDR331W	10.445	11.245	11.245	11.245	11.466	11.466	11.687	11.687	11.687	11.687	11.908	12.98	12.98	13.338	13.78	13.78	13.78	13.559	13.559	13.695	13.695	13.695	13.695	13.338	13.338	13.916	13.916	13.916	13.916	14.274	14.274	14.274	14.274	14.274	14.274	14.274	14.274	14.495	14.495	14.495	14.495	14.495	14.274	14.274	14.274	14.274	14.274	14.274	14.632
YDR479C	2.398	2.398	2.398	2.398	2.398	2.398	2.398	2.178	1.82	1.82	1.82	1.82	1.82	1.82	2.178	2.178	2.178	2.178	2.178	2.178	2.178	2.178	2.178	2.178	2.398	2.756	2.756	2.756	2.756	2.756	2.756	2.756	2.756	2.756	2.756	2.756	2.756	2.756	2.756	2.314	2.314	2.314	2.314	2.314	2.314	2.314	2.314	2.314	2.314
YPL133C	2.841	3.776	6.311	6.669	6.669	6.669	7.468	7.468	7.468	7.468	7.468	8.132	8.931	8.931	8.931	8.931	8.931	8.931	8.931	8.931	8.931	8.931	8.931	9.373	9.373	9.373	9.373	9.373	9.236	9.678	9.678	9.678	9.678	9.678	9.678	9.678	9.678	9.678	9.678	10.12	10.341	10.341	10.562	10.562	10.562	10.562	10.784	10.784	10.784
YML081C-A	4.713	4.713	4.713	4.713	4.713	4.492	4.492	4.492	4.492	4.492	4.492	4.492	4.271	4.271	4.271	4.271	4.271	4.271	4.271	3.471	3.471	3.471	3.471	3.471	3.471	3.471	3.471	3.114	2.893	2.893	2.893	2.893	2.893	2.893	2.893	2.893	2.893	2.893	1.872	1.514	1.514	1.514	1.514	1.514	1.514	1.514	1.514	1.514	1.514
YML125C	10.036	10.036	10.036	10.036	10.036	10.036	10.036	10.257	10.257	10.257	10.257	10.835	11.193	11.193	11.635	11.635	11.635	11.635	11.635	11.635	11.635	11.635	11.635	11.635	11.635	11.635	11.635	11.635	11.635	11.856	11.856	11.856	12.213	12.213	12.213	12.213	12.213	12.213	12.213	12.213	12.213	12.213	12.213	12.213	12.213	12.213	12.213	12.213	12.213
YKL055C	13.37	13.37	13.37	13.149	13.149	12.928	12.928	12.928	12.928	10.445	10.803	10.803	10.582	10.361	10.582	10.582	10.582	10.225	10.445	10.445	10.445	10.803	10.803	11.823	11.823	11.823	11.823	11.687	11.908	11.908	11.687	11.687	11.687	11.908	11.908	12.35	12.35	12.35	12.35	12.129	12.129	12.129	12.35	12.35	12.35	12.35	12.35	12.35	12.35
YGL250W	2.756	2.756	2.756	2.756	2.756	3.114	3.334	7.417	7.417	7.417	7.417	7.417	7.638	7.638	7.995	7.995	7.995	7.995	7.995	7.995	8.573	8.573	8.931	9.73	9.73	10.088	10.445	10.445	10.445	10.445	10.445	10.666	10.666	10.887	11.329	11.55	11.55	11.771	11.771	11.771	11.771	11.771	11.771	11.771	11.771	11.771	11.771	11.771	11.771
YLR017W	3.776	3.776	4.439	4.439	4.439	4.439	4.66	4.66	4.303	4.303	4.303	4.524	4.524	4.524	4.524	4.524	4.524	4.524	4.966	5.103	5.766	6.123	6.123	6.123	6.123	6.123	6.123	6.123	6.344	6.344	6.344	6.123	6.123	6.123	6.123	6.123	7.449	7.449	7.449	7.449	7.449	7.449	7.449	7.67	7.891	7.891	7.891	7.891	7.891
YER171W	8.3	8.521	8.658	8.658	8.658	8.658	8.658	8.3	8.879	8.521	8.521	8.521	8.521	8.521	8.521	8.521	8.521	8.521	8.521	7.722	7.501	7.059	6.838	6.838	6.838	7.638	7.859	8.794	8.794	8.794	8.794	8.794	8.794	8.794	8.794	9.015	9.015	9.015	9.015	9.015	9.015	9.015	9.015	9.015	9.015	9.015	9.015	9.015	9.015
YBL007C	15.086	15.086	15.086	14.645	14.645	14.066	13.793	14.235	14.014	14.371	14.371	14.371	14.371	14.371	14.371	14.371	14.371	14.371	14.371	14.371	14.371	14.592	14.371	14.371	14.15	14.15	14.15	14.15	13.93	13.93	13.93	13.93	13.93	14.15	13.046	13.046	12.604	12.604	12.604	12.246	12.025	12.025	12.025	12.246	12.246	12.246	12.025	12.025	11.583
YGL131C	5.122	6.773	6.773	7.13	7.351	7.351	8.151	8.593	8.593	8.593	8.593	8.593	8.593	8.593	8.593	8.593	8.593	8.593	9.171	9.171	9.171	9.171	9.171	9.171	8.814	8.814	8.814	8.814	9.393	9.393	9.393	9.393	9.393	9.393	9.393	9.171	9.835	9.835	9.835	10.192	10.771	10.771	10.771	11.128	11.128	11.128	11.128	12.2	12.2
YGR079W	4.407	4.407	4.407	4.407	4.407	4.407	4.764	4.407	4.407	4.628	4.628	4.628	4.628	4.628	4.849	4.849	5.785	5.785	5.785	6.143	6.143	6.143	6.143	6.143	6.143	6.143	6.143	6.143	6.143	6.143	6.721	6.721	6.721	6.721	6.721	6.721	7.079	7.079	7.079	7.079	7.079	7.079	7.079	7.079	7.079	7.079	7.079	7.079	7.079
YPR113W	13.37	13.37	13.37	13.37	13.37	13.37	13.37	13.37	13.37	13.37	13.37	13.37	12.35	11.992	11.992	11.992	11.635	11.635	11.277	10.835	10.835	10.835	10.478	10.257	10.257	10.257	10.257	10.257	10.478	10.478	10.478	10.12	10.12	10.12	10.12	10.12	10.12	9.236	9.236	8.879	9.236	9.236	9.236	9.236	9.236	9.236	8.352	8.352	7.995
YDL220C	3.744	3.386	3.386	3.386	3.386	2.893	2.893	2.893	3.114	3.114	3.471	4.186	4.407	4.407	4.407	4.407	4.407	4.407	4.407	4.407	4.407	4.407	4.407	4.407	4.407	4.407	4.407	4.407	4.407	5.564	5.564	5.785	5.785	5.785	5.785	5.785	5.785	5.785	5.785	5.785	5.785	5.785	5.785	5.785	5.564	5.564	5.564	5.564	6.279
YNR019W	8.626	8.626	8.626	8.626	8.626	8.626	8.626	8.626	8.847	8.626	8.626	8.847	8.847	8.847	8.847	8.489	8.489	9.425	9.425	9.783	9.204	9.204	9.204	9.204	8.489	8.489	8.268	8.047	8.047	8.626	8.847	8.847	10.088	9.73	9.73	9.73	10.088	9.867	9.867	10.088	10.751	10.751	10.751	10.751	10.751	10.751	10.751	10.751	10.751
YDL184C	6.227	6.227	6.448	6.448	6.448	6.448	6.669	7.332	7.332	7.553	7.553	7.553	7.553	7.553	7.553	7.553	7.196	7.196	7.196	7.196	7.196	7.196	6.974	6.974	6.974	6.753	6.753	6.753	6.753	6.753	6.753	6.753	6.753	6.753	6.753	6.753	6.753	6.753	6.753	6.753	6.753	6.753	6.753	6.753	6.753	6.753	6.753	6.532	6.532
YPL148C	8.762	8.762	8.762	8.762	8.762	8.762	8.762	8.762	8.762	9.12	9.12	9.12	9.12	9.12	9.12	9.12	9.12	9.12	8.762	7.963	7.963	7.963	7.521	7.878	7.878	7.878	7.878	7.657	7.436	7.436	7.436	6.857	6.636	6.415	6.058	5.837	6.058	6.058	6.058	5.837	6.058	6.058	6.058	6.058	6.058	6.058	6.058	6.058	6.058
YAL007C	3.25	3.25	3.607	3.607	3.607	3.607	3.607	3.607	3.607	3.607	3.607	3.607	3.607	3.607	3.965	3.965	3.965	3.965	3.965	3.965	3.965	3.965	3.965	3.965	3.965	3.965	4.186	4.543	4.764	4.764	4.986	4.986	4.986	4.849	4.628	4.628	4.628	4.628	4.628	4.628	4.628	4.628	4.628	4.628	4.986	4.986	5.7	6.364	6.364
YLR277C	13.286	13.286	13.286	13.286	14.579	14.937	14.937	14.937	14.937	14.937	14.937	14.937	14.937	14.937	14.937	14.937	15.158	15.158	15.158	15.158	15.158	15.158	15.158	15.379	15.379	15.379	15.379	15.379	14.937	14.937	15.294	15.158	15.158	15.158	15.158	14.8	14.8	14.579	14.222	13.286	13.286	13.286	13.286	13.286	13.507	13.507	13.507	13.507	13.507
YGL110C	14.293	14.293	14.293	14.514	14.514	14.293	14.293	14.651	15.366	15.366	15.366	15.366	15.366	15.366	15.366	15.366	13.494	12.558	12.558	12.558	13	13	13.221	13.221	12.864	12.864	12.506	12.421	12.421	12.421	12.779	12.779	12.779	12.421	12.421	12.064	12.064	12.064	12.064	12.064	12.064	12.064	12.064	10.907	10.55	10.55	10.192	10.192	10.413
YLR165C	3.998	3.998	3.998	3.776	3.776	4.576	5.154	5.154	5.154	4.797	5.291	5.291	5.291	5.512	5.512	5.512	5.87	5.87	5.87	5.87	5.649	5.649	5.649	5.649	5.649	5.87	6.227	6.227	6.227	5.87	5.87	5.87	5.87	6.227	6.227	6.006	6.006	6.006	6.227	6.227	8.014	8.014	8.014	8.014	8.014	8.593	8.593	8.593	8.593
YJL198W	9.627	9.848	10.647	11.089	11.089	11.089	11.089	11.089	11.089	11.31	11.31	11.31	11.31	11.31	11.31	11.31	11.31	11.31	11.089	11.089	11.089	11.089	11.089	11.089	11.089	11.089	11.31	11.089	11.31	11.31	11.31	11.31	11.31	11.089	11.089	11.089	11.089	10.868	10.647	10.647	10.647	10.647	10.647	10.647	10.29	10.29	10.29	10.069	9.49
YDR488C	4.986	5.564	5.785	5.785	6.006	6.006	6.006	6.006	6.227	6.942	6.942	6.942	6.942	6.942	7.521	7.742	7.742	8.541	8.541	8.541	8.899	8.899	8.899	8.899	8.899	8.899	8.899	8.899	8.899	8.899	8.899	8.899	8.899	8.899	8.899	8.899	8.899	8.899	8.899	8.899	8.899	8.899	8.899	8.899	8.899	8.899	9.256	9.256	9.256
YML016C	9.035	9.256	11.128	11.128	11.349	11.349	11.349	12.285	12.285	12.285	12.285	12.285	12.285	12.285	12.285	12.506	12.948	13.306	14.19	14.547	14.547	14.768	14.768	14.768	14.768	14.768	14.768	14.768	14.989	14.989	14.989	14.989	14.989	14.989	15.21	15.21	15.21	15.21	15.568	15.568	15.789	15.789	15.789	15.789	15.789	15.789	15.568	15.568	15.568
YMR172W	4.407	4.407	4.407	4.628	4.628	4.628	4.628	4.628	4.134	4.134	4.134	3.913	3.913	3.913	3.913	4.628	4.628	4.628	4.628	4.628	4.628	4.628	4.628	4.713	5.512	5.512	5.512	5.512	5.512	5.512	5.512	5.87	5.87	5.87	5.87	5.87	5.87	5.87	5.87	5.87	5.87	5.87	5.87	5.87	5.87	5.87	5.87	6.09	6.09
YOR171C	7.657	7.657	7.657	7.657	7.878	7.878	8.457	8.457	8.678	8.678	8.678	7.963	7.963	8.678	8.457	8.457	8.457	8.457	8.457	8.457	8.457	8.457	8.457	8.678	8.678	8.678	9.035	9.035	9.035	9.035	9.035	9.035	9.035	9.035	9.035	9.256	9.256	9.256	9.256	9.256	9.256	9.035	9.035	9.035	8.32	8.32	8.32	8.32	8.32
YFL034C-B	6.923	8.164	8.164	8.385	8.164	8.164	8.164	8.164	8.164	8.164	8.164	8.164	8.164	8.164	8.164	8.742	8.606	8.606	8.606	8.606	8.606	8.606	8.606	8.606	8.606	9.321	9.321	9.321	9.321	9.321	9.457	9.457	9.457	9.457	9.457	9.457	9.457	9.457	9.457	9.457	9.236	9.015	9.015	8.794	9.015	9.015	9.015	8.794	8.794
YOR281C	9.951	9.951	9.951	9.73	9.73	9.509	9.509	9.73	9.73	10.172	10.172	10.172	10.172	10.172	10.172	10.172	10.172	10.172	10.172	10.172	10.53	10.53	10.53	10.309	10.309	10.309	10.309	10.309	10.309	10.309	10.309	10.309	10.309	10.309	9.951	9.951	9.951	9.951	9.951	9.951	9.951	9.951	9.951	10.53	10.53	10.53	10.53	10.53	11.245
YGL038C	12.37	12.37	12.37	12.37	12.37	12.37	12.37	12.149	12.149	12.149	12.149	12.149	12.149	12.149	12.149	12.149	12.149	12.149	11.791	11.791	11.791	11.791	11.791	11.57	11.57	11.57	11.57	11.57	11.57	11.57	11.928	11.928	11.928	11.928	11.928	11.928	12.285	12.285	12.285	12.285	12.285	12.285	12.285	12.285	12.064	11.486	11.486	11.486	11.486
YDR097C	9.425	9.425	9.425	9.425	9.425	9.425	9.867	9.867	9.867	9.867	9.867	9.646	9.646	10.719	10.719	10.719	11.076	11.655	11.655	11.655	11.655	11.655	11.655	11.655	11.655	11.655	11.655	11.297	11.297	11.297	10.94	10.94	10.94	10.719	10.498	10.056	10.056	10.056	10.056	10.277	10.498	10.94	10.94	11.297	11.297	11.297	11.297	11.297	11.297
YGR181W	6.227	6.227	6.227	6.227	6.227	6.227	6.227	6.006	6.006	6.227	6.585	7.163	7.384	7.605	7.605	7.605	7.605	7.826	7.826	7.826	7.605	7.605	7.605	7.605	7.384	7.163	7.163	7.163	7.163	7.163	7.163	7.163	7.163	7.163	7.878	7.878	7.878	7.878	7.878	7.878	7.878	7.878	7.878	7.878	7.878	7.657	7.657	7.878	7.878
YMR208W	7.774	7.774	7.774	7.774	7.774	7.774	7.774	7.774	7.774	7.774	7.774	7.774	7.774	7.774	9.152	9.509	9.509	9.509	9.509	9.509	9.509	9.867	9.867	9.867	9.867	9.867	9.867	10.887	10.887	10.887	10.887	10.887	10.887	11.108	11.108	11.108	11.108	11.108	10.972	10.972	10.972	10.972	10.972	10.972	10.972	10.972	10.972	10.972	10.972
YGL101W	3.114	3.114	3.114	3.114	3.114	3.114	3.114	3.114	3.114	3.114	3.114	3.114	3.114	3.114	3.114	3.114	3.114	3.114	3.114	3.114	3.334	3.334	3.334	3.555	3.555	3.776	3.776	3.776	3.776	3.776	3.776	3.776	3.776	3.776	3.998	3.998	3.998	3.998	3.776	3.998	4.355	4.713	4.713	4.934	4.934	4.934	4.934	4.934	4.934
YBL056W	7.826	7.826	7.826	8.047	8.047	8.047	11.024	11.024	11.245	11.466	11.466	11.466	11.466	11.466	11.466	11.466	11.687	11.687	11.687	11.687	11.687	11.687	11.687	11.687	11.466	11.466	11.466	11.466	11.466	11.466	11.466	11.687	11.687	11.687	11.687	11.687	11.687	11.687	11.687	11.687	11.687	11.687	11.687	11.687	11.687	11.687	11.687	11.466	11.466
YOR035C	7.689	7.689	7.689	7.91	7.91	8.268	8.268	8.268	8.626	8.626	8.626	8.626	8.405	8.405	8.405	8.184	8.184	7.605	7.605	7.605	7.605	7.605	7.605	7.605	7.605	7.963	7.963	7.963	8.32	8.32	8.32	8.541	8.541	8.762	8.762	8.762	8.762	8.541	8.541	8.541	8.541	8.541	8.541	8.541	8.541	8.541	8.762	8.762	9.12
YOR042W	7.689	7.468	7.468	7.468	7.91	8.132	8.352	8.352	8.352	8.352	7.553	7.774	7.553	7.553	7.332	7.332	7.332	7.553	7.553	7.553	7.553	7.553	7.553	7.553	7.553	7.553	7.553	7.553	7.553	7.553	6.89	6.532	6.532	6.532	6.532	6.532	6.532	6.532	6.532	6.532	6.532	6.532	6.311	6.311	6.311	6.09	5.954	5.596	5.596
YLR321C	7.963	7.963	7.742	7.742	7.742	7.742	7.742	7.742	7.742	7.384	8.184	8.184	8.405	8.405	8.405	8.405	8.405	8.405	8.405	8.405	8.405	8.626	8.626	8.626	8.626	8.626	8.626	9.562	9.562	9.783	9.783	9.783	9.783	9.783	9.783	9.783	9.783	9.783	9.783	9.783	9.783	10.14	10.14	10.14	10.14	10.14	10.14	10.14	10.14
YKL033W-A	6.038	6.26	6.26	6.26	6.26	6.26	6.26	6.26	6.26	6.26	6.26	6.481	6.481	6.481	6.481	6.481	6.481	6.481	6.481	6.481	6.481	7.196	8.658	8.658	8.658	8.879	8.879	8.879	8.879	8.879	8.879	8.879	8.879	8.879	8.879	8.879	8.879	8.879	8.879	9.015	8.3	8.521	8.521	8.521	8.521	8.521	8.521	8.521	8.521
YLR175W	7.247	6.669	6.669	6.669	6.669	6.448	6.448	6.669	6.89	6.89	6.89	6.89	6.89	6.89	6.89	6.89	6.89	6.669	6.311	6.09	6.09	6.09	6.311	6.311	6.311	6.311	6.311	6.532	6.532	6.532	6.532	6.532	6.532	6.532	5.954	5.512	5.512	5.512	5.512	4.934	3.861	4.218	4.576	4.576	4.576	4.576	4.576	4.797	4.797
YKR030W	5.07	5.07	4.05	3.334	3.334	2.535	2.756	4.134	4.134	4.134	4.355	4.355	4.355	4.355	4.355	4.576	4.576	4.576	4.576	4.934	4.934	4.934	5.733	5.733	5.733	5.954	5.954	5.954	5.954	5.239	5.018	5.018	5.018	5.018	5.018	5.018	5.018	5.018	5.018	5.018	5.018	5.375	5.375	5.375	5.375	5.375	5.375	5.375	5.375
YCR020C	9.594	9.594	9.951	9.73	9.73	9.73	9.509	9.509	9.867	10.225	10.225	10.225	10.225	9.867	9.867	9.867	9.867	9.867	9.867	9.867	9.867	9.867	9.867	9.867	9.867	11.108	11.108	11.108	11.108	11.329	11.329	11.329	11.329	10.972	10.972	10.972	10.972	10.972	10.972	10.972	10.972	10.972	10.972	10.972	10.972	10.972	10.972	10.972	10.972
YNL080C	12.591	12.591	13.306	13.306	13.527	13.748	13.748	13.748	13.969	13.969	13.969	13.969	13.969	13.611	13.033	13.033	13.033	13.254	13.254	13.033	13.033	13.033	13.39	13.254	13.475	13.475	13.695	13.695	13.695	14.411	14.411	14.411	14.411	14.411	14.411	14.411	14.411	14.411	14.411	14.632	14.632	14.852	15.21	15.652	15.652	15.873	15.873	15.873	15.873
YIL105C	7.585	7.585	7.806	8.164	8.385	8.385	8.827	9.048	8.691	9.048	9.048	9.048	9.048	9.048	9.269	10.816	11.037	11.037	11.037	11.258	11.258	11.258	11.258	11.616	12.331	12.331	12.331	12.331	12.331	12.331	12.331	12.909	12.909	12.909	13.351	13.351	13.351	13.351	13.351	13.572	13.572	13.572	13.572	13.572	13.572	13.572	13.572	13.572	13.793
YGL006W	5.07	5.07	5.07	5.07	4.849	4.849	4.849	4.849	4.849	4.492	3.692	3.913	3.913	3.913	3.913	3.913	3.913	3.913	3.334	3.334	3.334	3.334	3.334	3.334	3.334	3.334	3.334	3.334	3.334	3.334	3.334	2.178	1.956	1.956	1.599	1.599	1.599	1.599	1.599	1.599	1.599	1.599	1.599	1.599	1.599	1.599	1.599	1.599	1.599
YOL095C	8.489	8.489	8.489	8.489	8.489	8.489	8.047	8.047	8.047	8.047	8.047	8.047	8.047	8.405	8.047	8.047	8.405	7.247	7.247	7.247	7.247	7.247	7.384	7.384	7.384	7.384	7.384	7.384	7.027	7.027	6.942	7.163	8.047	8.047	8.268	8.626	8.626	8.983	8.983	9.204	9.204	9.204	9.204	8.983	8.762	8.762	8.762	8.762	8.762
YIL076W	2.587	2.587	2.587	2.587	3.166	3.965	3.965	4.628	5.649	6.227	6.227	6.585	6.806	6.806	6.806	7.247	10.634	10.634	10.855	11.434	11.434	11.434	11.434	11.434	11.434	11.434	11.434	11.434	11.434	11.434	11.434	11.434	11.791	11.791	11.791	11.791	11.791	12.149	12.37	12.37	12.37	12.37	12.591	12.812	12.812	12.812	12.812	12.812	12.812
YKL006C-A	4.986	4.986	5.207	5.207	5.207	5.207	5.207	5.207	5.207	5.207	5.428	5.428	5.428	5.428	5.428	5.428	4.986	4.628	4.628	4.628	4.628	4.628	4.628	4.407	4.407	4.407	4.407	4.407	4.407	4.407	4.407	4.407	4.407	4.407	4.407	4.407	4.407	4.407	4.407	4.05	4.05	4.05	3.334	2.977	2.841	2.841	2.841	2.841	2.841
YLR191W	5.817	5.817	5.817	6.311	6.532	6.532	6.532	6.532	6.532	6.532	7.91	7.91	7.91	7.91	7.91	8.268	8.268	8.626	8.626	8.626	8.626	8.847	9.204	9.204	9.783	9.783	9.783	9.783	9.783	9.783	9.783	9.783	9.783	10.004	10.004	10.004	10.004	10.004	10.004	10.004	9.783	9.783	10.004	10.582	10.582	10.582	10.582	10.582	10.582
YPL083C	9.971	9.971	9.971	9.971	9.614	9.614	9.614	9.614	10.192	9.835	9.835	9.835	9.835	9.835	9.835	9.835	9.835	9.171	9.171	9.171	9.171	9.171	9.171	9.529	9.529	9.529	9.529	9.665	9.665	9.308	9.308	8.372	8.014	8.95	9.308	9.308	9.308	9.308	9.308	9.308	9.308	9.308	9.308	9.308	9.308	9.308	9.087	9.087	9.087
YDL081C	10.257	10.257	10.036	9.373	9.373	9.373	9.373	9.373	9.594	9.594	9.594	9.594	9.594	9.594	9.594	9.594	9.594	7.638	7.638	7.196	7.196	6.974	6.974	6.974	6.974	6.974	6.974	6.974	6.974	6.974	6.753	6.753	6.753	6.532	6.532	6.532	6.532	6.532	6.532	6.532	6.532	6.09	5.87	4.355	4.355	4.355	4.355	4.355	4.355
YAL016W	9.035	9.256	9.614	9.971	9.971	9.971	9.971	9.971	9.971	9.971	9.971	9.971	9.971	10.192	10.192	10.192	10.192	10.192	10.192	10.192	10.192	10.192	10.192	10.192	10.192	10.192	9.971	9.971	9.971	9.971	9.971	9.971	9.971	9.75	9.75	9.529	9.529	9.529	9.529	8.729	8.729	8.729	8.372	8.372	8.372	8.372	8.014	8.014	8.014
YGL044C	9.698	9.698	9.698	9.698	9.477	9.477	9.477	9.477	9.835	11.349	13.085	13.085	13.085	13.085	13.085	13.085	13.085	13.085	13.527	13.527	13.527	13.527	13.169	13.169	13.169	13.169	13.169	13.169	13.169	13.169	13.169	13.169	13.169	12.812	12.591	12.591	12.591	12.591	12.591	12.812	12.812	12.812	12.812	12.812	12.812	12.812	12.812	12.812	12.812
YOR295W	7.878	6.942	6.721	6.585	7.163	7.163	8.184	8.626	8.626	10.634	10.634	10.634	10.634	10.634	10.634	10.855	10.855	10.855	10.855	10.855	10.855	11.076	10.803	10.803	10.803	10.803	10.803	10.803	10.803	10.803	10.803	10.803	10.803	11.024	11.024	11.96	11.96	11.96	11.96	11.96	11.96	11.96	11.382	11.382	11.382	11.739	11.739	11.739	11.739
YMR010W	14.8	14.8	14.8	14.8	14.8	14.8	14.8	14.8	14.8	14.8	14.8	14.8	14.8	14.8	14.8	14.8	14.8	14.8	14.8	14.8	14.8	14.8	14.8	14.8	14.8	14.8	14.8	14.8	14.8	14.8	14.443	14.443	14.443	14.443	14.443	14.443	14.443	14.085	14.085	14.085	14.085	13.864	13.864	14.222	14.001	14.001	14.001	14.001	14.358
YFL031W	2.587	2.587	2.587	2.587	2.587	2.587	2.587	2.587	2.587	2.587	2.587	2.587	2.587	2.587	2.587	2.587	2.587	2.587	2.587	2.587	2.229	2.229	2.229	2.229	2.229	2.229	2.229	2.229	2.229	2.229	2.009	2.009	2.009	1.294	1.294	1.294	1.294	1.294	1.294	1.294	1.294	1.294	1.294	1.073	1.073	1.073	1.073	1.073	1.073
YLR312W-A	2.178	2.178	2.178	2.178	1.956	1.956	1.956	1.956	1.956	1.956	1.956	1.736	1.736	1.736	2.093	2.093	2.093	2.093	2.093	2.093	2.093	2.093	2.093	2.093	2.093	2.093	2.093	2.093	2.093	2.093	2.093	2.093	2.093	2.093	2.093	2.093	2.093	2.314	2.314	2.314	2.314	2.314	1.956	1.956	1.956	1.956	1.956	1.956	1.956
YJR025C	0.221	0.221	0.221	0.221	0.221	0.221	0.221	0.221	0.221	0.442	0.442	0.442	0.442	0.442	0.663	0.663	0.663	0.663	0.663	0.663	0.663	0.663	0.663	0.663	0.663	0.663	0.663	0.663	0.663	0.663	0.663	0.663	0.663	0.663	0.663	0.663	0.663	0.663	0.663	0.663	0.663	1.02	1.378	1.599	1.599	1.599	2.398	2.756	3.334
YNR024W	7.553	7.553	7.553	7.553	7.553	7.553	7.196	7.196	6.974	6.753	6.753	6.974	6.974	6.974	6.974	6.974	6.974	6.753	6.753	7.468	7.468	7.468	7.468	8.405	8.847	8.847	8.847	8.847	8.847	9.646	9.646	9.646	9.646	9.646	9.646	9.646	9.646	9.646	9.646	9.646	9.646	9.646	9.646	9.646	9.867	9.867	9.509	9.509	8.931
YCL014W	6.448	6.448	6.448	6.448	6.448	6.669	6.669	6.669	6.669	6.669	6.669	6.669	6.669	6.669	6.669	6.669	7.027	7.027	7.027	7.027	7.027	7.027	7.027	7.027	7.027	7.027	7.027	7.027	7.027	7.027	7.027	7.027	7.027	7.027	7.027	7.027	6.669	6.669	6.669	6.669	6.669	6.669	6.669	6.669	6.669	6.669	6.669	6.669	6.669
YLR210W	4.543	4.543	4.543	4.764	5.207	5.207	5.207	5.207	5.207	5.207	5.207	6.006	6.006	6.006	6.006	6.006	6.585	6.585	6.585	6.585	6.585	6.585	6.942	6.942	6.942	6.942	6.942	6.942	6.942	7.878	7.878	7.878	7.878	8.099	8.099	8.099	8.457	8.457	8.457	8.457	8.678	8.678	8.678	8.678	8.678	8.678	8.678	8.678	8.457
YML051W	5.564	5.785	5.785	6.227	6.227	6.227	6.448	6.448	7.111	7.91	7.91	7.91	7.91	7.91	7.689	7.689	7.468	7.468	7.689	7.689	8.047	8.405	8.405	8.405	8.405	8.626	8.626	8.268	8.268	8.268	8.268	8.132	8.132	8.132	8.489	8.489	8.71	8.71	9.646	9.646	10.225	10.225	10.225	10.887	10.887	11.108	11.108	11.108	11.108
YGR197C	8.983	8.983	8.762	8.762	7.742	7.742	7.521	7.163	7.163	7.963	7.963	7.963	7.963	7.963	7.963	7.963	7.963	7.963	7.963	8.184	8.184	8.184	8.184	6.227	5.733	5.733	7.247	7.247	7.468	7.468	7.468	7.468	7.468	7.468	7.468	7.247	7.247	7.742	8.099	8.099	8.099	8.099	8.099	8.099	8.184	8.184	8.184	8.184	8.184
YBR183W	6.923	6.923	6.923	6.702	6.923	7.144	7.501	7.501	7.501	7.501	7.859	7.859	7.859	7.859	7.859	7.859	7.859	7.859	7.859	8.216	8.216	8.216	8.216	8.216	8.216	8.216	8.437	8.437	8.437	8.216	8.437	8.437	9.152	10.172	10.172	10.172	10.172	10.53	10.53	10.53	10.53	10.53	10.53	10.309	10.309	10.309	10.53	10.53	10.53
YEL016C	13.475	13.475	13.695	13.916	13.916	13.916	13.916	13.916	13.916	13.916	13.916	13.916	13.916	14.137	14.358	14.358	14.358	14.358	14.358	14.358	14.358	14.358	14.358	14.716	14.716	14.716	14.716	14.716	14.716	14.716	14.716	14.716	14.716	14.358	14.358	14.579	14.579	14.579	14.8	15.021	15.021	15.021	15.021	15.021	15.021	15.021	15.242	15.242	15.242
YOR340C	1.157	1.157	1.514	1.514	2.587	3.386	3.386	3.386	3.386	3.744	3.744	4.101	4.101	4.101	4.101	4.459	4.459	4.459	4.459	4.459	4.459	4.459	4.459	4.459	4.459	4.459	4.459	4.459	4.68	5.037	5.037	5.037	5.037	5.037	5.037	5.037	5.037	5.037	4.816	4.816	4.816	4.816	4.816	4.816	4.816	4.816	4.816	4.816	4.816
YPL218W	4.797	4.797	5.018	5.018	5.018	5.018	4.797	5.018	5.018	5.018	5.018	5.018	5.375	5.375	5.154	5.154	5.154	5.154	5.154	5.512	5.512	5.512	5.512	5.512	5.512	5.512	5.512	5.512	5.512	5.512	5.512	5.512	5.512	5.512	5.512	5.512	5.733	5.733	5.733	5.733	5.733	5.733	5.733	5.733	5.733	5.733	5.733	5.733	5.733
YBR291C	7.93	8.645	8.645	8.645	8.645	8.645	8.645	8.645	8.645	8.645	8.645	8.645	8.645	8.203	7.488	7.488	7.488	7.488	7.488	7.488	7.488	7.488	7.488	7.488	7.488	7.488	7.488	7.488	7.488	7.488	7.488	7.488	7.488	7.488	7.488	7.267	7.267	7.267	7.046	7.046	7.046	5.889	5.174	5.174	5.174	5.395	5.395	5.395	5.395
YDR248C	5.428	5.428	5.207	4.849	4.849	4.849	4.628	5.207	5.207	5.207	5.207	5.207	5.207	5.207	5.207	5.428	5.207	5.564	5.785	5.785	5.785	5.785	5.785	5.785	5.785	5.785	5.785	5.785	5.785	5.785	5.785	5.785	5.785	5.785	5.428	5.649	5.649	5.428	5.07	5.07	4.713	4.713	4.355	4.355	4.355	4.797	5.018	5.018	5.018
YOR036W	7.3	7.3	7.3	7.657	7.657	7.657	7.657	7.657	7.657	7.657	7.657	7.657	7.657	7.657	8.014	8.236	8.236	8.236	8.236	8.236	8.236	8.236	8.014	8.014	8.014	8.014	8.014	8.014	8.014	8.014	8.014	8.014	8.014	8.014	8.014	7.657	7.657	7.657	7.657	7.657	7.878	7.878	7.878	7.878	7.521	7.521	7.521	7.163	7.163
YCR077C	5.428	5.428	5.428	5.07	5.07	5.428	5.428	5.428	5.428	5.428	5.428	5.649	6.311	6.974	6.974	6.974	6.974	6.974	6.974	9.152	10.088	10.088	10.53	10.53	10.53	10.887	10.887	11.329	11.329	12.265	12.265	12.623	12.844	12.844	13.643	13.643	13.643	13.643	13.643	13.643	13.643	13.643	13.643	13.422	13.422	13.422	13.422	13.422	13.422
YDL112W	8.184	8.405	8.762	8.762	8.762	8.762	8.762	8.541	8.541	8.541	8.541	8.541	8.541	8.541	8.541	8.541	8.541	8.541	8.541	8.32	8.32	8.32	8.32	8.32	8.32	8.32	8.32	8.32	8.32	8.32	8.32	8.32	8.32	8.32	8.32	8.32	8.32	8.32	8.32	7.878	7.878	7.878	7.878	7.878	7.878	7.878	7.878	7.878	7.521
YBL084C	10.361	10.361	10.361	10.361	10.14	10.498	10.498	10.498	10.498	10.719	10.361	10.361	10.361	10.361	10.361	10.361	10.582	10.582	10.582	10.582	10.582	10.803	11.161	12.539	12.896	12.896	12.896	13.117	13.832	13.832	13.832	13.832	14.19	14.989	14.989	14.989	14.989	14.989	14.989	14.989	14.989	14.989	15.568	15.789	15.789	15.789	15.789	15.789	15.789
YEL024W	8.489	8.489	8.268	8.268	8.132	8.132	8.132	8.132	8.132	7.774	8.216	8.216	8.216	8.216	8.216	8.216	8.216	8.216	8.216	8.216	8.216	8.216	8.216	8.216	8.216	7.859	7.638	7.417	7.417	7.417	7.417	6.974	6.974	6.974	6.974	6.26	6.26	5.817	5.817	5.596	5.596	5.596	5.596	5.596	5.596	4.218	3.861	3.64	3.64
YGR012W	9.341	9.341	8.983	8.983	9.425	9.425	9.646	9.646	9.646	10.004	10.887	11.108	11.108	11.108	11.108	11.108	11.55	12.213	12.213	12.213	12.213	12.213	13.149	13.149	13.507	13.507	13.728	14.17	14.17	14.17	14.17	14.17	14.17	14.17	14.17	14.17	14.17	14.391	14.391	14.391	14.391	14.391	14.391	14.391	14.391	14.391	14.391	14.391	14.17
YGR072W	5.564	5.564	5.564	5.564	4.543	4.322	4.322	4.322	4.322	2.671	1.736	1.736	1.736	1.736	1.956	1.956	1.956	1.956	1.956	2.535	2.535	3.114	3.114	3.114	3.114	2.671	2.671	3.114	3.114	3.471	3.692	3.692	3.692	3.692	3.692	3.692	3.692	3.692	3.692	3.692	3.692	3.334	2.756	2.756	2.756	2.756	2.756	3.334	4.576
YGL037C	0	0	0	0	0	0	0	0	0	0	0	0	0	0	0	0	0	0	0	0	0	0	0	0	0	0	0	0	0	0	0	0	0	0	0	0	0	0	0	0	0	0	0	0	0	0	0	0	0
YPL178W	3.198	3.198	3.419	3.419	3.419	3.419	3.776	3.419	3.419	3.419	3.419	3.198	3.198	3.198	2.977	2.977	2.977	2.977	2.977	2.977	2.977	2.977	2.977	2.977	2.977	2.977	2.977	2.977	2.977	2.977	2.977	2.977	2.977	2.977	2.977	2.977	2.977	2.977	2.977	2.977	2.977	2.977	2.756	2.756	2.756	2.756	2.398	2.178	2.178
YCR028C-A	12.864	13.085	13.527	13.169	13.169	13.39	13.611	13.611	13.611	13.611	13.611	13.254	12.896	12.896	13.117	14.053	14.053	14.053	14.053	14.053	14.053	14.053	13.611	13.611	13.611	13.969	13.969	13.969	13.969	14.19	14.19	14.19	14.19	14.411	14.632	14.852	14.852	14.852	14.852	14.852	15.073	15.073	15.073	15.073	15.073	15.073	15.073	15.073	15.073
YLR264W	1.956	1.956	2.178	2.178	2.178	2.178	2.178	2.178	2.178	2.178	2.178	2.178	2.535	2.535	2.535	2.535	2.535	2.535	2.535	2.535	2.535	2.535	2.535	2.671	2.45	2.45	2.45	2.671	2.671	2.671	2.671	2.671	2.671	2.671	2.671	3.029	3.029	3.029	3.607	3.607	3.607	3.607	3.607	3.607	3.607	3.607	4.186	4.186	4.186
YGL036W	0	0	0	0	0	0	0	0	0	0	0	0	0	0	0	0	0	0	0	0	0	0	0	0	0	0	0	0	0	0	0	0	0	0	0	0	0	0	0	0	0	0	0	0	0	0	0	0	0
YDR293C	7.384	7.384	6.806	5.87	5.649	5.07	5.07	5.428	5.785	6.006	6.006	6.006	6.006	6.006	6.006	5.785	5.785	5.785	5.785	5.785	5.785	5.785	5.785	5.564	5.564	5.564	5.564	5.564	5.921	5.921	5.921	5.921	5.921	5.921	5.921	5.921	5.921	5.921	5.921	5.564	5.564	5.564	5.122	5.122	4.764	4.764	4.764	5.207	5.428
YKR066C	1.736	1.736	1.736	1.736	1.736	1.736	1.736	1.736	1.736	1.736	1.736	2.093	2.756	2.756	2.756	3.334	3.692	3.692	3.692	3.692	3.913	6.006	6.006	6.006	6.006	6.006	6.006	6.006	6.006	6.448	7.332	7.332	7.332	7.332	7.332	7.111	7.332	8.489	8.489	8.847	8.847	9.425	9.425	9.425	9.425	9.425	9.919	9.919	9.919
YOR353C	12.129	12.792	12.792	12.792	13.507	13.507	13.507	13.507	13.507	13.507	13.507	13.507	13.286	13.286	13.286	13.286	13.286	13.286	13.286	13.286	13.286	13.286	13.286	13.065	13.201	13.201	13.201	13.201	13.422	13.422	13.422	13.422	13.422	13.422	13.422	13.643	13.201	13.201	13.422	13.422	13.422	13.422	13.422	12.98	13.201	13.201	13.201	13.201	13.201
YDR461C-A	14.137	14.137	14.137	14.137	14.358	14.358	14.358	14.937	14.937	14.937	14.937	14.937	14.937	14.937	15.379	15.379	15.6	15.6	15.6	15.6	15.6	15.6	15.6	15.6	15.6	15.6	15.6	15.821	15.821	15.821	15.821	15.821	15.821	15.821	15.821	15.821	15.821	15.821	15.821	16.042	16.042	16.042	16.042	16.042	16.042	16.042	16.042	16.042	16.042
YKL001C	4.66	4.66	4.66	4.881	4.881	4.881	4.881	4.881	4.881	4.881	4.881	4.881	4.66	3.861	3.861	3.861	3.861	3.861	3.861	3.861	3.861	3.861	3.861	3.861	3.861	3.861	3.861	3.861	3.861	3.64	3.861	3.861	3.503	3.503	3.503	3.503	3.503	3.724	3.724	3.724	3.724	3.724	3.724	3.724	3.367	3.367	3.367	3.367	3.367
YFL041W	8.541	8.184	8.541	8.541	8.541	8.541	8.541	8.541	8.541	8.541	8.541	8.541	7.963	7.521	7.521	6.942	6.585	6.227	6.006	6.006	6.006	6.006	6.006	6.006	5.564	4.986	4.764	4.986	5.207	5.207	5.207	5.207	5.207	4.986	4.986	5.343	5.343	5.343	5.921	5.921	5.921	5.921	5.921	5.343	5.343	5.343	5.564	5.564	5.564
YDR430C	11.043	11.264	11.264	11.264	11.264	11.264	11.486	11.486	11.486	11.843	12.643	13	13.221	13.442	14.378	14.378	14.378	14.736	14.736	14.736	14.736	14.514	15.093	15.314	15.314	15.314	15.535	15.535	15.535	15.535	15.535	15.535	15.893	15.893	15.893	15.893	16.113	16.113	16.113	15.893	15.893	15.893	15.893	15.893	15.893	15.893	15.893	15.893	15.893
YFL047W	4.101	4.101	4.101	4.101	4.459	4.816	4.816	5.037	5.973	5.973	5.973	5.973	5.973	5.973	6.689	6.689	6.689	6.91	6.91	7.13	7.846	8.203	8.203	8.424	8.424	8.424	8.424	8.781	8.645	8.645	8.645	8.424	9.223	9.581	9.581	9.581	9.581	9.581	9.802	9.802	9.802	9.802	9.802	9.802	9.802	9.802	9.802	9.802	9.802
YER051W	10.14	10.361	11.161	12.623	12.623	12.623	12.623	12.623	12.623	12.623	12.623	12.844	12.844	12.844	12.844	12.844	12.844	13.286	13.286	13.286	13.286	13.507	13.864	13.864	13.864	13.864	13.864	13.864	14.306	14.306	14.306	14.306	14.306	14.306	14.306	14.306	14.306	14.306	14.306	14.306	13.728	14.17	14.17	14.17	14.17	14.17	14.17	14.527	14.527
YDR316W	2.314	2.314	2.314	2.314	2.093	2.093	2.093	2.45	2.45	2.671	2.671	2.671	2.671	2.671	2.671	2.671	2.671	2.671	2.671	2.671	2.671	2.671	2.671	2.671	2.671	2.671	2.535	2.535	2.535	2.535	2.535	3.334	3.334	3.334	3.334	3.334	4.05	4.05	4.05	4.271	4.492	4.849	4.849	4.849	4.849	5.207	5.649	5.649	6.006
YHL006C	8.626	8.626	8.626	8.626	8.626	8.626	8.626	8.626	8.626	8.626	8.626	8.626	8.983	8.983	8.983	9.204	9.204	9.204	8.847	8.847	8.847	8.847	8.847	8.847	8.489	8.489	7.774	7.774	7.774	7.774	7.332	7.332	7.332	7.332	7.332	7.332	7.332	7.332	7.332	7.332	7.553	7.553	7.553	7.553	7.553	7.553	7.553	7.553	7.196
YKL151C	3.471	3.471	3.471	3.471	3.471	3.471	4.05	4.05	4.05	4.05	4.05	4.05	4.05	4.05	4.05	4.05	4.05	4.05	4.05	4.05	4.05	4.05	4.05	4.05	4.407	4.407	4.407	4.407	4.407	4.407	4.407	4.186	4.407	4.407	4.407	4.407	4.407	4.628	4.628	4.628	4.628	4.628	4.628	4.628	4.628	4.628	4.628	4.628	4.628
YDL129W	8.164	8.164	8.164	8.164	8.164	8.164	8.521	8.164	8.164	8.164	7.943	7.943	7.943	7.943	8.3	8.3	8.3	8.079	8.079	8.079	8.079	8.079	8.079	8.079	8.079	7.859	7.859	8.079	7.859	7.859	7.859	7.859	7.859	7.638	7.28	7.28	7.859	7.859	7.859	9.015	9.015	9.015	8.794	8.794	8.573	8.573	8.573	8.573	8.573
YIL142W	13.916	13.916	13.916	13.916	13.916	15.294	15.294	15.294	15.294	15.294	15.294	15.294	15.515	15.515	15.736	16.178	16.178	16.178	16.178	16.178	16.178	16.178	16.178	16.399	16.62	16.62	16.62	16.62	17.335	18.05	18.05	18.05	17.829	17.829	17.829	17.829	18.05	18.408	18.408	18.408	18.408	18.629	18.629	18.629	18.629	18.629	18.629	18.629	18.629
YDR435C	3.692	3.692	3.692	3.692	3.692	3.692	3.692	3.692	3.692	3.692	3.692	3.692	3.692	3.692	3.692	3.692	3.692	3.692	3.692	3.692	3.692	3.692	3.692	3.692	3.692	4.986	4.986	4.986	4.986	4.986	4.986	5.207	5.207	5.207	5.207	5.207	5.428	5.87	6.227	6.227	6.227	7.027	7.027	7.027	7.027	7.027	7.247	7.247	7.468
YBR031W	10.413	10.413	10.413	10.413	10.413	10.413	10.413	10.413	10.413	10.192	9.835	9.035	9.035	9.035	7.521	7.521	7.521	7.521	7.521	7.521	6.942	6.942	6.942	6.942	6.942	6.721	6.721	6.721	6.721	6.5	6.857	6.857	6.857	6.857	6.636	6.636	6.636	6.636	6.636	6.058	5.122	5.122	5.122	5.122	5.122	5.122	5.122	5.122	3.965
YDL004W	0	0	0	0	0	0	0	0	0	0	0	0	0	0	0	0	0	0	0	0	0	0	0	0	0	0	0	0	0	0	0	0	0	0.579	0.579	0.579	0.579	0.579	0.579	0.579	0.579	0.579	0.579	0.579	1.157	1.157	1.157	1.157	1.157
YPR182W	8.437	8.437	8.658	8.658	8.658	8.658	8.658	8.658	8.658	8.658	8.658	8.658	8.658	8.658	8.658	8.658	8.658	8.658	8.658	8.658	8.658	8.658	8.658	8.658	8.658	8.658	8.079	8.079	8.079	8.079	7.364	7.144	6.786	5.681	5.239	5.239	5.239	5.239	5.239	5.239	5.018	5.018	4.797	4.797	3.998	3.998	3.998	3.198	3.198
YJL083W	8.678	8.678	8.678	8.678	8.678	8.899	8.899	8.899	8.899	9.698	9.698	9.698	9.698	10.14	10.14	10.14	10.498	10.498	10.498	10.498	10.498	10.498	10.855	10.855	10.855	10.855	10.855	10.855	10.855	10.855	10.855	10.855	10.855	10.855	11.213	11.213	11.213	11.213	11.213	11.213	11.213	11.213	11.213	11.213	11.213	11.213	11.213	11.213	11.213
YAL017W	6.585	6.585	6.585	6.585	6.585	6.585	6.585	6.806	6.806	6.806	6.806	6.806	6.806	6.806	7.027	7.247	7.247	7.247	7.247	7.468	7.468	7.468	7.689	7.689	7.689	7.689	7.689	7.689	7.689	7.689	7.91	7.91	7.91	7.91	7.91	7.91	7.91	7.91	7.91	7.553	7.553	7.553	7.553	7.553	7.553	7.111	7.468	7.468	7.468
YCL033C	4.628	4.628	4.628	4.271	4.271	4.271	4.271	4.628	5.07	5.649	5.649	5.649	5.649	5.649	5.649	5.87	5.649	5.649	5.649	5.649	5.649	6.585	8.047	9.919	10.361	10.361	10.361	10.582	10.582	10.361	10.361	10.719	10.719	11.297	11.297	11.297	12.318	12.318	12.318	12.675	12.675	13.033	12.812	12.812	12.812	12.812	13.169	13.39	13.39
YPL046C	2.977	2.977	3.198	3.419	3.776	3.776	3.776	3.776	3.776	5.428	5.785	5.785	6.006	6.006	6.006	6.006	6.006	6.006	6.006	6.006	6.006	6.006	6.006	6.006	6.006	6.006	6.006	6.227	7.3	7.3	7.3	8.099	8.099	8.457	8.457	8.457	8.457	8.457	8.814	8.814	8.814	11.349	12.37	14.326	14.326	14.326	14.326	14.326	14.326
YLR401C	8.184	7.826	7.826	7.826	7.111	7.111	7.111	7.111	7.111	7.111	7.111	6.89	6.448	4.797	4.797	4.797	4.439	4.439	4.439	4.218	3.861	3.283	3.283	3.283	3.283	3.283	3.283	3.283	3.283	3.283	3.283	3.062	2.346	2.346	2.126	1.462	1.462	1.462	1.462	1.462	1.462	1.462	1.462	1.462	1.462	1.462	1.462	1.462	1.462
YLL013C	0.357	0.357	0.357	0.357	0.357	0	0	0	0	0	0	0	0	0	0	0	0	0	0	0	0	0	0	0	0	0	0	0	0	0	0	0	0	0	0	0	0	0	0	0	0	0	0	0	0	0	0	0	0
YOL144W	12.265	12.265	12.265	12.265	12.265	12.265	12.265	12.265	12.265	12.844	13.422	13.201	13.201	12.98	12.98	12.98	12.98	12.98	12.623	12.844	12.844	13.065	13.065	13.065	13.286	13.286	13.286	13.286	13.286	13.286	13.286	13.286	13.286	13.286	13.286	13.286	13.286	13.286	13.286	13.286	13.286	13.286	13.286	13.286	13.065	13.065	13.065	12.486	12.129
YJR086W	0.442	0.442	0.442	0.442	0.442	0.442	0.442	0.442	0.442	0.442	0.442	0.442	0.442	0.442	0.442	0.442	0.442	0.442	0.442	0.442	0.799	0.799	0.799	0.799	0.799	0.799	0.799	0.799	0.799	0.799	0.799	0.799	0.799	0.799	1.02	1.02	1.02	1.02	1.02	1.02	1.02	1.02	1.02	1.02	1.02	1.378	1.378	1.378	1.378
YDR174W	5.239	5.239	5.239	5.239	5.596	5.817	5.817	5.817	5.817	6.175	6.175	6.175	6.175	6.175	6.175	6.175	6.175	6.175	6.175	6.175	6.175	6.175	6.175	6.175	6.175	6.175	6.175	6.175	6.175	6.175	6.175	6.175	5.954	5.954	5.954	5.954	5.954	5.954	5.954	5.954	5.954	5.954	5.954	5.954	5.954	5.954	5.954	5.596	5.375
YGR207C	2.841	2.841	2.841	2.841	2.841	3.419	3.861	3.861	4.218	4.218	4.218	4.934	4.934	4.934	4.934	4.934	4.934	4.934	4.713	4.713	5.733	9.204	9.204	9.204	9.562	9.783	9.783	9.783	9.783	9.783	9.783	9.783	9.783	9.783	10.004	10.004	10.004	10.004	10.004	10.004	10.004	10.004	10.225	10.225	10.225	10.225	10.225	10.582	10.803
YDR177W	7.247	7.605	7.826	8.541	8.541	8.541	8.541	8.762	9.12	9.12	9.341	9.341	9.698	9.698	9.698	9.698	9.698	9.698	9.698	10.056	10.056	10.056	10.056	10.056	10.056	10.056	10.056	9.835	9.835	10.056	10.413	10.413	10.413	10.413	10.413	10.413	10.413	10.413	10.413	10.192	10.192	10.192	10.192	10.192	10.192	10.192	9.971	9.971	9.971
YJL073W	6.721	6.721	6.942	6.942	7.742	9.12	9.12	9.562	9.562	9.783	9.783	9.783	9.783	9.783	9.783	9.783	9.425	9.646	10.309	10.309	10.309	10.309	10.309	10.309	10.751	10.972	10.972	10.972	10.972	10.972	10.972	10.972	10.972	10.972	11.414	11.414	11.414	11.414	11.414	11.414	11.414	11.414	11.414	11.414	11.414	11.193	11.414	11.992	11.992
YPR133C	3.029	3.386	3.386	3.607	3.607	3.829	3.829	3.829	4.05	4.05	4.05	4.05	3.692	3.692	3.692	3.692	3.471	3.471	3.471	3.692	3.692	3.692	3.692	3.692	3.692	3.692	3.692	3.692	3.692	3.692	3.692	3.692	3.692	3.692	3.692	3.334	3.913	3.913	3.913	3.913	3.913	3.913	3.913	4.05	4.05	4.05	4.05	4.05	4.05
YOL025W	0.579	0.579	0.579	0.579	0.579	0.579	0.579	0.579	0	0	0	0	0	0	0	0	0	0	0	0	0	0	0	0	0	0	0	0	0	0	0	0	0	0	0	0.221	0.221	0.221	0.221	0.221	0.221	0.221	0.221	0.221	0.221	0.221	0.221	0.221	0.221
YOL117W	6.481	6.481	6.481	6.702	7.144	7.144	7.144	7.144	7.144	6.786	6.786	6.786	6.786	6.786	6.786	6.786	6.565	6.565	6.565	6.565	6.565	6.565	6.207	5.766	5.766	5.766	5.766	5.766	4.524	3.724	3.283	3.062	3.062	3.062	3.062	2.841	2.841	2.841	2.841	2.483	2.841	3.062	4.745	4.745	4.745	4.745	4.745	4.167	3.809
YBL091C	3.776	3.555	3.334	3.334	3.334	3.334	3.692	4.849	4.849	4.849	4.849	4.271	4.271	4.628	4.986	5.343	5.343	5.343	5.343	5.343	5.343	5.343	5.343	5.343	5.343	5.343	5.343	5.343	5.564	6.942	6.942	6.942	6.942	6.942	6.942	6.942	6.942	6.942	6.942	6.942	6.942	6.942	6.942	6.942	6.585	6.585	6.806	6.806	6.806
YGR222W	2.093	2.093	2.45	3.25	4.05	4.05	4.05	4.05	4.05	4.492	4.492	4.492	4.492	4.713	4.934	4.934	4.934	4.934	4.934	4.934	4.934	4.934	4.934	4.934	4.934	5.154	5.733	5.954	5.954	5.954	5.954	5.954	5.954	5.954	6.311	6.311	6.311	6.311	6.311	6.669	6.669	6.89	6.89	6.89	6.89	6.89	6.89	7.111	7.111
YIL122W	3.114	3.114	3.114	3.114	3.334	3.114	3.114	3.114	3.114	3.334	2.977	2.977	2.977	2.977	2.977	2.977	2.977	2.977	2.977	2.977	3.198	3.555	3.555	3.555	3.776	3.776	3.776	3.776	4.713	5.154	5.154	5.154	5.154	5.154	5.154	5.154	4.797	4.797	4.797	4.797	4.797	4.797	5.018	5.018	5.018	5.375	5.733	5.733	5.733
YJL069C	5.596	5.596	5.596	5.596	5.596	5.596	5.596	5.817	5.817	5.817	5.817	5.817	6.038	6.038	6.038	6.838	6.838	6.838	6.838	6.838	6.838	6.838	6.617	6.617	7.553	8.352	8.352	8.352	8.352	8.352	8.352	8.573	8.573	8.794	8.794	8.794	8.794	8.794	8.794	8.794	8.794	8.794	8.794	9.152	9.152	9.152	9.152	9.152	9.152
YDR365C	0.579	0.579	0.936	1.157	1.157	1.157	1.157	1.157	1.157	1.157	1.157	1.157	1.157	1.157	1.157	1.157	1.157	1.157	1.157	1.157	1.157	1.157	1.157	1.514	1.514	1.514	1.956	1.956	1.956	1.956	2.398	2.398	2.398	2.398	2.398	2.398	2.398	2.398	2.398	3.114	3.114	3.114	3.114	3.114	3.471	3.471	3.471	3.471	3.471
YBR139W	10.257	10.257	10.257	10.257	10.257	10.699	10.699	10.699	10.699	11.056	11.056	11.056	11.056	11.056	11.056	11.056	11.056	11.056	11.056	11.056	11.056	11.056	11.056	11.056	11.056	11.414	11.414	11.414	11.414	11.414	11.414	11.414	11.414	11.414	11.414	11.193	11.193	11.193	11.193	11.193	11.193	11.193	11.193	11.193	11.193	11.193	11.193	10.172	9.951
YER111C	12.012	12.012	12.012	12.233	12.454	12.454	12.675	12.675	12.675	12.675	13.033	13.033	13.033	13.254	13.254	13.254	13.254	13.254	13.254	13.254	13.254	13.254	13.254	13.254	13.254	13.254	13.254	13.254	13.254	13.254	13.254	13.254	13.254	13.254	13.254	13.254	13.254	13.254	13.254	12.896	12.896	12.896	12.896	12.896	12.896	12.896	12.675	12.675	12.675
YIL103W	3.166	3.744	3.744	3.744	3.744	2.587	2.229	2.229	2.229	3.166	3.744	4.322	4.322	4.68	4.322	4.322	4.322	4.764	4.764	4.986	4.986	4.986	4.986	4.986	4.986	4.986	4.986	5.564	5.785	5.785	5.785	5.785	6.721	6.721	7.079	8.014	8.014	8.014	8.014	8.014	8.014	8.014	8.014	8.014	8.014	8.014	8.236	8.678	8.678
YNL091W	3.776	3.776	3.776	3.776	3.776	3.776	4.218	4.218	4.218	4.218	4.218	5.018	5.46	5.46	5.817	5.817	5.817	6.617	6.617	6.26	6.26	6.26	6.26	6.26	7.196	7.196	7.196	6.974	6.974	6.974	6.974	7.553	7.553	7.553	7.553	7.995	7.995	7.995	7.995	7.995	7.995	7.995	7.995	8.352	8.573	8.573	8.573	8.132	8.132
YFR007W	4.881	4.66	4.66	4.66	5.375	5.375	5.375	5.596	5.596	5.375	5.375	5.375	5.375	5.375	5.375	5.375	5.375	5.954	6.175	6.175	6.175	6.175	6.175	6.175	6.175	6.175	6.175	6.396	6.396	6.396	6.175	6.175	6.175	6.175	5.596	5.596	5.596	5.596	5.596	5.596	5.596	6.26	6.26	6.26	6.26	6.038	6.038	6.038	6.038
YNR029C	11.843	11.843	11.843	11.843	11.843	11.843	11.843	12.2	12.2	12.2	12.2	12.2	12.2	12.2	12.2	12.2	12.2	12.2	12.2	12.2	12.2	12.2	12.2	12.2	11.979	11.979	11.979	11.979	11.979	11.979	11.622	11.622	11.979	11.979	11.979	11.979	11.622	11.622	11.264	11.264	11.264	11.264	11.264	11.264	11.264	11.264	11.264	11.264	11.264
YDR104C	2.178	2.178	2.178	1.82	1.82	1.82	1.82	1.82	2.535	2.535	2.535	2.535	2.535	2.535	2.756	2.756	2.756	2.756	2.756	2.756	2.398	2.841	2.841	2.841	2.841	2.841	2.841	2.841	2.841	2.841	2.841	2.841	2.841	2.841	3.198	3.198	3.198	3.198	3.198	3.198	3.198	3.198	3.198	3.198	3.198	3.198	3.198	3.198	3.198
YHR051W	16.959	16.959	16.959	16.959	16.959	16.959	16.959	16.959	16.959	16.959	16.959	16.959	16.959	16.959	16.959	17.18	17.18	17.18	17.401	17.18	16.959	16.959	16.959	16.959	16.959	16.959	16.959	16.959	16.959	16.959	16.959	16.959	16.959	16.959	16.959	16.959	16.959	16.959	16.959	16.959	16.959	16.959	16.959	16.959	16.959	16.738	17.095	17.095	17.095
YBR068C	0	0	0	0	0	0	0	0	0	0	0	0	0	0	0	0	0	0	0	0	0	0	0	0	0	0	0	0	0	0	0	0	0	0	0	0	0	0	0	0	0	0	0	0	0	0	0	0	0
YPL097W	8.71	8.71	8.132	8.132	7.91	7.689	7.332	7.332	7.332	7.332	7.332	5.291	5.291	5.291	5.07	4.934	5.291	5.291	4.934	4.934	3.692	3.913	3.555	3.555	3.555	3.555	3.334	3.334	3.334	3.334	3.334	2.893	2.535	2.893	3.692	6.942	6.585	6.806	6.806	6.806	6.806	6.806	7.027	7.027	7.027	7.027	7.027	7.027	7.027
YPR156C	0.715	0.715	0.715	0.715	0.715	0.715	0.715	0.715	0.715	0.715	0.715	0.715	0.715	0.715	0.715	0.715	0.715	0.715	0.715	0.715	0.715	0.715	0.715	0.715	1.073	1.073	1.073	1.073	1.073	1.073	1.073	1.073	1.073	1.073	1.073	1.073	1.073	1.073	1.073	1.073	1.073	1.073	1.073	1.073	1.073	1.073	1.073	1.073	1.073
YBR202W	0.221	0.221	0.221	0.221	0.221	0.221	0.221	0.221	0.221	0.221	0.221	0.221	0.221	0.221	0.221	0.221	0.799	1.157	1.157	1.157	1.157	1.157	1.157	1.157	1.157	1.157	1.157	1.157	1.157	1.157	1.157	1.157	1.157	1.157	1.157	1.157	1.157	1.157	1.157	1.157	1.157	1.157	1.157	1.157	1.157	1.157	1.157	1.157	1.157
YOL126C	6.806	6.806	6.806	6.806	6.806	6.806	6.806	6.806	6.806	6.806	6.806	6.806	6.585	6.585	6.585	6.227	6.227	6.227	6.227	5.87	5.649	5.649	5.649	5.07	5.07	5.07	5.07	5.07	5.07	5.07	4.492	3.692	3.692	3.334	3.334	3.334	3.334	3.334	3.114	3.114	3.114	2.45	2.45	2.093	2.093	2.093	2.093	2.093	1.736
YJL162C	7.689	7.689	7.689	7.468	7.468	7.468	7.247	7.247	7.247	7.247	7.247	7.247	7.247	7.247	7.247	7.247	7.247	7.247	7.247	7.247	7.247	7.247	7.247	7.247	7.247	7.247	7.247	7.247	7.027	7.027	6.669	6.09	5.733	5.154	5.154	5.154	4.797	4.797	4.797	4.797	4.797	4.797	4.576	4.355	4.355	4.355	1.905	1.683	1.242
YKL056C	5.239	5.239	5.239	5.46	5.46	5.46	5.46	5.46	5.46	5.46	5.46	5.46	6.175	6.175	6.175	6.175	6.175	6.175	6.175	6.175	6.175	6.175	5.954	5.954	5.596	5.596	5.596	5.596	5.596	5.596	5.596	5.596	5.596	5.596	5.596	5.596	5.596	5.596	5.817	5.817	5.817	5.817	5.817	5.817	5.817	5.817	5.239	5.239	5.239
YDR486C	12.707	13.065	12.486	12.707	12.486	12.486	14.8	14.579	14.937	15.294	15.294	15.294	15.294	15.021	14.8	16.757	16.757	17.556	17.556	17.556	17.556	17.556	17.556	17.556	17.556	17.777	18.356	18.356	18.356	18.356	18.356	18.356	18.135	17.914	17.693	16.978	16.978	18.135	18.135	17.914	18.356	18.356	18.577	18.577	18.577	19.598	19.598	19.955	19.598
YHR076W	6.175	6.175	6.175	6.175	6.175	6.175	6.175	6.175	5.817	5.817	5.817	5.817	5.817	5.817	5.817	5.817	5.596	5.596	5.596	5.375	5.375	4.934	3.998	3.998	4.355	4.355	4.355	4.355	4.355	4.134	3.913	3.692	2.756	2.535	2.535	3.471	3.471	3.692	3.692	3.692	3.334	3.555	3.555	3.776	3.776	3.419	3.419	3.419	3.419
YMR112C	1.294	1.294	1.294	1.294	1.294	1.294	1.294	1.294	1.294	1.294	1.294	1.294	1.294	1.294	1.294	1.294	1.294	1.294	1.294	1.294	1.294	1.294	1.294	1.294	1.294	1.294	1.294	0.936	0.936	0.357	0.357	0.357	0.357	0.357	0.357	0.357	0.357	0.357	0.357	0.357	0.357	0.357	0.357	0.357	0.357	0.357	0.357	0.357	0.715
YLL002W	10.835	10.835	10.835	9.73	9.373	9.373	8.71	8.71	9.068	8.847	8.847	8.047	7.689	7.91	7.027	6.806	6.806	6.806	6.806	7.027	7.247	7.468	7.111	7.111	7.111	7.111	7.111	6.669	5.954	5.817	6.175	6.753	6.974	6.974	7.774	7.774	7.774	7.774	7.553	7.553	7.553	7.553	7.553	7.553	7.553	7.553	7.553	7.91	8.794
YEL042W	17.303	17.303	17.303	17.303	17.303	17.303	16.945	16.945	16.945	16.945	16.945	16.945	16.945	16.945	16.724	16.724	16.724	16.724	16.724	16.724	16.724	16.724	16.724	16.724	16.724	16.724	16.009	16.009	15.347	15.347	15.347	15.347	15.347	14.989	14.989	14.989	14.989	14.989	14.989	14.989	14.989	14.989	14.989	14.547	14.105	14.105	13.527	13.527	13.527
YLR412W	7.91	7.91	7.91	7.91	7.91	7.91	8.268	8.268	8.489	8.489	8.489	8.489	8.489	8.489	8.489	8.489	8.268	7.91	8.132	8.132	8.132	8.132	8.132	8.132	7.91	7.91	7.91	7.91	7.91	7.91	7.689	7.689	7.689	7.689	7.468	7.468	8.184	8.184	8.184	8.184	8.184	8.184	8.184	8.184	7.468	7.468	7.468	7.468	7.468
YPR105C	3.692	3.692	3.692	3.25	2.893	4.05	4.186	4.186	4.407	4.05	4.05	3.471	3.607	3.829	4.05	4.492	4.492	4.492	4.271	4.271	4.271	4.271	5.649	6.974	6.974	6.974	6.974	6.974	6.974	6.974	6.974	6.974	6.974	6.974	6.974	6.974	6.974	6.974	6.974	7.196	7.774	7.774	7.774	7.774	7.774	7.774	7.774	7.774	7.774
YLR340W	5.154	5.154	5.154	5.154	5.154	5.154	5.154	5.154	5.154	5.154	5.154	5.154	5.154	5.154	5.154	5.154	5.154	5.154	4.934	4.934	4.934	4.934	4.713	4.713	4.713	4.713	4.713	4.713	4.271	4.05	3.692	3.692	3.692	3.692	2.977	2.977	2.977	2.398	2.398	2.398	2.398	2.398	2.398	2.398	2.398	2.398	2.398	2.178	2.178
YIL046W	0.221	0.221	0.442	0.442	1.02	1.02	1.02	1.02	1.82	2.756	2.756	2.977	2.977	3.198	3.419	3.419	3.419	3.776	3.776	3.776	4.713	5.07	5.07	5.649	6.364	6.364	6.364	6.364	6.364	6.364	6.364	7.3	7.657	7.878	7.878	7.878	7.878	7.878	8.099	8.541	8.541	8.541	9.341	9.341	9.341	9.562	9.783	10.361	10.361
YNL038W	8.099	9.393	9.75	9.75	10.465	10.686	10.107	11.18	11.18	11.18	11.18	11.18	11.18	11.18	11.18	11.401	11.401	11.401	11.401	11.622	11.622	11.622	11.622	11.264	12.915	14.924	14.924	15.281	15.502	15.502	15.502	15.502	15.502	15.366	15.944	15.944	15.944	15.944	15.944	15.944	16.166	16.166	16.166	16.166	16.166	16.166	16.166	16.166	16.166
YDR255C	7.553	7.553	7.774	7.774	7.774	7.995	7.995	7.995	7.995	7.995	7.995	7.995	7.995	7.995	7.995	7.995	7.995	7.995	7.995	7.995	7.553	7.995	8.437	8.658	8.658	8.658	9.015	9.236	9.236	9.236	9.457	9.457	9.457	9.457	9.457	9.457	9.815	9.594	9.594	9.594	9.594	9.594	9.594	9.594	9.594	9.594	9.594	9.594	9.594
YGR255C	0.221	0.221	0.221	0.221	0.221	0.221	0.221	0.221	0.221	0.221	0.221	0.221	0.221	0.221	0.221	0.221	0.221	0.221	0	0	0	0	0	0	0	0	0	0	0	0	0	0	0	0	0	0	0	0	0	0	0	0	0	0	0	0.221	0.221	0.221	0.221
YNR021W	8.287	8.287	8.287	8.287	8.508	8.151	7.93	8.151	8.593	8.593	8.593	8.593	8.593	8.593	8.593	8.593	8.593	8.814	8.814	8.814	8.814	8.814	8.457	8.457	8.457	8.457	8.457	8.457	8.457	8.814	8.814	8.814	8.814	8.814	8.814	8.814	8.814	8.814	8.814	8.099	8.099	8.099	8.099	7.742	7.742	7.742	7.742	7.742	7.742
YNL188W	4.934	5.291	6.669	6.89	6.89	6.89	7.468	7.468	7.689	7.689	7.91	7.91	7.91	7.91	7.91	7.91	7.91	7.91	7.91	7.91	7.91	7.91	8.132	8.132	8.132	8.132	8.132	8.132	8.132	8.132	8.132	8.132	8.132	8.132	8.132	8.132	8.132	8.132	8.132	8.132	8.132	8.132	8.489	8.489	8.489	8.489	8.489	8.489	8.489
YKL025C	7.859	7.28	7.28	7.501	7.501	7.501	7.28	7.995	7.995	7.995	7.995	7.995	7.995	7.995	7.995	7.995	7.995	7.774	7.774	7.417	7.417	7.059	7.059	6.26	6.481	6.481	6.481	6.481	6.481	6.481	6.123	6.923	6.923	6.923	6.923	6.923	6.923	6.923	6.923	6.923	6.923	6.923	7.806	7.806	7.806	7.806	7.806	7.806	7.806
YKL105C	14.716	14.716	14.716	14.716	14.716	14.716	14.716	14.716	14.716	14.716	14.716	14.716	14.716	14.716	14.274	14.274	14.274	14.274	13.916	13.916	13.916	13.832	13.832	13.832	13.832	14.053	14.053	13.832	13.832	13.832	13.832	13.832	13.832	13.611	13.39	13.39	13.39	13.39	12.012	10.855	10.277	8.983	8.983	8.983	9.204	8.983	8.983	9.341	9.341
YMR239C	3.913	3.913	4.271	4.271	4.271	4.271	4.271	4.271	4.492	4.492	4.849	5.207	5.207	5.207	5.207	5.207	5.207	5.428	6.006	6.006	6.364	6.364	6.364	6.364	6.364	6.364	6.364	6.364	6.006	5.649	5.649	5.649	5.649	5.649	5.649	5.291	5.291	5.291	5.291	5.291	5.291	5.291	5.291	5.291	5.291	5.291	5.291	5.07	4.713
YMR124W	4.966	4.966	4.966	4.966	4.966	4.966	5.187	5.187	5.187	5.187	5.187	5.187	5.187	5.766	5.766	5.766	5.766	5.766	5.766	5.766	5.408	5.408	5.408	5.987	5.987	5.987	5.987	5.987	5.987	5.987	5.987	5.408	5.408	5.408	5.408	5.408	5.408	5.187	5.187	5.187	5.187	5.187	5.187	5.187	5.187	5.187	5.187	5.187	5.187
YJR101W	2.093	2.093	2.093	2.808	3.166	3.881	3.881	3.881	3.881	3.881	3.881	4.816	5.037	5.037	5.037	5.037	5.395	5.395	5.395	5.395	5.395	5.395	5.395	5.395	5.395	6.058	6.058	6.415	6.636	6.636	6.636	6.857	6.857	7.572	7.572	7.572	7.572	7.572	7.572	7.572	7.572	7.572	7.793	7.793	7.793	7.793	7.793	7.793	7.793
YDR051C	8.678	8.678	8.899	8.899	8.899	8.899	8.899	8.899	8.541	8.541	8.541	8.541	8.541	8.541	8.32	8.32	8.099	8.099	7.384	7.027	7.027	7.247	7.247	7.247	7.247	8.184	8.541	8.541	8.541	8.541	8.541	8.541	8.541	8.184	7.963	7.742	7.742	7.742	7.742	7.742	7.742	7.521	7.521	7.521	7.742	7.742	7.742	7.742	7.742
YGR277C	3.386	3.386	3.386	3.386	2.671	2.314	2.093	2.093	2.093	2.314	2.093	2.093	1.736	1.736	1.514	1.514	1.514	1.514	1.157	1.514	1.872	1.872	1.872	1.872	1.872	1.872	1.872	1.872	1.872	1.872	1.514	1.294	1.872	2.229	2.229	2.671	3.029	3.029	3.029	3.029	3.029	3.029	3.029	3.029	3.029	3.029	3.029	3.029	3.029
YDR056C	7.247	7.247	7.605	7.605	7.605	7.605	7.605	7.605	7.605	7.605	7.384	7.384	7.384	7.384	7.384	7.384	7.027	7.027	7.027	7.826	8.626	8.626	8.847	8.847	8.847	8.847	8.847	8.847	8.847	8.847	8.847	8.847	8.847	8.847	8.847	8.847	8.847	8.847	8.847	8.847	8.847	8.489	7.91	7.689	7.689	7.689	7.689	7.689	7.689
YKR045C	10.719	10.94	10.94	10.94	11.161	11.161	11.382	11.382	11.739	11.518	11.876	11.876	12.097	11.518	11.739	11.739	12.181	12.181	12.181	12.181	12.181	12.181	12.181	12.181	11.823	11.823	11.823	11.823	12.044	12.044	12.044	12.044	12.402	11.823	11.823	11.823	11.823	11.823	11.823	11.823	11.823	11.823	11.823	11.823	12.044	12.265	12.265	12.265	12.623
YOL102C	5.291	5.07	5.07	5.07	5.733	5.733	5.733	5.733	5.733	5.954	5.954	5.954	5.954	5.954	5.954	5.375	5.375	5.375	5.817	5.817	6.396	6.974	8.489	8.489	8.489	8.489	9.068	8.71	8.71	8.489	8.489	8.489	8.489	8.489	8.489	8.489	8.489	8.847	8.847	8.847	8.847	8.847	8.847	8.847	8.847	8.847	8.847	8.847	8.847
YLR283W	0.936	0.936	0.936	0.936	0.936	0.936	0.936	0.936	0.936	0.936	0.936	0.936	1.294	1.294	1.294	1.294	1.294	1.294	1.294	1.294	1.736	1.736	1.736	1.736	1.956	1.956	1.956	1.956	1.956	1.956	2.314	2.314	2.314	2.314	2.314	2.314	2.314	2.314	2.314	2.314	2.314	2.314	2.314	2.314	2.314	2.314	2.314	2.314	2.314
YOR113W	13.63	13.63	13.988	13.988	13.988	13.988	13.988	13.052	13.052	13.494	14.293	15.45	16.113	16.113	16.555	16.555	16.555	16.334	16.776	18.018	18.018	18.018	18.018	18.018	18.018	18.018	18.018	18.018	18.018	18.239	18.46	19.038	19.038	19.038	19.259	19.259	19.259	19.259	19.617	19.617	19.617	19.617	19.617	19.617	19.617	19.617	19.617	19.617	19.617
YDL055C	0	0	0	0	0	0	0	0.357	0.357	0.357	0.357	0.357	0.357	0.715	1.073	1.073	1.073	1.073	1.073	1.073	1.073	1.073	1.073	1.073	1.073	1.073	1.073	1.073	1.073	1.073	1.073	1.294	1.294	1.294	1.294	1.294	1.294	1.294	1.294	1.294	1.294	1.294	1.294	1.294	1.294	1.294	1.294	1.294	1.294
YOR145C	2.262	2.704	2.704	2.704	2.704	2.704	2.704	2.704	2.704	2.704	2.841	2.841	3.724	3.724	3.724	3.946	3.946	3.946	3.946	3.946	3.946	3.946	3.946	3.946	3.946	3.946	3.946	3.946	3.946	3.946	3.946	3.946	3.946	3.946	3.946	3.946	3.946	3.946	3.946	3.946	3.946	3.946	3.946	3.946	3.946	3.946	3.946	3.946	3.946
YOR164C	3.198	3.198	3.198	3.419	3.419	3.64	3.64	4.082	4.082	4.303	4.303	4.303	4.167	4.167	4.167	4.167	3.946	4.388	4.745	4.745	4.745	4.745	4.745	4.524	4.524	4.966	4.966	4.966	7.007	7.007	7.007	7.007	7.228	7.228	7.228	7.228	7.228	7.228	7.228	7.228	7.228	7.228	7.449	7.449	7.449	7.449	7.449	7.449	7.449
YGL263W	0	0	0	0	0	0	0	0	0	0	0	0	0	0	0	0	0	0	0	0	0	0	0	0	0	0	0	0	0	0	0	0	0	0	0	0	0	0	0	0	0	0	0	0	0	0	0	0	0
YDL025C	7.384	7.605	7.605	8.184	8.184	8.184	8.184	8.184	8.184	8.184	8.184	8.184	8.184	8.184	8.184	8.405	8.184	8.184	8.184	8.184	8.184	8.184	7.963	7.963	7.963	7.963	7.963	7.963	7.963	7.963	7.963	7.963	7.963	7.963	7.963	7.963	8.32	8.32	8.32	8.32	8.32	8.32	8.32	8.32	7.605	7.605	7.605	7.605	6.669
YGR250C	2.178	2.178	2.178	2.178	2.178	2.178	2.178	2.178	1.956	1.956	1.956	2.841	2.841	2.841	2.841	2.841	2.841	2.262	2.262	2.262	2.262	2.262	2.262	2.041	2.041	2.619	2.841	2.841	2.841	3.062	3.062	3.062	3.062	3.062	3.062	3.062	3.062	3.062	3.062	3.062	3.062	3.062	3.724	3.724	3.724	3.724	3.724	3.724	3.946
YHR159W	7.91	7.91	8.132	8.132	8.489	9.068	9.289	9.289	9.867	9.867	9.867	9.867	9.867	9.867	10.309	9.951	9.951	9.951	10.172	10.172	10.172	10.172	10.172	10.172	10.172	10.172	10.172	10.172	10.393	10.393	10.393	10.393	10.393	10.393	10.751	10.751	10.751	10.751	10.751	10.751	10.972	11.908	11.908	11.908	11.908	11.908	11.908	12.265	12.265
YNL211C	5.154	5.733	5.733	5.733	5.733	5.733	5.733	5.733	5.733	6.175	6.175	6.175	6.175	6.175	6.175	6.175	6.617	6.617	6.838	6.838	6.838	7.196	7.196	7.196	7.196	7.196	7.417	7.995	7.995	7.995	7.995	7.995	7.995	7.995	7.553	7.553	7.553	7.995	7.995	8.352	8.931	8.931	8.931	8.931	8.931	8.931	8.931	8.931	8.931
YOL039W	0.221	0.221	0.221	0.221	0.221	0.221	0.221	0.221	0.221	0.221	0.221	0.221	0.221	0.221	0.221	0.221	0.221	0.221	0.221	0.221	0.221	0.221	0.221	0.221	0.221	0.221	0.221	0.221	0.221	0.221	0.221	0.221	0.221	0.221	0.221	0.221	0.221	0.221	0.221	0.221	0.221	0.221	0.221	0.221	0.221	0.221	0.221	0.221	0.221
YCL049C	9.204	9.425	9.425	9.425	9.425	9.425	9.425	9.425	9.289	9.289	9.509	9.509	9.509	9.509	9.509	9.509	9.509	9.509	9.152	9.152	9.152	9.152	9.152	9.152	9.373	9.373	9.373	9.373	9.373	9.373	9.373	9.73	9.73	9.73	9.73	9.73	9.73	9.951	9.951	9.951	9.951	9.73	10.445	10.445	10.445	10.445	10.803	12.623	12.623
YJL034W	13.117	13.117	13.117	13.117	13.117	13.117	13.117	13.117	13.117	13.117	13.475	13.475	13.475	13.254	13.254	13.033	13.033	13.033	12.591	12.233	12.233	12.233	12.233	12.233	12.233	12.233	12.233	11.518	11.518	11.518	10.803	10.803	10.582	9.867	10.309	11.245	11.245	10.887	10.887	10.887	11.024	11.024	11.024	11.024	11.024	11.024	11.024	9.562	9.562
YDR057W	7.351	7.351	8.151	7.793	7.793	7.793	8.014	8.014	8.014	8.014	8.014	8.236	8.678	9.75	9.75	10.329	10.329	10.329	10.55	10.771	10.771	10.771	11.128	11.128	11.128	11.349	11.349	11.349	11.349	11.349	11.349	11.349	11.349	11.349	11.57	11.57	11.57	11.57	11.57	11.57	11.57	11.57	11.57	11.57	11.57	11.213	11.213	11.213	11.57
YNR028W	12.402	12.402	12.402	12.181	12.181	11.823	11.823	11.823	11.466	11.466	10.751	10.53	10.172	10.172	8.847	8.268	8.268	9.289	9.289	9.289	9.289	9.289	9.289	8.573	8.573	8.352	8.352	7.774	7.774	7.774	7.774	7.774	7.774	7.774	6.617	6.617	6.617	6.617	6.617	6.617	6.617	6.26	6.26	6.26	6.26	6.26	6.26	6.26	6.481
YOR370C	4.83	4.609	4.609	4.609	4.609	4.609	4.609	4.609	4.609	4.609	4.609	4.609	4.609	4.388	4.388	4.388	4.609	4.609	4.609	4.609	4.609	4.609	4.609	4.251	4.251	4.251	4.251	4.251	4.251	4.251	4.251	4.251	4.03	3.672	3.451	3.672	3.672	4.03	4.03	4.03	4.03	4.03	4.03	4.03	4.03	4.03	4.03	3.809	3.809
YGL067W	11.908	11.55	11.55	11.55	11.55	11.55	11.55	11.55	10.972	10.614	11.056	11.056	10.835	10.835	10.835	10.835	10.699	10.341	10.784	10.784	10.784	11.005	11.005	11.005	11.005	11.005	11.226	11.226	11.226	11.226	11.447	11.226	11.668	11.889	11.889	11.889	11.889	11.668	11.668	11.089	11.089	11.447	11.447	11.447	11.089	10.868	10.426	11.005	11.005
YPL064C	13.832	13.832	13.832	13.832	13.832	13.832	13.832	13.832	13.969	13.969	13.969	13.969	13.969	13.969	13.748	13.748	13.39	13.39	13.39	13.39	13.39	13.39	13.748	13.748	13.748	14.326	14.326	14.326	14.326	14.326	14.684	14.684	14.684	14.326	14.326	14.684	14.684	14.684	14.684	14.463	14.105	14.105	13.748	13.748	13.969	13.969	13.969	13.969	13.969
YDR370C	4.934	4.934	5.291	5.291	5.291	5.291	5.291	5.291	5.291	5.291	5.07	5.07	5.07	5.07	5.07	5.07	5.07	5.07	5.07	5.07	5.07	5.07	5.07	4.849	4.849	4.849	4.849	4.849	4.849	4.849	4.849	4.849	4.492	4.492	4.492	4.492	4.492	4.492	4.492	4.492	4.492	4.492	4.492	4.492	4.492	4.492	4.492	4.492	4.492
YJR001W	0.221	0.221	0.221	0.221	0.221	0.221	0.221	0.221	0.221	0.221	0.221	0.221	0.221	0.221	0.221	0.221	0.221	0.221	0.221	0.221	0.221	0.221	0.221	0.221	0.221	0.221	0.221	0.221	0.221	0.221	0.221	0.221	0.221	0.221	0.221	0.221	0.221	0.221	0.221	0.221	0.221	0.221	0.221	0.221	0.221	0.221	0.221	0.221	0.221
YIL133C	0.799	0.579	0.579	0.579	0.579	0.579	0.579	0.579	0.579	0.579	0.579	0.579	0.579	0.579	0.579	0.579	0.579	0.579	0.579	0.579	0.579	0.579	0.579	0.579	0.579	0.579	0.221	0.221	0.221	0.221	0.221	0.221	0.221	0.221	0.221	0.221	0.221	0.221	0.221	0.579	0.579	0.579	0.579	0.579	0.579	0.579	0.579	0.579	0.579
YLL034C	5.921	5.921	6.279	6.279	6.279	6.279	6.857	6.857	7.079	7.079	7.3	7.3	7.3	7.3	7.3	7.521	7.657	8.099	8.541	8.541	8.541	8.541	8.541	8.541	8.541	8.541	8.541	8.899	8.899	8.899	8.899	8.899	8.899	8.899	8.899	9.12	9.12	9.12	9.12	9.12	9.12	9.12	9.12	9.12	9.341	9.698	9.698	9.698	10.056
YDR016C	6.09	6.09	5.733	5.733	5.733	5.733	5.733	5.733	5.733	5.954	5.954	6.311	6.311	6.89	7.247	7.247	7.826	7.826	7.826	7.826	7.605	7.605	7.605	7.605	7.963	8.32	8.32	8.32	8.32	8.32	7.878	7.878	8.814	8.814	8.814	9.171	9.171	9.171	9.171	9.171	9.171	9.171	9.393	9.393	9.393	9.393	9.393	9.393	9.393
YPL024W	1.157	1.514	1.514	1.514	1.514	1.514	1.514	1.514	1.514	1.514	1.514	1.514	1.514	1.514	2.945	2.945	2.945	2.945	2.945	2.945	2.945	2.945	2.945	2.945	2.945	2.945	3.302	3.302	3.302	3.302	3.523	3.523	3.523	3.523	3.523	3.166	3.166	3.166	3.166	3.166	3.166	3.166	3.166	3.166	3.166	3.166	3.166	3.166	3.166
YLR099W-A	9.835	9.835	9.835	9.835	9.835	9.614	9.614	9.529	9.529	9.529	9.529	9.529	9.529	9.308	9.308	9.308	9.308	9.308	9.171	8.814	8.814	8.814	8.814	8.814	8.457	9.256	8.457	8.457	8.457	8.457	8.236	8.457	8.236	8.236	8.236	8.236	8.236	8.236	8.236	8.236	8.236	8.236	6.721	6.364	6.364	6.143	6.143	6.143	6.143
YDR172W	3.523	3.523	3.523	3.523	3.523	3.523	3.523	3.523	3.523	3.523	3.523	3.523	3.523	3.523	3.523	3.166	3.166	3.166	3.166	3.166	3.166	3.166	3.166	3.166	3.166	2.808	2.808	2.808	2.229	1.514	1.514	1.514	1.514	1.514	1.514	1.294	1.294	1.294	1.294	1.294	1.294	1.294	1.294	0.936	0.936	0.936	0.936	1.294	1.294
YOR142W	14.034	15.191	15.191	15.191	15.191	15.191	15.191	15.191	14.97	15.327	15.327	15.327	15.327	15.327	15.327	15.327	15.327	15.327	15.327	15.327	15.327	15.327	15.327	15.327	15.327	15.327	15.327	15.327	15.327	15.327	15.327	15.327	15.327	15.327	14.664	14.664	14.664	14.306	14.306	14.306	14.306	14.306	13.728	13.728	13.728	13.728	13.728	13.728	13.728
YOR194C	12.571	12.571	12.792	12.792	12.792	12.792	12.792	12.792	12.792	12.792	12.792	12.792	12.792	12.792	12.792	12.792	12.792	12.792	12.792	12.792	12.792	12.792	12.792	12.792	12.792	12.792	12.792	12.792	12.792	12.792	12.792	13.37	13.37	13.37	13.37	13.37	13.37	13.37	13.37	13.37	13.37	13.37	13.37	13.37	13.37	13.37	13.013	13.013	12.792
YNL011C	6.923	6.923	6.923	6.923	6.923	6.923	6.923	6.702	6.702	6.702	6.702	6.702	6.702	6.038	6.038	6.038	6.038	5.817	5.018	5.018	5.018	5.018	5.018	5.018	5.018	5.018	5.239	5.239	5.239	5.239	5.239	5.239	5.239	5.239	5.239	5.239	5.239	5.239	5.239	5.239	5.239	5.239	5.239	5.239	5.239	5.018	4.576	3.861	3.861
YDR247W	5.649	5.649	5.649	5.428	5.428	5.428	5.428	5.428	5.428	5.428	5.428	5.649	5.207	5.207	4.849	4.849	5.07	5.07	5.07	5.07	5.07	5.07	4.713	4.492	4.492	4.492	4.271	4.271	4.271	4.271	4.271	4.271	4.492	4.492	4.492	4.492	4.492	4.134	4.134	4.134	3.776	3.776	3.776	3.776	4.134	4.134	4.134	4.134	4.134
YGR288W	5.343	5.343	5.785	5.785	5.785	5.87	6.09	6.09	6.311	6.311	6.311	6.311	6.311	6.311	6.311	6.311	6.311	6.311	6.311	6.311	6.532	6.532	7.111	7.553	7.553	7.553	7.553	7.553	7.553	7.553	7.553	7.553	7.553	7.553	7.553	7.553	7.553	7.553	7.553	7.553	7.553	7.553	7.553	7.774	7.774	7.774	7.774	7.774	7.774
YGR177C	5.07	5.07	5.07	5.07	5.07	5.07	5.07	5.07	5.07	5.07	5.07	5.07	5.07	5.07	5.07	4.492	4.492	4.492	4.492	4.492	4.271	4.271	4.271	4.271	4.271	4.271	3.334	3.334	2.756	2.535	2.535	2.535	2.535	2.535	2.535	2.535	2.535	2.535	2.535	2.535	2.535	2.535	2.535	2.535	2.535	2.535	2.535	2.535	2.535
YBR194W	4.934	4.934	4.934	4.934	4.934	4.934	4.934	4.934	4.934	4.934	4.934	4.934	4.134	4.134	4.134	4.355	4.934	4.934	4.934	4.934	4.934	4.576	5.375	5.375	5.375	5.018	4.797	4.797	5.87	6.227	6.227	6.227	6.448	6.227	6.448	6.227	6.227	6.806	6.806	7.027	7.027	7.027	7.027	7.027	7.027	6.89	7.247	7.247	7.247
YPL099C	12.539	12.539	12.539	12.181	12.181	11.96	11.96	11.96	11.96	10.94	10.361	10.361	10.361	10.361	10.361	10.361	8.047	7.468	7.247	7.027	7.027	7.027	7.027	7.027	7.027	7.027	7.027	7.027	6.806	6.806	6.806	6.806	6.806	6.585	6.942	3.692	2.893	2.535	2.893	3.334	3.334	3.334	3.334	3.334	3.555	3.555	3.555	3.555	3.913
YML107C	2.45	2.45	2.45	2.671	2.671	2.671	2.671	3.029	2.808	2.808	2.808	2.808	2.808	2.808	2.808	2.45	2.45	2.45	2.45	2.45	2.45	2.45	2.45	2.45	2.808	2.808	2.808	2.808	2.808	2.808	2.808	2.808	2.808	2.808	2.808	2.808	2.808	2.808	2.808	2.808	2.808	2.808	2.808	1.736	1.736	1.736	1.736	1.736	1.736
YNL223W	7.963	7.963	7.963	7.963	8.678	8.678	8.678	9.562	9.562	9.562	9.562	9.562	9.562	9.562	9.562	9.562	9.562	9.562	9.425	9.425	9.425	9.425	9.425	9.646	9.867	9.867	9.867	9.867	9.867	10.088	10.309	10.309	10.309	10.309	10.309	10.309	10.088	9.646	9.646	9.646	9.646	9.646	10.225	10.225	10.225	10.225	10.225	10.225	10.582
YML111W	9.73	9.509	9.289	9.867	9.867	9.867	9.867	9.867	9.867	9.867	9.867	9.867	9.867	9.867	9.867	9.509	9.289	9.289	9.068	9.068	9.068	9.068	9.068	8.626	8.626	8.184	8.184	6.89	6.89	6.89	6.669	6.311	6.753	6.753	6.753	6.753	6.753	5.596	5.596	5.596	5.596	5.596	5.596	5.596	5.596	5.596	5.596	5.596	5.817
YFR006W	4.543	4.543	4.901	4.901	5.122	5.122	5.122	5.122	5.122	3.607	3.607	3.607	3.029	3.029	3.029	3.029	3.386	3.386	3.386	3.386	3.386	3.607	4.05	4.713	5.291	5.291	5.291	5.512	5.512	5.375	5.375	5.375	5.375	5.375	5.375	5.154	5.154	5.018	5.239	5.239	5.239	5.239	5.239	5.239	5.239	5.239	5.375	5.596	5.954
YGR232W	6.448	6.448	6.448	6.448	6.448	6.448	6.448	6.448	6.227	6.006	6.006	6.006	6.006	6.364	6.585	6.585	6.806	6.806	6.806	6.806	6.806	6.806	6.806	6.806	6.806	6.806	6.806	6.806	6.806	6.806	6.806	6.806	6.806	6.806	6.806	6.806	6.806	6.806	6.806	5.207	4.986	4.986	4.986	4.986	4.986	4.986	4.986	4.764	4.764
YDR350C	5.87	6.669	6.89	7.247	7.247	7.247	7.247	7.247	7.247	7.247	7.247	7.247	7.027	7.027	7.027	7.027	7.027	6.585	6.585	6.585	6.585	6.585	6.364	6.364	6.721	6.721	6.721	6.721	6.721	6.721	6.721	6.721	6.721	6.721	6.721	6.721	6.721	6.721	6.5	6.5	6.143	6.5	6.5	6.5	6.5	6.5	6.5	6.857	6.5
YMR041C	0.357	0.715	0.715	0.715	0.715	0.715	0.715	0.715	0.715	0.715	0.715	0.715	0.715	0.715	0.715	0.715	0.715	0.715	0.715	0.715	0.715	0.715	0.715	0.715	0.715	0.715	0.715	0.715	0.715	0.715	0.715	0.715	0.715	0.715	0.715	0.715	0.715	0.715	0.715	0.715	0.715	0.715	0.357	0.357	0.357	0.357	0.357	0.357	0.357
YLR305C	9.919	9.919	9.919	9.919	9.919	9.919	9.919	9.919	9.919	10.14	10.14	10.14	10.14	10.14	10.14	10.14	10.14	10.14	9.919	9.919	9.919	9.919	9.919	9.562	9.562	9.562	9.562	9.562	9.562	9.562	9.562	9.562	9.562	9.562	9.562	8.184	7.963	7.963	7.963	7.963	7.963	7.742	7.742	7.742	7.742	7.742	7.521	7.521	7.521
YPL135W	3.692	3.692	4.05	4.05	4.05	4.05	4.05	4.05	4.05	4.05	4.05	4.628	4.628	4.986	5.785	7.384	7.384	8.099	8.099	8.32	8.678	8.678	9.393	9.393	9.393	9.393	9.393	9.393	9.393	9.393	9.393	9.614	9.614	9.614	9.614	9.614	9.614	9.614	9.835	9.835	10.056	10.056	10.056	10.056	10.056	10.634	10.634	10.634	10.634
YKL209C	1.514	1.514	1.514	1.736	1.956	1.956	1.956	1.956	1.956	1.956	1.956	1.956	1.956	1.956	1.956	1.956	1.956	1.956	1.956	1.956	1.956	1.956	1.956	1.956	1.956	1.956	1.956	1.956	1.956	1.956	1.956	1.956	1.956	1.956	1.956	1.956	1.599	1.599	1.599	1.599	1.599	1.599	1.599	1.599	1.599	1.599	1.599	1.599	1.599
YGR154C	9.542	9.542	9.542	9.542	9.542	9.542	9.899	9.899	10.12	10.12	10.12	10.12	10.12	10.12	10.12	9.763	9.542	9.542	9.542	9.542	9.542	9.542	9.542	9.542	9.321	9.321	9.321	9.321	9.321	9.321	8.606	8.606	7.891	7.891	7.312	6.955	6.955	6.377	6.019	6.682	6.682	6.682	6.682	6.682	6.682	6.682	6.682	6.461	6.461
YDL159W	5.785	6.006	6.227	6.227	6.227	6.227	6.227	6.227	6.227	6.227	6.227	6.227	6.227	6.227	6.227	6.227	6.227	6.227	6.227	6.227	6.227	6.227	6.227	6.227	6.227	6.227	6.227	6.227	6.227	6.227	6.227	6.227	6.227	6.227	6.227	6.227	6.227	6.227	6.227	6.227	6.006	6.006	5.785	5.785	5.785	5.785	5.564	5.343	5.343
YLR097C	6.311	6.311	6.311	6.311	6.311	6.311	5.596	5.596	5.596	5.375	5.375	5.375	5.375	5.512	5.512	5.733	5.733	5.733	6.753	6.753	6.753	6.753	6.974	7.196	7.196	7.196	7.774	7.995	8.216	8.216	8.794	10.309	10.309	10.666	10.666	10.666	10.309	10.309	10.309	10.088	9.373	9.373	9.373	9.373	9.373	9.373	9.373	9.594	9.594
YHR102W	4.492	4.492	4.492	4.492	4.492	4.134	4.134	4.134	4.134	3.913	3.913	3.555	3.555	3.198	3.998	3.998	3.998	4.576	5.018	5.018	5.018	5.018	5.018	5.018	5.018	5.018	5.018	5.018	5.018	5.018	5.239	5.596	5.596	5.954	6.175	6.175	6.175	6.175	6.175	6.175	6.175	6.175	6.175	6.175	6.175	6.175	6.175	6.175	6.175
YGL010W	4.407	4.407	4.407	4.407	4.407	4.764	4.764	4.764	5.122	5.122	5.122	5.122	5.122	4.764	4.764	4.986	4.986	5.207	5.207	5.207	5.207	5.207	5.207	4.849	4.849	4.849	5.207	5.428	6.227	6.227	6.227	6.448	6.448	6.669	6.669	6.669	6.669	6.669	6.89	6.89	6.89	6.89	6.89	6.89	6.89	6.89	6.89	6.89	6.89
YBR086C	4.355	4.355	4.355	4.355	4.355	4.355	4.355	4.355	4.355	4.355	4.355	4.355	4.355	4.355	4.355	3.998	3.998	3.64	3.64	3.64	3.64	3.64	3.419	3.419	3.419	3.419	3.419	3.198	2.977	2.977	2.977	2.977	2.756	2.398	2.398	2.398	2.398	2.398	2.398	2.398	2.398	2.398	2.178	2.178	2.178	1.736	1.736	1.736	1.736
YPL241C	6.396	6.396	6.396	6.175	5.817	5.817	5.954	5.954	7.417	8.794	8.794	9.373	10.666	11.908	11.908	13.065	13.065	13.065	13.065	13.065	13.065	13.065	13.065	13.507	13.507	13.507	13.507	13.507	13.507	13.507	13.507	13.507	13.507	13.507	13.507	13.507	13.507	13.507	13.507	13.507	13.507	13.643	13.643	13.643	13.643	13.643	13.643	13.643	13.643
YMR184W	7.436	7.436	7.3	7.3	7.3	7.3	7.3	7.3	7.3	7.521	7.521	7.521	7.521	7.521	7.521	7.521	7.521	7.521	7.521	7.521	7.521	7.521	7.521	7.3	7.3	7.3	7.3	7.3	7.3	7.3	7.3	7.3	7.3	7.3	7.3	7.3	6.942	6.942	6.942	6.143	6.143	5.921	5.564	5.564	5.564	5.564	5.564	5.564	5.343
YJL063C	10.992	11.349	11.349	11.349	11.349	11.128	11.128	11.349	12.149	12.149	13.169	13.39	14.463	14.463	14.463	14.463	14.82	14.599	14.599	14.599	14.599	14.599	14.599	14.599	14.599	14.599	14.599	14.599	14.599	14.599	14.599	14.599	14.599	14.599	14.599	14.463	14.463	14.463	14.463	14.463	14.463	14.463	14.463	14.242	14.242	14.242	14.242	14.242	14.242
YOL080C	8.541	8.541	8.541	8.541	8.184	7.826	7.826	8.268	8.268	8.268	8.268	8.268	8.268	8.626	8.626	8.626	8.626	9.867	9.867	9.867	9.867	9.867	10.445	10.445	10.445	10.445	10.445	10.803	10.803	10.803	10.803	10.803	10.803	11.161	11.382	11.96	11.96	12.181	12.181	12.181	12.402	12.402	12.402	12.402	12.402	12.402	12.402	12.402	12.402
YPL249C	5.512	5.512	5.512	6.09	6.09	6.09	6.09	6.09	6.09	6.09	6.09	6.09	6.09	6.09	6.09	6.09	6.09	6.09	6.09	6.09	6.09	5.87	5.512	5.733	6.532	6.89	7.689	7.689	7.689	7.689	7.689	7.689	8.268	8.268	8.268	8.268	8.268	8.268	8.268	8.268	8.268	8.268	8.268	8.489	8.489	8.489	8.489	8.489	8.489
YNL026W	8.352	8.352	8.352	8.352	8.573	9.509	9.509	9.509	9.509	10.803	10.803	10.803	10.803	11.96	13.338	13.338	13.338	13.338	13.338	13.338	13.338	13.338	13.338	13.695	14.716	14.716	14.716	14.716	14.716	15.073	15.652	15.652	15.652	15.652	15.652	15.652	15.652	15.652	15.431	15.431	15.789	15.789	15.789	15.568	15.568	15.789	15.789	16.009	16.009
YNL280C	7.332	7.332	7.332	6.89	6.89	6.669	6.669	6.669	6.669	6.669	6.669	6.669	6.09	6.09	6.09	6.09	6.09	6.09	5.733	5.733	5.512	5.512	4.713	4.713	4.492	4.492	4.492	4.492	4.492	4.492	4.492	4.492	4.492	4.492	4.492	4.492	4.492	4.492	4.492	3.913	3.692	3.692	3.692	3.692	3.334	3.692	3.692	3.692	3.692
YDR532C	1.736	1.736	1.736	1.736	1.736	1.736	1.736	1.736	1.736	1.736	1.736	1.736	1.736	1.736	1.736	1.736	1.378	1.378	1.02	1.02	1.02	1.02	1.02	1.02	1.02	1.02	1.02	1.02	1.02	1.599	1.599	2.178	2.178	2.178	2.398	2.398	2.398	2.619	2.619	2.619	2.619	2.398	2.619	2.619	2.619	3.913	3.913	4.271	4.271
YOR323C	6.006	6.006	6.006	6.227	6.227	6.227	6.448	7.027	7.027	7.027	7.247	7.247	7.247	7.826	7.826	7.826	7.826	7.826	7.826	7.826	7.826	7.826	7.605	7.605	7.605	7.605	7.605	7.605	7.605	7.605	7.605	7.605	7.605	7.605	7.605	7.605	7.605	7.605	7.605	7.384	7.384	7.384	7.384	7.384	7.384	7.163	7.163	7.163	7.163
YLL006W	3.471	2.535	1.82	2.041	2.041	2.041	2.041	1.82	2.398	2.398	2.398	2.398	2.178	2.178	2.178	2.398	2.398	2.619	2.619	2.841	3.283	3.283	3.503	3.503	3.724	3.724	3.724	3.724	3.724	3.724	3.724	3.724	3.724	3.503	3.503	3.503	4.082	4.082	4.082	4.303	4.524	4.524	4.524	4.524	4.524	4.881	4.881	5.545	5.545
YIL044C	10.582	10.582	10.582	10.582	10.582	10.582	10.582	10.582	9.783	8.899	9.477	10.277	10.277	10.277	10.277	10.634	10.413	10.413	10.413	10.413	10.413	9.614	9.971	9.971	9.971	9.971	10.55	10.55	10.55	10.55	9.971	9.035	9.035	9.035	9.035	9.035	9.035	9.035	9.835	9.835	9.835	10.719	13.748	13.748	13.969	13.969	13.969	13.969	13.969
YLR211C	4.492	4.492	4.492	4.492	4.492	4.492	4.492	4.134	4.134	4.134	4.134	4.355	4.355	4.355	4.713	5.512	6.09	6.09	6.09	6.09	5.733	5.733	6.311	6.532	6.532	6.532	6.532	6.532	6.532	6.175	6.175	6.532	6.532	6.532	6.532	6.532	6.532	6.753	6.753	6.753	6.753	6.753	6.753	6.753	6.753	6.753	6.753	6.753	6.89
YLR248W	8.508	8.729	10.686	10.686	10.686	10.907	11.349	11.349	11.349	11.349	11.57	11.213	11.213	11.213	10.992	10.992	12.149	12.149	12.37	12.37	12.37	12.37	12.37	12.37	12.37	12.233	12.233	12.233	12.012	12.012	12.012	12.012	12.012	11.791	11.791	11.791	11.791	11.791	12.012	12.012	12.012	12.012	12.012	11.655	11.655	11.297	11.076	10.719	10.719
YDL015C	22.184	22.184	22.184	21.963	21.963	21.742	21.742	21.742	21.742	21.963	21.963	21.963	21.963	21.742	21.385	21.164	21.164	20.416	20.416	20.416	20.774	20.774	20.774	20.774	20.995	20.995	20.995	20.995	20.995	20.995	20.774	20.774	20.774	20.553	20.553	19.617	19.617	19.617	19.753	19.753	19.753	19.753	19.311	19.311	19.753	19.175	19.175	19.175	19.175
YLR107W	7.196	7.196	7.196	7.196	7.417	7.417	7.417	7.417	7.417	7.417	7.417	7.638	7.417	7.638	8.079	8.079	8.079	8.437	8.437	8.437	8.794	9.015	9.015	9.015	9.015	9.236	9.236	9.236	9.457	9.457	9.457	9.457	9.457	9.678	9.678	9.678	9.899	10.12	10.12	10.12	10.12	10.12	10.12	10.12	10.12	10.12	10.12	10.12	9.542
YOL045W	13.812	13.812	14.034	13.812	13.812	13.812	13.812	13.812	13.812	13.812	14.034	14.034	14.034	14.034	14.034	14.034	14.034	14.034	14.034	14.034	14.034	14.034	14.034	14.034	13.812	13.591	13.591	13.591	13.591	13.591	13.591	13.591	13.591	13.234	13.234	13.234	13.234	13.234	13.234	13.234	13.234	13.234	13.234	13.234	13.234	13.234	13.234	13.234	13.234
YHR206W	2.535	2.535	2.535	2.535	2.535	3.198	3.419	3.419	3.419	3.419	3.419	3.64	3.861	3.861	3.861	3.861	3.861	3.861	3.503	3.503	3.503	3.503	3.503	3.503	4.218	4.218	4.218	4.218	4.218	4.218	4.218	4.218	3.861	3.861	3.861	3.861	3.861	3.861	3.861	3.861	3.64	3.419	3.419	3.419	3.419	3.419	3.419	3.419	3.419
YAL003W	0	0	0	0	0	0	0	0	0	0	0	0	0	0	0	0	0	0	0	0	0	0	0	0	0	0	0	0	0	0	0	0	0	0	0	0	0	0	0	0	0	0	0	0	0	0	0	0	0
YBR187W	5.649	5.649	5.428	5.428	5.428	5.428	5.87	5.87	5.87	5.87	5.87	5.87	5.87	5.87	5.87	5.649	5.649	5.649	5.87	5.87	5.87	5.87	5.87	5.87	5.87	5.87	5.87	5.87	5.87	5.87	5.87	5.87	3.998	3.998	3.998	3.998	4.218	4.218	4.576	4.576	4.576	4.576	4.576	4.576	4.218	4.218	3.64	3.64	3.64
YNL054W	1.514	1.514	1.514	1.514	1.514	1.514	1.514	1.514	1.514	1.514	1.514	1.514	1.872	2.093	2.093	2.093	2.093	2.093	2.093	2.093	2.093	2.093	2.093	2.45	2.229	2.229	2.229	2.229	2.229	2.229	2.229	4.101	4.101	4.101	4.101	4.101	4.101	4.101	4.101	4.101	4.101	4.101	4.101	4.101	3.965	3.965	3.965	3.965	3.965
YOR326W	1.157	1.157	1.157	1.157	1.157	1.157	1.157	1.157	1.157	0.799	0.799	0.799	1.157	2.314	3.386	3.386	3.386	3.386	3.607	3.829	3.829	3.829	3.829	3.829	3.829	3.829	4.05	4.407	4.407	4.407	4.407	4.407	4.407	4.407	4.407	4.407	4.407	4.407	4.407	4.407	4.407	4.407	4.407	4.407	4.407	4.407	4.407	4.407	4.407
YBR155W	1.43	1.43	1.43	1.43	1.43	1.43	2.314	2.671	2.671	2.671	2.671	2.893	2.893	2.893	2.893	2.893	2.893	2.893	2.893	3.471	3.692	3.913	4.271	4.849	4.849	4.849	4.849	4.849	4.849	4.849	4.849	4.849	4.849	4.849	4.849	4.849	4.849	4.849	4.849	4.849	4.849	4.849	4.849	4.849	4.492	4.492	4.934	4.934	4.934
YPL143W	0.936	0.936	0.936	0.936	0.936	0.936	0.936	0.936	0.936	0.936	0.936	0.936	0.936	0.715	0.715	0.715	0.715	0.715	0.357	0.357	0.357	0.357	0.357	0.357	0.357	0.357	0.357	0.357	0.357	0.357	0.357	0.357	0.357	0.357	0.357	0.357	0	0	0	0	0	0	0	0	0	0	0	0	0
YDR267C	5.037	5.037	5.395	5.395	5.395	5.616	5.616	5.837	5.837	5.837	5.837	5.837	5.837	5.837	5.837	5.837	5.837	5.837	5.616	4.543	4.543	4.543	4.543	4.543	4.186	4.186	3.965	3.965	3.965	3.965	3.965	3.965	3.965	3.965	3.965	3.965	3.965	3.965	3.965	4.186	4.186	4.186	4.764	4.986	4.986	4.986	4.986	4.986	4.986
YKR095W-A	11.687	11.687	11.687	11.108	11.108	11.771	11.771	11.771	11.771	12.129	12.129	12.35	11.908	11.908	11.908	11.908	11.908	11.908	11.908	11.908	10.309	9.951	10.53	10.53	10.53	10.887	10.887	10.887	10.887	10.887	10.887	12.044	11.823	11.823	12.044	12.044	12.623	12.265	12.265	12.265	12.265	12.265	12.265	12.402	12.402	12.402	12.402	12.402	12.402
YKR065C	10.614	10.393	10.393	10.393	10.393	10.393	10.751	11.193	11.193	11.193	11.414	11.277	11.635	13.812	13.812	14.17	14.97	14.97	14.97	15.327	15.327	15.327	15.327	15.327	15.327	15.327	15.327	15.905	16.127	16.127	16.127	16.127	16.127	16.127	16.127	16.127	16.127	16.127	16.127	16.127	16.127	16.127	16.127	16.127	16.127	16.127	16.484	16.484	16.484
YIL127C	12.116	11.758	11.043	11.043	11.043	11.043	11.043	11.043	11.043	11.043	10.822	10.822	11.043	11.043	11.043	10.465	9.886	9.886	9.886	9.886	10.244	10.244	10.244	9.087	9.087	9.087	9.087	9.087	9.087	9.087	9.087	9.087	8.508	8.508	8.508	5.395	5.753	5.753	5.753	5.753	3.744	3.965	4.101	3.744	3.744	4.101	5.395	5.395	6.942
YGR240C	4.797	4.797	4.797	4.797	4.797	4.797	4.797	4.797	4.797	4.797	4.797	4.797	5.154	5.154	5.154	5.154	5.154	5.154	5.154	5.154	5.154	5.154	5.154	5.154	5.154	5.154	5.154	5.154	5.154	5.154	5.154	5.154	5.154	4.934	4.934	4.934	4.934	4.934	4.934	4.934	4.934	4.934	4.934	5.154	5.512	5.512	5.512	5.512	4.934
YPL092W	3.334	3.334	3.334	3.334	3.334	2.178	1.599	1.599	1.599	1.02	1.02	1.02	1.02	1.02	0.799	0.799	0.799	0.799	0.799	0.799	0.799	0.799	0.799	0.799	0.799	0.579	0.579	0.579	0.579	0.579	0.799	0.799	0.799	0.799	0.799	1.157	1.157	1.157	1.157	1.157	1.157	1.157	1.157	1.157	1.157	1.157	1.157	1.378	1.736
YNL320W	2.041	3.334	3.334	3.776	4.134	4.134	4.134	4.492	4.492	4.492	4.492	4.492	4.492	5.87	5.87	5.87	5.87	5.87	5.87	5.87	5.87	5.87	6.227	6.585	6.585	6.585	6.585	6.585	6.585	6.585	6.585	6.585	6.585	6.585	6.806	7.027	7.027	7.027	7.027	7.027	7.027	7.027	7.027	7.027	7.027	7.027	7.027	7.027	6.669
YDL005C	0.357	0.357	0.715	0.715	0.715	0.715	0.715	0.715	0.715	0.715	0.715	0.715	0.715	0.715	0.715	0.715	0.715	0.715	0.715	0.715	0.715	0.715	0.715	0.715	0.715	0.715	0.715	0.715	0.715	0.715	0.715	0.936	0.936	0.936	0.936	0.936	0.936	0.936	1.294	1.294	1.294	1.294	1.294	1.294	1.294	1.514	1.514	2.229	2.229
YER088C	4.134	4.355	4.713	4.713	4.713	4.713	4.713	4.713	5.07	5.428	5.428	5.428	5.428	5.428	6.806	7.027	7.027	7.027	7.384	7.384	7.384	7.384	7.384	7.384	7.163	7.163	7.163	7.163	7.163	7.163	7.163	7.163	7.163	7.163	7.163	7.163	7.163	7.163	7.163	7.384	7.384	7.384	7.384	7.826	7.826	7.826	7.826	7.826	7.826
YOR374W	14.989	17.608	18.05	18.629	18.629	18.629	18.986	18.986	19.565	19.565	19.786	20.143	20.143	20.143	20.143	20.143	20.143	20.143	20.143	20.143	20.143	20.364	20.364	20.364	20.364	20.364	20.364	20.364	20.364	20.364	20.364	20.364	20.364	20.364	20.364	20.364	20.364	20.364	20.364	20.364	20.364	20.364	20.585	20.585	20.943	20.943	20.943	20.943	20.943
YOL096C	6.311	6.311	6.311	6.311	6.311	6.311	5.154	5.512	5.512	5.512	5.512	5.291	4.986	4.986	4.986	5.207	5.649	6.09	6.09	6.09	6.09	6.09	6.09	4.492	4.628	4.986	4.986	4.986	5.649	5.649	5.649	5.649	5.649	5.649	5.649	5.512	5.512	5.512	6.09	7.468	7.468	7.468	7.468	7.468	7.247	7.468	7.468	7.468	7.468
YLR094C	16.569	16.569	16.569	16.569	16.569	16.569	16.569	16.569	16.348	16.348	16.348	16.348	15.684	15.327	15.327	15.327	15.327	15.327	15.327	15.327	15.327	15.327	14.664	14.664	14.664	14.664	13.643	13.643	13.643	12.844	12.844	12.844	12.844	12.844	10.803	10.803	9.204	5.291	4.713	4.492	4.492	4.492	4.492	4.492	4.492	4.134	4.134	4.134	4.134
YDL231C	9.308	9.308	9.308	9.308	9.308	9.308	9.308	9.308	9.308	8.95	8.508	8.151	7.572	7.572	7.572	7.572	7.793	7.793	7.793	7.793	7.793	7.793	7.793	7.079	6.279	5.921	5.921	5.921	6.5	6.5	6.5	6.5	6.5	6.5	6.5	6.5	5.921	5.564	5.564	5.343	4.986	4.986	4.628	4.407	4.628	5.207	4.986	4.986	4.628
YMR202W	5.649	5.649	5.649	5.649	5.649	5.649	5.649	5.649	5.649	5.649	5.649	5.291	5.291	5.291	5.291	5.291	5.291	5.291	5.291	5.291	5.291	4.934	4.934	4.934	4.934	4.934	4.713	4.492	4.492	4.492	4.492	4.492	4.271	4.271	4.05	4.05	3.607	3.607	3.607	3.607	3.607	3.607	3.607	3.607	3.607	3.607	3.607	2.671	2.671
YPL096W	1.82	1.462	1.462	1.462	1.462	1.462	1.462	1.462	1.462	1.462	1.462	1.462	1.462	1.462	1.462	1.462	1.462	1.462	1.462	1.462	1.462	1.462	1.462	1.462	1.462	1.462	1.242	1.242	1.242	1.02	1.02	1.02	1.02	1.02	1.02	1.02	1.02	1.02	1.02	1.02	1.02	1.02	1.02	1.02	1.02	1.02	1.02	1.02	1.02
YJL030W	4.322	4.543	4.543	4.901	4.901	4.901	4.901	4.901	4.901	4.901	4.901	4.901	4.901	4.901	4.68	4.68	4.322	4.322	4.322	4.543	5.122	5.122	5.122	5.122	5.122	5.122	5.122	4.407	3.965	3.965	4.186	4.186	4.186	4.186	4.186	4.186	4.186	4.186	5.207	4.849	4.849	5.207	5.207	5.207	5.207	5.207	5.207	5.207	5.207
YOR078W	6.923	6.923	6.923	6.923	6.481	6.481	6.123	6.481	6.481	6.481	6.481	6.481	6.481	6.26	6.26	6.26	6.26	6.26	5.902	5.902	5.902	5.902	5.902	5.902	5.902	5.902	5.902	5.902	5.902	5.902	5.902	5.681	5.681	5.681	5.681	5.46	5.46	5.46	5.46	5.46	5.46	5.46	5.46	5.46	5.46	5.545	5.681	5.681	5.681
YOL056W	8.814	8.814	9.035	9.035	9.035	9.035	9.035	9.035	8.32	7.963	7.742	7.384	7.384	7.384	7.384	7.384	7.384	7.027	7.027	5.87	5.649	5.512	6.806	6.806	7.384	7.384	7.384	7.384	7.384	7.384	7.384	7.384	7.384	7.384	7.384	6.806	7.384	7.742	7.742	7.742	7.742	7.605	7.605	7.605	7.605	7.605	7.605	7.826	7.826
YGR279C	0.715	0.715	0.715	0.715	0.715	0.715	0.715	0.715	0.715	0.715	0.715	0.715	0.715	0.715	0.715	0.715	0.715	0.715	0.715	0.357	0.357	0.357	0.357	0.357	0.357	0.357	0.357	0.357	0.357	0.357	0.357	0.357	0.357	0.357	0.357	0.357	0.357	0.357	0.357	0.357	0.357	0.357	0.579	0.579	0.579	0.579	0.579	0.579	0.579
YIL148W	0.936	0.936	0.936	0.579	0.579	0.579	0.579	0.579	0.579	0.579	0.579	0.579	0.579	0.579	0.579	0.579	0.579	0.579	0.579	0.579	0.579	0.579	0.579	0.579	0.579	0.579	0.579	0.579	0.579	0.579	0.579	0.579	0.579	0.579	0.221	0.221	0.221	0.221	0.221	0.221	0.221	0.221	0.221	0.221	0.221	0.221	0.221	0.221	0.221
YOR352W	6.5	6.5	6.857	7.079	8.099	8.099	8.32	8.457	8.236	8.236	8.236	8.457	8.814	9.035	9.035	9.035	9.035	9.035	9.035	9.035	9.035	9.035	9.035	9.035	9.035	10.855	11.297	11.297	11.297	11.297	11.297	11.297	11.297	11.297	11.161	11.382	11.382	11.382	11.382	11.161	11.161	11.161	11.161	11.161	11.161	11.161	11.161	11.161	11.161
YBR066C	0	0	0	0	0	0	0	0	0	0	0	0	0	0	0.221	0.221	0.221	0.221	0.221	0.221	0.221	0.221	0.221	0.221	0.221	0.221	0.221	0.221	0.221	0.221	0.221	0.221	0.221	0.221	0.221	0.221	0.221	0.221	0.221	0.221	0.221	0.936	0.936	0.936	0.936	0.936	0.936	0.936	0.936
YPL212C	4.986	4.986	4.986	4.986	4.986	4.986	4.764	4.764	4.986	4.986	4.986	4.986	4.986	4.986	4.986	4.628	4.628	4.628	4.628	4.628	4.407	3.607	3.607	3.607	3.607	3.607	3.829	3.829	3.471	3.25	2.893	2.893	1.82	1.599	1.242	1.242	1.242	1.599	1.599	1.599	1.599	1.599	1.378	1.378	1.378	1.02	1.242	1.242	1.242
YOR316C-A	1.242	1.242	1.242	1.242	1.242	1.242	1.242	1.242	1.242	1.242	1.242	1.242	1.02	1.02	1.02	1.02	1.02	1.02	1.02	1.02	1.02	1.02	1.02	1.02	1.02	1.02	1.02	1.02	1.02	1.02	1.02	1.02	1.02	1.02	1.02	1.02	1.02	1.02	1.02	1.02	1.02	1.02	1.02	1.02	1.02	1.02	1.02	1.02	1.02
YDR194C	3.692	3.692	3.692	3.692	3.692	3.692	3.692	3.692	3.692	3.692	3.692	3.692	3.692	3.692	3.692	3.692	3.692	3.692	3.692	3.692	3.692	3.692	3.692	3.692	3.692	3.692	3.692	3.692	3.692	3.692	3.692	3.692	3.692	3.692	3.692	3.692	3.692	3.692	3.692	3.334	3.334	3.334	3.334	3.334	3.334	3.334	3.334	2.977	2.977
YPL267W	6.617	6.617	6.617	6.617	6.617	6.617	6.617	6.617	7.553	7.553	7.553	7.553	7.553	7.553	7.553	7.553	7.91	8.132	8.132	8.489	8.489	8.489	8.489	8.489	8.489	8.489	9.068	8.847	8.847	8.847	8.847	8.847	8.847	8.847	8.847	8.847	8.847	8.847	8.847	8.847	8.847	8.847	8.847	8.847	8.847	8.847	9.204	9.204	9.204
YGL065C	9.204	9.204	9.204	9.204	9.204	9.425	10.004	10.004	10.004	10.004	10.004	9.783	10.004	10.004	10.004	10.004	10.004	10.004	10.361	11.076	11.297	11.655	12.012	12.012	12.012	12.012	12.012	12.012	12.012	12.012	12.012	12.012	12.37	12.37	12.37	12.37	12.37	12.37	12.37	12.37	12.37	12.37	12.37	12.37	12.37	12.37	12.37	12.37	11.928
YGR215W	11.876	11.876	12.591	12.591	12.591	12.948	12.948	13.611	13.969	13.969	14.19	14.19	14.19	14.19	13.969	13.969	13.969	13.969	13.969	13.748	13.748	13.748	14.105	14.105	14.326	14.326	14.684	14.684	14.684	14.684	15.262	15.262	15.262	15.262	15.262	15.262	15.041	15.041	15.041	15.041	15.041	15.262	15.262	15.262	15.483	15.483	15.483	15.483	15.262
YLR438W	10.225	9.646	9.646	9.646	9.425	9.425	9.068	9.068	9.289	9.289	9.289	9.289	8.931	8.931	8.931	8.931	8.71	8.71	8.71	8.71	8.71	8.71	8.71	8.71	8.71	8.71	8.71	8.71	8.71	8.71	8.71	8.71	8.626	8.626	8.626	8.626	8.626	8.626	8.184	8.184	8.184	8.184	8.184	7.742	7.742	7.742	7.521	7.521	7.521
YPL220W	12.044	12.044	12.044	12.044	12.044	11.602	11.602	11.382	11.382	11.161	11.161	11.161	11.161	11.161	11.161	11.161	11.161	11.161	11.161	11.161	11.161	11.161	11.161	11.161	10.94	10.94	10.94	11.297	11.297	11.297	11.297	10.498	10.498	10.719	10.719	10.719	10.719	10.498	10.719	10.719	10.719	11.076	10.634	10.634	10.634	9.835	9.477	9.477	9.477
YFR055W	5.408	5.408	5.408	5.408	5.408	5.408	5.408	5.408	5.629	5.629	6.565	6.565	6.565	6.565	6.565	6.565	6.565	6.786	6.786	6.565	6.565	6.565	6.565	6.565	6.565	6.565	6.565	6.565	6.565	6.565	6.344	6.344	6.344	6.123	6.123	6.123	6.481	6.481	6.481	6.481	6.481	6.481	6.481	6.481	5.902	5.902	5.681	5.681	5.681
YBR111W-A	6.143	6.143	6.143	6.006	6.006	6.006	6.006	6.006	6.006	6.006	6.006	6.227	6.227	6.227	6.448	6.448	6.448	7.247	7.247	7.468	7.826	7.826	7.826	7.826	7.826	7.826	7.826	7.826	7.468	7.468	7.468	7.468	7.468	7.468	7.689	8.405	8.405	8.405	8.405	8.405	8.405	8.626	8.626	8.626	8.626	8.626	8.626	8.626	8.405
YGR047C	9.665	9.665	9.665	9.665	9.665	9.444	9.444	9.444	9.444	8.866	7.488	7.13	6.415	6.415	6.415	6.058	5.7	5.7	5.7	5.343	5.343	5.343	5.343	4.986	4.986	4.986	4.628	4.271	4.271	4.271	4.271	3.334	2.893	2.893	2.893	2.893	2.893	2.893	2.671	2.671	2.671	2.671	2.314	2.314	2.314	1.956	2.314	2.535	2.535
YGL041W-A	8.437	8.437	8.3	8.3	8.3	8.521	8.521	8.521	8.079	8.079	7.722	7.722	7.722	7.943	7.943	7.943	7.501	6.565	6.786	7.007	7.007	6.786	6.786	7.007	6.428	6.428	6.428	6.428	6.428	6.071	6.071	6.071	6.071	6.071	5.713	5.492	5.492	5.492	5.492	5.492	5.934	5.713	5.713	5.492	5.492	5.271	5.271	5.271	5.271
YKL130C	11.277	12.571	12.571	12.571	12.571	12.571	12.571	12.571	12.571	12.928	13.149	13.149	13.37	13.37	13.37	13.37	13.37	13.37	13.37	13.37	13.37	13.37	13.37	13.37	13.37	13.37	13.37	13.37	13.37	13.37	13.37	13.37	13.37	13.37	13.37	13.37	13.37	13.37	13.37	13.37	13.37	13.37	13.37	13.37	13.37	13.37	13.37	13.149	13.149
YNL252C	4.797	4.797	4.797	4.797	4.797	4.797	4.797	4.797	4.797	5.239	5.239	5.239	5.239	5.018	5.018	5.018	4.66	4.66	4.66	4.66	4.303	4.524	4.745	4.745	4.745	4.745	4.745	4.966	4.966	4.966	4.966	4.966	4.966	4.966	4.966	4.966	5.324	5.324	5.324	5.324	5.324	5.324	5.324	5.324	4.966	4.745	4.745	4.745	4.745
YOR335C	0.221	0.221	0.221	0.221	0.221	0.221	0.221	0.221	0.221	0.221	0.221	0.221	0.221	0.221	0.221	0.221	0.221	0.221	0.221	0.221	0.221	0.221	0.442	0.442	0.442	0.442	0.442	0.442	0.442	0.442	0.442	0.442	0.221	0.221	0.221	0.221	0.221	0.221	0.221	0.221	0.221	0.221	0.221	0.221	0.221	0.936	0.936	0.936	0.936
YLR355C	2.483	2.483	2.483	2.483	2.262	1.905	1.683	1.683	1.02	1.02	1.02	1.02	1.02	1.02	1.02	1.02	1.02	1.02	1.02	1.02	1.02	1.02	1.02	1.02	1.02	0.579	0.579	0.579	0.579	0.579	0.579	0.579	0.579	0.579	0.579	0.579	0.579	0.357	0.357	0.357	0.357	0.357	0.357	0.357	0.357	0.357	0.357	0.357	0.357
YIL034C	5.46	5.46	5.46	5.46	4.797	5.239	5.239	5.239	5.239	5.239	5.375	6.038	6.038	6.038	6.038	6.038	6.702	6.702	6.923	6.923	7.144	6.923	6.923	6.923	6.923	6.923	6.923	6.923	6.923	6.923	6.702	6.702	6.702	6.702	6.702	6.702	6.702	6.702	6.702	6.702	6.923	7.144	7.364	7.364	7.364	7.364	7.585	7.585	7.585
YIL156W	1.02	1.242	1.599	1.599	1.82	2.041	2.041	2.041	2.041	2.041	2.041	2.041	1.462	1.462	1.462	1.462	1.462	1.462	1.82	1.82	1.82	1.82	1.82	1.82	1.82	1.82	1.82	1.82	1.82	1.82	1.82	1.82	1.82	1.82	2.041	2.041	2.619	2.619	2.619	2.619	2.619	2.619	3.198	3.198	3.776	3.776	3.776	3.776	3.776
YLL007C	8.71	8.71	9.289	9.289	9.646	11.823	11.823	11.823	12.181	12.402	12.181	12.181	12.402	12.402	12.402	12.98	12.98	12.98	12.98	12.98	12.539	13.338	13.338	13.338	13.338	12.623	12.402	13.338	13.338	13.338	13.338	13.695	15.073	15.073	15.073	15.073	15.073	15.073	15.073	15.073	15.073	15.652	15.652	15.652	15.652	15.652	15.652	15.652	15.652
YPL072W	8.489	8.489	8.489	8.489	8.489	8.489	8.489	8.268	8.268	8.268	8.268	8.268	8.489	8.489	8.489	8.71	8.71	8.71	8.71	8.71	8.71	8.71	8.71	8.71	8.268	7.91	7.91	7.91	7.91	7.553	7.553	7.111	7.111	6.89	6.89	6.89	6.89	6.89	6.669	6.669	6.448	6.09	6.09	6.09	5.733	5.733	5.733	5.733	5.733
YHR147C	5.207	5.207	5.207	5.207	5.207	5.207	5.428	5.649	5.649	6.227	6.227	6.227	6.227	6.227	6.448	6.448	6.09	6.09	7.247	7.247	7.247	7.247	7.247	8.047	8.047	8.047	8.047	8.047	8.405	8.405	8.405	8.405	8.405	8.405	8.405	8.405	8.405	8.405	8.405	8.405	8.405	8.405	8.405	8.405	8.405	8.405	8.405	8.405	8.405
YGR253C	3.965	3.965	3.965	3.744	3.744	3.744	3.744	3.744	3.386	3.386	3.386	3.029	2.671	2.671	2.671	2.671	2.671	2.671	2.671	2.671	2.671	2.671	2.671	2.671	2.671	2.671	2.45	2.45	2.45	2.45	2.45	2.45	2.45	2.45	2.45	2.45	2.45	2.45	2.45	2.45	2.009	1.651	1.651	1.651	1.651	1.651	1.651	1.651	1.294
YCL055W	1.02	1.02	0.799	0.799	0.799	0.799	0.799	0.799	1.157	1.599	1.599	1.599	1.599	1.599	1.599	1.599	1.599	2.041	2.041	2.041	2.041	2.262	2.262	2.262	2.262	2.262	3.062	3.062	3.062	3.062	3.062	3.062	3.062	2.704	2.704	3.367	4.881	4.881	5.46	5.46	5.46	5.681	5.681	6.26	6.26	6.26	6.26	6.26	6.26
YGL175C	3.829	3.829	3.829	5.122	5.122	5.122	5.122	5.122	5.343	5.343	5.343	5.343	5.343	5.343	5.343	5.564	5.564	5.564	5.564	5.921	5.921	5.921	5.7	5.7	5.7	6.058	6.279	7.215	7.215	7.215	7.215	8.236	8.236	8.236	8.457	9.035	9.477	9.835	9.835	9.835	9.835	9.835	9.835	10.056	10.056	10.056	10.056	10.056	10.056
YDR050C	6.311	6.311	5.954	5.954	6.175	5.954	5.954	5.954	5.733	5.733	5.733	5.596	5.596	5.596	5.596	5.596	3.64	3.283	3.283	2.756	2.178	2.178	2.178	2.178	2.178	2.756	2.756	2.756	2.756	3.114	3.114	3.114	3.114	3.334	3.334	3.334	3.334	3.334	3.334	3.334	3.334	3.334	3.334	3.334	2.756	2.756	2.756	2.756	2.756
YHL001W	4.492	4.628	5.07	5.291	5.291	5.291	5.291	5.291	5.291	5.291	5.291	5.291	5.291	5.291	5.512	5.512	5.512	5.512	5.512	5.291	5.512	4.492	4.492	3.776	3.419	3.419	3.776	4.134	3.555	3.776	3.776	3.776	3.776	4.218	4.218	4.218	4.218	4.218	4.218	4.439	4.439	4.439	4.439	4.66	4.66	4.66	4.66	5.018	5.954
YOR098C	1.378	1.378	1.378	1.378	1.378	1.378	1.378	1.378	1.378	1.378	1.378	1.378	1.378	1.378	1.378	1.378	1.378	1.378	1.378	1.378	1.378	1.378	1.378	1.378	1.378	1.378	1.378	1.378	1.378	1.378	1.378	1.378	1.378	1.378	1.378	1.378	1.378	1.378	1.378	1.378	1.378	1.378	1.378	1.378	1.378	1.378	1.378	1.378	1.378
YLR108C	7.806	7.806	7.806	7.806	7.806	7.806	7.806	7.806	7.806	7.585	7.585	7.228	7.007	6.123	5.766	5.408	5.408	5.408	5.408	5.408	5.408	5.408	5.408	5.408	5.408	3.451	3.231	1.905	1.905	1.683	1.683	1.683	1.683	1.683	1.683	1.683	1.683	1.683	1.683	1.683	1.683	1.462	1.462	1.105	1.105	1.105	1.105	1.105	0.884
YAR015W	11.843	11.843	11.843	11.843	11.843	11.843	11.843	11.843	11.843	13.357	13.357	13.357	13.357	13.357	13.357	13.357	13.357	13.357	13.357	13.357	13.357	13.357	13.357	13.357	13.357	13.357	13.357	13.579	13.357	13.357	13.357	13.357	13.579	13.579	13.579	13.579	13.579	13.579	13.579	13.579	13.579	13.579	13.579	13.579	13.579	13.579	13.221	13.221	13
YDR398W	0.442	0.442	0.442	0.442	0.442	0.442	0.442	0.442	0.442	0.442	0.442	0.442	0.442	0.442	0.442	0.442	0.442	0.442	0.442	0.442	0.442	0.442	0.442	0.442	0.442	0.442	0.442	0.442	0.442	0.442	0.442	0.442	0.442	0.442	0.442	0.442	0.442	0.442	0.442	0.442	0.442	0.442	0.442	0.442	0.442	0.442	0.442	0.442	0.442
YPR118W	4.934	4.934	4.934	4.934	4.934	4.934	4.934	5.154	5.154	5.154	5.154	5.154	5.154	5.596	5.954	6.669	6.669	6.669	6.669	6.669	6.669	6.669	6.669	6.669	6.669	6.669	6.448	6.448	6.448	6.669	6.669	6.669	6.448	6.448	6.448	6.448	6.448	6.448	6.448	6.448	6.669	6.669	6.669	6.669	6.669	6.669	6.669	6.669	6.669
YNR035C	5.954	6.532	6.532	7.553	7.553	7.553	7.553	7.553	7.553	7.553	7.553	7.553	7.553	7.774	7.774	7.774	8.132	8.132	8.489	8.931	8.931	9.289	9.289	9.289	9.289	9.289	9.289	9.289	9.289	9.289	9.289	9.289	9.289	9.289	10.004	10.004	10.803	11.245	11.245	11.245	11.245	11.245	11.245	11.602	11.602	11.602	11.602	11.602	11.602
YKR063C	8.762	9.12	8.762	8.762	8.762	9.341	9.341	9.919	9.919	9.919	9.919	9.919	9.919	10.14	10.14	10.14	10.361	10.361	10.361	10.361	10.361	10.361	10.361	10.361	10.361	10.361	10.361	10.719	11.382	11.382	11.382	11.382	11.382	11.382	11.382	11.382	11.382	11.382	11.382	11.382	11.602	11.602	11.602	11.602	11.602	11.602	11.602	11.602	11.602
YOL063C	6.09	5.291	5.291	5.07	5.07	5.07	5.07	5.07	5.07	5.07	5.291	5.291	5.291	5.291	3.998	3.998	4.355	4.355	4.355	4.355	4.797	4.576	4.576	4.576	4.576	4.576	6.006	6.89	6.89	6.89	6.89	6.89	7.111	7.111	7.111	7.111	7.111	7.111	7.111	7.111	7.553	7.995	7.995	7.995	7.995	7.995	7.995	8.489	8.489
YFL038C	9.204	9.204	9.204	9.204	9.204	9.204	9.204	9.204	9.204	9.204	9.204	9.204	9.204	9.204	9.204	9.204	9.204	9.204	8.184	8.184	8.184	7.521	7.521	7.521	6.09	6.09	6.09	5.733	4.797	4.576	4.576	4.576	4.576	4.576	4.576	4.576	4.576	4.576	4.576	4.576	4.576	4.797	4.355	4.355	3.998	2.126	2.483	2.483	2.483
YCL039W	11.856	13.013	13.013	13.013	13.013	13.013	13.013	13.013	13.013	13.234	13.234	13.234	13.234	13.234	13.234	13.234	13.234	13.234	13.234	13.455	13.455	13.455	13.812	13.812	13.812	13.812	13.812	13.812	13.812	13.812	13.812	13.812	13.812	13.812	14.17	14.17	14.527	14.527	14.527	15.106	15.327	15.327	15.327	15.327	15.327	15.327	15.327	15.327	15.684
YJR120W	6.513	6.513	6.513	6.513	6.513	6.513	6.513	6.513	6.513	6.513	6.292	6.292	6.292	6.292	6.292	5.713	5.713	5.713	5.492	5.271	5.271	5.271	5.713	5.492	5.492	5.492	5.492	5.492	5.271	5.271	5.492	5.492	5.492	5.492	5.492	4.914	4.914	4.914	4.914	4.914	5.629	5.629	5.629	5.85	5.85	5.85	5.85	5.85	5.85
YFR005C	7.163	7.163	7.163	7.163	7.163	7.163	7.163	7.521	7.521	7.521	7.521	7.521	7.742	7.742	7.742	7.742	7.742	7.742	7.742	7.742	7.742	7.742	7.742	7.742	7.742	7.742	7.384	7.163	7.163	7.163	7.163	7.163	7.163	7.163	7.163	7.163	7.163	7.163	7.163	7.163	7.163	7.163	7.163	7.163	7.163	7.163	7.163	7.163	6.942
YKL108W	1.736	1.736	1.736	1.736	1.956	1.956	1.956	1.956	1.956	1.956	1.956	1.956	1.956	1.956	1.956	1.956	2.178	2.178	2.178	2.178	2.178	2.178	2.398	3.555	4.271	4.271	4.271	4.271	4.271	4.271	4.271	4.271	4.271	4.271	4.271	4.492	4.492	4.492	4.492	4.492	4.713	4.934	4.934	4.934	4.934	4.934	4.934	4.934	4.934
YNL119W	9.919	9.919	9.919	9.919	9.919	9.919	9.919	9.919	9.919	9.919	9.919	9.919	9.919	9.562	9.562	9.562	9.562	9.562	8.405	8.405	7.826	6.806	6.448	6.448	6.448	6.448	6.448	6.448	6.448	6.448	6.448	6.448	6.448	6.448	6.448	6.448	6.227	6.227	6.227	6.227	6.227	6.227	3.965	3.607	3.607	3.166	3.166	2.945	2.945
YDR420W	3.419	3.419	3.419	3.419	3.198	2.841	2.483	2.041	2.041	1.462	1.242	1.242	1.242	1.242	1.242	1.242	1.242	1.242	1.242	1.242	1.242	0.357	0.357	0.357	0.357	0.357	0.357	0.357	0.357	0.357	0.357	0.357	0.357	0.357	0.357	0.357	0.357	0.357	0.357	0.579	0.579	1.157	1.736	1.736	1.736	1.736	1.736	1.736	1.956
YPR025C	6.396	6.038	6.038	6.038	6.038	6.038	6.038	6.038	6.038	6.038	6.038	6.038	6.038	5.103	5.103	5.103	5.103	5.103	4.881	4.881	5.103	5.103	5.103	5.103	5.103	5.103	5.103	4.881	4.524	4.524	4.524	4.524	4.524	4.524	4.524	4.524	4.524	4.524	4.524	4.303	4.082	4.082	3.724	3.724	3.724	3.724	3.146	3.146	3.146
YKR022C	3.809	3.809	3.809	3.809	3.809	3.809	3.809	4.524	4.745	4.745	4.745	4.745	4.745	4.745	4.745	4.745	5.103	4.881	4.881	5.324	5.324	5.324	5.545	5.902	6.481	6.481	6.481	6.481	6.481	6.481	6.702	6.923	7.144	7.144	7.144	7.364	7.364	7.364	7.722	7.722	7.722	7.722	8.437	8.437	8.658	8.658	8.658	8.658	8.658
YBR283C	11.823	12.044	12.044	12.044	12.044	12.044	12.265	12.265	12.265	12.486	12.486	12.486	12.486	12.486	12.486	12.486	12.129	12.129	12.129	11.908	11.908	11.908	11.908	11.908	11.908	11.908	12.129	12.129	12.129	12.129	12.129	12.129	11.771	11.193	11.193	11.193	11.193	11.193	10.972	10.972	10.972	11.329	11.329	11.329	11.329	11.329	11.329	11.329	11.329
YKL040C	0.221	0.221	0.221	0.221	0.221	0.221	0.221	0.442	0.442	0.442	0.442	0.442	0.442	0.442	0.442	0.442	0.442	0.442	0.799	0.799	1.242	1.242	1.242	1.242	1.242	1.242	1.242	1.242	1.242	1.242	1.242	1.242	1.242	1.462	1.462	1.462	1.462	1.462	1.462	1.462	1.462	1.462	1.462	1.462	1.462	1.462	1.462	1.462	1.462
YOR283W	14.085	14.085	14.085	14.306	14.306	15.021	15.021	15.242	15.684	15.684	16.62	16.62	16.62	16.62	16.62	16.62	16.62	16.62	16.62	16.62	16.62	16.62	16.62	16.62	16.62	16.62	16.263	16.263	16.263	16.263	16.263	16.62	16.178	16.178	16.178	16.178	16.178	16.178	16.178	16.178	16.178	16.178	16.178	16.178	16.178	15.821	15.821	15.821	15.821
YHR003C	9.783	10.004	10.004	10.004	10.004	10.225	10.225	10.225	10.225	10.225	10.225	10.225	10.225	9.867	10.088	10.088	10.088	10.088	10.088	10.309	9.951	9.951	10.172	10.172	10.172	10.172	10.172	10.172	10.172	10.172	10.614	10.614	10.614	10.614	10.257	10.478	11.056	11.056	11.277	11.277	11.277	11.277	11.277	11.277	11.056	11.056	11.056	11.056	10.614
YMR131C	4.439	4.439	4.439	4.439	5.375	7.059	7.059	7.059	7.059	7.417	7.859	7.859	7.859	7.859	7.859	7.859	7.859	7.859	7.859	7.859	7.859	7.859	7.859	7.859	8.437	8.437	8.437	8.437	8.437	7.859	7.859	7.859	7.859	7.859	7.859	7.859	8.079	8.3	8.658	8.658	9.015	9.015	9.015	9.015	9.015	9.015	9.015	9.015	9.015
YJL208C	7.436	7.436	7.436	7.436	7.436	7.436	7.436	7.436	7.436	7.436	7.436	7.436	7.878	8.236	8.236	8.236	8.236	8.236	8.236	8.236	8.236	8.236	8.236	8.236	8.236	8.236	8.457	8.457	8.457	8.457	8.814	8.814	8.814	8.593	7.878	7.742	7.742	8.099	8.099	8.099	8.099	8.099	8.099	8.099	8.099	8.099	8.099	8.099	7.742
YKL039W	2.041	2.041	2.398	2.619	2.619	2.977	2.977	2.977	2.977	2.977	2.977	3.555	3.776	3.776	4.134	4.134	4.134	4.134	4.355	4.713	4.713	5.291	5.291	5.291	5.291	5.291	6.311	7.91	7.91	7.91	7.91	7.91	7.91	7.91	7.91	7.91	8.268	8.268	8.268	8.268	8.268	8.268	8.268	8.268	8.268	8.268	8.268	8.268	8.268
YBR176W	8.132	8.132	8.132	7.111	7.111	7.111	7.111	6.311	6.532	6.532	6.89	6.89	6.89	7.247	6.585	6.806	6.806	6.806	6.806	7.027	7.027	7.027	7.027	7.384	7.384	7.384	7.384	7.163	7.163	7.163	7.163	7.163	6.448	6.227	6.227	6.227	6.448	6.448	6.448	6.448	6.448	6.448	6.448	6.448	6.448	6.448	6.09	6.09	5.018
YBL086C	8.268	7.91	7.91	7.995	7.28	7.28	7.28	7.28	6.923	7.144	7.722	7.722	7.943	8.164	8.164	8.164	8.385	8.385	8.606	8.963	8.963	9.184	9.184	9.184	9.184	9.184	9.184	8.606	8.606	8.606	8.385	8.385	8.385	8.385	8.385	8.827	8.827	8.827	8.827	8.606	8.027	8.027	8.027	8.248	9.269	9.269	9.269	9.269	9.048
YNL063W	3.503	3.503	3.503	3.503	3.503	3.503	3.503	3.503	2.925	2.483	1.683	1.462	1.462	1.462	1.462	1.462	1.462	1.462	1.462	1.462	1.462	1.82	1.82	1.82	1.82	1.82	2.178	2.178	2.178	2.178	2.178	1.956	1.956	1.956	1.956	1.956	1.956	1.956	1.956	1.956	1.956	1.956	2.314	2.314	2.314	2.314	2.093	2.093	2.093
YOL129W	11.843	11.843	11.843	11.843	11.843	12.2	14.157	14.157	14.157	14.157	14.157	14.157	14.157	14.157	14.157	14.157	14.157	13.936	13.936	13.936	13.936	13.936	13.936	13.936	13.936	13.936	13.936	13.936	14.293	14.293	14.293	14.293	13.494	13.494	13.494	13.494	13.494	13.494	13.494	13.851	14.072	13.851	13.851	13.494	13.273	13.273	13.273	13.273	13.273
YMR258C	5.428	5.428	5.07	5.07	4.849	4.849	5.291	5.87	6.09	6.09	6.09	6.09	6.09	6.09	6.09	6.09	6.09	5.649	4.492	4.134	4.134	4.134	4.134	4.492	4.849	4.849	5.428	5.785	5.785	5.785	5.785	5.785	5.785	5.785	5.785	5.785	5.785	5.785	5.785	5.785	5.785	5.785	5.785	5.785	5.785	5.785	5.564	5.921	5.921
YMR259C	3.25	3.25	3.25	3.25	2.893	2.893	3.114	3.114	2.893	2.893	2.893	2.893	2.893	2.893	3.114	3.114	4.271	4.271	4.271	4.271	4.271	4.271	4.271	4.271	4.271	4.271	4.271	4.271	4.271	4.271	4.271	4.271	4.271	4.271	4.05	4.05	4.05	4.05	4.05	4.05	4.05	4.05	4.05	4.05	4.05	3.692	3.471	3.471	3.471
YPR058W	6.396	6.396	6.396	6.175	7.111	8.184	8.489	8.931	8.931	8.931	8.931	8.931	8.931	8.931	8.931	8.931	8.931	8.931	8.931	8.931	8.931	8.931	9.646	9.646	9.646	9.646	9.646	9.425	9.425	9.646	9.646	10.004	10.004	10.004	10.719	10.582	11.161	11.161	11.161	11.161	11.161	11.161	11.161	11.161	11.161	11.518	11.739	11.739	11.739
YER095W	3.809	3.809	3.588	3.588	3.588	3.588	3.367	3.367	3.367	2.925	2.126	2.126	2.126	1.768	1.768	1.768	1.768	1.768	1.768	1.768	1.768	1.547	1.547	1.547	1.547	1.547	1.547	1.326	1.326	1.326	1.326	1.326	1.326	1.326	1.326	1.326	1.326	1.326	1.326	1.105	0.884	0.884	0.884	0.663	0.663	0.663	0.663	0.442	0.442
YPR173C	7.722	7.722	7.722	7.722	7.722	7.501	7.501	6.923	6.923	5.987	5.987	5.987	5.987	6.123	6.923	6.923	6.702	7.28	6.838	6.838	6.838	6.838	6.838	6.838	7.059	6.702	6.481	6.481	6.123	6.123	6.123	6.123	6.123	5.902	6.123	5.545	5.545	5.545	5.324	5.324	5.324	5.103	5.324	5.902	5.902	6.923	6.923	8.3	8.3
YDR315C	3.829	4.05	4.271	4.271	4.628	4.628	4.628	4.628	4.628	4.628	4.407	4.407	4.407	4.407	3.471	3.471	3.829	3.829	3.829	3.829	3.829	3.829	3.829	3.829	3.829	3.829	3.829	3.829	3.471	3.692	3.692	3.692	3.692	3.334	3.334	3.334	3.334	3.334	3.334	3.555	4.713	4.713	4.713	4.934	4.934	4.934	5.154	5.154	5.154
YLL018C-A	0.799	1.599	1.599	1.599	1.82	1.82	1.82	1.82	2.756	3.114	3.114	3.471	3.471	3.692	3.692	3.692	3.692	3.692	3.913	3.913	4.355	4.355	4.355	4.355	4.355	4.355	4.355	4.355	4.355	4.355	4.355	4.355	4.355	4.355	4.355	4.355	4.713	4.713	5.07	5.291	5.291	5.291	5.291	5.291	5.291	5.291	5.291	5.291	5.291
YJL050W	10.498	10.498	10.498	10.498	10.498	10.498	10.498	10.498	10.498	10.498	10.498	10.498	10.94	10.94	11.161	11.161	11.161	11.161	11.161	10.94	10.94	10.94	10.94	10.94	10.94	10.94	10.94	10.94	11.161	11.161	11.161	11.161	11.161	11.161	11.161	11.382	11.382	11.382	11.382	11.382	11.161	11.161	11.161	11.161	11.161	11.161	11.161	11.161	11.161
YER090W	3.166	3.166	3.166	3.166	2.808	2.808	2.808	2.808	2.808	2.808	2.808	2.808	2.808	2.808	2.808	3.166	3.166	3.166	3.166	2.808	2.808	2.808	2.45	2.45	2.45	2.45	2.45	3.029	3.029	3.029	3.029	3.029	3.029	3.029	3.029	3.029	3.029	3.029	3.029	3.029	3.25	3.471	3.471	3.913	3.913	4.134	4.134	4.134	4.134
YMR115W	4.492	3.913	3.25	3.25	3.25	3.607	3.607	3.607	3.607	3.607	3.607	4.322	4.322	4.322	4.322	4.68	4.68	5.037	5.037	5.395	6.331	6.689	6.689	7.046	7.046	7.046	7.046	7.046	7.046	6.689	6.689	6.91	7.572	8.866	8.866	8.866	8.866	8.866	8.866	8.645	8.645	8.645	8.645	9.002	9.002	9.002	8.645	8.645	8.645
YML115C	6.89	6.89	6.89	6.89	6.89	6.669	7.111	7.468	7.468	7.468	7.468	8.047	8.047	8.626	8.847	8.847	8.847	8.847	8.847	8.847	8.847	9.068	9.646	10.004	10.004	10.004	10.004	10.004	10.004	10.004	10.004	10.004	10.004	10.004	10.004	10.004	10.004	10.004	10.004	10.004	10.004	10.004	10.004	10.004	10.004	10.004	10.004	10.004	10.361
YGR229C	7.247	7.247	7.247	7.247	7.247	7.247	5.154	5.154	5.07	5.07	5.07	5.07	5.07	5.07	5.649	6.006	6.006	6.006	6.942	6.942	6.942	6.942	6.942	6.942	6.942	6.721	6.721	6.364	6.364	6.364	6.364	6.364	6.364	6.721	7.163	7.163	7.163	7.384	7.384	7.163	7.163	7.163	7.163	7.163	7.163	7.163	7.163	7.163	7.384
YHL011C	16.757	16.757	16.757	16.757	16.757	16.757	16.757	16.757	17.114	17.114	17.114	17.114	17.114	17.114	17.114	17.114	17.114	17.114	16.893	16.893	16.893	17.114	17.114	17.114	16.893	16.893	17.114	16.536	16.893	16.893	16.893	16.536	16.536	16.536	16.757	16.757	16.757	16.757	16.757	16.757	16.757	16.757	16.757	16.757	16.757	16.757	16.757	16.399	16.399
YDR314C	9.562	9.562	9.562	9.562	9.562	9.562	8.847	8.847	8.626	8.626	8.626	8.626	8.184	8.184	8.184	8.184	8.184	8.184	8.184	8.184	7.384	7.742	7.742	7.742	7.605	7.247	7.247	6.89	6.89	6.89	6.89	4.271	3.471	1.514	1.514	1.514	1.514	1.157	1.157	1.378	2.093	2.093	2.093	2.093	2.093	2.093	2.093	2.45	2.45
YOR320C	4.218	4.218	4.218	4.218	4.439	5.018	6.669	6.669	6.669	6.669	6.669	6.669	6.669	6.669	6.89	7.247	7.605	7.605	7.605	7.605	7.605	7.826	8.268	8.626	8.626	8.626	10.004	10.004	10.004	10.004	10.004	10.004	10.004	10.004	10.004	10.004	10.361	10.582	11.382	11.382	11.382	11.382	11.382	11.739	11.518	11.518	11.161	11.161	11.161
YER016W	4.576	4.797	5.46	5.46	5.46	5.46	5.103	4.881	5.766	5.987	8.164	8.164	8.164	8.164	8.164	8.385	8.606	9.627	9.627	9.627	9.627	9.627	9.627	9.627	9.627	9.627	9.848	10.205	10.205	10.205	10.562	10.562	10.562	10.562	10.562	11.141	10.92	10.92	10.92	11.141	11.141	11.141	11.141	11.141	11.141	11.141	11.141	11.362	11.941
YDL171C	4.271	4.271	4.271	4.271	4.271	4.271	4.271	4.271	4.271	4.05	4.05	4.05	4.05	4.05	4.05	4.05	4.05	4.05	4.05	4.05	4.05	4.05	4.05	4.05	4.05	4.05	4.05	3.692	3.692	3.692	3.692	3.692	3.692	3.692	3.692	3.692	3.692	3.692	3.692	3.692	3.471	3.471	3.114	2.893	2.893	2.535	2.535	2.535	2.756
YBL035C	8.132	7.774	7.553	7.332	6.974	6.974	6.974	6.974	6.974	7.417	7.417	7.417	7.417	7.417	7.417	7.417	7.417	6.038	5.018	5.018	5.018	5.018	5.018	5.018	5.018	5.239	5.46	5.46	5.239	5.239	5.239	5.239	5.239	4.66	4.66	4.66	4.881	4.881	4.881	4.881	4.439	4.439	4.439	4.439	4.082	4.082	4.082	4.082	4.082
YOR149C	0.936	0.936	0.936	0.579	0.579	0.579	0.579	0.579	0.579	0.579	0.579	0.579	0.579	0.579	0.799	0.799	0.799	0.799	0.799	0.799	0.799	0.799	0.799	0.799	0.799	0.799	0.799	0.799	0.799	0.799	0.799	0.799	0.799	0.799	0.799	0.799	0.799	0.799	0.799	0.799	0.799	0.442	0.442	0.442	0.442	0.442	0.442	0.442	0.442
YNL190W	8.047	8.047	8.268	8.268	8.847	8.847	8.847	9.068	9.068	9.068	8.847	8.847	8.847	8.847	8.847	8.847	9.425	9.783	9.783	9.783	9.783	9.783	9.783	9.783	9.783	9.783	9.783	9.783	9.783	9.783	9.783	9.425	9.425	9.425	9.425	9.425	9.425	9.425	9.068	9.068	9.068	8.71	8.71	8.352	8.352	7.111	6.753	6.753	6.753
YEL006W	6.123	5.902	5.902	6.123	6.123	6.344	6.344	6.344	6.344	5.681	5.681	5.681	5.681	5.681	5.681	5.681	5.681	5.681	5.239	5.239	5.239	5.018	5.018	5.018	5.018	5.018	5.018	5.375	5.817	6.175	6.175	6.175	6.175	6.175	5.817	6.175	6.175	6.175	6.175	6.175	6.175	6.175	6.175	5.817	5.817	5.596	5.596	5.596	5.596
YGL029W	6.09	6.09	6.09	6.09	6.09	6.09	6.09	6.09	6.09	5.87	5.87	5.87	5.87	6.227	6.364	6.364	6.585	6.585	6.806	6.806	7.163	7.163	7.163	7.163	7.163	7.163	7.163	6.806	6.806	6.806	6.806	6.806	6.806	6.806	6.364	6.364	5.207	4.849	4.849	4.849	5.564	5.564	5.564	5.564	5.785	5.785	5.785	5.785	5.428
YOL076W	8.658	8.658	8.658	9.1	9.1	9.1	9.1	9.1	8.879	8.879	9.321	9.678	9.678	9.899	9.899	9.899	9.899	9.899	9.542	9.184	9.184	9.184	9.184	9.184	9.184	8.521	8.521	8.521	8.521	8.164	8.164	8.164	8.164	8.164	8.164	8.164	8.164	8.164	8.164	8.164	8.164	7.943	7.943	7.943	7.943	6.428	5.987	5.987	5.987
YBR122C	7.553	7.553	7.553	7.553	7.553	8.268	8.847	8.847	9.204	9.562	9.562	10.004	11.466	11.466	12.623	12.623	12.623	12.623	12.844	12.623	12.623	12.844	12.844	12.844	12.844	12.844	12.844	12.844	12.844	12.844	12.844	12.844	12.844	12.844	12.844	12.844	12.623	12.265	12.265	12.623	12.623	12.623	12.623	12.623	12.623	12.623	12.623	12.623	12.623
YNL290W	7.247	7.247	7.027	7.027	8.099	8.678	9.919	9.919	9.919	9.919	9.919	9.919	9.919	9.919	9.919	9.919	9.919	9.919	10.719	10.719	10.719	10.719	10.719	10.719	10.719	10.94	11.518	12.318	14.222	14.222	14.222	14.222	14.222	14.222	14.222	14.579	14.579	15.294	15.294	15.294	15.294	15.294	15.294	15.294	15.294	15.515	15.736	15.736	15.736
YKR095W	5.018	4.797	4.797	4.576	4.797	4.797	4.797	4.797	4.576	3.198	3.198	3.861	3.861	3.861	3.861	3.861	4.218	4.218	4.218	4.218	4.218	4.218	4.218	4.218	3.998	4.218	4.439	4.439	4.439	4.439	4.439	4.218	4.218	4.218	4.439	4.439	4.439	4.439	4.439	4.082	4.082	4.082	4.082	4.082	4.082	3.861	3.861	3.861	3.861
YDR322W	0	0	0	0	0.357	0.357	0.357	0.357	0.357	0.357	0.357	0.357	0.357	0.357	0.357	0.357	0.357	0.357	0.357	0.357	0.357	0.357	0.357	0.357	0.357	0.357	0.357	0.357	0.357	0.357	0.357	0.715	0.715	0.715	0.715	0.936	0.936	0.936	0.936	0.936	0.936	0.936	0.936	0.936	0.936	1.294	1.651	1.651	1.651
YGL020C	8.268	7.689	7.689	7.689	7.689	7.689	7.468	7.468	7.689	7.111	7.111	7.111	7.111	7.111	7.111	6.311	5.87	6.09	6.806	6.806	6.806	7.163	7.826	8.626	9.341	9.341	10.94	10.582	11.382	11.382	11.382	11.382	11.382	11.024	11.024	11.024	11.024	11.024	11.024	11.024	11.024	11.382	11.382	11.382	11.382	11.382	11.382	11.382	11.382
YMR004W	1.547	1.547	1.547	2.346	2.346	2.346	2.483	2.483	2.483	2.483	2.483	2.483	2.483	2.483	2.483	2.483	3.419	3.419	3.419	3.998	3.998	3.998	3.998	3.998	3.776	3.776	3.776	3.776	3.776	4.134	4.134	4.134	4.134	4.134	4.492	4.492	4.492	4.492	4.492	4.713	4.713	5.154	5.154	5.512	5.512	5.512	5.512	5.512	5.428
YKL100C	5.902	5.902	5.902	6.26	6.26	6.26	6.26	6.26	6.26	5.902	5.902	5.902	5.902	5.902	5.902	5.902	6.481	6.481	6.702	6.702	6.702	6.702	6.702	6.702	6.702	6.702	6.702	6.702	6.702	6.702	6.702	6.702	6.344	6.344	7.28	7.28	7.28	7.28	7.28	7.859	7.859	7.859	8.3	8.3	8.3	8.3	8.521	8.521	8.742
YPR032W	5.921	5.921	5.921	6.279	7.793	8.014	8.014	8.014	8.457	8.457	8.457	8.457	8.457	8.814	8.814	8.814	9.035	9.035	9.035	9.035	9.256	9.256	9.256	9.698	9.698	9.698	9.698	9.698	9.698	9.698	9.698	9.698	9.698	9.698	9.698	9.698	9.698	9.698	9.698	9.698	9.698	9.698	9.698	9.698	9.698	9.698	9.698	9.256	8.899
YOL086W-A	9.783	9.783	9.783	9.783	10.14	10.14	10.14	10.14	10.14	10.14	9.919	9.919	9.919	10.14	10.498	11.739	11.739	11.739	11.739	12.181	12.181	12.181	12.181	12.181	12.181	12.181	12.181	12.181	12.181	12.181	12.181	12.181	12.181	12.181	12.181	12.181	12.181	12.181	11.96	11.96	11.96	11.96	11.739	11.739	11.739	11.739	11.739	11.739	11.739
YLR239C	4.101	5.973	6.552	6.552	6.994	6.994	6.994	6.994	6.994	6.994	6.994	6.636	6.636	6.636	6.636	6.636	6.636	6.636	6.636	6.636	5.921	5.921	5.921	5.921	5.921	5.564	5.564	5.564	5.564	5.564	5.564	5.564	5.921	6.279	6.5	6.5	6.5	6.5	6.5	6.5	6.5	6.5	6.5	6.143	6.143	6.5	6.5	6.5	6.5
YMR307W	0	0	0	0	0	0	0	0	0	0	0	0	0	0	0	0	0	0	0	0	0	0	0	0	0	0	0	0	0	0	0	0	0	0	0	0	0	0	0	0	0	0	0	0	0	0	0	0	0
YER118C	10.94	11.297	11.297	11.297	11.297	11.297	11.297	11.297	11.297	11.297	11.518	11.297	11.297	11.297	11.297	11.297	11.297	11.297	11.076	11.076	10.14	10.14	10.14	8.626	7.91	7.91	7.91	7.91	7.91	7.91	8.268	7.91	7.91	7.91	7.91	7.91	7.91	7.91	7.91	7.91	7.91	7.91	7.91	7.91	7.91	8.268	8.268	8.268	8.268
YPL015C	7.111	7.111	7.111	7.111	7.689	8.047	8.847	8.847	8.847	9.783	10.14	10.14	10.361	10.361	10.361	10.582	10.803	10.803	10.803	10.803	10.803	10.803	11.024	11.024	11.024	11.024	11.024	10.666	10.666	10.666	10.666	10.666	10.445	10.445	10.445	10.803	10.803	10.803	10.803	10.803	10.582	11.161	11.161	11.161	11.161	11.161	11.518	11.518	11.518
YER083C	0.936	0.936	1.872	1.872	1.872	1.872	2.093	2.314	2.314	2.314	3.25	4.628	4.849	4.849	4.849	5.07	5.07	5.428	5.785	5.785	5.785	6.006	6.585	6.585	6.585	6.585	6.585	6.585	7.605	7.605	7.605	7.605	7.605	7.605	7.605	8.184	8.626	8.626	9.425	9.425	9.425	9.425	9.425	9.425	9.646	9.646	9.646	10.004	10.361
YPL239W	3.64	3.64	3.64	3.64	3.64	3.64	3.64	3.64	3.64	3.283	4.218	4.355	4.355	4.355	4.576	4.576	4.576	4.576	4.576	4.576	4.576	4.355	4.355	4.355	4.355	4.576	4.576	4.576	4.576	4.576	4.576	4.576	4.576	4.576	4.576	4.576	4.576	4.797	4.797	4.797	5.018	5.018	5.018	5.018	4.797	4.576	4.355	4.713	5.428
YOL011W	0.442	0.442	0.442	0.442	0.442	0.442	0.442	0.442	0.442	0.442	0.442	0.442	0.442	0.442	0.442	0.442	1.02	1.02	1.02	1.02	1.02	1.02	1.02	1.02	1.02	1.02	1.02	1.02	1.02	1.02	1.02	1.02	1.02	1.02	1.02	1.02	1.02	1.02	1.02	1.02	1.02	1.02	1.02	1.02	1.02	1.02	1.02	1.02	1.02
YOR066W	2.977	2.977	2.977	2.977	3.198	3.198	3.198	3.198	3.198	3.198	3.198	3.198	3.198	3.198	3.198	3.198	3.198	3.198	3.198	3.198	3.198	3.198	3.198	3.198	3.198	3.198	3.198	2.977	2.977	2.977	2.977	2.977	2.977	2.977	2.619	2.398	2.398	2.178	2.178	1.378	1.378	1.378	1.378	1.378	1.378	1.378	1.378	1.378	1.02
YML072C	8.794	8.794	8.794	8.079	8.079	8.658	9.015	9.015	9.015	9.015	9.015	9.015	9.015	9.015	9.015	9.015	9.015	8.658	8.658	9.015	10.036	10.036	10.036	10.036	9.815	9.815	10.036	10.036	10.887	11.602	11.602	11.602	11.602	11.602	11.602	11.602	11.96	11.96	11.739	11.518	11.518	11.518	11.518	11.518	11.076	11.076	11.076	11.076	11.076
YGR036C	4.355	4.355	4.355	4.576	4.576	4.576	4.576	4.576	4.576	4.576	4.576	4.576	4.576	4.576	4.576	4.576	4.576	4.576	4.576	4.576	4.576	4.355	4.355	4.355	4.355	4.134	4.134	4.134	4.134	4.134	4.134	4.134	4.134	4.134	4.134	4.134	3.913	4.492	4.492	4.492	4.492	4.492	4.492	4.492	4.492	4.492	4.492	4.492	4.492
YNL016W	1.683	1.683	1.683	1.683	1.683	1.683	1.683	1.462	1.462	1.462	1.462	1.462	1.462	1.462	1.462	1.462	1.462	1.462	1.462	1.462	1.242	1.242	1.242	1.242	1.242	1.242	1.242	1.242	1.242	1.02	1.02	1.02	1.02	1.02	1.02	1.02	1.02	1.02	1.02	1.02	1.02	1.02	1.02	1.02	1.02	1.02	1.02	0.579	0.357
YLR016C	5.902	5.902	5.681	5.681	5.681	5.681	6.26	6.26	6.26	6.26	6.26	6.26	6.26	6.26	6.26	6.396	6.038	6.038	6.038	6.038	6.038	6.038	6.038	6.038	5.817	5.817	6.175	6.175	6.396	6.617	6.617	6.617	6.617	6.617	6.617	6.617	6.838	6.838	6.838	6.838	6.838	7.196	7.417	7.638	7.859	7.859	7.859	7.859	7.859
YOR204W	8.132	8.132	8.132	8.132	8.132	8.132	8.132	8.132	8.132	8.132	8.132	8.132	8.132	8.132	8.132	8.132	8.132	8.132	8.132	8.132	8.132	8.132	7.553	7.553	7.553	7.553	7.553	7.553	7.553	7.553	7.553	7.553	7.553	7.553	7.553	7.332	7.332	7.332	7.332	7.332	7.332	7.332	7.332	7.332	7.332	6.311	6.311	6.311	6.311
YNL132W	0.221	0.221	0.221	0.221	0.221	0	0	0	0	0	0	0	0	0	0	0	0	0	0	0	0	0	0	0	0	0	0	0	0	0	0	0	0.221	0.221	0.221	0.221	0.221	0.221	0.221	0.221	0.221	0.221	0.221	0.221	0.221	0.221	0.221	0.221	0.221
YNL138W	9.477	9.035	9.035	9.256	9.256	9.477	9.477	9.698	9.477	9.477	8.899	9.477	9.477	9.477	9.256	9.035	8.814	8.814	8.814	8.814	8.814	7.215	6.636	6.857	7.215	6.857	6.857	6.857	6.857	7.215	7.657	7.657	8.678	11.791	11.791	11.791	11.791	11.791	11.791	11.791	11.791	11.791	11.791	11.791	11.791	11.791	11.434	11.434	11.434
YJR122W	3.062	3.062	3.062	3.062	2.841	2.841	2.841	2.841	2.841	2.841	2.841	2.841	3.283	3.283	3.283	4.082	4.082	4.082	4.082	4.082	4.082	4.082	4.082	4.082	4.082	4.082	4.082	4.082	4.082	4.082	4.082	4.082	4.082	4.082	4.082	4.082	4.082	4.082	4.082	4.082	3.503	3.503	3.503	3.503	3.503	3.503	3.503	3.503	3.283
YML126C	9.289	9.289	9.289	9.289	9.289	9.289	9.509	9.509	9.509	9.867	9.867	9.646	9.646	9.646	9.646	9.646	9.646	9.068	9.068	9.068	9.425	9.425	9.425	9.425	9.425	9.425	9.646	9.646	9.646	9.646	9.646	9.646	9.646	8.71	9.068	9.068	9.068	9.068	9.068	9.068	9.425	9.204	9.204	9.204	8.983	8.762	8.762	8.983	8.983
YLR242C	2.977	2.977	2.977	2.977	2.977	2.977	2.977	2.977	2.977	2.977	2.977	2.977	2.977	2.977	2.977	2.619	2.619	3.334	3.334	3.334	3.334	3.334	3.555	3.913	3.913	4.134	4.355	4.355	4.355	4.576	4.576	4.576	4.576	4.576	4.576	4.576	4.576	4.576	4.576	4.576	4.934	4.934	4.934	4.934	4.934	4.934	4.934	4.934	4.934
YOR291W	1.157	1.157	1.157	1.157	1.157	1.157	1.157	1.157	1.157	1.378	1.378	1.378	1.378	1.378	1.736	2.756	2.756	2.756	2.756	2.756	2.756	2.756	2.756	2.756	2.756	2.756	2.756	2.756	2.977	3.198	3.198	3.198	3.198	3.198	3.198	3.198	3.198	3.555	3.555	3.555	3.555	3.555	3.776	3.776	3.998	3.998	3.998	3.998	3.998
YGR121W-A	4.543	4.543	4.543	4.186	4.186	4.186	4.186	4.186	4.186	4.186	4.186	3.471	3.471	3.471	3.471	3.471	3.692	3.471	3.471	3.471	3.471	3.471	3.471	3.029	2.45	2.45	2.45	2.45	2.45	2.45	2.45	2.45	2.45	2.45	2.45	2.45	2.229	2.229	2.229	2.229	2.229	2.229	2.229	2.229	2.229	2.229	2.229	2.587	2.587
YOR161C	4.628	4.849	4.849	4.849	4.849	4.849	5.07	5.07	5.07	5.07	5.07	5.07	4.934	5.733	5.733	5.954	5.954	5.954	5.954	5.954	5.954	5.954	5.954	5.954	5.954	5.954	5.954	5.954	5.954	5.954	5.954	5.954	5.954	5.954	5.733	5.954	5.954	5.954	5.954	5.954	5.954	6.311	6.311	6.89	6.89	6.89	6.89	6.89	7.111
YER043C	6.89	6.311	6.311	5.512	5.87	5.87	5.87	5.87	5.87	6.09	5.733	5.733	5.733	5.733	5.733	5.733	5.291	5.07	5.07	5.07	5.07	5.07	5.07	5.07	5.07	5.07	5.291	5.291	5.291	5.154	4.934	4.934	4.934	5.291	5.154	5.154	5.154	4.797	4.797	4.797	4.797	4.797	4.797	4.797	4.576	3.998	3.998	3.776	3.555
YEL047C	7.774	7.774	7.417	7.417	7.28	7.28	7.28	7.28	7.501	7.501	7.501	7.501	7.501	7.501	7.28	7.638	7.638	7.859	7.859	7.859	7.638	7.638	7.859	7.859	7.859	7.859	7.859	8.079	7.859	7.859	7.638	7.859	8.216	8.216	8.216	8.216	8.437	8.216	8.216	8.216	8.216	8.216	8.216	8.216	8.216	8.437	8.437	8.437	8.437
YBL045C	2.314	2.314	2.314	2.314	2.314	2.314	2.314	2.314	2.314	2.314	2.314	2.314	2.314	2.314	2.314	2.314	2.314	2.314	2.314	2.314	2.314	2.314	2.314	2.671	2.671	2.671	2.671	2.671	2.671	2.671	2.671	2.671	2.671	2.671	2.671	2.671	2.671	2.671	2.671	2.671	2.671	3.114	3.114	3.114	3.114	3.114	3.114	3.114	3.114
YOR076C	11.498	11.856	12.077	12.077	12.077	12.077	12.077	11.277	10.972	10.257	10.257	10.257	10.036	10.257	10.257	10.478	10.478	10.478	10.478	9.015	9.015	9.015	9.373	9.373	9.373	9.594	9.594	9.594	9.594	9.594	9.594	9.594	10.036	10.036	10.036	10.036	10.036	10.036	10.036	10.036	10.036	10.036	10.036	10.036	10.036	10.036	9.815	9.815	9.815
YFR044C	0.221	0.221	0.884	0.884	0.884	0.884	0.884	0.884	0.884	1.105	2.346	2.704	2.704	2.704	2.704	2.704	2.704	3.062	3.283	3.283	3.283	4.082	4.082	4.082	4.66	4.66	4.66	4.66	4.66	4.66	4.66	5.018	5.018	5.018	5.018	5.018	5.018	5.018	5.018	6.09	6.669	6.669	6.669	6.669	6.669	6.669	6.669	6.669	6.669
YGR015C	6.636	6.636	6.994	6.994	6.994	6.994	6.994	6.994	6.994	6.994	6.994	6.994	6.994	7.215	7.215	7.215	7.215	7.215	7.215	6.857	6.636	6.636	6.636	6.279	6.279	6.279	6.279	6.857	7.3	8.626	8.626	8.626	8.626	8.626	8.626	8.626	8.626	8.626	8.626	8.626	8.626	8.489	8.489	8.489	8.847	8.847	9.425	9.425	9.425
YHR175W	9.562	9.783	9.783	9.783	10.225	10.225	10.225	10.225	10.225	9.783	9.783	8.626	8.405	8.405	8.405	8.405	8.405	8.405	8.405	8.405	8.405	8.184	8.184	8.184	7.963	7.963	7.963	7.963	7.742	7.742	7.742	7.742	7.742	7.742	7.742	7.742	7.963	7.963	7.963	7.963	7.963	7.605	7.605	7.605	6.311	6.311	6.311	6.311	6.311
YCL035C	7.059	7.059	7.059	7.059	7.059	7.059	7.059	7.059	7.417	7.774	7.774	7.774	7.774	7.774	7.774	7.774	7.774	7.774	7.774	7.774	7.774	7.774	7.774	7.774	7.774	7.417	7.417	7.417	7.417	7.417	7.417	7.059	7.059	7.059	7.059	7.059	7.059	7.059	6.838	6.838	6.838	6.838	6.838	6.838	6.838	6.481	6.702	6.702	6.702
YDR245W	8.931	8.931	8.573	8.573	8.573	8.573	7.91	7.91	7.91	7.91	7.91	7.91	7.91	8.132	8.132	8.132	8.132	8.132	8.132	8.132	8.132	8.132	8.132	8.132	8.132	8.132	8.132	8.132	8.132	8.132	8.132	7.774	7.774	7.995	7.995	8.216	8.216	8.216	8.216	8.216	7.995	7.774	7.774	7.774	7.774	7.774	7.774	7.774	7.774
YNL042W	1.157	1.157	1.157	1.157	0.936	0.936	0.936	0.936	0.936	0.936	0.936	0.936	0.936	0.715	0.715	0.715	0.357	0.357	0.357	0.357	0.357	0.357	0.357	0.357	0.357	0.357	0.357	0.357	0.357	0.357	0.357	0.357	0.357	0.357	0.357	0.357	0.357	0.357	0.357	0.357	0.357	0.357	0.357	0.357	0.357	0.357	0.357	0.357	0.357
YLR085C	5.375	5.375	5.375	5.375	5.596	5.291	5.291	5.291	5.291	5.291	5.291	5.07	5.291	5.291	5.649	5.649	5.649	5.649	5.87	5.649	6.448	6.669	6.669	6.669	6.448	6.448	6.448	6.448	6.448	6.448	6.448	6.448	6.448	6.448	6.448	5.87	5.87	5.87	5.87	5.87	5.87	5.87	5.87	5.87	5.87	5.512	5.733	6.311	6.311
YER075C	1.599	1.599	1.599	1.599	1.599	1.599	1.599	1.599	1.599	1.599	1.599	1.599	1.599	1.599	1.378	1.378	1.378	1.378	1.378	1.378	1.378	1.378	1.378	1.378	1.378	1.157	1.157	1.157	1.157	1.157	1.378	2.756	3.471	3.471	3.471	3.471	3.471	3.114	3.114	3.114	3.114	3.114	3.114	3.114	3.114	3.114	3.692	3.692	3.692
YOL149W	3.062	3.062	3.062	3.64	3.64	3.64	3.64	3.64	3.64	3.64	3.64	3.64	3.64	3.64	3.64	4.218	5.512	6.09	6.09	6.09	6.09	7.163	7.163	7.163	7.605	7.605	8.184	8.184	8.184	8.184	8.184	8.184	8.184	8.184	8.184	8.405	8.405	8.762	8.762	8.762	9.12	9.341	9.341	9.341	9.562	9.562	9.562	9.562	9.783
YPL063W	3.998	3.998	3.998	3.998	3.998	4.218	5.324	6.038	6.038	6.481	6.481	6.481	6.481	6.481	6.481	6.481	6.481	6.481	6.923	7.144	7.364	7.364	7.585	7.943	8.164	8.164	8.164	8.164	8.164	8.164	8.164	8.164	8.164	8.742	8.742	8.742	8.742	8.742	8.742	8.742	8.742	8.742	8.963	8.963	8.963	8.963	8.963	8.963	8.963
YPR139C	5.07	5.07	5.07	5.07	5.07	5.07	4.492	4.492	4.492	4.492	4.492	4.492	4.271	4.271	4.271	4.628	4.986	4.986	4.986	5.207	5.428	5.649	5.649	5.649	5.649	5.649	5.649	5.649	5.649	5.649	5.649	5.649	5.649	5.649	5.649	5.649	5.649	5.428	5.428	5.649	5.87	6.669	6.669	6.669	6.89	6.89	6.89	6.89	6.89
YBR230C	0.936	0.936	0.936	0.936	0.936	0.936	0.936	0.936	0.936	0.936	0.936	0.936	0.936	0.936	0.936	0.936	0.936	0.936	0.936	1.157	1.157	1.157	1.157	1.157	1.157	1.157	1.157	1.157	1.157	1.157	1.157	0.799	0.799	1.378	1.378	1.378	1.378	1.378	1.378	1.378	1.378	2.178	2.178	2.178	2.178	2.178	2.178	2.178	2.178
YDR119W	7.196	7.196	7.196	7.196	7.196	6.753	6.753	6.396	6.396	6.396	6.396	6.396	6.396	6.175	6.175	6.175	6.175	6.175	5.817	5.817	5.817	5.817	5.817	5.817	5.817	5.817	5.817	4.745	4.082	3.503	3.503	3.503	3.503	3.724	3.724	3.724	3.724	3.724	3.724	3.503	3.503	3.283	3.283	3.283	3.283	3.283	3.283	3.062	2.619
YDR072C	0.579	0.579	0.579	0.579	0.579	0.579	0.579	0.579	0.579	0.579	0.579	0.579	0.579	0.579	0.579	0.579	0.579	0.579	0.579	0.579	0.579	0.579	0.579	0.579	0.579	0.221	0.221	0.221	0.221	0.221	0.221	0.221	0.221	0.221	0.221	0.221	0.221	0.221	0.221	0.221	0.221	0.221	0.221	0.221	0.221	0.221	0.221	0.221	0
YGR218W	3.029	3.029	3.029	3.029	3.029	3.029	3.029	3.029	3.029	3.25	3.25	3.25	3.25	3.25	3.25	3.029	3.029	3.029	3.029	3.029	3.029	3.029	3.029	3.029	3.029	3.029	3.029	2.671	2.671	2.671	2.671	2.671	2.314	2.314	2.314	2.314	2.093	2.093	2.093	2.093	2.093	2.093	2.093	2.093	2.093	2.093	2.093	2.093	2.093
YJL008C	4.713	4.934	4.934	4.934	4.934	5.375	5.375	5.375	5.817	5.817	5.817	5.817	5.817	5.817	5.817	5.817	5.817	5.817	5.817	5.817	5.817	5.817	5.817	5.817	5.817	5.817	5.817	5.817	5.817	6.175	6.175	6.175	6.175	6.175	6.175	6.175	6.175	6.175	6.175	6.175	6.175	6.175	6.175	6.175	5.817	5.596	5.596	5.817	5.817
YLR098C	6.175	6.175	6.838	7.28	7.638	7.638	9.015	9.236	9.236	9.236	9.236	9.015	8.573	8.573	8.352	8.352	7.638	7.28	7.059	7.28	7.28	7.28	7.28	7.722	8.079	8.079	7.859	7.859	8.216	8.216	7.995	7.995	7.995	7.995	7.995	8.352	8.132	8.132	8.132	8.132	8.268	7.468	7.468	7.111	6.89	6.89	6.89	6.89	6.89
YNL302C	1.105	1.105	1.105	1.105	1.105	1.105	1.105	1.105	1.105	1.105	1.105	1.105	1.105	0.884	0.884	0.884	0.884	0.884	0.663	0.663	0.663	0.663	0.663	0.663	0.663	0.663	0.663	0.663	0	0	0	0	0	0	0	0	0	0	0	0	0	0	0	0	0	0	0	0	0
YDR129C	7.332	8.626	8.626	9.204	9.204	9.204	9.204	9.562	9.562	9.562	9.783	9.783	9.783	9.783	9.783	9.783	9.783	9.783	9.783	9.783	9.783	9.783	9.783	9.783	9.783	9.204	9.204	8.983	8.983	8.983	9.204	9.204	8.983	8.983	8.626	8.626	8.626	8.626	8.626	8.626	8.626	8.626	8.626	8.626	8.626	8.405	8.405	8.405	8.405
YNL325C	0	0	0	0	0	0	0	0	0	0	0	0	0	0	0	0	0	0	0	0	0	0	0	0	0	0	0	0	0	0	0	0	0	0	0	0	0	0	0	0	0	0	0	0	0	0	0	0	0
YML015C	8.626	8.626	8.626	8.626	8.626	8.626	9.068	8.847	8.847	8.847	8.847	8.268	8.268	8.268	7.826	7.826	8.014	7.436	7.436	7.436	7.657	7.657	7.657	8.457	8.457	8.457	8.457	8.457	8.457	8.457	8.457	8.457	8.236	8.236	8.508	8.508	8.508	8.508	8.508	8.866	8.866	9.087	8.729	8.729	8.729	8.729	8.729	8.729	8.729
YOR132W	2.977	3.114	3.114	3.114	3.334	3.692	3.692	3.692	3.692	5.291	5.649	5.649	6.006	7.163	6.806	6.806	6.806	6.806	6.806	7.247	7.247	7.247	7.027	7.247	7.247	7.247	7.605	7.605	7.605	7.963	7.963	7.963	7.963	7.963	7.963	7.963	7.963	7.963	7.963	7.963	7.963	7.963	7.963	7.963	7.963	7.963	7.963	7.963	8.184
YMR302C	6.396	6.038	6.038	6.038	6.038	6.038	6.038	6.038	6.038	6.038	6.038	5.817	5.817	5.817	6.038	5.46	5.46	5.154	5.154	5.154	5.239	5.239	5.239	5.239	5.596	5.103	5.902	5.902	5.902	5.902	5.902	6.123	6.123	5.902	5.902	5.902	5.902	5.902	5.902	6.344	6.344	6.344	6.344	6.344	6.344	6.344	6.344	6.344	6.786
YGR261C	8.405	8.405	7.689	6.396	6.396	6.396	6.396	5.817	6.038	5.375	5.375	5.375	5.375	5.596	5.954	5.954	5.954	5.954	6.175	6.617	6.038	6.038	6.038	6.038	6.038	5.817	5.817	5.018	5.018	5.018	4.881	5.103	5.46	5.902	6.26	6.26	6.26	6.702	6.702	6.702	6.702	6.702	6.702	6.702	6.481	6.481	6.123	6.123	6.481
YDR325W	7.3	7.657	7.657	7.657	7.657	7.657	7.657	7.657	7.657	7.657	7.657	7.657	7.657	7.657	7.657	7.657	7.436	7.436	7.436	7.436	7.436	7.436	7.436	7.436	7.436	7.657	7.657	7.657	7.657	7.657	7.657	7.657	7.436	7.436	7.436	7.436	7.436	7.436	7.436	7.079	7.079	7.079	7.079	7.079	7.079	7.079	6.857	6.857	6.857
YGR161C	0.579	0.579	0.579	0.579	0.579	0.579	0.579	0.579	0.579	0.579	0.579	0.579	0.579	0.579	0.579	0.579	0.579	0.579	0.579	0.579	0.579	0.579	0.579	0.579	0.579	0.579	0.579	0.936	0.936	0.936	0.936	0.936	0.936	0.936	0.936	0.936	0.936	0.936	0.936	0.936	0.936	0.936	0.936	0.936	0.936	1.157	1.157	1.157	1.736
YJL190C	0	0	0	0	0	0	0	0	0	0	0	0	0	0	0	0	0	0	0	0	0	0	0	0	0	0	0	0	0	0	0	0	0	0	0	0	0	0	0	0	0	0	0	0	0	0	0	0	0
YDL211C	4.713	4.713	4.713	4.713	4.713	4.713	4.713	5.428	5.428	5.649	5.649	5.649	5.649	5.649	5.649	5.649	5.649	5.649	5.649	5.649	5.87	5.87	6.09	6.09	6.09	6.09	6.09	6.09	6.09	6.09	6.09	6.09	6.09	6.448	7.163	7.163	7.163	7.163	7.163	7.163	7.163	7.163	6.806	6.806	6.806	6.669	6.669	6.669	6.669
YPL225W	2.093	2.093	2.093	2.093	2.093	2.093	1.872	1.872	1.872	1.872	1.872	1.872	1.872	1.651	1.651	1.651	2.009	2.009	2.009	2.229	2.229	2.229	2.229	2.229	2.229	2.229	2.229	2.229	2.229	2.229	2.229	2.229	2.229	2.229	1.872	1.651	1.651	2.45	2.45	2.45	2.671	2.671	2.671	2.671	2.671	2.671	2.671	2.671	2.671
YBR288C	5.733	5.733	5.733	5.375	5.154	5.154	4.849	4.492	4.492	4.492	5.512	6.89	6.89	6.89	7.247	7.826	9.562	9.783	9.783	9.783	9.783	10.719	10.719	10.94	10.94	10.94	10.94	12.402	12.402	12.402	13.286	13.286	13.286	13.286	13.286	13.864	13.864	14.085	14.306	14.306	14.527	14.527	14.527	14.527	14.748	14.748	14.748	14.748	14.748
YGR006W	2.977	2.977	2.977	2.977	2.977	2.977	3.334	3.334	3.334	3.114	3.114	4.05	4.05	4.271	4.271	4.271	4.492	4.492	4.492	4.849	4.849	4.849	4.849	4.849	4.849	5.291	5.291	5.512	5.512	5.512	5.512	5.512	5.512	5.512	5.512	5.733	5.733	5.954	5.954	5.954	6.753	6.753	6.753	6.753	6.753	6.753	6.753	6.753	6.753
YFR008W	9.783	9.783	9.783	9.783	9.783	9.783	9.783	9.783	9.562	9.562	9.562	9.562	9.562	9.562	9.562	9.341	9.341	9.341	9.341	9.562	9.562	9.562	9.562	9.562	9.562	9.562	9.562	9.204	9.204	9.204	9.204	9.204	9.204	9.204	9.204	9.204	9.204	9.204	8.268	7.826	7.826	8.268	8.626	8.626	8.626	8.847	8.489	8.489	8.132
YDR184C	8.541	8.32	8.32	8.32	8.32	8.099	8.099	7.878	7.878	7.878	7.657	7.657	7.657	7.657	7.657	7.3	7.3	7.079	6.857	6.857	6.5	5.921	5.7	5.7	5.7	5.343	5.343	5.343	5.343	5.343	5.343	5.343	5.343	5.343	5.343	5.343	5.343	5.343	5.343	5.343	4.986	4.986	4.986	4.628	4.407	3.471	3.471	3.471	3.471
YOR026W	5.07	5.07	4.713	4.713	4.713	3.913	3.913	3.913	4.492	4.492	4.492	4.492	4.492	4.492	4.492	4.492	4.492	4.492	4.492	4.492	4.492	4.492	4.492	4.492	4.492	4.492	4.492	4.492	4.492	3.776	3.776	3.776	3.776	3.555	3.555	2.977	2.977	2.619	2.619	2.977	2.977	2.977	2.977	2.977	2.977	2.977	2.977	3.198	3.555
YJL098W	3.471	3.471	3.471	3.471	3.471	3.471	3.471	3.471	3.471	3.471	3.471	3.471	3.471	3.471	3.471	3.471	3.471	3.25	3.25	3.25	3.25	3.25	3.25	3.25	3.25	3.25	3.25	3.25	3.25	3.25	3.25	3.25	3.25	3.25	3.25	3.25	3.25	3.25	3.607	3.607	3.607	3.607	3.607	3.386	3.166	3.166	3.166	3.166	3.166
YNL071W	7.638	7.638	7.638	7.638	7.638	8.216	8.216	8.216	8.216	8.658	8.658	8.658	8.658	8.658	9.1	9.899	9.899	9.899	9.899	10.699	10.478	10.478	10.478	10.478	10.478	11.056	11.414	11.414	11.414	11.414	11.414	11.193	11.193	10.835	10.835	10.835	10.835	10.835	10.835	10.835	10.835	10.835	11.056	10.699	10.699	10.699	10.699	10.699	10.699
YOR356W	6.5	6.5	5.921	6.279	6.279	6.279	6.058	6.058	6.058	6.058	6.194	6.194	6.552	6.773	6.994	6.994	6.994	6.994	6.994	6.994	6.994	6.994	6.994	6.994	6.994	6.994	6.994	6.994	6.994	6.994	6.994	6.994	6.636	6.415	6.058	6.058	6.058	6.058	6.058	6.058	6.058	6.058	6.058	5.343	4.986	4.986	4.628	4.271	4.492
YDR362C	5.512	5.512	5.512	5.512	5.512	5.512	6.669	7.247	9.341	9.341	9.562	10.855	10.855	10.855	10.855	11.297	11.297	11.518	11.518	11.518	11.518	11.518	11.518	11.518	11.518	11.655	11.655	11.655	11.434	11.434	11.434	11.213	11.213	11.213	11.213	11.213	11.434	11.434	11.434	11.076	11.297	11.297	10.94	10.94	10.94	10.94	10.94	10.94	10.94
YJL011C	2.262	2.262	1.905	1.683	1.683	1.683	2.041	2.041	2.041	2.041	2.041	1.82	1.82	1.82	1.82	2.041	2.483	2.925	2.925	2.925	2.925	2.925	2.925	3.503	3.503	3.503	3.503	3.503	3.724	3.724	3.724	3.724	3.946	4.167	4.167	4.167	4.167	4.167	4.66	4.881	4.881	4.881	4.881	5.324	5.902	5.902	5.902	5.902	5.902
YBL054W	1.82	1.82	1.82	1.82	1.82	1.82	1.82	1.82	1.82	1.82	1.599	1.599	1.599	1.378	1.378	1.02	1.02	1.02	1.02	1.242	1.242	1.242	1.242	1.242	1.242	1.242	1.242	1.242	1.02	1.02	1.02	1.02	1.02	1.02	1.02	1.02	1.02	1.02	1.02	1.02	0.663	1.462	1.462	1.462	1.462	1.462	1.462	1.462	1.462
YPL253C	7.774	7.774	11.739	12.675	12.675	12.675	12.896	12.896	12.896	12.896	12.896	12.896	12.896	12.896	12.896	12.896	12.896	12.675	12.675	12.896	12.896	12.896	12.896	12.896	12.896	13.201	13.559	13.559	13.916	13.916	14.137	14.137	14.137	14.137	14.358	14.358	14.358	14.358	14.358	14.358	14.358	14.137	14.137	14.137	14.137	14.137	14.137	14.137	13.916
YLR148W	3.744	3.744	3.744	3.744	3.744	3.523	3.523	3.523	3.523	3.523	3.523	3.523	3.523	3.523	3.523	3.523	3.302	3.659	3.659	3.659	3.659	3.659	3.659	3.659	3.659	3.659	3.659	3.659	3.302	3.081	3.081	3.081	3.081	3.081	3.081	3.081	3.081	3.081	3.081	2.724	2.724	2.724	2.724	2.724	2.724	2.724	2.724	2.724	2.724
YFL034C-A	4.218	4.218	4.218	4.218	4.218	4.218	4.218	3.861	3.861	1.326	1.326	1.105	1.105	1.105	1.105	1.105	1.105	1.105	1.105	1.462	1.462	1.462	1.462	1.462	1.462	1.462	1.462	1.462	0.799	0.579	0.579	0.579	0.579	0.579	1.157	1.736	1.736	1.736	1.736	1.736	1.736	1.736	1.736	1.736	1.736	1.736	1.736	1.736	1.736
YDL058W	2.535	2.535	2.535	2.535	2.535	2.535	2.535	2.756	2.756	3.692	3.692	3.692	3.692	3.692	3.692	4.05	4.849	4.849	4.849	4.849	4.849	4.849	4.849	4.849	4.849	4.849	4.849	4.849	4.849	4.849	4.849	5.07	5.07	5.291	6.448	6.669	6.669	6.669	6.669	6.669	6.669	6.669	6.669	6.669	6.669	6.669	7.247	7.247	8.047
YHR059W	1.82	1.82	2.178	2.977	2.977	2.977	2.977	2.977	3.198	5.46	5.46	5.681	5.681	5.681	5.681	5.681	6.038	6.175	6.175	6.175	6.175	6.175	6.175	6.175	6.175	6.175	6.175	6.175	5.596	5.596	6.175	8.268	8.268	8.268	8.268	8.268	7.91	8.573	8.931	9.289	9.646	9.646	9.646	9.646	9.646	9.646	9.646	9.646	9.646
YMR162C	10.225	10.225	10.004	10.582	10.582	10.582	10.582	10.582	10.582	10.582	10.361	10.361	10.361	10.361	10.361	10.361	10.719	11.076	11.791	11.791	12.233	12.233	12.233	12.233	12.233	12.012	12.012	12.012	12.012	11.791	11.791	11.791	12.012	12.012	12.012	12.012	12.012	12.012	12.012	12.012	12.012	12.012	12.012	12.012	12.012	12.233	12.233	12.454	12.454
YHR134W	4.271	4.271	4.849	4.849	4.849	5.07	5.87	7.247	7.247	7.247	7.247	7.247	7.247	7.247	7.826	8.047	8.047	8.047	8.047	8.047	8.047	8.268	8.268	8.268	8.268	8.626	7.963	7.963	7.963	7.963	7.963	7.963	7.963	8.184	8.405	8.405	8.405	8.405	8.405	8.405	8.405	8.405	8.405	8.405	8.405	8.405	8.405	8.626	8.626
YOR162C	3.776	3.776	3.776	3.776	3.555	3.555	3.334	3.334	2.756	2.977	2.977	2.977	2.977	2.977	3.198	3.198	3.198	3.64	3.64	3.64	3.64	3.64	3.64	3.64	3.64	2.925	2.925	2.925	2.925	3.503	3.724	4.082	4.082	4.082	4.303	4.303	4.303	4.303	4.303	4.303	4.303	3.724	3.946	3.946	3.946	3.946	3.946	3.946	3.946
YGL071W	5.122	5.122	5.122	5.122	5.122	5.122	5.122	5.122	4.901	4.68	4.101	4.101	4.101	4.101	4.101	4.101	4.101	4.101	4.101	4.101	3.302	3.302	3.302	3.302	2.502	2.145	2.366	2.366	2.724	2.724	2.724	2.724	2.724	2.724	2.724	2.724	2.724	2.724	2.009	2.229	2.45	2.45	2.45	2.45	2.45	2.45	2.45	2.45	2.808
YMR135C	0.221	0	0	0	0	0	0	0	0	0	0	0	0	0	0	0	0	0	0	0	0	0	0	0	0	0	0	0	0	0	0	0	0	0	0	0	0	0	0	0	0	0	0	0	0	0	0	0	0
YKL146W	2.178	2.178	2.178	2.178	2.178	2.398	2.398	2.398	2.398	2.398	2.398	2.398	2.398	2.398	2.398	2.398	2.398	2.398	2.398	2.398	2.398	2.398	2.398	2.398	2.398	2.398	2.398	2.398	2.398	2.398	2.398	2.178	2.178	2.178	2.178	2.178	2.178	2.178	2.178	2.178	2.178	2.178	2.178	1.956	1.956	1.956	1.956	1.599	1.599
YDL113C	13.695	13.695	13.695	13.695	13.695	14.274	14.274	14.274	14.274	14.274	14.274	14.274	14.274	15.21	15.21	15.21	15.21	15.21	15.21	15.21	15.21	15.21	15.21	15.21	15.21	15.21	15.21	15.21	15.21	15.21	15.21	15.21	15.21	15.21	15.21	15.21	15.21	15.21	15.21	14.632	14.632	13.475	13.475	13.475	13.475	13.475	13.475	13.475	13.475
YPR178W	1.514	2.093	2.808	2.808	2.808	2.808	2.808	3.029	2.671	2.671	2.671	2.671	2.671	3.607	3.607	3.607	3.829	3.829	3.829	3.829	4.05	4.271	4.849	4.849	4.849	4.849	4.849	4.849	4.849	4.849	4.849	4.849	4.849	5.428	5.428	5.428	5.785	5.785	5.785	5.785	5.785	5.785	5.785	5.785	5.785	5.785	5.785	5.785	5.785
YCR095C	4.322	4.322	4.322	4.322	5.037	5.753	6.194	6.194	6.194	6.194	6.194	6.194	6.194	6.194	6.773	7.13	7.13	7.13	7.13	7.13	7.13	7.13	7.13	7.13	7.13	7.13	7.13	7.13	7.13	7.13	6.773	6.773	6.773	6.552	6.552	6.552	6.552	6.552	6.552	7.13	7.13	7.13	7.13	7.13	7.13	7.13	7.13	6.91	6.91
YLL012W	0	0	0	0	0	0	0	0	0	0	0	0	0	0	0	0	0	0	0	0	0	0	0	0	0	0	0	0	0	0	0	0	0	0	0	0	0	0	0	0	0	0	0	0	0	0	0	0	0
YMR293C	4.05	4.05	4.05	4.05	4.05	3.829	3.25	3.25	4.05	4.492	4.492	4.713	4.713	4.713	5.649	5.649	5.649	5.649	5.649	5.649	5.649	5.649	5.291	5.512	5.291	5.291	5.291	5.291	5.291	5.87	5.87	5.87	5.649	5.649	6.227	6.585	6.585	6.585	6.364	6.364	7.878	7.878	8.236	8.236	8.236	8.236	8.457	8.457	8.457
YLR144C	4.713	4.134	3.776	3.776	3.555	3.555	4.134	5.291	5.291	5.291	5.291	5.291	5.512	5.954	5.954	5.954	5.954	5.954	5.954	5.954	5.954	7.638	8.352	8.71	8.71	8.71	8.931	8.931	8.931	9.509	9.509	9.509	9.509	9.73	9.73	9.73	9.73	9.73	10.172	10.172	10.172	10.393	10.393	10.393	10.393	10.393	10.393	10.393	10.393
YDR145W	6.468	6.247	6.247	6.247	6.247	6.247	6.247	6.247	6.247	6.247	6.247	6.247	6.247	6.247	6.247	6.247	6.247	6.247	6.247	6.247	6.247	6.247	6.247	5.174	5.174	5.174	5.174	5.174	5.174	5.174	5.174	4.816	4.238	3.523	3.523	3.523	3.523	3.523	3.166	3.166	3.166	3.166	3.166	3.166	3.166	3.166	3.166	3.166	3.166
YAL021C	5.954	5.954	5.954	5.954	5.954	5.954	6.669	6.669	6.669	6.669	6.669	6.669	6.669	6.669	6.669	7.826	7.605	7.605	7.605	7.605	7.605	7.605	7.605	7.605	7.605	7.247	7.247	8.047	8.047	8.047	8.405	8.405	8.405	8.405	8.405	8.405	8.184	8.184	8.184	8.184	8.184	8.184	8.184	8.184	8.184	8.184	8.184	8.184	8.184
YOL060C	7.215	7.215	7.436	7.436	7.436	7.436	7.436	7.436	7.436	7.215	7.215	7.215	7.215	7.215	7.215	7.215	7.215	7.215	7.215	7.215	7.215	6.058	5.479	5.479	5.479	5.479	5.479	5.479	5.479	5.479	5.479	5.479	5.479	5.479	5.037	4.68	4.68	4.68	4.68	4.68	3.029	2.671	2.093	2.093	2.093	2.093	2.093	2.093	2.093
YGR112W	2.314	2.314	2.314	2.093	2.093	1.599	1.82	1.82	1.82	1.82	1.82	1.82	2.041	3.724	3.724	3.724	3.724	3.946	4.167	4.167	4.167	4.388	4.388	4.388	4.388	4.609	4.83	5.85	5.85	5.85	5.85	5.85	5.85	5.85	5.85	5.629	5.85	5.85	6.207	6.428	6.649	7.806	7.806	7.806	7.806	8.027	8.027	8.027	8.027
YCL016C	9.815	9.815	9.815	9.815	9.815	9.815	9.815	9.815	9.815	9.815	10.393	10.393	10.393	10.614	10.614	10.614	11.056	11.056	11.056	11.056	11.056	11.056	11.056	11.277	11.277	11.277	11.277	11.277	11.277	11.277	11.277	11.277	11.277	11.277	11.277	10.92	10.92	10.92	10.92	10.92	10.92	10.92	10.92	10.562	10.562	10.784	10.562	10.562	10.562
YLL049W	10.004	10.004	10.582	10.582	10.94	10.94	10.94	10.94	10.94	10.94	11.382	11.96	11.96	11.96	11.96	11.96	11.96	11.96	11.96	11.96	11.96	11.96	11.96	11.96	11.96	11.96	11.96	11.96	11.96	11.96	11.96	11.96	11.96	11.96	11.96	11.96	11.96	11.739	11.739	11.739	11.739	11.739	11.739	11.739	11.739	11.739	11.739	11.518	11.739
YNL099C	10.192	10.192	10.192	10.192	10.192	10.192	10.192	10.192	10.192	10.55	10.329	10.329	10.107	10.107	10.107	9.75	9.75	9.75	9.75	9.75	9.75	9.75	9.171	9.75	9.75	9.75	9.75	9.75	9.75	9.393	8.678	8.678	8.678	8.678	8.678	8.678	8.678	8.099	7.163	7.163	7.163	7.521	7.521	7.521	7.878	7.878	7.878	7.878	7.878
YMR225C	8.352	8.352	8.352	7.995	7.995	7.995	7.995	7.995	7.995	7.995	7.995	7.638	7.417	7.417	7.417	7.417	6.481	6.481	6.481	5.375	5.375	5.375	5.375	6.311	6.09	6.448	6.448	6.448	6.89	9.256	9.256	9.256	9.256	9.256	9.256	9.256	8.899	8.899	8.457	8.236	8.593	8.593	8.372	8.593	8.593	8.593	6.857	6.5	6.5
YBL064C	5.954	5.954	5.954	5.954	5.954	5.954	6.175	6.753	6.753	6.753	6.753	6.753	6.753	6.753	6.753	6.753	6.753	6.753	6.753	6.753	6.753	6.753	6.753	6.753	6.753	6.532	6.532	6.532	6.532	6.532	6.532	6.532	6.532	6.532	6.532	6.532	6.532	6.532	6.311	6.311	6.311	6.311	6.311	6.311	6.311	6.311	6.311	5.512	5.512
YML124C	5.681	6.038	6.038	6.038	6.038	6.038	5.817	5.817	6.175	6.175	6.175	6.175	6.175	6.396	6.396	6.396	6.396	6.396	6.396	6.396	6.396	6.396	6.396	6.396	6.175	5.954	5.954	5.954	5.954	5.954	5.954	5.954	5.954	5.954	5.733	5.733	5.733	5.375	5.375	5.375	5.375	5.375	5.375	5.375	5.154	5.154	4.934	4.934	4.934
YBR196C	0	0	0	0	0	0	0	0	0	0	0	0	0	0	0	0	0	0	0	0	0	0	0	0	0	0	0	0	0	0	0	0	0	0	0	0	0	0	0	0	0	0	0	0	0	0	0	0	0
YDL177C	2.619	2.619	2.619	2.619	2.619	2.619	2.619	2.619	2.619	2.619	2.619	2.619	2.619	2.619	2.619	2.398	2.756	2.756	2.756	2.756	2.756	2.756	2.756	2.756	2.756	2.756	2.756	2.756	3.114	3.114	3.114	3.114	3.114	3.114	3.114	3.114	3.114	3.114	3.114	3.114	3.114	3.334	3.334	3.334	3.334	3.334	3.334	3.334	3.334
YDR291W	4.628	5.207	5.207	5.207	5.207	5.564	5.921	5.921	5.921	5.921	5.921	5.921	5.921	5.564	5.564	5.564	5.921	5.921	5.921	5.921	5.921	5.7	5.7	5.7	5.7	5.7	5.7	6.415	7.13	7.13	7.13	7.13	7.13	7.13	6.773	7.572	7.657	7.657	7.657	7.657	7.657	7.657	7.657	7.657	7.657	7.657	7.657	7.657	7.657
YDL241W	8.794	8.079	7.859	7.859	7.638	7.501	7.638	7.638	7.196	7.196	7.196	6.753	5.239	5.018	5.018	5.018	5.954	6.175	6.175	6.175	6.532	6.532	6.753	6.974	6.974	6.974	6.974	6.974	6.974	6.753	6.753	6.753	6.753	6.974	6.974	6.974	6.974	6.974	6.974	6.753	6.753	6.753	6.753	6.753	6.753	6.753	6.532	6.532	6.175
YIL006W	3.998	3.998	3.998	3.998	3.998	3.198	3.198	3.198	3.419	3.419	3.283	3.283	3.283	3.283	3.283	3.283	3.861	5.239	5.239	5.239	5.239	5.239	5.239	5.239	5.239	5.239	5.239	5.239	5.239	5.239	5.596	5.596	5.596	5.596	5.375	5.817	5.817	5.817	5.817	5.817	5.817	5.817	5.817	5.817	5.817	5.46	5.46	5.46	5.46
YPR049C	2.535	2.535	2.535	2.893	4.713	4.934	4.934	4.934	5.291	5.291	5.291	5.512	5.954	5.954	5.954	5.954	5.954	5.954	5.954	5.954	5.954	5.954	5.954	5.954	5.954	6.175	6.175	5.954	5.954	5.954	5.954	5.954	5.954	5.954	5.954	5.954	6.175	6.175	6.175	6.175	6.396	6.396	6.396	6.396	6.396	6.396	6.396	6.617	7.417
YER011W	0.579	0.579	0.579	0.579	0.579	0.579	0.579	0.579	0.579	0.579	0.579	0.579	0.579	0.579	0.579	0.579	0.579	0.579	0.579	0.579	0.579	0.579	0.579	0.579	0.579	0.579	0.579	0.579	0.579	0.579	0.579	0.579	0.579	0.579	0.579	0.579	0.579	0.579	0.579	0.579	0.579	0.579	0.579	0.579	0.579	0.579	0.579	0.579	0.579
YOR296W	3.913	3.913	3.913	3.913	3.913	3.913	3.913	3.913	3.913	3.913	3.913	2.977	2.977	2.977	2.977	3.198	3.64	3.64	4.082	4.082	4.082	4.082	4.082	4.082	4.303	4.881	4.881	5.324	5.324	6.038	6.038	6.038	6.038	6.038	6.038	6.038	6.038	6.038	6.038	6.038	5.681	5.681	5.681	5.681	5.681	5.681	5.681	5.46	5.46
YLR132C	8.489	9.289	8.931	8.931	8.931	8.931	8.931	9.594	9.594	10.172	10.172	10.172	10.172	10.172	10.172	10.53	10.972	10.972	11.193	11.193	11.193	11.193	11.193	11.193	11.193	11.193	12.434	12.213	12.571	12.571	12.571	12.571	12.571	12.571	12.571	12.571	12.213	12.213	12.434	12.434	12.792	12.792	12.792	12.792	12.792	12.792	12.792	12.792	12.571
YGR275W	5.954	5.954	5.954	5.954	5.954	5.954	6.175	6.175	6.175	6.175	5.954	5.954	5.954	5.596	6.038	5.902	5.902	6.344	6.702	6.702	6.702	7.059	7.059	7.059	7.059	7.28	7.28	7.28	7.28	7.28	7.28	7.28	7.28	7.28	7.28	7.28	7.28	7.28	7.28	7.28	7.28	7.059	7.059	7.196	7.774	7.774	7.774	7.774	7.774
YLR079W	2.893	2.893	2.893	3.607	3.913	4.492	4.492	4.713	4.713	4.713	4.713	4.713	5.291	5.291	5.291	5.291	5.291	6.006	6.006	6.006	6.006	6.448	6.448	6.448	6.448	6.448	6.448	6.448	6.448	6.09	6.09	6.311	6.311	6.311	6.311	6.311	6.311	6.311	6.311	6.311	6.311	6.311	6.311	6.311	6.311	6.09	6.09	5.87	5.87
YBR083W	0.799	0.799	0.799	0.799	0.799	0.799	0.799	0.799	0.799	0.579	0.579	0.579	0.936	0.936	0.936	0.936	0.936	0.936	0.936	0.936	0.936	0.936	0.936	0.936	0.936	0.936	0.936	0.936	0.936	0.715	0.715	0.715	0.715	0.715	0.715	0.715	0.715	0.715	0.715	0.715	0.715	0.715	0.715	0.715	0.715	0.715	0.715	0.715	0.715
YBL099W	6.974	6.974	6.974	6.974	6.974	6.974	6.617	6.617	5.817	5.817	5.817	5.817	5.817	5.817	5.817	5.817	5.817	5.817	5.596	5.596	5.375	5.018	5.018	5.018	5.018	4.66	4.66	4.66	4.66	4.66	4.66	4.66	4.66	4.439	4.439	4.218	4.218	3.998	3.998	2.841	2.841	2.841	2.841	2.841	2.398	2.398	2.398	2.398	3.114
YNL214W	8.847	8.847	8.626	8.626	8.184	7.468	7.468	7.468	7.468	7.468	7.468	7.468	6.753	6.753	5.154	4.218	4.218	4.218	4.218	4.439	4.439	4.439	4.218	4.218	5.291	6.227	6.89	6.89	7.111	7.111	7.332	8.352	8.132	8.132	9.815	9.815	9.815	10.751	11.329	12.129	12.571	12.571	12.792	12.434	12.434	12.655	12.655	12.655	12.655
YHR002W	2.671	2.671	2.671	2.671	2.671	2.314	2.314	2.314	2.314	2.314	1.956	1.956	1.956	1.956	1.956	1.956	1.956	1.956	1.956	1.736	1.736	1.736	1.736	1.736	1.736	1.736	1.736	1.736	1.736	1.736	1.378	1.02	1.02	1.02	1.02	1.02	1.02	1.02	1.02	1.02	1.02	1.02	1.02	1.02	1.02	1.02	1.02	1.02	1.02
YER150W	0.715	0.715	0.715	0.715	1.073	1.073	1.073	1.073	1.073	1.073	1.073	1.073	1.073	1.073	1.073	1.073	1.073	1.073	1.073	1.073	1.073	1.073	1.294	1.294	1.872	1.872	1.872	1.872	1.872	1.872	2.587	3.965	3.965	3.965	3.965	3.965	3.965	3.965	4.186	4.407	4.407	4.407	4.849	5.428	5.428	5.87	5.87	5.87	5.87
YDR305C	6.857	6.857	6.857	6.857	6.857	6.857	6.857	6.857	6.857	6.279	6.058	6.058	6.058	5.7	5.7	5.343	4.986	4.986	4.986	4.986	4.986	4.986	4.986	5.207	5.564	5.564	5.564	5.785	5.87	5.87	6.09	6.09	6.09	6.311	6.311	6.311	6.669	6.89	6.89	6.89	7.247	7.247	7.247	7.247	7.247	7.247	7.247	7.027	7.384
YGR239C	3.114	2.314	2.314	2.314	2.314	2.314	2.314	2.314	2.535	2.535	2.535	2.535	2.535	2.535	2.535	2.535	2.535	2.535	2.535	2.756	2.756	2.756	2.756	2.756	2.756	2.756	2.756	2.398	2.398	2.398	2.398	2.398	2.398	2.398	2.398	2.398	2.398	2.398	2.398	2.398	2.398	2.398	2.398	2.398	2.398	2.398	2.398	2.398	2.398
YMR315W	4.986	5.564	5.564	7.027	7.027	7.468	7.826	7.826	7.826	7.826	7.826	7.826	7.826	7.826	7.826	7.826	7.826	7.826	7.826	7.826	7.826	7.605	7.605	7.605	7.247	7.689	8.132	8.132	8.132	8.132	8.573	8.573	8.573	8.931	8.931	8.931	8.931	8.931	8.931	8.931	8.931	9.152	9.152	9.152	9.152	9.373	9.373	9.815	9.815
YPR082C	5.46	5.324	5.46	6.617	6.617	6.838	7.859	7.859	7.859	7.859	7.501	7.859	7.859	7.859	7.859	7.417	7.553	7.553	8.132	9.015	9.015	9.015	9.015	9.509	9.73	9.73	9.73	10.172	10.172	10.172	10.53	10.53	10.53	10.53	10.887	10.887	11.245	11.245	11.245	11.245	11.245	11.245	11.245	11.245	11.245	11.245	11.245	11.245	11.245
YOR001W	3.555	3.555	3.555	3.776	3.776	3.998	3.998	3.998	3.998	3.998	3.998	3.998	3.998	3.998	3.998	4.218	4.218	4.218	4.218	4.218	4.218	4.218	4.218	4.218	4.439	4.439	4.439	4.439	4.439	4.439	4.439	4.439	4.439	4.66	4.66	4.66	4.66	4.66	4.66	4.66	4.66	4.66	4.66	4.66	4.66	4.66	4.66	4.66	4.66
YNL168C	9.783	9.783	9.425	9.425	9.425	9.425	9.425	8.847	8.847	8.847	8.847	8.847	8.847	8.268	8.268	8.268	8.268	8.268	8.268	8.268	8.268	8.047	8.047	8.047	8.047	8.047	6.448	6.09	5.154	5.154	5.154	5.154	5.154	4.576	4.934	4.934	4.934	4.934	3.198	3.198	3.198	3.198	3.198	3.419	3.419	3.419	3.419	3.419	3.419
YLR020C	8.014	8.014	7.657	7.657	7.657	7.657	7.657	7.657	7.878	8.099	8.099	8.32	8.184	8.405	8.626	9.204	9.425	9.425	9.425	9.425	9.646	9.646	9.646	9.646	9.646	9.646	9.646	9.646	10.088	10.803	11.161	11.382	11.382	11.382	11.382	11.382	11.382	11.382	11.382	11.382	11.382	11.382	11.382	11.382	12.675	12.675	12.454	12.454	12.675
YGR208W	7.722	7.859	7.859	7.859	7.859	7.859	7.859	7.859	8.437	8.437	8.437	8.437	8.437	11.96	12.539	12.759	12.759	12.759	12.759	12.759	12.759	12.759	12.759	12.759	12.98	12.98	12.98	12.98	12.98	12.98	12.98	12.98	12.98	12.98	12.98	12.98	12.98	13.422	13.422	13.422	13.643	13.643	13.643	13.643	13.643	13.643	13.643	13.643	13.643
YPR079W	3.861	3.861	3.861	3.861	3.861	3.861	3.861	3.861	4.082	4.797	4.797	4.797	5.817	5.817	5.817	5.817	5.817	5.817	5.817	5.817	5.817	5.375	5.375	5.375	5.375	5.375	5.375	5.375	5.596	5.375	5.375	5.375	5.375	5.154	5.154	5.154	5.154	5.154	6.09	6.09	6.09	6.09	6.09	6.09	6.09	5.87	5.87	5.87	5.87
YBR059C	5.545	5.545	5.545	5.324	4.881	4.881	4.881	4.082	3.861	3.64	3.64	3.64	3.64	3.64	3.64	3.419	3.419	3.419	3.419	3.861	3.861	3.861	3.861	3.861	3.861	3.64	3.64	3.64	3.64	3.64	3.64	3.64	3.64	4.082	3.861	3.861	3.861	3.861	3.861	3.861	3.861	3.861	3.861	3.861	3.861	3.861	3.861	3.861	3.861
YMR138W	4.355	3.913	3.198	3.198	3.198	3.198	2.977	2.977	3.114	3.114	3.114	3.114	3.114	2.756	2.756	2.756	2.756	2.178	1.378	1.378	1.378	1.378	1.378	1.378	1.736	2.671	2.671	2.671	2.671	2.671	2.671	2.671	2.671	2.671	2.45	2.45	2.671	2.671	2.45	2.45	2.45	2.808	2.808	2.808	4.459	4.459	4.459	4.901	5.343
YER019C-A	1.378	1.378	1.378	1.378	1.378	1.378	1.378	1.378	1.378	1.378	1.378	1.378	1.378	1.378	1.378	1.378	1.378	1.378	1.599	1.599	1.599	1.599	1.599	1.599	1.599	1.599	1.599	1.378	1.378	1.378	1.378	1.378	1.378	1.378	1.378	1.378	1.378	1.378	1.378	1.378	1.242	1.242	1.242	1.242	1.242	1.242	1.242	1.242	1.242
YKR017C	2.587	2.587	2.587	2.587	2.587	2.587	2.229	2.229	2.229	2.229	2.587	4.459	7.027	7.027	7.027	9.12	9.341	9.341	9.341	9.341	9.341	9.341	10.413	10.413	10.855	10.855	10.855	10.855	11.076	12.233	12.233	12.233	12.233	12.233	12.233	12.233	12.012	12.012	12.012	12.012	12.012	12.012	12.012	12.454	12.454	12.454	12.454	12.454	12.454
YBR102C	4.355	4.576	5.512	5.512	5.512	6.09	6.09	6.669	6.669	6.89	6.89	6.89	6.89	7.332	8.047	8.983	9.783	10.004	10.004	10.004	10.004	10.004	11.161	11.161	11.161	11.161	11.382	12.044	12.044	12.044	12.265	12.265	12.265	12.98	12.623	12.623	12.623	12.623	12.623	12.623	12.623	12.402	12.402	12.402	12.402	12.402	12.402	12.623	12.844
YKL166C	5.154	5.154	5.154	5.154	5.154	5.154	5.154	5.154	5.154	5.154	5.154	4.934	4.713	4.713	4.713	4.492	4.271	4.492	4.713	4.713	4.713	4.713	4.713	4.713	4.713	4.713	4.713	4.713	4.713	4.713	5.07	5.07	5.07	5.07	5.07	5.07	5.07	5.07	5.07	5.07	5.07	5.07	5.07	5.07	5.07	4.713	4.713	4.355	4.355
YNR066C	0.357	0.357	0.357	0.357	0.357	0.357	0.357	0.357	0.357	0.357	0.357	0.357	0.357	0.357	0.357	0.357	0.357	0.357	0.357	0.357	0.357	0.357	0.357	0.357	0.357	0.357	0.357	0.357	0	0	0	0	0	0	0	0	0	0	0	0	0	0	0	0	0	0	0	0	0
YLR274W	5.512	5.512	5.512	5.291	5.291	5.07	5.428	6.143	7.027	7.605	7.605	7.605	7.963	7.963	7.963	7.963	7.963	7.963	7.963	7.963	7.963	7.963	7.963	7.963	7.963	7.963	7.963	7.963	7.963	7.963	7.963	7.963	7.963	7.605	7.605	7.605	7.605	7.605	7.247	7.247	7.247	7.247	7.247	7.91	7.91	7.91	7.91	7.91	7.91
YGL166W	9.646	9.646	9.867	9.867	9.867	9.867	9.867	9.867	10.088	11.024	11.024	11.024	11.024	11.245	11.245	11.245	11.245	11.245	11.245	11.245	11.024	11.245	11.245	11.245	11.245	11.245	11.466	11.466	11.466	11.466	11.466	11.466	11.466	11.466	11.466	11.466	10.53	10.309	10.309	9.951	9.951	9.951	9.951	10.309	10.309	10.309	10.309	10.088	10.088
YDR437W	8.678	8.678	8.678	8.899	9.614	10.277	10.277	11.297	11.297	11.297	11.297	11.297	11.297	11.297	11.297	11.297	10.94	10.94	10.94	11.297	11.434	11.434	11.434	11.434	11.434	11.434	11.434	11.434	11.297	11.297	12.012	12.012	12.012	12.233	12.233	12.233	12.012	12.012	12.37	11.707	11.349	11.349	11.128	11.486	11.264	11.264	10.907	10.907	10.907
YDR189W	6.396	6.617	6.617	6.617	6.617	6.617	6.974	6.974	6.974	6.974	6.974	7.332	6.89	6.532	6.532	6.532	6.532	6.532	6.753	8.71	8.71	8.71	8.71	8.71	8.71	8.71	8.71	8.71	8.71	9.152	9.152	9.152	9.152	9.152	9.152	9.152	8.931	8.931	8.71	8.931	8.931	8.931	8.931	8.931	8.931	8.931	8.931	8.931	8.931
YNL161W	14.001	14.001	14.001	14.001	14.001	14.001	14.001	14.8	14.8	14.8	14.8	14.8	14.8	15.242	15.6	15.6	15.6	15.821	15.463	16.178	16.178	17.114	16.757	16.757	16.757	16.757	16.757	16.757	16.536	16.757	16.757	16.757	16.757	16.757	16.757	16.757	16.536	16.536	16.978	16.978	16.978	16.978	16.978	16.978	16.978	16.978	16.978	16.978	16.757
YKL049C	8.678	8.678	8.678	9.035	8.678	8.899	8.899	8.899	8.899	8.899	9.341	9.341	9.341	9.341	9.341	9.341	9.341	9.341	9.341	9.341	9.341	9.341	9.341	9.341	9.12	9.12	8.899	8.541	8.32	8.32	8.32	8.32	8.32	8.32	8.32	8.099	8.099	8.099	8.099	8.099	8.099	8.099	8.099	8.099	8.099	8.457	8.457	8.457	8.457
YGR118W	1.956	1.956	1.956	1.956	1.514	0.936	0.936	0.936	0.936	0.936	0.936	0.936	0.936	0.936	0.936	0.936	0.936	0.936	0.936	0.936	0.936	0.936	0.936	0.715	0.715	0.715	0	0	0	0	0	0	0	0	0	0	0	0	0	0	0	0	0	0	0	0	0	0	0
YDL014W	12.623	12.623	12.402	12.181	12.181	12.181	12.181	12.402	12.402	12.402	12.402	12.402	11.108	10.666	10.088	10.088	10.088	10.088	10.088	10.088	10.088	10.088	9.867	8.847	8.268	8.268	8.268	8.268	8.489	8.132	8.132	8.132	8.132	8.132	8.132	7.689	7.689	7.689	7.689	7.689	7.689	7.689	7.689	7.468	7.468	7.468	6.753	6.753	6.753
YBL028C	0	0	0	0	0	0	0	0	0	0	0	0	0	0	0	0	0	0	0	0	0	0	0	0	0	0.357	0.357	0.357	0.357	0.357	0.357	0.357	0.357	0.357	0.357	0.357	0.357	0.357	0.357	0.357	0.357	0.357	0.357	0.357	0.357	0.357	0.357	0.357	0.357
YMR316W	7.553	7.553	7.774	7.774	7.774	7.774	7.774	7.995	7.995	7.995	8.71	8.71	8.71	8.71	8.71	8.71	8.71	8.71	8.71	8.71	8.71	8.489	8.489	8.489	8.489	8.489	8.489	8.489	8.489	8.489	8.489	8.132	8.132	8.132	8.132	8.352	8.352	7.995	7.995	7.995	7.995	8.216	8.216	8.216	8.216	8.216	8.216	8.216	8.216
YDL125C	0.221	0.221	0.221	0.221	0.221	0.221	0.221	0.221	0.221	0.221	0.221	0.221	0.221	0.221	0.221	0.221	0.221	0.221	0.221	0.221	0.221	0.221	0.221	0.221	0.221	0.221	0.221	0.221	0.221	0.221	0.221	0.221	0.221	0.221	0.221	0.221	0.221	0.221	0.221	0.221	0.221	0.221	0.221	0.221	0.221	0.221	0.221	0.221	0.221
YJL145W	4.186	4.407	4.543	4.543	4.764	4.764	5.122	5.122	5.122	5.122	5.122	4.764	4.764	4.764	4.764	4.764	4.764	4.764	5.122	5.122	5.122	5.122	5.7	5.7	5.7	6.364	6.364	6.364	6.364	6.364	6.364	6.364	6.721	6.721	6.721	6.721	6.721	6.721	6.721	6.721	6.721	6.721	6.721	6.721	6.721	6.721	6.721	6.721	6.721
YBR251W	1.736	1.736	2.093	3.607	4.986	4.986	4.986	4.986	4.986	4.986	4.986	4.986	4.986	4.986	5.343	5.343	5.343	5.343	5.343	5.343	5.7	5.7	5.7	5.7	5.7	5.921	6.5	6.5	6.857	6.857	7.079	7.079	7.436	7.436	7.436	7.436	7.657	7.657	7.657	7.657	7.657	7.657	7.657	7.657	7.657	7.657	7.3	7.3	7.742
YGL228W	4.628	4.628	4.271	4.628	4.628	4.628	4.628	4.05	4.05	4.05	4.05	4.05	4.05	4.05	4.05	4.271	4.271	4.271	4.271	4.271	3.913	3.913	3.555	3.555	3.555	3.555	3.114	3.114	3.114	3.114	3.114	2.893	3.965	4.186	4.186	4.186	4.186	3.744	3.523	3.881	3.881	3.881	3.881	3.881	3.881	3.881	3.881	4.101	4.101
YMR128W	8.762	8.762	8.762	8.762	8.32	8.32	8.541	8.541	8.541	8.983	8.983	8.983	8.983	8.983	8.983	8.983	8.983	8.983	8.983	8.983	8.983	8.983	8.983	8.983	8.983	8.983	8.983	8.983	8.983	8.983	8.983	8.983	8.983	8.983	8.983	8.983	8.983	8.983	8.983	8.983	8.983	8.983	8.983	8.983	8.762	8.762	8.762	8.762	8.405
YOL147C	7.774	7.774	7.774	7.774	7.774	7.774	7.774	7.774	7.553	7.91	7.91	8.268	9.562	9.562	9.562	9.562	9.562	9.562	9.562	9.562	9.783	10.14	10.14	10.14	10.14	10.14	10.14	10.361	10.361	10.361	10.361	10.361	10.361	10.361	10.361	10.582	10.582	10.582	10.582	10.225	10.225	10.225	10.445	10.445	10.445	10.445	10.445	10.445	10.445
YAL031C	5.395	5.395	5.395	5.395	5.395	5.395	5.616	5.837	6.91	6.91	7.13	7.13	7.13	7.13	7.13	7.13	7.13	7.13	7.13	7.13	7.709	7.709	7.709	7.709	7.709	7.709	7.709	7.709	7.709	7.709	7.709	7.709	7.351	6.994	6.994	7.215	7.215	7.215	7.215	7.793	7.793	7.793	7.793	7.793	7.793	7.793	7.793	7.793	7.793
YML085C	6.974	6.974	7.417	7.995	7.995	7.995	7.995	7.995	7.995	7.995	7.995	7.995	7.995	7.995	7.995	7.774	7.774	7.774	7.774	7.774	7.774	7.774	7.774	7.553	7.332	7.332	7.332	7.332	7.332	7.332	7.332	7.332	7.332	7.332	7.689	7.689	7.689	7.689	7.689	7.689	7.468	7.468	7.468	7.468	7.468	7.468	7.468	7.468	7.468
YJL005W	2.262	2.262	1.82	2.262	2.925	2.925	2.925	2.925	2.925	3.946	4.66	4.66	4.66	4.66	4.66	4.66	4.66	4.66	4.881	4.66	4.66	4.66	5.103	5.46	5.681	5.681	5.681	5.681	5.902	5.902	5.902	6.481	6.481	6.481	6.481	6.481	6.481	6.481	6.702	6.702	6.702	6.702	6.702	6.702	7.059	7.059	7.059	7.059	7.059
YDR109C	3.692	3.692	3.692	3.692	3.829	3.829	3.829	3.607	3.607	3.607	3.829	4.05	4.05	4.05	4.05	4.492	4.492	4.492	4.492	4.492	4.492	4.492	5.07	5.07	5.07	5.07	5.07	5.07	5.291	5.512	5.512	5.512	5.512	5.512	5.512	5.512	4.797	4.439	4.439	4.439	4.439	4.439	4.439	4.439	4.439	4.439	4.439	4.439	4.439
YJL141C	5.154	5.154	4.797	4.797	4.797	2.977	2.977	2.977	2.977	2.619	2.619	2.619	2.262	2.262	2.262	2.262	2.262	2.262	1.82	2.398	2.398	2.398	2.398	1.599	1.599	1.599	1.599	1.599	1.599	1.599	1.599	1.599	1.599	1.599	1.599	1.599	1.599	1.599	1.599	1.599	1.599	1.599	1.599	1.599	1.599	1.599	1.599	1.599	1.599
YDR436W	1.599	1.599	1.599	1.599	1.599	1.599	1.599	1.599	1.599	1.599	1.599	1.599	1.599	1.599	1.599	1.599	1.599	1.599	1.599	1.599	1.242	1.242	1.683	1.683	1.683	1.683	1.683	1.683	1.683	1.683	1.683	1.683	1.683	1.683	1.683	1.683	1.683	1.683	1.683	1.683	1.683	1.683	2.041	2.398	2.398	2.398	2.398	2.398	2.398
YCL057W	8.216	8.216	8.573	8.573	8.573	8.573	8.573	8.573	8.573	8.573	8.573	8.573	8.132	7.91	7.91	7.91	7.91	7.91	7.91	7.91	7.91	7.91	7.91	7.91	7.91	7.91	7.91	7.91	6.396	6.396	6.974	6.974	7.332	7.332	7.332	7.332	7.332	7.332	7.332	7.111	7.111	7.111	7.111	7.111	7.111	7.332	7.111	6.89	6.669
YBR279W	8.079	7.859	7.859	8.079	8.079	8.079	7.859	7.859	7.859	8.573	9.509	9.73	9.73	10.309	10.309	10.309	10.309	10.309	10.309	10.309	10.309	10.53	9.951	10.172	10.172	10.172	10.393	10.614	10.036	9.815	10.036	10.036	10.12	10.12	10.12	10.341	9.899	9.899	9.899	9.899	9.899	9.542	9.542	9.542	9.542	9.542	9.542	9.542	9.542
YMR250W	5.207	5.207	5.207	5.207	5.207	5.207	5.207	5.207	4.849	4.849	4.849	4.849	4.628	4.628	4.628	4.628	4.628	4.628	4.271	4.271	4.271	4.271	4.271	4.271	4.271	3.913	3.913	3.913	3.913	3.913	3.555	3.555	3.555	3.913	3.692	3.692	3.692	3.334	3.334	3.334	2.977	3.334	2.977	3.198	3.198	3.198	3.198	2.977	3.334
YDL120W	7.995	7.995	7.995	7.995	7.995	7.995	7.995	7.995	7.995	7.332	7.111	7.111	7.111	7.111	7.111	7.111	7.111	6.448	6.448	6.448	6.448	6.09	5.87	5.649	5.649	5.649	5.649	5.649	5.649	5.291	5.291	5.291	5.291	5.291	4.713	4.713	4.713	4.713	4.849	4.849	4.849	5.428	5.428	5.428	5.428	5.428	5.428	5.428	5.428
YDR233C	0	0	0	0	0	0	0	0	0	0	0	0	0	0	0	0	0	0	0	0	0	0	0	0	0	0	0	0	0	0	0	0	0	0	0	0	0	0	0	0	0	0	0	0	0	0	0	0	0
YJR041C	7.364	7.585	7.585	7.585	7.585	8.742	8.742	8.742	8.742	9.321	10.205	10.205	10.205	10.205	11.226	11.226	11.226	11.226	11.226	11.226	11.226	11.226	11.226	11.447	11.447	11.447	11.447	11.447	11.447	11.804	11.804	11.804	11.804	11.804	12.383	12.74	13.54	15.633	15.633	15.633	15.633	15.633	15.633	15.633	15.633	15.854	15.854	15.854	15.854
YBR023C	6.532	6.532	7.111	7.111	7.111	7.111	7.111	7.111	7.111	7.468	7.468	7.468	7.468	7.468	7.247	7.247	7.247	7.247	7.247	7.247	7.247	7.027	7.027	7.027	7.027	7.027	7.027	7.247	7.247	7.247	7.247	7.247	7.247	7.163	7.163	7.163	7.163	7.163	7.163	6.942	6.721	6.721	6.721	6.721	6.721	7.521	7.521	7.521	7.742
YBR060C	11.434	11.434	11.655	11.876	12.318	12.318	12.318	12.318	12.318	11.96	11.96	12.539	12.539	12.539	12.539	12.539	12.539	12.539	12.539	12.539	12.539	12.539	12.097	12.097	11.876	11.876	11.876	11.876	11.876	11.876	11.876	11.876	11.876	12.097	12.097	12.097	12.097	12.097	12.097	12.097	12.097	11.739	11.739	11.739	11.739	11.739	11.739	11.739	11.739
YHR072W	5.018	5.733	5.733	5.733	5.954	5.954	5.954	5.954	5.733	5.733	5.733	5.733	6.311	6.311	7.111	7.111	7.111	7.111	7.111	7.111	7.111	7.111	7.111	7.111	7.111	7.111	7.111	7.111	7.111	6.89	6.669	6.806	6.806	7.468	7.468	7.468	7.468	7.468	7.247	7.027	6.806	6.806	7.027	7.027	7.027	7.247	7.247	7.247	6.89
YNL294C	5.037	5.037	5.037	4.68	4.68	5.479	5.479	5.479	5.479	5.479	5.479	5.479	5.479	5.479	5.921	5.921	6.721	7.079	7.079	7.079	7.079	7.3	7.3	7.657	8.014	8.014	8.014	8.014	8.014	9.393	9.393	10.413	10.413	10.634	10.634	10.634	10.634	10.634	10.277	10.277	10.277	10.277	10.498	10.498	10.498	10.498	10.498	10.498	10.498
YAR002W	2.126	2.126	2.126	2.126	2.126	2.126	2.126	2.126	2.126	2.126	1.905	1.905	1.905	1.905	1.905	1.905	1.905	1.905	1.905	1.905	1.905	2.483	2.483	2.483	2.483	2.483	2.483	2.262	2.262	2.483	2.483	3.198	3.198	3.198	3.419	3.419	3.419	3.861	3.861	4.439	4.439	4.439	4.218	4.218	4.218	3.998	4.218	4.218	5.018
YDR425W	7.247	7.247	7.247	7.247	7.247	7.247	7.247	7.027	7.027	7.027	6.227	6.227	6.227	6.227	5.87	6.09	6.09	6.09	6.09	5.649	5.649	5.649	5.649	5.649	4.934	4.934	4.934	4.934	5.07	5.291	5.291	5.291	5.291	5.291	5.291	4.934	4.934	4.934	4.218	2.977	2.977	2.977	2.977	3.198	3.198	3.198	3.198	3.198	3.198
YOL097W-A	0.663	0.663	0.663	0.663	0.663	0.663	0.663	0.663	0.663	0.663	0.663	0.663	0.663	0.663	0.663	0.663	0.663	0.663	0.663	1.02	1.02	1.02	1.02	1.02	0.799	0.799	0.799	0.799	0.799	0.799	0.799	0.799	0.799	0.799	0.799	1.02	1.02	1.02	1.02	1.02	1.02	1.02	1.02	1.02	1.02	0.799	0.799	0.799	0.799
YNR074C	3.081	3.081	3.302	3.523	3.744	3.744	3.744	3.744	3.744	3.744	3.744	3.744	3.744	3.744	3.744	3.744	3.744	3.744	3.744	3.744	3.744	3.744	3.744	3.744	3.744	3.744	3.523	2.808	2.45	2.45	2.45	2.45	2.45	2.45	2.45	2.45	2.45	2.45	2.45	2.45	2.45	2.45	2.45	2.45	2.45	2.45	2.45	2.45	3.25
YKL148C	7.111	7.111	7.111	7.111	6.753	6.753	6.753	6.753	6.753	6.753	6.396	5.596	5.596	5.596	5.596	5.596	5.596	5.596	5.596	5.596	5.596	5.596	5.596	5.596	5.596	5.596	5.596	5.375	5.375	5.375	5.375	5.375	5.375	3.861	3.64	3.198	3.334	3.334	3.334	3.334	3.334	3.334	3.334	3.334	2.535	2.535	2.178	2.178	2.178
YOR039W	12.454	12.454	12.454	12.454	12.454	12.454	12.454	12.454	12.454	13.475	13.695	13.695	13.695	13.695	13.695	13.695	13.695	13.695	13.695	13.695	13.695	13.916	13.916	13.916	13.916	13.916	13.916	13.916	13.916	13.916	13.916	13.916	13.916	13.916	13.916	13.916	13.916	13.916	13.916	13.916	13.916	13.916	13.916	13.916	13.916	13.916	13.916	13.916	13.916
YLR306W	4.05	4.05	4.05	4.05	4.05	4.628	4.628	4.849	4.849	4.849	5.207	5.207	4.849	4.849	4.849	5.207	5.207	5.207	5.207	5.207	5.207	5.207	5.207	5.207	5.564	5.564	5.564	5.564	5.564	5.564	5.785	5.785	5.785	5.785	5.785	5.785	5.785	5.785	5.785	5.785	5.785	5.785	5.785	5.785	5.785	5.785	5.785	5.564	5.564
YKL155C	8.437	7.859	7.638	7.638	6.532	5.902	5.902	5.902	5.902	5.902	5.46	5.46	5.817	5.596	5.596	5.596	5.596	5.596	6.123	7.417	7.859	8.437	8.352	8.573	9.152	9.152	9.152	9.815	9.594	9.594	9.373	9.152	9.73	9.678	10.699	10.92	11.141	11.141	11.583	13.455	14.391	14.612	15.275	15.275	15.496	15.275	15.496	15.496	15.496
YDR027C	13.475	13.475	13.475	13.475	13.916	13.695	13.695	13.338	13.338	13.338	13.559	14.358	14.358	14.358	14.358	14.358	14.358	14.358	14.358	14.358	14.358	14.358	14.579	14.579	14.579	14.579	14.579	14.579	14.579	14.579	14.222	14.222	14.222	14.222	14.222	14.443	14.8	14.8	14.8	14.8	14.443	14.085	14.085	13.864	13.864	13.864	13.864	13.864	13.864
YER155C	13.065	13.065	13.065	12.486	12.486	12.486	12.486	12.486	12.265	12.044	12.044	12.044	12.044	12.044	12.044	12.044	12.044	12.044	12.044	11.602	11.602	11.602	11.602	11.602	11.602	11.602	11.602	11.382	11.382	11.382	11.382	11.382	11.382	11.382	11.382	11.382	11.382	11.382	10.666	10.666	10.666	10.666	10.309	10.309	10.309	10.088	10.088	10.088	10.088
YLR436C	2.619	2.619	2.619	2.262	2.262	2.262	1.82	1.462	1.462	1.462	1.462	1.462	1.462	1.462	1.462	1.242	1.462	1.462	1.462	1.82	1.82	1.82	1.82	1.82	1.82	1.82	1.82	1.82	2.977	2.977	2.977	3.198	3.198	3.198	3.198	3.198	3.198	3.64	3.64	3.64	3.64	3.64	3.419	3.419	3.419	3.419	3.198	3.198	3.198
YGL094C	5.987	6.649	6.649	6.649	6.649	6.649	6.649	7.091	7.449	7.449	7.449	7.67	7.67	7.67	7.67	7.891	7.891	7.891	7.891	7.891	7.891	7.891	7.891	7.891	7.891	7.891	7.891	8.112	8.112	8.112	8.112	8.112	8.112	8.112	8.112	8.112	8.112	8.112	8.112	8.112	8.112	8.112	8.112	8.112	8.112	8.112	8.112	8.112	8.112
YER062C	8.132	8.132	8.132	8.132	8.132	7.91	7.91	7.91	7.91	7.91	7.91	7.689	7.689	7.689	7.689	7.689	7.689	7.689	7.689	7.468	7.468	7.468	6.396	5.954	5.954	5.954	5.954	5.954	5.954	5.954	6.038	6.26	6.26	6.26	6.123	6.123	6.123	6.123	6.123	6.123	6.123	5.902	5.902	5.902	5.902	5.902	5.902	5.902	5.681
YDL059C	2.041	1.82	1.82	1.82	1.82	1.82	1.82	1.82	1.82	1.82	1.82	1.82	1.82	1.82	1.82	1.599	1.599	1.242	1.242	1.462	1.462	1.462	1.02	1.02	1.02	1.02	1.02	1.02	1.02	1.02	1.02	1.02	1.02	0.799	0.799	0.799	0.799	0.799	0.799	1.514	1.514	1.514	1.514	1.514	1.514	1.514	1.514	1.514	1.514
YPL219W	9.289	9.509	9.509	9.73	10.088	10.088	10.088	9.867	9.867	9.867	9.867	9.867	10.088	10.088	10.666	10.887	10.887	10.887	10.887	10.887	10.972	11.193	11.193	11.193	11.193	11.193	11.414	11.193	11.193	11.193	11.193	11.414	11.414	11.414	11.414	11.635	11.635	11.635	11.056	11.056	11.056	11.771	11.771	11.771	11.771	12.35	12.129	12.486	11.908
YER093C	5.051	5.051	5.051	4.388	3.231	3.231	3.231	3.231	3.809	4.745	4.745	4.745	4.745	4.745	4.524	4.524	4.524	4.524	4.524	4.524	4.524	4.524	4.082	4.082	4.082	4.082	4.082	5.154	4.934	4.934	4.934	5.07	5.428	5.428	5.428	5.649	5.649	5.649	5.649	5.649	5.649	5.649	5.649	5.649	5.428	5.428	5.428	6.006	7.027
YDR153C	2.314	2.314	2.314	2.314	2.314	2.314	2.314	2.314	2.093	2.093	2.093	2.093	2.093	2.093	2.093	2.093	2.093	2.093	2.093	2.093	2.093	2.093	2.093	2.093	2.093	1.872	1.872	1.872	1.872	1.872	1.294	0.936	0.936	0.936	0.936	0.936	0.936	0.936	0.936	0.936	0.936	0.936	0.936	0.936	0.936	0.936	0.936	0.936	0.936
YHR111W	6.143	6.143	6.5	6.5	7.079	7.521	7.742	7.963	7.963	8.847	8.847	9.068	9.068	9.068	9.068	9.068	9.068	9.068	9.068	9.068	9.068	9.068	9.068	9.068	9.068	9.068	9.068	9.068	9.289	8.931	8.931	8.931	9.152	9.152	9.152	8.931	8.931	9.289	9.289	9.289	9.646	10.004	10.004	10.004	10.004	10.004	10.004	10.004	10.004
YKL060C	0	0	0	0	0	0	0	0	0	0	0	0	0	0	0	0	0	0	0	0	0	0	0	0	0	0	0	0	0	0	0	0	0	0	0	0	0	0	0	0	0	0	0	0	0	0	0	0	0
YLR456W	2.229	2.229	2.229	2.229	2.229	2.229	2.229	2.229	2.229	2.229	2.229	2.229	2.229	2.229	2.229	2.229	2.229	2.229	2.229	2.587	2.808	2.808	2.808	2.808	2.808	2.808	2.808	2.808	2.808	2.808	2.808	3.166	3.166	3.166	3.166	3.166	3.166	3.166	3.166	3.166	3.166	3.166	3.166	3.166	3.166	3.166	3.166	3.166	3.166
YPR086W	6.396	5.596	5.596	5.239	5.018	4.66	4.66	4.66	4.66	4.303	4.303	5.46	6.038	6.038	6.038	6.038	6.038	6.617	7.689	7.689	8.489	8.489	8.489	8.489	8.489	8.71	8.71	8.71	8.931	8.931	8.931	8.931	8.931	8.931	8.931	8.931	9.289	9.289	9.289	9.289	9.289	9.289	9.068	9.068	8.626	8.626	8.626	8.983	8.983
YKL061W	4.355	4.355	4.355	4.355	4.355	4.355	4.355	4.797	5.375	5.375	5.375	5.733	5.733	5.733	5.733	5.733	5.733	5.733	5.733	5.733	6.09	6.311	6.311	6.311	6.311	6.311	6.311	6.311	6.311	6.669	6.669	7.027	7.027	7.027	7.027	7.027	7.027	7.027	6.806	6.806	6.806	6.806	6.806	6.806	6.806	6.806	6.806	7.027	7.027
YMR089C	3.166	3.386	3.386	3.386	3.386	3.386	3.744	3.744	4.186	4.901	5.7	5.7	5.7	5.921	5.921	5.564	5.921	5.921	6.279	6.857	6.857	7.215	8.729	8.729	8.729	8.729	11.518	12.98	12.98	13.916	13.916	13.916	13.916	13.916	13.916	14.137	14.716	14.716	14.716	15.515	15.515	15.515	16.178	16.178	16.178	16.399	16.399	16.042	16.042
YDR458C	2.756	3.776	3.776	3.776	3.776	3.776	3.776	3.776	4.218	4.218	4.218	4.218	4.218	4.218	4.218	4.218	4.218	3.998	3.998	3.998	3.998	3.776	3.776	3.776	3.776	3.776	4.218	5.154	5.154	5.375	5.375	5.375	5.375	5.375	5.375	5.375	5.375	5.596	5.239	5.239	5.239	4.881	4.881	5.324	5.324	5.324	5.324	5.324	5.324
YDR162C	8.268	8.268	6.974	7.332	7.332	7.332	7.111	7.332	7.332	7.332	7.553	7.553	7.553	7.553	7.553	7.553	7.111	6.396	6.038	6.038	7.501	7.28	7.28	7.638	7.638	7.638	7.638	8.079	7.722	7.722	7.722	8.079	8.079	8.3	8.3	8.3	8.3	8.3	8.3	8.079	8.079	8.794	8.794	9.015	9.015	9.236	9.236	9.236	9.236
YBL068W	9.425	9.425	9.425	9.783	10.582	10.582	10.582	10.582	10.582	10.582	10.582	10.004	10.004	10.004	10.004	10.225	10.004	10.004	10.582	10.582	10.582	10.582	11.161	10.94	11.518	11.518	12.318	12.318	13.117	13.117	13.117	12.896	12.896	12.896	12.896	12.896	12.896	12.896	12.896	12.896	12.896	12.896	12.675	12.318	12.318	12.318	12.318	11.96	11.96
YML009C	10.53	11.108	11.108	11.108	11.108	11.108	11.108	11.108	11.108	11.108	11.108	11.466	11.466	11.466	11.466	11.466	11.466	11.466	11.466	11.108	11.108	11.108	11.108	11.108	11.108	11.108	11.108	11.466	11.245	11.245	11.245	11.245	11.245	10.887	10.887	10.887	10.887	10.887	10.445	10.445	10.445	10.445	10.225	10.225	10.225	10.225	10.225	10.225	10.225
YNL191W	2.619	2.619	2.619	2.619	2.398	2.398	2.041	1.02	1.02	1.02	1.02	1.02	1.02	1.02	1.02	0.799	0.799	0.799	0.799	0.799	0.799	0.799	0.799	0.799	0.799	0.799	0.799	0.799	0.799	0.799	0.799	0.579	0.579	0.579	0.579	0.357	0.357	0.357	0.357	0.357	0.357	0.357	0.357	0.357	0.357	0.357	0.357	0.357	0.357
YPR133W-A	12.539	12.539	12.539	13.201	13.201	13.201	13.201	13.201	13.201	13.201	13.201	13.201	13.559	13.559	13.559	13.559	13.559	13.559	13.559	13.559	13.916	13.916	13.916	13.559	13.559	13.559	13.559	13.559	13.559	13.559	13.559	13.559	13.559	13.201	12.623	12.623	12.623	11.823	11.823	11.823	11.823	11.823	11.823	11.823	11.823	11.823	11.823	11.245	11.024
YOL115W	5.428	5.428	5.428	5.428	5.428	5.428	5.207	5.207	5.207	4.271	4.271	4.271	4.492	4.492	4.492	4.492	4.492	4.628	4.271	4.271	4.271	4.271	4.271	4.271	4.271	4.271	4.271	4.492	4.492	4.492	4.492	4.492	4.492	4.492	4.05	4.05	3.829	3.829	3.829	3.829	3.829	3.829	3.829	3.471	3.471	3.471	3.471	3.471	3.471
YPR138C	8.489	8.132	8.132	8.132	8.132	8.132	8.132	8.132	8.132	8.132	8.132	8.132	7.91	7.91	7.332	7.332	7.332	6.974	6.617	6.617	6.617	6.617	6.617	6.617	6.617	6.974	6.974	6.974	6.753	6.753	6.753	6.753	6.753	6.175	5.817	5.817	5.817	5.596	5.596	5.596	5.596	5.596	5.375	5.375	5.375	5.375	3.861	3.861	3.861
YAR002C-A	4.134	3.913	3.913	4.355	4.355	4.355	4.355	4.355	4.134	4.134	4.134	4.134	4.134	3.913	3.913	3.913	4.134	4.355	4.355	4.355	3.998	4.218	4.218	4.797	5.817	6.038	6.038	6.481	6.481	6.481	6.702	6.702	6.702	6.702	6.702	6.702	6.702	6.923	7.943	8.606	8.606	8.827	8.827	8.827	8.827	8.827	8.827	8.827	8.827
YLR163C	7.878	7.878	7.878	7.878	7.878	7.878	7.878	7.878	7.878	7.079	6.721	6.721	6.721	6.721	6.721	6.721	6.721	6.721	6.721	6.721	6.5	6.143	6.143	6.143	5.921	6.279	6.279	5.921	5.921	6.143	6.364	6.364	6.364	6.364	6.364	6.364	6.364	6.364	6.364	6.364	6.364	6.364	6.364	6.364	6.227	5.564	4.986	4.849	5.07
YCR037C	1.82	1.82	1.82	1.82	1.82	1.82	1.82	1.82	1.82	1.82	1.82	1.82	1.599	1.105	1.105	1.105	1.105	1.462	1.462	1.462	1.242	1.242	1.242	1.242	1.242	1.02	1.02	1.02	1.02	1.02	1.02	1.02	1.02	1.242	1.242	1.242	1.242	1.242	1.242	1.462	1.462	1.462	1.462	1.462	1.462	1.462	1.462	1.905	1.905
YLR222C	11.758	11.758	11.758	11.979	11.979	12.421	12.421	12.779	12.779	12.779	12.779	12.779	12.558	12.558	13.136	13.136	13.136	13.136	13.136	12.337	12.116	11.758	11.758	11.758	11.758	11.758	12.116	12.116	12.116	12.116	12.116	11.758	11.758	11.758	11.758	11.758	11.758	11.758	11.758	11.758	11.758	11.758	11.758	11.758	11.758	11.758	11.758	11.758	11.758
YBR172C	6.175	6.175	6.175	6.175	6.175	6.175	6.175	6.175	6.175	5.954	5.954	6.396	6.396	6.396	6.617	6.974	7.553	7.774	7.995	7.995	7.638	7.638	7.638	8.437	8.437	8.658	8.658	9.1	10.257	10.257	10.257	10.257	10.257	10.257	10.257	9.899	9.899	10.478	10.478	10.478	10.478	10.478	10.478	10.478	10.12	9.899	9.899	9.899	9.899
YGL225W	7.689	7.689	6.585	6.585	7.027	7.027	7.027	7.027	7.027	5.512	4.492	4.492	4.492	4.492	3.776	5.154	5.154	5.154	5.154	4.797	4.797	4.576	3.998	3.998	3.998	3.998	3.998	3.776	4.134	4.134	4.355	5.154	5.154	5.154	5.154	4.576	4.576	4.576	4.134	4.492	5.291	5.291	5.291	5.291	5.291	5.291	5.291	5.291	5.291
YNL230C	7.079	6.721	7.163	8.678	8.678	8.678	8.899	8.899	8.899	8.899	8.899	8.899	8.899	8.899	8.899	9.256	9.477	9.477	9.835	10.413	10.413	11.434	11.434	11.434	12.591	12.591	12.591	12.591	12.591	12.591	12.591	12.591	12.591	12.591	12.591	12.591	12.591	12.812	12.812	12.812	13.033	13.033	13.033	13.033	13.033	13.033	13.033	13.033	13.033
YDR353W	6.006	6.006	5.564	5.564	5.564	5.564	5.343	5.343	5.921	5.564	5.564	5.564	5.564	5.564	5.785	5.785	5.785	5.785	5.785	5.785	5.785	5.785	5.785	5.785	5.785	4.628	4.628	4.628	4.628	4.628	4.628	4.628	4.628	4.628	3.25	3.25	3.25	3.25	3.471	3.471	3.471	3.471	3.471	3.471	3.471	3.692	3.692	3.692	3.692
YOR179C	10.192	10.55	10.55	10.55	10.907	10.907	10.907	10.907	10.907	10.907	11.043	11.043	11.264	11.264	11.264	11.264	11.264	11.264	11.486	11.486	11.486	11.486	11.486	11.486	11.486	11.707	11.707	11.707	11.707	11.707	11.707	11.707	11.707	11.707	11.707	11.707	10.992	10.771	10.771	9.835	9.835	9.835	9.835	9.835	9.698	9.698	9.698	9.341	9.341
YNL293W	4.355	4.576	4.934	4.934	4.934	4.713	3.283	3.503	3.946	4.388	4.388	4.388	4.388	4.388	4.388	4.388	4.388	4.388	4.167	3.946	4.303	5.902	5.902	7.059	7.059	7.059	7.059	7.059	7.059	6.838	6.838	7.417	7.417	7.417	7.417	7.995	8.352	9.068	9.068	11.823	11.823	12.044	12.044	12.044	12.044	12.044	11.823	11.823	11.823
YMR042W	5.954	5.954	5.954	5.954	5.954	5.954	6.175	7.384	7.384	7.384	7.384	7.384	7.384	7.384	7.384	7.605	7.605	7.605	7.605	7.605	7.605	7.605	7.826	7.826	7.826	7.826	7.826	7.605	7.605	7.605	7.605	7.605	7.605	7.605	7.605	7.605	7.605	7.605	7.605	7.826	8.047	8.047	8.268	8.268	8.268	8.268	8.268	8.268	8.268
YNL193W	10.172	10.172	10.172	10.172	10.172	9.951	9.73	9.73	9.73	10.445	10.666	10.666	10.666	10.666	10.666	10.666	10.666	10.666	10.666	10.666	10.666	10.666	10.666	10.666	10.666	10.666	10.445	10.445	10.445	10.445	10.803	10.803	10.803	10.803	10.803	10.803	10.803	10.803	10.803	10.803	10.803	10.803	10.803	10.803	10.803	10.225	10.004	10.004	10.004
YBR228W	2.314	2.314	1.956	1.956	1.956	1.736	1.736	1.736	2.093	2.093	2.093	2.093	2.093	2.093	2.093	1.736	1.378	1.378	1.378	1.378	1.157	1.514	1.736	2.093	2.093	2.093	2.093	2.093	1.872	1.872	1.872	1.872	1.872	1.872	1.872	1.872	1.872	1.872	1.872	1.872	2.093	2.093	2.093	2.093	2.093	2.093	2.093	2.314	2.314
YOL100W	2.535	2.893	2.893	3.471	3.471	3.471	3.471	3.471	3.471	4.05	4.05	4.764	4.764	5.122	5.122	5.122	5.479	5.479	6.552	6.552	6.552	6.552	6.994	7.351	7.572	7.93	7.93	7.93	7.93	7.93	7.93	7.93	7.93	8.151	8.151	8.151	8.151	8.151	8.151	8.151	8.151	8.151	8.593	8.593	8.593	8.814	8.814	8.814	9.256
YMR287C	6.058	6.058	5.921	5.921	5.921	5.921	5.921	6.279	6.279	6.5	6.5	6.5	6.279	6.279	6.279	6.279	6.058	6.058	6.279	5.564	5.785	5.785	5.564	5.207	5.207	5.343	5.564	7.163	7.163	7.163	7.163	7.163	8.593	8.593	8.593	8.593	8.593	8.593	9.886	9.886	9.886	9.886	9.886	9.886	9.886	10.107	10.107	10.107	10.107
YDL121C	4.439	4.439	4.439	4.439	4.439	4.439	4.439	4.439	3.861	4.082	4.082	4.082	3.724	3.724	3.946	3.946	3.946	3.946	3.946	3.946	3.946	3.946	3.946	3.946	3.946	3.946	3.724	3.724	3.946	3.946	3.946	3.946	4.609	4.609	4.609	4.609	4.966	4.966	5.324	5.324	5.324	5.324	5.324	5.324	5.324	5.324	5.324	5.324	5.324
YKR008W	10.329	10.55	10.55	10.55	10.55	10.55	10.55	10.55	10.329	10.686	10.465	10.465	10.465	10.465	10.465	10.686	10.686	10.686	10.686	10.686	10.686	10.686	11.043	11.043	11.758	11.758	11.758	11.758	11.758	11.758	11.758	11.758	11.758	11.758	11.758	11.758	11.758	11.758	11.758	11.758	11.979	11.979	12.2	12.421	12.421	12.421	12.421	12.421	12.421
YBR198C	9.256	9.256	9.256	9.698	9.698	9.698	9.698	9.698	9.698	9.698	9.698	9.698	9.698	9.698	9.341	9.341	9.562	9.562	9.562	9.783	9.783	10.004	10.004	10.004	10.004	10.004	10.004	10.004	10.004	10.004	10.004	9.646	9.068	8.847	8.489	8.489	8.132	8.132	8.132	8.132	8.132	7.774	8.573	8.573	8.573	8.573	8.573	8.573	7.638
YLL027W	4.492	4.492	4.934	4.934	4.934	4.934	4.934	4.934	4.934	4.934	4.934	4.934	4.934	4.934	4.576	4.218	4.218	4.218	4.218	4.218	4.218	4.218	4.576	4.576	4.576	4.576	4.576	4.576	4.576	4.576	4.576	4.576	4.576	4.576	4.576	4.934	4.934	4.934	4.439	5.018	5.018	5.018	5.018	5.018	5.018	5.239	5.239	5.239	5.239
YOL018C	6.857	6.5	6.279	5.921	5.921	4.986	4.986	4.628	4.628	3.913	3.692	3.692	3.692	4.05	4.05	4.05	4.05	4.05	4.05	4.05	4.05	4.05	4.05	3.829	3.829	3.829	3.829	3.829	2.671	1.736	1.736	1.736	1.736	1.736	1.736	1.736	1.157	1.157	1.157	1.378	1.378	1.378	1.378	1.378	1.378	1.378	1.378	1.378	1.378
YPR116W	6.753	6.753	7.553	7.995	7.995	8.352	8.352	8.352	8.352	8.352	8.352	8.352	8.352	7.91	7.91	9.068	10.94	10.94	11.161	11.161	11.161	11.161	11.161	11.161	11.161	11.739	11.739	11.96	11.96	11.602	11.602	11.602	11.602	11.823	11.823	11.823	11.823	11.823	11.823	11.823	11.602	11.602	11.602	11.245	11.602	11.602	11.602	11.602	11.823
YLR084C	8.32	8.32	8.32	8.32	8.678	8.899	8.899	8.899	8.899	8.899	9.12	8.541	8.541	8.899	8.899	8.899	8.899	8.899	8.899	8.899	8.899	8.899	8.899	8.899	8.899	9.477	9.477	9.477	9.477	9.12	9.12	9.12	9.12	9.12	9.12	9.12	9.12	9.12	9.12	9.12	8.678	8.678	8.678	8.678	8.678	8.678	8.678	8.678	8.678
YHR050W-A	14.716	14.937	14.937	14.937	14.937	14.937	14.937	14.937	15.158	15.158	15.158	15.158	15.158	15.158	15.158	15.158	15.158	14.495	14.495	14.495	14.495	14.495	14.495	14.495	14.495	14.495	13.695	13.695	13.695	13.254	12.675	12.318	12.318	12.097	12.097	11.876	11.876	11.655	11.434	11.434	10.719	10.361	10.361	10.361	10.361	10.361	9.919	9.919	9.562
YLR244C	10.309	10.309	10.309	10.972	10.972	10.972	10.972	10.972	10.972	10.972	10.614	11.193	12.213	12.213	12.655	12.655	12.655	12.655	12.655	12.655	12.655	12.655	12.655	12.655	12.655	12.877	12.877	12.877	12.877	12.877	13.234	13.234	13.234	13.234	12.877	12.655	12.877	13.098	13.098	13.098	12.655	12.877	13.812	14.034	14.034	14.034	14.034	14.034	14.034
YIR012W	11.466	15.515	15.515	15.515	15.515	15.515	15.515	15.515	15.957	15.957	16.178	16.178	16.178	16.178	16.178	16.178	16.178	16.178	16.178	16.178	16.178	16.178	16.536	16.536	16.536	16.536	16.536	16.536	16.536	16.536	16.536	16.315	16.315	16.315	16.315	16.315	16.315	16.094	16.094	16.094	16.094	16.094	16.094	16.094	15.736	15.736	15.379	14.8	14.8
YDR332W	4.322	3.965	3.965	3.965	3.965	3.965	3.965	3.965	3.607	3.386	3.029	3.029	3.029	3.607	3.607	3.607	3.607	3.607	3.607	3.607	3.471	3.692	4.05	4.05	4.05	4.764	5.122	4.986	4.986	4.986	4.986	4.986	4.986	4.986	5.343	5.343	5.343	5.564	5.564	5.564	5.564	5.564	5.564	5.564	5.207	4.986	5.343	5.343	5.343
YDR424C	3.503	3.503	3.503	3.503	3.062	2.841	2.841	2.977	2.977	2.977	3.692	3.692	3.692	3.692	3.692	3.692	4.271	3.913	4.134	4.713	4.713	4.713	4.713	4.713	5.07	5.291	5.291	5.649	5.87	5.733	6.311	6.311	6.311	6.311	6.311	6.311	6.311	6.532	6.532	6.532	7.111	7.111	7.553	7.553	7.553	7.332	7.111	7.468	7.468
YDL057W	10.666	10.666	11.108	10.751	10.972	10.751	10.393	10.393	10.53	11.108	11.687	12.044	12.044	12.044	12.044	12.044	10.088	9.289	9.73	10.751	11.687	12.265	12.265	12.265	12.265	11.908	12.265	12.265	12.402	12.402	12.181	12.181	12.181	12.759	12.539	12.539	12.539	12.539	11.823	11.466	11.908	11.908	11.908	11.908	12.129	12.129	12.129	11.687	11.687
YNL009W	15.327	15.327	15.327	14.748	13.949	12.571	11.992	11.992	11.414	11.414	11.414	11.414	11.635	11.635	11.635	11.635	11.635	11.635	12.35	12.129	12.129	12.129	12.129	12.129	12.129	11.687	11.329	11.108	10.887	10.666	10.666	10.666	10.666	10.666	10.666	10.666	10.445	10.803	10.803	10.803	10.803	10.803	10.803	10.803	10.803	10.803	10.582	10.225	10.225
YGR017W	6.09	6.448	6.448	6.448	6.448	6.448	6.448	6.09	6.09	6.09	6.311	6.753	6.974	6.974	6.974	6.974	6.974	6.974	6.974	6.974	6.974	7.196	7.196	7.196	7.196	7.196	7.196	7.196	7.196	7.196	7.196	7.196	7.196	7.196	7.196	7.196	6.617	6.617	6.617	6.617	6.617	6.617	6.617	6.26	6.26	6.26	6.26	6.26	6.26
YDR453C	4.407	4.764	4.986	4.986	4.986	4.986	4.986	4.764	4.764	4.05	4.05	2.756	2.535	2.535	2.178	2.178	2.178	2.535	2.535	2.535	2.535	2.535	2.535	2.535	2.535	2.535	2.535	2.535	1.82	1.82	1.82	1.82	1.82	1.82	1.82	2.041	2.041	2.041	2.041	2.041	2.041	2.041	2.041	2.041	2.041	2.041	2.041	2.041	2.041
YLR293C	8.184	8.184	6.721	6.721	6.721	5.122	5.122	5.122	4.901	4.901	4.901	4.901	4.901	5.122	5.122	5.122	5.122	5.122	5.343	5.343	5.343	5.343	4.986	4.986	4.764	4.407	4.407	4.407	4.407	4.407	4.407	4.407	4.407	4.407	4.407	5.122	5.122	5.7	5.7	5.7	5.7	5.343	5.343	5.343	5.343	5.343	5.343	5.343	5.343
YNL213C	4.134	4.134	4.134	4.134	4.134	4.134	4.134	4.492	4.134	4.134	4.134	4.134	4.134	3.776	4.134	5.291	5.512	6.09	6.09	6.09	6.09	6.09	6.09	6.09	6.09	6.09	6.09	5.87	5.87	5.87	6.227	6.227	6.448	6.448	6.448	6.448	6.448	6.448	6.448	6.89	6.89	6.89	6.89	6.89	6.89	6.89	6.89	6.89	6.89
YBR005W	3.334	3.334	3.334	3.334	3.334	3.334	3.334	3.555	3.776	5.954	5.954	5.954	5.954	5.954	5.954	5.954	5.954	6.175	6.175	6.753	6.311	6.532	6.532	6.532	6.532	6.753	7.332	7.332	7.332	7.332	7.332	7.332	7.111	7.111	7.111	7.111	7.111	7.332	7.332	7.332	7.332	7.332	7.332	7.332	7.332	7.332	7.332	7.332	7.332
YGR240C-A	4.901	5.258	5.258	5.258	5.258	5.258	5.258	5.258	5.258	5.258	5.258	5.258	5.258	5.258	5.258	5.258	5.258	5.258	4.816	4.101	4.322	4.322	4.322	4.322	4.322	4.101	4.101	4.101	3.744	3.744	3.744	3.744	3.744	3.744	3.744	3.744	3.386	3.386	3.386	3.386	3.965	3.965	3.965	3.965	4.186	4.186	4.186	4.186	4.186
YDR450W	0.799	0.799	0.799	0.442	0.442	0.442	0.442	0.442	0.442	0.442	0.442	0.663	0.663	0.663	0.663	0.663	0.663	0.663	0.663	0.663	0.663	0.663	0.663	0.663	1.02	1.02	1.02	1.02	1.02	1.02	1.02	1.02	1.02	1.02	1.02	1.02	1.02	1.02	1.02	0.579	0.579	0.579	0.579	0.579	0.579	0.579	0.579	0.579	0.579
YJR003C	11.382	11.382	10.666	10.666	10.088	10.088	10.088	10.088	10.088	10.088	10.088	9.867	9.867	9.867	8.931	8.931	8.931	8.931	6.974	6.617	6.617	6.617	6.617	6.617	6.617	6.617	5.596	4.66	4.66	4.66	4.66	4.66	4.66	4.66	4.303	3.283	2.841	2.841	2.841	2.841	2.841	2.704	2.925	3.503	4.66	4.439	4.439	4.439	4.439
YPL214C	10.107	10.107	10.107	10.107	9.886	9.886	9.886	9.886	9.886	9.529	9.308	9.308	9.308	8.95	8.593	8.593	8.593	8.236	8.236	8.014	8.014	8.014	8.014	8.014	8.014	8.014	8.014	7.436	7.436	6.364	6.006	6.006	6.006	6.006	6.006	6.006	5.785	5.785	5.785	5.785	5.785	4.271	4.05	1.736	1.02	1.02	1.242	1.462	1.683
YCR044C	5.239	5.103	5.103	4.745	5.187	5.408	7.585	7.585	7.585	9.184	9.184	9.984	10.784	11.005	11.005	11.005	11.005	10.784	11.005	11.005	11.005	11.583	11.583	11.583	11.583	13.455	13.455	13.676	13.676	13.676	13.676	13.455	13.812	14.034	14.034	14.034	14.034	14.034	14.034	14.255	14.255	14.255	14.255	14.612	14.612	14.612	14.612	14.612	14.612
YPL068C	0.357	0.357	0.357	0.357	0.357	0.357	0.357	0.357	0.357	0.357	0.357	0.357	0.357	0.357	0.357	0.357	0.357	0.357	0.357	0.357	0.357	0.357	0.357	0.357	0.357	0.357	0.357	0.357	0.357	0.357	0.357	0.357	0.357	0.357	0.357	0.357	0.357	0.357	0.357	0.357	0.357	0.357	0.357	0.357	0.357	0.357	0.357	0.357	0.357
YCR075C	0.884	0.884	0.884	0.884	0.884	0.884	0.884	0.884	0.663	0.221	0.221	0.442	0.442	0.442	0.442	0.442	0.442	0.442	0.442	0.442	0.442	0.663	0.663	0.663	0.663	0.442	0.442	0.442	0.663	0.663	0.663	1.02	1.462	1.462	1.462	1.82	1.82	2.398	2.398	2.398	2.398	2.398	2.398	2.398	2.398	2.619	2.619	2.619	2.619
YNL279W	7.943	7.943	7.943	7.943	7.943	7.943	7.943	7.943	7.943	7.943	8.3	8.3	8.3	8.521	8.742	9.1	9.1	9.1	9.457	9.236	9.236	9.236	9.236	9.236	9.678	9.678	9.678	9.678	9.678	9.678	9.678	9.321	9.1	9.1	9.1	9.1	9.1	9.1	9.1	9.1	9.1	9.1	9.1	9.1	9.1	9.1	9.1	9.1	8.879
YNL076W	3.062	3.062	3.062	3.062	3.283	3.283	3.283	3.283	3.64	3.998	3.998	3.998	3.998	3.998	3.998	3.998	3.998	3.998	3.998	3.998	3.998	3.998	3.998	3.776	3.776	3.776	3.776	3.776	3.776	3.776	3.555	3.555	3.555	3.913	3.913	3.913	3.913	3.913	3.913	3.913	3.692	3.692	3.692	3.692	3.471	3.471	3.471	3.471	3.25
YDR200C	4.407	4.186	3.607	3.829	3.829	3.829	3.829	3.829	3.829	4.407	4.407	4.407	4.849	5.649	5.649	5.649	5.649	5.649	5.649	5.649	4.934	4.934	4.934	4.934	5.291	5.291	5.733	5.733	6.09	6.09	6.448	6.806	6.806	6.806	6.806	6.806	6.585	7.384	7.384	7.384	7.384	7.384	7.384	7.384	7.742	8.099	8.099	8.099	8.099
YBR229C	7.689	7.027	7.384	7.384	7.384	7.163	7.163	7.163	7.384	7.742	8.099	8.457	8.457	8.457	9.12	9.835	9.835	9.835	9.835	9.835	9.835	9.698	10.056	10.056	10.056	10.056	10.056	10.056	10.056	10.056	10.056	10.056	10.056	10.056	10.056	10.056	10.056	10.056	10.056	10.056	10.056	10.056	10.056	10.056	10.056	10.056	10.056	10.056	10.056
YKL213C	11.687	11.687	11.329	11.329	11.329	11.329	11.329	11.329	11.329	11.329	11.329	11.329	11.108	10.887	10.887	10.887	10.887	10.887	10.887	10.887	10.887	10.445	10.004	10.004	10.004	10.004	10.004	8.983	8.626	8.405	8.405	8.405	8.405	8.405	8.405	8.405	8.405	8.184	7.826	7.826	7.027	5.87	5.87	5.87	5.87	5.87	5.512	5.512	5.512
YOR007C	1.02	1.02	1.02	1.02	1.02	1.02	1.02	0.663	0.663	0.442	0.442	0.442	0.442	0.442	0.442	0.442	0.442	0.442	0.442	0.442	0.442	0.442	0.442	0.442	0.442	0.442	0.442	0.442	0.442	0.442	0.442	0.442	0.442	0.221	0	0	0	0	0	0	0	0	0	0	0	0	0	0	0
YDL047W	0	0	0.357	0.357	0.357	0.357	0.357	0.357	0.357	0.357	0.357	0.357	0.357	0.357	0.357	0.357	0.357	0.357	0.357	0.357	0.357	0.357	0.357	0.357	0.357	0.357	0.357	0.357	0.357	0.357	0.357	0.357	0.357	0.357	0.357	0.357	0.357	0.357	0.357	0.357	0.357	0.357	0.357	0	0	0	0	0	0
YLR099C	2.756	2.977	2.977	3.334	3.334	3.776	3.776	4.134	4.134	4.134	4.134	4.134	4.492	4.492	4.713	4.713	4.934	5.375	5.375	5.375	5.375	5.375	5.375	5.375	5.375	5.375	5.375	5.817	6.617	6.617	7.059	7.059	7.059	7.059	7.059	7.417	7.417	7.417	7.417	7.417	7.417	7.417	7.417	7.417	7.417	7.417	7.417	7.417	7.196
YDR192C	1.599	1.599	1.599	1.82	2.178	2.398	2.398	2.398	2.398	2.398	2.398	2.398	2.398	2.398	2.398	2.619	2.619	2.619	2.619	2.619	2.619	2.619	2.619	2.619	2.619	2.841	2.841	2.841	2.841	2.841	2.841	2.841	2.841	2.619	2.619	2.841	2.841	2.841	2.841	2.841	2.841	2.841	3.062	3.062	3.062	3.062	3.503	3.861	3.861
YJR084W	2.262	2.262	2.262	2.041	1.82	1.599	1.599	1.599	1.599	1.82	1.82	1.82	1.82	1.82	1.82	1.82	1.82	1.599	1.599	1.599	1.599	1.82	1.82	1.599	1.157	1.157	0.799	0.799	0.799	0.799	0.799	0.799	0.442	0.799	1.157	1.157	1.82	4.271	4.492	4.849	5.428	8.32	8.32	8.32	8.32	8.32	9.256	9.256	9.477
YDR326C	10.53	10.53	11.245	11.466	11.466	11.466	11.466	11.466	11.466	11.466	11.245	11.245	11.245	11.245	11.245	11.245	11.024	11.382	11.382	11.382	11.602	11.602	11.823	11.823	11.823	11.823	11.823	11.823	12.181	12.181	12.181	12.181	12.181	12.181	11.823	11.823	11.823	11.823	11.823	11.823	11.823	11.823	11.602	11.382	11.382	11.739	11.96	11.96	11.96
YLR291C	5.785	5.785	6.006	5.649	5.649	5.649	5.649	5.428	5.07	4.713	4.492	5.512	5.512	5.512	5.512	5.512	5.512	5.512	5.954	6.532	6.532	6.532	6.532	6.532	6.532	6.532	6.532	6.532	6.311	6.311	6.311	6.532	6.532	6.532	6.532	6.532	6.532	6.532	6.753	6.753	7.196	7.196	9.068	9.068	9.068	9.068	9.068	9.068	9.425
YOR372C	11.245	11.245	11.245	11.466	11.823	11.823	11.602	11.602	11.602	11.602	11.602	11.602	11.823	11.823	11.823	11.823	11.823	11.823	11.823	11.823	11.823	10.803	10.445	10.445	10.088	9.867	9.867	9.867	9.425	8.983	8.983	8.983	8.983	8.983	8.983	8.626	8.268	8.268	8.268	8.268	8.268	8.268	8.268	8.047	8.047	7.826	7.826	7.826	7.826
YPL157W	5.154	5.512	5.512	5.512	5.512	5.512	5.512	5.512	5.512	5.512	5.512	5.512	5.512	5.512	5.512	6.006	6.227	6.227	6.227	6.227	6.448	6.448	6.448	6.448	6.448	6.448	6.448	6.448	6.448	6.227	6.227	6.227	6.227	6.227	6.227	6.227	6.006	6.006	6.006	6.585	6.585	6.585	6.585	6.585	6.585	6.585	6.585	6.585	6.585
YOR083W	14.547	14.768	14.768	14.768	14.768	14.768	14.768	14.768	14.19	13.969	13.969	13.969	13.969	13.969	13.969	13.969	13.969	13.969	13.969	13.969	13.969	13.969	13.969	13.969	13.033	12.181	12.181	12.181	12.181	12.181	12.181	11.96	10.088	9.509	9.509	9.73	9.73	9.73	9.73	9.73	9.73	9.73	9.373	9.373	9.015	8.132	8.132	8.132	8.132
YBL090W	5.122	5.837	5.837	5.837	6.552	6.552	6.552	6.552	6.552	5.174	5.037	5.037	5.037	5.037	5.037	5.037	5.037	8.287	10.107	10.822	10.822	11.043	11.043	11.264	11.264	11.486	11.486	11.486	11.707	11.928	12.506	12.948	13.306	13.306	13.306	13.306	13.306	13.306	13.306	12.948	12.506	12.506	12.727	13.306	13.306	13.306	13.663	13.663	13.663
YER029C	10.992	11.213	12.37	12.37	12.37	12.37	12.37	12.37	12.37	12.37	13.442	13.8	13.8	13.8	13.8	13.8	13.8	13.8	12.506	11.791	11.791	11.791	12.37	12.37	12.37	12.37	12.37	12.37	12.012	12.012	11.791	11.791	11.791	11.791	11.434	11.076	11.076	11.076	11.076	10.719	10.719	10.719	10.719	10.719	10.719	10.719	10.719	10.719	10.719
YJL088W	2.178	2.178	2.178	2.178	2.178	1.736	1.736	1.736	1.736	1.736	1.736	1.736	1.736	1.736	1.736	1.736	1.736	1.736	1.736	1.736	1.736	1.736	1.736	1.736	1.736	1.378	1.378	1.378	1.02	1.02	1.02	1.02	1.02	1.02	1.242	1.242	1.242	1.242	1.242	1.242	1.242	1.242	1.242	1.242	1.242	1.242	1.242	1.242	1.242
YLR263W	11.213	11.213	11.434	11.213	11.213	11.213	11.213	11.57	11.57	11.57	10.992	10.992	10.992	10.992	10.992	10.992	9.393	8.372	9.171	9.171	9.171	9.171	9.529	9.171	9.614	9.614	9.614	9.035	8.678	8.457	8.457	9.035	9.035	9.035	9.035	9.035	9.035	9.393	9.75	9.75	9.75	9.971	10.192	10.192	10.192	10.192	10.413	10.413	10.413
YAL034W-A	15.229	15.229	15.229	15.229	15.229	15.229	15.229	15.229	15.008	15.008	15.229	15.229	15.229	15.229	15.229	15.229	15.229	15.229	15.229	14.872	14.872	14.872	13.936	13.357	13.8	14.378	14.378	14.378	14.157	14.157	14.157	14.157	14.157	13.715	13.715	13.715	13.715	13.715	13.715	13.715	13.715	13.357	13.715	13.136	13.136	13.136	13.136	12.643	12.064
YDL028C	5.753	5.973	5.973	5.973	5.973	6.994	7.878	7.878	7.878	7.878	7.878	7.878	7.878	7.878	7.878	7.878	7.878	7.878	7.878	7.878	7.878	7.878	7.878	7.878	7.878	7.657	7.657	7.657	7.657	7.657	7.657	7.878	7.878	8.099	8.099	8.099	8.099	8.099	8.099	8.457	8.457	8.814	8.814	8.814	8.814	8.814	8.814	8.814	8.814
YDL147W	9.068	9.068	9.068	8.847	8.847	8.847	8.847	8.847	8.847	8.847	8.847	8.847	8.847	8.847	8.847	8.626	8.847	8.847	8.847	8.847	8.847	8.847	7.742	7.521	7.521	7.079	7.079	6.721	6.721	6.721	6.721	6.721	6.721	6.721	6.721	6.721	6.721	6.721	6.364	6.364	6.364	6.364	6.364	6.364	6.364	6.364	6.364	6.364	6.364
YBR043C	10.426	10.426	10.426	10.426	10.426	10.426	10.426	10.426	10.426	10.426	10.426	10.426	10.426	10.426	10.426	10.426	10.426	10.426	10.426	10.069	10.426	10.426	10.426	10.426	10.426	10.426	10.426	10.426	10.426	10.426	10.426	10.426	10.426	10.205	10.205	10.205	10.205	10.205	9.984	9.984	9.763	9.763	9.542	9.542	10.205	10.205	9.984	9.984	9.984
YOR025W	4.492	4.628	4.628	4.628	4.628	4.628	4.628	4.628	4.628	4.628	4.628	4.628	4.628	4.628	4.628	4.628	5.207	5.207	5.207	5.207	5.207	5.428	6.143	6.143	6.5	6.5	6.5	6.5	6.5	6.5	6.143	6.143	5.921	6.279	6.279	6.279	6.5	6.5	6.5	6.5	6.5	6.5	6.5	6.5	6.5	6.5	6.5	6.5	6.5
YHR122W	8.541	8.32	8.32	8.32	8.541	8.541	7.605	5.954	5.596	5.596	5.596	5.954	5.954	5.954	5.954	5.375	5.375	5.596	5.239	5.46	5.46	5.46	5.46	5.46	5.324	5.239	5.239	5.239	5.239	5.018	5.239	5.239	5.46	5.817	6.175	6.974	8.132	8.132	8.352	8.132	8.132	8.132	8.352	8.352	8.352	8.352	8.352	7.774	8.352
YGL016W	5.154	5.154	5.154	5.154	5.154	4.797	5.018	5.239	5.239	5.239	5.239	5.018	4.66	4.66	4.66	4.66	4.66	4.66	4.66	4.66	4.66	4.66	4.66	4.439	5.375	6.175	6.175	6.175	6.175	6.396	6.396	6.617	6.838	6.838	6.838	6.838	6.838	6.838	6.838	6.838	6.838	6.838	6.838	6.838	7.059	7.059	7.059	7.059	7.059
YGL241W	3.607	3.607	3.607	3.607	3.607	3.829	4.407	4.628	4.271	4.492	4.492	4.492	4.492	4.134	4.134	4.134	3.334	3.334	3.913	3.913	4.134	4.134	4.134	4.134	4.492	4.492	4.713	4.713	4.713	4.713	4.713	4.713	4.713	4.713	4.713	4.713	4.713	4.713	4.713	5.07	5.07	5.07	5.07	5.07	5.291	5.291	5.512	5.512	5.512
YDL046W	9.035	9.035	8.32	8.32	8.32	8.32	8.32	8.32	8.32	8.32	8.32	8.32	8.32	8.32	7.605	7.605	7.605	7.605	7.605	7.605	7.605	7.605	7.605	7.963	8.405	8.405	8.405	8.405	8.405	8.405	8.405	8.405	8.405	8.405	8.405	8.405	9.12	9.12	9.477	9.477	9.477	9.698	9.698	9.698	9.256	9.256	9.256	8.899	8.899
YDR306C	8.866	8.866	9.087	9.087	9.087	9.087	9.087	9.087	9.087	9.087	9.087	9.087	9.087	8.866	8.866	8.866	8.866	8.866	8.866	8.866	8.866	8.866	8.866	8.866	8.866	8.866	8.645	8.645	8.645	8.645	8.287	8.287	7.709	7.351	7.351	7.351	6.773	6.773	6.773	6.552	6.552	6.552	6.552	6.194	6.194	6.194	6.194	6.194	5.837
YGR008C	5.375	5.375	5.375	5.375	5.375	5.375	5.375	5.375	5.375	5.596	5.596	5.596	5.596	5.817	5.817	5.817	5.817	5.817	5.817	5.817	5.817	5.817	5.817	5.817	5.596	5.596	5.596	5.596	5.596	5.375	5.375	5.375	5.375	5.375	5.375	5.375	5.154	5.154	5.154	5.154	5.154	5.154	5.154	5.154	5.154	5.154	5.154	5.154	5.154
YGL039W	1.157	1.157	1.157	1.157	1.157	1.157	1.157	1.157	1.157	1.157	1.157	1.157	1.157	1.157	1.157	1.157	1.157	1.157	1.157	1.157	1.157	1.157	1.157	1.157	1.157	1.157	1.157	1.157	1.514	1.514	1.514	1.514	1.872	2.093	2.093	2.093	2.671	2.671	2.671	2.671	2.671	2.671	2.671	2.671	3.114	3.114	3.114	3.471	3.471
YDL006W	6.006	6.364	6.364	6.721	7.079	7.079	7.079	7.079	7.3	7.3	7.3	7.3	7.3	7.3	7.3	7.3	6.942	6.942	6.942	6.942	8.899	12.097	12.097	12.097	12.097	12.318	12.318	12.097	12.097	12.318	12.318	12.318	12.318	12.318	11.96	11.96	11.96	12.318	12.759	12.98	12.98	13.338	13.338	13.338	13.117	13.117	13.117	13.117	13.338
YOR293W	2.756	2.756	2.756	2.756	2.756	2.756	2.756	2.756	2.756	2.756	2.756	2.756	2.756	2.756	2.756	2.756	2.756	2.756	2.756	2.756	2.398	2.398	2.398	2.398	1.378	1.157	1.157	1.157	1.157	1.157	1.157	1.157	1.157	1.157	1.157	1.157	1.157	1.157	1.157	1.157	1.157	1.157	1.157	0.799	0.221	0.221	0.221	0.221	0.221
YGL145W	3.471	3.471	3.25	3.829	3.829	3.829	3.829	3.829	3.829	3.829	3.829	3.829	3.829	3.471	3.692	3.913	4.134	4.134	4.134	4.134	3.776	3.776	3.776	3.776	3.776	3.776	3.776	3.555	3.555	3.555	3.555	2.841	2.126	2.126	2.126	2.483	2.704	2.704	2.704	2.704	2.704	2.704	2.704	2.704	2.925	2.925	2.925	2.925	2.925
YOL075C	9.068	9.068	9.068	8.847	8.847	8.847	8.847	8.847	8.847	8.847	8.847	8.047	6.974	7.196	7.196	6.974	6.753	6.753	6.753	6.753	4.934	4.355	5.154	5.154	5.154	5.154	5.154	5.154	5.154	5.512	5.291	5.954	5.954	5.954	5.954	5.954	5.954	5.954	6.669	6.311	6.311	6.311	6.448	8.184	8.983	9.341	9.919	9.698	9.698
YHR091C	6.175	6.175	6.175	6.175	6.396	7.28	7.28	7.501	7.501	7.501	7.859	7.638	7.638	7.638	7.638	7.638	7.859	7.859	7.859	7.859	7.859	8.437	8.437	8.437	8.879	8.879	8.879	9.457	9.457	9.457	9.457	9.236	9.236	9.236	9.236	9.236	9.236	9.236	9.457	9.457	9.457	9.457	9.457	8.658	8.658	8.794	8.437	8.437	8.437
YER017C	7.501	7.501	7.501	7.501	7.501	7.501	7.501	7.501	7.501	7.501	7.501	7.501	7.501	7.501	7.501	7.501	7.501	6.481	6.481	6.481	6.481	6.26	6.26	6.26	6.26	6.26	6.038	6.038	6.038	5.817	5.596	5.596	5.375	5.375	5.596	5.596	5.596	5.596	5.596	5.375	5.375	4.576	3.419	2.619	2.619	2.619	2.619	2.619	2.619
YOR249C	3.198	3.198	3.419	3.419	3.419	3.419	3.419	2.841	3.062	4.439	6.806	7.027	7.027	7.027	7.027	7.027	7.027	7.027	7.605	8.405	8.405	8.405	8.405	8.405	8.626	8.626	8.626	8.626	8.626	8.626	8.626	8.626	8.626	8.626	8.626	8.268	8.626	8.626	8.626	9.562	9.562	9.562	9.562	9.562	9.783	10.445	11.466	11.687	11.687
YPL169C	5.954	5.954	5.954	5.954	5.733	5.733	5.375	5.375	5.375	5.375	5.375	5.375	5.375	5.733	5.733	5.733	5.733	5.954	5.375	5.018	5.018	5.239	5.018	5.018	5.018	5.018	5.018	5.018	5.018	5.018	5.018	5.018	5.018	5.018	5.018	5.018	5.018	5.018	5.018	5.018	5.018	5.018	5.018	5.018	5.018	4.66	4.66	4.66	4.439
YLR314C	1.157	1.157	1.157	1.157	1.157	1.157	1.157	1.157	1.157	1.157	1.157	1.157	0.799	1.02	1.02	1.02	1.02	1.462	1.462	1.462	1.683	1.683	1.905	2.126	2.126	2.346	2.346	2.346	2.126	1.768	1.768	1.768	1.768	1.768	1.768	1.768	1.768	1.768	1.768	1.768	2.21	2.431	2.788	3.367	4.745	4.745	5.324	5.324	5.324
YIL052C	0.715	0.715	0.715	0.715	0.715	0.715	0.715	0.715	0.715	0.715	0.715	0.715	0.715	0.715	0.715	0.715	0.715	0.715	0.715	0.715	0.715	0.715	0.715	0.715	0.715	0.715	0.715	0.715	0.715	0.715	0.715	0.357	0.357	0.357	0.357	0.357	0.357	0.357	0	0	0	0	0	0	0	0	0	0	0
YJL154C	12.129	12.35	11.55	11.771	11.992	12.213	12.213	12.213	12.928	12.928	12.928	12.928	12.928	12.928	12.928	12.928	12.928	12.928	12.928	12.928	12.928	12.928	12.928	12.928	12.928	12.928	12.928	12.928	12.928	12.928	12.928	12.928	12.928	12.928	12.928	12.928	12.707	12.486	12.486	12.486	12.486	12.486	12.486	12.486	12.486	12.129	11.771	11.55	11.55
YER091C	0.221	0.221	0.221	0.221	0.221	0.579	0.579	0.579	0.579	0.579	0.579	0.579	0.579	0.579	0.579	0.579	0.579	0.579	0.936	0.936	0.936	0.936	0.936	0.936	0.936	0.936	0.936	0.936	0.936	0.936	0.936	0.936	0.936	0.936	0.936	0.936	0.936	0.936	0.936	0.936	0.936	0.936	0.936	0.936	0.936	0.936	0.936	0.936	0.936
YHR025W	12.097	12.097	12.097	12.318	12.318	12.097	12.097	12.097	12.097	12.318	12.539	12.539	12.539	12.759	12.539	12.539	12.539	12.539	12.539	12.539	12.539	12.539	12.539	12.539	12.539	12.539	12.539	12.539	12.318	12.318	12.318	12.318	12.318	12.318	12.318	12.318	11.96	11.96	11.739	11.96	11.382	11.382	11.382	11.382	11.382	11.161	11.161	11.161	11.161
YMR069W	15.158	15.158	15.158	14.937	14.937	14.579	14.579	14.001	14.001	14.001	14.358	14.8	14.8	15.021	15.021	15.463	15.463	15.463	15.463	15.463	15.463	15.463	15.463	15.463	15.463	15.463	15.242	15.242	15.242	15.242	15.242	15.242	15.242	15.242	15.242	15.242	14.579	14.579	14.579	14.8	14.8	14.8	14.222	14.222	14.222	14.222	13.559	13.559	13.559
YNL139C	7.215	6.857	6.636	7.215	8.814	8.814	8.814	8.814	8.814	9.035	9.256	9.477	9.477	9.477	8.899	9.477	9.477	9.698	9.477	9.477	9.256	9.256	9.035	9.035	9.477	9.477	9.698	9.477	9.919	9.919	9.919	9.919	9.919	9.562	9.562	9.562	9.562	9.341	9.698	9.698	9.698	9.698	9.698	9.341	9.341	9.341	9.341	9.341	9.341
YGR108W	0.442	0.442	0.442	0.442	0.442	0.442	0.442	0.442	0.442	0.442	0.221	0.221	0.221	0.221	0.221	0.221	0.221	0	0	0	0	0	0	0	0	0.357	0.357	0.357	0.357	0.357	0.357	0.357	0.357	0.357	0.357	0.357	0.357	0.357	0.357	0.357	0.357	0.357	0.357	0.357	0.357	0.357	0.357	0.357	0.357
YLR286C	8.847	8.847	8.847	8.847	9.204	9.425	9.425	9.425	9.425	9.425	9.425	9.425	9.425	9.425	9.425	9.425	9.425	9.425	9.425	9.425	9.425	9.425	9.425	9.425	9.425	9.425	9.425	9.425	9.425	9.425	9.204	9.204	9.204	9.204	9.204	9.204	9.204	8.847	8.268	8.268	8.268	8.268	8.268	8.047	7.111	7.111	7.111	7.111	7.111
YDR181C	4.271	4.271	4.271	4.492	4.713	4.934	5.512	5.512	5.733	5.733	5.733	5.733	5.954	5.954	5.954	5.954	6.175	6.175	6.532	6.532	6.532	6.532	6.532	7.111	7.111	7.111	7.111	7.111	7.111	7.111	7.111	7.111	7.111	7.111	7.111	7.111	7.111	7.332	7.332	7.332	7.332	7.332	7.332	7.332	7.332	7.332	7.332	7.332	7.332
YLR323C	7.027	7.027	7.027	6.09	6.09	5.733	6.311	6.311	6.311	5.954	7.468	7.468	8.132	8.352	8.352	8.352	8.352	8.352	8.352	8.352	8.352	8.352	8.573	8.573	9.289	9.646	9.646	9.867	10.088	10.088	10.088	10.309	11.108	11.108	11.108	11.108	11.108	11.108	11.108	11.108	11.108	11.108	11.108	10.887	10.887	10.887	10.887	11.108	11.108
YJL109C	11.876	11.876	11.876	11.876	11.876	11.876	11.876	11.876	11.876	11.876	11.876	11.876	11.518	11.518	11.518	11.518	11.518	11.518	11.518	11.518	11.518	11.518	11.518	11.518	11.297	11.297	10.634	10.634	10.634	11.349	11.349	11.57	11.57	11.349	11.349	11.349	11.349	11.349	11.349	11.349	11.349	11.349	11.349	11.349	11.349	11.349	11.349	11.349	11.349
YDL108W	7.742	7.384	7.384	7.384	7.384	7.384	6.942	7.163	6.942	6.942	6.942	6.006	4.134	4.492	4.492	4.492	4.849	4.849	4.849	4.492	4.492	4.492	3.334	3.334	2.977	2.398	2.398	2.398	2.398	2.398	2.619	2.977	2.977	2.977	2.977	2.977	2.977	2.977	2.977	2.977	2.977	3.198	3.198	3.198	3.419	3.419	3.419	3.419	3.419
YGR103W	12.675	12.675	12.675	12.675	12.675	12.675	12.675	12.675	12.675	12.675	12.675	12.675	12.675	12.454	12.454	12.454	12.454	12.454	12.233	12.233	12.233	12.233	12.233	12.012	12.012	11.57	11.213	11.213	11.213	11.213	11.213	11.213	11.213	10.634	10.277	10.277	10.277	10.277	10.277	10.277	10.277	9.919	9.919	9.919	9.562	9.562	9.562	9.562	9.562
YGL078C	5.954	5.596	5.239	5.239	5.239	5.239	5.954	5.954	5.954	5.954	5.733	5.733	5.954	5.954	5.954	5.954	5.954	5.954	5.954	5.954	5.596	5.239	5.239	4.797	4.797	5.154	5.154	5.154	4.934	4.934	4.934	4.934	4.934	4.934	4.934	4.934	4.934	5.512	5.512	5.512	5.291	5.291	5.291	5.291	5.291	5.291	5.291	4.492	4.492
YLR028C	2.841	2.841	2.483	2.262	2.262	2.041	2.041	1.683	1.683	1.683	1.462	1.462	1.242	1.242	1.242	1.242	1.242	1.242	1.242	1.242	1.242	1.242	1.242	1.242	0.884	0.884	0.884	0.663	0.663	0.663	0.663	0.663	0.663	0.884	0.884	0.884	0.884	1.105	1.105	1.105	1.105	1.105	1.105	1.105	1.462	1.462	1.462	1.462	1.462
YIL159W	14.97	14.97	14.97	14.97	14.97	14.97	14.97	14.97	14.97	14.97	15.191	14.97	14.97	14.97	14.97	14.97	14.97	14.97	14.97	14.97	14.97	14.97	14.97	14.97	14.97	14.97	14.97	14.97	14.97	14.612	14.612	14.612	14.612	13.812	13.812	13.149	13.149	13.149	13.149	13.149	12.571	12.35	12.35	12.35	12.35	12.35	12.35	11.466	11.245
YHL026C	0.442	0.442	0.442	0.442	0.442	0.442	0.442	0.442	0.442	0.221	0.221	0.221	0.221	0.221	0.221	0.221	0.221	0.221	0.221	0.221	0.221	0	0	0	0	0	0	0	0	0	0	0	0	0	0	0	0	0	0	0	0	0	0	0	0	0	0	0	0
YDR421W	4.881	4.881	4.881	4.524	4.524	4.303	4.303	4.303	4.303	4.303	4.303	4.303	4.082	4.082	3.724	3.724	3.724	3.724	4.082	4.439	4.439	4.439	5.018	4.797	4.797	4.797	4.797	4.797	5.375	5.375	5.375	5.375	5.596	5.596	6.175	6.175	6.532	6.532	6.532	6.532	6.532	6.175	6.175	6.175	6.175	6.175	6.617	6.617	6.838
YNL201C	9.698	9.698	9.919	10.277	11.297	10.94	10.94	10.94	11.739	11.739	11.739	11.739	11.739	11.739	11.739	11.297	11.518	11.518	11.518	11.518	11.518	11.655	11.876	11.876	11.876	11.876	11.876	11.876	11.876	11.876	12.097	12.097	12.097	12.097	12.097	12.097	12.318	12.318	12.318	12.318	12.318	12.318	11.96	11.96	11.739	11.739	11.739	11.382	11.739
YLR364W	4.849	4.628	4.628	4.628	4.628	4.628	4.628	4.628	4.628	4.628	4.628	4.628	4.628	4.628	4.628	4.628	4.628	4.628	4.628	4.628	4.628	4.186	4.186	4.186	4.186	3.829	3.829	3.829	3.471	3.25	3.25	3.25	3.25	3.25	3.25	3.25	3.25	3.25	3.25	3.25	3.25	3.25	3.25	3.029	3.029	3.029	3.029	3.029	2.808
YPL066W	1.073	1.294	1.294	1.294	1.294	1.294	1.294	1.294	1.294	1.294	1.294	1.294	1.294	1.294	1.294	1.736	1.736	1.736	1.736	1.736	1.736	1.736	1.736	1.736	1.736	1.736	1.736	1.736	1.736	1.736	1.736	1.736	1.736	1.736	1.378	1.378	1.378	1.378	1.378	1.378	1.378	1.599	1.599	1.599	1.599	1.599	1.599	1.599	1.599
YEL058W	0.799	0.799	0.799	0.799	0.799	0.799	0.799	0.799	0.799	0.799	1.02	1.02	1.02	1.378	1.378	2.093	1.736	1.736	1.736	1.736	1.736	2.178	2.178	2.178	2.178	2.178	2.178	2.178	2.178	2.178	3.555	4.713	4.713	5.428	5.428	5.428	5.428	5.428	5.649	5.649	5.649	5.649	5.649	6.09	6.09	6.09	6.09	6.09	6.09
YDR328C	5.07	5.649	6.942	6.942	6.942	6.942	6.942	6.942	6.942	6.942	6.942	6.585	6.364	6.806	9.341	9.341	9.341	9.341	9.341	9.783	10.361	12.759	12.759	12.759	12.759	12.759	13.338	13.338	13.338	13.338	13.338	13.559	13.78	14.137	14.137	14.137	14.137	14.137	14.137	14.137	14.137	14.137	14.716	14.716	14.716	15.515	15.515	15.515	15.515
YPL071C	7.91	7.91	7.91	8.71	9.289	9.289	9.289	9.289	9.289	9.289	9.289	9.289	8.573	8.573	8.573	8.573	8.573	8.573	8.573	8.573	8.573	8.573	8.573	8.573	8.573	8.573	8.573	8.573	8.573	9.152	9.152	9.152	9.152	9.152	9.152	9.152	9.152	9.152	9.152	9.152	9.152	9.152	8.794	8.794	8.794	9.152	9.373	10.309	10.309
YDR502C	3.471	3.471	3.471	3.471	3.471	3.471	3.471	3.471	3.471	3.471	3.471	3.471	3.471	3.471	3.471	3.471	3.471	3.471	3.471	3.471	3.471	3.471	3.471	3.471	3.471	3.471	3.114	3.114	3.114	3.114	3.114	3.114	3.114	3.114	3.114	3.114	2.398	2.398	2.398	2.398	2.398	2.398	2.398	2.178	1.82	1.82	1.82	1.82	1.82
YMR155W	4.322	4.322	4.322	4.68	4.101	4.101	4.101	4.101	4.101	3.029	3.029	3.029	3.029	2.587	2.587	2.587	2.587	2.587	2.587	2.587	2.587	2.587	2.587	2.587	3.166	3.881	4.322	4.322	4.901	4.901	4.901	4.901	5.258	5.258	5.258	5.258	5.258	5.258	5.258	5.258	5.258	5.258	5.258	5.258	5.258	5.258	5.258	5.258	5.258
YBL009W	7.144	7.144	7.144	7.144	7.364	7.364	7.364	7.364	7.364	7.364	7.364	7.364	7.364	7.364	7.364	7.722	7.943	7.943	7.943	7.943	7.943	7.943	7.943	7.943	7.943	7.501	7.501	7.501	7.059	7.059	7.059	7.059	7.059	7.059	7.059	6.702	6.702	6.702	6.702	6.702	6.702	6.702	6.702	6.702	6.702	6.702	6.702	6.702	6.702
YFL044C	6.942	6.942	6.227	6.227	6.227	5.87	5.87	5.87	5.512	5.512	5.512	5.512	4.934	4.934	5.154	5.154	5.154	5.154	5.154	5.154	5.154	5.154	5.154	5.154	5.154	5.154	5.154	4.355	4.355	4.355	4.355	4.713	5.07	4.713	4.713	4.713	4.713	4.713	4.713	4.713	3.913	3.471	3.25	3.25	3.25	2.893	4.543	4.543	4.543
YGL068W	6.753	7.417	7.417	7.417	7.417	7.638	7.638	7.638	7.638	7.859	8.216	8.216	8.216	8.216	8.216	8.216	8.216	7.859	8.3	8.3	8.3	8.3	8.3	9.184	9.405	9.405	10.205	10.205	10.426	11.226	11.226	11.226	11.226	11.226	11.226	11.226	11.226	11.226	11.941	11.941	11.941	11.941	11.941	11.941	11.941	11.941	11.941	11.941	11.941
YEL062W	0.715	0.715	0.715	0.715	0.715	0.715	0.715	0.715	0.715	0.715	0.715	0.715	0.715	0.715	0.715	0.715	0.715	0.715	0.715	0.715	0.715	0.715	0.715	0.715	0.715	0.357	0.357	0.357	0.357	0.357	0.357	0.357	0.357	0.357	0.357	0.357	0.357	0.357	0.357	0.357	0.357	0.357	0.357	0.357	0.357	0.357	0.357	0.357	0.357
YGR170W	7.793	7.793	7.793	7.793	7.793	7.793	7.793	7.793	7.572	7.215	7.215	7.215	7.572	7.572	7.572	7.572	7.572	7.572	7.572	7.572	7.572	7.572	7.572	7.572	7.572	7.572	7.572	7.572	7.572	8.151	8.151	8.151	8.151	8.151	8.151	8.287	8.287	8.287	8.287	8.287	8.287	8.287	8.287	8.287	8.287	8.287	8.287	8.287	8.645
YBR138C	15.873	15.873	16.536	16.536	16.536	16.315	16.315	16.315	16.315	16.315	16.315	16.315	16.315	16.315	16.315	16.315	16.315	16.315	16.315	16.315	16.315	16.315	16.315	16.315	16.315	15.957	15.957	15.736	15.736	15.736	15.736	15.736	15.379	15.379	15.379	15.379	15.379	15.379	15.379	15.379	14.443	14.222	14.222	14.222	14.222	14.222	14.222	14.222	14.222
YDR394W	4.934	4.934	4.934	4.934	5.512	5.87	6.532	6.532	6.532	6.532	6.532	6.532	6.532	6.311	6.311	6.311	6.311	6.311	6.669	6.669	6.669	6.669	6.669	6.669	6.669	6.448	6.448	6.448	6.448	6.669	6.669	6.669	6.669	6.669	6.311	6.311	6.311	6.311	5.954	6.396	6.753	7.774	7.774	7.774	7.774	7.774	7.774	7.774	7.774
YPR162C	11.382	12.539	12.539	12.539	12.539	12.896	12.896	13.254	13.254	13.254	13.254	13.254	13.254	13.254	13.033	12.318	12.675	12.896	12.896	12.896	13.916	13.916	13.916	13.916	13.916	13.916	13.916	13.916	13.916	14.137	14.137	14.495	15.431	15.431	15.652	15.652	15.652	16.009	16.009	16.009	16.009	16.23	16.23	16.23	16.009	16.009	16.009	16.009	16.009
YHR115C	6.669	6.669	6.669	6.669	6.311	6.311	6.753	5.954	5.954	5.375	5.375	5.239	5.239	5.239	5.239	4.881	4.66	4.66	4.66	5.018	5.018	5.018	6.038	6.26	6.974	6.974	6.974	6.974	6.974	6.974	6.974	6.974	7.196	7.196	7.196	7.196	7.196	7.196	6.974	7.417	7.417	7.417	7.417	7.417	7.417	7.417	7.417	7.417	7.417
YNL197C	13.78	13.78	13.78	13.78	13.78	13.78	13.78	13.422	13.422	13.422	13.422	13.422	13.201	13.201	13.201	13.201	13.201	12.844	12.623	12.402	12.402	12.402	12.623	12.623	12.623	12.623	12.98	12.623	12.623	12.623	12.623	12.623	12.623	12.844	12.844	12.844	12.844	12.844	12.623	12.623	12.402	12.402	12.402	12.402	11.739	11.739	11.739	11.076	11.076
YMR129W	12.454	12.454	12.454	12.454	12.454	12.454	12.454	12.454	12.454	12.454	12.454	12.454	12.812	12.812	12.812	12.454	12.454	12.812	12.812	13.475	13.475	13.475	13.475	13.254	13.475	13.475	13.475	13.832	13.832	13.832	13.832	13.832	14.053	14.053	14.053	14.411	14.411	14.19	14.19	14.19	14.19	14.19	13.832	13.832	13.832	13.475	13.475	13.475	13.475
YDR440W	3.776	4.134	4.134	4.134	4.134	4.134	4.134	3.776	3.776	4.218	4.218	4.439	5.018	5.018	5.018	5.018	5.018	5.018	5.018	5.239	5.239	5.46	5.46	5.46	5.817	5.596	5.596	5.596	5.596	5.596	5.596	5.596	5.596	5.596	5.018	5.018	5.018	5.239	5.239	5.596	5.596	5.596	5.596	5.596	6.038	6.038	6.038	6.038	6.038
YDR210W	5.973	5.973	5.973	5.973	5.973	5.973	5.973	5.973	5.973	5.395	5.395	5.395	5.395	5.395	5.395	5.395	5.395	4.816	3.881	3.881	3.881	3.523	2.945	2.945	2.945	2.945	2.945	2.945	2.945	2.945	2.945	2.945	2.945	2.945	2.945	2.945	2.945	2.945	2.945	2.945	2.724	2.724	2.724	2.724	2.724	2.724	2.724	2.724	2.724
YDR351W	9.393	9.393	9.393	9.614	9.614	9.614	9.835	9.835	10.056	10.056	10.277	10.277	10.277	10.277	10.277	10.634	10.634	10.634	10.634	10.634	10.634	10.634	10.634	10.634	10.634	10.634	10.634	10.634	10.855	10.855	10.855	10.855	10.855	10.855	10.855	10.855	10.855	10.855	10.855	10.855	10.855	10.855	10.855	10.498	10.498	10.498	10.498	10.277	10.277
YCR073W-A	7.28	7.28	7.28	7.28	6.838	6.617	6.617	6.617	6.617	6.617	6.617	6.617	6.617	5.375	5.512	5.07	5.07	5.291	5.291	5.291	5.291	5.291	5.291	5.291	5.291	5.291	4.713	4.492	4.492	4.713	4.713	4.713	4.934	4.934	4.934	4.934	5.375	5.154	5.154	5.154	5.154	5.154	4.797	5.018	5.018	5.018	5.018	5.018	5.018
YCR086W	0.221	0.221	0.221	0.221	0.221	0.221	0.221	0.221	0.221	0.221	0.442	0.442	0.442	0.442	0.442	0.442	0.442	0.442	0.442	0.442	0.442	0.442	0.442	0.442	0.442	0.442	0.442	0.442	0.442	0.442	0.442	0.442	0.442	0.442	0.442	0.442	0.442	0.442	0.442	0.442	0.442	0.442	0.442	0.442	0.442	0.221	0.221	0.221	0.221
YHR068W	6.617	6.617	7.196	7.196	7.774	8.216	8.573	8.931	8.573	8.573	8.573	8.573	8.573	8.573	8.573	8.573	8.573	8.573	8.931	8.931	8.931	8.931	8.931	8.931	8.931	8.931	8.931	8.71	8.931	8.931	8.931	9.289	9.289	9.289	9.289	9.289	9.289	9.289	9.289	9.289	9.289	8.931	8.931	8.931	8.931	8.931	8.931	8.931	8.931
YOL027C	9.236	12.044	12.044	12.044	12.044	12.044	12.265	12.265	12.98	12.98	12.98	12.98	12.98	12.98	12.98	12.98	12.98	13.338	13.695	13.695	13.695	13.695	13.695	13.695	13.695	13.695	13.916	14.495	14.495	14.137	14.137	14.137	14.137	14.358	14.358	14.358	14.358	14.358	14.358	14.358	14.358	14.358	14.358	14.358	14.358	14.358	14.358	14.358	14.579
YPL120W	4.764	4.764	4.764	4.543	4.543	4.186	3.607	3.607	3.029	3.029	3.029	3.25	3.25	3.25	3.25	3.25	3.25	3.386	3.386	3.386	3.829	3.471	3.471	3.471	3.471	3.471	3.114	3.114	2.756	2.756	2.756	2.756	3.692	3.692	3.692	4.05	4.05	4.05	4.271	4.271	4.271	4.628	4.849	5.733	5.733	5.733	5.733	5.954	5.954
YER143W	4.492	4.492	4.492	4.492	4.492	4.492	3.471	3.471	3.471	3.25	3.25	3.607	3.607	3.607	3.607	3.607	3.607	3.607	3.607	3.607	3.607	3.607	3.607	3.607	3.607	3.607	3.25	3.25	3.25	3.607	3.607	3.607	3.607	3.607	3.607	3.386	3.386	3.386	5.207	5.87	5.87	5.87	5.87	5.87	6.09	6.09	6.09	7.468	7.468
YMR063W	3.913	3.913	3.913	3.913	3.913	3.913	3.913	3.555	3.555	3.555	3.555	4.134	4.492	4.492	4.849	4.849	4.849	4.849	4.849	4.849	4.849	4.849	4.849	5.207	5.207	5.207	5.207	5.207	5.207	5.785	5.785	5.785	5.785	5.785	5.785	5.785	5.785	5.785	5.785	5.785	5.785	6.006	6.006	6.006	6.006	6.006	5.785	5.785	5.785
YHR167W	5.375	5.375	6.396	6.396	6.396	6.974	6.974	7.196	7.196	7.196	7.196	6.974	7.196	7.196	7.196	7.196	7.196	7.196	7.196	7.417	7.417	7.417	7.417	7.196	7.196	7.196	7.196	7.196	7.196	6.974	7.995	7.995	7.995	7.995	7.995	9.73	9.73	9.951	9.951	9.951	9.951	9.951	9.951	9.951	10.309	10.309	10.666	10.666	10.666
YDR023W	6.038	6.038	6.038	6.038	6.038	5.817	5.817	5.817	5.817	5.817	5.817	5.817	5.817	5.817	4.797	4.797	4.797	4.797	4.797	4.797	4.797	5.154	5.596	5.596	6.617	6.617	6.974	6.974	6.974	7.417	7.417	7.417	7.417	7.417	7.417	7.417	7.417	7.417	7.417	7.417	7.417	6.838	5.817	5.239	5.239	5.018	5.239	6.617	7.774
YJR082C	7.878	7.878	7.878	7.878	7.878	7.878	7.878	7.878	7.878	7.878	7.878	7.878	7.878	7.878	7.657	7.657	7.657	7.657	7.657	7.657	7.657	7.657	7.436	7.436	7.436	7.793	7.436	7.436	7.436	7.436	7.215	7.215	7.215	7.215	6.857	6.857	6.857	6.857	7.215	7.215	7.215	7.215	7.215	7.215	7.215	7.572	7.572	7.572	7.572
YPL105C	7.774	7.774	7.774	7.774	7.995	8.437	9.236	9.236	9.236	9.815	10.172	10.172	10.393	10.393	10.393	10.393	10.393	10.393	11.823	11.823	11.823	11.823	11.823	11.823	11.823	12.044	12.044	12.044	12.044	12.044	12.044	12.265	12.265	12.486	12.486	12.486	12.486	12.486	12.486	12.486	12.486	12.486	12.486	12.486	12.486	12.844	13.201	12.98	13.201
YCR034W	6.857	6.857	6.857	6.857	6.857	6.857	6.857	6.857	6.857	6.857	6.857	6.857	6.857	6.857	6.857	6.857	6.857	6.857	6.857	6.857	6.857	6.857	6.857	6.857	6.857	6.857	6.5	6.5	6.5	6.5	6.5	6.5	6.5	6.5	6.279	5.921	5.921	4.901	4.901	4.901	4.901	4.543	4.543	4.543	3.829	3.829	3.829	3.829	3.829
YER059W	7.774	7.774	8.132	8.132	8.132	8.132	8.132	8.132	8.132	8.132	8.132	8.132	9.152	9.152	10.225	10.225	10.225	10.225	10.225	10.225	10.225	10.004	10.004	10.582	10.582	10.582	10.582	10.582	10.582	10.582	11.297	11.297	11.297	11.655	11.876	11.876	11.876	12.097	12.097	12.097	12.097	12.097	11.739	11.739	11.739	11.739	11.739	11.739	10.94
YDR441C	7.722	7.722	7.722	6.838	6.617	6.396	6.396	6.396	6.396	6.396	6.396	6.396	6.175	6.175	6.175	6.175	6.396	6.396	6.396	6.396	6.396	6.396	6.396	6.396	6.396	6.175	6.175	6.175	6.175	6.175	6.175	6.175	6.175	5.954	5.954	5.596	5.596	5.596	5.596	5.596	5.239	5.239	5.239	5.239	5.239	5.239	5.239	5.239	2.841
YPL279C	1.736	1.736	1.736	1.736	1.736	1.736	1.736	1.736	2.093	2.093	2.093	1.872	1.872	1.872	1.872	1.872	2.314	2.314	2.314	2.314	2.314	2.314	2.314	2.314	2.314	2.314	2.314	2.314	2.314	2.314	2.314	2.093	2.093	2.093	2.093	2.093	2.093	2.093	2.093	2.093	2.093	2.093	2.093	2.093	2.093	2.45	2.45	2.45	2.45
YJR069C	12.539	12.539	12.181	12.402	12.402	12.402	12.402	12.402	12.402	12.402	10.172	9.594	9.594	9.594	9.594	9.236	8.794	8.794	8.794	8.352	7.995	7.638	7.638	7.28	6.702	7.417	9.457	9.457	9.457	9.457	9.815	9.815	10.172	10.172	10.172	10.172	10.172	10.393	10.393	10.393	10.393	10.393	9.815	10.036	9.815	9.815	9.815	10.036	11.056
YPL058C	3.998	3.998	3.998	3.998	3.998	3.998	3.998	3.998	3.998	3.998	3.998	3.998	3.64	3.64	3.64	3.64	3.64	2.619	2.841	2.841	2.841	2.841	2.841	2.841	2.841	2.841	2.841	2.619	2.619	2.619	2.619	2.619	2.619	2.619	2.619	2.619	2.619	2.041	1.242	1.02	1.02	1.02	1.02	1.02	1.02	1.02	1.02	1.02	1.02
YLR042C	8.541	8.541	8.541	8.899	8.899	8.899	8.899	8.899	8.899	8.899	8.899	9.341	9.341	9.341	9.783	10.225	10.225	10.582	10.803	10.803	10.803	10.803	10.803	10.803	10.803	10.445	10.445	10.445	10.445	10.445	10.445	10.445	10.445	10.445	10.445	10.445	10.445	10.445	10.445	11.382	11.382	11.382	11.382	11.382	11.382	11.382	11.382	11.602	11.602
YDL205C	9.035	9.035	9.035	9.035	9.035	9.393	9.614	9.614	9.614	9.614	9.614	9.614	9.614	9.614	9.614	9.614	9.614	9.393	9.393	9.393	9.393	9.529	9.886	10.244	10.244	10.244	10.601	10.822	10.822	10.822	10.822	10.822	10.822	10.822	10.822	10.822	10.822	10.822	10.822	10.822	10.822	11.18	11.18	11.18	11.18	11.18	11.18	11.401	11.401
YDR022C	10.257	10.257	10.257	10.036	10.036	10.036	10.036	9.815	9.594	9.594	9.236	9.236	9.236	9.236	9.236	9.236	9.457	9.457	9.457	9.457	9.236	9.015	8.658	8.658	8.658	8.216	7.995	7.995	7.995	7.995	7.995	7.638	7.638	7.638	7.638	7.638	7.417	7.417	7.417	7.417	7.417	7.417	7.417	7.417	7.417	7.417	7.417	7.196	7.196
YBL030C	4.186	4.407	4.407	4.764	4.764	4.764	4.986	4.986	4.986	4.986	4.986	5.343	5.122	5.122	5.122	5.122	5.122	5.122	4.901	5.616	5.616	5.616	5.616	5.837	5.479	5.479	5.921	5.921	5.921	5.921	5.921	5.921	5.921	5.921	5.921	5.921	5.921	5.921	5.564	5.343	5.343	5.343	5.564	5.564	5.564	6.006	6.806	6.806	6.806
YLR241W	5.291	5.291	5.291	4.713	4.713	4.713	4.492	4.134	4.134	4.576	4.797	5.512	6.09	6.09	6.09	7.247	7.247	7.247	7.247	7.247	7.247	7.247	7.247	7.247	7.027	7.027	7.384	7.742	7.878	7.878	7.878	7.878	7.878	7.878	7.878	8.899	9.256	9.256	9.256	9.256	9.256	8.899	8.899	9.698	9.698	9.698	9.698	9.698	9.698
YOR081C	16.009	16.009	14.495	14.495	15.652	15.294	16.009	16.009	15.789	15.789	15.789	15.789	15.789	15.789	15.789	15.789	15.789	16.009	16.009	15.431	15.431	15.431	15.073	15.073	15.073	15.073	15.073	15.073	15.073	14.137	14.137	13.916	13.559	13.559	13.559	13.117	13.117	13.338	11.739	9.919	9.919	9.341	7.689	7.111	7.111	8.132	9.646	9.646	9.867
YKL015W	3.283	3.062	3.062	3.062	3.062	3.062	3.062	3.062	3.062	3.062	3.062	3.062	3.062	3.062	3.724	3.724	3.724	3.724	3.724	3.724	3.724	3.724	3.724	3.724	3.724	3.724	3.724	3.724	3.724	3.724	3.946	3.946	3.946	3.946	3.946	3.946	3.946	3.946	3.946	3.946	3.946	3.946	3.946	3.946	3.946	3.946	3.946	3.946	3.946
YML001W	11.024	11.024	10.803	10.803	10.803	11.382	11.382	11.382	11.382	11.024	10.803	10.582	10.582	10.582	10.361	10.361	10.361	10.361	10.582	10.803	10.803	10.803	10.582	10.582	10.582	10.582	10.582	10.582	10.582	10.803	10.803	10.803	10.803	10.803	10.803	10.803	10.803	10.803	10.803	10.803	10.582	10.582	10.582	10.361	10.361	10.361	8.762	8.762	8.762
YFL007W	9.919	9.919	9.919	9.919	9.919	9.919	10.14	10.14	10.14	10.14	10.14	10.14	10.14	10.14	10.14	10.14	10.14	10.14	10.14	10.498	10.498	10.719	10.719	10.719	10.719	10.719	10.719	10.719	10.719	10.719	10.719	10.719	10.719	10.719	10.498	10.498	10.498	10.498	10.719	10.719	10.719	10.719	10.719	10.719	10.277	10.277	10.277	10.277	10.277
YPR052C	10.771	10.771	10.413	10.413	10.413	10.413	10.413	10.413	10.413	10.413	10.413	10.413	10.413	10.413	10.056	10.056	10.056	10.056	10.056	9.698	9.341	9.341	9.341	9.341	9.341	9.341	9.341	8.099	7.3	7.3	6.942	7.3	7.3	7.3	7.3	7.3	7.3	7.3	7.3	7.657	7.657	7.657	7.657	7.436	7.657	7.657	7.657	7.657	7.657
YDR352W	7.878	7.878	7.878	7.878	7.878	7.878	7.521	7.521	7.521	7.521	7.521	7.163	7.163	7.163	7.163	7.163	7.163	7.163	7.163	7.163	7.163	7.163	7.163	7.163	7.163	7.163	7.163	7.163	7.163	7.163	7.163	7.163	6.585	6.585	6.585	6.585	6.585	6.585	6.585	6.585	6.585	6.585	6.585	6.585	6.585	6.585	6.006	6.006	6.006
YGL070C	7.436	7.436	7.436	7.436	7.436	7.079	7.079	7.079	7.436	7.878	7.521	8.236	8.236	8.593	8.593	8.593	8.593	8.372	8.372	8.372	8.372	8.372	8.372	8.372	8.372	8.372	8.372	8.729	8.729	8.729	8.729	8.729	8.372	8.372	8.014	7.793	7.793	7.793	7.793	7.793	7.793	7.793	7.793	7.793	7.793	7.793	7.793	7.793	7.793
YCR017C	1.82	1.82	1.82	1.82	1.82	1.82	1.82	1.82	1.82	1.82	1.599	1.242	1.242	1.242	1.462	1.82	1.82	1.82	1.82	1.82	1.82	1.599	1.599	1.599	1.599	1.599	1.599	1.599	1.599	1.378	1.378	1.378	1.378	1.378	1.378	1.378	1.378	1.378	1.378	1.378	1.378	1.378	1.378	1.378	1.378	1.378	1.378	1.378	1.378
YDL012C	9.938	9.938	10.517	10.517	10.517	10.517	11.095	10.738	11.095	11.453	11.232	11.232	11.232	10.874	10.874	10.075	10.075	10.075	10.075	10.075	10.075	10.075	10.296	10.296	10.296	10.296	10.296	10.653	10.653	10.653	10.296	10.517	10.517	10.517	10.159	10.159	9.802	9.802	9.802	9.802	9.802	9.938	9.938	9.938	9.938	8.645	8.066	8.066	8.287
YJL125C	6.669	6.669	7.027	7.384	7.384	7.384	7.384	7.384	7.163	7.163	7.163	7.163	7.163	7.163	7.163	6.806	6.806	6.806	7.027	7.027	7.027	7.027	7.027	7.027	7.027	6.448	6.448	6.669	6.669	6.669	6.669	6.669	6.669	6.669	6.669	7.111	6.89	6.89	6.89	6.89	6.89	6.89	6.89	6.89	6.89	6.89	6.89	6.532	6.532
YBR114W	13.676	13.676	13.676	13.676	13.676	13.676	13.455	13.234	13.234	13.234	13.013	13.013	13.013	13.013	13.013	13.013	13.013	13.013	13.013	13.013	12.792	11.992	11.771	10.393	10.53	10.53	10.53	10.53	10.309	9.646	9.646	9.646	9.646	9.646	9.646	9.646	7.826	7.605	7.247	6.806	6.806	7.027	7.027	7.027	7.826	7.826	7.826	7.826	7.826
YPL090C	0.357	0.715	0.715	0.715	0.715	0.715	0.715	0.715	0.715	0.715	0.715	0.715	0.715	0.715	0.715	0.715	0.715	0.715	0.715	0.715	0.715	0.715	0.715	0.715	0.715	0.715	0.715	0.715	0.715	0.715	0.715	0.715	0.715	0.715	0.715	0.715	0.715	0.715	0.715	0.715	0.715	0.715	0.715	0.715	0.715	0.715	0.715	0.715	0.715
YBR160W	7.742	7.384	7.247	8.405	9.204	9.204	9.204	9.204	9.204	9.204	8.047	8.047	8.847	9.068	9.068	9.509	10.972	10.972	10.972	10.972	10.972	10.751	10.751	10.751	10.751	11.55	11.55	11.55	11.771	11.771	11.771	11.771	11.771	11.771	11.771	11.771	11.771	11.771	11.55	11.55	11.55	11.55	11.329	11.329	11.329	10.972	11.414	11.414	11.414
YGL233W	7.417	7.417	7.417	7.417	7.417	7.417	7.417	7.417	7.417	7.417	8.352	8.794	8.794	8.794	8.794	8.794	9.236	9.236	9.236	9.236	9.236	9.236	9.457	9.457	9.321	9.321	9.321	10.341	10.341	10.341	10.341	10.341	10.341	10.341	10.341	10.341	10.562	10.562	10.562	10.562	10.784	10.784	10.784	11.005	11.005	11.005	11.005	11.005	11.005
YOR129C	6.396	6.753	6.753	6.532	7.111	6.89	6.89	6.89	6.89	6.89	6.89	6.89	6.311	6.311	6.09	5.512	6.227	7.826	10.056	10.056	10.056	10.056	10.056	10.056	10.056	10.056	10.056	10.056	11.213	12.233	12.233	12.233	12.233	12.233	12.233	12.233	12.591	13.169	13.169	13.169	13.527	13.527	13.527	13.527	13.527	13.527	13.748	14.547	14.547
YDR058C	2.977	2.977	2.977	3.198	3.198	3.198	3.198	3.198	3.198	3.198	3.198	3.198	3.198	3.198	3.198	3.198	3.198	3.198	3.198	3.198	3.198	3.198	3.198	3.198	2.977	2.977	2.977	2.977	2.977	2.756	2.756	2.398	2.398	2.178	2.178	2.178	2.178	2.178	2.178	2.178	2.178	2.178	2.178	2.178	2.178	2.178	2.178	2.178	2.178
YML056C	8.931	8.931	8.931	8.573	8.573	8.573	8.352	8.352	7.111	6.532	6.311	6.311	6.311	6.311	5.649	5.207	5.207	5.207	4.492	4.492	4.271	4.271	4.271	4.271	4.271	4.271	4.271	4.271	4.271	4.271	4.271	4.05	4.05	4.05	4.05	4.05	3.692	3.334	3.334	2.398	2.041	2.041	2.041	2.041	2.398	2.398	2.398	2.398	2.398
YNL110C	7.215	7.215	7.215	6.994	6.994	6.994	6.994	6.994	6.994	6.994	6.994	6.994	6.994	6.415	6.415	6.415	5.7	5.7	5.7	5.343	5.343	4.986	4.764	4.543	4.322	4.101	4.101	4.101	4.101	4.101	4.101	4.101	4.101	4.101	4.101	4.101	3.523	3.523	3.523	3.523	3.523	3.523	3.523	3.166	2.45	2.229	2.229	2.229	2.229
YOR252W	4.271	4.271	4.05	4.05	3.692	3.692	3.692	4.407	5.291	5.512	5.87	6.806	7.027	7.027	7.027	7.247	7.247	8.184	8.184	8.184	8.541	8.541	8.899	8.678	8.678	8.678	8.32	8.099	8.099	8.099	8.762	10.056	10.498	10.498	10.14	10.361	12.012	13.169	13.169	13.169	13.169	13.169	13.169	13.169	13.169	13.169	13.169	13.39	13.39
YDR460W	1.599	1.599	1.599	2.178	2.756	3.829	3.829	4.271	4.271	4.271	4.271	4.271	4.713	4.713	4.934	4.934	4.713	4.713	4.934	5.154	5.154	5.154	5.154	6.175	6.175	6.175	6.175	6.89	6.89	6.89	6.89	6.89	6.89	6.89	6.89	6.89	6.89	6.89	6.89	9.698	10.719	10.719	10.94	11.297	11.297	11.297	11.655	11.655	11.655
YEL056W	4.543	4.628	4.628	4.628	4.628	4.628	4.628	4.628	4.628	4.628	4.628	4.407	4.407	4.05	4.05	4.05	4.05	4.05	4.05	3.829	3.829	3.829	3.829	3.829	4.186	5.122	5.564	6.006	6.006	6.006	6.006	6.006	6.006	6.006	6.006	6.006	6.006	6.006	6.006	6.227	6.227	6.227	6.227	6.227	6.448	6.09	6.09	5.87	5.87
YHR019C	8.132	8.268	9.425	9.425	10.361	10.361	10.361	10.719	10.14	10.361	10.582	10.582	10.582	10.582	10.582	10.582	10.582	10.582	10.582	10.582	10.582	10.582	10.803	10.803	10.803	10.803	10.803	10.803	11.161	11.161	11.161	11.161	11.382	11.382	11.382	11.382	11.382	11.161	11.161	11.161	11.161	11.161	10.94	11.297	11.297	11.297	11.297	11.518	11.518
YLL026W	8.216	9.015	9.015	9.015	9.015	9.373	9.373	9.373	9.068	8.626	8.847	9.068	9.068	9.068	9.289	9.289	9.289	9.509	9.509	9.509	9.509	9.509	9.068	9.068	8.352	8.132	8.132	8.847	9.783	10.803	10.803	11.024	11.024	11.245	11.245	11.466	11.466	11.466	11.024	11.245	11.245	11.466	12.181	12.98	12.98	12.98	12.98	12.98	12.98
YGL159W	12.655	12.298	13.013	13.013	13.013	13.013	13.013	13.013	13.013	13.013	12.129	12.129	12.129	12.129	12.129	12.129	12.129	12.129	12.129	11.466	11.466	11.466	11.466	11.466	11.466	11.024	10.803	10.803	10.803	10.225	10.004	10.004	10.004	10.004	9.425	8.983	8.405	7.826	7.111	7.111	7.111	7.111	7.111	7.111	6.89	6.89	6.89	6.89	6.89
YDR512C	12.539	12.539	12.539	12.539	12.539	12.539	12.539	11.876	11.876	11.876	11.876	11.876	11.876	11.876	11.655	11.655	11.655	8.541	7.742	7.384	7.163	7.163	7.521	7.521	7.521	7.521	7.521	7.521	7.521	7.521	7.521	7.079	7.079	7.079	6.857	6.5	6.5	6.5	5.921	5.921	5.921	5.564	4.628	4.186	4.186	4.186	4.186	3.744	3.386
YOR196C	7.079	7.079	7.436	7.436	7.436	7.436	7.436	7.436	7.436	7.436	7.436	7.436	7.436	7.436	7.436	7.657	7.657	7.657	7.657	7.657	7.657	7.657	7.657	7.657	7.657	7.657	7.878	7.878	7.878	7.878	7.878	7.878	7.878	7.878	7.878	8.099	8.099	8.099	8.099	8.099	8.099	8.099	8.099	8.099	8.099	8.099	8.099	8.099	8.099
YDR345C	0.799	0.799	0.799	0.799	0.799	0.799	0.799	0.799	0.799	0.799	0.799	0.799	0.799	0.799	0.799	0.799	0.799	0.799	0.799	0.799	0.799	0.799	0.799	0.799	0.799	0.799	0.799	0.799	0.799	0.799	0.799	0.799	0.799	0.799	0.799	0.799	0.799	0.799	0.799	0.799	0.799	0.799	0.799	0.799	0.799	0.799	0.799	0.799	0.799
YBR090C	9.068	9.068	9.068	9.068	9.068	9.068	9.068	9.068	9.068	9.068	9.068	9.068	8.847	8.847	8.847	8.847	8.847	8.847	8.847	8.847	8.847	8.847	8.847	8.847	8.847	8.847	8.626	8.626	8.626	8.626	8.626	8.626	8.626	8.626	8.405	8.489	8.489	8.489	8.489	8.489	8.489	8.489	8.71	8.71	8.71	8.71	8.71	8.71	8.71
YOR254C	14.17	14.17	14.17	14.17	13.812	13.812	13.812	13.812	13.591	13.591	13.591	13.591	13.591	13.591	13.591	13.591	13.591	13.591	13.949	13.949	13.949	13.949	13.728	13.728	13.728	13.507	13.507	13.864	13.864	13.864	13.864	13.864	13.864	13.864	13.864	13.864	13.864	13.864	13.864	13.864	13.864	13.864	13.864	13.643	13.643	13.643	14.001	14.001	14.001
YDR228C	6.396	6.175	6.175	6.175	6.175	6.175	6.175	6.175	6.175	5.954	5.954	5.817	6.617	6.617	6.617	6.617	6.617	6.26	6.26	5.681	5.46	5.596	5.596	6.753	6.311	6.311	6.311	6.311	6.311	6.311	7.027	6.806	6.806	6.806	6.585	6.585	6.585	6.942	6.585	6.585	6.585	6.364	6.942	6.942	7.521	7.878	7.878	7.878	8.099
YJL107C	8.352	8.132	7.774	7.774	7.774	7.774	7.774	7.774	7.774	7.553	7.553	7.553	7.553	7.553	7.553	7.332	7.332	7.332	7.111	6.89	6.89	6.89	6.89	6.89	6.89	6.89	6.311	6.311	6.311	6.311	6.311	6.311	5.87	5.87	5.87	5.87	6.09	6.09	6.09	6.09	6.311	6.669	6.669	6.669	6.669	6.669	6.669	6.311	6.311
YGR282C	12.928	12.928	12.928	12.928	12.928	12.928	12.928	12.928	12.928	12.928	12.928	12.928	12.707	12.486	12.486	12.486	12.486	12.486	12.486	12.486	12.486	12.486	12.486	12.486	12.486	12.486	12.265	12.265	11.245	10.088	10.088	9.867	9.867	9.867	9.867	9.867	9.867	9.867	9.867	9.289	8.352	8.352	8.352	8.352	8.352	7.995	7.995	7.995	7.995
YDR388W	6.806	7.027	7.027	7.027	7.027	7.247	8.047	9.204	9.425	9.425	9.425	9.425	9.425	9.425	9.425	9.425	9.425	9.425	9.425	9.425	9.425	9.425	9.425	9.425	9.646	10.225	10.225	10.225	10.225	10.225	10.225	10.225	10.445	10.445	10.445	10.445	10.445	10.445	10.445	10.445	10.445	10.445	10.445	10.445	10.445	10.445	10.445	10.445	10.445
YDL166C	3.965	3.965	3.965	4.186	4.186	4.186	4.186	4.186	4.186	4.186	3.965	3.965	3.965	5.837	5.837	5.837	6.058	6.058	5.7	5.7	5.921	5.921	6.279	6.5	6.5	6.5	6.5	6.5	6.5	6.5	6.5	6.721	6.721	6.721	6.721	6.721	6.942	7.163	7.163	7.163	7.163	7.163	7.163	7.384	7.384	7.384	7.384	7.384	7.384
YDR490C	6.006	6.006	6.006	6.006	6.006	6.364	6.364	6.364	6.364	6.364	6.364	6.364	6.364	6.364	6.364	6.364	6.364	6.364	6.364	6.364	6.364	6.364	6.364	6.364	6.364	6.364	6.364	6.143	6.143	6.143	6.143	6.143	6.143	6.143	5.207	5.207	5.207	5.207	5.207	5.207	5.207	5.207	5.207	5.207	5.207	5.207	4.986	4.986	4.271
YCR087C-A	0.579	0.579	0.579	0.579	0.579	0.579	0.579	0.579	0.579	0.579	0.579	0.579	0.579	0.579	0.579	0.579	0.579	0.579	0.936	0.936	0.936	0.936	0.936	0.936	0.936	0.936	0.936	1.157	1.157	1.157	1.157	1.157	1.157	1.157	1.157	1.157	1.157	1.157	1.157	1.157	1.157	1.157	1.157	1.157	1.157	1.157	1.157	1.736	1.736
YMR178W	4.134	4.134	4.134	4.134	4.134	4.134	4.134	4.134	4.134	4.355	4.355	4.355	4.355	4.355	5.428	5.428	5.428	5.428	5.428	5.428	5.649	5.87	5.87	6.09	6.09	6.09	6.09	6.532	6.175	6.175	6.175	6.532	6.753	6.753	6.753	6.753	6.753	6.753	6.753	6.532	6.532	6.753	6.753	6.753	7.111	7.111	7.111	7.332	7.332
YKR031C	4.218	4.218	3.998	3.998	3.776	3.555	3.555	3.555	3.555	3.555	3.198	3.198	3.198	3.198	3.198	3.198	3.198	3.198	3.198	3.198	3.198	3.198	3.198	3.198	2.977	2.977	2.977	2.977	2.977	2.977	2.977	2.977	2.756	2.756	2.756	2.756	2.756	2.619	2.619	2.619	2.619	2.619	2.619	2.619	2.619	2.398	2.178	2.178	2.178
YMR262W	10.426	10.426	10.426	10.784	10.784	10.784	10.784	11.141	11.141	11.141	10.92	11.056	11.056	11.056	11.277	11.277	11.277	11.277	11.277	11.635	11.635	11.992	11.992	11.992	11.992	11.992	11.992	11.992	11.992	11.992	11.771	11.771	11.992	11.992	11.992	11.992	12.35	12.35	12.35	12.35	12.35	12.35	12.571	12.571	12.571	12.571	12.571	12.571	12.571
YPL221W	0	0	0	0	0	0	0	0	0	0	0	0	0	0	0	0	0	0	0	0	0	0	0	0	0	0	0	0	0	0	0	0	0	0	0	0	0	0	0	0	0	0	0	0	0	0	0	0	0
YOR125C	4.576	4.576	4.576	4.576	4.576	5.154	5.154	5.154	4.934	4.934	4.934	4.934	5.291	5.291	5.512	5.512	5.512	5.512	5.512	5.512	5.291	5.291	5.291	5.291	4.407	4.186	4.186	4.186	4.186	4.628	4.628	4.628	4.628	4.628	5.07	5.07	5.07	5.07	5.07	4.713	5.785	5.785	5.785	5.785	5.785	5.785	6.143	6.5	6.5
YLR387C	4.966	4.966	4.966	4.966	4.966	4.966	4.745	4.745	4.745	4.745	4.745	4.966	4.966	4.966	4.966	4.966	5.324	5.324	5.324	5.324	5.324	5.324	5.324	5.324	5.324	5.324	5.324	5.324	5.324	5.324	5.324	5.545	5.545	5.545	5.766	5.766	5.766	5.766	5.766	5.766	5.766	5.766	5.324	5.324	5.324	5.103	5.324	5.324	5.324
YGL009C	3.946	3.946	4.167	4.167	4.167	3.946	3.946	3.946	3.946	3.946	3.946	3.946	3.946	3.946	3.946	3.946	3.946	3.946	3.724	3.724	3.503	3.503	3.724	3.724	3.724	3.724	3.724	3.724	3.724	3.724	3.724	3.946	3.946	3.946	3.946	3.946	3.946	3.946	3.946	3.946	3.724	3.503	3.503	3.503	3.503	3.503	3.503	3.503	3.724
YLR152C	7.027	7.027	7.605	7.605	7.605	7.605	7.605	7.605	7.384	7.027	7.247	7.247	7.247	7.247	7.247	7.247	7.247	7.247	7.247	7.247	7.247	6.89	6.89	6.227	6.006	6.227	6.227	6.227	6.227	6.227	6.227	6.448	6.448	6.448	6.448	6.448	6.448	6.448	6.448	6.806	6.806	6.806	6.806	7.163	7.163	6.942	6.942	6.942	6.942
YFR052W	1.956	2.178	2.398	2.398	2.398	3.776	3.776	4.134	4.134	4.492	4.492	4.492	4.492	4.492	4.492	4.492	4.492	4.492	4.492	4.492	4.492	4.849	4.849	4.849	4.849	4.849	4.849	5.07	5.07	5.07	5.07	5.07	5.07	5.07	5.07	5.07	5.07	5.07	5.07	5.07	5.291	5.291	5.291	5.291	5.291	5.291	5.291	5.291	5.291
YBL063W	0.357	0.357	0.357	0.357	0.357	0.357	0.357	0.357	0.357	0.357	0.357	0.357	0.357	0.357	0.357	0.357	0.357	0.357	0.357	0.357	0.357	0.357	0.357	0.357	0.357	0.357	0.579	0.579	0.936	0.936	0.936	0.936	1.157	1.157	1.157	1.157	1.157	2.178	3.555	3.555	3.555	3.555	3.555	3.776	3.776	3.776	3.776	4.134	4.134
YIL134W	6.753	6.753	6.532	6.532	6.532	6.532	6.532	6.532	6.532	6.175	6.175	6.175	6.175	6.175	6.175	5.375	5.154	5.154	5.154	5.154	5.154	5.154	5.154	5.154	5.154	5.154	5.154	5.154	5.154	5.154	5.154	5.154	4.934	4.355	4.355	4.355	4.134	3.913	3.913	3.692	3.692	3.334	3.334	3.334	3.555	3.998	4.355	4.355	4.355
YDR004W	3.829	3.829	3.829	3.829	3.829	3.829	3.829	3.829	3.829	3.829	4.186	5.343	5.343	5.343	5.343	5.343	5.343	5.343	5.343	5.343	5.343	5.343	5.343	5.343	5.343	5.343	4.986	4.986	4.986	5.564	5.564	5.564	5.564	5.564	5.564	6.364	6.364	7.079	7.079	7.079	7.436	7.436	7.436	7.436	7.657	7.436	7.436	7.436	7.793
YGL093W	2.671	2.314	3.114	3.114	3.114	3.114	3.114	3.114	3.114	3.555	3.776	3.998	4.218	4.218	4.218	5.018	5.018	5.018	5.018	5.018	5.018	5.018	5.018	5.018	5.733	6.532	6.532	6.532	6.89	6.89	6.89	6.89	6.89	6.89	6.89	6.89	7.111	7.111	7.111	7.111	7.111	6.89	6.89	6.89	6.89	6.89	6.89	6.89	6.89
YER026C	3.724	3.724	3.724	3.724	3.724	3.724	3.724	3.724	3.724	3.724	3.724	3.724	3.724	3.724	3.724	3.724	3.724	3.724	3.724	3.724	3.724	3.724	3.724	3.724	3.724	3.724	3.724	3.724	3.724	3.724	3.503	3.724	3.724	3.724	3.503	3.503	3.503	3.503	3.503	3.503	3.503	3.283	3.283	3.503	3.503	3.503	3.503	3.503	3.503
YLR205C	1.02	1.02	1.02	1.02	1.02	1.02	1.02	1.02	1.02	1.02	1.02	1.02	1.378	1.378	1.378	1.378	1.378	1.378	1.378	1.378	2.093	2.093	2.093	2.093	2.093	2.093	2.535	2.756	2.756	2.756	2.756	2.756	3.114	3.114	3.114	3.334	5.785	6.5	6.5	6.5	6.5	6.5	6.5	6.5	6.5	6.5	6.5	6.5	6.5
YNL247W	6.753	6.753	6.753	6.974	6.974	6.974	6.617	6.838	7.638	7.859	7.859	7.859	7.859	7.859	7.859	7.859	7.638	8.216	8.216	8.216	8.216	8.437	9.1	9.1	9.1	9.1	9.321	9.321	9.321	9.321	9.321	9.321	9.1	9.1	9.1	9.1	9.1	9.1	9.1	9.1	9.1	9.1	9.1	8.879	8.879	8.879	9.457	9.457	9.457
YJR083C	3.114	3.114	2.756	2.977	2.977	2.977	2.977	2.977	4.05	4.271	4.492	5.428	5.428	5.428	5.428	5.428	5.428	5.428	5.649	6.364	6.721	6.721	6.721	6.721	6.721	7.3	7.3	7.3	8.372	8.372	8.372	8.372	8.372	8.372	8.372	8.372	8.372	8.372	8.372	8.372	8.151	8.151	8.151	8.151	8.151	8.151	8.151	8.372	8.372
YNR059W	3.471	3.471	3.471	3.471	3.471	2.893	2.893	2.893	2.893	2.893	2.893	1.872	1.872	1.872	1.872	1.514	1.514	1.514	1.514	1.736	1.736	2.756	2.756	3.334	3.334	3.334	3.334	3.334	3.692	4.05	4.05	4.05	4.05	4.05	4.05	3.692	3.692	3.692	3.913	4.713	4.713	4.713	4.713	4.713	4.713	4.713	4.713	4.713	4.713
YML070W	3.114	3.114	3.114	3.114	3.114	3.114	3.114	3.114	3.114	3.25	4.186	4.186	4.986	4.986	4.986	4.986	5.207	5.207	5.207	5.428	5.428	5.428	5.428	5.649	5.649	5.649	5.649	5.649	5.649	5.649	6.006	6.006	6.006	6.006	6.006	6.006	6.006	6.006	6.006	6.227	6.227	6.806	6.806	6.806	6.806	6.806	6.806	6.806	6.448
YHL029C	0.715	0.715	0.715	0.715	0.715	0.715	0.715	0.715	0.715	0.715	0.715	0.715	0.715	0.715	0.715	0.715	0.715	0.715	0.715	0.715	0.715	0.715	0.715	0.715	0.715	0.715	0.715	0.715	0.715	0.357	0.357	0.357	0.357	0.357	0.357	0	0	0	0	0	0	0	0	0	0	0	0	0	0
YER047C	11.876	11.876	12.675	12.675	12.675	13.832	13.832	15.431	15.431	15.431	15.431	15.789	16.009	15.873	17.03	17.03	17.03	17.03	17.03	17.387	17.387	17.387	17.387	17.387	17.387	17.166	16.945	17.303	17.303	17.881	17.881	17.881	17.881	17.881	17.881	17.881	17.881	18.239	17.881	17.881	17.881	17.881	17.881	17.881	17.881	17.881	17.881	17.881	17.881
YAL059W	5.596	5.375	5.817	8.268	8.268	8.489	8.931	9.289	9.289	9.289	9.289	9.289	9.509	9.509	9.509	9.509	9.509	9.73	10.088	10.088	10.088	9.068	9.425	9.425	9.646	9.951	9.951	9.951	9.951	9.951	10.172	10.172	10.172	10.172	10.172	10.393	11.193	11.193	11.193	11.193	11.193	11.193	10.835	10.835	10.835	10.835	11.771	11.771	11.771
YMR116C	3.829	3.829	3.829	3.829	3.471	2.45	2.45	2.45	2.45	2.093	2.093	2.093	2.093	2.093	2.093	2.093	2.093	2.093	2.093	2.093	2.093	1.736	1.736	1.736	1.736	1.736	1.378	1.02	1.02	1.02	1.02	1.378	1.378	1.599	1.599	1.599	1.599	1.599	1.599	1.599	1.378	1.378	1.378	1.378	1.736	1.736	2.093	2.093	2.093
YGL122C	10.582	10.582	10.582	10.582	10.582	10.582	10.582	10.582	10.582	10.94	10.94	10.94	10.94	10.94	11.518	11.518	11.739	11.739	11.739	11.024	11.024	11.024	10.582	10.94	10.94	10.94	10.94	10.498	10.498	10.498	10.498	10.498	10.498	10.498	10.498	10.277	10.277	10.277	10.277	10.277	10.277	10.056	10.056	10.056	9.477	9.477	9.477	9.477	9.035
YER042W	10.192	10.192	10.192	9.835	9.835	9.614	9.698	9.698	9.698	9.698	11.128	10.907	10.907	10.907	10.907	10.907	10.907	10.907	10.907	10.907	10.907	10.907	10.686	10.686	10.686	10.686	10.686	10.686	10.686	11.043	11.264	11.264	11.264	11.264	11.264	11.264	11.043	11.043	11.401	11.043	10.822	10.822	10.822	10.822	10.822	10.822	10.822	10.822	10.822
YBR286W	8.847	8.847	8.847	9.204	9.204	9.204	9.204	9.783	9.783	9.783	9.783	9.783	9.783	9.783	9.783	9.783	9.562	9.562	9.783	9.783	10.361	10.361	10.361	10.94	10.94	10.94	10.94	10.94	10.94	10.719	10.719	10.719	10.719	10.719	10.719	10.719	10.719	10.719	10.719	10.719	10.719	10.719	10.719	10.719	10.719	11.655	11.655	11.655	11.655
YLR336C	9.015	9.015	8.437	7.28	7.859	7.859	7.859	7.859	7.859	7.638	7.638	7.638	7.417	7.774	7.774	7.774	7.774	7.774	7.774	8.352	8.352	8.352	8.352	8.352	8.352	8.352	8.352	8.352	8.352	8.352	8.352	8.352	8.352	7.995	7.995	7.995	7.995	7.995	7.995	7.995	7.995	7.995	7.774	7.774	7.774	7.774	7.774	7.774	7.774
YKL032C	0	0	0	0	0	0	0	0	0	0	0	0	0	0	0	0	0	0	0	0	0	0	0	0	0	0	0	0	0	0	0	0	0	0	0	0	0	0	0	0	0	0	0	0.357	0.357	0.357	0.357	0.357	0.357
YOL016C	5.258	4.816	4.816	6.11	6.11	6.11	6.11	6.11	6.552	6.552	6.552	6.91	7.267	7.267	7.267	7.046	7.046	7.046	6.11	6.11	6.331	6.331	6.11	6.11	6.11	6.11	6.11	6.11	6.11	6.11	6.468	8.287	8.287	8.287	8.287	8.287	8.287	8.287	8.287	8.287	8.287	8.508	8.508	8.508	8.729	8.729	8.729	8.95	8.95
YEL043W	8.762	8.762	8.762	8.762	8.762	8.983	8.983	8.983	8.983	8.983	9.341	9.341	9.341	9.341	9.698	11.161	11.161	11.161	11.161	11.161	11.161	11.382	11.382	11.739	11.739	11.739	11.739	11.739	11.739	11.518	12.097	12.675	12.675	12.675	12.675	12.675	12.675	12.675	12.675	12.675	12.896	12.896	12.896	12.896	12.896	12.896	12.896	12.896	12.318
YNL077W	7.774	7.995	7.995	7.995	8.573	8.573	8.573	8.931	8.931	8.931	9.152	9.152	9.152	9.152	9.152	9.152	9.152	9.152	9.152	9.152	9.152	9.152	8.352	8.352	8.931	8.931	8.931	8.931	9.152	9.373	9.373	9.373	9.373	9.373	9.373	9.373	9.373	9.373	9.373	9.373	9.373	9.152	9.152	8.931	8.71	8.71	8.71	8.71	8.71
YJR034W	6.974	5.954	5.733	5.954	5.512	6.09	6.09	6.09	6.09	6.09	6.09	6.09	6.09	6.09	6.09	6.532	6.532	6.532	6.753	6.753	7.111	7.384	7.384	7.742	7.742	7.742	7.742	7.605	7.605	7.605	7.605	7.605	8.32	8.32	8.32	8.32	8.32	8.32	8.541	9.477	9.477	9.477	9.477	9.477	9.477	9.477	9.12	9.12	10.056
YJR002W	8.184	8.184	8.184	8.184	8.184	8.184	8.184	8.184	8.184	8.184	8.184	8.184	7.826	7.826	7.826	7.605	7.605	7.605	7.826	7.826	7.605	7.605	7.605	7.605	7.605	7.605	7.605	8.184	8.184	8.184	8.184	8.184	8.184	8.184	8.184	8.184	8.184	8.184	8.184	8.184	8.184	8.405	8.405	8.405	8.405	8.405	8.405	8.626	8.626
YGR133W	3.744	3.744	3.744	3.744	3.744	3.744	3.744	3.744	3.744	3.744	3.744	3.744	3.744	3.744	3.744	3.744	3.744	3.744	3.744	3.744	3.744	3.744	3.744	3.744	3.744	3.744	3.744	3.744	3.744	3.744	3.744	3.744	3.744	3.744	3.744	3.744	3.744	3.744	3.744	3.744	3.744	3.744	3.744	3.744	3.744	3.744	3.744	3.744	3.744
YHR120W	7.963	7.963	7.963	7.963	7.963	7.963	7.742	7.521	7.521	7.521	7.163	7.384	7.384	7.742	7.742	7.742	7.521	7.742	7.742	7.742	7.963	7.963	7.963	7.963	7.963	7.963	7.605	7.605	7.605	7.027	7.027	7.027	7.605	7.605	7.605	7.605	7.605	7.605	7.605	7.605	7.605	7.384	7.384	7.384	7.384	7.384	7.027	6.227	6.227
YMR043W	3.062	3.062	3.062	3.062	3.062	3.062	3.062	3.062	3.062	3.062	3.062	3.062	3.062	3.419	4.492	4.492	4.492	4.492	4.492	4.492	4.492	4.492	4.492	4.492	4.492	5.649	5.649	5.649	5.649	5.649	5.649	5.649	5.87	5.87	6.311	6.311	6.311	6.532	6.532	6.89	6.89	6.89	6.89	7.111	7.111	7.111	7.111	7.111	7.111
YOR308C	13.338	13.338	13.117	13.117	12.896	13.695	13.695	13.695	13.695	13.695	13.611	13.611	13.39	13.169	13.169	13.169	13.169	12.37	12.591	12.948	12.948	12.948	12.948	12.948	12.948	12.948	12.948	12.948	12.727	12.506	12.506	12.506	12.864	12.864	12.864	12.864	12.864	12.506	12.506	12.506	12.149	12.506	12.506	12.506	12.506	12.506	12.285	12.285	12.285
YER082C	6.292	6.292	6.292	6.292	6.513	6.87	6.87	6.87	6.87	6.87	6.87	6.87	6.87	6.87	7.228	7.228	7.228	7.228	7.449	7.449	7.449	7.449	7.449	7.449	7.228	7.228	7.228	7.228	7.228	7.228	7.228	7.228	7.228	7.228	7.228	7.228	7.228	7.228	7.007	7.007	7.007	7.007	7.007	6.786	6.786	6.786	6.786	6.786	6.786
YHR207C	7.859	7.859	7.859	7.859	7.859	8.079	8.079	8.079	8.079	8.079	8.079	8.079	8.079	8.079	9.236	9.594	9.594	10.036	10.036	10.036	10.036	10.036	9.678	9.678	9.678	9.678	9.678	9.678	9.678	9.678	9.678	9.678	9.678	9.678	9.678	9.678	9.678	9.678	9.678	9.678	9.678	8.879	8.437	8.437	8.658	8.658	9.236	9.594	9.594
YPL103C	4.355	4.355	4.355	4.355	4.355	4.355	4.355	4.355	4.355	3.913	3.913	3.913	2.535	2.178	2.178	1.736	1.736	1.736	1.736	1.514	2.229	2.229	2.229	2.587	2.587	2.587	2.587	2.229	3.25	3.471	3.471	3.471	3.471	3.471	3.471	3.471	3.471	3.471	3.471	3.471	3.471	3.471	3.829	4.407	4.407	4.407	5.207	5.207	5.207
YMR224C	3.555	3.776	3.776	3.776	3.776	3.776	3.776	3.776	3.776	3.776	3.776	3.776	3.776	3.776	3.198	1.599	1.599	1.599	1.242	1.242	1.242	1.242	1.242	1.242	1.242	1.02	1.02	1.378	1.736	2.45	2.808	3.029	3.029	3.029	3.029	3.029	3.25	3.25	3.471	3.471	3.471	3.471	3.692	4.134	4.713	9.835	9.835	9.835	9.835
YDR364C	6.396	6.396	6.396	6.396	6.396	6.396	6.175	6.175	5.733	5.512	5.512	5.291	5.291	5.291	5.291	4.713	4.713	5.154	5.375	5.375	5.375	5.375	5.375	5.375	5.375	5.375	5.375	5.375	5.733	5.733	5.733	5.733	5.596	5.596	5.596	6.038	6.038	6.038	6.038	6.038	6.038	6.038	6.038	6.26	6.26	5.902	5.902	5.902	6.26
YHR036W	9.542	9.542	9.542	9.542	9.542	9.984	9.627	9.627	9.627	10.069	10.069	10.069	10.069	10.069	10.069	10.069	10.069	10.069	10.732	11.531	11.531	12.11	13.13	13.13	13.351	13.351	13.351	13.351	13.351	13.351	13.351	13.351	13.351	13.351	13.351	13.351	13.351	13.351	13.572	13.572	13.572	13.572	13.572	13.572	13.572	13.572	13.572	13.93	14.15
YIL094C	10.205	10.205	10.647	11.447	11.447	11.447	11.804	11.804	11.804	11.804	11.804	11.804	11.804	11.804	11.804	11.804	11.804	11.804	11.804	11.362	10.784	10.784	10.784	10.784	10.784	10.784	11.005	10.784	10.784	10.426	10.426	10.069	10.511	10.511	10.511	10.511	10.511	10.511	10.511	10.29	9.848	9.848	9.848	10.562	10.12	10.12	10.562	10.562	10.562
YMR086W	8.151	8.151	6.994	6.636	6.636	5.921	5.921	5.921	5.921	5.921	5.921	5.921	5.564	5.564	5.564	5.564	4.986	4.986	4.986	4.986	4.543	4.186	4.186	4.186	4.186	3.965	3.965	3.965	3.965	3.965	3.744	3.744	3.965	3.965	3.965	3.965	3.965	3.25	3.25	3.25	3.25	3.25	2.671	2.314	2.093	2.093	2.093	1.736	1.736
YLR409C	10.004	10.004	10.004	10.004	10.004	10.004	10.004	10.004	10.004	10.004	10.004	10.004	10.004	10.004	10.004	10.004	10.225	10.225	10.225	10.225	10.225	10.225	10.225	10.225	10.225	10.225	10.225	10.225	10.225	10.225	10.225	10.004	10.004	10.004	10.004	10.004	10.004	10.004	10.225	10.225	10.225	10.225	10.225	10.225	10.225	9.646	9.646	9.646	9.425
YOR386W	5.343	5.343	5.343	5.122	4.543	4.543	5.207	5.428	5.428	5.428	5.87	6.227	6.227	6.227	6.227	6.227	6.227	6.227	5.649	5.649	5.649	5.87	6.09	6.09	6.09	5.733	5.512	5.512	5.512	5.512	5.154	4.797	4.797	4.797	4.797	4.797	4.797	4.797	4.797	5.018	5.817	5.596	5.596	5.596	5.596	5.596	5.596	5.596	5.596
YGR038W	5.512	5.512	5.512	5.512	5.512	5.512	5.512	5.512	5.291	5.291	5.291	5.291	5.291	5.291	5.291	5.291	4.934	4.934	4.134	4.134	4.134	3.776	3.555	3.555	3.913	3.913	3.913	3.913	3.913	3.913	3.913	3.913	3.913	3.913	3.913	3.913	3.913	3.913	3.913	3.913	3.913	3.913	3.913	3.913	3.913	3.913	3.913	3.913	2.893
YBR152W	3.062	3.283	3.062	3.062	3.062	3.062	3.062	3.419	3.419	3.419	3.419	3.419	3.419	3.419	3.419	3.419	3.419	3.419	3.776	4.66	4.66	4.881	5.103	5.103	5.103	5.103	5.103	5.324	5.103	5.103	5.324	5.324	5.545	5.545	5.766	5.766	5.766	5.766	5.766	5.766	5.766	5.766	5.987	6.565	6.565	6.344	6.702	6.702	6.702
YGR252W	2.841	2.841	2.841	2.841	2.841	2.841	3.198	3.198	3.198	3.198	3.198	3.198	3.198	3.419	3.419	3.419	3.419	3.64	3.64	3.64	3.64	3.64	3.64	3.64	3.64	3.64	3.64	3.64	3.64	3.64	3.64	3.64	3.861	3.861	3.861	3.861	3.861	3.861	4.082	4.082	4.303	4.303	4.303	4.524	4.524	4.524	4.524	4.167	4.167
YPL138C	7.605	7.742	7.742	7.742	7.963	8.184	8.184	8.184	8.184	8.541	8.541	8.541	9.12	9.12	9.12	9.12	9.12	9.12	9.12	8.762	8.762	9.204	9.204	9.204	9.562	9.562	9.562	9.562	9.562	9.562	9.562	8.983	8.983	8.983	8.983	8.983	8.983	8.983	8.983	9.204	9.204	9.204	9.204	9.204	8.983	8.983	8.983	8.983	8.983
YOR160W	5.154	5.154	5.154	5.154	6.175	7.111	7.111	7.111	7.111	7.111	7.111	7.332	7.332	7.332	7.332	7.332	7.332	7.91	7.91	8.352	8.352	8.352	8.573	8.573	8.573	8.931	8.931	8.931	8.931	8.931	8.931	8.931	10.172	10.393	10.751	11.108	11.108	11.108	11.108	11.108	11.108	11.108	11.108	11.108	11.466	11.687	11.687	11.908	11.908
YGR271W	11.108	11.108	11.108	10.751	10.751	10.751	10.751	10.972	10.614	10.614	10.614	10.614	10.614	10.614	10.614	10.614	10.172	10.172	10.172	10.172	10.172	10.172	10.172	10.172	9.152	9.152	9.152	9.152	9.73	9.73	9.73	9.73	9.73	9.73	9.73	9.73	9.73	9.73	9.73	9.509	9.509	9.509	9.152	9.509	9.509	9.289	9.289	9.289	9.289
YDR406W	5.681	5.681	5.681	5.681	5.681	5.681	5.681	5.681	5.681	5.681	5.681	5.681	5.239	5.239	5.018	5.018	5.018	5.018	4.439	4.439	4.439	4.082	4.082	3.419	3.419	3.419	3.419	3.419	3.419	3.419	3.419	3.419	3.419	3.198	3.198	3.198	3.419	3.198	3.198	3.198	2.619	2.262	2.262	2.262	2.262	2.262	2.262	2.262	2.262
YER103W	6.364	6.364	5.649	5.649	5.649	5.649	5.649	5.87	5.87	5.87	5.87	5.87	5.87	5.87	5.87	5.87	5.512	5.512	5.512	5.512	5.512	5.291	5.291	5.291	5.291	4.849	4.492	4.492	3.692	3.692	3.692	3.692	3.692	3.692	3.692	3.692	3.692	3.692	4.271	4.271	4.271	4.271	4.271	4.271	4.271	4.271	4.271	4.271	3.913
YDR007W	21.437	21.658	21.879	21.879	21.879	21.879	21.879	21.879	21.879	21.879	21.079	21.079	21.079	21.079	20.722	20.722	20.722	20.722	20.722	20.501	20.28	20.28	20.28	20.28	20.28	20.28	20.28	20.28	20.28	20.501	19.565	19.565	19.565	19.565	19.565	19.565	19.786	19.786	19.786	19.071	17.693	15.021	15.021	15.021	15.021	15.021	15.021	15.021	15.021
YKL124W	5.649	5.649	6.006	6.006	6.006	5.785	6.006	6.364	6.364	6.364	6.364	6.364	6.364	6.364	6.942	7.878	7.878	7.878	7.878	7.878	7.878	7.878	7.878	7.878	7.878	7.878	7.878	7.163	7.163	7.163	6.806	6.806	6.806	6.806	6.806	6.806	7.027	7.027	7.247	7.247	7.247	7.468	7.332	7.332	7.332	7.332	7.332	6.974	6.974
YLR299W	8.437	8.437	8.437	8.437	8.437	8.437	8.437	8.437	8.794	8.794	8.794	8.794	8.794	8.794	8.794	8.794	8.794	8.794	9.509	9.509	9.509	9.509	9.509	9.509	9.509	9.509	9.509	9.509	9.509	9.73	9.73	9.73	9.73	9.73	9.73	9.73	9.73	9.152	9.152	9.152	9.152	9.152	9.152	9.152	9.152	9.152	9.152	9.152	9.152
YDR304C	2.398	2.398	2.398	2.398	2.041	2.041	1.82	1.82	2.041	2.041	2.483	3.198	3.198	3.198	3.198	3.198	3.198	3.198	3.198	3.913	5.207	5.207	5.207	5.207	5.207	5.207	5.564	6.5	6.5	6.5	6.5	6.5	6.5	6.5	6.5	6.5	6.5	7.436	8.014	8.014	8.014	8.014	8.014	8.014	8.014	8.014	8.457	8.457	8.457
YJR113C	0.799	0.579	0.579	0.579	0.579	0.579	0.579	0.579	0.579	0.579	0.579	0.579	0.579	0.579	0.579	0.936	0.936	0.936	0.936	0.936	0.936	1.514	1.514	1.514	1.514	1.514	1.514	1.514	1.514	1.514	1.514	1.514	1.514	1.514	1.514	1.514	1.514	1.514	1.514	1.514	1.514	1.514	1.514	1.514	1.514	1.514	1.872	1.872	1.872
YCR035C	8.132	8.352	8.352	8.352	8.573	8.573	8.573	8.573	8.573	8.216	8.216	8.216	8.216	8.573	8.931	8.931	8.931	8.931	8.71	8.71	8.71	8.71	8.71	8.268	8.268	8.268	8.047	8.047	7.826	7.605	7.247	7.247	7.247	7.247	7.247	7.247	7.247	7.247	7.247	7.247	7.247	7.247	7.247	7.247	7.247	6.448	6.227	5.87	4.934
YGL049C	12.928	12.928	12.928	12.928	12.928	12.928	12.928	12.928	13.149	13.149	13.149	13.149	13.149	13.149	12.928	13.286	13.286	13.286	13.286	13.286	13.286	13.286	13.286	13.065	13.065	13.422	13.422	13.422	13.422	13.422	13.422	13.422	13.422	13.422	13.201	13.201	13.201	12.98	12.759	12.759	12.759	12.402	12.759	12.759	12.759	12.759	11.687	11.687	12.044
YNL126W	6.89	6.89	6.89	6.89	6.89	6.89	6.89	6.89	6.89	6.89	6.89	6.89	6.89	6.89	6.89	7.111	7.111	7.111	6.532	6.532	6.532	7.111	7.468	7.111	7.111	7.111	7.332	7.332	7.332	7.689	7.468	7.468	7.468	7.468	7.468	7.468	7.468	7.468	6.89	6.532	6.175	6.175	6.175	6.175	6.175	6.175	6.175	6.175	6.175
YGL043W	10.498	10.719	10.719	10.719	10.719	10.719	10.719	10.719	10.719	10.719	10.719	10.719	10.94	10.94	10.94	10.94	10.94	10.94	10.94	10.94	10.94	10.94	10.94	10.94	10.94	10.94	10.94	10.94	10.582	10.004	10.004	10.004	10.004	10.004	9.562	9.562	9.562	9.562	9.562	9.562	9.562	9.562	9.562	9.562	9.562	9.562	9.562	9.562	9.562
YOR332W	10.94	10.94	10.94	10.94	10.94	10.94	10.94	10.94	11.382	11.382	11.602	11.602	11.602	11.602	11.602	11.602	11.602	11.602	11.602	11.602	11.602	11.602	11.602	11.602	11.602	11.602	11.245	11.245	11.245	11.245	11.245	11.245	11.245	11.245	11.245	11.245	11.245	11.245	11.245	11.245	11.245	11.245	10.887	10.666	10.666	10.666	10.666	10.666	10.309
YJR007W	10.498	10.855	10.855	10.855	10.855	10.855	10.855	11.213	11.213	10.719	11.076	11.076	11.076	11.076	11.076	10.719	10.719	10.719	10.719	10.719	10.719	10.498	10.498	10.498	10.498	10.719	10.719	10.719	10.719	10.719	10.719	10.277	10.277	10.277	10.277	10.277	10.277	10.277	10.277	10.277	10.277	10.277	10.277	10.277	10.056	9.477	8.814	8.814	8.814
YNL052W	7.585	7.585	7.585	7.585	7.585	7.585	7.585	7.943	7.943	8.164	8.385	8.606	8.606	8.606	8.385	8.385	8.385	8.385	8.385	8.027	8.248	8.248	8.248	8.248	8.248	8.248	8.248	8.248	8.248	8.248	8.248	8.248	8.248	8.691	9.048	9.269	9.269	9.269	9.269	9.269	9.269	9.269	9.269	9.269	9.269	9.269	9.269	9.269	9.269
YMR146C	1.105	1.105	1.105	1.105	1.105	1.105	1.105	1.105	1.105	1.105	1.105	1.105	1.105	1.105	1.105	0.884	0.884	0.884	0.884	0.884	0.884	0.884	0.884	0.884	0.884	1.956	2.178	3.419	3.419	3.776	3.776	3.998	5.291	5.291	5.649	5.649	5.649	5.649	5.649	5.649	5.649	6.364	6.585	6.585	6.585	6.585	6.585	6.585	6.585
YKR053C	6.227	6.448	6.448	6.448	6.448	6.448	6.669	6.89	6.669	6.669	6.669	6.669	7.111	7.91	7.91	7.91	7.91	7.91	7.91	7.91	7.91	7.689	7.689	7.689	7.689	7.689	7.91	7.91	7.91	7.91	8.132	8.132	8.132	8.268	8.268	8.268	8.268	8.573	8.573	8.573	8.931	8.71	8.352	8.352	8.352	8.352	8.352	8.352	8.573
YEL029C	5.681	5.681	5.681	5.46	5.018	5.018	4.439	4.439	4.439	4.439	4.439	4.439	4.576	4.797	5.733	5.733	5.733	5.733	5.733	5.733	5.733	6.311	6.311	6.311	6.669	6.669	6.669	6.669	6.669	6.669	7.027	7.027	7.027	7.384	7.384	7.384	7.163	7.163	7.163	8.184	8.541	8.541	8.541	8.541	8.184	8.762	8.762	8.762	8.762
YNR018W	2.671	2.671	2.671	2.671	2.671	2.671	2.671	2.314	2.314	2.314	2.314	2.314	2.314	2.314	2.314	2.178	2.178	2.398	2.398	2.619	2.619	2.619	2.619	2.619	2.619	2.619	2.619	2.619	2.619	2.619	2.619	2.619	2.619	2.619	2.619	2.619	2.619	2.619	2.619	3.198	3.198	3.198	3.198	3.198	3.198	2.977	2.977	2.977	2.977
YEL020W-A	18.85	18.85	17.608	17.829	17.166	17.745	18.765	18.765	18.765	18.765	18.323	18.323	17.03	17.472	17.693	18.798	19.019	19.019	19.019	19.819	21.691	21.691	21.691	21.47	20.891	20.67	20.67	20.891	21.112	21.333	22.133	22.133	22.932	22.711	22.711	22.711	22.438	22.438	22.438	22.438	22.659	22.302	22.302	22.302	22.302	21.944	22.302	22.302	22.302
YOR006C	11.908	11.908	12.129	12.129	12.35	13.37	13.591	13.591	14.527	14.527	14.527	14.527	14.085	14.085	14.085	14.085	14.085	14.085	14.085	13.507	13.507	13.864	14.358	14.8	14.8	14.8	14.8	14.8	14.8	15.158	15.158	15.158	15.379	15.158	15.158	15.158	15.158	15.158	15.6	15.021	15.021	15.021	15.021	15.021	14.8	14.001	13.78	13.78	13.78
YBR289W	4.186	4.186	4.186	3.965	3.965	3.607	3.607	3.607	3.965	3.965	3.965	4.322	4.322	4.322	4.322	4.322	5.037	5.037	5.037	5.037	5.037	5.037	5.037	5.258	5.343	5.7	5.7	5.7	5.7	5.7	5.7	5.7	5.7	5.7	5.7	5.7	5.7	6.5	6.5	6.5	6.5	6.5	6.5	6.143	6.143	6.143	6.143	6.143	6.143
YJL058C	6.974	6.974	6.974	6.974	6.974	6.974	6.974	6.974	5.375	5.817	5.817	5.817	6.038	6.038	6.038	5.681	6.038	6.838	7.059	7.501	7.501	7.501	7.722	7.722	7.722	7.722	7.722	7.943	8.658	8.658	8.658	8.794	8.794	9.152	9.152	9.152	9.152	9.152	9.152	8.71	8.489	8.489	8.489	8.931	9.289	10.751	10.751	10.972	10.972
YPR034W	6.364	6.364	6.006	6.006	6.006	5.785	5.785	5.785	5.564	5.207	5.207	5.207	5.207	5.207	5.207	4.986	4.986	4.986	3.471	3.471	3.471	3.471	3.471	3.25	3.25	3.029	3.029	3.029	3.029	3.029	2.671	2.671	2.671	2.671	2.671	2.671	2.671	2.671	2.671	2.671	2.671	2.671	2.671	2.45	1.872	1.872	1.872	1.872	1.872
YMR123W	5.545	5.545	5.545	5.545	5.766	5.766	5.766	6.481	6.481	6.702	6.702	6.702	6.702	6.702	6.481	6.481	6.481	6.481	6.26	6.26	6.26	6.26	6.038	6.038	6.26	6.26	6.26	6.26	6.26	6.26	6.038	5.817	5.817	5.817	5.817	5.817	5.817	5.817	5.817	5.596	5.596	4.797	4.797	4.797	4.797	4.797	4.797	4.797	4.797
YKR056W	9.12	9.341	9.341	9.341	9.341	9.783	9.783	9.783	9.783	9.783	10.004	10.004	10.225	10.225	10.225	10.225	10.225	10.225	10.225	10.225	10.225	10.225	10.225	10.225	10.225	10.225	10.225	10.225	10.225	10.225	10.225	10.225	10.445	10.445	10.445	10.445	10.445	10.445	10.445	10.445	10.803	10.803	10.803	10.803	10.803	10.803	10.803	10.803	10.803
YFL002C	4.355	4.355	4.355	4.355	4.355	4.355	4.713	4.713	4.713	4.713	4.934	5.154	5.154	5.154	5.154	5.154	5.154	5.154	5.154	4.934	4.934	4.576	4.934	4.934	4.934	4.934	4.934	4.934	4.934	4.934	4.934	4.934	4.934	4.934	4.934	4.934	4.934	4.934	4.934	4.934	5.154	5.154	5.154	4.934	4.934	4.934	4.934	4.934	4.934
YLR208W	16.061	16.282	16.282	16.282	16.282	16.282	16.282	16.282	16.282	16.282	16.503	17.66	17.66	18.018	18.018	18.375	18.375	18.375	18.375	18.375	18.375	18.375	18.375	18.375	18.375	18.375	18.375	18.018	18.018	18.018	18.018	18.018	18.018	18.596	18.596	18.596	18.596	18.596	18.596	18.596	18.817	18.817	18.817	18.817	18.817	18.817	18.817	18.817	18.817
YDR237W	2.45	2.45	2.45	2.45	2.45	2.45	2.45	2.45	2.45	2.229	2.229	2.229	2.229	2.45	2.45	2.671	2.671	2.671	2.671	2.45	2.45	2.093	2.093	2.093	2.093	2.093	2.45	2.808	2.808	2.808	2.808	2.808	2.808	2.808	2.808	2.808	2.808	2.808	2.808	2.808	2.808	3.744	3.965	3.965	3.965	3.965	3.965	3.965	3.965
YCL061C	5.785	5.785	5.343	5.343	5.343	5.564	6.448	6.448	6.448	6.448	6.448	6.448	6.09	5.733	5.733	5.375	5.375	5.375	5.375	5.154	4.934	4.934	5.512	5.512	5.512	5.733	6.09	6.09	6.09	6.09	6.09	6.09	6.09	5.733	5.154	5.154	5.154	5.154	5.154	5.154	5.154	5.154	5.154	5.87	6.89	6.89	6.89	6.89	6.89
YDL049C	0	0	0	0	0	0	0	0	0	0	0	0	0	0	0.357	0.357	0.357	0.357	0.357	0.357	0.357	0.357	0.357	0.357	0.357	0.357	0.357	0.357	0.357	0.357	0.357	0.357	0.357	0.357	0.357	0.357	0.357	0.357	0.357	0.357	0.357	0.357	0.357	0.357	0.357	0.357	0.357	0.357	0.357
YDR294C	3.64	3.861	4.439	5.375	5.375	5.375	5.954	5.954	5.954	5.954	5.954	5.954	5.954	5.954	5.954	6.311	6.669	6.669	6.669	6.669	6.669	6.669	6.669	6.669	6.669	7.774	9.594	9.951	9.951	9.951	10.309	10.309	11.602	11.823	11.823	12.044	12.265	12.844	12.844	12.844	12.844	12.844	12.844	12.844	12.844	13.201	13.201	13.201	12.844
YPL007C	2.841	2.841	2.841	2.841	2.841	2.619	2.619	2.619	2.619	2.619	2.619	2.619	2.619	2.619	2.619	2.619	2.619	2.619	2.619	2.619	2.619	2.398	1.242	1.599	1.599	1.956	1.956	1.956	1.956	1.956	1.736	1.736	1.736	1.736	1.736	1.736	1.736	1.736	1.736	2.314	2.314	2.314	2.314	2.977	3.198	3.198	3.198	3.419	3.419
YML117W	5.512	5.87	6.09	6.311	6.311	7.196	7.196	7.196	7.196	7.196	7.553	7.553	7.553	7.553	7.553	7.553	7.553	7.553	7.332	7.332	7.332	7.332	7.332	7.332	7.332	7.332	7.332	7.332	6.753	6.753	6.753	6.753	6.753	7.111	7.111	7.111	7.111	6.448	6.227	6.227	6.227	6.227	6.227	6.227	6.448	6.448	6.227	6.227	6.227
YFR027W	0.442	0.442	0.442	0.442	0.442	0.442	0.442	1.514	1.956	2.314	2.314	2.314	2.314	2.314	2.314	2.314	2.314	2.671	2.671	2.671	3.471	3.471	3.471	3.471	3.471	4.407	4.407	4.407	4.407	4.407	4.407	4.407	4.764	4.764	4.764	4.764	4.764	4.764	4.764	4.764	4.764	4.764	4.764	4.764	4.764	4.764	5.207	5.207	5.564
YNL152W	6.227	5.512	6.448	6.448	6.448	6.448	6.227	6.227	5.512	5.512	4.576	4.355	3.998	3.998	3.998	3.776	3.776	4.355	4.355	4.355	4.713	4.934	6.09	7.826	7.826	8.405	8.405	8.405	8.405	8.405	8.405	8.184	8.184	8.184	8.184	8.184	8.184	8.184	7.826	7.826	7.826	7.826	7.826	7.826	7.826	7.826	8.184	8.405	8.405
YIL079C	8.541	8.099	7.878	7.657	7.657	7.657	7.657	7.657	7.657	7.657	7.657	7.657	7.657	7.657	7.657	7.657	7.436	7.436	7.215	6.636	6.279	6.279	6.279	6.058	6.058	6.058	4.901	4.322	4.322	4.322	4.322	4.322	4.322	4.322	4.322	4.322	4.101	2.587	2.229	2.229	2.229	2.229	2.229	2.229	2.229	1.872	1.872	1.872	1.872
YGR285C	0.799	0.799	0.799	0.799	0.799	0.799	0.799	0.799	0.799	0.799	0.799	0.799	0.579	0.579	0.579	0.579	0.579	0.579	0.579	0.579	0.579	0.579	0.579	0.221	0	0	0	0	0	0	0	0	0	0	0	0	0	0	0	0	0	0	0	0	0	0	0	0	0
YDR205W	7.027	7.027	7.247	7.027	7.027	7.027	7.027	7.247	7.247	7.247	7.027	7.027	7.027	6.669	6.311	6.311	6.669	6.669	6.669	6.669	6.669	6.669	6.669	6.448	6.448	6.448	4.355	4.134	4.134	4.134	4.134	4.134	4.134	4.134	4.134	4.492	4.492	4.492	4.492	4.849	4.849	4.849	4.849	4.849	4.849	4.849	4.849	4.849	4.849
YDR125C	1.956	1.956	1.956	1.956	1.956	1.956	1.736	1.736	1.736	1.736	1.378	1.378	1.378	1.378	1.378	1.599	1.599	1.599	1.599	1.599	1.599	1.956	1.956	1.956	1.956	1.956	1.956	1.956	1.956	1.956	1.956	1.956	1.956	1.956	1.956	1.956	1.956	1.599	1.599	1.956	1.956	1.956	1.956	1.599	1.599	1.599	1.599	1.599	1.599
YML013W	3.25	3.25	3.25	4.271	4.628	4.407	4.764	4.764	4.764	6.227	6.227	6.227	6.227	6.227	6.227	6.227	6.227	6.227	6.227	6.227	6.227	6.227	6.227	6.585	6.585	6.585	6.585	6.585	6.585	6.227	7.468	7.468	7.826	7.826	8.047	7.689	7.689	8.132	8.132	8.132	8.132	8.352	8.931	8.931	8.931	8.931	8.931	8.931	8.931
YOL028C	17.829	17.829	17.829	17.829	17.608	17.608	17.608	17.608	17.608	17.608	17.608	17.608	17.608	17.03	16.588	16.588	16.23	16.23	16.23	16.23	15.515	15.515	15.515	15.294	14.716	14.716	14.716	14.716	14.716	10.361	9.289	9.068	9.068	9.068	9.068	9.068	7.163	6.364	5.785	5.785	5.785	5.785	5.785	5.785	5.785	5.785	5.428	3.998	3.998
YDL141W	1.294	1.294	0.936	0.936	0.936	0.936	0.936	0.936	0.936	0.936	0.936	1.157	1.157	3.062	3.062	3.062	3.062	3.062	3.062	3.062	3.062	3.062	3.062	3.062	3.283	3.283	3.283	3.283	3.283	3.283	3.283	3.283	3.64	3.861	3.861	3.861	3.861	3.861	3.861	4.082	4.082	4.082	4.66	4.66	4.66	4.66	4.66	4.66	4.66
YDL173W	1.242	1.462	1.462	1.462	2.619	2.619	2.619	2.619	2.619	2.619	2.619	2.977	2.977	2.977	2.977	2.977	2.977	2.977	3.198	3.198	3.198	3.198	3.198	3.198	3.198	3.198	3.198	3.198	3.198	3.198	3.198	3.198	3.198	2.977	2.977	3.334	3.334	3.334	3.334	3.334	3.334	3.334	3.334	3.334	3.334	3.334	3.334	3.334	3.334
YBL072C	1.326	1.326	1.326	1.326	1.326	1.105	1.105	1.105	1.105	1.105	0.884	0.884	0.884	0.884	0.884	0.884	0.884	0.884	0.884	0.884	0.884	0.884	0.884	0.884	0.884	0.884	0.884	0.884	0.884	0.884	0.884	0.663	0.663	0.442	0.221	0.221	0.221	0.221	0.221	0.221	0.221	0.221	0.221	0.221	0.221	0.221	0.221	0.221	0.221
YBL010C	5.817	5.817	5.817	5.817	6.396	6.396	6.396	6.396	6.396	6.396	6.396	6.396	6.396	6.396	6.396	6.396	6.396	6.396	6.396	6.396	6.396	6.617	6.617	6.974	6.974	7.417	8.079	9.678	10.036	10.036	10.036	10.036	10.036	10.036	10.257	10.257	10.257	10.257	10.257	10.257	10.257	10.257	10.257	10.257	10.257	10.257	10.257	10.257	10.257
YMR205C	0	0	0	0	0	0	0	0	0	0	0	0	0	0	0	0	0	0	0	0	0	0	0	0	0	0	0	0.221	0.221	0.221	0.221	0.221	0.221	0.221	0.221	0.221	0.221	0.221	0.221	0.221	0.221	0.221	0.221	0.221	0.221	0.221	0.221	0.221	0.221
YDR264C	6.038	6.038	6.038	6.038	6.038	6.038	6.038	6.038	6.038	6.038	6.038	6.038	6.038	6.038	6.038	6.038	6.038	6.038	6.038	6.038	6.038	6.038	6.038	6.038	6.038	6.038	6.038	6.038	6.038	5.817	5.817	5.596	5.596	5.375	5.375	5.154	5.154	5.154	5.154	5.154	4.797	4.576	4.576	4.218	3.998	3.198	2.977	2.977	2.977
YJL151C	0.357	0.357	0.357	0.357	0.357	0.357	0.357	0.357	0.357	0.357	0.357	0.357	0.357	0.357	0.357	0.357	0.357	0.357	0.357	0.357	0.357	0.357	0.357	0.357	0.357	0.357	0.357	0.357	0.357	0.357	0.357	0.357	0.357	0.357	0.357	0.357	0.357	0.357	0.357	0.357	0.357	0.357	0.357	0.357	0.357	0.357	0.357	0.357	0.357
YEL054C	1.378	1.378	1.378	1.378	1.378	1.599	1.599	1.599	1.599	1.82	1.82	1.82	1.82	1.82	1.82	1.82	1.82	1.82	1.82	1.82	1.82	1.82	1.82	1.82	2.262	3.776	3.998	3.998	4.218	4.218	4.576	4.934	5.154	5.154	5.375	5.375	5.375	5.375	5.375	5.375	5.375	5.375	5.375	5.375	5.375	5.375	5.375	5.375	5.375
YDR367W	5.122	5.122	5.122	5.122	5.343	5.7	5.7	5.7	5.7	5.479	5.479	5.479	5.479	5.479	5.122	4.764	4.986	4.986	4.986	4.986	4.986	4.986	4.271	4.271	4.271	4.271	4.271	4.271	4.271	4.271	4.05	4.05	4.05	4.05	3.829	3.829	3.829	3.829	3.829	3.829	3.829	3.829	3.829	3.829	3.829	3.829	3.829	3.829	3.829
YJR112W-A	5.46	5.681	5.681	5.681	5.902	5.902	5.902	5.902	6.123	6.396	6.038	6.038	6.038	6.038	6.038	6.038	6.26	6.481	6.481	6.481	6.123	5.902	5.545	5.545	5.545	6.123	6.123	6.123	6.344	6.344	6.565	6.786	6.786	7.007	7.007	7.449	7.67	7.67	8.47	9.354	11.889	11.889	11.889	11.889	11.889	11.889	11.889	11.889	11.889
YBR245C	5.018	4.218	4.218	5.018	5.018	5.375	5.375	5.733	5.512	5.512	5.512	5.512	5.512	5.512	5.733	5.733	5.733	5.733	5.733	5.733	5.733	5.733	5.733	5.733	5.733	5.154	4.576	4.576	4.576	4.576	4.576	5.018	5.018	5.018	5.954	5.954	5.954	5.954	5.733	5.375	5.375	5.596	6.838	6.838	6.838	6.838	6.838	6.838	6.838
YKL057C	13.8	14.157	14.157	14.157	13.936	13.936	13.936	13.715	13.715	13.715	13.357	13.357	13.357	13.357	13.136	13.136	13.136	13.136	13.136	13.136	13.136	13.136	11.758	11.758	11.758	11.758	11.758	11.758	11.758	11.758	11.758	11.537	11.537	11.316	11.316	10.959	10.959	10.959	11.18	11.18	11.18	11.18	11.18	11.18	11.18	10.959	10.38	10.023	9.665
YER120W	14.358	14.358	14.358	14.358	14.579	14.579	14.579	14.579	14.579	14.579	14.579	14.579	14.579	14.579	14.358	14.358	14.358	14.358	14.358	14.358	14.358	14.358	14.358	14.358	14.358	14.358	14.358	14.358	14.358	14.358	14.358	14.358	14.358	14.358	14.358	14.358	14.358	14.358	14.358	14.358	14.358	14.358	14.358	14.358	14.358	14.358	14.358	14.358	13.78
YPL196W	10.14	10.14	9.783	9.783	9.783	9.783	9.783	9.783	9.783	9.783	9.783	9.783	9.783	9.783	10.14	10.361	9.783	9.783	10.225	10.225	10.225	10.225	9.867	9.867	9.867	10.088	11.024	11.245	11.245	11.602	11.823	11.823	11.823	11.823	11.466	11.466	12.044	12.044	12.265	12.623	12.623	12.623	12.623	12.623	12.623	12.623	12.623	12.623	12.623
YCR067C	2.619	2.619	2.619	2.619	2.619	2.619	2.619	2.619	2.619	2.619	2.619	2.619	2.619	2.619	2.619	2.619	2.619	2.619	2.619	2.619	2.619	2.619	2.619	2.619	2.178	2.178	2.178	2.178	1.599	1.599	1.599	1.599	1.599	1.599	1.599	1.599	1.599	1.599	1.599	1.599	1.599	1.599	1.599	1.599	1.599	1.599	1.378	1.157	1.157
YDL206W	6.669	6.669	6.669	6.669	7.468	7.027	7.027	6.806	6.806	6.448	5.87	5.87	5.87	5.87	5.87	5.87	6.585	6.585	6.585	6.585	6.585	6.585	6.585	6.448	6.669	6.669	6.669	7.247	7.247	7.247	7.247	7.247	7.247	6.585	6.585	6.585	6.585	6.806	6.806	6.806	6.806	6.806	6.585	6.227	6.227	6.227	6.227	6.585	7.3
YBR162W-A	0.799	0.799	0.579	0.579	0.579	0.579	0.579	0.579	0.579	0.579	0.579	0.579	0.579	0.579	0.579	0.579	0.579	0.579	0.579	0.579	0.579	0.579	0.579	0.579	0.579	0.579	0.799	0.799	0.799	0.799	0.799	0.799	0.799	0.799	0.799	0.799	0.799	0.799	0.799	0.799	0.799	0.799	0.799	0.799	0.799	0.799	0.799	0.799	0.799
YPR148C	2.314	2.314	2.671	2.671	2.671	2.671	2.893	3.471	4.05	5.07	5.07	5.07	5.07	5.07	5.07	5.07	6.006	6.006	6.006	6.227	6.227	6.227	5.87	5.87	5.87	5.87	5.87	5.87	6.09	6.09	6.311	6.532	6.532	6.532	6.532	6.532	6.532	6.532	6.532	6.532	6.532	6.532	6.532	6.532	6.532	6.532	6.532	6.532	6.532
YER053C	4.134	4.134	4.134	4.134	3.692	3.114	3.114	3.114	3.114	3.114	3.114	3.114	3.114	3.114	3.114	3.114	3.114	2.756	2.756	2.756	2.756	2.756	2.756	2.756	2.756	2.756	2.756	2.756	2.756	2.756	2.756	2.756	2.756	2.756	2.756	2.756	2.756	2.756	2.756	2.756	0.884	0.442	0.442	0.442	0.442	0.221	0.221	0.221	0.221
YKL002W	3.334	3.776	3.776	3.776	3.998	3.998	4.218	4.576	4.934	5.154	5.154	5.154	5.154	5.154	5.154	5.512	5.733	6.09	6.09	6.09	6.09	6.09	6.09	6.09	6.09	6.09	6.09	6.09	6.09	6.09	6.09	6.448	6.448	6.448	6.448	6.669	6.669	6.669	6.669	6.669	6.669	6.227	6.227	6.227	6.227	6.227	6.227	6.942	6.942
YJL131C	9.289	9.509	9.509	9.73	9.73	9.73	9.73	9.73	9.951	9.594	9.594	9.594	9.594	9.594	9.236	9.236	9.236	9.236	9.236	9.236	9.236	9.236	9.236	9.236	8.879	8.879	8.437	7.774	7.774	7.774	7.638	7.638	7.638	7.638	7.638	7.638	7.638	7.059	7.059	7.059	7.059	7.059	7.059	7.059	7.059	7.059	7.059	7.059	7.059
YMR132C	3.062	3.062	3.062	3.062	3.062	3.062	2.841	3.062	3.062	3.062	3.062	3.062	3.062	3.062	3.283	3.503	3.503	3.503	3.503	3.503	3.503	3.503	3.283	3.283	3.283	3.283	3.283	3.283	3.283	3.283	3.283	3.283	3.503	3.503	3.503	3.503	3.503	3.724	3.724	3.724	3.724	3.724	3.724	3.724	3.724	3.724	3.724	3.724	3.724
YDR405W	7.436	7.436	7.436	7.436	7.436	7.436	7.436	7.436	7.436	7.436	7.436	6.279	5.921	5.921	5.921	5.921	5.921	5.921	5.921	5.921	5.921	5.921	5.921	5.921	5.921	5.921	5.921	5.921	5.921	5.921	5.921	5.921	5.921	5.921	5.7	5.7	5.7	5.7	5.7	5.7	5.479	4.186	3.965	3.607	3.607	3.607	3.607	3.607	3.607
YBR157C	3.386	3.386	3.386	3.386	3.386	3.386	3.386	3.607	3.607	3.607	3.607	3.607	3.607	3.829	3.829	3.829	3.829	3.829	4.05	4.05	4.05	4.05	4.05	3.692	3.692	3.692	3.913	3.913	3.913	3.913	3.913	3.913	3.913	3.913	3.913	3.913	3.913	3.913	3.913	3.913	3.913	3.913	3.913	3.913	3.913	3.555	3.555	3.555	3.555
YLR268W	7.689	7.689	7.689	7.91	7.91	7.91	8.352	8.352	8.352	8.352	8.71	8.71	8.71	8.931	8.931	8.931	8.931	8.931	8.931	9.289	9.509	9.509	9.867	10.088	10.088	10.088	10.088	10.088	10.088	10.088	9.867	9.867	10.088	10.088	10.088	10.088	10.803	10.803	10.803	10.803	10.803	10.803	10.803	10.445	10.445	10.666	10.309	10.666	10.666
YNL199C	8.573	8.573	8.573	8.573	8.573	7.995	7.196	6.617	6.617	6.617	6.617	5.954	5.954	5.733	5.733	5.733	5.733	5.733	5.733	5.733	5.733	5.733	5.733	5.733	5.733	5.733	5.733	5.512	5.512	5.512	4.134	3.776	3.776	3.198	3.198	3.198	3.198	3.198	3.198	2.977	2.977	2.977	2.977	1.683	1.242	1.242	1.242	1.242	0.884
YLR125W	4.797	4.797	4.797	4.797	4.797	4.797	5.018	5.018	5.375	5.375	5.596	5.596	5.596	5.596	5.596	5.817	5.817	5.817	6.038	6.038	6.038	6.038	6.038	6.038	6.038	6.038	6.038	6.038	6.26	6.26	6.26	6.26	6.038	6.26	6.26	6.26	5.902	5.902	5.902	5.902	5.902	6.26	6.26	6.26	6.702	6.702	6.702	6.702	6.702
YLR325C	0.663	0.663	0.663	0.663	0.663	0.663	0.663	0.663	0.663	0.663	0.663	0.663	0.663	0.663	0.663	0.663	0.663	0.663	0.663	0.663	0.663	0.663	0.663	0.663	0.663	0.663	0.663	0.663	0.663	0.663	0.663	0.663	0.663	0.663	0.663	0.663	0.663	0.663	0.663	0.442	0.442	0.442	0.442	0.442	0.442	0.442	0.442	0.442	0.442
YPL107W	3.998	3.998	4.439	5.87	7.91	7.91	7.91	7.91	7.91	9.068	9.289	9.509	9.73	9.73	9.73	9.73	9.951	9.951	9.951	10.53	10.53	10.53	10.53	10.53	11.245	11.96	13.065	13.065	13.286	13.286	13.728	13.728	13.728	13.728	13.728	13.728	14.085	14.085	14.085	14.085	14.085	14.085	14.085	14.085	14.085	14.443	14.443	14.443	14.443
YGR230W	2.314	2.314	2.314	2.314	2.314	2.314	2.314	2.314	2.314	2.314	2.314	2.314	2.535	2.535	2.535	2.314	2.314	1.956	1.956	2.756	2.756	2.756	2.756	2.756	2.756	2.756	2.756	2.756	2.756	2.756	2.398	2.178	2.178	2.178	2.178	2.178	2.178	2.178	2.178	2.178	2.041	2.041	2.041	2.041	2.262	2.262	2.262	2.262	2.262
YHR131C	0.799	0.799	0.799	0.799	0.799	0.799	0.442	0.442	0.442	0.442	0.442	0.442	0.442	0.442	0.442	0.442	0.442	0.442	0.442	0.442	0.442	0.442	0.799	0.799	1.956	1.956	1.956	1.956	1.956	1.956	1.956	1.956	1.736	1.736	1.736	1.736	1.736	1.736	1.736	1.736	1.736	1.736	1.956	2.756	3.114	3.114	3.913	3.913	3.913
YIL005W	7.111	7.111	7.111	7.111	7.111	7.111	7.111	7.332	7.332	6.753	6.753	6.396	5.817	5.817	5.46	5.46	5.239	5.239	5.239	4.355	4.218	3.998	4.355	4.355	4.355	3.334	3.334	3.419	3.419	3.419	3.64	3.64	3.64	4.218	4.218	4.218	4.218	4.218	4.218	4.218	4.218	3.998	3.998	3.998	3.998	3.998	3.998	3.998	3.998
YPL093W	10.803	10.803	10.803	10.803	10.803	10.445	10.445	10.445	10.445	10.445	10.445	10.445	10.445	10.445	10.088	9.951	9.951	9.951	9.951	9.951	9.951	9.73	9.73	9.73	9.73	9.73	9.73	9.73	9.73	9.73	9.73	9.73	9.73	9.73	9.73	9.73	9.73	9.152	9.152	9.152	9.152	8.794	8.573	8.573	8.573	8.573	8.573	8.573	8.352
YNL229C	14.547	14.547	14.547	14.547	14.19	13.969	13.748	13.748	13.748	13.748	13.748	13.306	13.306	13.169	12.948	12.948	12.948	12.948	12.948	12.948	12.948	12.948	12.948	12.948	12.948	12.948	12.948	12.948	12.948	12.948	12.948	12.948	12.948	12.948	12.948	12.948	12.948	12.948	12.948	12.948	12.948	12.812	12.812	13.169	13.169	13.169	12.948	12.727	12.727
YDR468C	5.629	5.629	5.629	5.629	5.629	5.85	5.85	5.85	5.85	5.85	5.85	5.85	5.85	5.85	5.85	5.85	5.85	5.85	6.207	6.207	6.207	6.207	6.207	6.207	6.428	6.428	6.428	6.207	6.207	6.207	6.207	6.207	6.207	6.207	6.207	6.207	5.987	5.987	5.987	5.987	5.987	5.987	5.987	5.987	5.987	5.987	5.987	5.766	5.766
YKR037C	9.236	9.236	9.236	8.352	7.995	7.995	7.995	7.995	7.995	7.995	7.995	7.995	7.995	7.995	6.481	8.132	8.489	8.489	8.489	8.489	8.489	8.71	8.847	8.847	8.847	8.847	9.289	9.289	9.289	9.289	9.509	10.088	10.088	10.309	10.309	11.602	11.602	11.96	13.201	13.201	13.201	13.201	13.201	13.201	13.201	12.844	12.844	12.844	12.844
YOR137C	2.925	2.925	2.925	2.925	2.483	2.483	2.483	2.483	2.262	2.483	2.483	2.483	2.704	2.704	2.704	2.704	2.704	2.925	2.925	2.925	2.925	2.925	2.925	2.925	2.925	2.704	2.704	2.704	2.704	2.704	2.704	2.704	2.704	2.704	2.704	2.704	2.704	2.704	2.704	2.704	2.704	2.704	2.704	3.283	3.283	3.283	3.503	3.503	3.503
YGL083W	5.733	5.733	5.733	5.733	5.512	5.512	5.512	5.512	5.512	5.512	5.512	5.512	5.512	5.512	5.512	5.512	5.512	5.512	5.512	5.87	5.87	5.291	5.07	5.07	5.07	5.07	5.07	5.07	5.07	5.07	5.07	5.07	5.07	5.07	5.07	5.07	5.07	5.07	5.07	5.07	5.07	5.07	5.07	5.07	5.07	4.713	4.713	4.713	4.713
YCR093W	11.005	11.005	11.005	11.005	11.005	11.005	11.226	11.226	11.226	11.583	11.583	11.583	11.583	11.583	11.583	11.583	11.583	11.583	11.804	11.804	11.583	11.583	11.583	11.226	11.226	11.583	11.583	11.583	11.583	11.583	11.583	11.583	11.583	11.583	11.583	11.583	11.583	11.583	11.362	11.362	11.362	11.362	11.362	11.362	11.005	11.005	11.005	11.005	11.005
YLR258W	1.82	1.82	1.82	1.82	1.599	3.198	3.198	3.198	3.198	2.841	2.483	2.483	2.483	2.483	2.483	2.483	2.483	2.483	2.483	2.483	2.483	2.483	2.483	2.841	3.283	3.503	3.503	3.503	3.724	4.303	4.303	4.881	4.881	4.881	5.103	5.103	5.103	5.103	5.103	5.103	5.103	5.46	5.46	6.89	6.89	6.89	6.89	6.89	6.89
YHL031C	0.936	0.936	0.936	0.936	0.936	0.936	0.936	0.936	0.936	0.936	0.936	0.936	0.936	0.936	0.936	0.936	0.936	0.936	0.936	0.715	0.715	0.715	0.715	0.715	0.715	0.715	0	0	0	0	0	0	0	0	0	0	0	0	0	0	0	0	0	0	0	0	0	0	0
YBR173C	6.721	7.963	7.963	8.184	8.184	8.184	8.184	8.184	8.184	8.184	8.184	8.184	8.184	9.12	9.12	9.477	9.835	9.835	9.835	9.835	9.835	9.835	9.835	9.835	9.835	9.835	9.835	10.056	10.056	10.056	10.056	10.056	10.056	10.056	10.056	10.056	10.056	10.056	10.056	10.056	10.056	10.056	10.056	10.056	10.056	10.056	10.056	10.056	10.056
YGR198W	1.462	1.462	1.462	1.462	1.462	1.462	1.462	1.462	1.462	1.462	1.462	1.683	1.683	1.683	1.683	1.683	1.683	1.683	2.704	2.704	2.704	3.146	3.146	3.503	3.503	3.146	3.146	3.146	3.146	3.503	3.283	3.283	3.283	3.283	3.283	3.283	3.283	3.283	3.283	3.283	3.062	3.062	3.062	3.062	3.64	3.861	3.861	3.861	3.861
YDR528W	5.375	5.375	5.375	5.375	5.375	5.375	5.375	5.375	5.596	5.596	5.596	5.596	5.596	5.596	5.596	5.375	5.375	5.018	5.018	5.018	5.018	5.018	5.018	5.018	4.439	3.998	3.998	3.998	3.998	3.998	3.998	3.998	3.998	3.998	3.998	3.555	3.334	3.334	3.334	3.114	3.114	3.114	3.114	3.114	3.114	3.114	3.114	3.114	3.471
YLL043W	11.056	11.056	11.056	11.056	11.056	10.699	10.699	10.699	10.699	10.478	10.478	10.478	10.478	10.478	10.478	10.478	10.478	10.478	10.478	10.478	10.478	10.478	10.478	10.478	10.478	10.478	10.478	10.478	10.478	10.478	10.478	10.478	10.478	10.478	10.478	9.899	9.899	9.899	9.899	9.899	9.899	9.899	9.899	9.899	9.899	9.899	9.899	9.899	9.899
YFR050C	7.722	7.722	7.943	7.943	7.943	7.943	7.585	7.806	7.806	7.806	7.806	8.164	8.164	7.722	7.722	7.722	7.722	7.722	7.722	7.943	7.943	7.943	7.943	8.164	8.164	8.164	8.385	8.385	8.385	8.385	8.385	8.385	8.385	8.385	8.385	8.385	8.385	8.385	8.385	8.742	8.742	8.742	8.742	8.742	8.742	8.742	8.742	8.742	8.385
YDR519W	4.797	4.797	4.797	4.797	4.797	4.576	5.07	5.291	5.291	5.512	6.09	5.733	5.733	6.09	6.09	6.448	6.448	7.826	7.826	7.826	8.047	8.047	8.047	8.047	8.047	8.047	8.047	8.405	8.405	8.405	8.405	8.405	8.184	8.184	8.184	8.184	7.742	7.742	7.742	7.742	7.742	7.521	7.521	7.521	7.521	7.163	7.163	7.163	7.163
YIL075C	10.257	10.257	10.257	10.257	10.257	10.257	9.899	9.899	9.899	9.899	9.899	9.899	9.899	9.899	9.899	9.899	9.899	9.899	9.899	8.658	8.437	8.437	8.437	8.437	8.437	8.437	8.437	8.437	8.437	8.437	8.437	8.216	8.216	8.216	8.216	7.995	7.995	8.352	8.132	8.132	7.689	7.468	7.468	6.89	6.89	6.89	6.669	6.669	6.669
YJR058C	10.004	10.582	10.582	10.582	10.582	10.582	11.382	11.382	11.382	11.382	11.382	11.382	11.024	11.024	11.823	11.823	11.823	11.823	11.823	11.823	11.823	11.823	11.823	11.823	11.823	11.96	12.318	12.318	12.318	12.318	12.318	12.318	12.318	12.318	12.318	12.318	12.318	12.675	12.675	12.675	12.233	12.233	12.591	12.896	12.896	12.896	12.896	12.896	12.896
YMR194W	10.835	10.835	10.614	10.614	10.835	11.056	11.635	11.635	11.635	11.635	11.635	11.635	11.635	11.635	11.856	11.856	11.856	11.856	11.856	11.498	11.498	11.498	11.498	11.498	11.498	11.498	11.498	11.498	11.498	11.498	11.498	11.056	11.056	11.056	10.393	10.393	10.393	10.393	10.393	10.393	10.393	10.393	10.393	10.393	10.393	10.393	10.036	9.678	9.457
YNL053W	11.193	11.193	11.193	11.193	11.193	11.193	9.73	9.73	9.73	9.73	9.73	8.573	8.216	7.995	7.995	7.995	7.638	7.638	7.638	7.638	7.638	7.638	7.638	7.638	7.417	7.417	7.417	6.753	7.332	7.332	7.332	7.332	7.332	7.553	7.774	7.774	7.774	7.995	8.216	8.216	8.573	8.573	8.573	7.417	7.638	7.995	7.995	7.995	7.995
YLR422W	4.576	4.576	4.797	4.797	4.797	4.797	4.797	4.797	4.797	4.797	4.797	4.797	4.797	4.797	4.797	4.797	4.797	4.797	4.797	4.797	4.797	4.797	4.797	4.797	4.797	5.512	5.87	5.87	5.87	5.87	5.87	5.87	5.87	5.87	5.87	5.87	6.227	6.227	6.227	6.227	6.227	6.227	6.227	6.585	6.585	6.585	6.806	7.027	7.027
YNR030W	7.267	7.267	7.267	7.267	7.625	8.203	10.296	10.296	10.296	10.296	10.296	10.296	10.296	10.296	10.296	10.296	10.296	10.296	10.296	10.296	10.296	10.296	10.296	10.075	10.075	10.075	10.075	10.296	10.296	10.296	10.296	10.296	10.296	10.296	10.296	10.296	10.296	10.296	10.296	10.296	10.296	10.296	10.296	10.296	10.296	10.296	10.296	10.296	10.296
YKL018W	5.258	5.616	5.616	5.616	5.616	5.616	5.837	5.479	5.479	5.479	5.479	5.479	4.901	4.901	4.901	4.901	4.543	4.322	5.122	5.122	5.122	5.122	5.122	5.122	5.122	5.122	5.122	5.564	6.143	6.143	6.143	5.921	6.364	6.364	7.027	8.405	8.405	8.405	8.405	8.405	8.405	8.405	8.847	8.268	9.068	9.068	9.646	9.646	9.646
YGR081C	12.318	12.539	12.539	12.896	13.254	13.254	13.254	13.475	13.254	13.254	13.254	13.254	13.254	13.033	13.033	13.832	13.832	13.832	13.832	13.832	13.832	13.832	13.832	13.832	13.832	13.832	13.832	13.611	13.39	13.39	13.39	13.748	13.527	13.527	13.527	13.527	13.527	13.527	13.527	13.527	13.527	13.527	13.527	13.527	13.748	13.748	13.748	13.748	13.748
YER025W	5.428	5.428	5.428	5.428	5.785	5.785	6.006	6.006	6.006	6.006	6.006	6.006	6.006	6.006	6.006	6.364	6.364	6.364	6.364	6.364	6.364	6.364	6.364	6.721	6.942	7.742	7.742	7.742	7.742	7.742	7.742	7.384	7.384	7.384	7.605	7.605	7.605	7.605	7.605	7.963	7.963	7.963	7.963	7.963	7.963	8.184	8.184	8.184	8.184
YLR011W	5.596	5.596	5.596	5.596	5.596	5.596	5.596	5.596	5.596	5.596	5.596	5.596	5.596	5.596	5.596	5.596	5.596	5.596	5.596	5.596	5.596	5.596	5.596	5.596	5.596	5.596	5.596	5.596	5.596	5.375	5.154	5.154	5.154	5.154	4.713	4.492	4.492	4.492	4.492	3.555	3.198	3.198	2.977	2.977	2.619	2.619	2.619	2.619	2.619
YHR030C	10.719	10.361	10.361	10.361	10.361	10.361	10.582	10.582	10.582	10.582	10.582	10.803	10.803	11.161	11.161	11.518	11.161	11.739	12.402	12.402	12.402	12.402	12.402	12.402	12.402	12.402	12.402	12.402	12.402	12.844	12.844	12.844	12.844	12.486	12.486	12.486	12.486	12.129	12.486	12.928	12.928	12.928	13.286	12.928	12.928	12.928	12.928	12.928	12.928
YCL025C	0	0	0	0	0	0	0	0	0	0	0	0	0	0	0	0	0	0	0	0	0	0	0	0	0	0	0	0	0	0	0	0	0	0	0	0	0	0	0	0	0	0	0.221	0.221	0.221	0.221	0.221	0.221	0.221
YER076C	2.093	2.093	1.651	1.651	1.651	1.651	1.651	1.651	1.651	1.651	1.651	1.872	1.872	1.872	1.872	1.872	1.872	1.872	1.872	1.872	1.872	1.872	1.872	1.872	1.872	1.872	1.872	1.872	1.872	1.872	1.872	1.872	1.514	1.514	1.514	1.514	1.294	1.294	1.294	1.294	1.294	1.294	1.651	1.651	1.651	1.651	1.651	1.651	1.651
YOL078W	9.783	10.004	10.004	11.161	11.161	11.518	11.518	11.876	11.876	11.876	11.876	11.876	11.876	12.233	12.233	12.233	12.233	12.233	12.233	12.233	12.233	12.233	12.675	13.033	13.254	13.254	13.254	13.611	13.611	13.611	13.969	13.969	13.969	13.969	13.969	13.969	13.969	13.969	13.969	13.748	13.748	13.748	14.19	14.632	14.852	14.852	14.852	14.852	15.073
YBR067C	4.186	4.186	4.186	4.186	4.186	4.186	3.471	3.471	3.471	3.25	3.25	3.25	3.25	2.893	2.535	2.535	2.893	2.893	2.893	2.893	2.893	2.893	2.893	2.893	2.893	2.893	2.893	2.893	2.893	2.893	2.893	2.893	2.893	2.893	2.893	2.893	2.893	2.893	2.893	2.893	2.893	2.893	2.893	2.893	2.893	2.893	2.893	2.893	2.893
YER010C	0	0	0	0	0	0	0	0	0.221	0.221	0.221	0.221	0.221	0.221	0.221	0.221	0.221	0.221	0.221	0.221	0.221	0.221	0.221	0.221	0.221	0.442	0.442	0.442	0.442	0.442	0.442	0.442	0.442	0.442	0.442	0.442	0.442	0.442	0.442	0.442	0.442	0.442	0.799	1.02	1.02	1.02	1.02	1.02	1.02
YJL071W	7.963	8.762	9.12	9.477	9.477	9.477	9.477	9.477	9.477	10.192	10.192	10.192	9.971	9.393	9.75	9.75	9.75	10.55	10.55	10.55	10.55	9.835	9.835	9.835	9.614	9.614	9.971	10.192	10.634	12.864	12.864	13.085	13.085	13.306	13.306	13.306	13.306	12.948	12.948	13.306	13.306	13.527	13.527	13.527	13.969	13.969	13.969	13.969	13.969
YLR350W	0.579	0.579	0.579	0.579	0.579	0.357	0.357	0.357	0.357	0.357	0.357	0.357	0.357	0.357	0.357	0.357	0.357	0.357	0.357	0.357	0.357	0.357	0.357	0.357	0.357	0.357	0.357	0.357	0.357	0.357	0.357	0.357	0.357	0.357	0.357	0	0	0	0	0	0	0	0	0	0	0	0	0	0
YLR190W	11.349	11.128	10.907	10.907	10.907	10.907	9.835	9.477	9.256	9.256	9.035	9.035	8.457	8.099	8.099	7.878	7.878	7.878	7.878	7.878	7.878	7.878	7.878	7.521	7.521	6.585	6.585	6.585	6.585	6.585	6.585	6.585	5.785	3.776	3.555	3.555	3.913	3.913	3.913	3.913	4.628	4.407	4.407	4.407	4.628	4.628	4.628	4.628	4.628
YFL018C	0.715	0.715	0.715	0.715	1.073	1.073	1.073	1.073	1.073	1.073	1.073	1.073	1.073	1.073	1.073	1.073	1.073	1.073	1.073	1.073	1.073	1.073	1.073	1.073	1.073	1.073	0.715	0.715	0.357	0.357	0.357	0.357	0.715	0.715	0.715	0.715	0.715	0.715	0.715	0.715	0.715	0.715	0.715	0.715	0.715	0.715	0.715	0.715	0.715
YGR060W	0.579	0.579	0.579	0.579	0.579	0.579	0.579	0.579	0.579	0.579	0.579	0.579	0.799	0.799	0.799	0.799	0.799	0.799	0.799	0.799	0.799	0.799	0.442	0.442	0.442	0.442	0.442	0.442	0.442	0.442	0.442	0.442	0.442	0.442	0.442	0.221	0.221	0.221	0.221	0.221	0.221	0.221	0.221	0.221	0.221	0.221	0.221	0.221	0.221
YDL168W	2.229	3.114	3.114	3.114	3.114	3.471	3.471	3.471	3.471	3.692	3.692	3.692	3.692	3.692	4.628	4.628	4.628	4.986	4.986	5.207	5.207	5.207	5.207	5.428	5.428	5.785	5.785	5.785	5.785	5.785	5.785	5.785	5.785	5.785	5.785	5.785	5.785	5.785	5.785	5.785	5.785	5.785	5.785	5.785	5.564	5.564	5.564	5.564	5.564
YHR141C	5.564	5.564	4.986	4.05	4.05	4.05	4.05	3.692	3.692	3.692	3.692	3.692	3.692	3.692	3.692	3.692	3.692	3.692	3.692	3.471	3.471	3.25	3.25	3.25	3.25	2.893	2.893	2.893	2.893	2.893	2.893	2.178	2.178	2.178	2.178	1.242	1.242	1.242	1.242	1.242	1.02	1.02	1.02	1.02	1.02	1.242	1.242	1.242	1.242
YKL085W	2.45	2.45	2.45	2.229	2.229	2.229	2.229	2.229	2.229	2.229	2.093	2.808	2.808	2.808	2.808	2.808	2.808	2.808	2.808	2.808	2.808	2.808	2.808	2.808	2.808	2.808	2.808	2.808	2.808	2.808	2.808	2.808	2.808	2.808	2.808	2.808	2.808	2.808	2.808	3.166	3.166	3.166	3.166	3.166	3.166	3.166	3.166	2.945	2.945
[truncated: 3,428 more rows]
[truncated: 952 more columns]
