# Supplementary material for: Constitutive turnover of histone H2A.Z at yeast promoters requires the preinitiation complex
Source: eLife. 2016 Jul 20;5:e14243. doi: 10.7554/eLife.14243 (PMC4995100; doi:10.7554/eLife.14243)
Supplement: Figure 4—source data 2. — DOI: http://dx.doi.org/10.7554/eLife.14243.034 [file elife-14243-fig4-data2.zip › Figure_4--source_data_2/INO80-FRB_H2A_noRAP.txt]

gene_name	-500	-499	-498	-497	-496	-495	-494	-493	-492	-491	-490	-489	-488	-487	-486	-485	-484	-483	-482	-481	-480	-479	-478	-477	-476	-475	-474	-473	-472	-471	-470	-469	-468	-467	-466	-465	-464	-463	-462	-461	-460	-459	-458	-457	-456	-455	-454	-453	-452
YDR075W	10.624	10.624	10.624	10.624	10.248	10.469	10.469	10.313	11.287	11.287	11.287	11.287	11.287	11.664	11.664	11.664	11.664	11.664	12.482	13.742	13.742	13.742	13.808	14.782	16.264	16.264	16.264	16.264	16.264	16.264	16.264	16.264	16.264	16.264	16.264	16.264	15.887	15.445	15.445	15.445	15.445	15.445	15.445	15.445	15.445	15.445	15.445	15.445	15.445
YMR159C	5.443	5.443	4.469	4.027	4.183	4.404	4.404	4.404	4.404	2.987	2.987	3.364	3.364	4.404	4.404	4.404	4.404	4.404	4.404	4.248	5.001	5.378	6.196	6.196	6.196	6.572	6.572	6.572	6.572	6.572	7.768	7.768	7.768	7.768	7.768	8.873	9.47	9.47	9.47	10.133	10.133	10.133	10.796	12.523	12.899	13.562	13.562	13.562	13.562
YPR046W	4.314	4.314	4.314	4.69	4.911	5.132	5.132	5.132	4.911	4.911	4.911	5.132	5.353	5.353	5.353	5.574	5.574	5.574	5.574	5.574	5.95	6.171	6.393	6.393	6.393	6.393	6.393	6.393	6.393	6.614	6.614	6.614	6.614	6.614	6.614	6.99	6.99	6.99	7.588	7.588	7.588	7.588	7.588	7.588	7.588	7.588	7.588	7.809	8.03
YDR082W	3.429	3.429	3.429	3.274	3.495	3.716	3.716	4.093	4.093	4.093	4.69	4.911	4.911	4.911	4.911	4.911	4.911	4.911	4.911	5.132	5.132	5.132	5.132	5.574	5.574	5.574	5.574	5.795	5.795	6.171	6.171	6.393	6.393	6.393	6.393	6.171	6.171	6.548	6.548	6.548	6.548	6.548	6.548	7.367	7.743	7.743	7.743	9.757	9.757
YGR111W	0.442	0.221	0.221	0.221	0.221	0.221	0.221	0.221	0.221	0.221	0.221	0	0.442	0.442	0.442	0.442	0.442	0.442	0.442	0.442	0.442	0.442	0.442	0.442	0.442	0.442	0.442	0.442	0.442	0.442	0.442	0.442	0.442	0.442	0.442	0.663	0.884	1.26	2.014	2.014	2.235	2.235	2.235	2.235	2.235	2.235	2.235	2.235	2.235
YLL049W	5.443	5.443	5.819	6.196	6.572	6.572	6.572	6.572	6.572	6.572	7.17	7.391	7.391	7.391	7.391	7.391	7.391	7.391	7.391	7.391	7.391	7.391	7.391	7.391	7.391	7.391	7.391	7.391	7.391	7.391	7.391	7.391	7.391	7.391	7.391	7.391	7.391	7.391	7.391	7.391	7.391	7.989	7.989	7.989	7.768	7.768	7.768	7.768	7.768
YNL070W	14.643	14.643	14.643	14.643	14.643	14.643	14.201	14.201	14.201	14.201	14.201	14.201	14.201	13.759	13.383	12.63	12.409	12.63	13.514	13.735	13.735	13.735	13.735	13.735	13.735	13.735	13.735	13.579	13.579	13.579	13.579	13.358	12.761	12.384	12.384	12.384	12.384	12.384	12.384	12.384	12.384	12.384	12.384	12.384	12.163	11.787	11.566	11.345	11.345
YNR017W	6.196	6.196	6.196	5.819	5.443	5.443	5.443	5.443	5.443	5.066	4.846	4.846	4.846	4.846	4.846	4.846	4.846	4.469	4.469	4.69	4.69	4.69	4.69	5.066	5.066	5.066	5.066	5.066	5.066	5.066	5.066	5.066	5.066	5.066	5.066	5.066	5.066	5.066	4.69	4.69	4.314	4.314	4.314	4.314	3.34	3.34	3.34	3.561	3.561
YNL065W	0.377	0.377	0.377	0.377	0.598	0.598	0.598	0.598	0.598	0.598	0.598	0.598	0.598	0.598	0.598	0.598	0.598	0.598	0.598	0.598	0.598	0.598	0.598	0.974	0.974	0.974	0.974	0.974	0.974	0.974	0.974	0.974	0.974	0.974	0.974	0.974	0.974	0.974	0.974	0.974	0.974	0.974	0.974	0.974	0.974	0.974	0.974	0.974	0.974
YDL202W	2.39	2.767	2.767	2.767	2.39	2.39	2.39	2.39	2.611	2.611	2.611	2.611	2.611	2.611	2.611	2.611	2.611	2.611	2.611	2.611	2.39	2.39	2.39	2.39	2.39	2.39	2.767	2.767	2.767	2.767	2.767	2.767	2.546	2.546	2.767	2.767	2.767	2.767	2.767	3.519	3.519	3.519	3.74	3.74	3.74	3.74	3.364	3.364	3.585
YAR033W	11.303	11.745	11.745	11.745	12.188	12.188	12.188	12.188	12.188	12.188	12.188	12.188	12.409	12.188	12.188	12.188	12.188	11.524	11.303	11.303	10.55	9.953	9.953	9.953	9.576	10.174	10.174	10.174	10.174	10.174	10.174	10.174	10.174	10.174	10.174	10.174	10.174	10.174	9.953	9.732	9.732	9.732	8.693	8.251	8.251	8.627	9.069	10.329	10.927
YOR223W	4.6	4.6	4.6	4.6	4.6	4.6	4.6	4.976	5.574	5.574	5.574	5.574	5.574	5.574	5.197	5.197	5.197	5.197	5.418	5.574	5.574	5.574	5.574	5.95	6.171	6.171	6.171	6.171	6.171	6.171	6.171	6.171	6.171	6.171	6.171	6.171	6.171	6.171	6.393	6.393	6.393	6.393	6.393	6.393	6.393	6.393	6.393	6.393	6.393
YMR147W	0.221	0.221	0.221	0.221	0.221	0.221	0.221	0.221	0.221	0.221	0.221	0.221	0.221	0.221	0.221	0.221	0.221	0.221	0.221	0.221	0.221	0.221	0.221	0.221	0.221	0.221	0.221	0.221	0.221	0.221	0.221	0.221	0.221	0.221	0.221	0.221	0	0	0	0	0	0	0	0	0	0	0	0	0
YOR154W	7.014	7.014	7.014	7.014	7.014	7.014	6.196	6.196	6.196	6.196	6.196	6.196	6.417	6.417	6.417	6.417	6.417	6.417	6.417	6.417	6.417	6.417	6.417	6.417	6.417	6.417	6.417	6.196	5.975	5.975	5.975	5.975	5.975	5.975	5.975	5.975	6.196	6.196	6.196	6.196	6.196	6.196	6.196	6.196	5.975	5.975	5.975	5.754	5.754
YAR014C	8.03	8.03	8.03	8.03	8.03	8.251	8.627	8.627	8.627	8.627	8.627	8.627	8.627	8.627	8.627	8.627	8.627	8.627	8.627	8.627	8.627	8.627	8.627	8.627	8.627	8.627	8.627	8.627	8.627	8.627	8.627	8.627	8.627	8.627	8.848	8.627	8.627	8.627	8.627	8.627	8.627	8.406	8.406	8.406	8.03	8.03	8.03	8.03	8.03
YOL145C	4.379	4.379	4.379	4.379	4.6	4.6	4.6	5.418	5.795	6.171	6.99	6.99	6.99	6.99	6.99	6.99	6.99	6.99	6.99	6.99	7.367	7.367	7.146	7.146	7.146	7.146	7.146	7.146	7.146	7.146	7.146	7.146	7.146	7.146	7.146	7.146	7.146	7.146	7.146	7.146	7.146	7.146	7.146	7.146	7.146	7.146	7.146	7.146	7.146
YJL177W	0	0	0	0	0	0	0	0	0	0	0	0	0	0	0	0	0	0	0	0	0	0	0	0	0	0	0	0	0	0	0	0	0	0	0	0	0	0	0	0	0	0	0	0	0	0	0	0	0
YDR483W	12.695	12.474	12.474	12.474	12.474	12.253	12.253	12.253	12.253	12.253	12.253	12.253	12.253	12.253	12.253	12.253	12.253	12.253	12.253	12.253	11.434	11.434	11.434	11.434	11.434	11.434	11.434	11.434	11.434	11.434	11.434	11.213	11.213	10.992	11.213	11.213	11.213	11.213	11.213	10.992	10.771	10.174	10.174	10.174	10.174	10.174	10.174	10.174	10.174
YJL014W	8.406	8.783	8.783	8.783	8.783	9.159	9.159	9.159	9.159	9.159	9.159	9.159	9.159	9.159	9.159	9.159	9.159	9.38	9.38	9.38	9.159	9.159	9.159	9.159	9.159	9.159	9.159	9.159	9.159	9.159	8.938	8.938	8.938	8.938	8.938	8.938	8.938	8.938	8.938	8.938	8.938	8.938	8.717	8.717	8.054	8.054	7.678	7.678	7.678
YNL132W	0.442	0.442	0.442	0.442	0.442	0.442	0.442	0.221	0	0	0	0	0	0	0	0	0	0	0	0	0.221	0.221	0.221	0.442	0.442	0.442	0.442	0.442	0.442	0.442	0.442	0.442	0.442	0.442	0.442	0.442	0.442	0.442	0.442	0.442	0.442	0.442	0.442	0.442	0.442	0.442	0.442	0.442	0.442
YDR490C	4.314	4.314	4.535	4.535	4.535	4.535	4.535	4.535	4.535	4.755	4.755	4.755	4.755	4.755	4.755	4.755	4.755	4.755	4.535	4.535	4.535	4.314	4.314	4.314	4.314	4.314	4.314	3.937	3.937	3.937	3.937	3.937	3.937	3.495	3.495	3.274	3.274	3.274	3.053	3.053	3.053	3.053	3.053	3.053	3.053	3.053	3.053	3.053	3.053
YLR390W	8.963	8.963	8.963	8.963	8.963	8.963	8.963	8.963	8.742	8.742	8.742	8.742	8.742	8.742	8.742	8.742	8.742	8.742	8.742	8.742	7.768	7.768	7.768	7.768	7.768	7.768	7.768	7.768	7.768	7.768	7.768	7.391	7.391	7.014	7.014	6.638	6.638	5.819	5.819	5.819	5.819	3.872	2.897	2.897	2.897	2.676	2.676	2.676	2.676
YPL213W	9.781	9.781	9.781	9.781	9.781	9.405	9.405	9.405	9.781	9.781	9.781	9.781	9.781	9.781	9.781	9.781	9.781	9.781	9.781	9.781	9.781	9.781	8.521	8.521	8.521	8.521	7.104	6.507	6.507	6.13	6.351	6.351	6.351	6.351	6.351	6.728	6.728	6.728	6.728	6.728	6.286	6.286	6.065	4.649	4.272	3.896	3.896	3.896	3.896
YLR189C	6.728	6.728	6.728	6.728	6.728	7.104	6.662	6.662	6.662	6.662	6.662	6.286	6.286	6.286	6.286	6.286	6.065	6.065	5.468	5.091	4.494	4.494	4.494	4.494	4.494	4.87	5.091	4.715	4.936	4.559	4.559	4.559	5.001	5.001	5.001	5.001	5.001	4.625	4.625	4.625	4.625	4.625	4.625	4.625	5.066	5.066	5.066	4.69	4.69
YBR200W	5.287	5.287	5.066	5.066	5.066	5.066	4.846	4.404	4.027	4.027	4.027	3.806	3.429	3.429	3.429	3.429	3.429	3.429	3.429	3.429	3.429	3.429	3.429	3.429	3.429	3.429	3.429	3.429	3.429	3.429	3.429	3.429	3.429	3.429	3.429	3.429	3.429	3.208	3.208	3.208	3.208	2.611	2.611	2.169	1.948	1.948	1.948	1.948	1.948
YCR065W	4.404	4.404	4.404	4.404	4.78	4.78	4.78	4.78	4.78	4.78	4.78	4.78	4.78	4.78	4.78	4.78	4.78	4.78	4.78	4.559	4.559	5.157	5.157	5.157	4.78	4.78	4.78	4.78	4.78	4.78	4.78	4.78	4.559	4.78	4.78	4.78	4.78	4.78	4.78	4.78	4.78	5.001	5.001	5.001	5.001	5.001	5.001	5.001	5.001
YPL076W	1.482	1.858	1.858	1.858	1.858	2.079	2.3	2.3	2.3	2.3	2.3	2.3	2.3	2.3	2.3	2.3	2.3	2.3	1.858	1.858	1.858	1.858	1.858	2.079	2.079	2.079	2.079	2.079	2.079	2.079	2.079	2.521	2.521	2.521	2.521	2.521	2.521	2.521	2.521	2.521	2.521	2.521	2.521	2.742	2.742	2.742	2.742	2.742	2.742
YJR057W	6.147	6.147	6.147	6.147	6.147	6.147	5.926	5.484	5.484	5.484	5.484	5.484	5.484	5.484	5.484	5.484	5.484	5.484	5.484	5.484	5.484	5.484	5.484	5.484	5.484	5.484	5.484	5.484	5.263	5.263	5.263	5.263	4.821	4.821	4.821	4.821	4.821	4.821	4.821	4.821	5.197	5.197	5.197	5.197	4.821	4.821	4.6	4.6	4.003
YDR156W	1.26	1.26	1.26	1.26	1.26	1.26	1.26	1.26	1.26	1.637	1.637	1.637	1.637	2.014	2.014	1.637	1.637	1.637	1.637	1.637	1.416	1.416	1.416	1.792	1.792	2.014	2.014	2.014	2.014	2.014	2.014	2.014	2.014	2.014	2.014	2.014	2.014	2.014	2.014	2.014	2.014	2.014	2.014	2.014	2.014	2.014	1.792	1.792	1.792
YOR174W	7.792	7.792	7.415	7.415	7.194	7.194	6.973	6.973	6.597	6.597	6.597	6.597	5.623	4.494	3.896	4.051	4.051	4.051	4.051	4.051	4.051	4.051	4.649	4.649	4.649	4.649	4.649	4.649	4.649	4.428	4.051	4.051	4.051	4.051	5.468	5.689	5.312	5.689	5.312	5.312	4.936	5.533	5.533	5.533	5.533	5.312	5.312	5.689	5.689
YGL136C	0.221	0.221	0.221	0.221	0.221	0.221	0.221	0.221	0.221	0.221	0.221	0.221	0.221	0.221	0.221	0.221	0.221	0.221	0.221	0.221	0.221	0.221	0.221	0.221	0.221	0.221	0.221	0.221	0.221	0.221	0.221	0.221	0.221	0.221	0.221	0.221	0.221	0.221	0.221	0.221	0.221	0.221	0.221	0.221	0.221	0.221	0.221	0.221	0.221
YAL022C	4.183	4.183	4.625	4.625	4.625	4.625	4.625	5.001	5.001	5.001	6.507	7.26	7.26	7.26	7.26	7.481	7.481	7.481	7.481	7.481	7.481	7.481	7.481	7.26	7.26	7.26	7.26	7.636	7.636	7.636	8.013	9.65	9.65	9.871	9.871	9.871	10.69	10.69	10.69	10.69	10.69	10.69	10.69	10.69	10.69	10.69	10.69	10.69	10.69
YLR363C	7.743	7.743	7.743	7.743	7.743	7.743	8.938	9.159	9.159	9.38	9.38	9.38	9.38	10.198	10.575	10.575	10.951	11.328	11.328	11.549	11.549	11.549	11.549	11.77	12.744	12.744	12.744	12.744	12.744	12.744	12.744	12.744	12.744	12.744	12.744	12.744	13.186	13.186	13.186	13.186	13.186	13.186	13.186	13.186	13.186	13.186	13.186	13.186	13.186
YOR357C	9.094	9.094	9.47	8.496	8.496	8.275	8.275	8.275	8.275	8.275	8.275	8.275	8.275	8.275	8.275	8.275	7.899	7.899	7.899	7.899	7.899	7.899	7.899	7.899	7.899	7.899	7.899	7.899	7.899	7.899	7.522	7.522	7.743	7.743	7.743	7.743	7.743	7.743	7.743	7.964	7.964	8.185	8.185	8.185	8.185	8.185	8.185	8.185	8.185
YOL098C	0.221	0.221	0.221	0.221	0.221	0.221	0.442	0.819	0.819	0.819	0.819	0.819	0.819	0.819	0.819	0.819	0.819	0.819	0.819	1.195	1.637	2.3	2.3	2.3	2.676	2.897	3.119	3.119	3.119	3.119	3.495	3.495	3.495	3.937	3.937	3.937	4.314	4.314	4.314	4.314	4.314	4.314	4.69	4.69	4.69	4.69	4.911	4.911	4.911
YNL268W	0	0	0	0	0	0	0	0	0	0	0	0	0	0	0	0	0	0	0	0	0	0	0	0	0	0.377	0.377	0.377	0.598	0.598	0.598	0.598	0.819	0.819	0.819	0.819	0.819	0.819	0.819	0.819	0.819	0.819	0.819	0.819	0.819	0.819	0.819	0.819	0.819
YCL001W	4.69	4.69	4.69	4.69	4.69	4.69	4.69	4.69	4.69	4.314	4.69	4.469	4.469	4.469	4.469	4.846	4.625	5.287	5.508	5.885	5.885	5.885	5.885	5.885	6.327	6.548	7.432	7.432	7.432	7.432	7.432	7.432	7.432	7.432	7.432	7.432	7.432	7.432	7.809	8.03	8.03	8.03	8.627	8.627	8.848	8.848	8.848	8.848	8.848
YMR284W	5.222	4.846	4.846	4.846	4.846	4.846	4.846	4.846	4.846	4.469	4.469	4.469	3.34	2.742	2.742	1.105	0.442	0.442	0.442	0.442	0.442	0.442	0.442	0.442	0.442	0.442	0.442	0.442	0.442	0.221	0.221	0.221	0.221	0.221	0.221	0.221	0.221	0.221	0.221	0.221	0.221	0.442	0.442	1.26	1.26	1.26	1.26	1.26	1.482
YOL103W	8.12	8.12	8.341	7.743	7.743	7.743	7.743	7.146	7.146	7.146	6.106	6.106	6.106	6.106	5.885	5.885	5.885	5.885	5.885	5.885	5.885	6.261	6.482	6.482	6.482	6.106	5.885	5.664	5.664	5.664	5.664	5.664	5.664	6.417	6.417	6.417	6.417	6.04	6.261	6.261	6.704	7.08	7.08	7.08	7.08	7.08	7.08	7.08	6.859
YML088W	3.716	3.716	3.716	3.716	3.716	3.937	3.937	3.937	3.937	3.937	3.937	3.937	3.937	3.937	3.937	3.937	3.937	3.937	3.937	3.937	3.937	3.937	3.937	3.937	3.937	3.937	3.937	3.937	3.937	4.158	4.158	4.158	4.158	4.158	4.158	4.158	3.937	3.937	3.937	3.937	3.937	3.937	3.716	3.495	3.274	3.274	3.274	2.676	2.676
YLR333C	10.419	10.419	10.419	10.419	10.419	10.198	10.198	10.198	10.198	9.601	9.601	9.601	9.225	9.225	9.225	9.225	9.225	9.822	9.822	9.822	9.822	9.822	9.822	9.822	9.822	9.822	9.822	9.822	9.822	9.822	9.601	9.601	9.601	9.601	9.601	9.601	9.38	9.38	9.159	9.159	9.159	8.938	8.938	8.938	8.938	8.12	7.743	7.743	7.743
YGL048C	8.21	7.391	7.391	7.391	7.391	9.47	9.47	9.47	9.47	9.47	8.341	10.264	10.264	10.264	10.264	10.485	9.732	9.642	9.642	9.642	9.642	9.642	9.642	9.642	9.642	9.642	9.642	9.642	9.642	9.642	9.642	9.642	9.421	9.421	9.421	9.421	9.421	9.421	9.2	9.2	9.797	10.395	10.395	10.395	10.395	10.395	10.395	10.395	10.395
YGR033C	0.598	0.598	0.598	0.598	0.598	0.598	0.598	0.598	0.598	0.598	0.598	0.598	0.598	0.598	0.598	0.598	0.598	0.598	0.598	0.598	0.598	0.598	0.598	0.598	0.598	0.598	0.598	0.377	0.377	0.377	0.377	0.377	0.377	0	0	0	0	0	0	0	0	0	0	0	0	0	0	0	0
YKL214C	8.431	8.431	8.21	8.21	8.21	8.21	8.21	7.833	7.833	8.275	8.652	10.068	10.068	10.068	10.068	10.068	10.068	10.068	10.068	9.847	9.847	9.47	9.47	9.47	8.873	9.47	9.912	10.133	10.133	10.133	10.133	10.133	9.691	10.289	10.665	10.444	10.444	10.444	10.444	10.509	10.73	10.951	10.951	11.172	11.393	11.393	11.393	11.393	11.393
YDR182W	6.679	6.679	7.121	7.497	7.497	8.095	8.316	8.758	8.758	8.758	8.758	8.758	8.979	8.602	8.602	8.979	8.979	10.395	10.395	10.395	11.369	11.369	12.785	12.785	12.785	12.785	12.785	13.006	13.006	13.383	13.383	13.604	13.604	13.604	13.825	13.825	13.825	13.825	13.825	13.825	14.046	14.046	14.046	14.046	14.046	14.046	14.046	14.046	14.046
YPL071C	5.066	5.066	5.066	5.443	5.664	5.664	5.664	5.664	5.664	5.664	5.664	5.664	5.664	5.664	5.885	5.885	6.106	6.106	6.106	6.548	6.548	6.548	6.925	6.925	6.925	7.367	7.743	7.743	7.964	7.964	7.964	7.964	7.964	7.964	7.964	7.964	7.964	8.185	8.185	8.185	8.185	8.185	8.185	8.185	8.185	8.185	8.185	8.938	8.938
YLR105C	3.781	6.393	6.393	6.393	6.393	6.393	6.393	6.393	6.393	7.146	7.809	9.004	9.666	9.666	10.043	10.264	10.485	11.303	11.303	11.745	11.745	11.745	11.745	11.745	11.745	12.122	12.122	12.122	12.122	12.122	12.785	12.785	12.785	12.785	12.785	12.785	13.006	13.006	13.006	13.006	13.006	13.006	12.63	13.006	13.006	13.006	13.006	13.006	13.006
YHR072W-A	12.171	12.171	12.613	12.613	12.613	12.613	12.613	12.613	12.613	12.613	12.613	12.613	12.613	12.613	12.613	12.613	12.613	12.613	12.613	12.613	12.613	12.613	12.613	12.613	12.613	12.613	12.613	12.613	12.613	12.392	12.392	12.392	12.392	12.392	12.392	12.392	12.392	12.392	12.392	12.015	12.015	12.015	12.015	12.015	12.015	12.015	12.015	10.82	10.6
YKL074C	13.317	13.694	14.291	14.291	14.512	15.11	15.11	15.486	15.486	15.486	15.707	15.928	16.37	16.37	16.37	16.37	16.591	16.591	16.591	16.968	16.968	16.968	16.968	16.968	16.591	16.591	16.591	16.591	16.591	16.591	17.41	17.41	17.41	17.41	17.41	17.41	17.41	17.41	17.41	17.631	17.631	17.631	17.631	17.631	17.631	17.631	17.852	17.631	17.631
YGR209C	8.431	8.431	8.431	8.431	8.431	8.431	8.431	8.431	8.431	8.431	8.431	8.431	8.431	8.431	8.431	8.652	8.873	10.068	10.068	10.068	10.068	10.068	10.068	10.444	10.665	10.665	10.665	10.665	10.665	10.665	10.665	10.665	10.665	10.665	10.665	10.665	10.665	10.665	10.665	10.886	10.886	10.886	10.886	11.262	11.262	11.262	11.041	11.041	10.886
YGR155W	11.041	10.665	9.847	9.626	9.249	9.249	9.249	9.249	9.249	9.249	9.249	9.249	9.028	9.028	8.807	8.431	8.431	8.431	8.873	8.054	8.054	8.054	8.054	8.054	8.054	8.054	8.054	8.054	8.054	8.054	8.054	8.054	8.054	8.054	8.275	8.275	8.275	8.275	8.275	8.275	8.275	8.275	7.08	7.08	7.08	7.08	6.704	6.261	6.261
YPR011C	4.158	4.158	4.158	4.158	4.158	4.158	4.158	3.937	3.937	3.937	3.937	3.937	3.937	3.937	3.937	4.158	4.379	4.755	5.353	5.353	5.353	5.353	5.353	5.353	5.353	5.353	5.353	5.353	5.353	5.353	5.353	5.353	5.353	5.353	5.353	5.353	5.353	5.353	5.729	5.729	5.729	5.729	5.729	5.729	5.729	5.729	5.95	5.95	5.95
YIR032C	8.161	8.161	8.161	8.161	7.939	7.939	7.939	7.939	7.939	8.161	9.044	9.421	9.421	9.421	9.797	9.797	10.174	10.174	10.55	10.55	10.55	9.953	9.953	9.953	9.953	9.953	9.732	9.732	9.732	9.732	9.732	9.732	9.732	9.732	9.732	9.953	9.953	9.953	10.329	10.55	10.771	10.771	10.771	11.148	11.148	11.148	11.148	11.148	11.148
YMR298W	10.976	10.6	10.82	10.82	10.82	11.041	11.041	11.262	11.639	11.639	11.639	11.639	12.081	12.081	12.081	11.704	12.081	11.86	12.236	12.236	12.613	12.613	12.613	13.055	13.055	13.055	13.431	12.899	13.12	13.12	13.497	13.497	13.497	13.497	13.497	13.718	13.718	13.497	13.497	13.497	13.497	13.497	13.497	14.095	14.095	14.095	14.316	14.316	14.316
YDL212W	8.562	8.562	8.562	8.562	8.562	8.562	8.562	8.562	8.562	8.562	8.562	8.562	7.964	7.964	7.743	7.743	7.743	7.743	8.12	8.12	8.12	8.12	8.12	8.12	7.899	7.899	7.899	7.899	7.899	7.899	7.899	7.899	7.899	7.522	7.08	7.08	7.08	7.08	7.08	7.08	7.08	7.08	7.08	7.08	6.859	6.859	6.859	6.859	6.859
YLR001C	16.485	16.485	16.485	16.485	16.485	16.485	16.485	16.485	16.485	16.485	16.485	16.264	16.264	16.264	16.264	16.264	16.264	16.264	16.264	16.706	17.68	18.277	18.277	18.277	18.277	18.277	18.277	16.927	16.55	16.55	16.55	16.55	16.55	17.148	17.148	17.369	17.369	17.369	17.369	17.369	17.369	17.369	17.369	17.59	17.59	17.59	17.59	17.59	17.59
YDL240W	4.027	4.027	4.027	4.027	4.027	4.404	4.404	4.846	4.846	4.846	4.846	5.222	5.443	5.443	5.443	5.443	5.664	5.664	5.664	5.885	5.885	5.885	6.327	6.327	6.327	6.327	6.327	6.327	6.327	6.327	6.327	6.327	6.327	6.327	6.327	6.327	6.327	6.327	6.327	6.704	6.704	6.704	6.704	6.704	6.704	6.704	6.704	6.704	6.925
YBR269C	4.469	4.469	4.911	4.69	4.69	4.69	4.69	4.69	4.69	4.69	5.066	5.664	5.664	5.664	5.664	5.664	5.664	5.664	5.664	5.664	5.885	5.885	5.885	5.885	5.885	5.885	5.885	5.664	5.664	6.261	6.261	6.261	7.301	7.301	7.522	7.522	7.522	7.522	7.522	7.522	7.522	7.522	7.522	7.743	8.185	8.185	8.406	8.406	8.406
YKR086W	6.04	5.819	7.08	7.08	6.704	6.704	5.95	5.95	5.95	5.95	5.95	5.132	5.795	9.822	9.601	11.017	11.017	11.017	11.017	11.017	11.614	11.614	12.433	12.433	12.433	13.252	13.252	13.252	13.252	13.252	13.849	13.849	14.07	14.291	14.291	14.512	14.512	14.512	14.512	14.512	14.512	14.512	14.954	15.773	15.773	15.773	16.149	16.149	16.149
YOR271C	0.598	0.598	0.598	0.598	0.598	0.598	0.598	0.598	0.598	0.598	0.598	0.598	0.598	0.598	0.598	0.598	0.598	0.598	0.598	0.598	0.598	0.598	0.598	0.598	0.598	0.598	1.195	1.416	1.416	1.637	1.637	2.235	2.235	2.235	2.235	3.208	3.208	3.208	3.585	5.001	5.222	5.222	5.819	5.819	5.819	5.819	6.04	6.04	6.04
YCR028C-A	10.992	11.213	11.213	11.213	11.213	11.213	11.811	11.434	11.434	11.434	11.434	12.409	12.409	12.409	12.785	13.227	13.227	13.227	13.604	13.604	13.604	13.604	13.604	13.604	13.604	13.604	13.604	13.825	13.825	13.825	13.825	13.825	13.825	13.825	13.825	13.825	13.825	13.825	13.825	13.825	13.825	13.825	13.825	13.825	13.825	13.825	13.825	13.825	13.825
YGR166W	2.455	2.455	2.832	2.832	2.832	2.832	2.832	2.832	2.611	2.611	2.611	2.611	2.235	2.235	2.235	2.235	1.792	1.571	1.571	1.792	2.546	4.715	5.312	5.533	5.533	5.533	5.533	5.533	5.533	5.754	5.754	5.754	5.754	5.754	5.754	5.754	5.754	6.13	6.13	6.13	6.13	6.13	6.13	6.13	6.351	6.572	6.572	6.572	6.572
YMR093W	5.443	5.443	5.443	5.443	5.443	5.443	5.443	5.066	5.066	5.066	5.066	5.066	5.066	5.066	5.066	5.066	5.066	5.066	5.066	5.066	5.066	5.066	5.066	5.066	5.066	5.066	5.066	5.066	5.066	5.066	5.066	5.066	4.846	4.846	4.846	4.846	4.027	3.429	3.429	3.429	3.429	3.429	2.832	0.819	0.819	0.819	0.442	0.442	0.442
YKL094W	14.381	14.381	14.602	14.668	15.265	15.265	15.265	15.486	15.486	15.486	15.486	15.486	15.707	15.707	15.707	15.928	15.552	15.552	15.552	15.773	15.773	16.215	17.344	17.344	17.344	17.344	16.968	16.968	16.968	17.786	17.786	17.786	17.786	17.786	18.007	18.007	18.007	18.007	18.007	18.007	17.786	17.786	18.007	18.007	18.007	18.007	17.786	18.007	18.007
YJL207C	11.197	11.573	11.573	11.573	11.573	11.573	11.573	11.573	11.573	11.573	11.573	12.326	12.326	12.326	12.326	12.326	12.326	12.326	12.326	12.326	12.326	12.326	12.326	12.326	12.326	12.326	11.95	11.95	12.326	12.326	12.326	12.326	12.105	12.105	12.105	12.105	12.105	12.105	12.105	12.105	12.105	12.105	12.105	11.729	11.729	11.729	11.729	11.508	11.508
YDR322C-A	10.73	10.73	10.73	11.107	11.483	11.483	11.86	11.86	11.86	11.86	11.86	11.86	11.86	11.86	12.457	12.457	12.081	12.302	12.302	12.302	12.302	12.302	12.302	12.302	12.302	12.302	12.523	12.523	12.523	12.523	12.523	12.523	12.523	12.523	12.523	12.146	12.146	12.146	12.146	12.146	12.146	11.483	11.107	11.483	11.483	11.483	11.483	11.107	11.107
YBR058C-A	10.55	10.55	10.55	10.927	10.927	10.927	10.927	10.927	10.927	10.927	10.927	10.927	10.927	10.927	10.927	10.927	10.927	10.927	10.927	11.148	10.927	10.55	10.55	10.55	10.55	10.174	10.174	10.174	10.174	10.174	9.953	9.953	10.329	10.329	10.329	10.329	10.329	10.329	10.329	10.329	10.108	9.887	9.887	9.887	9.887	9.887	10.108	10.108	10.108
YMR109W	8.873	8.873	8.873	8.652	8.652	8.431	8.054	8.054	8.054	8.054	8.054	8.054	8.054	7.678	7.457	7.833	7.833	7.833	8.054	8.054	8.054	8.054	8.054	8.054	8.054	8.054	8.054	8.054	8.054	8.054	7.391	7.236	7.236	7.236	7.236	7.236	7.236	6.638	6.638	6.417	6.417	6.417	6.417	6.417	6.417	6.417	6.417	6.417	6.04
YGL226W	4.248	4.027	3.651	3.651	3.872	3.495	3.495	3.495	3.495	3.495	2.676	2.235	2.455	2.455	2.676	4.223	4.223	4.223	4.223	4.223	4.223	4.444	5.484	6.458	7.056	7.056	7.056	7.056	7.056	7.056	7.056	7.277	7.277	7.497	7.497	7.497	7.497	7.121	7.121	7.121	7.121	7.121	7.563	7.563	7.563	7.563	7.563	7.563	8.602
YCR057C	11.704	11.704	11.704	11.704	11.704	11.704	11.704	11.704	11.704	11.704	11.704	11.704	11.704	11.704	11.704	11.704	11.704	11.704	11.704	11.328	11.328	11.107	11.107	11.107	11.107	11.107	11.107	11.107	11.107	11.107	10.886	10.665	10.665	10.665	11.041	10.82	10.379	10.379	10.002	10.002	10.002	10.002	10.002	10.002	10.002	10.002	10.002	10.002	10.002
YKL138C-A	7.743	8.12	8.12	8.12	7.743	7.743	7.743	7.743	7.743	7.743	7.743	7.743	7.743	7.743	7.743	7.743	7.367	7.367	7.367	7.367	7.367	6.769	6.171	5.95	6.171	6.171	6.171	5.95	5.508	5.508	5.729	5.508	6.106	5.885	5.885	5.885	5.885	5.885	5.287	5.287	5.287	5.066	5.066	5.066	4.846	4.625	4.625	4.625	4.846
YIL074C	12.809	12.809	12.809	12.809	13.03	13.03	12.809	12.433	12.433	12.433	11.614	11.614	11.614	11.614	11.238	11.238	10.419	10.419	10.796	11.017	11.017	11.017	10.043	10.043	10.043	10.264	10.043	10.043	10.043	10.043	10.043	10.043	10.043	10.043	10.043	10.043	10.043	9.822	9.822	9.822	9.822	9.822	9.822	9.822	9.822	8.783	6.171	5.795	5.795
YBR289W	3.937	3.937	3.937	3.716	3.716	4.846	4.469	4.469	4.469	4.469	4.469	4.469	4.469	5.066	5.443	5.443	5.885	5.885	5.885	5.885	5.885	5.885	5.885	5.885	6.106	6.548	6.548	6.548	6.548	6.548	6.548	6.548	6.548	6.327	6.327	6.327	6.327	6.327	6.327	6.548	6.548	6.548	6.548	6.548	6.548	6.548	6.548	6.548	6.548
YER012W	6.04	6.04	6.04	5.819	5.819	5.598	6.04	6.04	6.04	6.04	6.04	5.819	6.04	6.482	6.482	6.482	6.925	8.12	8.12	8.12	8.496	9.094	9.094	9.094	8.873	8.873	8.12	8.12	8.12	8.12	8.12	8.12	8.12	8.12	8.12	8.12	8.12	8.12	8.12	8.12	8.12	7.743	7.367	7.211	6.99	6.99	6.99	6.99	6.99
YOL064C	7.014	7.014	7.014	7.014	7.457	7.612	7.612	7.612	7.612	7.612	7.17	7.17	6.949	6.949	7.546	7.546	7.546	9.847	9.847	9.847	10.068	11.107	11.107	11.107	11.107	11.107	11.77	11.77	11.77	11.77	11.77	11.77	12.146	12.146	12.146	12.146	12.146	12.146	12.146	12.146	12.146	12.744	14.226	15.355	15.355	15.355	15.355	15.355	16.55
YNL290W	8.365	8.365	8.365	8.365	9.405	9.626	9.847	9.847	9.847	9.847	9.847	9.847	9.847	9.47	9.691	10.133	10.133	10.509	10.951	11.172	11.393	11.393	11.393	11.393	11.393	11.393	11.549	12.146	13.939	13.939	13.939	13.939	13.939	13.939	13.939	14.16	14.537	15.134	15.511	15.511	15.511	15.511	15.511	15.511	15.511	15.511	15.511	15.511	15.511
YHL015W-A	10.665	10.665	10.444	10.82	10.82	10.82	10.82	10.6	10.6	10.6	10.6	10.6	10.6	10.6	10.6	10.6	10.6	10.6	10.6	9.847	9.47	9.47	9.47	9.47	9.47	9.47	9.094	8.873	8.496	8.496	8.496	8.496	8.496	9.094	9.094	9.094	9.094	9.315	9.315	9.536	9.912	9.912	9.912	9.912	9.912	9.912	9.912	9.912	9.912
YGL003C	6.04	6.261	6.261	6.638	6.638	6.638	6.638	6.638	6.638	6.638	6.859	7.08	8.496	8.873	8.873	9.249	9.249	9.249	9.249	9.249	9.47	9.47	9.47	9.47	9.47	9.47	9.47	9.315	9.315	9.315	9.536	9.536	9.536	9.536	9.536	9.315	9.315	9.315	9.315	9.094	9.094	9.094	9.094	9.094	9.094	9.094	9.094	9.094	8.717
YDL095W	13.448	13.448	13.448	13.448	13.448	13.448	13.448	13.448	13.448	13.448	13.448	13.448	13.448	13.448	13.448	13.448	13.448	13.448	13.448	13.448	13.448	13.448	12.851	12.851	12.851	11.811	11.811	10.616	10.616	10.395	10.395	10.395	10.395	10.395	9.732	9.732	9.511	9.511	6.237	6.016	5.574	5.574	5.574	5.574	5.95	5.729	5.729	5.729	5.729
YDL130W-A	9.757	9.757	9.757	9.757	9.757	9.757	9.757	9.757	9.757	9.757	9.757	9.757	9.38	9.38	9.38	8.783	8.783	8.783	8.783	8.783	8.783	8.562	8.562	8.341	8.341	8.562	8.562	8.562	8.562	8.562	8.562	8.562	8.562	8.562	8.562	8.562	8.562	8.341	8.12	8.12	7.743	7.522	7.522	7.522	7.301	7.301	7.522	7.522	7.522
YBR207W	14.046	14.046	14.046	14.046	14.046	14.046	14.046	14.046	14.046	14.046	13.227	13.227	13.227	13.227	13.448	13.448	13.448	14.201	14.201	14.201	14.201	14.201	14.201	14.201	14.201	14.201	14.201	14.201	14.201	14.578	14.954	15.773	16.215	16.215	16.215	16.215	16.215	16.215	16.215	16.215	16.215	16.591	16.812	16.812	17.033	17.033	17.033	17.033	17.033
YML100W	4.78	4.78	4.78	5.598	5.598	5.598	5.598	5.598	5.598	5.598	5.598	5.598	5.598	5.598	5.598	5.819	5.819	5.819	5.819	5.819	5.819	5.819	5.819	5.819	5.819	5.819	5.819	5.819	5.819	5.598	5.598	5.378	5.598	5.598	5.598	5.598	5.598	5.598	5.819	6.417	6.196	6.196	6.196	6.196	6.417	6.638	6.638	6.638	7.457
YJL196C	8.717	8.717	8.717	8.717	8.717	8.717	8.717	7.964	7.588	7.588	7.588	7.588	7.588	7.588	7.588	7.588	7.588	7.211	6.99	6.99	6.99	6.99	6.99	6.99	6.99	6.99	6.99	6.548	6.327	6.327	6.327	6.106	6.106	6.106	5.729	4.535	4.535	4.158	3.937	3.716	3.716	3.716	3.716	3.716	3.716	3.053	3.053	3.053	2.676
YCL054W	8.627	9.225	9.225	9.225	9.225	9.225	9.225	9.225	9.004	9.004	9.004	9.004	9.004	9.004	9.004	9.004	9.004	9.004	9.004	9.004	9.004	9.004	9.004	9.004	9.38	9.38	9.38	9.004	9.004	9.004	7.367	7.367	7.588	6.704	6.704	6.704	6.704	6.704	6.704	6.704	6.638	6.638	5.819	5.819	5.819	5.819	6.04	6.04	6.04
YMR187C	13.915	14.733	14.733	14.733	14.954	14.954	14.954	14.954	14.733	14.733	14.733	14.733	14.733	14.733	14.733	14.733	13.915	13.694	13.694	12.72	12.72	12.498	12.498	12.498	12.498	12.498	12.498	12.277	11.68	11.459	11.459	11.459	11.459	10.419	10.419	10.419	10.419	10.419	10.043	10.043	10.043	9.601	9.225	9.225	9.225	9.225	9.225	9.225	9.004
YMR108W	1.571	0.974	0.974	0.598	0.598	0.598	0.598	0.598	0.819	0.819	0.819	0.819	0.819	0.819	1.416	2.014	2.014	2.014	2.014	2.014	2.014	2.014	2.014	2.014	2.014	2.014	2.014	2.014	2.014	2.014	2.014	2.014	2.014	2.014	2.235	2.235	2.235	2.235	2.235	2.235	2.235	2.235	2.235	2.235	2.235	2.235	2.455	2.455	2.455
YNL061W	7.457	7.457	7.833	7.833	7.833	8.054	8.054	8.054	8.054	8.054	8.054	8.054	8.054	8.054	8.275	8.275	8.275	8.275	8.275	8.275	8.275	8.275	8.275	8.275	8.275	8.275	8.275	7.899	7.678	7.678	7.678	7.678	6.925	6.925	6.925	6.925	6.925	6.925	6.925	6.925	6.925	6.704	6.704	6.704	6.704	6.704	6.704	6.704	6.704
YEL047C	6.417	6.417	6.417	6.417	6.417	6.793	6.793	6.793	7.014	6.793	6.793	6.793	6.793	6.793	6.572	6.793	6.793	7.391	7.391	7.612	7.236	7.236	7.236	7.236	7.236	7.236	7.236	7.236	7.014	7.014	7.014	6.793	6.638	7.014	7.014	7.014	7.014	7.236	7.014	7.014	7.014	6.638	6.638	6.261	6.261	6.261	6.261	6.261	6.261
YHR100C	5.443	5.443	5.443	5.443	5.443	5.443	5.443	5.443	5.443	5.443	5.443	5.443	5.443	5.443	4.846	4.846	4.846	4.846	4.846	4.846	4.846	4.846	4.846	4.846	4.846	4.846	4.846	4.846	4.846	5.222	5.598	5.598	5.598	5.598	5.598	5.598	5.598	5.598	5.598	5.598	5.598	5.598	5.598	5.598	5.598	5.598	5.598	5.598	5.598
YPR071W	10.444	10.444	10.444	10.444	10.444	10.444	10.444	10.444	10.444	10.444	10.444	10.444	10.444	10.444	10.444	10.223	10.444	10.444	10.444	10.444	10.444	10.444	10.444	10.444	10.444	10.444	9.47	9.249	9.249	9.249	8.873	8.873	8.873	8.717	8.717	8.717	8.717	8.717	8.341	8.341	8.341	8.341	8.12	7.678	7.678	7.457	7.457	7.457	7.457
YCL050C	5.664	5.664	5.664	5.664	5.443	5.664	5.664	5.885	5.885	5.885	5.885	5.885	5.885	5.885	5.885	5.885	5.885	6.106	6.482	6.482	6.482	6.482	6.704	6.704	6.704	6.704	6.704	6.704	6.704	6.704	6.327	6.327	6.327	6.327	6.327	6.327	6.327	6.106	6.548	6.548	6.548	6.925	6.925	6.925	6.925	6.925	7.146	7.146	7.146
YAL013W	5.132	5.132	5.353	8.12	8.12	8.873	8.873	8.873	9.094	9.691	9.691	9.912	9.912	9.912	10.289	10.289	10.289	10.289	10.289	10.289	10.289	10.289	9.912	10.133	10.133	10.354	10.354	10.575	10.575	10.575	10.575	10.575	10.575	10.575	10.575	10.575	10.575	10.575	10.575	10.575	10.575	10.575	10.354	10.354	10.354	10.354	10.354	10.354	10.354
YGR264C	7.367	7.367	7.367	7.367	7.367	7.367	7.367	7.367	7.367	7.367	7.367	7.367	7.367	7.367	7.367	7.367	6.99	6.99	6.99	6.99	6.99	6.99	6.99	6.99	6.99	6.99	6.99	6.99	6.99	6.99	6.99	6.614	6.614	6.614	6.614	6.614	6.614	6.614	6.614	6.614	6.614	6.614	6.171	6.171	5.353	4.911	4.911	4.911	4.911
YKL023W	8.406	8.406	8.406	8.406	8.406	8.406	7.964	7.743	7.743	7.743	7.743	7.301	7.08	7.08	7.08	6.638	6.04	6.04	6.04	6.04	6.04	5.443	4.846	5.222	4.404	4.404	4.78	4.78	4.78	4.78	4.78	4.78	4.78	4.78	4.404	4.404	4.404	4.404	4.404	4.404	3.962	3.585	3.364	3.519	3.519	3.519	3.519	3.519	3.519
YOR273C	2.169	2.169	2.767	2.39	2.39	2.39	2.39	2.39	2.39	2.014	2.014	2.39	2.39	2.39	2.39	2.39	2.39	2.39	2.39	2.611	2.611	3.364	3.806	3.806	3.806	3.806	3.806	3.806	3.806	3.806	3.806	3.806	3.806	3.806	3.585	3.585	3.585	3.585	3.962	3.962	5.975	5.975	5.975	6.417	6.417	6.417	6.417	6.417	6.638
YCR027C	2.39	2.611	2.611	2.611	2.611	2.611	2.611	2.611	2.611	2.611	2.611	3.208	3.429	3.429	3.429	3.429	3.429	3.429	3.429	3.429	3.208	3.208	3.208	3.208	3.208	3.208	3.208	3.208	3.208	3.208	3.208	3.208	3.208	3.208	3.208	3.208	3.364	3.364	3.364	3.364	3.364	3.364	3.364	3.585	4.183	4.183	4.183	4.183	4.183
YKR074W	1.727	1.727	1.727	1.351	0.974	0.974	0.974	0.974	0.974	0.974	0.974	1.195	1.416	1.416	1.416	1.416	1.416	1.416	1.416	1.416	1.416	1.04	1.26	1.26	1.26	1.26	1.26	1.26	1.26	1.26	1.26	1.26	1.26	1.26	1.637	1.858	1.858	1.858	1.858	1.858	1.637	1.637	1.637	1.637	1.637	1.637	1.637	1.637	1.637
YDR527W	0	0	0	0	0	0	0	0	0	0	0	0	0	0	0	0	0	0	0	0	0	0	0	0	0	0	0	0	0	0	0	0	0	0	0	0	0	0	0	0	0	0	0	0	0	0	0	0	0
YAL028W	4.248	4.248	4.248	4.248	4.248	4.248	4.248	4.248	4.248	4.248	4.625	4.625	5.001	5.222	5.222	5.819	5.819	5.819	7.833	7.833	8.21	9.249	9.249	9.249	9.249	9.249	9.626	9.626	9.626	9.626	9.847	9.847	9.847	9.847	9.847	10.223	10.223	10.6	11.573	11.573	11.573	11.573	11.573	11.573	11.352	11.418	11.418	11.418	11.418
YIL033C	7.014	7.014	7.833	7.833	8.054	8.054	8.054	8.054	8.054	8.054	8.054	8.054	8.054	8.054	8.054	8.054	8.054	8.054	8.054	8.054	8.054	8.054	8.054	8.054	8.054	8.054	8.054	8.054	8.054	7.301	7.301	7.301	7.301	7.08	7.08	7.08	7.457	7.457	7.457	7.457	7.457	7.457	7.457	7.457	6.793	6.417	6.196	6.196	6.196
YER050C	9.184	9.184	9.184	9.184	9.184	9.184	9.184	9.184	9.56	9.56	9.56	9.56	9.56	9.56	9.56	9.781	9.781	9.781	9.781	9.781	9.781	9.781	9.781	9.781	9.781	9.781	9.781	10.379	10.379	10.755	10.755	10.755	10.755	10.755	10.755	10.755	10.755	10.755	10.755	10.755	10.755	10.755	10.755	10.755	10.755	10.755	10.976	10.976	10.976
YNL322C	6.196	6.196	6.196	6.196	6.196	6.196	6.196	6.196	6.196	6.196	5.975	5.975	5.975	5.975	5.975	5.975	5.975	5.598	5.001	5.001	5.001	5.001	5.001	5.001	4.78	4.78	3.74	3.74	3.74	3.364	3.364	3.364	3.364	3.364	3.364	3.364	3.364	3.364	3.364	3.143	2.767	2.767	2.767	2.767	2.767	2.767	2.767	2.767	2.546
YGL130W	5.001	5.001	6.04	5.664	5.664	6.704	6.704	6.704	6.704	6.106	6.106	6.106	6.106	6.106	6.859	6.859	6.859	6.859	8.054	8.054	8.054	8.496	8.496	8.496	8.873	9.094	10.354	11.393	11.393	11.393	11.393	11.393	11.393	12.146	12.367	12.367	12.367	12.367	12.588	13.252	13.252	13.252	13.252	13.694	13.694	13.694	13.473	13.473	13.915
YER161C	6.769	6.769	6.769	6.769	6.769	6.769	6.769	6.769	6.769	6.769	6.769	6.769	6.769	6.769	6.769	6.769	6.769	6.99	7.964	7.964	7.964	7.964	7.964	7.588	7.588	7.588	7.588	7.588	7.588	7.588	7.588	7.588	7.588	7.588	7.588	7.588	7.588	7.588	7.588	7.588	7.588	7.588	7.588	7.588	7.588	7.588	7.588	7.588	7.588
YDR345C	0.221	0.221	0	0	0	0	0	0	0	0	0	0	0	0	0	0	0	0	0	0	0	0	0	0	0	0	0	0	0	0	0	0	0	0	0	0	0	0	0	0	0	0	0	0	0	0	0	0	0
YOR058C	3.806	3.806	3.806	3.806	3.806	3.806	3.806	3.806	3.806	3.806	3.429	3.429	3.429	3.429	3.429	3.429	3.429	3.429	3.429	3.429	3.429	3.208	3.208	2.987	2.987	2.987	2.987	2.987	2.987	2.987	2.987	2.987	2.987	2.987	2.987	2.987	2.611	2.611	2.611	2.611	2.611	2.611	2.611	2.611	2.611	2.611	2.611	2.611	2.611
YDR296W	8.693	8.693	8.472	8.693	8.693	8.693	8.693	8.693	8.693	8.693	8.693	8.693	8.693	9.069	9.069	9.069	9.069	9.069	9.069	9.069	9.069	9.069	9.069	9.069	9.069	9.069	9.069	8.848	8.848	8.472	8.472	8.472	8.472	8.472	8.251	8.251	8.251	8.251	7.653	7.653	7.653	7.653	4.69	3.872	3.274	3.053	2.832	2.832	2.832
YMR209C	1.26	1.26	1.26	1.637	1.637	1.858	4.027	4.404	4.404	4.404	4.404	4.625	5.222	5.222	5.222	5.222	5.222	5.222	5.222	5.443	5.443	7.612	7.612	7.989	7.989	7.989	7.989	7.989	7.989	8.21	8.431	8.807	8.807	8.807	8.807	8.807	8.807	8.807	9.028	9.028	9.028	9.028	9.028	9.249	9.47	9.47	9.47	9.47	9.47
YNL212W	7.211	7.211	7.211	7.211	7.211	7.211	7.211	7.211	7.211	7.588	7.809	8.562	8.562	8.562	8.562	8.562	8.562	8.562	8.562	8.562	8.562	8.341	8.341	8.341	8.341	8.341	8.341	8.341	8.341	8.341	8.341	8.341	8.341	8.341	8.341	8.341	8.341	8.341	8.341	8.341	8.12	8.12	8.12	7.899	7.678	7.678	7.678	7.678	7.678
YBL039C	1.506	1.506	1.506	1.506	1.351	1.351	1.351	1.351	1.351	1.351	0.974	0.974	0.974	0.974	0.974	0.974	0.974	0.974	0.598	0.598	0.598	0.598	0.598	0.598	0.598	0.598	0.598	0.598	0.819	1.195	1.195	1.195	1.195	1.416	1.416	1.416	1.416	1.416	1.416	1.416	1.792	1.792	2.014	2.014	2.767	2.767	2.767	2.767	2.767
YJR045C	7.325	7.104	7.104	7.104	7.104	7.104	7.104	7.104	7.104	7.104	7.104	7.104	7.104	7.104	6.728	6.728	6.728	5.975	5.975	5.598	5.598	5.598	5.598	5.598	5.222	5.222	5.222	5.222	5.222	5.222	5.222	5.222	5.222	5.222	5.222	5.222	4.248	3.872	3.872	3.872	3.872	3.872	3.872	3.872	3.872	3.872	3.053	1.416	1.195
YHR169W	4.69	4.69	4.69	4.69	4.69	4.69	4.69	4.69	4.69	4.69	4.69	4.69	4.69	4.69	4.911	4.911	4.911	4.911	4.911	4.911	4.911	4.911	4.911	4.911	4.911	4.911	4.911	5.795	5.795	5.795	5.795	5.795	5.795	5.795	5.795	5.795	5.795	5.795	5.795	5.795	5.574	5.574	5.574	5.574	5.197	5.197	5.197	5.197	5.197
YNL026W	4.755	4.755	4.755	4.755	4.976	5.795	6.393	6.393	6.393	6.393	7.367	7.367	7.367	9.159	9.536	9.536	9.536	9.536	9.536	9.757	9.757	9.757	9.757	10.73	11.704	11.704	11.704	11.704	11.704	11.925	12.367	12.744	12.744	12.744	12.744	12.744	12.744	12.744	12.744	12.965	13.562	13.562	13.562	13.562	13.784	13.784	13.784	13.784	13.784
YJL209W	4.625	4.625	4.625	4.625	4.625	4.625	4.625	4.625	5.287	5.508	5.508	5.508	5.508	5.066	5.066	4.69	4.314	4.69	5.353	5.353	5.574	5.574	5.574	5.729	5.353	5.353	4.976	5.197	5.574	5.574	5.574	5.574	5.574	5.574	6.99	6.99	6.99	6.99	6.99	6.99	6.99	6.99	7.367	7.367	7.367	7.367	7.367	7.367	7.964
YBR254C	1.792	1.792	2.169	2.39	2.39	2.39	2.39	2.014	2.014	2.014	2.39	2.39	2.987	2.987	2.987	2.987	2.987	2.987	3.585	3.806	3.806	3.806	3.806	3.806	4.183	4.183	5.287	5.287	5.287	5.287	5.508	6.327	6.327	6.327	6.925	6.925	6.925	6.925	6.925	6.925	6.925	7.301	7.301	7.743	7.743	7.743	7.964	7.964	7.964
YBR263W	3.364	2.987	2.987	3.208	3.585	3.585	3.585	3.585	3.962	5.001	6.261	6.261	6.261	6.482	6.261	6.638	6.638	7.014	7.014	7.391	7.391	8.431	9.028	9.028	9.028	9.405	9.405	9.405	9.405	9.405	9.405	9.405	9.405	9.405	10.002	11.352	11.352	11.352	11.573	11.573	11.573	11.573	11.573	11.573	11.573	11.95	11.729	11.95	11.95
YIL013C	12.523	12.523	12.523	12.523	12.523	12.523	12.523	12.146	12.146	12.146	12.146	11.77	11.393	11.172	11.549	11.549	11.549	11.549	11.549	11.549	9.912	9.912	9.912	10.509	10.354	10.354	10.354	10.354	10.133	10.133	10.133	9.912	9.912	9.912	9.691	9.691	9.691	7.989	7.612	8.431	8.431	8.431	8.431	8.431	8.21	8.365	8.365	8.365	8.365
YMR052W	4.469	5.066	5.066	5.066	5.066	5.066	5.066	5.066	5.066	5.066	5.066	5.287	5.287	5.287	5.287	5.287	4.69	4.69	4.911	4.911	4.911	4.911	4.911	4.911	4.911	4.911	4.911	4.911	4.911	4.911	4.69	4.69	4.69	4.69	4.469	4.469	4.469	4.469	4.469	4.469	4.469	4.469	4.469	4.469	4.093	3.716	3.716	3.716	3.716
YIL049W	4.404	4.404	4.404	5.001	5.443	5.443	5.443	5.443	5.443	5.443	5.443	5.443	5.443	5.443	5.443	5.443	5.443	5.066	5.066	5.287	5.664	5.664	5.664	5.664	5.664	5.664	5.664	6.106	6.106	6.106	6.548	6.548	6.548	6.548	6.548	6.548	6.548	6.548	6.548	6.548	6.171	6.171	6.171	6.171	5.418	5.418	5.418	5.418	5.418
YPL224C	10.575	10.354	10.354	10.354	9.912	9.315	8.496	8.496	8.341	7.964	7.964	7.964	7.964	7.964	7.964	7.964	7.964	7.146	6.925	5.574	5.353	5.353	5.353	5.729	5.353	5.353	5.353	5.353	5.353	5.353	5.353	5.353	5.353	5.353	5.132	4.911	5.132	5.132	5.132	5.132	5.132	4.314	3.937	4.69	5.885	6.106	6.106	6.106	6.106
YML072C	12.678	12.678	12.678	12.678	13.055	13.276	14.848	14.848	14.848	14.848	14.471	14.471	14.692	14.692	14.692	14.692	14.692	14.692	15.069	15.069	15.511	15.511	15.511	16.329	15.953	15.953	15.953	15.953	16.174	16.174	16.174	16.174	16.174	16.174	16.174	16.174	16.174	16.174	15.797	15.797	15.797	15.797	15.797	15.797	15.2	15.576	15.576	15.576	15.576
YLR099C	6.818	7.636	7.636	8.832	9.053	9.429	9.429	9.429	9.429	9.65	9.65	9.65	9.65	9.65	9.65	9.65	9.65	9.871	9.871	9.871	9.871	10.248	10.248	10.248	10.248	10.248	10.469	10.248	11.664	11.664	12.105	12.105	12.105	12.105	12.105	12.547	12.547	12.547	12.547	12.547	12.547	12.547	12.326	12.326	12.703	12.703	12.703	12.703	11.729
YDR464W	9.937	9.937	9.937	9.937	9.937	9.937	9.937	9.937	9.937	9.937	9.937	9.937	9.937	9.937	9.937	9.937	9.937	8.963	8.963	8.963	8.963	8.963	8.963	8.963	8.963	8.963	8.963	8.963	8.963	8.963	9.184	9.184	9.184	9.184	8.807	8.807	8.807	8.807	8.807	8.807	8.807	8.807	8.807	8.807	8.807	8.807	8.807	8.807	8.807
YKR080W	5.95	5.95	5.95	5.95	5.95	5.95	6.393	6.99	6.99	6.99	6.99	6.99	6.99	7.964	7.964	8.341	8.341	8.341	8.341	8.341	8.341	8.341	8.562	8.562	8.562	8.562	8.562	9.225	9.004	9.004	9.38	9.38	9.38	9.38	9.601	9.601	9.601	9.601	9.601	9.601	9.601	9.601	9.225	9.004	9.004	9.004	9.004	9.004	9.004
YJL197W	9.601	9.445	9.445	9.822	10.043	10.043	10.043	10.043	10.264	10.264	10.264	10.264	10.264	10.264	10.264	10.264	10.264	10.706	11.745	11.966	11.966	11.966	11.966	11.966	11.966	11.966	11.966	11.966	12.188	12.188	12.188	12.188	12.188	12.188	12.188	12.188	12.63	12.63	12.63	12.63	12.63	12.409	12.63	12.63	12.63	12.63	12.851	13.448	13.448
YIL044C	5.132	5.132	5.132	5.132	5.132	5.132	5.132	5.132	4.911	4.093	4.314	4.69	4.69	4.69	4.469	4.469	3.806	3.806	3.806	3.585	3.585	3.364	3.364	3.74	4.117	4.494	5.091	5.091	5.091	5.091	5.091	5.091	5.091	5.091	5.468	6.065	6.065	6.286	6.883	6.883	6.883	8.234	9.65	9.65	9.871	10.248	10.469	10.469	10.469
YFR028C	0.442	0.442	0.442	0.442	0.442	0.442	0.819	1.195	1.948	2.767	2.767	2.767	2.767	2.767	2.767	2.767	2.767	2.767	2.767	2.767	3.143	3.143	3.143	3.143	3.143	3.143	3.143	3.143	3.143	3.364	3.364	3.364	3.364	3.364	3.364	3.364	3.364	3.364	3.364	3.364	3.364	3.585	3.806	4.625	4.625	4.625	4.625	4.625	4.625
YDR058C	5.443	5.443	5.443	5.885	5.885	5.885	5.885	5.885	5.885	5.885	5.885	5.885	5.885	5.664	6.04	6.04	6.04	6.04	6.04	6.04	6.04	6.04	6.04	6.04	6.04	6.04	6.04	6.04	6.04	6.04	6.04	6.04	5.664	5.664	5.066	4.625	4.625	4.625	4.625	4.625	4.625	4.625	4.625	4.625	4.625	4.625	4.625	5.066	5.066
YLL018C-A	2.39	3.053	3.053	3.053	4.314	4.314	4.314	4.535	6.171	6.835	7.211	7.432	7.432	7.432	7.653	7.653	7.653	7.874	7.874	7.874	7.874	7.874	7.874	7.874	8.251	8.251	8.251	8.251	8.251	8.251	8.251	8.251	8.251	8.251	8.251	8.251	8.251	8.251	8.251	8.914	8.914	8.914	8.914	8.914	8.914	8.914	8.914	8.914	8.914
YOL120C	1.105	1.105	1.482	1.702	1.702	1.702	1.702	1.702	2.079	2.079	2.079	2.079	2.079	2.079	2.079	2.079	2.079	2.079	2.079	2.079	2.079	2.455	2.455	2.455	2.455	2.455	2.455	2.455	2.455	2.455	2.455	3.053	4.093	4.093	4.093	4.093	4.093	4.093	4.093	4.093	4.093	4.093	4.093	4.093	4.093	4.093	4.093	4.093	4.093
YLL038C	7.612	7.612	7.612	7.612	7.612	7.612	7.612	7.612	7.612	7.612	7.612	7.833	8.431	8.431	8.431	8.431	8.431	8.431	8.431	8.431	8.431	8.652	8.275	9.159	9.159	9.159	9.159	9.159	9.159	9.159	9.159	9.159	9.38	9.38	9.38	9.38	9.601	9.601	9.601	9.601	9.601	9.601	9.601	9.822	9.225	9.225	9.225	9.601	9.601
YPL016W	13.12	13.12	13.12	13.12	13.12	13.12	13.12	13.12	13.12	13.12	13.12	13.341	13.341	13.341	13.718	13.718	13.718	13.718	13.718	13.718	13.718	13.718	13.718	13.718	13.718	13.718	13.718	13.718	13.718	13.718	13.718	13.718	13.718	13.718	13.718	13.718	13.718	13.718	13.718	13.718	13.718	13.718	13.718	13.718	13.497	13.276	13.276	13.276	13.276
YGL021W	11.172	11.172	11.172	11.172	11.172	11.172	11.172	11.172	11.77	11.77	11.77	11.77	11.991	11.991	11.991	11.991	12.588	12.588	12.588	12.588	12.809	12.809	12.809	12.588	12.588	12.588	12.212	12.433	12.433	12.433	12.433	12.433	12.212	12.433	12.212	12.212	12.212	12.212	12.212	12.212	11.991	11.991	11.991	11.991	12.212	12.212	12.212	12.212	12.212
YKL144C	3.519	3.519	3.519	5.378	6.196	9.315	9.315	9.536	9.536	9.536	9.536	9.536	9.536	9.757	10.133	10.133	10.133	10.133	10.354	10.354	10.354	10.575	10.575	10.951	10.951	10.951	10.951	10.951	10.951	10.951	10.951	10.951	10.951	10.951	10.951	10.951	10.951	10.951	10.951	10.951	10.951	10.951	10.951	10.951	10.951	10.951	10.951	10.951	10.951
YDR177W	11.549	11.925	12.523	13.562	13.562	13.784	13.784	13.784	13.784	13.784	13.784	13.784	14.226	14.226	14.226	14.226	14.447	14.447	14.447	14.447	14.447	14.447	14.447	14.447	14.447	14.447	14.447	14.447	14.447	14.447	14.447	14.447	14.447	14.889	14.889	14.889	14.889	14.889	14.889	14.512	14.512	14.512	14.512	14.512	14.512	14.512	14.512	14.291	14.07
YDR249C	4.78	4.78	4.78	4.78	4.78	4.78	4.404	4.404	4.404	3.962	3.74	3.74	3.74	3.519	3.519	3.519	3.519	3.519	2.169	2.169	2.169	2.169	2.169	1.792	1.792	1.195	1.195	1.195	1.195	0.974	0.974	0.974	0.974	0.974	0.974	0.974	0.974	0.974	0.974	0.974	0.974	0.753	0.753	0.753	0.753	0.753	0.753	0.753	0.753
YPL012W	9.716	9.716	9.937	9.937	9.937	9.937	9.937	9.937	9.937	9.937	9.937	9.937	9.937	9.937	9.937	9.937	9.937	9.937	9.937	10.755	11.729	11.729	11.729	11.729	11.729	11.729	11.729	11.729	11.729	11.729	11.729	11.729	11.729	11.729	11.729	11.729	11.729	10.755	10.755	10.755	10.534	10.313	10.313	10.313	10.092	10.092	10.092	10.092	10.092
YBR106W	0.442	0.442	0.442	0.442	0.442	0.442	0.442	0.442	0.442	0.442	0.442	0.221	0.221	0.221	0.221	0.221	0.221	0.221	0.221	0	0	0	0	0	0	0	0	0	0	0	0	0	0	0	0	0	0	0	0	0	0	0	0	0	0	0	0	0	0
YML007C-A	10.158	10.158	10.158	9.339	9.339	9.339	9.339	9.339	9.339	9.339	9.339	8.742	8.365	8.365	8.365	8.365	8.365	8.365	8.365	8.365	8.365	8.365	8.365	5.378	5.378	5.157	4.78	4.78	4.78	4.78	4.78	4.78	4.78	4.78	4.78	4.78	4.78	4.78	4.78	4.78	4.559	4.183	3.364	3.364	3.143	3.143	3.143	3.143	3.143
YCR028C	7.236	7.236	7.236	7.236	7.457	7.457	7.457	7.457	7.457	7.457	7.457	7.457	7.457	7.457	7.457	7.236	7.236	7.236	7.236	7.236	7.014	7.014	7.391	7.391	7.391	7.391	7.391	7.391	7.391	7.391	7.391	7.391	7.391	7.391	7.612	7.612	7.612	7.612	7.612	7.612	7.236	7.236	7.236	7.236	6.638	6.261	6.261	6.261	6.261
YBL104C	0.819	0.819	1.637	1.637	1.637	2.611	2.611	2.987	2.987	2.987	2.987	3.585	4.183	5.222	5.222	5.222	5.222	5.222	5.222	5.222	5.222	5.222	5.222	5.222	5.222	5.222	5.001	5.378	5.378	5.378	5.378	5.378	5.378	5.378	5.378	5.378	5.378	5.378	5.378	5.378	5.378	5.378	5.378	5.378	5.598	5.598	5.598	5.598	5.598
YOR205C	6.835	7.939	7.939	7.939	7.939	7.939	7.939	8.316	8.316	8.693	9.355	13.137	15.06	15.06	15.06	15.06	15.06	15.437	15.437	15.437	15.437	15.437	15.813	16.411	16.632	16.632	16.632	16.632	16.632	16.632	16.632	16.632	16.853	16.853	16.853	16.853	16.853	16.853	16.853	17.23	17.23	17.23	17.23	17.23	17.23	17.23	17.23	17.23	17.23
YLR207W	15.421	16.084	16.46	16.46	16.46	16.46	17.123	17.123	17.123	17.344	17.721	17.721	17.721	17.721	17.721	17.721	17.721	17.942	18.163	18.163	18.163	18.163	18.605	18.605	18.981	19.358	19.358	19.358	19.358	19.358	19.358	19.358	19.358	19.734	19.734	19.734	19.734	19.734	19.734	19.734	19.734	19.734	20.11	20.11	20.11	20.11	20.11	20.11	20.11
YKL001C	6.04	6.04	6.04	6.417	6.417	6.417	6.417	6.417	6.417	6.417	6.417	6.417	6.417	6.417	6.417	6.638	6.417	6.793	6.793	6.793	6.793	6.793	6.793	6.793	6.793	6.793	6.793	6.793	6.793	6.793	6.417	6.417	6.417	6.417	6.417	6.793	6.793	6.793	7.17	7.17	7.17	7.17	6.793	6.417	6.196	6.196	6.196	5.819	5.819
YOL130W	4.78	4.78	4.78	4.78	4.78	4.78	4.78	4.78	4.78	4.78	4.78	5.533	5.91	5.91	5.91	5.91	5.91	5.91	5.91	5.91	5.91	5.91	5.91	5.91	5.91	5.91	5.91	5.91	5.91	5.91	6.13	6.351	7.391	7.391	8.21	8.807	8.807	8.807	8.807	9.028	9.028	9.028	9.028	9.028	9.028	9.028	9.249	9.249	9.249
YLR057W	7.014	7.014	7.014	7.014	7.014	7.014	6.417	6.196	6.196	5.975	7.325	7.325	7.325	7.325	7.546	7.546	7.768	7.391	7.014	7.014	7.457	7.457	7.457	7.457	7.457	7.457	7.457	7.457	7.457	7.08	6.704	6.704	6.327	6.327	6.327	6.925	6.925	6.925	6.925	6.925	6.925	6.925	6.925	7.146	7.146	7.146	7.146	7.367	7.367
YGL244W	11.835	11.835	11.835	11.835	12.212	12.212	12.212	12.212	12.212	12.212	12.212	12.212	12.212	12.212	12.588	12.965	12.965	12.965	12.965	12.965	12.965	14.602	14.979	14.979	14.979	14.979	14.979	14.979	14.979	15.2	15.2	15.2	15.2	15.2	15.2	14.823	14.602	14.602	14.602	14.602	14.823	14.823	14.823	14.823	14.602	14.602	14.602	14.602	14.602
YDL192W	4.911	4.69	4.69	4.69	4.69	4.69	4.69	4.69	4.69	4.69	4.69	4.69	4.69	4.69	4.69	4.248	3.806	3.806	3.429	2.676	2.676	2.676	2.676	2.897	2.897	2.897	2.897	2.897	3.119	3.119	3.119	2.897	2.897	2.897	2.897	2.897	2.897	2.897	2.897	2.897	2.897	2.897	2.897	2.897	2.235	2.455	2.235	2.014	2.014
YOR189W	5.574	5.574	5.574	5.574	5.574	5.574	5.574	5.353	5.353	5.353	5.353	5.353	5.729	5.729	5.508	5.508	5.508	5.508	5.508	5.508	5.508	5.508	5.508	5.508	5.508	5.508	5.508	5.508	5.508	5.508	5.066	5.066	5.066	5.066	5.066	5.066	5.066	5.066	5.066	4.846	3.585	3.585	3.585	3.585	3.585	3.585	3.585	3.585	3.585
YOL082W	0.598	0.598	0.598	0.598	0.598	0.598	0.598	0.598	0.598	0.598	0.598	0.598	0.598	0.598	0.598	0.598	0.598	0.598	0.598	0.598	0.598	0.598	0.598	0.598	0.598	0.598	0.598	0.598	0.598	0.598	0.598	0.598	0.598	0.598	0.598	0.598	0.598	0.598	0.598	0.598	0.598	0.598	0.598	0.598	0.598	0.598	0.598	0.598	0.598
YPR133W-A	9.953	9.953	9.953	9.953	9.953	9.953	9.953	10.329	10.329	10.329	10.329	9.953	9.953	9.953	9.953	9.953	9.511	9.511	9.511	9.511	9.511	9.511	9.511	9.511	9.511	9.511	9.511	9.511	9.511	9.29	9.29	9.29	9.29	9.29	8.627	8.627	8.627	8.627	8.627	8.627	8.627	8.627	8.627	8.627	8.627	8.627	8.627	8.406	8.406
YHR072W	3.274	3.495	3.495	3.495	3.495	3.495	3.495	3.495	3.495	3.495	3.495	3.495	4.379	4.379	6.016	6.016	6.016	6.458	6.679	6.679	6.679	6.679	6.679	6.679	6.9	6.9	6.9	6.9	6.9	6.679	6.679	6.458	6.458	7.809	7.809	8.03	8.03	8.03	8.03	8.03	8.251	8.251	8.627	8.627	8.627	8.627	8.627	8.627	8.251
YBL038W	9.249	8.807	8.054	7.678	7.678	7.678	7.678	7.457	6.417	6.417	6.417	6.417	6.196	6.196	6.417	6.417	6.417	6.417	6.417	6.417	6.417	6.417	6.417	6.417	6.196	6.196	6.196	6.196	6.196	6.196	6.196	6.196	6.196	4.559	3.364	2.832	3.053	3.053	3.053	3.053	3.274	5.508	5.885	5.885	5.885	5.885	5.885	5.885	6.261
YDR143C	15.773	15.773	15.773	16.149	16.149	16.149	16.149	16.149	15.773	15.773	15.552	15.552	15.773	15.993	15.993	15.993	15.993	15.993	15.993	15.993	15.993	15.993	15.993	15.993	15.993	15.993	15.396	15.396	15.396	15.396	15.396	15.396	15.396	15.396	15.396	15.396	15.175	15.175	15.175	15.175	15.175	15.175	15.175	15.175	15.175	15.175	15.175	15.175	15.175
YDL211C	3.299	3.519	3.519	3.896	3.896	3.896	3.896	4.117	4.117	4.117	4.117	4.117	4.117	4.117	4.117	4.117	4.117	4.117	4.117	4.117	4.117	4.117	4.117	4.117	4.117	4.117	4.117	4.117	4.117	4.117	4.117	4.117	4.117	4.117	4.559	4.559	4.559	4.559	4.559	4.559	4.559	4.559	4.559	4.559	5.001	5.001	5.001	5.001	5.001
YLR043C	8.341	8.341	8.341	8.341	7.301	7.678	7.457	7.833	7.833	7.833	7.833	7.833	7.833	7.833	7.833	7.833	7.833	7.833	7.833	7.833	7.833	7.833	7.833	7.833	7.833	7.833	7.833	7.833	7.833	7.833	7.833	7.833	7.457	7.457	7.457	7.457	7.833	7.833	7.833	7.833	7.612	7.612	7.612	7.612	7.612	7.391	7.391	7.391	7.391
YER069W	5.819	5.819	5.819	5.819	5.819	5.819	5.819	5.598	5.598	5.598	5.598	5.598	5.598	5.598	5.598	5.157	5.157	5.157	5.157	4.183	3.806	3.806	4.027	4.027	4.027	4.027	4.027	4.027	4.027	4.027	4.625	4.625	4.625	4.625	4.625	3.585	3.585	3.585	3.585	3.585	3.585	3.585	3.585	3.585	3.585	3.585	3.585	2.987	2.987
YBR156C	3.519	3.519	4.183	5.066	5.066	5.066	6.327	6.327	6.327	7.146	7.522	7.522	7.522	7.522	7.522	7.964	7.964	7.964	7.964	7.964	7.964	7.964	7.964	7.964	7.964	8.185	8.185	8.185	8.185	8.185	8.185	8.185	8.185	8.185	8.406	8.406	8.406	8.185	8.185	8.185	8.185	8.185	8.185	8.562	8.562	8.562	8.562	8.562	8.562
YGL137W	11.966	11.966	11.966	12.188	12.564	12.564	12.564	12.564	12.564	12.564	12.188	11.811	11.811	11.811	11.811	11.811	12.032	12.032	12.032	12.409	12.409	12.409	12.409	12.409	12.409	12.188	12.188	12.188	12.188	11.811	11.811	11.811	11.811	11.811	11.811	11.811	11.811	11.811	11.811	11.811	11.811	11.434	11.434	11.213	11.213	11.213	11.213	10.992	10.992
YGR288W	5.443	5.443	5.443	5.443	5.443	5.664	5.885	5.885	5.885	5.885	6.261	6.261	6.261	6.261	6.261	5.885	6.106	6.106	6.106	6.106	6.106	6.106	6.106	6.106	5.885	5.885	5.664	5.664	5.664	5.664	5.664	5.664	5.664	5.664	5.664	5.664	5.664	5.664	5.287	5.287	5.287	5.287	5.287	5.287	5.508	5.508	5.508	5.729	5.729
YML048W	10.264	10.264	10.264	10.264	10.264	10.264	10.264	10.264	11.459	11.459	11.901	11.901	11.901	11.901	11.901	11.901	11.745	11.966	12.343	12.72	12.72	12.72	12.72	12.72	12.72	12.72	12.72	12.72	12.72	12.72	12.72	12.72	12.72	12.72	12.72	12.498	12.498	12.498	12.875	12.875	12.875	12.875	13.096	13.096	13.096	13.096	13.096	13.096	12.875
YJR016C	15.486	15.265	14.823	14.823	14.823	14.602	14.823	14.381	14.381	14.381	13.628	13.628	13.407	13.407	13.407	13.407	13.407	13.407	13.407	10.951	10.509	10.509	10.509	9.757	7.899	7.522	7.522	7.522	7.301	7.301	7.301	7.301	7.301	6.261	5.819	5.598	5.598	5.598	5.598	5.222	5.222	5.222	5.222	5.222	5.222	5.222	5.222	5.222	4.846
YGL056C	0.377	0.377	0.377	0.377	0.377	0.377	0.377	0.377	0.377	0.377	0.377	0.377	0.377	0.377	0.377	0.377	0.377	0.377	0.377	0.377	0.377	0.377	0.377	0.377	0.377	0.753	0.753	0.753	0.753	0.753	0.753	0.753	0.753	0.753	0.753	0.753	0.753	0.753	0.753	0.753	0.753	0.753	0.377	0.377	0.377	0.377	0.377	0.377	0.377
YBL026W	6.327	6.327	6.327	6.327	6.327	6.327	6.548	6.548	6.548	6.327	6.327	6.327	5.729	5.729	5.729	5.508	5.508	5.132	5.132	5.132	5.132	5.132	4.535	4.535	4.535	4.535	3.781	3.781	3.405	3.405	3.405	3.405	3.405	3.405	3.405	3.405	3.405	3.405	3.405	3.405	3.405	3.184	3.184	3.184	2.963	2.963	2.963	2.963	2.587
YIL161W	2.767	2.767	2.767	2.767	3.143	3.143	3.364	3.364	3.364	3.364	3.364	3.364	3.364	3.364	3.364	3.364	3.364	3.364	3.364	3.364	3.364	3.364	3.364	3.364	3.208	3.208	3.208	3.208	3.208	2.832	2.832	2.832	3.053	3.053	3.053	3.274	3.274	3.274	3.274	3.274	3.053	3.053	3.053	3.429	3.429	3.429	3.429	3.429	3.429
YEL038W	8.783	8.783	8.406	8.406	8.406	8.406	8.406	8.406	8.406	7.743	7.743	7.743	7.743	7.522	7.522	7.522	7.522	7.522	7.146	6.327	6.106	6.106	6.106	6.106	6.106	6.106	5.885	5.664	5.664	5.664	5.664	5.664	5.664	5.664	5.664	5.885	5.885	5.885	5.885	5.885	5.885	5.885	5.508	5.508	5.066	4.69	4.469	4.248	4.248
YDR450W	3.34	2.963	2.742	2.3	2.3	2.3	2.3	2.676	2.676	2.676	2.676	2.676	2.676	2.676	2.676	2.676	2.676	2.455	2.455	2.014	2.014	2.014	2.014	2.014	2.235	2.235	2.235	2.235	2.235	2.235	2.235	2.235	2.235	2.235	2.235	2.235	2.235	2.235	2.235	2.235	2.014	1.792	1.571	1.195	1.195	1.195	1.195	1.195	1.195
YGR251W	5.795	6.016	6.614	7.588	7.588	7.964	7.964	7.964	8.562	9.912	10.509	10.509	10.509	10.509	10.509	10.509	10.509	10.509	10.509	10.509	10.509	10.509	10.509	10.509	10.73	10.73	10.73	10.73	10.73	10.73	10.73	10.73	10.73	10.73	10.73	10.73	10.73	10.509	10.509	10.509	10.509	10.509	10.509	10.509	10.509	10.509	10.509	10.509	10.509
YMR201C	8.627	8.627	10.043	10.043	10.043	10.419	10.419	10.419	10.419	10.419	10.419	10.419	10.419	10.419	10.64	10.64	10.64	10.64	10.64	10.64	10.64	10.64	10.64	10.64	10.419	10.419	9.822	10.043	10.043	9.822	9.822	9.822	9.822	9.822	9.822	9.822	9.822	9.822	9.822	9.822	9.822	9.601	9.601	9.601	9.38	9.38	9.159	9.159	9.159
YMR149W	6.548	6.548	5.95	5.95	5.95	5.95	5.95	5.574	4.379	4.379	4.379	4.379	4.379	4.379	4.379	4.379	4.379	4.158	3.561	3.561	3.561	3.561	3.781	3.781	3.781	3.781	3.781	3.781	3.781	3.561	3.781	3.561	3.561	3.561	3.561	3.561	3.561	3.561	3.34	3.34	3.34	2.897	2.897	2.676	2.3	2.079	1.858	1.858	1.858
YGR109C	0.974	0.974	1.351	1.351	1.351	1.571	1.571	1.571	1.571	1.571	1.571	1.571	1.571	1.571	1.571	2.014	2.014	2.014	2.014	2.014	2.014	2.014	2.014	2.455	2.832	2.832	2.832	2.832	2.832	2.832	2.832	2.832	2.832	3.208	3.806	4.027	4.027	4.027	4.027	4.027	4.248	4.248	4.248	4.248	4.248	4.248	4.248	4.248	4.248
YKR011C	5.574	5.574	5.574	5.574	5.574	5.574	5.795	5.795	5.795	5.795	5.795	5.795	5.795	5.795	5.795	5.795	5.795	5.795	5.795	5.795	5.795	5.795	5.574	5.353	5.574	6.016	6.016	6.016	6.016	6.016	6.016	6.016	6.016	6.016	6.679	6.679	6.679	6.679	6.679	6.679	6.9	6.9	6.9	6.9	7.277	7.056	7.056	6.835	6.835
YKL045W	0	0	0	0	0	0	0	0	0	0	0	0	0	0	0	0	0	0	0	0	0	0	0	0	0	0	0	0	0	0	0	0	0	0	0	0	0	0	0	0	0	0	0.377	0.377	0.377	0.377	0.377	0.377	0.377
YDL070W	0	0	0	0	0	0	0	0	0	0	0	0	0	0	0	0	0	0	0	0	0	0	0.377	0.377	0.377	0.377	0.377	0.377	0.598	0.598	0.598	0.598	0.598	0.598	0.598	0.598	0.598	0.598	0.598	0.598	0.598	0.598	0.598	0.598	0.598	0.598	0.598	0.598	0.598
YBR115C	5.508	5.508	5.508	5.508	5.508	5.508	5.508	5.132	4.911	4.911	4.911	4.911	4.911	4.69	4.469	4.469	4.027	4.027	3.806	3.806	3.806	3.806	3.806	3.806	3.806	3.806	3.806	3.806	3.806	3.585	3.585	3.585	3.585	2.987	2.987	2.987	2.767	2.767	2.767	2.39	2.39	2.39	1.637	1.637	1.637	1.637	1.637	1.637	1.04
YDL112W	10.46	10.46	10.681	10.681	10.681	10.681	10.681	10.46	10.46	10.46	10.46	10.46	10.46	10.46	10.46	10.46	10.46	10.46	10.46	10.239	10.239	10.239	10.239	10.239	10.239	10.239	10.46	10.46	10.46	10.46	10.46	10.46	10.46	10.239	10.239	10.239	10.239	10.239	10.239	10.018	10.018	10.018	10.018	10.018	10.239	10.239	10.018	10.018	9.797
YBR057C	5.484	5.484	5.107	5.107	4.51	4.51	4.886	5.107	5.107	5.107	5.107	5.329	5.926	9.797	12.253	12.253	12.253	12.474	12.474	12.851	12.851	13.072	13.448	13.448	14.422	14.422	14.422	14.643	14.643	15.241	15.241	15.241	15.241	15.241	15.241	15.241	15.241	15.241	15.241	15.241	15.241	15.241	15.241	15.241	15.241	15.838	15.838	15.838	15.838
YGL103W	0.819	0.819	0.819	0.819	0.819	0.819	1.04	1.04	1.416	1.416	1.416	1.637	1.637	1.637	1.637	1.637	1.637	1.637	1.637	1.637	1.637	1.637	1.637	1.637	1.637	1.637	1.637	1.637	1.637	1.637	1.637	1.637	1.637	1.637	1.637	1.637	1.637	1.637	1.637	1.637	1.637	1.637	1.637	1.637	1.416	1.416	1.416	1.416	1.04
YLR335W	1.948	1.948	1.948	1.948	1.948	1.948	1.948	1.948	1.948	1.948	1.948	1.948	3.364	3.364	3.364	3.364	3.364	3.143	3.143	3.143	3.143	3.143	3.143	2.767	2.767	2.767	3.143	3.519	4.117	4.117	4.117	4.117	4.117	4.117	4.117	4.117	4.117	4.117	4.117	4.117	4.117	4.117	4.117	4.117	4.117	4.117	4.117	4.117	4.715
YMR160W	2.587	2.587	2.587	2.587	2.587	2.587	2.587	2.587	2.587	2.587	2.365	2.365	2.365	2.365	2.365	2.587	3.184	3.184	3.184	3.184	3.184	3.184	3.184	3.184	3.561	3.561	3.561	3.781	4.223	4.821	4.821	4.821	4.821	4.821	4.821	4.821	4.821	4.821	5.042	5.263	6.082	6.082	6.082	6.082	6.082	6.082	6.303	6.303	6.303
YMR029C	2.987	2.987	2.987	2.987	2.987	2.987	2.987	2.987	2.987	2.987	2.987	3.208	3.806	3.806	3.806	5.664	5.664	5.885	5.885	6.638	6.417	6.417	6.417	6.417	6.417	6.793	7.014	7.768	7.768	7.768	8.873	8.873	8.873	8.873	9.094	9.47	9.47	9.47	9.47	9.47	9.47	9.47	9.47	9.47	9.847	9.847	10.068	10.068	10.068
YGL055W	0.377	0.377	0.377	0.377	0.377	0.377	0.377	0.377	0.377	0.377	0.377	0.377	0.377	0.377	0.377	0.377	0.377	0.377	0.377	0.377	0.377	0.377	0.377	0.377	0.377	0.377	0.377	0.377	0.377	0.377	0.377	0.377	0.377	0.377	0.377	0.377	0.377	0.377	0.377	0.598	0.598	0.598	0.598	0.598	0.598	1.26	1.26	1.26	1.26
YCR030C	0	0	0	0	0	0	0	0	0	0	0	0	0	0	0	0	0	0	0	0	0	0	0	0	0	0.377	0.377	0.377	0.598	0.819	0.819	0.819	0.819	0.819	1.792	1.792	1.792	1.792	1.792	2.014	2.014	2.235	2.235	2.455	2.455	2.455	2.455	2.455	2.455
YIL015W	9.38	9.38	9.38	9.38	9.38	9.38	9.38	8.848	8.848	8.848	8.848	8.095	8.095	8.095	7.718	7.718	7.497	7.497	6.835	6.835	6.835	8.758	9.134	9.355	9.355	9.355	9.134	9.134	9.134	9.134	9.732	9.732	9.732	10.108	10.108	10.485	10.485	10.485	10.485	10.861	10.861	10.861	11.082	11.082	11.082	11.082	11.835	13.341	13.341
YDR359C	7.588	7.588	7.588	7.809	8.185	8.185	8.185	8.185	8.185	8.185	8.185	8.185	8.185	8.185	8.185	8.185	8.185	8.185	7.809	7.809	7.809	7.809	7.809	7.809	7.809	7.809	7.809	7.809	7.809	7.809	7.588	7.588	7.588	7.588	7.588	7.588	7.367	7.367	7.367	7.367	7.367	7.367	7.367	6.548	6.327	6.327	6.327	6.327	5.353
YMR158W	2.676	2.676	2.455	2.455	2.455	2.455	2.455	2.455	2.455	2.455	2.455	2.455	2.455	2.235	2.235	2.235	1.858	1.858	1.858	1.482	1.482	1.482	1.482	1.482	1.04	0.819	1.26	1.26	1.26	1.482	1.923	1.923	1.923	1.923	1.923	1.702	1.702	1.702	1.702	1.702	1.702	2.079	2.079	2.079	2.079	2.079	2.079	2.079	2.3
YKL168C	7.874	8.251	8.251	8.472	8.848	8.848	8.848	8.848	8.848	8.848	8.848	8.848	9.445	8.406	8.406	8.406	8.406	7.809	7.809	7.809	7.809	8.627	8.627	8.627	8.627	8.627	8.627	8.627	8.627	9.069	8.406	8.185	8.185	8.185	7.367	7.367	7.367	7.367	7.367	7.367	7.367	7.367	7.367	6.704	6.482	6.106	6.106	6.327	6.327
YLR060W	10.927	10.927	10.55	10.55	10.55	10.55	10.55	10.55	10.329	10.329	10.329	10.329	10.329	10.329	10.329	10.329	10.329	10.329	10.329	10.329	10.329	10.329	10.329	10.329	10.329	9.29	8.914	8.914	8.914	8.914	8.914	8.914	8.914	8.693	8.693	8.693	8.693	8.693	8.693	8.693	8.693	8.693	8.693	8.693	8.472	8.472	8.472	7.653	7.653
YDR465C	6.261	6.261	6.261	6.261	6.261	6.261	6.261	6.261	6.261	6.261	6.261	6.261	6.261	6.261	6.261	6.261	6.261	6.261	6.261	6.261	6.261	6.261	6.261	6.482	6.482	6.482	6.482	6.482	6.482	6.482	6.482	6.482	6.482	6.482	6.482	6.482	6.482	6.482	6.482	6.482	6.261	6.261	6.261	5.819	5.819	5.819	5.819	5.819	5.819
YPL105C	11.991	11.991	11.991	11.991	12.367	13.562	13.562	13.562	13.562	13.562	13.562	13.562	13.562	13.562	13.562	13.562	13.186	13.186	13.562	13.562	13.562	13.562	13.562	13.784	13.784	13.784	13.784	13.784	13.784	13.784	13.784	13.407	13.407	13.407	13.407	13.407	13.407	13.407	13.407	13.407	13.407	13.407	13.407	13.407	13.407	13.407	13.407	13.407	13.407
YDL029W	8.562	8.562	8.562	8.562	8.562	8.562	8.562	8.562	8.562	8.562	8.562	8.562	9.38	9.601	9.601	9.601	9.601	9.601	9.601	9.601	9.601	9.601	9.601	9.601	9.601	9.601	9.601	9.601	9.822	9.822	9.822	9.822	9.601	9.601	9.601	9.601	9.601	9.601	9.601	9.601	9.601	9.822	9.822	9.822	9.601	9.601	9.601	9.601	9.601
YLL031C	10.575	10.575	10.575	10.796	10.796	10.796	10.796	10.796	10.796	10.796	10.796	10.796	11.017	11.017	11.017	11.017	11.017	11.017	11.017	11.017	11.017	11.017	11.017	11.017	11.017	11.017	10.796	10.796	10.796	10.796	10.796	10.796	10.796	10.796	10.796	10.796	10.796	10.796	10.796	10.796	10.796	10.796	10.796	10.796	10.796	10.796	10.796	10.796	10.796
YDL046W	10.092	10.092	10.092	10.313	10.313	10.313	10.313	10.313	10.313	10.313	10.313	10.313	10.313	10.313	10.313	10.313	9.937	9.937	9.937	9.937	9.937	9.937	9.937	9.937	10.313	10.313	10.313	10.69	10.69	10.69	10.313	10.313	10.313	10.313	10.313	10.313	10.313	10.313	10.313	10.313	10.313	10.313	10.313	10.313	9.339	8.742	8.742	8.3	7.702
YIL043C	4.248	4.248	4.846	4.846	7.236	6.859	6.859	6.859	6.859	6.859	6.859	6.859	7.612	7.989	7.768	7.768	8.365	8.365	8.365	8.365	7.768	7.768	7.768	7.768	7.989	7.989	8.21	8.431	8.431	8.431	8.431	8.431	8.431	8.431	8.431	8.431	8.431	9.847	9.626	10.444	10.444	10.444	10.444	10.444	10.444	10.444	10.223	10.223	10.82
YCL024W	2.455	2.455	2.455	2.455	2.455	2.832	2.832	3.429	3.806	6.393	6.393	6.614	6.614	6.614	6.614	6.614	6.614	7.277	7.277	7.277	7.277	7.277	7.653	8.03	8.03	8.03	8.03	8.03	8.03	8.03	8.406	8.783	8.783	8.783	9.225	9.225	9.225	9.225	9.225	9.225	9.225	9.225	9.225	9.445	9.666	9.666	9.666	10.485	10.706
YKR081C	12.098	12.098	12.098	12.098	12.098	12.319	12.319	12.54	12.54	12.54	12.54	12.54	12.54	12.54	12.54	12.54	12.54	12.54	12.54	12.54	12.54	12.54	12.163	12.163	12.163	11.787	11.787	11.787	11.787	11.787	11.787	11.787	11.787	11.787	11.787	11.787	11.787	11.787	11.787	11.787	11.41	11.41	11.41	11.41	11.41	11.41	11.41	11.189	11.189
YKR087C	7.678	7.678	7.678	7.678	7.678	7.678	7.678	7.301	5.95	4.976	5.197	5.795	5.795	5.795	5.795	4.755	4.911	4.846	4.846	4.846	4.846	4.846	4.846	4.846	4.846	4.846	4.846	4.846	4.093	4.093	4.093	3.716	3.716	4.158	4.158	4.158	4.158	4.158	4.379	4.158	4.158	4.158	4.535	4.314	4.314	4.314	4.093	4.093	3.872
YHR083W	9.536	9.536	9.912	9.912	10.354	10.354	10.354	10.354	10.354	10.354	10.575	10.575	10.575	10.575	10.575	10.575	10.575	10.575	10.575	10.575	10.575	10.575	10.354	10.354	9.977	9.977	9.977	9.977	9.977	9.977	9.977	9.977	9.977	9.977	9.977	9.977	9.977	9.977	9.977	9.977	9.977	9.977	9.977	9.977	9.977	9.977	9.977	9.977	9.977
YBR024W	11.77	11.77	11.77	11.77	11.77	11.77	11.77	11.77	11.77	11.77	12.146	12.146	12.146	12.146	12.146	12.146	11.704	11.704	11.704	11.704	11.704	11.328	11.549	11.328	11.328	11.328	11.328	11.328	11.328	11.328	11.107	11.107	10.509	10.509	10.509	10.509	10.509	10.509	10.509	10.289	10.289	10.289	9.315	9.315	8.275	8.275	7.522	7.522	7.522
YLR055C	0	0	0	0	0	0	0	0	0	0	0	0	0	0	0	0	0	0	0	0	0	0	0	0	0	0	0	0	0	0	0	0	0	0	0	0	0	0	0	0	0	0	0	0	0	0	0	0	0
YGL106W	10.665	10.665	11.041	11.041	11.041	11.041	11.041	11.041	11.041	10.82	11.573	11.573	11.573	11.573	11.573	11.573	11.573	11.573	11.573	11.573	11.573	11.573	11.573	11.573	11.573	11.573	11.573	11.573	11.573	11.573	11.197	11.197	11.418	11.418	11.418	11.418	11.418	11.418	11.418	11.418	11.197	11.197	11.197	11.197	11.197	11.197	11.197	11.197	11.197
YBR070C	13.718	13.718	13.718	13.939	13.562	13.562	13.562	13.562	12.146	12.146	12.523	12.523	12.523	12.899	12.899	12.899	12.899	12.899	12.899	12.899	12.899	12.523	12.523	12.523	12.523	12.523	12.523	12.523	12.523	12.523	12.523	12.523	12.744	12.744	12.744	12.744	12.744	12.744	12.523	12.523	12.523	12.302	12.302	12.302	12.302	12.302	12.302	12.678	12.678
YMR011W	0.221	0.221	0.221	0.221	0.221	0.221	0.221	0.221	0.221	0.221	0.221	0.221	0.221	0.221	0.221	0.221	0	0	0	0	0	0	0	0	0	0	0	0	0	0	0	0	0	0	0	0	0	0	0	0	0	0	0	0	0	0	0	0	0
YDR481C	1.702	1.416	1.637	1.637	1.637	1.637	1.637	1.858	2.455	3.34	5.418	5.418	5.418	5.418	5.418	5.418	6.016	6.016	6.016	6.016	6.393	6.393	6.393	8.185	8.185	8.185	8.185	7.809	7.809	7.809	7.809	7.809	8.406	8.627	8.627	9.511	9.511	9.511	10.174	10.174	10.174	10.174	10.174	10.174	10.174	10.174	10.174	10.771	10.992
YJR084W	2.676	2.676	2.676	2.676	2.676	2.676	2.676	2.676	2.676	2.676	2.676	2.676	2.235	2.235	1.858	1.26	1.26	1.04	1.04	1.04	1.04	1.04	1.04	1.04	0.442	0.442	0.442	0.442	0.442	0.442	0.663	0.663	0.663	0.663	0.663	1.416	2.014	3.872	5.443	5.443	5.443	7.014	7.014	7.014	7.014	7.014	7.014	7.014	7.014
YCL044C	12.678	12.678	12.678	12.678	12.678	12.081	11.483	11.86	12.678	12.678	12.899	14.913	14.913	14.913	15.134	15.576	16.239	16.239	16.239	16.239	16.239	16.018	16.018	16.018	16.018	16.018	16.018	16.018	16.018	16.018	16.018	15.642	15.797	16.018	16.395	16.395	16.395	16.395	16.616	16.616	16.616	16.616	16.395	16.395	16.395	16.771	17.213	17.434	17.434
YGL127C	11.017	11.017	11.017	10.861	10.861	10.64	10.64	10.64	10.64	10.64	10.64	10.264	10.043	10.043	8.562	9.225	9.225	9.601	9.601	9.977	9.977	9.977	9.977	10.198	10.198	10.198	10.198	10.198	10.419	9.004	9.225	9.004	9.004	9.004	9.004	9.004	9.004	9.225	9.225	9.225	9.225	9.225	9.225	9.225	9.225	9.225	9.225	9.225	9.225
YML022W	2.987	2.987	2.987	2.987	2.987	2.987	3.585	4.248	4.469	4.469	4.469	4.469	4.469	4.469	4.469	4.911	4.911	4.911	4.911	4.911	4.911	4.911	4.911	5.132	5.795	6.769	6.769	6.769	7.211	7.809	7.809	7.809	7.809	8.562	8.938	8.938	8.938	8.938	8.938	8.938	8.938	8.938	8.938	8.938	9.159	9.159	9.159	9.159	9.159
YDR061W	8.341	8.341	8.12	7.457	7.457	7.457	7.457	7.678	6.925	6.925	6.925	6.925	6.925	5.729	5.729	6.171	6.171	6.393	6.393	6.393	6.393	6.016	6.016	6.016	6.769	6.99	7.874	8.472	8.472	8.693	9.822	9.822	9.822	9.822	9.822	9.822	9.822	9.822	9.822	9.822	9.822	9.601	10.485	10.485	10.485	10.706	10.706	10.706	10.706
YPL141C	4.272	4.272	4.272	4.272	4.494	4.936	5.312	5.312	5.312	5.312	5.312	5.312	5.312	5.312	5.312	4.936	4.936	4.559	4.183	4.183	4.183	4.183	4.183	4.183	4.183	4.183	4.183	4.183	4.183	4.183	4.404	4.027	4.404	4.404	4.404	4.404	4.625	4.404	4.404	4.78	4.404	4.846	4.846	4.846	4.846	4.846	4.846	4.846	5.066
YER015W	8.652	8.652	9.028	11.107	11.107	11.107	11.107	11.107	11.107	12.081	12.081	12.081	12.302	13.431	13.431	13.431	13.652	13.652	13.652	13.652	13.652	14.471	14.471	14.692	14.692	14.692	14.692	14.692	14.471	14.316	15.134	15.134	15.134	15.134	15.134	14.758	15.134	15.134	15.134	15.134	15.134	15.134	15.134	15.355	15.576	15.576	15.953	17.524	17.524
YGR252W	6.99	6.99	6.99	6.614	6.614	6.393	6.393	6.393	6.393	6.393	6.393	6.393	6.393	6.393	6.393	6.393	6.393	6.393	6.614	6.614	6.614	6.614	6.614	6.614	6.614	6.614	6.614	6.614	6.614	6.614	6.614	6.99	6.99	6.99	6.99	6.99	6.99	6.393	6.393	6.393	6.393	6.393	6.393	6.393	6.393	6.393	6.393	6.171	6.171
YPL207W	9.495	9.495	9.495	9.495	9.495	9.495	9.495	9.495	9.495	9.495	9.495	9.495	9.495	9.495	9.495	9.495	9.716	9.716	9.716	9.716	9.716	9.716	9.716	9.716	9.716	9.716	9.716	9.716	9.716	9.716	9.716	9.118	8.897	8.521	8.144	7.17	7.17	7.17	7.17	7.17	7.17	7.17	7.17	7.17	7.17	7.17	7.17	7.17	7.17
YLR051C	8.848	10.796	11.238	11.238	11.238	11.238	11.238	11.238	11.238	11.238	11.238	11.238	11.238	11.238	11.238	12.212	12.212	12.212	12.433	12.433	13.03	13.03	13.03	13.03	13.03	13.03	13.03	13.03	13.03	13.252	13.252	13.473	13.473	13.473	13.473	13.473	13.473	13.473	13.473	14.226	14.226	14.226	14.226	14.226	14.226	14.447	14.447	14.447	14.447
YLR323C	4.314	4.314	4.314	3.937	4.69	4.69	5.508	5.508	5.508	5.508	6.106	6.106	7.08	7.457	7.457	7.457	7.457	7.457	7.457	7.457	7.457	7.457	7.678	7.678	8.717	9.47	9.47	9.691	9.691	9.691	9.691	9.691	10.951	10.951	10.951	10.951	10.951	10.951	10.951	10.951	10.951	10.951	11.549	11.77	11.77	11.77	11.77	12.212	12.212
YGL094C	6.99	7.588	7.588	7.588	7.588	7.588	7.588	7.588	7.964	7.964	7.964	7.964	7.964	7.964	8.185	8.406	8.406	8.406	8.406	8.406	8.406	8.406	8.406	8.406	8.406	8.406	8.406	8.627	8.627	8.627	8.627	8.627	8.627	8.627	8.627	8.627	8.627	8.627	8.627	8.627	8.627	8.627	8.627	8.627	8.627	8.627	8.627	8.627	8.627
YJL111W	9.134	8.758	8.316	7.874	7.653	7.653	7.653	7.653	7.653	7.277	7.056	7.056	6.835	6.393	6.393	6.393	6.016	6.237	6.237	6.237	6.237	6.237	6.237	6.237	6.016	5.795	5.795	5.795	5.795	5.795	5.795	5.197	5.197	5.197	5.197	5.197	5.197	5.197	5.197	5.197	5.197	5.197	4.976	4.976	4.976	4.976	4.976	4.755	4.379
YBR164C	6.106	6.769	6.769	6.769	7.146	7.522	8.341	8.341	8.341	10.575	10.575	10.796	10.796	10.796	10.796	10.796	10.796	10.796	10.796	10.796	10.796	10.796	10.796	10.796	10.796	10.796	10.796	11.017	11.017	11.017	11.017	11.017	11.017	11.017	11.017	11.017	11.017	11.017	11.017	11.017	11.393	11.393	11.393	11.614	11.614	11.614	11.393	11.393	11.393
YDL230W	6.99	6.99	6.769	6.769	6.769	6.769	6.769	6.769	5.885	6.106	6.106	6.106	6.106	6.106	6.106	6.106	6.106	5.885	5.885	5.001	5.001	4.338	2.987	2.987	2.987	2.987	2.987	2.987	3.429	3.429	3.429	4.183	4.183	4.846	4.846	4.846	4.846	4.846	4.846	4.846	4.625	4.625	5.222	5.222	5.222	5.222	5.222	5.222	5.222
YNL288W	1.326	1.326	1.326	1.326	1.326	1.326	1.326	1.326	1.326	1.326	1.326	1.326	1.326	1.326	1.547	1.547	1.547	1.547	1.547	1.547	1.547	1.547	1.547	1.547	1.547	1.768	1.768	2.521	2.521	2.521	2.897	2.897	2.897	2.897	2.897	3.119	3.34	3.34	3.34	3.34	3.119	3.119	3.119	3.119	3.119	3.119	3.119	3.495	3.872
YKR072C	1.858	1.858	1.858	1.637	1.26	1.26	1.26	1.26	1.26	1.26	1.26	1.26	1.26	1.26	1.26	1.26	1.04	1.416	1.416	1.416	1.416	1.416	1.416	1.416	1.416	1.416	1.195	0.974	0.974	0.974	0.974	0.974	0.974	0.974	1.351	1.727	1.727	1.727	1.727	1.727	2.103	2.103	2.103	2.325	2.325	2.325	2.922	2.922	2.922
YPR184W	8.783	8.783	8.783	8.562	8.562	9.757	9.757	9.757	9.757	9.757	9.757	9.757	10.861	10.861	11.082	11.459	11.68	11.68	11.68	11.68	11.68	11.68	11.68	11.68	11.68	11.68	11.68	11.68	11.68	11.68	11.68	11.68	11.901	12.122	12.122	12.343	12.343	12.343	12.343	12.343	12.343	12.343	12.343	12.343	12.343	12.122	12.122	12.122	12.122
YKL148C	7.964	7.964	7.964	7.964	7.964	7.522	7.522	7.522	7.522	7.522	7.301	6.327	6.327	6.327	6.327	6.327	6.327	6.327	6.327	6.327	6.327	6.327	6.327	6.327	6.106	6.106	5.729	5.729	5.729	5.729	5.729	5.729	5.729	4.911	4.027	4.027	3.651	3.651	3.651	3.651	3.651	3.429	3.429	3.429	3.208	2.987	2.767	2.767	2.767
YPL172C	2.963	2.963	2.963	2.963	2.963	2.963	2.963	3.184	5.418	5.418	5.418	5.418	5.418	5.418	5.418	5.418	5.418	5.418	5.418	6.835	6.835	6.835	7.211	8.185	8.185	8.185	8.185	8.185	7.964	7.964	8.341	8.717	8.717	8.717	9.536	9.536	10.133	10.133	10.133	10.133	10.133	10.133	10.133	9.912	9.912	9.912	9.912	9.47	9.47
YBR082C	6.548	6.548	5.664	5.664	5.664	5.664	5.664	5.664	5.664	5.664	5.819	5.001	5.001	5.001	4.78	4.78	4.78	4.78	4.78	3.74	3.364	3.364	3.364	3.364	3.585	3.651	3.651	3.651	3.651	3.651	3.651	3.651	3.651	3.651	3.651	3.872	3.872	4.248	4.248	4.469	4.469	4.469	4.469	4.469	4.469	4.469	4.469	4.469	4.469
YML081W	8.562	8.562	8.562	8.562	8.562	8.562	8.562	8.341	8.341	7.964	7.964	7.964	7.964	7.964	7.588	6.769	6.769	6.548	6.548	6.548	6.327	6.327	6.327	6.327	6.327	6.106	6.327	6.327	6.327	6.327	6.327	6.106	6.106	6.106	6.106	6.106	6.106	6.106	6.106	6.106	6.106	6.106	6.106	6.106	6.106	6.106	6.106	5.664	5.664
YHR142W	5.353	5.353	5.353	5.353	5.353	5.353	5.353	5.353	5.353	5.353	5.353	5.353	5.353	5.353	5.132	5.132	4.911	4.911	4.911	4.535	4.535	4.535	4.535	4.535	4.535	4.314	4.093	4.093	4.093	4.093	4.093	4.093	4.093	4.093	4.093	4.093	4.093	4.093	4.093	4.093	4.093	4.093	4.093	4.093	4.093	4.093	3.495	3.495	3.495
YBR255W	1.416	1.416	1.416	1.416	1.416	1.416	1.195	1.195	1.195	1.195	1.195	1.195	1.195	1.195	1.195	1.195	1.195	0.819	0.819	0.819	1.195	1.637	1.416	1.416	1.416	1.416	1.416	1.416	1.792	2.169	2.611	2.611	2.611	2.611	2.611	2.611	3.651	3.872	4.625	4.625	5.001	5.001	5.378	5.754	5.754	5.754	5.754	5.754	5.975
YHR101C	7.08	7.08	7.08	7.457	7.457	7.457	7.457	7.457	7.457	7.457	7.457	7.457	7.457	7.457	7.833	8.275	8.275	8.275	8.873	8.873	8.873	9.094	9.094	9.094	9.094	9.094	9.094	9.094	9.094	9.315	9.094	9.094	9.094	9.094	9.094	9.094	9.094	9.094	9.094	9.094	9.094	9.094	9.094	9.094	9.094	9.094	9.094	8.496	8.496
YJR096W	12.875	12.875	12.875	12.875	12.875	12.875	12.875	12.875	12.875	12.875	12.875	12.875	12.875	12.875	12.875	12.875	12.875	13.252	13.252	13.252	13.252	13.252	13.252	13.03	13.03	13.03	13.03	13.03	13.03	13.03	12.654	12.654	12.654	12.654	12.654	12.654	12.654	12.654	12.654	12.654	13.03	12.654	12.654	12.654	12.654	12.654	12.654	12.433	12.212
YNL243W	0.442	0.442	0.442	0.442	0.442	0.442	0.442	0.442	0.442	0.442	0.442	0.442	0.442	0.442	0.442	0.442	0.442	0.442	0.442	0.442	0.442	0.442	0.442	0.442	0.442	0.442	0.442	0.442	0.442	0.442	0.442	0.442	0.442	0.442	0.442	0.442	0.442	0.442	0.442	0.442	0.442	0.442	0.442	0.442	0.442	0.442	0.442	0.442	0.442
YFR036W	9.445	9.445	9.445	9.445	9.445	9.445	9.445	9.445	9.445	9.445	9.225	9.225	8.783	8.783	8.562	8.562	8.783	8.783	8.783	8.783	8.783	8.341	8.341	8.341	8.341	8.341	8.341	8.341	8.341	7.522	7.522	7.522	7.522	7.522	7.522	7.522	7.522	7.522	6.704	6.704	6.704	6.704	6.704	6.704	6.704	6.704	6.327	6.327	6.327
YAL035W	15.838	16.215	16.436	16.436	16.436	17.786	17.786	17.786	17.786	18.163	18.163	18.163	18.163	18.163	18.163	18.163	18.163	18.163	18.163	18.163	18.163	18.163	18.163	18.163	18.163	18.163	18.163	18.163	18.163	18.163	18.163	18.163	18.163	18.163	18.539	18.539	18.539	18.76	18.76	18.76	18.76	19.137	19.513	19.513	19.734	19.734	19.734	19.734	19.734
YPL158C	2.325	2.922	2.922	2.922	2.922	2.922	2.922	2.922	2.922	2.922	2.922	3.299	3.299	3.299	3.299	3.299	4.338	4.338	4.559	4.559	4.559	4.559	4.559	4.559	4.559	4.559	4.78	4.78	4.78	5.001	5.001	5.001	5.001	5.001	4.625	4.625	4.625	4.846	4.846	4.846	4.846	4.846	4.846	4.846	4.846	4.846	4.846	4.846	4.846
YOL128C	0.442	0.442	0.442	0.442	0.442	0.442	0.442	0.442	0.442	0.442	0.442	0.442	0.442	0.442	0.442	0.663	0.663	0.663	0.884	1.105	1.105	1.105	1.105	1.105	1.105	1.105	1.105	1.105	1.105	1.105	1.105	1.105	1.105	1.105	1.105	1.105	1.105	1.105	1.105	1.105	1.105	1.105	1.105	1.105	1.482	1.482	1.482	1.482	1.482
YPL009C	11.508	11.508	11.508	11.508	11.884	13.079	13.3	14.716	14.716	14.938	14.938	14.938	14.938	14.938	15.38	15.38	15.38	15.38	15.38	15.38	15.38	15.38	15.38	15.38	15.38	15.38	15.38	15.38	15.38	15.38	15.38	15.38	15.38	15.601	15.601	15.601	15.601	15.601	15.601	15.601	15.601	15.601	15.601	15.601	15.601	15.601	15.601	15.601	15.601
YBL060W	8.938	8.938	9.315	9.912	9.912	9.912	9.912	9.912	9.912	9.912	9.912	9.912	9.912	10.289	10.289	10.289	10.289	10.289	10.289	10.289	10.289	10.289	10.289	10.289	10.289	10.289	10.289	10.289	10.068	10.068	10.068	10.068	9.691	9.47	9.47	9.47	9.249	9.249	9.249	9.249	9.249	9.249	9.249	9.249	9.028	9.028	8.275	8.054	8.054
YNL118C	2.987	2.987	2.987	3.364	3.962	3.962	3.962	3.962	3.962	3.962	3.962	3.962	3.962	4.183	4.183	4.183	4.183	4.183	4.183	4.183	4.183	4.183	4.183	4.183	4.183	4.183	4.183	4.183	4.183	4.183	4.183	4.183	4.183	4.183	4.183	4.183	4.183	4.183	4.183	4.183	4.183	4.183	4.183	4.183	4.183	4.183	4.183	3.806	3.806
YPL153C	1.506	1.506	1.506	1.506	1.506	1.506	1.506	1.506	1.727	1.727	1.727	1.727	1.727	1.727	1.727	2.103	2.103	2.325	2.546	3.143	3.143	3.143	3.143	3.143	3.364	3.364	3.364	3.364	3.364	3.585	5.157	5.157	5.157	5.157	5.533	6.13	6.13	6.13	6.13	6.13	6.13	6.13	6.13	6.13	6.13	6.13	6.13	6.351	6.728
YJL030W	5.157	4.936	4.936	4.936	4.936	4.936	4.936	4.183	4.183	4.183	4.183	4.183	4.183	4.183	3.806	3.806	3.806	3.806	4.183	4.183	5.443	5.819	5.819	5.819	5.819	5.819	5.819	5.819	5.819	5.819	6.261	6.261	6.261	6.261	6.482	7.678	7.678	7.678	8.12	8.12	8.12	8.12	8.12	8.562	8.185	8.185	8.185	8.185	8.185
YER043C	5.443	5.066	5.066	4.093	4.093	4.093	4.093	4.093	3.495	3.119	3.119	3.119	3.119	3.119	3.119	3.119	3.119	3.119	3.34	3.119	3.119	3.119	3.119	3.119	3.119	3.119	3.119	3.119	3.119	2.897	2.897	2.521	2.521	2.742	2.742	2.742	2.742	2.742	2.742	2.742	2.742	2.742	2.742	2.742	2.742	2.521	2.521	2.521	2.521
YPR018W	5.729	5.729	5.729	5.729	5.729	5.729	5.729	5.729	5.729	5.729	5.729	5.729	5.729	5.353	5.353	4.976	4.755	4.755	4.755	4.755	4.755	4.755	4.755	4.755	4.755	4.755	4.755	4.755	4.755	4.755	4.755	4.755	4.755	4.755	4.755	4.755	4.755	4.755	3.561	2.365	2.365	2.365	2.365	2.365	2.365	2.365	2.365	2.365	2.365
YLR459W	0.598	0.598	0.598	0.819	0.819	0.819	0.819	1.482	2.455	2.455	2.455	2.455	2.455	2.455	2.455	2.455	2.455	2.455	2.455	2.455	2.455	2.455	2.455	2.897	2.897	3.495	3.495	3.495	3.495	3.716	3.716	3.716	3.716	3.716	3.716	3.716	3.716	3.716	3.716	3.716	3.716	3.716	3.716	3.716	3.716	3.937	3.937	3.937	3.937
YEL001C	3.716	3.716	3.716	3.716	3.429	3.208	3.208	3.208	3.208	3.208	3.208	2.987	2.987	2.987	2.767	2.767	2.767	2.767	2.767	2.767	2.767	2.767	2.767	2.39	2.014	2.014	2.014	2.014	2.014	2.014	2.014	2.014	2.014	2.014	2.014	2.014	2.014	2.014	2.014	2.014	2.014	2.014	1.637	1.637	1.637	1.637	1.637	1.637	1.637
YGL065C	7.277	7.277	7.277	7.277	7.277	7.277	8.095	8.095	8.095	8.095	8.095	8.095	8.095	8.095	8.095	8.095	8.095	8.095	8.095	8.758	8.758	8.758	8.758	9.134	9.134	9.134	9.134	9.134	9.134	9.134	9.134	9.134	9.134	8.914	8.914	8.914	8.914	8.914	8.914	8.914	8.914	8.914	8.914	8.914	8.914	8.914	8.914	8.914	8.914
YGL020C	5.819	4.936	4.936	4.936	4.936	4.936	4.936	4.936	4.936	4.715	4.494	4.494	4.494	4.494	4.494	3.364	3.364	5.443	5.443	5.443	5.443	5.885	7.146	7.964	8.406	8.406	8.783	8.562	8.562	8.562	8.562	8.562	8.341	8.562	8.562	8.562	8.562	8.562	8.562	9.315	9.315	9.315	9.315	9.315	9.315	9.315	9.315	9.315	9.315
YDL108W	4.223	4.223	4.223	3.626	3.626	3.626	3.626	3.626	3.405	3.405	3.405	2.808	2.365	2.144	2.144	2.144	2.521	2.521	2.521	2.521	2.521	2.521	1.858	1.858	1.858	1.195	0.819	0.819	0.819	0.819	1.26	1.858	1.858	1.858	1.858	1.858	1.858	2.235	2.235	2.235	2.235	2.455	2.455	2.455	3.053	3.053	3.053	3.053	3.651
YDR390C	0.598	0.598	0.598	0.598	1.351	2.014	2.014	2.014	2.014	2.014	2.014	2.39	2.39	2.39	3.053	3.053	3.274	4.846	4.846	4.846	4.846	4.846	4.846	5.066	6.106	6.548	8.341	8.341	8.341	8.938	8.938	8.938	8.938	8.938	8.938	8.938	8.938	10.796	10.796	10.796	11.77	11.77	11.991	11.991	11.991	11.991	11.991	11.991	11.991
YBR104W	8.586	8.586	8.586	8.586	8.807	9.405	10.976	12.236	13.431	13.808	13.808	14.029	14.627	14.627	15.224	16.043	16.043	16.043	16.043	16.043	16.043	16.043	16.043	16.64	16.64	16.64	16.64	16.64	16.64	16.64	16.64	16.64	16.64	16.64	16.64	16.64	16.64	16.64	16.64	16.64	16.861	16.861	16.861	16.861	16.861	16.861	17.082	17.082	17.082
YMR257C	9.405	9.405	9.626	9.626	9.626	9.626	9.626	10.665	11.041	11.041	10.82	10.82	10.82	10.82	10.82	10.82	10.82	10.82	10.82	10.82	10.82	10.82	10.82	10.82	10.82	10.82	10.82	10.82	10.82	10.82	10.82	10.82	10.82	10.82	10.82	11.418	11.418	11.418	11.418	11.418	11.418	11.418	11.418	11.418	11.794	11.794	12.171	12.171	12.171
YEL065W	5.132	5.132	4.755	4.755	4.755	4.755	4.755	4.755	4.755	4.755	5.132	6.261	6.261	6.261	6.261	6.261	6.261	6.261	6.638	6.638	6.859	7.612	8.652	8.652	8.652	8.652	8.652	8.652	8.652	8.652	9.315	9.757	9.38	9.38	9.38	9.38	9.38	9.38	9.601	9.601	9.601	9.601	9.601	10.198	10.198	10.198	10.198	10.198	10.198
YLR136C	10.951	10.951	10.951	11.172	11.172	11.172	11.172	11.172	11.172	10.73	10.73	11.107	10.73	8.341	7.522	7.522	7.899	8.717	9.977	9.977	9.977	9.977	9.977	10.198	10.198	10.419	10.419	10.419	10.419	10.419	10.419	10.419	10.419	10.419	10.64	10.64	10.64	10.64	10.485	10.485	10.706	10.706	12.277	12.277	12.277	12.654	12.654	13.252	13.252
YPR114W	14.758	14.758	14.381	14.758	14.758	14.758	14.758	14.005	14.602	14.602	14.602	14.602	14.602	15.044	15.044	15.421	15.044	15.044	15.044	14.668	14.668	14.668	14.668	14.668	14.447	15.044	15.044	15.044	15.044	15.044	15.044	15.044	15.044	15.044	14.823	14.823	14.823	14.823	15.044	15.044	15.044	15.044	15.044	15.044	15.044	14.668	14.668	14.668	14.668
YHR117W	5.157	4.78	5.378	5.378	5.157	5.157	5.157	5.157	5.157	5.157	4.559	4.78	4.78	4.78	5.157	5.157	5.157	5.157	6.13	6.883	6.883	6.883	6.883	6.883	6.883	6.883	6.883	6.883	6.662	6.662	6.883	6.883	6.883	6.883	7.104	7.104	7.104	7.104	7.104	6.883	6.883	6.883	6.883	6.883	6.883	6.883	7.325	7.546	7.546
YGL228W	6.572	6.572	6.572	6.572	6.572	6.572	6.572	6.572	5.598	5.598	5.598	5.598	5.598	5.598	5.598	5.598	5.157	5.157	5.157	5.157	4.78	4.78	4.559	4.559	4.559	4.559	4.559	4.559	4.559	4.559	3.806	3.429	3.806	3.806	3.806	3.806	3.806	2.987	1.637	1.637	2.014	2.39	2.39	2.39	2.39	2.39	2.611	2.611	2.987
YHR179W	12.678	12.678	12.678	12.678	12.678	12.678	12.678	12.302	12.302	12.302	12.081	12.081	12.081	12.081	12.081	12.081	12.081	12.081	12.081	12.081	12.081	12.081	12.081	11.704	11.704	11.704	11.704	11.704	11.704	11.704	11.704	11.704	11.328	11.328	11.328	11.107	11.107	11.107	11.107	11.262	11.262	11.262	11.262	11.262	11.262	11.262	11.262	11.262	11.262
YDL241W	5.353	5.353	5.353	5.353	5.197	5.197	5.197	5.197	4.976	4.976	4.976	4.755	4.535	4.535	4.535	4.535	4.911	4.911	4.911	4.911	4.911	4.911	4.911	4.69	4.69	4.69	4.69	4.314	4.314	4.093	4.093	4.093	4.093	4.093	4.093	4.093	4.093	4.093	3.872	3.872	3.872	3.872	4.248	4.248	4.248	4.248	4.027	4.027	4.027
YMR003W	7.325	7.546	7.768	7.989	7.989	7.989	8.21	8.21	8.21	8.21	8.21	8.21	8.21	7.833	7.833	8.054	8.275	8.275	8.275	8.275	8.275	8.275	8.054	8.054	8.054	8.054	8.054	8.054	8.054	8.054	8.054	8.054	8.054	7.678	7.678	7.678	7.678	7.678	7.678	7.678	7.678	7.678	7.678	7.678	7.678	7.678	7.678	7.678	7.678
YER130C	2.611	2.611	2.611	2.611	2.611	2.611	2.611	2.611	2.611	2.611	2.611	2.611	2.611	2.39	2.169	2.169	2.169	2.169	2.169	2.169	2.169	2.169	2.169	2.169	2.169	2.169	2.169	2.169	2.169	2.169	2.169	2.169	2.169	2.169	2.169	2.169	2.169	2.169	2.169	2.169	2.169	2.169	2.169	2.767	2.767	2.767	2.767	2.767	2.767
YLR142W	5.132	5.132	5.132	5.132	4.911	4.911	4.911	4.911	4.911	4.535	4.535	4.469	3.651	3.651	4.027	3.651	3.651	3.651	4.248	4.248	4.248	4.248	4.248	4.248	4.248	4.248	4.248	4.248	4.248	4.248	4.248	4.469	4.469	4.469	4.248	4.248	4.248	4.248	4.248	4.248	4.248	4.248	4.248	4.248	4.248	4.248	4.248	4.248	4.248
YDL227C	2.611	2.611	2.611	2.611	2.611	2.611	2.169	2.39	2.39	2.39	2.39	2.39	2.39	2.39	1.948	2.103	1.727	1.727	1.727	1.727	1.727	1.195	1.416	1.416	1.416	1.416	1.416	2.014	2.014	2.014	2.611	2.832	2.832	2.832	2.832	2.832	2.832	2.832	2.832	2.832	3.208	3.208	3.208	3.208	3.208	3.208	3.208	3.208	3.208
YNL056W	2.079	2.079	2.079	1.858	1.858	1.858	1.858	1.26	1.26	1.26	1.26	1.26	1.26	1.04	1.04	1.04	1.04	1.04	1.04	1.04	1.04	1.04	1.04	1.04	0.819	0.819	0.819	0.819	0.819	0.819	0.819	0.819	0.819	0.819	0.819	0.819	0.819	0.819	0.819	0.819	0.819	0.819	0.819	0.819	0.819	0.819	0.819	0.819	0.819
YDL185W	9.912	9.912	9.912	9.912	9.912	9.912	9.912	9.912	9.912	9.912	9.912	9.912	9.912	9.912	9.912	9.912	9.536	9.912	9.912	9.912	9.912	9.912	9.912	9.912	9.912	9.912	9.912	9.691	9.691	9.47	9.47	9.47	9.47	9.47	9.249	8.873	8.873	8.873	8.873	8.873	8.873	8.873	8.873	8.873	8.873	8.873	8.873	8.873	8.873
YGL085W	0.884	0.884	0.884	1.26	1.26	1.26	1.26	1.04	1.04	1.04	1.04	1.04	1.04	1.04	1.04	1.04	1.04	0.819	0.819	0.819	1.702	1.923	1.923	1.923	1.923	1.923	1.923	1.923	1.702	1.702	2.079	2.079	2.079	2.079	2.079	2.079	2.079	2.079	2.079	2.079	2.079	2.079	1.858	1.858	2.235	3.053	3.053	3.053	3.053
YBL098W	6.417	6.417	6.417	6.417	6.417	6.417	6.417	6.417	6.417	5.598	5.598	5.598	5.754	5.754	5.754	5.754	5.754	5.754	5.754	5.754	5.754	5.754	5.754	4.87	4.117	4.117	4.117	4.117	4.117	4.117	4.117	4.117	4.117	4.117	4.494	4.494	4.494	4.494	4.494	4.494	4.272	4.051	4.051	4.649	4.649	4.649	4.649	4.649	4.649
YER113C	2.3	2.3	2.3	2.3	2.3	2.079	2.235	2.235	2.235	2.676	2.676	2.676	2.676	2.676	2.676	2.897	2.897	2.897	2.897	3.119	3.119	3.119	3.119	3.119	3.119	3.119	3.34	3.34	3.34	3.34	3.34	3.561	3.561	3.561	3.561	3.561	3.561	3.561	3.561	3.561	3.561	3.561	3.561	3.937	3.937	3.937	3.937	3.937	4.158
YOR027W	4.936	4.936	4.936	4.936	4.936	4.936	4.715	4.715	4.715	4.715	4.715	4.715	4.715	4.715	4.715	4.715	4.715	4.715	4.715	4.272	4.272	4.272	4.272	4.272	4.272	4.272	4.272	3.896	4.117	4.117	4.117	4.117	4.117	4.117	4.117	4.117	4.117	4.117	4.117	3.143	3.143	3.143	3.143	3.143	3.143	3.143	3.143	3.143	2.546
YLR414C	3.495	3.495	3.495	4.093	4.69	4.69	4.69	4.69	4.911	5.508	5.508	5.508	6.171	6.171	6.171	6.171	6.171	6.171	6.171	6.171	6.171	5.95	5.95	5.95	5.95	5.95	5.95	5.95	5.95	5.95	5.95	5.95	5.95	5.95	5.95	5.95	5.95	6.327	6.327	5.95	5.95	5.95	5.95	5.95	5.95	5.95	5.95	5.95	5.95
YDL215C	4.625	4.846	4.846	4.846	4.846	4.846	4.625	4.625	4.625	4.625	4.625	4.625	4.625	4.625	4.625	4.625	4.625	4.846	4.846	4.846	4.846	4.846	4.846	4.846	4.846	4.846	4.846	4.846	4.846	4.846	4.846	4.846	4.846	4.846	4.846	4.846	4.846	4.846	4.846	4.846	4.846	4.846	4.846	4.846	4.846	4.846	5.222	5.222	5.222
YPL104W	6.016	6.016	6.614	6.614	6.614	6.614	6.614	6.614	6.614	6.614	6.614	6.614	7.277	7.653	7.653	7.653	7.653	7.653	8.03	8.03	8.251	8.472	8.472	8.472	8.472	8.472	8.693	8.693	8.693	8.693	8.693	8.693	8.693	8.693	8.693	8.693	8.693	8.693	8.693	8.693	8.693	8.693	8.693	8.251	8.251	8.472	8.472	8.472	8.472
YCR077C	9.028	9.028	9.028	9.028	9.028	9.028	9.028	9.028	9.028	9.028	9.47	9.691	10.886	11.925	12.146	12.146	12.146	12.146	12.588	13.252	14.226	14.226	15.355	15.797	15.797	16.55	16.55	16.771	16.771	16.992	16.771	17.745	17.745	17.745	17.745	17.745	17.745	17.745	17.745	17.745	17.745	17.745	17.745	17.524	17.524	17.524	17.524	17.524	17.524
YBL101C	3.806	3.806	3.806	3.806	3.806	3.806	3.806	3.429	3.429	3.429	3.208	3.208	3.208	3.208	3.208	3.208	2.611	2.611	2.611	2.611	2.235	1.637	1.416	1.416	1.416	1.416	1.195	1.195	1.195	0.819	0.598	0.598	0.598	0.598	0.598	0.598	0.598	0.598	0.598	0.598	0.598	0.221	0.442	0.442	0.442	0.442	0.442	0.442	0.442
YOL059W	7.546	7.546	7.546	7.546	7.546	7.546	7.546	7.546	7.546	7.546	7.546	7.923	7.923	7.923	7.702	8.079	8.079	8.079	8.079	8.079	8.079	8.079	8.079	8.079	8.079	8.079	8.455	8.455	8.455	8.455	8.455	8.455	8.455	8.832	9.65	9.65	9.65	9.65	9.65	9.65	9.65	9.65	10.248	10.248	10.248	10.248	10.469	10.69	10.69
YNL016W	0.598	0.598	0.598	0.598	0.598	0.598	0.598	0.598	0.221	0.221	0.221	0.221	0.221	0.221	0.221	0.221	0	0	0	0	0	0	0	0	0	0	0	0	0	0	0	0	0	0	0	0	0	0	0	0	0	0	0	0	0	0	0	0	0
YCL011C	9.225	9.225	9.225	9.225	9.225	9.225	9.601	9.225	9.445	9.445	9.445	9.445	9.445	9.445	9.666	9.666	9.666	9.666	9.666	9.666	9.887	9.887	10.264	10.264	10.264	10.64	10.796	10.796	10.796	10.796	10.796	10.796	10.796	10.796	10.796	10.796	10.796	10.796	10.796	10.796	10.796	10.796	10.575	10.575	10.575	10.575	10.354	10.133	10.133
YEL053C	5.819	5.819	5.819	6.196	6.196	6.196	6.196	7.457	7.457	7.457	7.457	7.457	7.457	7.457	7.457	7.457	7.457	7.457	7.457	7.457	8.586	8.586	8.586	8.586	9.405	9.405	9.405	9.405	9.781	9.781	9.781	9.781	9.781	9.781	9.781	9.781	9.781	9.781	9.781	10.002	10.002	10.002	10.002	10.002	10.002	9.781	9.781	9.781	10.158
YDR022C	11.549	11.549	11.549	11.549	11.549	11.549	11.328	10.951	10.951	10.951	10.73	10.73	10.73	10.73	10.73	10.73	10.73	10.289	10.289	10.289	10.289	10.289	10.289	10.289	10.289	8.652	8.586	8.586	8.586	8.586	8.586	8.586	9.184	9.781	10.002	10.002	10.002	10.002	10.002	10.002	10.379	10.6	10.6	10.6	10.6	10.6	10.82	9.847	9.847
YPL065W	2.832	2.832	2.832	2.832	2.832	3.585	3.364	3.74	3.519	3.74	3.74	3.74	3.74	3.74	3.519	3.519	3.519	3.519	3.519	3.519	3.519	2.701	2.701	2.701	2.701	2.701	2.701	2.701	2.701	2.701	2.701	2.325	2.325	2.325	2.325	2.325	2.325	2.325	1.948	1.948	1.948	1.948	2.325	2.325	2.325	2.325	2.325	2.325	2.701
YLR278C	0	0	0	0.377	0.377	0.377	0.377	0.377	0.377	0.377	0.377	0.377	0.377	0.377	0.377	0.377	0.377	0.598	0.598	0.598	0.598	0.598	0.598	0.598	0.598	0.598	0.598	0.598	0.598	0.598	0.598	0.598	0.598	0.598	0.598	0.598	0.598	0.598	0.598	0.598	0.598	0.598	0.598	0.598	0.598	0.598	0.598	0.598	0.598
YFL039C	0.598	0.598	0.598	0.598	0.598	0.598	0.598	0.598	0.598	0.598	0.598	0.598	0.598	0.598	0.598	0.598	0.598	0.377	0.377	0.377	0.377	0.377	0.377	0.377	0.377	0.377	0.377	0.377	0.377	0.377	0.377	0.377	0.377	0.377	0.377	0.377	0.377	0.377	0.377	0.377	0	0	0	0	0	0	0	0	0
YDR363W-A	5.197	4.535	4.158	3.937	3.937	3.937	3.937	3.937	3.937	3.937	3.34	2.742	2.742	2.3	2.3	2.3	2.3	2.079	2.079	2.079	2.079	2.079	1.858	1.858	1.858	1.858	1.858	1.858	1.858	1.482	1.26	1.26	0.442	0.442	0.442	0.442	0	0	0.442	0.442	0.442	0.442	0.442	0.442	0.442	0.442	0.442	0.442	0.442
YIL083C	6.261	6.261	6.261	6.261	6.261	6.261	6.261	6.261	6.261	6.261	6.261	6.261	6.261	6.261	6.261	6.482	6.482	6.482	6.482	6.482	5.885	5.885	5.885	5.885	5.885	5.664	5.664	5.885	5.885	5.885	6.261	6.482	6.482	6.482	6.859	6.859	6.859	6.859	6.859	6.859	6.859	6.859	6.859	6.859	6.859	6.859	6.638	6.638	6.638
YOR030W	6.286	6.286	6.286	6.286	6.286	6.286	6.286	6.065	6.065	6.065	6.065	6.065	6.065	6.065	6.286	6.286	6.286	6.286	6.286	6.286	6.286	6.507	6.13	6.351	6.351	6.351	6.351	6.351	7.546	7.546	7.546	7.546	7.546	7.546	7.546	7.546	7.546	7.546	7.546	7.546	7.546	7.546	7.546	7.546	7.546	7.546	7.546	7.546	7.546
YDR171W	3.053	3.053	3.053	3.053	3.053	3.053	3.053	3.651	3.651	3.651	3.872	3.872	3.872	5.574	5.574	5.574	5.574	5.574	5.574	5.574	5.353	5.353	5.353	5.353	4.976	4.976	4.976	4.755	4.755	5.132	5.132	5.132	5.353	5.353	4.755	4.535	4.535	4.535	4.535	4.314	4.314	4.314	4.314	4.314	4.314	4.314	4.314	4.314	4.314
YIL034C	4.821	4.6	4.6	6.082	5.55	5.992	6.745	6.745	6.745	6.745	6.965	7.563	7.563	7.563	7.563	7.563	8.005	7.784	8.161	8.161	8.914	8.914	8.914	8.914	8.914	8.914	8.914	8.914	8.914	9.134	9.134	9.355	9.732	9.732	9.732	9.732	9.732	9.511	9.511	9.511	9.732	9.732	9.732	9.953	9.953	10.329	10.927	10.927	10.927
YBR259W	3.937	3.937	3.937	3.937	3.937	4.911	4.911	4.911	5.132	5.132	5.132	5.132	5.132	5.132	5.132	5.132	4.911	4.911	5.508	5.508	5.508	5.508	5.729	5.729	5.729	6.769	6.769	6.769	6.769	6.769	6.769	6.614	6.614	6.614	6.614	6.614	6.614	6.614	6.614	6.614	6.614	6.614	6.614	6.614	6.614	6.614	6.614	6.614	6.393
YNR021W	8.079	8.079	8.079	8.079	8.079	8.079	8.455	8.832	8.832	8.832	8.832	8.832	8.832	8.832	8.832	8.832	8.832	8.832	8.832	8.832	8.832	8.832	8.611	8.611	8.611	8.611	8.611	8.611	8.611	8.611	8.832	8.832	8.832	8.832	8.832	8.832	8.832	8.832	8.832	8.832	8.611	8.611	8.611	8.611	8.611	8.611	8.611	8.234	8.234
YER153C	6.614	6.614	6.614	6.614	6.237	6.458	6.458	6.679	6.679	6.679	6.679	6.679	6.679	6.679	6.679	6.679	6.679	6.679	7.056	7.056	7.056	7.056	7.056	7.056	7.874	8.095	8.095	8.095	8.095	8.095	8.095	8.095	8.095	8.095	8.095	8.095	8.316	8.316	8.316	8.537	8.537	8.537	8.537	8.537	8.537	8.537	8.537	8.537	8.537
YBR293W	3.872	3.872	3.872	3.872	4.027	4.404	4.404	4.404	4.404	4.404	4.404	4.404	4.404	4.404	4.404	4.404	4.404	4.404	4.404	4.404	4.404	4.404	4.404	4.404	4.78	4.78	5.222	5.222	5.222	5.975	5.975	5.975	6.196	6.196	6.196	6.196	6.196	6.196	6.196	6.196	6.196	6.196	6.417	6.417	6.417	6.417	6.417	6.417	6.417
YDR294C	3.651	4.027	4.404	4.78	4.78	5.001	5.598	6.572	6.793	6.793	6.793	6.793	7.014	7.014	7.014	7.391	7.768	7.768	7.768	7.768	7.768	7.768	7.768	7.989	7.989	9.249	10.796	11.459	11.459	11.835	12.433	12.809	12.809	13.407	13.407	15.265	15.486	15.486	15.486	15.486	15.486	15.707	15.707	15.707	15.707	16.084	16.084	16.084	16.084
YNL032W	4.469	4.846	4.846	4.846	4.846	4.625	4.625	4.625	4.625	4.846	4.846	4.846	4.846	4.846	4.846	4.846	4.846	4.846	4.625	4.625	4.625	4.248	4.248	4.248	3.495	3.495	3.053	2.832	2.832	2.611	2.611	2.987	2.987	2.987	2.987	2.39	2.39	2.169	2.169	2.169	2.169	2.169	2.169	2.169	2.169	2.169	2.169	2.169	2.39
YPL079W	4.625	4.625	4.625	4.625	4.625	4.404	4.183	4.183	4.183	4.183	4.183	4.183	4.183	4.183	4.183	4.183	4.183	3.74	3.519	3.519	3.519	3.519	3.519	3.519	3.143	3.143	3.143	3.143	3.143	3.143	3.143	3.143	3.143	3.143	3.143	3.143	2.767	2.767	2.767	2.767	2.767	2.767	2.767	2.767	2.767	2.767	2.767	2.767	2.767
YOR095C	12.392	11.418	11.418	11.418	11.418	11.418	11.418	11.418	11.041	11.041	11.041	6.704	4.314	4.314	4.69	5.066	5.066	5.066	5.066	5.066	4.027	4.027	4.027	4.625	4.846	4.846	5.066	5.066	5.066	5.066	4.469	4.469	4.625	4.625	5.508	5.508	5.508	5.508	5.885	5.885	5.508	5.508	5.508	5.287	5.287	5.287	5.287	5.353	5.353
YHL039W	3.495	3.495	3.495	3.495	3.495	3.495	3.495	3.495	3.495	3.495	3.716	3.716	3.716	3.716	3.716	3.716	3.716	3.716	3.495	3.495	3.495	3.495	3.274	3.274	3.274	3.274	3.274	3.274	3.274	3.274	3.274	3.651	3.651	3.651	3.651	3.651	3.651	3.651	3.651	3.651	3.651	3.651	3.651	3.651	3.651	4.027	4.027	4.027	4.027
YOR175C	2.767	2.767	2.767	2.987	2.987	2.987	3.429	3.429	3.429	3.429	3.429	3.429	3.429	3.429	3.429	3.429	3.429	3.429	3.429	4.404	4.404	4.404	4.404	4.404	4.404	4.625	4.625	4.625	4.625	4.625	4.625	4.846	4.846	4.846	4.846	4.846	4.846	4.846	4.846	4.846	4.846	4.846	4.469	4.469	4.469	4.093	4.093	4.314	4.69
YGR010W	9.495	9.495	9.495	9.495	9.495	9.495	9.495	9.495	9.495	9.495	9.495	9.495	9.495	9.495	9.937	9.937	9.937	9.937	9.937	10.158	10.158	10.158	10.158	10.158	10.158	10.158	10.158	10.379	11.352	11.352	11.352	11.352	11.352	11.352	11.352	11.352	11.352	11.352	11.352	11.352	11.352	11.352	11.352	11.729	11.729	12.171	12.171	12.171	12.171
YIR004W	5.418	5.197	5.197	5.197	5.197	4.976	5.353	5.353	5.885	5.885	5.885	7.146	8.938	12.212	12.212	12.212	12.212	12.212	12.588	14.16	16.55	16.55	17.59	17.59	18.253	18.474	18.695	18.916	18.916	19.513	19.513	19.513	19.513	20.863	20.863	20.863	20.863	20.863	20.863	20.642	20.863	20.863	20.863	20.863	20.863	21.084	21.084	21.084	21.084
YIL128W	7.367	7.367	7.367	7.367	7.367	7.367	7.588	8.406	8.627	8.848	8.848	8.848	8.848	8.848	8.848	8.848	8.848	8.848	8.848	8.848	8.848	8.848	8.848	8.848	8.848	8.848	8.848	8.848	8.848	8.848	8.848	8.848	8.848	8.848	8.848	8.848	8.848	8.848	8.848	8.848	8.848	8.848	8.848	8.848	8.848	8.848	8.848	8.848	8.848
YAR008W	8.676	8.897	8.897	8.897	8.897	9.495	9.495	9.495	9.495	9.495	9.495	9.495	9.495	9.495	9.495	9.495	10.158	10.158	10.158	10.158	10.158	10.379	10.379	10.379	10.379	10.379	10.379	10.379	10.379	10.379	10.6	10.6	10.82	10.82	10.82	10.82	10.82	10.82	10.82	10.82	10.82	10.82	10.82	10.82	10.444	10.444	10.444	10.444	10.665
YJL098W	6.171	6.171	6.171	6.171	6.171	6.171	6.171	6.171	6.171	6.171	6.171	5.95	5.95	5.95	5.95	5.729	5.729	5.729	5.729	5.729	5.729	5.729	5.729	5.729	5.729	5.729	5.729	5.508	5.508	5.508	5.132	5.132	5.132	5.132	4.69	4.69	4.69	4.69	4.911	4.911	4.911	4.911	4.69	4.69	3.495	2.897	2.897	2.897	2.897
YML035C	7.432	7.432	7.211	7.211	7.211	7.211	7.211	7.211	7.211	7.211	7.211	7.211	7.211	7.211	7.211	7.211	7.211	7.211	7.211	7.211	7.211	7.211	7.211	7.211	6.835	6.835	6.835	6.835	6.614	6.393	6.393	6.393	6.393	6.393	6.393	6.393	6.393	5.795	5.795	5.795	5.795	5.795	5.795	5.795	5.795	5.795	5.795	5.795	5.574
YDR357C	12.367	12.367	12.367	12.367	12.146	12.146	12.146	12.146	11.925	11.172	11.172	11.172	11.172	11.393	11.393	11.393	11.172	10.951	10.73	10.73	10.73	10.73	10.73	10.73	10.133	10.509	10.289	10.289	10.289	10.289	10.289	10.068	10.068	10.289	9.847	9.847	9.847	9.47	9.47	9.47	9.47	8.807	8.807	7.546	6.572	5.975	5.598	5.378	4.78
YDR051C	5.001	5.001	5.222	5.222	5.222	5.222	5.222	5.222	5.222	5.819	5.819	5.819	5.819	5.819	5.819	5.819	5.598	5.598	5.378	5.754	5.754	6.13	6.13	6.507	6.507	6.507	6.507	6.883	6.883	6.883	6.883	6.883	6.883	6.883	6.662	6.662	6.662	6.662	6.662	6.662	6.662	6.662	6.662	6.662	6.728	6.728	6.728	6.728	6.728
YDR108W	4.093	4.093	4.093	4.093	4.093	4.093	3.716	3.716	3.937	3.937	3.937	3.937	4.158	4.379	4.379	4.379	4.379	4.379	4.379	4.379	4.379	4.379	4.379	4.379	4.379	4.379	4.379	4.158	4.158	4.158	4.158	4.158	4.158	4.158	4.158	4.158	4.158	4.158	3.781	3.781	3.781	3.781	3.561	3.561	3.561	3.561	3.561	3.561	3.561
YLR312W-A	3.495	3.495	3.495	3.495	3.495	3.495	3.495	3.495	3.274	2.832	2.832	2.832	2.832	2.832	2.832	2.832	2.832	2.832	2.832	2.832	2.832	2.832	2.832	2.832	2.832	2.832	2.832	2.832	2.832	2.832	2.611	2.611	2.611	2.39	2.39	2.169	2.169	2.169	2.169	2.169	1.948	1.948	1.948	1.195	1.195	0.819	0.819	0.819	0.819
YGR047C	6.925	6.548	6.548	6.548	6.548	6.548	6.548	6.548	6.548	6.327	6.327	6.106	5.508	5.508	5.508	5.287	5.287	5.287	5.287	4.846	4.625	4.625	4.625	4.404	4.404	4.404	4.027	3.208	3.208	3.208	3.208	2.169	2.546	1.792	1.792	1.792	1.792	1.792	1.792	1.792	1.792	1.792	1.792	1.792	1.792	1.792	1.792	1.792	1.792
YBL076C	12.989	12.989	12.989	12.989	12.989	12.989	12.989	12.989	12.989	12.989	12.989	12.989	12.989	12.989	12.989	12.989	12.989	12.989	12.989	12.989	12.768	12.768	12.768	12.768	12.768	12.392	11.794	11.794	11.794	11.794	11.794	11.418	11.418	11.418	11.197	11.573	11.573	11.573	11.573	11.573	11.573	11.573	11.573	11.573	11.573	11.573	11.573	11.197	11.197
YJL180C	1.04	1.04	1.04	1.04	1.04	1.04	1.416	1.416	1.416	1.416	1.416	1.416	1.416	1.416	1.416	1.416	1.416	1.416	1.416	1.416	1.416	1.416	1.792	2.235	2.235	2.235	2.235	2.235	2.235	2.235	2.235	2.235	2.235	2.235	2.235	2.235	2.235	2.235	2.611	3.208	3.208	3.208	3.208	3.429	3.806	4.183	4.625	4.625	4.625
YKR066C	0.221	0.221	0.221	0.221	0.221	0.221	0.598	0.598	0.819	0.819	0.819	0.819	1.04	1.04	1.416	1.416	1.416	1.416	1.416	1.637	2.079	4.976	4.976	4.976	4.976	4.976	4.755	4.755	5.197	5.639	6.237	6.237	6.237	6.237	6.237	6.237	6.237	7.211	7.211	7.432	7.432	7.653	7.874	7.874	7.874	7.874	7.874	7.874	7.874
YDR309C	0.819	0.819	0.819	0.819	0.819	0.819	0.819	0.819	0.819	0.819	0.819	0.819	0.819	0.819	0.819	0.819	0.819	0.819	0.598	0.598	0.598	0.598	0.221	0.221	0.221	0.221	0.221	0.221	0.221	0.221	0.221	0.221	0.221	0.221	0.221	0.221	0.221	0.221	0.221	0.221	0.221	0.221	0.221	0.221	0	0	0	0	0
YPR112C	15.069	15.069	14.692	14.692	14.692	14.029	13.652	13.652	13.652	13.652	13.652	12.171	11.508	11.508	10.469	8.963	9.184	9.184	9.184	9.184	9.184	9.184	9.184	8.963	8.963	8.963	8.963	7.989	7.989	7.989	7.989	7.989	7.989	7.989	7.768	6.793	6.572	6.572	6.196	6.196	5.598	5.378	4.936	3.806	3.806	3.806	2.235	2.235	2.235
YMR127C	14.316	14.913	14.913	15.29	15.29	15.666	15.666	15.666	15.666	16.329	16.329	16.329	16.329	16.329	16.329	16.329	16.329	16.329	16.329	16.329	16.329	16.329	16.927	16.927	16.927	16.927	16.927	16.927	16.927	17.524	17.524	17.524	17.524	17.524	17.524	17.524	17.745	17.745	17.745	17.745	17.745	17.745	17.745	17.745	17.745	17.966	18.343	18.343	18.343
YPL028W	10.289	9.912	9.47	9.47	9.47	9.47	9.47	9.249	9.249	9.249	9.249	8.807	8.807	8.807	7.457	7.457	7.457	6.859	6.482	6.261	6.261	6.261	6.261	6.04	6.04	6.04	6.04	5.443	5.443	5.443	5.443	5.443	5.443	5.443	4.027	3.053	3.053	3.053	3.053	3.053	2.832	2.832	2.832	2.832	2.832	2.611	2.611	1.416	1.195
YOR020C	7.702	7.702	7.702	7.923	7.923	7.923	7.923	7.923	7.923	7.923	7.923	7.923	7.923	7.923	7.923	7.923	7.923	7.923	7.923	7.923	7.923	7.546	7.546	7.546	7.546	7.546	7.17	6.793	6.793	6.572	6.572	6.572	6.196	6.196	6.196	6.196	6.196	6.196	6.196	6.196	6.196	6.196	5.975	5.975	5.975	5.975	5.754	5.754	5.378
YDR289C	6.704	7.301	7.301	7.301	7.301	7.678	7.678	7.678	7.457	7.833	7.833	7.833	7.833	7.833	7.833	8.275	8.873	9.094	9.094	9.094	9.536	9.536	9.757	10.796	11.549	12.212	12.212	12.212	12.433	12.433	12.433	12.433	12.433	12.433	12.433	12.654	12.875	12.875	12.875	12.875	12.875	12.875	13.096	13.473	13.473	13.473	13.473	13.473	13.473
YCR073W-A	9.184	9.184	9.184	9.184	8.963	8.742	8.742	8.365	8.365	8.365	8.365	8.365	8.365	5.066	5.222	5.222	5.222	4.846	4.469	4.469	4.469	4.469	4.911	4.69	4.69	4.69	4.093	3.716	3.716	4.846	4.846	4.846	5.598	5.598	5.598	5.598	5.975	5.754	5.754	5.754	5.754	5.975	5.975	5.975	5.754	5.754	5.754	5.754	5.754
YAL030W	2.3	2.3	2.3	2.3	2.3	2.3	2.3	2.3	2.3	2.521	2.521	2.742	2.742	2.742	3.937	3.937	3.937	3.937	3.937	3.937	3.937	3.937	3.937	3.937	3.937	3.937	4.535	4.535	4.535	4.535	4.911	4.911	4.911	4.911	4.911	4.911	4.911	4.911	4.911	4.911	4.911	4.911	5.132	5.132	5.132	5.132	5.132	5.132	5.132
YFR047C	7.08	6.327	5.95	5.95	5.574	5.574	5.574	5.574	5.574	5.353	5.353	5.353	5.353	5.353	5.353	5.353	5.353	5.353	5.353	5.353	5.353	4.469	4.469	2.897	2.521	2.521	2.521	2.521	2.521	2.521	2.521	2.521	2.521	2.521	2.079	0.819	0.819	0.819	0.221	0	0	0	0	0	0	0	0	0	0
YCR079W	4.78	5.001	5.975	5.975	6.417	6.417	6.417	6.417	6.196	6.196	7.014	7.014	7.014	7.014	7.014	7.014	7.014	6.572	6.572	6.572	6.572	6.793	7.014	7.014	7.014	7.612	7.612	8.21	8.431	8.431	8.431	8.431	8.431	8.431	8.431	8.431	8.431	8.431	8.431	8.431	8.431	8.431	8.431	8.431	8.431	8.431	8.431	8.431	8.431
YJR083C	2.742	2.742	2.3	3.119	2.897	2.897	2.897	2.897	3.274	3.872	3.872	3.872	3.872	3.872	3.872	3.872	3.872	3.872	4.093	4.093	5.353	5.353	5.353	5.353	5.353	5.574	5.574	5.795	6.679	6.679	6.679	6.679	6.679	6.679	6.679	6.679	6.679	6.679	6.9	7.121	7.121	7.121	7.121	7.121	7.121	7.121	7.121	7.342	7.342
YKL130C	10.509	10.951	10.951	10.951	10.951	10.951	10.951	10.951	10.951	10.575	10.575	10.575	10.575	10.575	10.575	10.575	10.575	10.575	10.575	10.354	10.354	10.354	10.354	10.354	10.73	10.73	10.73	10.73	10.73	10.73	10.73	10.73	10.73	10.73	10.73	10.73	10.73	10.73	10.73	10.73	10.73	10.73	10.73	10.73	10.73	10.73	10.73	10.73	10.73
YOR014W	5.066	5.664	5.885	5.885	5.885	5.885	5.885	5.885	5.885	5.885	5.885	5.885	5.885	6.106	6.482	6.482	7.301	7.301	7.301	7.301	7.301	7.301	7.301	7.08	7.08	7.08	7.301	6.925	6.704	6.704	6.704	6.704	6.704	6.704	7.146	7.367	7.367	7.367	7.367	7.367	7.367	7.367	7.367	7.367	7.367	7.743	7.743	8.12	8.938
YNR036C	2.767	2.767	2.39	2.39	2.39	2.39	2.39	2.39	2.39	2.39	2.39	2.39	2.39	2.39	2.39	2.169	2.325	2.325	2.325	2.325	1.351	1.416	1.416	1.416	1.416	1.637	1.637	1.637	1.637	1.637	1.637	1.637	1.858	1.858	1.858	1.858	2.3	2.3	2.742	2.742	2.742	2.742	2.742	2.742	2.742	2.742	2.742	2.742	2.742
YLR407W	0.221	0.221	0.221	0.221	0.221	0.221	0.221	0.221	0.221	0.221	0.221	0.221	0.221	0.221	0.221	0.221	0.221	0.221	0.221	0.221	0.221	0.221	0.221	0.221	0.221	0.221	0.221	0.221	0.221	0.221	0.221	0.221	0.221	0.221	0.221	0.221	0.221	0.221	0.221	0.221	0	0	0	0	0	0	0	0	0
YCR066W	4.78	2.455	2.079	1.858	1.858	1.858	1.858	1.858	1.858	1.858	1.858	1.858	1.858	1.858	1.858	1.858	1.858	2.235	2.235	2.235	2.235	2.235	2.235	2.832	3.053	3.053	3.053	3.053	3.053	3.053	3.053	3.053	3.429	3.429	3.429	3.429	3.429	3.429	3.429	3.429	3.429	3.651	3.651	3.651	3.651	3.651	3.651	3.651	4.027
YPL039W	4.027	4.027	4.027	3.651	3.651	3.651	4.027	3.651	3.651	3.651	4.404	4.404	4.625	5.885	5.885	5.885	5.885	5.885	5.885	5.885	5.885	6.106	6.106	5.729	5.729	5.729	5.729	6.327	6.327	6.327	6.327	6.548	6.548	6.548	6.548	6.548	6.327	6.327	6.327	6.327	6.327	6.548	6.548	6.548	6.548	6.925	6.925	6.925	6.925
YGR036C	4.248	4.248	4.248	4.027	4.027	4.027	4.404	4.404	4.625	4.625	5.001	5.001	5.001	5.001	5.001	5.378	5.001	5.001	5.001	5.001	5.001	5.001	5.001	5.001	5.001	5.975	6.351	6.351	6.351	6.351	6.351	6.351	6.351	6.351	6.351	6.351	6.572	6.949	6.949	6.949	6.949	6.949	6.949	6.572	6.572	6.572	6.572	6.572	6.572
YLL032C	12.367	12.367	12.367	12.367	12.367	13.186	13.186	13.186	13.186	13.186	13.186	13.186	13.407	13.407	13.407	13.407	13.407	13.407	13.407	13.407	13.407	13.628	13.628	13.628	13.628	13.628	13.628	13.628	13.628	13.407	13.407	13.407	13.407	13.186	13.186	13.186	13.186	13.186	12.809	12.809	12.809	12.809	12.588	12.588	12.588	12.588	12.588	12.588	12.588
YKL017C	10.665	10.665	10.665	10.289	10.289	10.289	10.289	10.289	9.912	9.691	9.691	9.315	9.094	8.873	8.652	8.652	8.873	8.275	8.275	7.899	7.457	7.457	7.457	7.457	7.17	6.793	6.793	6.793	6.793	7.014	7.014	7.014	7.014	6.638	6.417	6.417	6.417	5.975	5.975	6.417	6.638	6.638	7.014	7.014	7.014	7.014	7.014	7.014	7.391
YDL106C	7.546	7.546	7.546	7.546	7.546	7.546	7.546	7.546	7.546	7.546	7.17	7.17	7.17	7.391	7.391	7.391	7.391	7.391	7.391	7.17	7.17	7.17	7.17	7.17	7.17	7.17	7.17	7.17	7.17	7.17	7.17	7.17	7.17	6.949	6.949	6.949	6.949	6.572	6.572	6.351	6.351	6.351	6.351	6.351	6.351	6.351	5.157	5.157	5.157
YGL254W	9.47	9.47	7.391	7.768	7.768	7.768	7.546	7.546	7.546	7.546	7.546	7.546	7.546	8.365	8.365	7.768	7.768	7.768	7.768	7.833	10.796	10.575	10.575	10.575	10.951	10.951	10.951	10.951	10.951	10.951	11.483	12.236	12.236	12.678	12.302	12.523	12.523	12.899	12.523	12.523	12.523	12.523	12.744	12.965	12.965	12.965	12.965	12.965	12.965
YPL004C	9.29	9.29	9.29	9.29	9.29	9.29	9.29	9.29	9.666	9.666	9.666	9.666	9.666	9.666	9.666	9.666	9.666	9.666	8.627	8.03	8.03	8.03	8.03	8.03	8.03	8.03	8.03	8.03	8.03	8.03	8.03	8.03	8.03	8.03	8.03	7.588	7.588	7.367	6.327	6.327	6.327	5.353	5.132	4.535	4.535	4.535	4.535	4.535	4.535
YMR189W	7.457	7.457	7.457	7.457	7.457	7.457	7.457	7.457	7.457	7.457	7.457	7.457	7.457	7.457	7.457	7.457	7.457	7.457	7.457	7.457	6.638	6.638	6.638	5.443	5.443	5.222	5.222	5.222	5.222	5.222	5.443	5.443	5.443	5.443	5.443	5.443	5.443	5.443	5.066	5.066	5.066	4.846	4.846	4.846	4.846	4.248	3.806	3.806	3.806
YLL010C	11.132	11.132	11.132	11.352	11.352	11.352	11.352	11.352	11.352	11.352	11.352	11.352	11.352	11.352	11.352	11.352	11.352	11.352	11.132	11.132	11.132	11.132	11.132	11.132	11.132	11.132	11.132	11.352	11.573	11.352	11.352	11.352	11.352	11.95	11.95	11.729	11.95	11.95	11.95	11.95	11.95	11.95	11.95	11.95	11.95	11.95	11.95	11.95	11.95
YPR118W	4.027	4.404	4.404	4.404	4.183	4.183	4.404	4.625	4.625	4.625	4.625	4.625	5.001	5.001	5.378	5.378	5.378	5.378	5.378	5.378	5.378	5.598	5.975	5.975	5.975	5.975	5.975	5.975	5.975	5.975	5.975	5.975	5.975	6.351	6.351	6.351	6.351	6.351	6.13	6.13	6.13	6.13	6.13	6.13	6.13	6.13	6.13	6.13	6.13
YDR408C	4.469	4.469	4.469	4.469	4.469	4.469	4.469	4.469	4.469	4.469	4.469	4.469	4.469	4.469	4.469	4.248	4.248	4.248	4.248	4.248	4.248	4.248	4.248	4.248	4.248	4.248	4.248	4.248	3.806	3.806	3.806	3.364	3.364	3.364	3.364	3.364	3.364	3.364	3.364	3.364	3.364	2.987	2.611	2.611	2.611	2.611	2.611	2.611	2.611
YAL056W	12.809	12.809	12.809	12.809	12.809	12.809	12.809	12.809	12.809	12.809	13.186	14.758	14.758	15.355	15.355	15.355	14.979	14.979	14.979	14.979	14.979	14.979	14.979	14.979	14.979	14.979	14.979	14.979	14.979	14.979	14.979	14.979	14.979	14.979	14.979	14.979	14.979	14.979	14.979	14.979	14.758	14.758	15.134	15.134	15.134	14.758	14.758	14.758	14.758
YHR079C	13.694	13.694	14.136	14.136	14.136	14.357	14.357	14.733	14.733	14.733	14.733	14.733	14.733	15.11	15.331	15.928	15.928	15.928	15.928	15.928	15.928	15.928	15.928	15.928	15.928	15.928	15.928	15.928	15.928	15.928	15.928	15.928	16.305	16.305	16.305	16.305	16.305	16.305	16.305	16.305	16.305	16.305	16.305	16.305	16.305	16.305	16.305	16.084	16.084
YFR048W	7.08	7.08	7.08	7.08	7.08	7.08	7.08	7.08	7.08	7.457	7.833	7.833	7.833	7.833	7.833	7.833	7.833	8.054	8.652	8.652	8.652	8.652	8.652	9.691	9.691	9.691	9.691	9.691	9.691	9.691	9.691	9.691	10.068	10.068	10.068	10.068	10.068	10.068	10.068	10.068	10.068	10.068	10.068	10.068	10.068	10.289	10.289	10.289	10.289
YPR157W	0.974	0.974	0.974	0.974	1.195	0.974	0.974	0.974	0.974	0.974	0.974	1.571	1.571	1.571	1.571	1.571	1.571	1.571	1.571	2.014	2.014	2.611	2.987	2.987	2.987	2.987	2.987	2.987	2.987	2.987	2.987	2.987	2.987	2.987	3.585	3.585	3.585	3.585	3.585	3.585	3.585	3.585	3.806	3.806	3.806	3.806	3.806	3.806	3.806
YOL147C	6.458	6.458	6.679	6.679	6.679	6.679	6.679	6.679	6.303	6.679	6.9	7.342	9.445	9.445	9.445	9.445	9.445	9.445	9.445	9.445	9.445	9.887	10.264	10.264	10.264	10.264	10.485	10.485	10.485	10.706	10.706	10.706	10.706	10.706	11.082	11.303	11.303	11.303	11.303	12.277	12.277	12.498	12.72	12.72	12.72	12.72	12.72	12.72	12.72
YDR461W	10.108	10.108	9.887	9.887	9.887	9.887	9.887	9.887	9.887	9.511	9.29	9.29	8.472	8.472	8.472	8.472	8.472	8.472	8.472	8.472	8.251	8.848	8.848	8.848	8.848	8.848	8.848	8.848	8.848	8.848	8.848	9.445	9.445	9.069	9.069	9.069	8.848	8.848	8.848	8.848	8.251	8.472	8.251	8.251	8.251	8.472	8.472	8.472	8.472
YGR049W	9.47	9.47	10.223	9.847	9.847	9.847	9.847	9.847	9.626	9.626	9.626	9.405	9.405	9.626	9.847	9.847	9.847	9.847	9.847	9.847	9.094	9.094	9.094	9.094	9.094	9.315	9.315	9.315	9.315	9.536	9.536	9.536	9.536	9.536	10.289	10.289	10.289	10.289	10.289	10.289	10.289	10.289	10.289	10.289	10.289	10.289	10.289	10.665	10.665
YMR264W	10.82	10.444	10.444	10.444	10.886	10.289	10.289	10.289	10.289	10.289	10.289	10.068	10.068	10.444	10.444	10.444	10.444	10.444	9.094	4.846	4.625	4.625	4.404	3.364	3.962	5.819	5.819	5.819	5.819	5.819	6.04	5.664	5.664	5.664	5.885	5.885	5.885	6.925	6.925	6.925	6.925	6.925	6.925	6.925	6.925	6.925	7.146	7.146	7.146
YNL313C	9.757	9.757	9.757	9.757	9.757	9.757	9.757	9.757	9.757	9.757	9.757	9.757	9.757	9.757	9.757	9.757	9.757	9.757	10.133	10.133	10.133	10.133	10.133	10.354	10.354	10.354	10.354	10.354	9.977	9.977	9.977	9.977	9.977	9.977	9.977	9.977	9.977	9.977	9.977	9.977	9.977	9.977	9.977	9.977	9.977	9.977	9.977	9.977	9.977
YLL062C	9.225	9.601	9.601	9.822	9.822	9.822	9.822	9.822	9.822	9.822	9.822	9.822	9.822	9.822	9.822	9.822	9.822	9.822	10.198	10.198	10.198	10.198	10.198	10.198	10.198	10.198	9.977	9.977	9.977	9.601	9.601	9.977	9.977	9.977	9.977	9.977	10.198	10.198	10.198	10.198	10.198	10.198	10.198	10.198	10.198	10.198	10.575	10.575	10.575
YDR238C	19.488	19.488	19.488	19.488	19.488	19.488	19.488	19.488	19.488	19.488	19.488	19.488	19.488	19.488	19.488	19.488	19.112	19.112	19.112	19.112	19.112	18.735	18.735	18.735	18.735	18.735	18.735	18.735	18.735	18.735	18.735	18.735	18.735	18.735	18.735	18.735	18.735	18.735	18.735	18.735	18.735	18.515	18.294	18.294	18.294	18.294	18.294	18.294	18.294
YGL061C	3.585	3.364	2.987	2.611	2.611	1.195	1.416	1.416	1.416	2.079	2.079	2.079	2.079	2.079	1.858	3.429	3.053	3.053	3.053	3.053	3.053	3.053	3.053	3.274	3.651	3.651	3.651	3.651	3.651	3.651	3.651	3.651	3.651	4.027	4.846	5.066	5.664	5.664	5.664	5.664	5.664	5.664	6.261	6.261	8.12	8.341	9.536	9.536	9.536
YDR081C	3.74	3.364	3.585	3.585	3.585	3.585	3.585	3.806	3.806	3.806	3.806	3.806	3.806	3.806	3.429	3.429	3.429	3.429	3.429	3.429	3.872	4.69	4.911	4.911	4.911	4.911	5.287	5.664	5.664	5.664	5.664	5.664	5.664	5.664	5.664	5.664	6.04	6.04	6.04	6.261	6.261	6.261	6.261	6.261	6.261	6.261	6.261	6.261	6.261
YLR129W	11.172	11.172	11.172	11.172	11.172	11.172	11.172	11.393	11.393	11.393	11.393	11.393	11.393	11.393	11.172	11.172	11.172	11.172	11.172	11.172	10.951	10.951	10.951	10.951	10.951	10.951	10.951	10.951	10.951	10.951	10.951	10.951	10.575	10.575	10.575	10.575	10.575	10.354	10.354	10.354	10.354	10.133	10.133	10.133	10.133	9.691	9.691	9.691	9.691
YHR102W	2.963	3.405	3.405	3.405	3.405	3.626	3.626	3.626	3.626	3.626	3.626	3.626	3.626	3.626	3.626	3.626	3.626	4.068	4.444	4.444	4.444	4.444	4.444	4.444	4.444	4.444	4.444	4.444	4.444	4.444	4.444	4.444	4.444	4.665	5.639	5.639	5.639	5.639	5.639	5.639	5.639	5.639	5.639	5.639	5.639	5.639	5.639	5.639	5.639
YIL035C	6.482	6.925	7.146	7.146	7.146	7.146	7.146	7.146	7.146	7.146	7.146	7.146	7.146	7.146	7.588	7.588	7.809	8.406	8.406	8.406	8.627	8.848	8.627	8.627	8.627	8.627	8.627	8.627	8.627	8.627	8.627	8.627	8.627	8.627	8.627	8.627	8.627	8.627	8.627	8.627	8.627	8.251	8.251	8.03	8.03	8.03	8.03	8.251	8.472
YOR317W	7.522	7.522	7.522	7.301	6.925	6.925	6.925	6.327	6.327	4.535	4.158	3.937	3.495	3.495	3.495	3.274	2.676	2.3	2.3	2.3	2.3	2.3	2.3	2.3	2.3	2.3	2.3	2.3	2.3	2.3	2.3	2.3	2.3	2.3	2.3	2.3	2.3	2.3	1.858	1.858	1.637	1.637	1.637	1.26	1.26	1.26	1.26	1.26	1.26
YHL040C	2.987	2.39	2.39	2.39	2.39	2.39	2.39	2.39	2.39	2.39	2.39	2.39	2.169	2.169	2.169	2.169	2.169	2.169	2.169	2.169	2.169	2.169	2.546	2.546	2.546	2.546	2.546	2.546	2.546	2.546	2.546	2.546	2.546	2.546	2.546	2.546	2.767	2.767	2.767	2.767	2.767	2.767	2.767	2.767	2.767	3.143	3.143	3.143	3.143
YJR102C	2.48	2.48	2.48	2.48	2.48	2.48	2.48	2.48	2.48	2.48	2.48	2.48	2.103	1.883	1.883	1.883	1.883	1.883	1.883	1.883	1.506	1.506	1.506	1.506	1.506	1.506	1.506	1.506	1.506	1.506	1.506	1.506	1.506	1.506	1.506	2.48	2.701	2.701	2.701	2.701	2.701	2.325	2.546	2.546	2.546	2.546	2.546	2.546	2.546
YIL159W	15.993	15.993	15.993	15.993	15.993	15.993	15.993	15.993	15.993	15.552	15.552	15.928	15.928	15.928	15.928	15.928	15.928	15.928	15.928	15.928	15.928	15.928	15.928	16.149	16.149	16.149	15.175	14.954	14.954	14.733	14.733	14.733	14.733	14.733	14.733	14.733	14.733	14.733	14.136	14.136	14.136	14.136	14.136	14.136	14.136	14.136	14.136	13.096	13.096
YLR387C	6.793	6.793	6.793	6.793	6.793	6.793	6.793	6.793	6.417	6.196	6.196	6.196	5.975	5.975	5.598	5.664	5.664	5.664	5.664	5.664	5.664	5.664	5.664	5.664	6.04	6.04	6.04	6.04	6.04	6.04	6.04	6.04	6.04	6.04	6.04	6.04	6.04	6.04	6.04	6.04	6.04	6.04	6.04	5.287	5.287	5.287	5.664	5.664	5.664
YML104C	4.314	4.314	4.314	4.314	4.314	4.314	4.314	4.69	4.69	5.729	5.729	5.729	5.729	5.729	5.95	5.95	6.769	6.769	6.769	6.769	6.769	6.99	6.99	6.99	7.367	7.367	7.809	7.809	7.809	7.809	7.809	7.809	7.809	7.809	8.562	8.185	8.185	7.809	8.185	8.406	8.627	8.848	8.848	9.225	9.601	9.601	9.601	9.601	9.977
YIL102C-A	9.421	9.421	9.421	9.421	9.421	9.421	9.421	9.421	9.421	9.421	9.421	9.421	9.421	9.421	9.2	9.2	9.2	9.2	9.2	9.642	9.863	9.863	9.863	9.863	9.863	9.863	9.863	9.863	9.863	9.863	9.863	9.863	9.863	9.863	10.084	10.084	10.084	10.084	10.084	10.084	10.084	10.084	10.084	10.084	10.084	10.084	10.084	10.084	10.084
YMR164C	2.3	2.3	2.742	2.742	2.742	2.742	2.742	2.742	3.34	3.34	3.34	3.34	3.34	3.34	3.34	3.34	3.34	3.716	3.716	3.716	3.716	3.716	3.716	3.716	4.093	4.093	4.093	4.093	4.093	4.093	4.093	4.093	4.469	4.469	4.469	4.469	4.469	4.469	4.469	4.469	4.846	4.846	4.846	4.846	4.846	4.846	4.846	4.846	4.846
YMR047C	7.718	7.718	8.161	8.161	8.161	8.161	8.161	8.161	8.161	8.758	8.758	8.758	8.758	8.979	8.979	8.979	8.979	8.979	8.979	8.979	8.979	9.576	10.239	10.239	10.239	10.239	10.239	10.239	10.239	10.239	10.239	10.239	10.239	10.239	10.239	10.239	10.239	10.239	10.239	10.239	10.46	10.46	10.46	10.46	10.46	10.46	10.46	10.46	10.46
YDL018C	0.442	0.442	0.442	0.442	0.442	0.442	0.442	0.442	0.442	0.442	0.442	0.442	0.442	0.442	0.442	0.442	0.663	0.663	0.884	1.105	1.105	1.105	1.105	1.105	0.884	0.884	0.884	0.884	1.26	1.482	1.702	1.923	1.923	2.897	2.897	2.897	2.897	2.897	2.897	3.274	3.274	3.274	3.274	3.274	3.274	3.274	3.274	3.274	3.274
YKR068C	0.753	0.753	0.753	0.753	0.753	0.753	0.753	0.753	0.753	0.753	0.753	0.753	0.753	0.753	0.753	0.753	0.753	0.377	0	0	0	0	0	0	0	0	0	0	0	0	0	0	0	0	0	0	0	0	0	0	0	0	0	0	0	0	0	0	0
YAL041W	10.158	11.197	11.418	11.418	11.418	11.418	11.418	11.418	11.418	11.639	11.639	11.639	11.418	11.418	11.418	11.418	11.418	11.418	11.418	11.418	11.418	11.794	12.768	12.768	12.768	12.768	12.768	12.768	12.768	12.171	12.171	12.171	12.171	12.171	11.794	12.171	12.768	13.145	13.366	13.742	14.119	14.119	14.34	14.34	14.34	14.34	14.34	14.34	14.34
YOR046C	10.509	10.509	9.912	9.315	8.938	8.938	8.938	8.938	8.938	8.938	8.938	8.938	8.938	8.938	8.938	8.717	8.717	8.717	8.717	8.717	8.717	8.496	8.496	8.12	7.899	7.899	7.899	8.12	8.12	8.12	8.12	8.12	8.12	7.743	7.743	7.743	7.522	7.522	7.522	7.367	7.964	7.964	7.743	7.743	7.743	7.743	7.964	7.588	7.367
YLR228C	1.923	1.702	1.702	1.702	1.702	1.702	1.702	1.702	1.702	1.702	1.702	1.702	1.482	1.482	1.482	1.482	1.482	1.482	1.105	1.105	1.105	0.884	0.884	0.221	0.221	0.221	0.221	0.221	0.221	0.221	0.221	0.221	0.221	0.221	0.221	0	0	0	0	0	0	0	0	0	0	0	0	0	0.221
YPL015C	3.806	3.806	4.183	4.183	4.183	4.78	5.598	5.598	6.261	7.743	8.341	8.341	8.783	8.783	8.783	8.783	9.38	9.38	9.601	9.601	9.601	9.601	9.601	9.601	10.043	9.666	9.666	9.666	10.485	11.148	11.148	11.369	11.369	11.369	11.745	11.524	11.524	11.901	11.901	11.901	11.901	11.901	11.901	11.901	11.901	12.122	12.343	12.72	12.72
YDL138W	0.974	0.974	1.195	1.195	1.195	1.571	1.792	1.792	1.792	1.792	1.792	2.014	1.637	1.637	1.637	1.858	1.858	2.676	2.676	3.053	3.053	3.053	3.495	4.093	4.093	4.314	4.69	4.69	4.69	4.69	4.69	4.69	4.69	4.69	4.69	4.69	4.69	4.69	4.69	4.69	4.69	4.69	5.066	5.066	5.066	5.066	5.287	5.287	5.287
YIL104C	3.208	3.429	3.053	3.208	2.832	2.832	2.832	2.832	3.651	3.651	3.651	4.093	4.093	4.093	4.093	4.093	4.093	5.132	5.353	5.353	5.574	5.574	5.574	5.574	5.574	5.574	5.574	5.574	5.574	5.197	5.197	5.197	6.016	6.016	6.016	7.432	7.432	7.432	7.432	7.432	7.432	7.432	7.653	7.653	7.653	7.653	7.653	8.095	8.095
YIR037W	7.211	7.211	7.211	7.432	8.03	8.627	9.225	11.68	11.68	11.68	11.68	11.68	11.68	11.68	12.056	12.056	12.056	12.056	12.498	13.162	13.162	13.162	13.383	13.383	13.383	13.383	13.383	13.383	13.006	12.63	12.409	12.409	12.409	12.409	12.409	12.409	12.409	12.409	12.785	12.785	12.785	12.785	12.785	12.785	12.785	12.785	12.785	12.785	12.564
YNL037C	3.364	3.364	3.364	3.364	3.364	3.364	3.364	3.364	3.364	3.364	3.364	3.364	2.987	2.987	2.987	2.987	2.987	2.987	2.611	2.611	2.611	2.611	2.611	2.611	2.235	2.235	2.235	2.235	2.235	2.235	2.235	2.235	2.235	1.637	1.637	1.637	1.637	1.637	1.637	0.974	0.974	0.974	0.598	0.598	0.598	0.598	0.598	0.598	0.598
YKR082W	11.68	12.498	12.498	12.498	12.72	12.72	12.941	13.317	13.317	13.317	13.317	13.317	13.317	13.317	13.317	13.317	13.317	13.317	13.317	13.317	13.317	13.317	13.317	13.538	13.538	13.538	13.538	13.538	13.538	13.538	13.538	13.538	13.538	13.538	13.538	13.538	13.317	13.317	13.096	13.096	13.096	13.096	13.096	13.096	13.317	13.317	13.317	13.317	13.317
YPR037C	9.601	9.601	9.601	10.198	10.198	10.198	10.198	10.198	10.575	11.017	11.017	11.017	11.017	11.017	11.017	11.017	11.017	11.238	14.07	14.889	14.889	16.084	16.084	16.084	16.084	16.084	16.084	16.681	16.681	16.681	16.681	16.681	16.681	16.681	16.902	16.902	17.123	17.123	17.123	17.123	17.123	17.123	17.123	17.123	17.123	16.902	16.902	16.681	16.681
YMR076C	0.377	0.377	0.377	0.377	0.377	0.377	0.377	0.377	0.377	0.377	0.377	0.377	0.377	0.377	0.377	0.377	0.377	0.377	0.377	0.377	0.377	0.598	0.598	0.598	0.598	0.598	0.598	0.598	0.598	0.598	0.598	0.598	0.598	0.598	0.598	0.598	0.819	0.819	0.819	0.819	0.819	0.819	0.819	0.819	0.819	0.819	0.819	0.819	0.819
YGR178C	16.174	16.174	16.55	16.55	16.55	16.55	16.55	16.55	16.55	16.55	16.55	16.55	16.55	16.55	16.55	16.329	16.329	16.329	16.329	16.329	16.329	16.329	16.329	16.329	16.329	16.329	15.953	16.174	16.174	16.174	16.174	16.174	16.174	16.174	16.174	16.174	16.174	16.174	16.174	16.174	16.174	16.174	16.395	16.395	16.395	16.395	16.395	16.395	16.395
YLR431C	5.263	5.639	5.639	5.639	5.639	5.418	5.418	5.197	5.197	5.197	5.197	4.976	4.976	4.535	3.34	3.34	3.119	3.119	3.119	3.119	3.937	3.937	3.937	3.937	3.937	3.937	3.937	3.937	3.937	3.937	3.716	3.716	3.937	4.093	4.093	4.093	4.314	4.314	4.314	4.314	4.314	4.314	4.314	4.314	4.314	4.093	4.093	4.093	4.093
YMR292W	3.364	3.364	3.364	3.364	3.585	3.962	4.338	4.338	4.338	4.338	4.78	4.78	4.78	4.78	4.78	4.78	5.378	5.754	6.728	6.728	6.728	6.728	7.325	7.546	7.546	7.546	8.365	8.586	8.586	8.586	8.807	8.807	8.807	8.807	9.184	9.184	9.184	9.626	9.847	9.847	9.847	9.847	9.847	9.847	9.847	9.847	9.847	9.847	9.847
YGL017W	4.093	4.093	4.093	4.093	4.093	3.872	3.651	3.651	3.651	3.872	4.027	4.183	4.183	4.183	4.183	4.183	4.183	4.183	4.183	4.183	4.559	4.559	4.936	4.715	4.936	4.936	4.936	4.936	4.936	4.936	4.936	4.936	4.936	4.936	5.312	5.312	5.312	5.091	5.312	5.533	6.196	6.196	6.196	6.196	6.196	6.417	6.417	7.236	7.236
YKL127W	0	0	0.598	0.598	0.598	0.598	0.598	0.598	0.598	0.598	0.598	0.598	0.598	0.598	0.598	0.598	0.598	0.598	0.598	0.598	0.598	0.598	0.598	0.598	0.598	0.598	0.598	0.598	0.598	0.598	0.598	0.598	0.598	0.598	0.598	0.598	0.598	0.598	0.819	0.819	0.819	0.819	0.819	0.819	0.819	0.819	0.819	0.819	0.442
YKL100C	7.522	7.522	7.522	7.964	7.964	7.964	7.964	7.964	8.185	8.185	8.185	8.185	8.185	8.185	7.809	7.809	7.809	8.03	8.693	8.693	8.693	8.693	8.693	8.693	8.693	8.693	8.693	8.693	8.693	8.693	8.693	8.693	8.914	9.355	9.732	9.732	9.732	9.732	9.953	9.732	9.732	9.732	9.732	9.732	9.732	9.732	9.732	9.953	10.174
YKL189W	2.832	2.455	2.455	2.235	1.858	1.858	1.858	1.858	1.858	1.26	1.26	1.26	1.26	1.26	1.26	1.26	1.26	1.26	1.04	0.663	0.663	0.663	0.663	0.663	0.663	0.663	0.663	0.442	0.442	0.442	0.442	0.442	0.442	0.442	0.442	0.442	0.442	0.442	0.442	0.442	0.442	0.884	1.105	1.105	1.105	1.105	1.105	1.105	1.105
YGL006W	3.053	3.053	3.053	3.053	3.053	3.053	3.053	3.053	3.053	3.274	2.897	2.897	2.897	2.897	2.897	2.897	2.897	2.897	2.897	2.897	2.897	2.897	2.897	2.897	2.897	2.897	2.897	2.897	2.897	2.897	2.897	1.923	1.702	1.702	1.482	1.26	1.26	1.04	1.04	0.819	0.819	0.819	0.819	0.819	0.819	1.04	1.04	1.04	1.04
YLL039C	11.459	11.459	11.459	11.459	11.835	11.459	11.459	11.459	11.459	11.459	11.459	11.459	11.459	11.459	11.459	11.238	11.238	11.238	11.238	11.238	11.238	11.238	11.238	11.238	11.238	11.238	11.017	10.64	9.977	9.977	9.977	9.977	9.977	9.757	9.757	9.757	9.757	9.757	9.757	9.315	9.315	7.899	7.899	8.275	8.275	8.275	8.275	8.275	8.275
YJL121C	0	0	0	0	0	0	0	0	0.221	0.221	0.221	0.221	0.221	0.221	0.221	0.221	0.221	0.221	0.221	0.221	0.221	0.221	0.221	0.221	0.221	0.221	0.221	0.221	0.221	0.221	0.221	0.221	0.221	0.221	0.221	0.221	0.221	0.221	0.221	0.221	0.221	0.221	0.221	0.221	0.221	0.221	0.221	0.221	0.221
YNL064C	12.122	12.122	12.122	12.122	12.122	12.122	12.122	11.68	11.303	10.64	10.264	10.264	9.601	9.38	9.159	9.159	9.159	9.159	9.159	9.159	9.159	9.159	8.938	8.938	8.717	8.717	8.717	8.717	8.717	8.341	8.341	8.341	8.341	8.341	8.341	8.341	8.341	8.341	7.588	6.769	6.769	6.769	6.769	6.769	6.769	6.769	6.171	5.95	5.95
YLR288C	5.132	3.34	2.963	1.923	1.547	1.547	1.547	1.547	1.547	1.547	1.547	2.3	2.3	2.3	2.3	2.3	2.3	2.079	2.3	2.3	2.3	2.079	2.079	2.079	2.676	3.119	3.119	3.119	3.119	3.119	3.274	3.274	3.274	3.274	3.274	2.832	2.832	2.832	4.469	5.287	5.885	5.885	5.885	6.482	6.482	7.08	7.08	7.08	7.301
YGL142C	3.896	3.896	3.143	2.169	1.948	1.948	1.948	2.169	2.169	2.169	2.169	2.169	2.169	2.169	2.169	2.39	2.611	2.832	3.053	3.053	3.053	3.053	3.053	3.053	3.053	3.053	3.716	5.287	5.287	5.287	5.287	5.664	5.664	5.664	5.664	5.664	5.508	5.95	5.95	6.171	6.393	6.393	6.393	6.393	6.393	6.614	6.614	6.614	6.835
YIL090W	15.11	15.486	15.486	15.486	15.486	15.486	15.486	15.707	15.707	15.707	15.707	16.084	16.084	16.084	16.084	16.084	16.084	16.902	17.942	17.942	19.202	19.202	19.202	19.202	19.202	19.202	19.202	19.202	19.202	19.202	19.202	19.202	19.202	19.423	19.423	19.423	19.423	19.423	19.423	19.423	19.423	19.423	19.423	19.423	19.423	19.423	19.423	19.423	19.423
YNL261W	8.717	8.717	8.717	8.717	8.717	8.717	8.717	8.717	8.717	8.717	8.717	8.717	8.938	8.938	8.938	8.938	9.315	9.691	9.912	9.912	9.912	9.912	9.912	9.912	9.912	9.912	9.912	9.912	9.912	9.912	9.912	9.912	9.912	9.912	9.912	9.912	9.691	9.691	9.691	9.691	9.315	9.315	9.315	9.315	9.315	9.315	9.315	9.315	9.094
YBR197C	12.015	12.392	12.392	12.392	12.392	12.392	12.392	12.392	12.989	12.989	12.989	12.989	12.989	12.989	12.989	12.989	12.989	12.989	13.21	13.431	13.808	13.808	13.808	13.808	13.431	14.184	14.184	14.184	14.561	14.561	14.561	14.561	14.561	14.561	14.561	14.561	14.561	14.561	14.561	14.561	14.561	14.561	14.561	14.561	14.561	14.561	14.561	14.561	13.742
YDR375C	4.846	4.846	4.846	4.625	4.846	4.846	4.846	4.846	4.846	4.846	4.846	4.846	4.846	4.846	5.222	5.222	5.222	5.222	5.222	5.222	5.975	5.754	5.754	6.351	6.351	6.572	6.572	6.572	6.572	6.793	7.236	7.236	7.236	7.236	7.236	7.236	7.457	7.457	7.236	7.236	7.236	7.236	7.236	7.236	7.236	7.236	7.236	7.236	7.236
YOR098C	2.3	2.3	2.3	2.3	2.3	2.3	2.3	2.3	2.3	2.3	2.3	2.3	2.3	2.3	2.3	2.3	2.3	2.3	2.521	2.521	2.521	2.521	2.521	2.521	2.521	2.521	2.521	2.521	2.521	2.521	2.521	2.079	2.079	1.858	1.858	1.637	1.637	1.637	1.637	1.637	1.637	1.637	1.637	1.637	1.637	1.637	1.637	1.637	1.637
YKR089C	0.221	0	0	0	0	0	0	0	0	0	0	0	0	0	0	0.753	0.753	0.753	0.753	0.753	0.753	0.753	0.753	0.753	0.974	0.974	0.974	0.974	0.974	0.974	0.974	0.974	0.974	0.974	0.974	0.974	0.974	0.974	0.974	0.974	0.974	0.974	0.974	0.974	0.974	0.974	0.974	0.974	0.974
YKR001C	8.054	8.431	8.431	8.431	8.431	8.431	8.431	8.431	8.431	8.652	8.652	8.652	8.652	8.652	8.652	8.652	8.652	8.652	8.431	8.431	8.275	8.275	8.275	8.275	8.275	8.275	8.275	7.522	7.522	7.522	7.522	7.522	7.522	7.522	7.522	7.522	7.522	7.522	7.522	7.301	7.301	7.301	7.301	7.301	7.301	7.301	7.301	7.301	7.301
YKL021C	4.158	4.158	4.158	4.158	4.158	3.937	3.937	3.716	3.716	3.716	3.716	3.716	3.716	3.716	3.716	3.937	3.937	3.937	3.937	3.937	3.937	3.937	3.937	3.937	4.314	4.314	4.314	4.314	4.314	4.314	4.314	4.314	4.314	4.314	4.314	4.535	4.755	4.755	4.755	4.755	4.755	4.755	4.755	4.755	4.755	4.755	4.755	4.755	4.755
YPL087W	5.975	5.975	5.975	5.975	5.975	5.975	5.975	5.975	5.975	5.975	5.975	5.975	5.975	5.975	5.975	5.975	5.975	5.975	5.975	5.533	5.754	5.754	5.754	5.975	5.975	5.975	5.975	5.975	5.975	5.975	5.975	5.975	5.975	5.975	5.975	5.975	5.975	5.975	5.975	5.975	5.975	5.598	5.598	5.001	5.001	5.001	4.78	4.78	5.001
YML096W	3.495	3.495	3.716	4.093	4.093	4.093	4.093	4.69	4.69	4.69	4.69	4.69	4.911	4.911	4.911	4.911	4.911	4.911	5.132	5.132	5.132	5.885	9.249	11.197	12.236	12.236	13.12	13.12	13.12	13.12	13.12	13.12	13.12	13.12	13.12	13.12	13.12	13.12	13.12	13.12	13.12	13.12	13.12	13.12	13.12	13.12	13.12	13.12	13.12
YHR005C	2.235	2.235	2.235	2.235	2.235	2.235	2.235	2.235	2.235	2.235	2.235	2.235	2.235	2.235	2.235	2.235	2.235	2.235	2.235	2.235	2.235	1.858	1.858	1.858	1.858	1.858	1.858	1.858	1.637	1.637	1.637	1.637	1.637	1.637	1.637	1.482	1.482	1.482	1.482	1.482	1.482	1.482	1.482	1.482	1.482	1.482	1.482	1.482	1.482
YNL306W	9.028	9.028	9.028	9.028	9.028	9.028	9.028	8.275	8.275	8.275	8.275	8.275	8.496	8.496	8.717	8.717	8.717	8.717	8.717	8.717	8.717	8.717	8.717	8.717	8.717	8.717	8.717	8.717	8.717	8.717	8.717	8.717	8.717	8.717	8.717	8.717	8.717	8.717	8.275	8.054	8.054	7.833	7.833	7.833	7.833	7.833	7.833	7.833	7.833
YKL197C	4.093	4.093	4.093	4.093	4.093	4.093	4.469	4.469	4.469	4.69	4.846	4.846	4.846	4.846	4.846	4.846	4.846	4.846	4.846	4.846	4.846	4.846	5.222	5.222	5.222	5.222	5.222	5.222	5.001	5.001	4.404	4.404	4.404	4.404	4.404	4.404	4.404	4.404	4.404	4.404	4.404	4.404	4.404	3.962	3.962	3.74	3.74	3.74	3.74
YDR447C	1.637	1.637	1.637	1.637	1.637	1.195	0.974	0.974	0.974	0.974	0.974	0.974	0.974	0.974	0.598	0.598	0.598	0.598	0.598	0.598	0.598	0.598	0.598	0.598	0.598	0.598	0.598	0.598	0.221	0.221	0.221	0.221	0.221	0.221	0.221	0.221	0.221	0.221	0.221	0.221	0.221	0.221	0.221	0.221	0.221	0.221	0.221	0.221	0.221
YAL023C	12.875	12.875	12.875	12.277	12.277	12.277	12.277	12.277	12.277	12.277	12.277	12.277	12.277	12.498	12.498	12.498	12.277	12.277	12.277	12.277	12.056	12.056	12.056	12.056	12.056	12.056	12.056	12.056	12.056	12.056	12.056	12.056	12.056	12.056	12.056	12.056	12.056	12.056	10.043	9.069	8.848	8.848	8.848	8.848	8.848	8.848	8.848	8.03	7.809
YHR161C	7.612	7.612	7.612	7.612	7.612	7.612	7.612	7.612	7.612	7.612	7.612	7.612	7.612	7.612	7.391	7.391	7.391	7.014	7.014	6.638	6.638	6.638	6.638	6.638	6.04	5.664	4.911	4.911	4.911	4.911	4.911	4.911	3.872	3.495	3.495	3.495	3.495	3.274	3.274	3.274	2.832	2.832	2.832	2.832	2.832	2.079	2.079	2.079	2.079
YMR148W	5.222	5.222	5.222	5.222	5.222	5.222	5.222	5.001	2.832	2.676	2.676	2.676	3.274	3.274	3.937	4.158	4.379	4.379	4.379	4.379	4.003	4.003	4.003	4.003	3.847	3.847	3.847	3.847	3.847	3.847	4.068	4.289	4.51	4.51	4.51	5.173	5.394	5.394	5.615	5.615	5.615	5.615	5.615	5.615	5.615	5.615	5.615	5.615	5.615
YML011C	7.923	8.144	10.248	10.469	11.443	11.443	11.443	11.443	12.858	13.079	13.079	13.079	13.3	13.3	13.3	13.742	13.742	14.184	14.184	14.184	14.184	14.184	14.184	14.184	14.184	14.184	14.184	14.184	14.184	14.561	14.561	14.561	14.561	14.561	14.561	14.561	14.561	14.561	14.561	14.782	14.782	14.782	14.782	14.782	14.782	14.782	14.782	14.782	14.405
YMR287C	5.197	5.197	5.729	5.729	5.729	5.729	5.729	6.106	6.106	6.482	6.482	7.146	6.769	6.769	6.769	6.769	6.548	6.925	7.301	6.925	6.925	6.925	6.925	6.704	6.482	6.482	6.704	6.925	7.301	7.301	7.301	7.301	7.678	7.678	7.678	7.678	7.678	7.678	8.562	9.159	9.159	9.38	9.38	9.38	9.601	9.822	9.822	9.822	9.822
YEL040W	4.404	4.027	3.274	3.495	3.495	3.495	3.716	3.716	3.716	3.716	3.716	3.716	3.716	3.716	3.716	3.716	3.716	3.716	3.716	4.093	4.314	4.69	4.69	4.69	4.69	4.69	4.69	4.248	4.248	4.248	4.248	3.872	3.872	4.093	4.314	4.314	4.314	4.314	4.69	4.469	4.469	3.872	3.872	4.314	4.69	4.69	4.69	4.69	4.69
YJL025W	14.16	14.16	14.16	14.16	14.16	14.16	14.16	14.16	13.939	13.939	13.939	13.939	13.562	13.341	13.341	13.341	13.341	13.341	13.341	13.341	13.341	13.341	13.341	12.899	12.899	12.899	12.899	12.899	12.899	12.899	12.899	12.899	12.899	12.899	12.899	12.899	12.899	12.899	12.899	12.899	12.899	12.678	12.678	12.678	12.678	12.457	12.457	12.457	12.457
YMR061W	2.611	3.053	4.248	4.248	5.001	6.572	6.572	6.572	6.572	6.572	6.572	6.572	6.793	6.793	6.793	6.793	6.793	6.793	6.793	6.793	6.793	6.793	6.793	6.793	6.793	6.793	6.793	6.793	6.793	6.793	6.793	6.793	6.793	6.793	6.572	6.572	6.572	6.572	6.572	6.572	6.572	6.572	6.572	6.572	6.572	6.572	6.572	6.572	6.572
YDR529C	9.069	9.069	9.069	9.29	9.29	9.29	9.29	9.29	9.29	9.29	9.29	9.29	9.29	9.29	9.29	9.29	9.29	9.29	9.29	9.29	9.29	9.29	9.29	9.29	9.29	9.29	9.29	9.666	9.666	9.666	9.666	9.666	9.887	9.887	9.887	9.887	9.887	9.887	9.887	9.887	9.887	9.887	9.887	9.887	9.887	9.887	9.887	9.887	9.887
YDR462W	18.277	18.94	18.94	18.94	18.94	18.94	18.94	18.94	18.94	18.94	18.94	18.94	18.94	18.94	18.94	18.94	18.94	18.94	18.94	18.94	18.94	18.94	18.94	18.94	18.94	18.94	18.94	18.94	18.94	19.161	19.161	19.161	19.161	19.161	19.161	19.161	19.161	19.161	19.161	19.161	19.382	19.382	20.356	20.356	20.356	20.356	20.356	20.356	20.356
YKL209C	0.221	0.221	0.221	0.442	1.195	1.195	1.195	1.195	1.195	1.195	1.195	1.195	1.195	1.195	1.195	1.195	1.195	1.195	1.195	1.195	1.195	1.195	1.195	1.195	1.195	1.195	1.195	1.195	1.195	1.195	1.195	1.195	1.195	1.195	1.195	1.195	1.195	1.195	1.195	1.195	0.974	0.974	0.974	0.974	0.974	0.974	0.974	0.974	0.974
YBL046W	7.768	7.768	7.768	7.768	7.768	7.768	7.768	7.768	7.768	7.768	7.768	7.768	7.768	7.768	7.768	7.768	7.768	7.768	7.768	7.768	7.546	7.546	7.546	7.546	7.17	7.17	7.17	7.17	7.17	7.833	7.833	7.833	7.833	7.833	7.833	7.833	7.833	7.833	7.833	7.833	7.833	7.833	7.833	7.612	7.612	7.612	7.612	7.612	7.391
YGR266W	6.237	6.237	6.237	6.237	6.237	6.237	6.237	6.237	6.237	6.237	6.237	6.237	6.237	6.237	6.237	6.237	6.237	6.237	6.237	6.237	6.237	6.237	6.237	6.237	6.237	6.237	6.237	6.237	5.861	5.861	5.042	5.418	5.418	5.418	5.418	5.418	5.418	5.418	5.418	5.197	5.197	5.197	5.197	5.197	4.976	3.872	3.872	3.274	3.274
YPR086W	7.636	6.376	6.376	5.402	5.026	5.026	4.649	4.649	4.649	4.649	4.649	6.286	7.325	7.325	7.325	7.325	7.546	8.431	10.223	10.82	11.639	11.639	11.639	11.639	11.639	11.86	11.86	11.86	12.899	12.899	12.899	13.276	13.276	13.652	13.652	13.652	13.873	13.873	13.873	13.873	13.873	13.873	13.873	13.873	13.873	13.873	13.873	14.471	14.913
YDR012W	4.117	4.117	4.117	4.117	4.117	4.117	4.117	3.74	3.74	3.74	3.74	3.74	3.74	3.519	3.519	3.519	3.519	3.519	3.519	2.922	2.922	2.922	2.922	2.169	2.169	2.169	2.169	2.169	2.169	1.948	1.571	1.571	1.571	1.792	1.792	1.792	1.792	1.792	1.792	1.792	1.792	1.792	1.792	1.792	1.416	1.04	1.26	1.26	1.26
YDR178W	6.171	6.171	5.353	5.353	5.132	4.469	4.248	4.625	4.625	5.222	6.261	6.482	6.482	6.482	6.482	6.482	7.367	7.367	7.588	7.588	7.588	7.964	7.809	7.809	7.809	7.809	7.809	8.185	7.964	7.964	7.743	8.341	7.522	7.522	7.522	7.522	7.522	7.522	7.146	7.146	7.146	7.146	7.146	7.146	7.367	7.367	7.743	7.743	8.406
YLR059C	9.536	9.536	9.536	9.536	9.536	9.536	9.536	9.536	9.536	9.536	9.315	8.938	8.938	8.938	8.938	8.938	8.938	8.938	8.938	8.938	8.938	8.938	8.938	8.717	7.301	7.08	7.08	7.08	7.08	7.08	7.08	7.08	7.08	7.08	7.08	7.08	6.859	6.638	6.638	6.638	6.638	6.638	5.598	5.598	5.598	5.598	5.598	5.598	5.598
YDR471W	0.819	0.819	0.819	0.819	0.819	0.819	0.819	0.819	0.819	0.819	0.819	0.819	0.819	0.819	0.819	0.819	0.819	0.819	0.819	0.442	0.442	0.442	0.442	0.442	0.442	0.442	0.442	0.442	0.442	0.442	0.442	0.442	0.442	0.221	0.221	0.221	0	0	0	0	0	0	0	0	0	0	0	0	0
YJL039C	0.974	0.974	0.974	0.974	0.974	0.974	0.974	0.974	0.974	0.974	0.974	0.974	0.974	0.974	0.974	0.974	0.974	0.974	0.974	0.974	0.974	0.974	0.974	0.974	0.974	0.974	0.974	0.974	0.974	0.598	0.598	0.598	0.598	0.598	0.598	0.377	0.377	0.377	0.377	0.377	0.377	0.377	0.377	0.377	0.598	0.598	0.819	1.195	1.195
YER063W	0	0	0	0	0	0	0	0	0	0	0	0	0	0	0	0	0	0	0	0	0	0	0	0	0	0	0	0	0	0	0	0	0	0	0	0	0	0	0	0.598	0.598	0.819	1.04	1.04	1.04	1.04	1.04	1.04	1.04
YKR021W	5.885	5.664	5.443	5.443	5.664	5.664	5.664	5.664	5.664	5.664	5.287	5.287	5.287	5.287	5.287	5.287	4.846	5.222	5.222	5.222	5.222	5.222	5.222	4.78	4.404	4.404	4.404	4.404	4.404	6.351	6.351	6.351	6.351	6.351	6.507	7.104	7.104	7.104	7.104	7.104	7.104	6.728	6.949	6.949	6.949	6.949	6.572	7.768	7.768
YML032C	5.95	5.95	6.171	6.171	6.171	6.171	6.171	7.743	9.004	9.004	9.004	9.004	9.004	9.004	9.004	9.004	9.004	9.225	9.225	9.225	9.225	9.225	9.601	9.601	9.601	9.822	9.822	9.822	9.822	9.822	9.822	9.822	9.822	9.822	9.822	9.822	10.043	10.043	10.043	10.043	10.043	10.043	10.043	10.043	10.264	10.264	10.485	10.485	10.485
YJR077C	4.183	4.183	4.846	10.002	10.002	10.002	10.002	10.002	10.002	10.002	10.002	10.002	10.755	10.755	11.352	11.352	11.352	11.352	11.352	11.573	11.573	11.573	11.573	11.573	11.573	11.794	12.613	12.613	12.613	12.613	12.613	12.613	12.834	12.834	13.21	13.21	13.431	13.873	13.873	13.873	13.873	13.873	13.873	14.692	15.134	15.134	15.134	15.134	15.134
YMR067C	7.039	7.039	7.039	7.415	7.415	7.039	7.039	7.039	6.662	6.662	6.286	6.286	5.689	5.689	5.689	5.689	5.689	5.689	5.689	5.689	5.689	5.689	5.689	5.312	5.754	5.754	5.754	5.754	5.378	5.378	5.378	5.378	5.378	5.222	5.222	5.222	5.222	5.222	5.598	5.598	5.598	5.598	5.598	5.598	5.598	5.598	5.598	5.378	5.975
YLR456W	3.585	3.585	3.585	3.585	3.806	3.806	3.806	3.806	3.806	3.806	3.806	3.806	3.806	3.806	3.806	3.806	3.806	3.806	3.806	3.806	3.806	3.806	4.183	4.183	4.78	4.78	4.78	4.78	4.78	4.78	4.559	4.559	5.157	5.157	5.157	5.157	5.157	5.157	5.157	4.78	4.78	4.78	4.78	4.78	4.78	4.78	4.78	4.78	4.78
YKL011C	7.014	7.014	7.014	6.638	7.014	7.014	7.014	7.391	7.391	7.989	8.365	8.365	8.365	8.365	8.144	8.144	8.144	8.144	8.144	8.144	8.365	8.742	8.742	8.742	8.742	8.742	8.742	8.742	8.742	8.742	8.521	8.521	8.521	8.521	8.21	8.21	8.21	8.21	7.768	7.768	7.768	7.768	7.391	7.391	7.391	7.391	7.391	7.391	7.391
YDR306C	7.899	7.899	7.899	7.899	7.899	7.899	7.899	7.899	7.899	7.899	7.899	7.899	7.899	7.899	7.899	7.899	7.899	7.899	7.522	7.522	7.522	7.522	7.522	7.522	7.522	7.522	7.301	7.301	7.301	6.925	6.925	6.925	6.548	6.548	6.548	6.548	6.327	5.95	5.574	5.197	5.197	5.197	5.197	5.197	5.197	5.197	5.197	5.197	4.821
YLR233C	8.783	8.783	8.783	8.783	8.562	8.341	8.12	9.004	9.601	9.601	9.601	9.601	9.601	9.601	9.601	9.601	10.264	10.485	10.485	10.485	10.485	10.485	10.485	10.485	10.485	10.706	11.901	11.901	11.901	11.901	12.122	12.122	12.122	12.122	12.122	12.122	12.122	12.122	13.096	13.317	13.317	13.317	13.317	13.317	13.317	13.317	13.317	13.538	13.538
YOL129W	9.094	9.315	9.315	9.536	9.536	9.757	10.198	10.198	10.198	10.198	10.198	10.198	10.198	10.198	10.198	10.198	10.198	10.796	10.796	10.796	10.796	10.796	10.796	10.796	10.796	10.796	10.796	10.796	10.796	10.796	10.796	10.796	10.198	10.198	10.198	10.198	10.198	10.198	9.822	9.822	9.822	9.822	9.822	9.822	9.38	9.38	9.38	9.38	9.38
YGL241W	2.676	2.676	3.053	3.053	3.053	3.274	4.027	5.001	5.222	5.819	5.819	5.819	5.819	5.819	5.819	6.04	6.261	6.261	6.638	6.859	7.08	7.08	7.08	7.08	7.08	7.08	7.301	7.301	7.301	7.301	7.301	7.301	7.301	7.301	7.301	7.301	7.301	7.678	7.678	7.678	7.678	7.457	7.457	7.457	7.833	7.833	7.833	7.833	7.833
YNR069C	9.847	9.47	9.626	9.249	8.807	8.963	8.742	8.742	9.339	9.339	9.339	9.339	9.339	8.742	8.742	8.742	8.144	7.923	8.586	8.586	8.586	8.586	8.586	8.21	7.391	7.391	7.612	7.391	7.391	7.391	7.833	7.833	7.833	7.833	7.833	7.833	7.833	7.833	7.833	7.833	7.833	7.612	7.612	7.612	7.612	7.612	7.612	6.482	6.638
YGL153W	5.312	5.754	5.754	5.378	5.378	5.157	5.157	5.157	5.378	5.378	5.378	5.001	5.001	4.404	4.248	4.248	4.248	4.469	5.066	5.066	5.066	5.066	5.066	5.287	6.704	6.704	6.704	6.704	6.925	7.146	7.146	7.146	7.146	7.146	7.146	7.146	7.146	7.522	8.341	8.341	8.341	8.341	8.341	8.341	8.341	8.341	8.562	9.315	9.536
YOR028C	2.832	2.987	2.987	2.987	2.987	2.987	2.987	2.987	2.767	2.767	2.767	2.767	2.767	2.767	2.767	2.546	2.546	2.546	2.546	2.546	2.325	2.325	2.325	2.325	2.325	2.325	2.325	2.325	2.325	2.325	2.325	2.325	2.701	2.701	2.701	2.701	2.701	2.701	2.922	2.922	2.546	2.546	2.546	2.546	2.767	2.767	2.767	2.767	2.767
YJR024C	7.546	7.325	7.546	7.104	7.104	7.104	7.26	7.26	7.26	7.26	7.26	7.26	7.26	7.857	7.857	7.857	7.857	7.857	7.636	7.636	6.286	6.286	6.286	5.91	6.286	6.286	6.286	6.286	6.286	6.662	7.636	7.636	7.636	7.636	7.857	7.857	8.079	8.079	8.3	8.676	8.897	8.897	8.897	9.118	9.118	9.118	9.118	9.118	9.118
YPR061C	7.457	7.457	7.678	7.457	8.938	8.938	9.315	9.315	9.315	9.315	9.315	9.315	9.315	9.536	9.536	9.536	9.536	9.536	9.536	9.536	9.536	10.133	10.133	10.354	10.354	10.354	10.354	10.354	10.354	10.354	10.354	10.354	10.354	10.354	10.354	10.354	10.354	10.354	10.354	10.354	9.912	9.912	9.912	9.912	9.912	9.912	9.912	9.912	9.912
YBL061C	10.444	10.444	10.444	10.444	10.444	10.886	10.886	11.107	11.107	11.107	11.107	11.107	11.107	11.107	11.107	11.107	10.73	10.73	10.951	11.77	11.77	11.77	11.77	11.77	11.77	11.77	11.549	11.549	11.549	11.549	11.549	11.549	11.549	11.549	11.549	11.549	10.886	10.444	10.068	10.068	10.068	10.068	10.068	10.068	10.068	10.068	9.47	8.717	8.717
YLR006C	6.793	6.793	6.417	6.196	5.975	5.975	5.975	5.598	5.222	4.625	4.027	4.027	4.027	3.651	3.429	3.429	3.429	3.429	3.429	2.987	2.39	2.014	2.014	2.014	2.014	2.014	2.014	1.792	1.792	1.792	1.416	1.416	2.014	2.014	2.014	2.014	2.014	2.014	2.014	1.792	1.792	1.792	1.792	1.792	1.792	1.792	1.792	1.792	1.792
YJR110W	1.948	1.948	1.948	1.948	1.351	0.974	0.974	0.974	0.974	0.974	0.974	0.598	0.598	0.598	0.598	0.598	0.598	0.598	0.598	0.598	0.598	0.598	0.598	0.598	0.598	0.598	0.598	0.598	0.598	0.598	0.598	0.598	0.598	0.598	0.598	0.598	0.598	0.598	0.598	0.598	0.598	0.819	0.819	1.04	1.04	1.04	1.04	1.04	1.416
YDL173W	2.39	2.39	2.39	2.39	3.585	3.585	3.585	3.585	3.585	3.585	3.585	3.585	3.585	3.585	3.364	3.364	3.364	3.364	3.364	3.74	3.74	3.74	3.74	3.74	3.74	3.74	3.364	3.364	3.364	3.364	3.364	3.364	3.364	3.364	3.364	3.364	3.364	3.364	3.364	3.364	3.364	3.364	3.364	3.364	3.74	3.74	3.74	3.74	3.74
YOR165W	2.897	2.897	2.897	2.897	2.676	3.651	3.872	3.872	3.872	3.872	3.872	3.872	3.872	4.248	4.248	4.469	5.664	5.664	5.664	5.664	6.482	6.482	6.482	8.12	8.12	8.12	8.12	8.12	8.12	8.341	8.341	8.562	8.783	8.783	8.783	8.783	8.783	8.783	8.783	8.783	8.783	8.783	8.783	8.783	8.783	8.783	8.783	8.783	8.783
YDR194C	5.001	5.001	5.001	5.001	5.001	5.001	5.001	5.001	5.001	5.001	5.001	5.001	5.001	5.001	5.001	5.001	5.001	5.001	5.001	5.001	5.001	5.001	5.001	5.001	5.001	5.001	5.001	5.001	5.001	5.001	5.001	5.001	5.001	5.001	5.001	5.001	5.001	5.001	5.001	4.625	4.625	4.625	4.625	4.625	4.625	4.625	4.248	4.248	4.248
YGL126W	8.562	8.562	8.562	8.562	8.562	8.562	8.562	8.562	8.562	8.562	8.562	8.562	8.341	8.341	8.341	7.964	7.522	7.899	8.496	8.496	8.496	8.496	8.496	8.275	8.054	8.054	8.275	8.275	8.275	8.275	7.899	7.899	7.899	6.925	6.327	5.729	5.132	5.574	5.95	6.704	6.704	7.08	8.341	8.341	8.783	8.783	9.004	9.004	9.004
YPL159C	12.343	12.343	12.343	12.343	11.966	11.966	11.745	11.524	11.524	11.524	11.148	11.148	11.148	11.148	11.148	11.148	11.148	11.148	11.148	11.148	11.148	11.148	10.264	9.887	9.887	9.887	9.887	9.887	9.887	9.887	9.511	9.069	9.069	9.069	9.069	9.069	8.095	8.095	8.095	8.095	8.095	8.095	8.095	8.095	8.095	7.497	7.277	6.524	6.524
YJL125C	3.847	3.847	3.847	3.249	3.692	3.692	3.692	3.692	3.692	3.692	3.692	3.692	3.692	3.692	3.692	3.47	3.47	3.47	3.847	3.847	4.223	4.223	4.223	4.223	4.223	4.223	4.223	4.223	4.223	4.223	4.223	4.223	4.003	4.003	4.003	4.003	4.444	4.444	4.821	4.821	4.821	5.042	5.042	5.042	5.263	5.263	5.263	5.639	5.639
YMR250W	4.559	4.559	4.559	4.559	4.559	4.559	4.559	4.559	4.559	4.559	4.559	4.559	4.559	4.559	4.559	4.559	4.559	3.519	3.143	1.792	2.169	2.169	2.169	2.169	1.948	1.948	1.948	1.948	1.571	1.571	1.571	1.571	1.571	1.571	1.571	1.571	1.571	1.571	1.571	1.571	1.792	2.39	2.39	2.39	2.767	2.767	2.767	2.39	2.39
YDR153C	6.04	6.04	5.664	5.664	5.664	5.664	5.664	5.222	5.222	5.222	4.248	4.248	4.248	4.248	4.248	4.248	4.248	4.248	3.429	3.429	3.429	3.429	3.429	3.429	3.429	3.208	3.208	3.208	2.832	2.611	2.235	2.235	2.235	2.235	2.235	2.235	2.235	2.235	2.235	2.014	2.014	2.014	2.014	2.014	2.014	2.014	2.014	2.014	2.014
YLR205C	0	0	0	0	0	0	0	0	0	0	0	0	0	0.377	0.598	0.598	0.598	0.598	0.598	0.598	0.598	0.598	0.598	0.598	0.598	0.598	0.598	0.819	0.819	0.819	0.819	0.819	0.819	0.819	0.819	1.04	1.637	1.858	1.858	1.858	1.858	1.858	1.858	1.858	2.235	2.235	2.235	2.235	2.235
YCR005C	10.354	10.575	10.354	10.354	10.354	10.354	10.354	10.354	10.354	10.354	9.912	9.912	9.912	9.912	9.912	9.912	9.912	9.912	9.912	9.912	9.912	9.912	9.912	9.912	9.691	9.691	9.691	9.028	9.028	9.028	9.028	9.405	9.405	9.405	9.405	9.405	9.405	9.028	9.028	9.028	9.028	9.028	9.028	9.028	9.028	9.028	9.028	9.028	9.028
YHR172W	1.637	1.637	1.637	1.637	1.637	1.637	1.637	1.637	1.637	1.858	1.858	1.858	1.858	1.858	1.858	1.858	2.079	2.079	2.079	2.079	2.079	2.079	2.079	2.079	2.079	2.676	2.676	2.676	2.676	2.676	2.676	2.676	3.495	3.716	3.716	3.716	3.716	3.716	3.716	4.093	4.469	7.743	7.743	7.743	7.743	7.743	7.743	7.743	7.743
YPL132W	3.119	3.119	3.119	3.119	3.119	2.521	2.521	2.521	2.3	2.3	2.3	2.3	2.3	1.858	1.858	1.858	2.235	2.235	1.858	1.637	1.637	1.637	1.858	1.858	1.858	1.858	1.858	1.858	1.858	1.858	2.079	4.469	4.69	4.69	5.287	5.664	5.664	5.664	5.664	6.04	6.04	6.04	6.04	6.04	6.04	6.04	6.04	5.819	5.819
YEL022W	9.225	9.225	9.445	9.445	9.445	10.64	10.64	10.64	10.64	10.64	10.64	10.64	10.64	10.64	10.64	10.64	11.303	11.303	11.303	11.303	11.524	11.901	11.901	11.901	11.901	11.901	11.901	11.901	11.901	11.901	11.901	12.122	12.122	12.122	12.122	12.122	12.122	12.122	12.122	11.745	11.745	11.745	12.122	12.122	12.122	12.122	12.122	12.498	12.498
YPL107W	4.559	4.559	5.001	5.885	8.12	8.12	8.12	8.12	8.12	8.341	8.341	9.094	9.094	9.094	9.094	9.094	9.094	9.094	9.094	9.315	9.315	9.315	9.315	9.536	9.757	10.354	10.73	10.73	11.549	11.549	11.549	11.549	11.549	11.549	11.549	11.549	11.77	11.77	11.77	11.77	11.77	11.991	11.991	11.991	11.991	11.991	11.991	11.991	11.991
YGR120C	0.221	0.221	0.221	0.221	0.221	0.221	0.221	0.221	0.221	0.221	0.221	0.221	0.221	0.221	0.221	0.221	0.221	0.221	0.221	0.221	0.221	0.221	0.221	0.221	0.221	0.221	0.221	0.221	0.221	0.221	0.221	0.221	0.221	0.221	0.221	0.221	0.221	0.221	0.221	0.221	0.598	0.598	0.598	0.598	0.598	0.598	0.598	0.598	0.598
YOR360C	10.354	10.354	10.354	10.354	10.354	10.354	9.912	9.912	9.912	9.315	9.315	10.068	10.068	10.068	10.068	10.068	9.847	9.847	9.47	9.47	9.47	9.47	9.912	9.912	9.912	9.912	9.912	9.912	9.47	9.47	9.47	9.47	9.249	9.249	8.807	8.807	8.807	7.457	7.08	7.08	7.08	7.08	7.08	7.08	6.106	6.482	5.885	5.885	5.287
YKL108W	1.792	1.792	1.792	1.792	2.014	2.014	2.014	1.858	1.858	1.858	1.858	1.858	1.858	1.858	1.858	1.858	1.858	1.858	1.858	1.858	1.858	1.858	1.858	1.858	2.521	2.521	2.521	2.521	2.521	2.897	2.897	2.897	2.897	2.897	2.897	3.119	3.119	3.119	3.119	3.119	3.34	3.34	3.34	3.34	3.34	3.34	3.34	3.34	3.34
YEL054C	1.04	1.04	1.04	1.04	1.04	1.04	2.169	2.169	2.39	2.39	2.39	2.39	2.39	2.39	2.39	2.39	2.39	2.39	2.39	2.611	2.611	2.611	2.611	2.611	2.611	3.053	3.053	3.053	3.053	3.053	3.053	3.651	3.872	4.093	4.314	4.314	4.314	4.314	4.314	4.314	4.314	4.314	4.535	4.535	4.535	4.535	4.535	4.535	4.535
YPR015C	5.91	5.91	5.91	5.91	5.533	5.533	5.533	5.533	5.533	5.533	5.91	6.13	6.949	6.949	7.325	7.325	7.325	7.325	7.325	7.325	7.325	7.325	7.325	7.325	7.325	7.325	7.325	7.325	7.325	7.17	7.17	7.17	7.17	7.17	7.17	7.17	7.17	7.17	7.17	6.572	6.572	6.793	6.793	6.793	6.793	6.793	6.793	6.793	6.793
YMR263W	5.001	5.001	5.001	5.001	4.404	4.404	4.404	4.404	4.404	4.404	5.819	7.391	10.354	10.354	10.354	10.354	10.354	10.354	10.354	10.575	10.575	10.796	11.172	11.172	11.549	11.549	11.549	11.549	11.549	11.549	11.549	11.549	11.549	11.549	11.549	11.549	11.549	10.951	10.951	10.951	10.951	10.951	10.951	10.951	10.951	10.951	10.951	10.951	10.951
YDL004W	0	0	0	0	0	0	0	0	0	0	0	0	0	0	0	0	0	0.377	0.377	0.377	0.377	0.377	0.377	0.377	0.377	0.377	0.377	0.377	0.377	0.377	0.377	0.377	0.377	0.377	0.377	0.377	0.377	0.377	0.377	0.377	0.377	0.377	0.377	0.377	0.753	0.753	0.753	0.753	0.753
YMR119W	2.014	2.014	2.014	2.014	2.014	2.014	2.014	2.014	2.014	2.014	2.014	2.014	2.014	2.014	2.014	2.014	2.014	2.014	2.014	2.014	2.014	2.014	2.014	2.014	2.014	2.014	2.014	2.014	2.014	2.014	2.014	2.014	1.637	1.637	1.637	1.637	2.014	2.014	2.014	2.014	2.014	2.014	1.637	1.637	1.637	1.637	1.637	1.637	1.637
YHR007C	0	0	0	0	0	0	0	0	0.221	0.221	0.221	0.221	0.221	0.221	0.221	0.221	0.221	0.221	0.221	0.221	0.221	0.221	0.221	0.221	0.221	0.221	0.221	0.221	0.221	0.442	0.442	0.442	0.442	0.442	0.442	0.442	0.442	0.442	0.442	0.442	0.442	0.442	0.442	0.442	0.442	0.442	0.442	0.442	0.442
YOL127W	1.105	1.105	1.105	1.105	1.105	1.105	1.105	1.105	1.105	1.105	0.884	0.663	0.663	0.663	0.442	0.442	0.442	0.442	0.442	0.442	0.442	0.442	0.442	0.442	0.442	0.442	0.442	0.442	0.442	0.442	0.442	0.442	0.442	0.442	0.442	0.442	0.442	0.442	0	0	0	0	0	0	0	0	0	0	0
YOR278W	0.377	0.377	0.377	0.377	0.377	0.377	0.377	0.377	0.753	0.753	0.753	0.753	0.753	0.753	0.753	0.753	0.753	0.753	0.753	0.753	0.753	0.753	0.753	1.129	1.129	1.129	1.129	1.129	1.129	1.129	1.129	1.129	1.129	1.129	1.351	1.351	1.351	1.351	1.351	1.351	1.948	2.546	2.546	2.546	2.546	3.896	3.896	3.896	3.896
YMR262W	9.757	9.757	8.938	9.159	9.822	9.822	9.822	10.198	10.198	10.198	10.198	10.354	10.133	10.354	11.172	11.172	11.393	11.393	11.172	11.172	11.172	11.172	11.172	11.393	11.393	11.393	10.796	10.796	10.796	10.796	10.796	11.238	11.238	11.901	11.901	11.901	11.901	11.901	11.901	11.901	11.901	11.901	11.901	11.901	11.901	11.901	11.901	11.901	11.901
YHR210C	5.222	5.222	5.598	5.598	5.598	5.598	5.598	5.598	5.598	5.001	4.625	4.625	4.625	4.625	4.625	4.625	4.404	4.404	4.404	4.404	4.183	4.715	4.715	4.715	4.715	4.715	4.936	4.936	4.936	4.936	4.936	4.936	4.936	4.936	4.936	4.936	3.962	3.962	3.962	3.962	3.962	3.585	3.585	3.585	3.364	3.143	3.143	3.364	3.364
YMR078C	6.614	6.614	6.614	6.614	6.614	6.614	6.614	6.614	6.614	6.614	6.614	6.614	6.614	6.614	6.835	6.835	6.835	6.835	6.835	6.835	6.835	6.835	6.835	6.835	7.211	7.211	7.211	7.211	7.211	7.211	7.211	6.835	7.056	7.056	7.056	7.056	7.056	7.056	6.679	6.679	6.679	6.679	6.679	6.679	6.679	6.679	6.458	6.458	6.458
YIL164C	2.235	2.235	2.235	1.792	1.792	1.792	1.792	2.235	2.235	2.235	2.235	2.235	2.235	2.235	2.235	1.858	1.858	1.858	1.858	1.858	1.858	1.858	1.858	1.858	2.832	3.495	4.248	4.248	4.248	4.248	4.248	4.248	4.248	4.846	4.846	4.846	6.261	6.261	6.638	6.638	7.08	7.833	7.833	8.054	9.094	9.47	9.47	9.47	9.47
YBL047C	5.795	5.795	5.795	5.795	5.795	5.795	5.795	5.795	5.795	6.171	6.171	6.171	6.171	6.171	6.171	6.171	6.548	6.548	6.548	6.548	6.548	6.548	6.548	6.548	6.548	6.548	6.548	6.548	6.925	6.925	6.925	6.548	6.548	6.548	6.548	6.548	6.548	6.548	6.548	6.548	6.548	6.548	6.548	6.548	6.548	6.327	6.327	6.106	5.287
YKR057W	7.768	7.768	7.768	7.768	7.546	7.546	7.325	7.325	7.325	7.325	7.325	7.325	7.325	7.325	6.351	4.183	4.183	3.806	3.806	3.806	3.806	3.806	3.806	3.806	3.806	3.806	3.806	3.806	3.806	3.806	3.806	2.832	1.416	1.416	1.416	1.792	1.792	1.792	1.792	2.235	2.235	2.235	3.208	3.208	3.208	3.208	3.208	2.987	3.429
YDR381C-A	0	0	0	0	0	0	0	0	0	0	0	0	0	0	0	0	0	0	0	0	0	0	0	0	0	0	0	0	0	0	0	0	0	0	0	0	0	0	0	0	0	0	0	0	0	0	0	0	0
YDL089W	5.312	5.312	5.312	5.312	5.312	5.533	5.533	5.533	5.533	5.754	5.91	5.91	6.13	6.351	6.351	6.351	6.351	6.351	6.351	6.351	6.351	5.975	5.975	5.975	5.975	5.975	5.975	5.975	5.975	5.975	5.975	5.975	6.793	6.793	6.793	6.793	6.793	6.793	6.793	6.793	7.014	7.014	6.638	6.638	6.859	6.859	6.859	6.859	6.859
YOR279C	5.042	5.042	5.042	5.042	5.042	5.042	5.484	5.263	5.263	5.484	5.484	5.484	5.484	5.639	5.418	5.639	5.418	5.418	5.418	5.861	5.639	5.639	5.861	5.861	5.861	5.861	5.861	5.861	5.861	5.861	5.861	6.9	6.9	6.9	6.9	6.9	6.9	6.9	7.056	7.653	7.653	7.653	7.653	7.653	7.874	7.874	7.874	7.874	7.874
YNR001C	1.792	2.169	2.169	2.169	2.169	2.169	2.169	2.169	2.169	2.169	2.169	2.169	2.169	2.169	2.169	2.169	2.169	2.169	2.169	2.169	2.169	2.169	2.169	2.169	2.169	2.169	2.169	2.169	2.169	2.169	2.169	2.169	2.169	2.169	2.169	2.39	2.39	2.39	2.39	2.39	2.014	1.637	1.637	1.416	1.416	1.416	1.637	1.637	1.637
YJL179W	3.716	4.158	3.937	3.937	3.937	3.937	4.158	5.353	5.353	6.393	6.393	6.614	6.614	6.614	6.614	6.614	6.614	7.367	7.367	7.367	7.367	6.327	5.95	6.171	6.171	6.171	6.171	6.171	5.95	5.95	5.95	5.95	6.548	7.301	7.522	7.522	7.899	7.899	7.899	7.899	7.899	7.899	7.899	7.899	8.12	9.47	9.47	9.47	9.47
YOR254C	10.73	10.73	10.73	10.73	10.73	10.73	10.73	10.73	10.73	10.73	11.328	11.328	11.328	11.328	11.328	11.328	11.328	11.328	11.328	11.328	11.328	11.328	11.328	11.328	11.328	11.328	11.328	11.328	11.328	11.328	11.328	11.328	11.328	11.328	11.328	11.328	11.328	11.328	11.328	11.328	11.328	11.328	11.328	11.328	11.328	11.328	11.107	11.107	11.107
YDL180W	7.809	7.809	7.809	7.809	7.809	7.809	7.809	7.809	7.809	7.809	9.159	9.094	8.496	10.002	9.781	9.781	9.781	10.158	10.158	10.6	10.6	10.6	10.379	10.379	10.379	10.82	10.158	10.534	10.534	10.534	10.534	9.937	10.534	10.534	10.534	10.313	9.716	10.092	9.871	9.871	9.65	9.495	9.495	10.534	14.716	14.716	14.716	14.716	14.938
YIL108W	4.936	4.936	4.936	4.936	4.936	4.559	4.559	4.559	4.559	3.806	3.806	3.806	3.806	3.806	3.806	3.806	3.806	3.429	3.429	3.429	3.429	3.429	3.208	3.208	3.208	3.208	3.208	3.208	2.987	2.987	2.987	2.987	2.987	2.987	2.987	2.987	2.987	2.987	2.767	2.767	2.767	2.767	2.767	2.767	2.767	1.792	1.416	1.416	1.195
YDL036C	10.002	10.002	10.002	10.223	10.068	10.068	10.068	10.068	10.068	10.068	10.068	10.068	10.068	10.068	10.068	10.068	10.289	10.289	10.289	10.665	10.665	10.665	10.665	10.665	10.886	10.886	10.886	10.886	10.886	10.886	10.886	10.886	10.886	10.886	10.886	10.886	10.886	10.886	10.886	10.665	10.665	10.665	10.665	10.886	10.886	10.886	10.886	10.886	10.886
YNL053W	15.797	15.797	15.576	14.537	13.939	13.939	13.12	11.172	11.172	11.172	11.172	9.757	9.536	9.536	9.536	9.536	8.717	8.341	8.341	8.341	8.341	7.743	8.341	8.341	8.341	8.341	8.341	7.678	7.833	7.612	7.612	7.833	7.457	7.457	7.833	7.833	7.833	7.833	7.391	7.391	7.391	7.391	7.391	6.949	6.793	6.793	6.793	6.572	6.572
YCR009C	1.04	1.04	1.04	1.04	1.637	1.858	2.079	2.079	2.079	2.079	2.3	2.3	2.3	2.3	2.897	2.897	2.897	2.897	2.897	2.897	2.897	2.897	2.897	2.897	2.897	2.897	2.897	2.897	2.897	2.897	2.897	2.897	2.897	2.897	3.651	3.651	4.469	4.469	4.469	4.469	4.469	4.469	4.69	4.69	4.911	4.911	5.95	5.95	5.95
YIL076W	2.014	2.014	2.014	2.611	2.611	3.651	3.651	4.027	4.027	4.027	4.027	4.027	4.027	4.027	4.027	4.469	4.911	4.911	4.911	5.664	5.664	5.664	5.664	6.04	6.04	6.04	6.417	6.417	6.638	6.638	6.638	7.014	7.014	7.014	7.014	7.236	7.236	7.236	7.612	7.612	7.612	7.612	7.612	7.989	7.989	7.989	7.989	7.989	7.989
YNL172W	5.066	5.066	5.066	5.066	4.846	4.846	4.846	4.846	4.469	4.248	4.248	4.248	4.469	4.469	4.469	4.469	4.093	4.093	4.093	4.093	4.093	3.495	3.274	3.274	3.274	3.274	3.274	2.897	2.235	2.235	2.235	2.235	2.235	2.235	2.455	2.455	2.455	2.455	2.455	2.455	2.676	2.455	2.235	3.585	4.027	4.027	4.027	4.027	4.248
YOL087C	5.066	5.066	5.066	4.846	5.066	5.066	5.066	5.066	5.066	5.066	4.69	4.469	4.469	4.469	4.469	4.69	4.69	5.066	5.066	5.287	5.508	5.885	5.885	5.885	5.885	5.885	5.885	5.885	5.885	5.664	5.664	5.885	5.885	5.885	5.885	5.885	5.885	5.885	5.885	5.885	5.885	5.664	5.664	5.664	5.664	5.664	5.664	5.664	5.664
YOL061W	4.223	4.223	4.223	3.561	2.897	2.897	3.119	3.274	5.066	6.327	6.327	6.769	10.133	10.354	10.354	10.575	10.575	10.575	11.017	11.017	11.017	11.017	11.238	11.238	11.238	11.238	11.238	11.238	11.238	11.238	11.459	11.459	11.459	12.72	14.578	14.578	14.578	14.578	14.578	14.578	14.578	14.578	14.578	14.799	14.799	14.799	14.799	14.799	14.799
YDR314C	7.391	7.391	7.391	7.391	7.391	7.391	7.17	7.17	7.17	7.17	7.17	7.17	4.846	4.625	4.404	4.625	4.625	4.625	4.625	4.404	4.404	4.404	4.404	4.625	5.001	5.001	5.001	5.001	5.001	5.001	5.001	3.208	1.637	1.637	2.235	2.235	2.235	2.235	2.611	2.832	3.429	3.429	3.429	3.429	3.429	3.429	3.429	3.806	4.183
YNL085W	3.872	3.937	7.522	7.522	7.522	7.522	7.522	7.522	7.301	7.743	7.743	7.743	7.743	7.743	8.12	7.678	7.899	7.899	7.899	7.899	7.899	7.899	7.678	7.678	7.678	7.678	7.678	7.678	8.496	8.496	8.496	8.496	8.496	8.496	8.496	8.496	8.496	8.12	8.12	8.12	8.12	8.12	8.12	7.899	7.899	7.522	7.522	7.964	7.964
YBR239C	8.341	8.341	8.341	8.341	8.12	8.12	8.12	8.12	8.12	7.678	7.678	7.678	6.638	6.638	6.638	6.638	6.638	6.638	6.638	6.638	6.638	6.638	6.638	7.236	7.236	7.236	7.236	7.236	7.236	7.236	7.236	7.236	7.236	7.236	7.014	7.391	7.612	8.586	8.807	8.807	8.807	9.028	9.249	9.249	9.249	9.847	9.847	9.847	9.847
YOR196C	6.327	6.327	6.548	6.548	6.548	6.548	6.548	6.548	6.548	6.548	6.548	6.548	6.548	6.769	6.769	6.769	6.769	6.99	6.99	6.99	6.99	6.99	6.99	6.769	6.769	6.769	6.769	6.769	6.769	6.769	6.769	6.769	6.769	6.769	6.769	6.769	6.769	6.769	6.769	6.769	6.769	6.769	6.769	6.769	6.769	6.769	6.769	6.769	6.769
YDR323C	6.835	6.835	6.835	6.835	6.835	6.835	6.835	6.835	6.835	7.056	6.679	6.9	6.9	6.9	7.121	7.497	8.537	8.537	8.537	8.537	8.537	8.537	8.537	8.537	8.537	8.537	8.537	8.537	8.537	9.134	9.887	9.887	9.887	10.329	10.329	10.329	10.329	10.329	10.329	9.732	9.732	9.732	9.732	10.108	10.108	9.887	10.264	10.861	10.861
YLR277C	12.858	12.858	12.858	13.456	14.585	14.806	15.183	15.183	15.183	15.183	14.962	14.962	14.962	14.962	15.183	15.183	15.183	14.806	14.806	14.806	14.43	14.43	14.43	14.43	14.43	14.651	14.651	14.651	14.651	14.43	14.43	14.43	14.209	14.209	14.209	13.611	13.611	13.611	13.235	12.04	11.066	10.845	10.845	10.845	10.845	10.845	10.845	10.845	10.845
YIL064W	8.496	8.496	8.496	8.496	8.717	8.938	9.38	11.459	11.082	11.082	11.082	11.68	11.68	12.056	12.056	12.056	12.056	12.056	12.056	12.056	12.056	12.056	12.056	12.056	12.056	12.277	12.277	12.277	12.277	12.277	12.277	12.277	12.277	12.277	12.277	12.277	12.498	12.498	12.498	12.498	12.498	12.498	12.498	12.498	12.498	12.498	12.498	12.498	12.498
YDL084W	17.148	17.148	17.148	17.148	17.148	17.369	17.369	17.369	17.369	17.369	17.369	17.369	17.369	17.369	17.745	17.745	17.745	17.745	17.745	17.745	17.745	17.745	17.745	17.966	18.343	18.343	18.343	18.343	18.343	18.343	18.343	18.343	18.343	18.343	18.122	18.122	18.122	18.122	18.122	18.122	17.745	17.745	17.745	17.745	17.745	17.745	17.745	17.745	17.745
YGR083C	6.13	6.13	6.13	6.13	6.507	6.728	6.728	6.728	6.728	6.728	6.351	6.351	6.351	7.391	7.391	7.391	7.391	7.391	7.391	7.391	7.391	7.391	7.391	7.014	7.014	7.236	7.236	9.184	9.184	9.184	9.184	9.184	9.184	9.184	9.405	9.405	9.405	9.405	9.405	9.405	9.184	9.184	9.184	9.184	9.184	9.184	9.405	9.405	9.405
YPL109C	15.666	15.666	16.043	16.043	16.043	16.043	16.043	16.043	15.822	15.822	15.069	15.069	15.069	15.069	15.069	14.692	14.692	14.692	14.692	14.692	14.471	14.471	14.471	13.497	13.497	13.497	13.055	13.055	12.457	12.457	12.236	11.86	11.86	11.86	11.86	11.639	11.262	11.262	10.886	10.886	9.912	9.912	9.536	8.12	7.367	7.588	8.562	8.938	9.159
YNL063W	5.95	5.95	5.95	5.95	5.729	5.508	5.508	5.508	5.508	3.495	3.053	3.053	3.053	3.053	3.053	3.053	3.053	3.053	3.053	3.053	2.832	2.832	2.832	2.832	2.832	2.832	2.832	2.014	2.014	2.014	2.014	1.571	1.571	1.571	1.571	1.571	1.571	1.351	0.974	0.974	0.974	0.974	0.974	0.377	0.377	0.377	0.377	0.377	0.753
YDL042C	3.847	3.847	3.847	3.847	3.847	3.847	3.626	3.626	3.847	3.847	3.847	4.068	4.068	4.068	4.068	4.068	4.068	4.068	4.068	4.068	4.068	4.068	4.068	4.068	4.068	4.068	4.068	4.068	4.068	4.068	3.847	3.847	3.847	3.847	3.847	3.626	3.626	3.626	3.626	3.626	3.626	3.626	3.626	3.626	3.626	3.626	3.626	3.626	3.626
YLR016C	6.728	6.728	6.728	6.507	8.234	8.234	8.234	8.234	8.234	8.234	8.234	8.234	8.234	7.857	7.857	8.079	8.079	7.923	7.923	7.923	8.144	8.144	8.144	8.144	7.768	8.963	9.339	10.223	11.483	11.483	11.483	11.483	11.483	11.483	11.483	11.86	12.236	12.236	12.236	12.236	12.236	13.431	13.873	13.873	15.069	15.29	15.732	15.732	15.732
YKL046C	0	0	0	0	0	0	0.377	0.377	0.598	0.598	0.598	0.598	0.598	0.598	0.974	0.974	0.974	0.974	0.974	1.195	1.416	1.416	1.792	1.792	2.169	2.169	2.169	2.169	2.169	2.169	2.169	2.169	2.169	2.767	2.987	2.987	2.987	2.987	2.987	2.987	2.987	4.78	4.78	4.78	4.78	5.222	5.222	5.443	5.443
YOL137W	3.299	3.299	3.299	3.299	3.299	2.922	2.922	2.922	3.143	3.519	3.143	3.364	3.585	3.585	3.585	3.585	3.585	3.806	3.806	4.183	4.183	4.183	4.183	4.183	3.962	3.962	3.962	3.962	3.962	3.962	3.962	3.962	3.585	3.585	3.585	5.754	6.507	6.728	6.728	6.728	6.728	6.728	6.728	6.728	7.391	7.391	7.391	8.586	8.586
YDR076W	9.159	9.159	9.38	9.38	9.38	10.419	10.419	10.419	10.64	11.835	11.835	11.835	11.835	11.835	11.835	12.056	12.056	12.056	12.056	12.056	12.056	12.056	12.056	12.056	12.056	12.056	12.056	12.056	12.056	12.056	12.056	11.835	12.654	13.473	13.694	13.694	13.694	13.694	13.694	13.915	13.915	13.915	13.915	13.915	13.915	14.291	14.291	14.291	14.291
YDR192C	2.39	2.39	2.39	2.39	2.39	2.611	2.987	2.987	2.987	2.987	2.987	2.987	2.987	2.987	2.987	3.429	3.429	3.429	3.429	3.429	3.429	3.651	3.651	3.651	3.651	3.651	3.651	3.651	3.651	3.651	3.651	3.651	3.651	4.027	4.027	4.027	4.027	4.027	4.027	4.027	4.027	4.248	5.443	5.443	5.443	5.443	5.443	5.443	5.066
YHR005C-A	1.727	1.727	1.727	1.727	1.727	1.727	2.103	3.299	3.299	3.299	3.299	3.299	3.519	3.519	3.519	3.74	4.78	4.78	4.78	4.78	5.001	5.222	5.222	5.222	5.222	5.222	5.664	5.664	5.664	5.664	5.664	6.04	6.04	6.04	6.04	6.04	6.04	6.04	6.04	6.04	6.04	6.04	6.04	6.04	6.638	6.638	6.638	6.638	6.638
YJR144W	3.029	3.847	4.444	4.444	4.444	4.444	4.444	4.444	4.444	4.444	4.444	4.444	4.444	4.444	4.444	4.821	5.418	6.9	6.9	6.9	7.121	8.758	8.758	8.758	8.758	8.758	8.758	9.355	9.732	9.732	9.732	9.732	9.732	9.732	9.732	9.576	9.576	10.395	10.837	10.837	10.837	10.837	11.5	11.5	11.5	11.5	11.5	11.5	11.721
YDR350C	6.261	7.08	7.457	7.899	7.899	7.899	7.899	7.899	7.899	7.899	7.899	7.899	7.899	7.899	7.899	7.899	7.899	7.678	7.678	7.678	8.054	8.054	8.431	8.431	8.431	8.431	8.431	8.807	8.807	8.807	8.807	9.184	9.184	9.184	9.184	9.184	9.184	9.184	9.184	9.184	9.184	9.184	9.184	9.184	9.184	9.184	8.963	8.963	8.963
YMR251W	1.792	1.792	1.792	1.792	2.611	2.611	2.611	2.611	2.832	3.872	5.222	5.222	5.222	5.222	5.443	5.443	5.443	6.417	6.417	6.417	6.417	6.859	6.859	6.859	6.859	6.859	6.859	6.638	6.638	6.638	7.014	7.014	7.391	9.028	9.028	9.249	9.249	9.249	9.626	9.626	9.626	10.002	10.223	10.223	10.223	10.223	10.223	10.223	10.223
YJR064W	13.587	12.989	12.613	12.613	12.613	12.613	12.989	12.768	12.768	12.547	12.105	13.079	13.079	13.079	13.079	13.079	13.079	13.079	12.858	12.858	13.235	11.664	11.664	11.884	10.158	10.158	10.158	11.729	12.768	12.768	12.768	12.768	13.145	12.924	14.405	14.405	14.405	14.405	14.405	14.405	14.029	14.029	13.808	14.405	14.405	14.405	14.029	14.029	14.029
YPL131W	8.365	8.365	8.365	8.365	8.365	8.365	7.989	7.989	7.989	8.21	8.21	8.21	8.21	8.21	8.21	8.21	8.21	8.21	7.833	7.833	7.833	7.833	7.833	7.833	7.833	7.457	6.859	6.638	6.638	6.638	6.638	6.638	6.638	6.638	6.638	6.638	6.638	6.638	6.638	6.638	6.638	6.638	6.638	6.638	6.638	5.598	5.598	5.598	5.001
YOR049C	0	0	0	0	0	0	0	0	0	0	0	0	0	0	0	0	0	0	0	0	0	0	0	0	0	0	0	0	0	0	0	0	0.221	0.221	0.221	0.221	0.598	0.598	0.598	0.598	0.598	0.598	0.598	0.598	0.598	0.598	0.598	0.598	0.598
YGR215W	10.133	10.354	11.549	11.549	11.549	11.77	11.77	11.77	11.393	11.393	11.393	11.614	11.614	11.614	10.951	10.951	10.951	11.925	11.925	11.925	11.925	11.483	11.483	11.704	11.704	12.081	12.678	12.678	12.678	12.678	11.549	11.549	11.549	11.925	11.925	11.925	11.925	12.146	12.146	12.146	12.367	12.367	12.367	12.367	12.367	12.367	12.367	12.367	12.367
YJR076C	2.079	2.079	2.079	2.079	2.079	2.079	2.079	2.079	2.079	2.079	2.079	2.079	2.3	2.3	2.3	2.3	2.3	2.3	2.3	2.3	2.3	2.3	2.3	2.3	2.3	2.3	2.3	2.3	2.3	2.3	2.3	2.3	2.079	2.079	2.079	2.079	2.079	2.079	2.079	1.482	1.482	1.482	1.482	1.482	1.482	1.482	1.482	1.482	1.482
YOR051C	4.248	4.248	4.248	4.248	4.248	4.248	4.248	4.248	4.248	4.248	4.248	4.248	4.248	4.248	4.248	4.248	4.248	4.248	4.248	4.248	3.872	3.872	3.872	3.872	4.093	4.093	4.093	4.093	4.093	4.093	4.093	3.872	3.872	3.872	3.872	3.872	3.872	3.495	3.495	3.495	3.495	3.495	3.716	3.716	3.716	4.093	4.093	4.469	4.69
YKR024C	3.675	3.675	1.416	1.195	1.195	1.195	1.571	1.792	1.792	1.792	1.792	1.792	2.39	2.39	2.39	2.39	2.39	2.39	2.39	2.611	2.611	2.611	2.832	3.208	3.208	3.208	3.806	3.806	3.806	3.806	3.806	4.027	4.404	4.404	4.404	4.625	4.625	4.625	4.625	4.625	4.625	4.625	4.625	4.625	4.625	4.625	4.625	4.625	4.625
YDR179W-A	4.314	4.314	4.314	4.314	4.093	4.093	4.093	4.093	4.093	3.495	3.495	3.495	1.702	1.702	1.702	1.482	1.482	1.482	1.482	1.482	1.482	1.482	1.482	1.482	1.482	1.482	1.482	1.702	1.702	1.702	1.702	1.702	1.702	1.26	0.663	0.663	1.04	1.26	1.858	2.3	2.3	2.3	2.3	2.3	2.3	2.676	2.676	2.676	2.676
YHR123W	6.106	6.327	6.327	6.704	7.08	7.08	7.08	7.08	6.638	7.391	7.391	7.391	7.391	7.391	7.391	7.391	7.391	7.833	7.833	7.833	7.833	7.17	7.17	7.17	7.17	6.793	6.793	6.793	6.793	6.793	7.17	7.17	7.17	7.17	7.17	7.17	7.17	7.17	7.17	7.17	7.17	7.17	7.17	7.17	7.17	7.391	7.391	7.391	7.391
YLR239C	4.469	5.443	5.664	5.664	6.04	6.04	5.819	6.196	6.196	6.196	5.975	5.975	5.975	5.975	6.417	6.417	6.417	6.04	6.04	6.04	5.598	5.378	5.378	5.157	5.157	5.378	5.598	5.598	5.598	5.598	5.378	5.378	5.975	5.975	5.975	5.975	5.975	5.975	5.975	5.975	5.975	5.975	5.975	5.598	5.001	5.598	5.598	6.04	6.04
YIR021W	3.806	3.806	3.143	2.922	2.922	2.325	2.103	2.103	2.103	2.103	2.103	2.103	2.103	2.103	2.48	2.857	2.857	2.857	5.091	5.091	5.091	4.715	4.715	4.715	5.091	5.312	5.312	5.312	5.312	5.312	5.533	6.13	6.13	6.13	6.507	8.3	8.3	8.3	8.676	8.676	8.897	8.897	8.897	8.897	8.897	8.897	8.897	8.897	8.897
YEL051W	10.64	10.64	10.419	10.419	10.419	10.043	10.043	10.043	10.043	10.861	10.861	11.459	11.459	11.68	11.68	12.433	12.433	13.628	13.628	13.628	13.628	13.849	14.07	14.668	14.668	14.668	14.668	14.668	14.668	14.889	14.889	14.889	14.889	14.889	14.889	14.889	14.889	14.512	14.733	14.733	14.954	14.954	14.954	14.954	14.954	14.954	14.954	14.954	14.733
YER093C	5.312	4.936	4.936	3.429	3.364	3.364	3.364	3.364	4.625	6.327	6.327	6.327	6.327	5.95	5.95	5.95	5.95	5.95	5.95	5.95	5.95	5.95	5.353	5.353	5.353	5.353	5.729	7.588	7.588	7.588	7.588	7.588	7.588	7.588	7.588	7.809	7.809	7.809	7.809	7.809	7.809	7.809	7.809	7.809	8.03	8.03	8.251	8.472	9.29
YDR231C	4.821	5.042	5.042	5.042	5.042	5.042	5.042	5.042	5.042	5.042	4.665	4.665	4.665	4.665	4.444	4.444	4.444	4.444	4.223	4.003	4.003	4.003	2.365	2.144	2.144	1.768	1.768	1.768	1.768	1.768	1.768	1.768	1.326	1.105	0.663	0.663	1.416	1.416	1.858	1.858	1.858	1.858	1.858	2.079	2.079	2.079	2.079	2.079	2.079
YHR165C	9.118	9.053	9.053	9.053	9.053	9.274	9.274	9.65	9.65	9.65	9.65	9.429	9.429	9.429	9.429	9.65	10.092	10.092	10.092	10.092	10.092	10.092	10.092	9.716	9.716	9.716	9.716	10.69	10.69	10.69	10.69	10.911	10.911	10.911	10.911	10.911	11.287	11.287	11.287	11.287	11.287	11.287	11.287	11.287	11.287	11.287	11.287	11.287	10.911
YDR237W	1.04	1.26	1.26	1.26	1.26	1.26	1.26	1.26	1.26	1.26	1.26	1.26	1.26	1.26	1.26	1.26	1.26	1.26	1.26	1.26	1.26	1.26	1.26	1.26	1.26	1.26	1.26	1.26	1.26	1.482	1.482	1.482	1.482	1.482	1.482	1.482	1.482	1.482	1.482	1.482	2.3	2.676	2.676	2.676	2.676	2.676	2.676	2.676	2.676
YGL233W	10.264	10.264	10.264	10.264	10.264	10.264	10.043	9.666	9.666	9.666	12.056	14.733	14.733	14.733	14.733	15.331	15.773	15.773	15.773	15.993	15.993	15.993	15.993	16.215	16.215	16.215	16.436	16.657	16.657	16.657	16.657	16.657	16.657	16.657	16.657	16.657	16.657	17.033	17.033	17.033	17.033	17.033	17.475	17.696	17.696	17.696	17.696	17.696	17.475
YHR195W	5.885	8.431	8.431	8.431	8.431	8.431	8.431	8.21	8.586	9.249	9.249	9.626	9.847	9.847	9.847	9.847	9.847	10.444	10.444	10.444	10.444	10.444	10.444	10.444	10.444	10.665	10.665	11.041	11.041	11.041	11.041	11.041	11.041	11.041	11.041	11.041	11.262	10.886	11.107	11.107	11.107	11.107	11.107	11.107	11.107	11.107	11.107	11.107	11.107
YLR310C	2.611	2.832	3.429	3.429	3.429	3.429	3.429	3.429	4.027	4.404	4.404	4.404	4.404	4.404	4.78	4.78	5.157	6.351	6.572	7.391	7.612	7.612	7.612	7.612	7.612	7.612	7.612	7.612	7.612	7.612	7.612	7.612	7.612	7.612	7.612	7.612	7.612	7.612	7.612	7.612	7.612	7.612	7.612	7.612	7.612	7.833	7.833	7.833	7.833
YIR018W	6.482	6.482	6.482	6.482	5.885	5.885	6.106	6.106	6.106	6.106	6.106	6.106	6.106	6.106	6.106	6.482	6.106	5.885	5.885	5.885	5.885	5.885	5.885	5.885	5.885	5.885	5.664	5.664	5.664	5.664	4.911	4.911	3.872	3.872	3.651	3.651	4.027	4.027	4.027	4.027	4.027	4.027	4.027	4.027	4.027	4.027	4.027	4.027	4.027
YMR202W	7.08	7.08	7.08	7.08	7.08	7.08	7.08	7.08	7.08	7.08	7.08	6.859	6.638	6.638	6.638	6.638	6.638	6.638	6.261	6.261	6.261	6.261	6.261	6.261	6.261	6.261	6.261	6.04	6.04	6.04	6.04	5.664	5.664	5.664	5.664	5.664	5.664	5.664	5.664	5.664	5.664	5.664	5.664	5.664	5.443	5.443	5.443	4.846	4.846
YJR113C	1.195	0.819	0.819	0.819	0.819	0.819	0.819	0.819	0.819	0.819	0.819	0.819	0.819	0.819	1.195	1.195	1.195	1.195	1.195	1.195	1.195	1.571	1.571	1.571	1.571	1.571	1.571	1.571	1.571	1.571	1.571	1.571	1.571	1.571	1.571	1.571	1.571	1.571	1.351	0.974	1.792	1.792	1.792	1.792	1.792	1.792	1.792	1.792	1.792
YFR034C	8.783	8.783	8.562	8.562	8.783	8.783	9.225	9.225	9.445	9.445	9.445	9.445	9.445	9.445	9.445	9.445	9.445	9.445	9.445	9.601	9.601	9.601	9.601	9.601	9.601	9.601	9.601	9.601	9.601	9.601	9.601	9.601	9.601	9.601	9.601	9.601	9.601	9.601	9.601	9.601	9.601	9.601	9.601	9.601	9.601	9.601	9.601	8.472	8.472
YNL138W	10.379	10.379	10.755	11.132	11.132	11.132	11.132	11.132	10.755	10.755	10.534	10.534	10.534	10.534	10.534	10.534	10.755	10.755	10.755	10.755	10.755	10.379	9.184	9.626	10.002	10.002	10.002	10.002	9.781	9.781	9.847	9.847	9.847	10.444	10.444	10.444	10.444	10.444	10.444	10.223	10.223	10.223	10.223	10.223	10.223	10.223	10.002	9.405	9.405
YBR010W	1.571	1.571	1.571	1.571	1.571	1.571	1.351	1.351	1.351	1.351	1.351	1.351	1.351	1.351	1.351	1.351	1.351	1.351	1.351	1.351	1.351	1.351	1.351	1.351	0.974	0.974	0.974	0.974	0.974	0.974	0.974	0.974	0.974	0.974	0.974	0.974	0.974	0.974	0.974	0.974	0.974	1.351	1.351	1.351	1.351	0.974	0.974	0.974	0.974
YBR058C	6.883	6.883	6.883	6.286	5.533	5.533	5.91	5.91	5.91	5.91	5.91	5.91	5.157	4.78	5.001	5.001	5.001	5.001	5.001	4.625	4.625	4.846	4.846	5.066	5.066	5.066	4.69	4.69	4.69	4.69	4.69	3.208	2.014	2.014	2.014	1.637	1.637	2.014	2.014	2.014	2.014	2.014	2.014	2.235	2.235	2.235	2.832	3.053	3.053
YNL297C	9.134	9.134	9.134	9.355	9.355	9.355	9.355	9.355	9.355	9.355	9.355	9.355	9.355	9.355	9.355	9.355	9.355	9.355	9.355	9.355	9.576	10.771	11.811	11.811	11.811	11.811	11.811	12.032	12.032	12.032	12.032	12.032	12.032	12.032	12.032	12.032	12.032	12.032	12.253	12.253	12.253	12.253	12.253	12.253	12.253	12.032	12.032	12.253	12.253
YNL326C	4.469	4.469	4.469	4.093	4.093	4.093	4.093	4.093	4.093	4.093	3.651	3.651	3.651	3.651	3.872	3.872	3.872	3.872	3.872	3.872	3.872	4.093	3.872	4.469	4.469	4.469	4.469	4.469	4.248	4.248	4.469	4.69	4.69	4.69	4.69	4.69	4.69	4.69	4.69	4.69	4.69	4.69	4.69	5.132	5.132	5.132	5.132	5.132	5.132
YOR344C	0	0	0	0	0	0	0	0	0	0	0	0	0	0	0	0	0	0	0	0	0	0	0	0	0	0	0	0	0.221	0.221	0.221	0.221	0.221	0.221	0.221	0.221	0.442	0.442	0.442	0.442	0.663	0.884	0.884	0.884	0.884	0.884	0.884	0.884	0.884
YOR330C	18.76	18.539	18.76	19.202	19.202	19.202	19.202	19.423	19.423	19.423	19.423	19.423	19.423	19.423	19.423	19.423	19.423	19.423	19.423	19.423	19.423	19.423	19.423	19.423	19.423	19.423	19.423	19.423	19.423	19.047	19.047	19.047	19.047	19.047	19.047	19.047	18.449	18.449	18.449	18.449	18.449	18.449	18.449	18.449	18.449	18.449	18.449	18.228	18.228
YKR092C	3.143	3.143	3.143	3.143	3.143	3.143	3.143	3.143	3.143	3.143	3.143	3.143	2.169	2.169	2.169	2.169	2.169	1.195	0.974	0.974	0.974	0.974	0.221	0.221	0.221	0.221	0.221	0.221	0.221	0.221	0.221	0.221	0.221	0.221	0.221	0.221	0.221	0.221	0.221	0.221	0	0	0	0	0	0	0	0	0
YJL074C	6.638	6.793	6.793	7.17	7.17	7.17	7.17	7.17	7.17	7.17	7.17	7.17	7.17	7.17	7.17	7.17	7.17	7.17	7.014	7.014	7.014	7.014	7.236	7.236	7.236	7.236	7.236	7.236	7.236	7.236	7.236	7.236	7.236	7.236	7.236	7.236	7.236	7.236	7.236	7.236	7.236	7.236	7.236	7.014	7.014	7.014	7.014	7.014	7.014
YGR057C	1.351	1.351	1.351	1.351	1.351	1.351	1.351	1.792	1.792	1.792	1.792	1.792	1.792	1.792	1.792	1.792	2.546	2.546	2.546	2.546	2.922	3.143	3.143	3.143	3.364	3.364	3.364	3.74	3.74	3.74	3.74	3.74	3.74	3.74	3.74	3.74	3.74	3.74	3.74	3.74	3.74	3.364	3.364	3.364	3.364	3.364	3.806	3.806	3.806
YML073C	3.74	3.74	3.74	2.767	2.014	2.014	1.571	1.571	1.571	1.571	1.195	1.195	1.195	1.195	1.195	1.195	1.195	1.195	1.195	0.819	0.598	0.598	0.598	0.598	0.598	0.598	0.598	0.598	0.221	0	0	0	0	0	0	0	0	0	0	0	0	0	0	0	0	0	0	0	0
YKL024C	4.6	4.6	4.6	4.6	4.6	4.6	4.6	4.444	4.444	4.223	4.223	4.223	4.223	3.561	3.561	3.561	3.561	3.561	2.521	2.521	2.144	2.144	2.144	2.144	2.144	2.144	2.144	2.144	1.923	1.923	1.923	1.702	1.702	1.702	1.702	1.26	0.884	0.884	0.663	0.663	1.04	1.04	1.04	1.04	1.26	1.26	1.26	1.26	1.04
YPL203W	11.262	11.262	11.262	11.262	11.262	10.223	9.781	9.781	9.781	9.781	9.781	10.158	10.158	10.158	10.158	10.158	10.158	10.158	10.158	10.158	10.158	10.158	9.937	10.158	10.158	10.158	10.158	10.158	10.158	10.158	10.158	10.158	9.781	9.781	9.028	8.275	8.275	8.496	8.496	8.12	8.12	8.341	8.341	8.341	8.341	7.522	7.146	6.925	7.146
YIL153W	6.327	6.327	7.678	8.341	8.341	8.341	8.562	7.743	7.964	8.185	8.562	8.783	9.38	10.198	10.198	10.198	10.198	10.198	10.198	11.459	11.524	13.825	14.267	14.267	14.267	14.267	14.267	14.267	13.89	13.669	13.669	16.477	16.477	16.477	16.477	16.477	16.477	16.477	16.477	17.14	17.14	17.14	17.14	17.14	17.516	18.776	18.997	18.997	19.439
YOL077W-A	8.873	8.873	8.873	8.873	8.873	8.873	8.873	8.873	9.028	9.249	9.47	9.691	9.691	9.912	9.912	9.912	9.912	9.912	9.912	9.912	9.912	9.912	9.912	9.912	9.912	9.912	9.912	9.912	9.912	9.912	9.912	9.912	9.912	9.912	9.912	9.912	9.912	9.912	9.912	9.912	9.912	9.912	9.912	9.912	9.912	9.536	9.536	9.536	9.536
YCR044C	1.637	1.858	1.858	1.858	2.235	3.651	6.548	6.548	6.548	7.211	7.211	8.03	9.004	9.225	9.225	9.601	10.419	10.419	10.419	10.198	10.198	10.198	10.575	10.575	10.575	12.056	12.056	12.056	12.056	12.056	12.433	12.433	12.875	12.875	13.096	13.096	13.096	13.096	13.317	13.538	13.759	13.759	13.759	13.759	13.759	13.759	13.759	13.98	13.98
YML034W	3.119	2.897	2.897	2.521	2.521	2.521	2.521	2.521	2.521	2.521	2.521	2.521	2.521	2.742	2.742	2.742	2.742	2.365	2.365	2.587	2.587	2.808	3.847	4.289	4.289	4.289	4.289	4.289	4.289	4.289	4.289	4.289	4.289	4.289	4.289	4.289	4.289	4.289	3.913	3.913	3.913	3.913	3.913	3.913	3.913	3.913	3.913	3.913	3.913
YPL075W	0.221	0.221	0.221	0.221	0.221	0.221	0.221	0.221	0.221	0.221	0.221	0.221	0.221	0.221	0.221	0.221	0.221	0.221	0.221	0.221	0.221	0.598	0.598	0.598	0.598	0.598	0.598	0.598	0.598	0.598	0.598	0.598	0.598	0.598	0.598	0.598	0.598	0.598	0.598	0.598	0.598	0.598	0.598	0.598	0.598	0.598	0.598	0.598	1.571
YDR424C	5.484	5.484	5.484	5.484	5.263	5.042	5.042	4.665	4.665	4.665	4.886	4.665	5.042	5.042	5.042	4.379	4.976	4.976	5.418	6.679	6.679	6.679	6.679	6.458	6.835	6.614	6.614	6.835	7.277	7.277	7.653	7.653	7.653	7.653	7.653	7.653	7.653	7.653	7.432	7.432	8.251	8.251	8.251	8.251	8.251	8.251	8.251	8.914	8.914
YGR184C	11.991	12.212	12.212	12.212	12.212	12.588	12.588	12.809	12.809	12.809	12.809	12.809	12.809	12.809	13.03	14.005	14.447	15.421	15.421	15.421	17.369	17.369	17.369	17.369	16.992	16.992	16.992	16.616	16.992	16.992	16.992	16.992	16.992	16.992	16.992	16.992	16.992	16.992	16.992	16.55	16.55	16.329	16.329	16.329	16.329	16.329	16.329	16.329	16.329
YGL208W	3.716	3.495	3.495	3.495	3.716	3.716	3.716	3.716	3.716	3.716	3.872	3.872	3.872	4.248	4.027	4.027	4.404	4.404	4.404	4.404	4.404	4.404	4.559	4.559	4.559	4.936	5.157	4.559	4.559	4.559	3.962	4.559	6.728	6.728	6.728	7.17	7.17	7.17	7.17	7.17	7.17	7.391	7.17	7.17	7.17	7.17	7.17	7.17	7.17
YFR001W	0	0	0	0	0	0	0	0	0	0	0	0	0	0	0	0	0	0	0	0	0	0	0	0	0	0	0	0	0	0	0	0	0	0	0	0	0	0	0	0	0	0	0	0	0	0	0	0.753	0.753
YEL037C	22.165	22.386	22.762	22.983	23.204	23.491	23.491	23.712	24.309	24.309	24.309	24.686	24.907	24.907	24.907	25.128	25.128	25.349	26.168	26.168	26.765	26.986	26.986	27.428	27.428	27.428	27.428	27.428	27.428	27.805	27.805	27.805	28.181	28.181	28.181	28.402	28.402	28.402	28.623	28.623	28.623	28.623	28.623	28.623	28.623	28.623	28.623	28.623	28.623
YLR372W	4.314	4.314	4.314	4.314	4.093	4.093	4.093	4.093	2.897	2.676	1.702	2.079	2.079	2.079	2.079	2.079	2.079	2.079	2.079	1.858	1.637	1.637	1.637	2.014	2.014	2.014	2.014	2.014	2.014	2.014	2.014	2.014	2.014	2.014	2.014	2.014	1.792	2.014	2.014	2.014	2.014	2.014	2.014	1.637	1.637	1.637	1.637	1.637	1.637
YDR400W	7.522	7.743	7.743	7.743	7.367	7.367	7.367	8.341	9.536	9.536	9.977	9.977	10.198	10.951	10.73	10.73	10.73	10.73	10.73	10.73	10.73	10.73	10.068	10.068	10.289	10.73	11.172	11.393	11.393	11.393	11.393	11.393	11.393	11.393	11.77	11.77	11.77	11.77	11.77	11.77	11.77	11.77	11.77	11.77	11.77	11.77	11.77	11.77	11.77
YIL116W	5.312	5.312	5.312	4.559	4.183	3.962	3.962	3.962	3.962	3.962	3.962	3.962	4.338	4.338	4.338	4.338	4.338	4.338	4.117	3.299	2.922	3.143	4.027	4.027	4.027	4.027	4.027	3.651	3.274	3.274	3.274	3.274	3.495	3.495	3.495	3.495	3.119	3.119	3.119	3.119	3.119	3.119	3.119	3.119	3.119	3.119	3.119	3.716	4.6
YPL269W	2.39	2.39	2.611	3.651	5.353	5.353	6.171	6.171	6.835	7.277	8.316	8.316	8.316	8.316	8.316	8.316	8.316	8.316	8.316	8.537	8.537	8.537	8.537	8.537	8.537	8.758	8.382	8.382	8.382	8.382	8.758	8.758	8.758	8.758	8.758	8.758	8.758	8.979	8.979	8.979	8.979	8.979	8.979	8.602	8.602	8.602	9.642	9.642	9.642
YGR163W	3.716	3.716	3.716	3.716	3.716	3.716	3.716	3.716	3.716	4.093	4.093	4.093	4.093	4.093	4.093	4.093	3.872	3.872	3.872	4.469	4.469	4.469	4.469	4.69	4.69	4.69	4.69	4.69	5.132	5.132	5.132	5.132	5.132	5.132	5.132	5.132	5.132	5.132	5.132	5.132	5.132	5.132	5.132	5.132	5.132	5.132	5.132	5.132	4.911
YDR411C	17.148	17.148	17.369	17.966	18.187	18.187	18.187	18.187	18.187	18.408	18.408	18.408	18.408	18.408	18.408	18.408	18.408	18.408	18.408	18.408	17.966	17.966	17.745	17.745	18.187	18.187	18.564	18.564	18.564	18.564	18.564	18.564	18.564	18.564	18.187	18.187	18.187	17.59	17.369	17.369	17.369	17.369	17.369	17.369	17.369	17.369	16.395	16.395	16.395
YER006W	14.447	14.447	14.447	14.447	14.447	14.447	14.447	14.447	14.447	14.447	14.447	14.447	14.447	14.07	14.07	14.07	14.07	14.07	14.07	14.07	14.07	14.07	14.07	14.07	13.473	13.473	13.473	13.252	13.252	13.252	13.252	13.252	13.252	12.809	12.588	12.367	12.146	12.146	12.146	12.146	12.146	12.146	11.77	11.77	10.509	10.289	9.691	9.691	9.47
YJL117W	11.86	11.86	11.86	11.86	11.86	11.483	11.262	11.86	12.457	12.457	12.457	12.457	12.457	12.457	12.457	12.457	12.457	12.457	12.457	12.457	12.457	12.457	12.457	12.457	12.457	12.457	12.834	12.834	12.834	12.834	12.834	12.834	12.834	12.834	12.834	12.834	12.834	12.834	12.834	12.834	12.834	12.834	12.834	12.834	12.834	12.834	12.834	12.834	12.834
YLR421C	5.664	5.508	5.508	5.508	5.508	5.508	5.885	5.885	6.261	6.261	6.261	6.261	6.261	6.261	6.261	6.261	6.261	6.261	6.261	6.261	6.638	6.638	6.859	6.859	6.859	6.859	6.859	6.859	7.08	7.08	6.859	6.859	6.859	6.859	6.859	6.859	6.859	6.859	6.859	6.859	6.859	6.859	6.859	6.859	6.859	6.859	6.859	6.859	6.638
YDR507C	10.82	10.82	10.82	10.82	10.82	10.223	10.223	10.223	10.223	10.223	10.223	10.223	10.223	10.223	10.223	10.6	10.82	10.82	10.82	10.82	10.82	10.82	10.82	10.82	10.82	10.6	10.379	10.379	10.755	11.132	11.132	11.132	11.132	11.132	11.132	11.132	11.132	11.132	10.534	10.534	10.534	10.534	9.274	9.274	8.897	8.897	8.897	8.897	8.897
YJR021C	2.897	2.521	2.521	2.521	2.521	3.119	3.119	3.119	4.821	4.821	4.821	5.639	5.639	6.016	6.016	6.016	6.016	6.016	6.679	7.563	7.563	7.563	7.563	7.939	7.939	7.939	7.939	7.939	8.316	8.316	8.316	8.316	8.316	8.316	8.316	8.316	8.316	8.316	8.316	8.316	8.316	8.316	8.537	8.316	9.421	11.41	11.41	11.631	12.008
YBL033C	4.158	4.158	4.158	4.158	4.158	4.158	4.158	4.158	4.158	4.158	4.158	4.158	4.158	4.158	4.158	4.158	4.158	4.158	4.158	4.158	4.158	4.158	4.158	4.158	4.158	4.158	4.535	4.535	4.535	4.535	4.535	4.535	4.535	4.535	4.535	4.535	4.535	4.535	4.535	4.535	4.535	4.535	4.535	4.535	4.535	4.535	4.535	4.535	4.535
YMR092C	5.844	5.844	5.844	5.844	5.844	5.844	5.844	5.844	5.247	5.247	5.247	5.247	5.247	5.247	5.247	5.247	5.247	5.026	5.026	4.649	4.649	4.649	4.649	4.649	4.428	4.428	4.428	4.428	4.428	4.428	4.428	4.428	4.051	3.454	2.701	2.701	2.701	2.701	2.701	2.701	2.701	2.701	2.701	1.727	1.351	1.351	0.598	0.221	0.221
YDR243C	6.548	6.548	6.548	6.548	6.925	7.301	7.301	7.301	7.301	7.301	7.301	7.301	7.301	7.301	7.301	7.301	7.301	7.301	7.678	7.678	7.678	7.678	7.678	7.678	7.678	7.678	7.678	7.678	7.678	7.678	7.678	7.678	7.678	7.678	7.899	7.899	7.899	7.899	7.899	7.522	7.522	7.522	7.522	7.522	7.899	7.899	7.899	7.899	7.899
YOL072W	10.706	10.706	10.706	10.706	10.485	10.264	9.666	9.666	9.666	9.666	9.666	9.666	9.666	8.406	7.809	7.809	7.809	7.809	6.769	6.327	6.106	6.106	6.482	6.704	6.704	6.704	7.08	7.612	7.612	7.612	7.612	7.612	7.833	7.612	7.612	7.989	8.431	7.833	7.833	6.638	6.638	6.859	6.859	6.859	6.859	6.638	5.664	5.443	5.443
YNL129W	0	0	0	0	0	0	0	0	0	0	0	0	0	0	0	0	0	0	0	0	0	0	0	0	0	0	0	0	0	0	0.221	0.221	0.221	0.221	0.221	0.221	0.221	0.221	0.221	0.221	0.221	0.221	0.221	0.221	0.221	0.221	0.221	0.221	0.221
YMR224C	1.702	1.702	1.702	1.702	1.702	1.702	1.702	1.702	1.702	1.702	1.702	1.702	1.482	1.482	1.26	0.819	1.04	1.04	1.04	1.416	1.416	1.416	1.416	1.416	1.416	1.416	1.416	1.416	1.416	2.235	2.235	2.235	2.235	2.235	2.235	2.235	2.235	1.858	1.637	1.637	1.858	1.858	1.858	2.079	2.676	5.574	5.574	5.574	5.574
YLR209C	1.637	2.014	2.767	2.767	2.767	3.143	3.519	4.715	7.104	7.104	7.104	7.104	7.104	7.702	7.702	7.702	7.702	7.702	7.702	8.079	8.079	8.079	9.118	9.118	9.118	10.092	10.469	10.469	10.469	10.469	10.469	10.469	10.469	10.469	10.469	10.69	10.69	10.911	10.911	10.911	10.911	11.132	11.352	11.352	11.573	11.794	11.794	11.794	11.794
YNL079C	5.222	5.222	5.222	5.222	5.222	5.598	5.598	5.598	5.598	5.598	5.598	5.598	5.598	5.598	5.598	5.598	5.598	5.378	5.754	5.754	5.754	5.754	5.754	5.754	5.754	5.754	5.754	5.754	5.754	5.754	5.754	5.754	5.975	5.975	5.975	5.975	5.975	5.975	5.975	5.975	5.975	5.975	5.975	5.975	5.975	5.975	5.975	5.975	5.975
YLR354C	1.482	1.923	1.923	1.923	1.923	1.923	1.923	1.923	1.923	1.923	1.923	1.923	1.923	1.923	1.923	1.923	2.144	2.144	2.144	2.144	2.144	2.144	2.144	2.144	2.144	2.144	2.144	2.144	1.923	1.923	1.702	1.702	1.702	1.702	1.702	1.702	1.702	1.702	1.702	1.702	1.702	1.702	1.702	1.702	1.702	1.702	1.702	1.702	1.702
YKR100C	13.587	13.587	13.587	13.587	13.587	13.587	14.184	14.184	14.782	15.535	15.535	15.535	15.535	15.535	15.756	15.756	15.977	15.977	16.198	16.198	16.198	16.198	15.822	15.822	15.822	15.822	15.822	15.822	15.445	15.445	15.445	15.445	15.445	15.445	15.445	15.445	15.445	15.445	15.445	15.445	15.445	15.445	15.445	15.445	15.445	15.224	15.224	14.848	15.069
YBL057C	12.392	12.392	12.392	12.392	12.392	12.768	13.145	13.145	13.145	13.145	13.145	13.145	13.145	13.145	13.145	13.145	13.145	13.145	13.145	13.145	13.145	13.145	13.145	13.145	13.963	14.34	14.34	14.34	14.34	14.34	14.34	14.34	14.34	14.34	14.34	14.561	14.782	14.782	14.782	14.782	14.782	14.782	14.782	14.782	14.782	14.782	14.782	14.782	14.782
YGL004C	4.755	4.976	5.95	6.171	6.171	6.171	6.171	6.548	7.301	7.301	7.301	7.301	7.301	7.301	7.301	7.08	7.08	7.08	7.08	7.08	7.08	7.08	7.08	7.301	7.301	7.301	7.301	7.301	7.301	7.301	7.301	7.301	7.301	7.301	7.743	7.743	7.743	7.743	7.743	7.743	7.743	7.743	7.743	7.964	7.964	7.964	7.964	7.964	7.964
YPL232W	8.963	8.365	8.742	8.742	8.742	8.742	7.17	6.793	6.793	7.17	6.949	6.728	6.286	7.481	7.481	7.481	9.339	9.339	9.339	9.339	9.339	9.118	9.118	9.339	9.56	9.56	9.56	9.56	9.56	9.937	9.716	9.716	10.092	10.092	10.092	10.845	10.845	10.845	10.248	10.248	10.469	10.469	10.69	12.04	12.04	12.04	12.04	12.261	12.261
YBR041W	2.103	2.857	3.299	4.117	4.117	4.117	4.117	4.117	4.338	5.378	5.378	5.378	5.378	5.378	5.598	6.482	6.482	6.482	6.482	6.482	6.482	6.482	6.704	6.704	6.704	6.704	6.704	6.704	6.704	6.704	6.704	6.704	6.704	6.704	6.704	6.704	6.704	6.704	6.704	6.704	6.704	6.925	7.146	7.146	7.146	7.146	7.146	7.146	7.146
YIL150C	11.041	11.418	11.418	11.418	12.015	12.015	12.015	12.392	12.392	12.392	13.055	13.055	13.055	13.055	13.055	13.055	13.808	13.808	13.808	13.808	13.808	13.808	13.808	13.808	13.808	14.029	13.808	13.808	13.808	13.808	13.808	13.808	14.627	14.627	14.627	14.627	14.627	14.627	14.627	14.627	14.627	14.627	14.627	14.627	14.627	14.627	14.627	14.627	14.627
YDL236W	6.171	6.171	6.171	6.171	6.171	6.171	6.171	6.171	6.171	6.171	6.171	6.171	6.171	6.171	5.795	5.795	5.574	5.574	5.574	6.171	6.171	6.171	6.393	6.393	6.393	6.393	6.393	6.393	6.393	6.393	6.393	6.393	6.393	6.393	6.393	6.393	6.393	6.393	6.393	6.393	6.393	6.016	6.016	6.016	6.016	6.016	6.016	6.016	6.016
YGR085C	2.39	2.39	2.39	2.39	2.39	2.39	2.39	2.39	2.39	2.39	1.571	1.195	1.195	1.195	0.819	1.04	1.482	1.482	1.482	1.482	1.482	1.482	1.482	1.482	1.482	1.482	1.482	1.482	1.482	1.858	2.455	2.832	2.832	2.832	2.832	2.832	2.832	2.832	3.053	3.053	3.053	3.053	3.053	3.053	3.053	3.053	2.832	2.832	2.832
YHR067W	8.095	8.095	8.095	8.472	8.472	8.472	8.472	8.472	8.03	8.03	8.627	8.627	8.627	8.627	8.185	8.185	8.185	7.964	8.341	8.341	8.341	8.341	8.341	8.341	8.341	8.185	8.185	8.185	7.964	7.743	7.301	7.301	7.367	7.367	7.367	7.743	7.743	7.743	8.12	8.873	9.094	9.094	9.094	8.873	9.47	9.249	9.249	9.249	8.652
YKL159C	1.792	1.792	1.792	1.792	1.571	1.571	1.571	1.571	1.571	1.571	1.571	1.571	1.571	1.195	1.195	1.416	1.416	1.416	1.416	1.416	1.416	1.416	1.416	1.416	1.416	1.416	1.416	1.416	1.416	1.416	1.195	0.819	0.819	0.819	0.819	0.442	0.442	0.442	0.442	0.442	0.442	0.442	0.442	0.819	0.819	0.819	0.819	0.819	0.819
YDR302W	10.665	10.665	10.665	10.665	10.665	10.886	10.886	10.886	10.886	10.886	10.886	10.444	10.444	10.82	10.82	10.82	10.82	10.82	10.6	10.6	10.6	10.82	10.82	10.82	10.82	10.82	10.82	10.6	10.6	10.6	10.6	10.976	10.976	10.976	10.976	10.976	10.976	10.976	10.976	10.976	10.534	10.534	10.534	10.534	10.534	10.534	10.534	10.534	10.158
YGR220C	8.562	8.562	8.562	8.562	8.562	8.783	9.225	9.225	9.225	9.225	9.822	9.822	9.601	9.601	9.601	9.977	10.198	10.198	10.198	10.64	11.017	11.017	11.238	11.459	11.459	11.68	11.68	11.68	11.901	11.901	11.901	11.901	12.277	12.277	12.72	12.72	12.72	12.941	12.941	12.941	13.383	13.383	13.383	13.383	13.383	13.383	13.383	13.383	13.383
YER086W	13.186	13.186	13.186	13.186	13.562	13.562	13.562	13.562	13.562	13.562	13.562	13.562	13.562	13.562	13.562	13.562	13.562	13.562	13.562	13.562	13.562	13.562	13.562	13.562	13.341	13.341	12.899	12.678	12.678	12.678	12.457	12.457	12.457	12.457	12.457	12.457	12.457	12.457	11.483	11.262	11.262	11.262	11.262	11.262	11.262	11.262	11.262	10.444	10.444
YDL133W	4.469	4.469	4.469	4.093	3.872	3.872	3.872	3.872	3.872	3.208	3.208	3.208	3.208	3.208	3.208	3.208	3.208	3.208	2.767	2.767	2.39	2.014	2.014	2.014	2.014	2.014	1.792	1.416	1.416	1.416	1.416	1.416	1.416	1.416	1.416	1.416	1.416	1.416	1.416	1.416	1.416	1.416	1.195	0.819	0.819	0.819	0.819	0.819	0.819
YDR226W	5.639	5.639	5.418	4.976	4.976	4.976	4.976	4.976	4.976	4.976	4.755	4.379	4.379	4.158	3.937	3.937	3.937	3.937	3.937	3.937	3.937	3.937	3.937	3.937	3.495	3.495	3.716	3.716	3.716	3.716	3.716	3.716	3.716	3.495	3.495	3.495	3.495	3.495	3.119	3.119	2.676	2.676	2.676	2.676	2.676	1.858	1.26	1.26	1.04
YML092C	11.107	11.107	11.107	11.328	12.302	12.302	12.302	12.302	12.302	12.302	12.302	12.302	12.302	12.302	12.302	12.302	11.86	11.86	11.86	11.86	11.86	11.86	11.86	11.86	11.86	11.86	12.081	12.457	12.457	12.457	12.457	12.457	12.081	12.081	12.081	12.081	12.081	12.081	12.081	12.081	12.081	12.081	12.081	12.081	12.081	12.081	12.081	12.081	12.081
YPL034W	3.872	3.872	4.093	4.093	4.093	4.093	4.755	4.755	4.755	5.132	5.132	4.911	4.911	5.353	5.353	5.353	5.353	6.016	6.016	6.016	6.016	6.016	6.016	6.016	6.016	6.016	6.016	6.016	6.016	6.016	6.016	6.016	6.016	6.016	6.016	6.016	6.016	6.237	7.432	7.432	7.809	8.03	8.406	8.783	8.783	8.783	8.783	8.783	8.783
YGL148W	1.858	1.858	2.079	2.079	2.079	2.079	2.079	2.079	2.079	2.079	2.3	2.3	2.3	2.3	2.3	2.3	2.3	2.3	2.676	2.676	2.676	2.676	2.676	2.676	2.676	2.676	2.676	2.676	2.676	2.897	2.897	2.897	2.897	2.897	2.897	2.897	3.34	4.535	4.535	4.976	4.976	4.976	4.976	4.976	4.976	4.976	4.976	4.976	4.976
YIL142W	14.422	14.422	14.422	14.422	14.422	15.02	15.02	15.02	15.02	15.02	15.02	15.02	15.02	15.02	15.02	15.02	15.02	15.02	15.396	15.396	15.617	15.617	15.617	15.617	15.617	15.617	15.617	15.617	15.617	15.617	15.617	15.617	15.617	15.617	15.241	15.241	15.241	15.241	15.241	15.241	15.241	15.241	15.241	15.241	15.241	15.241	15.241	15.241	15.241
YJL085W	7.014	7.457	7.833	10.158	10.158	11.132	11.132	11.132	11.132	11.508	11.132	11.132	11.132	11.132	13.055	14.692	14.692	14.692	14.692	14.692	14.692	14.692	14.692	14.692	14.913	14.913	15.134	15.134	15.134	15.355	15.355	15.355	15.355	15.355	14.979	14.979	15.355	15.355	15.355	15.355	15.355	15.355	15.355	15.355	15.355	15.355	15.355	15.355	15.355
YDR372C	8.562	8.562	8.562	8.562	8.562	8.562	8.562	8.562	8.562	8.562	8.562	8.562	8.562	8.562	8.562	8.562	8.562	8.562	8.562	8.562	8.562	8.562	8.562	8.562	8.562	7.964	7.964	7.964	7.964	7.964	7.964	7.964	7.964	7.964	7.743	7.743	7.743	7.367	7.367	6.99	6.99	6.99	6.99	6.99	6.99	6.99	6.99	6.171	5.95
YLR454W	6.548	6.548	6.548	6.548	6.548	6.548	6.548	6.548	6.548	6.548	6.548	6.548	6.548	6.548	6.548	6.548	6.548	6.548	6.548	6.548	6.106	6.106	6.106	6.106	6.106	6.106	6.106	6.106	5.885	5.885	5.508	5.508	5.132	5.132	4.69	4.69	4.69	4.69	4.69	4.69	4.69	4.69	4.69	3.806	3.208	2.455	2.235	2.235	2.014
YLR401C	5.885	5.885	5.885	5.885	5.443	5.222	5.222	5.001	5.001	5.001	5.001	4.404	4.027	2.987	2.987	2.767	2.767	2.767	2.767	2.767	2.39	2.39	2.39	1.792	1.792	1.792	1.792	1.792	1.792	1.792	1.792	1.792	1.416	0.819	0.442	0.442	0.221	0.221	0.221	0.221	0.221	0.221	0.221	0.221	0.221	0.221	0.221	0.221	0.221
YPL120W	7.989	7.989	7.989	7.391	7.014	7.014	6.638	6.196	5.598	5.819	6.04	6.04	6.04	5.819	6.04	6.04	5.287	5.287	5.287	5.066	4.846	4.469	4.69	4.69	4.69	4.69	4.093	4.093	4.093	4.093	4.093	4.093	4.469	4.469	4.469	4.469	4.469	4.469	3.716	3.34	3.34	3.119	3.561	4.69	4.69	4.69	4.69	4.69	4.69
YDR349C	4.248	4.248	4.248	4.248	4.248	4.248	4.248	4.248	4.625	4.846	5.066	5.287	5.287	5.287	5.287	5.287	5.287	5.287	5.287	5.287	5.287	4.314	4.314	4.093	4.093	4.093	4.093	4.093	4.093	4.093	4.093	4.314	4.314	4.314	4.314	4.314	4.314	4.314	4.314	4.314	4.314	4.314	4.314	4.314	4.314	3.872	3.872	3.872	3.872
YKL092C	4.338	4.338	4.338	4.338	4.338	4.338	4.338	4.559	4.559	4.559	4.559	4.559	4.559	4.559	4.559	4.559	4.559	4.559	4.78	4.78	4.78	4.78	4.559	4.559	4.559	4.559	4.559	4.338	4.338	5.091	5.689	5.689	5.689	5.689	5.689	5.689	5.689	5.689	5.689	5.689	5.91	5.91	5.91	5.91	5.91	5.91	5.91	6.13	6.728
YFR021W	5.533	5.533	5.533	5.533	5.533	5.533	5.533	5.533	6.351	7.014	7.014	7.236	8.21	8.21	8.21	8.21	8.21	7.833	7.833	7.833	8.054	8.431	8.431	8.652	8.652	8.652	8.652	8.652	8.652	8.652	8.652	8.652	8.652	8.652	8.652	8.652	8.652	8.652	8.652	8.652	8.652	8.652	8.431	8.431	8.431	8.431	8.431	8.054	8.054
YMR062C	1.195	1.195	1.195	1.195	1.195	1.195	1.195	1.195	1.195	1.195	1.195	1.571	1.571	1.571	1.571	1.571	1.571	1.571	1.571	1.571	1.571	1.571	1.571	1.571	1.571	1.571	1.571	1.571	1.571	1.571	1.571	1.571	1.571	1.571	1.571	1.571	1.571	1.571	1.948	2.169	2.987	2.987	3.208	3.208	3.208	3.208	3.208	3.208	3.208
YDR028C	6.417	6.417	6.638	6.638	6.638	6.638	6.638	6.417	6.417	6.417	6.417	6.417	6.417	6.417	6.196	6.196	6.196	6.572	6.572	6.572	6.572	6.572	6.572	6.572	6.572	6.572	6.572	6.572	6.572	6.572	6.572	6.572	6.572	6.572	6.572	6.572	6.572	6.572	6.572	6.572	6.572	6.572	6.572	6.572	6.572	6.572	6.572	6.572	6.572
YKL027W	13.562	13.939	13.939	13.939	13.939	13.939	13.939	14.316	14.316	14.316	13.939	13.562	13.562	13.784	13.784	13.784	13.784	13.784	13.784	13.784	13.784	13.784	13.562	13.341	13.341	13.341	13.341	13.341	13.341	13.341	13.341	13.341	13.341	13.341	13.341	13.341	13.341	13.341	13.341	12.588	12.367	12.367	12.367	12.367	12.367	12.367	12.367	12.367	12.146
YOR064C	2.611	2.611	2.235	2.235	2.235	2.235	2.235	2.235	2.235	2.235	2.235	2.235	1.792	1.792	1.792	1.792	1.792	1.792	0.974	0.598	0.819	0.819	0.819	0.819	0.819	0.819	0.819	0.819	0.819	1.195	1.195	1.195	1.416	1.416	1.416	1.416	1.416	1.416	1.416	1.416	1.416	1.416	1.416	1.416	1.637	1.637	1.637	1.858	1.858
YKL061W	5.312	5.312	5.312	5.312	5.312	5.312	5.312	6.13	6.728	6.728	6.728	6.728	6.728	6.728	6.728	6.728	6.728	6.949	6.949	6.949	6.949	6.949	6.728	6.728	6.728	6.728	6.728	6.728	6.728	6.728	6.728	6.949	7.325	7.325	7.325	7.325	7.325	7.325	7.325	7.325	7.325	7.325	7.325	7.325	7.325	7.325	6.728	7.325	7.325
YGR268C	0	0	0	0	0	0	0	0	0	0	0	0	0	0	0	0	0	0	0	0	0	0	0	0	0	0	0	0	0	0	0	0	0	0	0	0	0	0	0	0	0	0	0	0	0	0	0	0	0
YBR267W	7.989	8.21	8.21	8.21	8.431	8.431	8.431	8.054	7.678	7.678	7.678	7.678	7.678	7.301	7.301	7.301	8.783	9.159	9.822	9.822	9.822	9.822	9.822	10.198	10.198	10.198	10.198	10.198	10.198	10.198	10.198	11.082	11.082	11.082	11.082	11.082	11.082	11.082	11.082	11.082	11.082	11.082	11.082	11.082	11.082	11.082	11.082	11.082	11.082
YFR035C	6.728	6.728	6.728	6.728	6.728	6.728	6.728	6.728	6.728	6.728	6.507	6.286	6.286	6.883	6.883	6.883	6.883	6.883	6.883	6.883	6.883	6.883	6.441	6.441	6.441	6.065	5.689	5.689	5.689	5.689	5.689	5.689	5.689	5.689	5.689	5.689	5.689	5.689	5.689	5.689	5.689	5.689	5.689	5.689	5.689	5.312	5.091	5.091	5.091
YOR251C	3.364	3.962	3.74	3.74	3.519	3.519	5.312	5.91	6.728	6.728	6.728	6.728	7.104	7.104	7.104	6.572	6.572	6.793	6.572	6.793	6.417	6.417	6.417	6.417	6.417	6.417	6.417	6.417	6.417	6.417	6.417	6.417	6.417	6.417	6.417	6.417	7.236	7.236	7.236	7.236	7.236	7.236	7.236	7.236	7.236	7.236	7.236	7.457	7.457
YJR019C	8.848	8.848	10.264	11.68	11.68	11.68	11.901	11.901	11.901	11.901	12.277	13.317	14.578	14.578	15.175	17.541	17.541	17.762	17.762	17.983	17.983	17.762	17.762	17.762	17.762	17.762	17.762	17.762	18.138	18.138	18.138	18.138	18.138	18.138	18.138	18.138	18.515	18.294	18.735	18.956	18.956	18.956	18.956	18.956	18.956	18.956	18.956	19.333	19.333
YIR017C	5.885	5.885	5.885	5.885	5.885	5.885	5.885	5.885	5.885	5.885	5.885	5.885	5.885	5.885	5.664	5.664	5.443	5.443	5.222	4.78	4.78	4.78	4.78	4.78	4.78	4.78	4.78	4.78	4.78	4.78	4.78	4.78	4.404	4.404	4.404	4.404	4.404	4.404	4.404	3.74	2.987	2.987	2.987	2.987	2.987	2.987	2.987	2.611	2.611
YJL081C	10.73	10.73	10.509	10.509	10.289	10.289	10.289	9.094	8.717	9.536	9.536	9.536	9.536	9.536	10.289	9.912	9.912	10.509	10.509	10.509	10.509	10.509	10.509	10.73	10.73	10.73	10.73	10.73	10.73	10.73	10.73	10.73	10.73	10.509	10.133	10.354	10.354	10.133	10.354	10.354	10.354	10.133	10.133	10.354	10.354	10.354	9.757	9.977	9.977
YML081C-A	6.572	6.572	6.572	6.572	6.572	6.351	6.351	6.351	6.351	6.351	6.13	5.754	5.157	5.157	5.157	5.157	5.157	5.157	5.157	4.78	4.78	4.559	4.183	4.183	4.183	4.183	4.183	4.183	4.183	3.962	3.962	3.962	3.962	3.962	3.962	3.962	3.74	3.74	2.987	2.546	2.546	2.546	2.546	2.546	2.546	2.546	2.546	2.546	2.546
YCR002C	5.861	5.861	5.861	5.861	5.861	6.082	7.056	7.056	7.056	7.056	7.056	7.056	7.056	7.056	7.056	7.056	7.211	7.211	7.211	7.211	7.211	7.211	7.211	7.211	7.211	7.211	7.211	7.211	6.99	6.99	6.614	6.614	6.835	7.211	7.211	7.211	7.211	7.211	7.211	7.211	7.211	7.432	7.874	7.874	7.874	7.874	7.874	7.874	7.874
YGR015C	5.689	5.689	5.689	5.689	5.689	5.689	6.065	5.844	5.844	5.844	6.221	6.221	6.221	6.065	5.689	5.689	5.689	5.689	5.689	4.87	4.117	4.117	4.117	4.117	4.117	4.117	4.117	5.091	5.533	6.949	6.949	6.949	6.949	6.949	6.949	6.949	6.949	6.949	6.949	6.949	6.949	6.949	6.949	6.949	7.17	7.17	7.391	7.391	7.391
YNL083W	4.78	4.78	4.78	5.157	5.157	5.157	5.157	5.754	5.975	6.196	6.793	7.014	7.014	7.014	7.014	7.014	7.236	7.457	7.457	7.457	7.457	7.457	7.457	7.457	7.457	7.457	7.899	7.899	7.899	7.899	7.899	7.899	7.899	7.899	7.899	7.899	7.899	8.12	8.12	8.12	8.12	8.12	8.12	8.12	8.12	8.12	8.12	8.12	8.12
YNL038W	5.222	5.664	6.327	6.327	6.327	6.548	8.12	8.717	8.717	8.717	8.717	8.717	8.717	8.717	8.717	8.717	9.094	9.536	9.977	9.977	9.977	9.977	9.977	9.977	10.198	10.64	10.64	10.64	11.082	11.082	11.459	11.459	11.459	11.68	11.68	11.901	11.901	11.901	12.277	12.277	12.277	12.654	12.654	12.654	12.875	12.498	12.72	12.72	12.72
YNR043W	7.546	7.546	8.144	8.144	8.807	8.807	8.807	8.586	8.586	8.807	8.807	8.807	10.223	12.392	12.392	12.392	12.392	12.392	12.392	12.392	12.392	12.392	12.392	12.392	12.392	12.392	12.989	12.989	12.989	12.989	12.989	12.989	12.989	12.989	12.989	12.989	12.989	12.989	13.431	13.431	13.431	13.431	13.431	13.431	13.431	13.431	13.431	13.431	13.431
YMR293C	3.626	3.626	3.626	3.626	3.626	3.405	3.405	3.781	4.158	4.911	4.911	5.574	5.574	5.574	5.95	5.95	5.95	5.95	5.95	5.95	5.729	5.729	4.625	7.146	7.367	7.588	7.743	7.743	7.743	7.964	8.185	8.185	8.562	8.562	8.938	8.717	8.938	8.938	8.938	9.004	11.393	11.393	12.212	12.212	12.588	12.588	12.588	12.809	13.03
YDR191W	13.521	13.521	13.898	13.898	13.898	13.898	13.898	13.898	13.898	13.898	13.677	13.456	13.456	13.456	13.456	13.456	13.456	13.456	13.456	13.456	13.456	13.456	13.456	13.456	13.456	13.456	13.456	13.456	13.456	13.456	13.235	13.235	13.235	13.235	13.235	12.793	12.793	12.793	12.793	12.793	12.793	12.793	12.793	12.793	12.793	12.572	12.572	12.572	12.572
YLR186W	10.575	10.575	10.575	10.575	10.198	10.198	10.198	10.198	10.198	10.198	9.977	9.977	9.977	9.757	9.757	9.757	9.757	9.757	9.757	9.47	9.47	9.47	9.47	9.47	9.47	9.47	9.47	9.47	9.47	9.47	9.47	9.847	9.847	9.847	9.847	9.847	10.223	10.223	10.223	10.002	10.002	10.002	10.002	9.626	9.626	9.626	9.626	9.626	10.002
YHR063C	7.612	7.457	7.08	7.08	7.08	7.08	7.08	7.301	7.301	7.301	7.301	7.301	7.522	7.522	7.522	7.522	7.899	7.899	7.899	7.899	7.899	7.899	7.899	7.899	7.899	7.899	7.899	7.899	7.899	7.899	7.899	7.899	7.678	6.925	6.925	6.925	7.146	7.146	7.743	8.12	8.873	8.873	8.873	8.873	8.873	8.873	8.496	8.496	8.496
YGR091W	8.21	8.21	8.21	8.586	8.586	8.586	7.833	7.833	7.833	7.833	7.833	8.054	8.21	7.612	7.612	7.612	7.612	7.612	7.833	8.054	8.431	8.431	8.431	8.652	8.652	8.652	8.652	8.652	8.652	8.652	9.249	9.47	9.691	9.691	9.912	10.354	10.354	10.354	10.354	10.354	10.354	10.354	10.133	10.133	10.133	10.133	9.757	9.977	9.757
YOL096C	3.896	3.896	3.896	3.896	3.896	3.896	3.519	3.896	3.896	3.896	3.896	3.299	3.299	3.299	3.519	3.74	4.78	4.78	4.78	4.78	4.78	4.78	4.78	4.183	3.585	4.404	4.404	4.78	5.157	5.157	5.157	5.378	5.378	5.378	5.378	7.26	7.481	7.857	9.118	9.937	9.937	9.937	9.937	9.937	9.937	9.937	9.937	10.158	10.158
YPL208W	1.416	2.39	2.39	2.39	2.767	2.767	2.767	2.767	2.767	2.767	2.767	2.767	2.767	2.767	2.767	2.767	2.767	2.767	2.767	2.767	2.767	2.767	2.546	2.546	2.546	2.546	2.546	2.767	2.832	2.832	2.832	2.832	2.832	2.832	2.832	3.429	3.806	3.806	3.806	4.027	4.027	4.027	4.027	4.027	5.001	5.001	5.001	5.001	5.001
YOR162C	6.106	6.106	5.885	5.885	5.508	5.508	5.066	5.066	4.69	4.469	4.469	4.469	4.469	4.69	4.69	4.69	4.69	4.69	4.69	4.911	4.911	4.911	4.911	4.911	4.911	3.781	3.561	3.561	3.781	3.781	4.003	4.003	4.003	4.003	4.003	4.003	4.003	4.003	4.003	4.003	4.379	4.821	5.042	5.042	5.042	4.821	4.821	4.444	4.444
YLR066W	3.806	3.806	3.806	4.027	4.027	4.027	4.027	4.027	4.469	4.469	4.846	4.846	4.846	4.846	5.222	5.222	5.222	5.443	5.443	6.106	6.106	6.106	6.704	7.301	7.301	7.301	7.301	7.301	7.301	7.301	7.678	7.301	7.301	7.301	7.301	7.522	7.522	7.522	7.522	7.522	7.522	7.522	8.341	8.341	8.341	8.341	8.341	8.341	8.12
YJR094W-A	5.795	6.016	6.016	6.237	6.237	6.237	6.237	6.237	6.237	6.237	6.237	6.237	6.237	6.237	6.458	6.458	6.458	6.458	6.458	6.458	6.082	6.082	6.458	6.458	6.458	7.056	7.056	7.056	7.056	7.056	7.056	7.056	7.056	7.056	7.056	7.056	7.056	7.056	7.056	7.056	6.835	6.614	6.614	6.614	6.614	6.614	6.614	6.614	6.614
YDR069C	12.302	12.302	12.899	13.939	13.939	14.16	14.16	14.16	14.16	14.16	14.16	14.16	14.16	14.16	14.16	14.16	14.16	14.16	14.381	14.381	14.381	14.381	14.381	14.381	14.381	14.381	14.381	14.381	14.381	14.381	14.381	14.381	14.381	14.381	14.16	14.16	14.16	14.16	14.16	14.16	14.16	13.784	12.809	12.809	12.367	12.367	12.367	12.367	12.367
YLR091W	5.157	5.157	5.157	5.157	5.157	6.13	6.793	6.793	6.793	6.793	6.793	6.793	6.793	6.793	6.793	7.236	8.21	8.054	8.807	9.249	9.249	9.249	9.249	9.405	9.405	9.626	9.626	9.626	9.626	9.626	9.626	9.626	9.626	10.379	10.6	10.6	10.82	10.6	10.6	10.6	10.6	10.6	10.002	10.002	10.379	10.002	10.002	10.002	10.002
YJL019W	5.042	4.6	4.6	4.6	4.6	4.6	2.832	2.832	2.832	2.832	2.832	2.832	2.832	3.208	3.208	3.208	3.208	3.208	3.208	3.208	3.208	3.208	2.987	2.987	2.611	2.39	2.39	2.611	2.611	2.611	2.611	2.611	2.611	2.611	2.611	2.611	2.611	3.34	5.353	5.353	5.353	5.353	5.353	5.353	5.353	5.95	5.95	6.327	6.327
YLR039C	8.365	8.365	8.365	8.365	8.365	8.365	8.365	7.989	7.989	7.989	7.989	7.989	7.768	7.768	7.989	7.989	7.989	7.989	7.17	7.17	7.17	7.17	7.17	7.923	8.897	8.897	8.897	8.897	8.897	9.274	9.871	9.871	9.871	9.871	9.871	9.871	10.092	10.092	10.092	10.092	10.469	10.469	10.469	10.469	9.716	9.937	9.937	9.937	9.937
YNL294C	5.001	5.001	5.001	3.053	2.832	3.429	3.429	3.429	3.429	3.429	3.429	2.611	2.611	2.611	3.053	3.651	4.314	4.314	4.314	4.314	4.314	4.314	4.314	4.314	4.976	4.976	5.353	5.729	5.729	6.548	6.548	7.964	7.964	7.964	7.964	7.964	7.964	7.588	7.588	7.588	7.367	7.367	7.588	7.588	7.588	7.809	7.809	7.809	8.406
YOR347C	6.925	6.925	6.925	6.925	7.146	6.925	6.925	6.925	7.678	7.522	8.12	8.12	8.783	8.783	9.225	9.225	9.225	9.225	9.225	9.225	9.601	9.601	9.601	9.601	9.601	9.601	9.601	9.822	9.822	9.822	9.822	9.822	9.822	9.822	9.822	9.822	9.601	9.601	9.601	9.822	9.822	9.822	9.822	9.822	9.822	9.822	9.822	9.822	9.822
YLR203C	9.732	9.732	9.732	9.732	9.732	9.732	9.732	9.732	9.732	9.732	9.511	9.732	9.732	9.732	9.732	9.732	9.732	9.953	10.174	10.174	10.174	10.174	10.174	10.174	9.953	10.174	10.395	10.771	10.771	10.771	10.771	10.771	10.771	10.771	10.771	10.771	10.771	10.771	10.771	10.771	10.771	10.771	10.771	10.771	10.771	10.771	10.771	10.771	10.771
YDR358W	6.106	6.106	6.106	6.106	6.106	6.106	5.885	5.885	5.885	5.885	5.664	4.846	4.846	4.846	4.846	4.625	4.625	4.625	4.846	4.846	4.846	4.846	4.846	4.846	4.846	4.846	4.846	4.846	4.625	4.625	4.625	4.625	4.625	4.625	4.625	4.625	4.404	4.404	4.404	4.183	3.962	3.962	3.962	4.559	4.559	4.559	4.559	4.559	4.559
YDR184C	11.86	11.86	11.86	11.86	11.86	11.86	11.86	11.483	11.483	11.107	11.107	10.73	10.73	10.73	10.73	10.73	9.912	8.873	8.873	8.873	8.873	8.431	8.431	8.431	8.431	8.054	8.054	8.054	8.275	8.275	8.275	8.275	8.275	8.275	8.275	7.899	7.899	7.899	7.678	7.678	7.678	7.678	7.678	6.859	6.859	5.664	5.664	5.443	5.443
YNL208W	7.588	7.588	7.588	7.146	6.548	6.106	5.729	5.729	5.729	5.729	5.729	5.508	4.846	4.625	4.248	4.027	4.027	4.027	4.027	4.027	4.027	4.027	4.027	4.027	4.027	4.027	3.806	3.364	3.364	3.364	3.364	3.585	4.338	4.338	4.338	4.338	4.338	4.338	4.338	3.585	3.585	3.585	3.585	2.611	2.611	2.611	2.611	2.611	2.611
YKL172W	10.379	10.379	9.781	10.223	10.6	10.976	10.976	10.976	10.976	10.976	10.976	10.976	11.197	11.197	11.197	11.197	11.197	11.197	11.197	11.197	11.197	11.197	11.197	11.041	11.418	11.418	11.418	11.418	11.418	11.418	11.418	11.418	11.418	11.418	11.418	11.418	11.197	11.197	11.197	10.755	10.755	10.976	10.976	10.976	10.976	10.976	10.6	10.82	10.82
YGL028C	6.769	6.769	6.393	6.393	6.393	6.393	6.393	6.016	6.016	6.016	6.016	5.639	5.639	5.639	5.639	5.639	5.639	5.639	5.639	5.639	5.639	5.639	5.639	5.639	5.639	5.639	5.639	5.639	5.639	5.639	5.418	5.418	5.418	5.418	4.821	4.821	4.821	4.821	4.6	4.379	4.379	4.379	3.937	3.937	3.937	3.937	3.937	3.937	3.937
YCL033C	3.962	3.962	3.962	3.585	3.585	3.364	3.364	3.364	4.78	5.157	5.157	5.157	5.157	5.157	5.157	4.715	4.051	4.428	4.051	4.051	4.428	4.804	6.221	7.194	7.194	7.792	7.792	7.792	7.792	7.792	7.792	9.364	9.364	9.806	9.429	10.182	11.377	11.377	11.377	11.377	11.377	11.598	11.598	11.598	11.598	11.598	11.975	11.975	12.195
YDL235C	5.353	5.353	5.353	5.353	5.353	5.132	4.911	4.911	4.911	4.911	4.911	4.911	4.911	5.132	5.132	5.132	5.353	5.353	5.574	5.574	5.574	5.574	6.016	6.679	6.679	6.679	6.679	6.679	6.679	6.458	6.237	6.237	6.237	6.237	6.237	6.237	6.237	6.237	6.237	6.237	6.237	6.237	6.237	6.237	6.237	6.237	6.237	6.237	6.237
YPL066W	0.598	0.598	0.598	0.598	0.598	0.598	0.598	0.598	0.598	0.598	0.598	0.598	0.598	0.598	0.598	0.598	0.598	0.819	0.819	0.819	1.04	1.04	1.04	1.26	1.26	1.858	1.858	1.858	1.858	1.858	2.235	2.235	2.235	2.235	2.235	1.858	1.858	1.858	1.858	1.858	2.079	2.3	2.3	2.3	2.3	2.3	2.3	2.3	2.3
YLR368W	5.795	6.016	6.016	6.016	6.016	6.016	6.016	6.016	6.016	6.016	5.353	5.353	5.353	5.353	6.171	6.171	6.171	6.171	6.393	6.393	6.393	6.393	6.393	6.393	6.393	6.393	6.393	6.393	6.393	6.171	5.795	5.795	5.795	5.795	5.418	5.418	5.795	5.729	5.729	5.729	5.729	6.327	6.327	6.327	6.327	6.327	6.704	6.704	6.704
YIL162W	1.416	1.416	1.416	1.416	1.416	1.416	1.416	1.416	1.416	1.416	1.416	1.792	1.792	2.39	4.248	4.248	4.248	4.248	4.248	4.469	4.469	4.69	4.69	4.69	4.69	4.69	4.69	4.911	4.911	4.911	4.911	4.911	4.911	4.911	4.911	5.287	5.287	5.287	6.261	6.704	6.704	6.704	6.704	6.704	6.704	6.704	6.704	7.08	7.08
YLR220W	16.174	16.174	16.018	16.018	16.018	16.018	16.018	16.018	16.018	16.018	15.044	15.044	14.823	14.226	14.005	14.005	14.005	13.186	13.186	10.419	9.757	9.757	9.757	9.757	9.757	8.12	8.341	8.783	8.783	9.536	9.536	9.536	9.536	9.536	9.315	9.912	9.38	9.38	9.38	9.38	9.38	9.38	10.133	9.691	9.691	9.691	9.691	9.691	9.691
YER055C	1.858	2.079	2.079	2.3	2.742	2.963	2.963	2.963	3.561	3.561	3.561	3.561	3.561	3.561	3.561	3.781	3.781	3.781	3.781	3.781	4.003	4.003	4.003	4.003	4.003	4.003	4.003	4.003	4.003	4.003	4.003	4.003	4.003	4.003	4.003	4.003	4.003	4.003	4.003	4.003	4.003	4.003	4.003	4.003	4.003	3.626	3.626	3.626	3.626
YJL128C	2.611	2.611	2.611	2.611	2.455	2.455	3.274	3.495	3.495	3.495	3.495	3.495	3.495	3.495	3.495	3.495	3.872	3.872	3.872	3.872	3.872	3.872	3.872	3.872	3.872	3.872	4.093	4.093	4.314	4.314	4.314	4.314	4.314	4.535	4.535	4.535	4.535	4.535	4.535	4.535	4.535	4.535	4.535	4.535	4.535	4.535	4.911	4.911	4.911
YFR018C	6.638	6.638	6.638	6.638	6.638	6.417	6.417	7.08	7.08	7.08	7.08	7.08	7.08	7.08	7.08	7.08	7.08	7.08	6.859	6.859	6.859	6.859	6.859	6.859	6.859	6.859	6.859	6.859	7.236	7.236	7.236	7.236	7.236	7.457	7.457	7.457	7.457	8.652	8.652	8.652	8.652	8.652	8.652	8.652	8.652	8.652	8.652	8.431	8.431
YDR533C	3.561	3.561	3.561	3.561	3.561	3.937	4.379	4.379	4.379	4.379	4.6	4.6	4.6	4.6	4.379	4.379	4.379	4.379	4.379	4.379	4.379	4.379	4.379	4.6	4.6	4.6	4.976	4.976	4.976	4.976	4.976	4.976	4.976	4.976	4.976	4.976	4.976	5.197	5.197	5.197	5.197	5.197	5.197	4.976	4.976	4.976	4.976	4.976	4.976
YOR059C	15.142	15.142	15.142	15.142	15.142	15.142	15.142	14.765	14.765	14.765	14.765	14.765	13.039	12.818	12.818	12.441	12.441	12.441	13.259	13.259	13.259	13.259	11.467	10.714	10.493	9.896	8.611	8.234	9.208	9.208	9.208	9.208	8.832	8.234	8.234	8.455	8.455	8.897	8.897	8.897	8.897	8.897	8.897	8.897	8.897	8.144	8.144	8.144	8.144
YBR030W	6.859	6.859	7.08	6.704	6.704	6.704	6.704	6.704	6.704	6.704	6.704	6.482	6.482	6.482	6.482	6.482	6.482	6.482	6.482	6.482	6.482	6.482	6.482	6.261	6.261	6.261	6.261	6.261	5.885	5.885	5.885	5.885	5.885	5.885	5.885	5.885	5.885	5.664	5.664	5.664	5.664	5.664	5.664	5.664	5.664	5.443	5.222	5.222	4.846
YPL183W-A	0	0	0	0	0	0	0	0	0	0	0.221	0.221	0.221	0.221	0.221	0.221	0.221	0.221	0.221	0.221	0.221	0.221	0.221	0.221	0.221	0.221	0.221	0.221	0.221	0.221	0.221	0.221	0.221	0.221	0.221	0.221	0.221	0.221	0.221	0.221	0.819	0.819	0.819	0.819	0.819	0.819	1.416	1.416	1.416
YOL016C	3.561	2.742	2.742	2.963	2.963	2.963	2.963	2.963	3.184	3.405	3.781	3.781	3.781	3.781	3.781	3.781	3.781	3.781	3.34	3.34	3.34	3.34	3.34	3.34	3.716	3.495	3.495	3.495	3.872	3.872	4.755	4.976	4.976	4.976	4.976	4.976	4.976	4.976	4.976	4.976	4.976	5.574	5.795	5.795	5.795	5.795	5.795	6.016	6.016
YOR311C	10.861	10.861	10.861	10.861	10.861	10.861	10.861	10.861	11.082	11.082	11.082	11.082	11.082	11.082	11.082	10.861	10.264	10.264	10.485	10.485	10.485	10.485	10.485	10.485	10.264	10.264	10.264	10.264	10.264	10.264	10.264	10.264	10.264	10.264	10.485	10.485	10.485	10.485	10.485	10.485	10.485	10.485	10.485	10.485	10.485	10.108	10.108	9.887	9.29
YMR226C	8.807	9.184	8.963	8.963	8.963	8.963	9.184	8.431	8.431	8.431	8.873	9.249	9.691	10.068	10.289	11.704	11.925	11.925	13.055	14.316	14.316	14.316	14.692	15.069	15.069	15.069	15.069	15.069	15.666	15.666	15.666	15.887	15.887	15.887	15.887	15.887	16.329	16.329	16.706	16.927	16.927	16.927	16.927	16.927	16.927	16.55	16.55	18.343	18.719
YDR496C	9.732	9.732	9.732	9.732	9.732	9.732	9.511	9.511	9.732	9.732	9.732	9.732	9.732	9.732	10.108	10.108	10.108	10.485	10.485	10.485	10.485	10.485	10.485	10.485	10.485	11.082	11.082	11.082	11.082	11.082	11.082	11.082	11.082	11.459	11.459	11.459	11.459	11.459	11.459	11.238	11.017	10.198	10.198	10.198	10.198	10.198	10.198	10.198	10.198
YKL105C	16.264	16.264	16.264	16.264	16.264	16.264	16.264	16.043	16.043	16.043	16.043	16.043	16.043	16.043	14.537	14.537	14.537	14.537	14.537	14.537	14.537	14.16	14.16	14.16	14.16	14.16	14.16	14.16	14.16	14.16	14.16	14.16	14.16	14.16	14.16	14.16	13.939	13.939	13.276	13.055	13.055	12.678	12.678	12.302	12.081	12.081	12.081	12.081	12.081
YKL069W	6.171	6.171	6.171	6.171	6.171	6.171	6.171	6.548	6.548	6.548	6.548	6.548	7.809	7.809	7.809	7.809	7.809	7.809	7.809	7.809	7.809	7.809	7.809	8.185	8.185	8.185	8.185	8.185	8.185	8.185	8.185	8.185	8.185	8.185	8.185	8.185	8.185	8.185	8.185	8.185	8.185	8.185	8.185	8.185	7.809	7.809	7.809	7.809	7.809
YJL129C	13.694	13.694	13.694	13.915	13.915	13.915	13.915	13.915	13.915	13.915	13.915	13.915	13.915	13.915	13.915	13.915	13.915	13.915	13.915	13.915	13.915	13.915	13.915	13.915	13.915	13.915	13.915	13.915	13.915	13.915	13.915	13.915	13.915	13.915	13.915	13.915	13.915	13.915	13.915	13.915	13.915	13.915	13.915	13.694	13.317	13.317	13.096	13.096	13.096
YDR064W	6.441	6.441	4.051	3.078	3.61	3.986	3.986	3.986	3.986	3.986	3.986	3.986	3.986	3.986	3.986	3.61	3.012	3.389	3.389	3.61	3.61	4.362	4.362	4.362	4.583	5.026	5.026	5.247	5.247	5.623	5.623	6	6	6.221	6.221	6.221	6.221	6.221	6.221	6.221	6.221	6.221	6.221	6.221	6.221	6.221	6.221	6.221	6.221
YGR014W	14.537	14.537	14.537	14.537	14.537	14.537	14.537	14.537	14.537	14.537	14.16	14.16	14.16	14.16	14.16	14.16	14.16	14.16	14.16	14.16	14.16	14.16	13.784	13.784	13.562	13.562	13.562	13.562	13.186	13.186	13.186	13.186	13.186	13.186	13.186	13.186	13.186	13.186	13.186	13.186	13.186	13.186	13.186	12.433	12.212	11.549	11.549	11.549	11.549
YJL083W	7.743	7.743	7.743	7.964	8.406	8.783	8.783	9.536	9.536	9.536	9.536	9.912	9.912	9.912	9.912	9.912	9.912	9.912	9.912	9.912	9.912	9.912	11.925	11.925	11.925	11.925	11.925	11.925	12.146	12.146	12.146	12.146	12.146	12.146	12.146	12.146	12.146	12.146	12.146	12.146	12.146	12.146	12.146	12.146	12.146	12.146	12.146	12.146	12.146
YBR047W	5.066	5.066	5.066	5.066	5.066	5.066	5.066	5.287	5.287	5.287	5.287	5.287	5.287	5.287	5.287	5.287	5.287	5.287	5.287	5.287	5.287	5.287	5.287	5.287	5.287	5.287	5.287	5.287	5.664	5.664	5.664	5.664	5.664	5.885	5.885	5.885	5.885	5.885	5.885	5.885	5.885	5.885	5.885	5.885	5.885	5.885	5.885	6.106	6.106
YER049W	4.715	4.715	4.715	4.715	4.715	4.715	4.715	4.338	4.338	4.338	4.338	4.338	4.338	4.338	4.338	4.559	4.559	4.559	4.559	4.559	4.559	4.559	4.559	4.559	4.559	4.559	4.559	4.559	4.559	4.559	4.559	4.559	4.559	4.559	4.559	4.559	4.559	4.559	4.559	4.559	4.559	4.559	4.559	4.559	4.559	4.338	4.338	4.338	4.338
YCL056C	7.391	6.351	6.351	6.351	6.351	6.351	6.351	6.13	5.91	5.247	4.494	4.494	4.715	4.715	4.338	4.559	4.559	4.404	4.625	4.625	4.846	4.625	4.248	3.274	2.897	2.897	2.897	2.897	3.119	3.495	3.495	3.495	3.495	3.495	3.872	3.872	3.872	4.69	5.066	5.287	5.508	5.508	5.508	6.548	7.211	7.432	7.432	7.432	7.432
YPL137C	2.832	2.832	2.832	2.611	2.832	2.832	3.274	3.274	3.274	3.495	3.274	3.274	3.053	3.053	3.053	2.676	2.676	2.676	2.676	2.676	2.676	2.235	2.235	2.235	2.235	2.235	2.455	2.455	2.455	2.455	2.455	1.858	1.482	1.482	1.482	1.702	1.702	1.702	2.897	2.897	2.897	2.897	2.897	2.897	2.897	2.897	2.897	2.897	2.897
YFL034C-B	6.859	7.08	7.301	7.301	8.12	8.12	8.12	8.496	8.496	8.496	8.496	8.496	8.496	8.496	8.496	8.496	9.094	9.094	9.094	9.094	8.717	8.717	8.717	8.496	8.496	9.47	9.47	9.47	9.47	9.47	9.47	9.47	9.47	9.47	9.47	9.47	8.873	9.094	9.094	9.094	9.094	9.094	9.094	9.315	8.562	8.562	8.562	8.562	8.562
YLR083C	9.118	9.118	8.897	8.897	8.897	9.118	9.118	9.118	9.118	9.118	9.118	9.118	9.118	9.118	9.118	9.118	9.118	9.118	9.118	9.118	8.897	8.897	8.676	8.3	7.702	7.702	7.702	7.702	7.702	7.702	7.702	7.702	7.702	7.481	7.104	6.728	6.728	6.728	6.728	6.728	6.728	6.728	6.728	6.728	6.507	6.507	6.507	6.507	6.507
YPR056W	5.754	5.975	5.975	6.351	6.351	6.351	6.351	6.351	6.351	6.351	6.351	6.351	6.351	6.351	6.351	6.949	7.17	7.923	7.923	7.923	7.923	7.923	8.3	8.742	9.56	9.56	9.937	9.937	9.937	9.937	10.158	10.158	10.158	10.158	10.158	10.158	10.158	10.158	10.379	10.379	10.379	10.379	10.6	10.6	10.6	10.6	10.6	10.6	10.6
YPL209C	3.208	2.987	2.987	2.987	2.987	3.208	3.208	3.208	3.208	3.208	2.987	2.987	2.987	2.611	2.611	2.611	2.987	2.987	2.987	2.987	2.987	3.806	4.404	4.404	4.404	4.404	4.625	4.69	4.846	4.846	4.846	4.846	5.066	5.066	5.066	5.066	5.066	5.066	5.066	5.066	5.443	6.196	6.793	6.793	6.793	6.793	7.014	7.014	7.014
YOR267C	0.974	0.974	0.974	0.974	0.974	0.974	0.974	1.351	1.727	1.727	1.727	1.727	1.727	1.948	1.948	1.948	1.948	1.948	1.948	1.948	1.948	1.948	1.948	1.948	1.948	1.948	2.325	2.325	2.325	2.922	2.922	2.922	2.922	2.922	2.922	2.922	3.299	3.299	3.299	3.299	3.519	3.519	3.519	3.519	3.519	3.519	3.519	3.519	3.519
YHR080C	0.442	0.442	0.442	0.442	0.442	0.442	0.442	0.442	0.442	0.442	0.442	0.221	0.221	0.221	0.221	0.221	0.221	0.221	0.221	0.221	0.221	0.221	0.221	0.221	0.221	0.221	0.221	0.221	0.221	0.221	0.221	0	0	0	0	0	0	0	0	0	0	0	0	0	0	0	0	0	0
YKL125W	15.355	15.355	15.355	15.355	15.355	15.134	15.134	15.134	14.913	14.913	14.692	14.316	14.316	14.316	14.316	14.316	14.316	14.095	14.095	14.095	14.095	14.095	13.718	13.718	13.718	13.341	12.899	12.899	12.457	12.457	11.794	11.794	11.197	11.197	11.197	11.197	9.626	8.144	7.768	7.768	7.768	7.17	6.351	5.754	5.754	5.754	5.754	4.87	3.74
YML085C	12.613	12.613	13.587	13.587	13.587	13.587	13.808	13.808	13.808	13.808	13.808	13.808	13.808	13.808	13.808	14.029	14.029	14.029	14.029	14.029	14.029	14.029	14.029	14.029	14.029	14.029	14.029	14.029	14.029	13.652	13.652	13.431	13.431	13.431	13.431	13.431	13.431	13.431	13.431	13.431	13.431	13.431	13.431	13.055	12.678	12.678	12.678	12.678	12.678
YOL125W	0	0	0	0	0	0	0	0	0	0	0	0.221	0.221	0.221	0.221	0.221	0.221	0.221	0.221	0.221	0.221	0.221	0.221	0.221	0.221	0.598	0.598	0.598	0.598	0.598	0.598	0.598	0.598	0.598	0.598	0.598	0.598	0.598	0.598	0.598	0.598	0.598	0.598	0.598	0.598	0.598	0.598	0.598	0.598
YMR037C	3.053	3.053	3.053	3.053	2.676	2.676	2.676	2.676	2.676	2.676	2.676	2.455	2.455	2.455	2.455	2.455	2.455	2.455	2.455	2.455	2.455	2.455	2.455	2.455	2.455	2.455	2.455	2.235	2.014	2.014	2.014	2.014	2.014	2.014	2.014	2.014	2.014	1.571	1.571	1.571	1.571	1.571	1.571	1.571	1.571	1.351	1.351	1.351	1.351
YPL218W	6.9	6.9	7.277	7.277	7.277	7.277	7.277	7.653	7.653	7.653	7.653	7.653	7.653	7.653	7.653	7.653	7.653	7.653	7.653	7.653	7.653	7.653	7.653	7.653	7.653	7.653	7.874	7.874	7.874	7.874	7.874	7.653	7.653	7.653	7.653	7.653	7.653	7.653	7.653	7.653	7.653	7.653	7.653	7.653	7.653	7.653	7.653	7.653	7.653
YDR328C	4.821	5.418	6.458	6.458	6.458	6.458	6.458	6.458	6.458	6.458	6.458	6.458	7.056	7.809	9.757	9.757	9.757	9.757	9.757	10.133	11.483	14.005	14.005	14.005	14.005	14.226	15.044	15.044	15.044	15.265	15.265	16.305	16.526	16.747	16.747	16.747	16.747	16.747	16.747	16.747	16.747	16.747	16.747	16.747	16.968	17.189	17.189	17.189	17.189
YNL316C	13.456	13.456	13.456	13.456	12.858	12.858	12.637	12.637	12.637	12.637	11.066	11.287	10.911	10.911	10.69	10.69	10.313	10.313	9.716	9.716	9.716	9.716	9.716	9.937	9.118	9.118	9.118	8.365	7.391	5.885	5.574	5.574	5.574	5.574	5.574	3.781	3.561	3.937	3.34	3.34	2.963	2.587	2.365	2.365	2.587	2.963	2.963	2.963	4.379
YGR055W	0	0	0	0	0	0	0	0	0	0	0	0	0	0	0	0	0	0	0	0	0	0	0	0	0	0	0	0	0.377	0.377	0.377	0.377	0.377	0.377	0.377	0.377	0.377	0.377	0.377	0.377	0.377	0.377	0.377	0.377	0.377	0.377	0.377	0.377	0.377
YDR486C	10.133	10.133	10.133	10.133	9.912	10.289	11.639	11.262	11.483	11.483	11.483	11.483	11.483	12.236	12.015	12.899	12.899	13.939	13.939	13.939	13.939	13.939	13.939	14.16	14.16	14.758	15.2	15.2	15.2	15.421	15.421	15.421	15.421	14.979	14.979	14.979	14.979	15.2	15.2	15.2	15.2	14.979	14.979	14.979	14.979	15.421	15.421	15.797	15.797
YBR246W	2.897	2.897	4.003	4.6	4.6	4.6	4.6	4.6	4.6	4.976	5.353	7.678	7.678	7.678	8.431	8.807	9.184	9.937	13.21	13.21	13.431	13.431	13.431	13.431	13.431	13.431	13.431	13.808	13.808	13.808	13.587	13.587	13.808	13.808	13.808	14.184	14.184	14.184	14.405	14.405	14.405	14.405	14.627	14.627	14.627	14.627	14.627	14.627	14.627
YBR255C-A	5.197	5.418	5.418	5.418	5.795	5.574	5.574	5.574	5.353	5.353	5.353	5.353	5.353	5.353	5.353	5.353	5.353	5.353	5.353	5.574	5.574	5.574	5.574	5.574	4.535	4.314	4.314	4.911	4.911	5.508	5.508	5.729	5.95	5.95	5.95	6.704	6.704	6.704	6.704	6.704	6.704	6.704	7.08	7.08	7.833	7.833	7.833	7.833	7.833
YLR175W	7.014	7.014	7.014	6.638	6.638	6.638	6.261	5.443	5.443	5.443	5.443	5.443	5.443	5.443	5.443	5.443	5.443	5.443	5.066	4.846	4.846	4.469	4.469	4.469	4.469	4.469	4.469	4.469	4.469	4.469	4.469	4.469	4.469	4.469	4.027	3.806	3.806	3.585	3.208	2.832	1.858	1.858	1.858	2.455	2.455	2.455	2.455	2.455	2.455
YJL127C-B	6.171	6.393	6.393	6.393	6.769	6.393	6.393	6.393	6.393	6.393	6.393	6.769	6.769	6.769	6.769	6.769	6.769	6.106	6.106	6.106	5.729	5.353	5.353	5.353	6.171	6.769	6.769	6.769	7.367	7.367	7.367	7.367	7.367	7.367	7.367	7.367	7.367	7.367	7.146	7.146	7.964	7.964	7.964	7.964	7.964	7.964	7.964	7.964	7.964
YNL068C	5.754	5.754	5.754	5.754	5.754	5.754	5.378	5.157	5.157	5.157	5.157	5.157	5.157	5.157	5.157	5.157	5.157	5.157	5.157	5.378	5.598	5.598	5.598	5.598	5.598	5.975	5.975	5.975	5.975	5.975	5.598	5.975	5.975	5.975	5.975	5.975	5.975	5.975	5.975	5.533	5.533	4.78	4.78	4.78	4.78	5.157	5.378	5.378	5.378
YBR278W	8.341	8.341	8.341	7.743	7.522	7.146	7.146	7.146	6.327	6.327	6.327	6.106	6.106	5.885	5.885	5.885	5.132	5.132	5.132	5.132	4.093	4.093	3.495	3.274	2.676	2.897	2.897	3.119	3.119	3.119	3.495	3.119	3.119	3.34	3.34	2.963	2.963	2.963	2.365	2.742	3.716	3.716	3.716	3.716	3.716	3.716	3.716	4.158	4.755
YNL314W	7.367	7.367	7.367	7.367	6.925	6.925	6.548	6.327	6.327	5.508	4.093	3.872	3.872	4.911	5.287	5.287	5.287	5.287	5.066	5.443	5.443	5.443	5.664	5.664	5.664	5.664	5.664	5.287	5.132	5.795	5.795	5.795	6.016	6.016	6.016	6.016	6.237	6.679	7.277	7.497	7.497	7.497	7.497	7.497	8.095	8.095	8.095	8.095	8.095
YNL325C	0	0	0	0	0	0	0	0	0	0	0	0	0	0	0	0	0	0	0	0	0	0	0	0	0	0	0	0	0	0	0	0	0	0	0	0	0	0	0	0	0	0	0	0	0	0.221	0.598	0.974	0.974
YIR022W	4.404	4.404	4.404	4.404	4.404	4.846	4.846	4.846	4.846	4.846	5.222	5.222	5.885	7.08	7.08	7.08	7.08	7.08	7.457	8.21	9.47	9.47	9.47	9.47	10.509	10.509	10.509	10.509	10.73	10.73	10.73	10.73	10.73	10.73	10.73	11.704	11.704	11.704	11.704	11.704	11.704	11.704	11.704	11.704	11.925	12.146	12.367	12.367	12.367
YKR095W	5.066	4.846	4.846	4.846	4.625	4.625	4.625	4.625	4.248	3.495	3.495	4.535	4.535	4.535	4.535	4.535	4.535	4.535	4.535	4.535	4.535	4.314	4.314	4.314	4.314	4.314	4.911	4.911	4.911	4.911	4.911	4.911	4.535	4.535	4.911	4.911	4.911	4.911	4.911	4.69	4.69	4.69	4.69	4.69	4.69	4.69	4.69	4.69	4.69
YOL140W	5.508	5.885	5.885	5.885	5.508	5.508	5.287	6.106	6.106	6.106	6.106	6.106	6.106	6.106	6.548	6.99	6.99	6.99	6.99	6.99	6.99	7.367	7.743	8.185	8.185	8.185	8.185	8.185	8.406	8.406	8.627	9.004	9.601	11.459	11.459	11.68	11.68	11.68	11.68	11.68	11.68	11.68	12.72	12.72	12.72	12.72	12.72	13.096	13.096
YDL150W	10.108	10.108	9.887	10.861	10.861	10.861	10.861	10.861	10.861	10.861	10.861	12.122	12.122	12.122	12.122	12.122	12.122	12.498	12.498	12.498	12.498	13.096	13.096	13.096	13.538	13.538	13.538	13.538	13.538	13.538	14.201	14.578	14.578	14.578	14.578	14.578	14.578	14.954	14.954	14.954	14.954	14.954	14.954	14.954	14.954	15.331	15.331	15.331	15.331
YLR412W	8.783	8.783	8.783	8.783	8.783	8.783	8.783	8.783	8.406	8.406	8.406	8.406	8.406	8.406	8.03	8.03	8.406	8.627	8.627	8.627	8.627	8.627	8.627	8.627	8.627	8.627	8.627	8.627	8.627	8.627	8.251	8.251	8.251	8.251	8.251	7.588	7.588	7.588	7.588	7.588	7.588	7.367	7.367	7.367	6.99	6.769	6.769	6.769	6.769
YPL219W	8.316	8.095	8.693	8.693	8.914	8.914	8.914	8.693	8.693	8.693	8.693	8.693	8.914	8.914	8.914	9.887	10.108	10.108	10.108	10.108	10.55	12.032	12.032	12.032	12.032	12.032	12.032	12.032	12.032	11.811	11.811	12.032	12.032	12.032	12.032	12.032	11.655	11.877	12.253	12.253	12.63	12.851	12.851	12.851	12.851	12.851	12.851	13.072	13.448
YPR058W	4.69	4.69	4.69	4.093	5.443	6.351	7.391	8.652	8.652	8.652	8.652	8.652	8.652	8.652	8.652	8.652	8.652	8.652	8.873	8.873	8.873	8.873	9.691	9.691	9.691	9.691	9.691	9.028	9.028	9.626	9.626	9.626	10.002	10.002	10.6	10.976	11.86	11.86	11.86	11.86	11.86	11.86	11.86	11.86	12.236	12.081	12.678	12.678	12.899
YNR004W	5.819	5.819	5.819	5.001	5.378	5.001	5.001	5.001	4.625	4.846	4.846	4.846	4.846	4.846	4.846	4.846	4.846	5.287	5.287	5.287	5.287	4.911	4.911	4.911	5.508	6.638	6.638	7.08	7.301	7.301	7.301	7.301	7.301	7.522	7.522	7.522	7.522	7.522	7.522	7.522	7.522	7.522	7.522	8.275	8.275	8.873	8.873	8.873	8.873
YOR128C	4.248	4.248	4.248	4.027	4.027	4.027	3.429	3.429	3.429	3.429	3.429	3.429	3.429	3.429	3.429	3.651	3.651	3.651	3.651	3.872	3.872	3.872	3.872	3.872	3.872	3.872	3.872	3.872	3.872	3.872	3.872	3.872	3.872	3.872	3.429	3.429	3.208	3.208	3.208	3.208	3.585	3.585	3.585	3.962	3.962	3.962	3.962	3.962	3.962
YJR098C	2.079	1.702	1.702	1.702	2.079	2.079	2.079	2.079	2.079	1.858	1.858	1.482	1.482	1.482	1.482	1.858	2.079	2.079	2.079	2.079	2.079	2.521	2.742	3.937	3.937	3.937	3.937	3.937	3.937	3.937	4.314	4.535	4.535	4.535	4.535	4.535	4.535	4.535	4.535	4.535	5.353	5.795	6.393	6.393	6.393	6.393	6.393	6.393	6.393
YMR114C	0.974	0.974	0.974	0.974	0.974	0.974	0.974	0.974	0.598	0.598	0.221	0.221	0.221	0.442	0.442	0.442	1.04	1.637	1.416	1.416	1.416	1.416	1.416	1.637	1.637	1.637	1.637	1.637	1.858	1.858	1.858	1.858	1.858	1.858	1.858	1.858	1.858	1.858	1.858	1.858	2.235	2.987	2.987	2.987	2.987	3.429	3.429	3.872	6.171
YOL038W	1.482	1.482	1.482	1.482	1.482	1.858	1.858	1.858	1.858	1.858	1.858	2.455	3.053	3.651	3.651	3.872	4.314	4.314	4.314	4.69	4.69	4.69	4.69	4.69	4.69	5.287	5.287	5.287	5.287	5.287	5.95	5.95	5.95	5.95	6.171	6.393	6.393	6.393	6.393	6.393	6.393	6.393	6.393	6.393	6.393	6.393	6.393	6.393	6.393
YKR028W	5.664	5.664	5.664	5.664	5.885	5.885	5.885	5.885	5.885	5.885	5.885	5.885	5.885	5.885	5.885	5.885	5.885	5.885	5.885	5.885	5.885	5.885	5.885	5.885	5.885	5.885	5.885	6.106	6.106	6.106	6.106	6.106	6.106	6.106	6.106	6.106	6.106	5.885	5.885	5.885	5.885	5.885	5.885	6.04	6.04	6.04	6.04	6.04	6.261
YBR201W	4.093	4.093	4.093	4.314	4.469	4.469	4.469	4.469	4.469	4.469	4.469	4.469	4.469	4.469	3.495	3.34	4.158	4.158	4.158	4.158	4.379	4.379	4.379	4.6	5.042	5.042	5.042	5.042	5.042	5.042	5.263	5.705	5.705	5.926	5.926	5.926	5.926	5.926	5.926	5.926	5.926	5.926	5.926	5.926	5.926	5.926	5.926	5.926	5.926
YGR133W	5.664	5.664	5.664	5.664	5.664	5.664	5.885	5.885	5.885	5.508	5.508	5.508	5.508	5.508	5.508	5.508	5.508	5.508	5.729	5.729	5.729	5.729	5.729	5.729	5.729	5.729	5.729	5.729	5.729	5.729	5.729	5.729	5.729	5.729	5.729	5.729	5.508	5.132	5.132	5.132	5.132	5.132	5.132	5.132	5.132	5.132	5.132	5.132	5.132
YDR288W	5.885	3.872	2.897	2.521	2.521	2.521	2.963	2.963	3.405	3.405	3.405	3.405	3.405	3.405	3.405	3.405	3.405	3.405	3.405	3.405	3.405	3.405	3.184	2.963	3.184	3.781	4.444	4.444	4.444	4.444	5.042	5.042	5.042	5.042	5.042	5.042	5.042	5.042	5.042	5.042	5.042	5.042	5.042	5.042	5.042	5.042	5.042	5.042	5.418
YGR171C	9.781	9.781	9.56	9.56	9.56	9.56	9.184	8.963	8.21	8.21	7.833	7.833	7.833	7.612	7.612	7.612	6.638	6.859	6.04	6.04	6.04	5.222	5.222	4.625	3.806	2.676	3.429	3.429	3.429	3.429	3.429	3.429	3.429	3.651	3.651	3.651	3.651	3.651	3.806	3.806	3.806	3.585	3.962	4.338	5.157	5.157	5.157	5.157	5.157
YMR116C	2.455	2.455	2.455	2.455	2.455	2.235	2.235	2.235	2.235	2.014	2.235	2.235	2.235	2.235	2.455	2.832	2.611	2.611	2.611	2.611	2.611	2.611	2.611	2.611	2.611	2.611	1.416	1.04	1.04	1.04	1.04	1.26	1.26	1.702	2.3	2.3	2.3	2.3	2.079	2.079	2.832	2.832	2.832	2.832	2.832	2.832	3.274	3.274	3.274
YDR190C	9.666	9.666	9.666	9.666	9.666	9.004	9.004	8.783	8.783	8.783	8.783	8.783	8.783	8.783	8.783	8.783	8.783	8.185	8.185	8.185	8.185	7.964	7.964	7.964	7.964	7.964	7.743	7.522	7.522	7.301	6.859	6.859	6.859	6.859	6.859	6.859	6.482	6.482	5.287	4.846	4.625	4.625	4.625	4.625	4.625	4.625	4.027	4.027	4.027
YDL135C	7.236	7.236	7.236	6.859	6.859	6.859	7.457	7.457	7.457	7.457	7.457	7.457	7.457	7.457	7.457	7.457	7.678	7.08	6.327	6.327	6.327	6.327	6.327	6.327	6.327	6.327	6.327	6.327	6.327	6.327	6.327	6.704	6.704	6.704	6.704	6.704	6.704	6.704	6.704	6.106	6.106	6.106	6.106	6.106	6.106	6.106	6.106	6.106	6.106
YLR108C	5.795	5.795	5.795	5.795	5.795	5.795	5.795	5.795	5.795	5.795	5.795	5.795	5.795	5.574	5.574	5.574	5.574	5.574	5.574	5.574	5.574	5.353	5.353	5.353	5.353	3.781	3.34	2.963	2.742	2.3	2.3	2.3	2.3	2.3	2.3	2.3	2.3	2.3	2.3	2.3	2.079	2.079	2.079	2.079	2.079	2.079	2.079	2.079	2.079
YDR282C	4.846	4.846	4.469	4.469	4.469	4.469	4.469	4.846	4.625	4.625	4.625	4.404	4.404	4.404	4.404	4.404	4.404	4.027	4.027	4.027	4.027	4.027	4.404	4.404	4.404	4.404	4.183	4.183	4.183	4.559	4.559	4.559	4.117	3.74	3.74	3.962	3.962	3.962	3.962	3.962	3.962	4.183	3.962	3.962	4.183	3.585	3.208	3.208	4.093
YGL101W	3.872	3.872	3.872	3.872	3.872	3.872	3.872	3.872	3.872	3.872	3.872	3.872	3.872	3.872	3.872	3.872	4.314	4.314	4.314	4.314	4.314	4.535	4.535	4.535	4.535	4.535	4.535	4.535	4.535	4.535	4.535	4.093	3.872	3.872	3.872	3.872	3.872	3.872	4.093	4.093	4.314	4.314	4.314	4.314	4.314	4.314	4.314	4.093	4.093
YDL064W	4.428	4.87	4.87	4.87	4.87	5.247	6.597	6.973	6.973	6.973	6.973	6.973	6.973	6.973	6.973	6.973	8.013	8.987	9.585	9.585	9.961	9.961	9.961	9.961	9.961	9.961	9.961	10.182	10.182	10.182	10.182	10.182	10.403	10.403	10.78	10.78	10.78	11.156	11.156	11.377	11.819	11.819	11.819	11.819	11.819	11.819	11.819	11.819	12.04
YDL143W	8.938	8.938	8.938	9.159	9.159	9.159	9.159	9.159	9.159	9.159	9.159	9.159	9.159	9.159	9.159	9.38	9.601	9.601	9.601	9.601	9.601	9.977	9.977	9.977	9.977	9.977	9.977	9.977	9.977	9.977	9.977	9.977	9.977	9.977	9.977	9.977	9.977	9.977	9.977	9.977	9.977	9.977	9.977	10.354	10.575	10.575	10.575	10.575	10.575
YMR310C	2.235	2.235	2.235	1.858	1.482	1.482	1.702	2.521	2.521	2.521	2.521	2.521	2.521	2.3	2.897	3.274	4.093	6.99	8.938	8.938	8.938	8.938	9.38	9.38	9.38	9.38	10.043	10.043	10.043	10.043	10.043	10.043	10.264	10.64	10.264	10.264	10.485	10.485	10.706	11.082	11.082	11.082	11.082	11.082	11.082	11.082	11.082	11.082	11.082
YHR113W	5.263	5.484	5.263	5.484	5.484	5.484	5.484	5.484	5.705	5.484	5.484	5.484	5.705	5.705	5.705	5.926	6.965	6.965	6.965	6.965	6.745	6.745	6.745	7.342	7.718	7.718	7.718	7.718	7.718	7.718	7.718	7.718	7.718	7.718	7.718	7.939	7.939	7.939	7.939	7.939	7.939	7.718	8.095	8.095	8.095	8.095	8.095	8.316	8.316
YJL187C	5.378	5.378	5.598	6.417	6.417	6.638	6.638	6.638	6.638	6.638	6.638	6.859	7.08	7.08	7.08	7.08	7.08	7.08	6.859	6.638	6.638	6.638	6.638	6.638	6.638	6.638	6.638	6.638	6.638	7.014	7.014	7.014	7.014	7.014	7.014	7.014	7.014	7.014	7.014	6.638	6.638	6.638	6.638	6.638	6.638	6.638	6.638	6.638	6.638
YER008C	7.563	8.226	8.226	8.226	8.226	8.226	8.226	8.602	8.602	8.602	8.602	8.602	8.823	8.823	9.2	9.576	9.576	9.576	9.576	9.576	9.576	9.134	9.134	9.134	9.511	9.511	9.511	9.511	9.732	9.732	9.732	9.732	9.732	9.732	9.732	9.511	9.511	9.29	9.29	9.29	9.29	9.29	9.29	9.29	9.29	9.29	9.29	8.914	9.29
YIL144W	6.04	6.04	6.638	6.638	6.638	6.638	6.638	6.638	6.638	6.638	6.638	7.08	7.08	7.08	7.08	7.08	7.08	7.08	7.08	7.301	7.301	7.301	7.301	7.301	7.301	7.301	7.301	7.301	7.301	7.301	7.301	7.301	7.301	7.301	7.301	7.301	7.301	7.301	7.301	7.301	7.301	7.301	7.301	7.301	7.678	7.678	7.899	7.899	7.899
YDL073W	10.379	10.379	10.665	10.665	10.665	10.665	10.665	10.665	10.665	10.665	10.665	10.665	10.665	10.665	10.665	10.665	10.665	10.665	10.665	10.665	10.665	10.665	10.665	10.665	10.665	10.665	10.665	10.665	10.665	11.041	11.041	11.041	11.262	11.041	10.82	10.82	10.82	10.82	10.82	10.82	10.82	10.82	10.82	10.82	10.379	10.379	10.379	9.781	9.781
YNL183C	12.851	12.851	12.851	12.851	12.851	12.851	13.072	13.448	13.448	13.448	13.448	13.448	13.227	13.006	13.006	13.98	13.98	13.98	13.98	13.98	13.98	14.357	14.357	14.136	14.136	14.136	14.136	14.136	14.733	14.954	14.954	14.954	14.954	14.954	14.954	14.733	14.733	14.578	14.578	14.578	14.578	14.357	14.136	14.136	14.136	13.915	14.136	14.291	14.512
YBR136W	13.341	13.341	13.562	14.16	14.16	14.16	14.537	14.758	14.758	14.537	14.537	14.537	14.537	14.316	14.316	14.537	14.537	14.537	14.537	13.939	14.16	13.12	13.12	15.355	15.134	15.134	15.797	16.239	16.239	17.369	16.239	16.239	16.084	16.239	16.239	17.058	17.058	17.058	17.058	17.058	17.058	17.058	16.681	16.681	18.032	17.811	17.811	17.811	17.59
YBR258C	3.806	3.806	3.806	4.027	4.027	4.027	4.027	4.027	4.027	4.69	4.69	5.664	5.885	5.885	6.261	6.261	6.261	6.04	6.04	6.04	6.417	6.417	6.638	6.638	6.638	6.261	6.261	6.638	7.236	7.612	7.612	7.612	7.833	7.833	7.833	7.833	7.833	7.833	7.833	9.405	9.405	10.444	10.444	10.444	10.665	10.665	10.665	10.665	10.665
YGL005C	5.598	5.598	5.975	5.975	5.975	5.975	5.975	5.975	5.975	5.975	5.975	5.975	5.975	6.351	6.728	6.728	6.728	6.949	6.949	6.949	6.949	6.949	6.949	7.923	7.702	7.702	7.702	7.702	7.702	7.702	7.702	7.702	7.702	7.702	7.923	8.3	8.3	8.3	8.3	8.3	8.3	8.3	8.3	8.676	8.676	8.676	8.676	8.676	8.676
YER155C	12.588	12.588	12.588	12.588	12.588	12.588	12.588	12.588	12.588	12.588	12.588	12.588	12.588	12.588	12.588	12.588	12.588	12.588	12.588	12.212	11.77	11.77	11.77	11.77	11.77	11.77	11.77	11.77	11.77	11.77	11.77	11.77	11.77	11.77	11.549	11.549	11.549	11.549	11.328	11.328	11.328	11.328	11.328	11.328	11.328	11.328	11.328	11.328	11.328
YER123W	13.825	13.825	13.825	13.825	13.825	13.825	13.825	13.825	13.825	13.825	13.825	13.825	13.825	13.825	13.825	13.825	13.825	13.825	13.825	13.825	13.825	13.825	13.825	13.825	13.825	13.825	13.825	13.825	13.825	13.825	13.825	13.825	13.825	13.825	13.825	13.825	13.825	13.825	13.825	13.825	13.825	13.825	13.825	13.825	13.825	13.825	13.825	13.604	13.604
YCR053W	21.035	21.035	21.256	21.256	21.477	21.477	21.698	21.698	21.698	21.698	21.698	21.698	21.919	21.919	21.919	21.919	21.919	21.919	21.919	21.919	21.919	21.919	21.919	21.919	21.919	22.296	22.296	22.296	22.517	22.296	22.296	22.296	22.296	22.296	22.296	22.296	22.296	22.296	22.296	22.296	22.296	22.296	21.919	21.919	21.256	20.814	20.814	20.814	20.814
YPL155C	9.184	9.184	9.184	9.184	9.184	9.184	9.184	9.184	9.184	9.184	9.184	9.184	9.184	9.184	9.184	9.184	9.184	9.184	9.339	9.339	9.339	9.339	9.339	9.56	8.807	8.963	8.963	8.963	8.963	8.963	8.963	8.963	8.963	8.963	8.963	8.963	8.742	8.963	8.586	8.586	8.586	8.586	8.586	8.586	8.586	8.365	8.365	8.365	8.365
YGL234W	9.536	9.536	9.536	9.536	9.536	9.536	9.536	9.536	9.536	9.912	9.912	9.912	9.912	9.912	9.536	9.536	9.536	9.536	9.536	9.536	9.159	9.159	9.38	9.38	9.38	9.601	9.601	9.601	9.822	9.822	9.822	9.822	9.822	9.822	9.822	10.198	10.198	10.198	10.198	10.198	10.198	10.198	9.822	9.822	9.822	9.822	9.601	9.601	9.601
YGR096W	6.286	6.286	6.286	6.507	6.507	6.883	6.883	6.883	6.883	6.883	6.883	6.883	6.883	6.883	6.883	6.883	6.883	6.883	6.883	6.883	6.883	6.883	6.883	7.26	6.883	6.507	6.507	6.507	6.507	6.728	6.949	6.949	6.949	6.949	6.949	6.949	6.949	6.949	6.949	6.949	6.949	6.949	6.949	7.17	7.17	7.17	7.17	7.17	7.17
YER166W	17.148	17.148	17.148	17.148	17.148	17.148	16.706	16.706	16.706	16.706	16.706	17.303	17.68	17.68	17.68	17.901	17.901	17.901	17.901	17.901	17.901	17.901	17.901	17.68	17.68	17.68	17.68	17.68	17.68	17.68	17.68	17.68	17.68	17.68	17.303	17.303	17.303	17.303	17.303	16.927	16.927	16.927	16.927	16.927	16.264	16.485	16.485	16.485	16.264
YOR216C	3.872	4.093	4.093	4.093	4.093	4.093	4.093	4.093	4.093	4.093	4.093	4.093	4.093	4.093	4.69	4.69	4.911	4.911	4.911	4.911	5.132	5.132	5.132	5.132	5.132	5.132	5.132	5.132	5.729	5.729	5.729	5.729	6.99	6.99	7.211	7.211	7.211	7.211	7.211	7.588	7.588	7.588	7.588	7.588	7.809	7.809	7.809	7.809	7.809
YOR322C	13.849	14.226	14.602	14.602	14.602	15.2	15.2	15.2	15.2	15.421	16.616	16.616	16.616	16.616	16.616	16.616	16.616	16.616	16.616	16.616	16.395	16.395	16.174	16.837	16.837	16.837	16.837	16.837	16.616	16.616	16.616	16.616	16.616	16.616	16.616	16.616	16.616	16.837	16.837	16.837	16.837	16.837	16.837	17.058	17.058	17.058	17.058	17.058	17.058
YMR064W	3.806	3.429	3.429	3.429	3.053	3.429	3.429	3.429	3.429	3.429	2.676	2.676	3.053	3.053	3.495	3.495	3.495	3.495	3.495	3.495	3.716	4.158	4.158	4.158	4.535	4.535	4.535	4.535	4.535	5.197	5.418	6.016	6.016	6.237	6.614	6.614	6.614	6.614	6.614	6.99	6.99	7.211	7.432	7.432	7.432	7.432	7.432	7.432	7.653
YDR451C	3.896	5.312	5.312	5.312	5.312	5.312	5.312	5.312	5.312	5.312	5.312	5.975	5.975	5.975	5.975	5.975	5.975	5.975	5.598	5.598	5.598	5.598	5.598	5.598	6.196	6.196	6.196	6.196	6.196	5.975	5.975	5.975	5.975	5.975	6.196	6.196	6.793	6.793	6.793	6.793	6.793	6.793	6.417	6.417	6.417	6.417	6.638	6.638	6.638
YMR041C	0.442	0.442	0.442	0.442	0.442	0.442	0.442	0.442	0.442	0.442	0.442	0.442	0.442	0.442	0.442	0.442	0.442	0.442	0.442	0.442	0.442	0.442	0.442	0.442	0.442	0.442	0.442	0.442	0.442	0.442	0.442	0.442	0.442	0.442	0.221	0.221	0.221	0.221	0.221	0.221	0.221	0.221	0.221	0.221	0.221	0.221	0.221	0.221	0.221
YDL060W	1.482	1.482	1.702	1.702	1.702	1.04	1.04	1.04	1.04	1.04	1.04	1.04	2.3	2.3	2.3	2.676	3.053	3.053	3.053	3.274	3.716	4.093	4.093	4.093	4.093	4.469	5.443	6.04	6.04	6.638	6.638	6.638	6.638	6.638	6.638	6.638	6.638	6.417	6.417	6.417	6.417	6.417	7.457	7.457	7.457	7.457	7.457	7.457	7.833
YMR217W	0	0	0	0	0	0	0	0	0	0	0	0	0	0	0	0	0	0	0	0	0	0	0	0	0	0	0	0	0	0	0	0	0	0	0	0	0	0	0	0	0	0	0	0	0	0	0	0	0
YPL179W	13.98	13.538	13.538	13.538	13.538	13.538	13.538	13.538	13.538	13.538	13.538	13.538	13.317	13.096	13.096	12.875	12.654	12.654	12.654	12.433	12.433	12.433	12.212	12.212	11.991	11.991	11.991	8.562	8.185	7.809	7.809	7.809	7.588	7.588	7.588	7.588	7.588	7.588	7.367	7.146	7.146	7.146	7.146	7.146	6.925	6.925	2.611	3.364	3.74
YHR006W	8.054	8.054	8.054	8.275	8.275	8.275	8.275	8.275	8.275	8.275	8.275	8.054	8.431	8.431	8.431	8.431	8.431	8.431	8.431	8.431	8.431	8.431	8.431	8.431	8.431	8.054	8.054	8.054	8.054	8.054	8.054	8.054	7.833	7.833	7.236	6.859	6.638	6.261	6.261	6.261	5.443	4.314	4.69	4.911	4.911	4.911	4.911	4.535	4.535
YER149C	1.571	1.571	1.571	1.571	1.571	1.571	1.571	1.571	1.571	1.571	1.571	1.792	2.169	2.169	2.169	2.169	2.546	2.546	3.519	4.936	4.936	5.312	5.312	5.312	5.312	5.312	5.312	5.312	5.312	5.312	5.312	5.312	5.312	5.312	5.312	5.312	6.065	6.662	7.039	7.039	7.039	7.039	7.039	7.039	7.039	7.039	8.676	8.676	8.676
YIL007C	10.911	11.287	11.287	11.287	11.287	11.287	11.287	11.287	11.287	11.287	11.287	11.287	11.287	11.287	11.287	11.287	11.287	12.482	12.482	12.703	12.703	12.703	13.079	13.079	13.079	13.079	13.079	13.079	13.079	13.079	13.079	13.079	13.079	13.079	13.079	13.079	13.3	13.3	13.3	13.3	13.3	13.3	13.3	13.3	13.3	13.3	13.3	13.3	13.3
YJR033C	5.508	5.508	5.287	4.911	4.911	4.69	4.69	4.69	4.69	4.69	4.69	4.314	4.314	4.314	3.716	3.716	3.937	3.716	3.937	3.716	3.716	3.716	3.495	3.651	3.872	3.872	3.872	3.872	3.872	3.872	4.093	4.093	3.716	3.716	3.716	4.093	4.093	5.066	3.872	4.625	4.625	4.625	4.625	4.625	4.625	4.625	4.625	5.754	6.196
YBR227C	5.091	5.312	5.312	5.312	5.312	5.312	4.338	4.559	4.559	4.559	4.559	4.936	4.936	5.533	5.975	5.975	5.975	5.975	5.975	5.975	5.378	5.378	5.222	5.598	5.598	5.598	5.598	5.598	5.598	5.598	5.598	5.378	5.378	5.378	7.923	7.923	7.923	7.923	7.923	7.923	7.923	8.144	8.144	8.144	8.144	8.521	8.521	8.897	8.897
YOR002W	4.755	4.755	4.755	4.535	4.535	4.314	4.535	4.535	4.535	4.755	5.132	5.132	5.574	5.574	5.353	5.729	6.327	8.185	8.562	8.562	8.562	8.562	8.562	8.562	8.562	8.562	8.562	8.562	8.562	8.562	8.562	8.562	8.562	8.562	9.004	9.225	9.225	9.225	9.225	9.225	9.225	9.225	9.225	8.693	8.693	8.693	8.693	8.693	8.693
YDR421W	7.857	7.857	7.857	7.857	7.857	7.857	7.857	7.857	7.415	7.792	7.792	7.792	7.415	7.415	7.792	8.013	8.013	8.234	8.234	8.455	8.455	8.455	8.455	8.455	8.455	8.234	8.234	8.234	8.234	8.234	8.234	8.234	8.234	8.455	10.248	10.248	10.248	10.248	10.624	10.624	10.624	10.624	10.624	11.287	11.287	11.287	11.664	11.664	11.664
YAL014C	15.601	15.977	15.977	15.977	15.977	15.977	15.977	15.977	16.198	16.198	16.198	16.198	16.419	16.861	16.861	16.861	16.861	16.861	16.861	17.082	17.082	17.303	17.303	17.303	17.303	17.303	16.927	16.927	16.927	16.927	16.927	16.927	16.927	16.927	16.927	16.927	16.927	16.927	16.927	16.927	16.927	16.927	16.927	16.927	16.927	16.927	16.927	16.927	16.927
YDR378C	6.351	6.351	6.351	6.351	6.351	6.351	6.572	6.572	6.572	6.793	6.793	7.014	7.014	7.014	7.014	6.793	6.793	6.793	6.793	6.793	6.793	6.793	6.793	6.793	6.572	6.572	6.572	6.572	6.572	6.572	6.572	5.975	5.975	5.975	5.975	5.975	5.975	5.533	5.157	5.157	5.157	5.157	5.157	5.157	5.533	5.533	5.533	5.754	5.754
YJR142W	6.769	6.769	6.769	6.769	6.769	6.769	6.769	7.367	7.964	8.562	8.783	8.783	8.783	8.562	8.562	8.341	8.341	8.12	7.899	7.743	7.743	7.743	7.743	6.704	6.704	6.704	6.704	6.925	6.925	6.925	6.925	6.925	5.729	5.729	5.95	5.95	5.95	5.95	5.95	5.95	5.729	5.95	5.95	5.95	5.95	5.95	6.327	8.185	8.185
YEL061C	6.237	6.458	6.458	6.458	6.458	6.458	6.679	6.679	6.679	6.679	6.679	6.679	6.679	6.679	6.9	6.9	6.9	6.9	6.9	6.9	6.9	6.679	6.679	6.679	6.679	6.679	6.679	6.679	6.679	6.679	6.679	6.679	6.679	6.679	6.679	6.679	6.303	6.303	6.303	6.303	6.303	6.303	6.303	6.303	5.861	5.639	5.197	5.197	5.197
YKL025C	6.614	6.393	6.393	6.614	6.614	6.614	6.393	7.367	7.367	7.367	7.367	7.367	7.367	7.367	7.367	7.367	7.367	7.367	7.367	7.146	7.146	7.146	7.367	8.12	8.12	8.12	8.341	8.341	8.341	8.341	8.341	8.938	8.938	9.159	9.159	9.159	9.159	9.159	9.159	9.159	9.159	9.159	9.912	9.912	9.912	10.133	10.133	10.133	10.133
YER168C	6.106	6.106	6.106	5.353	5.353	5.132	5.353	5.353	5.353	5.353	5.353	5.353	5.353	5.353	5.353	5.353	5.353	5.353	5.132	5.132	5.132	4.911	4.911	4.911	4.911	4.535	4.535	4.535	3.716	3.495	3.495	3.495	3.495	3.495	3.495	3.495	3.495	3.495	3.495	3.495	3.495	3.274	3.274	3.274	3.274	3.274	3.274	3.274	3.274
YHR029C	9.069	9.953	9.953	9.953	9.953	9.953	9.953	9.953	9.953	9.953	9.953	9.953	9.953	9.511	9.511	9.511	8.914	8.914	8.914	8.914	8.693	8.693	8.472	8.472	8.472	8.095	7.874	7.874	7.874	7.653	7.653	7.653	7.653	7.653	7.653	7.653	7.653	7.653	7.653	7.432	7.432	7.432	7.432	7.211	6.99	6.99	6.237	6.237	6.237
YML113W	8.521	8.521	8.521	8.521	8.521	8.521	8.521	8.521	8.521	8.521	8.897	8.897	8.897	8.897	8.897	8.676	8.3	7.923	7.923	7.923	7.923	7.923	7.923	7.923	7.923	7.923	7.923	7.702	7.702	7.702	7.702	7.702	7.702	7.702	6.351	5.378	3.872	3.872	3.872	3.872	3.872	3.872	3.872	3.872	3.872	3.872	3.872	3.872	3.872
YER110C	12.171	12.171	12.171	12.171	12.171	11.794	11.794	11.794	11.794	11.794	11.794	11.794	12.171	12.171	12.171	12.547	12.547	12.547	12.768	12.768	12.768	12.768	12.768	12.768	12.768	12.768	12.768	12.768	12.768	12.768	12.768	12.768	12.768	12.768	12.768	12.768	12.768	12.768	12.768	12.768	12.989	12.989	12.989	12.989	12.989	12.989	12.989	12.989	12.768
YLR274W	5.598	5.598	5.598	5.598	5.598	5.598	5.598	5.598	6.261	6.704	6.704	7.08	7.301	7.301	7.301	7.301	7.301	7.301	7.301	6.925	6.925	6.925	6.925	6.925	6.925	6.925	6.925	6.925	6.925	6.925	6.925	6.925	6.925	6.925	6.925	6.925	6.925	6.925	6.925	6.925	6.925	6.925	6.925	6.925	6.925	6.925	6.925	6.925	6.925
YEL012W	1.858	1.858	1.858	1.858	1.858	1.858	1.858	1.858	2.235	2.235	2.235	2.235	2.235	2.235	2.235	2.235	2.235	2.235	2.235	2.235	2.235	2.235	2.235	2.235	2.235	2.235	2.611	3.651	3.651	3.872	3.872	3.872	3.872	3.872	3.872	3.872	3.872	3.872	3.872	3.872	3.872	3.872	3.872	4.093	4.093	4.093	4.093	4.093	4.093
YDR023W	7.768	7.768	7.768	7.768	7.391	7.391	7.391	7.391	7.391	7.391	7.391	7.391	7.17	6.793	6.196	5.222	5.001	5.001	5.001	5.222	5.222	5.598	5.819	5.819	6.638	6.417	6.417	6.417	6.417	6.417	6.417	6.417	6.417	6.417	6.417	6.417	6.417	6.417	6.417	6.417	6.417	6.417	6.417	6.196	6.196	5.819	5.443	6.482	8.275
YCR033W	9.536	9.536	9.536	9.536	9.536	9.315	8.938	8.938	8.938	8.938	8.938	8.938	8.938	8.562	8.341	8.341	8.341	8.341	8.341	8.12	7.899	7.899	7.899	7.899	7.899	7.899	7.522	7.522	7.522	7.522	7.522	7.522	7.301	6.925	6.925	6.925	6.925	6.925	6.925	6.925	6.925	6.925	6.925	6.925	6.925	6.925	6.925	6.925	6.548
YML126C	11.107	11.107	11.107	11.107	11.107	11.107	11.107	10.444	10.444	10.223	10.223	10.223	10.223	10.223	10.223	10.223	10.223	9.847	9.47	9.47	9.47	9.47	9.47	9.47	9.47	9.691	10.133	10.133	10.133	10.133	10.133	10.133	10.133	9.757	9.757	9.757	9.536	9.757	9.757	9.757	10.575	10.575	10.575	10.575	10.198	10.198	10.198	10.198	10.198
YHR028C	10.509	10.886	10.886	10.886	11.262	10.289	10.886	10.886	10.886	10.886	11.704	11.925	11.925	12.744	12.744	12.744	12.744	12.744	12.744	12.744	12.744	13.186	13.186	13.186	13.186	13.186	13.186	13.186	13.186	13.186	12.965	12.965	12.965	12.965	13.628	13.628	13.628	13.628	13.628	13.628	14.005	14.758	14.979	14.979	15.355	15.576	15.797	16.174	16.174
YOR287C	7.588	7.588	7.588	8.406	8.627	8.627	8.627	8.627	8.627	8.627	9.004	9.225	9.225	9.225	9.666	9.666	9.666	9.666	9.666	9.666	9.666	9.887	9.887	9.887	9.887	9.887	9.887	9.887	9.887	9.887	9.887	9.887	9.887	10.108	10.329	10.329	10.329	10.329	10.329	10.329	10.329	10.108	10.108	10.108	10.108	10.108	10.108	10.108	10.108
YOR056C	4.248	4.248	4.248	4.248	4.248	4.248	4.248	4.248	4.248	4.248	4.248	4.027	4.027	4.027	4.027	4.027	4.027	3.806	3.429	3.208	3.208	3.208	3.208	3.208	3.208	3.208	3.208	2.832	2.832	2.832	2.832	2.832	2.832	2.455	1.858	1.858	1.858	1.858	1.482	1.482	1.482	1.482	1.482	1.482	1.26	1.26	1.26	1.26	1.26
YKL166C	3.519	3.519	3.519	3.519	3.519	3.519	3.519	3.519	3.519	3.519	3.519	3.299	3.299	2.922	2.922	2.546	2.546	2.767	2.767	2.767	2.767	2.767	2.767	2.767	2.767	2.767	2.767	2.767	2.767	2.767	2.987	3.208	3.208	3.208	3.208	3.208	3.208	3.208	3.806	3.429	3.429	3.429	3.429	3.429	3.429	3.429	3.651	3.651	3.429
YGR295C	8.12	7.522	7.522	7.678	7.678	7.457	7.457	7.457	7.236	7.236	7.236	7.236	7.014	7.014	7.014	7.014	7.014	7.014	7.014	7.014	7.014	7.236	7.236	7.236	7.236	7.236	7.236	7.236	7.236	6.793	6.793	6.793	6.793	6.793	6.793	5.443	5.819	5.819	5.819	5.819	5.819	5.819	5.819	5.819	6.04	6.482	6.482	6.482	6.482
YPL089C	0.377	0.753	0.753	0.753	0.753	0.753	0.753	0.753	0.753	0.974	0.974	0.974	0.974	0.974	0.974	0.974	0.974	0.974	0.974	0.974	0.974	0.974	0.974	0.974	1.571	1.571	1.571	1.571	1.571	1.571	1.571	1.792	1.792	1.792	1.792	1.792	1.792	1.792	1.792	1.792	1.792	1.792	1.792	1.792	1.416	1.416	1.416	1.416	1.416
YLL060C	4.379	4.379	4.379	4.379	4.379	4.379	4.379	4.379	4.379	4.379	4.158	4.158	4.158	4.158	4.158	3.937	3.937	3.561	3.561	3.781	3.781	3.781	4.158	4.158	4.158	4.158	4.158	4.158	4.158	4.158	3.937	3.937	3.716	3.716	3.716	3.716	3.716	3.716	3.716	4.314	4.314	4.314	4.314	4.314	4.314	4.314	4.314	3.937	3.937
YOR129C	4.469	4.469	4.093	4.093	4.469	4.69	4.69	4.69	4.911	4.69	4.69	4.469	4.469	4.469	4.248	3.806	3.806	5.885	8.406	8.406	8.627	8.627	8.627	8.627	8.627	8.627	8.627	9.069	8.693	9.134	9.134	9.134	9.134	9.134	9.887	9.887	10.108	10.329	10.329	10.329	10.329	10.329	10.329	10.329	10.706	10.485	10.927	11.745	11.745
YJL102W	3.561	3.781	3.781	3.781	3.781	3.781	5.132	5.95	5.95	5.95	6.171	6.548	6.548	6.548	6.925	6.925	6.925	6.925	7.301	7.301	7.301	8.185	8.185	8.185	8.185	8.185	8.406	8.406	8.783	8.783	8.783	8.783	8.406	8.783	8.783	9.004	9.004	9.004	9.004	9.225	9.225	9.225	9.225	9.225	9.225	9.225	9.225	9.225	9.225
YCR097W	6.458	6.171	6.548	6.548	6.548	6.548	6.548	6.548	6.548	6.548	6.106	6.106	6.106	6.106	6.106	6.106	6.106	6.106	6.106	6.106	6.106	6.106	6.106	6.106	5.95	5.95	5.95	5.95	5.95	5.729	5.729	5.729	5.353	5.353	5.353	5.353	4.976	4.976	4.976	5.197	5.197	4.976	5.353	5.353	5.353	5.353	5.353	5.353	5.132
YAL026C	11.107	11.107	11.107	11.107	11.107	10.73	10.73	11.172	11.549	11.549	11.549	11.549	11.549	11.549	11.328	11.328	11.328	11.328	11.328	11.328	11.107	11.328	11.328	11.328	11.328	10.951	10.951	10.951	10.951	10.951	10.951	10.951	10.951	10.73	10.886	10.886	10.665	10.665	10.665	10.444	10.444	10.444	10.444	10.444	10.444	10.444	10.444	10.223	10.002
YDR013W	12.409	12.188	11.524	11.524	11.524	11.524	11.524	11.303	11.303	11.303	11.303	11.303	11.303	11.303	11.303	10.64	10.64	10.861	10.861	10.861	10.861	10.861	10.264	10.264	10.264	9.666	9.445	8.783	8.562	8.938	9.757	9.977	9.977	9.977	10.796	10.796	11.017	10.64	10.64	10.64	10.64	10.861	9.887	9.666	9.445	9.069	9.887	9.887	9.887
YGR009C	7.874	7.874	7.874	7.874	7.874	8.095	8.095	8.472	8.472	8.472	8.472	8.472	8.472	8.472	8.472	8.472	8.472	8.472	8.472	8.251	8.251	8.472	8.472	8.472	8.472	8.472	8.251	8.251	8.251	8.251	8.251	8.251	8.03	8.03	8.03	8.03	8.03	8.03	8.03	8.03	8.03	7.809	7.809	7.809	7.809	7.809	7.367	7.146	7.146
YBR236C	10.886	11.328	11.549	11.549	11.549	11.549	11.549	11.549	11.549	11.549	11.549	11.549	11.925	11.925	11.925	11.925	12.523	13.12	13.718	13.718	13.718	13.718	13.718	13.718	13.939	13.939	13.939	14.16	13.784	13.784	13.784	13.784	13.784	13.562	13.562	13.562	13.562	13.562	13.562	13.562	13.562	13.562	13.939	13.939	13.939	13.939	13.939	13.939	13.939
YGR040W	5.157	5.157	5.157	5.157	5.157	4.78	4.183	3.962	3.585	3.806	3.806	3.806	3.806	3.806	3.053	2.832	2.832	2.832	2.832	2.832	2.832	2.235	2.235	2.235	2.235	2.235	2.235	2.235	2.235	2.235	2.235	1.858	1.858	1.858	1.858	1.858	1.858	1.858	1.637	1.637	1.637	1.416	1.416	1.416	1.416	1.416	1.416	1.416	1.416
YER083C	0.819	0.819	1.571	1.571	1.571	1.571	3.143	3.364	3.364	3.364	4.117	5.157	6.572	6.572	6.572	7.768	7.768	7.768	7.989	7.989	7.989	7.989	7.989	7.989	7.989	7.989	7.989	8.21	9.339	9.339	9.339	9.339	9.339	9.339	10.158	10.158	10.158	10.158	10.158	10.158	10.158	10.379	10.379	10.379	10.379	10.379	10.379	10.379	10.379
YKL098W	6.728	6.728	6.351	5.754	5.754	7.17	7.17	7.17	7.17	7.17	7.17	7.546	7.546	7.546	7.923	7.923	7.923	7.923	7.923	8.742	8.742	8.742	9.118	9.118	9.716	9.716	9.937	10.158	10.158	10.534	10.534	10.534	10.534	10.534	10.755	10.976	10.976	11.197	11.197	11.418	11.418	11.418	11.418	11.418	11.794	11.794	11.794	11.794	11.794
YLR179C	4.936	4.936	4.936	5.157	5.157	5.157	4.78	4.78	4.404	4.625	4.625	4.625	4.625	4.625	4.625	4.625	4.625	4.625	4.248	4.248	4.248	4.469	4.469	4.469	4.469	4.469	4.469	4.469	4.69	4.69	4.69	4.69	4.469	4.469	4.469	4.469	4.469	3.651	3.651	3.651	3.651	3.651	3.651	3.651	3.651	3.651	2.521	2.521	2.521
YPL043W	8.783	8.783	8.562	8.562	8.562	8.562	8.783	8.783	8.783	8.783	8.783	8.783	8.783	8.783	8.783	8.783	8.406	8.03	8.03	8.03	8.03	8.03	7.809	7.809	7.809	8.03	8.03	8.03	8.03	8.03	8.03	8.03	8.03	8.03	8.03	8.03	8.03	8.03	8.03	7.809	7.588	7.588	7.588	7.588	7.211	7.211	7.211	7.211	7.211
YFR029W	1.351	1.351	0.753	0.753	0.753	0.753	0.753	0.753	0.753	0.753	0.753	0.753	0.753	0.377	0.377	0.377	0.377	0.377	0.377	0.598	0.598	0.598	1.04	1.04	1.416	1.416	1.416	1.416	1.416	1.416	1.416	1.04	1.04	1.04	1.04	1.04	1.04	1.04	1.04	1.04	1.04	1.04	1.04	1.04	1.04	1.04	1.04	1.04	1.04
YNL124W	1.637	1.637	1.637	1.637	1.637	1.637	1.637	1.637	1.637	1.637	1.26	1.26	1.26	0.663	0.663	0.442	0.442	0.442	0.442	0.442	0.442	0.442	0.442	0.442	0.442	0.442	0.442	0.442	0.442	0.442	0.442	0.442	0.442	0.442	0.442	0.442	0.442	0.442	0.221	0.221	0.221	0.221	0.221	0.221	0.221	0.221	0.221	0.221	0.221
YJR123W	0	0	0	0	0	0	0	0	0	0	0	0	0	0	0	0	0	0	0	0	0	0	0	0	0	0	0	0	0	0	0	0	0	0	0	0	0	0	0	0	0	0	0	0.377	0.377	0.377	0.377	0.377	0.377
YLR266C	7.236	7.236	7.236	7.236	7.236	7.236	7.236	7.236	7.236	7.236	7.236	7.236	7.236	7.236	7.236	7.236	6.859	6.859	6.859	6.859	6.859	6.859	6.859	6.859	6.859	6.859	6.704	6.704	6.704	6.925	5.95	5.95	5.95	5.353	5.353	5.353	5.353	5.353	5.353	5.353	5.132	5.132	5.132	3.561	3.184	2.963	2.963	2.963	2.963
YJL217W	7.325	7.325	7.768	7.768	7.768	7.768	7.768	7.768	7.768	7.768	7.768	7.768	7.768	7.768	7.768	7.768	7.768	7.989	7.989	7.989	7.989	7.989	7.989	7.989	7.768	7.768	7.768	7.768	7.768	7.768	7.768	7.391	7.391	7.391	7.391	7.391	7.391	7.391	7.391	7.391	7.391	6.196	6.196	5.975	6.196	6.196	6.196	6.196	5.975
YBR110W	3.274	3.274	3.274	3.274	3.274	3.274	3.274	3.274	3.274	3.274	3.274	3.274	3.274	3.495	3.495	3.495	3.495	3.495	3.495	3.495	3.495	3.495	3.495	3.495	3.495	3.495	3.495	3.495	3.495	2.897	2.897	2.897	2.897	3.119	3.119	3.119	2.897	2.897	2.897	2.897	2.897	2.897	2.897	2.897	2.897	2.897	3.119	3.119	3.119
YIL062C	8.938	8.938	9.159	9.159	10.419	10.419	10.419	10.64	11.017	11.017	11.614	11.614	11.991	11.991	12.212	12.212	12.212	12.212	12.212	12.212	12.212	12.212	12.212	12.212	12.212	12.212	11.835	11.835	11.238	11.238	11.238	11.238	11.238	11.238	11.238	11.238	11.238	11.238	11.238	11.238	11.238	11.238	11.238	11.238	11.238	11.238	11.238	11.238	11.238
YOL122C	4.535	4.535	4.535	4.535	4.535	4.314	4.314	4.314	4.314	4.093	4.093	4.093	3.716	4.158	4.158	4.158	4.158	3.781	3.781	3.781	3.781	3.781	3.781	3.781	3.781	3.781	3.781	3.781	3.781	3.781	3.561	3.561	3.561	3.561	3.561	3.561	3.561	3.561	3.561	3.561	3.561	3.561	3.561	3.561	3.561	3.561	3.561	3.34	2.963
YPL117C	2.455	2.455	2.455	2.455	2.455	2.455	2.455	2.235	2.235	2.235	1.792	1.571	1.351	1.351	1.351	1.351	1.351	1.351	1.351	1.351	1.351	1.129	1.129	1.129	1.129	1.129	1.129	1.129	1.129	1.129	1.129	1.129	1.129	1.129	1.129	1.129	1.129	1.129	1.129	1.129	1.129	1.129	1.129	1.129	1.129	1.129	1.129	1.129	1.129
YMR039C	6.261	6.261	6.261	6.261	6.261	6.261	6.261	6.261	6.261	6.261	6.261	6.261	6.261	6.261	6.261	6.261	6.261	6.261	6.261	6.261	6.261	6.261	6.261	6.261	6.261	6.261	6.261	6.261	6.261	5.664	5.664	5.664	5.664	5.664	5.664	5.664	5.664	5.664	5.443	5.443	5.443	5.443	5.443	5.664	5.664	5.664	5.664	5.664	5.664
YBL005W	8.406	9.822	10.043	10.264	10.264	10.264	10.485	10.485	10.706	11.303	11.303	11.68	11.68	11.68	11.68	11.68	11.68	11.459	11.459	11.459	11.459	11.459	11.459	11.459	11.459	11.459	12.056	12.056	12.056	12.056	12.056	12.056	12.056	10.64	10.264	9.666	9.666	9.666	9.666	9.666	9.666	9.666	9.225	9.004	9.004	9.004	9.004	8.406	8.406
YBR160W	6.016	6.171	6.393	8.185	9.004	9.004	9.004	9.004	9.004	9.004	8.783	9.159	10.133	10.951	10.951	11.549	12.367	12.367	12.367	12.367	12.367	11.991	11.991	11.991	11.991	11.991	11.991	11.991	11.991	11.991	11.991	11.991	11.991	11.991	11.991	11.991	11.991	11.991	11.991	11.991	11.991	11.991	11.991	11.991	11.991	11.991	11.991	11.991	11.991
YGR188C	4.846	4.846	4.846	4.846	4.846	4.846	4.846	4.846	5.222	5.222	5.443	5.443	5.443	5.443	5.443	5.443	6.04	6.04	6.04	6.04	6.261	6.261	6.261	6.261	6.261	6.261	6.261	6.261	6.261	6.261	6.261	6.261	6.261	6.261	6.482	6.704	6.704	6.704	6.704	6.704	6.704	6.704	6.704	6.704	6.704	6.704	6.704	6.704	6.704
YJL208C	7.964	7.964	7.964	7.964	7.964	7.964	7.964	7.964	7.964	7.964	7.964	7.964	7.743	7.743	7.743	7.964	7.964	7.964	7.964	7.964	7.964	7.743	7.743	7.743	7.743	7.743	7.743	7.522	7.522	7.522	7.146	7.146	7.146	7.146	6.925	6.925	6.925	6.925	7.522	7.743	7.743	7.743	7.743	7.743	7.743	7.743	7.743	7.743	7.743
YBR068C	0	0	0	0	0	0	0	0	0	0	0	0	0	0	0	0	0	0	0	0	0	0	0	0	0	0	0	0	0	0	0	0	0	0	0	0	0	0	0	0	0	0	0	0	0	0	0	0	0
YOR312C	1.351	1.727	1.727	1.727	1.727	1.727	1.727	1.727	1.727	1.727	1.727	1.727	1.727	1.727	1.727	1.727	1.727	1.727	1.727	1.727	1.727	1.727	1.727	1.727	1.506	1.506	1.506	1.506	1.506	1.506	1.506	1.506	1.506	1.506	1.506	1.129	1.129	1.129	1.129	1.129	1.129	1.129	1.129	1.129	1.129	1.129	1.129	1.129	1.129
YPL273W	5.222	5.222	5.222	5.222	5.443	5.443	5.443	6.04	6.04	6.04	6.04	6.04	6.04	5.598	5.598	5.598	5.598	5.819	6.417	6.417	6.417	6.417	6.417	5.885	5.885	5.885	5.287	5.287	5.287	5.066	5.066	5.066	5.729	5.729	6.327	6.327	6.327	7.146	7.146	7.522	7.522	7.522	7.522	7.522	7.367	7.367	7.367	7.367	7.367
YDR244W	11.664	12.482	12.482	12.924	12.924	13.521	13.521	13.521	13.521	13.521	13.521	13.521	13.521	14.119	14.119	14.119	14.119	14.119	14.119	14.561	14.561	14.561	14.561	14.561	14.561	14.561	14.561	14.561	14.561	14.561	15.159	15.159	15.38	15.38	15.38	15.38	15.38	15.38	15.38	15.38	15.38	15.38	15.38	15.38	15.38	15.38	15.38	15.38	15.38
YAL047C	10.289	10.665	10.665	10.665	10.665	10.665	10.665	10.665	10.444	10.068	9.315	9.315	9.315	9.315	9.315	7.743	7.146	6.769	6.769	6.769	6.393	6.393	6.393	5.95	5.95	5.95	5.729	5.729	5.729	5.729	5.508	5.508	5.287	5.287	5.287	5.287	5.287	4.69	5.287	5.066	5.066	5.066	5.287	5.287	5.287	5.287	5.287	5.287	5.287
YCR073C	9.691	9.691	10.289	9.847	10.223	10.223	10.223	10.223	10.223	9.405	7.833	8.054	7.833	7.833	6.482	6.482	6.04	6.04	5.819	4.183	4.183	3.806	3.806	4.027	4.027	4.027	4.248	4.248	4.248	4.248	4.846	5.443	6.106	6.106	6.106	6.106	6.106	6.106	6.106	6.106	6.106	6.106	5.95	5.95	5.95	5.95	5.95	5.95	5.95
YOL068C	7.457	7.457	7.457	7.833	7.833	7.833	7.833	7.833	7.833	7.833	6.638	6.638	6.638	6.859	6.859	6.859	6.859	7.833	7.833	7.833	7.989	8.586	8.586	8.586	8.586	8.586	8.586	8.586	7.989	7.768	7.768	7.768	7.768	7.768	7.325	7.325	6.728	6.728	6.728	6.728	6.728	6.728	6.728	6.728	6.949	6.949	6.949	6.949	6.949
YDL125C	1.04	1.04	1.04	1.04	1.04	1.04	1.04	0.598	0.598	0.598	0.598	0.598	0.598	0.598	0.598	0.598	0.598	0.598	0.598	0.598	0.377	0.377	0.377	0.377	0.377	0.377	0.377	0.377	0.377	0.377	0.377	0.377	0.377	0.377	0.377	0.377	0.377	0.377	0.377	0.377	0.377	0.377	0.377	0.377	0.377	0.377	0.377	0	0
YPR147C	4.289	4.289	4.289	4.289	4.289	4.289	4.289	3.847	3.692	3.692	4.068	3.847	4.068	4.068	4.068	4.068	3.626	3.626	3.847	3.847	3.847	3.847	3.847	3.847	3.847	3.847	3.847	4.068	4.068	4.068	4.068	4.068	4.068	4.068	4.068	4.068	4.068	3.847	4.068	4.068	4.068	4.068	4.068	4.068	4.068	4.068	4.068	4.068	3.847
YML009C	11.369	11.369	10.927	10.927	10.927	10.927	10.927	10.927	10.927	10.927	10.927	10.771	10.771	10.771	10.771	10.771	10.771	10.771	10.771	10.329	10.329	10.55	10.55	10.55	10.55	10.55	10.55	10.55	10.55	10.771	10.771	10.771	10.771	10.771	10.771	10.771	10.174	10.174	9.421	9.421	9.421	9.421	9.421	9.797	9.797	9.797	9.797	9.797	9.576
YJL167W	8.054	8.275	8.275	8.275	8.275	8.275	8.873	8.873	8.873	8.873	8.873	8.873	8.873	8.873	8.873	8.873	8.873	8.873	8.873	8.873	8.873	8.873	8.873	8.873	9.094	9.094	9.094	9.094	9.094	9.094	8.873	8.12	8.12	8.12	8.12	8.12	8.12	8.12	8.12	8.12	8.12	8.12	8.12	8.12	8.12	8.12	7.899	7.899	7.678
YBR163W	6.614	6.614	6.614	6.614	6.99	6.99	6.99	6.99	6.99	6.99	6.99	7.367	7.367	7.588	8.03	8.03	8.03	8.03	8.03	8.03	8.03	8.03	8.03	8.03	8.03	8.251	8.251	8.251	8.251	8.251	8.251	8.251	8.251	8.251	8.03	8.03	8.03	8.03	8.03	8.03	8.03	8.03	8.03	8.03	8.03	8.03	8.03	8.03	8.03
YIL006W	4.158	4.158	4.158	4.158	4.158	4.158	4.158	4.911	4.911	4.911	4.911	4.911	5.132	5.132	5.132	5.132	5.132	5.508	5.508	5.508	5.508	5.508	5.508	5.508	5.508	5.508	5.508	5.508	5.508	5.508	5.508	5.508	5.508	5.508	5.729	5.729	5.729	6.106	6.106	6.106	6.106	6.106	6.106	6.106	6.106	6.106	6.106	6.106	5.729
YDL128W	3.364	3.364	3.364	3.364	3.364	3.364	3.143	3.143	2.767	2.39	2.39	2.39	2.39	2.39	2.39	2.39	2.39	2.39	2.39	2.39	2.169	1.727	1.727	1.727	1.727	1.727	1.727	1.727	1.727	1.727	1.727	1.948	1.948	1.948	1.948	2.169	2.169	2.169	2.169	2.169	2.169	1.792	1.792	1.792	1.792	1.792	1.571	1.571	1.571
YDR054C	0.819	0.819	0.819	0.819	0.819	0.819	0.819	0.819	0.819	0.819	0.819	0.819	0.819	0.819	0.819	0.819	0.819	0.819	0.819	0.819	0.819	0.819	0.819	0.819	0.819	0.819	0.819	0.819	0.819	0.819	0.819	0.819	0.819	0.819	0.598	0.598	0.598	0.598	0.598	0.598	0.598	0.598	0.598	0.598	0.598	0.598	0.598	0.598	0.598
YMR016C	1.105	1.105	1.105	1.105	1.105	1.105	1.105	1.105	1.105	1.105	1.105	1.105	1.105	1.105	1.105	1.105	1.105	1.105	1.105	1.105	1.105	0.884	0.884	0.884	0.884	0.884	0.884	0.884	0.884	0.884	0.884	0.884	0.884	0.884	0.884	0.884	0.884	0.884	0.884	0.663	0.663	0.442	0.442	0.442	0.442	0.221	0.221	0.221	0.221
YDL155W	8.586	8.586	8.586	8.586	8.586	8.586	8.586	8.586	8.963	8.963	8.963	8.963	8.963	8.963	8.586	8.586	8.807	8.807	8.807	8.586	8.586	8.586	8.21	8.21	8.21	8.586	8.586	8.586	8.586	8.586	8.586	8.586	8.586	8.586	8.21	8.21	8.21	8.21	8.21	8.21	8.21	8.21	8.21	8.21	8.21	8.21	8.21	8.21	8.21
YCR011C	0.598	0.598	0.598	0.598	0.598	0.598	0.598	0.598	0.598	0.598	0.598	0.598	0.598	0.598	0.598	0.598	0.598	0.598	0.598	0.598	0.598	0.598	0.598	0.598	0.598	0.598	0.598	0.598	0.598	0.598	0.598	0.598	0.598	0.598	0.377	0.377	0.377	0.377	0.377	0.377	0.377	0.377	0.377	0.377	0.377	0.377	0.377	0.377	0.377
YBR208C	9.757	10.354	10.796	10.796	10.796	10.796	10.796	10.796	11.017	10.64	10.64	10.64	10.64	10.419	10.419	10.419	10.419	10.419	10.419	10.419	10.419	10.419	10.419	10.419	10.419	10.419	10.419	10.419	10.419	10.419	10.419	10.419	10.419	10.419	10.419	10.419	10.419	10.419	10.419	10.419	10.419	10.043	9.822	9.822	9.822	9.822	9.822	9.601	9.601
YHR039C	6.793	7.014	6.793	6.793	6.793	6.793	5.975	6.351	6.351	6.351	6.351	6.351	6.351	6.351	5.157	5.157	4.625	4.625	4.625	4.625	4.248	4.248	4.469	4.846	4.846	4.846	4.846	5.287	5.508	5.885	7.964	7.964	7.964	7.964	8.406	8.185	8.185	8.185	8.185	7.964	8.341	8.783	8.783	9.38	11.017	11.017	11.017	11.238	11.238
YEL019C	7.457	7.457	7.678	7.457	7.457	7.833	8.054	8.431	8.431	8.431	8.431	8.431	8.431	8.431	8.652	8.652	8.652	8.652	8.652	8.275	8.275	7.899	7.899	8.275	8.717	9.315	9.315	9.315	9.757	9.977	9.977	9.977	9.977	11.017	11.459	11.459	11.459	11.459	11.459	11.459	11.459	11.459	11.459	11.459	11.68	11.68	11.68	11.68	11.68
YOL051W	13.604	13.227	13.227	13.227	13.227	13.227	13.227	13.227	13.006	12.785	12.785	12.785	12.785	12.785	12.785	12.785	12.785	13.006	13.006	13.006	13.006	13.006	13.006	13.006	12.785	12.785	12.564	12.564	12.122	11.901	11.524	11.524	11.524	11.524	11.524	11.524	11.524	11.524	11.524	11.524	11.524	11.524	10.861	10.043	10.043	7.588	6.99	5.639	5.861
YJR047C	0	0.377	0.377	0.377	0.377	0.377	0.377	0.377	0.377	0.377	0.377	0.377	0.377	0.377	0.377	0.377	0.377	0.377	0.377	0.377	0.377	0.377	0.377	0.377	0.377	0.377	0.377	0.377	0.377	0.377	0.753	0.753	0.753	0.753	0.753	0.753	0.753	0.753	0.753	0.753	0.753	0.753	0.753	0.753	0.753	0.753	0.753	0.753	0.753
YGR077C	13.473	13.252	13.252	12.875	12.875	12.875	12.875	11.549	11.549	11.77	11.77	11.328	12.965	13.186	13.628	13.628	13.628	13.628	13.849	13.096	13.096	13.096	13.096	13.096	13.096	13.096	13.096	13.096	13.096	13.096	12.875	12.654	12.277	12.277	12.277	12.277	11.68	11.68	11.68	11.303	11.524	11.966	12.343	12.343	12.343	12.72	12.498	12.498	13.162
YPL202C	9.757	9.757	9.977	9.977	9.757	9.757	9.757	9.757	9.977	9.977	9.977	9.977	9.977	9.977	9.977	9.977	9.315	9.315	9.315	9.315	9.315	9.315	9.315	9.315	9.315	9.094	9.094	9.094	8.873	8.873	8.873	8.873	8.873	8.873	7.612	7.612	6.793	6.793	6.351	6.13	5.754	5.754	5.754	5.754	5.754	5.754	5.754	5.754	5.001
YFR016C	6.082	6.303	6.303	6.303	6.679	6.9	7.497	7.497	8.979	10.837	10.837	10.837	10.837	10.837	10.837	10.837	11.213	11.213	11.213	11.213	11.213	11.59	11.59	11.59	11.59	11.966	11.966	12.343	12.343	13.669	13.669	13.669	13.89	13.89	13.89	13.89	13.89	13.89	13.89	13.89	13.89	13.89	13.89	13.89	13.89	13.89	13.89	13.89	13.89
YMR260C	8.873	8.873	8.873	9.249	9.249	9.249	9.249	9.47	9.47	9.847	9.847	9.847	9.847	10.444	10.444	10.444	10.665	10.665	10.665	10.665	10.665	10.665	10.665	10.665	10.665	10.665	10.665	10.665	10.665	10.665	10.665	10.665	10.444	10.444	10.444	10.444	10.444	10.444	10.444	10.444	10.444	10.444	10.444	10.444	10.223	10.223	10.002	9.781	9.405
YOR266W	8.431	8.431	8.054	8.054	8.275	8.275	8.275	8.275	7.899	7.899	7.899	7.899	7.899	8.12	7.899	7.899	7.899	7.899	7.678	7.678	7.301	7.301	6.704	6.261	6.261	6.261	6.261	6.261	6.261	6.04	6.04	6.04	6.04	6.04	6.04	5.598	5.222	5.443	5.287	5.287	5.287	5.287	5.287	4.911	4.911	4.911	4.911	4.911	4.911
YBL088C	8.185	8.185	8.185	8.185	8.185	8.185	7.964	7.964	7.964	7.743	7.743	8.12	7.743	7.743	7.743	8.938	8.938	8.938	8.938	8.938	8.496	8.496	8.496	8.496	8.496	8.496	8.496	8.496	8.496	8.496	9.47	9.47	9.691	9.47	9.912	9.691	9.691	9.691	11.041	11.483	11.483	11.483	11.483	11.328	10.133	10.73	10.73	10.509	10.509
YPL002C	2.676	2.676	2.676	2.676	2.676	2.676	2.676	2.676	2.676	2.676	2.676	2.897	3.34	3.34	3.34	3.561	3.561	3.561	3.781	3.781	3.781	3.781	3.781	3.781	3.781	3.781	3.781	3.781	3.781	4.003	4.003	4.003	4.003	4.379	4.6	4.6	4.6	4.6	4.6	4.6	4.6	4.6	4.6	4.6	4.6	4.6	4.6	4.6	4.6
YDR248C	4.027	4.027	3.806	3.806	3.806	3.806	4.183	4.404	4.404	4.404	4.404	4.404	4.404	4.625	4.625	4.404	4.404	4.404	4.625	4.625	4.625	4.846	4.846	4.846	4.846	4.846	4.846	4.846	4.846	4.846	4.846	4.846	4.625	4.625	4.625	4.625	4.625	4.625	4.625	4.625	4.625	4.625	4.625	4.625	4.625	5.222	5.222	5.222	5.222
YMR184W	7.678	7.457	7.678	7.678	7.678	8.12	8.12	8.12	8.12	8.12	8.12	8.12	8.12	8.12	8.12	8.12	8.12	8.12	8.12	8.12	8.12	8.12	8.12	7.678	7.678	7.678	7.678	7.678	7.678	7.678	7.678	7.678	7.678	7.678	6.925	6.925	6.925	6.925	6.925	6.925	6.925	6.704	6.704	6.704	6.704	6.704	6.704	6.704	6.482
YDR353W	7.211	7.211	6.99	6.99	6.99	6.99	6.99	6.769	6.769	6.769	6.769	6.769	6.769	6.769	6.548	6.548	6.548	6.548	6.548	6.548	6.548	6.548	6.548	6.548	6.548	5.664	5.664	5.664	5.664	5.287	5.287	5.287	5.287	5.287	4.469	4.469	4.469	4.469	4.469	4.248	4.248	4.027	4.027	4.027	4.027	4.027	4.027	4.027	3.806
YMR113W	2.014	2.014	2.014	1.792	1.792	1.792	1.792	1.792	1.792	1.792	2.014	2.014	2.014	2.014	2.235	1.858	1.858	1.858	1.858	1.858	1.858	1.858	1.858	1.858	1.858	1.858	1.858	1.858	2.079	1.702	1.702	1.702	1.702	1.923	3.781	4.821	4.821	4.821	4.821	4.821	4.821	4.821	4.821	4.821	4.821	4.821	4.821	4.821	4.821
YKL012W	5.975	5.533	5.533	6.417	7.17	7.546	7.768	7.989	8.21	8.807	8.807	8.807	8.807	9.028	9.028	9.028	9.028	10.068	10.068	10.289	10.289	10.289	10.509	10.133	10.73	11.328	11.328	12.302	12.302	12.302	12.302	12.744	13.12	13.497	13.497	13.497	13.497	13.497	13.497	13.497	13.497	13.497	13.497	13.497	13.276	13.276	13.276	13.276	13.276
YML121W	7.301	7.301	7.301	7.08	7.08	7.08	7.08	7.08	7.08	7.08	6.704	6.704	6.704	6.704	6.704	6.704	6.704	6.704	6.704	6.704	6.704	6.704	6.704	6.704	6.704	6.704	6.704	6.704	6.704	6.704	6.704	6.704	6.704	6.704	5.729	5.729	5.729	5.729	5.729	5.729	5.729	5.508	5.508	5.508	5.508	5.066	5.066	4.314	3.937
YKL072W	10.027	11.664	11.664	11.884	11.884	11.884	11.884	13.39	13.39	13.39	13.39	13.39	13.39	13.39	13.39	13.39	13.39	13.39	13.39	13.611	13.611	13.832	13.832	13.832	14.806	14.806	14.806	14.806	15.78	15.78	15.78	15.78	15.78	15.78	15.78	16.002	16.002	16.002	16.002	16.002	16.002	16.002	16.002	16.002	16.378	16.599	16.599	16.599	16.599
YML059C	8.431	8.431	8.431	8.431	8.431	8.431	8.431	8.431	8.431	7.236	7.236	7.236	7.236	6.793	6.793	6.351	4.715	4.338	4.338	4.338	4.338	4.338	3.74	3.519	3.519	3.519	3.519	3.519	3.519	3.519	3.519	3.519	3.519	3.519	3.519	3.519	3.519	3.519	3.519	3.519	3.519	3.519	3.519	2.922	2.325	2.325	2.325	2.325	1.948
YDL028C	9.249	9.249	10.665	10.886	10.886	10.886	11.262	11.262	11.262	11.262	11.639	11.639	11.639	11.639	11.639	11.639	11.639	11.639	11.639	11.639	11.639	11.418	11.418	11.418	11.418	11.041	11.041	11.86	11.704	11.704	11.704	11.925	11.925	11.925	11.925	12.302	12.302	12.523	12.523	12.523	12.523	12.523	12.523	12.523	12.523	12.523	12.523	12.523	12.523
YOL041C	4.093	4.093	4.093	3.716	3.495	3.495	3.495	3.495	3.495	3.495	3.495	3.495	3.495	3.495	3.495	3.495	3.495	3.495	3.495	3.495	3.495	3.495	3.495	3.495	3.495	3.495	2.832	2.611	2.611	2.611	2.611	2.611	2.611	2.014	1.416	1.416	1.416	1.195	1.195	1.195	1.195	1.195	1.195	1.195	1.195	1.195	1.195	1.195	1.195
YDR239C	0.819	0.819	0.819	0.819	0.819	0.819	0.819	0.819	1.04	1.702	1.702	1.702	1.923	2.3	3.184	3.405	3.405	3.405	3.405	3.847	4.223	4.223	4.223	4.223	4.6	4.821	5.639	6.769	6.769	7.146	7.367	7.367	7.743	7.743	7.743	7.743	7.964	7.964	7.964	7.964	8.185	8.406	8.627	8.627	8.627	8.627	8.627	8.848	9.445
YML123C	6.704	6.704	6.704	6.704	6.704	6.704	6.704	6.704	6.704	6.704	7.08	7.08	7.08	7.08	7.08	7.08	7.08	7.301	7.301	7.301	7.301	7.301	7.301	7.301	7.301	7.301	7.301	7.301	7.301	7.301	7.301	7.301	7.301	7.301	7.301	7.301	7.301	7.301	7.301	7.301	7.301	7.301	6.859	6.859	6.638	6.638	6.638	6.638	6.638
YLR104W	0.598	0.598	0.598	0.598	0.598	0.598	0.598	0.598	0.598	0.598	0.598	0.598	0.598	0.598	0.598	0.598	0.819	0.819	0.819	0.819	0.819	0.819	0.819	0.819	0.819	0.819	0.819	0.819	0.819	1.04	1.26	1.26	1.26	1.26	1.26	1.26	1.26	1.26	1.26	1.26	1.26	1.26	1.26	1.26	1.26	1.26	1.26	1.26	1.26
YKR016W	4.248	4.248	4.248	3.651	3.274	3.274	3.651	4.404	4.404	4.404	4.404	4.404	4.404	4.625	5.066	5.066	5.066	5.287	5.287	5.508	5.508	5.729	5.729	5.729	5.729	5.729	5.729	5.729	5.729	5.729	5.729	5.729	5.729	5.729	5.729	5.508	5.508	5.508	5.287	4.846	4.846	4.846	4.846	4.846	4.846	4.846	4.846	4.846	4.625
YPL193W	11.41	11.41	11.631	11.631	11.631	11.631	11.631	11.631	11.631	11.631	11.41	11.41	11.41	11.41	11.631	11.631	11.631	11.631	11.631	11.631	11.631	11.255	11.631	11.631	11.852	11.852	11.852	11.852	11.852	11.852	11.852	11.852	11.852	11.852	11.852	11.852	11.852	11.852	11.852	11.852	11.852	11.852	11.852	11.852	11.852	11.852	11.852	11.852	11.852
YDR104C	2.521	2.521	2.742	2.742	2.742	2.742	2.742	2.742	3.937	4.158	4.158	4.158	4.158	4.158	3.937	3.937	3.937	3.937	3.937	3.937	3.937	3.937	3.937	3.937	3.937	3.937	3.937	3.937	3.937	3.937	3.937	3.937	3.937	3.937	3.937	3.937	3.937	3.937	4.158	4.158	4.158	4.158	4.158	4.158	4.158	4.158	4.158	4.158	4.158
YOR130C	1.727	1.727	2.701	2.701	2.701	2.701	2.701	2.701	2.701	2.701	2.701	2.922	3.299	3.299	3.299	3.299	3.299	3.299	3.299	3.299	3.299	3.299	3.299	3.519	3.519	3.519	3.896	3.896	4.272	4.272	4.272	4.649	4.649	5.402	5.402	5.623	5.623	5.623	5.623	6	6.221	6.221	6.441	6.441	6.441	6.441	6.441	6.662	6.662
YFR037C	12.081	12.081	12.081	11.86	12.302	12.899	13.497	13.497	13.497	13.497	13.497	14.25	14.471	14.692	14.692	14.692	14.692	14.692	14.692	14.692	14.692	14.692	14.913	14.913	14.913	15.069	15.069	15.069	15.069	14.848	14.848	14.848	14.848	14.627	14.627	15.445	15.445	15.445	15.445	15.445	15.445	15.445	15.445	15.445	15.445	15.445	15.445	15.666	15.666
YIL156W	0.221	0.221	0.221	0.221	0.221	0.598	0.598	0.598	0.598	0.598	0.598	0.598	0.598	0.598	0.598	0.598	0.598	0.598	0.598	0.598	0.598	0.819	0.819	0.819	0.819	0.819	0.819	1.04	1.04	1.04	1.04	1.04	1.04	1.04	1.26	1.26	1.637	1.637	1.858	2.455	2.455	2.455	2.455	2.455	2.676	3.119	3.119	3.119	3.119
YOR294W	5.042	5.042	5.418	5.639	6.016	6.016	6.016	6.016	6.016	6.016	6.016	5.795	5.795	5.795	6.016	6.016	6.016	6.016	6.016	6.016	6.016	5.795	5.795	5.795	5.795	5.795	5.795	5.574	5.795	5.795	5.795	5.795	5.795	5.795	5.795	4.976	4.755	4.755	4.535	4.535	4.535	4.535	4.535	4.535	4.535	4.535	4.535	4.535	4.535
YCR088W	0	0	0	0	0	0	0.377	0.377	0.377	0.753	0.753	1.129	1.129	1.129	1.129	1.129	1.129	1.129	1.129	1.129	1.129	1.351	1.351	1.351	1.351	1.351	1.351	1.351	1.351	1.351	1.351	1.351	1.351	1.351	1.351	1.351	1.351	1.351	1.351	1.351	1.351	1.351	1.351	1.351	1.351	1.351	1.351	1.351	1.571
YGL196W	7.678	7.678	7.678	7.678	7.678	7.301	7.301	7.301	7.301	7.301	7.301	7.301	7.301	7.301	7.301	7.301	7.301	6.704	6.704	6.482	6.106	6.106	6.106	6.106	6.106	5.287	5.066	4.69	4.69	4.69	4.469	4.469	4.469	4.469	4.093	4.093	4.314	4.69	4.69	4.69	5.066	5.066	5.287	5.287	5.287	5.287	5.287	5.287	5.287
YDL238C	7.08	7.08	7.08	6.859	6.859	6.859	6.261	5.066	5.066	5.066	5.066	5.066	5.066	4.846	4.625	4.248	4.248	4.248	4.248	4.248	4.248	4.248	4.248	4.027	4.027	4.027	4.027	4.027	4.027	4.027	4.027	4.027	3.585	3.143	1.792	1.792	1.792	1.792	1.195	0.819	1.195	1.195	1.416	1.416	1.416	1.416	1.416	1.416	1.416
YLR089C	5.042	5.042	5.042	5.042	5.042	5.042	5.042	5.042	5.042	5.042	5.042	5.042	5.042	5.042	5.042	5.042	5.042	5.042	5.042	5.042	5.042	5.042	5.042	4.821	4.821	5.263	5.263	5.484	6.082	6.303	6.303	6.303	6.524	6.524	6.524	6.745	6.745	6.745	6.745	7.121	7.121	7.121	7.342	7.342	7.342	7.563	8.823	9.044	9.044
YKL211C	14.602	14.602	14.602	14.602	14.602	14.602	14.602	14.381	13.784	13.784	13.784	13.784	13.784	14.16	14.16	14.16	14.16	14.16	14.16	14.16	14.16	14.16	14.16	14.16	14.16	14.16	14.16	13.939	13.939	13.939	12.744	12.744	10.951	10.951	10.951	9.757	9.757	9.757	9.159	9.159	9.159	8.717	8.717	8.717	8.12	8.12	8.12	6.237	6.016
YER048W-A	5.975	6.351	6.351	6.351	6.351	6.13	6.13	6.13	6.13	5.157	5.157	4.78	4.78	4.183	4.183	4.183	4.404	4.404	4.404	4.183	4.183	3.74	3.74	3.74	3.74	3.74	3.74	3.74	3.74	3.74	3.74	3.519	3.74	3.74	3.74	3.74	3.74	3.74	3.74	3.74	3.74	3.74	3.962	3.962	3.962	3.962	3.962	3.962	3.962
YGL082W	9.118	9.118	9.118	9.118	9.118	9.118	9.118	9.118	9.495	9.274	9.274	9.274	9.274	9.274	9.274	8.897	8.897	8.897	9.118	9.118	9.118	9.118	9.118	9.118	9.118	9.118	9.118	9.118	9.118	8.742	8.963	8.963	8.963	8.963	8.963	8.963	8.963	8.963	8.963	8.963	8.963	8.963	8.963	8.963	8.963	8.963	8.963	8.963	8.963
YNL158W	4.093	4.093	4.093	3.872	3.872	3.872	4.093	4.846	4.846	4.846	4.846	4.846	4.846	4.846	4.846	4.846	4.846	4.846	4.846	4.846	4.846	5.222	6.196	6.04	6.04	6.04	6.04	6.04	6.638	6.638	6.638	7.612	7.612	7.612	8.21	8.21	8.21	7.833	7.833	8.054	7.833	7.833	8.431	8.431	8.431	8.431	8.431	8.431	8.431
YNL074C	4.535	5.795	5.795	5.795	6.016	6.016	6.016	6.016	6.016	6.016	6.016	6.679	6.679	7.277	7.277	7.497	7.497	7.497	7.497	7.497	7.497	7.497	7.874	8.095	8.095	9.134	9.134	9.134	9.134	9.134	9.134	9.134	9.134	9.134	9.134	9.134	9.797	9.797	9.797	9.797	9.797	9.797	9.797	9.797	9.797	10.174	10.174	10.174	10.174
YCR037C	1.792	1.792	1.792	1.792	1.792	1.792	1.792	1.792	1.792	1.792	1.792	1.792	1.792	1.792	1.792	1.792	1.792	1.792	1.792	1.792	1.792	1.792	2.169	2.169	1.948	1.727	1.506	1.506	1.506	1.506	1.506	1.506	1.506	1.506	1.506	1.506	1.506	1.506	1.506	1.506	1.727	1.727	1.727	2.325	2.546	2.546	2.546	2.546	2.546
YNL077W	10.223	10.223	10.223	10.223	10.444	10.444	10.444	10.82	11.041	11.041	11.041	11.041	11.041	10.665	10.665	10.665	10.665	10.444	10.444	10.068	10.068	9.691	9.691	9.691	9.691	9.691	9.691	9.691	9.691	9.691	9.691	9.691	9.691	9.249	9.249	9.249	9.249	9.249	9.249	9.249	9.249	8.496	8.496	7.899	7.522	7.522	7.522	7.522	7.522
YNL015W	0.221	0.221	0.221	0.221	0.221	0.221	0.221	0.221	0.221	0.221	0.221	0.221	0.221	0.221	0.221	0.221	0.221	0.221	0.221	0.221	0.221	0.221	0.221	0.221	0.221	0.221	0.221	0.221	0.221	0.221	0.221	0.221	0.221	0.221	0.221	0.221	0.221	0.221	0.221	0.221	0.221	0.221	0.221	0.221	0.221	0.221	0.221	0.221	0.221
YLR034C	10.108	10.108	10.108	10.108	10.108	10.108	10.108	10.108	10.108	10.108	9.732	9.732	9.511	9.511	9.511	9.511	9.511	9.511	9.511	9.511	8.537	8.537	8.537	8.316	8.316	8.316	8.316	8.316	8.316	8.316	8.537	8.537	8.537	8.537	8.537	8.537	7.653	7.277	7.277	7.277	7.056	7.056	7.056	7.056	7.056	6.679	6.679	6.458	6.458
YLR110C	0	0	0	0	0	0	0	0	0	0	0	0	0	0	0	0	0	0	0	0	0	0	0	0	0	0	0	0	0	0	0	0	0	0	0	0	0	0	0	0	0	0	0	0	0	0	0	0	0
YLR107W	3.561	3.561	3.561	3.561	3.561	4.158	4.911	5.132	5.132	5.132	5.132	5.353	5.353	5.353	5.795	5.795	5.795	5.795	5.795	6.548	6.548	6.925	7.146	7.146	7.146	7.146	7.146	7.146	7.146	7.146	7.146	7.146	7.367	7.588	7.964	7.964	7.964	7.964	7.964	7.964	7.964	7.964	7.964	7.964	7.964	7.964	7.964	7.964	7.964
YDR301W	6.016	6.016	6.016	6.016	6.016	6.016	6.016	6.016	6.016	6.016	5.795	5.795	5.795	5.795	5.795	5.795	5.795	5.795	5.795	5.795	5.795	5.574	5.574	5.574	5.197	5.197	5.197	5.197	5.197	5.197	5.197	5.197	4.976	4.976	4.976	4.755	4.755	4.755	4.535	4.535	4.093	2.455	2.455	2.455	2.455	2.455	2.455	2.079	2.079
YLR167W	4.69	4.69	4.69	4.093	4.093	4.093	4.093	4.093	4.093	4.093	4.093	4.093	4.093	4.093	3.716	3.937	3.937	3.937	3.937	4.158	4.158	4.158	4.158	4.158	4.158	4.158	4.158	4.158	3.716	3.716	3.716	3.716	3.34	3.34	3.34	2.963	2.963	2.963	3.184	3.184	2.742	2.742	2.742	2.742	2.742	2.742	2.742	2.742	2.963
YOR181W	6.04	6.04	6.04	6.04	5.819	5.819	5.819	5.066	5.508	5.729	5.729	5.95	5.95	5.95	5.95	5.95	5.95	6.106	6.106	6.106	6.106	6.106	6.106	7.301	7.301	7.301	7.301	7.301	7.301	7.301	7.301	7.301	7.301	7.301	7.301	7.301	7.301	6.859	6.859	7.236	7.236	7.236	7.236	7.612	7.612	7.612	7.612	7.833	7.833
YLR306W	5.574	5.574	5.574	5.574	5.353	5.574	5.132	5.132	5.132	5.132	5.132	5.132	5.132	5.132	5.508	6.327	6.327	6.327	6.327	6.327	6.327	6.327	6.327	6.548	6.769	6.769	6.769	7.588	7.588	7.588	7.588	7.588	7.588	7.588	7.588	7.588	7.588	7.588	7.588	7.588	7.588	7.588	7.588	7.588	7.588	7.588	7.588	7.588	7.588
YER004W	5.861	5.861	5.861	5.861	5.861	5.861	5.861	5.861	5.861	5.861	5.861	5.861	5.861	5.861	5.861	5.861	5.861	6.237	6.237	6.237	6.237	6.237	6.237	6.237	6.237	6.237	6.237	6.237	6.237	6.237	6.237	6.237	6.237	6.237	6.237	6.016	5.795	5.795	5.795	5.197	4.976	4.976	4.976	4.976	4.976	4.976	4.976	4.976	4.976
YCL055W	1.351	1.351	1.351	1.351	1.351	1.351	1.351	1.351	3.208	3.429	3.429	3.429	3.429	3.429	3.208	3.429	3.429	3.651	4.027	4.027	4.027	4.248	5.066	5.066	5.066	5.664	5.885	5.885	5.885	6.327	6.327	6.327	6.327	6.548	6.769	7.367	7.588	7.588	8.717	8.717	8.717	8.717	8.717	9.315	9.315	9.315	9.315	9.315	9.691
YPL173W	4.494	4.494	4.494	4.494	4.494	4.494	4.494	4.494	4.494	4.494	4.338	4.494	5.754	5.754	5.754	5.754	5.754	5.754	6.351	6.793	6.793	6.793	6.793	6.793	7.014	7.236	7.678	7.678	8.275	8.275	8.275	8.275	8.496	8.496	8.496	8.496	8.496	8.496	8.496	8.496	8.496	8.496	8.496	8.496	8.496	8.717	8.717	9.094	9.094
YLR056W	0	0	0	0	0	0	0	0	0	0	0	0	0	0	0	0	0	0	0	0	0	0	0	0	0	0	0	0	0	0	0	0	0	0	0	0	0	0	0	0	0	0	0	0	0	0	0	0	0
YDR425W	6.704	6.704	6.704	6.704	6.327	6.327	6.327	6.106	6.106	6.106	5.885	5.885	5.885	5.819	5.819	5.819	5.819	5.819	5.819	5.066	5.066	5.066	5.066	5.066	4.846	4.625	4.625	3.872	4.027	3.585	3.585	3.585	3.585	3.585	3.585	3.585	3.585	3.585	3.585	3.585	3.364	3.364	3.74	4.117	4.936	5.157	5.157	5.157	5.157
YPL194W	6.417	6.417	6.417	6.638	6.638	6.859	7.678	7.678	7.899	7.899	7.899	9.159	10.198	10.419	10.419	10.419	10.419	10.419	10.419	11.017	13.317	13.317	14.291	14.291	14.291	14.291	14.291	14.291	14.291	14.291	14.889	14.889	14.889	14.512	14.291	14.291	14.512	14.512	14.512	14.512	14.512	14.512	14.512	14.512	14.512	14.291	14.512	14.512	14.512
YHR012W	4.404	4.404	4.404	4.404	4.404	4.404	4.183	3.962	3.962	4.183	4.183	4.404	4.404	4.404	4.404	4.404	4.404	4.404	4.183	4.183	5.001	4.625	4.625	4.846	4.846	4.846	4.846	4.846	4.846	4.846	4.846	4.846	4.846	4.846	4.846	4.469	4.469	4.093	4.093	4.469	4.469	4.469	4.469	4.911	4.911	5.132	5.132	5.132	5.132
YHL047C	5.287	5.664	5.664	5.664	5.664	5.664	5.222	5.222	4.183	3.962	3.962	3.962	3.74	3.519	3.299	3.299	3.299	2.103	2.103	1.727	2.857	3.078	3.078	4.051	3.675	4.051	4.051	4.051	4.051	4.051	4.051	4.051	4.051	4.051	4.051	3.675	3.675	3.675	4.338	4.936	4.936	4.936	4.936	4.936	4.936	4.936	5.312	5.312	5.312
YKR017C	3.274	3.274	3.274	2.611	1.858	1.858	1.858	1.858	2.079	1.858	2.521	3.34	3.937	3.937	3.937	4.158	5.132	5.795	5.795	6.016	6.016	6.016	6.9	6.9	6.9	7.121	7.121	7.121	7.563	7.784	7.784	7.784	7.407	7.407	7.407	7.407	7.407	7.407	7.407	7.407	7.407	7.628	7.628	7.628	7.628	7.628	7.628	7.628	7.628
YMR205C	0.819	0.819	0.819	0.598	0.598	0.598	0.598	0.598	0.598	0.598	0.598	0.598	0.598	0.598	0.598	0.598	0.598	0.598	0.598	0.598	0.598	0.598	0.598	0.598	0.598	0.598	0.598	0.598	0.598	0.598	0.598	0.598	0.598	0.221	0.221	0.221	0.221	0.598	0.598	0.598	0.598	0.598	0.598	0.598	0.377	0.377	0.377	0.377	0.377
YER087C-B	15.993	15.993	16.436	16.436	16.436	16.436	16.657	16.657	16.657	16.657	16.657	16.657	16.657	16.812	16.812	16.812	16.812	16.812	16.812	16.812	16.812	16.812	16.812	16.812	16.812	16.436	16.436	15.838	15.838	15.838	15.617	15.617	15.993	15.993	15.993	15.993	15.993	15.993	15.993	15.993	15.617	15.617	15.396	15.396	15.396	15.396	15.396	15.396	15.396
YDL113C	13.12	13.12	13.12	13.12	13.718	13.939	13.939	13.939	13.939	14.381	14.381	14.381	14.381	14.758	14.758	14.758	15.134	15.134	15.134	15.134	15.134	15.134	15.134	15.134	15.134	15.134	15.134	15.134	15.134	15.134	15.134	15.134	15.134	15.134	15.134	15.134	15.134	15.134	15.134	15.134	15.134	14.692	14.692	14.692	14.692	14.692	14.692	14.692	14.692
YPL059W	5.312	5.312	5.689	5.689	5.91	7.104	7.104	7.104	7.325	7.325	7.325	7.325	7.325	7.325	7.325	7.546	7.546	7.546	7.546	7.546	7.546	7.546	7.17	7.17	7.17	7.17	7.17	6.572	6.572	6.572	6.572	6.572	6.572	6.572	6.572	6.572	6.572	6.196	6.417	6.417	6.417	6.417	6.417	6.417	6.417	6.417	5.819	5.819	5.598
YDR173C	8.963	8.963	8.144	8.144	8.144	7.768	7.768	8.521	9.118	9.118	9.118	9.118	9.118	9.118	9.118	9.118	9.118	9.118	9.118	9.118	9.118	9.118	8.897	8.897	8.897	8.521	8.521	8.521	8.521	8.521	8.521	8.521	8.521	8.144	8.144	8.144	8.144	8.144	8.144	7.923	7.923	7.923	7.923	7.923	7.702	7.702	7.702	7.325	7.702
YER143W	6.728	6.728	6.728	6.351	6.351	6.351	5.157	4.559	4.559	4.183	4.183	4.183	3.806	3.806	3.806	4.183	4.183	4.183	3.74	3.74	3.364	3.585	3.585	3.585	3.585	3.585	3.585	3.585	3.585	3.806	4.027	4.027	4.027	3.651	3.872	4.248	4.248	4.248	5.508	6.171	6.171	6.393	6.393	6.393	6.393	6.614	6.835	7.056	7.056
YEL006W	7.743	7.743	7.743	7.743	7.743	8.12	7.964	7.964	7.964	7.588	7.809	7.809	8.03	8.03	8.03	8.251	8.251	8.251	8.251	8.251	8.251	7.874	7.874	7.653	7.653	7.653	7.653	7.653	7.653	7.432	7.432	7.432	7.432	7.432	7.432	7.432	7.432	7.211	7.211	6.327	6.327	6.327	6.327	6.327	6.327	6.327	6.327	6.327	6.327
YML036W	8.185	7.809	7.809	7.588	7.588	7.588	6.548	5.885	5.066	5.066	5.066	5.132	5.132	5.132	5.132	5.132	4.535	4.093	4.093	3.872	4.093	4.314	4.314	4.314	3.937	4.314	4.314	4.093	4.469	4.469	4.911	4.911	4.911	4.911	4.846	4.846	4.846	4.846	4.469	4.469	4.625	4.625	4.248	4.248	4.248	4.248	4.248	4.469	4.469
YOL045W	13.742	13.742	13.742	14.34	14.34	14.34	14.34	14.34	14.34	14.119	14.34	14.34	13.963	13.963	13.742	13.742	13.742	13.742	13.742	13.742	13.742	13.742	13.742	13.742	13.366	13.366	13.366	13.366	13.366	13.366	13.366	13.366	13.366	13.366	13.366	13.587	13.587	13.587	13.587	13.21	13.21	13.21	13.21	13.21	13.21	13.21	13.431	13.431	13.431
YGL200C	11.262	11.262	11.262	11.262	11.262	11.262	11.639	11.639	12.015	12.015	12.015	12.015	12.015	12.236	12.236	12.236	12.236	12.236	12.236	12.015	12.015	11.639	11.639	11.639	11.639	11.639	11.639	11.639	11.197	10.82	10.82	10.82	10.82	11.197	11.197	11.418	11.418	11.418	11.418	11.418	11.418	11.418	10.976	10.976	10.976	10.976	10.976	10.976	10.976
YGR227W	2.767	2.767	2.767	2.767	2.767	2.987	2.987	2.987	2.987	2.987	2.987	2.987	2.987	3.208	3.651	3.651	3.651	3.872	3.872	3.872	3.872	3.872	3.872	3.872	4.093	4.093	4.093	4.093	4.093	4.093	4.535	4.755	4.755	4.755	4.755	4.755	4.755	4.755	4.379	4.379	4.379	4.6	4.6	4.6	4.821	5.042	5.042	5.263	5.263
YIL138C	9.339	9.339	9.339	9.339	9.339	9.937	10.158	10.158	10.158	10.158	10.158	10.379	10.379	10.976	11.418	11.418	11.418	11.418	12.768	13.587	13.587	13.808	13.808	14.25	14.25	14.25	14.25	14.25	14.25	14.25	14.25	14.25	14.25	14.25	14.25	14.25	14.25	14.029	14.029	14.029	13.808	13.808	13.808	13.808	14.184	14.184	14.184	14.184	13.808
YJR046W	10.395	10.395	10.395	10.395	10.395	10.395	10.174	10.174	10.174	10.174	10.395	10.395	10.395	10.395	10.395	10.395	10.395	10.395	10.395	10.395	9.953	9.953	9.953	9.953	9.953	9.953	9.953	9.732	9.732	9.511	9.511	9.511	9.511	9.511	9.511	9.511	9.511	9.511	9.511	9.511	9.511	9.069	9.069	8.693	8.693	8.693	8.693	8.693	8.693
YKR062W	2.963	2.742	2.963	2.963	2.963	2.963	2.963	2.963	2.963	2.963	2.963	2.963	2.963	2.963	2.963	2.963	2.521	2.521	2.3	2.3	2.3	2.3	2.3	2.3	2.3	2.3	2.3	2.3	2.3	2.3	2.3	2.3	1.702	1.702	1.858	1.858	2.235	2.235	2.235	2.235	2.235	2.235	2.235	2.235	2.235	1.858	1.637	1.637	1.637
YML114C	9.511	9.511	9.511	9.511	9.511	9.511	9.511	9.511	9.29	9.29	9.29	9.29	9.29	9.29	9.29	8.627	8.627	8.627	8.627	8.627	8.627	8.627	8.627	8.627	8.627	8.406	8.406	8.406	7.522	7.301	7.146	6.769	6.769	6.769	6.769	6.769	6.769	6.769	6.769	6.769	6.769	6.769	6.769	6.016	6.016	5.795	5.795	5.353	5.353
YNL257C	1.858	1.858	1.858	2.521	2.521	2.521	2.521	2.521	2.144	2.144	2.676	2.897	2.897	3.274	3.274	3.274	3.274	3.651	5.819	5.819	6.196	7.014	7.014	7.014	7.014	7.014	8.144	8.144	8.144	8.144	8.144	8.144	8.144	8.144	8.144	8.144	8.144	8.521	8.521	8.521	8.521	8.521	8.521	8.742	9.405	9.405	9.405	9.405	9.405
YOR244W	7.457	7.457	7.457	7.457	7.457	7.457	7.457	7.678	7.678	7.678	7.678	7.899	7.899	7.899	7.899	8.341	8.341	8.562	8.562	8.562	8.562	8.562	8.562	8.562	9.004	9.004	9.004	9.004	9.004	9.004	9.004	9.004	9.757	10.133	10.133	10.133	10.133	10.133	10.133	10.133	10.133	10.133	10.133	10.354	10.354	10.354	10.354	10.354	10.354
YHL015W	5.885	5.885	5.885	5.885	5.885	5.885	5.885	5.885	5.885	5.885	5.885	5.885	5.885	5.885	5.885	5.885	5.885	5.885	5.885	5.885	5.885	5.885	5.222	5.001	5.001	5.001	5.001	5.001	5.001	5.001	5.001	5.001	4.248	4.248	4.248	4.248	4.027	4.027	4.027	4.027	4.027	4.027	4.027	4.027	4.027	4.027	4.027	4.027	4.027
YDL033C	13.628	13.628	13.628	13.628	13.628	13.849	14.226	14.226	14.226	14.226	14.226	13.849	13.849	13.849	13.849	13.849	13.628	13.628	13.628	13.628	13.628	13.628	13.628	13.628	13.628	13.628	13.628	13.628	13.628	13.628	13.628	13.628	13.628	13.628	13.628	13.628	13.628	13.849	13.849	13.849	13.849	13.849	13.849	13.849	13.849	13.849	13.849	13.849	13.849
YGL022W	8.602	8.602	8.979	9.355	9.732	10.55	12.564	12.564	12.564	12.564	12.564	12.564	12.564	12.564	12.564	12.564	12.564	12.564	12.941	12.941	12.941	12.941	12.941	12.941	12.941	12.941	12.941	12.941	12.941	12.941	12.941	12.941	12.941	12.941	12.941	12.941	12.941	12.941	12.941	12.941	13.162	13.162	13.162	13.162	13.162	13.162	13.162	12.941	12.941
YPR021C	7.367	7.367	7.367	7.367	7.367	7.367	7.367	8.185	8.406	8.406	8.406	8.406	8.783	8.783	8.783	8.783	8.562	8.783	8.783	8.783	8.783	8.783	8.783	9.004	9.004	9.004	9.225	9.225	9.225	9.225	9.225	9.225	9.225	9.225	9.225	9.225	9.225	9.225	9.225	9.225	9.225	9.225	9.601	9.601	9.601	9.601	9.601	9.601	9.601
YJL184W	8.03	8.03	8.03	8.03	8.03	8.251	8.251	8.251	8.251	8.251	8.251	8.251	8.03	8.03	8.03	8.251	8.251	8.251	8.251	8.251	8.251	8.251	8.251	8.251	8.251	8.251	8.251	8.251	8.251	8.251	8.03	8.03	8.03	8.03	8.251	8.251	8.251	8.251	8.251	8.251	8.251	8.251	8.251	8.251	8.251	8.251	8.03	8.03	8.03
YHR086W	12.899	12.899	12.899	12.899	12.899	11.86	11.262	11.262	11.483	11.925	11.925	11.925	11.925	11.925	11.328	10.886	8.783	8.783	8.562	9.004	9.445	9.666	11.082	11.082	11.082	11.082	11.082	11.082	11.082	11.082	11.303	11.303	11.524	11.524	11.524	11.524	11.524	11.524	11.524	11.524	11.524	11.524	11.524	11.524	11.524	11.524	11.524	11.524	11.524
YJR112W-A	6.13	6.351	6.351	6.351	6.728	6.728	6.728	6.728	7.104	6.949	6.728	6.728	6.728	6.728	6.728	6.728	6.728	6.728	6.728	6.507	5.378	5.754	5.754	5.754	5.975	6.196	6.196	6.196	6.196	5.819	5.819	5.664	5.664	5.664	6.261	6.327	7.211	7.211	8.406	10.043	15.863	16.084	16.084	16.084	16.084	16.084	16.084	16.084	16.084
YDR016C	11.991	11.991	11.77	11.549	11.549	11.991	11.991	11.991	11.991	11.991	12.212	12.809	12.809	13.03	13.03	13.03	13.03	13.03	13.03	13.03	12.588	12.588	12.588	12.588	12.433	12.433	12.433	12.433	12.588	11.991	11.238	10.861	10.861	10.861	10.861	10.861	10.64	10.64	10.64	9.822	9.445	9.445	10.043	10.043	10.043	10.043	9.822	9.822	9.822
YKL110C	1.792	1.792	1.416	1.416	1.416	1.416	1.416	1.416	1.416	1.416	1.416	1.416	1.416	1.416	1.04	1.04	1.04	1.04	0.819	0.819	0.819	0.819	0.819	0.819	1.195	1.195	1.195	1.195	1.195	1.195	1.195	0.974	0.974	0.974	0.974	0.974	0.974	0.974	0.974	0.974	0.974	0.974	0.974	0.974	1.195	1.195	1.195	1.195	1.195
YOR061W	8.873	9.847	9.847	9.847	9.847	9.847	9.847	9.847	9.847	9.847	9.847	9.847	9.847	9.847	10.068	10.068	10.068	10.068	10.068	10.068	9.847	9.847	9.847	9.847	9.847	10.223	10.002	9.937	10.313	10.313	10.313	10.313	10.313	10.313	10.313	10.313	10.313	10.092	10.092	10.092	10.092	10.313	10.092	10.092	10.092	10.092	10.092	10.092	10.092
YER139C	5.157	4.559	4.559	4.117	4.559	4.559	4.559	4.559	4.559	4.338	4.338	4.338	4.338	4.559	5.312	5.533	5.754	5.975	7.014	7.014	7.391	8.365	7.989	8.21	8.21	8.21	8.21	7.833	7.833	8.496	8.496	8.496	8.717	8.717	8.717	9.094	9.094	9.094	9.094	9.094	9.094	9.094	9.315	9.315	9.315	9.691	10.068	10.068	10.068
YHR062C	9.028	8.652	8.652	8.652	8.652	8.652	8.652	8.431	8.652	8.652	8.652	8.275	8.496	8.496	8.717	9.159	9.159	9.159	9.159	9.159	9.159	9.159	8.406	8.185	8.185	8.185	7.964	7.964	7.964	7.588	7.432	8.406	8.406	8.406	8.406	8.406	8.627	8.627	7.211	7.432	7.432	7.432	7.432	7.432	7.809	7.809	7.809	7.809	7.588
YNL251C	6.171	6.171	5.95	5.95	5.95	5.95	5.95	5.95	5.95	5.95	5.95	5.95	5.95	5.95	5.95	5.95	5.95	5.95	5.95	5.95	5.95	5.95	5.95	5.95	5.95	5.574	5.574	5.574	5.574	5.574	5.574	5.574	5.353	5.353	5.132	4.535	4.535	4.314	4.314	4.314	4.314	4.314	4.314	3.495	3.495	3.495	3.495	3.119	3.119
YHR118C	8.848	8.848	9.445	9.445	9.445	9.445	9.822	8.848	8.848	9.29	9.666	9.445	9.822	10.64	10.861	10.861	11.238	10.861	11.459	11.901	11.901	11.901	11.901	11.901	11.901	11.901	11.901	11.901	11.901	11.901	11.901	11.901	11.901	11.901	11.524	11.524	11.524	11.524	11.148	12.343	12.343	12.343	12.72	12.72	12.72	13.096	13.252	13.252	13.473
YNL250W	5.754	5.754	5.754	5.754	5.754	5.754	5.754	5.754	5.754	5.754	5.754	5.754	5.754	5.754	5.754	5.754	5.754	5.754	5.754	5.754	5.754	5.754	5.754	5.754	5.754	5.754	5.378	5.378	5.378	5.378	5.378	5.001	4.559	4.559	4.559	3.429	2.611	2.611	2.611	2.611	2.611	2.611	2.014	2.014	2.235	2.235	2.235	1.858	1.858
YBR229C	10.354	9.691	9.691	9.691	9.691	9.691	9.47	9.47	9.691	9.691	9.912	10.133	10.133	10.133	10.354	10.354	10.951	10.951	10.951	10.951	11.328	11.77	12.212	12.212	12.212	12.212	12.212	12.212	12.212	12.212	12.212	12.212	12.212	12.433	12.433	12.433	12.433	12.433	12.433	12.433	12.433	12.809	12.588	12.588	12.588	12.588	12.588	12.588	12.588
YLL063C	1.547	1.768	1.768	2.144	2.144	2.144	2.144	1.702	1.702	1.702	1.702	1.702	1.702	1.482	1.482	1.482	1.482	1.482	1.482	1.482	1.482	1.482	1.482	1.482	1.482	1.482	1.482	1.482	1.482	1.482	1.482	1.482	1.482	1.482	1.26	1.26	1.26	1.26	1.637	1.637	1.637	2.235	2.235	2.235	2.676	2.676	2.676	2.676	2.676
YNR038W	5.287	5.287	5.287	5.287	5.287	5.287	4.469	3.872	4.314	4.535	4.535	5.197	5.197	5.197	5.197	5.197	5.197	5.197	5.197	5.418	5.418	5.418	5.418	5.418	5.418	6.835	6.835	6.835	6.835	7.277	7.277	7.277	7.277	7.277	7.277	7.277	7.277	7.277	7.277	7.277	7.653	7.653	7.653	7.653	7.056	7.056	7.056	7.056	7.056
YOL008W	5.157	5.157	5.157	5.157	5.157	5.157	5.157	5.378	5.378	5.378	5.378	5.222	5.001	5.378	5.378	5.378	5.754	5.754	5.754	5.754	5.975	5.975	5.975	5.975	5.975	5.975	5.975	5.975	5.001	5.001	5.001	5.222	5.664	5.664	5.664	5.885	5.885	5.885	5.885	5.885	5.885	5.885	5.885	5.885	6.261	6.261	6.261	6.261	5.443
YGL123W	0.753	0.753	0.753	0.753	0.377	0.377	0.377	0.377	0.377	0.377	0.377	0	0	0	0	0	0	0	0	0	0	0	0	0	0	0	0	0	0	0	0	0	0	0	0	0	0	0	0	0	0	0	0	0	0	0	0	0	0
YHR022C-A	12.015	12.015	12.015	12.015	11.639	11.639	11.639	9.405	9.184	8.963	8.963	8.963	8.963	8.963	8.963	8.963	8.963	8.963	8.963	9.184	9.184	9.184	7.481	6.351	6.351	6.351	6.351	6.351	6.351	6.351	6.351	6.351	6.351	6.351	3.962	3.962	3.962	3.962	4.183	4.183	4.183	4.183	4.183	4.183	4.183	3.806	3.806	3.208	2.235
YMR135C	0.442	0.221	0	0	0	0	0	0	0	0	0	0	0	0	0	0	0	0	0	0	0	0	0	0	0	0	0	0	0	0	0	0	0	0	0	0	0	0	0	0	0	0	0	0	0	0	0	0	0
YJR034W	9.536	8.562	8.562	8.938	8.717	10.198	9.977	9.977	9.977	9.977	9.977	9.977	9.977	9.38	10.133	9.912	9.912	9.912	9.912	9.912	9.315	8.873	8.873	9.094	8.873	8.873	8.873	8.652	7.612	6.859	6.859	6.859	7.678	7.678	7.899	8.12	8.12	8.341	9.315	10.509	10.509	10.509	10.509	10.509	10.509	10.509	10.509	10.509	10.73
YGR046W	1.948	1.948	1.948	1.792	1.792	1.792	1.792	1.792	1.792	1.792	1.792	1.792	2.169	2.169	2.169	2.39	2.39	2.39	2.39	2.39	2.39	2.39	2.39	2.235	2.235	2.235	2.235	3.274	3.651	3.651	3.651	3.651	3.651	3.651	3.651	3.651	3.651	3.651	3.651	3.651	3.651	3.651	3.651	3.872	3.872	3.872	3.872	3.872	3.872
YEL007W	0	0	0	0	0	0	0	0	0	0	0	0	0	0	0	0	0	0	0	0	0	0	0	0	0	0	0	0	0	0	0	0	0	0	0	0	0	0	0	0	0	0	0	0	0	0	0	0	0
YKL109W	1.571	1.571	1.571	1.571	1.948	1.948	1.948	1.948	1.948	1.948	1.948	1.948	1.948	1.948	1.948	1.948	1.948	1.948	1.948	1.948	1.948	1.948	1.948	2.169	2.169	2.169	2.169	2.169	2.169	2.169	2.169	2.169	2.169	2.169	2.169	2.169	2.169	2.169	2.169	2.169	2.169	2.169	2.169	2.169	2.169	2.169	2.169	2.169	2.169
YLR103C	4.027	4.027	4.027	4.027	4.027	4.027	4.027	4.027	4.027	4.027	4.78	5.157	5.157	5.157	5.157	5.157	5.157	5.157	5.157	5.157	5.378	5.378	5.378	5.378	5.378	5.378	5.598	7.325	7.325	7.325	7.325	7.325	7.325	7.546	7.546	7.546	7.923	7.923	7.923	8.144	8.144	8.144	8.144	8.144	8.144	8.144	8.144	8.144	8.365
YNL186W	7.833	7.833	7.833	7.833	7.833	7.833	7.833	7.236	7.236	6.859	6.482	6.04	5.819	5.819	4.248	4.248	3.872	3.651	3.651	3.651	3.651	3.872	3.872	3.872	3.872	3.872	3.872	3.872	3.872	3.872	3.872	3.872	3.651	3.651	3.651	3.651	3.429	3.364	3.143	3.143	3.143	2.767	2.767	1.637	1.637	1.637	2.235	2.235	2.235
YMR006C	1.792	1.571	1.571	1.571	1.571	1.571	1.948	1.948	1.948	1.948	1.948	1.948	1.948	1.948	1.948	1.948	1.948	1.506	1.506	1.506	1.506	1.506	1.506	1.506	1.506	1.506	1.129	1.129	1.129	1.129	1.129	1.129	1.129	1.129	1.129	1.129	1.129	1.129	1.129	1.129	1.129	1.129	1.129	1.129	1.129	1.129	1.129	1.129	1.129
YNL023C	9.225	9.601	9.601	9.601	9.601	9.822	10.419	11.238	11.238	11.459	11.68	11.68	11.68	11.901	11.901	11.901	11.901	11.901	11.901	11.68	12.654	13.03	14.602	14.602	14.602	14.602	14.602	14.602	14.381	14.381	14.381	14.381	14.381	14.537	14.537	14.537	14.537	14.537	15.134	15.732	15.732	15.732	15.732	15.732	15.732	15.732	15.953	16.174	16.174
YDL066W	9.781	9.405	9.405	9.626	9.626	9.626	9.847	9.847	9.847	9.847	9.847	9.847	9.847	9.847	9.847	9.847	9.847	9.847	9.847	9.847	9.847	9.626	9.626	9.626	9.626	9.626	8.963	8.963	8.742	8.742	8.742	9.118	9.118	9.118	9.118	9.118	9.118	9.118	8.521	8.521	8.897	8.897	8.897	8.897	8.897	9.118	9.118	9.118	8.742
YOR023C	6.548	6.548	6.769	6.925	6.925	6.925	6.925	7.367	7.367	7.367	7.367	7.743	7.522	7.522	7.522	6.925	7.899	7.899	8.652	8.652	8.652	8.652	8.431	8.431	8.431	8.431	8.431	9.536	9.315	9.315	9.536	9.536	9.536	9.536	9.536	9.536	9.536	9.536	9.536	8.938	9.38	9.38	9.601	9.601	9.601	9.601	9.601	9.601	9.601
YDR511W	16.28	16.346	16.346	16.346	16.567	16.567	16.567	16.567	16.567	16.346	16.346	16.346	16.346	16.346	16.346	16.346	16.346	16.346	16.346	16.346	16.125	15.903	15.903	15.682	15.682	14.046	13.006	12.851	13.227	13.227	13.227	13.227	13.825	13.825	13.825	13.825	13.448	13.227	13.006	13.006	13.006	13.006	12.785	12.785	12.785	12.785	12.785	12.785	12.564
YER011W	1.26	1.26	0.598	0.598	0.598	0.598	0.598	0.598	0.598	0.598	0.598	0.974	0.974	0.974	0.974	1.351	1.351	1.351	1.351	1.351	1.351	1.351	1.351	1.351	1.351	1.351	1.351	1.351	1.129	1.129	1.129	1.129	1.129	1.129	1.129	1.129	1.129	1.129	1.129	1.129	0.974	0.974	0.974	0.974	0.974	0.974	0.974	1.195	1.195
YOR067C	10.485	10.485	9.822	9.822	9.822	10.043	10.043	10.043	10.264	10.264	10.264	10.264	10.264	10.264	11.459	11.459	12.212	12.212	12.433	12.433	12.433	12.433	12.433	13.03	13.473	13.473	13.473	13.473	13.473	13.473	13.473	13.473	13.473	13.473	13.473	13.473	13.096	13.096	13.096	13.096	13.096	13.759	13.759	13.759	13.759	13.759	13.759	13.759	13.759
YOL071W	6.704	6.704	6.704	6.704	6.704	6.704	6.704	6.925	5.443	5.443	5.443	5.443	5.443	4.69	4.314	4.314	5.066	5.287	5.508	5.508	5.508	5.287	5.443	5.443	5.819	5.819	5.819	5.819	5.975	5.754	5.754	5.378	5.598	5.598	5.598	5.975	5.975	5.975	5.975	5.975	5.975	5.598	5.598	6.417	6.417	6.417	6.638	6.638	6.859
YDR354W	8.807	8.586	9.937	9.937	10.158	10.158	10.379	10.379	10.379	10.379	10.379	10.379	10.379	10.379	10.379	10.379	10.379	10.379	10.379	10.379	10.379	10.158	10.158	10.158	10.158	10.158	10.002	10.002	10.002	10.002	10.002	10.002	10.002	9.626	9.626	9.626	9.626	9.626	9.626	9.626	9.626	9.626	9.626	9.626	9.249	9.249	8.873	8.652	8.652
YLR063W	7.653	7.653	7.653	7.653	7.653	7.653	7.653	7.653	7.653	7.874	7.874	7.874	7.653	7.653	7.653	7.653	7.653	7.653	7.653	8.251	7.874	7.874	7.874	7.874	7.874	7.874	7.874	7.874	7.874	7.497	7.497	7.497	7.497	7.874	7.874	7.874	7.874	7.874	7.874	7.874	7.874	7.874	7.874	7.874	7.874	7.874	7.874	7.874	7.874
YGR283C	3.872	4.248	4.248	5.066	5.066	5.066	5.066	5.066	5.066	5.066	5.066	5.066	5.066	5.066	5.066	5.066	5.443	5.443	5.443	5.664	5.664	5.664	5.664	5.664	5.664	5.664	5.664	5.664	5.664	5.819	6.196	6.196	6.196	6.196	6.196	6.196	6.196	6.196	6.196	6.196	6.196	6.196	6.196	6.196	6.196	6.196	6.196	6.196	6.196
YPL265W	0.974	0.974	0.974	0.974	0.974	0.974	0.974	0.974	0.974	0.974	0.974	0.974	0.974	0.974	0.974	0.974	0.974	0.974	0.974	0.753	0.753	0.753	0.753	0.753	0.753	0.753	0.753	0.377	0.377	0.377	0.377	0.377	0.377	0	0	0	0	0	0	0	0	0	0	0	0	0	0	0	0
YOR292C	8.382	8.382	8.382	8.382	8.382	8.382	8.382	8.382	8.005	8.005	8.005	7.784	7.563	7.563	7.563	6.303	6.082	6.082	6.082	6.082	6.082	6.082	6.082	6.082	6.082	5.263	5.263	5.263	5.263	5.263	5.263	5.263	5.263	5.263	3.119	2.3	2.3	2.3	2.3	2.3	2.3	2.3	2.3	2.3	2.3	2.3	2.3	2.3	2.3
YLR133W	8.848	9.225	9.225	9.225	9.225	9.225	9.225	9.225	9.225	9.225	9.445	9.445	9.445	9.445	9.445	9.445	9.069	9.069	9.069	9.069	9.069	9.069	9.069	9.29	10.64	12.212	12.212	12.212	12.212	12.212	12.212	12.212	12.212	12.212	12.212	12.212	12.212	12.212	12.212	12.212	12.212	12.212	12.212	12.654	12.654	12.654	12.654	12.654	12.654
YJR017C	9.069	9.069	9.511	9.732	10.174	10.174	10.174	10.174	10.174	10.174	9.953	9.953	10.329	10.329	10.55	10.55	10.927	10.927	10.927	10.927	10.927	10.927	11.148	11.148	11.148	11.369	11.369	12.941	13.162	13.162	13.162	12.785	12.785	12.785	12.785	12.785	12.785	12.785	12.785	12.785	12.785	11.966	11.966	11.966	11.966	11.966	11.966	11.966	11.966
YGR181W	9.028	9.028	9.028	9.249	9.249	9.249	9.249	9.249	9.249	9.249	9.47	9.691	9.691	9.912	9.691	9.691	9.691	9.691	9.691	9.691	9.691	9.691	9.691	9.691	9.691	9.626	9.847	10.068	10.068	10.068	10.068	10.068	10.068	10.068	10.068	10.068	10.068	10.068	10.068	10.068	10.068	10.068	10.068	9.691	9.691	9.315	9.315	9.691	9.691
YJL190C	0	0	0	0	0	0	0	0	0	0	0	0	0	0.221	0.221	0.221	0.221	0.221	0.221	0.221	0.221	0.221	0.221	0.221	0.221	0.221	0.221	0.221	0.221	0.221	0.221	0.221	0.221	0.221	0.221	0.221	0.221	0.221	0.221	0.221	0.221	0.221	0.221	0.221	0.221	0.221	0.819	0.819	0.819
YBR042C	4.846	4.846	4.846	4.846	4.846	4.846	4.846	4.846	4.846	4.846	4.846	4.846	4.625	4.248	4.248	4.027	4.027	4.027	4.027	3.429	2.832	2.832	2.832	2.611	2.611	2.611	2.611	2.611	2.611	2.611	2.832	3.208	4.78	9.159	14.471	14.692	14.692	14.692	14.692	14.913	14.913	14.913	14.913	14.913	15.953	15.953	15.953	15.953	15.953
YJL057C	5.95	5.95	5.95	5.95	5.95	5.95	5.95	5.95	5.95	5.729	5.508	5.508	5.729	5.729	5.729	5.508	5.508	5.508	5.287	5.066	5.066	4.027	3.053	2.676	2.676	1.858	2.079	2.079	1.702	1.105	1.105	1.105	0.884	0.884	1.105	1.326	2.587	2.587	2.963	3.781	3.781	3.781	3.781	3.781	3.781	3.781	4.158	4.379	4.379
YGR205W	13.03	13.186	13.186	13.186	13.186	13.186	13.186	13.186	12.965	12.965	12.965	12.744	12.744	12.523	12.146	12.146	12.146	12.146	12.146	12.146	12.146	12.523	12.523	12.302	12.302	12.302	12.302	12.302	12.302	12.302	12.302	12.302	11.704	11.483	11.483	11.639	11.639	11.86	11.86	11.639	10.002	9.847	9.847	9.847	9.847	9.847	9.847	9.847	9.847
YOR232W	2.987	2.987	2.987	2.987	2.987	2.546	2.103	1.948	1.948	2.611	2.611	2.611	2.611	2.987	3.208	3.208	3.208	3.208	3.208	3.208	3.208	3.208	3.651	3.495	3.495	3.872	4.248	4.248	4.248	4.469	4.469	6.261	6.261	6.261	6.261	6.261	6.261	6.261	6.261	6.261	6.638	6.638	6.638	6.638	6.638	6.638	6.859	6.859	6.859
YDR517W	3.675	3.675	3.675	3.675	3.675	3.675	3.675	3.675	3.299	3.299	3.299	3.299	3.299	3.519	3.519	3.519	3.519	3.519	3.143	3.143	3.143	3.585	3.585	3.585	3.585	3.585	3.585	3.806	3.806	3.806	3.585	3.585	3.585	3.585	3.585	3.585	3.585	3.585	3.208	3.208	2.987	2.987	2.987	2.987	2.987	2.987	2.987	2.987	2.987
YBL103C	11.811	11.811	11.811	11.811	11.811	11.811	12.253	12.409	12.409	12.785	12.941	13.162	13.759	13.759	13.98	13.98	14.578	14.578	14.578	15.175	15.175	15.175	15.175	15.175	15.175	15.175	15.175	15.175	15.175	15.175	15.175	14.733	14.733	15.11	15.11	15.11	15.11	15.11	15.11	15.486	15.928	15.928	15.928	15.928	15.928	15.928	15.928	15.928	16.149
YGR263C	3.781	3.781	3.781	3.781	3.781	3.781	3.781	3.781	3.781	3.781	3.561	3.34	3.561	3.937	3.937	3.937	3.937	3.937	3.937	3.937	4.158	4.158	4.535	4.535	4.755	5.353	5.353	5.795	5.795	6.393	7.809	7.809	7.809	7.809	7.809	7.809	7.809	7.588	7.588	7.964	7.964	7.964	7.964	7.964	7.964	7.964	7.964	7.964	7.964
YPL063W	5.287	5.287	5.287	5.287	5.885	6.704	8.562	9.004	9.004	9.38	9.38	9.38	9.38	9.38	9.38	9.38	9.38	9.601	10.043	10.264	10.264	10.264	10.264	10.264	10.264	10.264	10.264	10.64	10.64	10.64	10.64	10.419	10.64	11.017	11.017	11.017	11.017	11.017	11.393	11.393	11.393	11.393	11.393	11.393	11.393	11.393	11.393	11.393	11.393
YPL157W	9.274	9.274	9.274	9.274	9.65	9.65	9.871	9.871	10.092	10.092	10.092	10.092	10.092	10.092	10.092	9.871	9.871	9.871	10.092	10.092	10.092	10.092	10.092	10.092	10.092	10.092	10.092	10.092	10.092	10.092	10.092	10.092	10.092	10.092	10.092	10.092	9.716	9.716	9.716	9.937	9.937	9.937	9.937	9.937	9.937	9.937	9.937	9.937	9.716
YJL193W	4.755	4.755	4.976	4.976	5.353	5.353	5.574	5.574	5.574	5.795	5.795	5.795	5.795	5.795	5.795	5.795	5.795	5.795	5.795	5.795	5.795	5.795	5.795	5.795	5.795	5.795	5.795	5.795	5.795	5.795	5.795	5.795	5.795	5.795	5.795	5.795	5.574	5.574	5.574	5.574	5.353	4.535	4.314	3.184	3.184	3.184	3.184	3.184	3.184
YJR132W	9.691	9.912	9.912	9.912	9.912	9.912	9.912	9.912	9.912	9.912	10.354	10.354	10.354	10.354	9.536	9.536	9.536	9.094	9.094	9.094	9.094	9.094	9.094	9.315	9.315	10.354	10.354	10.354	10.354	9.977	9.977	9.977	9.977	9.977	9.977	9.977	9.757	9.757	9.757	9.757	9.757	9.977	10.198	10.198	10.198	10.198	10.198	10.198	10.198
YOR299W	0.598	0.598	0.598	0.598	0.598	0.598	0.598	0.598	0.598	0.598	0.598	0.377	0.377	0.377	0.377	0.377	0.377	0.377	0.377	0.377	0.377	0	0	0	0	0	0.377	0.377	0.377	0.377	0.377	0.377	0.377	0.377	0.377	0.377	0.377	0.377	0.377	0.377	0.377	0.377	0.377	0.377	0.377	0.377	0.377	0.377	0.377
YER026C	6.393	6.393	6.393	6.393	6.393	6.393	6.393	6.393	6.393	6.393	6.393	6.393	6.393	6.393	6.393	6.393	6.393	6.393	6.393	6.393	6.393	6.393	6.393	6.393	6.393	6.393	6.393	6.393	5.95	5.95	5.95	5.95	5.95	5.95	5.95	5.95	5.95	5.729	5.729	5.729	5.729	5.729	5.729	5.729	5.729	5.729	5.729	5.729	5.729
YOR241W	6.016	6.016	6.016	6.237	6.237	6.237	6.237	6.237	7.056	7.432	7.432	7.432	7.432	7.432	7.432	7.432	7.432	7.653	7.653	7.653	7.653	7.653	7.653	7.653	7.653	7.653	7.653	7.653	7.874	7.874	7.874	7.874	8.095	8.095	8.095	8.095	8.095	8.095	8.095	8.095	8.095	8.095	8.095	8.095	8.095	8.095	8.095	8.095	8.095
YNL155W	20.25	20.25	20.25	20.25	20.25	20.25	20.25	20.626	20.626	20.626	20.626	20.405	20.405	20.405	20.405	20.405	20.405	20.184	20.184	20.184	20.184	20.184	20.184	19.808	19.808	19.587	19.587	19.587	19.587	19.587	19.587	19.587	19.587	19.587	19.587	19.587	19.587	18.613	18.613	18.613	18.392	18.392	18.392	18.392	18.015	18.015	18.015	17.86	17.639
YAL039C	4.027	4.027	4.027	4.027	4.183	4.183	4.183	4.183	4.183	4.183	4.846	5.066	5.066	5.066	5.287	5.287	5.508	5.508	5.508	5.508	5.729	6.704	6.704	6.704	6.704	6.704	6.704	6.704	7.08	7.08	7.08	7.08	7.08	7.08	7.08	7.08	7.08	7.08	7.08	7.457	7.457	7.457	7.457	7.457	7.457	7.457	7.457	7.457	7.833
YOR197W	6.769	6.769	6.769	7.211	7.211	7.432	7.809	7.809	7.809	7.809	7.809	7.809	7.809	7.809	7.809	7.809	7.809	7.809	7.809	7.809	7.809	7.809	7.809	7.809	7.809	7.809	7.809	7.809	7.809	7.809	7.809	7.809	7.809	7.809	7.809	7.809	7.809	7.809	8.03	8.03	8.03	8.03	8.03	8.03	8.03	8.03	8.03	8.03	8.03
YOL030W	0.819	1.04	1.04	1.04	1.04	1.04	1.04	1.04	1.04	1.04	1.04	1.04	1.04	1.04	1.04	1.04	1.04	1.04	1.04	1.04	1.04	1.04	1.04	1.04	1.04	1.04	1.04	1.04	1.04	1.04	1.04	1.04	1.04	1.637	1.637	2.235	2.455	2.832	2.832	2.832	2.832	2.832	2.832	3.208	3.208	3.208	3.208	3.208	3.208
YML001W	9.822	9.822	9.822	9.822	10.043	10.706	10.706	10.706	10.706	10.706	10.706	10.485	10.485	10.485	10.485	10.485	10.485	10.485	10.485	10.485	10.485	10.485	10.485	10.264	10.485	10.485	10.485	10.485	10.485	11.082	11.082	11.082	11.082	10.861	10.64	10.64	10.64	10.64	10.64	10.861	10.861	10.861	10.861	10.861	10.861	11.459	11.017	10.64	10.64
YLR050C	11.238	10.861	10.861	10.861	9.601	9.38	9.38	9.38	9.38	9.38	9.38	9.38	6.925	5.508	4.846	4.846	5.287	5.664	5.664	5.664	7.236	7.236	7.236	7.236	8.054	8.054	8.054	8.054	8.431	8.21	8.21	8.21	7.833	7.833	7.833	7.833	7.833	7.833	7.833	8.21	7.989	7.989	7.989	8.21	8.21	8.21	8.21	7.833	7.236
YER035W	6.793	6.793	6.572	6.572	6.572	6.572	6.572	6.793	6.793	6.793	6.793	6.793	6.417	6.417	6.417	6.04	6.04	6.04	6.04	6.261	6.261	6.261	5.508	5.132	4.911	4.911	4.911	4.911	5.287	5.066	5.287	5.287	5.287	5.066	4.846	4.846	4.846	4.846	4.625	4.248	4.027	4.027	4.027	3.651	3.872	3.872	3.872	3.872	3.872
YJL008C	6.793	7.17	7.768	8.144	8.144	8.144	8.144	8.144	8.144	8.144	8.144	8.144	8.144	8.144	8.144	8.144	8.144	8.144	8.742	8.742	8.742	8.742	8.742	8.742	8.742	8.742	8.742	8.742	8.742	8.742	8.742	8.742	8.742	8.742	8.742	8.742	8.742	8.742	8.742	8.742	8.742	8.742	8.742	8.742	8.742	7.989	7.989	7.989	7.612
YGL223C	8.848	9.069	8.848	8.848	8.627	8.406	8.406	8.406	6.99	6.99	7.432	7.432	7.653	8.03	9.069	9.069	9.29	9.29	9.29	9.29	9.069	9.445	10.043	9.666	9.887	10.108	9.887	9.887	9.887	9.666	9.666	9.666	9.069	9.069	9.953	11.148	11.524	11.745	11.745	11.524	11.524	11.524	11.524	11.524	11.68	11.68	11.68	11.68	11.68
YLL015W	4.559	4.559	4.559	4.559	4.559	4.559	4.338	4.117	4.117	4.117	3.74	3.74	3.74	3.74	3.74	3.74	3.74	3.364	3.364	3.364	3.74	3.74	3.74	3.74	3.962	3.962	3.962	3.962	4.715	4.715	5.157	5.819	5.819	6.638	6.638	7.014	7.236	7.236	7.236	7.236	7.236	7.833	8.652	9.028	9.028	9.028	9.028	9.028	9.028
YPL250C	11.573	11.573	11.573	11.352	11.352	11.352	10.755	10.755	10.755	10.755	10.755	10.755	11.729	11.95	11.95	11.95	11.95	11.352	10.6	10.6	10.6	10.82	10.82	10.82	10.82	10.82	10.068	10.289	10.289	10.289	10.068	10.068	10.068	10.068	10.068	10.068	10.068	10.068	10.068	10.068	9.47	9.47	9.47	9.47	9.47	9.47	9.47	9.47	9.47
YDL119C	4.911	4.911	4.911	4.911	4.911	4.911	4.911	4.911	4.911	4.911	4.314	4.314	4.314	4.314	4.314	4.314	4.314	4.314	4.314	4.314	4.314	4.314	4.314	4.314	4.314	4.314	4.314	4.314	4.314	4.314	4.314	4.314	4.314	4.314	4.314	4.314	4.314	4.314	4.314	4.314	4.314	4.314	4.314	4.314	4.314	4.314	4.314	4.314	4.314
YPL129W	7.522	7.522	7.146	7.146	7.146	7.146	7.146	7.146	7.146	7.146	7.146	7.146	6.925	6.925	6.925	6.704	6.704	6.704	6.327	6.327	6.327	6.327	6.327	6.327	6.704	7.367	7.964	7.964	7.964	7.964	7.964	7.964	7.964	7.964	7.964	7.964	7.964	7.964	7.964	7.964	7.964	8.185	8.185	8.562	8.562	8.562	8.562	8.562	7.964
YBL100W-C	9.757	9.757	9.757	10.133	10.886	11.483	11.483	11.704	13.21	13.21	13.21	13.21	13.21	13.431	13.963	13.963	13.963	13.963	13.963	13.963	14.405	14.029	14.029	14.029	14.029	13.652	13.055	13.055	13.276	12.899	13.12	12.899	12.899	12.899	12.899	13.718	13.718	14.095	13.718	13.718	13.784	13.784	13.784	13.562	13.562	13.562	13.562	12.899	12.899
YOR039W	13.12	13.12	13.497	13.497	13.497	13.497	13.497	13.497	13.873	13.873	14.471	14.471	14.471	14.471	14.471	14.471	14.471	14.471	14.471	14.471	14.471	14.692	14.692	14.692	14.692	14.692	14.692	14.692	14.692	14.692	14.692	14.692	14.913	14.913	14.913	14.913	14.913	14.913	14.913	14.913	14.913	14.913	14.913	14.913	14.913	14.913	14.913	14.913	14.913
YIL130W	5.222	5.222	4.027	1.792	1.571	1.571	1.571	1.571	1.571	1.571	1.571	1.571	1.351	1.351	1.351	1.351	1.351	1.129	1.129	1.129	1.129	1.129	1.129	1.129	1.129	1.129	1.129	1.129	1.129	1.129	1.129	1.129	1.129	1.129	1.129	1.129	1.129	1.351	2.014	2.014	2.014	2.014	2.014	2.014	2.014	2.014	2.014	2.014	2.014
YMR168C	6.704	7.588	7.588	7.964	7.964	8.185	8.185	8.185	8.185	8.185	8.185	8.185	8.185	7.964	7.367	7.367	7.367	7.964	8.406	8.185	8.406	9.536	9.536	9.757	9.757	9.757	9.757	9.757	9.757	9.977	9.977	9.977	9.977	9.977	9.977	9.977	9.977	9.977	9.977	9.977	9.536	9.159	9.159	9.159	9.38	9.38	9.38	9.38	9.38
YKL054C	3.651	3.651	3.651	3.651	4.027	4.027	4.027	4.027	4.027	4.027	6.016	6.016	6.237	6.237	6.237	6.237	6.237	6.458	6.9	6.9	6.9	6.9	6.9	6.679	6.679	7.056	7.497	7.497	7.497	7.497	7.497	7.497	7.497	7.497	7.718	7.718	7.939	7.939	7.939	7.939	7.939	8.537	8.537	8.537	8.537	8.537	8.537	8.537	8.537
YOR237W	6.704	6.704	6.704	6.704	6.704	6.704	6.704	6.704	6.704	6.704	6.704	6.704	6.704	6.704	7.301	7.301	7.301	7.301	7.301	7.301	7.301	7.301	6.925	6.704	6.704	6.704	6.925	6.548	6.769	6.99	6.99	7.211	7.432	7.432	7.432	7.432	7.432	7.432	7.432	7.211	7.211	7.211	7.211	7.211	7.211	6.835	6.835	6.835	6.835
YML071C	1.858	1.858	1.858	1.858	1.858	1.858	1.858	1.858	1.858	1.858	2.3	2.3	2.3	2.3	2.521	2.3	2.3	2.079	2.079	2.079	2.079	2.079	1.858	1.858	2.079	2.079	2.079	2.079	2.079	2.079	1.858	1.858	1.858	1.858	1.858	1.482	1.482	1.482	1.482	1.702	1.702	1.702	1.702	1.702	1.702	1.702	1.702	1.702	1.702
YKL120W	3.651	3.651	1.04	1.04	1.04	0.663	0.663	0.663	0.663	0.663	0.663	0.663	0.663	0.442	0.221	0.221	0.221	0.221	0.221	0.221	0.221	0.221	0.221	0.221	0.221	0.221	0.221	0.221	0.221	0.221	0.221	0.221	0.221	0.221	0.221	0.221	0.221	0.221	0.221	0.221	0.221	0.221	0	0	0	0	0	0	0
YFR033C	0.819	0.819	0.819	0.819	0.819	0.819	0.819	0.819	0.819	0.819	0.819	0.819	0.819	0.819	0.819	0.819	0.819	0.442	0.442	0.442	0.442	0.442	0.442	0.442	0.442	0.442	0.442	0.442	0.442	1.195	1.195	1.195	1.195	1.195	1.195	1.195	1.195	1.195	1.195	1.195	1.195	1.195	1.195	1.195	1.195	1.195	1.195	1.195	1.195
YHR148W	4.404	4.625	4.625	4.625	4.625	4.248	4.248	4.469	4.69	5.066	5.066	5.066	5.287	5.287	5.287	5.287	5.287	5.287	5.287	5.287	5.287	5.287	5.287	5.287	5.287	5.287	5.287	5.287	5.287	5.508	5.508	5.95	5.95	5.95	5.95	5.95	5.95	5.95	5.729	5.729	5.729	5.729	5.729	5.729	5.729	5.729	5.729	5.729	5.729
YBR237W	10.068	13.276	13.276	13.276	13.276	13.276	13.276	13.276	13.276	13.276	13.276	13.276	13.276	13.276	13.276	13.276	13.276	13.276	13.276	13.497	13.497	13.497	13.497	13.497	13.497	13.497	13.497	13.497	13.276	13.276	13.276	13.276	13.652	13.652	13.652	13.652	13.652	13.652	13.652	13.652	13.652	13.652	13.652	13.652	13.652	13.652	13.652	13.652	13.652
YML018C	9.159	9.159	9.159	9.159	9.38	9.977	9.977	9.977	9.977	9.977	9.977	9.977	9.977	9.977	9.977	9.977	9.977	9.977	9.977	9.977	9.977	9.977	9.977	9.977	9.977	9.977	9.977	9.977	9.977	9.977	9.977	9.977	9.977	9.977	9.977	9.977	9.977	9.977	9.977	9.977	9.977	9.977	9.977	9.977	9.977	9.977	9.977	9.977	9.977
YGR210C	10.158	9.781	9.781	9.781	9.781	9.56	9.716	9.495	9.495	9.495	9.495	9.118	9.118	8.897	8.897	8.897	8.455	8.455	8.455	7.857	7.857	8.079	6.13	6.13	6.13	6.13	6.13	5.754	4.338	4.338	3.364	3.143	3.364	3.364	3.364	3.806	4.027	4.027	4.027	4.027	4.027	4.248	4.248	4.248	3.872	4.093	4.469	4.469	4.469
YBR222C	2.987	2.987	2.987	2.987	2.987	2.987	2.987	2.987	2.987	2.987	2.987	2.987	2.987	2.767	2.767	2.767	2.767	2.767	2.169	2.169	0.819	0.819	0.819	0.442	0.221	0.221	0.221	0.221	0.221	0.221	0.221	0.221	0.221	0.221	0.221	0.221	0.221	0.221	0.221	0.221	0	0	0	0	0	0	0	0	0
YBR276C	3.74	3.74	3.519	3.519	3.519	3.519	3.74	3.74	3.74	3.74	3.74	3.74	3.962	5.091	5.091	5.091	5.091	5.091	5.091	5.533	5.533	5.533	5.533	5.533	5.533	5.533	5.533	5.975	7.17	7.17	7.17	7.17	7.17	7.17	7.17	7.17	7.17	7.768	7.989	8.652	8.652	8.652	8.652	8.652	8.652	8.652	8.652	8.652	8.873
YDR499W	1.04	1.04	1.04	1.04	1.04	1.04	1.416	2.079	2.521	3.34	3.34	3.781	3.781	3.781	3.781	3.781	3.781	3.781	3.781	4.158	4.379	4.379	4.6	4.6	5.639	5.639	5.639	5.639	6.016	6.016	6.016	6.016	6.016	6.237	6.237	6.237	6.237	6.237	6.237	6.016	6.016	6.016	6.016	6.016	6.016	6.016	6.016	6.016	6.016
YKL053C-A	9.118	9.495	10.469	10.469	10.469	10.248	10.624	10.624	10.624	10.624	10.248	10.403	10.78	10.78	10.78	10.78	9.806	9.585	9.585	9.208	9.208	9.208	9.208	9.208	9.208	8.987	8.987	8.987	8.987	8.987	8.987	8.987	8.987	8.987	9.208	9.208	9.208	9.208	9.208	9.208	9.208	9.429	8.987	8.987	9.208	9.208	9.208	9.208	9.208
YLR436C	3.781	3.781	3.781	3.781	3.781	3.781	2.742	2.742	2.742	2.742	2.742	2.742	2.742	2.742	2.742	2.365	2.587	2.587	2.587	2.808	2.587	2.587	2.587	2.587	2.587	2.587	2.587	2.587	2.587	2.587	2.587	2.587	2.587	2.587	2.587	2.587	2.587	2.808	2.808	2.808	2.808	2.808	2.808	2.808	2.808	2.808	2.808	2.808	2.808
YDR286C	2.521	2.521	2.521	2.521	2.521	3.119	3.119	3.119	4.976	4.976	4.976	4.976	4.976	5.197	5.197	5.197	5.197	5.197	5.197	5.197	5.197	5.197	5.197	5.197	5.197	5.197	5.197	5.418	5.418	5.418	5.418	5.418	5.418	5.418	5.418	5.418	5.418	5.418	5.418	5.418	5.197	5.197	5.197	5.197	5.418	5.795	5.795	5.795	5.795
YKR029C	3.872	3.872	3.872	3.872	4.248	4.248	4.248	4.248	4.248	4.248	4.248	4.248	4.248	4.248	4.248	4.248	4.469	4.469	4.469	4.469	4.469	4.469	4.846	4.846	4.846	4.846	4.625	4.625	4.625	4.625	4.625	4.625	4.625	4.625	4.625	4.625	4.625	4.625	4.625	4.625	4.183	3.962	3.962	3.962	3.962	3.962	3.962	3.962	3.962
YML031W	5.598	5.598	5.598	5.598	5.598	5.598	6.04	6.261	7.146	7.146	7.146	7.146	7.743	7.743	7.743	8.341	8.562	8.562	8.562	8.783	8.783	8.783	8.783	8.783	8.783	8.848	8.848	8.848	8.848	8.848	8.848	8.848	9.069	9.666	9.666	9.666	9.666	9.666	9.666	9.666	9.666	9.666	9.666	8.693	8.693	8.693	8.693	9.29	9.29
YDR331W	10.223	10.6	10.6	10.6	10.6	10.6	10.6	10.6	10.6	10.6	11.262	11.639	11.639	12.081	12.081	12.081	12.523	13.276	13.276	13.276	13.276	13.276	13.276	13.276	13.652	13.873	13.873	13.873	13.873	13.873	13.873	13.873	13.873	13.873	13.873	13.873	13.873	13.873	13.873	13.873	13.873	13.873	13.873	13.873	13.873	13.652	13.652	13.652	13.652
YCL025C	0	0	0	0	0	0	0	0	0	0	0	0	0	0	0	0	0	0	0	0	0	0	0.377	0.753	0.753	0.753	0.753	0.753	0.753	0.753	0.753	0.753	0.753	0.753	0.753	0.753	0.753	0.753	0.753	0.753	0.753	0.753	0.753	0.753	0.753	0.753	0.753	0.753	0.753
YLR355C	2.169	2.169	2.169	2.169	2.169	2.169	2.169	2.169	1.351	1.351	0.974	0.974	0.974	0.974	0.974	0.974	0.974	0.974	0.974	0.974	0.974	0.974	0.974	0.974	0.753	0.753	0.598	0.598	0.598	0.598	0.598	0.598	0.598	0.221	0.221	0.221	0.221	0.221	0.221	0.221	0.221	0.221	0.221	0.221	0.221	0.221	0.221	0.221	0.221
YDR394W	7.17	7.17	6.949	6.949	7.923	8.742	9.184	9.184	9.184	9.184	9.184	9.184	9.184	9.184	9.184	9.184	9.405	9.405	9.405	9.405	9.405	9.405	9.405	9.405	9.405	9.405	9.184	9.184	9.184	9.184	9.184	9.184	9.184	9.184	8.586	8.586	8.586	8.21	8.21	8.586	8.586	8.807	8.807	8.807	8.807	8.807	8.807	8.807	8.807
YMR173W	21.968	21.968	21.968	21.968	21.968	21.968	21.592	21.968	21.968	21.968	21.747	21.526	21.747	20.929	20.929	20.176	20.176	20.176	20.176	20.176	19.955	19.513	19.513	19.513	19.513	19.513	19.292	19.292	19.292	18.629	18.408	18.408	18.408	18.408	18.408	18.408	13.784	12.588	11.77	11.77	11.77	11.77	11.77	11.77	11.77	11.77	11.77	11.77	11.77
YER114C	11.328	11.328	12.146	12.146	12.588	13.03	13.03	13.03	13.03	13.03	13.03	13.03	13.03	13.03	12.875	13.096	13.096	13.096	12.875	12.875	12.875	12.875	12.875	12.875	12.875	12.875	12.875	12.875	12.875	12.875	12.875	12.875	12.875	12.875	12.875	13.096	13.096	13.096	13.096	13.096	12.72	12.72	12.72	12.72	12.72	12.72	12.72	12.72	12.72
YHR009C	0.221	0.221	0.221	0.221	0.221	0.221	0.221	0.221	0.221	0.221	0.221	0.221	0.221	0.221	0.221	0.221	0.221	0.221	0.221	0.221	0.221	0.221	0.221	0.221	0.221	0.221	0.221	0.221	0.221	0.221	0.221	0.221	0.221	0	0	0	0	0	0	0	0	0	0	0	0	0	0	0	0
YER074W	3.274	3.274	3.274	3.274	3.274	3.274	3.274	3.274	3.274	3.274	3.274	3.274	3.274	3.274	3.274	3.274	3.274	3.274	3.274	3.274	3.274	3.274	3.274	3.274	2.897	2.676	2.676	2.676	2.676	2.676	2.3	2.3	2.3	1.923	1.923	1.923	1.923	1.923	1.702	1.702	1.702	1.702	1.702	1.702	1.702	1.702	1.702	1.702	1.702
YLR256W	6.835	6.835	6.614	6.614	6.614	6.614	6.614	6.614	6.614	6.614	6.614	6.614	6.835	6.835	6.835	7.056	7.056	7.056	7.056	7.056	7.277	7.277	7.277	7.277	7.277	7.277	7.277	7.497	7.121	7.121	7.121	7.121	7.121	7.121	7.121	7.121	7.121	7.121	7.121	7.121	7.121	7.121	7.121	7.121	7.121	7.121	7.121	7.121	7.121
YDL015C	18.654	18.654	19.096	19.472	19.472	19.472	19.472	19.472	20.07	20.07	20.07	20.07	20.07	20.07	20.07	20.07	20.07	19.914	19.914	19.914	19.914	19.914	19.914	19.914	19.914	20.07	20.07	20.07	20.07	20.07	20.07	20.07	20.07	20.07	20.446	19.849	19.628	19.628	19.628	19.628	19.628	19.628	19.407	19.407	19.628	19.407	19.407	19.407	19.407
YHR040W	7.546	7.546	7.546	7.546	7.546	7.546	7.546	7.546	7.546	7.546	7.546	7.546	7.546	7.546	7.546	7.768	7.768	7.768	7.768	7.768	7.768	7.768	7.768	7.768	7.546	7.546	7.546	7.546	7.546	7.546	7.546	7.546	7.546	7.546	7.546	7.546	7.546	7.546	7.104	7.104	7.104	6.883	6.507	6.507	6.883	6.883	6.883	6.883	6.883
YMR115W	4.272	3.078	2.325	1.948	1.948	1.948	2.169	2.169	2.169	2.169	2.169	2.39	2.39	2.39	2.39	2.014	1.858	2.079	2.079	2.079	2.676	2.676	2.676	3.053	3.053	3.053	3.053	3.053	3.053	3.053	3.053	3.495	3.495	5.066	5.066	5.443	5.443	5.443	5.664	5.664	5.664	5.664	5.664	5.664	5.664	5.664	5.885	6.106	6.106
YJR127C	0	0	0	0	0	0	0	0	0	0	0	0	0	0	0	0	0	0	0	0	0	0	0	0	0	0	0	0	0	0	0	0	0	0	0	0	0	0	0	0	0	0	0	0	0	0	0	0	0
YHR164C	4.093	4.093	4.093	4.093	4.093	4.093	4.314	4.314	4.314	4.314	4.314	4.314	4.314	4.314	4.314	4.314	4.314	4.314	3.937	3.937	3.937	3.937	3.937	3.937	3.937	3.937	3.937	3.937	3.937	3.937	3.937	3.937	4.093	4.093	4.093	4.093	4.093	4.093	4.093	4.093	3.872	3.872	3.872	4.093	4.093	4.093	4.093	4.093	4.093
YDR262W	2.546	2.546	2.546	2.546	2.546	2.546	2.546	2.546	2.922	3.364	3.364	3.364	3.364	3.364	3.806	3.806	3.806	3.806	3.806	3.806	3.806	3.806	3.806	3.806	3.806	3.806	3.806	3.806	3.806	3.806	3.806	3.806	3.806	3.806	3.806	3.806	3.806	3.806	3.806	3.806	3.806	3.806	3.806	3.806	3.806	3.806	3.806	3.806	3.806
YLL034C	5.157	5.378	5.378	5.378	5.378	5.378	6.351	6.351	6.728	6.728	6.728	6.728	6.728	6.728	6.728	6.728	6.728	7.702	8.144	8.144	8.144	8.144	8.144	8.144	8.144	8.144	8.144	8.144	8.144	8.144	8.144	8.144	8.144	8.144	8.144	8.144	8.144	8.365	8.365	8.365	8.365	8.365	8.365	8.365	8.365	8.365	8.365	8.144	8.144
YLR410W	5.157	5.157	5.157	5.157	5.533	5.533	5.533	5.533	5.819	5.819	5.819	5.819	5.819	5.819	5.819	5.819	5.819	5.819	5.819	5.819	5.819	5.819	5.819	5.819	6.196	6.196	6.196	6.196	6.196	6.196	6.196	6.196	6.196	6.196	6.196	6.196	6.196	6.196	6.196	6.196	6.196	6.196	6.196	6.196	6.196	6.196	6.196	6.196	6.196
YOR113W	11.041	11.041	11.262	10.886	10.886	10.886	10.886	10.886	10.886	11.262	12.457	12.834	13.652	13.652	14.627	14.627	14.627	14.627	15.29	15.887	15.887	15.887	15.887	15.887	15.887	15.666	15.666	15.666	15.887	15.887	15.887	15.887	15.887	16.108	16.329	16.329	16.329	16.329	16.329	16.329	16.329	16.329	16.329	16.55	16.55	16.927	17.148	17.148	17.148
YMR309C	13.276	13.276	13.276	13.276	13.276	13.276	13.276	13.276	13.276	13.276	13.276	13.055	13.055	13.055	13.055	13.055	13.055	13.055	13.055	13.055	13.055	13.055	13.431	13.431	13.431	13.431	13.431	13.431	13.431	13.431	13.431	12.678	12.678	12.457	12.457	12.457	12.457	11.704	11.483	11.107	11.107	11.107	11.107	11.107	10.73	11.107	11.107	11.107	11.107
YKL085W	2.897	2.897	2.897	2.3	2.3	2.676	2.676	2.676	2.676	2.676	2.455	3.208	3.585	3.585	3.585	3.585	3.585	3.585	3.585	3.585	3.585	3.585	3.585	3.585	3.585	3.364	3.364	3.364	3.364	3.585	3.962	3.962	3.962	3.962	3.962	4.338	4.338	4.338	4.338	4.338	4.338	4.338	4.338	4.338	4.338	4.338	4.338	4.338	4.338
YGR234W	0.377	0.377	0.377	0.377	0.377	0.377	0.377	0.377	0.377	0.377	0.377	0.377	0.377	0.377	0.377	0.377	0.377	0.377	0.377	0.377	0.377	0.377	0.377	0.377	0.377	0.377	0.377	0.377	0.377	0.377	0.377	0.377	0.377	0.377	0.377	0.377	0.377	0.377	0.377	0.377	0.377	0.377	0.377	0.377	0.377	0.377	0.377	0.377	0.377
YLR008C	11.303	11.303	11.524	11.901	11.901	11.901	11.901	11.901	11.901	11.68	11.68	12.498	12.498	12.498	12.498	12.498	12.498	12.498	12.498	12.498	12.498	12.498	12.498	12.498	12.498	12.498	12.498	12.498	12.498	12.498	12.498	12.498	12.277	12.277	12.277	12.277	12.277	12.498	12.498	12.498	12.498	12.498	12.498	12.498	12.498	12.277	12.277	12.277	11.835
YJR069C	10.6	10.6	10.6	10.82	10.82	10.82	10.82	10.82	10.82	10.82	9.47	9.47	9.47	9.47	9.094	9.094	8.717	8.341	8.341	8.12	7.522	7.522	7.522	6.704	6.482	8.496	11.393	11.393	11.393	11.393	12.875	12.875	12.875	12.875	12.875	12.875	12.875	12.875	12.875	12.875	12.875	12.875	12.875	13.096	13.096	13.096	13.096	13.096	13.849
YKL193C	8.938	8.938	8.938	8.938	8.938	8.938	8.938	8.496	8.496	8.496	8.938	8.938	8.938	8.938	8.185	8.627	8.627	8.627	8.848	8.848	8.848	8.848	8.848	8.848	8.848	8.848	8.848	8.914	8.914	8.914	8.914	8.914	7.121	7.121	7.121	7.121	7.121	7.497	7.497	7.497	7.588	7.588	7.588	7.588	7.588	7.588	8.406	8.185	8.185
YLR176C	10.485	10.485	10.485	10.485	10.485	10.485	10.706	10.706	10.706	10.706	10.706	10.706	10.706	10.108	10.108	10.108	10.108	10.108	10.108	10.108	10.108	10.108	10.108	10.108	10.108	10.108	10.108	10.108	10.108	10.108	10.108	10.108	10.108	10.108	10.108	9.732	9.732	9.732	9.732	9.732	9.511	9.511	9.511	9.511	9.29	8.472	8.095	8.095	7.497
YPR141C	10.092	10.092	10.092	10.092	10.092	10.092	10.092	10.092	10.092	10.092	10.313	10.313	10.313	10.313	10.313	10.313	11.066	11.066	11.066	11.066	11.066	11.066	11.066	11.066	10.69	10.69	10.69	10.69	10.69	10.69	9.937	9.937	9.937	9.937	9.937	9.937	10.158	10.158	10.158	10.158	10.158	10.158	9.937	9.937	9.937	9.937	9.937	9.937	9.937
YBR015C	3.806	3.429	3.429	3.429	3.429	3.429	3.208	3.364	3.364	3.364	3.364	3.364	3.364	3.143	3.143	3.143	2.546	2.546	2.546	2.546	2.546	2.546	2.546	2.546	2.546	2.922	3.519	3.519	3.519	4.117	4.117	4.117	4.117	4.117	4.117	4.117	4.117	4.117	4.117	4.117	4.117	4.117	4.338	4.338	4.338	4.338	4.338	4.338	4.338
YGL155W	3.053	3.053	3.053	3.053	3.053	3.053	3.053	2.676	2.676	2.676	2.676	3.053	3.274	3.274	3.274	4.469	4.469	4.469	4.469	4.469	4.69	4.911	5.508	5.508	5.95	5.95	6.171	6.835	6.835	6.835	6.835	6.835	6.835	6.835	6.835	7.056	7.056	7.056	7.056	8.316	8.316	8.316	8.537	8.537	8.758	8.758	8.758	8.758	8.758
YPL149W	12.498	12.498	12.498	12.277	12.277	12.277	12.277	12.277	12.277	12.277	12.277	12.277	12.056	12.056	12.056	12.056	12.056	11.835	11.835	11.459	11.459	11.238	11.459	11.459	11.459	11.459	11.459	11.459	11.459	11.459	11.459	11.459	11.238	11.238	10.796	10.796	10.419	10.419	10.419	10.419	10.419	10.419	10.419	10.419	10.419	10.796	10.796	10.796	10.796
YNL103W	1.727	1.727	1.727	1.727	1.727	1.727	1.727	1.727	1.727	1.727	1.727	1.727	1.727	1.727	1.727	1.727	1.727	1.727	2.103	2.103	2.325	2.325	2.325	2.325	2.325	2.325	2.325	2.325	2.325	2.325	2.325	2.325	2.325	2.325	2.325	2.325	2.325	2.325	2.325	2.325	2.325	1.948	1.948	1.948	1.948	1.948	1.948	1.948	1.948
YGR221C	3.053	3.053	3.053	4.027	4.027	4.027	4.027	4.027	4.027	4.027	4.027	4.027	4.027	4.027	4.027	4.027	4.027	4.027	3.806	4.027	4.027	4.027	4.027	4.027	4.248	4.846	4.846	4.846	4.846	4.846	4.846	5.287	5.885	5.885	5.664	5.664	5.443	5.443	5.443	5.443	5.443	5.443	5.443	5.443	5.443	5.443	5.443	5.443	5.443
YER111C	9.405	9.405	9.405	9.405	9.405	9.405	9.405	9.405	9.405	9.405	9.405	9.405	9.405	9.249	9.249	9.249	9.249	9.249	9.249	9.249	9.249	9.249	9.249	9.249	9.249	9.249	9.249	9.249	9.47	9.47	9.47	9.47	9.47	9.691	9.691	9.691	9.691	9.691	9.691	9.691	9.691	9.691	9.691	9.315	9.315	9.315	9.536	9.536	9.536
YDL131W	1.416	1.416	1.416	1.416	1.416	1.416	1.416	1.416	1.416	1.416	1.416	1.416	1.416	1.416	1.416	1.416	1.416	1.04	1.04	1.04	1.04	1.04	1.04	1.04	1.04	1.04	1.04	1.04	1.04	1.04	1.04	1.04	1.04	1.04	1.04	1.04	1.04	1.04	1.04	1.04	1.04	1.04	1.04	1.04	1.04	1.04	1.04	1.04	0.819
YPL237W	11.811	11.811	11.655	11.655	11.655	11.655	11.434	11.434	11.213	11.213	11.213	11.213	11.213	11.213	11.213	11.213	11.213	11.213	11.213	11.213	11.213	11.213	11.213	10.992	10.395	10.395	10.395	10.395	10.395	10.395	10.395	10.395	10.395	10.174	10.174	10.174	10.174	10.174	10.174	10.174	10.174	7.121	7.121	6.745	6.745	6.745	6.745	6.745	6.745
YGL030W	0.377	0.377	0.377	0.377	0.377	0.377	0.377	0.377	0.377	0.377	0.377	0.377	0.377	0.377	0.377	0.377	0.377	0.377	0.377	0.377	0.377	0.377	0.377	0.377	0.377	0.377	0.377	0.377	0.377	0.377	0.377	0.377	0.377	0	0	0	0	0	0	0	0	0	0	0	0	0	0	0	0
YKR044W	11.197	11.197	11.418	11.639	11.639	11.639	12.081	12.678	12.678	12.678	12.678	12.678	13.12	13.497	13.497	13.497	13.497	13.497	13.497	13.497	13.497	13.497	13.497	13.497	13.497	13.497	13.497	13.497	13.497	13.497	13.497	13.497	13.497	13.497	13.497	13.497	13.497	13.497	13.497	13.497	13.497	13.497	13.497	13.497	13.497	13.497	13.276	13.276	13.276
YHR056C	7.612	7.612	7.612	7.833	7.833	7.833	8.275	8.275	8.275	8.275	8.275	8.275	8.275	8.275	8.275	8.496	8.496	8.717	9.094	10.289	10.289	11.172	11.172	11.549	11.549	11.549	11.549	11.549	11.549	11.549	11.549	11.549	11.549	11.549	11.549	11.549	11.549	11.549	11.549	11.549	11.549	11.549	11.549	11.704	11.704	11.704	11.704	11.925	11.614
YNL329C	8.873	8.873	8.873	8.873	8.873	8.873	9.249	9.249	9.249	10.002	10.002	10.002	10.002	10.002	10.002	10.002	10.002	10.002	10.002	10.002	9.781	9.781	9.405	10.223	10.82	10.82	11.197	11.197	11.197	11.197	11.197	11.639	12.678	12.678	12.678	12.678	12.678	12.678	12.678	12.678	12.457	12.457	12.457	13.12	13.12	13.12	13.12	13.12	13.12
YNL216W	12.286	12.286	12.286	11.688	11.312	11.312	10.714	10.714	10.338	10.338	10.338	10.338	10.338	10.338	9.961	9.961	9.961	9.961	9.961	10.403	10.403	10.403	10.403	10.403	10.403	10.403	10.403	10.403	10.403	10.182	10.182	10.182	10.182	10.182	10.182	9.806	9.806	9.806	9.806	9.429	8.455	8.455	8.455	8.455	8.455	8.455	7.325	7.325	7.325
YLR319C	10.665	10.665	10.886	11.262	11.262	11.262	11.328	11.328	11.549	11.328	11.328	11.328	11.328	11.549	12.965	15.2	15.2	15.421	15.642	15.642	15.863	15.863	15.863	15.863	15.863	16.46	16.46	16.46	16.46	16.46	16.46	16.46	16.46	16.837	16.837	16.837	16.837	16.837	16.837	17.058	17.058	17.058	17.058	17.058	17.058	17.655	18.032	18.253	18.253
YDL086W	8.627	8.627	8.627	8.627	8.627	8.627	8.627	8.627	8.627	8.627	9.29	9.29	9.511	10.264	10.264	10.264	10.264	10.264	10.264	10.264	10.264	10.264	10.264	10.264	10.264	10.264	10.264	10.043	10.264	10.264	10.264	10.264	10.264	10.264	10.043	10.043	10.043	10.043	10.043	10.264	10.264	10.264	10.264	10.264	10.264	10.264	10.264	10.264	10.264
YDR325W	13.03	13.252	13.252	13.252	13.252	13.252	13.473	13.473	13.473	13.473	13.473	13.473	13.473	13.473	13.473	13.473	13.473	13.473	13.473	13.473	13.473	13.473	13.473	13.473	13.252	13.252	13.252	13.252	13.252	13.252	13.03	13.03	13.03	13.03	13.03	13.03	13.03	13.03	13.03	13.03	13.03	13.03	13.03	12.809	12.809	12.809	12.588	12.588	12.588
YOR025W	2.079	2.742	2.742	2.742	2.742	2.742	2.897	2.676	2.676	2.676	2.676	2.676	2.676	2.676	3.208	3.962	4.559	4.559	4.78	4.78	5.001	5.598	7.391	7.391	7.391	7.391	7.391	7.612	7.612	7.612	7.612	7.833	7.833	7.833	7.833	8.054	8.807	8.807	8.807	8.807	8.807	8.807	9.626	9.626	9.626	9.626	9.626	9.626	9.626
YBR066C	0.377	0.377	0.377	0.377	0.377	0.377	0.377	0.377	0.377	0.377	0.377	0.377	0.377	0.377	0.377	0.377	0.377	0.377	0.377	0.377	0.377	0.377	0.377	0.377	0.377	0.377	0.377	0.377	0.377	0.377	0.377	0.377	0.377	0.377	0.377	0.377	0.377	0.377	0.377	0.377	0.377	0.753	0.753	0.753	0.753	0.753	0.753	0.753	0.753
YDR014W	7.522	7.522	7.522	7.301	7.301	7.522	7.522	7.522	7.522	7.522	7.522	7.522	6.482	5.664	5.664	5.287	5.066	5.066	5.066	5.066	5.066	5.066	5.066	5.066	5.066	4.846	4.404	4.404	4.404	4.404	4.78	6.13	6.13	6.13	6.13	6.13	6.13	6.13	6.13	6.13	6.13	5.91	6.286	6.286	6.286	6.065	6.065	5.844	5.468
YPR084W	6.171	5.353	5.353	4.379	3.561	3.119	2.742	2.742	2.742	2.742	2.742	2.742	2.742	2.521	2.521	2.521	2.521	2.3	2.3	2.3	2.3	2.3	2.3	2.3	2.079	2.079	2.079	2.079	2.079	2.079	1.702	1.702	1.702	1.702	1.702	1.482	1.482	0.884	0.884	1.547	1.989	1.989	2.365	2.365	2.365	2.365	2.365	3.847	4.068
YGR197C	10.379	10.379	9.405	9.405	9.405	9.405	9.781	9.405	9.405	9.626	9.626	9.626	9.626	9.626	9.626	9.626	9.626	9.626	9.626	9.626	9.028	9.028	9.028	7.08	7.743	7.522	7.743	7.743	7.743	7.743	7.743	7.743	7.743	7.743	7.743	7.743	7.743	6.769	6.171	6.171	6.171	6.171	6.171	6.171	5.95	5.95	5.95	5.95	5.95
YPR191W	14.005	14.226	14.226	14.447	14.668	14.668	14.668	14.668	14.668	14.668	14.668	14.668	14.668	14.668	15.044	15.044	15.265	15.265	15.265	15.486	15.486	15.486	15.486	15.486	15.486	15.486	15.486	15.928	15.928	15.928	15.928	15.928	15.928	15.928	15.928	15.928	15.928	15.928	15.928	15.928	15.928	15.928	15.928	15.486	15.265	15.265	15.265	15.265	15.265
YOR226C	6.949	7.325	7.325	7.325	6.949	6.949	6.949	6.949	6.949	6.572	6.572	6.572	6.572	6.351	6.351	6.351	6.351	5.533	5.157	5.157	5.157	5.157	5.157	5.157	5.157	5.157	5.157	5.157	5.157	5.157	5.157	4.936	4.936	4.936	4.936	3.74	3.74	3.74	3.74	4.117	4.117	4.117	4.117	4.117	4.117	4.117	3.519	3.519	3.519
YJR032W	3.806	3.806	3.806	4.248	4.248	4.469	5.353	5.353	5.353	5.353	5.353	5.132	5.132	5.132	5.132	5.132	5.729	5.729	5.729	5.729	5.729	5.729	5.729	5.729	6.106	6.106	6.106	6.106	6.482	6.482	6.482	6.859	7.08	7.08	7.08	7.08	7.301	7.301	7.301	7.301	7.301	7.301	7.301	7.301	7.301	7.301	7.301	7.301	7.301
YJR066W	18.212	18.212	17.835	17.835	17.835	18.056	18.056	18.056	18.056	18.056	18.056	18.056	18.056	18.056	18.056	18.056	18.277	18.277	18.277	18.277	18.277	18.277	18.277	18.277	18.277	18.277	18.277	18.277	18.277	18.277	18.277	18.277	18.277	18.277	18.277	18.277	18.498	18.498	18.498	18.94	19.161	19.161	19.161	19.161	19.161	19.161	19.161	18.94	18.94
YNL006W	3.495	3.495	3.495	3.495	3.495	3.495	3.495	3.495	3.495	3.495	3.274	3.053	3.053	3.053	3.053	3.053	2.676	2.455	2.676	2.676	2.676	2.676	2.676	2.455	2.455	2.455	2.455	2.455	2.455	2.455	2.455	2.455	2.455	2.455	2.455	2.455	2.455	2.455	2.235	2.235	2.235	2.235	2.014	1.04	1.04	1.04	1.04	1.04	1.04
YDL040C	0.377	0.598	0.598	0.598	0.598	0.598	0.598	0.598	0.598	0.598	0.598	0.598	0.598	0.598	0.598	0.598	0.598	0.598	0.598	0.598	0.598	0.598	0.598	0.598	0.598	0.598	0.598	0.598	0.819	0.819	0.819	0.819	0.819	0.819	0.819	0.819	0.819	0.819	0.819	0.819	0.819	0.819	0.819	0.819	0.819	0.819	0.819	1.04	1.04
YBR201C-A	5.574	5.574	5.574	5.574	5.574	5.574	5.574	5.132	5.132	4.911	4.69	4.314	4.314	4.314	4.314	4.314	4.314	4.093	4.093	4.093	4.093	4.093	3.495	3.495	3.495	3.495	3.495	3.495	3.495	4.093	3.651	3.651	3.651	3.651	3.651	3.053	3.053	3.053	3.053	2.832	2.832	2.832	2.832	2.611	2.611	2.611	2.611	2.611	2.169
YKL103C	3.962	4.183	4.183	4.183	4.183	4.183	4.183	4.183	4.183	4.183	4.183	3.962	4.183	4.183	4.183	3.806	3.806	4.027	4.027	4.027	4.027	4.027	4.027	4.027	4.027	4.027	4.027	4.027	4.027	4.027	3.651	4.093	3.872	3.872	3.872	3.872	3.872	3.872	3.872	3.872	3.872	3.872	3.872	3.872	3.495	3.495	3.495	3.119	3.495
YPL253C	7.301	7.301	10.289	12.457	12.457	12.236	12.236	12.236	12.236	12.457	12.457	12.457	12.457	12.678	12.678	12.678	12.678	12.302	13.12	13.12	13.12	13.12	13.12	13.12	13.12	13.341	13.939	13.939	14.16	14.16	15.2	15.2	15.2	15.2	15.2	15.2	15.2	15.576	15.576	15.576	15.576	15.355	15.355	15.355	15.355	15.355	15.355	15.355	15.355
YER141W	8.979	8.979	8.979	8.979	8.979	8.979	9.421	9.421	10.018	10.018	10.018	10.239	10.239	10.239	10.239	10.239	10.239	10.239	10.239	10.46	10.46	10.681	10.681	10.681	10.681	10.681	10.681	10.681	10.681	10.681	10.681	10.305	10.084	10.084	10.084	9.707	10.084	10.46	10.46	10.46	10.46	10.018	10.018	9.576	9.576	9.576	9.355	9.355	9.355
YHR010W	0	0	0	0	0	0	0	0	0	0	0	0	0	0	0	0	0	0	0	0	0	0	0	0	0	0	0	0	0	0	0	0	0	0	0	0	0	0	0	0	0	0	0	0	0	0	0	0	0
YFR008W	10.951	10.951	10.951	10.951	10.575	10.575	10.575	10.575	10.796	10.796	10.796	10.796	10.796	10.796	10.043	10.043	10.043	10.043	10.264	10.043	10.264	10.264	10.64	10.64	10.64	10.419	10.419	10.419	10.419	10.796	10.796	10.796	10.796	10.796	10.796	10.796	10.796	10.796	9.822	9.822	9.822	9.822	9.822	9.822	9.822	9.822	9.822	9.601	9.601
YBL015W	0.663	0.663	0.663	0.663	0.663	0.663	0.663	0.663	0.442	0.442	0.221	0.221	0.221	0.221	0.221	0.221	0.221	0.221	0.221	0.221	0.221	0.221	0	0	0	0	0	0	0	0	0	0.377	0.377	0.377	0.377	0.377	0.377	0.377	0.377	1.129	1.129	1.129	1.129	1.129	1.129	1.129	1.129	1.129	1.129
YBR291C	5.353	5.353	5.574	5.574	5.574	5.574	5.574	5.574	6.171	6.171	6.171	6.171	6.171	6.171	5.95	5.729	5.729	5.729	6.327	6.327	6.327	6.327	6.327	6.327	6.327	6.327	6.327	6.327	6.327	6.327	6.327	6.327	6.327	6.327	6.327	6.327	6.327	6.327	6.327	6.327	6.327	6.106	5.132	5.132	5.132	5.132	5.132	5.132	5.132
YHR060W	9.601	9.601	9.601	9.601	9.601	9.601	9.601	9.601	9.601	9.601	9.977	9.822	9.822	9.822	9.822	9.822	9.822	9.822	9.822	9.601	9.601	9.601	9.601	9.601	9.601	9.601	7.809	6.835	6.614	6.614	6.614	6.614	6.016	6.016	6.016	6.016	6.016	6.016	6.016	5.508	5.508	5.508	5.287	5.066	5.066	5.066	4.69	4.69	4.248
YML058W	10.002	10.002	10.002	10.002	10.002	10.002	10.002	10.223	10.223	10.223	10.223	10.223	10.223	10.223	10.223	10.223	10.223	10.223	10.223	10.223	10.223	10.223	10.223	10.223	10.223	10.223	10.223	10.223	10.223	10.223	10.6	10.379	10.379	10.379	10.002	10.002	10.002	10.002	10.002	10.002	10.002	10.002	10.002	9.781	9.781	9.781	9.781	8.963	8.963
YDR459C	5.263	5.263	5.263	5.263	3.405	3.405	3.626	3.626	4.976	7.653	7.653	7.653	7.653	7.653	8.095	8.095	8.316	8.316	8.316	8.316	8.316	8.758	8.758	8.758	8.979	8.979	8.979	8.979	8.979	8.979	8.979	8.979	8.979	8.979	8.758	8.758	8.979	10.927	11.369	11.966	11.966	11.966	12.188	12.188	12.188	12.564	12.564	12.564	13.317
YDR189W	8.013	8.832	8.832	8.832	9.208	9.208	9.208	9.208	9.208	9.208	9.208	9.208	9.208	8.987	8.987	8.987	8.987	9.364	9.585	11.975	11.975	11.975	11.975	11.598	11.598	11.222	11.664	11.664	11.664	11.664	11.664	11.884	11.884	11.884	11.884	11.884	11.508	11.508	10.534	10.534	10.534	10.755	10.755	10.755	10.755	10.755	10.755	10.755	10.755
YIL004C	0.663	0.663	0.663	0.663	0.663	0.663	0.663	0.663	0.663	0.663	0.663	0.663	0.663	0.663	0.663	0.884	1.105	1.482	1.482	1.482	1.858	2.455	2.676	4.314	4.755	4.976	4.976	4.976	4.976	4.976	4.976	4.976	4.976	4.976	4.976	4.976	4.976	4.976	5.197	5.197	5.197	5.197	5.197	4.976	4.976	4.976	5.197	5.197	6.769
YKR035W-A	8.963	8.963	8.586	8.963	8.963	9.184	8.963	8.963	8.963	8.963	8.963	8.963	8.963	8.963	8.963	8.963	8.742	8.742	8.963	9.339	9.339	9.339	9.339	9.339	8.742	8.742	8.742	8.742	8.521	8.521	8.521	8.963	10.911	10.911	10.911	11.132	11.132	11.352	11.352	11.352	11.352	11.573	11.573	11.573	11.573	11.352	11.352	11.352	11.573
YGR092W	8.3	8.521	8.521	8.521	8.521	8.521	8.521	8.521	8.521	8.521	8.521	8.521	8.521	8.521	8.521	8.521	8.521	8.521	7.923	7.923	7.923	8.3	8.3	8.3	8.3	8.079	8.079	8.079	8.079	8.079	8.079	8.079	8.079	8.079	8.079	8.079	8.079	8.079	8.079	8.079	8.079	8.079	7.857	7.857	7.857	7.857	7.857	7.857	7.857
YGR105W	2.987	2.987	2.611	2.987	2.767	2.767	2.546	2.546	2.922	2.922	2.922	2.922	2.546	2.169	2.169	2.39	2.39	2.39	2.39	2.39	2.39	2.39	3.962	4.338	4.338	4.338	4.78	5.001	5.378	5.157	5.157	5.157	5.157	5.378	5.975	5.975	5.975	6.196	6.417	6.417	6.417	6.417	6.417	6.793	6.793	6.793	6.793	7.014	7.014
YAR042W	9.937	9.937	9.937	10.158	10.379	10.379	10.379	10.379	10.379	10.379	10.379	10.379	10.379	10.6	10.6	10.6	10.6	10.6	10.6	10.6	10.6	10.6	10.6	10.6	10.6	10.6	10.6	10.6	10.6	10.6	10.6	10.6	10.6	10.6	10.6	10.379	10.379	10.379	10.379	10.379	10.379	10.379	10.6	10.6	10.6	10.6	10.6	10.6	10.6
YBL054W	0.753	0.753	0.753	0.753	0.753	0.753	0.753	0.753	0.753	0.753	0.753	0.753	0.753	0.753	0.753	0.377	0.377	0.377	0.377	0.377	0.377	0.377	0.377	0.377	0.377	0.377	0.377	0.377	0.377	0.377	0.377	0.377	0.377	0.598	0.598	0.598	0.598	0.598	0.598	0.598	0.598	0.598	0.598	0.598	0.598	0.598	0.598	0.598	0.598
YHR111W	9.847	9.847	9.847	9.249	9.47	9.47	10.068	10.068	10.068	10.444	10.444	10.444	10.444	10.444	10.444	10.444	10.444	10.82	10.82	10.82	11.197	11.197	11.197	11.197	11.197	11.197	11.197	11.197	11.197	11.418	11.418	11.418	11.418	11.418	11.418	11.418	11.418	12.457	12.457	12.457	12.457	12.457	12.457	12.457	12.457	12.457	12.457	12.457	12.457
YKL006C-A	5.353	5.353	5.574	5.574	5.574	5.574	5.574	5.574	5.574	5.95	5.95	5.574	5.574	5.574	5.574	5.574	5.353	5.353	5.353	5.353	5.353	5.353	5.353	5.353	5.353	5.353	5.353	5.353	5.353	5.353	5.353	5.353	5.353	5.353	5.353	5.353	4.379	4.379	4.379	4.158	4.158	4.158	3.34	3.119	3.119	3.119	3.119	3.119	3.119
YPR139C	7.874	7.874	7.874	8.251	7.653	7.653	7.432	7.653	7.653	7.653	7.432	7.432	7.211	7.211	7.588	8.251	9.38	9.38	9.38	9.38	9.38	9.38	9.38	9.38	9.757	9.757	9.757	9.757	9.757	9.757	9.757	9.757	9.757	9.757	9.757	9.757	9.757	9.536	9.536	9.536	9.757	9.757	9.757	9.757	9.757	9.757	9.977	9.977	9.977
YLR044C	0.377	0.377	0.377	0.377	0.377	0.377	0.377	0.377	0.377	0.377	0.377	0.377	0.377	0.377	0.377	0.377	0.377	0.377	0.377	0.377	0.377	0.377	0.377	0.377	0.377	0.377	0.377	0.377	0.377	0.377	0.377	0.377	0.377	0.377	0.377	0.377	0.377	0.377	0.377	0.377	0.377	0.377	0.377	0.377	0.377	0.377	0.377	0.377	0.377
YDR341C	0.819	0.819	0.819	0.819	0.819	0.819	0.819	1.04	1.04	0.663	0.663	0.663	0.663	0.663	0.663	0.663	0.663	0.663	0.663	0.663	0.663	0.663	0.663	0.663	0.663	0.663	0.663	0.663	0.663	0.663	0.663	0.663	0.663	0.663	0.663	0.663	0.663	0.663	0.663	0.663	0.663	0.663	0.663	0.442	0.442	0.442	0.442	0.442	0.442
YOR356W	7.146	7.146	7.146	7.146	6.769	6.769	6.769	6.769	6.171	6.171	6.769	6.769	6.769	6.99	6.99	6.99	6.99	6.99	6.99	7.588	7.367	7.367	7.367	7.146	7.146	7.146	7.146	7.146	7.146	7.146	7.146	7.146	7.146	7.08	7.08	7.08	7.08	7.08	7.08	7.08	7.08	7.08	7.08	6.859	6.859	6.859	6.859	6.196	6.196
YMR075W	4.027	4.027	4.027	4.027	4.027	4.027	3.274	3.274	3.274	3.274	3.274	3.274	3.274	3.274	3.274	3.274	3.274	2.897	2.897	2.676	2.455	2.832	2.832	2.832	2.832	2.832	2.832	2.611	2.611	2.611	2.611	2.611	2.611	2.235	1.571	1.195	1.195	1.571	1.571	1.571	1.571	1.571	1.571	1.571	1.571	1.571	1.571	1.571	1.571
YBR150C	1.768	1.768	2.365	2.742	2.742	2.742	2.742	2.742	2.742	3.119	3.119	3.34	3.34	3.34	3.34	3.716	3.716	3.716	3.716	3.716	3.716	3.716	3.716	3.716	3.716	3.716	4.314	4.314	4.314	4.314	4.314	4.314	4.314	4.314	4.314	4.314	4.314	4.314	4.314	4.314	4.314	4.314	4.314	4.314	4.535	4.535	4.535	4.535	4.535
YMR035W	12.899	12.899	12.899	13.497	13.497	13.497	13.497	13.497	13.497	13.497	13.497	13.497	14.471	14.471	14.471	14.848	14.848	14.848	15.224	15.224	15.224	15.224	15.224	15.822	15.822	15.822	15.822	15.822	16.043	16.043	16.264	16.264	16.264	16.264	16.264	16.264	16.264	16.264	16.264	16.264	16.264	16.264	16.264	16.264	16.264	16.264	16.264	16.264	16.264
YOR118W	9.757	9.38	9.38	9.38	8.938	8.938	8.938	8.938	8.938	8.054	8.054	8.054	7.833	7.833	7.236	6.793	6.793	6.572	6.196	5.598	5.222	5.287	5.885	6.704	6.704	6.704	6.704	6.704	6.704	6.704	6.704	6.704	6.482	6.482	6.04	7.146	7.367	8.717	8.717	8.717	8.717	8.717	8.717	8.717	8.717	8.717	8.717	8.938	8.938
YDR371W	6.327	6.327	6.327	6.327	6.106	6.106	6.106	6.106	6.106	6.106	6.106	6.704	6.704	6.704	6.704	6.704	6.704	6.704	6.704	6.704	6.925	6.925	6.925	6.925	6.925	6.925	6.925	6.704	6.704	6.704	6.704	6.704	6.704	6.704	6.704	6.704	6.704	6.704	6.704	6.704	6.704	6.704	6.925	6.925	6.925	6.925	6.925	6.925	6.925
YER042W	7.522	7.522	7.522	7.522	7.301	7.08	7.899	7.899	8.12	8.12	9.315	9.315	9.315	9.912	9.912	9.912	9.912	9.912	9.912	9.912	9.912	9.912	9.536	10.133	10.354	10.73	10.73	10.951	11.393	11.393	11.393	11.393	11.393	11.393	11.393	11.393	11.393	11.393	11.393	10.796	11.017	11.017	11.017	11.017	11.017	11.017	11.017	11.017	11.017
YGR159C	8.742	8.521	8.144	8.144	8.365	8.365	8.365	8.365	8.365	8.365	8.365	8.365	8.742	8.742	8.742	8.742	8.963	8.963	8.963	8.963	8.963	8.963	8.963	8.963	8.963	8.963	8.365	8.365	8.365	8.365	8.365	8.365	8.365	8.365	8.365	8.365	8.365	8.365	7.989	7.989	7.989	7.989	7.989	7.989	7.989	7.989	7.989	7.989	7.989
YAL051W	12.654	12.875	12.875	12.875	12.875	12.875	12.875	12.875	12.875	12.875	12.875	12.875	12.875	12.875	12.875	12.654	12.654	12.654	12.433	12.433	12.433	12.056	12.056	12.056	12.056	12.056	11.835	11.082	10.706	10.706	10.485	10.485	10.485	10.485	10.485	10.264	10.264	10.264	10.264	10.264	10.264	10.264	10.043	8.472	8.251	8.251	7.809	7.588	7.588
YMR117C	8.275	8.275	8.275	8.275	8.275	8.496	8.496	8.717	8.717	8.717	8.717	8.717	8.717	8.717	8.717	8.717	8.938	8.938	8.938	8.938	8.938	8.938	8.938	8.938	8.938	8.938	8.938	9.159	9.159	9.159	9.159	9.159	9.159	9.159	9.159	9.159	9.159	9.159	9.159	9.159	9.159	9.159	9.159	9.159	9.159	9.159	9.159	9.159	9.159
YLR215C	3.74	3.74	3.74	3.962	4.183	4.183	4.183	5.885	5.885	5.885	5.885	5.885	5.885	5.885	5.885	5.885	5.885	5.885	6.106	6.106	6.106	6.106	5.885	5.885	5.885	6.106	6.393	7.277	8.472	8.472	8.472	8.472	8.472	8.472	8.693	8.693	8.693	8.693	8.693	8.693	8.914	8.914	8.914	8.914	8.914	8.914	8.914	8.914	8.914
YIL158W	12.146	12.146	12.146	12.146	12.146	12.146	12.146	12.146	11.925	11.549	11.328	11.328	11.549	11.549	11.549	11.549	11.549	11.549	11.393	11.393	11.393	11.393	11.393	11.393	11.393	11.393	11.393	11.393	11.393	11.393	11.393	11.393	11.393	11.393	11.393	11.393	11.393	11.393	11.393	11.393	11.393	11.393	11.393	11.393	11.393	11.017	11.017	10.198	9.977
YGR084C	7.391	7.391	7.391	7.391	7.391	7.391	7.17	7.325	6.949	6.949	6.949	6.572	6.351	6.351	6.351	6.351	5.819	6.638	6.638	6.638	6.638	6.638	6.638	6.261	6.261	5.885	5.885	6.482	6.482	6.482	7.301	7.301	7.301	7.301	7.301	7.522	7.522	7.522	8.275	8.275	8.275	8.275	9.028	9.028	9.028	9.028	9.028	9.028	9.028
YDR135C	1.04	1.26	1.26	1.26	1.26	1.26	1.26	1.26	1.26	1.26	1.26	1.26	1.26	1.26	1.04	1.04	1.04	1.04	1.04	1.04	1.04	1.04	1.04	1.04	1.04	1.04	1.04	1.04	1.04	1.04	1.04	1.04	1.04	1.04	1.26	1.26	1.26	1.26	1.637	1.637	2.611	2.832	2.832	3.053	3.053	3.053	3.053	3.053	3.053
YNL088W	5.066	5.066	5.066	5.066	4.846	4.846	5.066	5.066	5.066	5.066	5.066	5.819	6.04	7.899	7.899	7.899	7.899	7.899	8.652	8.652	8.873	8.873	8.873	8.873	8.873	8.873	8.873	8.873	9.249	9.47	9.47	9.47	9.47	9.47	9.47	9.47	9.47	9.47	9.47	9.847	9.847	9.847	9.847	9.847	9.847	9.847	9.847	9.847	10.289
YDL027C	13.317	12.72	12.72	12.941	12.941	12.941	12.941	12.941	12.941	12.941	12.941	12.564	12.564	12.564	12.343	12.343	12.343	12.343	12.343	11.966	11.966	11.966	11.966	11.966	11.966	11.966	11.966	11.966	11.524	11.303	11.303	11.303	10.55	10.771	10.771	10.771	10.55	10.55	10.239	10.239	10.239	10.239	10.239	10.239	10.239	10.239	10.239	10.239	10.239
YGL023C	5.197	5.197	5.197	5.795	5.795	6.171	6.171	6.171	5.95	5.95	5.95	5.574	5.574	5.574	5.574	5.95	5.95	5.95	5.95	7.211	7.211	7.211	7.211	7.211	7.211	7.211	7.211	7.432	7.432	7.432	7.653	7.653	7.653	7.653	7.653	7.653	7.653	7.653	7.653	7.653	7.653	7.653	7.653	7.653	7.653	7.653	7.653	7.653	7.653
YPL195W	6.327	4.535	3.716	3.716	3.495	3.495	3.495	3.495	3.495	3.495	2.897	2.897	2.897	3.651	4.911	4.911	4.911	4.911	4.911	5.132	4.911	4.911	4.911	4.911	4.911	4.911	4.911	4.911	4.755	4.911	4.911	4.911	4.911	5.729	6.327	6.327	6.327	6.327	6.327	6.327	6.482	6.261	6.261	6.261	6.859	6.859	6.859	6.859	6.859
YDR361C	7.899	7.899	7.899	7.899	7.899	7.899	7.899	7.899	7.899	7.899	7.899	7.899	7.678	7.678	7.678	7.678	7.678	7.678	7.678	7.678	7.678	7.678	7.678	7.678	7.457	7.457	7.457	7.08	7.08	7.08	6.482	6.482	6.482	6.482	6.482	6.482	6.482	6.482	6.482	6.482	6.482	6.482	6.482	5.287	5.287	5.287	5.287	5.287	5.287
YFL017C	9.847	9.847	9.47	9.691	9.691	9.691	9.691	9.691	9.691	9.691	9.691	9.912	9.912	9.912	9.912	9.912	9.912	10.354	11.328	11.107	11.107	11.107	9.536	8.938	9.601	9.601	9.601	9.601	9.601	9.601	9.601	9.601	9.601	9.601	9.822	9.601	9.601	9.601	9.601	9.38	9.38	8.562	8.562	8.562	8.562	9.004	9.004	9.004	8.848
YDL148C	16.084	16.084	16.305	16.305	16.526	16.526	16.526	16.526	16.526	16.526	16.526	16.526	16.526	16.526	16.526	16.526	16.526	16.305	16.305	16.305	16.305	16.305	16.681	16.681	17.058	17.058	17.058	17.058	17.058	17.058	16.46	15.863	15.642	15.642	15.642	15.642	15.642	15.642	15.642	15.642	15.265	15.265	15.265	15.265	15.265	15.265	14.889	14.226	14.226
YML119W	8.873	8.873	8.873	8.873	8.873	8.873	8.873	8.873	8.873	8.873	8.873	9.249	9.249	9.249	9.249	9.249	9.47	9.47	9.47	9.47	9.47	9.47	9.47	9.47	9.47	9.47	9.47	9.47	9.47	9.47	9.47	9.47	9.47	9.47	9.47	9.47	9.47	9.47	9.47	9.47	9.47	9.47	9.47	9.47	9.47	9.47	9.47	9.691	9.691
YKL196C	7.743	7.522	7.522	7.146	7.146	7.146	7.146	7.146	7.146	7.146	7.146	7.146	7.146	7.743	7.743	8.185	8.185	8.185	8.185	8.185	8.185	7.964	7.964	7.964	7.367	7.367	7.211	7.809	7.809	7.809	7.809	7.809	7.809	7.809	7.432	7.432	7.432	7.211	7.211	7.432	7.809	7.809	7.809	7.809	8.185	8.406	8.406	8.627	8.627
YJR025C	0.221	0.221	0.221	0.221	0.221	0.221	0.221	0.221	0.221	1.571	1.571	1.571	1.351	1.351	1.351	1.351	1.351	1.351	1.351	1.351	1.351	1.351	1.351	1.351	1.351	1.351	1.351	1.727	1.948	1.948	1.948	1.948	1.948	1.948	1.948	1.948	1.948	1.948	1.948	1.948	1.948	1.948	1.948	1.948	1.948	1.948	2.701	2.701	2.701
YDR103W	3.405	3.405	3.405	3.405	2.963	2.3	2.3	2.3	2.521	3.053	3.053	3.053	3.053	3.053	3.053	3.053	3.053	2.832	2.832	2.832	2.676	3.119	3.119	3.119	3.119	3.119	3.119	2.897	2.897	2.676	2.676	2.676	2.676	2.676	2.676	2.676	2.897	2.897	2.897	2.897	3.119	3.119	3.119	3.119	3.34	3.34	3.34	3.34	3.561
YBR071W	7.211	7.588	7.588	7.809	7.809	8.185	8.406	8.406	8.406	8.406	8.406	8.406	8.406	8.406	8.406	8.406	8.406	8.406	8.185	8.406	8.406	8.406	8.406	8.406	8.406	8.406	8.627	8.627	8.627	8.627	8.627	8.627	8.406	8.406	8.03	8.185	8.406	8.406	8.406	8.406	8.406	8.783	8.783	8.783	8.783	8.783	8.251	8.848	8.848
YPL239W	3.651	4.027	4.248	4.248	4.248	4.248	4.248	4.248	4.248	4.469	4.469	5.066	5.066	5.066	5.287	5.287	5.287	5.287	5.287	5.287	5.287	4.911	4.911	4.911	4.911	5.132	5.132	5.132	5.132	5.132	5.132	5.132	5.132	5.132	5.132	5.508	5.729	6.106	6.106	6.106	6.106	6.106	6.106	6.106	6.106	6.106	6.106	6.106	6.106
YLR395C	10.379	10.379	10.379	10.379	10.379	10.379	10.379	10.379	10.379	10.379	10.379	10.379	10.379	10.379	10.379	10.6	10.82	10.82	10.82	10.068	10.068	10.289	10.509	10.509	10.509	10.509	10.509	10.509	10.886	10.509	10.509	10.289	10.289	10.289	10.289	10.068	10.068	10.068	10.068	10.068	10.068	9.847	9.847	9.847	9.847	9.847	9.847	9.626	9.249
YDL177C	4.158	4.158	4.158	4.379	4.379	4.379	4.379	4.379	4.379	4.379	4.379	4.379	4.379	4.379	4.821	4.821	4.821	4.821	4.821	4.821	4.821	4.821	4.821	4.821	4.821	4.821	4.821	4.821	4.821	6.171	6.171	6.393	6.393	6.393	6.393	6.393	6.393	6.393	6.769	6.769	7.964	8.185	8.185	8.185	8.185	8.185	8.185	8.185	8.185
YOR350C	4.404	4.625	5.598	6.793	6.793	6.793	6.793	6.793	6.793	6.793	6.793	7.014	8.365	8.365	8.365	8.365	8.742	9.118	9.118	9.118	9.118	9.118	9.118	9.118	9.118	9.118	9.339	9.339	9.339	9.339	9.56	9.56	9.56	9.56	9.56	9.781	9.781	9.781	9.781	9.781	9.781	9.781	9.781	9.781	9.781	9.781	9.405	9.405	9.405
YDR093W	6.859	6.859	6.417	6.417	6.417	6.417	6.417	5.378	5.378	5.378	5.378	5.378	5.378	5.378	5.378	5.378	5.378	5.378	5.378	5.378	5.378	5.378	5.378	5.001	5.001	4.78	4.404	4.404	4.027	3.274	3.274	3.274	3.053	3.053	3.053	3.053	3.053	2.611	2.235	2.235	2.235	2.832	2.832	2.832	2.611	2.611	2.611	2.611	2.611
YOR284W	2.39	2.39	3.364	3.143	3.143	3.143	3.143	3.143	2.767	2.546	3.519	3.519	3.519	3.519	4.272	4.272	4.272	4.272	5.312	5.689	6.065	6.065	6.065	6.065	6.065	6.065	5.689	5.689	5.689	5.689	5.689	5.689	5.689	6.949	7.923	7.923	7.923	8.144	8.144	8.144	8.144	8.521	8.521	8.521	8.521	8.521	8.521	8.521	8.521
YER076C	3.585	3.585	3.364	3.364	3.364	3.364	3.364	2.987	2.987	2.987	2.987	2.987	3.208	3.208	3.208	3.208	3.208	3.208	3.208	3.429	4.027	4.027	4.404	4.404	4.404	4.625	4.625	4.625	4.625	4.625	4.625	4.625	4.625	4.625	4.625	4.625	4.625	4.625	4.625	4.625	4.625	4.625	4.248	4.248	4.248	4.027	4.027	4.027	4.027
YLL013C	0.221	0.221	0.221	0.221	0.221	0.221	0.221	0.221	0.221	0.221	0	0	0	0	0	0	0	0	0	0	0	0	0	0	0	0	0	0	0	0	0	0	0	0	0	0	0	0	0	0	0	0	0	0	0	0	0	0	0
YLR114C	7.588	7.588	7.809	7.809	7.809	8.03	8.03	8.03	8.03	8.03	8.03	7.809	9.666	9.887	9.887	9.887	9.887	9.887	9.887	9.887	9.887	9.887	9.887	9.887	9.887	9.887	9.887	9.887	9.887	10.108	10.329	10.329	10.329	10.55	10.55	10.55	10.55	10.55	10.55	10.55	10.55	11.148	11.148	11.148	11.148	11.148	11.148	11.148	11.148
YDL008W	2.987	5.378	7.546	10.379	10.379	10.379	10.379	10.379	10.379	10.379	10.379	10.379	10.379	10.379	10.379	10.379	10.379	10.379	10.379	10.755	11.132	11.132	11.132	11.132	11.132	11.132	11.132	11.132	11.132	11.132	11.132	11.352	11.352	11.352	11.729	11.729	11.729	11.729	11.729	11.95	11.95	11.729	11.508	11.508	11.508	11.508	11.287	11.287	11.287
YOR047C	2.144	2.144	2.144	2.144	2.742	3.561	3.561	3.561	3.561	3.561	3.561	3.561	3.561	3.561	3.561	3.561	3.561	3.561	3.561	3.561	3.561	3.561	3.781	4.003	4.003	4.379	4.158	4.379	4.379	4.379	4.379	4.379	4.379	4.379	4.535	4.535	4.535	4.535	4.535	4.535	4.535	4.535	4.755	5.132	5.132	5.132	5.132	4.69	4.69
YGR238C	8.832	8.832	8.832	8.832	9.208	9.208	9.208	9.208	9.208	9.208	9.208	8.987	8.987	8.987	8.987	8.987	8.987	8.987	8.389	8.168	8.168	8.168	8.168	8.168	8.168	8.168	6.973	6.597	6.597	6.597	6.597	6.597	6.221	5.844	5.468	5.468	5.091	5.091	5.091	5.091	5.091	4.715	4.715	4.715	4.715	4.936	4.715	4.715	4.715
YDR440W	3.651	3.651	3.651	3.651	3.651	4.027	4.027	4.027	4.027	4.469	4.469	4.469	5.508	5.508	5.508	5.508	5.508	5.508	5.508	5.508	5.95	5.95	5.95	5.95	5.95	5.95	6.171	6.171	6.171	6.769	6.769	6.769	6.769	6.769	6.769	6.769	7.899	7.678	8.275	8.275	8.275	8.275	9.094	10.509	11.328	11.328	11.328	11.328	11.328
YGL079W	8.095	8.095	8.095	8.095	7.874	7.874	7.874	7.874	7.874	7.497	7.497	5.705	5.484	5.263	5.263	4.976	5.574	5.574	5.574	5.574	5.574	6.171	5.795	5.795	5.795	5.418	6.171	6.171	6.925	6.925	7.301	6.925	6.704	6.704	6.704	6.704	6.704	6.704	6.925	7.899	7.899	7.899	7.899	7.899	7.899	8.275	8.496	9.315	9.691
YKL191W	6.261	6.261	6.04	6.04	6.04	6.04	6.04	6.04	6.04	5.287	5.287	5.287	5.287	5.287	5.287	5.287	5.287	5.287	5.287	5.066	4.846	4.846	4.846	4.846	4.625	4.404	4.404	4.404	4.183	4.183	4.183	4.183	4.183	4.183	4.183	4.183	4.183	4.183	4.183	4.183	4.183	4.183	4.183	4.183	4.183	4.183	3.806	3.806	0.884
YDL144C	6.859	6.859	7.301	7.301	7.301	7.301	7.301	7.301	7.522	7.522	7.522	7.522	7.522	7.522	7.899	8.341	8.341	8.341	8.341	8.341	8.341	8.341	8.341	8.341	8.341	8.341	8.341	8.341	8.562	8.185	8.185	8.185	8.562	8.783	8.783	8.783	8.783	8.783	8.783	8.783	8.783	8.783	8.783	8.783	8.341	8.341	8.341	7.964	7.964
YLR143W	11.393	11.393	11.393	11.393	11.393	11.393	11.393	11.172	11.172	11.172	11.549	11.549	11.549	11.549	11.549	11.549	10.419	10.419	10.419	10.419	10.419	8.938	8.496	8.496	8.496	8.496	8.496	8.496	8.496	8.12	8.12	8.12	7.743	7.743	8.12	8.12	8.12	8.12	8.12	8.12	8.12	7.301	7.08	7.08	7.08	7.08	7.08	7.08	7.08
YPR168W	3.299	3.299	2.922	2.922	2.922	2.922	2.922	2.922	2.922	2.922	3.143	3.585	3.585	3.585	3.585	3.585	3.585	3.585	3.585	3.585	3.585	3.208	3.208	3.208	2.832	2.832	2.832	2.832	3.274	3.495	3.495	3.872	3.872	4.248	4.248	4.248	4.248	4.248	4.625	4.846	4.846	4.846	4.846	4.846	4.846	4.846	5.066	5.664	5.664
YNR045W	5.222	5.222	5.222	5.222	5.222	5.222	5.222	5.222	4.338	4.338	4.338	4.715	3.962	3.962	3.962	3.364	3.364	3.962	4.559	5.885	6.704	6.704	6.925	6.925	7.301	7.301	7.964	7.367	7.367	7.367	7.367	7.367	7.367	7.743	7.743	7.743	7.743	7.743	7.964	7.964	7.964	7.964	7.964	7.964	8.185	8.406	8.406	8.406	8.406
YPL096W	2.611	2.611	2.235	2.235	2.235	2.235	2.611	2.611	2.611	2.611	2.611	2.987	2.987	2.987	2.987	2.987	2.987	2.987	2.987	2.987	2.987	2.987	2.987	2.767	2.767	2.39	2.39	2.767	2.767	3.208	3.208	3.208	3.208	3.208	3.208	3.208	3.585	4.183	4.559	4.559	4.559	4.559	4.559	4.559	4.559	4.559	4.559	4.559	4.559
YLR229C	0.819	0.819	0.819	0.819	0.819	0.819	0.819	0.819	0.819	1.195	1.195	1.195	1.195	1.195	1.195	1.195	1.195	1.195	1.195	1.195	1.195	1.195	1.195	1.195	1.195	1.195	1.195	1.195	1.195	1.195	1.195	1.195	1.195	1.195	1.195	1.195	1.195	1.195	1.195	1.195	1.195	1.195	1.195	0.974	0.974	0.974	0.598	0.221	0.221
YDR386W	9.159	9.159	9.159	9.159	8.496	8.717	8.496	8.496	8.496	8.496	7.899	7.899	6.704	6.704	6.704	6.704	6.704	6.704	6.704	6.704	6.925	7.522	7.522	7.522	7.522	7.522	7.522	7.301	7.146	7.146	7.146	7.146	7.146	7.146	7.146	7.146	7.146	7.146	7.899	7.899	7.899	7.899	8.12	8.12	8.12	8.12	7.899	7.899	8.275
YMR244C-A	12.212	12.212	12.212	12.212	12.212	12.212	12.212	12.212	12.212	12.212	12.588	12.588	12.588	12.588	12.212	12.212	12.212	12.212	11.991	11.991	12.523	12.523	12.523	12.523	12.523	12.523	12.523	12.744	12.744	12.744	12.744	13.186	13.186	13.186	12.965	12.965	12.965	12.965	12.965	12.965	12.367	12.367	12.367	12.367	12.367	12.367	12.367	12.367	12.367
YPL160W	5.975	6.196	6.196	6.572	6.572	6.572	6.949	6.728	6.728	6.728	6.728	6.728	6.728	6.728	6.728	6.949	6.949	6.949	6.949	6.949	6.949	6.949	6.949	6.949	6.949	6.949	6.949	6.949	6.949	6.949	6.949	6.949	6.949	6.949	6.949	6.949	6.949	6.949	6.949	6.949	6.949	6.949	6.728	6.507	6.507	6.507	6.507	6.507	6.507
YCL038C	2.169	2.169	2.169	2.169	2.169	1.792	1.792	1.792	1.792	1.792	1.792	1.792	1.792	1.792	1.792	1.792	1.792	1.416	1.416	1.416	1.416	1.416	2.169	2.832	3.429	4.625	4.625	4.625	5.222	5.222	5.222	5.222	5.222	5.222	5.222	5.222	5.222	5.222	5.222	5.443	5.885	6.106	6.106	6.106	6.106	6.106	5.885	5.885	5.885
YNL062C	22.68	22.901	22.901	22.901	22.901	22.525	22.525	22.525	22.525	22.525	22.525	22.525	22.525	22.525	22.525	22.525	22.525	22.304	22.083	22.083	22.083	22.083	22.304	22.525	22.525	22.525	22.68	22.68	22.68	22.68	22.459	22.083	22.083	22.083	22.083	22.083	21.862	21.862	21.862	21.862	21.862	21.485	21.862	21.862	21.862	21.862	21.862	21.265	21.044
YPR148C	2.235	2.235	2.235	2.235	2.235	2.235	2.455	2.455	3.274	3.495	3.716	3.716	3.716	3.716	3.716	3.937	4.379	4.379	4.379	4.6	4.6	4.6	4.6	4.6	4.6	4.6	4.6	4.6	4.6	4.6	4.821	4.6	4.6	4.6	4.6	4.6	5.353	5.353	5.353	5.353	5.353	5.353	5.353	5.353	5.353	5.95	5.95	5.95	5.95
YDL072C	0.819	0.819	0.819	0.819	0.819	0.819	0.819	0.819	0.819	0.819	0.819	0.819	0.819	0.819	0.819	0.819	0.819	0.221	0.221	0.221	0.221	0.221	0.221	0.221	0.221	0.221	0.221	0.221	0.221	0.221	0.221	0.221	0.221	0.221	0.221	0.221	0.221	0.221	0.221	0.221	0.221	0.221	0.221	0.221	0.598	0.974	0.974	1.351	1.351
YMR288W	2.987	2.987	3.429	3.429	3.429	3.429	3.429	3.429	3.208	3.208	3.208	3.208	3.208	3.208	3.208	3.208	3.208	3.208	3.208	3.208	1.858	1.858	1.858	1.858	1.858	2.521	2.897	2.897	2.897	4.404	4.625	6.106	6.925	7.588	7.588	8.472	9.666	10.264	10.706	10.927	10.927	10.927	10.927	10.927	10.927	10.927	11.148	11.148	11.369
YDL025C	6.482	6.482	6.482	6.482	6.482	6.482	6.482	6.482	6.482	6.482	6.482	6.482	6.482	6.482	6.482	6.482	6.859	7.08	7.08	7.08	7.08	7.08	7.08	7.08	6.704	6.704	6.704	6.704	6.925	6.925	6.925	6.925	6.925	6.925	6.925	6.925	6.548	6.548	6.548	6.548	6.548	6.548	6.548	6.548	6.548	6.548	6.327	6.327	6.327
YBR177C	3.053	3.053	3.053	3.053	3.053	3.053	2.832	2.832	2.832	3.053	3.274	3.274	3.274	3.274	3.274	3.651	3.651	3.651	3.651	3.806	3.806	3.585	3.585	3.585	3.585	3.585	3.962	3.962	4.936	4.936	4.936	4.936	5.533	5.533	5.533	5.975	5.975	5.975	5.754	5.975	5.975	5.975	6.351	6.351	6.351	6.351	6.351	6.351	6.351
YLR214W	5.819	5.819	5.819	5.819	5.819	5.819	5.819	5.819	5.819	5.222	5.598	5.598	5.598	5.598	5.598	5.598	5.598	5.598	5.598	5.222	5.222	5.222	5.222	5.222	5.222	5.222	5.222	5.001	5.001	4.78	4.78	4.404	4.404	4.404	4.404	4.404	4.404	4.404	4.404	4.404	4.404	4.404	4.404	4.404	4.404	4.404	4.404	3.585	3.143
YGL167C	12.253	12.63	12.63	12.63	12.63	12.63	13.072	13.669	13.669	13.669	13.669	13.669	13.669	13.669	13.669	13.448	13.448	13.448	13.448	13.448	13.669	13.89	13.514	13.514	13.514	13.514	13.514	13.514	13.514	13.514	13.514	13.514	13.514	13.514	13.514	13.514	13.514	13.514	13.514	13.514	13.514	13.514	13.514	13.514	13.514	13.514	13.514	13.514	13.514
YHR084W	11.835	12.056	12.056	11.017	11.017	11.017	10.796	10.796	10.575	8.562	8.341	8.12	8.562	8.562	8.562	8.562	8.185	8.185	7.588	7.211	7.211	7.211	7.211	7.211	7.211	6.99	6.548	6.548	6.327	6.704	6.704	6.704	6.482	6.482	6.704	6.704	6.704	6.704	6.704	6.704	6.704	6.704	6.704	6.704	6.704	6.704	6.704	6.704	6.704
YLR240W	1.26	1.04	1.04	1.04	1.04	1.04	1.04	1.04	1.04	1.04	1.04	1.04	1.26	1.26	1.26	1.482	1.482	1.482	1.482	1.482	1.482	1.482	1.482	1.482	1.858	1.858	3.937	3.937	4.69	4.69	4.69	4.69	4.69	5.885	7.08	7.08	7.08	7.08	7.08	7.08	7.08	7.08	7.08	7.08	7.08	7.899	8.12	8.12	8.341
YCR054C	6.327	6.327	6.327	6.327	6.106	5.95	5.95	5.95	5.729	7.432	7.653	8.316	8.316	8.316	8.758	8.758	8.758	8.758	8.758	9.355	9.355	9.355	9.355	9.355	9.355	9.576	9.355	9.732	9.511	9.887	9.887	9.887	9.887	9.887	9.887	10.55	10.329	10.329	10.329	10.55	10.992	10.992	10.992	10.992	11.213	11.213	11.213	11.59	11.59
YMR199W	1.792	2.014	2.014	2.014	2.235	2.455	2.455	2.455	2.455	2.455	2.455	2.455	2.455	2.455	2.235	2.235	2.235	2.235	2.235	2.235	2.235	2.235	2.235	2.235	2.235	2.235	2.235	2.235	2.235	2.235	2.235	2.235	2.235	2.235	2.235	2.235	2.235	2.235	2.235	2.235	2.014	2.014	2.014	2.014	2.014	2.014	2.014	2.014	2.014
YDR137W	0.377	0.377	0.377	0.377	0.377	0.377	0.377	0.377	0.221	0.442	0.442	0.442	0.442	0.442	0.442	0.442	0.442	0.442	0.442	0.442	0.442	0.442	0.442	0.442	0.442	0.442	0.442	0.442	0.663	0.663	0.884	0.884	1.105	1.105	1.105	1.105	1.105	1.105	1.105	1.105	1.105	1.105	1.105	1.105	1.105	1.105	1.105	1.105	1.105
YPR154W	6.859	7.457	7.457	7.457	7.236	6.482	5.066	5.443	6.04	6.04	6.04	6.04	5.819	5.819	5.819	5.819	5.819	5.598	5.598	5.598	5.222	5.222	5.222	4.248	4.027	4.69	6.704	6.704	6.704	6.704	6.704	6.704	6.704	6.704	6.704	6.704	6.704	6.704	6.704	7.146	7.146	7.146	7.146	7.146	7.146	7.146	7.146	7.146	7.146
YER101C	0	0	0	0	0	0	0	0	0	0	0	0	0	0	0	0	0	0	0	0	0	0	0	0	0	0	0.221	0.221	0.221	0.221	0.221	0.442	0.442	0.663	1.105	1.326	1.326	1.326	1.326	1.326	1.326	1.326	1.326	1.547	1.547	1.547	1.547	1.547	1.547
YDR398W	0	0	0	0	0	0	0	0	0	0	0	0	0	0	0	0	0.377	0.377	0.377	0.377	0.377	0.377	0.377	0.377	0.377	0.377	0.377	0.377	0.377	0.377	0.377	0.377	0.377	0.377	0.377	0.377	0.377	0.377	0.377	0.377	0.377	0.377	0.377	0.377	0.377	0.377	0.377	0.377	0.377
YHR051W	16.968	16.968	16.968	16.968	16.968	16.968	16.968	16.968	16.968	16.968	16.968	16.968	16.968	17.721	17.721	17.942	17.942	17.942	17.942	17.942	17.942	17.942	17.942	17.942	17.942	17.942	17.942	17.942	17.942	17.942	17.942	17.942	17.942	17.942	17.942	17.942	17.942	16.812	16.591	16.591	16.591	16.591	16.591	16.591	16.591	15.993	15.993	15.993	15.993
YCR021C	5.598	5.598	5.598	5.598	5.598	5.819	5.819	6.417	6.417	6.417	6.417	6.417	6.04	5.664	5.664	5.664	6.106	6.106	6.106	6.106	6.106	6.106	6.106	6.106	6.106	5.664	5.443	5.443	5.443	5.443	5.443	5.443	5.443	5.443	5.443	5.287	5.508	5.508	5.508	5.508	5.508	5.287	5.287	5.287	5.287	5.287	5.287	5.287	5.287
YGR277C	3.364	3.364	3.364	3.364	3.364	3.208	2.987	2.987	2.987	2.987	2.611	2.611	2.014	2.014	2.014	2.014	2.014	2.014	1.792	1.792	1.792	1.792	1.792	1.792	1.792	1.792	1.792	1.571	1.571	1.571	1.195	1.416	2.39	2.39	2.39	2.611	2.611	2.611	2.611	2.611	2.832	3.806	3.806	3.806	3.806	3.585	3.585	3.585	3.585
YKL140W	6.327	5.287	5.066	5.066	4.846	4.625	4.625	5.443	5.443	5.443	5.443	5.222	5.001	5.001	5.001	5.001	4.625	4.625	4.625	4.625	4.404	4.404	4.404	4.404	4.404	5.533	5.91	5.91	5.91	6.13	6.351	6.351	6.351	6.728	7.923	7.923	7.923	7.923	7.923	7.923	8.365	8.365	8.365	8.365	8.742	8.963	8.963	8.586	8.586
YBR056W	2.48	2.48	2.48	2.48	2.48	2.48	2.48	2.48	2.48	2.48	2.48	2.48	2.48	2.48	2.48	2.48	2.48	2.48	2.259	1.506	0.753	0.753	0.377	0.377	0.377	0.377	0.377	0.377	0.377	0.377	0.377	0.377	0.377	0.598	0.598	0.598	0.598	0.598	0.598	0.598	0.598	0.598	0.598	0.598	0.598	0.598	0.598	0.598	0.598
YNL195C	4.158	4.158	4.158	4.158	4.158	4.158	4.158	4.158	3.937	3.937	3.937	3.937	3.937	4.314	4.314	4.314	4.314	4.314	4.314	4.314	3.937	3.937	4.314	4.314	4.535	4.535	4.755	4.755	4.976	4.976	4.976	4.976	4.976	5.353	5.353	5.729	5.729	5.729	6.393	7.211	7.211	7.211	7.432	7.432	7.432	7.653	8.03	9.004	9.38
YDL099W	4.093	4.093	3.872	3.872	2.897	2.897	2.897	2.897	2.897	2.897	2.897	3.429	3.053	3.053	3.053	3.274	3.274	3.716	3.716	3.937	3.937	3.937	3.937	3.716	4.093	4.314	5.639	5.639	6.237	6.835	6.835	6.835	6.835	6.835	6.835	7.653	7.653	7.653	7.653	7.653	7.653	7.874	8.251	8.251	8.472	8.472	8.472	8.472	8.472
YGR158C	10.706	10.485	10.706	10.706	10.706	10.706	11.148	11.148	11.148	11.148	11.148	11.148	11.148	11.148	11.148	11.148	11.148	11.148	11.148	11.148	11.148	11.148	11.148	11.148	11.148	11.148	11.148	11.148	11.148	11.148	11.148	11.148	11.148	11.148	10.927	10.927	10.927	10.927	10.927	10.927	9.732	8.914	8.693	8.914	8.914	8.914	8.914	8.914	8.914
YPL245W	9.601	9.822	9.822	9.822	9.601	9.225	9.225	9.225	9.225	9.601	9.601	9.601	9.601	9.601	9.38	9.38	9.38	9.38	9.315	10.509	10.509	10.509	10.509	10.509	10.509	10.068	10.665	10.665	10.665	10.289	10.886	10.886	10.886	11.107	11.107	11.328	11.328	11.549	11.549	11.549	11.549	11.549	11.328	11.328	11.328	11.328	11.107	11.107	11.107
YKL014C	8.406	8.406	8.406	8.406	8.406	8.406	8.406	8.03	8.03	8.03	8.03	8.03	8.03	8.03	8.03	6.99	6.614	6.614	6.614	6.393	6.393	6.393	6.393	6.393	6.171	6.327	6.327	6.327	6.327	6.327	6.327	6.106	6.106	5.729	5.729	4.976	4.755	4.755	4.755	4.379	4.379	4.158	3.937	3.937	3.937	3.937	3.716	3.716	3.716
YLR373C	9.2	9.2	9.2	9.2	9.2	9.2	9.2	9.2	9.2	9.2	9.2	8.823	8.602	8.602	8.602	7.939	7.939	7.939	7.939	7.563	7.563	7.563	6.9	5.484	5.484	5.705	6.303	6.303	6.303	6.303	6.303	6.303	6.303	6.303	6.303	6.303	6.303	6.303	6.303	6.303	6.303	6.303	6.082	6.082	6.082	6.082	6.082	6.082	6.082
YDR183W	3.208	3.208	3.208	3.208	3.208	3.208	3.208	3.208	2.987	2.611	2.611	2.611	2.611	2.611	2.611	3.364	3.364	4.936	4.936	4.936	4.936	4.936	4.936	4.715	4.715	4.936	4.936	4.936	4.936	4.936	4.936	4.936	4.936	4.936	6.04	6.261	7.08	7.08	7.678	7.678	7.678	7.678	7.678	7.457	7.457	7.457	7.457	7.457	7.457
YHR156C	7.497	7.056	7.056	7.056	7.056	6.835	6.835	6.016	6.016	4.003	4.755	4.535	4.535	4.535	4.535	4.535	4.158	4.158	3.937	3.937	3.937	4.314	4.314	4.314	4.314	4.314	4.314	4.314	4.314	4.314	4.314	4.093	4.093	4.093	3.053	2.39	2.169	2.169	2.169	1.727	1.727	1.727	1.727	1.727	1.727	1.727	1.727	1.727	1.727
YGL227W	5.287	5.287	5.95	7.211	7.211	7.211	7.211	7.432	7.809	7.809	7.809	7.809	7.809	7.809	7.809	8.406	8.406	8.406	8.406	8.848	9.225	9.225	9.225	9.225	9.666	9.666	9.666	9.666	9.666	9.666	9.887	10.55	10.55	10.55	10.55	12.474	12.474	12.474	12.474	12.695	12.695	12.695	13.137	13.137	13.358	13.579	14.618	14.618	14.839
YDR021W	0.598	0.598	0.598	0.598	0.598	0.598	0.598	0.598	0.598	0.598	0.221	0.221	0.442	0.442	0.442	0.442	0.663	1.416	1.416	1.416	1.416	1.416	1.416	1.416	1.416	1.637	1.637	1.637	1.637	2.014	2.014	2.014	2.014	2.014	2.014	2.014	2.014	2.014	2.014	2.014	2.014	2.235	2.235	2.235	2.235	2.235	2.235	2.611	2.611
YCR046C	8.054	8.873	8.496	8.496	8.496	8.496	8.496	8.717	8.717	8.717	8.938	8.938	9.159	9.757	10.354	10.354	10.354	10.354	10.73	10.951	10.73	10.73	10.509	10.509	10.509	10.951	10.951	11.172	12.212	12.809	13.186	13.628	14.226	14.226	14.447	14.447	14.447	14.447	14.447	14.447	14.668	14.668	14.668	14.668	14.668	14.668	14.668	14.291	14.291
YDR186C	3.806	3.585	3.585	3.143	2.767	2.767	2.767	3.143	3.143	3.143	3.143	2.767	2.39	2.169	2.169	2.169	2.169	2.39	2.39	2.832	2.832	2.832	2.832	2.832	2.832	2.832	2.832	2.832	2.832	2.832	2.832	2.832	2.832	2.832	2.832	2.832	2.832	2.832	2.832	2.832	2.832	2.832	2.832	2.832	3.208	3.208	3.208	3.208	3.208
YGR024C	10.419	10.419	10.419	10.419	10.419	10.419	10.419	10.419	10.64	10.64	10.64	10.64	10.861	10.861	10.861	10.861	10.861	10.861	10.861	10.861	10.485	10.485	10.706	10.485	10.485	10.485	10.485	10.485	10.264	10.264	10.264	10.264	10.264	10.64	10.64	10.64	10.64	10.64	10.64	10.64	10.64	10.64	10.64	11.017	11.017	11.017	11.017	11.017	10.796
YKL007W	0.221	0.221	0.598	0.598	0.598	0.598	0.598	0.598	1.351	1.351	1.351	1.351	1.351	1.351	1.351	1.351	1.351	1.351	1.351	1.351	1.351	1.351	1.351	1.351	1.351	1.351	1.351	1.351	1.351	1.351	1.351	1.351	1.351	1.351	1.351	1.351	1.351	1.351	1.351	1.351	1.351	1.351	1.351	1.351	1.351	1.351	1.351	1.351	1.351
YEL048C	7.939	7.939	8.161	8.161	8.161	8.537	9.355	10.395	10.395	11.148	11.148	11.148	11.148	11.148	11.369	11.59	12.188	12.188	12.409	12.409	12.63	12.63	12.63	12.63	12.63	12.63	12.63	12.63	12.409	12.785	14.201	14.201	14.201	14.201	14.201	14.201	14.201	14.201	14.201	14.201	14.201	14.201	14.201	14.201	14.201	14.201	13.98	13.98	14.201
YCR036W	5.95	5.95	5.95	5.95	5.95	5.95	5.95	5.95	5.95	5.95	5.95	5.95	5.95	5.95	5.95	5.95	5.729	5.729	5.729	5.729	5.729	5.132	4.911	4.911	4.911	4.911	4.911	4.911	4.911	4.911	4.911	4.911	4.69	4.69	4.69	4.69	4.69	4.69	4.69	4.69	4.469	4.469	4.469	4.248	4.248	3.651	3.651	3.651	3.651
YDL010W	3.274	3.274	3.274	3.274	3.274	3.274	3.274	3.053	3.053	3.053	3.274	3.872	4.248	4.248	5.001	5.001	5.001	5.001	5.001	5.001	5.001	5.819	6.638	8.21	8.21	8.21	8.21	8.21	8.21	8.586	8.586	8.586	8.807	8.807	8.807	8.807	8.807	8.807	8.807	8.807	8.807	8.807	8.21	8.21	7.989	7.989	7.989	7.612	7.612
YHR107C	6.171	8.693	8.693	8.693	8.693	8.914	9.134	9.134	9.355	9.355	9.355	9.355	9.355	9.355	9.355	9.355	9.355	9.355	9.355	9.355	9.355	10.837	10.837	10.837	11.655	11.655	11.655	11.655	11.655	11.655	11.655	11.655	11.655	12.253	12.695	12.695	12.695	12.695	12.695	12.695	12.695	12.695	12.695	12.695	13.072	13.072	13.072	13.072	13.072
YJL141C	2.987	2.987	2.987	2.767	2.767	2.169	2.169	2.169	1.571	1.571	1.571	1.571	1.351	1.948	1.948	1.948	1.948	1.948	1.948	1.948	1.948	1.948	1.948	1.948	1.948	2.325	1.948	1.948	1.948	1.948	1.948	1.948	1.948	1.948	1.948	1.948	1.948	1.948	1.948	1.948	1.948	1.948	1.571	1.571	1.571	1.571	1.571	1.571	1.571
YBR211C	5.287	5.287	5.287	5.287	5.287	6.106	6.106	6.106	6.106	6.106	6.106	6.106	6.327	6.327	6.327	6.327	6.327	6.327	6.327	6.327	6.327	6.327	6.327	6.327	6.327	6.327	6.106	6.106	6.106	6.106	6.106	5.885	5.664	5.443	5.443	5.443	5.443	5.443	5.443	5.443	5.443	5.443	5.443	5.443	5.443	5.443	5.443	5.443	5.001
YPR166C	2.169	2.611	2.611	3.585	3.585	3.585	3.585	3.585	3.585	3.208	3.208	3.208	3.208	3.651	4.027	4.248	4.248	4.248	4.248	4.027	4.027	4.027	4.027	4.027	4.027	4.027	4.027	4.027	4.027	4.027	4.404	4.78	5.819	6.261	6.261	6.261	6.261	6.261	7.612	7.612	7.612	7.612	7.612	7.612	7.833	7.833	8.21	8.21	8.21
YDR423C	4.404	4.404	4.404	4.404	4.183	4.183	4.183	4.183	4.183	4.183	4.183	4.183	4.404	4.404	4.404	4.625	4.625	4.625	4.625	4.625	4.625	4.625	4.625	4.625	4.625	4.846	4.846	4.846	4.846	4.846	4.846	4.469	4.469	4.469	4.469	4.248	4.248	4.248	4.248	4.248	4.248	4.248	4.248	4.248	4.248	4.248	4.625	4.625	4.625
YER186C	0.819	0.819	0.442	0.442	0.819	0.819	0.819	0.819	0.819	0.819	0.819	0.819	0.819	0.819	0.819	3.184	3.184	3.184	3.405	4.068	4.068	4.068	4.068	4.068	4.068	4.068	4.068	4.068	4.068	4.068	4.068	4.289	4.289	4.289	4.289	4.289	4.289	4.289	4.665	4.665	4.665	4.665	4.665	4.665	4.665	4.665	4.665	4.665	4.665
YGR258C	14.095	14.095	14.095	14.095	14.471	14.471	14.848	14.848	14.848	14.848	15.666	15.666	15.887	15.887	15.887	16.108	16.108	16.108	16.108	16.108	16.108	16.108	16.108	16.108	16.108	16.108	16.108	16.108	16.108	16.108	16.108	16.108	16.108	16.108	15.953	15.953	15.953	15.953	15.953	15.953	15.953	15.953	15.953	15.953	15.953	15.953	15.953	15.953	15.953
YLR305C	6.638	6.638	6.638	6.638	6.638	7.08	7.08	7.08	7.08	7.08	7.08	7.08	7.08	7.08	7.08	6.859	6.859	6.638	6.261	6.261	6.261	6.261	6.261	6.261	6.04	5.664	5.664	5.664	5.664	5.664	5.664	5.664	5.664	5.664	5.664	5.664	5.664	5.664	5.664	5.664	5.664	5.664	5.664	5.443	5.066	5.066	5.066	4.846	4.846
YJL078C	0.377	0.377	0.377	0.377	0.377	0.377	0.377	0.377	0.377	0.377	0.377	0.377	0	0	0	0	0	0	0	0	0	0	0.221	0.221	0.221	0.221	0.221	0.221	0.221	0.221	0.221	0.221	0.221	0.221	0.221	0.221	0.221	0.221	0.221	0.221	0.221	0.221	0.221	0.221	0.221	0.221	0.221	0.221	0.221
YDR476C	4.535	4.535	4.535	3.937	3.937	3.937	4.535	4.535	4.535	4.535	4.535	4.535	4.535	4.535	4.535	4.535	4.535	4.535	4.535	4.535	4.535	4.535	4.535	4.535	4.535	4.911	4.911	4.911	4.911	4.69	4.911	4.911	4.911	5.132	5.132	5.132	5.132	5.132	5.132	5.132	5.132	5.132	5.132	4.755	4.755	4.755	4.755	4.755	5.197
YDR132C	3.806	3.806	3.806	3.806	3.806	3.806	3.806	3.806	3.806	3.806	3.806	3.806	3.806	3.806	3.806	3.806	3.806	3.806	3.806	3.429	3.429	3.429	3.429	3.429	3.429	3.429	3.429	3.429	3.429	3.429	2.987	2.546	2.546	2.546	2.546	2.546	2.546	2.546	2.546	2.546	2.546	2.546	2.546	2.546	2.546	2.546	2.546	2.546	2.546
YMR124W	5.508	5.508	5.508	5.508	5.508	5.95	5.95	5.95	5.95	5.95	5.95	5.95	5.95	5.95	5.95	5.95	5.95	5.95	5.95	5.95	5.95	5.95	5.95	5.95	5.95	5.95	5.95	5.95	5.95	5.95	5.95	5.95	5.95	5.95	6.171	6.171	6.171	5.729	5.729	5.729	5.729	5.729	5.729	5.729	5.729	5.353	5.353	5.353	5.353
YGR156W	4.911	4.911	4.911	4.911	4.911	5.508	5.508	5.132	5.132	5.132	5.132	5.132	5.132	5.132	5.132	5.132	5.132	5.132	5.508	5.95	6.548	6.548	6.548	6.548	6.548	6.769	6.548	6.548	6.548	6.548	7.367	7.367	7.367	7.367	7.367	7.367	6.99	6.99	6.99	6.99	6.99	7.211	7.211	7.432	7.432	8.406	8.406	8.406	8.406
YMR241W	3.208	2.987	2.987	2.987	2.546	2.546	2.546	2.546	2.546	2.546	2.546	2.546	2.546	2.546	2.546	2.546	2.546	2.325	2.325	2.325	2.325	2.325	2.325	2.325	2.325	2.325	2.325	2.325	2.325	2.325	1.727	1.727	1.727	1.727	1.727	1.727	1.727	1.727	1.351	0.753	0.753	0.753	0.753	0.377	0.377	0.377	0.377	0.377	0.377
YGL174W	7.678	7.678	7.678	7.457	7.457	7.457	7.833	8.496	8.496	8.496	8.717	8.496	8.717	8.717	8.717	9.094	9.094	9.094	9.094	9.094	9.094	9.094	9.094	9.094	9.094	8.873	8.496	8.496	8.496	8.496	8.496	8.496	8.12	8.341	8.341	8.341	8.341	8.341	7.743	7.743	7.743	7.146	7.146	7.146	6.548	7.211	7.211	7.432	7.653
YLR222C	14.184	14.405	14.405	14.405	14.405	15.38	15.003	15.666	15.666	15.666	15.666	15.445	15.445	15.445	15.445	16.043	16.043	16.043	16.043	16.043	15.822	15.822	15.822	15.822	15.822	15.822	15.822	15.822	15.822	15.822	15.822	15.822	15.224	15.224	15.224	15.224	15.224	15.224	15.224	15.224	15.224	15.224	15.224	15.224	15.224	15.224	15.224	15.003	15.003
YBR105C	1.351	0	0	0	0	0	0	0	0	0	0.221	0.221	0.221	0.221	0.221	0.221	0.221	0.221	0.221	0.221	0.221	0.221	0.221	0.221	0.221	0.221	0.221	0.221	0.221	0.221	0.221	0.221	0.221	0.221	0.221	0.221	0.221	0.221	0.221	0.221	0.221	0.221	0.221	0.221	0.221	0.221	0.221	0.221	0.221
YOL020W	0	0	0	0	0	0	0	0	0	0	0	0	0	0	0	0	0	0	0	0	0	0	0	0	0	0	0	0	0	0	0	0	0	0	0	0	0	0	0	0	0	0	0	0	0	0	0	0	0
YDR059C	3.872	3.872	3.872	3.651	3.274	3.274	3.274	3.274	3.274	3.053	3.053	3.053	3.053	3.053	3.053	3.053	3.053	3.053	3.053	3.053	3.053	3.053	3.053	3.053	3.053	3.053	2.014	1.792	1.792	1.637	1.637	1.637	1.637	1.637	1.858	1.858	2.014	2.014	2.014	2.014	2.014	2.014	2.014	2.014	1.637	1.637	2.014	2.014	2.014
YMR031C	12.056	12.056	12.056	12.056	12.056	12.056	12.056	12.056	12.056	11.835	11.835	11.835	11.835	11.835	11.614	11.238	11.017	11.017	11.017	10.354	9.977	9.757	9.757	9.757	9.757	9.757	9.38	9.38	9.38	9.38	9.38	9.38	9.38	9.38	9.38	9.757	8.717	8.496	8.496	8.496	8.496	8.496	8.496	8.496	8.496	8.496	7.301	7.301	7.301
YGR180C	4.314	4.093	4.093	4.093	4.093	4.093	4.093	4.093	4.093	4.093	4.093	3.716	3.937	3.937	3.937	3.937	3.937	3.937	3.937	3.716	3.716	3.716	3.716	3.495	3.495	3.495	3.495	3.495	3.119	2.521	2.521	2.521	1.326	1.326	1.326	1.326	1.326	1.768	1.768	1.768	1.768	1.768	1.768	1.768	1.768	1.768	1.326	1.326	1.105
YDL166C	2.897	2.897	2.897	2.897	3.119	3.119	3.119	3.119	3.119	2.742	2.742	2.742	3.34	3.34	3.34	3.34	3.34	3.34	3.34	3.716	3.716	3.716	3.716	3.716	3.937	3.937	4.755	4.755	4.755	4.976	4.976	4.976	4.976	4.976	5.353	5.353	5.353	5.574	5.95	6.327	6.327	6.327	6.327	6.327	6.327	6.327	6.548	6.548	6.548
YNL240C	5.508	5.508	5.508	5.508	5.508	5.508	5.508	5.508	5.885	5.132	4.69	4.69	4.911	4.911	4.911	4.911	4.911	4.911	4.911	4.911	4.911	4.911	4.911	4.911	5.132	5.574	5.574	5.574	5.574	5.574	5.574	5.574	5.574	5.574	5.574	5.574	5.574	5.574	5.574	5.574	5.574	5.574	5.574	5.574	5.353	4.976	4.976	4.976	4.976
YMR281W	5.378	5.598	5.378	5.378	5.378	5.378	5.378	5.001	5.001	4.027	3.585	3.585	4.183	4.404	4.78	4.78	5.001	5.001	5.001	5.001	5.001	5.001	5.001	5.001	5.001	4.625	4.625	4.404	4.027	3.806	4.027	4.404	4.625	4.625	4.846	4.846	4.846	4.846	5.222	5.222	5.222	5.443	5.066	5.066	5.066	5.066	5.066	5.066	5.066
YJR056C	5.95	5.95	5.95	5.95	5.95	5.95	5.95	5.95	5.132	4.911	4.911	3.429	2.832	2.832	2.832	2.832	2.832	2.832	2.832	2.832	2.832	2.832	2.832	2.832	2.611	1.04	0.221	0.221	0.221	0.221	0.221	0.221	0.221	0.221	0.221	0.442	0.663	1.105	1.105	1.326	1.326	1.326	1.326	1.326	1.326	1.326	1.326	1.326	1.326
YNL100W	5.533	5.975	6.196	6.196	6.196	6.196	6.196	6.196	6.572	6.572	6.572	6.949	6.949	6.949	6.949	6.949	6.572	6.572	7.391	7.391	7.989	7.989	7.989	7.989	7.989	7.989	7.989	7.989	7.989	8.431	8.431	8.431	8.431	8.431	8.431	8.054	8.054	8.054	8.652	8.652	8.652	8.652	8.652	8.652	8.652	8.652	8.652	8.652	8.652
YNL238W	7.301	9.315	10.509	10.73	10.73	10.73	10.73	10.73	10.73	10.73	10.73	10.73	10.73	11.925	12.146	12.146	12.146	12.146	12.146	12.146	12.146	11.77	11.77	11.77	11.77	11.77	11.77	11.77	11.991	11.991	12.212	12.212	12.212	12.212	12.212	12.212	11.991	11.991	13.186	13.186	13.186	13.186	13.186	13.186	13.186	13.186	13.186	13.186	12.965
YLR344W	0	0	0	0	0.221	0.221	0.221	0.221	0.221	0.221	0.221	0.221	0.221	0.221	0.221	0.221	0.221	0.221	0.221	0.221	0.221	0.221	0.221	0.221	0.221	0.221	0.221	0.221	0.221	0.221	0.221	0.221	0.221	0.221	0.221	0.221	0.221	0.221	0.221	0.221	0.221	0.221	0.221	0.221	0.221	0.221	0.221	0.221	0.221
YIL152W	8.054	8.054	8.054	8.275	8.275	8.275	8.054	8.054	8.054	8.054	8.054	8.054	8.054	7.301	7.301	7.301	7.301	7.301	7.301	6.704	6.106	6.106	5.729	5.353	5.574	5.795	5.795	5.795	5.795	5.795	5.795	5.795	5.795	5.795	5.795	5.795	6.171	6.171	5.95	5.95	5.95	5.95	5.066	4.846	4.846	4.248	4.248	4.469	4.469
YDR074W	9.847	9.847	9.847	9.847	9.847	9.847	9.847	9.847	9.847	9.626	9.626	9.626	9.626	9.626	9.626	9.249	9.249	9.249	9.249	9.249	9.249	9.249	9.249	9.249	9.249	9.249	9.249	9.249	9.249	9.249	8.275	8.496	8.496	8.496	8.496	8.496	8.496	8.496	8.275	8.275	8.275	8.275	8.275	8.275	8.275	8.12	8.12	8.12	8.12
YMR267W	4.69	4.69	4.69	4.69	4.69	4.69	4.69	4.69	4.69	4.248	4.248	4.248	4.248	4.248	5.001	5.001	5.001	5.001	5.001	4.625	4.625	4.625	4.625	4.625	4.625	4.625	4.625	4.625	5.222	5.222	5.222	5.222	5.001	5.001	5.001	5.001	5.001	5.001	5.378	4.027	4.027	4.404	4.78	5.157	5.157	5.157	5.754	5.754	5.754
YDL156W	9.405	9.405	9.405	9.405	10.158	10.158	10.158	10.158	10.158	10.158	10.158	10.158	10.755	10.755	10.755	10.755	10.755	10.755	10.755	10.755	10.755	10.755	10.755	10.755	10.755	10.755	10.755	10.755	10.755	10.755	10.755	10.755	10.755	10.755	10.755	10.755	10.755	10.755	10.755	10.755	10.755	10.755	10.755	10.755	10.755	10.755	10.755	10.755	10.755
YOR087W	2.832	2.832	2.832	2.832	2.832	2.832	2.832	3.053	3.053	3.053	3.053	3.053	3.274	3.937	3.937	3.937	3.937	4.158	4.158	4.158	4.158	4.158	4.379	4.379	4.379	4.379	4.379	4.821	4.821	4.821	4.821	5.197	5.197	5.197	5.197	5.197	5.197	5.197	5.197	5.197	5.197	5.197	5.197	5.197	5.197	5.197	5.197	5.197	5.197
YMR225C	6.704	6.704	6.925	6.548	6.548	6.548	6.548	6.548	6.548	6.548	6.548	6.548	6.548	6.548	6.327	6.327	6.327	6.327	6.327	6.106	6.106	6.106	5.729	5.729	5.508	5.729	5.729	5.95	5.574	5.795	5.795	5.795	5.795	5.795	5.795	6.016	6.016	6.237	5.639	5.042	5.042	5.263	5.263	5.263	5.263	5.263	4.886	4.665	4.665
YHR007C-A	14.954	14.954	14.733	14.733	14.136	13.915	12.875	13.252	13.252	13.252	13.252	13.252	13.252	13.252	13.252	13.252	12.875	12.875	13.628	13.628	13.628	14.005	14.602	14.602	14.381	14.381	14.226	14.226	14.226	14.226	14.226	14.226	14.226	14.226	14.447	14.447	14.226	14.226	14.005	14.005	14.005	14.005	14.005	14.005	14.005	14.005	14.005	13.628	13.694
YLR360W	7.678	7.678	7.678	7.678	9.691	9.691	9.912	9.912	9.912	9.159	9.38	9.38	9.757	9.757	9.757	9.757	9.757	9.757	9.757	9.757	9.757	9.977	10.354	10.73	10.73	10.73	10.951	10.73	10.73	10.73	10.951	10.951	11.172	11.172	12.212	12.212	12.212	12.212	12.433	12.433	12.809	12.809	12.809	12.809	12.809	12.809	12.809	12.809	12.809
YHR203C	0.377	0.377	0.377	0.377	0.377	0.377	0	0	0	0	0	0	0	0	0	0	0	0	0	0	0	0	0	0	0	0	0	0	0	0	0	0	0	0	0	0	0	0	0	0	0	0	0	0	0	0	0	0	0
YDR283C	5.157	5.157	5.157	5.378	5.378	5.378	5.378	5.378	5.378	5.001	5.001	5.001	4.846	4.248	4.248	4.248	4.248	4.248	4.248	4.248	4.248	4.248	4.248	4.248	4.248	3.872	3.872	3.872	3.872	4.093	4.093	4.093	4.093	4.093	3.872	3.495	3.495	3.495	3.495	3.937	4.314	5.95	5.95	5.95	5.95	5.95	5.95	5.95	5.95
YKL032C	0	0	0	0	0	0	0	0	0	0	0	0	0	0	0	0	0	0	0	0.221	0.221	0.221	0.221	0.221	0.221	0.221	0.221	0.221	0.221	0.221	0.221	0.221	0.221	0.221	0.221	0.221	0.221	0.221	0.221	0.221	0.221	0.221	0.221	0.221	0.598	0.598	0.598	0.598	0.598
YGL091C	3.561	3.561	3.561	3.561	3.561	3.561	3.561	3.781	3.781	3.781	3.561	3.561	3.561	3.561	3.561	3.561	3.561	3.561	3.561	3.937	3.937	3.937	3.937	3.937	3.937	4.314	4.314	4.314	4.69	5.066	5.066	5.066	5.287	5.287	5.664	6.261	6.261	6.925	6.925	6.925	6.925	7.08	7.08	7.457	7.457	7.457	7.457	7.457	7.457
YOL026C	0.221	0.221	0.221	0.221	0.221	0.221	0.221	0.221	0	0	0	0	0	0	0	0	0	0	0	0	0	0	0	0	0	0	0	0	0	0	0	0	0	0	0	0	0	0	0	0	0	0	0	0	0	0	0	0	0
YBL107C	7.236	7.236	7.236	7.236	7.236	7.236	7.236	7.236	7.236	7.612	9.339	9.339	9.339	9.118	9.118	9.339	9.937	9.937	9.937	10.911	10.911	10.911	10.911	10.911	10.911	10.911	10.911	12.326	12.326	12.547	12.547	12.768	12.768	12.768	12.768	12.768	12.768	12.768	13.521	13.898	13.898	13.898	13.898	13.898	13.898	13.898	13.898	13.898	13.898
YOR122C	11.001	11.001	11.001	11.001	11.001	11.001	11.001	11.001	11.001	11.001	11.001	11.001	11.001	11.001	11.001	11.001	10.78	10.78	10.78	10.78	10.78	10.78	10.78	10.78	10.78	10.78	10.78	10.78	10.78	10.78	10.78	10.78	10.78	10.559	10.559	10.559	10.559	10.559	10.559	10.559	10.559	10.182	10.182	10.182	9.74	9.74	9.364	9.364	8.921
YDR026C	4.535	5.287	5.287	5.287	5.287	5.287	5.287	5.287	6.704	6.704	6.704	6.925	6.925	6.925	6.925	7.899	7.899	7.899	7.522	7.522	7.522	7.522	7.522	7.743	7.743	7.743	7.743	8.12	7.743	7.743	7.743	7.964	7.964	7.964	7.964	7.964	7.964	7.964	7.964	7.964	7.964	7.743	7.743	7.743	7.743	7.743	7.743	7.964	7.964
YDR329C	6.679	6.458	6.458	6.458	6.458	6.458	6.458	6.458	6.458	6.237	6.237	6.458	6.679	6.9	6.9	6.9	6.9	6.9	7.121	6.9	6.9	6.9	7.277	7.277	7.277	7.277	7.277	7.277	7.277	7.277	7.277	7.653	7.653	7.653	7.653	7.277	7.277	7.277	7.277	7.277	7.277	7.277	7.277	7.277	7.277	7.277	7.277	7.277	7.277
YKL026C	10.068	10.068	10.068	10.068	10.068	9.847	9.847	9.847	10.223	10.223	10.223	10.223	10.002	10.002	10.002	9.626	9.249	9.847	9.626	9.626	9.626	9.626	9.626	8.807	8.431	8.431	8.431	8.873	8.873	8.873	8.873	8.873	8.873	8.873	8.873	8.652	8.431	8.431	9.184	9.184	9.184	9.184	9.184	9.184	9.184	7.325	7.325	7.325	7.325
YLR432W	4.272	4.272	4.272	4.272	4.272	3.896	3.675	3.675	3.299	3.299	3.299	3.519	3.519	3.519	3.519	3.519	3.519	3.519	3.519	3.519	3.519	3.519	3.519	3.519	3.519	3.519	3.519	3.519	3.519	3.519	3.143	3.143	3.143	1.637	1.26	1.26	1.04	1.04	1.04	1.04	1.04	1.04	0.819	0.819	0.819	1.04	1.04	1.04	1.04
YER182W	3.962	3.962	3.962	3.962	3.962	3.962	3.962	3.962	3.585	3.585	3.585	3.585	3.364	3.364	3.364	3.364	3.364	2.987	2.987	2.987	2.611	2.014	2.014	2.014	1.637	1.637	1.26	1.26	1.26	1.858	1.858	1.858	1.858	1.858	1.416	1.416	1.416	1.416	1.416	1.416	1.416	0.598	0.598	0.598	0.598	0.598	0.598	0.598	0.974
YDR333C	1.416	1.416	0.598	0.598	0.598	0.598	0.598	0.221	0.221	0.221	0.221	0.221	0.221	0.598	0.598	0.598	0.598	0.598	0.598	1.04	2.897	3.119	3.119	3.119	4.69	6.106	6.106	7.678	7.678	7.678	9.626	9.626	9.626	10.223	11.794	11.794	11.794	12.171	12.171	12.768	12.768	12.768	12.768	12.768	12.768	12.989	12.989	12.989	12.989
YGL038C	14.029	14.029	14.029	14.029	14.029	14.029	14.029	14.25	14.029	13.276	13.276	13.276	13.276	13.276	13.276	13.276	13.276	13.276	12.834	12.834	12.834	12.834	12.834	12.834	12.834	12.834	12.834	11.794	10.82	11.041	11.639	11.639	11.639	11.639	11.639	11.639	11.639	11.639	11.639	11.639	11.639	11.639	11.639	11.639	11.639	11.418	11.418	11.418	11.418
YLR173W	10.755	10.755	10.755	10.755	10.755	10.755	10.755	11.197	11.86	12.899	12.899	12.899	12.899	13.497	13.497	13.497	13.497	13.497	13.497	13.497	13.276	13.276	13.276	13.276	13.276	13.276	13.276	13.276	13.276	13.055	13.055	13.055	13.055	13.652	13.652	13.652	13.652	13.652	13.652	13.652	13.431	13.431	13.21	13.21	13.21	12.989	12.989	12.989	12.989
YOR239W	4.404	4.404	4.404	4.404	4.027	4.027	4.027	4.027	5.533	5.533	5.533	5.91	5.91	5.91	5.91	5.91	5.91	5.91	5.91	5.689	5.689	5.689	5.689	5.689	5.91	6.13	6.572	6.196	6.196	6.196	6.196	6.196	6.196	6.196	6.196	6.196	6.196	6.417	6.417	6.417	6.417	6.417	6.417	6.417	6.417	6.793	6.793	6.793	6.793
YMR272C	7.833	7.833	7.833	7.833	7.391	7.391	7.014	7.014	7.391	7.014	7.014	7.014	7.014	7.014	7.391	7.391	7.391	7.833	7.833	7.833	7.833	8.431	8.431	8.431	8.431	8.431	8.431	7.989	7.989	8.21	8.21	8.21	6.704	6.704	6.704	6.704	6.704	6.704	6.704	6.327	5.729	6.171	5.197	5.197	5.197	4.821	4.821	5.95	6.106
YDR498C	0.819	0.819	0.819	0.819	0.819	0.819	0.819	0.819	0.819	0.819	0.819	1.04	1.04	1.26	1.26	1.26	1.26	1.26	1.26	1.482	1.482	1.482	2.897	2.897	3.119	3.119	3.119	3.119	3.119	4.469	4.469	4.69	4.69	4.911	5.353	5.353	5.353	5.353	5.353	5.353	5.353	5.353	5.353	5.353	5.353	5.353	5.353	5.574	5.574
YLR018C	3.872	3.872	3.872	3.872	3.872	3.872	3.872	3.872	3.872	4.093	4.093	5.664	5.664	5.664	5.664	5.664	5.664	5.664	5.664	5.664	5.664	5.664	5.664	5.664	5.664	5.664	6.261	6.261	6.261	6.261	6.261	6.261	6.04	6.04	6.04	6.04	6.04	6.04	6.04	6.04	6.04	6.04	6.04	6.04	6.04	5.819	5.819	5.819	5.819
YGR208W	6.99	6.99	6.99	6.99	6.99	6.99	6.99	6.99	7.588	7.588	7.588	7.588	8.562	9.757	10.354	10.354	10.354	10.575	10.575	10.575	10.575	10.575	10.575	10.575	10.796	10.796	10.796	10.796	10.796	10.796	10.796	10.796	10.796	10.796	10.796	11.017	11.017	11.991	11.991	11.991	11.991	12.367	12.367	12.367	12.367	12.367	12.367	12.367	12.367
YKL138C	4.494	4.494	4.494	4.494	4.494	4.494	4.494	5.157	5.157	5.157	5.001	5.378	5.378	5.378	5.598	5.001	5.001	5.001	4.846	4.846	4.846	5.066	6.106	6.548	7.367	9.38	9.38	10.796	10.796	10.796	10.796	10.796	10.796	10.796	10.796	10.796	10.796	10.796	10.796	10.796	10.796	10.796	10.796	10.796	12.588	12.588	12.809	13.03	13.252
YDR200C	5.729	5.885	5.664	5.664	6.04	6.04	6.04	6.261	5.885	5.885	5.885	5.885	6.106	6.704	6.704	6.704	6.925	6.925	6.925	6.925	6.925	6.925	6.925	7.146	8.185	8.185	8.406	8.406	8.406	8.406	8.406	8.783	8.783	8.783	8.783	8.783	7.367	6.548	6.548	6.548	6.548	6.171	6.171	6.171	6.171	6.548	6.548	6.548	6.548
YOR264W	0.598	0.598	0.598	0.598	0.598	0.598	0.598	0.598	1.195	0.974	1.195	1.195	1.195	1.195	1.195	1.195	1.195	1.195	1.195	1.637	1.637	1.858	2.455	2.455	2.455	2.455	2.455	2.676	2.676	2.676	2.676	2.676	3.561	3.561	3.561	3.561	4.158	4.158	4.158	4.158	4.158	4.158	4.158	4.158	4.158	4.158	4.158	4.158	4.158
YKL029C	0.598	0.598	0.598	0.598	0.598	0.598	0.598	0.598	0.598	0.598	0.598	0.598	0.598	0.598	0.598	0.598	0.598	0.598	0.598	0.598	0.598	0.598	0.598	0.598	0.377	0.377	0.377	0.377	0.377	0.377	0.377	0.377	0.377	0.377	0.377	0.377	0.377	0.377	0.377	0.377	0.377	0.377	0.377	0.377	0.377	0.377	0.377	0.377	0.377
YOR305W	11.082	12.277	12.277	12.72	12.72	14.07	14.07	14.07	14.291	14.291	14.291	14.291	14.291	14.512	14.512	14.954	14.954	14.954	14.954	14.954	14.954	14.954	14.954	14.954	14.733	14.733	14.733	14.954	14.954	14.954	15.773	15.993	16.812	16.812	16.812	16.812	17.565	17.565	17.565	17.565	17.565	17.344	17.344	17.565	17.565	17.565	17.565	17.565	17.565
YNR074C	4.027	4.027	4.027	4.027	4.027	4.78	4.78	4.78	4.78	5.001	5.001	5.001	5.001	5.222	5.222	5.222	5.222	5.222	5.222	5.222	5.222	5.222	5.222	5.222	5.222	5.222	4.846	4.248	4.027	4.027	4.027	4.027	4.027	4.027	4.027	4.027	4.027	4.027	4.027	4.027	4.027	4.027	4.248	4.248	4.248	4.248	4.248	4.248	4.248
YPL262W	2.521	2.521	2.521	2.742	2.963	2.963	2.963	2.963	2.963	2.521	2.521	2.897	3.119	3.119	3.495	3.495	3.495	4.093	4.093	4.093	4.093	4.093	4.093	4.093	4.093	4.093	4.093	4.093	4.469	5.664	5.664	5.885	5.885	5.885	5.885	5.885	5.885	6.482	6.261	6.261	6.261	6.261	6.482	6.482	6.482	6.482	6.482	6.482	6.482
YOR253W	6.793	6.572	6.793	6.572	6.572	7.104	7.104	7.104	6.728	6.728	6.728	6.728	5.91	5.312	3.519	3.519	3.74	3.74	3.962	3.364	3.364	3.364	3.364	2.767	2.39	2.169	2.169	2.169	2.169	2.169	2.767	3.364	5.157	5.157	5.754	5.754	5.754	5.754	5.754	5.754	5.975	6.572	6.793	6.793	6.793	6.793	6.793	6.793	7.546
YGR207C	3.299	3.299	3.299	2.922	2.922	4.338	4.338	4.338	4.559	4.559	4.559	4.559	5.157	5.157	5.533	5.689	5.689	5.689	5.689	6.286	7.857	9.495	9.118	9.716	9.716	10.379	10.379	10.379	10.379	10.6	11.262	12.146	12.146	12.146	12.146	12.146	12.367	12.367	12.588	12.588	12.588	12.588	12.809	12.809	12.809	12.809	12.809	12.433	12.433
YIL053W	0	0	0	0	0	0	0	0	0	0	0	0	0	0	0	0	0	0	0	0	0	0	0	0	0	0	0	0	0	0	0	0	0	0	0	0	0	0	0	0	0	0	0	0	0	0	0	0	0
YGR125W	4.494	4.494	4.87	4.87	4.87	4.87	4.87	5.468	5.468	5.468	5.468	5.468	5.468	5.468	5.468	5.468	5.468	5.468	5.468	5.468	5.468	5.468	5.468	5.468	5.468	5.468	5.468	5.689	5.689	5.689	5.689	5.689	5.91	5.91	5.91	5.91	5.91	5.91	6.13	6.13	6.13	6.13	6.13	6.13	6.13	6.13	6.13	6.13	6.13
YMR253C	4.821	5.418	5.418	5.639	5.639	5.639	5.639	5.639	5.639	5.639	5.639	5.639	5.639	5.639	5.639	5.639	5.639	5.639	5.639	5.639	5.639	5.639	5.639	5.418	5.861	5.861	5.861	5.861	5.861	5.861	5.639	5.639	5.639	5.639	5.639	5.263	5.263	4.665	4.444	4.444	4.444	4.003	4.003	4.003	4.003	4.003	4.003	4.003	4.003
YKL003C	2.144	2.897	2.897	2.897	2.897	2.897	2.897	2.897	3.274	3.274	3.274	4.158	4.158	4.158	4.158	4.158	4.158	4.158	4.379	5.861	5.861	5.861	5.861	5.861	5.861	5.861	5.861	5.861	5.861	5.861	5.861	5.861	6.237	6.237	6.835	6.835	6.835	6.835	6.835	6.835	7.211	7.211	7.211	7.211	7.211	7.211	7.211	7.211	7.211
YJL069C	7.833	7.833	7.833	7.833	9.249	9.249	9.249	9.47	9.47	9.47	9.47	9.47	9.847	9.847	9.847	10.068	10.068	10.068	10.068	10.068	10.068	10.068	10.068	10.068	10.289	10.289	10.289	10.509	10.509	10.73	10.73	10.73	10.73	10.73	10.73	10.73	10.73	10.73	10.73	10.73	10.73	10.73	10.354	10.354	10.354	10.354	10.354	10.354	10.354
YNR066C	0.442	0.442	0.442	0.442	0.442	0.442	0.442	0.442	0.442	0.442	0.442	0.442	0.442	1.195	1.195	1.195	1.195	1.195	1.195	1.571	1.571	1.571	1.571	1.571	1.571	1.571	1.571	1.571	1.351	1.351	1.351	1.351	1.351	1.351	1.351	1.351	1.351	1.351	1.351	1.351	1.351	1.351	1.351	1.351	1.129	1.129	1.129	1.129	1.129
YBR233W-A	7.989	7.989	7.989	7.989	7.989	7.989	8.586	8.586	8.586	8.807	8.652	9.028	9.028	9.028	9.028	9.249	9.249	9.028	9.028	9.028	9.249	9.249	9.249	8.275	7.899	7.899	7.899	7.899	7.899	7.899	7.899	8.12	8.717	9.912	9.912	9.912	10.509	11.704	11.704	11.704	11.704	11.704	11.704	11.704	11.328	11.328	11.328	11.328	11.925
YDR436W	1.04	1.26	1.26	1.26	1.26	1.26	1.04	0.663	0.663	0.663	0.884	1.105	1.105	1.105	1.105	1.105	1.105	1.105	1.105	1.105	0.884	0.884	0.884	0.884	0.884	0.884	1.26	1.26	1.26	1.26	1.26	1.26	1.26	1.26	1.26	1.26	1.26	1.26	1.26	1.26	1.26	1.26	1.482	1.482	1.482	1.482	1.482	1.702	1.702
YMR181C	7.211	7.211	7.432	7.874	8.472	8.472	8.472	8.472	8.472	8.693	8.693	8.693	8.693	8.693	8.693	8.472	8.472	8.472	8.693	8.005	7.563	7.563	7.563	7.939	7.939	9.421	9.421	9.421	9.421	9.421	9.421	9.421	9.642	9.863	10.084	10.084	10.084	10.084	10.084	9.863	9.642	9.642	9.642	9.642	9.642	9.421	9.421	8.979	8.382
YIR024C	2.144	2.144	1.702	1.702	1.923	1.923	1.923	2.521	2.521	2.897	2.897	2.897	2.676	2.676	2.676	2.676	2.676	2.455	2.832	3.962	3.962	3.962	3.962	4.183	4.559	4.78	5.001	5.001	5.001	4.78	4.78	4.78	5.001	5.001	5.598	6.351	6.351	6.351	6.351	6.351	6.351	6.351	7.104	7.546	7.325	8.079	9.65	10.092	10.092
YPR140W	5.729	6.106	6.106	6.106	5.729	5.729	5.066	5.066	5.066	5.066	5.287	6.106	6.106	6.327	6.327	6.327	6.614	6.393	6.393	6.393	6.548	6.327	6.548	6.548	6.548	6.548	6.548	6.769	6.99	7.367	7.964	7.964	7.964	7.964	8.938	9.159	9.159	9.159	9.159	9.159	9.159	9.159	9.159	9.159	9.159	9.159	9.536	9.536	9.536
YAL016W	10.951	10.951	11.172	11.172	11.172	11.172	11.172	11.172	11.172	11.172	10.951	10.951	10.951	10.951	10.951	10.951	10.951	11.328	11.328	11.328	11.328	11.328	11.328	11.328	11.328	11.328	11.328	11.328	11.328	11.328	11.328	11.328	11.107	11.107	11.107	10.886	10.665	10.665	10.444	10.223	10.223	10.223	10.002	9.626	9.626	9.626	9.405	9.405	9.405
YMR255W	0.377	0.377	0	0	0	0	0	0.221	0.221	0.221	0.221	0.442	0.442	0.442	0.663	0.663	0.663	2.521	2.897	2.897	2.897	3.119	3.119	3.119	3.34	3.34	3.34	3.34	3.34	3.34	3.34	3.34	3.34	3.34	3.34	3.34	3.561	3.561	3.561	3.781	3.781	3.781	3.781	3.781	3.781	3.781	3.781	3.781	3.781
YDL105W	8.341	8.341	8.341	8.341	8.341	8.341	8.341	8.341	8.341	8.341	8.341	8.341	8.341	8.341	8.341	8.341	7.964	7.964	7.964	7.964	7.964	7.964	7.964	7.964	7.964	7.964	7.964	7.743	7.743	7.743	7.743	7.743	7.522	7.522	7.522	7.522	7.522	7.522	7.522	7.522	7.522	7.522	7.522	7.146	7.146	7.146	7.146	7.146	7.146
YGR193C	8.03	8.406	8.406	8.406	8.406	8.406	9.004	9.004	9.225	9.225	9.445	9.666	9.666	9.666	9.666	9.666	9.666	9.666	9.666	9.445	9.445	9.445	9.445	9.445	9.445	9.225	9.225	9.225	9.225	9.225	9.004	9.004	9.445	9.887	9.887	9.887	9.887	9.887	9.887	9.887	9.887	9.887	9.887	9.887	9.887	9.887	9.887	9.511	9.134
YDL093W	6.949	7.325	7.546	7.546	8.365	10.444	10.665	10.665	10.665	10.665	10.665	10.665	10.886	10.886	10.886	10.886	10.886	10.886	10.886	10.886	10.886	10.886	10.886	11.107	11.107	11.107	10.73	10.73	11.172	11.393	11.393	11.393	11.614	11.614	11.614	11.614	11.614	11.614	11.614	11.614	11.614	11.614	11.614	11.614	11.393	11.393	11.393	11.393	11.393
YEL004W	5.795	5.795	5.795	5.418	5.042	5.042	5.042	5.639	5.639	6.458	6.237	6.237	6.237	6.237	6.016	5.795	5.574	5.353	5.353	5.95	6.171	6.171	6.171	6.171	6.171	6.171	5.729	5.729	5.508	5.508	6.548	9.38	9.38	9.38	9.38	9.38	10.198	11.393	11.393	11.393	11.393	11.393	11.393	11.172	11.172	11.172	11.172	11.172	11.172
YHR119W	4.535	4.535	4.535	3.937	3.274	3.053	2.676	1.702	1.482	1.482	2.987	3.74	3.74	3.74	3.74	4.625	4.625	4.625	4.625	4.625	4.404	3.806	3.806	3.806	4.183	4.183	4.183	4.183	4.183	4.183	4.183	4.183	4.404	5.222	5.222	5.222	5.222	5.222	4.78	4.78	5.157	5.157	5.157	5.157	5.157	5.157	5.157	5.157	5.157
YGL238W	6.99	7.146	7.146	7.146	7.146	7.367	7.367	7.367	7.367	7.367	7.367	6.99	6.99	6.99	6.99	6.99	6.99	6.99	6.99	6.99	6.99	6.99	7.211	8.472	8.472	8.848	8.848	8.848	8.848	9.069	9.069	9.069	9.069	9.29	9.29	9.29	9.29	9.29	9.29	9.29	9.29	9.29	9.29	9.29	9.069	9.069	9.069	9.069	9.069
YHL004W	5.132	5.132	5.132	5.132	5.885	6.327	6.704	6.704	6.704	6.925	6.925	6.925	6.925	6.925	6.925	6.925	6.925	6.925	6.925	6.925	6.925	6.925	6.925	6.925	6.925	6.925	6.925	6.925	6.925	7.146	7.146	7.146	7.522	7.522	7.522	7.146	7.367	7.367	7.367	7.367	7.367	7.367	7.367	7.367	7.367	7.367	7.367	7.367	7.367
YLR281C	5.885	5.885	7.301	7.678	9.691	9.691	9.691	9.691	9.691	9.912	9.912	9.912	9.912	9.912	9.912	9.912	10.796	10.796	10.796	11.172	11.172	11.172	11.393	11.77	10.796	11.393	11.393	12.212	12.212	12.212	12.212	12.212	12.212	11.835	12.433	12.433	12.433	12.875	12.875	12.875	12.875	12.875	12.875	12.875	13.694	13.694	13.694	13.694	13.694
YKR085C	4.625	4.625	4.625	4.625	2.39	2.014	1.792	1.792	1.792	1.792	1.792	1.792	1.792	1.195	1.416	1.416	1.416	1.416	1.416	1.04	1.416	1.416	1.416	1.416	1.416	2.235	5.95	6.327	6.704	9.691	9.691	9.912	9.912	9.912	9.912	9.912	9.912	9.912	9.912	9.691	9.691	9.691	9.691	10.289	10.951	10.951	10.951	10.951	10.951
YIL014W	2.235	2.235	2.235	2.235	1.858	1.637	2.455	2.455	2.455	3.429	3.429	3.429	3.429	3.429	3.429	4.027	4.027	4.027	3.806	3.806	4.183	3.806	3.806	3.806	3.806	3.806	4.183	5.001	5.001	5.001	5.001	5.001	5.001	5.001	5.222	5.222	5.222	5.222	5.001	5.001	5.001	5.001	5.001	5.001	5.001	5.001	5.001	5.819	6.04
YPR088C	2.546	2.546	2.546	3.74	5.378	5.378	5.598	5.598	5.598	5.598	5.598	5.975	7.325	7.325	7.325	7.325	7.325	7.325	7.325	7.325	7.325	7.325	7.546	7.546	7.546	8.144	9.871	11.222	11.222	11.443	11.443	11.443	11.443	11.443	11.443	11.443	11.664	11.884	11.884	11.884	12.768	12.768	12.768	12.768	12.768	12.768	12.547	12.547	12.547
YMR146C	2.922	2.922	2.922	2.922	2.922	2.922	2.922	2.922	2.922	2.922	2.922	2.701	2.701	2.701	2.701	2.701	2.701	2.701	2.701	2.701	2.701	2.701	2.701	2.701	3.078	3.83	4.428	6.441	6.441	7.415	7.415	7.857	9.208	9.208	9.208	9.208	9.208	9.208	9.208	9.208	9.208	9.208	9.871	10.092	10.092	10.092	10.092	10.69	10.69
YGL083W	6.417	6.417	6.638	6.638	6.638	6.638	6.638	6.638	6.638	6.638	6.638	6.638	6.638	6.638	6.638	6.859	7.08	7.08	7.08	7.08	7.08	7.08	7.08	7.08	7.08	7.08	7.301	7.301	7.301	7.301	7.301	7.08	7.08	7.08	6.704	6.704	6.704	6.482	6.482	6.482	6.482	6.482	6.482	6.482	6.482	6.261	6.261	6.261	6.04
YGL054C	1.768	1.989	1.989	1.989	1.989	1.989	1.989	1.989	2.963	4.6	4.6	4.6	4.6	4.6	4.976	4.976	4.976	4.976	4.976	4.976	4.976	4.976	4.976	4.976	4.976	4.976	4.976	4.976	4.976	4.976	4.976	4.976	4.976	4.976	4.976	4.976	4.976	4.976	4.976	4.976	4.976	4.976	4.755	4.755	4.755	4.976	4.976	4.976	4.976
YNL052W	10.133	10.354	10.354	10.354	10.354	10.354	10.575	9.977	9.977	9.977	9.977	9.977	9.977	9.757	9.757	9.757	9.536	9.536	9.536	9.315	9.315	9.315	9.315	9.315	9.315	9.315	9.315	9.315	9.315	9.315	9.315	9.315	9.315	9.315	8.938	8.938	8.938	8.938	8.938	8.938	8.938	8.938	8.938	9.159	9.159	9.159	9.159	9.159	9.159
YKL086W	12.875	14.136	14.357	14.357	14.357	14.799	14.799	14.799	14.799	14.799	14.799	14.799	14.799	14.799	14.799	14.799	14.799	14.799	14.799	14.799	14.799	14.799	14.799	14.799	14.799	14.799	14.799	14.799	14.799	14.799	14.799	14.799	14.799	14.799	14.422	14.422	14.422	14.422	14.422	14.422	14.422	14.422	14.422	14.422	14.422	14.422	14.422	14.422	14.422
YGR206W	4.625	4.625	4.625	5.443	5.443	5.443	5.443	5.443	5.443	5.443	5.664	5.664	5.664	5.664	5.664	5.664	5.664	5.664	5.664	5.664	5.664	5.664	5.664	5.664	5.664	5.664	5.664	6.261	6.638	6.638	6.638	6.638	6.859	6.859	6.859	6.704	6.704	6.704	6.704	6.704	6.925	6.925	6.925	6.925	6.925	6.925	6.925	6.925	6.925
YGR089W	12.212	11.991	12.367	12.588	12.588	12.588	12.809	12.809	12.809	12.809	12.809	12.809	12.809	12.809	12.809	12.809	12.809	12.809	12.809	12.809	12.809	12.809	12.809	12.809	13.03	13.03	13.03	13.03	13.03	13.03	13.03	13.03	13.03	12.809	12.809	12.433	12.433	12.433	12.433	12.433	12.433	12.433	12.212	12.212	12.212	12.212	11.835	11.835	11.835
YGL216W	0.442	0.442	0.442	0.442	0.442	0.442	0.442	0.442	1.792	3.806	3.806	3.806	4.183	4.183	4.183	4.404	4.404	4.404	4.404	4.404	4.78	4.78	5.001	5.001	5.598	5.598	5.598	5.598	5.598	5.598	5.975	5.975	5.975	6.196	6.196	6.572	6.572	6.572	6.572	7.236	7.612	7.612	7.612	7.612	7.612	7.612	7.612	7.612	7.612
YBR028C	5.975	5.975	5.975	5.975	5.598	5.598	6.196	6.417	6.638	6.638	6.638	6.638	6.638	6.638	6.261	6.261	6.261	6.482	6.482	6.704	6.925	6.925	7.146	7.743	7.743	7.743	7.964	7.964	8.717	8.717	8.717	8.717	8.717	8.717	8.717	8.873	8.873	8.873	8.873	8.873	8.873	8.652	8.652	9.028	9.028	9.028	9.028	9.028	9.028
YNR041C	6.261	6.261	6.482	7.301	7.301	7.301	7.301	7.301	7.301	7.301	7.301	7.964	7.964	7.964	7.964	7.964	7.964	7.367	7.367	7.367	7.588	8.562	8.562	8.562	8.562	8.562	8.562	8.562	8.562	8.783	9.159	9.159	9.159	9.159	9.159	9.159	9.159	9.757	9.757	9.757	9.757	9.757	9.757	9.757	9.757	9.757	9.757	9.757	9.757
YJL072C	1.727	1.195	1.195	1.195	2.922	2.922	2.922	2.922	3.299	3.299	3.299	3.519	3.519	3.519	3.519	3.896	3.896	3.896	4.117	4.117	4.117	4.117	4.494	4.494	4.494	4.494	5.247	5.468	5.91	5.91	5.91	5.91	5.91	5.91	5.91	5.91	5.91	5.91	5.91	5.91	5.91	5.91	5.91	5.91	6.13	6.13	6.13	6.13	6.572
YGL245W	6.351	6.351	6.351	6.351	6.572	6.196	6.196	6.196	6.196	6.196	6.196	6.196	6.196	6.572	6.572	6.572	6.572	6.572	6.572	6.572	6.572	6.572	6.572	6.572	6.793	7.17	7.612	7.833	8.054	8.054	8.054	8.054	8.054	8.054	8.054	8.431	8.652	8.873	8.873	8.873	8.873	8.873	8.873	8.873	8.873	8.873	8.873	8.873	8.873
YLR418C	6.925	7.899	8.12	8.12	8.12	8.12	8.12	8.12	9.38	9.38	9.822	10.264	10.861	10.861	11.082	12.343	14.578	14.578	16.436	16.436	16.436	16.436	16.436	16.436	16.436	16.436	17.033	18.073	18.073	18.073	18.073	18.073	18.073	18.073	18.073	18.073	18.073	18.449	18.449	19.047	19.047	19.047	19.047	19.047	19.047	19.047	19.047	19.047	18.826
YPL051W	0.753	0.753	1.195	1.416	1.416	1.416	1.416	1.416	1.416	1.416	1.416	1.416	1.416	1.416	1.04	1.04	1.04	1.04	1.04	1.04	1.26	2.39	2.39	2.611	2.611	2.611	2.611	2.611	3.053	3.053	3.053	3.053	3.053	3.053	3.053	3.053	3.053	3.429	3.429	3.429	3.429	3.429	3.429	3.806	4.183	4.183	4.183	3.806	4.78
YKL095W	10.665	10.289	10.665	10.444	10.444	11.041	11.041	11.041	11.041	11.041	11.041	11.041	12.171	11.794	11.794	12.015	12.457	12.457	12.678	12.678	12.678	12.678	12.678	12.678	12.678	12.678	12.678	12.678	12.678	12.678	12.678	12.678	12.678	12.678	12.457	12.457	12.457	12.302	12.302	12.302	12.302	12.302	12.302	12.302	12.302	12.678	12.678	12.678	12.678
YGL128C	11.835	11.835	11.835	12.212	12.212	12.212	12.212	12.212	12.212	12.212	12.212	12.212	12.212	12.212	12.212	12.212	12.212	12.212	12.212	12.433	12.433	12.433	12.433	12.433	12.433	12.277	12.277	12.277	12.277	12.277	12.277	12.277	12.277	12.277	12.277	12.277	12.277	12.277	12.277	12.277	12.277	12.056	11.238	9.977	9.977	9.977	9.977	9.977	9.977
YGR168C	3.872	3.872	3.872	3.872	3.872	4.093	4.535	4.535	4.535	4.535	4.535	4.535	4.535	4.911	4.911	4.911	4.911	4.911	4.911	4.911	4.911	4.911	4.911	4.911	4.911	4.535	4.535	4.535	5.353	5.353	5.353	5.353	5.353	5.353	5.353	5.353	5.353	5.353	5.353	5.353	5.353	4.223	4.223	4.223	4.223	4.223	4.223	4.223	4.223
YDR208W	0.819	0.442	0.442	0.442	0.442	0.442	0.442	0.442	0.819	0.377	0.377	0.377	0.377	0.377	0.377	0.377	0.377	0.377	0.377	0.377	0.377	0.377	0.377	0.377	0.377	0.377	0.377	0.377	0.377	0.377	0.753	1.506	1.506	1.506	1.506	1.506	1.506	1.506	1.506	1.506	1.506	1.506	1.506	1.506	1.506	1.506	1.506	1.506	1.506
YMR285C	7.367	7.367	7.367	8.562	8.562	8.562	8.562	8.562	8.562	8.562	9.159	9.159	9.159	9.38	9.38	9.977	9.977	9.977	9.977	9.977	9.977	9.977	10.354	11.328	11.77	14.537	14.537	14.537	14.537	15.134	15.134	15.134	15.134	15.134	15.134	15.511	15.511	15.511	15.511	15.511	15.511	16.174	16.174	16.174	16.174	16.174	16.174	16.174	16.174
YDR052C	7.014	7.014	7.014	7.014	7.014	6.793	6.793	6.793	6.793	6.793	6.793	6.793	6.793	6.793	6.793	6.793	6.793	6.793	6.793	6.793	6.793	6.793	7.014	7.014	7.014	6.638	6.638	6.638	6.638	6.638	6.638	6.638	6.261	6.261	6.261	6.261	6.261	6.261	6.261	6.261	6.261	6.261	4.093	3.274	2.832	2.455	2.455	2.455	2.235
YNR050C	2.767	2.767	2.767	2.767	2.987	3.208	3.585	3.585	3.585	3.585	3.585	3.585	3.585	3.585	3.585	3.585	3.585	3.585	3.585	3.585	3.585	3.585	3.585	3.585	3.585	3.585	3.585	3.585	3.585	3.585	3.585	3.585	4.183	4.404	4.404	4.404	4.404	4.404	4.404	4.404	4.404	4.404	4.404	4.404	4.404	4.78	4.78	4.78	5.001
YNL082W	7.121	7.121	7.342	7.342	7.342	7.342	7.342	7.563	7.563	7.563	7.784	8.382	8.382	8.382	8.382	8.161	8.161	7.939	7.939	8.161	8.161	8.758	9.134	9.953	9.953	9.953	9.953	9.953	9.953	9.953	9.953	9.953	10.174	10.174	10.174	10.174	10.174	10.174	10.174	10.174	10.174	10.174	10.174	10.174	10.174	9.732	9.732	9.732	9.732
YHR205W	10.706	10.706	10.706	10.706	10.706	10.706	11.082	11.082	11.082	11.082	11.082	11.082	11.082	11.082	11.082	11.082	11.082	11.082	11.082	11.082	11.082	11.082	11.082	11.082	11.082	11.082	11.082	11.082	11.082	11.082	11.082	11.082	11.082	11.082	11.082	11.082	11.082	11.082	11.082	11.082	11.082	11.082	11.082	11.082	11.082	11.082	11.082	11.082	9.822
YBL032W	10.665	10.665	10.665	10.665	10.665	10.665	10.665	10.665	10.665	10.665	10.665	10.665	10.665	10.665	10.665	10.665	10.665	10.665	10.665	10.665	10.665	10.665	10.665	10.665	10.665	10.665	10.665	10.665	10.665	10.444	10.444	10.444	10.444	10.068	10.068	10.068	9.847	9.847	9.847	9.847	9.847	9.847	9.847	9.847	9.847	9.847	9.847	9.847	9.847
YGL078C	5.91	5.91	5.533	5.975	5.975	5.975	6.572	6.572	6.793	6.793	6.793	6.793	6.793	6.793	6.793	6.793	6.793	6.793	6.793	6.793	6.793	6.417	6.04	6.04	6.04	6.04	5.819	5.819	5.819	5.819	5.819	6.04	6.04	5.819	5.598	5.598	5.598	5.598	5.598	5.598	5.222	5.222	5.222	5.222	5.222	5.222	5.222	5.001	5.001
YMR286W	11.901	12.122	12.122	12.122	12.122	11.901	11.901	11.901	11.459	11.459	11.614	11.393	12.056	12.654	12.654	12.654	12.654	12.654	12.654	13.096	13.096	13.096	13.096	13.096	13.096	13.694	13.915	13.915	13.915	14.136	14.136	14.136	14.136	14.136	13.759	13.759	13.759	13.759	13.759	13.759	13.759	13.759	13.759	13.759	13.759	13.759	13.759	13.759	13.317
YER059W	6.99	6.99	7.588	7.588	7.588	7.588	7.588	7.588	7.588	7.588	7.809	7.809	9.912	9.912	9.912	9.912	9.912	9.691	9.691	9.691	9.691	9.691	9.626	9.626	9.626	9.847	9.847	10.223	10.223	9.847	11.86	12.302	13.497	13.276	13.276	13.497	13.497	13.939	13.784	13.784	13.784	13.784	14.005	14.005	14.005	14.005	14.005	14.005	13.186
YNL207W	6.793	7.391	7.391	7.391	7.391	7.391	7.391	7.833	7.457	7.457	7.457	7.457	7.457	6.327	6.327	7.277	8.095	8.095	8.472	8.693	8.693	8.693	8.472	8.848	10.485	11.303	11.303	11.303	11.303	11.303	11.303	11.303	11.303	11.303	11.745	12.343	12.343	12.343	12.343	12.343	12.343	12.343	12.343	12.343	12.343	12.343	12.343	12.343	12.343
YGR020C	7.743	8.12	8.12	8.496	8.341	8.562	8.938	8.938	9.38	9.601	9.822	9.822	9.822	9.822	9.822	9.822	9.822	9.822	9.822	9.822	9.822	9.822	9.822	9.822	9.822	10.264	10.264	10.264	10.264	10.264	10.264	10.264	10.264	10.264	10.264	10.264	10.264	10.264	10.264	10.264	10.264	10.264	10.264	10.264	9.666	9.666	9.666	9.666	9.666
YIL148W	0.377	0.377	0.377	0.377	0.377	0.377	0.377	0.377	0.377	0.377	0.377	0.377	0.377	0.377	0.377	0.377	0.377	0.377	0.377	0	0	0	0	0	0	0	0	0	0	0	0	0	0	0	0	0	0	0	0	0	0	0	0	0	0	0	0	0	0
YDR247W	3.847	3.847	3.847	3.847	3.847	3.847	3.847	3.847	3.847	3.847	3.847	3.847	3.847	3.847	3.847	3.626	3.626	3.626	3.626	3.626	3.626	3.626	3.184	3.184	3.184	3.184	2.963	2.963	3.184	3.184	3.405	3.405	3.405	3.405	3.405	3.405	3.184	3.184	3.405	3.405	3.405	3.626	3.626	3.626	3.626	3.626	3.626	3.626	3.626
YNL213C	6.196	6.196	6.196	6.196	6.196	6.196	6.196	6.572	6.417	6.417	6.417	6.417	6.417	6.196	6.196	7.014	7.014	7.833	7.833	7.833	7.833	7.833	7.833	7.833	7.833	7.833	7.833	7.833	7.833	8.21	8.431	8.807	8.807	8.807	8.807	8.807	8.807	8.807	8.807	8.807	8.807	8.807	8.807	8.807	9.028	8.652	8.652	8.652	8.652
YPL030W	4.78	4.78	4.78	4.78	4.78	4.78	4.78	4.78	4.404	4.404	4.404	4.404	4.404	4.404	4.404	4.404	4.404	4.404	4.404	4.404	4.404	4.404	4.404	4.404	4.404	4.404	4.027	4.027	4.027	4.027	4.027	4.027	4.027	4.027	4.027	4.027	4.027	4.027	2.611	2.39	2.169	2.169	2.169	2.169	2.169	2.169	2.169	2.169	1.792
YMR188C	9.536	9.536	9.536	9.536	9.536	9.536	9.536	9.536	9.536	9.536	9.536	9.536	9.536	9.536	9.315	9.315	8.717	8.717	8.496	8.496	8.496	8.275	8.275	8.275	7.678	7.08	7.08	7.08	7.08	7.08	6.417	6.196	6.196	5.066	5.066	5.066	5.066	5.066	5.066	5.066	5.066	4.69	4.69	4.69	3.119	2.521	2.3	2.3	2.3
YGR214W	0	0	0	0	0	0	0	0	0	0	0	0	0	0	0	0	0	0	0	0	0	0	0	0	0	0	0	0	0	0	0	0	0	0	0	0	0	0	0	0	0	0	0	0	0	0	0	0	0
YPR180W	3.872	3.872	3.872	3.872	3.872	3.716	3.937	3.937	3.937	3.937	4.379	4.379	4.379	4.379	4.379	4.158	4.158	4.158	4.379	4.755	4.755	4.755	4.755	4.755	4.755	4.755	4.976	4.379	4.379	4.379	4.379	4.379	4.379	4.379	5.353	5.574	8.12	8.12	8.12	8.341	8.938	9.159	9.159	9.159	9.159	9.159	9.159	8.938	8.938
YOR316C-A	1.195	0.974	0.974	0.974	0.974	0.974	0.974	0.974	0.974	0.974	0.598	0.221	0.221	0.221	0.221	0.221	0.221	0.221	0.221	0.221	0.221	0.221	0.221	0.221	0.221	0.221	0.221	0.221	0.221	0.221	0.221	0.221	0.598	0.598	0.598	0.598	0.598	0.598	0.598	0.598	0.598	0.598	0.598	0.598	0.598	0.598	0.598	0.598	0.598
YNL046W	8.054	8.054	8.054	8.054	8.054	8.054	8.431	8.431	8.431	8.431	8.431	8.431	8.431	8.431	8.431	8.431	8.431	8.21	8.21	8.21	8.21	8.21	8.21	8.21	8.21	7.833	7.833	7.833	7.833	7.833	7.833	7.833	7.833	7.833	7.612	7.612	7.612	7.612	7.612	7.612	7.612	7.612	7.612	7.612	7.612	7.612	7.612	7.612	7.612
YBR155W	1.04	1.04	1.04	1.04	1.416	1.416	2.014	2.235	2.235	2.235	2.235	2.832	2.832	2.832	2.832	2.832	3.053	3.053	3.053	3.495	3.716	3.937	3.937	4.535	4.535	4.755	4.755	4.755	4.755	4.976	4.976	4.976	4.976	4.976	4.976	4.976	4.976	4.976	4.976	4.976	4.976	4.976	4.976	4.976	4.6	4.6	5.574	5.574	5.574
YBL052C	1.416	1.416	1.416	1.416	1.416	1.416	1.416	1.416	1.416	1.416	1.792	1.792	1.792	1.792	1.792	2.169	2.169	2.169	2.169	2.39	2.987	4.911	5.132	5.132	5.132	5.132	5.132	5.508	5.508	5.508	5.508	5.508	5.508	5.508	5.508	6.171	6.925	6.925	6.925	6.925	6.925	6.925	6.925	7.301	7.301	8.496	8.496	8.496	8.496
YMR182W-A	5.001	5.001	5.222	5.598	6.04	6.04	6.04	6.04	6.04	6.04	6.04	6.04	6.04	6.04	6.04	5.664	5.664	6.859	6.859	6.859	7.236	8.21	8.21	8.21	8.21	8.21	8.21	7.833	7.833	7.833	7.833	7.833	7.833	8.054	8.431	8.431	8.431	8.431	8.431	8.431	8.21	8.431	8.586	8.586	8.586	8.586	8.807	8.807	8.807
YLR297W	2.3	2.079	2.079	2.079	2.079	1.858	1.858	1.858	1.858	1.482	0.819	0.819	0.819	0.819	0.819	0.819	0.819	0.819	0.819	0.819	0.819	0.819	0.819	0.819	0.819	0.819	0.819	0.819	0.819	0.819	0.442	0.221	0.221	0.221	0.221	0	0	0	0	0	0	0	0	0	0	0	0	0	0
YJL065C	9.249	9.249	9.249	10.82	10.82	10.82	11.041	11.041	11.107	11.107	11.107	11.107	11.107	10.886	10.886	10.886	10.886	10.444	10.223	10.444	10.82	10.82	10.82	11.197	11.197	11.197	11.418	11.639	11.639	11.639	11.639	11.86	12.081	12.081	12.081	12.081	12.081	12.081	12.081	11.704	11.704	11.704	11.704	10.886	10.886	10.289	10.354	10.951	11.172
YML076C	6.925	6.925	6.925	6.925	6.106	6.106	6.106	6.106	6.106	6.327	6.327	6.327	6.548	6.106	5.729	5.729	5.729	4.911	4.911	4.911	5.132	5.132	5.132	5.132	5.132	5.132	5.132	5.132	5.132	5.132	5.132	5.132	5.132	5.132	4.535	4.158	4.379	4.379	4.379	4.379	4.379	4.379	4.379	4.379	4.379	4.379	4.379	4.379	5.132
YLR211C	3.053	3.053	3.053	3.053	3.651	3.651	3.651	4.027	4.027	4.027	4.625	4.404	4.404	4.404	4.625	5.066	5.443	5.443	5.443	6.261	6.261	6.859	7.08	7.301	7.301	7.301	7.899	7.899	7.899	7.899	7.899	7.899	8.652	8.652	8.652	8.652	8.652	8.873	8.873	8.873	8.873	8.873	8.873	10.068	10.068	10.068	10.068	10.665	11.041
YJR122W	5.819	5.819	5.819	5.819	5.598	5.598	5.598	5.598	5.598	5.598	5.598	5.598	5.598	5.598	5.598	5.598	5.819	5.598	5.598	5.598	5.598	5.598	5.598	5.598	5.598	5.598	5.598	5.378	5.378	5.378	5.001	5.001	5.001	5.001	4.625	4.625	4.625	4.625	4.625	4.625	4.625	4.625	3.872	3.872	3.872	3.872	3.872	3.872	3.651
YBR060C	10.796	10.796	10.796	10.796	11.393	11.393	11.393	11.393	11.393	11.393	11.393	11.393	11.393	11.393	11.393	11.393	11.393	11.393	11.393	11.393	11.393	11.393	11.017	11.017	11.017	11.017	11.017	11.017	10.64	10.419	10.419	10.419	10.419	10.419	10.419	10.419	10.419	10.419	10.419	10.419	10.419	9.757	9.757	9.757	9.757	9.757	9.757	9.536	9.536
YPR103W	1.195	1.195	1.195	1.195	1.195	1.195	1.195	1.195	1.195	1.195	1.195	1.195	1.195	1.195	1.195	1.195	1.195	1.195	1.195	1.195	1.195	1.195	1.195	1.195	1.195	1.195	1.195	1.195	1.195	1.195	1.195	1.195	1.195	1.195	1.195	0.598	0.377	0.377	0.377	0.377	0.377	0.377	0.377	0.377	0.377	0.377	0.377	0.377	0.377
YDL193W	7.989	7.989	7.989	7.989	7.989	7.989	7.989	9.405	9.405	9.405	9.405	9.405	9.405	10.002	10.002	10.002	10.002	10.002	10.002	10.002	10.002	10.002	10.002	10.002	10.002	10.002	10.002	10.002	10.002	9.626	9.626	9.626	9.626	9.626	9.626	9.626	9.626	9.626	9.626	9.626	9.626	9.626	9.626	9.626	9.626	9.626	9.626	9.626	9.626
YJR055W	2.546	2.546	2.546	2.546	2.546	2.546	2.169	2.169	2.169	2.169	2.169	2.169	2.169	2.169	2.169	2.169	2.169	2.169	2.169	2.169	2.169	2.169	2.169	2.169	2.169	2.767	2.767	2.767	2.39	2.39	2.39	2.014	2.014	2.014	2.014	2.014	2.014	1.792	1.792	1.792	1.792	1.792	1.792	1.792	1.792	1.792	1.792	1.792	1.792
YJL076W	1.129	1.129	1.129	1.129	1.129	1.129	1.129	1.351	1.351	1.351	1.351	1.351	1.351	0.974	0.974	0.974	0.974	1.195	1.195	1.195	1.195	1.195	1.195	1.195	0.819	0.819	0.819	0.819	0.819	0.819	0.819	0.819	0.819	0.819	0.819	0.819	0.819	0.819	0.819	0.819	0.819	0.819	0.819	0.819	0.819	0.819	0.819	0.819	0.819
YLR453C	0.598	0.598	0.598	0.598	0.598	0.598	0.598	0.598	0.598	0.598	1.195	1.195	1.195	1.195	1.195	1.195	1.195	1.195	1.195	1.195	1.195	1.195	1.195	1.195	1.195	1.416	1.416	1.416	1.416	1.416	1.416	1.416	2.014	2.014	2.235	2.235	2.455	3.208	3.806	4.69	4.69	4.69	4.69	4.69	4.69	4.69	4.69	4.69	5.132
YDL107W	10.6	10.82	10.82	10.6	10.6	10.6	10.6	10.6	10.6	10.6	10.6	10.6	10.6	10.379	10.002	10.002	10.002	10.002	10.002	10.002	10.002	10.002	10.002	10.002	8.807	8.586	8.586	8.963	8.963	8.963	8.807	8.807	8.807	8.586	8.586	8.586	7.989	7.989	7.989	7.989	7.989	7.989	7.989	7.989	7.989	7.989	7.989	7.989	7.768
YLR042C	8.21	8.21	8.21	8.431	8.431	8.431	8.431	8.807	8.807	9.184	9.184	9.184	9.405	9.405	9.626	10.223	10.223	10.976	13.21	13.21	13.21	13.21	13.21	13.21	13.587	13.21	13.21	13.21	13.21	13.21	13.21	13.21	13.21	13.431	13.431	13.431	13.055	13.055	13.055	12.678	12.678	12.678	12.678	12.678	12.899	12.899	12.899	12.899	12.899
YPR100W	3.119	3.119	3.119	3.119	3.119	3.119	3.495	4.093	4.314	4.314	4.314	4.314	4.314	4.314	4.314	4.093	4.093	4.093	4.093	4.093	4.093	4.314	4.314	4.314	4.314	4.314	4.314	4.314	4.314	4.314	4.314	4.535	4.314	4.314	4.314	4.314	4.314	4.314	4.314	4.314	4.314	4.314	4.314	4.314	4.314	4.314	4.314	4.314	4.093
YEL005C	2.987	2.987	2.767	2.767	2.987	2.987	2.987	2.987	2.987	2.987	2.987	2.767	2.767	2.767	2.987	2.987	3.208	3.208	3.208	3.208	2.987	2.987	3.364	2.611	2.39	2.39	2.39	2.39	2.39	2.39	2.39	2.39	2.767	2.767	2.546	2.546	2.987	2.987	2.987	3.208	3.429	4.248	4.469	4.911	4.911	4.911	4.911	5.287	5.287
YBL050W	13.849	13.849	13.849	13.849	13.849	13.849	13.849	13.849	14.226	14.226	14.447	14.447	14.447	14.447	14.447	14.447	14.447	14.447	14.447	14.447	14.447	14.447	14.447	14.447	14.447	14.447	14.447	14.447	14.447	14.447	14.447	14.447	14.447	14.447	14.447	14.447	14.447	14.447	14.447	14.447	14.447	14.447	14.447	14.447	14.447	14.447	14.447	14.447	14.447
YCL045C	8.783	9.004	9.004	9.004	9.004	9.004	9.004	9.225	9.225	9.225	9.225	9.225	9.225	9.225	9.225	9.225	9.225	9.225	9.225	9.225	9.225	9.445	9.445	9.445	9.445	9.445	9.445	9.445	9.445	9.445	9.445	9.445	9.445	9.445	9.666	9.666	9.666	9.887	10.264	10.264	10.264	10.264	10.264	10.264	10.264	10.264	10.264	10.264	10.264
YNL021W	12.212	12.212	12.212	12.212	12.212	12.212	12.212	12.212	12.212	12.809	12.809	12.809	12.809	12.809	12.809	12.809	12.809	12.809	12.809	12.809	12.809	13.186	13.186	13.186	13.186	13.186	13.186	13.407	13.784	13.784	13.784	13.784	13.784	13.784	13.784	13.784	13.562	13.562	13.562	13.562	13.562	13.562	13.562	13.562	13.562	13.562	13.562	13.562	13.562
YML007W	2.39	2.39	2.39	2.39	2.39	2.39	2.39	2.39	2.39	2.39	2.014	2.014	2.014	2.014	2.014	1.637	1.637	1.637	1.637	1.637	1.637	1.637	1.637	1.637	1.637	1.637	1.858	2.079	2.079	2.079	2.079	2.079	2.079	1.858	1.858	1.637	1.637	1.637	1.637	1.637	1.637	1.637	1.26	1.26	1.26	1.26	1.26	1.26	1.04
YDR416W	5.91	5.91	5.533	5.533	5.533	5.533	4.78	4.78	4.78	5.001	5.001	5.378	5.001	4.78	4.78	4.338	4.338	4.338	4.183	4.183	4.183	4.183	4.183	4.183	4.183	3.806	4.404	4.027	4.027	4.027	4.027	4.027	4.248	4.248	4.248	4.248	4.248	4.248	4.248	4.248	4.625	4.625	4.625	4.404	4.027	3.872	4.69	4.911	4.911
YER080W	4.78	4.78	4.78	4.78	4.404	4.78	5.91	6.949	6.949	6.949	6.949	7.325	7.325	7.325	7.325	7.325	7.325	7.325	7.325	7.325	7.325	7.325	7.325	7.325	7.546	7.546	7.546	7.923	7.923	7.923	7.923	7.923	7.923	7.923	7.923	8.144	8.144	8.144	8.144	8.144	8.144	8.144	8.144	8.144	8.144	8.144	8.144	8.144	8.144
YML075C	9.56	11.704	11.704	11.704	11.704	11.704	11.704	11.704	11.328	11.328	11.328	11.328	11.328	11.328	11.328	11.328	11.328	11.328	11.704	11.704	11.704	11.704	11.704	11.704	11.704	11.704	11.704	11.704	11.704	11.704	11.328	11.328	11.328	11.328	11.328	11.704	11.704	11.704	11.704	11.704	11.704	11.704	11.704	11.704	11.704	11.925	11.925	11.925	11.925
YER091C	0	0	0	0	0	0	0	0	0	0	0	0	0	0	0	0	0	0	0	0	0	0	0	0	0	0	0	0	0	0	0	0	0	0	0	0	0	0	0	0	0	0	0	0	0	0	0	0	0
YPR033C	5.042	5.042	5.042	5.042	5.042	4.665	4.665	4.665	4.003	3.34	3.119	3.119	3.119	3.119	3.119	3.119	3.119	3.119	3.119	2.742	2.742	2.742	2.742	2.742	2.742	2.742	2.742	2.742	2.742	2.3	2.3	2.3	2.3	2.3	2.3	2.3	2.3	1.858	1.858	1.858	1.858	1.482	1.105	1.105	1.105	1.105	1.105	1.105	1.105
YMR198W	12.081	12.081	12.081	12.081	12.081	12.081	12.081	12.081	12.081	12.081	12.081	12.081	12.081	12.081	12.146	11.925	11.925	11.925	11.925	11.925	11.925	12.302	12.302	12.302	12.302	12.302	12.302	12.302	12.302	12.302	12.302	12.302	12.302	12.302	12.302	12.302	12.302	12.302	12.302	12.302	12.302	12.302	12.302	12.302	12.302	12.302	11.86	11.86	11.86
YPR102C	0.221	0.221	0.221	0.221	0.221	0.221	0.221	0.221	0.221	0.221	0.221	0.221	0.221	0.221	0.221	0.221	0.221	0.221	0.221	0.221	0.221	0.221	0.221	0.221	0.221	0.221	0.221	0.221	0.221	0.221	0.221	0.221	0.221	0.221	0.221	0.221	0.221	0.221	0.221	0.221	0.221	0.221	0.221	0.221	0.221	0.221	0.221	0.221	0.221
YMR172W	2.014	2.014	2.014	1.637	1.858	1.858	1.858	1.858	1.858	1.858	1.858	1.858	1.858	1.858	1.858	1.858	1.858	1.858	1.637	1.637	2.014	2.014	2.014	2.014	2.455	2.455	2.455	2.455	2.455	2.455	2.455	2.676	2.676	3.053	3.053	3.053	3.053	3.274	3.274	3.274	3.274	3.274	3.495	3.495	3.872	3.872	3.872	3.872	4.093
YDR201W	6.614	6.614	6.614	6.614	6.614	6.614	6.614	6.237	7.211	8.185	7.964	7.964	8.185	8.185	8.185	8.185	8.185	8.406	8.562	8.185	8.185	8.185	8.562	8.496	8.496	8.873	8.496	8.717	8.938	8.938	9.757	10.509	11.107	11.107	11.107	11.107	11.107	11.107	11.107	11.107	11.107	11.107	11.107	11.107	11.107	11.107	11.107	11.107	11.107
YCR024C-A	0	0	0	0	0	0	0	0	0	0	0	0	0	0	0	0	0	0	0	0	0	0	0	0	0	0	0	0	0	0	0	0	0	0	0	0	0	0	0	0	0	0	0	0	0	0	0	0	0
YHR120W	9.626	9.626	9.626	9.626	9.626	9.626	9.249	9.249	9.249	9.028	9.028	8.652	8.807	9.56	9.56	9.56	9.56	9.56	9.56	9.56	9.781	9.781	9.781	9.56	9.56	9.56	9.56	9.56	9.56	9.339	9.339	9.339	9.56	9.56	9.56	10.158	10.158	10.158	10.158	10.158	10.158	9.781	9.405	9.405	9.405	9.405	9.405	9.184	9.184
YGR135W	12.195	12.195	12.195	13.677	13.677	13.677	13.677	13.898	14.495	14.716	14.716	14.716	14.716	14.716	14.716	14.938	14.938	14.938	14.938	14.938	14.938	14.938	14.938	14.938	14.938	14.938	14.938	14.938	14.938	14.938	14.938	14.938	15.159	15.159	15.159	15.159	15.159	15.159	15.159	15.159	15.38	15.38	15.38	15.38	15.38	15.601	16.575	16.575	16.951
YML060W	5.312	4.715	4.715	4.715	4.715	4.715	4.715	4.715	4.715	3.896	3.675	3.299	2.701	2.701	3.143	3.143	3.143	3.143	3.143	3.143	1.416	1.416	1.792	1.792	1.792	2.014	2.014	2.235	2.235	2.235	2.235	2.235	2.235	4.469	11.017	11.017	11.017	11.017	11.017	11.017	11.017	11.238	11.68	12.809	12.809	12.809	13.03	13.03	13.03
YMR036C	5.001	5.001	5.001	5.001	5.001	5.001	5.222	5.222	5.222	5.222	5.222	5.222	5.222	5.222	5.222	5.222	5.222	5.222	5.222	5.443	5.664	5.664	5.664	5.664	5.664	5.664	5.664	5.664	5.664	5.664	5.664	6.04	6.04	6.04	6.04	6.04	6.04	5.819	5.443	5.443	5.443	5.443	5.443	5.443	5.443	5.443	5.443	5.443	5.443
[truncated: 3,429 more rows]
[truncated: 952 more columns]
