# Supplementary material for: Constitutive turnover of histone H2A.Z at yeast promoters requires the preinitiation complex
Source: eLife. 2016 Jul 20;5:e14243. doi: 10.7554/eLife.14243 (PMC4995100; doi:10.7554/eLife.14243)
Supplement: Figure 4—source data 2. — DOI: http://dx.doi.org/10.7554/eLife.14243.034 [file elife-14243-fig4-data2.zip › Figure_4--source_data_2/INO80-FRB_input_+RAP.txt]

gene_name	-500	-499	-498	-497	-496	-495	-494	-493	-492	-491	-490	-489	-488	-487	-486	-485	-484	-483	-482	-481	-480	-479	-478	-477	-476	-475	-474	-473	-472	-471	-470	-469	-468	-467	-466	-465	-464	-463	-462	-461	-460	-459	-458	-457	-456	-455	-454	-453	-452
YGR153W	4.951	4.951	5.703	5.703	6.079	6.079	6.079	6.079	6.079	6.277	6.277	6.277	6.277	6.277	6.277	6.476	6.476	6.476	6.476	6.476	6.476	6.476	6.476	6.476	6.476	6.476	6.476	6.277	6.277	6.277	6.277	6.277	5.902	5.902	5.902	5.902	5.902	5.902	5.526	5.526	5.526	5.526	5.526	5.526	5.526	5.526	5.526	5.526	5.526
YGL068W	6.581	6.957	6.957	7.155	7.155	7.155	7.155	7.155	7.155	7.751	7.949	7.949	7.949	7.949	7.949	7.949	8.148	8.148	8.743	8.743	9.12	9.12	10.091	11.219	11.418	11.418	11.418	11.418	11.992	11.992	11.992	12.191	12.963	12.963	12.963	12.963	12.963	12.963	13.716	13.716	13.914	13.914	13.914	13.914	13.914	13.914	13.914	13.914	13.914
YGL208W	5.035	4.659	4.659	4.659	5.056	5.056	5.056	5.056	5.056	5.255	5.829	5.829	5.829	5.829	5.829	5.829	5.829	5.829	5.829	6.205	6.205	6.404	6.404	6.404	6.404	6.404	6.602	6.602	6.602	6.602	6.226	6.226	7.396	7.396	7.396	7.396	7.396	7.396	7.772	7.772	7.772	7.772	7.772	7.772	7.772	7.772	7.772	7.772	7.772
YLR316C	3.886	3.886	3.886	3.886	3.688	3.865	3.489	3.489	3.489	3.489	3.291	3.688	3.688	3.688	3.688	3.688	3.886	3.688	3.886	3.886	3.886	3.886	3.886	3.886	3.688	3.688	3.886	5.234	5.234	5.234	5.234	5.234	5.035	5.035	6.205	6.205	6.205	7.375	7.375	7.949	7.949	7.949	8.148	8.148	8.723	8.723	8.347	8.347	8.347
YPL268W	6.006	6.006	5.808	6.006	6.006	7.176	7.176	7.772	7.772	7.772	7.772	7.772	7.772	8.169	9.12	9.12	9.318	9.694	9.694	9.694	9.694	9.694	9.694	9.893	9.893	9.893	10.07	10.268	10.645	10.645	10.645	10.645	10.645	10.645	10.645	10.645	10.268	10.268	10.665	10.665	10.665	10.864	10.864	10.864	10.665	10.29	10.29	10.29	10.29
YOR321W	7.751	7.751	7.751	7.751	7.751	7.751	7.553	7.354	6.779	6.779	6.779	5.808	5.808	5.808	5.411	4.837	4.46	4.46	4.46	4.659	4.659	4.659	4.659	4.857	4.857	4.857	4.857	5.234	5.609	5.609	5.609	5.609	5.609	5.609	5.432	5.432	5.432	5.63	5.63	5.63	5.829	6.226	6.226	6.623	6.623	6.623	6.623	6.623	6.623
YKR100C	12.921	12.921	12.921	12.921	12.921	12.921	12.921	13.297	13.297	13.297	13.297	13.297	13.297	13.297	13.297	13.694	13.694	13.694	13.694	13.694	13.694	13.694	13.694	13.893	13.893	13.893	14.091	14.666	14.666	14.666	14.666	14.666	14.666	14.666	14.666	14.489	14.489	14.864	14.864	14.864	15.241	15.241	15.241	15.241	15.241	15.241	15.241	15.241	15.042
YHR050W-A	16.546	16.546	16.546	16.546	16.546	16.546	16.546	16.546	17.319	17.319	17.319	17.319	17.319	17.319	17.319	17.319	17.319	17.298	17.298	17.298	17.298	17.298	17.298	17.298	17.298	17.298	17.497	17.298	17.298	17.298	17.298	17.099	17.099	17.099	17.099	17.099	17.099	16.724	16.724	16.724	16.525	16.525	16.326	16.326	16.326	16.326	15.95	15	15
YBR298C	10.425	10.425	10.425	10.425	10.425	10.049	9.276	9.276	9.276	9.475	9.475	9.851	9.851	9.851	10.226	10.226	10.028	10.226	10.226	10.226	10.226	10.425	10.425	10.425	10.425	10.425	10.425	10.425	10.425	10.623	10.623	10.623	10.623	10.623	10.623	10.623	10.623	10.623	10.623	10.623	10.623	10.623	10.623	10.623	10.623	10.226	10.226	10.226	10.226
YJR099W	8.44	7.667	7.865	7.865	7.865	8.993	8.993	9.37	9.568	10.164	10.738	10.937	11.135	11.135	11.135	11.135	11.135	11.135	11.135	11.135	9.787	9.787	10.164	10.164	10.164	10.164	10.164	10.164	10.164	9.787	9.787	10.56	10.759	11.135	11.135	11.135	11.135	11.135	10.759	10.957	12.305	12.9	12.9	12.9	12.9	12.9	13.099	13.099	13.099
YJR101W	3.688	3.688	3.688	3.688	4.283	4.878	4.878	4.878	4.878	4.878	4.878	5.474	5.474	5.474	5.474	5.474	5.871	5.871	5.871	5.871	5.871	5.871	5.871	5.871	5.871	6.247	6.644	6.446	6.446	6.446	6.446	6.644	6.644	6.644	6.644	6.644	6.843	6.843	6.843	6.843	6.843	6.843	7.041	7.041	7.041	7.239	7.239	7.615	7.615
YDR505C	9.631	9.432	9.432	8.043	7.093	7.093	7.667	7.667	7.667	7.667	8.461	8.461	8.461	8.461	8.262	8.064	8.44	8.242	8.242	9.014	9.589	9.589	9.589	9.589	9.589	9.213	9.213	9.213	9.213	9.61	9.61	9.61	9.61	9.61	9.61	9.809	9.056	9.631	9.631	9.829	10.999	10.999	10.999	10.999	10.822	10.822	11.219	11.418	11.418
YHR081W	5.965	5.965	5.965	5.965	5.965	5.965	5.965	5.567	5.567	5.567	5.567	5.567	5.567	5.567	5.567	5.567	5.567	5.567	5.369	5.369	5.369	4.043	4.043	4.043	4.043	4.043	4.043	3.248	3.248	3.248	3.05	3.05	2.099	2.099	2.099	2.298	2.298	2.497	2.497	2.497	2.497	2.497	2.497	2.497	2.497	2.12	2.12	2.12	2.12
YKL085W	2.914	2.716	2.716	2.716	2.142	2.142	2.142	2.142	2.142	2.142	2.142	2.34	2.716	2.716	2.716	2.716	2.716	2.716	2.716	2.716	2.716	2.716	2.716	2.716	2.716	2.716	2.716	2.716	2.716	2.518	2.319	2.518	2.893	2.893	2.893	2.893	2.893	2.893	2.893	2.893	2.893	2.893	2.893	2.893	2.893	2.695	2.695	2.695	2.497
YLR426W	2.518	3.113	3.113	3.312	3.312	3.312	3.312	3.708	3.708	3.708	3.708	3.708	3.708	4.085	4.085	4.085	4.085	4.085	4.085	4.085	4.085	4.283	4.283	4.283	4.283	4.283	4.283	4.283	4.481	4.481	4.68	4.68	4.68	4.68	4.68	4.68	4.68	4.68	4.68	4.68	4.68	4.68	5.453	6.205	6.205	6.404	6.404	6.404	6.404
YDR244W	12.347	12.921	12.921	12.921	12.921	12.921	12.921	12.921	12.921	12.921	12.921	12.921	12.921	13.694	13.496	13.694	13.694	13.694	13.694	14.07	14.07	14.07	14.269	14.269	13.893	13.694	13.694	13.694	13.694	14.091	14.467	14.467	14.467	14.467	14.467	14.844	14.844	14.844	14.844	14.844	14.666	14.666	14.864	14.864	14.864	14.864	14.864	14.864	14.666
YDL104C	7.532	8.127	8.127	8.127	8.127	8.127	7.928	6.758	5.965	5.965	5.588	5.588	5.965	6.539	7.688	8.284	8.284	8.284	8.284	8.284	8.284	8.681	8.482	8.482	8.482	7.532	7.532	7.532	7.155	7.73	7.73	7.73	7.73	8.127	8.127	8.127	8.127	8.503	9.098	9.297	9.673	9.673	10.425	10.425	10.822	10.822	11.198	11.198	11.198
YKL151C	3.228	3.228	3.228	3.603	3.603	3.603	4.356	4.356	4.356	4.356	5.327	5.327	5.327	5.327	5.327	5.327	5.327	5.327	5.327	5.327	5.327	5.327	5.327	5.327	5.327	5.327	5.149	5.149	5.149	5.149	5.149	5.149	5.348	5.348	5.348	5.348	5.149	5.149	5.149	5.149	5.149	5.149	5.149	5.149	5.149	5.149	5.149	5.149	5.149
YBL091C	4.68	4.106	4.481	4.481	4.481	4.481	4.857	6.006	6.006	6.006	6.006	5.255	5.255	5.255	5.652	6.027	6.027	6.027	6.027	6.027	6.027	6.027	6.027	6.027	6.027	6.027	6.404	6.404	6.404	7.949	7.949	7.949	8.148	8.148	8.148	8.148	8.148	7.949	7.949	8.325	8.325	8.325	8.325	8.701	9.078	9.454	9.652	9.652	10.226
YFR018C	5.213	5.213	5.213	5.213	5.213	5.588	5.588	6.539	6.539	6.539	6.915	7.114	7.114	7.114	7.114	7.114	7.114	7.114	7.114	7.312	7.312	7.312	7.886	7.886	7.886	7.886	7.886	7.886	7.886	7.886	7.886	7.886	7.886	7.886	7.886	7.886	8.262	8.461	8.461	8.461	8.461	8.461	8.461	8.461	8.461	8.461	8.659	8.659	8.659
YMR185W	15.93	15.93	15.93	15.93	15.93	15.93	15.93	15.93	15.93	15.93	15.93	15.731	15.731	15.533	15.533	15.533	15.533	15.533	15.533	15.156	15.156	15.156	15.156	15.156	15.156	15.156	14.383	14.383	14.383	14.383	13.433	12.681	12.681	12.681	12.681	12.482	12.482	12.482	11.908	11.908	11.156	10.957	10.957	10.759	10.56	10.56	9.787	9.589	9.589
YML058W	11.574	11.574	11.574	11.574	11.574	11.574	11.773	11.773	11.773	11.773	11.773	11.773	11.773	11.773	11.773	11.773	11.773	11.773	11.773	11.773	11.773	11.773	11.574	11.177	11.177	11.177	11.177	11.177	11.177	10.979	10.979	10.979	10.979	10.979	10.979	11.156	11.156	11.156	10.78	10.78	10.78	10.78	10.78	10.78	10.78	10.78	10.78	10.78	10.78
YBR222C	3.865	3.865	3.269	3.269	3.269	3.269	3.269	3.269	3.269	3.269	3.269	3.269	3.269	2.893	2.518	2.518	2.319	2.319	1.347	0.752	0.752	0.752	0.752	0.752	0.376	0.376	0.376	0.376	0.376	0.376	0.376	0.376	0.376	0.376	0.376	0.376	0.376	0.376	0.376	0.376	0.376	0.376	0.376	0.376	0.376	0.376	0.376	0.376	0.376
YJL100W	5.369	5.369	5.369	5.369	5.369	5.745	5.745	5.944	5.944	6.319	6.319	6.319	6.319	6.319	6.518	6.319	6.319	6.319	6.319	6.716	6.915	6.915	6.915	6.915	6.915	6.915	6.915	6.539	6.539	6.34	6.34	6.34	5.567	5.766	5.766	5.766	6.737	6.737	6.737	6.737	6.737	7.489	8.242	8.22	8.22	8.22	8.22	8.597	8.795
YDR090C	3.624	3.624	3.624	3.624	3.624	3.624	3.823	3.823	3.823	3.823	4.021	4.021	4.397	4.397	4.397	4.397	4.397	4.397	4.397	4.397	4.397	4.397	4.397	4.199	3.624	3.624	3.624	3.624	3.624	3.624	3.823	4.397	4.774	4.774	4.972	5.546	5.546	6.121	6.121	6.319	6.319	6.319	6.319	6.319	5.944	5.944	6.319	6.319	6.319
YFR007W	6.163	5.965	5.39	5.39	5.766	5.766	5.965	5.965	5.965	5.965	5.965	5.965	5.965	5.965	5.965	6.163	6.163	6.163	6.362	6.737	6.737	6.737	6.737	6.737	6.737	6.737	6.737	6.737	6.737	6.362	6.163	6.163	6.163	5.39	5.39	5.39	5.39	5.39	5.39	5.39	5.39	5.39	5.39	5.39	5.39	4.993	4.993	5.369	5.944
YHL011C	17.821	17.821	17.821	17.821	17.821	17.821	17.821	17.821	18.197	18.197	18.197	18.197	18.197	18.197	18.197	18.197	17.821	17.821	17.622	17.622	17.424	17.424	17.226	17.226	17.226	17.226	16.849	16.651	16.275	16.275	16.275	15.878	15.878	15.878	15.878	16.453	16.651	16.651	17.048	16.849	16.849	16.849	16.849	16.849	16.849	16.849	16.849	16.076	17.027
YIL035C	8.461	8.659	9.234	10.007	10.007	10.007	10.383	10.383	10.383	10.383	10.383	10.383	10.759	10.759	10.759	10.759	10.957	11.73	11.73	11.73	11.73	12.702	12.702	12.9	12.9	12.9	12.9	12.9	12.9	13.297	13.297	13.297	13.297	13.297	13.297	13.297	13.297	13.099	13.099	13.099	13.099	13.099	13.099	13.099	13.099	13.099	13.297	13.297	13.297
YJL190C	0	0	0	0	0	0	0	0	0	0	0	0	0	0	0	0	0	0	0	0	0	0	0	0	0	0	0	0	0	0	0	0	0	0	0	0	0	0	0	0	0	0	0	0	0	0	0	0	0
YDR320C	0.397	0.397	0.397	0.397	0.397	0.397	0.397	0.397	0.397	0.397	0.397	0.397	0.397	0.397	0.397	0.397	0.397	0.397	0.397	0.773	0.773	0.575	0.575	0.575	0.575	0.575	0.575	0.575	0.376	0.376	0.376	0.376	0.752	0.752	0.752	0.752	0.752	0.752	0.951	0.951	0.951	0.951	0.951	0.951	0.951	2.298	2.298	2.298	2.298
YBR132C	11.773	11.773	11.773	11.773	11.773	11.773	11.971	11.971	11.971	11.971	12.744	12.943	12.943	12.943	12.943	12.943	12.943	13.141	13.339	13.716	13.716	14.467	14.467	14.666	14.666	14.666	14.666	14.666	14.666	14.666	14.666	14.666	14.864	15.063	14.29	14.29	14.29	14.29	14.29	14.29	14.29	14.29	14.29	14.29	14.29	14.29	14.29	14.091	14.29
YBR223C	8.858	8.858	8.858	8.858	7.114	6.737	6.737	6.539	6.539	6.539	6.737	6.737	6.936	6.936	7.511	7.511	7.511	7.511	7.312	6.716	6.716	6.716	6.716	7.865	9.192	9.192	9.192	9.39	9.39	9.589	9.589	9.589	10.184	10.979	10.979	11.376	11.376	11.376	11.752	11.752	11.752	11.752	11.752	11.752	11.752	11.752	11.752	11.95	11.95
YLR199C	7.907	7.907	7.907	7.907	6.383	5.255	5.652	5.652	5.652	5.652	5.652	5.652	5.652	5.652	6.226	6.226	6.226	6.226	6.226	6.027	5.652	5.85	5.453	5.453	5.453	5.453	4.878	4.878	6.425	6.822	6.822	7.218	7.218	7.218	7.218	7.218	7.218	7.218	7.218	7.218	7.218	7.218	7.615	7.615	7.615	7.417	7.615	7.814	7.438
YJL123C	17.204	17.204	17.204	17.204	17.204	17.204	17.204	16.41	16.035	16.035	16.035	16.035	16.035	15.836	15.836	15.241	15.241	15.241	15.241	14.666	14.29	13.914	13.339	13.339	13.538	13.538	13.538	13.339	13.538	13.538	13.538	12.943	12.943	12.943	12.943	12.943	12.744	12.546	12.546	12.347	12.347	11.376	10.999	10.425	10.623	10.226	10.226	10.623	10.623
YHR172W	1.347	1.347	1.347	1.347	1.347	1.347	1.347	1.347	1.347	1.724	1.724	1.724	1.724	1.724	1.724	1.724	1.724	1.724	1.724	1.724	1.724	1.724	1.724	1.724	1.724	1.724	1.724	1.724	1.724	1.724	1.724	2.099	2.497	2.893	2.893	2.893	2.893	2.893	3.092	3.092	3.291	6.006	6.006	6.006	6.006	6.006	6.006	6.006	6.383
YPR069C	8.367	8.367	8.367	8.367	8.367	8.367	8.367	7.218	7.218	7.218	7.218	7.218	7.218	7.218	7.218	7.218	7.218	7.218	7.218	7.218	7.02	7.02	7.02	7.02	7.02	7.02	7.02	7.02	7.02	7.02	7.02	6.425	6.425	6.425	6.425	6.425	6.425	6.425	6.425	6.048	6.048	6.048	6.048	6.048	5.453	5.453	5.453	5.453	5.453
YPR095C	10.801	11.177	11.177	12.127	12.127	12.127	13.057	13.057	13.057	13.057	13.057	13.057	13.057	13.057	12.858	12.858	12.858	12.858	12.858	12.482	12.482	12.482	12.482	13.235	13.235	13.235	13.611	13.611	13.611	13.611	13.611	13.611	13.611	13.611	13.611	13.611	13.412	13.036	13.036	13.036	13.036	12.66	12.66	12.66	12.66	12.66	12.66	12.66	12.66
YLR032W	4.283	4.283	4.283	4.283	4.659	4.857	4.857	5.234	5.432	5.432	5.234	5.234	5.234	5.234	5.234	5.234	4.659	4.283	4.283	4.659	4.659	5.652	5.652	5.652	7.197	7.197	7.197	7.197	7.595	7.992	7.992	7.992	7.992	7.992	7.992	7.992	7.992	7.992	7.992	7.992	7.793	7.793	7.793	7.992	7.992	7.992	7.992	8.389	8.764
YDR111C	10.268	10.268	10.268	10.07	10.07	10.07	9.297	9.297	9.297	9.297	9.297	9.297	9.297	9.297	8.723	8.723	8.723	8.723	8.723	8.524	7.949	7.949	7.176	6.978	6.978	6.978	6.779	6.779	6.779	6.779	6.027	6.027	6.027	6.027	6.027	6.027	6.027	5.829	5.63	5.63	5.63	5.63	5.63	5.035	3.688	3.688	3.688	3.489	3.489
YDR028C	6.758	6.758	6.758	6.758	6.758	6.383	6.383	6.383	6.383	6.383	6.383	6.383	6.383	6.383	6.383	6.383	5.808	5.609	5.609	5.609	5.609	5.234	5.234	5.234	5.035	5.035	5.035	5.035	5.035	5.035	5.035	5.035	5.035	5.035	5.035	5.035	5.035	5.035	5.035	4.837	4.837	4.837	4.837	4.837	4.837	4.837	4.837	4.837	4.837
YDR049W	15.105	15.105	16.076	17.027	17.027	17.027	17.027	17.779	17.779	18.552	18.552	18.552	18.552	18.552	18.552	18.552	18.552	18.552	18.552	18.354	18.354	18.354	18.354	18.354	18.552	18.552	18.552	18.75	18.75	18.75	18.552	18.354	18.354	18.354	18.354	18.354	18.354	18.354	18.354	18.354	18.155	18.155	17.956	17.956	17.758	17.559	18.113	17.737	17.737
YOR305W	10.801	13.297	13.297	13.496	13.496	13.694	14.07	14.07	14.07	14.07	14.07	14.07	14.07	14.07	14.07	14.07	14.07	14.07	14.07	14.07	14.07	14.07	13.496	13.496	13.496	13.496	13.496	13.496	13.496	13.496	14.447	15.992	17.142	17.142	17.142	17.142	18.092	18.092	18.468	18.468	18.468	18.468	18.468	18.468	18.468	18.468	18.468	18.468	18.468
YNL199C	7.553	7.553	7.553	7.176	7.176	6.581	6.205	6.006	6.006	5.808	5.808	5.234	5.234	5.035	5.035	5.035	5.035	5.035	5.63	6.006	6.006	6.006	6.006	6.006	6.006	6.006	6.006	5.808	5.808	5.808	4.064	3.865	3.865	3.865	3.865	3.865	3.865	3.865	3.865	3.865	3.865	3.865	3.865	3.865	3.865	3.865	3.865	3.865	3.113
YER141W	11.334	11.71	11.71	11.71	11.71	11.71	12.88	12.681	12.88	12.88	13.078	13.078	13.277	13.277	13.277	13.277	13.475	13.475	13.277	13.277	13.078	13.078	13.078	13.078	13.078	13.078	12.702	12.702	12.702	12.504	12.504	10.582	10.582	10.582	10.582	10.582	10.582	11.156	11.156	11.156	11.156	11.156	11.156	11.156	11.156	10.78	10.78	10.78	11.156
YDR533C	5.39	5.39	5.39	5.39	5.588	5.965	7.511	8.085	8.085	8.085	8.085	8.085	8.085	8.085	7.709	7.709	7.709	7.907	7.907	7.907	7.907	8.482	8.482	8.482	8.482	8.482	8.482	8.482	8.482	8.482	8.482	8.482	8.482	8.482	8.482	8.482	8.482	8.482	8.482	8.482	8.482	8.482	8.482	8.482	8.284	8.284	8.284	8.284	8.659
YJL207C	12.963	13.162	13.162	13.162	13.162	13.162	13.162	13.162	13.162	13.162	13.162	13.162	13.162	13.162	13.162	13.162	13.162	13.162	13.162	13.162	13.162	13.162	13.162	12.963	12.963	12.963	12.963	12.588	12.588	12.588	12.588	12.588	12.588	12.588	12.588	12.588	12.588	12.588	12.588	12.765	12.765	12.765	12.765	12.765	12.765	12.963	12.963	13.162	13.162
YCL009C	13.339	13.339	13.339	13.339	13.141	13.339	13.339	13.339	13.141	13.517	13.914	13.914	14.311	14.311	14.509	14.708	14.708	14.708	14.708	14.708	14.708	14.708	14.708	14.906	14.906	14.906	14.906	14.906	14.906	14.906	14.906	14.332	14.332	14.332	14.708	14.708	14.708	14.708	14.708	14.708	14.509	14.509	14.509	14.687	14.687	14.687	14.886	14.886	14.886
YPR046W	4.68	4.481	4.283	4.68	5.63	5.63	5.63	5.63	5.63	5.63	5.829	6.999	7.971	7.971	7.971	7.971	7.971	7.971	8.566	8.566	8.566	8.566	9.517	9.517	9.517	9.517	9.517	9.517	9.517	9.893	9.893	9.893	9.893	9.893	9.893	9.893	9.893	9.893	9.893	9.893	9.893	9.893	9.893	9.893	9.893	9.893	9.893	9.893	10.268
YPL179W	13.204	13.005	13.005	13.005	13.005	13.005	13.005	13.005	13.005	13.005	13.005	13.005	13.005	13.005	13.005	13.005	13.005	13.005	13.005	12.807	12.807	12.807	12.41	12.41	12.41	12.211	12.211	9.694	9.098	8.723	8.723	8.723	8.723	8.723	8.723	8.524	8.524	8.148	7.772	7.772	7.772	7.772	7.772	7.176	6.779	6.779	3.708	2.538	2.34
YDR400W	12.149	12.149	12.149	12.149	12.347	12.347	12.546	12.169	12.943	12.943	12.943	13.141	13.914	13.716	13.716	13.716	13.716	13.716	13.716	13.716	13.517	13.319	12.744	12.744	12.744	12.546	12.546	12.546	12.546	12.546	12.546	12.546	12.546	12.546	12.347	12.921	12.723	12.723	12.723	12.723	12.723	12.347	12.347	12.347	12.347	12.347	12.347	12.149	12.149
YCL054W	6.915	6.915	8.816	8.816	8.816	9.192	9.192	9.568	9.37	9.37	9.37	8.795	8.795	8.795	8.795	8.795	8.795	8.795	8.795	8.795	8.795	8.795	8.795	8.795	8.795	8.795	8.419	8.419	8.419	8.419	7.646	7.646	7.646	7.27	7.27	7.468	7.468	7.468	7.468	7.468	7.27	7.072	7.27	7.27	7.468	7.468	7.468	7.093	7.093
YGR007W	13.758	13.758	13.758	13.758	13.758	13.758	12.985	13.382	13.382	13.382	13.382	13.382	13.382	13.005	13.005	13.005	13.183	12.608	12.608	12.608	12.608	12.608	11.658	11.658	12.034	11.637	11.835	11.835	12.034	14.133	14.133	14.133	14.133	14.332	14.332	14.332	14.332	14.332	14.133	14.133	13.736	13.736	13.736	13.736	13.736	13.736	13.736	13.538	13.538
YDR434W	5.787	5.787	5.787	5.787	5.787	5.787	5.787	5.588	5.588	5.588	5.588	5.965	6.163	6.539	6.539	6.737	7.312	7.312	7.312	7.114	7.709	7.709	7.709	8.305	8.305	8.503	8.503	8.503	8.701	8.9	8.9	8.9	9.098	9.098	9.475	9.475	9.475	9.673	9.673	9.673	9.673	9.673	9.673	9.475	9.475	9.276	8.701	8.701	8.701
YHR052W	3.071	3.071	3.071	3.071	3.071	3.071	3.071	3.071	3.071	3.071	2.873	2.873	2.873	2.873	2.873	2.873	2.873	2.873	2.873	2.873	2.873	2.873	2.873	2.873	2.873	2.873	2.873	2.873	2.873	2.873	2.873	2.873	2.873	2.873	2.873	2.873	2.873	2.497	2.497	2.695	2.695	2.695	3.071	3.071	3.071	3.071	3.071	3.071	3.071
YMR238W	3.823	3.823	4.021	4.021	4.021	4.021	5.348	5.348	5.348	5.923	5.923	5.923	5.923	5.923	6.298	6.298	6.298	6.298	6.696	6.696	6.696	7.072	7.072	7.072	7.072	7.072	7.072	7.072	7.072	7.072	7.072	7.072	7.072	7.072	7.072	7.072	7.072	7.072	7.072	7.072	7.072	6.277	6.079	5.703	5.703	6.079	6.277	6.476	6.476
YLL034C	4.397	4.596	4.972	4.972	4.972	4.972	5.348	5.348	5.546	5.745	6.696	6.696	6.696	6.696	6.696	6.696	6.696	7.27	7.667	8.242	8.242	8.242	8.242	8.44	8.44	8.44	8.639	8.639	8.639	8.639	8.639	8.639	8.639	8.639	8.639	8.837	9.213	9.412	9.412	9.412	9.412	9.213	9.589	9.589	9.965	9.965	9.965	9.965	10.341
YNL022C	14.78	14.78	14.78	15.156	15.156	15.156	15.156	15.355	15.355	15.355	15.355	15.355	15.355	15.355	15.355	15.355	15.355	15.355	15.355	16.128	16.128	16.128	16.128	16.128	16.128	16.128	16.128	16.128	15.355	14.582	14.582	14.78	14.78	14.78	14.78	14.582	14.78	14.78	14.78	14.78	14.582	14.582	14.582	14.582	14.582	14.582	14.582	14.582	14.582
YNL041C	5.829	5.829	5.829	5.829	5.829	5.829	5.829	5.829	5.652	5.652	5.652	5.652	5.652	5.652	5.652	5.652	5.652	5.652	5.453	5.453	5.453	5.453	5.453	5.829	6.027	6.027	6.027	6.027	6.027	5.829	6.027	6.027	6.027	6.027	6.027	5.829	5.829	5.829	5.829	5.63	5.255	5.255	5.453	5.453	5.453	5.453	5.453	5.453	5.652
YAL062W	9.37	9.171	9.171	8.795	8.795	8.795	8.795	8.795	8.795	8.795	8.795	8.993	8.993	8.993	8.993	8.993	8.993	8.993	8.993	9.192	9.192	9.192	9.192	8.816	8.816	8.816	8.816	8.816	8.064	8.064	8.064	8.064	8.064	8.064	8.064	7.688	7.688	7.688	7.688	7.688	7.688	7.688	7.688	7.489	7.291	7.291	7.291	7.291	7.291
YOR259C	12.555	12.754	13.328	14.895	14.895	15.47	15.47	15.47	15.47	15.47	15.867	15.867	15.867	15.867	16.065	16.065	16.065	16.065	16.065	16.065	16.065	16.065	16.065	16.065	16.065	16.065	16.065	16.065	16.065	16.065	16.065	16.065	16.065	16.065	16.065	16.065	16.065	16.065	16.065	16.065	16.065	16.065	15.689	15.313	15.313	15.511	15.71	15.71	15.71
YCR035C	9.787	9.787	9.787	9.787	9.787	9.412	9.412	9.412	9.412	9.412	9.412	9.412	9.412	9.412	9.412	9.036	9.036	9.036	9.036	9.036	9.036	9.036	9.036	9.036	9.036	9.036	9.036	9.036	8.639	8.639	8.816	9.014	9.014	9.213	9.213	9.213	9.213	9.213	9.213	9.213	9.014	9.014	9.014	9.014	9.014	8.242	7.865	5.787	5.787
YDL126C	6.383	6.383	6.383	6.383	6.383	6.383	6.581	6.581	7.532	7.532	7.532	7.532	7.532	7.532	7.155	7.155	7.155	7.73	7.73	7.73	8.106	7.907	7.907	7.907	7.907	7.907	7.907	7.907	7.907	7.907	7.907	7.907	7.907	7.907	7.907	7.907	7.907	7.907	7.907	7.907	8.284	7.886	7.312	7.511	7.511	7.511	7.511	7.709	7.709
YJR045C	13.956	13.956	13.956	13.956	13.956	13.956	13.956	13.956	13.559	13.559	13.559	13.559	12.588	12.588	11.616	11.616	11.041	11.041	10.843	10.467	9.694	9.495	9.495	9.495	9.495	9.495	9.495	9.297	9.297	9.297	9.297	9.297	9.297	8.921	8.921	8.921	6.978	6.602	6.602	6.602	6.602	6.404	6.404	6.006	6.006	6.006	4.085	1.943	1.943
YNL233W	5.588	5.588	5.588	5.588	5.588	5.588	5.965	5.965	5.965	6.34	6.539	6.936	6.936	6.936	6.936	6.56	6.56	6.56	6.56	6.56	6.184	6.184	6.56	7.135	7.135	7.135	7.135	7.511	7.709	7.907	7.907	7.907	7.907	8.106	8.106	8.106	8.305	8.305	8.305	8.503	8.503	8.503	8.503	8.503	8.503	8.503	8.503	8.503	8.681
YOR039W	15.857	15.857	15.857	15.857	15.857	16.233	16.233	16.233	16.233	16.035	16.035	16.035	16.035	16.035	16.035	16.035	16.035	16.035	16.035	16.233	16.63	17.581	17.581	17.581	17.779	17.779	17.779	17.779	17.779	17.779	17.779	17.977	17.977	17.602	17.602	17.602	17.602	17.602	17.602	17.602	17.602	17.602	17.602	17.602	17.602	17.602	17.602	17.602	17.602
YMR058W	3.248	3.248	3.248	3.248	3.248	2.873	2.873	2.873	2.674	2.674	2.674	2.674	2.674	2.298	2.12	1.744	1.744	1.744	1.744	1.744	1.744	1.369	1.369	1.369	1.369	1.369	1.369	1.369	1.369	1.369	1.369	0.773	0.199	0.199	0.199	0.199	0.199	0.199	0.199	0.199	0.199	0.199	0.199	0.199	0.199	0.199	0.199	0.199	0.199
YHL002W	18.176	18.75	18.75	18.75	18.75	18.75	19.127	19.127	19.127	19.127	19.325	19.325	19.325	19.325	19.325	19.899	19.899	19.899	19.899	19.899	19.899	19.899	19.899	19.899	19.899	19.899	19.899	19.701	19.304	19.304	19.304	19.304	19.304	19.304	19.304	18.73	18.332	18.332	18.332	18.332	18.531	18.531	18.531	18.531	18.531	18.907	18.907	18.907	18.907
YHR113W	8.524	9.673	9.673	9.673	10.049	10.049	10.049	10.049	10.049	9.673	10.07	10.07	10.07	10.07	10.07	11.219	11.616	11.616	11.992	11.992	11.992	11.992	11.992	13.141	13.517	13.517	13.517	13.517	13.517	13.517	13.716	13.716	13.517	13.517	13.517	13.517	13.716	13.716	13.716	13.716	13.517	13.716	13.339	13.339	13.339	13.339	13.716	13.716	13.716
YPR024W	11.24	11.24	11.616	12.013	12.013	12.389	12.588	12.389	12.786	12.786	12.786	12.786	12.985	12.985	12.985	12.985	12.985	13.183	13.382	13.183	13.183	13.183	13.183	13.183	13.183	13.183	13.183	13.183	13.183	13.183	13.559	13.559	13.559	13.559	13.559	13.559	13.559	13.559	13.559	13.559	13.559	13.559	13.559	13.559	13.559	13.559	13.559	13.758	13.758
YER065C	9.432	9.432	9.432	9.056	8.681	8.681	8.681	8.681	8.482	8.482	8.482	8.482	8.482	8.482	8.482	8.482	8.482	8.482	8.482	7.709	7.709	7.709	7.709	7.709	7.709	7.709	7.511	6.936	6.936	5.787	5.787	5.035	5.035	5.035	4.638	4.638	4.638	4.638	4.638	4.638	4.638	4.638	4.638	3.092	1.567	0.794	0.794	0.794	0.794
YPL146C	6.716	6.716	6.716	6.716	6.716	6.716	6.716	6.716	6.518	6.518	6.518	6.518	6.518	6.518	5.944	5.745	5.745	5.745	5.745	5.745	5.745	5.745	5.745	5.745	5.745	5.745	5.745	5.745	5.546	5.546	5.546	5.546	5.546	5.546	5.546	5.546	5.546	5.546	5.546	5.546	5.546	5.546	5.546	5.546	5.546	5.17	5.17	5.17	5.17
YPL215W	4.837	4.837	4.837	4.659	4.262	4.46	4.46	4.46	4.46	4.46	5.035	4.857	4.857	4.857	4.857	4.857	5.255	5.255	5.255	5.056	5.056	5.056	4.857	4.857	4.857	4.857	4.857	4.857	5.234	5.234	5.234	5.234	5.234	5.234	5.234	5.234	5.234	5.234	5.234	5.234	5.035	5.035	5.035	5.234	5.234	5.234	5.234	5.234	5.63
YOR291W	3.844	4.043	4.043	4.043	4.043	4.043	4.043	4.617	4.617	5.213	5.213	5.213	5.213	5.787	6.184	7.532	7.532	7.532	7.532	7.532	7.532	7.532	7.532	7.532	7.532	7.532	7.532	7.532	7.73	8.879	8.879	8.879	8.879	9.255	9.255	9.255	9.255	9.851	9.851	10.049	10.049	10.049	10.049	10.049	10.248	10.248	10.248	10.248	10.446
YOR357C	13.809	13.809	13.235	12.858	12.858	12.858	12.858	13.057	13.057	13.057	13.454	13.454	13.454	13.454	13.454	13.454	13.454	13.454	13.454	13.454	13.454	13.454	13.454	13.255	12.88	12.88	12.88	12.88	12.88	12.88	12.681	12.305	13.255	13.632	13.632	13.632	13.632	13.632	13.632	13.632	13.433	13.433	13.433	13.433	13.433	13.433	13.433	13.433	13.433
YEL034W	0	0	0	0	0	0	0	0	0	0	0	0	0	0	0	0	0	0	0	0	0	0	0	0	0	0	0	0	0	0	0	0	0	0	0	0	0	0	0	0	0	0	0	0	0.199	0.199	0.199	0.199	0.199
YIL042C	10.822	10.822	11.198	11.198	11.396	11.396	11.396	11.198	11.198	11.198	11.773	11.773	11.773	11.773	11.773	11.574	11.574	12.347	14.29	14.29	14.29	14.29	14.29	14.29	14.29	14.29	14.29	14.29	14.29	14.29	14.29	14.113	14.113	14.113	14.113	14.509	14.509	14.509	14.509	14.509	14.509	14.509	14.509	14.509	14.509	14.509	14.509	14.509	14.509
YOR163W	0.752	0.752	0.752	0.752	0.752	0.752	0.752	0.752	0.752	0.752	1.128	1.128	1.128	1.128	1.128	1.128	1.128	1.128	1.128	1.128	1.128	1.128	1.128	1.128	1.128	1.128	1.128	1.128	1.128	1.128	1.128	1.128	1.128	1.128	1.128	1.128	1.128	1.504	1.504	1.504	1.504	1.504	1.702	1.702	1.702	1.702	1.702	1.702	1.702
YLR007W	9.454	9.454	9.454	8.879	8.305	7.928	7.928	7.928	7.928	5.986	4.638	4.638	4.638	5.014	5.014	5.014	5.014	5.014	5.014	5.014	5.014	2.893	2.497	2.497	2.497	2.497	1.525	1.525	1.327	1.327	1.327	1.327	1.327	1.327	1.327	1.525	2.674	3.248	3.248	3.447	4.199	5.567	6.34	7.291	7.291	7.291	7.291	7.291	7.291
YLR313C	7.574	7.375	8.367	8.367	8.566	9.517	9.517	9.893	9.893	9.893	9.893	9.893	9.893	9.893	9.893	9.893	9.893	10.091	10.29	10.29	10.864	10.864	10.864	11.062	11.062	11.062	11.062	11.261	11.261	11.261	11.062	11.062	11.062	11.062	11.062	11.062	11.062	11.438	11.815	12.013	12.013	12.013	12.013	12.013	12.013	12.013	12.013	12.013	12.013
YGR178C	14.802	14.802	14.802	14.802	14.802	15	15	15	15	15	15	15	15	15	15	15	15.376	15.376	15.376	15.376	15.376	15.376	15.376	15.376	15.376	15.376	14.979	14.227	14.227	14.227	14.227	14.425	14.425	14.425	14.227	14.227	14.227	14.227	14.227	14.227	14.227	14.227	14.227	14.227	14.227	14.028	14.028	14.028	14.028
YJL010C	11.857	11.857	11.857	11.857	12.254	12.254	12.254	12.452	12.452	12.828	12.63	12.63	12.63	12.63	12.63	12.63	12.63	12.63	12.431	12.431	12.807	12.807	13.402	13.998	13.998	13.998	13.998	13.998	13.998	14.197	14.197	14.395	14.594	14.594	14.594	14.594	14.594	14.594	14.594	14.594	14.594	14.594	14.594	14.594	14.792	14.991	15.565	15.189	15.189
YNR039C	11.198	11.773	11.773	12.169	12.169	12.169	12.169	12.368	12.368	12.744	12.943	12.943	12.943	12.943	12.943	12.943	12.943	12.943	12.943	12.943	12.943	13.141	13.141	13.141	13.141	13.141	13.141	13.141	13.141	13.141	13.141	13.141	13.141	13.141	13.141	13.141	13.141	13.141	13.141	13.141	13.141	13.141	13.141	13.141	13.141	12.744	12.744	12.943	12.943
YJR054W	12.504	12.504	12.504	12.504	12.504	12.127	12.127	11.929	12.702	12.9	13.674	13.674	13.674	13.674	13.674	13.674	13.872	13.872	13.872	14.07	14.07	14.269	14.666	14.666	14.666	15.241	15.241	15.241	15.241	15.241	15.241	14.864	14.864	14.864	14.666	15.042	15.042	15.042	15.042	15.042	15.241	14.864	14.666	14.666	14.666	14.29	14.29	14.29	14.29
YNL112W	3.844	3.447	3.447	3.447	3.447	3.646	3.646	3.646	3.646	3.646	3.269	3.646	3.646	3.646	3.646	2.893	3.092	3.489	3.865	3.865	4.064	4.064	4.617	4.617	4.617	4.617	4.617	4.993	4.993	4.993	4.993	4.993	4.993	4.993	4.993	5.39	5.766	6.142	6.539	6.737	7.709	7.709	7.907	7.907	8.284	8.482	8.106	8.106	8.106
YOR353C	10.184	10.759	10.759	10.759	11.156	11.156	11.156	11.156	11.156	11.156	11.156	11.156	11.156	11.156	11.156	11.156	11.156	11.156	11.156	11.156	11.156	11.156	11.156	10.957	10.957	10.957	10.957	10.957	11.156	11.156	11.156	11.156	11.156	11.156	11.156	11.156	11.156	11.156	11.354	11.354	11.354	11.354	11.354	10.979	10.979	10.979	10.979	10.979	10.979
YDL063C	11.084	11.084	11.084	11.084	11.084	11.282	11.48	11.48	11.48	11.48	11.48	11.679	11.679	11.679	11.679	11.679	11.679	11.877	11.877	11.877	11.877	11.877	11.877	11.877	12.452	12.452	12.452	12.452	12.254	12.254	12.254	12.254	12.254	12.254	12.254	12.254	11.857	11.857	11.282	11.282	11.857	11.857	11.857	11.857	11.857	11.857	11.857	11.857	11.857
YDR470C	4.596	4.596	4.596	4.397	4.397	3.624	3.228	3.228	3.228	3.228	3.228	3.228	3.228	3.228	3.228	3.228	3.228	3.228	3.228	3.228	3.228	3.228	3.228	3.228	3.228	3.228	2.475	1.347	1.347	1.347	1.347	1.347	1.347	1.347	1.347	1.347	0.951	0.951	0.951	0.951	0.951	0.951	0.951	0.951	0.575	0.575	0.575	0.575	0.575
YGR252W	5.014	5.014	5.014	4.439	4.439	4.439	4.439	4.439	4.439	4.439	4.439	4.439	4.439	4.439	4.439	4.439	4.439	4.439	4.439	4.439	4.439	4.439	4.439	4.439	4.439	4.439	4.439	4.439	4.439	4.439	4.439	4.439	4.816	4.816	4.816	4.816	4.617	4.418	4.22	4.22	4.596	4.972	4.972	5.17	5.17	5.17	4.596	4.596	4.596
YKL192C	20.871	20.871	20.871	20.495	19.722	19.722	19.722	19.722	19.722	19.722	19.127	19.127	19.127	19.127	17.226	15.659	15.659	15.659	15.659	15.46	15.46	14.864	14.864	14.29	14.29	11.574	11.376	11.376	11.376	11.177	11.177	11.177	11.177	11.177	10.979	10.979	10.979	10.78	10.206	10.206	4.795	3.269	3.269	3.269	3.269	3.071	3.071	3.071	3.071
YNL244C	6.843	6.843	6.843	6.843	6.843	6.466	6.466	6.466	6.466	6.466	6.466	6.268	6.268	6.268	5.474	5.474	5.474	5.276	5.276	5.276	4.899	4.899	3.928	3.928	3.928	3.531	3.531	3.531	2.936	2.142	2.142	2.142	1.766	1.389	1.389	1.389	1.389	1.191	0.794	0.794	0.794	0.794	0.794	0.794	0.794	0.794	0.794	0.794	0.596
YNL056W	4.377	4.377	4.377	4.377	4.377	4.377	4.377	3.603	3.603	3.228	3.228	3.228	3.228	3.228	2.653	2.653	2.653	2.653	2.653	2.653	2.653	2.653	2.653	2.277	1.901	1.901	1.901	1.901	1.901	1.901	1.901	1.901	1.901	1.901	1.901	1.901	2.099	2.099	2.099	2.099	2.099	2.099	2.099	2.099	2.099	2.099	2.099	2.099	2.099
YKR016W	4.199	4.199	4.199	4	3.802	3.802	3.802	4	4	4	4	4	4.397	4.596	5.17	5.17	5.745	5.745	5.745	5.944	5.944	6.142	6.142	6.142	6.142	6.142	6.142	6.142	6.142	6.142	6.142	6.142	6.142	6.142	5.944	5.567	5.567	5.567	5.567	5.567	5.567	5.944	5.944	5.944	5.944	5.944	5.944	5.944	5.745
YGR095C	7.438	7.438	7.438	7.041	7.041	7.041	7.041	7.041	7.041	7.041	6.843	7.041	8.389	8.389	8.587	9.36	9.934	9.934	9.934	9.934	9.934	9.934	9.934	9.934	9.934	9.934	9.934	9.934	9.934	9.934	9.934	9.934	9.934	9.934	9.934	9.934	10.133	10.133	10.133	10.133	10.133	10.133	10.133	10.133	10.332	10.332	10.332	10.332	10.332
YPL279C	2.277	2.277	2.277	2.277	2.277	2.277	2.475	2.475	2.674	2.674	2.674	2.674	2.674	2.674	2.674	2.873	3.269	3.269	3.269	3.269	3.269	3.269	3.269	3.269	3.269	3.269	3.269	3.269	3.269	3.269	3.269	3.269	3.092	3.092	3.092	3.092	3.092	3.092	3.468	3.468	3.468	3.468	3.468	3.468	3.468	3.468	3.468	3.468	3.468
YOR247W	0	0	0	0	0	0	0	0	0	0	0	0	0	0	0	0	0	0	0	0	0	0	0	0	0	0	0	0	0	0	0.199	0.199	0.199	0.199	0.199	0.199	0.199	0.199	0.199	0.199	0.199	0.199	0.199	0.199	0.199	0.199	0.199	0.199	0.199
YDR061W	8.284	8.284	8.284	8.284	8.482	8.482	8.106	8.106	9.056	9.056	9.056	9.056	9.056	7.907	7.907	9.036	9.036	9.036	9.036	9.036	8.837	8.461	8.284	8.284	8.681	9.652	9.851	10.248	10.248	10.248	10.248	10.248	10.248	10.248	9.475	9.475	9.475	9.475	9.475	9.475	9.475	9.475	9.475	9.475	9.475	9.495	9.495	9.495	9.495
YLR375W	9.318	9.318	9.517	9.517	9.517	9.517	9.517	9.517	9.517	9.517	9.517	9.517	9.517	9.517	9.517	9.517	9.318	9.318	9.318	9.318	9.318	9.318	9.318	9.318	9.318	9.318	9.318	9.318	9.318	9.12	9.12	8.921	8.921	8.921	8.169	8.169	8.169	8.169	8.169	8.169	8.169	7.772	7.772	7.772	7.772	7.375	6.602	6.404	6.404
YFR013W	0.951	0.951	0.951	0.951	0.951	0.951	0.951	0.951	0.951	0.951	0.951	0.951	0.951	0.951	0.951	2.099	2.099	2.099	2.298	2.497	2.497	2.497	2.497	2.497	2.497	2.497	2.497	2.497	2.497	2.497	2.873	2.873	2.873	3.071	3.071	3.071	3.071	3.071	3.071	3.071	3.447	3.447	3.447	3.447	3.447	3.447	3.646	3.646	3.646
YDR409W	12.566	12.368	12.368	11.992	11.793	11.595	11.396	11.396	11.396	11.595	11.595	11.595	11.595	11.595	11.595	11.595	11.595	11.595	11.595	11.219	11.219	11.219	11.219	11.219	11.219	10.07	10.07	9.871	9.871	9.871	9.871	9.871	9.475	9.276	7.176	6.978	6.978	6.978	6.978	6.779	6.779	6.779	6.184	5.808	5.609	5.609	5.609	5.609	5.609
YOR161C	4.262	4.638	4.638	4.638	4.837	4.837	4.837	4.837	4.837	4.837	4.837	4.837	5.014	5.213	5.213	5.411	5.411	5.411	5.411	5.411	5.411	5.411	5.411	5.035	5.035	5.035	5.035	5.035	5.035	5.035	5.035	5.035	5.035	5.234	5.234	5.432	5.432	5.432	5.432	5.432	5.432	5.63	6.027	6.027	6.027	6.027	6.027	6.027	6.027
YCL050C	9.39	9.39	9.39	9.787	9.787	9.787	9.986	10.362	10.56	10.759	10.759	10.759	10.759	10.759	11.156	11.156	11.354	11.354	11.73	11.73	12.504	12.702	12.702	12.702	12.702	12.702	12.702	12.702	12.702	12.702	12.326	12.326	12.326	12.524	12.723	12.723	12.723	12.723	12.723	12.921	13.12	13.319	13.319	13.319	13.319	13.319	13.319	13.319	13.319
YML016C	8.127	8.127	10.623	10.623	10.623	10.623	11.815	12.608	12.608	12.608	12.608	12.608	12.608	13.183	13.183	13.183	13.183	13.382	13.956	13.778	13.778	13.778	13.778	13.778	13.778	13.778	13.778	13.778	13.778	13.778	13.778	13.778	13.778	13.977	14.175	14.175	14.175	14.175	13.778	13.778	14.53	14.53	14.53	14.53	14.53	14.53	14.53	14.53	14.53
YPL253C	9.078	9.454	11.793	12.368	12.368	12.368	12.943	12.943	12.943	13.141	13.141	13.141	13.339	13.935	13.935	13.935	13.935	13.538	13.736	13.736	13.736	13.736	13.736	13.736	13.736	14.509	15.063	15.063	15.836	15.836	16.609	16.609	16.609	16.609	16.609	16.808	16.808	16.808	16.808	16.808	16.808	16.808	16.808	16.808	16.808	16.808	16.808	16.609	16.609
YCR086W	0	0	0	0	0	0	0	0	0	0	0	0	0	0	0	0	0	0	0	0	0	0	0	0	0	0	0	0	0	0	0	0	0	0.376	0.376	0.376	0.376	0.376	0.376	0.376	0.376	0.376	0.376	0.376	0.376	0.376	0.376	0.376	0.376
YOL010W	6.006	6.006	6.006	6.006	6.006	6.006	6.006	6.205	6.205	6.205	6.205	6.205	6.006	6.006	5.63	5.63	5.63	6.383	6.383	6.383	6.581	6.581	6.779	6.978	6.978	6.978	6.978	6.978	6.978	6.779	6.581	6.581	6.205	6.205	5.808	5.808	5.808	5.609	5.609	5.234	5.234	5.234	5.234	5.234	5.234	5.234	5.234	5.234	5.234
YHR161C	10.582	10.582	10.582	10.582	10.582	10.582	10.582	10.582	10.582	10.383	10.383	10.007	10.007	9.809	9.809	9.809	9.61	9.61	9.61	9.412	9.412	9.412	9.412	8.085	6.936	6.936	6.56	6.56	6.56	6.56	6.56	6.56	5.609	5.411	5.411	5.411	5.411	5.411	5.411	5.213	4.638	4.439	4.439	4.439	4.439	4.439	4.439	4.439	4.064
YLR335W	1.922	1.922	1.922	1.922	2.298	2.298	2.298	2.298	2.298	2.298	2.298	2.298	2.298	2.298	2.298	2.298	2.298	2.298	2.099	2.099	2.099	2.099	2.099	2.099	2.099	2.099	2.475	2.475	3.05	3.05	3.05	3.05	3.05	3.05	3.05	3.05	3.05	3.05	3.05	3.05	3.05	3.05	3.05	2.674	2.674	2.674	2.475	2.653	2.83
YDR488C	5.787	6.163	6.163	5.965	5.965	5.965	5.965	5.965	5.965	6.184	6.383	6.383	6.383	6.383	8.482	9.631	9.631	10.007	10.007	10.007	10.007	10.007	10.582	10.582	10.582	10.582	10.582	10.582	10.78	10.78	10.78	10.78	10.979	10.979	10.979	10.979	10.979	10.979	10.78	10.78	10.78	10.78	10.78	10.78	10.78	10.78	11.156	11.156	11.156
YKR026C	2.518	2.518	2.518	2.716	2.716	2.716	2.716	2.716	2.716	2.716	2.716	2.716	2.716	2.914	2.914	2.538	2.538	2.538	2.538	2.538	2.538	2.538	2.538	2.914	2.914	2.914	2.914	2.914	2.914	3.113	3.113	3.113	3.113	3.113	3.113	3.113	3.113	3.113	3.113	3.312	3.312	3.886	3.886	3.886	3.688	3.688	3.688	3.688	3.886
YJL082W	2.475	2.475	2.475	2.475	2.475	2.475	2.475	2.475	2.475	2.475	1.724	1.724	1.525	1.525	1.525	1.149	0.951	0.951	0.951	0.951	0.951	0.951	0.951	0.951	0.951	0.951	0.951	0.951	0.951	0.951	0.951	0.951	0.575	0.575	0.575	0.575	0.575	0.575	0.575	0.575	0.199	0	0	0	0	0	0	0	0
YGL108C	7.093	7.093	7.093	7.468	7.845	7.845	8.043	8.043	8.043	8.043	7.646	7.27	7.27	7.27	7.27	7.27	7.27	7.072	6.675	6.675	6.675	6.675	6.873	6.873	6.873	6.873	6.873	6.873	7.051	7.051	7.051	7.051	7.051	7.051	7.051	6.675	6.298	6.675	6.675	6.675	6.675	6.675	6.675	6.675	6.675	6.675	6.675	6.675	6.277
YGR254W	0.972	0.972	0.972	0.972	0.972	0.972	0.972	0.972	0.972	0.972	0.972	0.972	0.972	0.773	0.773	0.773	0.773	0.773	1.149	1.149	1.149	1.149	1.149	1.149	1.149	1.149	1.149	1.149	1.149	1.149	1.149	1.149	1.347	1.347	1.347	1.347	1.347	1.347	1.347	1.347	1.347	1.347	1.347	1.347	1.347	1.347	1.347	1.347	1.347
YDL001W	9.234	9.234	9.234	9.234	9.234	9.036	7.489	6.539	5.766	5.766	5.766	5.191	4.993	4.993	4.617	4.993	4.993	5.191	4.993	4.993	4.993	4.993	4.22	4.617	5.567	5.191	5.191	5.191	5.191	5.191	5.191	5.191	5.014	5.014	5.014	5.014	5.014	5.014	5.014	5.014	4.816	4.816	4.816	4.816	5.191	5.191	5.191	5.191	5.191
YNL087W	11.595	11.595	11.595	11.595	11.198	11.198	11.198	11.198	11.198	11.198	11.198	11.198	11.198	11.198	11.198	11.198	11.198	11.198	10.801	10.404	10.404	10.404	7.291	6.34	6.34	6.34	5.965	5.588	5.588	5.588	5.588	5.588	6.163	6.163	6.163	5.965	5.965	5.965	5.965	5.766	5.567	5.567	5.567	4.418	4.241	4.043	3.844	3.844	3.447
YBR210W	6.142	5.191	5.191	5.191	5.191	4.617	4.22	4.22	3.844	3.844	3.844	2.695	2.298	2.298	1.922	1.922	1.724	1.724	1.724	1.724	1.922	1.922	1.922	1.922	1.922	1.546	1.546	1.546	1.546	1.546	1.546	1.546	1.546	1.546	1.546	0.972	0.972	0.972	0.972	0.972	0.972	0.596	0.596	0.596	0.397	0.397	0.397	0.397	0.397
YIR002C	4.439	6.758	6.957	7.532	7.532	7.532	7.532	7.928	8.127	8.127	9.098	9.098	9.098	9.098	9.098	9.098	8.9	8.9	9.297	8.921	8.921	8.723	8.723	8.921	9.297	9.297	9.297	9.297	9.297	9.297	9.297	9.098	9.098	9.098	9.098	9.098	9.098	9.098	9.098	9.098	9.098	9.297	9.495	9.495	9.495	9.495	9.495	9.297	9.297
YGL023C	6.362	6.362	6.362	6.737	6.737	6.737	6.737	6.737	6.936	6.936	6.936	6.936	6.936	6.936	6.56	6.758	6.758	6.758	6.758	6.758	6.758	6.758	6.758	6.758	6.758	6.758	6.758	6.758	6.758	6.758	6.957	6.957	6.957	7.155	7.155	7.155	7.155	7.155	7.155	7.155	7.155	7.155	7.155	7.155	7.155	7.155	7.155	6.779	6.779
YDR524C	3.844	3.844	4.043	4.993	4.993	4.993	4.993	4.993	4.993	4.993	4.993	4.993	4.993	4.993	4.993	4.993	4.993	4.993	4.993	4.795	4.795	5.191	5.191	5.191	5.191	5.191	5.191	5.191	5.191	5.191	5.191	5.191	5.191	5.588	5.588	5.588	5.588	5.39	5.39	5.191	5.191	5.191	4.993	4.993	4.993	4.993	5.745	5.745	5.745
YPL255W	0.376	0.752	0.951	0.951	0.951	0.951	0.951	0.951	0.951	0.951	1.327	1.327	1.327	1.327	1.327	1.327	1.327	1.327	1.327	1.327	1.327	1.327	1.901	1.901	1.901	1.901	1.901	1.901	1.901	1.901	1.901	1.901	1.901	1.901	2.099	2.099	3.05	3.05	3.05	3.05	3.426	3.624	3.624	3.624	4.377	4.377	4.377	4.377	4.377
YBL034C	8.262	8.837	8.837	9.036	9.432	9.432	10.582	10.582	10.582	10.582	11.752	11.752	11.752	11.752	11.95	11.95	11.95	11.95	11.95	11.95	11.95	11.95	11.95	11.95	11.95	11.95	11.95	11.95	11.95	11.574	11.574	11.574	11.574	11.574	11.574	11.574	11.574	11.574	11.574	11.574	11.574	11.574	11.574	11.574	11.574	11.574	11.574	11.574	11.574
YAR014C	10.645	10.645	10.645	10.645	10.645	11.021	11.595	11.595	11.992	11.992	11.992	11.992	12.368	12.368	12.368	12.368	12.368	12.368	12.368	12.368	12.368	12.368	12.368	12.368	12.368	12.368	12.368	12.368	12.368	12.368	12.368	12.368	12.368	11.971	11.971	11.971	11.971	11.971	12.169	12.169	12.169	11.971	12.169	11.971	11.971	11.971	11.971	11.971	11.971
YNL254C	2.852	2.852	2.852	2.852	2.852	2.852	2.852	2.852	2.852	2.852	2.852	2.852	2.852	2.852	2.277	2.277	1.901	1.901	1.901	1.901	1.702	1.702	1.702	1.702	1.702	1.702	1.702	1.702	1.702	1.702	1.702	1.702	1.702	1.702	1.702	1.702	1.702	1.702	1.327	1.327	1.327	1.327	1.525	1.525	1.525	1.525	1.525	1.149	1.149
YOR137C	3.468	3.667	3.468	3.468	2.695	2.497	2.497	2.497	2.695	3.071	3.269	3.269	3.269	3.269	3.269	3.269	3.269	3.269	3.269	3.468	3.468	3.468	3.468	3.468	3.468	3.092	3.092	3.092	3.092	3.092	3.092	3.092	3.092	3.092	3.092	3.092	3.092	3.092	3.092	3.092	3.092	3.092	2.716	2.716	3.489	3.489	3.489	3.489	3.489
YJL052W	3.865	3.865	3.667	3.667	3.667	3.667	3.667	3.667	3.667	3.667	3.667	2.914	2.914	2.914	3.113	3.113	3.113	3.113	3.113	3.113	3.113	2.737	2.936	2.936	2.936	3.134	3.134	3.134	2.936	2.936	2.936	3.688	3.688	3.688	4.262	4.262	4.262	4.262	4.262	4.262	4.262	4.262	4.262	4.262	4.262	4.262	4.262	4.262	4.262
YGR023W	2.695	2.298	2.298	2.298	2.099	2.099	2.099	2.099	2.099	2.099	2.099	2.099	2.099	2.099	2.099	2.099	2.099	2.099	2.099	2.099	2.099	2.099	2.099	2.099	2.099	2.099	2.099	1.901	1.901	1.901	1.702	1.702	1.702	1.702	1.702	1.702	1.702	1.327	1.327	1.327	1.327	1.327	1.327	1.327	0.575	0.575	0.575	0.575	0.575
YPL049C	11.041	11.041	11.041	11.041	11.041	11.041	11.041	11.041	11.041	11.041	11.041	11.041	11.041	11.041	11.041	11.041	11.041	11.041	11.041	10.843	10.843	10.843	10.843	10.248	10.049	10.049	9.454	8.681	8.879	9.078	9.078	9.078	9.078	9.078	8.681	8.879	8.681	8.681	8.681	8.879	8.879	8.879	8.681	8.681	8.681	8.681	8.879	8.879	8.879
YHR167W	7.333	7.709	7.709	9.056	9.255	9.255	9.454	9.454	9.454	9.454	9.454	9.454	9.454	9.851	9.851	9.851	9.851	10.623	10.999	10.623	10.623	10.623	10.623	10.446	9.871	9.871	9.871	9.098	8.503	8.503	8.879	9.454	9.829	9.829	10.028	11.616	11.616	11.992	11.992	11.992	11.992	11.992	11.992	11.992	11.992	11.992	11.992	11.992	11.992
YMR240C	0.596	0.596	0.596	0.596	0.596	0.596	0.596	0.596	0.596	0.596	0.596	0.596	0.596	0.596	0.596	0.596	0.596	0.596	0.596	0.596	0.596	0.397	0.397	0.397	0.397	0.397	0.397	0.397	0.773	0.773	0.773	0.773	0.773	0.773	0.773	0.773	0.773	0.773	1.347	1.347	1.347	1.347	1.347	1.724	1.724	1.724	1.724	1.724	1.724
YOR350C	2.695	2.893	4.241	4.241	4.241	4.241	4.241	4.241	4.043	4.418	4.418	4.418	5.17	5.17	5.17	5.17	5.17	5.546	5.546	5.546	5.546	5.546	5.546	5.546	5.546	5.546	6.121	6.121	6.319	6.319	6.319	6.319	6.319	6.319	6.696	6.894	6.894	6.894	6.894	6.894	6.894	6.894	6.894	6.894	6.894	6.518	6.518	6.518	6.518
YGR054W	0.794	0.596	0.596	0.596	0.596	0.596	0.596	0.397	0.397	0.397	0.397	0.397	0.397	0.397	0.397	0.596	1.17	1.17	1.17	1.17	1.17	1.17	1.744	1.744	1.744	1.744	1.744	1.744	1.744	1.744	1.744	1.744	1.744	1.744	1.744	1.943	1.943	1.943	1.943	1.943	1.943	1.943	1.943	1.943	1.943	1.744	1.943	1.943	2.142
YGL049C	16.787	16.985	17.183	17.382	17.382	17.006	17.006	17.006	17.006	17.581	17.382	17.183	17.183	17.183	18.113	18.688	18.688	18.688	18.688	18.688	18.489	18.489	18.489	17.163	17.163	16.964	16.964	16.964	16.964	16.964	16.765	16.765	16.765	16.765	16.567	16.567	16.567	15.241	15.241	15.241	15.241	15.241	14.864	14.864	14.666	14.666	14.091	13.893	13.496
YDL108W	4.304	4.304	4.503	4.304	4.304	4.106	4.106	4.106	4.106	4.106	4.106	3.907	3.134	3.134	3.134	3.134	3.134	3.134	3.134	2.936	2.936	2.936	2.936	2.936	2.559	1.766	1.567	1.567	1.567	2.34	2.538	3.113	3.113	3.312	3.312	3.312	3.688	3.886	3.886	3.886	4.878	5.255	5.255	5.255	6.027	6.027	6.027	6.027	6.027
YAL020C	9.914	9.914	9.914	9.914	9.914	9.715	11.438	12.588	12.389	12.389	12.389	12.389	12.389	12.389	12.389	12.389	13.361	13.361	13.361	15.303	16.275	18.395	18.991	18.991	19.566	19.566	19.566	19.566	20.317	20.317	20.516	20.317	20.317	20.317	20.317	20.317	20.317	20.715	20.715	20.715	20.715	20.715	20.715	20.715	20.715	20.715	20.715	20.715	20.715
YDR471W	3.447	3.447	3.447	3.447	3.447	2.695	2.497	2.497	2.497	2.497	2.497	2.497	2.497	2.497	2.497	2.497	2.497	2.497	2.497	1.744	1.744	1.744	1.744	1.369	1.369	1.369	1.369	1.369	1.369	1.369	1.369	1.369	1.369	1.17	1.17	1.17	0.972	0.972	0.972	0.972	0.972	0.972	0.972	0.972	0.972	0.972	0.972	0.972	0.972
YBR146W	8.284	8.284	8.284	8.284	8.284	8.284	8.284	8.284	8.284	8.284	8.284	8.284	8.284	8.284	8.085	7.886	7.886	7.886	7.886	7.886	8.461	8.461	8.461	8.461	8.262	8.262	8.262	8.461	8.461	8.659	8.659	8.659	8.659	8.659	8.659	8.659	8.659	8.659	8.659	8.659	8.659	8.659	8.659	8.659	8.659	8.659	8.659	8.659	8.659
YHR144C	0.951	0.951	0.951	0.951	0.951	0.951	1.525	1.525	1.525	1.525	1.525	1.525	1.724	1.724	1.724	2.099	1.901	1.901	1.901	1.901	1.901	2.099	2.298	2.497	2.497	2.695	2.695	2.695	2.695	2.695	3.667	3.667	4.064	4.064	4.262	4.262	4.262	4.262	4.262	4.262	4.262	4.262	4.262	4.262	4.262	4.262	4.262	4.262	4.638
YGR136W	14.341	14.341	14.341	14.341	13.966	13.966	13.966	13.966	13.966	13.966	13.589	13.589	13.788	13.788	13.788	13.986	13.986	13.986	13.986	13.986	13.986	13.986	13.235	12.858	12.66	12.66	13.235	13.235	13.235	13.235	13.235	13.235	13.235	13.611	13.412	13.412	13.412	13.788	13.788	13.788	13.788	13.788	13.788	13.412	13.412	13.412	13.036	13.036	13.036
YDR200C	6.226	6.226	6.226	6.226	6.602	6.602	6.602	6.602	6.404	6.226	6.226	6.226	6.226	6.602	6.602	6.226	6.226	6.027	6.027	6.027	5.829	5.829	5.829	5.829	5.829	5.829	6.999	6.999	7.375	7.375	7.375	7.772	7.772	7.772	7.772	7.772	7.553	8.325	8.127	8.127	8.127	8.127	8.325	8.325	8.9	8.723	8.723	8.723	8.723
YCR069W	14.374	14.374	14.572	14.572	14.572	14.572	14.771	14.771	14.771	14.572	14.948	14.948	15.325	15.126	15.126	15.126	15.303	15.303	15.303	15.502	15.502	15.502	15.502	15.502	15.502	15.126	15.126	15.126	14.928	14.928	15.126	14.928	14.928	14.928	14.928	14.928	14.928	14.729	14.729	14.729	14.353	14.353	14.353	14.155	14.155	13.559	13.183	13.183	13.382
YLR406C	1.525	1.525	1.525	1.525	1.525	1.525	1.525	1.525	1.525	1.525	1.525	1.525	1.525	1.525	1.525	1.525	1.525	1.525	1.525	1.525	1.525	1.525	1.525	1.525	1.525	1.525	1.327	1.327	1.327	1.327	1.327	1.327	1.327	1.327	1.327	1.327	0.575	0.575	0.199	0.199	0.199	0.199	0.199	0.199	0.199	0.199	0.199	0.199	0.199
YOR359W	11.48	11.48	11.084	11.084	11.084	11.084	11.658	11.658	11.658	11.658	11.282	11.104	11.104	10.707	10.707	11.104	11.48	11.48	11.48	11.48	11.48	11.084	11.084	11.084	10.885	10.885	11.261	10.885	11.084	11.084	11.084	10.707	10.31	10.31	10.31	10.31	10.31	10.488	10.488	10.488	10.488	10.29	10.488	10.488	10.488	10.687	10.687	10.687	10.687
YER099C	6.779	6.779	6.779	6.779	6.779	6.779	6.779	7.155	7.155	7.155	7.155	6.957	6.957	6.957	6.56	6.56	6.56	6.362	6.362	6.362	6.362	6.362	6.362	6.362	6.362	6.362	6.163	6.163	6.163	6.163	6.163	6.163	6.163	6.163	5.191	2.695	2.319	1.724	1.724	1.724	1.724	1.525	1.525	1.525	1.525	1.525	1.525	1.901	1.901
YDR495C	7.27	7.249	6.873	6.873	6.873	6.873	6.873	7.447	7.447	7.447	7.447	7.447	7.447	7.249	7.249	7.249	7.249	7.249	7.249	7.447	7.447	8.575	8.575	8.575	9.15	9.15	9.15	9.15	9.15	9.15	9.15	9.15	8.951	8.951	8.951	8.951	8.951	9.328	9.328	9.129	9.129	9.129	9.129	9.129	9.129	8.753	8.753	8.753	8.753
YPR152C	3.269	3.269	3.269	3.269	3.269	2.893	2.893	1.766	2.142	2.518	3.092	3.092	3.092	3.092	3.092	3.092	3.092	3.092	3.092	3.092	3.092	3.092	3.092	2.893	2.893	2.893	2.893	2.893	2.893	2.893	2.893	2.893	2.893	2.893	2.518	2.518	2.319	2.695	2.893	2.893	3.688	3.688	3.688	3.688	3.688	3.688	3.688	3.688	4.064
YIL091C	13.872	13.872	13.12	13.12	13.496	13.496	13.496	13.872	13.872	13.872	13.872	15.021	15.021	15.021	15.021	15.021	15.22	15.22	15.021	15.021	15.595	15.595	15.595	15.595	15.595	15.595	15.972	16.744	16.744	16.943	17.538	17.737	17.737	17.737	17.538	17.538	17.538	17.538	17.538	17.538	17.538	17.538	17.538	17.538	17.538	17.538	17.538	17.538	17.538
YDL115C	2.319	2.319	2.319	2.695	2.695	2.695	2.695	2.497	2.12	2.12	2.12	2.12	1.922	1.922	1.922	1.922	1.922	1.922	1.922	1.922	1.922	1.922	1.922	2.298	2.298	2.873	2.873	2.873	2.873	3.248	3.823	4.021	4.021	4.021	4.021	4.021	4.021	4.021	4.021	4.22	4.22	4.22	4.418	4.418	4.418	4.418	4.418	4.418	4.418
YHR007C	0.376	0.376	0.376	0.376	0.376	0.376	0.376	0.376	0	0	0	0	0	0	0	0	0	0	0	0	0	0	0	0	0	0	0	0	0	0.575	0.575	0.575	0.575	0.575	0.575	0.575	0.575	0.575	0.575	0.575	0.575	0.575	0.575	0.575	0.575	0.575	0.575	0.575	0.575
YBR282W	0	0	0	0	0	0	0	0	0	0	0	0	0	0	0	0	0	0	0	0	0	0	0	0	0	0	0	0	0	0	0	0	0	0	0	0	0	0	0.199	0.199	0.199	0.199	0.199	0.199	0.199	0.199	0.199	0.199	0.199
YLR061W	10.717	10.717	10.717	10.717	10.717	10.717	10.717	10.717	10.717	10.717	10.341	10.341	9.37	7.845	7.468	7.093	6.716	6.142	6.142	6.142	6.142	6.142	5.944	4.043	3.646	3.646	3.646	3.646	3.646	3.646	3.646	3.646	3.646	3.646	3.646	3.646	3.447	3.447	3.447	3.447	2.475	2.099	2.099	1.901	1.901	1.901	1.901	1.901	1.901
YDR388W	7.886	7.886	7.886	7.886	7.886	8.858	9.829	10.206	10.206	10.206	10.206	10.206	10.206	10.206	10.206	10.206	10.206	10.206	10.582	10.582	10.582	10.582	10.206	10.206	10.206	10.206	10.206	10.206	10.206	10.206	10.206	10.979	10.979	10.979	10.979	10.979	10.979	10.979	10.979	10.979	10.979	10.979	10.979	10.979	10.979	10.979	10.979	10.979	10.979
YGR005C	7.511	7.511	7.511	6.936	6.936	7.354	7.354	7.354	7.354	7.354	7.907	7.532	7.928	7.928	7.928	7.928	8.305	8.305	8.305	8.305	8.305	8.305	8.305	8.305	8.681	8.858	8.858	9.056	9.631	9.432	9.809	9.809	9.809	9.432	9.631	9.631	10.582	10.383	10.383	10.383	10.383	10.383	10.383	10.383	10.383	10.383	10.404	10.404	10.404
YHR077C	2.099	2.099	2.099	2.099	2.099	2.099	2.099	2.099	1.724	1.724	1.724	1.724	1.724	1.724	1.724	1.724	1.724	1.525	1.525	1.525	1.525	1.525	1.525	1.525	1.525	1.525	1.525	1.525	1.525	1.922	1.922	1.922	1.922	1.922	1.922	1.922	1.922	1.922	1.922	1.922	1.922	1.369	1.567	1.567	1.567	1.567	1.567	1.567	1.567
YNL169C	7.135	6.758	7.135	7.511	8.858	8.858	9.255	9.255	9.255	9.255	8.858	8.858	8.858	8.858	8.858	8.858	8.659	8.659	8.858	9.056	9.432	9.432	9.432	9.432	9.056	9.056	9.056	8.681	9.432	9.234	9.234	9.234	9.234	9.234	9.234	9.234	9.234	9.234	9.234	9.234	9.234	9.234	9.234	9.234	9.234	9.61	9.412	9.412	9.412
YEL042W	18.73	18.73	18.354	18.354	18.552	18.552	18.354	18.354	18.354	18.354	18.354	18.155	18.155	18.155	18.155	18.155	17.581	17.581	17.581	17.382	17.382	17.382	17.382	16.808	16.609	16.609	15.46	15.084	15.261	16.014	16.014	16.014	16.014	16.014	16.014	16.014	16.014	16.014	16.014	16.014	16.014	16.014	16.014	15.815	14.844	14.844	14.645	14.447	14.447
YOR051C	3.248	3.248	3.248	3.248	2.873	2.873	2.873	2.873	2.497	2.497	2.497	2.497	2.497	2.497	2.298	2.298	2.298	2.298	2.298	2.298	2.099	2.099	2.099	2.099	2.099	2.298	2.298	2.298	2.298	2.298	2.298	2.298	2.298	2.298	2.298	2.298	2.298	2.298	2.298	2.298	2.298	2.298	2.298	2.298	2.298	2.298	2.298	2.497	2.12
YOL128C	0	0	0	0	0	0	0	0	0	0	0	0	0	0	0	0	0	0	0	0.199	0.199	0.199	0.199	0.199	0.199	0.199	0.199	0.199	0.199	0.199	0.199	0.199	0.199	0.199	0.199	0.199	0.199	0.199	0.199	0.199	0.199	0.199	0.199	0.199	0.199	0.199	0.199	0.199	0.199
YOR008C	9.15	9.15	9.15	9.15	9.15	9.15	9.15	9.15	9.15	8.774	9.15	9.15	9.15	9.348	9.348	9.348	9.348	9.348	9.348	9.15	9.15	9.15	9.15	9.15	9.15	9.15	9.15	9.15	9.15	9.15	9.15	9.15	9.15	9.15	9.15	9.348	9.348	9.348	9.348	9.348	9.348	8.973	8.398	8.022	7.646	7.646	8.022	8.022	8.022
YDL231C	11.992	11.992	11.992	11.992	11.992	11.793	11.793	11.793	11.793	11.021	10.623	9.276	9.078	8.879	9.056	9.056	9.056	9.056	9.432	9.432	9.234	9.234	9.234	6.362	5.39	6.362	6.737	6.737	6.936	6.56	6.758	6.758	6.758	6.758	6.758	6.758	6.758	6.758	6.758	6.758	6.758	6.758	6.758	6.56	6.56	7.135	7.135	7.135	7.312
YOR091W	12.107	12.107	12.858	12.858	12.858	12.66	12.66	12.66	12.284	11.887	11.887	11.887	11.887	11.887	12.085	12.085	12.085	11.887	11.312	11.114	11.114	10.738	10.738	10.362	10.362	10.362	10.362	10.362	10.362	10.362	10.362	6.696	6.696	6.319	6.319	6.319	6.319	5.944	5.944	5.944	5.944	5.17	5.17	5.17	5.17	5.17	5.17	4.795	4.043
YER048W-A	4.418	4.418	4.418	4.418	4.418	4.418	4.418	4.418	4.418	4.22	4.22	4.22	4.021	3.447	3.447	3.447	3.447	3.447	3.447	2.873	2.497	2.497	2.497	2.497	2.497	2.695	2.695	2.695	2.695	2.695	2.319	2.319	2.319	2.319	2.319	2.319	2.12	2.12	2.12	2.12	2.12	2.12	2.518	2.518	2.518	2.518	2.518	2.518	2.518
YAL031C	3.823	3.823	3.823	3.823	3.823	3.823	3.823	3.823	3.823	3.823	3.823	3.823	3.823	3.823	3.823	3.823	3.823	4.199	4.397	4.397	4.774	5.149	5.149	5.149	5.149	5.149	5.149	5.149	5.149	5.149	5.149	5.149	5.149	5.149	5.149	5.149	5.348	5.724	5.724	5.724	5.724	5.724	5.724	5.724	5.724	5.724	5.724	5.724	5.724
YDR299W	1.744	1.744	1.744	1.744	1.744	1.744	1.744	1.744	1.546	1.546	1.546	1.546	1.546	1.546	1.744	1.943	1.943	1.943	1.943	1.943	1.943	1.943	1.943	1.943	1.943	1.943	1.943	1.943	1.943	1.943	2.142	2.34	3.708	3.708	3.708	3.708	3.708	3.708	3.708	3.708	3.708	3.708	4.659	4.659	4.659	4.857	4.857	4.857	4.857
YDL004W	0.199	0.199	0.199	0.199	0.199	0.199	0.199	0.199	0.199	0.199	0.199	0.199	0.199	0.199	0.199	0.199	0.199	0.199	0.199	0.199	0.199	0.199	0.199	0	0	0	0	0	0	0	0.199	0.397	0.397	1.149	1.149	1.149	1.149	1.149	1.149	1.347	1.546	1.546	1.744	2.538	3.489	3.489	3.489	3.489	3.489
YNR004W	9.213	9.213	9.213	8.44	7.845	7.845	7.845	7.845	8.44	8.639	8.639	8.639	8.639	8.639	8.639	8.639	8.639	8.639	8.639	8.639	8.262	8.262	8.262	8.262	8.837	9.61	9.61	9.809	9.809	10.206	10.206	10.206	10.206	9.432	9.056	8.858	8.858	8.858	8.858	8.482	8.482	8.858	8.858	9.432	9.631	9.631	9.631	9.631	9.631
YKR031C	6.184	6.184	5.609	5.609	5.609	5.609	5.609	5.609	5.411	5.411	5.411	5.213	5.213	5.213	5.213	5.411	5.411	5.411	5.411	5.411	5.411	5.411	5.411	5.411	5.213	4.638	4.638	4.638	4.262	4.262	3.865	3.865	3.865	3.865	3.865	3.865	3.865	3.291	3.092	3.092	3.092	3.092	3.092	3.092	3.092	3.092	2.716	2.716	2.716
YBR105C	0.397	0.199	0.199	0.199	0.199	0.199	0.199	0.199	0.199	0.199	0.199	0.199	0.199	0.199	0.199	0.199	0.199	0.199	0.199	0.199	0.199	0.199	0.199	0.199	0.199	0.199	0.199	0.199	0.199	0.199	0.199	0.199	0.199	0.199	0.199	0.199	0.199	0.199	0.199	0.199	0.199	0.199	0.199	0.199	0.199	0.199	0.199	0.199	0.199
YGL001C	0	0	0	0	0	0	0	0	0	0	0	0	0	0	0	0	0	0	0	0	0	0	0	0	0	0	0	0	0	0	0	0	0	0	0	0	0	0	0	0	0	0	0	0	0	0	0	0	0
YDL045C	9.454	9.454	9.454	9.652	9.454	9.454	9.056	9.056	9.056	8.085	6.779	6.404	6.404	6.404	6.602	6.404	6.404	6.205	6.205	6.581	6.581	6.581	6.581	5.986	4.617	3.071	2.873	3.447	3.447	3.447	3.447	3.447	3.447	3.447	3.447	3.447	3.447	3.447	3.447	3.447	3.447	3.248	3.248	3.248	3.624	4	4	4.199	4.397
YML003W	9.923	9.923	9.923	9.923	9.923	10.121	10.121	10.121	10.717	10.717	10.717	10.717	10.717	10.717	10.717	10.915	10.915	10.915	10.915	10.915	10.915	10.915	10.915	10.915	10.915	10.915	10.915	10.915	10.915	11.114	11.114	11.114	11.114	10.738	10.738	10.54	10.54	10.54	10.54	10.164	10.164	9.965	9.965	9.589	9.589	9.589	9.589	9.589	9.787
YMR113W	0.972	0.972	0.972	0.972	0.972	0.596	0.596	0.596	0.596	0.596	0.794	0.794	0.794	0.794	0.794	0.794	0.794	0.794	0.794	0.794	1.546	1.546	1.546	1.546	1.546	1.546	1.546	1.546	1.546	1.546	1.546	1.546	1.546	1.546	2.695	3.092	3.092	3.092	3.092	3.092	3.092	3.092	3.092	3.092	3.092	3.092	3.092	3.092	3.092
YBR074W	3.269	3.269	3.269	3.269	3.269	3.269	3.269	3.269	3.269	3.269	3.269	3.269	3.269	3.269	3.071	3.071	3.071	3.071	3.071	3.071	3.071	3.071	3.071	3.071	2.695	2.695	2.893	2.893	2.893	2.893	2.893	2.893	2.893	2.893	3.269	3.269	3.269	3.269	3.269	3.269	3.468	3.468	3.468	3.468	3.468	3.468	3.468	3.468	3.468
YCR044C	5.609	6.957	6.957	6.957	7.354	8.325	11.595	11.595	11.595	12.786	12.786	13.559	15.857	15.857	15.857	16.055	16.431	16.055	16.055	16.055	15.857	15.857	16.055	16.055	16.431	17.403	17.403	17.8	17.8	17.8	17.403	17.403	17.998	17.998	17.998	17.998	17.998	17.998	17.998	18.197	18.771	18.771	18.771	18.97	18.771	18.771	18.771	18.771	18.771
YPR112C	14.822	14.447	14.447	14.447	14.822	14.425	13.277	13.277	13.078	13.078	13.277	11.929	11.929	11.929	10.383	10.184	10.184	10.184	10.184	10.184	10.184	10.184	10.184	10.184	10.184	10.184	9.986	10.184	10.184	10.184	10.184	9.986	9.986	9.986	9.986	9.986	9.986	9.986	9.986	9.213	8.837	8.837	8.262	7.845	7.072	7.072	5.17	5.17	5.17
YBL039C	1.724	1.724	1.724	1.724	1.525	1.525	1.525	1.525	1.525	1.724	1.724	1.724	1.724	1.724	1.724	1.724	1.724	1.347	1.347	1.546	2.497	2.497	2.497	2.497	2.497	2.497	2.497	2.695	2.695	3.646	3.646	3.646	3.646	3.844	3.844	3.844	3.844	3.844	3.844	3.844	3.468	3.468	3.667	3.865	6.915	7.114	7.114	7.114	7.114
YMR285C	8.22	8.22	8.22	8.795	8.795	8.795	8.795	8.795	8.993	8.993	8.993	8.993	8.993	9.192	9.192	9.589	9.589	9.589	9.589	9.589	9.589	9.39	9.589	10.362	11.135	13.454	14.78	14.78	14.78	15.355	15.355	15.355	15.355	15.355	15.355	16.128	16.128	16.128	16.128	16.128	16.128	16.128	16.128	16.326	16.326	16.326	16.525	16.525	16.901
YBR055C	0.376	0.376	0.376	0.376	0.376	0.376	0.376	0.376	0.376	0.376	0.376	0.376	0.376	0.376	0.376	0.376	0.376	0.376	0.376	0.376	0.376	0.376	0.376	0.376	0.376	0.376	0.376	0.376	0.376	0.376	0.376	0	0	0	0	0	0	0	0	0	0	0	0	0	0	0	0	0	0
YJR147W	4.795	4.795	4.795	4.795	4.795	4.795	4.795	3.646	3.646	3.646	3.646	3.646	3.646	3.646	3.646	3.646	3.646	3.646	3.646	3.646	3.646	3.646	3.646	3.646	3.646	3.646	3.447	3.823	4.021	4.021	4.22	4.22	4.22	4.22	4.22	4.22	4.22	4.617	4.816	4.816	4.816	4.816	4.816	4.816	4.816	4.816	4.816	4.816	4.617
YJL151C	0.397	0.397	0.397	0.397	0.397	0.397	0.397	0.397	0.397	0.397	0.397	0.397	0.397	0.397	0.397	0.397	0.397	0.397	0.397	0.397	0.397	0.397	0.397	0.397	0.397	0.397	0.397	0.397	0.397	0.397	0.199	0.199	0.199	0.199	0.199	0.199	0.199	0.199	0.199	0.199	0.199	0.199	0.199	0.199	0.199	0.199	0.199	0.199	0.199
YDR162C	7.751	7.949	6.404	6.027	6.027	6.027	5.829	6.027	6.404	6.404	6.404	6.404	6.404	6.404	6.404	6.205	6.006	6.006	6.006	6.006	7.375	6.999	6.999	7.772	7.772	7.772	7.772	8.524	8.524	8.524	8.524	10.425	10.028	10.602	10.602	10.602	10.602	10.602	10.602	10.404	10.602	10.801	10.801	11.198	11.95	11.95	11.752	11.752	11.752
YJR142W	4.837	4.837	5.213	5.213	5.014	5.014	5.213	5.035	5.986	6.758	6.758	6.758	6.758	6.758	6.758	6.758	6.758	6.758	6.383	6.184	6.184	6.184	6.184	5.213	5.213	5.213	4.837	4.837	4.837	4.837	4.837	4.837	4.439	4.439	4.439	4.439	4.837	4.837	4.837	4.837	5.035	5.234	5.234	5.234	5.234	5.234	5.234	5.63	5.63
YBL042C	3.113	3.113	3.113	3.113	3.113	3.113	3.113	2.914	2.914	2.518	2.319	2.319	2.319	2.319	2.319	2.319	2.319	2.319	2.319	2.319	2.319	2.319	2.319	2.319	2.12	2.12	2.12	2.12	2.12	2.12	2.12	1.744	1.744	1.744	1.744	1.744	1.744	1.546	1.546	1.546	1.546	1.546	1.546	1.546	1.546	1.546	1.546	1.546	1.546
YJL092W	16.233	16.233	16.233	16.233	16.233	16.233	16.233	16.233	16.233	16.233	16.233	16.233	16.233	16.035	16.035	15.836	15.836	15.836	15.836	15.084	15.084	15.084	15.084	15.084	14.687	14.687	14.687	13.893	13.893	13.12	12.744	12.744	11.992	11.992	11.992	11.616	8.681	7.532	7.532	6.56	6.56	3.688	2.538	1.964	1.567	1.567	1.567	1.567	1.567
YJL046W	1.922	2.298	2.497	2.893	2.893	2.893	2.893	2.518	2.518	2.518	2.518	2.518	2.518	3.092	3.092	3.291	3.291	3.291	3.291	3.291	3.865	3.865	3.865	3.865	4.064	4.064	4.064	4.064	4.064	4.064	4.064	4.064	5.014	5.014	5.014	5.213	5.213	5.213	5.213	5.213	5.213	5.213	5.213	5.213	5.588	5.588	5.588	6.362	7.709
YJL073W	8.085	8.461	8.461	8.659	9.056	10.206	10.206	10.404	10.404	10.602	10.602	10.602	10.602	10.602	10.602	10.801	10.602	10.999	10.999	10.999	11.198	11.198	11.198	11.198	11.198	11.198	11.198	11.198	11.198	11.198	11.198	11.396	11.396	11.396	11.396	11.396	11.396	11.396	11.773	11.773	11.773	11.773	11.773	11.773	11.773	11.971	12.921	12.921	12.921
YMR201C	10.31	10.31	11.637	11.637	11.637	12.211	12.211	12.211	12.211	12.211	12.211	12.211	12.211	12.211	12.211	12.211	12.211	12.41	12.211	12.211	12.211	12.211	12.211	12.211	12.211	12.211	11.815	11.616	11.616	11.616	11.815	11.815	11.815	11.815	11.815	11.815	11.815	11.815	11.815	11.815	11.815	11.616	11.616	11.616	11.418	11.418	11.219	11.219	11.219
YGL179C	7.709	6.758	7.532	7.532	7.532	7.532	7.532	7.532	7.907	7.907	7.907	7.709	7.709	7.709	7.709	7.333	6.758	6.758	6.957	6.957	6.957	6.957	6.957	6.957	6.957	6.957	6.205	6.205	6.205	6.205	6.205	6.205	6.205	6.006	6.006	5.808	4.857	4.659	4.659	4.46	4.46	4.46	4.46	4.46	4.46	4.262	4.262	4.262	4.262
YPL126W	0.397	0.397	0.397	0.397	0.397	0.397	0.397	0.397	0.397	0.397	0.397	0.397	0.397	0.397	0.397	0.397	0.397	0.397	0.397	0.397	0.397	0.397	0.397	0.397	0.397	0.397	0.397	0.397	0.397	0.397	0.397	0.397	0.397	0.397	0.397	0.596	0.596	0.596	0.596	0.596	0.596	0.596	0.596	0.596	0.596	0.596	0.596	0.596	0.596
YDR450W	3.667	3.291	2.893	2.893	2.893	2.695	2.695	2.695	2.695	2.695	2.695	2.695	2.695	2.695	2.695	2.695	2.695	2.695	2.497	2.099	2.099	2.099	2.099	2.475	2.475	2.475	2.475	2.475	2.475	2.475	2.475	2.475	2.475	2.475	2.475	2.475	2.475	2.475	2.475	2.475	2.277	2.277	2.277	2.277	2.475	2.475	2.475	2.475	1.724
YHL014C	6.716	6.716	6.716	6.716	6.142	5.944	5.944	5.944	6.319	6.319	6.319	6.518	6.518	6.518	6.518	6.518	6.142	6.142	6.518	6.518	6.716	6.716	6.716	6.34	6.34	6.34	5.588	5.588	5.588	5.588	5.588	6.163	5.787	5.787	5.787	5.986	5.986	5.609	5.609	4.659	4.857	4.857	4.857	4.857	4.857	4.857	4.857	4.659	4.659
YLL028W	1.724	1.724	1.724	1.724	1.724	1.724	1.724	1.724	1.724	1.347	1.149	1.149	1.149	1.149	0.773	0.773	0.773	0.773	0.773	0.773	0.773	0.773	0.773	0.773	0.773	0.773	0.773	0.773	0.773	0.773	0.773	0.397	0.397	0.397	0.397	0.397	0.397	0.397	0.397	0.397	0.397	0.397	0.397	0.397	0.397	0.397	0.397	0.397	0.397
YNL027W	3.844	3.844	3.844	3.844	3.844	3.844	3.844	5.014	5.014	5.014	5.014	5.014	4.816	5.213	5.213	6.006	6.779	6.779	6.779	6.978	6.978	6.978	6.978	7.354	7.354	7.354	7.354	7.354	7.354	7.354	7.354	7.354	7.354	7.553	7.553	7.553	7.553	7.553	7.553	7.553	7.553	7.553	7.553	7.553	7.751	7.751	7.751	8.127	8.524
YNL134C	2.319	2.319	2.319	2.319	2.319	2.319	2.518	2.716	3.291	3.291	3.291	3.291	3.291	3.291	3.291	3.291	3.291	3.092	3.092	3.468	3.468	3.468	3.468	3.468	3.468	3.468	3.667	3.667	3.667	3.667	3.667	3.865	3.865	3.865	4.064	4.064	4.064	4.064	4.064	4.064	4.816	4.816	4.816	4.816	4.816	4.816	4.816	4.816	4.816
YDL227C	2.12	2.12	2.12	2.12	1.922	1.724	1.724	1.724	2.298	2.298	3.248	3.248	3.248	3.248	3.269	4.021	4.021	4.021	4.021	4.397	4.774	4.774	4.972	4.972	4.972	4.972	5.348	5.546	5.546	5.546	5.546	5.944	5.944	5.944	5.944	5.944	5.944	5.944	5.944	6.319	6.319	6.319	6.319	6.319	6.319	6.319	5.944	6.121	6.121
YDL193W	4.283	4.283	4.283	4.283	5.432	5.63	5.63	5.829	5.829	5.829	5.829	5.829	6.027	6.602	6.602	6.602	6.602	6.602	6.602	6.602	6.602	6.602	6.602	6.602	6.602	6.602	6.801	6.801	6.801	6.801	6.801	6.801	6.801	6.602	6.602	6.602	6.602	6.602	6.602	6.602	6.602	6.602	6.801	6.801	6.801	6.801	6.801	6.801	7.176
YJL063C	10.864	11.261	11.261	11.261	11.261	10.864	10.864	11.062	11.658	11.658	12.63	12.63	13.778	13.778	13.778	13.778	13.778	13.778	13.778	13.778	13.778	13.778	13.778	13.778	13.778	13.778	13.58	13.58	13.58	13.778	13.778	13.778	13.778	13.778	13.58	13.58	13.58	13.58	13.58	13.956	13.956	13.956	13.956	13.58	13.778	13.778	13.778	13.778	13.778
YJL097W	11.156	11.156	11.156	11.156	11.156	11.156	11.156	11.156	11.354	11.177	11.177	11.177	10.979	10.979	10.78	10.78	10.404	10.404	10.404	10.602	10.979	10.979	11.354	11.354	11.354	11.354	11.354	11.95	11.95	11.95	12.149	12.149	12.149	12.524	12.524	12.524	12.524	12.524	11.95	11.95	11.95	11.95	11.95	11.95	11.95	11.95	11.95	10.623	11.574
YPR067W	8.524	8.524	8.524	8.325	8.325	8.325	8.325	8.325	8.325	8.524	8.325	9.078	8.879	9.078	9.276	9.276	9.276	9.276	9.276	8.879	8.482	8.482	8.305	8.503	8.503	8.503	8.503	8.503	8.503	8.503	8.503	8.503	8.503	8.503	8.305	8.305	8.305	8.305	8.305	8.305	8.305	8.305	8.106	8.106	7.73	7.73	7.73	7.73	7.73
YBL107C	9.631	9.631	9.631	9.631	9.631	9.631	9.809	10.007	10.007	10.383	11.929	11.929	12.127	12.127	12.127	12.127	12.524	12.524	12.524	13.319	13.12	13.12	13.12	13.12	13.12	13.12	13.12	13.319	13.319	13.319	13.319	13.517	13.716	13.716	13.716	13.716	13.716	13.716	13.319	13.716	13.716	13.914	13.914	13.914	13.914	13.914	13.914	13.914	13.914
YMR258C	4.418	4.418	4.418	4.418	4.418	4.418	5.014	5.014	5.014	5.014	5.014	5.014	5.014	5.014	5.014	5.014	5.014	4.638	4.638	4.439	4.638	4.638	4.638	5.213	5.213	5.213	5.609	5.808	5.808	6.006	6.006	6.006	6.404	6.404	6.404	6.027	6.027	6.027	6.027	6.027	6.027	6.027	6.027	6.027	6.027	6.027	6.027	6.027	6.027
YGR210C	13.255	13.454	13.454	13.454	13.454	12.858	12.858	12.107	12.107	12.107	12.107	12.107	12.107	12.107	12.107	12.107	11.354	11.156	11.156	10.582	10.582	10.582	7.73	7.73	7.73	7.532	7.532	7.333	6.383	5.986	4.837	4.837	5.213	5.213	5.213	5.588	5.588	5.588	5.588	5.787	5.787	5.787	5.787	5.787	5.588	5.39	5.39	5.39	5.39
YER111C	10.007	10.007	10.007	10.007	10.759	10.759	11.334	11.334	11.334	11.334	11.334	11.334	11.334	11.334	11.334	11.334	11.334	11.334	11.334	11.334	11.334	11.334	11.334	11.334	11.334	11.135	11.135	11.135	11.135	11.135	11.135	11.135	11.135	11.135	11.135	11.135	11.135	11.135	11.135	11.135	11.135	11.135	11.135	11.135	11.135	11.135	11.135	11.135	11.135
YOR312C	0.972	0.972	0.972	0.972	0.972	0.972	0.972	0.972	0.972	0.972	0.972	0.972	0.972	0.972	0.972	0.773	0.773	0.773	0.773	0.773	0.773	0.773	0.773	0.773	0.575	0.575	0.575	0.575	0.575	0.575	0.575	0.575	0.575	0.575	0.575	0.575	0.575	0.575	0.575	0.575	0.376	0.376	0.376	0.376	0.376	0.376	0.376	0.376	0.376
YOR018W	4.617	4.617	4.617	4.22	4.22	4.22	4.22	4.22	4.021	4.021	4.22	4.22	4.22	4.22	4.22	4.22	4.22	4.22	4.22	4.22	4.22	4.22	4.22	4.22	4.22	4.22	4.22	4.22	4.22	4.22	4.22	4.22	3.269	2.298	1.922	1.922	1.922	1.922	1.922	1.922	1.922	1.922	1.922	1.922	1.922	1.922	1.922	1.922	1.546
YKR061W	3.092	3.092	3.092	3.468	3.468	3.468	3.468	3.468	3.468	3.468	3.468	3.269	2.695	2.12	1.922	1.922	2.298	2.298	2.298	2.298	2.497	2.695	2.695	2.695	2.695	2.695	2.695	2.695	2.695	2.695	2.695	2.893	3.291	3.291	3.291	3.291	3.291	3.291	3.291	3.291	3.291	3.291	3.667	4.043	4.043	4.043	4.043	4.043	4.241
YBL100W-C	10.383	9.986	9.986	10.184	9.809	10.957	10.957	11.334	11.73	12.702	13.078	13.078	13.078	13.454	14.206	14.206	14.206	14.206	14.206	14.206	14.206	14.206	14.206	14.206	14.206	15	14.603	14.603	14.603	14.028	14.405	14.78	14.78	14.78	14.979	15.752	15.752	15.752	15.553	15.553	15.752	15.752	15.752	15.752	15.95	15.95	16.149	16.149	16.149
YML127W	15.773	15.773	16.149	16.149	16.149	16.149	16.149	15.773	15.575	15.575	15.575	15.575	15.575	15.575	15.575	15.575	15.575	15.575	15.575	15.575	15.575	15.575	15.575	15.198	15.198	15.198	15.198	15.198	15.198	15.198	15.198	15.198	15.198	15.198	15.198	15.198	15.198	14.05	14.05	14.05	14.05	14.05	12.9	12.524	12.524	12.524	12.524	12.524	12.524
YHR131C	1.901	2.099	2.099	2.099	2.099	2.099	1.901	1.525	1.525	1.525	1.525	1.525	1.525	1.525	1.525	1.525	1.525	1.724	1.724	1.724	1.724	1.724	2.099	2.099	2.674	2.674	2.674	3.05	3.05	3.05	3.05	3.05	3.05	3.05	3.05	3.426	3.426	3.624	3.624	3.624	4	4.199	4.795	5.369	5.369	5.369	7.333	7.333	7.333
YDR277C	1.724	1.724	1.525	1.525	1.525	1.525	1.525	1.525	1.525	1.724	1.724	1.724	1.724	1.724	1.724	1.724	1.724	1.724	1.724	1.724	1.724	1.724	1.724	1.724	1.724	1.724	1.724	1.724	1.724	1.724	1.724	1.724	1.724	1.724	1.724	1.724	1.724	1.724	1.724	2.099	2.099	2.099	2.099	2.099	2.099	2.099	2.099	2.099	2.099
YNL289W	5.965	5.766	5.567	5.191	5.191	5.191	5.191	4.617	4.617	4.617	2.893	2.893	2.893	2.893	2.893	2.893	2.695	2.695	2.695	2.695	2.893	2.893	2.893	2.893	2.893	2.893	2.893	2.893	2.893	2.893	1.744	1.744	1.369	1.369	1.369	1.369	1.369	1.369	1.369	1.369	1.17	1.17	1.17	1.17	1.17	1.17	1.17	1.17	1.17
YER051W	9.829	9.829	10.206	12.149	12.149	12.149	12.149	12.149	12.149	12.149	12.149	12.149	12.149	12.149	12.149	12.149	12.149	13.851	13.851	13.851	13.851	14.05	14.802	14.802	14.802	14.802	14.802	14.802	14.802	15.553	15.553	15.553	15.553	15.752	15.752	15.752	15.752	15.752	15.752	15.752	15.553	15.731	15.731	15.731	15.731	15.731	15.731	15.731	15.156
YOR375C	0	0	0	0	0	0	0	0	0	0	0	0	0	0	0	0	0	0	0	0	0	0	0	0	0.376	0.376	0.376	0.376	0.376	0.376	0.376	0.376	0.376	0.376	0.376	0.376	0.376	0.376	0.376	0.376	0.376	0.376	0.376	0.376	0.376	0.376	0.376	0.376	0.376
YNL015W	1.546	1.546	1.546	1.546	1.546	1.546	1.546	1.546	1.546	1.546	1.546	1.546	1.546	1.744	1.744	1.744	1.744	1.744	1.744	1.744	1.744	2.12	2.12	2.518	2.518	2.518	2.518	2.518	2.893	2.893	2.893	2.893	2.893	2.893	2.893	2.893	2.893	2.893	2.893	2.893	2.893	2.893	2.893	2.893	2.893	2.893	2.893	2.893	2.893
YDR103W	6.716	6.716	6.716	6.142	6.142	4.241	3.865	2.518	2.893	2.518	2.518	2.518	2.518	2.518	2.518	2.893	3.092	3.092	3.092	3.092	3.291	3.667	3.667	3.667	3.667	3.667	3.667	3.667	3.667	3.667	3.667	3.468	3.468	3.667	3.667	3.667	3.667	3.667	4.043	4.043	4.241	4.241	4.241	4.043	4.043	4.043	4.043	4.043	4.043
YDL010W	4.262	4.262	4.262	4.262	4.262	4.262	4.262	4.262	4.262	4.46	4.659	5.035	5.035	5.035	5.986	5.986	5.986	5.986	5.986	6.362	6.56	6.936	7.135	8.305	8.305	8.305	8.305	8.305	8.503	8.503	8.503	8.503	8.879	8.879	8.879	8.879	8.879	8.879	8.879	8.879	8.879	8.879	8.879	8.482	8.284	8.284	8.284	8.284	8.284
YOR221C	6.184	6.184	6.779	7.354	7.354	7.354	7.354	7.354	7.155	7.155	7.155	7.155	7.354	7.73	7.73	7.73	7.73	7.73	8.503	8.503	9.454	10.049	10.049	10.049	10.049	10.049	10.049	10.049	10.049	10.248	10.248	10.248	10.248	10.645	10.645	10.645	10.645	10.645	10.645	10.268	10.268	10.467	10.467	10.467	10.467	11.041	11.041	11.041	11.041
YNL082W	10.498	10.498	10.498	10.299	10.299	10.299	10.299	9.348	9.348	9.15	9.547	10.32	10.32	10.32	10.32	10.32	10.32	9.192	9.192	9.192	9.192	9.192	9.192	9.589	9.589	9.589	9.787	9.787	9.986	10.184	10.184	10.184	11.135	11.135	11.135	11.334	11.135	10.759	10.759	10.759	10.362	10.362	10.362	10.362	10.362	10.362	10.362	10.362	10.362
YJR144W	4.439	4.439	4.638	4.638	4.638	4.638	4.638	4.638	4.638	4.638	4.638	4.638	5.014	5.014	5.014	5.014	5.014	5.965	6.163	6.163	6.539	7.688	7.688	7.688	7.688	7.688	7.886	8.085	8.284	8.482	8.482	8.482	8.482	8.482	8.482	8.681	8.681	9.829	9.829	9.829	9.829	9.829	9.829	10.028	10.028	10.028	10.226	10.226	10.999
YCR051W	7.532	8.127	8.127	9.098	9.098	9.475	9.475	9.851	12.566	12.963	12.963	13.716	13.716	13.914	14.886	14.886	15.283	16.609	16.609	16.808	17.956	18.332	18.332	18.332	18.332	18.332	19.084	19.084	19.084	19.084	19.084	19.084	19.283	19.283	19.283	19.283	19.878	19.878	19.878	19.878	20.651	20.651	20.651	20.651	20.651	21.027	21.027	21.027	20.829
YNL234W	7.532	7.532	6.936	6.936	5.787	5.787	5.787	5.588	5.588	5.588	4.993	4.993	4.397	3.248	2.12	1.744	1.17	1.17	1.17	1.17	1.546	1.744	1.943	2.319	2.319	2.319	2.319	2.319	2.12	2.12	2.12	3.667	4.418	4.418	4.617	4.617	4.617	4.418	4.418	4.617	4.617	4.617	5.588	5.588	5.588	5.588	5.588	5.588	6.362
YDL045W-A	11.616	11.616	11.616	11.616	11.616	12.191	11.815	11.815	11.815	11.815	12.013	12.013	12.013	12.013	11.815	11.815	11.815	11.041	10.843	10.843	11.418	11.815	11.815	12.191	12.765	12.765	12.765	12.368	12.368	12.368	12.566	12.566	12.566	12.566	12.566	12.566	12.566	12.566	12.566	12.566	12.368	11.418	11.219	11.219	12.368	13.319	13.319	13.319	13.319
YOR211C	1.347	1.724	1.347	1.347	1.724	1.724	1.724	1.724	1.724	2.099	2.099	2.099	2.099	2.099	2.099	2.099	2.298	3.468	3.468	3.468	3.468	3.865	3.865	3.865	3.865	3.865	3.865	3.865	3.865	4.262	4.262	4.46	4.46	4.857	4.857	5.056	5.056	5.056	5.056	5.056	5.056	5.255	5.453	5.453	5.453	5.652	5.652	5.652	5.652
YMR027W	10.248	10.248	10.248	10.248	10.623	10.623	10.822	12.149	13.099	13.099	13.099	13.099	13.297	13.297	13.297	14.07	14.447	14.447	14.645	14.645	14.844	15.042	15.042	15.418	15.418	15.418	15.418	15.418	15.418	15.418	15.617	15.617	15.617	15.617	15.617	15.617	15.617	15.617	15.617	15.617	15.617	15.617	15.617	15.617	15.617	15.617	15.617	15.815	15.815
YOR196C	6.957	6.957	7.354	7.354	7.354	7.354	7.354	7.354	7.354	7.354	7.354	7.354	7.354	7.354	7.354	7.354	7.354	7.73	7.73	7.73	7.73	7.73	7.73	7.73	7.73	7.73	7.928	7.928	7.73	7.928	7.928	7.928	7.928	8.127	8.127	8.127	8.127	8.127	8.127	8.127	8.127	8.127	8.127	8.127	8.127	8.127	8.127	8.127	8.127
YML006C	2.475	2.475	2.475	2.099	2.099	2.099	2.099	2.099	2.099	2.099	2.099	2.099	2.099	2.099	2.099	2.099	2.099	2.099	2.099	2.099	2.099	2.099	1.724	1.724	1.724	1.724	1.724	1.724	1.724	1.724	1.724	1.724	1.724	1.724	1.724	1.347	1.347	0.972	0.972	0.773	0.773	0.773	0.773	0.773	0.773	0.773	0.773	0.773	0.773
YNL077W	10.049	10.623	10.623	10.623	10.623	10.623	10.623	10.425	11.396	11.396	11.396	11.396	11.198	11.198	11.198	11.198	11.198	11.198	11.198	11.198	11.198	11.198	10.801	10.801	10.999	10.999	10.999	10.999	11.198	11.198	11.198	10.999	10.999	11.177	10.979	10.979	10.979	10.979	10.979	10.979	10.979	10.979	10.979	11.177	11.177	11.177	11.177	11.177	11.177
YIL147C	7.312	7.312	7.312	7.312	7.312	7.312	7.312	7.312	7.688	7.688	7.688	7.688	7.688	7.688	7.688	8.064	7.688	7.688	7.688	7.688	7.688	7.688	7.688	7.688	7.312	7.114	7.114	7.114	7.114	6.915	6.142	6.142	6.142	6.142	6.142	6.142	6.142	6.142	6.142	6.142	6.142	6.142	6.142	6.142	6.142	5.369	4.795	4.795	4.795
YPL004C	10.446	10.446	10.446	10.446	10.446	10.446	10.446	10.446	10.07	10.07	10.07	10.07	10.268	10.07	10.07	9.673	8.921	8.921	8.545	7.02	7.396	7.396	7.197	7.197	7.197	7.197	7.197	7.197	7.574	7.574	7.574	7.574	7.574	7.574	7.574	6.999	6.999	6.623	5.85	5.453	5.453	4.857	4.659	4.659	4.857	5.255	6.623	6.623	6.623
YOR183W	2.653	2.653	2.653	2.653	2.653	2.653	2.653	2.653	2.653	2.653	2.653	2.454	2.454	2.454	2.079	2.079	2.079	1.327	1.327	1.327	1.327	0.575	0.575	0.575	0.575	0.575	0.575	0.575	0.575	0.575	0.575	0.575	0.575	0.575	0.376	0.376	0.376	0.376	0.376	0.376	0.376	0.376	0.376	0.376	0.376	0.376	0.376	0.376	0.376
YER140W	5.17	5.17	5.17	5.17	4.795	4.795	4.795	4.795	5.567	5.944	5.944	5.944	5.944	5.944	5.944	5.944	5.944	5.944	6.142	6.142	6.142	6.34	6.142	6.142	6.142	6.142	6.142	6.142	6.142	6.142	6.142	6.142	6.142	6.518	6.518	6.518	6.915	7.114	7.114	7.114	7.114	7.312	7.312	7.312	7.312	7.688	8.064	8.064	8.44
YER047C	9.255	9.056	10.049	10.425	10.425	10.801	11.219	11.992	11.992	11.992	11.992	12.191	12.566	12.963	13.538	13.538	13.538	13.914	14.311	14.311	14.311	14.311	14.311	14.311	14.311	14.311	14.311	14.311	14.509	14.509	14.509	14.509	14.509	14.509	14.509	14.509	14.509	14.509	14.509	14.509	14.509	14.708	14.708	14.708	14.708	14.708	14.708	14.708	14.708
YER059W	10.31	10.31	10.885	10.885	10.885	10.687	10.687	10.687	10.687	10.885	11.084	11.084	13.204	13.204	13.977	13.601	13.601	13.8	13.402	13.601	13.601	13.8	13.601	13.8	13.8	13.8	13.8	13.601	13.601	14.928	15.303	15.303	16.055	16.055	16.055	16.055	16.055	16.431	16.63	16.63	16.63	16.63	16.63	16.63	16.63	16.63	16.63	16.63	15.857
YDR419W	0.199	0.199	0.199	0.199	0.199	0.199	0.199	0.199	0.199	0.199	0.199	0.199	0.575	0.575	0.575	0.575	0.575	0.575	0.575	0.376	0.376	0.752	0.752	0.752	0.752	0.752	0.752	0.752	0.752	0.752	0.752	0.752	0.752	0.752	0.752	1.128	1.128	1.128	1.128	1.128	1.128	1.128	1.128	1.128	1.128	1.128	1.128	1.128	1.128
YJL141C	4.262	4.262	3.688	3.113	3.113	2.914	2.319	2.319	1.943	1.744	1.744	1.744	2.12	2.12	2.12	2.12	2.12	2.12	2.12	1.922	1.922	1.922	1.922	1.922	1.922	1.922	1.546	1.546	1.546	1.546	1.546	1.546	1.546	1.546	1.347	0.972	0.972	0.972	0.972	0.972	0.972	0.972	0.773	0.773	0.773	0.773	0.773	0.773	0.773
YBR229C	8.566	7.793	7.793	7.793	7.793	7.971	7.971	7.595	7.595	7.793	7.793	7.992	7.992	8.19	9.893	10.091	10.29	10.29	10.29	10.29	10.665	11.062	11.835	11.835	11.835	11.835	11.835	11.835	11.835	11.835	12.034	12.034	12.232	12.034	12.034	12.034	12.034	12.034	12.034	12.034	12.034	12.034	12.034	12.034	12.034	11.835	11.835	11.835	11.835
YKL160W	14.113	14.113	14.113	14.113	14.113	14.113	14.113	14.113	14.113	13.339	13.339	13.339	13.339	13.339	13.339	13.339	13.339	12.566	11.198	10.602	10.602	10.404	10.404	10.404	10.404	10.404	9.829	9.829	9.829	9.829	9.829	9.829	10.206	10.206	10.206	10.206	10.206	10.206	10.206	9.829	9.829	9.829	9.631	9.631	8.879	8.879	8.879	8.503	7.709
YOR033C	5.567	4.993	5.369	5.567	5.567	5.567	5.944	5.944	5.944	5.944	5.944	5.944	5.944	5.944	5.944	5.944	5.944	5.944	5.745	5.745	5.745	5.546	5.546	5.923	6.319	6.518	6.518	6.518	6.518	6.319	6.121	6.121	6.696	6.696	6.894	6.894	6.894	6.894	6.894	7.093	7.667	8.242	8.242	8.44	8.44	8.44	8.44	8.44	8.44
YOR374W	11.793	15.042	16.014	16.014	16.212	16.212	16.212	16.609	17.006	17.403	17.602	17.977	17.977	17.977	17.977	17.977	18.176	18.176	18.176	18.176	18.176	18.176	18.176	18.176	18.176	18.176	18.176	18.176	18.176	18.176	18.176	18.176	18.176	18.176	18.176	17.779	17.779	17.779	17.779	17.779	17.779	17.779	17.779	17.779	17.779	17.581	17.581	17.581	16.63
YER094C	4.021	4.021	3.447	3.447	3.447	3.447	3.447	3.447	3.447	3.447	3.248	2.674	2.298	2.298	2.298	2.298	2.298	2.298	2.298	2.298	2.298	2.099	2.099	2.099	1.901	1.901	1.901	1.901	1.901	1.901	1.901	1.901	1.901	1.327	1.327	1.327	1.327	1.327	1.327	1.327	1.327	0.752	0.752	0.752	0.752	0.752	0.752	0.752	0.752
YPL156C	12.127	12.127	12.702	13.674	13.475	13.475	13.475	13.475	13.475	13.851	13.851	13.851	13.851	13.851	14.05	14.05	14.05	14.844	14.844	15.241	15.241	15.241	15.241	15.042	16.212	16.035	17.204	17.403	17.403	17.403	17.403	17.403	17.602	17.8	17.8	18.176	18.176	18.176	18.176	18.552	18.949	19.148	19.148	19.148	19.148	19.148	19.148	19.148	19.148
YPR166C	2.277	2.475	2.475	3.071	3.071	3.071	3.071	3.071	3.071	3.071	3.071	3.071	2.695	2.518	2.518	2.716	2.716	2.716	2.716	2.716	2.716	2.716	2.716	2.716	2.716	2.716	2.716	2.716	2.716	2.716	3.291	3.688	4.085	4.283	4.283	4.283	4.283	4.283	4.878	4.878	4.878	4.878	4.878	4.878	4.878	4.878	5.255	5.255	5.255
YPR159W	0.596	0.794	0.794	0.794	1.17	1.17	1.17	1.17	1.17	1.17	1.17	1.17	1.17	1.17	1.17	1.17	1.17	1.17	1.17	0.972	0.972	0.972	0.972	0.972	0.972	0.972	0.972	0.972	0.972	0.972	0.972	0.972	0.773	0.773	0.773	0.773	0.773	0.773	0.773	0.773	0.773	0.773	0.773	0.773	0.773	0.773	0.773	0.773	0.773
YKR038C	3.248	3.248	3.248	3.248	3.248	3.624	3.624	3.624	3.624	3.624	3.624	3.624	3.624	3.624	3.823	3.823	4.199	4.199	4.199	4.199	4.199	4.199	4.199	3.823	4.199	4.199	4.199	4	4	4	4	4.377	4.377	4.377	4.774	4.774	4.774	4.774	4.774	4.972	5.348	5.348	5.348	5.348	5.348	5.348	5.348	5.546	5.745
YDL086W	19.346	19.942	20.14	19.942	19.942	20.537	20.537	20.735	20.735	20.735	20.934	20.934	21.31	22.856	22.856	22.856	22.856	22.856	22.856	22.856	23.232	23.232	23.43	23.43	23.43	23.43	23.055	23.055	23.055	23.055	23.055	23.055	23.055	23.055	23.055	23.055	23.055	23.055	23.055	23.055	23.055	23.055	23.055	23.055	23.055	23.055	23.055	23.055	23.055
YJR068W	2.319	2.319	2.319	2.319	2.319	2.12	2.518	2.518	2.518	2.518	2.518	2.518	2.518	2.518	2.518	2.142	2.142	2.518	2.716	2.914	3.113	3.113	3.113	3.113	3.113	3.489	3.688	3.688	3.886	3.886	5.255	5.255	5.255	5.255	5.255	5.255	5.63	5.63	5.63	5.63	5.63	5.63	5.829	5.829	6.027	6.226	6.425	6.425	6.623
YJR032W	6.184	5.808	5.808	7.155	7.155	7.907	9.432	9.432	9.432	9.432	9.432	9.234	9.234	9.234	10.184	10.184	10.383	10.582	10.582	10.78	10.979	10.979	10.979	10.979	10.979	10.801	10.801	10.801	10.602	10.602	10.602	10.404	10.404	10.78	10.78	10.78	10.979	10.979	10.979	10.979	10.979	10.979	10.979	11.177	11.553	11.553	11.553	11.553	11.354
YIL022W	5.923	5.923	5.923	5.923	5.923	5.923	5.923	5.923	5.923	5.923	5.923	5.923	5.923	5.923	5.17	5.17	5.17	5.17	5.17	5.17	5.17	5.17	5.17	5.17	5.17	5.17	5.17	5.17	5.17	5.17	5.17	5.17	5.17	5.17	5.17	5.17	4.972	5.17	5.17	5.17	5.546	5.546	5.546	5.546	5.348	5.348	5.348	5.348	5.348
YJR067C	3.646	3.646	3.646	4.617	4.418	4.418	4.418	4.418	4.418	4.418	4.418	4.043	4.043	4.043	4.043	4.043	4.043	4.043	4.439	4.638	5.787	5.787	5.787	6.362	6.56	6.936	7.135	7.135	7.907	9.276	9.276	9.276	9.276	9.276	9.276	9.652	9.652	9.652	10.226	10.801	10.801	10.801	10.801	11.773	11.773	11.773	11.773	11.773	11.773
YPR071W	10.78	10.425	10.425	10.425	10.425	10.425	10.425	10.425	10.425	10.425	10.425	10.602	10.602	10.226	10.226	10.226	9.652	9.652	9.652	9.652	9.652	9.652	9.652	9.851	9.851	9.851	8.858	8.262	7.886	7.886	7.489	7.489	7.489	7.291	7.291	7.291	7.291	7.291	7.489	7.489	7.489	7.114	7.114	6.142	6.142	6.142	6.142	6.142	6.142
YHR006W	11.532	11.532	11.73	11.73	11.73	11.73	11.73	11.532	11.532	11.532	11.532	10.957	10.957	10.957	10.957	10.957	10.957	10.957	10.957	10.957	10.184	10.184	10.184	10.184	10.184	10.184	10.184	10.184	10.184	10.184	9.986	9.986	9.986	9.412	9.412	9.412	9.412	9.036	9.036	9.036	8.284	7.886	7.312	6.915	6.915	6.915	6.915	6.915	6.716
YMR153W	4.93	4.93	4.93	4.93	4.93	4.93	5.703	5.703	5.703	5.703	5.902	6.852	7.426	7.625	7.824	7.824	7.824	8.2	8.2	8.2	8.2	8.001	8.001	8.001	8.001	8.377	8.377	8.377	8.377	8.377	8.377	8.377	8.377	8.377	8.377	8.377	9.15	9.15	9.15	9.15	9.15	9.15	9.15	9.15	9.526	8.951	8.951	8.951	8.951
YJL197W	12.368	12.368	12.368	12.566	12.566	12.566	12.566	12.566	12.566	12.566	12.566	12.566	12.765	12.765	12.765	12.765	12.963	13.716	14.091	14.091	14.29	14.29	14.29	14.29	14.29	14.091	14.091	14.091	14.091	13.893	13.893	13.517	13.517	13.517	13.517	13.517	14.269	14.269	14.269	14.467	14.467	14.467	14.467	14.467	14.467	14.467	14.269	14.269	14.269
YPL047W	13.632	13.632	13.632	13.83	13.83	13.83	13.83	14.028	13.454	13.454	13.454	13.851	13.851	13.851	13.851	13.851	13.851	13.851	13.851	13.851	13.851	13.851	13.851	14.227	14.425	15	15	15.752	15.752	15.752	15.752	15.752	15.752	15.95	15.95	15.95	15.95	15.95	15.95	14.425	14.425	15.198	15	15	15.198	15.198	15.198	15.198	15.198
YDR489W	8.879	8.879	8.879	9.078	9.255	9.454	9.454	9.454	9.454	9.454	9.454	9.454	9.454	9.454	9.454	9.454	9.454	9.454	9.829	9.056	9.056	9.056	9.255	9.255	9.652	10.226	10.226	10.226	10.226	10.226	10.226	10.226	10.801	10.801	10.801	10.801	10.801	10.801	10.801	10.801	10.801	10.801	10.801	10.602	11.177	10.999	10.999	10.999	10.999
YMR008C	2.559	2.559	2.559	2.559	2.559	2.559	2.559	2.559	2.559	2.559	2.559	2.559	2.559	2.559	2.559	2.957	2.957	2.957	2.957	2.758	2.758	2.559	2.559	2.559	2.559	2.559	2.936	2.936	2.936	2.936	2.936	2.936	2.936	2.936	2.936	2.936	2.936	2.936	2.936	2.936	2.559	2.559	2.559	2.559	2.361	2.361	2.361	2.361	2.361
YEL026W	8.169	8.169	8.367	8.367	8.367	8.367	8.367	8.367	8.367	8.169	7.971	8.148	8.148	8.148	8.148	8.524	8.524	8.524	8.524	8.524	8.524	8.524	8.524	8.524	8.524	8.524	8.524	8.524	8.524	8.524	8.524	8.524	8.524	8.524	8.524	8.524	8.524	8.148	8.148	8.148	8.148	8.148	7.751	7.751	7.751	7.751	6.779	6.205	6.205
YMR316W	12.085	12.085	12.284	12.284	12.284	12.284	12.085	12.085	11.887	11.887	12.66	12.66	12.66	12.66	12.66	12.66	12.66	12.66	12.66	12.66	12.66	12.66	12.66	12.66	12.66	12.858	12.482	12.482	12.482	12.482	12.858	12.858	12.858	12.858	12.66	12.085	12.085	11.511	11.511	11.511	11.312	11.312	11.312	11.312	11.312	11.312	11.312	11.312	11.312
YEL047C	7.228	6.852	6.852	6.852	6.852	6.852	6.852	6.852	6.852	6.852	6.852	6.852	6.852	6.852	6.852	6.675	6.675	7.051	7.051	7.051	7.051	7.051	7.051	7.051	7.051	7.051	7.051	7.051	7.051	7.051	7.051	7.051	6.497	6.497	6.497	6.497	6.696	6.497	6.497	6.497	6.497	6.497	6.298	6.298	6.298	6.497	6.497	6.497	6.497
YOR336W	0	0	0	0	0	0	0	0	0	0	0	0	0	0	0	0	0	0	0	0	0	0	0	0	0	0	0	0	0	0	0	0	0	0	0	0	0	0	0	0	0	0	0	0	0	0	0	0	0
YBR248C	14.07	14.07	14.07	14.07	14.07	14.07	14.07	14.07	13.872	13.872	13.872	13.297	13.297	13.496	14.07	14.07	14.07	14.07	14.07	14.07	14.07	14.07	14.447	14.447	14.447	14.447	14.447	14.447	14.447	14.447	14.248	14.248	14.248	14.248	14.248	14.248	13.277	13.277	13.277	12.9	13.099	13.099	12.723	12.723	12.723	13.297	13.297	13.297	12.921
YAL058W	10.425	10.425	10.425	10.028	10.404	10.404	10.404	10.404	10.028	10.028	10.028	7.907	7.532	7.333	7.333	7.135	7.333	7.532	7.532	8.879	8.879	9.454	9.454	9.454	9.454	9.454	9.454	9.454	9.454	8.482	7.907	7.709	8.085	8.284	8.284	8.482	9.234	9.432	9.432	9.432	9.809	9.809	9.809	9.809	9.809	9.61	9.412	9.412	9.412
YDR148C	13.893	13.893	13.694	13.694	13.694	13.694	13.694	13.694	13.694	13.12	13.12	12.723	12.723	12.723	12.723	12.723	12.723	10.049	9.078	8.681	8.681	8.681	8.681	8.681	8.681	8.681	8.681	8.681	8.482	8.482	8.482	8.284	7.709	7.709	7.709	7.709	6.936	6.936	6.936	6.539	5.766	5.766	5.191	5.191	5.191	4.439	3.468	3.071	3.071
YLR143W	10.226	10.226	10.226	10.226	10.226	10.226	10.226	10.028	10.028	9.276	8.9	8.9	8.9	8.9	8.9	8.9	8.127	8.127	8.503	8.503	8.503	7.532	7.532	7.532	7.532	7.532	7.532	7.532	7.532	7.532	6.957	6.957	7.155	6.957	7.354	7.354	7.73	7.73	7.73	7.73	7.73	7.135	6.758	6.758	6.383	6.383	6.383	6.383	6.383
YBR030W	10.049	10.049	10.049	10.049	10.049	10.049	10.049	10.049	10.049	10.049	10.049	10.049	10.049	10.049	10.049	10.049	9.851	9.475	8.9	8.701	8.701	8.701	8.701	8.701	8.701	8.503	8.503	8.127	8.723	8.723	8.723	8.524	8.524	8.524	8.524	8.524	8.127	8.127	8.127	8.127	8.127	8.127	8.127	8.127	8.127	8.127	7.73	7.73	6.957
YBR068C	0.199	0.199	0.199	0.199	0.199	0.199	0.199	0.199	0.199	0.199	0.199	0.199	0.199	0.199	0.199	0.199	0.199	0.199	0.199	0.199	0.199	0.199	0.199	0.199	0.199	0.199	0.199	0.199	0.199	0.199	0.199	0.199	0.199	0.199	0.199	0.199	0.397	0.397	0.397	0.397	0.397	0.397	0.199	0.199	0.397	0.397	0.397	0.397	0.397
YER071C	8.169	8.169	8.169	7.971	7.971	7.971	7.971	7.971	7.595	7.595	7.02	7.02	7.02	7.02	6.822	6.048	6.048	6.048	6.048	6.048	6.048	6.048	6.048	5.85	5.652	5.652	5.652	5.652	5.276	5.276	5.276	5.276	5.276	5.276	5.276	5.077	5.077	5.077	5.077	5.077	5.077	4.68	4.68	4.68	4.68	4.68	4.68	4.481	4.481
YJR090C	19.105	19.105	19.105	19.105	18.709	18.709	18.709	19.084	19.084	19.084	19.084	19.084	18.709	18.709	18.51	18.709	18.709	19.084	19.084	19.084	19.084	19.084	19.084	19.084	19.084	18.51	18.51	18.51	18.51	18.51	18.51	18.51	18.51	18.51	18.51	18.51	18.51	18.51	18.51	18.51	18.51	18.51	18.51	18.51	18.51	17.758	17.361	17.163	17.163
YPL178W	7.312	7.312	7.312	7.312	7.114	7.114	7.114	7.114	7.114	7.114	7.114	6.915	6.915	6.915	6.915	6.915	6.915	6.539	6.539	6.737	6.737	7.114	7.114	7.114	7.114	7.114	7.114	7.114	7.114	7.114	7.114	7.114	7.114	7.114	7.114	7.114	7.114	6.915	6.915	6.915	6.915	6.915	5.787	5.787	5.787	5.787	5.787	5.39	5.39
YDR198C	3.646	4.021	3.646	3.646	3.646	3.646	3.269	3.269	3.269	3.071	3.071	3.071	3.071	2.099	2.099	2.099	2.099	2.099	2.099	2.298	2.674	2.674	2.674	2.674	2.674	2.674	2.674	2.099	2.099	2.099	2.099	2.099	2.475	2.852	3.05	3.802	3.802	3.802	3.802	3.802	3.802	3.802	5.348	5.546	5.745	5.745	5.944	5.944	5.745
YOL127W	0.199	0.199	0.199	0.199	0.199	0.199	0.199	0.199	0.199	0.199	0	0	0	0	0	0	0	0	0	0	0	0	0	0	0	0	0	0	0	0	0	0	0	0	0	0	0	0	0	0	0	0	0	0	0	0	0	0	0
YKL075C	6.362	6.362	6.362	6.362	6.163	6.539	6.737	7.135	7.135	7.333	7.333	7.135	7.135	7.135	7.511	7.709	8.106	8.106	8.106	8.106	8.106	8.305	8.305	8.305	8.305	8.305	8.305	8.305	8.305	8.305	8.305	8.305	8.305	8.305	8.305	8.305	8.305	8.305	8.305	8.305	8.305	8.503	8.503	8.503	8.503	8.503	8.503	8.503	8.503
YHR010W	0	0	0	0	0	0	0	0	0	0	0	0	0	0	0	0	0	0	0	0	0	0	0	0	0	0	0	0	0	0	0	0	0.199	0.575	0.575	0.575	0.575	0.575	0.575	0.575	0.575	0.575	0.575	0.575	0.773	0.773	0.773	0.773	0.773
YIL017C	12.169	12.169	11.971	11.971	11.971	11.971	11.971	11.971	11.971	11.971	11.971	11.971	11.971	11.396	11.396	11.396	11.396	10.822	10.623	9.454	9.454	9.454	9.454	9.078	9.078	9.078	9.078	9.078	9.078	9.078	9.078	8.681	9.056	9.056	9.056	9.056	9.056	8.858	8.659	8.659	8.659	8.659	8.659	8.659	8.659	8.659	8.085	7.709	7.511
YER007W	6.027	5.652	5.652	5.652	5.453	5.255	3.51	3.312	3.688	3.688	3.688	3.688	3.489	3.489	3.688	5.234	5.234	5.432	5.432	5.432	5.432	5.432	5.432	5.432	5.432	5.432	5.432	5.432	5.432	5.432	5.234	5.234	5.234	5.234	5.234	4.837	4.837	4.837	4.837	4.837	4.837	4.837	5.588	5.588	5.588	5.588	5.787	5.588	5.766
YER153C	7.574	7.574	7.574	7.574	7.574	7.574	7.375	7.375	7.375	7.375	7.375	7.375	7.375	7.375	7.751	7.751	7.751	7.176	6.978	6.978	6.978	6.978	6.978	6.978	7.574	7.574	7.574	7.574	7.574	7.574	7.574	7.574	7.574	7.375	7.375	7.375	7.375	6.999	6.999	6.999	6.999	6.999	6.999	6.999	6.999	6.999	6.999	6.999	6.999
YLR228C	3.113	2.361	2.361	2.361	2.361	2.361	2.361	2.361	2.361	2.361	2.361	2.361	2.361	2.361	2.361	2.361	2.361	2.361	2.361	2.163	2.163	1.17	1.17	0.972	0.773	0.773	0.773	0.773	0.773	0.773	0.773	0.773	0.773	0.773	0.773	0.575	0.376	0	0	0	0	0.199	0.199	0.199	0.199	0.199	0.199	0.199	0.199
YJR041C	8.064	8.064	8.064	8.44	8.44	9.432	9.432	9.432	9.432	10.028	10.226	10.226	10.425	10.623	11.376	11.376	11.574	11.574	11.574	11.574	11.574	11.574	11.95	11.95	11.95	11.95	11.95	12.326	12.326	12.326	12.326	12.326	12.326	12.326	12.702	12.9	13.893	16.233	16.233	16.233	16.233	16.233	16.233	16.233	16.41	16.41	16.41	16.41	16.41
YDR240C	2.497	2.12	2.12	2.12	2.12	2.12	1.922	1.347	0.951	0.951	0.951	0.951	0.951	0.951	1.149	1.347	1.347	1.347	1.347	1.724	1.724	1.724	1.724	1.724	2.298	2.298	3.071	3.071	3.269	4.043	4.043	4.043	4.816	4.816	5.014	5.014	5.014	5.014	5.014	5.014	5.014	5.014	5.39	5.39	5.39	5.39	5.39	5.39	5.39
YBR251W	1.567	1.567	1.964	2.559	4.701	4.701	4.701	4.701	4.701	4.701	4.701	4.701	4.701	4.701	4.701	4.701	4.701	4.701	5.276	5.276	5.474	5.474	5.474	5.673	5.673	6.048	6.446	6.446	6.446	6.446	6.446	6.446	6.446	6.446	6.446	6.446	6.446	6.446	6.644	7.02	7.02	7.02	7.02	7.218	7.218	7.218	7.218	7.218	8.169
YGL256W	6.978	7.553	7.553	7.553	8.503	8.701	8.701	8.701	8.701	8.701	8.9	8.9	8.9	8.9	8.9	8.9	8.9	8.9	8.9	8.9	8.9	8.9	9.276	9.276	9.276	9.276	9.276	9.276	9.475	9.475	9.475	9.475	9.475	9.475	9.475	9.078	9.078	9.078	8.503	8.503	8.503	8.305	8.305	8.305	8.305	8.305	8.305	8.305	7.907
YPL070W	6.936	7.688	7.688	7.688	7.688	7.688	7.688	7.688	7.688	5.986	5.986	5.986	6.184	5.808	5.808	5.808	5.609	5.609	6.758	6.758	6.758	6.758	6.758	6.758	6.758	6.758	6.758	6.758	6.758	6.758	6.758	6.758	6.758	6.758	6.184	6.184	6.184	6.184	6.184	6.184	6.184	6.184	6.362	5.986	5.986	5.986	5.986	5.986	6.362
YKL121W	6.027	6.027	6.027	5.829	5.829	5.829	5.63	6.006	6.602	7.176	7.176	7.176	7.176	7.176	7.176	7.553	7.553	7.553	7.553	7.553	7.553	6.978	6.978	6.978	6.978	6.978	6.779	6.779	6.383	6.383	6.184	5.986	6.006	6.205	6.205	6.205	6.205	6.581	6.779	6.779	6.779	6.779	6.779	6.779	6.581	6.581	6.779	6.779	6.779
YDR020C	6.079	4.93	6.058	7.803	8.377	9.129	9.129	9.129	9.129	9.129	9.129	9.505	9.505	9.505	9.505	9.505	9.505	9.505	9.505	9.505	9.505	10.257	10.456	10.832	11.406	11.98	11.98	12.179	12.179	12.179	11.803	11.803	12.576	13.527	13.527	13.527	13.527	13.527	13.527	13.725	13.725	13.924	13.924	13.924	13.924	13.924	13.924	13.924	13.924
YPR156C	0	0	0	0	0	0	0	0	0	0	0	0	0	0	0	0	0	0	0	0	0	0	0	0	0	0	0	0	0	0	0	0	0	0	0	0	0	0	0	0	0	0	0	0	0	0	0	0	0.376
YPL072W	8.325	8.325	8.325	8.325	8.325	8.325	8.325	8.325	8.9	8.524	8.524	8.524	8.524	8.524	8.524	8.325	8.325	8.524	8.524	8.524	8.325	8.325	8.325	8.325	7.928	7.928	7.928	7.928	7.928	7.928	7.73	7.73	7.532	7.155	7.354	7.354	7.354	7.354	7.354	7.155	7.155	7.155	7.155	7.155	7.155	7.155	7.155	7.155	7.155
YOL124C	1.786	1.985	1.985	1.985	2.183	2.559	2.758	2.758	2.758	2.758	2.758	2.758	2.758	2.758	2.758	3.333	5.035	5.035	5.035	5.609	5.609	5.609	5.609	5.609	6.404	6.404	6.404	7.197	7.197	8.148	8.148	8.148	8.148	8.545	8.545	8.545	8.545	8.545	8.545	8.545	8.545	8.545	8.545	8.545	8.545	8.545	8.545	8.545	8.743
YNL059C	5.766	5.766	5.766	5.965	6.539	6.737	6.936	6.936	6.936	6.936	7.333	7.73	7.73	7.73	7.73	7.73	7.73	7.73	8.503	8.701	9.098	9.297	9.495	9.871	10.822	10.822	10.822	10.822	10.822	10.822	10.822	11.021	11.021	11.021	11.021	11.219	11.219	11.219	11.219	11.219	11.219	11.219	11.595	11.595	11.595	11.595	10.843	10.843	10.843
YGL065C	8.858	8.858	8.858	8.858	8.858	8.858	9.631	9.631	9.631	9.631	10.007	10.007	10.007	11.354	11.354	11.354	11.354	11.354	11.354	11.354	12.504	12.504	12.504	12.504	12.504	12.504	12.504	12.504	12.504	12.504	12.504	12.504	12.702	12.702	12.702	12.702	12.702	12.702	12.127	12.127	12.326	12.326	12.326	12.326	12.326	12.326	12.326	12.326	11.574
YBR215W	4.418	4.418	4.418	4.418	4.418	4.22	4.22	4.22	4.418	4.795	4.795	4.795	4.795	4.795	4.795	4.397	4.021	4.795	4.795	5.39	5.39	5.766	6.163	6.362	6.362	6.362	6.362	6.362	6.56	6.758	6.758	6.758	6.957	6.957	6.957	7.907	7.907	7.907	7.907	7.907	7.907	7.907	7.907	7.907	7.907	7.907	7.907	7.709	7.709
YNL315C	7.709	8.085	8.085	8.085	8.085	8.284	8.284	8.284	8.284	8.284	8.482	8.106	8.106	7.907	8.106	9.851	9.851	9.851	10.425	10.425	10.822	11.793	11.992	11.992	11.992	11.992	11.992	12.389	12.389	12.765	12.765	13.914	13.914	13.914	14.113	14.113	14.886	14.886	14.886	15.283	15.283	15.283	15.283	15.283	15.283	15.283	15.283	15.084	15.084
YGL229C	4.22	4.22	4.22	4.418	4.418	4.418	4.418	4.418	4.22	4.22	4.22	4.22	4.22	4.22	4.22	3.646	3.646	3.071	3.071	3.071	3.071	3.071	3.071	3.071	3.071	3.071	2.497	2.497	2.12	2.12	2.12	2.12	2.12	2.873	2.873	3.468	3.468	3.468	3.468	3.468	3.667	3.667	4.241	4.241	4.241	4.439	4.439	4.439	3.865
YCR093W	15.439	15.439	15.439	15.439	15.439	15.439	15.439	15.241	15.439	15.439	15.815	15.815	16.014	16.014	16.212	16.588	16.588	16.588	16.588	16.588	16.212	16.014	16.014	16.014	15.637	15.637	15.637	15.637	15.637	15.637	15.637	15.637	15.637	15.637	15.637	15.637	15.637	15.637	15.637	15.637	15.637	15.261	15.261	15.261	15.063	15.063	15.063	15.063	15.063
YBR135W	0.596	0.596	0.596	0.596	0.596	0.596	0.596	0.596	0.596	0.794	0.794	0.794	0.794	1.191	1.191	1.567	1.567	1.964	4.857	4.857	4.857	7.553	7.553	7.949	7.949	7.949	7.949	8.148	8.148	8.148	8.148	8.148	8.148	8.148	8.148	8.148	8.148	8.148	8.148	8.148	8.148	8.148	8.148	8.148	8.148	8.148	8.148	8.148	8.148
YDR315C	5.787	5.787	6.362	6.362	6.362	6.362	6.362	6.362	6.362	6.362	6.362	6.362	6.163	6.163	6.362	6.737	7.489	7.489	7.489	7.489	7.489	7.489	7.489	7.489	7.489	7.489	7.489	7.489	7.114	7.114	6.915	6.915	6.518	6.319	6.319	6.319	6.319	6.319	6.319	6.716	6.915	6.915	6.915	7.489	7.489	7.688	7.688	7.688	7.688
YLR362W	6.644	6.644	6.644	6.644	6.446	6.069	5.296	5.098	5.098	5.098	5.098	5.098	5.098	5.098	5.098	5.098	4.899	4.701	4.701	4.701	4.701	5.098	5.474	5.673	5.673	5.673	5.673	5.673	5.673	5.871	5.871	5.871	5.871	6.247	6.247	6.446	6.425	6.226	6.999	6.623	6.623	6.623	6.822	6.822	6.822	6.822	6.623	6.623	6.446
YJL117W	15.418	15.418	15.418	15.418	15.418	15.042	15.418	15.617	15.815	16.191	16.39	16.985	17.737	17.737	17.936	17.936	17.936	17.936	17.936	17.936	17.936	17.936	17.936	17.936	17.936	17.936	17.936	17.936	17.936	17.936	17.936	17.936	17.936	17.936	17.936	18.332	18.332	18.332	18.332	18.332	18.332	18.332	18.332	18.531	18.531	18.531	18.531	18.531	17.779
YLR287C-A	10.226	10.226	10.226	10.226	9.829	9.829	9.631	9.631	9.631	9.631	9.036	9.036	9.036	8.659	7.532	7.907	8.305	8.503	8.503	8.503	8.701	8.701	8.701	8.701	7.949	7.949	8.524	8.148	8.545	8.921	8.723	8.723	9.715	9.715	9.715	10.112	10.112	10.112	9.914	9.537	10.488	10.488	10.488	10.488	10.488	10.488	9.715	9.517	9.893
YMR213W	4.439	4.241	3.667	3.667	3.667	3.667	3.865	3.865	3.865	3.865	3.865	3.865	3.667	3.468	3.468	4.064	4.262	4.262	4.262	4.46	4.46	4.46	4.46	4.46	4.46	4.46	4.46	4.46	4.46	4.46	4.46	4.46	4.46	4.46	4.46	4.46	4.46	4.46	4.46	4.46	4.659	6.362	6.362	6.362	6.362	6.362	6.362	6.737	6.737
YCR047C	13.361	13.361	13.361	13.361	13.935	13.935	14.133	14.133	14.133	14.133	13.935	13.935	13.935	13.935	13.935	13.935	13.935	13.935	13.935	13.935	13.935	13.935	13.935	13.935	13.935	13.935	13.935	14.113	14.113	14.113	14.113	14.113	14.113	14.113	14.113	14.113	14.113	14.113	14.113	14.113	14.113	14.113	13.361	13.162	12.963	12.963	12.765	12.765	12.765
YOR371C	3.134	3.134	3.134	3.531	3.531	3.531	3.531	3.333	3.134	3.134	3.134	3.134	3.134	3.134	3.134	3.134	3.134	3.134	3.134	2.361	2.163	2.163	2.163	2.163	1.964	2.361	2.361	2.361	2.361	2.361	2.361	2.361	2.361	2.163	2.163	2.163	2.163	2.538	2.538	2.538	2.538	2.538	2.34	2.142	2.142	2.142	2.142	2.142	2.142
YMR021C	6.1	6.1	6.298	6.298	6.696	7.093	8.242	8.242	8.242	8.242	8.617	8.617	8.993	9.39	9.39	9.39	10.937	11.688	11.688	11.688	11.688	11.688	11.688	11.688	11.688	11.688	11.688	11.688	11.688	11.688	11.688	11.688	11.688	11.312	11.312	11.312	11.312	11.312	11.312	11.312	11.312	11.312	11.312	11.312	11.312	11.312	11.312	11.312	11.312
YAL021C	9.694	9.694	9.893	9.893	9.893	9.893	10.467	10.467	11.24	11.24	11.24	11.24	11.24	11.24	11.24	11.062	10.665	10.665	10.665	10.864	10.864	10.864	10.864	10.864	11.062	10.687	10.885	11.46	11.46	11.835	11.835	11.835	11.835	12.034	12.034	12.034	12.232	12.232	12.431	12.431	12.055	12.055	12.055	12.055	12.055	12.055	12.055	12.055	12.431
YKR098C	6.675	6.675	6.675	6.675	6.675	6.675	6.675	6.675	6.675	6.675	6.675	6.675	6.675	6.675	6.675	6.675	6.675	6.675	6.675	6.675	7.051	7.051	7.051	7.051	7.051	7.051	7.051	7.051	7.051	7.051	7.051	7.051	6.852	6.852	5.902	5.902	5.526	5.526	5.526	5.526	4.951	4.753	4.753	4.753	4.753	4.753	4.753	4.753	4.753
YCL001W	6.142	6.142	6.142	6.142	5.567	5.567	5.567	5.567	5.567	5.567	5.567	5.567	5.567	5.191	4.816	4.816	5.014	4.816	4.617	4.816	4.816	4.816	4.816	4.816	4.816	5.014	5.588	5.588	5.588	5.588	5.588	5.588	5.588	5.588	5.588	5.588	5.588	6.163	6.163	6.163	6.163	6.163	6.539	6.539	6.34	6.34	6.34	6.34	5.965
YOL041C	6.163	6.163	6.163	5.766	5.766	5.766	5.567	5.567	5.567	5.567	5.567	5.567	5.567	5.567	5.567	5.567	5.567	5.567	5.567	5.567	5.567	5.567	5.567	5.567	5.567	5.567	4.993	4.596	4.596	4.199	4.199	4.199	4.199	3.248	3.248	2.873	2.497	2.298	2.298	2.099	2.099	2.099	2.099	2.099	2.099	2.099	2.099	2.099	2.099
YJL165C	10.206	10.602	10.999	10.999	13.319	13.319	13.319	13.319	13.319	13.319	13.694	15.22	15.22	15.22	15.22	15.22	15.595	15.595	15.595	15.595	15.595	15.595	15.22	15.22	15.22	15.22	15.22	15.22	15.794	15.794	15.794	15.794	15.794	15.972	15.972	15.972	15.972	16.567	16.567	16.567	16.567	16.567	16.567	16.567	16.567	16.567	16.567	17.319	17.319
YBR201W	5.191	5.191	5.191	5.567	6.34	6.34	6.34	6.34	6.34	6.34	6.34	6.34	6.34	6.34	6.539	7.489	8.44	8.44	8.44	8.44	8.44	8.44	8.639	9.234	9.432	9.432	9.432	9.432	9.432	9.631	9.631	9.631	9.631	11.177	11.177	11.177	11.177	11.177	11.177	11.177	11.177	11.376	11.376	11.574	11.574	11.574	11.574	11.574	11.574
YPL141C	5.787	5.787	5.787	5.787	5.787	6.56	6.936	7.312	7.312	7.511	7.511	7.511	6.362	6.362	6.362	6.362	6.362	5.567	4.993	4.993	4.993	4.993	5.369	5.17	5.17	5.17	5.17	5.17	5.17	5.17	4.972	5.17	5.369	5.369	5.369	5.369	5.369	5.369	5.369	5.17	5.546	5.546	5.546	5.745	5.745	5.745	5.369	5.369	5.369
YCL056C	9.12	8.545	8.169	8.566	8.566	8.566	8.566	8.566	6.686	5.516	4.92	4.92	5.296	5.098	5.098	5.474	5.077	5.276	5.652	5.652	5.652	5.652	5.652	5.652	5.829	6.404	6.404	6.404	6.602	7.574	7.772	7.772	7.772	7.574	7.574	8.148	8.148	8.524	8.9	9.276	11.773	11.773	11.773	13.141	15.283	15.283	15.283	15.481	15.481
YCR082W	12.723	12.723	13.297	13.297	13.297	13.297	13.297	13.297	12.921	12.921	12.921	12.921	12.921	13.297	13.099	13.297	13.297	13.297	13.099	13.099	13.475	13.277	13.277	13.277	13.277	14.028	13.83	13.83	13.83	13.83	14.405	14.78	15.533	15.533	15.533	16.107	16.107	16.107	16.107	16.107	16.107	16.107	16.107	16.483	16.483	16.483	16.483	16.483	16.483
YIL015W	13.246	13.246	13.246	13.047	13.047	13.047	13.047	12.65	12.65	12.65	12.65	12.076	12.076	12.274	12.076	11.877	11.48	11.48	11.084	10.488	10.488	11.46	11.637	12.985	12.985	13.183	13.183	13.183	12.807	13.005	13.204	13.204	13.204	13.58	13.58	13.58	13.58	13.58	13.58	13.58	12.807	12.807	12.608	12.608	12.608	12.608	12.608	13.559	13.559
YMR072W	6.758	7.135	7.135	7.135	7.135	7.135	7.333	7.333	7.333	7.333	7.333	7.333	7.333	7.333	7.333	7.333	7.333	7.333	7.333	7.333	7.333	7.333	7.333	7.333	7.333	7.333	7.333	7.333	7.333	7.333	7.333	7.135	7.135	7.135	6.737	6.737	6.737	6.737	6.737	6.737	6.737	6.737	5.766	5.369	5.369	5.369	5.369	5.369	5.369
YIL074C	10.007	10.007	10.007	10.007	9.432	9.432	9.809	9.809	9.61	9.61	9.809	9.61	9.61	9.61	9.61	9.61	8.837	8.44	8.816	8.816	9.192	9.192	9.192	9.192	9.192	10.143	11.093	11.093	11.093	11.093	11.093	11.093	10.895	10.895	10.895	10.895	10.895	10.717	10.717	10.717	10.717	11.093	11.093	11.093	10.717	9.944	9.39	9.589	9.589
YBR081C	3.269	3.269	3.269	3.269	3.269	3.269	3.269	3.269	3.269	3.269	3.269	3.269	3.269	3.269	3.269	3.269	3.269	3.071	2.873	2.873	2.873	2.475	2.475	2.475	2.475	2.475	2.277	2.277	2.277	2.277	1.504	1.504	1.504	1.504	1.504	1.128	1.128	1.128	1.128	1.128	1.128	1.128	1.128	2.256	2.83	2.83	2.83	2.83	2.83
YOR001W	5.213	5.213	5.213	5.213	5.213	5.808	5.808	5.808	5.808	5.808	5.808	5.808	5.808	5.808	5.808	5.808	5.808	5.808	5.808	5.808	5.808	5.808	6.184	6.184	6.184	5.808	5.808	5.808	5.808	5.808	5.808	5.609	5.609	5.411	5.411	5.411	5.411	5.411	5.411	5.411	5.411	5.411	5.411	5.411	5.213	5.213	4.837	4.837	4.837
YMR032W	4.638	4.638	4.638	4.638	4.638	4.638	4.638	4.638	4.638	4.638	4.638	4.638	4.638	4.638	4.638	4.262	4.064	3.688	3.886	3.886	3.886	3.886	3.688	3.688	3.489	3.489	3.489	3.489	3.291	2.914	3.113	2.538	2.538	2.538	2.538	2.538	2.538	2.538	2.538	2.538	2.538	2.538	2.538	2.538	2.538	2.142	1.943	1.943	1.943
YCR012W	0.575	0.575	0.575	0.575	0.575	0.575	0.575	0.575	0.575	0.575	0.575	0.575	0.575	0.575	0.575	0.575	0.575	0.575	0.575	0.575	0.575	0.575	0.575	0.575	0.575	0.575	0.575	0.575	0.575	0.575	0.575	0.773	0.773	0.773	0.773	0.773	0.773	0.773	0.773	0.773	0.773	0.773	0.773	0.773	0.773	0.773	0.773	0.773	0.773
YPR106W	13.893	13.893	14.489	14.489	14.489	14.489	14.489	14.489	14.29	14.29	14.29	14.29	14.091	14.091	14.091	13.893	13.893	14.091	14.091	14.091	14.091	14.091	14.091	14.091	14.091	14.091	14.091	12.347	11.971	11.595	11.773	11.773	11.773	11.773	11.773	11.773	11.773	11.574	11.574	11.574	11.574	11.198	11.396	11.198	10.822	10.822	10.623	10.623	9.871
YHR207C	6.716	6.716	6.716	6.716	6.716	7.312	7.312	7.312	7.312	7.312	7.312	7.312	7.312	7.312	7.688	7.886	7.886	7.886	7.886	7.886	7.886	7.886	8.085	8.284	8.284	8.284	8.284	8.284	8.284	8.284	8.284	8.284	8.284	8.284	8.284	8.284	8.284	8.284	8.284	8.085	8.085	8.085	8.085	7.709	7.709	7.709	7.907	8.305	8.305
YOR064C	1.922	1.922	1.724	1.724	1.724	1.724	1.724	1.724	1.724	1.724	1.724	1.724	1.724	1.724	1.724	1.724	1.724	1.724	1.347	1.347	1.347	1.347	1.347	1.347	1.347	1.347	1.347	1.347	1.347	2.298	2.298	2.298	2.298	2.298	2.298	2.298	2.298	2.298	2.674	2.674	2.674	2.674	2.674	2.674	2.674	2.099	2.099	2.099	2.099
YHR072W	4.816	5.014	5.014	5.014	5.014	5.014	5.014	5.014	5.014	5.014	4.816	4.816	5.191	5.567	7.312	7.312	7.312	7.709	7.709	7.709	7.709	7.709	7.709	7.709	7.155	7.155	7.155	7.155	7.155	6.957	7.333	6.957	6.581	7.354	7.354	7.354	7.354	7.354	7.354	7.354	7.155	6.957	6.957	6.957	6.957	7.532	7.532	7.532	7.333
YDR255C	9.673	9.673	10.248	10.248	10.248	10.248	10.248	10.248	10.248	10.248	10.248	10.248	10.248	10.248	10.248	10.248	10.248	10.446	10.446	10.248	10.049	10.049	10.623	10.822	11.198	11.574	11.773	11.574	11.574	11.574	11.574	11.574	11.574	11.574	11.574	11.574	12.326	12.326	12.326	12.524	12.524	12.723	13.12	13.12	13.12	13.12	13.12	13.12	13.12
YIL127C	14.603	14.405	13.078	12.305	12.305	12.305	12.305	11.929	11.177	11.177	11.177	10.801	11.396	11.396	11.396	11.396	10.999	10.801	10.801	10.425	10.049	10.049	10.049	10.049	10.049	10.049	10.049	10.049	10.049	10.049	10.049	10.425	10.425	10.623	10.623	6.999	5.652	5.453	5.453	5.255	3.333	3.333	4.085	4.085	4.085	4.481	4.68	4.857	6.999
YDL160C-A	7.312	7.312	7.312	7.886	7.886	7.886	8.085	8.085	8.085	8.085	8.284	8.284	8.284	8.482	9.056	10.206	10.404	10.028	10.028	10.979	10.979	10.979	10.979	10.979	10.979	10.979	10.979	10.979	10.979	11.354	11.354	11.354	11.354	11.553	11.553	11.752	11.752	11.752	11.752	11.752	11.752	11.752	11.752	11.752	11.752	11.752	11.752	11.752	11.752
YPL116W	0.199	0.199	0.199	0.199	0.199	0.199	0.199	0.199	0.199	0.199	0.199	0.199	0.199	0.199	0.199	0.199	0.199	0.199	0.199	0.199	0.199	0.199	0.199	0.199	0.199	0.199	0.199	0.199	0.199	0.199	0.199	0.199	0.199	0.199	0.199	0.199	0.199	0.199	0.199	0.199	0.199	0.199	0.199	0.199	0.199	0.199	0.199	0.199	0.199
YJL133W	3.468	3.468	3.468	3.468	3.092	1.943	1.943	1.943	2.142	2.142	1.766	1.766	1.766	1.389	1.389	1.389	1.766	1.766	1.766	1.766	1.766	1.766	1.766	1.766	1.766	1.766	1.766	1.766	1.567	1.567	1.567	1.567	1.567	1.567	1.943	1.744	1.744	1.744	1.546	1.546	1.546	1.546	1.546	1.546	1.546	1.546	1.546	1.546	1.546
YHR165C	5.588	5.191	5.191	5.567	5.944	5.944	6.539	6.936	6.936	6.936	7.709	7.333	7.333	7.333	7.135	7.333	7.709	7.709	7.709	7.709	7.709	7.709	7.709	7.333	7.135	7.333	7.532	7.907	7.907	7.907	7.907	7.907	7.907	8.284	8.284	8.284	8.085	8.085	8.085	8.085	8.085	8.085	8.085	8.085	7.709	7.709	7.709	7.709	7.135
YHR122W	6.894	5.923	5.546	5.546	6.121	6.121	6.121	6.121	6.121	6.121	5.923	6.121	6.121	6.121	6.319	6.319	5.944	5.944	5.944	5.944	5.944	5.944	5.944	5.944	5.014	5.787	5.787	5.787	5.787	5.588	5.588	5.39	5.39	5.39	5.39	5.588	6.362	6.362	7.532	7.532	7.532	7.532	7.532	7.333	7.333	7.333	7.333	6.758	6.957
YPL161C	0.376	0.575	1.525	1.525	1.525	1.525	1.525	1.525	1.525	1.525	1.525	1.525	1.525	1.525	1.525	1.525	1.525	1.724	3.823	5.149	5.149	5.149	5.149	5.149	5.149	5.526	5.526	5.526	5.526	5.526	5.902	6.497	6.497	6.497	6.497	6.497	6.497	6.696	7.072	8.419	8.419	8.617	8.617	8.617	8.816	8.816	9.412	9.412	9.412
YMR222C	3.646	3.646	3.844	3.844	3.844	4.22	4.22	4.22	4.22	4.22	3.844	3.844	3.844	4.22	4.22	4.22	5.17	5.17	5.17	5.17	5.17	5.17	4.795	4.795	4.795	4.418	4.418	4.418	4.418	4.418	4.795	4.795	4.795	4.795	4.795	4.795	4.795	4.795	4.795	4.795	4.795	4.795	4.795	4.993	4.993	4.993	4.993	4.993	4.993
YER080W	6.779	6.779	6.779	6.779	6.205	6.205	9.098	9.475	9.475	9.475	9.475	9.475	9.475	9.475	9.475	9.475	9.475	9.475	9.475	9.475	9.475	9.098	9.098	8.723	9.694	9.694	9.694	9.694	9.694	9.694	9.893	9.694	9.694	9.694	9.694	9.495	9.495	9.495	9.495	9.495	9.297	9.297	9.297	9.297	9.297	9.297	9.098	9.098	8.9
YML111W	9.809	9.809	9.809	9.809	9.809	9.809	9.809	9.809	9.809	9.809	9.809	9.809	9.809	9.809	9.809	9.234	9.432	9.432	9.631	10.007	10.007	10.007	10.007	10.007	10.007	10.007	10.007	8.284	8.284	8.284	8.085	7.709	7.709	7.709	7.709	7.709	7.709	7.709	7.709	7.135	7.135	7.135	7.135	7.135	7.135	7.135	7.135	7.333	7.333
YGL101W	3.071	3.071	2.873	2.674	2.674	2.674	2.674	2.674	2.674	2.873	2.873	2.873	2.873	2.873	2.873	2.873	2.873	2.873	2.873	2.873	2.873	2.497	2.497	2.497	2.497	2.497	2.497	2.497	2.497	2.497	2.497	1.922	1.922	2.12	2.12	2.12	2.12	2.12	2.497	2.497	2.497	2.695	2.695	2.695	2.695	2.695	2.695	2.873	2.873
YCR024C-A	0.199	0.199	0.199	0.199	0.199	0.199	0.199	0.199	0.199	0.199	0.199	0.199	0.199	0.199	0.199	0.199	0.199	0.199	0.199	0.199	0.199	0.199	0.199	0.199	0.199	0.199	0.199	0.199	0.199	0.199	0.199	0.199	0.199	0.199	0.199	0.199	0.199	0.199	0.199	0.199	0.199	0.199	0.199	0.199	0.199	0.199	0.199	0.199	0.199
YKL046C	0.199	0.199	0.199	0.199	0.397	0.397	0.397	0.397	0.397	0.397	0.397	0.397	0.397	0.397	0.397	0.397	0.397	0.397	0.397	0.397	0.397	0.397	0.596	0.596	1.17	1.17	1.17	1.369	1.369	1.369	1.369	1.369	1.369	1.567	2.142	2.142	2.142	2.34	2.34	2.34	2.538	2.737	2.737	2.737	2.737	3.312	3.312	3.51	3.51
YMR313C	8.262	8.262	8.064	8.064	7.865	8.242	8.242	8.242	8.242	8.242	8.242	8.639	8.639	8.639	8.639	8.639	9.036	9.986	9.986	9.986	9.986	9.986	9.986	9.986	9.986	9.986	9.986	9.986	9.986	9.986	10.184	10.383	10.383	10.383	10.582	10.582	10.582	10.582	10.582	10.582	10.582	10.582	10.582	10.582	10.184	10.184	9.809	9.809	9.809
YGL178W	2.518	2.518	2.319	1.744	1.546	1.546	1.546	1.546	1.347	1.347	1.347	1.347	1.149	0.773	0.575	0.575	0.575	0.575	0.972	1.347	1.546	1.546	1.922	1.922	1.922	1.922	2.497	3.071	5.567	5.567	5.567	5.567	6.539	6.737	6.737	6.737	6.936	6.936	6.936	6.936	6.936	7.312	7.312	7.511	8.262	8.262	8.262	8.262	8.262
YEL055C	4.283	4.283	3.886	3.886	3.886	3.886	3.886	4.085	4.085	4.085	4.085	4.085	4.085	3.708	3.708	4.085	4.085	4.085	3.134	2.936	2.936	2.936	2.936	2.936	2.936	2.936	2.936	2.936	3.333	3.333	3.531	3.531	3.531	3.531	3.531	3.531	3.531	3.531	3.729	3.729	3.729	3.729	3.729	3.729	3.729	3.729	3.729	3.552	3.928
YER156C	11.616	11.616	11.616	11.616	11.418	11.418	11.418	11.418	11.616	11.616	11.616	11.616	11.616	11.616	11.616	11.815	11.616	11.616	11.992	11.992	11.992	11.992	11.992	11.793	11.396	11.396	10.623	10.623	10.623	10.623	10.623	10.248	10.248	10.248	10.248	10.248	10.248	10.248	10.248	9.871	9.673	9.276	9.276	9.276	9.276	9.276	9.276	9.078	9.078
YGR268C	0.397	0.397	0.397	0.199	0.199	0.199	0.199	0.199	0.199	0.199	0.199	0.199	0.199	0.199	0.199	0.199	0.199	0.199	0.199	0.199	0.199	0.199	0.199	0.199	0.199	0.199	0.199	0.199	0.199	0.199	0.199	0.199	0.199	0	0	0	0	0	0	0	0	0	0	0	0	0	0	0	0
YBL082C	18.008	18.008	18.781	18.781	18.781	18.781	18.781	18.781	18.781	18.781	18.781	18.781	18.781	18.781	18.781	18.781	18.781	18.781	18.781	18.781	18.781	18.781	18.781	18.582	18.582	18.98	18.98	18.98	18.98	18.781	18.781	18.781	18.781	18.781	18.781	18.781	18.781	18.405	18.405	18.206	17.058	17.058	16.483	16.483	16.483	16.483	15.909	15.909	15.909
YLR175W	6.873	6.873	6.873	7.249	7.249	7.249	7.051	6.298	6.1	6.1	6.1	6.1	6.1	6.1	6.1	6.1	6.1	5.724	5.149	4.774	4.774	4.774	4.774	4.972	4.972	4.972	4.972	4.397	4.22	4.22	4.22	4.22	4.22	4.22	4.22	4.22	4.22	4.22	4.22	3.447	2.674	2.873	3.447	3.844	3.844	4.418	4.418	4.418	4.418
YMR024W	2.695	2.695	3.071	3.071	3.071	3.071	3.269	3.269	3.269	3.269	3.269	3.269	3.269	3.269	3.269	3.269	3.646	3.646	3.646	3.646	3.646	3.646	3.646	3.646	3.646	3.646	3.646	3.646	3.646	3.646	3.646	3.646	3.646	3.646	3.646	3.646	3.646	3.646	3.646	3.646	3.646	3.646	3.646	4.021	4.021	4.021	4.972	4.972	4.972
YGR238C	10.801	10.801	10.425	10.425	10.425	10.425	10.425	10.425	10.425	10.425	10.425	9.851	9.851	9.851	9.851	9.851	9.851	9.475	9.098	9.098	9.098	9.098	9.098	9.098	9.098	9.098	8.9	8.701	8.701	8.701	8.701	8.701	8.106	7.886	7.886	7.886	7.511	7.312	7.312	7.114	6.915	6.716	6.716	6.518	6.696	7.447	7.646	7.646	7.646
YDL168W	3.248	5.567	5.567	5.567	5.567	5.567	5.567	5.567	5.766	6.34	6.34	6.34	6.34	6.716	6.716	6.716	6.716	6.915	7.291	7.291	7.291	7.291	7.291	7.291	7.291	7.291	7.291	7.291	7.489	7.489	7.489	7.489	7.489	7.489	7.489	7.489	7.489	7.489	7.489	7.489	7.489	7.489	7.489	7.489	7.865	7.865	7.865	7.865	8.064
YOL056W	8.503	8.701	8.325	8.325	8.325	8.325	8.127	8.127	7.928	7.928	7.928	8.503	8.127	8.127	8.127	8.127	8.127	8.127	8.127	6.602	5.829	5.85	6.446	6.446	6.843	6.843	6.843	6.843	6.843	6.843	6.644	6.644	6.644	6.446	6.446	6.446	6.446	6.665	7.041	7.041	7.793	8.389	8.389	8.389	8.389	8.389	7.992	8.367	8.367
YEL051W	8.106	8.106	7.333	7.333	7.333	7.333	7.333	7.333	7.709	8.106	9.652	10.801	10.801	10.801	10.801	10.801	10.999	11.574	11.574	11.574	11.574	11.574	12.149	13.277	13.277	13.277	13.277	13.277	13.277	13.277	13.475	13.475	13.475	13.674	13.674	13.674	13.674	14.269	15.241	15.241	15.241	15.439	15.439	15.439	15.439	15.439	15.439	15.637	15.659
YBR212W	7.73	7.73	7.73	7.73	7.73	7.73	7.73	7.73	8.106	8.681	10.602	10.602	10.602	10.979	10.979	10.979	10.979	10.979	10.979	10.979	11.354	11.354	11.354	11.354	11.354	11.553	11.553	11.553	11.553	11.553	11.354	10.979	11.376	11.376	11.376	11.376	11.376	11.376	11.376	11.376	11.376	11.376	11.376	11.376	11.376	11.376	11.177	11.177	10.028
YKL135C	13.099	13.099	13.099	13.099	13.099	13.297	13.694	13.694	13.694	15.241	15.241	15.241	15.241	15.241	15.241	15.241	15.439	15.439	15.439	15.439	15.439	15.439	15.241	15.815	15.815	15.815	16.609	17.183	17.183	17.183	17.183	17.183	17.183	17.382	17.382	17.382	17.382	17.382	17.758	17.758	17.758	17.758	17.758	17.758	17.758	17.758	17.758	17.758	17.758
YNL331C	3.823	3.823	3.823	3.823	3.823	2.099	1.901	1.702	1.702	1.702	1.702	1.901	1.525	1.525	1.525	1.525	1.525	1.525	1.724	1.724	1.724	1.724	1.724	1.724	1.724	1.724	1.724	1.724	1.724	1.724	1.724	1.724	1.724	1.724	1.724	1.724	1.724	1.724	1.347	1.347	1.347	1.347	1.347	1.347	1.347	1.347	1.347	1.347	1.347
YJR108W	11.334	11.334	10.206	10.206	10.206	10.206	10.206	10.206	9.829	9.829	9.829	9.829	9.829	9.829	9.829	9.829	9.829	9.829	9.631	9.631	9.631	9.056	9.056	9.056	9.056	9.056	9.056	9.056	8.681	9.056	9.056	9.056	9.056	9.056	9.056	9.056	8.482	8.284	7.907	7.907	7.907	8.106	8.701	8.9	8.9	8.9	8.524	8.524	8.524
YHR201C	3.447	3.823	4.021	4.021	4.972	4.972	4.972	4.774	4.774	5.724	5.724	5.724	5.724	5.724	5.348	4.972	4.972	4.972	4.972	4.596	4.596	4.774	5.724	5.724	5.724	5.348	5.348	5.348	5.348	5.348	5.546	5.546	5.546	5.546	5.546	5.546	5.745	6.142	6.142	6.142	6.142	6.142	6.142	5.944	5.944	5.944	5.745	5.745	5.745
YHR031C	8.305	8.106	8.106	8.106	8.106	8.305	8.305	8.305	8.305	8.305	9.454	9.078	9.078	9.078	9.475	9.475	9.475	9.475	9.475	9.475	9.475	9.475	9.475	9.475	9.673	9.673	9.871	10.467	10.467	10.467	10.467	10.467	11.041	10.843	10.843	10.843	10.843	10.248	10.049	10.049	10.248	10.248	10.446	10.446	11.198	10.999	11.574	11.574	11.574
YML072C	8.681	8.858	8.858	8.482	8.879	9.078	9.276	9.276	9.276	9.276	9.475	9.098	8.9	8.9	8.9	8.9	8.9	8.9	8.9	9.297	10.268	10.268	10.268	10.268	10.268	10.268	10.268	10.268	10.07	10.843	10.843	10.843	10.843	10.268	10.268	10.268	10.268	10.268	10.268	10.268	10.467	10.467	10.467	10.467	10.467	10.467	10.467	10.467	10.467
YJL001W	6.758	5.766	5.766	5.766	5.766	5.766	5.766	5.766	5.766	5.766	5.766	5.766	5.766	5.766	5.39	5.39	5.39	5.39	5.39	5.191	5.191	5.191	4.241	4.241	4.241	4.241	4.241	4.241	4.241	4.241	4.241	4.241	3.269	2.518	2.518	2.518	2.518	2.518	2.518	2.518	2.518	1.744	1.744	1.546	1.546	1.546	1.546	1.17	0.972
YDR174W	12.681	12.681	12.681	12.681	12.681	12.681	12.681	12.681	12.681	12.284	12.284	12.284	12.107	12.107	12.107	12.107	12.107	12.107	11.73	11.73	11.73	11.73	11.73	11.73	11.73	11.73	11.73	11.73	11.73	11.73	11.73	10.582	10.582	10.582	10.582	10.582	10.383	10.383	10.184	9.809	9.61	9.61	9.61	9.61	9.213	9.014	9.014	8.816	8.617
YHR005C	1.901	1.327	0.951	0.951	0.951	1.149	1.149	1.149	1.149	1.149	1.149	1.149	1.149	1.149	1.149	1.149	1.149	1.149	1.149	1.149	1.149	1.149	1.149	1.525	1.525	1.525	1.525	1.525	1.525	1.525	1.525	1.525	1.525	1.525	1.525	1.525	1.525	1.525	1.327	1.327	1.327	1.327	1.327	1.327	1.327	1.327	1.327	1.327	1.327
YKL003C	3.646	4.22	4.795	4.993	4.993	4.993	4.993	4.993	6.163	6.163	6.163	6.56	6.56	6.56	6.56	6.56	6.56	6.56	6.758	7.135	7.135	7.135	7.135	7.135	6.957	7.155	7.155	7.155	7.155	7.155	7.155	7.155	7.354	7.354	7.354	7.354	7.354	7.354	7.354	7.354	7.354	7.354	7.354	7.354	7.354	7.354	7.354	7.354	7.354
YMR155W	4.816	4.816	4.816	4.816	5.213	5.213	5.213	5.213	5.213	4.837	4.638	4.638	4.638	4.638	4.638	4.638	4.638	4.638	4.638	4.638	4.638	4.638	4.638	4.638	4.837	4.837	5.234	5.234	5.432	5.432	5.432	5.432	5.432	5.432	6.184	6.184	6.184	6.184	6.184	6.184	6.184	6.184	5.808	5.609	5.609	5.411	5.411	5.411	5.787
YGL044C	6.184	6.184	6.184	6.56	6.56	6.362	6.362	6.56	7.155	7.354	9.475	9.475	9.475	9.475	9.475	9.475	9.475	9.276	9.652	9.652	9.652	9.652	9.276	9.276	9.673	9.673	9.673	9.673	9.673	9.475	9.475	9.475	9.475	9.475	9.475	9.276	9.276	9.276	9.276	9.475	9.475	9.475	9.475	9.475	9.475	9.475	9.475	9.475	9.475
YMR136W	3.092	3.291	3.291	3.291	3.291	3.291	3.291	3.291	3.291	3.092	3.092	3.092	3.092	3.468	3.865	3.865	3.865	3.865	3.865	3.865	3.865	3.865	4.064	4.064	4.064	4.064	4.064	4.064	4.064	4.064	4.064	4.064	4.064	4.064	4.064	4.064	4.064	4.064	4.064	4.064	4.064	4.064	3.688	3.688	3.688	3.688	3.688	3.688	3.688
YPR035W	0	0	0	0	0	0	0	0	0	0	0	0.376	0.376	0.376	0.376	0.376	0.376	0.376	0.376	0.376	0.575	0.575	0.575	0.575	0.575	0.575	0.575	0.575	0.575	0.575	0.575	0.575	0.575	0.575	0.575	0.575	0.575	0.575	0.575	0.575	0.575	0.575	0.575	0.575	0.575	0.575	0.575	0.575	0.575
YDR068W	4.397	4.397	4.397	4.596	4.596	4.972	4.972	4.972	5.369	5.369	5.369	5.369	5.369	5.369	5.369	4.993	4.993	4.993	4.993	4.993	5.369	5.369	5.17	5.17	5.17	5.17	5.17	5.17	5.17	4.795	4.993	4.993	4.993	4.993	4.993	4.993	4.993	4.993	4.993	4.617	4.617	4.617	4.617	4.617	4.617	4.241	4.241	4.241	4.043
YDR506C	0	0	0	0	0	0	0	0	0	0	0	0	0	0	0	0	0	0	0	0	0	0	0	0	0	0	0	0	0	0	0	0	0	0	0	0	0	0	0	0	0	0	0.575	0.575	0.951	0.951	0.951	0.951	0.951
YNL284C	4.418	4.418	4.418	4.795	4.795	4.795	4.596	4.596	4.596	4.596	4.596	4.596	4.596	4.795	4.795	4.795	4.795	4.795	5.567	7.093	7.093	7.667	7.667	7.667	7.667	7.667	7.489	7.489	7.489	7.489	7.489	7.291	7.291	7.291	7.291	7.291	7.291	7.291	7.291	7.291	7.291	7.291	7.291	7.291	7.291	7.291	7.291	7.291	7.291
YKR008W	15.7	15.502	16.098	16.098	16.098	16.098	16.098	16.098	16.296	16.87	16.87	16.87	16.87	16.87	16.87	17.069	17.267	17.466	17.466	17.466	17.466	17.466	17.466	17.466	17.842	17.842	17.842	17.842	17.842	17.842	17.842	17.842	17.842	17.842	17.842	17.842	17.842	17.842	17.665	17.665	17.665	17.665	17.665	17.863	17.863	18.061	18.061	17.686	17.686
YJR134C	8.461	8.461	8.461	8.659	8.659	8.659	8.659	8.659	8.659	8.659	8.659	8.659	8.659	8.659	8.659	8.461	6.957	6.957	7.354	7.73	7.73	7.73	9.297	9.297	9.495	9.495	9.495	8.921	8.921	9.12	10.29	10.29	10.29	10.29	10.29	10.091	10.091	10.091	10.091	10.091	10.885	11.084	14.175	14.175	14.948	14.75	14.75	14.75	14.552
YOL116W	8.524	8.524	8.524	8.524	7.949	8.148	8.545	8.545	8.921	9.12	9.12	9.12	9.12	9.12	9.12	9.12	9.12	9.318	9.694	9.694	9.694	9.694	9.694	9.694	9.694	9.694	9.694	9.694	9.694	10.07	10.07	10.07	10.07	10.07	10.07	9.871	9.871	9.475	9.673	9.871	9.871	9.871	9.871	9.871	9.871	9.871	9.871	9.871	9.871
YEL002C	9.432	9.432	9.432	9.631	9.631	9.631	9.631	9.631	9.631	9.631	9.631	9.631	9.829	9.829	9.829	9.829	10.028	10.028	10.028	10.028	10.028	10.404	10.404	10.404	10.404	10.404	10.404	10.404	10.404	10.404	10.404	10.404	10.404	10.404	10.404	10.404	10.404	10.404	10.404	10.404	10.404	10.404	10.404	9.652	9.851	9.851	9.851	9.851	9.851
YOL109W	0.575	0.575	0.575	0.575	0.575	0.376	0.376	0.376	0.376	0.376	0.376	0.376	0.376	0.376	0.376	0.376	0.376	0.376	0.376	0.376	0.376	0.376	0.376	0.376	0.376	0.376	0.376	0.376	0.376	0.376	0.376	0.376	0.376	0.376	0.376	0.376	0.376	0.376	0.376	0.376	0.376	0.376	0.376	0.376	0.376	0.376	0.376	0	0
YGR211W	8.284	8.284	8.284	8.284	8.284	8.284	8.085	8.284	8.482	8.482	8.482	8.482	8.284	8.284	7.155	6.006	6.006	6.006	6.006	6.006	5.808	5.808	5.808	5.808	5.986	5.986	5.986	5.986	5.986	5.986	5.986	5.986	6.56	6.758	6.758	6.758	6.758	6.957	6.957	6.957	6.957	6.957	6.957	6.957	6.957	6.957	6.957	6.56	6.184
YGL133W	2.454	1.702	1.702	1.702	1.702	1.702	1.702	1.702	2.497	3.092	3.865	3.865	3.865	4.064	4.064	4.064	4.064	4.837	5.411	5.411	5.411	5.411	5.411	5.411	5.411	5.411	5.411	5.411	5.787	5.787	5.787	5.787	5.787	5.787	5.787	5.787	5.411	5.411	5.609	5.609	5.986	5.986	5.986	5.986	5.986	5.986	5.986	5.986	5.986
YIR011C	10.623	10.623	10.623	10.623	10.822	10.822	10.822	10.822	10.822	10.822	11.971	11.971	12.169	12.744	13.319	13.319	13.893	14.269	14.269	14.269	14.269	14.269	14.467	14.666	14.666	14.666	14.666	14.666	14.666	14.864	14.864	14.864	14.864	14.864	14.864	14.864	14.864	14.864	14.864	14.864	14.864	15.063	15.063	15.063	15.063	15.063	15.063	15.063	14.687
YPL131W	6.247	6.247	6.247	6.048	5.85	5.85	5.652	5.077	5.077	5.077	5.077	5.077	5.077	5.077	5.077	4.878	4.878	4.878	4.68	4.68	4.68	4.68	4.68	4.68	4.68	3.907	3.907	3.907	3.907	3.907	3.907	3.907	3.907	3.907	3.907	3.907	3.907	3.907	3.907	3.907	3.907	3.907	3.907	3.907	3.907	3.708	3.708	3.708	3.134
YLR442C	10.518	10.518	10.518	10.915	10.717	10.717	10.717	11.093	11.469	11.469	11.469	11.469	11.469	11.469	11.469	11.668	11.668	11.668	11.668	11.668	11.469	11.469	11.469	11.469	11.469	11.469	11.469	11.291	11.887	12.085	12.085	12.085	12.085	12.085	11.71	12.305	13.078	13.078	13.078	13.078	13.078	13.078	13.078	13.078	13.078	13.078	13.078	13.078	13.078
YGL003C	9.965	9.965	9.965	10.164	10.164	10.164	10.164	10.164	10.164	9.965	9.965	10.164	10.915	11.312	11.511	12.681	12.681	12.681	12.681	12.482	12.482	12.482	12.482	12.482	12.482	12.482	12.482	12.681	12.681	12.88	12.88	12.88	12.88	12.88	12.88	12.88	12.88	12.88	12.88	12.88	12.88	12.88	12.88	12.88	12.88	12.88	12.88	12.681	12.681
YDR529C	11.135	11.334	11.73	12.305	12.305	12.702	12.702	12.9	12.9	13.099	13.099	13.099	13.099	13.099	13.099	12.9	12.9	12.9	12.9	13.099	13.099	13.099	13.099	13.099	13.099	13.099	12.723	13.099	13.099	13.277	13.277	13.277	13.652	13.851	13.851	13.851	13.851	13.851	13.851	14.624	14.624	14.624	14.624	14.624	14.624	14.624	14.624	14.624	14.624
YML018C	13.872	13.872	13.872	13.872	14.248	15	15.595	15.595	15.595	15.595	15.595	15.595	15.972	15.972	15.972	15.972	15.972	15.972	15.972	15.972	15.972	15.972	15.972	15.972	15.972	15.972	15.972	15.972	15.972	15.972	15.972	15.972	15.773	15.773	15.773	15.773	15.773	15.773	15.773	15.575	15.575	15.575	15.575	15.575	15.575	15.575	15.575	15.575	15.575
YHL007C	0.972	0.972	0.972	0.972	0.972	0.972	0.972	1.17	1.17	1.17	1.744	1.744	1.744	1.744	1.744	1.744	1.744	2.12	2.497	3.447	3.447	3.447	3.447	3.447	4.993	4.993	6.362	6.362	6.362	6.758	6.957	7.709	8.284	9.61	9.809	10.759	10.759	10.759	10.759	10.759	10.759	10.759	10.759	10.957	10.957	10.957	11.334	11.334	11.908
YLL011W	14.467	14.666	14.666	14.666	14.666	14.666	14.666	14.467	14.467	14.467	14.844	14.844	14.844	14.844	14.844	15.042	15.042	15.042	15.042	15.042	15.042	15.042	15.042	15.042	15.042	15.042	14.666	14.666	14.666	14.29	14.29	14.467	14.467	14.467	14.467	14.467	14.467	14.467	14.07	13.872	13.872	13.872	13.872	13.872	13.872	13.872	13.872	13.674	13.674
YOR361C	11.773	11.773	11.773	11.773	11.773	11.773	11.773	11.971	11.971	12.347	12.347	12.347	12.546	12.546	12.921	12.921	12.921	12.921	12.921	12.921	12.723	12.723	12.723	12.723	12.723	12.723	12.723	12.723	13.297	13.297	13.297	13.297	13.297	13.297	13.475	13.475	13.475	13.475	13.475	13.475	13.475	13.475	13.475	13.674	13.674	13.674	13.674	13.674	13.674
YHR156C	12.284	12.284	12.284	12.284	12.284	12.085	12.085	11.71	11.71	10.341	10.341	10.341	10.341	9.965	9.589	9.589	8.795	8.419	7.845	7.468	7.468	7.27	7.27	7.27	7.27	7.27	7.27	7.27	7.27	6.497	5.923	5.724	5.724	5.724	5.327	4.199	3.823	3.823	3.248	2.497	1.922	1.922	1.922	1.922	1.922	1.724	1.724	1.724	1.724
YNL113W	7.751	7.751	7.751	7.751	7.751	7.949	7.949	7.949	7.949	7.949	7.949	7.949	7.949	7.949	7.949	7.751	7.751	7.751	7.751	7.751	7.751	7.553	7.553	7.553	7.553	7.553	7.553	7.553	7.553	7.553	7.553	7.553	7.553	7.553	7.553	6.779	5.609	5.609	5.609	5.609	5.609	5.609	5.411	5.411	5.411	5.411	5.411	5.411	5.213
YPL167C	1.347	1.347	1.347	1.347	0.596	0.596	0.972	0.972	0.972	1.17	0.972	0.972	0.972	0.972	0.972	0.972	0.972	1.17	1.922	1.922	1.922	1.922	1.922	1.922	1.922	1.922	1.922	1.922	1.922	1.922	1.922	1.922	1.922	1.922	1.922	1.922	1.922	1.922	1.922	1.922	1.922	1.922	1.922	2.298	2.298	2.497	3.468	3.468	3.468
YBR029C	4.659	4.659	4.659	4.659	4.659	4.659	4.659	4.262	4.262	4.262	4.262	4.262	4.262	4.638	5.213	5.588	5.588	5.588	5.588	5.588	5.588	5.588	5.588	5.588	5.588	5.588	5.213	5.213	4.617	4.617	4.617	4.617	4.617	4.418	4.418	4.418	4.418	4.418	4.418	4.418	4.418	4.418	4.418	4.418	4.418	4.418	4.418	4.418	4.22
YMR109W	8.482	8.482	8.482	8.482	8.482	8.284	8.284	8.482	8.482	8.482	8.482	8.482	8.482	8.482	7.73	7.333	7.333	7.333	7.333	7.333	7.333	7.333	7.333	7.333	7.135	7.135	7.135	7.135	7.135	7.135	6.362	6.362	6.362	6.362	6.362	6.362	6.362	6.362	6.362	6.362	6.163	5.965	5.965	5.965	5.965	5.965	5.766	5.766	5.766
YBR049C	4.262	4.262	4.262	4.262	3.688	4.085	4.283	4.283	4.283	4.283	4.283	4.283	3.886	4.085	5.652	6.226	7.197	7.574	7.574	7.574	7.772	7.772	7.772	8.524	8.524	8.723	8.921	8.921	9.297	9.495	9.694	9.694	11.418	11.418	11.418	11.418	11.418	11.418	12.191	12.013	12.013	12.013	12.013	12.013	12.013	12.013	12.013	12.013	12.013
YFL009W	17.487	17.686	17.686	17.686	17.686	17.686	17.487	17.487	18.281	18.281	18.48	18.48	18.48	18.48	18.48	18.48	18.281	18.281	18.48	18.48	18.48	18.48	18.48	18.48	18.48	18.855	18.855	18.855	18.48	18.855	20.422	20.621	20.621	20.621	20.997	20.997	20.997	21.195	21.195	21.394	21.593	21.593	21.593	21.593	21.791	21.791	21.791	21.791	21.791
YIL049W	3.291	3.291	3.291	3.291	3.291	3.291	3.667	3.667	3.667	3.667	3.667	4.043	4.043	4.043	3.667	3.468	3.468	3.468	3.468	3.468	4.837	4.837	4.837	4.837	4.837	5.035	4.837	5.213	5.213	5.213	5.213	5.213	5.213	5.014	5.014	5.014	5.014	5.213	5.213	5.213	5.213	5.213	5.213	5.213	5.213	5.014	5.213	5.986	6.362
YOL054W	1.327	1.327	1.327	1.327	1.327	1.327	1.327	1.327	1.327	1.327	1.327	1.327	1.327	1.327	1.702	1.327	1.327	1.327	1.327	1.327	1.327	1.327	1.327	1.327	1.327	1.327	1.128	1.128	1.128	1.128	1.128	1.128	1.327	1.327	1.327	1.327	1.327	1.327	1.327	1.327	1.327	1.327	1.327	1.327	1.327	1.327	1.327	1.327	1.702
YKL126W	3.646	3.646	3.844	4.043	4.043	4.043	5.014	5.411	5.411	5.411	5.411	5.411	5.411	5.411	5.213	5.213	5.213	5.213	5.411	5.411	5.411	5.411	5.609	5.609	7.155	7.155	7.553	7.553	7.553	7.553	7.553	8.325	8.524	8.723	8.723	8.723	8.723	8.723	8.723	8.723	9.098	9.098	9.098	9.098	9.098	9.098	9.098	9.098	9.098
YGL154C	7.73	7.73	7.73	7.73	7.354	7.354	7.354	7.354	6.957	7.155	7.155	6.779	6.205	6.205	6.205	6.602	6.602	6.602	6.602	6.602	6.205	6.006	6.006	6.006	6.006	4.837	4.638	4.638	4.439	4.439	4.439	4.816	4.816	4.816	4.816	4.043	4.043	4.043	4.043	6.142	6.34	6.737	6.737	6.737	6.737	6.737	6.737	6.936	6.936
YOL025W	0.376	0.376	0.376	0.376	0.376	0.376	0.376	0.376	0.376	0	0	0	0	0	0	0	0	0	0	0	0	0	0	0	0	0	0	0	0	0	0	0	0	0	0	0	0	0	0	0	0	0	0	0	0	0	0	0	0.376
YBR092C	17.643	17.445	17.445	17.048	16.672	16.672	16.474	16.474	16.474	16.474	16.474	15.878	15.303	14.729	14.729	14.729	14.729	14.729	14.729	14.729	14.729	14.53	14.53	14.53	14.53	14.53	12.786	12.786	12.786	12.786	12.786	12.389	12.191	12.191	12.191	12.191	12.191	11.616	11.616	11.616	11.616	11.616	11.616	11.616	11.616	11.616	11.616	11.418	11.418
YJL204C	5.411	5.411	5.213	5.213	5.213	5.411	5.787	5.39	5.39	5.39	5.39	5.191	5.191	5.191	5.191	5.191	5.191	4.993	4.617	4.617	3.489	2.737	3.312	3.312	3.312	3.51	3.51	3.51	3.51	2.936	2.936	2.936	2.936	3.688	3.886	6.006	6.006	8.127	8.127	8.701	8.701	9.098	9.871	9.871	10.843	10.843	10.843	10.843	10.843
YGR246C	0.575	0.575	0.575	0.575	0.575	0.575	0.575	0.575	0.575	0.575	0.575	0.575	0.773	0.773	0.773	0.773	0.773	0.773	0.773	0.773	0.773	0.773	0.773	1.149	1.149	1.149	1.149	1.149	1.149	1.149	1.149	0.951	0.951	0.951	0.951	0.951	0.951	0.951	0.951	0.951	0.951	0.951	0.951	0.951	0.951	0.951	0.951	1.149	1.149
YGR206W	5.808	5.808	6.383	6.978	7.176	7.176	6.978	6.978	6.978	6.978	7.751	7.751	8.524	8.524	8.524	8.524	8.524	8.524	8.524	8.325	8.325	8.325	8.325	8.524	8.524	8.524	8.524	9.673	10.248	10.248	10.248	10.248	10.623	10.623	10.623	10.623	10.623	10.623	10.623	10.623	10.623	10.425	10.425	10.425	10.425	10.425	10.425	10.425	10.425
YGR230W	2.142	2.142	2.142	2.142	2.142	2.142	2.142	2.142	2.142	2.142	2.142	2.142	2.142	2.142	2.142	2.142	2.142	2.142	2.142	2.34	2.34	2.34	2.34	2.34	2.34	2.538	2.538	2.538	2.538	2.538	2.538	2.538	2.538	2.538	2.538	2.538	2.538	2.538	2.538	2.538	2.538	2.538	2.914	2.914	2.914	2.914	2.914	2.914	2.914
YKR089C	1.546	1.347	1.347	1.347	1.347	1.149	0.951	0.951	0.951	0.951	0.951	0.951	0.951	0.951	0.951	1.525	2.475	2.475	2.475	2.475	2.475	2.475	2.475	2.475	2.475	2.475	2.475	2.475	2.475	2.475	2.475	2.475	2.475	2.475	2.475	2.475	2.475	2.475	2.475	2.475	2.475	2.475	2.475	2.475	2.475	2.475	2.475	2.277	2.277
YER149C	2.319	2.319	2.319	2.319	2.319	2.319	2.319	2.319	1.724	1.724	2.099	2.099	2.099	2.099	2.099	2.099	2.099	2.099	3.802	4.951	4.951	5.703	5.703	5.703	5.703	5.703	5.703	5.902	5.902	5.902	6.497	6.497	6.873	6.873	6.873	6.873	6.873	7.249	7.249	7.249	7.249	7.249	7.249	7.249	8.001	8.951	10.696	10.696	10.696
YKR068C	0	0	0	0	0	0	0	0	0	0	0	0	0	0	0	0	0	0	0	0	0	0	0	0	0	0	0	0	0	0	0	0	0	0	0	0	0	0	0	0	0	0	0	0	0	0	0	0	0
YOR007C	0.575	0.575	0.575	0.575	0.575	0.575	0.575	0.575	0.575	0.376	0.376	0.376	0.376	0.376	0.376	0.376	0.376	0.376	0.376	0.575	0.575	0.575	0.575	0.575	0.575	0.575	0.575	0.575	0.575	0.575	0.575	0.575	0.199	0.199	0.199	0.199	0.199	0.199	0.199	0.199	0.199	0.199	0.199	0.199	0.397	0.397	0.397	0.397	0.397
YJL003W	12.169	12.169	12.169	11.219	10.446	10.446	10.446	10.446	10.446	10.446	10.446	10.446	10.843	10.843	10.843	10.446	10.446	7.928	6.006	5.808	5.234	5.432	5.63	5.63	5.63	5.63	6.957	7.155	7.155	7.155	7.354	7.155	7.155	7.155	7.155	7.155	7.155	7.155	6.581	6.383	6.758	6.758	6.758	6.758	6.758	6.758	6.758	6.758	6.758
YNL304W	4.241	4.241	4.241	3.865	3.865	3.865	3.071	2.873	3.248	3.823	3.823	3.823	3.823	3.823	3.823	3.823	3.447	3.447	3.447	3.447	3.447	3.447	3.447	3.447	3.071	3.269	3.269	3.269	3.269	3.269	3.269	3.269	3.269	3.269	3.269	2.893	2.893	3.092	3.092	3.092	3.092	3.092	3.092	3.092	3.092	3.092	3.092	3.092	3.092
YDR520C	11.396	11.198	11.198	11.198	11.198	11.198	11.198	11.198	11.198	11.198	11.198	11.198	11.198	11.198	11.198	11.198	11.95	11.95	11.95	11.95	11.95	11.95	11.95	11.95	12.326	12.524	12.524	12.524	12.524	13.099	13.872	14.447	14.447	14.447	14.447	14.447	14.447	14.447	14.248	14.248	14.248	14.248	14.248	14.248	14.248	14.248	14.248	14.248	14.248
YHR030C	10.665	10.467	10.467	10.467	10.467	10.467	10.091	10.665	10.665	10.665	10.665	11.438	11.438	11.438	11.438	11.637	11.637	12.211	13.914	13.914	13.914	13.914	13.914	13.914	14.29	14.29	14.29	13.893	13.893	14.269	14.269	14.269	14.269	14.269	14.269	14.269	14.269	14.645	14.645	14.645	14.645	14.645	14.269	14.666	14.666	14.666	14.666	14.666	14.666
YLR113W	0	0	0	0	0	0	0	0	0	0	0	0	0	0	0	0	0	0	0	0	0	0	0	0	0	0	0	0	0	0	0	0.376	0.376	0.376	0.376	0.575	0.575	0.575	0.575	0.575	0.575	0.575	0.575	0.575	0.575	0.575	0.575	0.575	0.575
YFL017C	10.509	10.509	10.509	10.509	10.509	10.509	10.31	10.31	10.31	10.31	10.31	10.31	10.112	10.112	9.914	9.517	8.942	8.942	9.318	9.318	9.318	9.318	8.743	8.545	8.566	8.566	8.566	8.764	9.14	9.14	9.14	9.14	9.14	8.743	8.743	7.772	7.772	7.772	7.772	7.971	7.971	7.772	7.772	7.772	7.574	8.169	8.169	8.169	8.169
YHR106W	14.687	14.687	14.687	13.694	13.496	13.12	13.12	13.12	13.12	13.12	13.12	13.12	13.12	12.723	12.723	12.723	12.149	12.149	12.149	11.752	9.787	8.461	8.461	8.461	8.461	5.766	5.191	4.617	4.418	4.418	4.795	4.795	4.795	4.795	4.795	4.397	4.596	4.596	4.596	4.972	4.199	4	3.624	4.972	5.17	5.369	5.369	5.369	5.17
YIL078W	6.56	6.56	6.56	6.56	6.56	6.56	6.56	6.56	6.56	6.56	6.56	6.56	6.56	6.56	6.56	6.56	6.56	6.56	6.56	6.56	6.56	6.56	6.362	6.362	6.362	6.362	5.965	5.191	4.617	4.617	3.291	3.291	3.092	2.716	2.716	2.716	2.716	2.716	2.142	1.943	2.142	1.943	1.943	1.943	1.943	1.943	1.943	1.943	1.943
YOR145C	5.39	5.965	5.965	6.163	6.163	6.163	6.163	6.163	6.163	6.362	6.362	6.362	6.936	6.936	6.936	6.936	7.312	7.312	7.312	7.688	7.688	7.688	7.688	7.688	7.688	7.688	7.688	7.688	7.688	7.489	7.489	7.489	7.489	7.489	7.489	7.489	7.886	7.886	7.886	7.886	7.886	7.886	7.886	7.886	7.688	7.688	7.688	7.688	7.688
YER145C	3.269	2.893	2.893	2.893	2.893	2.893	2.893	2.893	2.893	2.893	2.893	2.893	2.893	2.893	2.893	2.893	2.893	2.893	2.893	2.893	2.893	2.893	2.893	2.893	2.893	2.893	2.893	2.893	2.893	2.893	2.893	2.893	2.893	2.142	2.142	2.34	2.34	2.34	2.34	2.34	2.34	2.34	2.34	2.34	2.34	2.34	2.538	2.538	2.538
YDR224C	1.525	1.724	2.298	2.298	2.298	2.298	2.298	2.298	2.497	2.497	2.497	2.497	2.497	2.497	2.497	2.873	2.873	2.873	2.873	2.873	2.873	2.873	2.873	2.873	2.873	2.497	2.497	2.695	2.695	2.695	2.695	2.695	2.695	2.695	2.893	2.893	3.092	3.092	3.092	3.092	3.092	3.092	3.092	3.092	3.092	2.893	2.893	2.893	2.893
YDR324C	16.744	16.744	17.517	17.716	17.716	17.716	17.716	17.716	17.716	17.716	17.716	17.716	17.716	17.517	16.765	16.014	16.014	16.014	16.014	16.014	16.014	15.637	15.637	15.836	15.836	15.836	15.836	15.836	15.836	15.836	15.836	16.41	16.41	16.41	16.41	16.41	15.836	16.212	16.212	16.212	16.212	16.41	16.41	16.41	16.41	16.41	16.41	16.41	16.41
YMR274C	10.54	10.54	10.54	10.54	10.341	10.54	10.915	11.114	11.312	12.66	12.66	12.66	12.66	13.036	13.036	13.036	12.66	12.66	12.66	12.66	12.66	13.057	13.255	13.255	13.255	13.255	13.255	13.255	13.255	13.255	13.255	13.057	13.057	13.057	13.255	13.255	13.632	14.008	13.809	13.809	13.611	13.611	13.235	12.482	12.482	12.482	12.482	12.482	12.482
YDL119C	7.135	7.135	7.135	7.135	7.333	7.333	7.333	7.333	7.333	7.333	7.333	7.333	7.333	7.333	7.333	7.333	7.333	7.333	7.333	6.957	6.957	6.957	6.957	6.957	7.155	7.155	7.155	7.155	7.155	7.155	6.779	6.205	6.404	6.404	6.404	6.404	6.404	6.205	6.205	6.205	6.205	6.006	5.808	5.808	5.808	5.808	5.609	5.609	5.609
YIR031C	9.715	9.715	9.517	8.921	8.723	8.723	8.723	8.723	8.347	8.921	8.921	8.921	8.921	8.921	8.347	8.347	8.347	8.545	9.934	9.934	9.934	9.934	9.934	9.934	9.934	9.934	9.934	9.934	9.934	9.934	9.736	9.736	9.36	9.36	9.36	8.984	9.36	8.963	8.963	8.963	8.963	8.963	8.963	8.963	7.793	7.793	7.041	6.843	6.843
YFR036W	6.34	6.915	6.915	6.915	6.915	6.915	6.915	6.915	6.915	6.915	6.716	6.716	6.34	6.34	6.716	6.518	6.518	6.518	6.518	6.518	6.518	6.518	6.518	6.518	6.518	6.518	6.518	6.518	6.518	6.319	6.319	6.319	5.944	5.944	5.944	5.944	5.944	5.944	5.944	5.944	5.745	5.745	5.745	5.745	5.745	5.745	5.745	5.546	5.546
YNR007C	13.277	13.851	13.851	13.851	13.851	14.05	13.297	13.297	13.893	13.694	13.694	13.694	13.517	13.914	13.716	13.716	13.716	14.489	14.113	14.113	14.311	14.708	15.084	15.084	14.886	14.687	14.687	14.864	15.063	15.261	16.808	16.808	16.808	16.808	16.808	17.006	17.006	17.006	17.006	17.006	17.382	17.382	17.758	17.758	17.758	17.361	17.559	17.559	17.559
YLL048C	5.567	5.567	5.567	5.766	5.965	6.163	6.163	6.163	6.539	6.539	6.915	6.915	7.114	7.114	7.511	7.511	7.511	8.106	8.106	8.106	8.106	9.078	9.078	9.078	9.078	9.475	9.475	9.475	9.475	9.475	9.475	9.475	9.475	9.475	9.475	9.475	9.475	9.475	9.475	9.475	9.851	9.851	9.652	9.652	9.652	9.652	9.652	9.652	9.652
YFR010W	5.453	5.453	5.453	5.453	5.077	5.85	5.85	5.85	5.85	6.623	7.218	7.218	7.218	7.218	7.218	7.218	6.843	6.843	6.644	6.644	6.843	7.595	7.793	7.793	7.793	7.793	7.793	7.793	7.595	7.595	7.595	7.595	7.595	7.992	7.992	7.992	7.992	7.992	7.992	7.992	7.992	7.595	7.595	7.595	7.595	7.595	7.595	7.595	7.595
YOL151W	2.298	2.298	2.298	2.298	2.298	2.298	2.298	2.298	2.298	2.298	2.298	2.298	2.298	2.298	2.298	2.298	2.298	2.298	2.298	2.298	2.298	2.298	2.298	2.298	2.298	2.298	2.298	2.298	2.298	2.298	2.298	2.298	2.298	2.298	2.298	2.298	2.298	2.298	2.298	2.298	2.298	2.298	2.298	2.298	1.347	1.149	1.149	0.951	0.951
YNL326C	6.383	6.383	6.184	6.184	6.184	6.56	6.56	6.56	6.362	6.362	5.787	5.588	5.588	5.588	5.588	5.588	5.588	5.588	5.588	5.588	5.588	5.787	5.787	6.915	6.915	6.915	6.915	6.915	6.539	6.539	6.737	7.709	7.709	7.709	7.709	7.709	7.709	7.709	7.709	7.709	7.709	7.709	7.709	7.709	7.709	7.709	7.709	7.709	7.709
YDR088C	3.865	3.865	3.092	2.893	2.893	2.893	2.893	2.893	2.893	2.893	2.893	2.893	2.695	2.695	2.695	2.497	2.497	2.497	2.497	2.497	2.497	1.922	1.546	1.17	1.17	1.17	1.17	1.17	1.17	1.17	1.17	1.17	0.972	0.773	0.773	0.773	0.773	0.773	0.773	0.773	0.773	0.575	0.575	1.17	1.17	1.17	1.17	1.17	1.17
YJL127C	5.39	5.39	5.39	5.39	5.39	6.319	7.093	7.291	7.291	7.291	7.291	8.44	8.44	8.44	8.44	9.568	9.965	9.965	9.965	9.965	9.965	9.965	9.965	10.164	9.965	10.915	11.291	11.291	11.291	11.291	11.668	11.668	11.668	12.043	12.043	12.043	12.043	12.043	12.043	12.242	12.816	12.816	12.816	12.816	12.816	12.816	12.816	12.816	12.816
YJR024C	5.745	5.745	5.745	5.944	6.319	6.319	5.766	5.766	5.766	5.965	6.163	6.163	6.539	6.539	6.539	6.539	6.539	6.539	6.539	5.766	5.39	5.191	5.191	5.191	5.191	5.191	5.191	5.191	5.191	5.191	5.39	5.39	5.39	5.39	5.588	5.213	5.213	5.213	5.213	5.787	5.787	5.787	5.787	6.539	6.539	6.539	6.737	6.737	6.936
YLR098C	6.298	6.298	6.873	8.22	8.993	8.993	8.993	9.37	9.37	9.37	9.37	9.944	9.944	9.944	9.944	9.568	9.37	8.242	8.242	7.865	7.865	7.865	9.036	9.036	9.036	9.036	9.234	8.858	8.858	8.858	9.056	9.056	9.056	9.056	9.056	9.056	8.681	8.681	8.482	8.482	7.532	7.333	7.333	7.333	7.333	7.532	7.907	7.907	7.907
YHL035C	6.205	6.205	6.205	6.205	6.205	6.006	6.006	6.006	6.383	6.383	6.383	6.383	6.383	6.758	6.758	6.758	6.957	6.957	6.957	7.333	7.333	7.333	7.333	7.532	7.532	7.907	8.106	8.305	8.305	8.305	8.681	8.482	8.482	8.482	8.106	8.858	8.858	8.858	8.858	8.858	8.858	8.858	8.858	8.858	8.858	8.858	8.659	8.659	8.659
YOR262W	9.412	9.412	9.412	9.213	9.213	9.965	10.937	10.937	11.135	11.135	11.334	11.334	11.532	11.532	11.532	11.532	12.482	12.858	15.021	15.021	15.021	15.021	15.021	15.22	15.418	15.418	15.617	15.617	15.617	15.815	16.765	16.765	16.765	16.765	16.765	16.765	16.765	16.765	16.765	17.142	17.319	17.319	17.319	17.695	18.27	18.27	18.27	18.27	18.27
YOR332W	10.268	10.268	10.268	10.268	10.268	10.268	10.268	10.268	11.418	11.418	11.418	11.418	11.418	11.418	11.418	11.418	11.418	11.418	11.418	11.418	11.418	11.418	11.418	11.418	11.418	11.418	11.418	11.418	11.418	11.418	11.418	11.418	11.418	11.418	11.418	11.418	11.418	11.219	11.219	11.219	11.219	11.219	11.418	11.616	11.616	11.616	11.616	11.616	11.616
YJR060W	16.348	16.348	16.348	16.348	16.149	16.149	16.149	16.149	16.149	16.149	16.149	16.149	16.149	16.149	16.149	14.227	13.851	13.851	13.851	13.851	13.851	13.851	13.851	13.851	13.652	13.652	13.652	13.652	13.652	13.652	12.702	12.504	12.504	12.702	12.702	12.702	12.702	12.702	12.504	12.504	10.957	10.759	10.759	9.412	9.412	9.412	9.61	9.61	9.61
YDR234W	0.972	0.972	0.972	0.972	0.972	0.972	0.972	0.972	0.972	0.972	0.972	0.972	0.972	0.972	0.972	0.972	0.972	0.972	0.596	0.596	0.596	0.596	0.596	0.596	0.596	0.596	0.794	0.794	0.794	0.794	0.794	0.794	0.794	0.794	0.794	0.794	0.794	1.17	1.17	1.369	1.369	1.369	1.369	1.369	1.369	1.369	1.369	1.369	1.369
YCR023C	8.545	8.723	8.148	8.148	8.148	8.148	7.949	7.949	7.949	7.751	7.751	7.751	7.949	7.949	7.949	7.751	7.751	7.949	7.949	8.148	8.148	8.148	8.148	8.148	8.148	8.148	8.148	8.148	8.148	8.148	8.148	8.148	8.148	8.148	8.148	8.148	8.148	8.148	8.148	8.148	8.148	8.148	8.148	7.574	7.375	7.375	7.375	7.375	7.375
YLR262C	1.922	1.922	1.922	1.922	1.922	1.922	1.922	1.724	1.525	2.099	2.298	2.674	2.873	2.873	2.873	2.873	2.873	2.873	2.873	2.873	3.248	3.447	3.844	3.844	3.844	3.844	3.468	3.468	3.468	3.468	3.468	3.468	3.468	3.468	3.468	3.468	3.468	3.092	3.092	3.865	3.865	3.865	3.865	3.865	4.064	4.064	4.064	4.064	4.064
YJR085C	0.575	0.575	0.575	0.575	0.575	0.575	0.575	0.575	0.575	0.575	0.773	0.773	0.773	0.773	0.773	0.773	0.773	0.773	0.773	0.773	0.773	0.773	0.773	1.149	1.149	1.149	1.149	1.149	1.149	1.149	1.149	1.149	1.149	1.149	1.149	1.149	1.149	1.149	1.149	1.347	2.674	4.199	4.199	4.199	4.199	4.199	4.972	5.17	5.369
YLL008W	7.992	8.19	8.19	8.566	8.566	8.566	8.566	8.566	8.764	8.764	8.764	9.339	9.339	9.537	9.537	9.537	9.537	9.537	9.537	9.537	9.537	9.537	9.537	9.537	9.537	9.537	9.736	9.736	9.736	9.934	9.934	9.736	9.736	9.736	9.736	9.736	9.736	9.736	9.736	9.736	9.736	9.736	9.537	9.537	9.537	9.537	9.339	9.339	9.339
YNL195C	6.319	6.319	6.319	6.319	5.944	5.944	5.944	5.944	5.944	5.944	5.944	5.567	5.567	5.567	5.567	5.191	5.191	5.191	4.993	4.993	4.617	4.617	4.617	4.617	5.191	5.191	5.191	5.191	5.191	5.191	5.39	5.39	5.39	5.014	5.014	5.014	5.014	5.014	5.787	6.184	6.184	6.184	6.184	6.581	6.205	6.581	6.779	7.176	7.176
YJL154C	10.091	10.091	10.091	10.467	10.864	11.062	11.062	11.438	11.438	11.438	11.438	11.438	11.438	11.438	11.438	11.438	11.438	11.438	11.637	11.438	11.24	11.24	11.438	11.438	11.438	11.438	11.438	11.438	11.438	11.438	11.438	11.438	11.438	11.438	11.438	11.438	11.24	11.24	11.24	11.438	11.438	11.438	11.438	11.438	11.438	11.438	11.24	11.24	11.24
YGL222C	4.283	4.283	4.085	4.46	4.46	5.035	6.801	6.999	6.999	6.999	6.999	6.999	7.396	7.772	12.013	12.013	12.013	12.013	12.013	12.013	12.013	12.013	12.013	12.013	12.211	12.013	12.013	12.013	12.013	12.013	12.013	12.013	12.013	12.013	12.013	12.013	12.013	12.013	12.013	12.013	12.013	12.013	12.013	12.013	12.013	12.013	12.013	12.013	12.013
YPL231W	20.808	20.61	20.61	20.411	20.212	19.837	19.837	20.014	20.192	20.192	20.567	20.567	20.567	20.567	20.567	19.617	19.993	19.993	19.596	19.021	18.447	18.447	18.844	18.844	18.844	19.043	19.043	19.043	18.468	18.092	18.092	18.092	17.695	17.695	17.695	17.497	17.497	17.298	17.298	16.922	16.922	16.546	16.546	16.348	15.95	15.95	15.95	15.95	15.752
YJR110W	4.575	4.575	4.575	3.624	3.029	3.029	3.029	3.029	3.029	3.029	3.029	3.029	3.029	3.029	2.653	3.029	3.029	3.029	3.029	3.029	3.029	3.029	3.029	3.029	3.029	2.653	2.653	2.277	2.277	2.277	2.277	2.277	2.277	2.277	2.277	2.277	2.277	2.277	2.277	2.277	2.277	2.653	2.653	2.653	2.653	2.653	2.852	3.426	4.199
YBL085W	13.255	12.88	12.88	12.88	13.078	13.078	13.652	13.652	13.652	13.652	13.652	13.652	13.652	13.652	13.652	13.652	13.652	13.652	13.652	13.652	13.652	13.652	13.652	13.652	13.652	13.652	13.652	13.652	13.652	13.652	13.255	12.504	12.107	11.908	11.908	11.908	11.71	11.71	11.71	10.717	10.143	10.143	10.143	10.143	10.143	10.143	10.143	9.767	9.767
YLR059C	11.752	11.553	11.553	11.553	11.929	11.929	11.929	11.929	11.929	11.929	11.929	11.929	11.929	11.929	11.929	11.73	11.73	11.73	11.73	11.73	11.73	11.532	11.334	10.937	8.659	7.907	7.907	7.907	7.907	7.907	7.709	7.709	7.312	7.312	7.312	7.312	7.114	6.539	6.539	6.539	6.539	6.539	5.766	5.766	5.567	5.567	5.567	5.567	5.567
YGL162W	4.617	4.617	4.617	4.617	4.816	4.816	4.816	4.816	5.213	5.213	5.213	5.213	5.213	5.213	5.213	5.213	5.213	5.213	5.213	5.213	5.213	5.213	5.014	5.014	5.014	5.014	5.014	5.014	5.411	5.411	5.411	5.411	5.411	5.411	5.411	5.411	5.411	5.609	5.411	6.163	6.163	6.163	6.163	6.56	6.56	7.73	7.354	7.354	7.354
YLR356W	7.688	7.688	7.688	7.688	7.688	7.886	7.886	7.886	7.886	7.886	7.886	7.511	7.511	7.511	7.312	7.312	7.312	7.312	7.114	6.915	7.489	7.489	7.489	7.489	7.489	7.489	7.489	7.489	7.489	7.489	7.489	7.114	7.114	6.915	7.291	7.093	7.093	7.093	6.894	6.894	6.121	5.923	5.546	5.546	5.923	5.724	5.724	5.724	5.724
YML059C	12.127	12.127	11.929	11.73	11.73	11.73	11.73	11.73	11.73	9.631	9.234	8.858	8.659	8.262	8.262	6.737	5.369	4.617	4.617	4.617	4.617	4.241	2.893	2.319	2.319	2.319	2.319	2.319	2.319	2.319	2.319	2.319	2.319	2.319	2.319	2.319	2.319	2.319	2.319	2.319	2.319	2.319	2.12	2.12	1.724	1.347	1.347	0.972	0.972
YJR058C	9.809	9.809	9.809	9.809	9.809	9.809	10.957	10.957	10.957	10.957	10.957	10.957	10.957	10.957	10.957	10.957	10.957	10.957	10.957	10.957	10.957	10.957	10.957	10.957	10.957	10.957	10.957	10.957	10.957	10.957	10.957	11.334	11.334	11.334	11.334	11.334	11.334	11.334	11.334	11.334	11.334	11.334	10.957	10.957	10.957	10.957	11.156	11.156	11.156
YJR052W	4.397	4.397	4.397	4.397	4.397	4.397	4.397	4.397	4.397	4.397	4.397	4.397	4.397	4.397	4.397	4.397	3.646	3.269	2.475	2.475	3.426	3.426	3.426	3.426	3.426	3.426	3.426	3.624	3.624	3.624	4	4.397	4.397	4.795	4.795	5.745	5.745	5.745	5.745	5.745	5.745	5.369	5.17	5.546	5.17	5.369	5.369	5.745	6.319
YLR040C	12.013	12.013	11.616	11.24	11.24	9.871	9.297	9.495	9.495	9.495	9.495	9.495	9.12	9.12	9.12	9.318	9.318	9.318	9.694	9.694	8.723	8.723	8.723	8.723	8.723	8.723	8.723	8.723	8.127	8.127	5.255	4.481	4.283	4.283	4.283	4.68	4.68	4.68	2.758	2.559	2.361	2.361	2.361	2.361	2.737	2.737	2.737	2.737	2.538
YDL037C	4.617	4.418	4.418	4.021	3.823	3.823	3.823	3.823	3.823	3.823	3.823	3.823	1.724	1.724	1.347	1.347	1.149	1.149	1.149	1.149	1.149	1.149	1.149	1.149	1.149	1.149	1.149	1.149	1.149	1.149	1.149	1.149	1.149	1.149	1.149	1.149	1.149	1.149	1.149	1.149	1.149	1.149	1.149	1.149	1.149	0.575	0.575	0.575	0.575
YEL012W	0.596	0.596	0.596	0.596	0.596	0.596	0.596	0.596	0.596	0.596	0.596	0.972	0.972	0.972	0.972	0.972	0.972	1.369	1.369	1.369	1.369	1.369	1.369	1.369	1.369	1.369	1.943	3.092	3.468	3.468	3.468	3.468	3.468	3.468	3.468	3.269	3.468	3.468	3.844	3.844	4.043	4.043	4.043	4.241	4.241	4.241	4.241	4.241	4.241
YOR347C	7.971	7.971	7.971	7.971	7.971	7.971	7.772	7.772	7.971	8.545	8.545	8.921	9.12	9.12	10.07	9.871	9.871	9.871	9.871	9.871	10.268	10.268	10.268	10.645	10.645	10.645	10.645	10.645	10.645	10.645	10.645	10.645	11.021	11.021	11.021	11.021	11.021	10.645	10.645	10.645	10.645	10.645	10.446	10.446	10.446	10.07	10.07	9.871	9.673
YML034W	3.468	3.468	3.468	3.269	3.071	3.071	2.873	2.873	3.248	3.248	3.248	3.248	3.447	3.447	3.823	3.823	3.823	3.823	3.823	3.823	3.823	4.021	4.021	5.149	5.149	5.526	5.526	5.526	5.526	5.526	5.526	5.526	5.526	5.526	5.526	5.526	5.526	5.526	5.327	5.327	5.327	5.327	5.327	5.327	5.327	5.327	5.327	5.327	5.327
YBR067C	1.149	1.149	1.149	1.149	1.149	1.149	1.149	1.149	1.149	1.149	1.149	1.149	0.773	0.773	0.773	0.773	0.972	0.972	0.972	0.972	0.972	0.972	0.972	0.972	0.972	0.972	0.972	0.972	0.972	0.972	0.972	0.596	0.596	0.596	0.596	0.596	0.596	0.596	0.596	0.596	0.596	0.596	0.596	0.596	0.794	0.794	0.794	0.794	0.794
YOL021C	0.199	0.199	0.199	0.199	0.199	0.199	0.199	0.199	0.199	0.199	0.199	0.199	0.199	0.199	0.199	0.199	0.199	0.199	0.199	0.199	0.199	0.199	0.199	0.199	0.199	0.199	0.199	0.199	0.199	0.199	0.199	0.199	0.199	0.199	0.199	0.199	0.199	0.199	0.199	0.199	0.199	0.199	0.199	0.199	0.199	0.199	0.199	0.199	0.199
YKL078W	8.325	8.325	8.325	8.325	8.325	8.325	8.325	8.325	9.475	9.475	9.475	9.475	9.475	9.871	11.396	13.716	13.716	13.716	13.716	13.716	13.914	14.113	14.113	14.113	14.113	14.113	14.113	14.113	14.113	14.113	14.113	13.914	13.914	15.063	15.063	15.063	15.261	15.261	15.063	15.063	15.063	15.063	15.063	15.063	15.063	15.063	15.063	15.063	15.063
YIL048W	6.539	6.539	6.34	6.894	6.894	6.894	6.894	6.894	6.894	6.894	6.894	6.894	6.894	7.093	7.093	7.093	7.093	6.894	6.894	6.894	6.894	6.319	5.567	5.567	5.567	6.319	6.696	6.696	6.696	6.696	6.696	6.696	6.696	6.696	6.696	6.894	6.894	6.894	7.093	6.716	6.716	6.716	6.716	6.716	6.716	6.716	6.716	6.716	6.716
YHL034C	3.155	3.155	3.531	3.531	3.531	3.531	3.531	3.531	3.531	3.531	3.531	3.531	3.531	3.531	3.531	3.531	3.531	3.531	3.531	3.531	3.333	3.333	3.134	3.134	3.134	3.134	3.134	2.936	2.936	2.936	2.936	2.737	2.34	2.142	2.142	2.142	2.142	1.943	1.744	1.744	1.744	1.744	1.744	1.744	1.744	1.347	1.347	1.347	1.347
YIL133C	0.575	0.575	0.575	0.575	0.575	0.575	0.575	0.575	0.575	0.376	0.376	0.376	0.376	0.376	0.376	0.376	0.376	0.376	0.376	0.376	0.376	0.376	0.376	0.376	0.376	0.376	0.376	0.376	0.376	0.376	0.376	0	0	0	0	0	0	0	0	0	0.376	0.376	0.376	0.376	0.376	0.376	0.376	0.376	0.376
YIL156W	0.773	0.773	0.773	0.773	1.149	1.724	1.724	1.724	1.724	1.724	1.724	1.724	1.724	1.724	1.525	1.525	1.525	1.525	1.525	1.525	1.525	1.525	1.525	1.525	1.525	1.901	1.901	1.901	2.099	2.099	2.099	2.099	2.099	2.099	2.099	1.901	2.099	2.099	2.497	3.071	3.071	3.071	3.823	3.823	4.021	4.021	4.021	4.021	4.021
YKR075C	0	0	0	0	0	0	0	0	0	0	0	0	0	0	0	0	0	0	0	0	0	0	0	0	0	0	0	0	0	0	0	0	0	0	0	0	0	0	0	0	0	0	0	0	0	0	0	0	0
YER113C	6.383	6.383	6.383	6.383	6.383	5.411	5.213	5.213	5.213	5.787	5.787	5.787	5.787	5.787	5.787	5.787	5.787	5.787	5.787	5.787	5.787	5.787	5.787	5.787	5.787	5.787	5.986	5.787	5.787	5.787	5.787	5.787	5.787	5.787	5.787	5.787	5.787	5.787	5.588	5.588	5.588	5.588	5.588	5.588	5.588	5.766	5.766	5.766	5.766
YGL140C	3.489	3.489	3.489	3.489	3.865	3.865	3.865	3.865	3.667	3.667	3.468	3.468	3.269	3.269	3.269	3.269	3.269	3.269	3.269	3.269	3.269	3.269	3.269	4.043	5.369	5.369	5.369	5.369	5.369	5.369	5.369	5.369	5.369	5.369	5.369	5.369	5.17	5.17	5.369	5.369	5.369	5.567	5.944	6.518	8.064	8.064	8.262	8.262	8.262
YDR295C	10.206	10.206	10.206	10.206	10.206	10.206	10.206	10.404	10.404	10.404	10.404	10.404	10.404	10.007	9.036	9.036	9.036	9.036	9.036	9.036	9.036	9.036	8.837	8.837	8.639	8.639	8.639	8.262	8.262	8.262	8.262	8.262	8.262	8.262	8.262	8.262	8.262	8.262	8.262	8.262	8.064	8.064	6.915	6.34	6.142	6.142	6.142	6.142	5.944
YML119W	8.879	8.879	9.078	9.078	9.078	9.078	9.078	9.078	9.078	9.454	9.454	9.454	9.454	9.454	9.454	9.454	9.454	9.454	9.454	9.454	9.454	9.454	9.454	9.454	9.454	9.454	9.454	9.454	9.454	9.454	9.454	9.454	9.454	9.454	9.255	9.255	9.255	9.255	9.255	9.255	9.255	8.681	8.681	8.681	8.681	8.681	8.681	8.681	8.681
YMR184W	10.78	10.404	10.404	10.404	10.404	10.979	10.979	10.602	10.602	10.602	10.602	10.602	10.602	10.226	10.226	10.226	10.226	10.226	10.226	10.226	10.226	10.226	10.226	9.276	9.276	9.276	9.276	9.078	9.078	9.078	9.078	9.078	9.078	9.078	9.078	9.078	9.078	9.078	9.078	8.681	8.681	9.475	9.098	9.098	9.475	9.475	9.475	9.475	8.701
YER063W	0.376	0.376	0.376	0.376	0.376	0.376	0.376	0.376	0.376	0.376	0.376	0.575	0.575	0.575	0.575	0.575	0.575	0.575	0.575	0.575	0.575	0.575	0.773	0.773	0.773	0.773	0.773	0.773	0.773	0.773	0.773	0.773	0.972	0.972	0.972	0.972	0.972	0.972	0.972	0.972	0.972	1.17	1.546	1.546	1.546	1.546	1.546	1.546	1.546
YGL187C	11.126	11.126	11.126	11.126	11.126	11.126	11.126	11.126	11.126	11.126	11.126	10.927	10.927	10.53	10.332	10.332	10.332	10.332	10.509	10.509	10.509	10.509	10.509	10.509	10.509	10.509	10.509	10.133	10.133	9.934	9.934	9.934	9.537	9.537	8.942	8.169	8.169	7.971	7.396	7.772	8.148	8.148	8.148	8.148	7.949	7.751	7.751	7.553	7.354
YNL231C	14.353	14.353	14.353	14.353	14.729	14.729	14.729	14.729	15.105	15.105	15.105	15.105	15.105	15.481	15.502	15.126	15.502	15.502	15.502	15.502	15.502	15.502	15.502	15.502	15.502	15.502	15.502	15.502	15.502	15.502	15.502	15.502	15.502	15.502	15.502	15.502	15.878	15.878	15.878	15.878	15.878	15.878	15.283	14.311	14.311	14.311	14.509	14.509	14.886
YOL078W	9.495	9.495	9.495	10.843	10.843	10.843	10.843	10.843	10.843	11.041	11.041	11.24	11.24	11.438	11.438	11.438	11.438	11.438	11.438	11.438	11.438	11.438	11.815	12.191	12.566	12.566	12.566	12.943	12.943	12.943	12.943	12.943	12.943	12.943	12.943	13.319	13.319	13.319	13.319	13.319	13.319	13.517	13.716	13.914	14.886	15.084	15.084	15.084	15.084
YOR167C	12.347	12.347	12.347	12.347	12.347	12.347	12.347	12.347	12.347	12.347	12.347	12.347	12.347	12.347	12.347	12.347	12.347	12.347	12.347	12.347	12.347	12.347	12.347	12.149	12.149	12.149	11.95	11.574	11.574	11.376	11.177	11.177	11.177	11.177	11.177	11.177	11.177	11.177	10.028	8.858	8.482	8.482	8.482	8.659	8.659	8.659	8.659	8.659	8.659
YDL230W	9.871	9.871	9.871	9.871	9.673	9.673	9.297	9.297	9.098	9.098	9.098	9.098	9.098	9.098	9.098	9.098	9.098	9.098	9.098	8.503	8.503	7.907	6.758	6.758	6.758	6.758	6.362	6.362	6.362	6.362	6.56	6.957	6.383	7.135	7.135	7.135	7.135	7.135	7.135	7.511	6.936	6.936	6.936	6.737	6.737	6.737	7.114	7.114	7.312
YDL147W	8.169	8.169	8.169	8.169	8.169	7.971	7.971	7.971	7.971	7.971	7.971	7.971	7.971	7.971	7.971	7.772	7.574	7.574	7.574	7.574	7.574	7.574	6.006	5.411	4.837	4.837	4.837	4.837	4.837	4.837	4.837	4.837	4.837	4.638	4.638	4.638	4.638	4.638	4.638	4.638	4.638	4.638	4.241	4.241	4.241	4.241	4.241	4.241	4.241
YNL188W	8.503	9.078	9.078	9.078	9.078	9.078	9.652	9.652	9.652	9.652	10.602	10.801	10.801	10.801	10.801	10.801	10.999	10.999	10.999	10.999	11.198	11.198	11.574	11.574	11.574	11.198	11.198	11.198	11.198	11.198	11.198	11.198	11.198	11.198	11.198	11.198	11.198	11.198	10.999	10.999	11.198	11.95	11.95	11.95	11.95	11.95	11.95	11.95	12.326
YJL042W	11.041	11.041	11.041	10.645	10.645	10.645	10.645	10.446	10.446	10.446	8.743	8.169	8.169	8.169	8.169	8.169	8.169	8.169	8.169	7.971	7.595	7.595	7.595	7.595	7.595	7.218	6.425	6.425	6.425	6.822	6.623	6.822	6.822	7.396	7.396	7.02	6.822	6.623	6.999	6.999	7.197	7.197	6.999	6.999	6.999	6.999	6.999	6.999	6.999
YIL135C	9.893	9.893	9.893	10.091	10.091	10.091	10.091	10.091	10.091	10.091	10.091	10.091	10.091	10.091	9.893	9.694	9.495	9.495	8.743	8.545	8.545	8.921	8.921	8.921	8.921	8.921	8.921	9.673	9.673	9.673	9.673	9.673	9.673	9.475	9.475	9.475	9.475	9.475	8.9	9.098	9.098	9.098	9.098	9.098	9.098	9.098	8.524	8.325	7.928
YPL203W	8.879	8.127	8.127	8.127	8.127	8.127	7.928	7.928	7.928	7.928	7.928	7.928	7.928	8.305	8.305	8.305	8.305	7.907	7.907	8.106	7.532	7.532	7.532	7.532	7.73	7.354	7.354	7.354	7.354	7.354	7.354	7.354	7.354	7.354	6.978	6.779	6.779	6.779	7.155	7.532	7.907	8.284	8.284	8.284	8.284	8.085	7.886	7.312	7.312
YNL158W	5.766	5.766	5.766	5.17	4.22	4.22	4.22	4.22	4.22	4.22	4.22	4.22	4.22	4.22	3.844	3.844	3.071	3.071	3.071	3.071	2.873	2.873	2.873	2.873	3.248	3.646	3.646	3.646	4.22	4.22	4.22	4.22	4.22	4.22	4.22	4.22	4.22	4.22	4.22	3.844	3.468	3.468	3.667	3.667	3.667	3.667	3.667	3.667	3.667
YPL092W	2.674	2.674	2.674	2.674	2.674	2.277	1.702	1.702	1.702	0.752	0.752	0.752	0.752	0.752	0.752	0.752	0.752	0.752	0.752	0.752	0.752	0.951	0.951	0.951	0.951	1.149	1.149	1.149	1.149	1.149	1.149	1.149	1.149	1.149	1.149	1.149	1.149	1.149	1.149	1.149	0.773	0.773	0.773	0.773	0.773	0.773	0.773	0.773	0.972
YBR234C	3.886	3.886	3.886	4.085	4.085	4.085	4.085	4.46	4.46	4.46	4.46	4.46	4.46	4.659	4.659	4.659	4.659	4.659	4.659	5.035	5.035	5.035	5.035	5.035	5.035	5.035	5.035	5.234	5.808	5.808	6.184	6.184	6.184	6.184	6.184	6.184	6.184	6.184	6.184	6.184	6.184	6.184	6.184	6.184	6.184	6.184	5.986	5.986	5.986
YBR279W	7.511	7.511	7.511	7.511	7.511	7.511	7.688	5.787	6.142	7.114	8.44	8.816	8.816	8.816	9.767	9.767	9.767	9.767	9.767	10.518	10.518	10.717	10.518	11.093	10.895	10.895	10.895	11.271	11.072	11.072	11.072	11.072	10.696	10.696	10.696	10.696	10.696	10.696	10.696	10.696	10.696	10.696	10.696	10.696	10.895	10.895	10.895	10.895	10.518
YOR386W	4.638	4.638	4.638	4.617	3.865	4.241	4.241	4.241	4.241	4.617	4.617	4.617	4.993	4.617	4.617	4.617	4.241	4.043	4.043	3.844	3.844	3.844	3.844	3.844	3.844	3.844	3.646	3.646	3.646	4.021	4.021	4.021	4.021	4.021	4.22	4.418	4.418	5.17	5.17	5.546	6.1	6.1	6.1	6.1	6.1	6.1	6.1	6.1	6.1
YDR376W	6.34	6.34	6.34	5.965	6.34	6.34	6.34	6.34	6.34	6.34	6.34	6.34	6.163	6.163	6.163	6.163	5.965	6.539	6.539	6.539	6.539	6.539	6.539	6.539	6.539	6.539	6.539	7.114	7.114	7.114	7.114	7.114	7.114	7.114	7.114	7.114	7.114	7.114	6.716	6.716	6.716	6.716	5.944	5.745	5.369	5.17	5.17	5.567	6.915
YDR207C	0	0	0	0	0	0	0	0	0	0	0	0	0	0	0	0	0	0	0	0	0	0	0	0	0	0	0	0	0	0	0	0	0	0	0	0	0	0	0	0	0	0	0	0	0	0	0	0	0
YPR190C	11.49	11.49	11.49	11.49	11.49	11.49	11.49	11.49	11.49	11.49	11.49	11.49	11.49	11.49	11.49	11.49	11.49	11.49	10.54	10.54	10.54	10.54	10.54	10.54	10.54	10.54	10.54	10.54	10.54	10.54	10.54	10.54	10.54	10.54	10.54	10.54	10.54	10.54	10.54	10.164	9.014	9.014	9.014	9.014	9.014	9.014	9.014	9.014	7.688
YLR193C	8.148	8.347	8.347	8.347	8.545	8.743	8.545	8.545	8.545	8.545	7.595	7.793	7.793	8.169	8.743	9.14	9.893	10.091	10.091	10.091	10.091	10.091	10.091	10.091	10.29	10.29	10.665	11.062	11.062	11.062	11.062	11.062	11.062	11.261	11.261	11.261	11.261	11.261	11.062	11.062	11.062	11.261	11.261	11.261	11.261	11.261	11.261	11.261	10.467
YDR093W	6.383	6.383	6.383	6.581	6.581	6.581	6.581	6.581	6.978	6.978	6.978	6.978	6.978	6.978	6.978	6.978	6.978	6.978	6.978	6.978	6.978	6.978	6.978	6.978	6.978	6.978	6.978	6.779	6.779	6.779	6.779	6.779	6.779	6.581	6.581	6.581	6.581	6.581	6.581	6.581	6.581	6.383	6.383	6.383	6.383	6.383	6.383	6.383	6.383
YMR190C	6.801	6.801	6.801	6.801	6.801	7.176	7.176	7.176	7.553	7.751	7.949	7.949	7.949	8.148	8.148	8.148	8.148	8.148	8.723	8.723	9.12	9.12	9.12	9.12	9.12	9.12	9.12	9.495	9.495	9.495	9.495	9.495	9.495	9.495	9.495	9.893	9.893	9.893	9.893	9.893	9.893	9.893	9.893	9.893	9.893	9.893	9.893	9.893	9.694
YER095W	7.928	7.928	6.404	6.404	6.404	6.404	6.404	6.205	6.205	5.255	5.056	5.056	5.056	4.481	4.481	4.481	4.481	4.481	4.481	4.481	4.481	3.886	3.688	3.688	3.688	3.688	3.291	2.914	2.914	2.716	2.716	2.716	2.716	2.716	2.716	2.716	2.716	2.716	2.716	2.518	2.12	2.12	2.12	2.12	2.12	2.12	1.546	1.546	1.546
YOR193W	3.646	3.646	3.646	3.646	3.646	3.646	3.646	3.646	3.248	3.248	3.248	3.248	3.248	3.248	3.248	3.248	2.873	2.674	2.674	2.674	2.674	2.674	2.674	2.099	2.099	2.099	3.05	3.05	3.05	3.05	3.05	3.05	3.05	3.05	3.05	3.248	3.248	3.248	3.248	3.248	3.248	3.248	3.248	3.248	3.248	3.248	3.248	3.248	3.248
YDR083W	7.709	7.709	7.709	7.709	7.709	7.511	7.312	7.312	7.312	7.312	7.312	7.114	7.114	7.114	7.114	7.114	7.114	7.312	7.312	7.312	7.312	7.312	7.312	7.312	7.312	7.312	7.312	7.312	7.312	7.312	8.284	8.284	8.284	8.284	8.284	8.284	8.284	8.284	8.284	8.284	8.482	8.482	8.482	8.482	8.482	8.482	8.482	8.482	8.482
YDR399W	2.382	2.758	2.758	2.758	2.758	2.758	2.758	2.758	2.758	3.155	3.155	3.155	3.353	3.155	3.155	3.155	3.155	3.531	3.928	4.127	4.127	4.127	4.127	4.127	4.127	3.928	3.928	3.928	3.928	3.928	3.928	3.928	4.325	4.524	4.722	4.722	4.722	4.722	4.722	4.722	4.722	4.722	4.722	4.722	4.722	4.722	4.722	4.524	4.524
YJL090C	0.596	0.596	0.794	0.794	0.993	1.567	1.567	1.567	1.943	1.943	1.943	2.518	2.518	2.518	2.518	2.716	2.716	2.914	2.914	2.914	2.914	2.914	3.489	3.489	3.688	3.688	3.688	3.688	3.688	3.688	4.064	4.064	4.064	4.064	4.064	4.262	4.262	4.262	4.262	4.262	4.262	4.262	4.262	4.262	4.638	5.39	6.184	6.184	6.581
YGL189C	1.327	0.951	0.951	0.951	0.951	0.951	0.951	0.951	0.951	0.951	0.951	0.951	0.951	0.951	0.951	0.951	0.951	0.951	0.951	0.951	0.951	0.951	0.951	0.951	0.951	0.951	0.951	0.951	0.951	0.951	0.951	0.951	0.951	0.951	0.951	0.752	0.376	0.376	0.575	0.575	0.575	0.575	0.199	0.199	0.199	0.199	0.199	0.199	0.199
YNR035C	4.659	4.857	4.857	5.829	5.829	5.829	5.829	5.829	5.829	5.829	5.63	5.63	5.829	5.829	5.829	5.829	5.829	5.829	5.829	6.602	6.602	6.602	6.602	6.602	6.602	6.602	6.602	6.602	6.602	6.404	6.404	6.404	6.404	6.404	6.404	6.779	8.503	9.276	9.276	9.276	9.475	9.871	9.871	10.623	10.623	10.623	10.623	10.623	10.623
YDR001C	20.338	20.338	20.338	20.338	20.338	20.14	20.14	20.14	20.14	20.14	19.367	19.367	19.367	19.367	18.97	18.771	18.771	18.771	18.771	18.771	18.771	18.771	18.771	18.771	18.771	18.771	18.771	18.771	18.771	17.977	17.977	17.977	17.977	17.204	16.63	16.63	16.63	16.431	16.431	16.431	16.431	16.431	16.431	16.431	16.431	16.63	15.084	15.283	15.659
YHR138C	2.277	2.277	2.277	2.277	1.901	2.277	2.277	2.277	2.277	2.277	2.277	2.277	2.653	3.029	3.029	3.228	3.426	3.426	3.426	3.426	3.426	3.426	3.426	3.426	3.802	3.802	3.802	3.802	3.802	3.802	3.802	3.802	3.802	3.802	3.802	4.199	4.199	4.199	4.199	4.199	3.823	3.823	3.823	3.823	3.823	3.823	3.823	3.823	3.823
YLL026W	7.928	8.503	8.503	8.503	8.503	8.325	7.928	8.127	8.325	8.127	8.127	8.701	8.701	8.701	9.098	9.098	9.098	9.673	9.673	9.673	9.673	9.673	9.475	9.475	8.503	8.503	8.503	8.879	8.879	10.623	10.623	10.822	10.822	10.822	11.021	11.021	11.021	11.021	11.021	10.645	10.645	10.843	11.815	12.786	12.786	12.786	12.786	12.786	12.588
YHR195W	5.787	6.184	6.184	6.184	6.184	6.184	6.184	6.184	6.184	6.936	6.936	7.135	7.135	7.135	7.135	7.135	7.511	7.886	7.886	7.886	7.886	7.886	7.886	8.064	8.064	8.262	8.262	8.262	8.262	8.262	8.262	8.262	8.262	8.262	8.262	8.262	8.639	8.639	8.44	8.44	8.44	8.44	8.44	8.44	8.44	8.639	9.014	9.014	9.014
YDR458C	2.163	3.113	3.113	3.113	3.113	3.113	2.538	2.34	2.737	2.737	2.737	2.737	2.737	2.737	2.737	2.737	2.737	2.936	2.936	2.936	2.936	2.936	2.936	2.936	2.936	3.51	4.085	4.085	4.085	4.085	4.085	4.085	4.085	4.085	4.283	4.68	5.056	5.453	5.453	5.453	5.453	5.453	6.048	6.048	6.048	6.048	6.048	6.247	6.446
YPL018W	6.623	6.623	6.623	6.999	6.999	7.197	7.197	7.197	7.197	7.197	7.971	7.971	7.971	7.971	7.971	7.971	7.971	7.971	7.971	7.396	7.396	7.197	7.197	7.197	7.197	7.197	6.801	6.801	6.404	5.63	5.63	6.006	6.006	6.006	6.006	6.404	6.404	6.602	6.801	6.801	6.801	6.801	6.801	6.801	6.801	6.602	6.602	6.602	6.602
YBR245C	5.369	5.369	5.369	6.34	6.34	6.34	6.34	6.716	6.716	6.716	6.716	6.716	6.716	6.716	7.291	7.291	7.291	7.291	7.291	7.291	7.291	7.291	6.915	6.915	6.915	6.142	5.745	6.121	6.121	6.121	5.745	6.121	6.319	6.696	8.44	8.639	8.639	8.639	8.639	8.639	8.639	8.659	10.602	10.602	10.801	10.801	10.801	10.801	10.801
YNL016W	0.951	0.951	0.951	0.951	0.951	0.951	0.951	0.951	0.951	0.951	0.951	1.149	1.149	1.149	1.149	1.149	1.149	1.149	1.149	1.149	1.149	1.149	1.149	1.149	1.149	1.149	1.149	1.149	1.149	1.149	1.149	1.149	1.149	1.149	1.149	1.149	1.149	1.149	1.149	0.951	0.951	0.951	0.951	0.951	0.951	0.951	0.951	0.951	0.951
YKL212W	6.425	6.425	6.425	6.027	6.027	6.027	5.829	6.205	6.205	6.581	6.978	7.176	7.176	7.176	7.553	8.701	9.098	8.723	8.723	8.921	8.921	8.921	8.921	8.921	9.495	9.694	11.261	11.261	11.261	11.261	11.261	11.261	11.261	11.658	11.658	11.857	11.857	11.857	11.857	11.857	11.857	11.857	11.857	11.857	11.857	11.857	12.055	12.055	12.055
YLR103C	6.142	6.142	6.142	6.142	6.142	6.142	6.142	6.142	6.142	6.142	6.142	6.518	6.518	6.894	6.894	6.894	6.894	6.894	6.894	6.894	7.291	7.489	7.489	7.489	7.489	7.688	8.659	9.454	9.454	9.454	9.454	9.454	9.454	9.652	9.454	9.454	9.652	10.226	10.226	10.226	10.425	10.425	10.425	10.425	10.425	10.425	10.425	10.425	10.801
YMR053C	5.035	5.808	5.808	6.184	6.184	6.184	6.184	6.184	6.184	6.184	6.184	6.184	6.184	6.184	6.184	7.135	8.085	8.085	8.284	8.482	8.482	8.482	8.482	8.482	8.482	8.482	8.482	8.482	8.482	8.482	8.482	8.482	8.482	8.482	8.482	8.482	8.681	9.078	9.078	9.078	9.078	9.078	9.078	9.078	9.078	8.879	8.879	8.879	8.879
YOR367W	4.021	4.021	4.021	4.021	4.418	4.816	4.816	4.816	4.816	4.816	4.816	4.816	5.014	5.39	5.39	5.39	5.39	5.39	5.39	5.39	5.39	5.191	4.993	5.567	5.567	5.944	5.944	5.944	5.944	5.944	5.944	5.944	5.944	5.944	5.944	5.944	5.944	5.944	5.944	5.944	5.944	5.944	5.944	5.944	5.944	5.944	5.944	5.944	5.944
YKR069W	1.567	1.567	1.567	1.17	1.17	1.17	1.17	0.773	0.397	0.397	0.397	0.397	0.397	0.397	0.397	0.397	0	0	0	0	0	0	0	0	0	0	0	0	0	0	0	0	0	0	0	0	0	0	0	0	0	0	0	0	0	0	0	0	0
YKL086W	17.027	17.602	17.977	17.977	17.977	18.176	18.176	18.176	18.176	18.176	18.176	18.176	18.176	18.176	18.176	18.176	18.176	18.176	18.176	18.176	18.176	18.176	17.8	17.8	17.8	17.8	17.998	17.998	17.998	18.75	18.375	18.375	18.375	18.375	18.375	18.375	18.375	18.375	18.375	18.375	18.375	18.375	18.375	18.375	18.375	18.375	18.176	17.977	17.977
YCR033W	9.829	9.829	9.829	9.631	9.631	8.461	8.461	8.461	8.461	8.461	8.461	8.659	9.036	9.036	9.036	9.036	9.036	9.036	8.639	8.44	8.064	8.064	8.064	8.064	8.064	8.064	8.064	8.064	8.064	8.064	8.064	7.688	7.688	7.511	7.511	7.709	7.709	7.709	7.709	7.333	7.135	7.135	7.135	7.135	7.135	7.135	7.135	7.135	7.135
YER037W	0	0	0	0	0	0	0	0	0	0	0	0	0	0	0	0	0	0	0	0	0	0	0	0	0	0	0	0	0	0	0	0	0	0	0	0	0	0	0	0	0	0	0	0	0	0	0	0	0
YNL135C	9.234	9.234	8.461	8.461	8.461	8.461	8.461	8.461	8.461	8.461	8.461	9.454	9.454	9.454	9.454	9.454	9.454	9.454	9.454	9.454	9.454	9.454	9.454	9.454	9.454	9.454	9.454	9.454	9.454	9.454	9.454	9.454	9.454	9.454	9.454	9.454	9.454	9.454	9.454	9.255	9.255	9.255	9.056	9.056	9.056	8.681	8.681	8.681	8.681
YMR044W	11.95	11.95	11.95	11.376	11.574	11.574	11.574	11.574	11.574	11.574	11.574	11.574	11.574	11.574	11.574	11.574	11.574	11.574	11.574	11.574	11.574	11.773	11.773	11.971	11.971	11.971	11.971	11.971	11.971	11.971	11.971	11.219	10.446	10.248	10.248	10.248	10.049	10.049	10.049	10.049	9.851	9.851	9.851	9.851	9.851	9.276	9.276	8.9	8.148
YPL099C	17.517	17.517	17.517	17.517	17.517	16.943	16.744	16.744	16.744	15.815	14.844	14.269	14.269	14.269	14.269	14.269	12.149	10.602	10.404	10.206	10.206	10.206	10.206	10.206	10.206	10.206	10.206	9.631	9.255	9.255	9.255	9.255	9.255	8.879	8.879	5.014	3.865	3.489	4.064	4.064	4.064	5.056	5.056	5.056	5.432	5.432	5.808	5.234	5.234
YMR244C-A	8.681	8.681	8.681	8.681	8.681	8.681	8.681	8.681	9.056	9.255	9.255	9.255	9.255	9.255	9.255	9.255	8.879	8.879	8.879	8.879	8.879	8.879	8.879	8.879	8.879	8.879	8.879	9.078	9.454	9.454	9.454	9.652	9.652	9.652	9.652	9.652	9.652	9.454	9.454	9.454	9.454	9.454	9.454	9.454	9.454	9.454	9.454	9.454	9.454
YGR080W	5.892	5.892	5.892	5.892	5.296	5.296	5.296	5.296	5.296	5.673	5.871	6.822	6.822	6.822	7.197	7.197	7.197	7.949	10.07	10.29	10.29	10.488	10.687	10.687	11.658	11.658	11.658	11.658	11.658	11.658	11.658	11.658	12.034	12.034	12.034	12.034	12.232	12.608	12.608	12.608	12.608	12.807	12.807	12.807	12.807	13.005	13.005	13.005	13.005
YOL086C	1.964	1.964	1.964	1.964	1.964	1.964	1.964	1.964	1.964	1.964	1.964	1.964	1.964	1.964	1.964	2.163	2.163	2.163	2.163	2.163	2.163	2.163	2.163	2.163	2.163	2.163	2.163	2.361	2.361	2.361	2.361	2.361	2.361	2.361	2.361	2.361	2.361	2.361	2.361	2.361	2.361	2.361	2.163	2.163	2.163	2.163	2.163	2.163	2.163
YIL019W	4.92	4.92	4.92	4.722	4.722	4.722	4.722	4.722	4.722	4.722	4.524	4.524	4.325	4.127	4.127	4.127	4.503	4.503	4.878	5.255	5.453	5.453	5.453	5.453	5.453	5.453	5.453	5.453	5.453	5.453	5.453	5.077	5.077	5.077	5.077	5.453	5.652	5.652	5.652	5.85	5.85	5.85	5.85	5.85	5.85	6.048	6.048	6.048	6.247
YDR147W	0.773	0.773	0.773	0.773	0.773	0.773	0.773	1.149	1.149	1.149	1.149	1.149	1.149	1.149	1.149	1.149	1.149	1.149	1.149	1.149	1.347	1.347	1.347	1.347	1.347	1.347	1.347	1.922	2.298	2.298	2.298	2.298	2.298	2.298	2.298	2.298	2.298	2.298	2.298	2.298	2.298	2.674	2.674	2.674	2.873	2.873	2.873	3.248	3.248
YLR186W	13.319	13.517	13.517	13.517	12.921	12.921	12.921	12.921	12.921	12.921	13.297	13.297	13.297	12.921	12.921	12.921	12.921	12.546	12.723	13.277	13.277	13.851	13.851	14.05	14.05	14.05	14.425	14.425	14.425	14.425	13.851	14.05	14.05	14.05	14.05	13.851	13.851	13.851	13.851	13.652	13.652	13.652	13.255	13.632	13.433	13.632	13.632	13.632	13.632
YBR141C	12.807	12.807	13.005	13.204	14.332	14.332	14.332	14.906	14.906	15.283	15.283	15.283	15.659	15.659	16.985	16.985	16.985	17.361	17.559	17.559	17.758	17.382	17.581	17.956	17.956	17.956	17.956	17.758	18.134	18.332	18.332	18.332	18.332	18.332	18.332	18.332	17.758	17.758	17.956	17.956	17.956	17.956	17.956	17.956	17.956	17.956	17.956	17.956	17.956
YER044C	0.752	0.752	0.752	0.752	0.752	0.752	0.752	0.752	0.752	0.752	0.752	0.752	0.575	0.575	0.575	0.575	0.575	0.575	0.575	0.575	0.575	0.575	0.575	0.575	0.575	0.575	0.575	0.575	0.575	0.575	0.575	0.575	0.575	0.575	0.575	0.575	0.575	0.199	0.199	0.199	0.199	0.199	0.199	0.199	0.199	0.199	0.199	0.199	0.199
YHR170W	9.297	9.297	9.297	9.297	9.297	9.297	9.297	9.297	9.297	9.297	9.495	9.297	9.297	9.297	9.297	9.297	9.297	9.297	9.297	9.297	9.297	9.297	9.297	9.297	9.297	9.297	9.297	9.297	9.297	9.297	9.297	9.297	9.297	9.297	9.098	8.723	8.723	8.347	8.347	8.347	8.347	8.347	8.723	9.297	9.297	9.297	9.297	9.297	9.297
YDL080C	4.857	5.234	5.234	5.432	5.432	5.432	5.432	5.808	5.609	5.609	5.986	6.362	7.135	7.135	7.135	7.135	7.135	7.135	7.135	7.709	7.907	8.106	8.106	8.305	9.809	9.809	9.809	9.809	9.809	9.809	9.809	10.007	11.929	11.929	11.929	11.929	11.929	12.305	11.929	12.305	12.504	12.504	12.504	12.504	12.305	12.305	12.305	12.107	12.107
YDL226C	9.098	9.098	9.475	9.475	9.475	9.475	10.049	10.248	10.446	10.446	10.446	10.446	10.645	10.645	10.645	10.645	10.645	10.645	11.396	11.198	11.198	11.198	11.198	11.198	11.198	11.396	11.396	11.396	11.396	12.149	13.496	13.496	13.496	13.496	13.496	13.496	13.496	13.496	13.496	13.496	13.496	13.496	13.496	13.496	13.496	13.496	13.496	13.496	13.496
YMR145C	0	0	0	0	0	0	0	0	0	0	0	0	0	0	0	0	0	0	0	0	0	0	0	0	0	0	0	0	0	0	0	0	0	0	0	0	0	0	0	0	0	0	0	0	0	0	0	0	0
YDR179C	5.923	5.149	4.397	4.397	4.397	4.397	4.774	4.774	4.774	5.149	5.149	5.149	5.149	5.149	4.554	4.731	4.731	4.731	5.306	5.128	5.128	5.128	5.128	5.128	4.93	4.93	4.93	4.93	4.93	4.93	5.128	4.93	4.93	4.178	3.979	3.603	3.979	3.979	3.979	3.979	3.979	4.178	4.178	4.178	4.377	4	4	4	4
YGR130C	1.347	1.347	1.347	1.347	1.724	1.922	1.922	1.922	1.922	1.922	1.922	1.922	1.922	1.922	1.922	1.922	1.922	1.922	1.922	1.922	1.922	1.922	1.922	1.922	1.922	1.922	1.922	1.922	1.922	1.922	1.922	1.922	1.922	1.922	1.922	1.922	1.922	1.922	2.12	2.12	2.518	2.518	2.518	2.893	2.893	2.893	2.893	2.893	2.893
YKL098W	11.021	11.021	10.446	10.446	10.446	10.645	11.793	11.793	11.793	11.793	11.992	12.566	12.566	12.566	12.566	13.319	13.319	13.319	13.319	13.517	13.517	13.517	13.893	13.893	14.467	14.864	15.439	15.439	15.439	15.439	15.439	15.439	15.439	15.241	15.439	15.836	15.836	15.836	15.836	15.836	15.836	15.836	15.836	15.836	16.233	16.233	16.233	16.233	16.431
YBR025C	7.176	7.176	7.176	7.176	7.176	7.176	6.978	6.978	6.978	6.978	6.978	6.978	6.978	6.779	5.432	4.857	4.857	4.481	4.283	3.907	3.907	3.907	3.907	3.312	3.312	3.312	2.538	2.34	2.34	2.34	2.34	2.34	2.34	2.34	2.34	2.142	1.943	1.943	1.943	1.943	1.943	1.943	1.943	1.943	1.943	1.744	1.744	1.347	1.347
YPL180W	9.036	9.036	9.036	9.234	9.234	9.234	9.234	9.234	9.61	9.412	9.412	10.007	10.007	10.007	10.184	10.184	10.56	11.334	11.334	11.334	11.334	11.334	12.107	12.107	12.107	12.107	12.107	12.107	11.908	11.908	12.88	12.88	13.652	13.652	13.652	13.652	13.652	13.851	13.851	13.851	14.05	14.05	14.248	14.248	14.248	14.248	14.248	13.872	14.07
YJL029C	13.716	13.716	13.716	13.716	13.716	13.716	13.716	13.716	13.716	13.716	13.914	13.914	13.914	13.914	13.914	13.914	13.914	13.914	12.566	12.566	12.566	12.566	12.566	12.566	11.793	11.396	10.049	10.049	11.219	11.219	11.418	11.219	11.418	10.665	11.041	11.815	11.815	11.815	11.815	11.815	11.041	11.041	10.091	10.091	10.665	10.467	10.467	10.843	10.843
YBL086C	8.617	8.617	7.865	7.114	7.114	7.114	7.114	7.114	7.114	7.114	7.114	7.114	7.114	7.511	7.511	7.511	7.511	7.907	8.659	8.659	8.659	9.234	9.234	9.234	9.234	9.234	9.61	9.986	9.986	9.986	9.986	9.986	9.986	10.184	10.184	10.184	10.184	10.184	10.184	10.362	10.362	10.164	10.164	11.135	12.085	12.085	12.085	12.461	12.461
YDR007W	22.48	22.48	22.48	22.48	22.48	22.48	22.48	22.48	22.48	22.48	22.282	22.282	21.686	21.686	21.686	21.686	21.686	21.686	20.913	20.913	19.962	19.962	19.962	20.338	19.962	19.962	19.962	19.962	19.962	19.962	19.962	19.962	19.962	19.962	19.962	19.962	19.962	19.388	19.388	19.012	18.991	17.069	16.672	16.474	16.474	16.275	16.275	16.275	16.275
YDL156W	8.262	8.262	8.262	8.262	8.639	8.639	8.639	8.639	8.639	8.639	8.639	8.639	8.639	8.639	8.639	8.639	8.639	8.639	8.262	8.262	8.262	8.262	8.262	8.262	8.262	8.262	8.262	8.262	8.262	8.262	8.262	8.262	8.262	8.262	8.262	8.262	7.886	7.886	7.886	7.886	7.886	7.886	7.886	7.886	7.886	7.688	7.886	7.886	7.886
YPR138C	4.638	4.638	4.638	5.014	5.014	5.014	5.014	5.014	5.014	5.014	5.014	5.39	5.191	5.191	5.191	5.191	4.993	4.795	4.596	4.596	4.596	4.596	4.596	4.596	4.596	4.596	4.596	4.596	4.596	4.596	4.596	4.596	4.596	4.596	4.596	4.596	4.596	4.596	4.596	4.596	4.596	4.397	4.397	4.397	4.397	3.802	2.079	2.079	2.079
YDR481C	2.518	2.873	2.873	3.071	3.071	2.674	2.674	2.674	2.298	2.298	3.291	3.291	3.291	3.291	3.291	3.291	3.489	3.489	3.489	3.489	3.489	3.489	3.489	3.688	3.688	3.688	3.688	3.688	4.085	4.085	4.283	4.283	4.283	4.481	4.481	4.857	4.857	4.857	4.857	4.857	4.857	4.857	4.857	4.857	4.857	4.857	4.857	5.63	5.63
YFL018C	0.575	0.575	0.376	0.376	0.376	0.376	0.376	0.376	0.376	0.376	0.376	0.376	0.376	0.376	0.376	0.376	0.376	0.376	0.376	0.376	0.376	0.376	0.376	0.376	0.376	0.376	0.376	0.376	0.376	0.376	0.376	0.376	0.376	0.376	0.376	0.376	0.376	0.376	0.376	0.376	0.376	0.376	0.376	0.376	0.376	0.376	0.575	0.575	0.575
YHR005C-A	1.546	1.546	1.744	1.744	1.744	1.943	1.744	2.12	2.12	2.12	2.12	2.518	2.893	2.893	3.092	3.468	4.22	4.22	4.22	4.22	4.22	4.22	4.22	4.22	4.22	4.596	4.596	4.596	4.596	4.596	4.596	5.348	5.923	5.923	5.923	5.923	5.923	5.923	5.923	5.923	5.923	6.121	6.121	6.121	6.121	6.121	6.319	6.319	6.319
YLR015W	6.184	6.184	6.184	6.006	6.006	6.006	6.006	6.006	6.006	5.432	5.432	6.383	6.383	8.347	8.347	8.347	8.723	8.723	8.723	8.169	9.537	9.537	10.31	10.31	10.31	10.31	11.637	11.637	11.637	12.232	12.254	12.65	12.65	12.65	12.65	12.65	12.65	12.452	12.828	13.204	13.204	13.204	13.204	13.204	13.005	13.005	13.005	13.005	13.005
YJL099W	4.993	4.993	4.993	4.617	4.617	5.369	5.369	5.369	5.369	5.369	5.369	4.993	4.816	4.816	5.014	5.014	5.014	5.014	5.014	5.014	5.014	5.014	4.816	4.816	5.567	5.567	5.567	5.567	5.567	5.567	5.567	5.567	5.369	5.369	6.142	6.142	6.142	6.142	6.142	6.142	6.518	6.518	7.093	7.093	7.093	7.093	7.093	7.093	7.093
YJL201W	7.751	7.751	7.751	7.553	7.354	7.354	7.354	7.928	8.127	8.127	8.127	8.127	8.127	7.532	6.779	6.404	6.404	6.404	6.404	7.73	9.871	10.07	10.07	10.07	10.07	10.843	10.843	11.041	11.041	11.041	11.041	11.041	11.041	11.041	11.041	11.041	11.041	11.041	10.843	10.843	11.219	11.595	11.595	11.971	11.971	11.971	11.971	11.971	12.169
YKL175W	10.332	10.332	10.332	10.332	10.332	10.133	10.133	10.133	10.133	10.133	10.133	10.133	10.133	10.133	10.133	10.133	10.133	10.133	9.559	9.182	8.608	8.608	8.608	8.608	8.608	8.608	8.608	8.608	8.608	8.608	8.608	8.608	7.835	7.835	7.835	7.636	7.438	7.438	7.438	7.438	7.438	7.438	7.239	7.239	6.665	6.665	5.871	5.871	5.871
YIL125W	9.078	9.276	9.475	9.475	9.475	9.475	10.049	10.425	10.425	10.425	10.425	10.623	10.999	10.999	10.999	10.999	10.999	10.999	11.198	11.198	11.198	11.396	11.595	11.595	11.595	11.595	11.595	11.595	11.595	11.219	11.219	11.219	11.219	11.021	11.021	11.021	11.021	11.021	11.021	11.021	10.645	10.645	10.645	10.645	10.446	10.446	10.446	10.248	10.248
YGL176C	5.39	5.39	5.39	5.39	5.39	5.39	5.39	5.39	3.489	3.291	3.291	3.291	3.291	3.291	3.291	3.291	3.291	3.291	3.291	3.113	2.716	2.518	2.518	2.518	2.319	3.071	3.269	3.269	3.269	3.844	3.844	3.844	3.844	3.844	3.844	3.468	3.468	3.667	3.667	3.667	3.667	3.667	3.667	3.468	3.468	3.667	4.241	4.638	4.638
YLR125W	5.191	5.191	5.191	5.39	5.39	5.588	5.787	5.787	5.787	5.787	5.787	5.787	5.787	5.787	5.787	5.787	5.787	5.787	5.787	5.986	5.986	5.986	5.986	5.986	5.986	6.184	6.957	6.957	7.354	7.354	7.354	7.354	6.957	6.957	6.957	7.155	7.155	7.354	6.978	6.978	6.978	6.978	6.978	6.978	8.127	8.503	8.503	8.503	8.503
YNR015W	7.176	7.176	7.176	7.375	7.375	7.375	7.375	7.574	7.574	7.574	7.574	7.574	7.574	7.574	7.574	7.574	7.574	7.772	9.276	9.276	9.276	9.276	9.276	9.078	9.673	9.673	9.673	9.673	9.673	9.673	9.673	9.673	9.673	9.673	9.475	9.475	9.851	9.475	10.248	10.248	10.645	10.645	10.645	10.645	10.645	10.645	10.843	10.843	10.843
YLR436C	5.255	5.255	5.255	5.056	5.056	5.056	4.085	4.085	4.085	3.886	4.262	3.886	3.886	3.886	3.688	3.688	3.886	3.886	3.886	3.886	3.886	4.262	4.064	4.064	3.865	3.865	3.865	3.688	3.886	3.886	3.886	3.886	3.886	3.886	3.886	3.886	3.886	4.085	4.085	4.085	4.085	4.085	4.085	4.085	4.085	4.085	3.886	3.886	3.886
YKR007W	11.668	11.668	11.668	11.668	11.668	11.668	11.668	11.668	11.668	11.668	11.668	11.668	11.668	11.291	10.915	11.511	11.511	11.511	11.71	11.71	12.085	14.028	14.028	14.028	14.405	14.802	14.802	15.397	15.397	15.397	15.397	15.397	17.476	17.476	17.674	17.872	18.27	18.27	18.645	18.844	19.419	19.419	19.419	19.419	19.419	19.043	19.043	18.844	18.844
YMR163C	2.695	2.695	2.695	2.695	2.695	2.695	2.298	2.298	2.099	2.099	2.099	1.525	1.149	1.149	1.149	1.149	1.149	1.149	1.149	1.149	1.347	1.347	1.347	1.347	1.347	1.347	1.347	1.347	1.347	1.347	1.347	1.347	1.347	1.347	1.546	1.922	1.922	1.922	1.922	1.922	1.922	1.922	1.724	1.724	1.724	1.724	1.724	1.724	1.724
YBL023C	5.348	5.348	5.348	5.348	5.348	5.348	5.348	5.348	5.348	5.348	7.072	7.072	7.072	7.072	7.27	7.27	7.27	7.27	7.27	7.27	7.27	7.27	7.27	7.27	7.667	7.667	7.667	7.468	7.468	6.894	6.894	6.894	6.894	6.894	6.894	7.093	7.093	7.093	7.093	6.915	6.915	6.915	6.915	6.915	6.915	6.915	6.915	6.915	6.915
YGL242C	1.525	1.149	0.951	0.951	1.546	1.943	2.142	2.142	2.142	2.142	2.142	2.361	2.737	2.737	2.737	2.737	2.737	2.737	2.936	3.134	3.907	4.481	6.205	6.205	6.205	6.404	6.602	6.602	6.602	6.602	6.602	6.602	6.602	6.602	6.801	7.375	7.375	7.375	7.751	7.751	7.751	7.751	7.751	8.325	8.325	8.325	8.325	8.723	8.723
YMR282C	8.639	8.639	8.639	8.639	8.639	8.639	8.639	8.639	8.639	8.262	8.262	8.44	8.816	8.816	8.816	8.816	9.014	9.014	9.014	9.213	9.213	9.213	9.213	9.213	9.412	9.412	9.412	9.412	9.412	9.412	9.412	9.412	9.787	10.164	10.164	10.738	10.738	10.738	10.738	10.738	10.738	10.937	10.937	10.937	10.937	10.738	10.738	10.362	11.866
YDR080W	3.071	3.071	3.071	3.071	3.071	3.071	3.071	3.071	3.071	3.071	3.071	3.071	3.071	3.071	3.071	3.269	3.269	3.269	3.269	3.269	3.468	3.468	3.468	3.667	3.667	3.468	3.468	3.468	3.468	3.468	2.716	3.092	2.893	2.893	3.269	3.269	3.269	3.468	3.468	3.468	3.468	3.468	3.468	3.269	3.269	3.269	3.071	3.071	3.447
YJL136C	13.412	13.412	13.412	13.412	13.412	13.412	13.412	13.412	13.611	13.611	13.611	13.611	13.986	13.986	13.986	13.986	13.611	13.611	13.611	13.611	13.611	13.611	13.611	13.611	13.611	13.611	13.611	13.611	13.611	13.611	13.611	13.611	13.611	13.611	13.611	13.611	13.611	13.611	13.611	13.611	13.611	13.611	13.213	13.213	13.015	13.015	13.015	13.015	13.015
YKR052C	6.298	6.298	6.298	6.298	6.298	6.298	6.298	6.298	6.298	6.298	6.873	6.873	6.873	6.873	6.873	6.873	6.873	7.249	7.249	7.249	7.249	7.249	7.249	7.249	6.873	6.873	6.873	6.873	7.667	8.242	10.362	10.362	10.362	10.362	10.56	10.56	11.135	11.135	11.135	11.135	11.334	11.334	11.334	11.334	11.334	11.334	11.532	11.532	11.532
YML069W	2.893	3.092	3.092	3.844	5.609	8.9	8.9	8.9	8.9	8.9	9.098	9.098	9.098	9.297	9.893	9.893	10.091	10.091	10.091	10.091	10.091	10.091	10.29	10.29	10.29	10.29	10.29	10.29	10.29	10.29	10.29	10.29	10.29	10.29	10.29	10.29	10.29	10.29	10.29	10.29	10.29	10.488	10.488	10.488	10.488	10.488	10.488	10.488	10.488
YPL013C	5.17	5.17	5.17	5.17	5.17	4.795	4.993	5.369	5.369	5.567	5.567	5.567	5.567	5.567	5.567	6.34	6.539	6.539	6.539	6.539	6.539	6.539	6.539	6.539	6.539	6.539	6.737	6.737	6.737	6.737	6.737	6.737	6.163	6.163	6.163	6.163	6.163	6.163	6.163	6.163	6.163	5.787	5.986	5.986	5.787	5.787	6.163	5.766	5.766
YJL066C	13.538	13.538	13.162	13.361	13.758	13.758	13.758	13.758	13.977	13.778	13.778	13.778	13.778	13.778	13.778	13.778	13.778	13.58	13.58	13.58	13.58	13.183	12.985	12.41	12.211	12.211	12.013	12.013	12.211	11.062	11.062	11.062	11.062	11.062	11.438	11.24	11.24	10.645	10.645	9.871	9.276	9.276	9.276	9.829	10.602	10.206	10.206	10.206	10.206
YOL138C	3.865	4.064	4.064	4.064	4.262	4.262	4.46	4.46	4.46	4.659	4.659	4.659	5.056	5.056	5.056	4.857	4.857	4.857	4.857	5.255	6.205	6.205	6.205	6.205	6.205	7.354	7.354	7.553	7.553	7.553	7.553	7.928	8.127	8.723	9.098	9.098	9.098	8.9	9.673	10.446	10.822	10.822	10.822	10.822	11.198	11.198	11.198	11.198	11.198
YER027C	7.135	7.135	6.936	6.737	6.737	7.114	7.312	7.312	7.312	7.312	7.312	7.312	7.312	7.312	7.312	7.312	7.312	7.312	7.312	7.312	7.114	6.539	6.915	8.639	8.639	9.234	9.234	9.234	9.234	9.234	9.234	9.234	9.234	9.234	9.234	9.234	9.234	9.234	9.234	8.858	8.858	8.858	8.858	8.858	8.858	8.858	8.461	8.262	8.262
YPR047W	8.639	6.737	6.737	6.539	6.34	6.34	6.34	4.596	4.22	4.22	4.22	3.844	3.646	3.646	3.646	3.646	3.646	3.646	3.646	3.844	3.844	3.844	3.844	3.844	3.844	3.844	4.043	4.043	4.043	4.241	4.617	5.014	5.411	5.411	5.411	5.411	5.411	5.411	5.411	4.837	4.837	5.63	5.63	5.63	6.581	7.375	7.375	7.375	7.375
YOR330C	22.573	22.573	22.95	23.9	23.9	23.9	23.9	23.9	23.9	23.9	23.9	23.9	23.9	23.701	23.701	23.701	23.305	23.305	23.305	23.879	23.879	24.078	24.078	24.078	24.078	24.078	23.879	24.078	24.255	24.255	24.255	24.255	24.255	24.255	24.255	24.255	24.255	24.255	24.255	24.056	23.858	23.858	22.489	22.489	22.489	22.489	22.489	22.291	22.291
YOL008W	8.858	8.858	8.858	8.858	8.858	8.659	8.461	8.461	8.461	8.461	8.461	8.064	7.865	8.993	8.993	8.993	8.993	9.192	9.192	9.192	9.192	9.192	9.39	9.39	9.39	9.39	9.39	9.39	9.192	9.192	9.39	9.39	9.39	9.39	9.39	9.589	9.589	9.589	9.589	9.589	9.213	9.213	9.213	9.213	9.213	8.639	8.639	8.639	7.865
YGL174W	8.482	8.284	8.482	8.879	9.454	9.454	9.454	11.021	11.021	11.021	11.021	11.021	11.021	10.645	10.645	10.645	10.446	10.645	10.645	10.645	10.645	10.843	10.843	10.843	11.041	10.665	10.665	10.665	10.665	10.864	10.864	11.24	11.041	11.815	11.815	12.191	11.992	11.992	11.616	11.616	11.24	11.041	11.041	11.24	11.24	12.013	12.013	12.013	12.013
YFL037W	16.943	16.943	16.744	16.744	16.546	16.546	16.149	15.752	15.178	15.178	15.178	15.178	14.802	14.802	14.802	14.802	14.802	14.802	14.802	14.802	15	14.802	14.802	13.851	13.851	13.851	11.908	11.908	11.908	11.908	11.908	11.908	11.908	11.908	11.71	11.71	10.56	10.362	10.362	9.787	8.816	8.816	8.816	8.816	8.617	8.022	7.249	7.249	6.873
YPL151C	4.178	4.178	4.178	4.178	4.178	4.554	4.554	4.554	4.93	4.93	5.128	5.128	5.88	5.88	5.88	5.88	5.88	5.88	5.88	5.88	5.88	5.88	5.88	5.88	5.88	5.88	5.88	5.88	5.88	5.88	5.88	5.88	5.88	5.88	5.88	5.88	5.88	5.88	5.88	5.88	5.88	5.88	5.88	5.88	5.88	5.88	5.88	5.88	5.88
YOR213C	2.497	2.497	2.497	2.497	2.497	2.497	2.695	4.262	5.213	5.213	5.588	5.588	5.588	5.588	5.588	5.588	5.588	5.588	5.588	5.588	5.588	5.588	5.588	5.588	5.588	8.659	8.659	9.036	9.036	9.234	9.432	9.829	10.78	10.78	10.78	10.78	10.78	11.156	11.156	11.156	11.156	11.156	11.156	11.156	11.156	11.156	10.78	10.78	10.78
YBL010C	10.78	10.979	10.979	11.177	11.752	11.752	11.752	11.752	11.752	11.752	11.752	11.95	12.149	12.149	12.149	12.149	12.149	12.347	12.546	12.744	12.744	12.744	12.744	12.943	13.319	14.07	14.447	15.22	15.021	15.021	15.021	15.021	15.22	15.22	15.22	15.22	15.22	15.22	15.418	15.042	15.042	15.042	15.042	15.042	15.042	15.042	15.042	15.042	15.042
YER083C	0.773	0.773	2.298	2.298	2.298	2.674	3.447	4.596	4.596	4.972	4.972	5.546	6.319	6.319	6.319	6.915	6.915	7.114	7.511	7.511	7.511	8.085	8.681	8.681	8.879	8.879	8.879	9.255	10.206	10.206	10.582	10.582	10.582	11.156	11.156	11.908	12.681	12.681	12.681	12.681	12.681	12.681	12.681	12.681	12.681	12.681	12.681	12.681	12.681
YGR163W	4.043	4.043	4.043	4.043	4.043	4.241	4.241	4.241	4.241	4.241	4.241	4.241	4.241	4.241	4.241	4.241	4.241	4.241	4.241	4.617	4.617	4.617	4.617	4.617	4.617	4.617	4.617	4.617	4.617	5.191	5.191	5.191	5.191	5.191	5.191	5.191	5.191	5.191	5.191	5.191	5.191	5.191	5.191	5.191	5.191	5.191	5.191	5.191	4.439
YNL229C	10.906	10.906	11.104	11.104	11.282	11.282	11.48	11.48	11.857	11.857	11.48	11.679	11.282	11.48	11.48	11.48	11.857	11.857	11.857	12.055	12.055	12.055	12.055	12.055	12.055	12.055	12.055	12.055	12.055	12.055	12.055	12.055	12.055	12.055	12.055	12.055	12.055	12.055	11.857	11.857	11.857	11.084	10.885	10.885	10.885	10.885	10.885	10.885	10.885
YLR087C	2.695	2.695	2.695	2.695	2.12	1.546	1.546	1.546	2.319	2.518	2.518	2.518	2.518	2.518	2.142	2.142	2.142	2.142	1.943	1.943	2.142	2.142	2.142	2.142	4.22	4.22	4.596	4.596	4.596	4.993	5.369	5.369	5.369	5.567	7.489	7.489	7.489	7.489	7.489	7.489	7.489	7.489	7.489	7.489	7.688	8.262	8.461	8.461	8.461
YJL173C	4.439	4.439	4.816	4.241	4.241	4.241	4.439	4.439	4.837	5.035	5.035	5.035	5.035	5.035	5.035	5.035	5.035	5.035	4.659	5.234	5.234	5.432	5.432	5.432	5.432	5.234	5.234	5.234	5.432	6.602	6.602	6.999	6.999	6.999	6.999	7.396	7.396	7.396	7.793	7.793	7.793	8.169	8.764	8.764	8.764	8.764	8.764	8.566	8.566
YOL115W	6.121	6.121	6.121	6.121	6.121	6.121	6.121	6.121	5.745	6.121	6.497	6.497	6.497	6.497	6.497	6.497	6.497	6.497	6.696	6.894	6.894	6.894	6.894	6.894	6.894	6.696	6.696	6.696	6.696	6.696	6.696	6.696	6.696	6.696	6.497	6.121	6.121	5.546	5.923	5.923	5.923	5.923	5.923	5.546	5.546	5.745	5.745	5.745	5.745
YLR066W	3.092	3.092	3.489	3.688	3.688	3.688	3.688	3.688	3.708	4.085	4.857	4.857	4.857	4.857	5.234	5.234	5.234	5.234	5.234	5.829	5.829	5.829	5.829	6.205	6.205	6.205	6.205	6.205	6.205	6.006	6.006	6.006	6.006	6.006	6.006	6.006	6.006	6.006	6.006	6.006	6.006	6.205	6.581	6.581	6.581	6.581	6.581	6.581	6.205
YJL071W	6.737	8.461	8.659	8.858	8.858	8.858	8.858	8.858	8.858	8.858	8.858	8.858	8.858	8.858	9.631	9.631	9.631	9.631	9.631	9.631	9.631	8.858	8.858	8.858	8.858	8.858	8.858	8.858	9.056	10.822	10.822	11.198	11.198	11.198	11.198	11.198	11.198	11.198	11.198	11.198	11.198	11.198	11.198	11.198	11.574	11.773	11.773	11.773	11.773
YCR030C	0	0	0	0	0	0	0	0.199	0.199	0.199	0.199	0.199	0.199	0.199	0.199	0.199	0.199	0.199	0.199	0.199	0.199	0.199	0.199	0.199	0.397	0.397	0.397	0.397	0.397	0.596	0.596	0.596	0.596	0.972	0.972	0.972	0.972	0.972	0.972	0.972	0.972	0.972	0.972	0.972	0.972	0.972	0.972	0.972	0.972
YIL021W	18.197	18.197	18.197	18.197	18.197	18.793	18.793	18.793	18.793	18.793	18.793	19.189	19.189	19.189	19.587	19.587	19.587	19.21	19.21	19.21	19.21	19.21	19.21	19.21	19.21	19.388	19.189	19.189	19.189	19.189	19.189	19.189	19.764	19.388	19.388	19.388	19.388	19.388	19.388	19.189	19.189	19.189	19.189	19.566	19.566	19.566	19.169	19.169	19.169
YNL024C-A	8.837	8.837	8.837	8.837	8.837	8.837	8.837	8.837	8.837	9.234	9.61	9.61	9.809	9.809	9.809	10.206	10.206	10.206	10.206	10.206	10.206	9.829	9.829	9.829	9.829	9.829	9.829	9.829	9.829	9.631	9.255	9.652	9.652	9.652	9.652	9.652	9.652	9.652	9.652	9.652	10.028	10.226	10.226	10.226	10.226	10.226	9.829	9.829	9.829
YDR188W	1.17	1.17	1.17	1.17	1.17	1.17	1.17	1.17	1.17	1.17	1.546	1.546	1.744	1.744	1.744	1.744	1.922	1.922	1.922	1.922	1.922	2.298	2.497	2.497	2.497	2.497	2.497	2.497	2.497	2.497	2.873	2.873	2.873	2.873	2.873	2.873	2.873	2.873	2.873	2.873	2.873	2.873	2.873	2.873	2.873	2.873	2.873	2.873	2.873
YOR073W	2.099	2.099	2.099	2.099	2.099	2.099	2.099	2.099	2.099	2.099	2.099	2.475	2.475	2.475	2.475	2.852	3.05	3.248	3.248	3.248	3.248	3.248	3.248	3.248	3.823	3.823	3.823	3.823	4.22	4.22	4.22	4.22	4.418	4.418	4.418	4.418	4.418	4.418	4.418	4.418	4.418	4.418	4.617	4.993	5.191	5.191	5.191	5.588	6.34
YFL013C	9.851	10.226	10.425	10.822	10.822	10.822	10.822	10.822	10.822	10.822	10.822	10.822	10.822	10.822	10.822	10.822	10.822	10.822	10.822	10.822	10.822	10.822	10.822	10.822	10.822	10.822	10.425	10.425	10.425	10.425	10.425	10.425	10.425	10.425	9.851	9.851	9.851	9.851	9.851	9.652	9.652	8.701	8.503	8.305	8.305	8.305	8.305	8.305	8.305
YDR378C	4.439	4.439	4.638	4.638	4.837	4.837	5.035	5.035	5.035	5.035	5.035	5.035	5.035	5.035	5.035	5.035	5.035	5.035	5.035	5.234	5.234	5.234	5.234	5.234	5.234	5.234	5.234	5.234	5.234	5.234	5.234	5.234	5.234	5.234	5.234	5.234	5.234	5.234	5.234	5.234	5.234	5.234	4.857	4.857	4.857	4.857	4.857	4.857	4.857
YDR144C	9.297	9.297	9.297	9.297	9.297	9.297	9.098	9.098	9.098	8.503	8.127	8.127	8.127	5.787	5.014	4.816	4.816	4.617	4.617	4.22	4.22	4.22	4.22	4.22	4.22	4.22	4.22	4.22	3.071	2.873	2.873	2.873	2.873	2.674	2.674	1.525	0.575	0.575	0.575	0.575	0.199	0.199	0.199	0.199	0.199	0.199	0.199	0.199	0.199
YLR021W	0.972	0.972	1.724	3.071	5.014	5.39	5.39	5.787	5.787	6.184	6.184	6.56	6.56	6.56	6.56	6.56	6.758	6.758	6.758	6.758	7.155	7.73	8.106	8.106	8.106	10.623	12.744	12.943	12.943	12.943	12.943	12.943	13.141	13.141	13.141	13.517	13.517	13.517	13.517	13.517	13.517	13.517	13.517	13.319	13.319	13.893	13.893	13.893	13.893
YMR230W	4.178	4.178	3.603	3.603	3.603	3.603	3.603	3.802	3.802	3.802	3.802	3.603	3.603	3.603	3.603	3.603	3.603	3.603	3.228	3.228	3.228	3.228	2.852	2.653	2.653	2.653	3.228	3.426	3.426	3.426	3.426	3.426	3.426	3.426	3.802	4	4	4	4	4	4.377	4	4	4	4	4	4	3.248	3.248
YHR079C	15.376	15.376	16.546	16.546	16.546	16.943	16.943	16.943	16.943	16.943	16.943	16.943	16.943	16.943	17.517	18.311	18.311	18.311	18.311	18.51	18.51	18.51	18.51	18.51	18.51	18.51	18.51	18.51	18.51	18.51	18.51	18.51	18.51	18.51	18.51	18.51	18.51	18.709	18.709	18.709	18.709	18.709	18.709	18.709	18.709	18.709	18.709	18.709	18.51
YKL051W	0	0	0	0	0	0	0	0	0	0	0	0	0	0	0	0	0	0	0	0	0	0	0	0	0	0	0	0	0	0	0	0	0	0	0	0	0	0	0	0	0	0	0	0	0	0	0	0	0
YBR177C	0.397	0.397	0.397	0.397	0.397	0.199	0.199	0.199	0.397	0.397	0.397	0.397	0.397	0.794	1.766	3.312	3.312	3.312	3.312	3.688	3.688	3.688	3.688	3.688	3.688	4.262	4.262	4.837	5.965	5.965	5.965	5.965	7.667	7.667	7.667	8.242	8.816	8.816	9.213	9.412	9.412	9.412	9.787	9.787	9.787	9.787	9.787	10.164	10.164
YJR010C-A	7.468	7.27	7.27	5.191	4.617	4.617	4.617	3.865	4.064	3.312	3.688	3.688	3.688	3.489	3.489	3.688	3.688	3.688	3.688	3.688	3.688	3.865	3.865	3.865	3.865	3.865	3.865	3.865	3.865	3.865	3.865	4.064	4.064	4.064	4.064	4.064	3.688	3.688	3.688	3.688	3.688	3.688	3.688	3.688	3.688	3.688	3.312	3.312	3.51
YNL036W	4.397	4.397	3.646	3.646	3.646	3.071	2.695	2.695	2.695	2.695	2.695	2.695	2.695	1.724	1.149	1.149	0.951	0.752	0.752	0.752	0.752	0.752	0.752	0.752	1.149	1.149	1.149	1.149	1.149	1.149	1.149	1.149	1.149	1.149	1.149	1.149	1.149	1.149	1.149	1.149	1.149	1.149	1.149	1.149	1.149	0.773	0.773	0.773	0.773
YOR110W	5.871	5.871	5.871	5.871	5.871	5.871	5.871	5.871	5.871	6.247	6.247	7.218	7.218	8.566	10.53	10.53	10.53	10.53	10.53	10.53	10.53	10.53	10.53	10.53	10.729	10.729	10.729	10.927	11.126	11.523	11.523	11.899	12.097	12.097	12.097	12.097	12.097	12.097	12.097	12.097	12.097	12.097	12.097	11.899	12.097	12.849	12.849	12.849	12.849
YAR008W	7.333	7.532	7.532	7.532	7.532	8.284	8.284	8.284	8.659	9.056	9.056	9.056	9.056	9.056	9.056	9.056	9.432	9.432	9.432	9.432	9.432	9.432	9.432	9.432	9.432	9.631	9.631	9.631	9.631	9.631	9.829	9.829	10.028	10.028	10.028	10.028	10.028	10.028	9.652	10.248	10.248	10.248	10.248	10.248	10.248	10.248	10.446	10.446	11.041
YDR479C	4.241	4.241	4.241	4.241	4.241	4.241	4.241	3.865	4.043	4.043	4.043	4.043	4.043	4.418	4.418	4.418	4.418	4.418	4.418	4.418	4.418	4.418	4.418	4.795	4.795	5.17	5.17	5.17	5.17	5.17	5.17	5.17	5.17	5.17	5.17	5.17	5.17	5.17	4.972	4.972	4.972	4.972	4.972	4.972	4.972	5.17	5.17	5.17	5.17
YCR071C	6.716	6.716	6.319	6.319	6.518	7.886	7.886	8.858	8.858	8.858	8.858	8.858	9.234	8.482	8.106	8.106	8.879	8.879	8.879	8.879	8.879	8.879	8.879	8.879	8.879	8.858	9.631	10.623	10.623	10.623	11.595	11.595	11.595	11.595	11.219	11.219	11.219	11.219	11.418	11.418	11.418	11.418	11.418	11.616	12.013	12.013	12.013	12.013	12.013
YLR141W	8.701	8.701	8.701	10.446	10.446	10.645	10.645	10.645	10.645	10.645	10.446	10.645	10.843	10.843	10.843	11.438	11.438	11.438	11.438	12.013	13.005	13.005	13.005	13.005	13.005	13.005	13.005	13.382	13.382	13.382	13.778	13.778	13.778	13.778	13.778	13.58	13.58	13.58	13.58	13.58	13.58	13.58	13.58	13.58	13.58	13.58	13.382	13.183	13.183
YKL101W	2.34	2.34	2.34	2.34	2.737	3.312	3.688	3.688	3.688	4.262	4.262	4.262	4.262	4.262	4.46	4.857	5.829	5.829	5.829	5.829	6.978	6.978	6.978	6.978	6.978	7.176	7.176	7.176	7.176	7.176	7.176	7.176	7.176	7.176	7.176	7.176	7.176	7.375	7.375	7.772	7.772	7.772	7.772	7.772	7.772	7.772	7.772	7.772	7.772
YGR047C	10.446	10.446	10.446	10.446	10.446	9.871	9.871	9.871	9.871	9.475	8.879	7.907	7.333	6.758	6.758	5.986	5.787	5.588	5.588	5.588	5.39	5.39	5.39	5.014	5.014	5.014	4.816	4.617	4.617	4.617	4.617	4.043	3.844	3.844	3.844	3.844	3.844	3.844	3.844	3.844	3.646	3.646	3.646	3.269	3.269	3.071	3.071	3.269	3.269
YLR132C	9.495	9.694	9.694	9.694	11.219	11.219	11.219	11.616	11.616	12.191	12.191	12.191	12.191	12.191	12.191	12.191	12.566	12.963	13.162	13.162	13.361	13.361	13.361	13.361	13.361	13.361	13.736	13.736	14.113	14.113	14.489	14.489	14.489	14.687	14.687	14.886	14.886	14.886	14.886	15.084	15.084	15.084	15.084	15.084	15.084	15.084	15.084	15.084	15.084
YPR162C	11.334	11.73	11.73	11.73	11.73	11.73	11.354	11.354	11.177	11.553	11.95	11.95	11.95	11.95	11.95	11.95	12.149	12.723	12.723	12.723	13.12	13.12	13.12	13.12	13.12	13.12	13.12	13.12	13.496	13.496	13.496	13.496	13.694	13.694	13.694	13.694	13.694	13.694	14.07	13.872	14.07	14.269	14.269	14.269	14.269	14.269	14.269	14.269	14.269
YKL173W	4.837	4.837	4.837	4.064	4.064	4.064	4.439	6.163	6.163	6.56	6.56	6.56	6.56	6.936	7.688	7.886	8.284	8.284	8.284	8.284	8.284	8.284	8.284	8.482	8.482	8.482	8.482	8.482	8.482	8.482	8.879	8.879	9.078	9.276	9.276	9.276	9.276	9.276	9.276	9.454	9.454	9.454	9.454	9.454	9.454	10.028	10.425	10.425	10.801
YCR007C	5.17	5.17	5.17	5.17	5.17	5.17	5.17	5.17	5.17	5.17	5.369	5.567	5.567	5.567	5.965	6.539	6.539	6.539	6.539	6.539	6.539	6.737	6.737	6.737	6.362	6.362	6.362	6.163	6.163	5.787	5.787	5.588	5.588	5.787	5.986	6.362	6.362	6.362	6.362	6.362	6.362	6.362	6.362	6.362	6.362	6.362	6.362	6.56	6.56
YMR150C	2.099	2.475	2.475	2.475	2.099	2.099	2.099	2.099	2.099	2.099	2.099	2.099	2.099	2.099	2.099	2.099	2.099	2.099	2.099	1.347	1.347	1.149	1.149	1.149	1.149	1.149	1.149	1.149	1.149	1.149	0.951	0.951	1.149	1.149	1.149	1.149	1.901	1.901	1.901	1.901	1.901	1.901	1.901	1.901	1.901	1.901	1.901	1.525	1.525
YKL191W	13.288	10.969	10.969	10.771	10.771	10.771	10.771	10.771	10.771	10.572	10.572	10.572	10.572	10.572	10.572	10.572	10.572	10.175	10.175	10.175	9.976	9.381	9.182	9.182	8.786	8.587	8.587	6.665	6.09	6.09	6.09	6.09	6.09	6.09	6.09	6.09	5.892	5.892	5.892	5.495	5.495	5.495	5.495	5.296	4.701	4.701	4.701	4.701	2.538
YCR026C	4.92	4.92	4.92	4.92	4.92	4.92	4.722	4.722	4.722	4.722	4.722	4.722	4.722	4.722	4.722	4.722	4.92	4.92	4.92	4.92	4.92	4.92	5.119	5.119	5.119	5.119	5.119	5.119	5.119	5.119	5.119	5.119	5.119	5.119	5.119	5.119	5.119	5.119	5.119	5.119	5.119	5.119	5.119	5.119	5.119	4.722	4.722	3.928	3.531
YPR155C	6.006	6.006	6.006	6.006	5.808	5.808	5.808	5.808	5.808	5.808	5.808	5.808	5.035	4.064	3.865	3.865	3.865	3.865	3.468	3.646	3.646	3.646	3.646	4.021	4.021	4.22	4.596	4.596	4.596	4.596	4.021	4.021	3.071	3.071	3.071	3.071	3.071	3.071	3.05	3.05	3.05	3.05	3.05	3.05	3.05	3.05	3.05	3.05	3.05
YNL118C	4.596	4.596	4.596	4.972	4.596	4.972	4.972	4.972	4.972	4.972	4.972	4.972	4.972	4.972	4.972	4.972	4.972	4.972	4.972	4.972	4.972	4.972	4.972	4.972	4.972	4.972	4.972	4.972	4.972	4.972	4.972	4.972	4.972	4.972	4.972	4.972	4.972	4.972	4.972	4.972	4.972	4.972	4.972	4.972	4.972	4.972	4.972	4.972	4.774
YLR342W	0.199	0.199	0.199	0.199	0.199	0.199	0.199	0.199	0.199	0.199	0.199	0.199	0.199	0.199	0.199	0.199	0.199	0.199	0.199	0.199	0.199	0.199	0.199	0.199	0.199	0.199	0.199	0.199	0.199	0.199	0.199	0.199	0.199	0.199	0.199	0.199	0.199	0.199	0.199	0.199	0.199	0.199	0.199	0.199	0.199	0.199	0.199	0.199	0.199
YJL217W	8.858	9.234	9.234	9.234	9.234	9.234	9.234	9.234	9.234	9.234	9.61	9.61	9.61	9.61	9.61	9.61	9.61	9.61	9.809	9.809	9.809	9.809	9.809	9.809	9.809	9.809	9.809	9.809	9.809	9.809	9.809	9.61	9.61	9.61	9.61	9.61	9.61	9.61	9.61	9.61	9.412	9.412	8.837	8.837	8.639	8.639	8.639	8.639	8.639
YKR059W	5.234	5.234	5.432	4.46	4.46	4.46	4.46	4.46	4.46	4.46	4.837	4.837	4.837	4.837	4.837	4.439	4.439	4.439	4.439	4.439	4.439	4.439	4.439	4.439	4.043	4.043	3.844	3.844	3.646	4.021	3.269	3.269	3.269	3.269	3.269	3.269	3.269	3.269	3.269	3.468	3.468	3.468	3.844	3.844	3.468	4.043	4.043	4.043	4.043
YNL039W	12.985	12.985	13.183	13.183	13.183	13.382	14.155	14.729	14.729	14.729	14.729	15.105	15.105	15.105	15.481	15.481	15.481	15.481	15.481	15.481	15.481	15.481	15.481	15.481	15.481	15.878	16.076	16.076	16.076	16.076	16.076	16.076	16.076	15.878	15.878	15.878	15.878	15.878	15.878	15.878	15.878	15.878	16.076	16.076	16.076	16.076	15.878	15.878	15.878
YIL020C	1.724	1.724	1.922	1.744	1.744	2.497	3.269	5.213	5.213	5.213	6.56	6.56	6.56	6.56	6.56	6.56	6.56	6.56	6.56	6.56	6.56	6.56	6.56	6.56	7.312	7.312	7.312	7.312	7.312	7.312	7.709	7.709	7.709	7.709	8.106	8.106	8.106	8.106	8.106	8.106	8.106	8.482	8.879	8.879	8.879	8.879	8.879	9.255	10.425
YIL056W	0	0	0	0	0	0	0	0	0	0	0	0	0	0	0	0	0	0	0	0	0	0	0	0	0	0	0	0	0	0	0	0	0	0	0	0	0	0	0	0	0	0	0	0	0	0	0	0	0
YPL266W	8.9	8.9	8.9	8.9	8.9	8.9	8.9	8.9	8.9	9.098	8.9	8.9	8.9	8.9	8.701	8.701	8.701	8.503	8.503	8.503	8.503	8.305	8.503	8.701	8.9	8.9	8.9	8.9	8.9	8.9	8.9	8.524	8.524	8.524	8.524	8.524	8.524	8.524	8.325	8.325	8.325	8.325	8.701	8.9	8.9	8.9	8.9	8.9	8.9
YKL016C	7.114	7.312	7.312	7.312	7.312	7.312	7.312	7.312	7.312	7.312	7.312	7.312	7.312	7.312	7.511	7.511	7.511	7.511	7.511	7.511	7.511	7.511	7.511	7.312	7.312	7.312	7.312	7.312	7.312	7.312	7.312	6.737	5.609	5.609	5.234	5.234	5.234	5.234	5.234	5.234	5.234	5.234	5.234	5.234	5.234	5.234	5.234	4.857	4.659
YFL021W	1.744	1.744	1.744	1.744	1.744	1.744	1.744	1.744	1.744	0.972	0.972	0.972	0.972	0.972	0.972	0.773	0.397	0.397	0.397	0.397	0.397	0.397	0.397	0.397	0.397	0.397	0.397	0.397	0.397	0.397	0.397	0.397	0.397	0.397	0.397	0.199	0.199	0.199	0.199	0.199	0.199	0.199	0.199	0.199	0.199	0.199	0.199	0.575	0.575
YOR164C	4.262	4.837	4.837	5.411	5.411	5.986	5.986	5.986	5.986	5.986	5.986	6.184	6.383	6.383	6.383	6.383	6.957	7.928	7.928	7.928	7.928	7.928	7.928	8.127	8.701	9.297	9.297	9.297	11.396	11.396	11.396	11.595	11.595	11.595	11.595	11.595	11.595	11.595	11.595	11.595	11.595	11.595	11.971	11.971	11.971	11.971	11.971	11.971	11.971
YBR293W	4.021	3.823	3.823	3.823	3.823	3.823	3.823	3.823	3.823	3.823	3.823	3.823	3.823	3.823	3.823	3.823	3.823	3.823	3.624	3.624	3.624	3.624	3.624	3.624	3.823	3.823	4.199	4.199	4.199	4.774	4.774	4.774	4.972	4.972	4.972	4.972	4.972	4.972	4.972	4.972	4.972	4.972	5.348	5.348	5.348	5.348	5.348	5.348	5.348
YER060W	5.526	5.526	5.526	5.526	5.526	5.526	4.774	4.774	4.774	4.774	4.774	4.774	4.774	5.348	5.546	5.546	5.546	5.923	5.745	5.745	5.745	5.745	5.745	5.369	5.369	5.369	4.795	5.17	5.17	5.17	5.369	5.191	5.191	5.191	5.191	4.439	4.439	4.638	4.638	4.638	4.638	4.638	4.638	4.638	4.638	4.638	4.262	4.262	4.262
YOL064C	4.659	4.659	4.659	4.659	5.035	5.035	5.035	5.035	5.035	5.035	4.638	4.638	4.439	4.638	5.014	5.014	5.014	6.56	6.56	6.56	6.56	7.73	7.73	7.73	7.73	7.73	8.106	8.106	8.482	8.482	8.482	8.681	8.681	8.681	8.681	8.681	8.681	8.681	9.056	9.056	9.056	9.056	11.73	11.73	11.73	11.73	11.73	12.107	12.88
YGR184C	10.759	10.957	10.957	10.759	10.759	10.759	10.759	10.957	10.957	10.957	10.957	10.957	10.582	10.206	10.404	10.602	11.198	12.149	12.149	12.149	13.496	13.496	13.496	13.496	13.496	13.496	13.496	13.496	13.694	13.694	13.694	13.694	13.694	13.694	13.694	13.694	13.694	13.694	13.694	13.694	13.694	13.694	13.694	13.694	13.694	13.496	13.496	13.496	13.496
YGR197C	8.367	8.367	7.793	7.793	7.02	7.218	7.396	7.396	7.396	8.347	8.347	8.347	8.347	8.347	8.347	8.347	8.347	8.347	8.347	8.723	8.524	8.524	8.524	8.106	8.681	8.681	9.276	9.276	9.276	9.276	9.276	9.276	9.276	9.078	9.078	8.681	8.681	8.503	10.623	10.623	10.623	10.623	10.623	10.623	10.049	10.049	10.049	10.049	10.049
YBR183W	6.957	6.957	6.957	6.758	6.56	6.56	6.957	6.957	6.957	6.957	6.957	6.56	6.758	6.758	6.758	6.758	6.758	7.333	7.333	7.709	7.709	7.709	7.709	7.709	7.907	7.907	7.907	7.907	7.907	7.907	7.532	7.73	7.928	8.701	8.701	8.701	8.701	9.297	9.297	9.297	9.297	9.297	9.297	9.495	9.893	9.893	9.893	9.893	9.893
YBR094W	2.893	2.893	2.893	2.893	2.893	2.893	2.893	2.893	2.893	2.893	2.893	2.893	2.893	2.893	2.893	2.893	2.893	2.893	2.893	2.893	2.893	1.943	1.567	1.766	2.142	2.142	2.142	2.142	2.142	2.142	2.142	2.142	2.142	2.142	2.142	2.142	1.943	1.943	1.943	1.943	1.943	2.142	2.142	2.142	2.142	2.142	2.142	2.142	1.943
YER074W	3.979	3.979	3.979	3.979	3.979	3.979	3.603	3.603	3.603	3.603	3.603	3.603	3.603	3.603	3.603	3.603	3.603	3.603	3.603	3.603	3.603	3.603	3.603	3.603	3.603	3.603	3.603	3.603	3.603	3.603	3.603	3.603	3.405	3.405	3.405	3.405	3.405	3.405	3.405	3.405	3.405	3.405	3.405	3.405	3.405	3.405	3.405	3.405	3.405
YNL191W	2.893	2.893	2.893	2.893	2.893	2.893	2.893	2.518	2.518	2.518	2.518	2.518	2.518	2.518	2.518	2.518	2.518	2.518	2.142	1.766	1.766	1.766	1.766	1.766	1.766	1.567	1.369	1.17	1.17	1.17	1.17	1.17	1.17	1.17	0.972	0.972	0.972	0.972	0.972	0.972	0.972	0.972	0.972	0.972	0.972	0.972	0.972	0.972	0.972
YHL029C	0.972	0.972	0.972	0.773	0.773	0.773	0.773	0.773	0.773	0.773	0.773	0.773	0.773	0.773	0.773	0.773	0.773	0.773	0.773	0.773	0.773	0.773	0.773	0.773	0.773	0.773	0.773	0.773	0.773	0.773	0.773	0.773	0.773	0.773	0.773	0.773	0.773	0.773	0.773	0.773	0.773	0.773	0.773	0.773	0.773	0.773	0.376	0.376	0.376
YBR110W	8.398	8.398	8.398	8.398	8.398	8.398	8.398	8.398	8.2	8.2	8.2	8.2	8.2	8.575	8.575	8.575	8.575	8.575	8.575	8.575	8.575	8.575	7.824	7.625	7.625	7.625	7.249	7.051	7.051	6.675	6.1	6.1	6.1	6.1	6.1	6.1	5.724	5.526	5.526	5.526	5.526	5.526	5.526	5.526	5.526	5.526	5.526	5.526	5.526
YHR187W	8.106	8.106	8.305	8.305	8.305	8.503	8.503	8.503	8.503	8.9	8.9	9.673	9.673	10.049	10.049	10.049	10.049	10.049	10.049	10.425	10.425	10.425	10.425	10.226	10.999	11.198	11.198	11.198	11.396	11.595	11.595	11.595	11.595	11.595	11.595	11.595	11.595	11.595	11.595	11.595	11.595	11.595	11.595	11.595	11.595	11.595	11.595	11.396	11.396
YBR023C	6.006	6.006	6.205	6.205	6.205	6.205	6.205	6.205	6.205	6.205	6.205	6.205	6.205	6.205	6.205	6.205	6.205	6.205	6.205	6.205	6.205	6.205	6.205	6.205	6.205	6.006	6.006	6.006	6.383	6.383	6.383	6.383	6.779	6.978	6.978	6.978	6.978	6.978	6.978	6.978	6.978	6.978	6.978	6.978	6.978	7.375	7.375	7.375	8.9
YOL060C	7.992	7.992	8.169	8.169	8.169	8.169	8.169	8.169	8.169	8.169	7.971	7.971	7.971	7.772	7.574	7.574	7.375	7.375	7.375	7.375	7.375	5.63	5.432	5.035	5.035	5.035	5.035	4.659	4.659	4.659	4.659	4.659	4.659	4.659	3.667	3.667	3.667	3.667	3.667	3.667	3.667	3.667	3.291	3.291	3.291	3.291	3.291	3.291	3.291
YDL235C	3.865	3.865	3.865	3.865	3.865	3.865	3.865	3.865	3.865	3.865	3.865	4.064	4.064	4.064	4.064	4.064	4.439	4.439	4.439	4.439	4.439	4.638	5.39	5.588	5.588	5.787	5.787	5.787	5.787	6.362	6.184	6.383	6.779	6.779	6.779	6.779	6.779	6.779	6.779	6.779	6.779	6.404	6.404	6.404	6.404	7.176	7.176	7.176	7.375
YHR072W-A	8.305	8.305	8.305	8.305	8.305	8.305	8.305	7.73	7.73	7.73	7.73	7.73	7.73	7.73	7.928	7.928	7.928	7.928	7.928	8.482	8.482	8.482	8.879	8.879	8.879	9.078	9.078	9.078	9.078	8.879	8.879	8.879	8.879	9.255	9.255	9.255	9.454	9.255	9.255	9.255	9.255	8.482	8.284	8.284	8.284	8.284	8.284	7.907	7.709
YDL102W	2.12	2.12	2.319	2.319	2.319	2.319	2.319	2.319	2.12	3.468	4.816	4.816	4.816	4.816	4.816	4.816	4.816	4.816	4.816	5.014	5.014	5.014	5.014	5.014	5.014	5.014	5.39	7.886	7.886	7.886	7.886	7.886	7.886	7.886	7.886	8.837	9.787	9.787	9.787	10.164	10.164	10.164	9.965	9.589	9.589	9.589	9.589	9.965	9.965
YPL148C	9.631	9.631	9.631	9.631	9.631	9.432	9.432	9.234	9.234	9.432	9.432	9.432	9.809	9.809	9.61	9.61	9.61	9.61	9.014	8.44	8.44	8.44	7.845	7.646	7.646	7.646	7.646	7.646	7.27	7.27	7.27	6.497	5.923	6.298	6.497	6.497	6.497	6.497	6.497	6.497	6.121	6.518	6.518	6.518	6.518	6.518	6.518	6.518	6.518
YDR003W	9.631	9.631	9.631	10.582	10.78	10.78	10.78	10.78	10.78	10.78	10.383	10.383	10.383	10.383	10.383	10.184	10.184	9.986	9.986	9.986	9.986	9.787	9.787	9.787	10.362	10.362	10.362	10.362	10.362	10.362	10.937	10.937	10.937	10.937	10.937	11.135	11.135	11.135	11.334	11.334	11.334	11.334	11.334	11.334	11.135	11.135	11.135	11.135	10.937
YPL118W	12.326	12.326	12.326	12.326	12.326	12.326	12.326	12.326	12.326	12.524	12.524	12.524	12.524	12.524	12.524	12.524	12.524	12.524	12.524	12.524	12.524	12.723	13.099	13.099	13.099	13.099	13.099	13.099	13.099	13.099	13.099	13.099	13.297	13.297	13.297	13.674	13.674	13.674	13.674	13.674	13.674	13.674	13.674	13.674	13.674	13.674	13.674	13.674	13.674
YER055C	2.893	2.893	2.893	3.269	3.269	3.667	3.667	3.667	3.667	3.667	3.667	3.667	3.667	3.667	4.241	4.241	4.241	4.241	4.241	4.241	4.816	4.816	4.816	4.816	4.816	4.816	4.816	4.816	5.39	5.39	5.39	5.39	5.39	5.39	5.39	5.39	5.39	5.39	5.39	5.39	5.39	5.39	5.39	5.39	5.014	4.638	4.837	4.837	4.837
YGL186C	7.553	7.553	7.751	7.751	7.751	7.553	7.553	7.553	7.553	7.553	8.681	8.681	8.681	8.681	8.681	8.879	8.879	8.879	9.078	9.078	9.078	9.078	9.078	9.652	9.652	9.652	9.652	9.652	9.652	10.049	10.049	10.049	10.049	10.049	10.049	10.425	10.226	10.226	10.226	10.226	10.226	10.425	10.425	10.425	10.425	10.425	10.425	10.425	10.049
YDR146C	5.808	6.184	6.758	6.758	6.758	6.758	7.135	7.135	7.135	7.135	7.333	7.333	7.333	7.333	7.333	7.333	7.333	7.333	7.333	7.333	7.135	7.135	7.135	7.135	7.135	7.135	7.511	7.511	7.511	7.709	7.709	7.709	7.709	7.709	7.709	7.709	7.709	7.511	7.511	7.511	7.511	7.312	7.312	7.114	7.114	7.114	7.114	7.312	7.312
YDL195W	4.638	4.638	4.638	4.638	4.638	4.638	4.638	4.837	5.234	5.234	5.234	5.234	5.234	5.234	5.035	5.411	5.411	5.411	5.411	5.609	5.609	5.609	5.609	5.609	5.609	5.609	5.609	5.609	5.609	5.808	5.808	6.006	6.006	6.383	6.383	6.383	6.383	6.383	6.383	6.383	6.383	6.383	6.383	6.383	6.758	6.957	6.957	6.957	7.333
YKL026C	9.871	9.495	9.495	9.495	9.495	9.495	9.495	9.495	9.297	9.297	9.297	9.297	8.9	8.9	8.9	8.524	8.325	8.9	8.9	8.9	8.524	8.524	8.524	8.325	8.325	8.325	8.701	8.9	8.9	8.9	8.9	9.098	9.098	9.098	9.098	8.9	8.9	8.9	8.9	8.701	8.701	8.701	8.701	8.701	8.701	7.907	7.709	7.333	7.333
YDR375C	7.135	7.135	7.511	7.511	7.511	7.511	7.511	7.886	7.886	8.284	8.284	8.284	8.284	8.284	8.284	8.284	8.284	8.284	8.284	8.284	8.284	8.659	8.461	8.461	8.837	8.837	8.837	8.837	8.837	9.61	9.61	9.986	9.986	9.986	9.986	9.986	10.56	10.759	10.759	10.759	10.957	10.957	10.957	11.334	11.334	11.334	10.957	10.582	10.582
YDR159W	8.305	8.879	9.078	9.078	9.454	9.255	9.255	9.056	9.056	9.255	9.255	9.255	9.255	9.255	9.255	9.255	8.879	9.078	9.078	9.078	8.879	8.879	8.879	8.879	9.255	8.879	9.454	9.454	9.454	9.454	9.454	10.049	10.446	10.446	10.446	10.446	10.248	10.248	10.248	10.248	10.248	10.248	10.446	10.645	10.645	10.645	10.645	10.645	10.645
YAL022C	4.085	3.708	4.283	4.283	4.283	4.283	4.283	4.283	4.283	4.283	4.659	6.006	6.006	6.006	6.006	6.006	6.006	6.006	6.006	6.006	6.006	6.006	6.006	6.006	6.006	6.006	6.205	7.354	7.354	7.354	7.354	9.276	9.276	9.276	9.276	9.475	9.276	9.673	9.673	9.673	9.673	9.673	9.673	9.673	9.673	9.673	9.673	9.673	9.673
YIL152W	6.737	6.737	6.737	6.737	6.737	6.737	7.312	7.312	7.312	7.312	7.312	7.312	6.915	6.915	6.915	6.915	6.915	6.915	6.915	6.915	6.915	6.915	6.539	5.766	5.766	5.766	5.766	5.766	5.766	5.766	5.766	5.766	5.766	5.766	5.766	5.965	5.965	6.362	6.362	6.362	6.362	6.362	5.213	5.213	5.213	4.085	4.283	4.283	4.283
YAR028W	10.801	10.801	10.028	10.028	10.425	10.425	10.425	10.425	10.623	10.623	10.623	10.623	10.822	10.822	10.822	10.822	10.822	10.623	10.226	10.226	10.226	10.979	10.979	11.177	11.177	11.376	11.376	11.376	11.376	11.376	11.376	11.376	11.376	11.574	11.574	11.574	11.574	11.574	11.574	11.574	11.574	11.574	11.574	11.574	11.574	11.574	11.574	11.574	11.574
YER067W	4.22	4.22	4.22	4.22	4.22	4.795	6.319	7.468	7.468	7.468	7.468	7.468	7.468	7.667	8.043	8.043	8.043	8.419	8.419	8.419	8.419	8.419	8.419	8.419	8.419	8.419	8.617	10.164	10.164	10.164	10.164	10.362	10.362	10.362	10.362	10.759	10.759	10.759	11.135	11.511	11.511	11.511	11.511	11.511	11.511	11.511	11.511	11.511	11.511
YPL263C	5.014	5.014	4.816	4.816	5.609	6.006	6.006	6.006	6.006	6.779	6.779	6.779	6.779	6.779	6.779	7.354	7.354	7.354	7.354	6.978	6.978	6.978	6.978	6.978	6.978	7.928	7.928	8.127	8.127	8.127	8.127	8.127	8.127	7.553	7.751	8.148	8.148	8.148	8.148	8.148	8.148	8.148	8.148	8.347	8.347	8.347	8.347	8.347	8.347
YFL038C	11.438	11.438	11.438	11.438	10.864	10.864	10.665	10.665	10.665	10.665	10.665	10.665	10.665	10.665	10.665	10.665	10.665	10.665	10.467	10.467	10.467	10.091	9.517	9.517	9.14	9.14	8.545	7.772	6.779	6.383	6.184	6.184	5.986	5.986	5.986	5.986	5.787	5.787	5.787	5.787	5.787	5.411	5.213	5.213	5.014	4.021	4.199	4.199	4.199
YDR518W	12.41	12.41	12.41	12.41	12.211	12.41	12.034	12.034	12.232	12.034	12.034	12.431	12.431	12.431	12.431	12.431	12.431	12.431	11.679	11.679	11.679	11.679	11.679	11.679	11.679	11.658	11.658	11.084	11.084	11.084	11.282	11.282	11.282	11.084	11.48	11.48	11.48	11.282	11.282	11.282	11.282	11.282	10.906	10.707	10.707	10.707	10.906	10.906	10.906
YMR264W	12.368	12.169	12.169	12.169	12.169	12.169	12.169	12.169	12.169	12.169	12.169	12.169	12.169	12.169	11.219	11.219	11.219	10.822	9.871	6.602	6.404	6.404	5.453	5.255	5.453	5.85	5.85	6.048	6.048	5.85	5.652	6.027	6.027	6.027	5.652	5.453	5.453	6.999	6.999	6.999	6.999	6.999	6.999	6.999	6.999	6.999	6.999	6.999	6.999
YGR089W	18.426	18.625	19	19.199	19.199	19.199	19	19	19	18.248	18.248	18.248	18.248	18.248	18.248	18.248	18.05	17.674	18.071	18.071	18.27	18.27	18.27	18.071	18.27	18.27	18.27	18.27	18.071	18.071	18.27	18.27	18.27	18.27	18.27	17.695	17.319	17.319	16.943	16.943	16.744	16.744	15.972	15.972	15.595	15.595	15.595	15.397	15.397
YDR448W	8.701	8.701	8.701	8.701	8.503	8.305	8.305	7.73	7.333	6.758	6.758	6.383	6.383	6.383	4.993	4.795	3.624	2.873	2.873	2.873	2.497	2.497	1.922	1.922	1.724	1.724	1.724	1.724	1.724	1.724	1.724	1.724	1.724	1.724	1.347	1.347	1.347	1.347	0.972	0.773	0.773	0.773	0.773	0.773	0.773	0.773	0.773	0.773	0.773
YDR359C	12.149	12.149	12.149	11.971	12.921	12.921	12.921	12.921	12.921	12.921	12.744	13.12	13.12	13.12	13.12	13.12	13.12	13.12	13.12	13.12	13.12	13.12	13.496	13.496	13.496	13.496	13.496	13.496	13.496	13.496	12.943	12.943	12.943	12.943	12.943	12.943	12.943	12.744	11.971	11.971	11.574	11.574	11.95	11.95	11.354	11.354	11.354	11.553	10.582
YPL228W	3.092	3.092	3.092	3.092	3.092	3.092	3.092	3.092	3.092	3.092	3.092	3.092	3.092	2.716	2.716	2.716	2.716	2.716	2.716	2.716	2.716	2.716	3.092	3.688	3.688	4.064	4.064	4.064	4.064	4.064	4.262	4.262	4.262	4.262	4.262	4.262	4.262	4.064	4.064	4.064	4.064	4.262	4.262	4.638	4.638	4.638	4.638	4.638	4.638
YNL189W	1.702	1.702	1.702	1.702	1.702	1.702	1.702	1.702	1.702	1.702	1.702	1.702	1.702	1.702	1.702	1.702	1.702	2.079	2.079	2.079	2.079	2.079	2.454	2.454	2.454	2.454	2.454	2.454	2.454	2.454	2.454	2.454	2.454	2.454	2.454	2.454	2.454	2.079	2.079	1.702	1.702	1.702	1.702	1.702	1.702	1.702	1.702	1.702	1.702
YCL064C	7.907	7.907	7.511	7.312	7.312	7.312	7.312	7.312	7.312	7.312	7.312	7.312	6.936	5.986	5.014	5.014	5.014	5.014	5.014	4.638	4.638	4.638	4.638	4.638	5.588	5.588	5.986	5.986	6.184	5.808	5.808	4.857	4.659	4.857	4.857	4.659	5.035	4.837	4.837	4.837	4.46	4.46	4.46	4.46	4.46	4.46	4.46	4.46	4.46
YPL002C	3.667	3.667	3.667	3.865	3.865	3.865	3.865	3.865	3.489	3.489	3.489	3.489	4.439	4.439	4.439	4.439	4.439	4.439	4.638	4.837	5.213	5.213	5.213	5.014	5.014	5.014	5.213	5.213	5.213	5.213	5.213	5.411	5.411	5.986	5.986	6.362	6.362	6.362	6.362	6.362	6.362	6.163	6.163	6.163	6.56	6.56	6.56	6.56	6.957
YER019W	0	0	0	0	0.752	0.752	0.752	0.752	0.752	0.752	0.752	0.752	0.752	0.752	0.752	0.752	0.752	0.752	0.752	0.752	0.752	0.752	0.752	1.128	1.128	1.128	1.128	1.128	1.128	1.128	1.128	1.128	1.128	1.128	1.128	1.128	1.128	1.128	1.128	1.128	1.128	1.128	0.752	0.752	0.752	0.752	0.752	0.752	0.752
YMR047C	7.928	7.928	8.681	8.681	8.681	8.681	8.681	8.681	8.681	9.056	9.056	9.056	9.056	9.056	9.432	9.056	9.056	9.056	9.056	9.056	9.255	10.979	11.177	11.177	11.177	11.177	11.177	11.177	11.177	11.177	11.177	11.177	11.177	11.177	11.177	11.177	11.177	11.177	11.177	11.177	11.177	11.376	11.574	11.574	11.574	11.574	12.149	12.149	12.149
YHR083W	11.354	11.354	11.354	11.553	11.553	11.553	11.95	11.95	11.95	11.95	12.347	12.347	12.347	12.347	12.347	12.347	12.347	12.347	12.347	12.347	12.347	12.347	11.971	11.396	11.396	11.198	11.595	11.793	11.793	11.793	11.793	11.793	11.793	11.793	11.793	11.793	11.793	11.793	11.793	11.793	11.418	11.418	11.418	11.219	11.219	11.219	11.021	11.021	11.021
YJL191W	8.461	8.064	7.865	7.865	7.865	8.064	8.064	8.064	8.262	7.886	7.511	7.511	7.135	7.135	7.135	5.965	6.56	6.56	6.56	6.56	6.56	6.779	8.127	8.127	8.524	8.524	8.524	8.524	8.524	8.524	8.524	8.325	7.751	9.098	9.297	9.297	9.297	9.495	9.495	9.495	9.495	9.495	9.495	9.495	9.495	9.495	9.495	9.297	9.297
YBR171W	17.006	17.006	17.006	17.204	17.602	17.602	17.602	17.602	17.602	17.602	17.8	17.8	17.8	18.176	18.176	18.176	18.176	18.176	18.176	18.176	18.176	18.176	18.176	18.176	18.176	18.176	18.176	17.977	17.977	17.977	17.977	17.977	17.977	17.977	17.977	17.779	17.779	17.779	17.779	17.779	17.779	17.779	17.779	17.779	17.779	17.977	17.977	17.977	17.977
YKL138C	2.475	2.277	2.277	2.852	3.426	3.426	3.426	3.624	4	4.199	4.199	4.397	4.199	4.199	4.596	4.596	4.596	4.596	4.596	4.596	4.596	4.596	4.418	5.191	5.766	6.915	7.291	8.043	8.043	8.043	8.043	8.043	8.043	8.043	8.043	8.043	8.043	8.043	8.043	8.44	8.44	8.44	8.816	8.816	9.39	9.39	9.39	9.589	9.589
YMR056C	0.199	0.199	0.199	0.199	0.199	0.199	0.199	0.199	0.199	0.199	0.199	0.199	0.199	0.199	0.199	0.199	0.199	0.199	0.199	0.199	0.199	0.199	0.199	0.199	0.199	0.199	0.199	0.199	0.199	0.199	0.199	0.199	0.199	0.199	0.199	0.199	0.199	0.199	0.199	0.199	0.199	0.199	0.199	0.199	0.199	0.199	0.199	0.199	0.199
YPL038W	5.276	5.276	5.276	5.077	5.077	5.077	4.701	4.503	4.503	4.503	4.503	4.701	4.701	4.899	4.899	5.276	5.077	5.077	5.077	4.878	4.878	5.077	6.404	6.404	6.404	6.404	6.404	6.404	6.404	6.404	6.404	6.205	6.205	5.808	5.808	5.808	5.808	5.411	5.411	5.609	5.609	5.609	5.609	5.609	5.787	5.986	5.986	5.986	5.986
YKR056W	5.014	5.014	5.014	5.014	5.213	6.383	6.383	6.383	6.383	6.383	6.383	6.383	6.383	6.383	6.383	6.383	6.758	6.758	6.758	6.758	6.758	6.758	6.758	6.758	6.758	6.758	6.758	6.758	6.758	6.758	6.758	6.758	6.758	6.758	6.758	6.758	6.758	7.135	7.135	7.135	7.135	7.135	7.135	7.135	7.135	7.135	7.135	7.135	7.135
YBL029C-A	0.376	0	0	0	0	0	0	0	0	0	0	0	0	0	0.376	0.376	0.376	0.376	0.376	0.376	0.376	0.376	0.376	0.376	0.376	0.376	0.376	0.376	0.376	0.376	0.376	0.376	0.376	0.376	0.376	0.376	0.376	0.376	0.376	0.376	0.376	0.376	0.376	0.376	0.376	0.376	0.376	0.376	0.376
YER139C	6.184	6.184	6.184	6.184	6.383	6.383	6.383	6.383	5.808	6.184	5.986	5.986	5.986	5.986	6.184	7.511	7.511	7.886	8.284	8.284	8.284	8.482	8.482	8.681	8.681	8.681	8.879	9.078	9.078	9.276	9.276	9.276	9.276	9.276	9.276	9.276	9.276	9.276	9.276	9.276	9.276	9.078	9.276	9.652	10.049	10.049	10.049	10.999	10.999
YNR045W	7.625	7.625	7.625	7.625	7.625	7.625	7.625	7.824	7.249	6.852	6.852	6.852	6.654	6.654	6.654	5.526	5.149	5.348	5.745	7.291	7.865	7.865	7.865	7.865	8.816	8.816	9.014	9.014	9.014	9.014	9.39	9.39	9.39	10.164	10.164	11.114	11.114	11.114	11.114	11.114	11.114	11.114	11.114	10.738	10.738	10.738	10.738	10.738	10.738
YLR453C	3.979	3.979	3.979	3.979	3.979	4.356	4.356	4.356	3.603	3.228	3.228	3.228	3.228	3.228	3.228	3.228	2.852	2.653	2.653	2.653	2.653	2.653	2.653	2.653	2.653	2.852	2.852	2.852	2.852	2.852	2.852	2.475	2.475	2.475	2.475	2.475	2.475	2.674	3.071	4.241	4.241	4.241	4.241	4.241	4.241	4.241	4.241	4.241	4.241
YPR122W	3.071	3.071	3.071	3.269	3.071	3.071	2.695	2.695	2.695	2.695	2.497	2.497	2.497	2.497	2.497	2.497	2.497	2.497	2.298	2.298	2.099	1.901	2.277	2.277	2.277	2.277	1.901	1.901	1.901	1.901	2.277	2.277	2.277	2.277	2.277	2.277	2.277	1.901	1.901	1.901	1.901	1.901	1.901	1.901	1.901	2.277	2.475	2.475	2.475
YCL043C	5.035	5.035	5.035	4.837	4.837	4.837	4.837	4.837	4.837	4.837	4.837	4.837	4.837	4.837	4.064	3.865	3.865	3.865	3.667	3.667	3.667	3.667	3.667	3.667	3.667	3.667	3.667	3.667	3.667	3.667	3.667	3.667	3.269	3.269	3.269	3.269	3.269	3.269	3.269	3.269	3.269	3.269	3.269	2.893	2.893	2.893	2.893	2.893	2.893
YJR043C	3.646	3.646	3.646	3.646	2.873	2.497	2.497	2.497	2.497	2.497	2.298	1.546	1.546	1.546	1.546	1.546	1.546	1.546	1.546	1.546	1.347	1.149	0.951	0.951	0.951	0.951	0.951	0.951	0.951	1.327	1.327	1.327	1.327	1.327	1.327	1.128	1.128	1.128	0.752	0.752	0.752	0.752	0.752	0.951	0.951	0.951	0.951	1.347	1.347
YDL224C	1.943	1.943	1.943	1.943	1.943	1.943	1.567	1.567	1.567	1.567	1.567	1.567	1.567	1.567	1.567	1.567	1.567	1.567	1.567	1.369	1.369	1.369	1.369	1.369	1.369	1.369	1.369	1.369	1.369	1.369	1.369	2.142	2.142	2.142	2.518	2.319	2.319	2.12	2.319	2.319	2.319	2.12	2.12	2.497	2.497	2.497	2.497	2.497	2.497
YBR265W	4.857	5.234	5.234	5.234	5.035	5.035	5.035	4.638	5.191	5.191	5.191	4.993	4.993	5.191	4.993	4.993	4.993	5.191	5.567	5.567	5.567	5.567	5.567	5.567	5.944	6.142	6.539	6.539	6.737	6.936	7.511	7.511	7.511	7.511	8.837	8.837	8.837	8.837	8.837	9.213	10.362	10.738	10.738	10.738	10.738	10.738	10.738	10.738	10.738
YCR028C-A	12.431	13.005	13.204	13.204	13.204	13.204	13.005	13.005	13.005	13.005	13.382	13.977	13.977	13.977	13.977	15.742	15.742	15.742	15.941	15.941	15.941	16.14	16.14	16.14	16.14	15.941	15.941	15.941	15.941	15.941	15.941	15.941	15.941	15.941	16.693	16.693	16.693	16.693	16.098	15.899	15.899	15.899	15.899	15.899	15.899	15.899	15.899	15.899	15.899
YBR062C	5.128	5.128	4.178	3.426	3.426	3.624	5.17	5.17	5.17	5.944	5.944	5.944	5.944	5.944	5.944	5.944	6.142	6.34	6.34	6.34	6.34	6.34	6.34	6.34	6.34	6.34	6.34	6.34	7.114	7.114	7.114	7.312	7.312	7.312	7.312	7.511	7.886	8.262	8.837	8.837	8.837	8.837	9.589	10.362	10.56	10.56	10.56	10.56	10.56
YPL145C	11.062	10.687	10.687	10.687	10.687	10.687	10.687	10.488	10.488	10.112	10.112	10.112	10.112	10.112	10.112	10.112	10.112	10.112	10.112	10.112	9.736	9.736	8.963	8.566	8.764	8.764	8.764	8.764	8.764	8.764	8.764	8.764	8.764	8.764	8.764	8.764	8.764	8.764	8.764	8.566	8.566	8.169	8.169	7.772	7.772	7.772	7.772	7.197	7.197
YNR041C	7.114	7.114	7.886	10.206	10.206	10.206	10.404	10.404	10.404	10.404	10.404	10.78	11.177	11.177	11.177	11.177	11.177	11.177	11.177	11.177	11.752	13.297	13.297	13.496	13.496	13.496	13.893	13.893	13.893	13.694	13.694	13.694	13.893	13.893	14.489	14.489	14.489	14.489	14.489	14.489	14.489	14.489	14.489	14.489	14.091	14.091	14.091	14.091	14.091
YPR114W	11.752	11.553	11.553	11.354	11.354	11.354	11.354	10.78	10.206	10.582	11.177	11.177	11.177	11.376	11.177	11.177	10.602	10.602	10.801	10.801	10.801	10.801	10.801	10.226	9.454	9.851	9.851	9.851	9.851	10.248	10.248	10.248	10.248	10.248	9.673	9.673	9.673	10.248	10.446	10.623	10.623	11.021	10.268	10.268	10.467	10.091	10.091	10.091	10.091
YIL052C	0.575	0.575	0.575	0.575	0.575	0.575	0.575	0.575	0.575	0.575	0.575	0.575	0.575	0.575	0.575	0.575	0.575	0.575	0.575	0.575	0.575	0.575	0.575	0.575	0.575	0.575	0.575	0.575	0.575	0.575	0.575	0.575	0.575	0.575	0.575	0.376	0.376	0.376	0	0	0	0	0	0	0.376	0.376	0.376	0.376	0.376
YMR219W	4.774	4.795	4.795	4.795	4.795	5.369	5.369	5.567	5.567	5.567	5.567	6.142	6.142	6.915	6.716	6.915	6.716	6.716	6.716	6.716	6.716	7.093	7.291	7.291	7.291	7.291	7.865	8.816	10.32	10.32	10.32	10.518	10.518	10.518	10.518	11.845	12.639	13.213	13.412	13.412	13.412	13.412	13.788	13.788	13.788	13.589	13.589	13.589	13.788
YLR315W	0.575	0.575	0.575	0.575	0.575	0.575	0.575	0.575	0.575	0.575	0.575	0.575	0.575	0.773	0.773	0.773	0.773	0.773	0.773	0.773	0.773	0.773	0.773	1.922	1.922	1.922	1.922	1.922	1.922	1.922	1.922	2.298	2.674	2.674	2.674	2.674	2.674	2.674	2.674	2.873	5.128	6.675	6.675	6.675	6.675	6.675	6.675	6.675	6.675
YDR072C	0.773	0.773	0.773	0.773	0.773	0.397	0.397	0.397	0.397	0.397	0.397	0.397	0.397	0.397	0.397	0.397	0.397	0.397	0.397	0.397	0.397	0.397	0.397	0.397	0.773	0.575	0.575	0.575	0.575	0.575	0.575	0.575	0.575	0.575	0.575	0.575	0.575	0.575	0.575	0.575	0.575	0.575	0.575	0.575	0.575	0.575	0.575	0.575	0.575
YJL055W	13.005	13.005	13.005	12.63	12.63	13.758	13.758	14.552	14.552	14.552	14.552	14.552	14.552	14.552	14.552	14.552	14.552	14.552	14.552	14.552	14.552	14.552	14.353	14.353	14.155	14.155	14.155	14.155	13.956	13.956	13.956	13.956	13.758	13.559	13.559	13.183	12.807	11.835	11.637	12.63	12.63	12.63	13.027	13.027	13.027	12.828	12.828	12.828	12.63
YER144C	11.46	10.864	11.24	11.24	11.24	11.24	11.637	11.24	11.24	11.24	11.616	11.418	11.418	12.744	12.546	12.546	13.12	13.12	13.12	13.319	13.319	13.319	13.319	13.319	13.319	12.744	12.744	12.744	12.744	12.744	12.744	12.744	12.943	12.943	12.943	12.566	12.566	12.566	12.566	12.566	12.566	12.191	12.191	12.389	12.191	12.191	12.566	12.943	12.943
YMR220W	9.694	9.694	10.467	10.467	10.467	10.467	10.467	10.467	10.467	10.467	10.467	10.467	10.467	10.843	10.843	10.843	10.843	10.467	10.467	10.864	10.864	10.864	10.864	10.864	10.864	10.467	10.467	10.467	10.467	10.843	10.843	11.041	11.041	10.843	10.843	10.843	10.07	10.07	9.871	9.673	9.673	9.673	9.673	9.297	9.297	9.297	9.297	9.098	9.098
YBR060C	14.603	14.603	14.603	14.802	15.575	15.575	15.575	15.575	15.575	15.575	15.198	15.773	15.773	15.773	15.773	15.773	15.773	15.773	15.773	15.575	15.397	15.397	15.397	15.397	15.198	15.198	15.198	15.198	14.822	14.822	14.822	14.822	14.822	14.822	14.822	14.822	15.198	15.198	15.198	14.822	14.822	13.872	13.496	13.12	13.12	13.12	13.12	13.12	13.12
YGL136C	0	0	0	0	0	0	0	0	0	0	0	0	0	0	0	0	0	0	0	0	0	0	0	0	0	0	0	0	0	0	0	0	0	0	0	0	0	0	0	0	0	0	0	0	0	0	0	0	0
YER100W	14.164	14.164	14.164	14.363	14.363	14.363	14.561	14.937	14.937	14.937	14.937	14.937	14.739	14.739	14.363	14.363	13.986	13.986	13.986	13.986	13.986	13.986	13.986	13.986	13.986	13.986	13.986	14.739	14.739	14.739	14.739	14.739	14.739	13.986	13.788	13.788	13.788	13.788	13.788	13.788	13.788	13.788	13.788	13.788	13.788	13.788	13.788	13.788	13.788
YMR116C	1.724	1.724	1.724	1.724	1.724	1.327	1.327	1.327	1.327	1.702	1.702	1.702	1.702	1.702	1.702	1.702	1.702	1.702	1.702	1.702	1.702	1.702	1.702	1.702	1.702	1.702	1.128	1.128	1.128	1.128	1.128	1.128	1.504	2.256	2.256	2.256	2.256	2.256	2.256	1.88	1.88	1.88	1.88	1.88	2.454	2.454	2.852	2.852	2.852
YLR129W	11.376	11.773	11.773	11.773	12.149	12.149	12.149	12.149	12.149	12.149	12.149	12.149	12.149	12.149	12.149	12.149	12.149	12.149	12.149	12.149	12.149	12.149	12.524	12.524	12.524	12.524	12.524	12.524	12.149	11.95	11.95	11.95	11.95	11.95	11.95	11.95	11.95	11.752	11.752	11.752	11.752	11.752	11.752	11.752	11.752	11.752	11.752	11.752	11.752
YMR009W	4.638	4.638	4.837	4.837	5.035	5.035	5.035	5.035	5.035	5.035	5.035	5.035	5.035	5.035	5.035	5.035	5.035	5.035	5.035	5.035	5.035	5.035	5.035	4.659	4.659	4.659	4.659	4.659	4.659	4.659	4.659	4.659	4.659	4.46	4.46	4.46	4.46	4.46	4.46	4.46	4.46	4.46	4.46	4.46	4.46	4.46	4.46	4.659	4.659
YER110C	10.759	10.759	10.759	10.759	10.759	10.759	10.759	10.759	10.759	10.759	10.759	10.184	10.184	10.184	10.383	10.582	10.582	11.354	11.354	11.354	11.354	11.354	11.354	11.354	11.156	11.156	11.156	11.156	10.957	10.957	10.957	10.957	10.957	10.582	10.582	10.582	10.582	10.582	10.582	10.582	10.582	10.582	10.582	10.582	10.582	10.582	10.582	10.582	10.582
YOR287C	6.383	6.383	6.758	7.553	7.553	7.553	7.553	7.553	7.553	7.553	7.928	7.928	7.928	8.325	8.723	8.723	8.723	8.723	8.723	8.723	8.723	8.723	8.723	8.723	9.297	9.297	9.297	9.297	9.297	9.297	9.297	9.297	9.297	9.297	9.694	9.694	9.694	9.694	9.694	9.694	9.694	9.694	9.694	9.694	9.694	9.694	9.694	9.694	9.694
YIL075C	9.893	9.893	9.694	9.694	9.694	9.694	9.694	9.694	9.694	9.694	9.694	9.694	9.694	9.694	9.694	9.694	9.694	9.694	9.694	8.9	7.73	7.73	7.73	7.73	7.73	7.354	7.553	7.553	7.553	7.553	7.553	7.553	7.553	7.553	7.751	7.751	7.553	7.553	7.553	7.553	7.553	7.354	7.354	7.354	7.354	7.73	7.333	7.135	7.135
YOR279C	6.696	6.696	6.696	6.696	6.696	6.873	7.625	7.625	7.625	9.328	9.704	9.704	9.704	10.079	9.704	10.654	10.654	10.654	10.654	11.845	11.646	11.646	12.242	12.242	12.242	12.242	12.242	12.242	11.668	11.469	11.469	13.036	13.036	13.036	13.036	13.036	13.036	13.036	13.611	13.611	13.611	13.611	13.611	13.611	13.611	14.185	14.759	14.759	14.759
YOL031C	0.951	0.951	0.951	0.951	0.951	0.951	0.951	0.951	0.951	0.951	0.951	0.951	1.149	1.149	1.149	1.149	1.149	1.149	1.149	1.149	1.149	1.149	1.149	1.149	1.149	1.149	1.149	1.149	1.347	1.546	1.546	1.546	1.744	1.744	1.744	1.744	1.744	1.744	1.744	1.744	1.744	1.744	1.943	1.943	1.943	1.943	1.943	1.943	2.319
YNL062C	15.325	15.325	15.523	15.126	15.126	15.126	15.126	15.126	15.126	15.126	15.126	15.126	15.126	15.126	15.126	15.126	15.126	14.928	14.928	14.928	14.928	14.928	14.928	14.928	14.53	14.53	14.332	14.332	14.332	14.332	13.935	13.935	13.935	13.935	13.935	13.935	13.935	13.935	13.935	13.935	13.559	13.559	13.559	13.559	13.559	13.758	13.758	13.758	13.758
YIL119C	0	0	0	0	0	0	0	0	0	0.199	0.199	0.199	0.199	0.199	0.199	0.199	0.199	0.199	0.199	0.199	0.199	0.199	0.199	0.199	0.199	0.199	0.199	0.199	0.199	0.199	0.199	0.199	0.199	0.199	0.199	0.199	0.199	0.199	0.199	0.199	0.199	0.199	0.199	0.199	0.199	0.199	0.199	0.199	0.199
YGR028W	2.653	2.653	2.653	2.653	2.653	2.653	2.653	2.277	2.277	2.277	2.277	2.277	2.277	2.277	2.277	2.277	2.277	2.277	2.277	2.277	2.079	2.079	2.079	2.079	2.079	2.079	2.079	2.079	2.079	2.079	2.079	2.83	3.228	3.802	3.802	3.802	3.802	3.802	3.426	3.426	4	4.199	4.199	4.199	4.199	4.199	4.199	4.199	4.397
YMR192W	4.816	4.439	4.439	4.439	4.638	5.609	5.808	5.808	5.808	5.808	5.808	5.808	5.808	6.006	6.205	6.779	6.779	7.176	7.375	7.949	7.375	7.375	7.375	7.375	7.375	7.375	8.723	8.921	8.921	9.12	9.12	9.12	9.12	9.12	9.715	9.715	10.488	11.062	11.261	11.261	11.261	11.261	11.261	11.261	11.261	11.261	11.261	11.261	11.261
YDL124W	5.453	5.453	5.453	5.453	5.453	5.255	5.255	5.255	5.255	4.857	4.857	4.659	4.659	5.234	5.234	5.234	5.234	5.432	5.234	5.234	5.234	5.234	5.234	5.234	5.234	5.234	5.234	5.234	5.234	5.234	4.857	4.857	4.857	4.857	4.283	4.283	4.283	4.283	4.283	2.518	2.319	2.12	2.12	2.12	2.12	2.12	2.12	2.12	1.922
YGL091C	7.093	7.093	7.093	7.093	7.093	7.093	7.093	7.093	7.093	7.093	7.291	7.291	7.291	7.291	7.291	7.291	7.291	7.291	7.667	7.667	7.865	7.865	7.865	7.865	7.865	7.865	7.865	7.865	7.865	8.993	8.993	8.993	8.993	8.617	8.617	8.816	8.816	8.816	8.816	8.816	8.816	8.816	9.014	9.589	9.589	9.589	9.589	9.589	9.589
YGL129C	7.489	7.489	7.489	7.489	8.064	8.064	8.461	8.461	8.461	8.461	8.461	8.461	8.461	8.461	8.461	8.461	8.461	8.461	8.461	7.886	7.688	7.688	7.688	7.688	7.688	7.688	7.489	7.312	7.312	7.312	7.312	7.114	7.114	7.114	7.114	7.312	7.688	7.688	7.688	7.688	7.688	7.688	7.688	7.688	7.688	7.688	7.688	7.688	7.688
YHR088W	11.71	11.71	12.504	12.504	12.504	12.504	12.504	12.504	12.504	12.504	12.504	12.504	12.504	12.88	12.88	12.88	13.255	13.057	13.057	13.057	13.057	13.057	13.057	13.433	13.057	13.057	13.057	13.057	13.057	13.057	13.057	12.858	12.858	12.858	12.858	12.858	12.858	12.858	12.482	12.482	12.482	12.482	12.482	12.107	12.88	12.88	13.255	13.255	13.454
YHR190W	13.319	13.319	13.319	13.319	14.864	14.864	14.864	14.864	14.864	14.864	14.864	14.864	14.864	14.864	15.241	15.241	15.617	15.617	15.617	15.617	15.617	15.617	15.617	15.815	15.815	15.815	15.815	15.815	15.815	15.815	15.617	15.617	15.418	15.418	15.418	15.617	15.617	16.014	16.014	16.014	16.014	16.014	16.014	15.617	15.617	15.815	16.985	16.985	16.985
YBR249C	11.156	11.156	11.156	11.156	11.156	11.156	10.78	10.582	10.582	10.582	10.582	10.582	10.582	10.582	10.582	10.582	10.206	9.036	8.461	8.262	8.262	8.262	8.262	8.262	8.262	7.865	7.865	7.865	7.865	7.865	7.865	7.291	6.497	6.298	6.298	6.298	6.298	6.298	6.298	6.298	3.646	1.922	1.922	1.922	1.922	1.922	1.922	1.922	1.922
YKL039W	2.497	2.497	2.695	2.695	2.695	2.695	2.695	2.695	2.893	2.893	2.893	2.893	3.092	3.468	3.468	3.468	3.468	3.468	3.468	4.617	4.617	4.993	5.588	5.588	5.588	5.965	7.354	8.127	8.127	8.127	8.127	8.723	8.723	8.723	8.723	8.723	9.098	9.098	9.098	9.098	9.098	9.098	9.098	9.098	9.475	9.475	9.475	9.673	9.673
YKL013C	5.234	5.234	5.234	5.234	5.234	5.234	5.234	5.234	5.234	5.234	5.234	5.234	5.234	5.234	5.234	5.234	5.234	5.234	5.234	5.234	5.234	5.234	5.234	5.234	5.234	5.234	5.035	5.035	5.035	5.035	5.035	6.184	6.383	6.383	6.383	6.957	7.155	7.155	7.155	7.155	7.354	8.106	8.106	8.106	8.106	8.106	8.106	8.106	8.106
YMR241W	6.716	6.716	6.716	6.716	6.716	6.716	6.518	6.518	6.518	6.518	6.716	6.518	6.518	6.518	6.518	6.518	6.518	6.142	6.142	6.142	6.142	5.944	5.944	5.944	5.944	5.944	5.944	5.567	5.369	5.369	4.575	4.575	4.199	4.199	4.575	4.575	4.575	4.575	3.802	3.802	3.802	3.802	3.228	3.426	3.426	3.426	3.426	3.426	3.426
YLR194C	5.808	6.184	6.184	6.184	6.184	6.184	6.184	6.184	6.184	6.184	6.184	6.184	6.184	6.184	6.184	6.184	6.184	6.56	6.56	6.56	6.56	6.56	6.56	6.56	6.362	6.362	6.362	6.362	6.362	6.362	5.766	5.567	5.567	5.567	5.567	5.191	5.191	5.191	5.191	5.191	5.191	5.191	5.191	5.191	5.191	5.191	5.39	6.758	6.758
YDR178W	6.696	6.696	6.319	6.319	5.369	4.795	4.043	3.844	3.844	4.241	4.439	4.439	4.439	4.439	4.439	4.439	4.241	4.241	4.241	4.241	4.241	4.439	4.439	4.439	4.439	4.439	4.439	4.439	4.439	4.439	4.439	6.539	6.539	6.737	6.737	6.737	6.737	6.539	6.539	6.539	6.737	6.539	6.737	6.758	7.354	7.354	7.354	7.354	7.928
YLR009W	11.95	11.95	11.95	11.752	11.752	11.752	11.553	11.553	12.305	12.305	12.305	13.277	14.248	14.248	14.248	14.248	14.248	14.248	14.248	14.05	14.05	14.05	14.05	14.05	14.05	14.05	14.05	14.05	13.652	13.652	13.652	13.652	13.652	13.652	13.652	13.652	13.652	13.652	13.652	13.652	13.652	13.652	13.652	13.652	13.652	13.652	13.652	13.454	13.454
YNL330C	5.965	5.965	5.766	5.766	4.993	4.993	4.993	4.993	4.993	4.993	5.191	5.191	5.191	5.191	5.191	5.191	4.993	5.191	5.191	5.191	5.191	5.191	5.191	5.39	5.39	5.39	5.39	5.39	5.014	5.014	5.014	5.014	5.014	5.213	5.213	5.213	5.213	5.014	5.014	5.014	5.014	5.014	5.014	5.014	4.638	4.638	4.638	4.638	4.638
YGR033C	0.575	0.575	0.575	0.575	0.575	0.575	0.575	0.575	0.575	0.575	0.575	0.575	0.575	0.575	0.575	0.575	0.575	0.575	0.575	0.575	0.575	0.575	0.575	0.575	0.575	0.575	0.575	0.376	0.376	0.376	0.376	0.376	0.752	0.752	0.752	0.752	0.752	0.752	0.752	0.752	0.752	0.752	0.752	0.752	0.752	0.752	0.752	0.376	0.376
YPL045W	7.532	7.73	7.532	7.532	7.532	7.333	8.305	8.305	8.681	8.681	8.681	8.681	8.681	8.681	9.056	9.255	9.255	9.255	9.255	9.255	9.255	9.255	9.255	9.255	9.255	9.652	9.276	9.475	9.475	9.475	9.475	9.475	9.475	9.475	9.475	9.475	9.276	9.276	9.276	8.879	8.879	8.879	8.284	8.284	8.284	8.284	7.907	7.907	7.907
YDL003W	2.936	3.134	3.333	3.333	3.333	3.531	3.531	3.531	3.531	3.531	3.531	3.928	4.304	4.304	4.503	4.503	4.503	4.503	4.503	4.503	4.503	4.503	4.503	4.503	4.503	4.503	4.503	4.503	4.503	4.503	4.503	4.503	4.503	4.503	4.503	4.503	4.503	4.503	4.503	4.503	4.503	4.503	4.503	4.503	4.503	4.503	4.503	4.503	4.503
YKR037C	8.921	8.921	9.297	8.9	8.503	8.503	8.503	8.503	8.503	8.503	8.503	8.503	8.503	8.106	8.284	8.639	8.639	9.036	9.432	9.432	9.432	9.809	9.809	10.56	10.56	10.56	11.71	11.71	11.71	10.957	10.957	11.334	10.957	11.71	12.681	12.681	12.681	13.078	14.645	14.645	14.645	14.645	14.645	14.645	14.645	14.447	14.447	14.447	14.07
YAL033W	7.73	7.73	7.73	7.73	8.127	7.553	7.553	7.553	7.553	7.553	7.354	6.205	6.205	6.205	6.205	5.609	6.205	6.205	6.205	6.205	6.205	6.205	6.404	6.027	6.027	6.027	7.396	7.218	7.218	7.218	7.218	7.218	7.218	7.218	7.218	7.218	7.218	7.218	6.822	6.822	6.822	7.197	7.197	7.197	6.801	6.801	6.801	6.801	6.801
YKL089W	9.61	9.61	9.61	9.61	8.461	8.284	9.61	9.61	9.61	10.184	10.184	10.184	10.184	10.759	10.759	10.957	10.957	10.957	12.107	12.107	12.107	12.107	12.107	12.107	12.107	12.107	11.156	11.354	11.929	11.929	12.127	12.127	12.127	11.752	11.376	11.376	11.376	11.376	11.376	11.376	11.376	11.376	11.376	11.376	9.871	9.475	9.475	9.475	9.475
YPL162C	6.048	6.048	6.247	6.247	6.247	6.247	6.247	6.247	6.623	6.623	6.623	6.623	6.623	6.623	6.623	6.623	6.623	6.623	6.623	6.247	6.247	6.247	6.247	6.247	6.247	6.247	6.247	6.247	6.247	6.247	6.247	6.446	6.446	6.446	6.446	6.446	6.446	7.02	7.02	7.02	7.02	6.822	6.822	6.822	6.822	6.822	6.822	6.822	6.822
YGL227W	6.006	5.432	6.205	9.694	9.694	9.694	9.694	9.694	10.07	10.07	10.07	10.268	10.268	10.268	10.268	10.07	10.446	11.041	11.616	12.191	14.113	14.113	14.113	14.113	14.489	14.489	14.489	14.489	14.489	14.489	14.489	15.241	15.241	15.241	16.014	19.084	19.084	19.084	19.084	19.084	19.283	19.283	19.283	19.283	19.283	19.283	19.68	19.68	20.056
YLR373C	11.815	11.815	11.815	11.616	11.616	11.616	11.616	11.616	11.616	10.665	9.893	8.723	8.723	8.723	8.325	8.325	8.701	8.701	8.701	7.928	7.928	7.928	7.155	6.184	5.986	6.383	6.758	6.758	6.758	6.758	6.758	6.758	6.758	6.56	6.56	6.56	6.56	6.56	6.56	6.737	6.737	6.737	6.362	6.362	6.163	6.163	6.163	5.787	5.787
YOL144W	11.198	11.198	11.198	11.198	11.198	11.198	11.198	11.198	11.198	12.546	12.744	12.744	12.744	12.566	12.566	12.566	12.191	12.191	12.389	12.389	12.389	12.389	12.389	12.389	12.389	12.389	12.389	12.389	12.389	12.389	12.389	12.389	12.389	12.389	12.389	12.389	12.389	12.389	12.211	12.211	12.211	12.211	12.211	12.211	12.211	12.211	12.211	12.013	12.211
YKL064W	5.474	5.474	5.474	5.474	5.474	5.474	5.474	5.474	5.474	5.474	5.85	5.85	5.85	5.85	5.85	6.048	6.247	6.822	6.822	6.822	6.822	6.822	6.822	6.822	6.822	6.822	6.822	6.822	6.822	6.048	6.048	6.048	6.048	6.048	6.048	6.048	5.652	5.255	5.255	5.255	5.255	5.255	5.255	4.857	4.857	5.035	5.035	5.035	5.035
YDR034C	5.588	5.588	5.588	5.39	5.39	5.39	5.191	5.191	5.191	4.993	4.993	4.617	4.418	4.617	4.617	4.816	4.816	4.816	4.816	4.816	4.816	4.816	4.617	4.617	4.617	4.816	4.816	4.816	4.816	4.816	4.816	4.816	4.816	4.816	4.816	4.816	5.191	5.567	5.567	5.567	5.567	5.567	5.567	5.369	5.745	6.894	6.894	6.894	7.093
YIL098C	5.348	5.348	5.348	5.348	5.348	4.972	4.972	6.1	5.724	5.724	5.724	5.724	5.724	5.526	5.526	5.526	5.526	5.526	5.526	5.526	5.526	5.526	5.526	5.327	4.753	4.377	4.377	4.377	4.377	4.377	4.377	4.377	4.377	4.377	4.377	4.199	4.199	4.199	4.199	4.972	5.17	7.114	7.511	7.511	7.511	7.511	7.511	7.511	7.511
YOR306C	7.646	7.646	7.646	7.646	7.646	7.447	7.447	7.447	7.447	7.447	7.447	7.447	7.447	7.447	6.497	5.923	5.546	5.745	5.745	5.745	5.745	5.17	5.17	5.17	3.646	3.646	3.646	3.248	3.248	3.248	3.248	3.248	3.248	3.248	3.248	3.248	3.248	3.248	2.873	2.674	2.674	2.674	2.674	2.674	2.674	2.674	2.674	2.674	2.298
YBR189W	8.681	8.681	8.482	8.482	8.284	8.284	8.085	8.085	8.085	8.085	8.085	8.085	7.709	7.709	7.709	7.709	7.709	7.511	7.114	7.114	7.114	6.163	4.837	4.837	4.837	4.837	4.837	4.837	4.837	4.837	4.837	4.837	3.865	3.865	3.865	3.865	3.865	3.865	3.865	3.667	2.914	3.113	3.312	3.708	4.106	4.106	5.056	6.978	6.978
YGL025C	4.418	4.418	4.021	3.823	4.021	4.021	4.397	5.17	5.17	5.17	5.17	4.972	4.972	4.972	4.972	4.795	8.022	7.646	7.646	7.646	7.646	7.646	7.646	7.646	7.447	8.043	9.37	9.37	9.37	9.37	9.37	9.37	9.37	8.993	9.192	9.39	9.39	10.341	10.54	10.54	10.54	10.54	10.738	11.312	12.858	12.858	13.235	15.198	15.198
YBR121C	5.213	5.213	5.213	5.014	5.014	5.014	5.014	5.014	5.014	5.213	5.213	5.213	5.213	5.213	5.213	5.213	5.014	5.014	5.213	5.213	5.213	5.213	5.213	4.638	4.638	4.638	4.439	4.439	4.439	4.439	4.439	4.439	4.439	4.439	4.439	4.439	3.489	3.489	3.489	3.489	3.113	2.914	3.113	3.113	3.113	3.113	3.113	3.113	3.113
YDR163W	1.943	1.744	1.744	1.744	1.744	1.744	1.744	1.943	1.943	2.914	3.886	3.688	3.688	3.688	3.886	4.262	6.56	6.56	6.56	6.758	6.758	6.758	6.957	6.957	6.957	6.957	7.532	7.532	7.73	7.73	7.73	7.73	8.127	8.127	8.127	8.503	8.503	8.503	8.503	8.127	8.325	8.325	8.524	8.524	8.524	8.524	8.524	8.524	8.524
YBR096W	16.254	16.254	16.254	16.254	16.254	16.254	16.254	16.254	16.254	16.254	16.254	16.254	16.254	16.254	16.254	16.254	16.254	16.055	16.055	16.055	16.055	16.055	16.453	16.453	16.453	16.453	16.453	16.453	16.453	16.453	16.453	15.68	15.303	15.303	15.303	15.303	15.303	15.105	14.729	14.729	14.729	14.53	14.53	14.53	14.53	14.53	14.53	14.332	14.332
YPR108W	5.567	6.163	6.163	6.163	6.163	5.787	5.787	5.787	5.787	5.787	5.787	5.787	5.787	5.787	5.787	5.986	6.581	6.957	6.957	6.957	6.957	6.957	6.957	6.957	6.957	6.957	6.957	6.957	6.957	6.957	6.957	6.957	6.957	6.957	6.957	7.155	7.155	7.354	7.354	8.127	8.127	8.127	8.127	8.127	8.127	8.127	8.127	8.127	8.127
YLR389C	8.305	8.305	8.305	8.305	8.305	8.305	8.305	7.907	7.907	8.085	8.085	7.511	7.511	5.986	5.986	5.986	5.986	5.986	5.986	5.588	5.588	5.191	5.191	4.993	4.993	4.795	4.22	4.021	4.021	4.021	4.22	4.22	4.22	4.22	4.22	4.22	4.22	4.22	4.22	4.22	4.22	4.22	4.22	4.22	4.22	4.22	4.22	3.646	3.844
YDR280W	10.937	10.937	10.937	10.937	11.71	11.71	11.71	11.71	11.511	12.085	11.887	11.887	11.887	11.887	11.887	11.887	11.688	11.688	11.688	11.688	10.717	10.518	10.518	10.915	10.915	10.915	10.915	10.915	10.915	10.915	9.39	9.39	9.589	9.787	9.787	11.114	11.114	11.114	11.114	11.312	11.312	11.312	11.312	11.312	11.312	11.511	11.511	11.135	11.135
YPL041C	9.965	9.589	9.589	9.589	9.589	9.986	9.412	9.61	9.986	9.986	9.986	9.986	9.986	9.986	9.589	9.014	9.014	9.014	9.014	8.816	8.816	8.816	8.242	7.667	7.667	8.419	8.419	8.419	8.617	8.993	8.993	8.993	9.192	9.944	9.944	9.944	9.944	9.944	9.944	9.944	9.944	9.944	9.944	9.944	9.944	9.526	9.328	9.328	9.526
YER056C-A	5.39	5.39	5.39	5.39	5.39	5.39	5.39	5.39	5.39	5.39	5.39	5.39	5.191	5.191	5.191	4.993	4.993	4.993	4.993	4.993	4.993	4.993	4.993	4.993	4.993	4.993	4.993	4.795	4.22	4.22	4.021	3.646	3.646	3.646	3.646	3.646	3.646	3.447	3.447	3.447	3.447	3.071	1.567	0.794	0.794	0.794	0.794	0.596	0.596
YNL256W	11.021	11.021	10.645	10.645	12.389	12.389	12.389	12.588	12.588	12.588	12.588	12.588	12.211	12.034	12.034	12.034	12.034	11.835	12.41	12.41	12.41	12.41	12.985	12.985	12.985	12.985	12.985	12.985	12.985	12.985	12.985	12.985	12.985	12.985	12.985	12.985	12.985	13.361	13.361	13.361	13.361	13.559	13.559	13.758	13.758	13.758	13.758	13.935	13.361
YLL012W	0.376	0.376	0.376	0.376	0.376	0.376	0.376	0.376	0.376	0.376	0.376	0	0	0	0	0	0	0	0	0	0	0	0	0	0	0	0	0	0	0	0	0	0	0	0	0	0	0	0	0	0	0	0	0	0	0	0	0	0
YIL083C	5.39	5.39	5.39	5.39	5.39	5.39	5.39	5.39	5.39	5.588	5.588	5.588	5.588	5.588	5.588	6.142	5.745	5.745	5.944	5.944	5.745	5.745	5.745	5.745	5.745	5.745	5.745	6.497	6.497	6.497	6.121	6.121	6.121	6.121	6.121	6.121	6.121	6.121	6.121	6.121	6.121	6.121	6.121	6.121	6.121	6.121	6.121	6.121	6.121
YOL111C	8.106	8.106	8.106	8.106	8.106	8.106	7.907	7.907	7.907	8.284	8.284	8.284	8.482	8.482	8.482	8.482	8.482	8.482	8.482	8.482	8.482	8.482	8.482	8.482	8.858	8.858	8.858	8.858	8.659	8.284	8.284	8.284	8.284	8.284	8.284	8.659	8.659	8.659	8.659	8.659	8.659	8.659	8.659	8.659	8.659	8.659	9.036	9.036	9.036
YNL223W	5.411	5.787	5.787	5.787	5.787	6.163	6.362	6.56	6.56	6.758	6.758	6.758	6.758	6.758	6.758	6.758	6.758	6.758	6.957	6.957	6.957	6.957	7.333	7.532	7.907	7.907	7.907	8.305	8.305	8.503	8.701	8.701	8.701	8.701	8.701	8.701	8.701	8.701	8.9	8.9	8.9	8.9	9.098	9.098	9.475	9.475	9.475	9.475	9.475
YEL044W	0.972	0.972	0.972	0.596	0.199	0.199	0.199	0.199	0.199	0.199	0.199	0.199	0.199	0.199	0.199	0.199	0	0	0	0	0	0	0	0	0	0	0	0	0	0	0	0	0	0	0	0	0	0	0	0	0	0	0	0	0	0	0	0	0
YML064C	0.951	0.951	0.951	0.951	0.951	0.951	0.951	0.575	0.575	0.575	0.575	0.575	0.575	0.575	0.575	0.575	0.575	0.575	0.575	0.575	0.575	0.575	0.575	0.575	0.575	0.575	0.575	0.575	0.575	0.575	0.575	0.575	0.575	0.575	0.575	0.575	0.575	0.575	0.575	0.575	0.575	0.575	0.575	0.575	0.575	0.575	0.199	0.199	0.199
YHR114W	10.028	10.028	10.028	11.553	11.553	11.553	11.553	11.553	11.95	11.95	11.95	11.95	11.553	11.553	10.979	10.226	10.226	10.226	10.028	10.028	9.829	9.631	10.822	10.822	10.822	10.822	11.793	12.963	12.963	12.963	12.963	12.963	13.559	13.559	13.559	13.559	13.559	13.559	13.559	13.559	12.431	13.402	15.168	15.168	15.367	15.367	15.367	15.367	15.367
YER166W	13.005	13.005	13.005	12.807	12.807	12.807	12.807	12.807	13.183	13.183	13.183	13.183	13.183	13.183	13.183	12.786	12.786	12.985	12.786	12.588	12.588	12.588	12.588	11.992	11.992	11.992	11.418	11.815	11.815	11.815	11.815	11.815	11.815	11.815	11.815	11.616	11.616	11.616	11.616	11.616	11.418	11.418	11.418	11.418	9.495	9.694	9.694	9.893	9.893
YER023W	2.099	2.099	2.099	2.099	2.099	2.475	2.674	2.674	2.674	2.674	2.674	2.674	2.674	2.674	2.674	2.674	2.674	2.674	3.646	4.795	6.56	6.56	7.333	7.333	7.333	7.709	7.709	7.709	7.709	7.709	7.709	7.709	7.709	7.709	7.709	7.709	7.709	7.709	7.709	8.085	8.085	8.085	8.085	8.085	8.085	8.085	8.284	8.284	8.284
YNL054W	3.291	3.291	3.291	3.489	3.489	3.489	3.489	3.489	3.489	3.489	3.489	3.489	3.489	3.489	3.489	3.489	3.489	3.489	3.489	3.489	3.489	3.489	3.291	4.064	4.262	4.638	4.638	4.638	4.638	4.638	5.39	5.787	5.787	7.333	7.333	7.333	7.333	7.333	7.333	7.532	7.532	7.532	7.532	7.532	7.333	7.73	7.73	7.73	7.73
YDL051W	10.801	10.801	10.801	10.801	10.801	10.801	10.801	10.801	10.801	10.801	10.623	10.623	10.623	10.623	10.822	10.822	10.822	10.822	10.822	10.822	10.822	10.822	10.822	9.851	9.652	9.652	9.652	9.652	10.028	10.028	10.028	10.028	8.9	8.701	8.503	8.503	8.503	8.503	8.305	8.305	8.305	8.305	8.503	8.503	8.503	8.503	8.503	8.503	8.305
YER006W	17.078	17.454	17.454	17.454	17.256	17.256	17.256	17.256	17.256	17.256	17.256	17.256	17.058	16.681	16.88	16.305	16.305	16.305	16.305	16.305	16.305	16.305	16.107	16.107	15.136	15.136	15.136	14.937	14.937	14.937	14.937	14.54	14.54	14.164	14.164	14.164	14.164	14.164	13.966	13.966	13.966	13.966	13.767	13.767	12.242	12.242	11.845	11.845	11.845
YDR346C	10.645	10.843	10.843	10.843	10.843	10.843	10.843	10.843	10.467	10.467	10.467	10.467	10.467	10.467	10.843	10.843	11.041	11.041	11.041	11.041	10.467	10.467	10.467	10.268	10.268	10.268	10.268	10.268	10.268	10.268	10.665	10.665	10.665	10.665	10.665	10.665	10.665	10.665	9.495	9.495	9.12	9.12	9.12	9.12	9.12	9.12	9.12	9.12	9.12
YKL006C-A	5.944	5.944	5.944	5.944	5.944	5.944	5.944	5.944	5.944	5.944	5.567	5.567	5.567	5.567	5.567	5.567	4.596	4.596	4.418	4.418	4.795	4.795	4.795	4.795	4.795	4.795	4.795	4.993	4.993	4.993	4.993	4.993	4.993	4.993	4.993	4.993	5.191	4.617	4.617	4.617	4.617	4.617	4.043	3.844	4.043	4.043	4.043	4.043	4.043
YGR147C	9.652	9.652	9.454	9.829	10.404	10.999	10.999	10.999	10.999	11.396	11.396	11.595	11.595	12.191	12.588	12.588	12.985	12.786	12.786	12.786	12.786	12.786	12.786	12.985	12.985	13.361	13.758	13.758	13.758	13.758	13.956	13.956	13.956	13.956	13.58	13.58	13.58	13.58	13.58	13.58	13.58	13.58	13.58	13.204	13.204	13.204	13.204	13.204	13.204
YGR295C	6.184	6.184	5.986	5.213	5.411	5.411	5.411	5.609	5.213	5.411	5.411	5.411	4.638	4.638	4.638	4.638	4.638	4.638	4.638	4.837	4.837	4.837	4.837	4.837	4.638	5.39	5.39	5.39	5.39	5.191	5.191	5.191	5.191	5.191	5.191	5.191	5.191	5.191	5.191	5.191	5.191	5.191	4.993	4.993	4.993	5.191	5.191	5.191	5.191
YLR200W	6.163	6.163	6.163	6.362	6.737	6.539	6.737	7.511	7.511	7.511	7.709	9.432	10.425	10.425	10.822	10.822	10.822	10.822	10.822	10.822	10.822	10.822	10.822	10.822	10.822	10.822	10.822	11.198	11.198	11.793	11.793	13.141	13.141	13.141	13.141	13.339	13.339	13.538	13.736	13.935	13.935	14.133	14.133	14.133	14.133	14.133	14.133	14.133	14.332
YBR017C	8.837	9.213	9.213	9.213	9.213	9.213	9.213	9.213	9.213	9.213	9.213	9.213	9.014	9.014	9.014	9.014	8.639	8.639	8.639	8.639	8.639	8.639	8.639	8.639	8.639	8.44	8.44	8.44	8.44	8.44	8.44	8.44	8.44	8.242	8.242	8.44	8.44	8.44	8.44	8.44	8.44	8.44	8.043	8.043	8.043	7.845	8.043	8.043	8.043
YOL048C	14.509	14.509	13.758	13.758	13.758	12.013	10.843	10.843	10.843	10.843	10.843	10.843	10.07	9.694	9.297	9.495	9.495	9.495	9.495	9.297	9.297	9.297	9.297	9.297	9.098	8.524	7.176	7.176	7.772	8.169	8.169	8.566	8.566	8.367	8.367	8.367	7.041	6.843	7.041	7.041	7.041	7.041	7.041	6.822	7.574	7.574	8.148	8.148	8.148
YGL144C	5.787	5.787	5.787	5.787	5.787	5.787	5.609	6.602	6.602	6.602	6.602	6.602	6.602	6.226	7.751	7.949	7.949	7.949	7.949	7.751	7.751	8.127	9.652	12.389	12.389	12.786	12.786	12.786	12.786	12.985	12.985	12.985	12.985	12.985	12.786	12.786	12.786	12.786	12.786	13.183	13.183	13.183	13.758	13.758	13.758	13.559	14.133	14.906	14.906
YPR198W	3.865	3.865	3.865	3.865	3.865	3.865	3.865	4.241	4.241	4.241	3.468	3.468	3.468	3.092	3.092	3.092	3.092	3.468	3.468	3.468	3.468	3.667	3.865	3.865	3.865	3.865	3.667	3.667	3.667	3.667	3.667	3.667	3.667	3.667	3.667	3.667	3.667	3.667	3.667	3.865	3.865	3.865	3.865	3.865	3.865	3.865	3.865	3.865	3.865
YDR125C	0.972	0.972	0.972	0.972	0.972	0.972	0.972	0.972	0.773	0.773	0.773	0.773	0.773	0.773	0.773	0.972	0.972	0.972	0.972	0.972	1.17	1.17	1.17	1.17	1.369	1.369	1.567	1.567	1.567	1.567	1.567	1.567	2.142	2.142	2.142	2.518	2.518	2.518	2.518	2.518	2.518	2.518	2.518	2.518	2.518	2.518	2.518	2.518	2.518
YCL063W	8.127	7.751	7.751	7.751	7.751	7.751	8.524	8.524	8.524	8.524	8.524	8.524	8.524	8.524	8.723	8.723	8.723	8.723	8.723	7.949	7.751	7.751	7.751	7.751	7.751	7.751	7.751	7.553	6.027	6.027	5.829	5.829	5.829	6.404	6.404	6.404	6.404	6.404	6.404	6.006	5.035	5.035	5.234	5.808	6.006	6.006	6.006	6.006	6.006
YMR307W	0.575	0.575	0.575	0.575	0.575	0.575	0.575	0.575	0.575	0.575	0.575	0.575	0.575	0.575	0.575	0.575	0.575	0.575	0.575	0.575	0.575	0.773	0.773	0.773	0.773	0.773	0.773	0.773	0.575	0.575	0.575	0.575	0.575	0.575	0.575	0.575	0.575	0.575	0.575	0.575	0.575	0.575	0.575	0.575	0.575	0.575	0.575	0.575	0.575
YPR010C	6.936	6.936	6.737	6.737	6.737	6.362	6.163	6.163	6.163	6.163	5.787	5.411	5.411	5.411	5.411	5.411	5.411	5.411	5.411	5.411	5.411	5.411	5.411	5.035	5.035	3.865	3.489	3.489	3.113	3.113	3.113	3.113	2.716	1.567	1.567	1.567	1.191	1.567	1.567	1.943	1.943	1.943	1.943	2.319	2.319	2.319	2.319	2.319	2.695
YPL034W	2.893	2.893	3.092	3.092	3.092	3.291	3.291	3.291	3.291	3.291	3.291	3.291	3.291	4.064	4.064	4.064	4.064	5.035	5.035	5.035	5.035	5.035	5.035	5.411	5.411	5.411	5.411	5.411	5.411	5.787	5.787	5.787	5.411	5.213	5.213	5.787	5.787	5.787	7.135	7.135	7.135	7.73	7.73	7.73	7.73	7.73	7.73	7.73	7.73
YOR253W	7.511	7.511	7.511	7.312	7.312	7.312	6.936	6.737	6.737	6.737	6.539	6.34	4.418	4.22	3.05	3.05	3.248	3.248	3.248	3.248	3.071	2.873	2.873	2.873	2.497	2.497	2.497	2.497	2.497	2.497	2.695	2.695	4.816	4.816	5.014	5.014	5.014	5.014	5.014	5.014	5.014	5.213	5.787	5.787	5.787	5.787	5.787	5.787	6.581
YJL094C	4.262	4.262	4.262	4.262	4.262	4.262	4.262	4.262	4.262	4.064	4.064	4.064	4.439	5.39	6.737	6.737	6.936	6.936	6.936	6.936	6.936	6.936	6.936	6.936	7.135	7.135	7.135	7.135	7.135	7.135	7.135	7.135	7.135	7.135	7.135	7.135	7.135	7.135	7.135	7.135	7.135	7.135	7.511	7.511	7.511	7.511	7.511	7.511	7.511
YOR106W	5.829	6.602	6.602	6.801	6.801	7.197	6.999	6.999	6.999	6.999	6.999	6.801	6.801	6.801	6.801	6.801	6.801	6.801	7.928	7.928	7.928	7.928	7.928	8.127	8.127	8.127	8.325	8.325	8.325	8.9	8.701	8.701	8.503	8.503	8.701	9.078	9.078	9.078	9.454	10.623	11.595	11.595	11.595	11.793	11.595	11.971	11.971	12.546	12.943
YNL293W	4.283	4.283	4.283	4.283	4.283	3.907	3.312	3.51	3.886	3.886	3.886	3.886	3.886	3.886	4.262	4.262	4.262	4.262	4.064	4.241	4.816	5.609	6.006	7.532	7.532	7.532	7.532	7.532	7.532	7.532	7.532	8.858	8.858	8.858	8.858	8.858	8.858	9.432	10.007	12.504	12.504	12.702	12.702	12.702	12.702	12.702	12.702	12.702	12.702
YKL201C	3.708	3.708	3.708	3.708	3.708	3.708	2.142	2.142	2.142	2.142	1.943	2.142	2.142	2.142	2.142	2.142	2.142	1.943	1.943	1.943	1.943	1.943	1.943	1.943	1.744	1.744	1.943	1.943	1.943	1.567	1.567	1.567	1.567	1.567	1.567	1.567	1.567	1.567	1.369	1.369	1.369	1.369	1.369	1.369	1.369	1.369	1.369	1.369	1.369
YHR135C	19.064	18.865	18.865	18.865	18.666	18.291	18.291	17.915	17.737	18.113	18.113	18.113	18.113	18.688	18.886	18.886	18.886	18.886	18.886	18.886	18.886	18.886	18.886	18.886	18.886	18.886	18.886	19.084	19.084	19.084	19.084	19.084	19.084	19.084	19.084	19.084	19.084	19.084	19.084	18.886	19.084	19.084	19.084	19.084	19.084	18.886	18.886	18.489	18.489
YBR255C-A	6.319	6.716	6.716	6.915	6.915	6.915	6.915	6.34	5.965	5.965	5.965	6.163	6.163	6.163	6.163	6.163	6.163	6.163	6.163	6.163	6.163	6.163	6.163	5.787	5.588	4.439	4.439	5.035	5.035	5.035	5.035	5.035	6.383	6.383	6.581	6.581	6.581	6.581	6.581	6.581	6.581	6.581	6.581	6.581	6.581	6.205	6.205	6.205	6.205
YLR242C	3.489	3.489	3.489	3.489	3.489	3.489	4.439	4.439	4.439	4.439	4.439	4.439	4.439	4.439	4.439	4.241	4.241	4.816	4.816	4.816	5.014	5.014	5.014	5.014	4.816	4.816	5.411	5.411	5.411	5.411	5.411	5.411	5.411	5.411	5.411	5.411	5.213	5.213	4.816	4.816	4.816	4.816	5.986	5.986	5.986	5.986	5.986	5.986	5.787
YMR198W	16.191	16.191	16.39	16.588	17.183	17.183	17.183	17.382	17.382	17.382	17.581	17.581	17.581	17.779	17.779	17.779	17.779	17.779	17.779	17.027	17.027	16.828	17.027	17.027	16.651	16.651	16.651	16.849	16.849	16.849	16.849	16.849	16.849	16.849	16.474	16.474	16.098	16.098	16.098	16.098	15.722	15.722	15.722	15.722	15.722	15.325	15.325	15.325	15.325
YDR405W	8.524	8.524	8.524	8.524	8.524	8.524	8.524	8.524	8.524	8.524	8.524	6.978	6.978	6.602	6.027	6.027	6.027	6.027	6.027	6.027	6.779	6.779	6.779	6.779	6.978	7.354	7.553	7.553	7.354	7.354	7.354	6.978	6.978	6.978	6.978	6.978	6.978	6.978	6.978	6.978	5.986	5.191	4.596	4.596	4.596	4.972	4.972	5.17	5.17
YCL014W	9.517	9.517	9.517	9.517	9.517	9.517	10.687	10.687	10.687	10.687	10.687	10.687	10.687	10.687	11.261	11.46	11.46	11.46	11.46	11.46	11.084	11.084	11.084	11.084	11.084	11.084	11.084	10.707	10.707	10.707	10.707	10.707	10.707	10.707	10.707	10.707	10.707	10.707	10.707	10.707	10.707	10.707	10.707	10.707	10.332	10.332	10.332	10.332	9.956
YML024W	6.319	6.121	5.923	5.724	5.724	5.724	5.724	5.724	5.724	5.724	5.724	5.724	5.724	5.724	5.724	5.724	5.526	5.526	5.526	5.526	4.178	3.405	3.405	3.405	3.029	3.029	3.029	3.029	2.653	2.653	2.653	2.653	2.653	2.653	2.653	2.653	2.653	2.653	1.702	1.702	1.504	1.504	1.504	1.504	1.504	1.504	1.504	1.504	1.504
YDR118W	3.844	3.844	4.043	3.667	3.865	4.064	4.064	4.064	4.064	4.064	4.064	4.064	4.064	4.064	4.064	4.064	4.46	5.411	5.808	5.808	5.808	5.808	5.808	5.432	5.432	5.829	5.829	5.829	5.829	5.829	5.829	5.829	6.027	6.027	6.027	6.425	6.425	6.425	6.425	6.425	6.425	6.425	6.425	7.574	7.949	7.949	7.949	7.949	7.553
YPR188C	4.22	4.22	4.22	3.646	3.646	3.646	2.873	2.873	2.873	2.873	2.695	5.035	5.035	5.234	5.234	5.234	5.432	6.006	6.006	8.127	8.127	8.127	8.127	8.127	8.127	6.602	6.978	6.978	6.978	6.978	6.978	6.978	6.978	6.978	6.978	6.978	7.354	7.354	7.354	7.354	7.354	7.553	8.325	8.325	8.325	8.723	8.723	8.723	8.723
YJR025C	0.199	0.199	0.199	0.199	0.199	0.199	0.199	0	0	0.199	0.199	0.199	0.199	0.199	0.199	0.773	0.773	0.773	0.773	0.773	0.773	0.773	0.773	0.773	0.773	0.773	0.773	0.773	0.773	0.773	0.773	0.773	0.773	0.773	0.773	0.773	0.972	0.972	0.972	0.972	0.972	1.347	1.347	1.347	1.347	1.347	1.347	1.347	1.347
YFR034C	6.518	6.518	6.518	6.716	6.34	6.34	6.716	6.716	6.915	6.915	6.915	6.915	6.915	6.915	6.915	6.915	6.915	6.34	6.34	7.114	7.688	7.688	7.688	7.688	7.688	7.688	7.688	7.688	7.886	7.886	7.886	8.085	8.085	8.085	8.085	8.085	8.085	8.284	8.284	8.284	8.284	8.284	8.284	8.284	8.284	8.284	8.284	8.284	8.284
YGR085C	2.12	2.12	2.12	2.12	2.12	2.12	2.12	1.744	1.744	1.744	1.369	1.369	1.369	1.369	1.17	1.546	1.943	1.943	1.943	1.943	1.943	1.943	1.943	1.943	1.943	1.943	1.943	1.943	1.369	1.369	1.766	1.766	1.964	1.964	1.964	1.964	2.538	2.538	2.538	2.538	2.914	2.914	2.914	2.914	2.914	2.914	2.518	2.319	2.319
YMR016C	1.567	1.567	1.567	1.567	1.567	0.993	0.993	0.993	0.993	0.993	0.993	0.993	0.993	0.993	0.993	0.993	0.993	0.993	0.993	0.993	0.993	0.794	0.794	0.794	0.794	0.794	0.794	0.794	0.794	0.794	0.794	0.794	0.794	0.794	0.794	0.794	0.794	0.794	0.794	0.794	0.794	0.794	0.794	0.596	0.596	0.596	0.397	0.397	0.397
YKL155C	9.276	9.276	9.276	8.9	8.503	8.325	8.701	8.701	8.701	8.701	7.73	7.73	7.73	7.532	6.957	7.907	7.907	8.106	8.305	9.098	9.098	10.07	10.07	10.07	10.268	9.893	9.893	10.091	10.467	10.467	10.467	10.467	10.467	12.034	13.382	13.382	13.758	13.758	13.758	14.332	14.729	14.729	15.303	14.928	15.523	15.523	15.523	15.722	16.849
YDR511W	9.547	10.696	10.696	10.895	13.036	13.036	13.036	13.036	13.036	13.036	13.036	13.036	13.036	13.036	13.036	13.235	13.235	13.235	13.235	13.235	13.235	13.235	13.235	13.235	13.235	13.036	13.036	13.036	13.433	13.433	13.632	13.632	13.632	13.632	13.632	13.632	13.632	13.632	13.632	13.632	13.632	13.255	13.255	13.255	13.652	13.652	13.652	13.652	13.652
YDR081C	4.878	4.878	4.878	4.878	4.878	4.878	4.878	4.878	5.077	5.077	5.077	5.077	5.077	5.077	4.878	4.878	4.878	4.878	4.878	4.503	4.503	4.701	4.701	4.701	4.701	4.701	5.673	6.247	6.446	6.446	6.446	6.446	6.446	6.446	6.446	6.843	6.843	6.843	6.843	6.843	6.843	7.218	7.218	7.218	7.218	7.595	7.595	7.595	7.595
YKR028W	3.886	3.886	3.886	3.489	3.113	3.312	3.312	3.312	3.312	3.688	4.064	4.064	4.064	4.064	4.064	4.064	4.064	4.064	4.262	4.638	4.638	4.638	4.638	4.837	4.638	4.638	4.638	4.638	4.638	4.638	4.638	4.638	4.638	4.638	4.638	4.638	4.638	4.638	4.837	4.837	4.837	4.837	4.837	5.411	5.411	5.411	5.411	5.411	5.411
YGR031W	4.972	5.348	6.675	6.675	7.447	7.447	7.646	7.646	8.022	8.022	8.022	8.022	8.774	8.575	8.575	8.951	8.951	8.951	9.547	9.547	9.547	9.745	9.745	9.745	9.745	9.745	9.745	9.745	9.745	9.745	9.745	9.745	9.944	9.944	9.944	9.944	9.944	9.944	9.944	9.944	10.32	10.32	10.32	10.32	10.32	10.32	9.944	9.944	9.944
YJL208C	6.801	6.801	6.801	6.801	6.602	6.801	6.801	6.801	6.801	6.801	6.801	6.801	6.801	6.801	6.801	6.999	7.197	7.197	7.197	7.197	7.197	7.197	7.197	7.197	7.197	7.197	7.197	7.197	7.396	7.396	7.02	7.02	7.02	7.02	7.218	7.595	7.595	7.595	7.396	7.595	7.595	7.595	7.218	7.218	7.218	7.417	7.417	7.417	7.417
YDL133W	4.085	4.085	4.085	4.085	4.085	4.085	3.708	3.708	3.708	3.51	3.51	3.312	3.312	3.312	3.312	3.312	3.312	3.312	3.113	3.113	2.914	2.914	2.914	2.914	2.914	2.914	2.12	1.922	1.922	1.922	1.922	1.922	1.922	1.922	1.922	1.922	1.922	1.922	1.922	1.546	1.347	1.347	0.972	0.773	0.575	0.575	0.575	0.575	0.575
YGR096W	8.347	8.921	8.921	9.318	9.318	9.318	9.318	9.318	9.318	9.318	9.12	9.12	9.12	9.12	9.12	9.12	9.12	9.12	9.12	9.12	9.12	9.12	9.12	9.12	8.743	8.743	8.367	8.367	8.367	10.07	10.07	10.07	10.07	10.268	10.268	10.268	10.645	10.645	10.645	10.645	10.645	10.645	10.645	10.645	10.645	10.645	10.645	10.645	10.268
YGL061C	4.262	4.262	3.688	3.312	3.312	1.546	1.546	1.744	1.744	2.538	2.538	2.538	2.538	2.538	2.34	2.538	2.538	2.538	2.936	2.936	2.936	2.559	2.361	2.737	2.737	2.737	2.737	2.737	2.737	2.737	2.737	2.737	2.737	2.737	3.113	3.688	4.638	4.638	4.638	4.638	4.638	4.638	4.638	4.837	5.63	6.205	7.73	8.305	8.305
YNL271C	7.73	7.73	7.73	7.73	7.73	8.127	8.127	8.127	8.127	8.127	8.127	8.127	8.325	8.325	8.325	8.325	8.325	8.325	8.524	8.524	8.524	8.9	8.9	8.9	8.9	8.9	8.9	8.9	8.9	8.9	8.9	8.9	8.9	8.9	8.9	8.9	8.9	8.9	8.9	8.9	8.9	8.9	8.9	8.9	8.9	8.9	8.9	8.9	8.9
YPL084W	12.368	12.368	12.368	13.319	13.893	13.893	13.893	13.893	13.517	13.319	13.517	14.886	14.886	14.886	14.886	14.886	14.886	15.261	15.261	15.261	15.261	15.261	15.261	15.261	15.261	15.261	15.261	15.261	15.261	14.886	14.886	14.886	14.886	14.886	15.084	15.857	15.857	15.857	15.857	15.857	15.857	16.254	16.254	16.254	16.254	16.254	16.254	16.254	16.254
YMR112C	2.852	2.852	2.852	2.852	2.852	2.653	2.653	2.653	2.653	2.653	2.653	2.653	2.653	2.653	2.653	2.653	2.653	2.653	1.901	1.901	1.702	1.702	1.702	1.702	1.702	1.702	1.702	1.504	1.504	0.376	0.376	0.376	0.376	0.376	0.376	0.376	0.376	0.376	0.376	0.376	0	0	0	0	0	0	0	0	0
YGR062C	5.787	6.184	6.184	6.184	6.957	7.532	7.532	7.532	7.73	7.73	7.73	7.73	7.73	7.928	7.928	7.928	7.928	7.928	8.127	8.127	8.127	8.127	8.127	8.127	8.127	8.127	8.127	8.127	8.127	8.127	8.305	8.305	8.305	8.681	8.681	8.681	8.681	8.681	8.681	8.681	8.681	8.681	8.681	8.681	8.681	8.681	8.681	8.681	8.681
YLR207W	13.664	13.486	13.288	14.082	14.28	14.28	14.656	14.458	14.458	14.656	14.656	14.656	14.656	14.656	14.656	14.656	14.458	15.053	15.826	15.826	15.826	15.826	16.401	16.401	16.401	16.401	16.401	16.401	16.401	16.401	16.401	16.401	16.401	16.401	16.401	16.401	16.401	16.401	16.401	16.401	16.599	16.599	16.599	16.599	16.599	16.599	16.599	16.599	16.599
YOL133W	15.198	15.198	15.198	15.198	15.198	15.198	15.198	16.546	16.546	16.744	16.744	16.744	16.744	16.744	16.744	16.744	16.546	16.546	16.546	16.744	16.744	16.744	16.744	16.744	16.744	16.943	16.943	16.943	16.943	16.943	16.943	16.943	16.943	16.943	16.943	16.943	16.943	16.744	16.744	17.34	17.34	17.34	17.34	17.34	17.538	18.489	18.489	18.489	18.688
YDR184C	10.028	10.028	10.028	10.028	10.028	10.028	10.028	10.028	10.028	10.028	10.028	10.028	10.028	10.028	9.829	9.829	9.631	8.659	8.284	8.085	8.085	8.085	7.886	7.886	7.886	7.886	7.886	7.886	7.886	7.886	7.886	7.886	7.886	7.489	7.489	7.489	7.114	7.114	7.114	7.114	7.114	7.114	7.114	7.114	7.114	6.539	6.737	6.737	7.114
YDR321W	7.928	8.127	8.127	8.127	8.127	8.127	8.325	8.325	7.532	7.532	7.532	8.284	8.879	8.879	8.879	8.879	9.078	9.078	9.078	9.078	9.255	8.879	8.879	8.879	9.078	9.078	9.078	9.276	9.276	9.475	8.9	8.9	8.9	8.524	8.524	10.07	10.07	10.07	10.07	10.07	10.07	10.07	10.07	10.07	10.07	9.673	9.871	8.723	9.715
YHR090C	14.78	14.78	14.78	15.178	15.178	15.376	15.376	15.376	15.376	15.376	15.376	15.376	15.376	15.376	15.376	15.376	15.376	15.575	15.575	15.575	15.773	15.575	15.575	15.575	15.575	15.575	15.575	15.575	15.575	15.95	15.95	16.525	16.525	16.525	16.326	16.326	16.326	16.326	16.326	16.128	16.128	16.128	15.553	15.95	15.575	15.575	15.198	15.198	15.198
YKR057W	6.404	6.404	6.404	6.404	6.006	6.006	6.006	6.006	6.006	6.006	6.006	6.006	6.006	6.006	5.609	4.262	4.262	3.886	3.886	3.886	3.886	3.886	3.886	3.886	3.886	3.886	3.886	2.914	2.914	2.914	2.914	2.34	1.567	1.567	1.567	1.567	1.567	1.567	1.567	1.567	1.567	1.766	1.766	1.766	1.766	1.766	1.964	1.964	3.489
YOR342C	0.773	0.773	0.773	0.773	0.773	0.773	0.773	0.773	0.773	0.773	0.773	0.773	0.773	0.773	0.773	0.773	0.773	0.773	0.773	0.773	0.773	0.773	0.773	0.773	0.773	0.773	0.773	0.773	0.773	0.773	0.773	0.773	0.773	0.773	0.397	0.397	0.397	0.397	0.397	0.397	0.397	0.397	0.397	0.397	0.397	0.397	0.397	0.397	0.397
YMR083W	1.525	1.525	1.525	1.525	1.525	1.525	1.525	1.525	1.525	1.525	1.525	1.525	1.525	1.525	1.525	1.525	1.525	1.525	1.525	1.525	1.525	1.525	1.525	1.525	1.525	1.525	1.525	1.525	1.525	1.327	1.327	1.327	1.327	1.327	1.327	1.327	1.327	1.327	0.951	0.951	0.951	0.951	0.951	0.951	0.951	0.951	0.951	0.951	0.951
YOR236W	2.12	1.744	1.744	1.744	1.744	1.744	1.546	1.546	1.546	1.744	1.744	1.744	1.744	1.744	1.943	1.943	1.943	1.943	1.943	1.943	1.943	1.943	1.943	1.943	1.943	1.943	1.943	1.943	1.943	1.943	1.943	1.943	1.943	1.943	1.943	1.943	1.943	1.943	1.943	1.943	1.943	1.943	1.943	1.943	1.744	1.369	1.369	1.369	1.369
YLR096W	9.871	10.07	10.07	10.07	10.07	10.645	10.645	10.645	10.645	10.645	10.645	10.645	10.446	10.446	10.446	10.446	10.446	10.446	10.446	10.446	10.446	10.446	10.446	10.446	10.446	10.446	10.07	10.07	10.07	10.07	10.07	10.07	10.07	9.694	9.495	9.495	9.495	9.495	9.495	9.495	9.495	9.495	9.495	9.495	9.495	9.12	9.318	9.517	9.517
YMR019W	1.922	1.922	1.724	1.724	2.298	2.497	4.575	4.575	4.774	4.774	4.972	4.972	4.972	4.972	4.972	4.972	4.972	4.972	4.972	4.972	5.348	5.348	5.348	5.348	5.348	5.348	5.348	5.348	5.348	5.348	5.724	5.923	7.688	7.688	7.688	7.688	7.688	7.688	8.064	8.816	8.816	9.014	9.39	9.39	9.39	9.39	9.39	9.39	9.39
YPR048W	4.596	4.596	4.596	5.191	5.191	5.191	5.39	5.39	5.39	5.39	5.39	5.39	5.39	5.014	5.39	5.766	5.766	5.766	5.567	5.766	5.766	5.766	5.766	5.965	6.163	6.163	6.163	6.163	6.163	6.163	6.56	6.758	6.758	6.758	7.553	7.553	7.176	7.176	7.176	7.375	7.971	8.169	9.162	9.162	9.162	9.162	9.162	9.36	9.36
YMR194W	11.354	11.354	11.354	11.354	11.354	11.73	12.305	12.305	12.305	12.681	12.681	12.681	12.681	12.681	12.681	12.681	12.681	12.681	12.681	12.681	12.681	12.681	12.681	12.681	12.681	12.681	12.681	12.681	12.681	12.681	12.681	12.107	11.73	11.73	11.73	11.73	11.73	11.73	11.73	11.73	11.73	12.305	12.305	12.305	12.305	12.305	11.929	11.929	11.929
YLR089C	10.623	10.623	10.623	10.623	10.822	10.822	10.822	10.822	10.822	10.822	10.822	10.822	10.822	10.822	10.822	11.396	11.396	11.396	11.396	11.396	11.396	11.396	11.396	10.999	10.801	10.801	10.999	10.999	10.999	10.999	10.999	10.999	10.999	10.999	11.198	11.198	11.198	11.198	11.198	11.574	11.574	11.574	11.574	11.95	11.752	11.95	12.9	12.9	12.9
YPR004C	9.234	9.234	9.234	9.234	9.986	9.986	9.986	10.184	10.56	10.56	10.56	10.56	10.56	10.56	10.56	10.56	10.56	10.56	10.56	10.56	10.56	10.56	10.362	10.362	10.362	10.362	10.362	10.362	9.986	9.986	9.986	9.986	9.986	9.986	10.184	10.184	10.184	10.184	10.184	10.184	10.184	9.986	9.986	9.986	9.986	9.986	9.986	9.986	9.986
YEL003W	7.709	7.709	7.709	7.709	7.333	7.333	7.333	7.333	7.333	7.333	7.333	7.333	6.758	6.758	7.135	6.936	6.936	6.936	6.936	6.362	6.362	6.362	6.362	6.362	6.362	6.362	6.362	6.362	6.362	6.362	6.362	6.362	6.362	6.163	5.965	5.965	5.965	5.965	5.588	5.588	5.965	5.965	5.965	5.965	6.163	6.163	6.163	6.163	6.163
YJL053W	15.773	15.773	15.773	15.773	15.773	15.773	15.773	16.546	16.546	16.922	16.348	16.348	16.348	16.348	16.149	16.149	16.149	16.149	16.348	16.348	16.348	16.348	16.149	16.149	16.149	16.149	16.149	16.149	16.149	16.149	16.149	16.149	16.149	15.95	15.95	15.95	15.95	15.95	15.752	15.752	15.752	15.752	15.752	15	15	15	15	15	15
YOL017W	5.766	5.766	5.39	4.795	4.596	4.596	4.596	4.397	4.397	4.397	4.596	4.596	4.596	5.149	5.149	5.149	5.149	5.149	5.149	5.149	4.774	4.774	4.774	4.774	4.774	4.774	4.972	4.972	4.972	4.972	4.972	4.972	4.972	4.972	3.624	2.873	2.873	2.873	2.873	2.873	2.873	2.873	2.873	2.873	2.873	2.873	2.873	2.475	2.277
YHR101C	8.639	8.639	8.639	10.184	10.184	10.383	10.383	10.383	10.383	10.383	10.383	10.383	9.809	9.809	10.007	10.78	10.78	10.78	10.979	10.979	11.177	12.127	12.524	12.524	12.524	12.524	12.524	12.524	12.524	12.524	12.723	12.723	12.723	13.099	13.099	13.099	13.099	13.099	13.099	13.099	13.099	13.099	13.099	13.099	13.099	13.099	13.099	12.305	11.553
YKR092C	4.241	4.241	4.241	4.241	4.241	4.241	4.241	4.241	4.241	4.241	3.865	3.865	3.291	3.291	3.291	3.291	3.291	2.716	2.716	2.716	2.716	2.716	2.716	1.943	1.744	1.744	1.943	1.943	1.943	1.943	1.943	1.943	1.744	1.943	1.943	1.943	1.943	1.943	1.943	1.943	1.943	1.943	1.943	1.943	1.943	1.943	1.744	1.744	1.744
YJR014W	9.39	9.767	9.767	9.767	9.767	9.767	9.767	9.767	9.767	9.767	9.767	9.767	9.767	9.767	9.767	9.767	9.767	9.767	10.164	10.54	10.54	10.54	10.738	10.738	10.54	10.54	10.54	10.738	10.738	10.738	10.937	10.937	10.937	10.937	10.937	10.937	10.937	10.738	10.738	10.738	10.738	10.738	10.56	10.56	10.56	10.56	10.738	10.738	10.937
YOR090C	4.617	4.617	4.617	4.617	4.617	4.617	4.617	4.617	4.617	4.617	4.617	4.617	4.617	4.617	4.617	4.617	4.241	4.241	4.241	3.865	3.291	3.291	3.291	3.291	3.291	3.291	3.291	3.291	3.291	3.291	3.291	3.291	3.291	3.291	3.291	3.291	2.893	2.893	2.893	2.893	2.319	2.319	2.319	2.319	2.319	2.12	2.12	2.12	1.744
YML115C	9.965	9.965	9.965	9.965	9.39	9.787	9.787	9.986	9.986	10.184	10.383	10.383	10.383	10.582	10.979	10.979	10.979	10.979	10.979	10.979	10.979	10.979	10.979	11.971	11.971	12.347	12.347	12.347	12.347	12.347	12.347	12.347	12.347	12.347	12.347	12.347	12.347	12.723	13.12	12.921	12.921	12.723	12.723	12.524	12.723	12.723	12.723	12.723	12.723
YMR211W	5.787	8.106	8.106	8.106	8.106	8.106	8.879	8.879	8.879	9.078	9.673	9.673	9.673	9.673	9.673	10.248	10.248	10.248	10.248	10.248	10.248	10.248	10.248	10.248	10.248	10.248	9.871	9.871	10.822	10.822	10.822	10.822	10.822	10.822	10.822	10.822	10.822	10.822	10.822	10.822	10.822	10.822	10.822	10.248	10.248	10.248	10.248	9.297	8.921
YBR165W	4.22	4.22	4.22	4.22	4.22	4.22	4.22	4.22	4.22	4.22	4.22	4.22	4.22	4.22	4.22	4.22	4.021	3.823	3.646	3.646	3.646	3.646	4.596	4.596	4.596	4.596	4.596	4.596	4.596	4.22	4.418	4.418	4.418	4.418	4.418	4.418	4.418	4.418	4.418	4.418	4.418	4.418	4.043	4.043	4.043	4.043	4.418	4.418	4.418
YOR390W	3.51	3.51	3.51	3.51	3.51	3.51	3.51	3.708	3.708	3.708	3.708	3.708	3.708	3.708	3.708	4.106	4.878	4.878	4.878	4.878	4.878	4.878	4.878	5.077	5.077	5.077	5.077	5.077	5.077	5.077	5.077	5.077	5.077	5.077	5.077	5.077	5.077	5.077	5.077	5.453	5.453	5.453	5.453	5.453	6.027	6.027	6.027	6.027	6.027
YCR063W	1.922	1.922	1.922	1.922	1.922	1.922	1.922	1.922	1.922	1.922	1.922	1.922	1.922	1.922	1.922	1.922	1.922	1.922	1.724	1.724	1.724	1.724	1.724	1.525	1.525	1.149	1.149	0.951	0.951	0.951	0.951	0.951	0.951	0.951	0.951	0.951	0.575	0.575	0.199	0.199	0.575	0.773	0.972	0.972	0.972	0.972	0.972	0.972	0.972
YPL183W-A	1.724	1.724	1.724	1.724	1.724	1.724	1.724	1.724	1.724	1.724	1.724	1.724	1.724	2.099	2.099	2.298	2.497	2.497	2.497	2.298	1.922	1.922	1.922	1.922	2.12	2.695	2.695	2.695	2.695	2.695	2.695	2.695	2.695	2.893	2.893	2.893	3.468	3.468	3.468	3.468	3.468	3.468	4.22	4.22	4.22	4.22	4.22	4.22	4.22
YJR141W	7.865	7.468	7.093	7.093	7.093	7.093	7.093	7.291	7.291	6.915	6.915	6.915	6.915	6.716	6.716	6.518	6.518	6.518	6.518	6.518	6.142	6.142	6.142	6.142	6.142	6.34	6.539	6.539	6.539	6.539	6.539	6.539	6.539	6.539	6.539	6.539	6.539	6.539	6.539	6.539	6.539	6.539	6.34	6.34	5.567	5.369	4.993	5.191	5.588
YGR188C	5.348	5.348	5.348	5.348	5.348	5.348	5.348	5.348	5.546	5.546	5.546	5.546	5.546	5.546	5.745	5.745	6.518	6.518	6.518	6.716	6.716	6.716	6.716	6.716	6.716	6.716	6.716	6.716	6.716	6.716	6.716	6.915	6.915	6.915	6.915	7.114	7.114	7.114	7.114	7.114	7.114	7.114	7.114	7.114	7.114	7.114	7.114	7.114	7.114
YAL012W	18.615	18.615	18.814	18.814	18.814	18.814	18.814	18.814	18.615	18.615	18.991	18.991	18.991	18.991	18.991	18.991	18.991	18.594	18.594	18.594	18.594	18.594	18.594	18.594	18.594	18.395	17.643	17.445	17.445	16.076	16.076	16.076	16.076	16.076	16.076	15.502	15.126	14.75	14.353	14.155	14.155	13.005	12.63	12.431	12.431	12.232	12.232	12.232	12.034
YOL119C	6.497	6.497	5.149	3.823	4.021	4.22	4.22	4.22	4.993	4.993	4.993	4.993	4.993	4.993	5.745	6.142	7.468	7.845	8.043	8.043	8.617	8.44	9.213	9.213	9.213	9.213	9.213	9.213	9.213	9.213	9.412	9.412	9.412	9.412	9.61	9.234	9.234	9.234	9.234	9.234	9.234	9.234	9.234	9.234	9.234	9.234	9.234	9.234	9.61
YHR164C	2.852	2.852	2.852	2.852	2.852	2.852	2.852	2.852	2.852	2.852	2.852	2.852	2.852	2.852	2.852	2.852	2.852	2.852	2.852	2.852	2.852	2.852	2.653	2.653	2.653	2.653	2.653	2.653	2.653	2.653	2.653	2.653	2.852	2.852	2.852	2.852	2.475	2.475	2.475	2.475	2.475	2.475	2.475	2.674	2.674	2.873	3.071	3.071	3.071
YDL030W	8.659	8.659	8.659	8.284	8.284	8.482	8.858	8.858	8.858	9.61	9.014	9.213	9.213	9.213	9.213	9.213	8.064	7.865	7.865	7.667	7.667	8.043	8.617	8.617	8.617	8.617	8.617	8.617	8.617	8.617	9.192	9.568	9.568	9.944	11.49	11.49	11.866	12.419	12.419	12.419	12.796	12.796	12.796	12.796	13.193	13.193	13.944	13.944	13.944
YGL226W	3.928	3.729	3.729	4.503	4.899	4.899	5.276	5.276	5.276	5.276	5.276	5.276	5.276	5.276	5.652	6.404	6.205	6.779	6.779	6.779	6.779	7.354	7.928	9.078	10.248	10.623	10.623	10.623	10.623	10.623	10.623	10.623	10.623	11.021	11.021	11.021	11.021	11.021	11.021	11.021	11.021	11.021	11.219	11.219	11.219	11.219	11.595	11.595	11.595
YOR021C	8.284	9.056	10.007	10.007	10.007	10.007	10.007	10.383	10.383	10.383	10.383	10.383	10.383	10.383	10.383	10.759	10.759	10.759	10.759	10.759	10.759	10.759	10.759	11.135	11.135	11.135	11.135	11.334	11.334	11.334	11.532	11.532	11.908	11.908	11.908	11.908	11.908	11.908	11.908	12.66	12.66	12.66	12.66	12.66	12.66	12.66	12.66	12.284	12.284
YGR185C	9.537	9.537	9.537	9.537	9.736	9.736	10.112	10.707	10.707	10.906	10.906	10.906	10.906	11.282	11.282	11.282	11.282	11.282	10.906	10.906	10.906	10.906	10.906	10.906	11.104	11.303	11.303	11.303	11.303	11.502	11.502	11.502	11.502	11.502	11.502	11.502	11.502	11.502	11.502	11.502	11.104	11.104	11.104	11.104	11.104	11.104	11.104	11.303	11.303
YER087W	5.234	4.857	4.857	4.46	4.46	4.857	4.857	4.857	5.63	6.027	6.027	6.027	6.027	6.801	6.801	6.801	6.801	6.999	6.999	6.999	6.999	6.999	6.999	6.801	6.999	6.999	6.999	6.999	6.999	6.623	6.226	6.226	6.226	6.226	6.226	6.027	6.425	7.375	7.375	7.375	7.375	7.375	7.375	7.375	7.176	6.801	7.375	7.751	7.751
YGL226C-A	5.432	5.432	5.432	5.234	5.432	6.184	6.006	6.602	7.595	7.595	8.367	8.942	8.942	8.942	8.942	10.091	9.715	10.112	10.488	10.488	10.687	10.31	11.261	11.658	12.254	12.452	12.452	12.452	12.452	12.452	12.452	12.254	12.254	12.254	12.254	12.254	12.63	12.431	12.63	13.225	13.225	13.601	13.601	13.8	13.977	13.977	13.977	13.977	13.977
YLR106C	13.204	13.204	13.204	13.204	13.204	13.204	13.204	13.204	13.204	13.58	13.956	14.729	15.126	15.126	15.126	16.849	16.849	16.849	17.445	17.445	17.445	17.247	17.247	17.247	17.247	17.247	17.247	17.247	17.247	17.247	17.445	17.445	17.445	17.445	17.445	17.445	17.445	17.069	17.069	17.069	17.069	17.069	17.069	17.069	17.069	17.069	17.069	17.069	17.069
YOR304W	8.681	8.879	10.999	11.198	11.198	11.198	11.198	11.198	10.999	11.177	11.553	11.553	11.752	12.524	12.524	12.524	12.524	12.524	12.921	12.921	12.921	12.921	12.921	12.524	12.326	12.524	12.524	12.524	12.723	12.723	12.723	12.723	12.723	12.347	12.347	12.347	12.546	12.546	12.546	12.546	12.546	12.546	12.546	12.546	11.773	11.396	11.396	11.396	11.396
YHR059W	2.893	3.646	3.447	3.844	3.844	3.844	3.844	3.844	4.043	6.539	6.737	6.737	6.539	6.737	6.737	6.737	6.737	6.957	6.957	6.957	6.957	6.957	6.957	6.957	6.957	6.957	6.957	6.957	6.383	6.383	7.907	11.198	11.198	11.198	11.198	11.198	11.376	11.376	11.376	12.149	12.149	12.149	12.149	12.149	12.149	12.524	12.723	12.723	12.723
YPR011C	5.787	6.163	6.362	6.362	6.362	6.362	6.362	6.362	6.737	6.737	6.737	6.737	6.539	6.539	6.539	6.539	6.362	5.986	6.383	6.383	6.581	6.581	6.581	6.581	6.581	6.006	6.006	6.383	6.383	6.383	6.383	6.383	6.758	6.758	6.758	6.56	6.56	6.936	6.936	6.936	6.936	6.936	6.936	6.936	6.936	6.936	6.936	6.936	6.936
YDR109C	2.914	2.914	2.914	2.914	2.914	2.914	3.113	3.113	3.113	3.113	3.113	3.51	3.51	3.51	3.51	4.659	4.659	4.659	4.659	4.659	5.035	5.035	5.234	5.234	5.234	5.234	5.234	5.63	6.404	6.602	6.602	6.602	6.602	6.602	6.602	6.602	5.829	6.027	6.027	6.027	6.027	6.027	6.027	6.779	6.779	6.978	6.978	6.978	6.978
YMR177W	5.766	5.965	5.965	5.965	5.766	5.766	5.766	5.766	5.766	5.965	5.965	5.965	5.965	5.965	5.965	5.965	5.588	5.965	6.362	6.362	6.362	6.362	6.362	6.362	6.362	6.362	6.56	6.56	6.56	6.56	6.56	6.56	6.362	6.362	6.362	6.362	6.362	6.362	6.362	6.362	6.362	6.163	6.163	6.163	6.163	6.163	6.163	6.362	6.362
YBR255W	2.716	2.716	2.319	2.319	2.319	1.546	1.546	1.347	1.347	1.347	1.347	1.724	1.724	1.724	1.724	1.724	1.724	1.724	1.724	1.724	1.724	1.724	2.475	2.674	2.674	2.674	2.099	2.099	2.099	2.298	3.489	3.865	3.865	3.865	3.865	3.865	3.865	6.34	6.34	6.34	6.34	6.34	6.34	6.142	6.518	7.093	7.093	7.093	7.291
YBR077C	1.149	1.149	1.149	1.149	1.149	1.149	1.149	1.149	1.149	1.149	1.149	1.149	1.149	1.149	1.149	1.149	1.149	1.149	1.149	1.149	1.149	1.149	0.951	0.752	0.376	0.376	0.376	0.376	0.376	0	0	0	0	0	0	0	0	0	0	0	0	0	0	0	0	0	0	0	0
YPL271W	10.32	10.32	10.32	10.32	10.32	10.32	10.32	10.32	10.32	10.518	10.895	10.895	11.093	11.291	11.291	12.065	12.065	12.639	12.639	12.639	12.441	12.242	12.242	12.242	12.242	12.242	12.242	12.242	12.242	12.242	12.065	12.441	12.816	12.816	12.816	13.015	13.589	13.589	13.589	13.589	13.589	13.589	13.589	13.589	13.213	13.788	13.986	13.986	13.986
YOR185C	12.118	12.316	12.316	12.316	12.316	12.316	12.316	12.316	12.316	12.316	12.316	12.316	12.316	12.316	12.316	12.316	12.316	12.316	12.316	12.316	12.316	12.316	12.316	12.316	12.316	12.316	12.316	12.515	12.515	12.515	12.515	12.515	12.515	12.515	12.515	11.941	11.941	12.139	11.941	11.941	11.941	11.941	11.941	11.941	11.941	11.742	11.742	11.742	11.345
YLR372W	4.837	4.064	3.489	3.489	3.489	3.291	3.291	3.291	3.092	3.291	2.914	3.291	3.291	3.291	3.291	3.291	3.291	3.291	3.291	3.489	3.489	3.489	3.688	4.064	4.043	4.043	4.043	4.043	4.043	4.043	4.043	4.043	4.043	4.043	4.043	4.043	4.043	3.844	3.646	3.646	3.646	3.646	3.646	3.646	3.646	3.646	3.646	3.646	3.646
YPL008W	12.149	12.149	12.149	12.149	12.921	12.921	12.921	12.921	12.921	12.921	12.921	12.921	12.921	12.921	12.921	12.921	13.496	14.07	14.07	14.07	14.07	14.07	14.07	14.07	14.07	14.07	14.07	14.07	14.07	14.07	14.07	14.07	14.07	14.07	14.07	14.07	14.07	13.297	12.723	12.723	12.723	12.723	12.723	12.723	12.723	12.347	12.347	12.347	11.773
YJR049C	5.411	4.837	4.837	4.837	4.837	4.638	4.638	4.837	4.638	4.638	4.816	4.816	4.816	4.816	5.014	5.213	5.213	5.213	5.213	5.213	5.213	5.213	6.362	7.312	8.681	8.681	8.681	8.879	8.879	8.879	8.879	8.879	8.879	8.681	8.681	9.255	10.206	10.206	10.206	10.979	10.979	10.979	10.979	10.979	10.979	10.979	10.979	10.979	10.979
YNL151C	3.907	4.283	4.481	4.481	4.481	4.68	4.481	4.481	4.481	5.056	5.056	5.056	5.056	5.056	5.234	5.63	6.027	6.801	6.801	7.176	7.176	7.176	7.176	7.176	7.176	7.176	7.176	7.375	7.375	7.375	7.375	7.375	6.978	6.978	6.978	6.978	6.978	6.978	6.779	6.779	6.779	6.602	6.602	6.602	6.602	6.602	6.801	6.999	6.999
YNL115C	0.951	0.951	0.951	0.951	1.149	1.347	1.922	1.922	1.922	1.922	1.922	1.922	2.497	2.497	2.873	2.873	2.873	3.071	3.071	3.071	3.071	3.071	3.071	3.646	4.22	4.22	4.22	4.22	4.22	4.22	4.993	4.993	4.993	4.993	4.993	4.993	4.993	4.993	5.567	5.944	5.944	5.944	6.142	6.142	6.142	6.142	6.142	6.142	6.142
YER056C	1.546	1.546	1.546	1.744	1.744	1.744	1.744	1.744	1.744	1.744	1.744	1.744	1.744	1.744	1.744	1.744	1.744	1.744	1.744	1.744	1.744	1.744	1.744	1.546	1.347	1.347	1.347	1.347	1.347	1.347	1.347	1.347	1.347	1.347	1.347	1.347	1.347	1.347	1.347	1.347	1.347	1.347	1.347	1.347	1.347	1.347	1.347	1.347	1.347
YMR166C	8.284	8.284	8.085	8.085	8.085	8.085	8.461	9.631	10.007	10.007	11.177	11.177	11.553	11.929	11.929	11.73	11.73	12.305	13.078	13.277	13.475	13.475	13.475	13.475	13.475	13.277	13.277	13.277	13.277	13.277	13.277	13.851	13.851	13.851	14.248	14.447	14.447	15.021	16.014	16.014	16.014	16.014	16.41	16.41	16.41	16.41	16.41	16.41	16.41
YAL035W	20.077	20.276	20.276	20.276	20.276	20.672	20.672	20.871	20.871	21.07	21.07	21.07	21.07	21.07	21.445	21.247	21.247	21.247	21.247	21.247	20.871	20.871	20.871	20.871	21.247	21.644	21.644	21.644	21.644	21.644	21.445	21.445	21.445	21.445	21.445	21.445	21.822	21.822	21.822	21.822	21.822	21.445	21.445	22.02	22.02	22.02	22.02	22.02	22.02
YPL101W	0.376	0.376	0.376	0.376	0.376	0.376	0.376	0.376	0.376	0.376	0.376	0.376	0.376	0.376	0.376	0.773	0.773	0.773	0.972	0.972	0.972	0.972	0.972	0.972	0.972	0.972	0.972	1.347	1.546	1.546	1.546	1.546	1.546	1.546	1.922	2.497	2.497	2.497	2.497	2.497	2.497	2.497	2.497	2.497	2.497	2.497	2.497	2.497	2.497
YMR143W	0.376	0.376	0.376	0.376	0.376	0.376	0.376	0.376	0.376	0.376	0.376	0.376	0.376	0.376	0.376	0.376	0.376	0.376	0.376	0.376	0.376	0.376	0.376	0	0	0	0	0	0	0	0	0	0	0	0	0	0	0	0	0	0	0	0	0	0	0	0	0	0
YDL055C	0.397	0.397	0.397	0.397	0.397	0.397	0.773	0.773	0.951	0.951	0.951	0.951	1.149	1.149	1.149	1.149	1.149	1.149	1.149	1.149	1.149	1.149	1.149	1.149	1.149	1.149	1.149	1.149	1.149	1.149	1.149	1.149	1.149	1.149	1.149	1.149	1.149	1.149	1.149	1.149	1.149	1.149	1.149	1.149	1.149	1.149	1.149	1.149	1.149
YMR060C	8.816	8.816	8.816	8.816	8.816	8.816	8.816	8.816	8.816	8.816	8.816	8.816	9.192	9.192	9.589	10.184	10.184	10.184	10.184	10.184	10.184	9.809	9.809	9.809	9.809	9.809	9.809	9.809	9.809	9.809	9.809	9.809	9.809	9.809	10.007	10.007	10.007	10.007	10.007	10.007	10.007	9.809	9.234	8.858	8.858	8.858	8.858	8.858	8.858
YGR237C	13.914	13.914	13.914	13.914	14.113	14.113	14.113	14.113	14.113	14.113	13.914	13.914	14.113	14.311	14.113	13.914	13.716	14.091	14.091	14.467	14.467	14.467	14.467	14.467	14.467	14.467	14.467	14.091	14.091	14.091	14.091	14.091	14.091	14.091	14.091	14.091	14.091	13.716	13.716	13.716	13.716	13.141	13.141	12.368	11.793	10.623	10.248	10.248	10.248
YDR398W	0.397	0.397	0.397	0.397	0.397	0.397	0.397	0.397	0.397	0.397	0.397	0.397	0.397	0.397	0.397	0.397	0.397	0.397	0.397	0.397	0.397	0.397	0.397	0.397	0.199	0.199	0.199	0.199	0.199	0.199	0.199	0.199	0.199	0.199	0.199	0.199	0.199	0.199	0.199	0.199	0.199	0.199	0.199	0.199	0.199	0.199	0.199	0.199	0.199
YLL009C	16.431	16.431	16.431	16.808	16.431	16.431	16.431	16.431	16.431	16.431	16.431	16.431	16.431	16.431	15.857	15.857	15.857	15.857	15.857	15.857	15.857	15.857	15.105	15.105	15.105	15.105	15.283	15.283	15.283	15.283	15.283	15.283	15.283	15.283	15.857	15.659	15.659	15.659	15.46	15.063	13.716	12.169	11.971	11.773	11.773	12.149	12.524	12.723	12.723
YJL149W	0	0	0	0	0	0	0	0.752	0.752	0.752	0.752	0.752	0.752	0.752	0.752	0.752	0.752	0.752	0.752	0.752	0.752	0.752	0.752	0.752	0.752	0.752	0.752	0.752	0.752	0.752	0.752	0.752	0.752	0.752	0.752	0.752	0.752	0.752	0.752	0.752	0.752	0.752	0.752	0.752	0.752	0.752	0.752	0.752	0.752
YJL127C-B	4.262	4.262	4.262	4.262	4.638	4.638	4.837	4.837	4.837	4.837	4.837	5.035	5.609	6.205	6.205	6.205	6.205	6.006	6.006	6.006	6.006	6.006	5.808	5.609	5.411	5.609	5.609	5.609	6.184	6.184	6.184	6.184	5.986	5.986	5.986	5.986	5.986	5.986	5.986	5.986	6.56	6.56	6.56	6.56	6.56	6.56	6.56	6.56	6.758
YDR262W	1.128	1.128	1.128	1.128	1.128	1.128	1.128	1.128	1.327	1.901	1.901	1.901	1.901	1.901	2.099	2.099	2.497	2.497	2.497	2.497	2.497	2.497	2.497	2.497	2.497	2.873	2.873	2.873	2.873	2.873	2.873	2.873	2.873	2.873	2.873	2.873	2.873	2.873	2.873	2.873	2.873	2.873	2.873	2.873	2.873	2.873	2.873	2.873	2.873
YEL056W	6.319	6.518	6.716	6.716	6.915	6.915	6.915	6.915	6.915	6.539	5.965	5.766	5.766	5.766	5.766	5.766	6.56	6.56	6.56	6.56	6.56	6.56	6.56	6.56	6.56	6.957	7.73	8.127	8.127	8.127	8.325	8.524	8.524	8.524	8.524	8.524	8.524	8.524	8.524	8.524	8.524	8.524	8.325	8.325	8.325	8.325	8.325	8.325	8.325
YCR021C	2.737	2.737	2.737	2.737	2.737	2.737	2.737	2.737	2.737	2.538	2.538	2.538	2.538	2.538	2.538	2.538	2.737	3.312	3.312	3.312	3.113	3.113	3.113	3.113	3.113	2.319	2.319	2.319	2.319	2.319	2.319	2.319	2.319	2.319	2.319	2.319	2.319	2.319	2.319	2.319	2.319	2.319	2.319	2.319	2.12	2.12	2.12	2.12	2.12
YNL313C	7.218	7.218	7.218	7.218	7.218	7.417	8.012	8.211	8.211	8.211	8.211	8.012	8.012	8.012	8.012	8.012	8.012	8.012	8.012	8.012	8.012	8.012	7.636	7.636	7.261	7.261	7.261	7.261	7.261	7.261	7.261	7.261	7.261	7.261	7.261	7.261	7.261	7.261	7.261	7.261	7.261	7.261	7.261	7.261	7.261	7.261	7.261	7.261	7.261
YMR257C	9.589	9.965	10.164	10.164	10.164	10.164	10.164	10.164	10.937	10.937	10.937	10.937	10.937	10.937	10.937	10.937	10.937	10.937	10.937	10.937	11.312	11.312	11.511	11.511	11.511	11.511	11.511	11.511	11.511	11.511	11.511	11.312	11.312	11.688	11.887	12.085	12.085	12.085	12.284	12.284	12.284	12.284	12.284	12.284	12.66	12.66	12.66	12.66	12.66
YAL046C	5.348	4.951	4.951	4.951	4.951	4.951	4.951	5.327	5.327	5.327	5.327	5.327	5.327	4.951	4.199	4.199	4.199	4.199	4	4	4	4	4	4	3.624	3.624	3.624	3.624	3.624	3.624	3.624	3.248	3.248	3.248	3.248	3.248	3.248	3.248	1.922	1.724	3.071	3.071	3.071	3.071	3.071	3.071	3.071	2.873	2.873
YIL151C	13.956	13.956	13.956	13.758	14.133	14.133	15.105	15.105	15.105	15.105	15.105	15.105	14.509	14.509	14.708	14.708	14.708	15.084	15.084	15.283	15.283	15.283	15.283	15.283	14.906	14.906	14.906	14.906	14.906	14.906	15.105	15.105	15.105	15.105	15.303	15.303	15.303	15.303	15.303	15.303	15.105	15.303	14.906	14.708	14.708	14.708	14.708	14.708	14.708
YJR086W	0.199	0.199	0.199	0.199	0.199	0.199	0.199	0.199	0.199	0.199	0.199	0.199	0.199	0.199	0.199	0.199	0.199	0.199	0.199	0.199	0.199	0.199	0.199	0.199	0.199	0.199	0.199	0.199	0.199	0.199	0.199	0.199	0.199	0.575	0.575	0.575	0.575	0.575	0.575	0.575	0.575	0.575	0.575	0.575	0.575	0.376	0.376	0.376	0.376
YPR128C	15.617	15.815	15.815	15.815	15.815	16.014	16.014	16.014	16.014	16.014	16.014	16.014	16.014	16.014	16.014	16.014	16.014	16.014	15.637	15.637	15.637	15.836	15.836	16.035	16.035	16.035	16.035	16.035	16.035	16.035	15.659	15.261	15.261	15.261	15.261	15.261	14.886	14.886	14.886	14.886	14.886	14.886	14.886	14.687	14.687	14.113	13.716	13.716	13.716
YMR203W	12.524	12.921	13.872	13.872	13.872	13.872	13.872	13.872	13.872	13.872	13.872	13.872	13.872	14.07	14.269	14.269	14.269	14.269	14.269	14.269	14.269	14.269	14.269	14.269	14.269	14.269	14.269	14.269	14.269	14.269	14.269	14.269	14.269	14.269	14.269	14.269	14.269	14.269	14.269	14.269	14.269	14.07	14.07	14.07	14.07	14.07	14.07	14.07	14.07
YIL047C	5.808	5.808	5.808	5.808	5.808	5.808	5.808	5.808	5.213	4.638	4.638	4.638	4.638	5.014	5.014	5.014	5.014	5.014	5.014	5.014	5.014	5.014	5.014	5.014	5.213	5.213	5.014	5.39	5.191	5.588	5.588	5.588	5.588	5.588	5.588	5.787	5.986	6.362	6.737	6.362	8.305	8.879	8.503	8.503	8.503	8.503	7.928	7.928	7.928
YGL139W	7.511	7.511	7.511	7.511	7.511	7.511	7.511	7.511	7.511	7.511	7.135	7.135	7.135	7.135	7.135	7.135	7.135	7.135	7.135	7.135	7.135	7.135	7.135	7.135	7.135	7.135	7.135	7.135	7.333	7.333	6.957	7.333	7.532	7.532	7.532	7.532	7.532	7.532	7.532	7.532	6.56	6.56	6.56	6.56	6.56	6.56	6.56	6.56	6.56
YKL038W	6.665	6.665	6.665	6.665	6.665	6.665	6.665	6.466	6.466	6.466	6.466	6.466	6.466	6.466	6.268	7.02	6.822	6.822	6.822	6.446	6.446	6.446	6.446	6.644	6.644	6.644	6.644	6.843	6.843	6.843	6.644	6.644	6.644	6.644	6.446	6.247	5.85	5.85	5.85	5.85	5.85	5.85	5.85	5.85	5.85	5.85	5.85	5.85	5.85
YPL111W	2.298	2.298	2.298	2.298	2.298	2.298	2.298	2.298	2.298	2.298	2.298	2.298	2.298	2.298	2.099	2.099	2.099	2.099	2.099	2.099	2.099	2.099	2.099	2.099	1.347	0.972	0.972	0.972	0.972	0.972	0.972	0.972	0.596	0.596	0.596	0.596	0.596	0.596	0.596	0.596	0.596	0.596	0.596	0.397	0.397	0.397	0.397	0.397	0.397
YKL197C	5.745	5.745	5.745	5.745	5.745	5.745	5.745	5.745	5.745	5.745	5.745	5.745	5.745	5.745	5.944	5.944	5.944	5.944	5.944	5.944	5.944	5.944	5.944	6.142	6.142	6.142	6.142	6.142	5.944	5.944	5.191	5.191	5.191	5.191	5.191	5.191	5.191	5.191	5.191	4.795	4.795	4.795	4.795	3.468	2.34	1.766	1.766	1.766	1.964
YHR104W	4.178	4.178	4.178	4.178	4.178	4.178	4.178	3.802	3.426	3.426	3.426	3.426	3.426	3.05	3.05	3.248	3.248	4.397	5.348	5.348	5.348	5.348	5.348	5.348	5.348	4.972	5.348	5.348	5.348	5.348	5.546	5.546	5.546	5.546	5.923	5.923	5.923	5.923	5.17	5.17	5.369	6.163	6.163	7.312	8.681	8.681	8.681	8.681	8.681
YBL032W	16.693	16.693	16.892	16.892	16.892	16.892	16.892	16.892	16.892	16.892	16.714	16.714	16.714	16.714	16.714	16.714	16.714	16.714	16.714	16.515	16.515	16.515	16.515	16.515	16.515	16.515	16.515	16.515	16.515	16.14	15.941	15.742	15.742	15.742	14.97	14.97	14.97	14.97	15.168	15.168	15.168	15.168	15.168	14.97	14.97	14.97	14.97	14.771	14.771
YIL115C	9.694	9.893	9.893	9.893	9.893	9.893	9.893	10.864	11.24	11.24	11.24	12.211	12.211	12.41	12.41	12.41	12.41	12.41	12.211	12.211	12.211	12.41	12.41	12.41	13.183	13.758	13.758	13.758	13.758	13.758	13.956	13.956	14.155	14.155	14.155	14.53	14.53	14.53	14.53	14.53	14.133	14.133	14.133	13.935	13.935	13.935	13.559	13.559	13.559
YPL226W	6.539	6.539	6.539	6.539	6.539	6.539	6.539	6.539	6.539	6.163	6.163	6.163	6.163	6.163	6.163	5.965	5.965	5.965	5.588	5.588	5.588	4.439	4.241	4.241	4.241	4.241	4.241	4.241	4.241	4.241	4.241	4.241	4.241	4.241	4.241	4.241	4.241	4.241	4.241	3.646	3.447	3.071	3.071	3.071	3.071	3.071	3.071	3.071	2.873
YOL009C	7.114	6.915	4.418	4.418	4.418	4.617	4.617	4.617	4.816	4.816	4.816	4.816	4.816	4.816	4.816	4.816	4.816	4.617	4.241	3.844	4.972	4.972	4.972	5.546	5.745	5.745	5.745	6.34	6.915	6.915	6.915	6.915	7.114	7.114	7.511	7.312	7.312	7.312	7.312	7.312	7.312	7.312	7.312	7.312	7.312	7.312	7.312	6.539	6.737
YAL043C	6.027	7.155	7.553	8.701	8.701	8.701	8.701	8.701	8.701	8.701	8.701	8.701	8.701	8.701	8.9	8.9	9.098	9.098	9.098	9.098	9.098	9.098	9.098	9.098	9.098	9.098	9.098	9.098	9.098	9.098	9.098	9.098	9.098	9.098	9.098	9.098	9.098	9.098	9.098	9.098	9.098	9.098	9.098	9.098	9.098	9.098	9.098	9.098	9.098
YER130C	1.943	1.943	1.943	1.943	1.943	1.943	1.943	1.943	1.943	1.943	1.943	1.567	1.567	1.369	1.369	0.794	0.794	0.794	0.794	0.794	0.794	0.794	0.794	0.794	0.794	0.794	0.794	0.794	0.794	0.794	0.794	0.794	0.794	0.794	0.993	0.794	1.191	1.191	1.191	1.191	1.191	1.191	1.389	2.142	2.142	2.34	2.34	2.34	2.538
YNL227C	4.397	4.397	4.397	4.397	4.021	4.021	4.021	4.22	4.22	4.22	4.596	4.795	3.468	3.468	3.269	3.269	3.071	3.269	3.269	3.269	3.269	3.269	3.269	3.269	3.269	4.22	4.22	4.22	4.22	4.22	4.795	4.795	4.795	4.795	4.795	4.795	5.369	5.567	5.567	5.567	5.766	5.766	5.766	5.766	5.766	5.766	5.766	5.766	5.766
YMR204C	2.716	2.716	2.716	2.716	2.716	2.716	2.716	2.716	2.716	2.716	2.716	2.716	3.092	3.092	3.092	3.092	3.092	3.092	2.893	2.893	2.518	2.518	2.518	2.518	2.518	2.518	2.518	2.518	2.518	2.518	2.518	2.518	2.518	2.518	2.518	2.914	3.865	4.837	4.837	4.837	4.837	4.837	5.213	5.213	5.213	5.213	5.213	5.213	5.213
YBR216C	7.865	7.865	7.489	6.539	6.163	6.163	6.163	6.539	6.539	7.511	7.511	7.511	7.511	7.886	7.688	7.688	7.489	7.688	7.688	8.085	8.284	8.284	7.907	7.907	7.907	7.907	8.305	8.681	8.681	9.056	9.056	9.056	9.056	9.056	9.056	9.255	10.028	10.028	10.979	10.979	10.979	11.177	11.177	11.553	11.553	11.553	11.752	11.752	11.752
YPL042C	9.276	9.475	9.475	9.475	9.851	9.851	9.851	9.652	9.652	9.851	9.851	9.851	9.851	9.652	9.652	9.652	9.652	9.652	9.652	9.652	9.851	9.851	9.851	9.851	9.851	9.454	9.454	9.454	9.078	9.276	9.276	9.475	9.871	9.871	9.871	9.871	9.871	9.871	9.871	9.495	9.495	9.495	9.495	9.495	9.495	9.495	9.495	9.495	9.495
YGL019W	4.575	4.575	4.575	3.802	3.802	3.802	3.802	3.802	3.802	3.228	2.653	2.653	2.653	2.653	2.852	2.852	3.228	3.228	3.228	3.228	2.852	3.248	4.021	4.596	4.596	4.972	5.567	6.539	6.915	6.915	7.114	7.114	7.312	7.312	7.312	7.312	7.312	7.312	7.312	7.312	7.312	7.312	7.511	6.758	6.758	8.305	8.305	8.305	8.305
YMR191W	14.979	14.979	14.979	14.979	14.979	15.533	15.533	16.128	16.128	16.128	16.128	16.703	17.099	17.099	17.099	17.099	17.099	17.695	17.695	17.695	17.695	17.695	17.695	17.695	17.695	17.893	17.893	17.893	17.893	17.893	18.468	18.468	18.468	18.468	18.468	18.468	18.468	18.468	18.468	18.468	18.468	18.468	18.468	18.468	18.092	18.092	17.695	17.695	17.695
YPL133C	4.638	4.638	5.787	6.184	6.758	6.957	7.333	7.532	7.532	7.532	7.532	8.106	8.305	8.305	8.305	8.503	8.305	8.305	8.305	8.305	8.305	8.305	8.503	8.503	8.503	8.503	8.503	8.503	8.9	9.694	9.694	9.694	9.694	9.694	9.694	9.694	9.694	9.694	9.694	9.297	9.495	9.495	10.248	10.248	10.248	10.248	11.595	11.595	11.595
YBR083W	0.397	0.397	0.596	0.596	0.596	0.596	0.596	0.596	0.596	0.596	0.596	0.596	0.397	0.397	0.397	0.397	0.397	0.397	0.397	0.397	0.397	0.397	0.397	0.397	0.397	0.397	0.397	0.397	0.397	0.397	0.397	0.397	0.397	0.397	0.397	0.397	0.397	0.397	0.397	0.397	0.199	0.199	0.199	0.199	0.199	0.199	0.199	0.199	0.199
YGL095C	8.524	8.524	8.127	6.779	6.581	6.581	6.779	6.779	6.779	6.779	6.779	6.779	6.779	6.779	6.779	6.779	6.779	6.779	6.779	6.779	5.609	5.213	5.014	5.014	5.014	5.014	5.014	4.439	3.667	3.667	3.667	3.667	3.667	3.667	4.241	4.241	3.865	3.865	3.865	3.865	4.064	4.064	4.064	4.262	4.262	4.262	4.262	4.262	4.262
YBL041W	0.397	0.397	0.397	0.397	0.596	0.596	0.596	0.596	0.596	0.596	0.596	0.596	0.596	0.596	0.596	0.596	0.596	0.596	0.773	0.773	0.773	0.773	0.773	0.773	1.347	1.347	1.546	1.546	1.546	1.546	1.546	1.546	1.546	1.546	1.546	1.546	1.546	1.546	1.546	1.546	1.546	1.546	1.546	1.546	1.546	1.546	1.546	1.546	1.546
YDL181W	17.622	17.622	17.622	17.622	17.622	17.622	17.622	17.622	18.197	18.197	18.197	18.197	17.998	17.8	17.602	17.602	17.204	16.828	16.63	16.63	16.431	16.431	16.431	16.233	16.233	16.233	16.233	16.035	15.836	15.637	15.637	15.637	15.637	16.014	16.014	16.014	16.014	16.014	16.014	16.014	16.014	16.014	16.014	15.815	15.439	15.439	15.439	15.439	15.439
YDR311W	3.05	3.05	2.298	2.298	1.922	1.922	1.922	1.922	1.922	1.922	1.922	1.922	1.922	1.922	1.922	1.922	1.922	1.922	1.922	1.922	1.922	1.922	1.922	1.922	1.724	1.724	1.724	1.724	1.525	1.525	1.149	1.149	1.149	1.149	1.149	1.149	1.149	0.951	0.951	0.951	0.951	0.951	0.951	0.951	0.376	0.376	0.376	0.376	0.376
YDR177W	13.674	13.674	14.269	15.063	15.063	15.261	15.261	15.261	15.261	15.261	15.637	15.637	16.41	16.41	16.41	16.212	16.212	16.212	16.212	16.212	16.212	16.212	16.212	16.212	16.212	16.212	16.212	16.212	16.212	16.41	16.41	16.41	16.41	16.609	16.609	16.609	16.609	16.609	16.985	16.985	16.985	16.985	16.985	16.985	16.985	16.985	16.985	16.985	16.985
YDL019C	15.439	15.439	15.439	15.439	15.637	16.014	16.014	16.39	16.014	16.014	16.39	16.39	16.588	16.588	16.588	16.588	16.588	16.588	16.588	16.588	16.588	16.588	16.588	16.588	16.588	16.588	16.588	16.39	16.39	16.765	16.765	17.163	17.163	17.163	17.163	17.163	17.163	17.163	17.163	17.163	17.163	17.163	17.538	17.538	17.538	17.538	17.538	17.538	17.142
YDR371W	6.006	6.006	6.006	6.006	6.404	6.602	6.801	6.801	7.176	7.176	7.176	7.553	7.375	7.375	7.375	7.375	7.176	7.176	7.176	7.176	7.176	7.176	7.176	7.176	7.176	7.176	6.978	6.602	6.978	6.978	6.978	6.978	6.978	6.978	6.978	6.027	6.027	6.027	5.829	6.205	6.205	6.205	6.205	6.205	6.205	6.205	6.205	6.205	6.205
YMR124W	7.249	7.249	7.249	7.249	7.249	7.249	7.249	7.249	7.249	7.249	7.249	7.249	7.249	7.249	7.249	7.249	7.249	7.249	7.249	7.249	7.249	7.249	7.249	7.625	7.625	7.625	7.625	7.625	7.426	7.426	7.426	7.426	7.426	7.426	7.426	7.426	7.426	6.852	6.852	6.476	6.476	6.476	6.476	6.476	6.476	6.476	6.476	6.476	6.476
YLL023C	12.566	12.566	12.566	12.566	12.566	11.616	11.219	11.815	13.361	13.361	13.361	13.758	13.758	13.758	13.758	13.758	13.758	13.361	13.758	13.758	13.758	13.956	13.58	13.58	13.778	13.778	13.778	13.778	13.778	13.778	13.778	13.778	11.877	12.849	12.849	12.849	12.65	12.65	12.849	12.076	11.303	11.303	11.303	11.48	11.857	12.055	12.055	12.65	12.65
YDR059C	6.497	6.497	6.497	6.497	6.497	6.121	6.121	5.745	5.369	5.17	4.972	4.596	4.596	4.596	4.596	4.596	4.596	4.596	4.021	4.021	4.021	4.021	4.021	4.021	4.021	4.021	3.071	2.12	2.12	2.12	2.497	2.497	2.497	2.497	2.497	2.497	2.298	2.298	2.298	2.298	2.674	2.674	2.674	2.674	2.674	2.475	2.475	2.298	2.298
YGL105W	17.8	17.602	17.006	17.382	17.382	17.382	17.956	17.956	17.956	17.956	17.758	17.956	17.382	17.382	17.758	17.758	17.758	17.758	17.758	17.758	17.559	17.559	16.41	15.659	15.659	15.283	15.283	15.283	15.283	15.283	14.708	14.708	15.084	15.084	15.084	15.084	15.084	15.084	15.084	14.687	14.687	14.687	14.687	14.311	14.311	14.113	14.113	14.113	14.113
YBR024W	14.979	15.178	15.397	15.397	15.397	15.397	15.397	15.397	15.397	15.397	15.397	15.198	15.198	15.198	15.198	15.198	14.822	14.447	14.05	14.05	14.05	14.05	14.05	14.248	14.248	14.248	14.248	14.248	14.248	13.872	13.872	13.872	13.872	13.872	13.674	13.297	13.297	12.921	12.921	12.723	12.347	12.347	11.971	11.971	8.503	8.503	8.106	7.73	7.73
YGR154C	12.608	12.608	12.608	12.608	12.608	12.608	12.41	12.41	12.608	12.608	12.608	12.608	12.608	12.608	12.608	12.41	12.211	11.835	11.835	12.034	12.034	12.034	12.034	12.034	12.034	12.034	12.034	12.034	12.034	12.034	11.46	11.46	11.46	11.084	10.112	10.112	10.112	9.914	8.942	7.992	7.992	7.992	7.992	7.992	7.992	7.992	7.793	7.793	7.793
YDR303C	10.028	10.028	10.028	10.028	9.851	9.851	9.851	9.276	9.276	7.354	7.354	7.354	7.354	7.354	7.354	7.553	7.354	7.354	7.354	7.354	7.354	7.354	7.354	7.155	6.383	6.383	6.957	7.907	8.305	8.305	8.305	8.681	8.681	8.879	9.056	9.056	9.056	9.056	9.056	9.056	9.056	9.056	9.056	8.858	7.333	7.333	7.333	7.333	7.532
YDL198C	12.828	13.027	13.027	13.424	13.225	13.601	13.601	13.601	13.601	13.601	13.601	13.225	13.225	13.225	12.452	12.65	13.643	13.643	13.643	13.643	13.643	13.643	13.643	13.643	14.019	14.019	14.019	14.217	14.217	14.217	14.019	14.019	13.069	13.069	13.069	13.069	13.069	13.069	13.069	13.069	12.671	12.671	12.671	12.671	12.671	12.671	12.671	12.671	13.047
YER036C	0	0	0	0	0	0	0	0	0	0	0	0	0	0	0	0	0	0	0	0	0	0	0	0	0	0	0	0	0	0	0	0	0	0	0	0	0	0	0	0	0	0	0	0	0	0	0	0	0
YML077W	10.404	10.404	10.404	9.652	9.652	11.376	11.376	11.376	11.376	11.376	11.376	11.376	11.177	11.177	11.177	11.177	11.177	10.602	10.404	10.78	10.78	10.78	10.979	10.979	10.78	10.78	10.78	10.78	10.78	10.78	10.78	10.582	10.582	10.206	10.206	10.206	10.801	10.801	10.801	10.999	10.801	10.801	10.801	10.801	10.801	11.177	10.979	10.979	10.78
YNR001C	1.922	2.319	2.319	2.319	2.319	2.319	2.319	2.319	2.319	2.319	2.319	2.319	2.319	2.319	2.12	2.12	2.12	2.12	2.12	2.12	2.12	2.12	2.12	2.12	2.12	2.12	2.12	2.12	2.12	2.12	2.12	2.12	2.12	2.12	2.12	2.319	2.319	2.319	2.319	2.319	2.319	2.319	2.319	2.319	2.319	2.12	1.922	1.922	1.922
YHL003C	0.575	0.575	0.773	0.773	0.773	0.773	0.773	0.773	0.773	0.773	0.773	0.773	0.773	0.773	0.773	0.773	0.773	0.773	0.773	0.773	0.773	0.773	0.773	0.773	1.149	1.149	1.525	1.724	1.724	1.724	2.099	2.298	2.298	2.674	4.22	5.546	5.546	5.546	5.546	5.546	5.923	5.923	5.923	5.923	6.298	6.675	6.675	6.675	6.675
YGL254W	10.937	10.937	10.915	10.915	10.915	11.114	10.738	10.738	10.738	10.738	10.738	10.738	10.738	10.937	10.937	10.937	10.937	10.937	10.937	11.093	13.057	13.277	13.652	14.227	14.227	14.227	14.802	14.802	14.802	14.802	15.397	15.397	15.397	16.567	16.567	16.765	16.765	17.163	16.964	16.964	16.964	16.964	17.163	16.964	16.964	16.964	16.964	16.964	17.34
YDL142C	4.439	4.439	4.439	4.439	4.439	4.439	4.439	4.439	4.439	4.439	4.439	4.439	4.439	4.439	4.439	4.439	4.439	5.234	5.234	5.234	5.234	5.234	5.234	4.857	4.857	4.857	4.857	4.857	4.857	4.857	4.857	4.857	4.857	4.085	4.085	4.085	4.283	4.283	4.283	4.481	4.481	4.481	4.68	4.68	4.68	4.68	4.68	4.68	4.68
YOR322C	9.736	10.112	10.112	10.112	10.112	10.112	10.112	10.31	10.112	11.24	11.438	11.438	11.24	11.24	11.24	11.24	11.24	11.24	11.24	11.24	11.438	11.438	11.438	11.637	11.637	11.637	11.835	11.835	11.835	11.835	11.835	11.835	11.835	11.835	11.835	11.835	11.835	11.835	11.835	11.835	11.835	11.46	11.46	11.46	11.46	11.46	11.46	11.46	11.46
YPL061W	0	0	0	0	0	0	0	0	0	0	0	0	0	0	0	0	0	0	0	0	0	0	0	0	0	0	0	0	0	0	0	0	0	0	0	0	0	0	0	0	0	0	0	0	0	0	0	0	0
YER008C	9.914	10.112	10.112	10.112	10.112	10.112	10.112	9.914	9.715	9.715	9.715	9.715	10.29	10.29	10.29	10.665	10.665	10.665	10.467	10.665	10.665	11.041	11.418	11.418	11.418	11.418	11.418	11.418	11.418	11.418	11.418	11.418	11.418	11.418	11.418	11.021	11.021	11.021	11.021	11.021	11.021	11.595	11.595	11.595	11.595	11.595	11.595	11.396	11.021
YMR251W	3.646	3.646	3.646	4.043	4.418	4.418	4.043	4.241	3.865	3.489	5.965	5.965	5.965	6.362	5.787	7.155	7.354	8.127	8.127	8.127	8.879	8.879	8.879	8.879	8.879	8.879	8.879	8.879	8.879	8.879	8.879	9.255	9.255	10.602	10.602	11.376	11.376	11.376	11.574	12.149	12.149	12.546	12.546	12.546	12.546	12.921	12.921	13.12	13.12
YDR238C	17.863	17.863	17.863	18.061	18.061	18.26	18.26	18.26	18.26	18.26	18.26	18.26	18.26	18.26	18.459	18.459	18.459	18.459	18.834	18.834	18.834	18.834	18.834	18.834	18.834	18.834	18.834	18.834	18.834	18.834	18.834	18.834	18.834	18.834	18.834	18.834	18.834	18.834	18.834	18.834	18.834	18.636	18.636	18.636	18.636	18.636	18.636	18.438	18.438
YPR174C	14.05	14.248	14.248	14.248	14.248	14.248	14.248	14.844	14.844	15.042	16.17	16.17	16.17	16.17	15.794	15.794	16.17	16.922	16.922	16.922	16.922	17.12	17.319	17.319	17.319	17.319	17.319	17.319	17.319	17.319	17.319	17.319	17.319	17.319	17.517	17.517	17.517	17.517	17.517	17.517	17.517	17.517	17.517	17.517	17.142	17.142	17.142	17.142	17.142
YDR060W	8.659	9.412	9.412	9.412	9.412	9.412	9.213	9.213	9.213	9.412	9.412	9.412	9.986	9.986	9.986	9.986	9.986	9.986	9.986	9.014	9.014	9.014	9.014	9.213	9.213	9.213	9.213	9.412	9.412	9.412	9.412	9.412	9.412	9.412	9.412	9.412	9.412	9.412	9.412	9.036	9.036	9.036	8.837	8.837	8.262	8.262	8.262	7.688	7.688
YHR123W	7.73	7.73	7.73	7.928	7.928	7.928	7.928	7.928	7.907	8.106	8.106	8.482	8.482	8.482	8.482	8.482	8.482	8.284	8.284	8.284	8.284	6.56	6.56	6.56	6.56	6.56	6.56	6.56	6.56	6.56	6.56	6.56	6.56	6.56	6.56	6.362	6.163	6.163	6.163	6.163	6.163	6.163	6.163	6.163	6.163	5.965	5.965	5.965	5.965
YDR291W	4.795	3.667	3.667	3.667	3.667	3.667	3.667	4.043	4.043	4.043	4.043	3.667	3.667	3.667	3.844	3.844	4.043	4.043	4.043	4.418	4.795	4.795	4.596	4.596	4.596	4.596	4.596	4.795	6.936	6.936	7.135	7.135	7.135	7.135	7.135	8.085	9.454	9.454	9.454	9.454	9.652	9.652	9.851	9.851	9.851	10.248	10.623	10.623	10.623
YAL041W	11.396	11.574	11.574	11.773	12.149	12.149	12.149	12.149	12.149	12.149	11.95	12.326	11.929	11.929	11.929	11.929	11.929	11.929	11.929	11.73	11.73	11.73	11.71	11.71	11.71	11.71	11.71	11.511	11.908	12.858	12.858	12.858	12.858	12.858	13.057	13.255	13.255	13.255	13.255	13.454	13.454	13.652	13.851	14.05	14.05	14.05	14.248	14.248	14.645
YKL014C	9.61	9.61	9.61	9.61	9.61	9.61	9.61	9.412	9.213	9.213	9.213	9.213	9.213	9.014	8.617	7.865	7.468	7.468	7.468	7.468	7.468	7.468	6.894	7.27	7.27	7.27	7.27	7.27	7.27	7.072	7.072	7.072	7.072	6.696	6.497	6.298	6.298	6.298	6.298	6.298	5.923	5.724	5.724	5.348	5.348	5.348	5.348	5.348	5.348
YBR014C	5.276	5.276	5.276	5.276	5.474	5.871	6.069	6.069	6.069	6.069	6.069	6.069	6.069	6.069	6.069	6.069	6.446	6.446	6.446	6.446	6.446	5.871	5.871	5.871	5.871	6.247	6.247	6.247	6.247	6.247	6.247	6.048	6.048	6.048	6.048	6.247	6.048	6.048	6.048	6.048	6.048	6.048	5.652	5.255	5.255	5.255	4.659	5.035	5.411
YNL148C	2.957	2.957	3.333	3.333	3.333	3.333	3.333	3.333	3.333	3.333	3.333	3.708	4.106	4.106	4.106	4.106	4.106	4.106	4.106	4.106	4.106	3.907	3.907	3.907	4.106	4.106	4.106	4.106	4.106	4.106	4.106	4.106	4.106	4.106	4.106	4.106	4.106	4.106	4.106	4.106	4.106	4.106	4.304	4.304	4.304	4.304	4.68	4.68	4.68
YKL152C	0	0	0	0	0	0	0	0	0	0	0	0	0	0	0	0	0	0	0	0	0	0	0	0	0	0	0	0	0	0	0	0	0	0	0	0	0	0	0	0	0	0	0	0	0	0	0	0	0
YJR011C	5.85	5.85	5.85	5.85	5.85	5.85	5.652	5.255	5.255	5.255	5.255	5.255	5.255	5.453	5.453	5.453	5.453	5.056	4.857	4.837	5.411	5.411	5.411	5.411	5.411	5.411	5.411	5.411	5.411	5.411	5.411	5.035	5.035	5.035	4.837	4.837	4.262	4.439	5.014	5.014	5.014	5.965	5.965	5.965	5.965	5.965	5.766	6.142	6.34
YKL079W	5.411	5.411	5.213	5.213	5.213	4.837	4.837	4.837	4.837	4.837	4.837	4.837	4.837	5.035	5.035	5.035	5.035	5.035	5.035	5.035	5.035	5.035	5.411	5.411	5.411	5.411	5.411	5.411	5.213	5.213	4.837	4.46	4.46	4.837	4.837	5.035	5.035	5.035	5.035	5.035	5.035	5.035	5.035	5.035	5.035	5.035	5.035	5.035	5.035
YGR024C	7.949	7.949	7.949	7.949	7.949	7.949	7.949	7.949	8.347	8.347	8.347	8.545	8.545	8.743	8.743	8.743	8.743	8.743	8.743	8.743	8.545	8.545	8.743	8.743	8.743	8.743	9.12	9.495	9.495	9.495	9.495	9.495	8.921	9.297	9.673	9.673	9.673	9.475	9.475	9.475	9.475	9.475	9.475	9.276	9.276	9.276	9.276	9.454	9.454
YOR115C	6.915	7.291	7.489	7.489	7.489	7.489	7.489	7.489	7.489	7.489	7.489	7.489	7.489	7.489	7.093	6.319	6.319	6.518	6.518	7.489	7.886	7.886	7.886	7.886	8.085	9.234	10.184	10.184	10.184	10.383	10.383	10.383	10.383	10.383	10.383	10.383	10.383	10.383	10.383	10.582	10.582	10.582	10.582	10.383	10.383	10.383	10.582	10.206	10.206
YKL185W	0.376	0.376	0.376	0.376	0.376	0.376	0.376	0.376	0.376	0.376	0.376	0.376	0.376	0.376	0.376	0.376	0	0	0	0	0	0	0	0	0	0	0	0	0	0	0	0	0	0	0	0	0	0	0	0	0	0	0	0	0	0	0	0	0
YLR250W	5.411	5.609	5.609	5.609	5.986	5.986	5.986	5.986	5.986	5.986	5.986	5.986	5.986	5.986	5.986	5.787	5.787	5.787	5.787	5.787	5.787	5.787	5.787	5.213	5.213	4.638	4.638	4.638	4.439	4.439	4.241	4.816	4.816	4.816	5.014	5.014	5.014	5.213	5.213	5.213	5.411	5.411	5.411	5.213	5.213	5.39	5.39	5.39	5.014
YIL040W	10.425	11.021	10.822	10.822	10.822	10.049	10.248	10.645	10.645	10.645	10.645	10.843	10.843	10.843	10.467	10.467	11.041	10.665	11.438	11.438	11.438	11.438	11.438	10.864	10.864	11.261	11.261	11.261	11.261	11.261	11.261	11.062	11.062	11.062	10.864	10.864	10.864	10.665	11.24	11.041	11.041	11.041	11.041	10.843	9.893	9.694	9.694	10.665	11.041
YGL124C	0	0	0	0	0	0	0	0	0	0	0	0	0	0	0	0	0	0	0	0	0	0	0	0	0	0	0	0	0	0	0	0	0	0	0	0	0	0	0	0	0	0	0	0	0	0	0	0	0
YHR117W	6.936	5.567	6.142	6.142	6.142	6.142	6.142	5.745	5.745	5.745	4.596	4.22	4.22	4.22	4.596	4.596	4.596	4.596	6.319	7.688	7.688	8.262	8.262	8.262	8.262	8.262	8.461	8.461	8.461	8.659	8.659	8.659	8.659	8.659	8.659	8.659	8.659	8.659	8.659	8.284	8.858	8.858	8.858	8.858	9.056	9.056	9.255	9.255	10.028
YER146W	2.319	2.319	2.319	2.319	2.319	2.319	2.319	2.319	2.716	2.716	2.716	2.716	2.716	2.716	2.716	2.716	2.716	2.716	2.716	2.716	2.716	2.716	2.716	2.716	2.716	2.716	2.716	2.716	2.716	2.716	2.716	2.716	2.716	2.716	2.716	2.716	2.716	2.716	2.716	2.716	2.716	2.716	2.716	2.518	2.319	2.319	2.319	2.319	1.943
YDR229W	4.418	4.22	4.22	4.021	4.021	4.021	4.795	4.795	4.795	4.795	4.795	4.993	4.993	4.993	4.993	5.766	6.34	6.34	6.34	6.34	6.34	6.539	6.539	6.539	6.539	6.539	6.539	7.312	7.886	7.886	7.886	7.886	8.461	8.659	8.659	8.659	8.659	8.858	8.858	11.553	11.553	11.553	11.553	11.553	12.921	12.921	12.921	12.921	12.921
YJL033W	10.602	10.979	10.979	10.979	10.979	10.979	10.979	10.979	10.979	10.979	10.979	10.602	10.226	10.226	10.226	10.226	10.226	10.028	10.028	9.631	9.056	8.482	8.482	8.482	8.482	8.482	8.482	8.482	8.482	8.482	8.482	8.858	8.858	8.858	8.858	8.858	8.858	8.858	8.858	8.858	8.858	8.858	8.858	8.858	8.858	8.858	8.858	8.858	8.858
YER042W	10.226	10.226	10.028	10.028	9.454	10.028	9.829	9.829	9.829	9.829	10.801	10.425	10.425	10.425	10.425	10.425	10.425	10.425	10.425	10.425	10.425	10.425	10.226	10.226	10.226	10.425	10.425	10.425	10.049	10.049	10.049	10.049	10.049	10.049	10.049	10.049	9.851	9.276	9.276	9.098	9.098	9.098	9.098	9.098	9.098	9.098	9.098	9.098	9.098
YOR256C	4.617	4.617	4.418	4.418	3.071	3.071	3.071	2.497	2.497	2.497	3.071	3.071	3.071	3.071	3.071	3.071	3.071	3.071	3.071	3.071	3.071	3.071	3.071	3.071	3.071	3.071	3.071	3.071	3.071	2.873	2.873	2.873	3.248	3.447	3.844	5.369	5.745	5.745	5.745	5.944	5.944	5.944	6.34	6.34	6.34	6.34	6.539	6.539	6.737
YDL236W	3.51	3.51	3.708	3.708	3.708	3.708	3.708	3.708	3.708	3.708	3.708	3.708	3.708	3.708	3.708	3.708	3.708	3.708	3.708	3.907	3.907	4.283	4.659	4.659	4.659	4.659	4.659	4.659	4.659	4.659	4.659	4.659	4.659	4.659	4.659	4.659	4.659	4.659	4.659	4.659	4.659	4.46	4.46	4.46	4.46	4.46	4.46	4.46	4.262
YDL046W	6.121	6.121	5.923	6.298	6.298	6.298	6.298	6.298	6.298	6.298	6.298	6.298	6.298	6.298	6.298	6.298	6.298	6.298	6.298	6.675	6.675	6.675	6.675	6.675	6.873	6.873	6.873	6.873	6.873	6.873	6.497	6.497	6.497	6.497	6.497	6.497	6.696	6.696	7.072	7.072	7.072	7.072	7.072	7.072	7.072	6.497	6.497	6.497	6.121
YIL149C	3.646	3.646	3.646	3.447	3.447	3.05	2.475	2.674	2.674	2.674	2.674	2.674	2.475	2.475	2.475	2.475	2.099	1.901	1.901	1.901	1.901	1.901	1.901	1.901	1.901	1.901	1.901	1.901	1.901	1.901	1.901	1.901	1.901	1.901	1.901	1.901	1.901	1.901	1.901	1.901	1.901	1.901	1.901	1.525	1.149	1.149	1.149	1.149	1.149
YOR224C	8.461	8.461	8.461	8.461	8.284	8.284	8.284	8.284	8.284	8.284	8.482	8.482	8.482	8.858	8.858	8.858	8.858	8.858	9.255	9.255	9.255	9.255	9.255	9.255	8.681	8.681	8.482	8.482	8.482	8.482	8.482	8.482	8.482	8.858	8.858	8.858	9.056	9.056	9.432	9.432	9.432	9.432	8.659	8.461	8.262	8.262	8.262	8.262	8.262
YPR079W	3.646	3.646	3.646	3.269	3.646	3.646	3.646	3.844	4.816	5.014	5.014	5.39	5.766	5.766	5.766	5.766	5.766	5.766	5.766	5.766	5.766	5.766	5.766	5.766	5.766	5.766	5.766	5.766	5.766	5.766	5.766	5.766	5.766	5.567	5.567	5.567	5.567	5.567	5.944	5.944	5.944	6.319	6.319	6.319	6.319	6.319	6.319	6.319	6.319
YLL002W	14.07	13.872	13.872	13.297	13.297	13.297	12.546	12.169	12.368	11.595	11.396	10.028	9.652	10.028	8.681	8.482	8.681	8.503	8.503	8.503	8.503	8.503	8.503	8.9	8.701	8.701	8.701	7.949	7.751	7.949	9.454	9.454	9.851	9.851	11.376	10.999	11.396	10.999	10.999	11.198	11.198	11.198	11.198	11.396	11.198	11.198	11.396	11.595	11.971
YDR026C	5.432	6.581	6.383	6.383	6.383	6.383	6.383	6.383	7.907	7.709	7.709	7.709	7.709	7.709	7.709	9.056	9.056	9.056	9.056	9.056	9.056	9.056	9.056	9.255	9.056	9.255	9.255	9.829	9.078	9.078	9.276	9.871	9.871	9.871	9.871	9.871	9.871	9.673	9.673	10.049	9.673	9.276	9.276	9.276	10.049	10.623	10.623	10.623	10.623
YDR182W	10.645	10.645	11.595	12.169	12.169	12.744	13.716	13.716	13.716	13.716	14.091	14.091	14.091	14.091	14.091	14.091	14.091	14.29	14.29	14.687	14.886	14.886	15.261	14.886	14.886	14.886	14.509	14.708	14.708	15.084	15.084	15.084	15.084	15.084	15.084	15.084	15.084	15.084	15.084	15.084	15.46	15.46	15.46	15.46	15.46	15.46	15.46	15.46	15.46
YNL292W	3.688	4.262	4.262	4.262	4.262	4.262	3.886	5.432	6.006	6.006	6.006	6.006	6.006	6.006	6.006	6.006	6.006	6.006	6.006	6.006	6.006	5.808	5.808	5.609	5.609	5.609	5.609	5.808	5.808	5.808	6.006	6.006	6.006	5.808	5.808	5.808	5.808	6.184	6.184	6.184	6.184	6.184	6.184	6.184	6.184	6.184	6.184	6.184	6.184
YJR044C	8.879	8.503	8.879	8.681	8.681	8.681	8.681	8.681	7.532	7.532	7.532	7.532	7.532	9.851	10.049	10.248	11.793	11.793	11.793	11.992	12.191	12.191	12.191	12.191	12.191	11.815	12.765	13.538	13.538	13.538	13.538	13.538	13.538	14.311	14.311	14.311	14.509	14.886	14.886	14.886	14.886	14.886	15.261	15.261	15.261	15.836	15.836	15.46	15.46
YGL213C	7.886	8.085	8.482	8.879	8.879	8.879	8.879	8.879	8.879	8.681	9.056	12.368	12.368	12.566	12.566	12.566	12.566	12.566	12.566	12.566	12.566	12.566	12.566	12.566	12.566	12.566	12.765	12.765	13.141	13.141	13.141	13.141	13.141	13.141	12.943	12.943	12.943	12.943	13.141	13.141	13.141	13.141	13.141	13.141	13.141	13.141	13.141	13.141	13.141
YDL203C	8.419	8.419	8.419	8.419	7.291	7.291	7.291	7.291	6.915	6.915	6.915	6.915	6.518	6.518	6.319	6.319	6.319	6.319	6.319	6.319	6.319	5.944	5.944	5.944	5.369	5.17	5.369	4.972	4.972	4.397	4.397	4.774	4.774	4.774	4.774	4.774	4.774	4.774	4.774	4.774	4.774	4.377	2.852	2.852	2.852	2.852	2.852	2.852	2.852
YFL022C	0.397	0.397	0.397	0.397	0.397	0.397	0.397	0.397	0.397	0.397	0.397	0.397	0.397	0.397	0.397	0.397	0.397	0.397	0.773	0.972	0.972	0.972	0.972	0.972	0.972	1.744	1.744	1.744	1.744	1.744	1.744	1.744	1.744	1.744	1.744	1.744	1.744	1.744	1.744	1.943	1.943	1.943	1.943	1.943	1.943	1.943	1.943	1.943	1.943
YDR452W	2.319	2.319	2.319	2.518	2.518	2.518	2.518	2.518	2.518	2.518	2.518	2.518	2.518	2.518	2.319	2.319	2.319	2.319	2.319	2.319	2.319	2.319	2.319	2.319	2.319	2.319	2.12	2.12	2.12	2.12	2.12	2.12	2.12	2.12	2.12	2.12	2.12	2.695	2.695	3.071	3.071	3.071	3.071	3.071	3.269	3.269	3.468	3.468	3.468
YHL032C	17.998	18.197	18.197	18.197	19.148	19.921	20.297	20.297	20.297	21.09	21.09	21.09	21.09	21.488	21.289	21.289	21.289	21.289	21.289	21.289	21.289	21.289	21.289	21.289	21.289	21.686	21.686	21.686	21.686	21.686	21.686	23.19	23.19	23.19	23.19	23.19	23.19	23.19	23.19	23.19	23.19	23.19	23.19	22.991	22.991	22.991	22.793	22.793	22.793
YKL193C	6.801	6.801	6.999	6.999	6.999	6.999	6.999	6.801	6.801	6.801	6.801	6.801	6.801	6.801	6.801	6.602	6.602	6.602	6.602	6.801	6.801	6.801	6.801	6.801	6.801	6.801	6.027	6.027	6.027	6.027	6.027	6.027	6.027	6.027	6.027	6.602	6.602	6.602	6.602	6.602	6.205	6.205	6.205	6.006	5.808	6.184	6.779	6.779	6.779
YIR035C	7.532	7.532	7.532	7.532	7.532	7.532	7.532	7.532	7.532	7.532	7.532	7.709	7.135	7.333	7.928	7.928	7.928	7.928	7.928	7.928	7.73	7.73	7.73	7.73	7.73	7.354	7.354	7.354	7.354	7.553	7.751	7.949	8.127	8.325	8.325	8.325	8.325	8.325	8.325	8.325	8.325	8.524	8.524	8.524	8.524	8.524	8.524	8.524	8.524
YPL019C	4.199	4.199	4.199	4.199	4.199	3.823	3.823	3.823	3.228	2.852	2.475	2.475	2.852	2.852	2.852	2.852	2.852	2.852	2.852	2.852	2.653	2.277	1.702	1.901	2.674	3.05	3.05	3.05	3.05	3.05	3.05	3.05	3.05	3.05	3.844	3.844	4.043	4.043	4.043	4.043	4.043	4.043	4.043	4.043	4.043	4.043	4.043	4.043	3.667
YNL248C	8.325	8.325	8.325	8.325	8.325	8.325	8.325	8.325	8.325	8.325	7.949	7.949	7.949	7.949	7.949	7.949	7.949	7.949	7.949	7.949	7.949	7.949	7.949	7.949	7.949	7.949	7.949	7.949	7.949	7.949	7.949	8.148	8.148	8.148	8.148	8.148	8.148	8.148	8.148	8.148	8.148	8.148	8.347	8.347	8.347	8.347	8.347	8.347	8.347
YKL008C	0	0	0	0	0	0	0	0	0	0	0	0	0	0	0	0	0	0	0	0	0	0	0	0	0	0	0	0	0	0	0	0	0	0	0	0	0	0	0	0	0	0	0	0	0	0	0	0	0
YEL038W	13.213	13.213	13.213	13.213	13.213	13.213	13.213	13.213	13.213	13.213	12.263	11.887	11.688	11.114	11.114	10.738	10.738	10.164	10.164	9.014	9.014	8.816	8.816	8.816	8.816	8.816	8.617	7.646	7.646	7.646	7.646	7.845	7.845	7.845	7.646	7.646	7.646	7.27	7.27	7.27	7.27	7.27	7.27	7.27	7.072	7.072	6.675	6.675	6.476
YLR142W	9.078	9.078	9.454	9.454	9.078	9.078	8.681	8.681	8.681	8.106	8.106	7.709	7.312	7.312	6.936	5.965	5.965	5.965	5.588	5.986	5.986	5.986	5.986	5.986	5.787	5.787	5.787	5.787	5.787	5.588	5.588	5.588	5.588	5.588	5.588	5.588	5.588	5.588	5.588	5.014	5.014	5.014	5.014	5.014	5.014	5.014	5.014	5.014	5.014
YER155C	18.489	18.291	18.291	18.291	18.291	18.291	18.291	18.489	18.291	18.291	17.716	17.716	17.34	16.765	16.765	16.765	16.765	16.765	16.765	15.261	15.261	15.261	15.261	15.261	15.261	15.261	15.261	15.261	15.261	15.261	15.261	15.261	15.261	15.261	15.261	15.261	15.261	15.261	14.666	14.666	14.666	14.666	13.914	13.914	13.914	13.914	13.914	13.914	13.914
YGR083C	4.596	4.596	4.596	4.596	4.596	4.22	4.596	4.596	4.596	4.596	4.596	3.823	4.021	4.418	4.418	4.418	4.418	4.418	4.418	4.418	4.418	4.418	4.418	4.418	4.418	4.418	4.418	6.121	6.121	6.121	6.121	6.121	6.121	6.121	6.121	6.121	6.497	6.497	6.497	6.696	6.696	6.696	6.696	6.497	6.497	6.696	6.696	6.696	6.696
YIL092W	12.389	12.191	12.191	12.191	11.992	11.595	11.971	9.673	9.276	9.276	9.276	9.276	7.354	7.354	7.155	7.155	6.957	7.73	7.73	7.73	7.928	7.928	7.928	7.928	6.779	6.184	5.986	6.56	6.56	6.56	7.135	7.135	7.135	7.135	7.135	7.333	7.333	7.333	7.333	7.333	7.333	7.511	7.312	7.312	6.56	6.56	6.56	6.362	6.362
YLR292C	8.127	8.127	8.127	7.73	7.928	7.928	7.928	7.928	7.928	8.503	8.503	8.503	8.305	8.106	8.305	8.305	8.305	8.305	8.305	8.503	9.276	9.276	9.276	9.276	9.652	9.652	10.028	10.78	11.156	11.908	11.908	11.908	11.908	13.235	13.235	13.235	13.809	13.809	13.809	13.809	14.759	14.958	14.958	14.958	15.156	15.156	15.156	15.731	15.93
YBR114W	15.815	16.765	16.765	16.765	16.765	16.765	16.567	16.567	16.567	16.567	16.567	16.567	16.567	16.567	16.567	16.567	16.567	16.567	16.567	16.567	16.567	15.992	15.992	15.992	15.794	15.794	15.794	15.418	15.418	13.652	13.078	13.078	12.326	12.326	12.326	12.326	11.553	10.404	10.007	10.007	10.007	10.582	10.582	10.582	10.404	10.404	10.404	10.404	10.404
YGL087C	4.021	4.021	4.22	4.22	4.22	4.22	4.22	4.972	4.972	4.972	4.972	4.972	4.972	4.972	5.17	5.17	5.17	5.17	5.17	5.17	5.17	5.17	5.17	5.17	5.17	5.17	5.745	5.745	5.944	5.944	5.944	5.944	5.944	5.944	5.944	6.142	6.142	6.142	6.518	6.518	6.518	6.518	6.518	6.518	6.716	6.716	6.716	6.716	6.716
YPL132W	5.39	5.39	5.39	5.39	5.39	5.191	5.191	4.993	4.795	4.795	5.17	5.17	4.993	4.993	4.993	4.418	4.418	4.043	4.043	4.418	4.418	4.418	4.617	4.418	4.418	4.418	4.418	4.418	4.418	4.617	4.617	4.816	5.014	5.014	5.39	5.39	5.191	5.191	4.993	4.993	4.993	4.993	4.993	4.993	4.993	4.993	4.418	5.17	5.17
YIL070C	14.133	13.935	14.133	14.133	14.133	14.133	14.133	14.133	14.133	14.133	14.133	14.133	14.113	13.914	13.914	13.914	13.914	13.914	13.716	13.716	13.141	12.943	12.546	12.546	12.546	12.546	12.921	12.921	12.921	12.921	12.723	12.524	12.127	12.127	11.553	11.553	11.553	10.979	11.177	11.376	11.376	11.376	11.376	11.376	10.999	10.226	10.226	10.226	10.226
YDR122W	10.885	11.282	11.282	11.48	11.48	12.055	11.857	11.857	11.857	12.65	12.65	13.225	13.027	13.027	13.027	13.027	13.402	13.601	13.8	14.552	14.552	14.928	14.928	14.928	14.928	14.928	14.928	14.928	15.126	15.126	15.126	15.126	15.126	15.126	15.126	15.126	15.126	15.126	14.75	14.75	14.948	14.948	14.948	14.948	14.948	15.147	15.147	15.147	15.147
YAR007C	5.766	5.766	5.766	5.766	5.766	5.766	6.142	5.965	5.965	5.965	6.163	6.163	6.163	5.787	5.986	6.184	6.184	6.184	6.184	6.184	6.184	6.184	6.383	6.383	6.581	6.581	6.779	6.779	6.581	6.581	6.581	6.581	6.581	6.383	6.383	6.383	7.155	7.155	7.155	7.155	7.155	7.176	7.375	7.375	7.375	7.176	7.176	7.176	7.176
YPL188W	4.816	4.816	4.816	5.014	5.014	5.014	5.014	5.014	5.014	5.014	5.213	5.213	5.213	5.213	5.213	5.588	5.787	5.787	5.787	5.787	5.787	5.787	5.787	5.787	5.787	5.787	6.56	6.56	6.56	6.56	6.56	6.56	6.56	6.56	6.56	6.56	6.56	6.56	6.56	6.362	6.362	6.362	6.362	6.362	6.362	6.362	6.163	6.362	6.362
YKL033W	8.284	8.284	8.284	8.284	7.907	7.907	7.532	7.532	7.532	7.532	7.532	6.936	6.539	6.142	7.114	7.688	7.688	7.688	7.688	7.688	7.886	7.886	7.886	7.886	7.886	8.837	8.461	8.659	8.085	8.085	7.886	7.886	7.511	6.936	6.936	6.936	6.936	6.936	7.688	7.688	7.688	7.688	7.688	7.688	7.312	7.312	7.886	8.681	11.396
YDR374W-A	5.745	6.34	6.34	6.34	6.539	6.539	6.539	6.539	6.539	6.915	6.915	7.489	8.837	8.837	9.213	9.213	9.213	9.213	9.213	9.213	9.213	9.213	9.213	9.589	10.164	10.164	10.164	10.164	10.164	10.164	10.164	10.164	10.164	10.164	9.787	9.787	9.787	9.787	9.787	9.787	9.787	9.787	10.164	10.164	10.164	10.164	10.164	10.164	10.164
YER022W	9.589	10.738	10.738	10.738	10.738	11.49	11.49	11.49	11.49	11.49	11.49	11.49	11.866	11.866	11.866	12.065	12.441	12.441	12.441	12.441	12.441	12.441	12.441	12.441	12.441	12.065	12.065	12.441	12.441	12.441	12.441	12.816	12.816	12.816	12.816	12.816	12.816	13.193	13.569	14.32	14.32	14.32	14.32	14.32	13.944	13.944	13.944	13.944	13.944
YGL048C	5.652	5.652	5.652	5.652	5.85	7.553	7.553	7.553	7.751	7.751	7.553	8.524	8.524	8.524	8.524	8.524	8.524	9.495	9.495	9.495	9.495	9.495	9.495	9.495	9.495	9.495	9.495	9.495	9.495	9.495	9.495	9.871	9.673	9.673	9.673	9.673	9.673	9.673	9.098	9.098	9.495	10.446	10.446	10.049	10.049	10.049	10.049	9.652	9.652
YMR246W	2.497	2.497	2.497	2.497	2.497	2.497	2.497	2.497	2.497	2.497	2.497	2.497	2.497	2.497	2.497	2.497	2.497	2.497	2.497	2.497	2.497	2.497	2.497	2.497	2.497	2.497	2.497	2.497	2.497	2.497	2.12	2.12	2.12	2.12	2.12	2.12	2.12	2.12	2.12	2.12	2.12	2.12	2.12	2.12	1.347	1.347	1.347	1.347	1.347
YLR045C	9.61	10.184	10.184	10.184	10.56	10.937	10.937	10.937	10.937	10.937	10.937	10.937	10.937	10.937	10.937	10.937	10.937	10.937	10.937	10.937	10.937	10.937	10.937	10.937	10.937	10.56	10.56	10.56	10.56	10.56	10.184	10.184	10.184	10.184	10.184	10.184	10.184	10.184	9.986	9.234	9.234	9.234	9.234	9.234	9.234	9.234	9.234	8.858	8.858
YHR150W	5.411	5.411	5.411	5.411	5.609	5.808	5.808	5.808	6.006	6.404	6.999	6.999	6.999	7.375	7.375	7.375	6.978	6.978	6.978	7.176	7.176	7.176	7.176	7.176	6.978	6.978	6.978	6.978	6.978	7.176	7.176	7.176	7.176	7.176	6.801	6.801	6.801	6.801	6.801	6.801	6.999	6.623	6.623	6.623	6.623	6.999	6.999	6.999	6.999
YDR341C	1.525	1.525	1.525	1.525	1.525	0.951	0.951	0.951	0.951	0.951	0.951	0.951	0.951	0.951	0.951	0.951	0.951	0.951	0.951	0.951	0.951	0.951	0.951	0.951	0.951	0.951	0.951	0.951	0.951	0.951	0.951	0.951	0.951	0.951	0.951	0.951	0.951	1.149	1.149	1.149	1.149	1.149	1.149	1.149	1.149	1.149	1.149	1.149	1.149
YIL159W	17.403	17.204	17.204	17.204	17.204	17.204	17.204	17.204	17.204	17.204	17.204	17.204	16.828	16.828	16.828	16.828	16.828	16.828	16.828	16.828	16.828	16.828	16.828	16.828	16.828	16.828	16.431	16.233	15.659	15.46	15.261	15.261	15.261	15.063	15.063	14.311	14.311	14.311	14.311	13.716	13.517	13.141	13.141	13.141	13.141	13.141	13.141	11.992	11.992
YCR094W	4.638	4.638	4.638	4.837	4.837	4.837	4.638	4.262	4.064	4.064	4.064	4.064	4.064	4.262	4.262	4.262	4.262	4.46	4.46	4.46	4.46	4.46	4.46	4.46	4.46	4.085	4.085	4.085	4.085	4.085	4.085	3.688	4.064	4.064	4.064	4.064	4.064	4.262	4.262	3.886	3.886	3.886	3.886	3.886	3.886	3.51	3.51	3.51	3.907
YDR058C	5.766	5.766	5.766	5.766	5.39	5.39	5.39	5.39	5.588	5.787	5.787	5.787	5.787	5.787	5.787	5.787	5.787	5.787	5.787	5.787	5.787	5.787	5.787	5.787	5.787	5.787	5.787	5.787	5.787	5.411	5.411	4.439	4.064	4.064	4.064	4.064	4.064	4.064	4.064	3.865	3.865	3.865	3.865	3.865	3.865	3.865	3.865	3.865	3.865
YKR019C	11.971	11.971	11.971	12.169	12.169	12.169	12.169	12.169	12.169	12.169	12.169	12.169	12.368	11.992	11.992	11.992	11.992	11.992	11.992	12.191	11.815	11.815	12.013	12.211	12.013	13.361	13.361	13.361	13.559	13.935	13.736	13.736	13.736	13.736	13.141	12.943	12.943	12.943	12.943	13.538	13.538	13.538	13.538	13.538	13.538	13.162	13.162	13.162	13.162
YDL092W	4.043	4.241	4.439	4.439	4.439	4.439	4.439	4.439	4.439	4.439	4.439	4.439	4.439	4.439	4.439	4.816	4.816	4.816	4.816	4.816	4.816	4.816	4.816	4.816	4.816	4.816	4.816	4.816	4.816	4.816	5.191	5.191	5.191	5.191	5.191	4.993	4.993	4.993	4.993	4.993	4.993	4.993	4.993	4.993	4.993	4.993	4.993	4.993	4.993
YPL163C	7.333	7.333	7.333	7.333	7.709	8.085	8.837	9.036	9.036	9.036	9.036	9.036	9.036	9.036	9.036	9.234	9.234	9.234	9.234	9.234	9.234	9.234	9.234	9.234	9.234	9.234	9.234	9.234	9.234	9.234	9.234	9.234	9.234	9.234	9.234	9.234	9.036	9.036	8.461	8.461	8.461	8.659	8.659	8.659	8.659	8.659	8.659	8.659	8.659
YPL154C	4.795	4.795	4.795	4.795	4.993	4.993	4.993	4.993	4.993	4.993	4.617	4.617	4.617	4.617	4.617	4.617	4.617	4.241	4.241	4.241	4.241	4.241	4.241	4.241	4.241	4.241	4.241	4.043	4.043	4.043	4.043	4.043	4.043	4.043	4.043	4.043	4.043	4.043	4.043	2.893	2.893	2.893	2.893	2.893	2.695	2.695	2.695	2.695	2.695
YLL038C	7.333	7.333	7.333	7.333	7.333	7.333	7.333	6.957	6.957	6.957	6.957	6.957	6.957	6.957	6.957	6.957	6.957	7.354	7.155	7.155	6.779	6.779	6.978	7.375	7.375	7.375	7.375	7.375	7.375	7.375	7.375	7.176	7.176	7.176	7.176	7.176	6.978	6.779	6.779	6.779	6.581	6.581	6.581	6.957	6.957	6.957	6.957	7.155	7.155
YLR181C	2.298	2.893	2.893	2.893	3.269	3.269	3.269	3.269	3.071	3.447	3.844	4.043	4.043	4.043	4.043	4.043	5.191	5.39	5.39	5.986	5.986	5.986	6.184	6.184	6.184	6.184	6.184	6.184	6.184	6.184	6.184	6.184	6.184	6.184	6.184	6.184	6.184	6.184	6.184	7.135	7.709	7.907	7.907	7.907	8.106	8.106	8.305	8.305	8.305
YJL059W	9.12	9.12	9.12	9.12	9.12	9.12	9.12	9.12	9.12	9.12	8.921	8.921	8.921	8.921	8.921	8.921	8.921	8.921	8.921	8.921	8.921	8.723	8.723	8.723	8.347	8.347	8.347	8.347	8.347	8.347	8.347	8.347	8.347	8.347	8.347	8.347	8.347	8.347	8.347	8.347	8.347	8.347	8.347	8.148	7.949	7.949	7.949	7.949	7.574
YMR214W	8.305	8.106	8.106	8.106	7.907	7.907	7.907	7.511	7.312	7.688	7.688	7.688	7.688	8.262	8.461	8.461	8.659	8.659	8.659	8.858	8.858	8.858	10.007	11.73	11.73	11.73	12.504	12.504	12.504	13.099	13.475	13.851	13.851	13.851	13.851	13.851	13.851	13.851	13.851	14.05	14.05	14.248	14.248	14.248	14.248	14.248	14.248	14.248	14.248
YOL019W	5.014	5.014	5.014	5.014	5.014	5.014	5.014	5.014	5.014	4.638	4.638	4.638	4.638	4.439	4.439	4.439	4.439	4.439	4.439	4.439	4.439	4.439	4.439	4.439	4.439	4.064	4.064	4.064	4.064	4.064	4.064	4.064	4.064	4.064	4.064	4.064	3.092	3.092	3.092	3.092	3.092	3.092	2.518	2.319	2.319	2.319	2.319	2.319	2.319
YDR204W	6.277	6.277	6.277	6.277	6.277	6.277	6.277	6.277	6.277	6.277	6.079	6.079	6.079	5.703	5.703	5.703	5.703	5.703	5.128	5.128	5.128	4.356	4.356	4.356	4.356	3.603	3.603	3.802	3.802	3.802	3.802	3.802	3.802	4	4	4	4	4	4.596	4.596	4.596	4.596	4.596	4.22	6.716	7.312	7.312	7.312	7.312
YGR049W	6.226	6.226	6.226	6.226	6.226	6.226	6.226	6.226	6.226	6.226	6.226	6.226	6.226	6.425	6.623	6.623	6.623	6.623	6.623	6.623	6.425	6.226	6.602	6.801	6.801	6.801	6.801	6.801	6.801	6.999	6.999	6.999	6.999	6.999	6.999	6.801	6.801	6.801	6.999	6.999	6.801	6.801	6.801	6.801	6.801	6.801	6.801	6.602	6.602
YNL250W	9.412	9.412	9.412	9.412	9.412	9.412	9.412	9.412	9.213	9.213	9.213	9.213	9.213	9.213	9.213	9.213	9.213	9.213	9.014	9.014	9.014	9.014	9.014	9.014	8.816	8.816	7.845	7.646	7.646	7.646	7.646	7.646	7.646	7.646	7.646	6.298	5.128	4.753	4.753	4.753	4.753	4.377	3.979	3.603	4	4	4	4	3.624
YMR308C	3.823	3.823	3.823	3.823	3.823	3.823	3.823	3.823	3.823	4.596	4.596	4.596	4.596	4.596	4.596	4.596	4.596	4.596	4.596	4.596	4.596	4.22	4.22	4.22	4.22	4.22	4.22	4.22	4.22	4.22	4.22	4.22	4.22	4.22	4.22	4.22	4.22	4.22	4.22	4.021	3.823	3.823	3.823	3.624	3.248	3.248	3.05	3.05	3.05
YDR332W	4.774	4.397	4.397	4.397	4.397	4.397	4.397	4.397	4.397	4.199	3.823	3.823	3.823	3.823	4.199	4.199	4.199	4.199	4.199	4.199	4.199	4	4	4	4	4.199	4.397	5.149	5.149	5.149	5.149	5.149	5.149	5.149	5.149	5.149	5.149	5.17	5.567	5.191	5.191	5.191	5.191	5.191	5.191	5.213	5.213	5.213	5.213
YPL028W	10.623	10.623	10.425	10.425	10.425	10.425	10.425	9.255	8.879	8.879	8.879	8.879	8.879	8.879	8.681	8.681	8.681	8.482	8.284	8.284	8.284	8.284	8.659	7.709	7.511	7.511	7.511	6.936	6.936	6.936	7.135	6.936	6.936	6.936	5.588	5.014	5.014	5.014	5.014	4.816	4.22	4.22	4.22	4.22	4.22	4.22	4.596	2.893	2.695
YKL138C-A	8.284	8.284	8.284	8.284	8.284	8.284	8.284	8.681	8.681	8.681	8.681	8.681	7.928	7.73	7.73	7.73	7.333	7.333	7.135	7.135	7.135	6.56	6.362	6.56	6.758	6.758	6.758	6.56	6.737	6.936	6.936	6.936	6.936	6.163	6.163	6.163	6.163	6.163	6.163	6.163	6.163	6.163	6.163	5.965	5.39	5.191	5.191	5.191	5.191
YKL210W	13.339	13.716	13.716	13.716	13.716	13.716	13.716	13.716	13.716	13.716	13.716	14.29	14.489	14.489	14.687	14.687	14.687	14.687	14.687	14.687	14.687	14.687	14.687	14.687	14.687	14.687	14.687	14.687	14.687	14.886	14.886	14.886	14.886	14.886	14.886	14.886	14.886	15.261	15.261	15.261	14.687	14.687	14.489	14.489	14.489	14.489	14.489	14.489	14.489
YPR018W	9.787	9.787	9.787	9.412	9.412	9.412	9.412	9.412	9.412	9.412	9.412	9.412	9.412	9.036	9.036	9.036	8.461	8.461	8.461	8.461	8.461	8.461	8.461	8.461	8.461	8.064	8.064	8.064	8.064	8.064	8.064	8.064	8.064	8.064	8.064	8.064	8.064	8.064	6.873	6.121	5.745	5.745	5.745	4.993	4.993	4.993	4.993	4.993	4.993
YER090W	2.099	2.099	2.099	2.099	1.901	1.901	1.901	1.901	1.901	1.901	1.901	1.901	1.901	1.901	1.901	1.901	1.901	1.901	1.901	1.901	1.901	1.901	1.702	1.702	1.702	1.702	1.702	1.702	1.702	1.702	1.702	1.702	1.702	1.702	1.702	1.702	1.702	1.702	1.702	1.702	1.702	1.702	1.702	1.504	1.504	1.504	1.504	1.504	1.504
YMR036C	6.873	6.873	6.873	6.873	6.873	6.873	6.873	6.873	7.072	7.072	7.072	7.072	7.072	7.072	7.072	7.072	7.072	7.072	7.072	7.072	7.646	7.646	7.646	7.646	7.646	7.646	7.646	7.646	7.646	7.646	7.845	7.845	7.845	7.845	7.845	7.845	7.845	7.845	7.845	7.845	7.845	7.845	8.043	8.043	8.043	8.043	8.043	8.043	8.043
YOR047C	4.659	4.659	4.659	4.46	4.46	4.659	4.659	4.659	4.659	4.659	4.659	4.659	4.659	4.659	4.659	4.659	4.659	4.283	4.283	4.283	4.283	4.283	4.283	4.283	4.283	4.283	3.886	3.886	3.886	3.886	3.886	3.886	3.886	3.886	4.262	4.064	4.064	4.064	4.064	3.865	3.865	3.865	4.064	4.262	4.262	4.262	4.262	4.262	4.262
YKR002W	11.95	11.95	11.95	11.95	11.95	12.347	12.347	12.347	12.347	12.347	12.347	12.347	12.347	12.347	12.546	13.538	13.538	13.538	14.113	14.113	14.113	13.935	13.935	13.935	13.736	13.736	13.736	14.113	14.113	14.113	14.113	14.113	14.113	14.113	14.113	14.113	14.113	14.311	14.311	14.311	14.311	14.311	14.509	14.509	14.509	14.509	14.509	14.509	14.509
YIR023W	2.298	2.298	2.298	2.298	2.099	1.724	1.347	1.149	1.149	1.149	1.149	1.149	1.149	1.149	1.149	1.149	1.149	1.149	1.149	1.149	2.298	2.497	2.497	2.497	2.497	2.497	2.497	2.497	2.497	2.497	2.497	2.497	2.497	2.497	2.497	2.497	2.497	2.497	2.497	2.497	2.497	2.497	2.497	2.497	2.497	2.497	2.497	2.497	2.497
YJL035C	7.135	7.135	7.135	7.135	7.511	7.511	7.511	7.511	7.511	7.709	8.106	8.503	8.503	8.503	8.503	8.503	8.503	8.503	9.078	9.078	9.078	9.078	9.078	9.078	9.078	9.078	9.078	8.879	8.879	8.879	8.879	8.879	8.879	8.879	8.879	9.255	9.255	9.255	9.255	9.255	9.255	9.255	9.255	9.255	9.255	9.255	9.255	9.255	9.255
YOR165W	4.22	4.22	4.22	4.22	3.844	4.617	4.816	5.014	5.213	5.213	5.213	5.213	5.213	5.411	5.411	5.411	6.006	6.006	6.205	6.205	6.779	6.779	6.978	7.928	7.928	7.928	8.127	8.127	8.127	8.701	8.701	8.701	8.701	8.701	8.701	8.701	8.701	8.701	8.701	8.701	8.701	8.701	8.701	8.701	8.701	8.701	8.701	8.701	8.701
YNL212W	7.312	7.312	7.312	7.312	7.511	7.511	7.709	7.709	7.709	7.709	7.333	7.709	7.709	7.709	7.709	7.709	7.709	7.709	7.709	7.709	8.085	8.085	8.085	8.085	8.085	7.709	7.709	7.709	7.511	7.511	7.511	7.511	7.709	7.709	7.709	7.709	7.709	7.709	7.709	7.709	7.709	7.709	7.333	7.333	7.532	7.532	7.532	7.532	7.532
YBR239C	8.284	7.907	7.907	8.106	7.907	7.907	8.284	8.284	8.284	8.284	8.284	8.482	8.482	9.234	9.234	9.631	9.432	9.432	9.432	8.837	8.461	8.461	8.461	8.461	8.461	8.461	8.461	8.461	8.461	8.461	8.461	8.659	8.284	8.284	8.085	8.461	8.639	9.213	9.213	9.213	9.213	9.412	9.213	9.213	9.213	9.213	9.213	9.213	9.412
YHL039W	6.362	6.362	6.362	6.362	6.362	6.362	6.362	6.362	6.362	6.362	6.163	6.362	6.362	6.56	6.56	6.56	6.56	6.56	6.362	6.362	6.362	6.362	6.362	5.787	5.787	6.163	6.163	6.163	6.163	6.163	6.163	6.362	6.362	6.362	6.362	6.362	6.362	6.362	6.362	6.362	6.362	6.362	6.362	6.362	6.362	6.362	6.362	6.362	5.787
YLR287C	6.758	6.758	6.758	6.758	6.758	6.383	6.758	6.758	6.957	6.957	6.581	6.581	6.758	7.155	7.155	7.155	7.155	7.155	6.957	6.957	6.957	7.155	7.532	7.532	7.532	7.532	7.532	7.532	7.532	7.532	7.532	7.532	7.532	7.532	7.532	7.532	7.532	7.532	7.532	7.532	7.532	7.532	7.532	7.532	7.532	7.532	7.155	7.155	7.155
YBR217W	6.779	7.155	6.006	6.006	6.006	6.006	5.609	5.787	5.787	5.986	5.986	5.986	6.362	6.56	6.56	6.56	6.758	7.333	7.135	7.333	7.333	7.709	7.511	7.511	7.511	7.511	6.184	5.986	5.986	6.184	6.184	6.184	6.56	6.936	6.936	6.936	6.936	6.936	6.936	6.936	7.709	8.701	8.701	8.701	8.701	8.325	8.879	8.879	9.454
YJR048W	1.943	1.369	1.369	1.369	1.369	1.369	1.369	1.17	0.972	0.972	0.972	0.972	0.972	0	0	0	0	0	0	0	0	0	0	0	0	0	0	0	0	0	0	0	0	0	0	0	0	0	0	0	0	0	0	0	0	0	0	0	0
YDR444W	16.369	16.369	16.369	16.369	16.369	16.369	16.369	16.369	16.369	16.369	16.17	16.369	16.369	16.369	16.369	16.369	16.17	16.17	16.17	16.17	16.17	16.17	16.17	16.17	16.17	16.17	16.17	16.17	16.17	15.972	15.972	15.773	15.773	15.773	15.773	15.773	15.773	16.149	16.149	16.149	15.95	15.752	15.752	15.752	15.752	15.752	15.178	14.979	14.78
YBR273C	2.12	2.12	2.12	3.071	3.646	3.646	3.646	3.646	3.646	3.646	3.646	3.269	3.269	3.269	3.269	3.269	3.269	3.269	5.17	5.369	5.369	5.567	5.766	5.766	5.766	5.766	6.539	8.482	8.482	8.681	8.879	8.879	9.078	9.078	9.078	9.652	9.851	9.851	9.851	9.851	9.851	9.851	9.851	9.851	10.801	11.177	11.376	11.376	11.376
YOR276W	4.22	4.596	4.596	4.596	4.795	4.993	5.567	5.766	5.766	5.766	5.766	5.766	5.766	5.766	6.539	6.539	6.539	6.539	6.539	6.539	6.539	6.737	6.737	6.936	6.936	7.886	7.886	7.886	8.262	8.262	8.461	8.461	8.858	8.858	9.234	9.432	9.432	9.432	9.432	9.432	9.432	9.809	9.809	10.184	10.184	10.184	10.184	10.184	10.184
YIL095W	3.886	4.262	4.262	4.262	4.262	4.262	4.262	4.262	4.262	4.46	4.46	4.46	4.46	4.46	4.659	4.659	4.46	4.46	4.46	4.46	4.46	4.837	4.837	4.837	4.837	5.035	5.234	5.234	5.234	5.234	5.234	5.234	5.234	4.857	4.857	4.857	4.857	4.857	5.056	5.056	5.056	5.056	5.056	4.857	4.857	4.857	4.857	4.857	4.857
YNL320W	5.703	6.298	6.873	7.072	7.072	7.072	7.072	7.072	6.696	6.696	6.696	6.696	6.142	6.915	6.915	6.915	6.915	6.915	6.539	6.539	6.34	6.34	6.34	6.737	6.737	6.737	6.737	6.737	6.737	7.114	7.114	7.114	7.114	7.511	7.709	7.709	7.709	7.709	7.709	7.709	7.709	7.709	7.907	7.907	7.907	8.106	8.106	8.106	8.106
YNL167C	1.327	1.327	1.327	1.327	1.901	1.901	1.901	1.901	1.901	1.901	1.901	1.901	1.901	1.901	2.277	2.475	2.674	2.873	2.873	2.873	2.873	3.071	3.071	3.071	3.071	3.071	3.269	3.269	3.269	2.893	3.269	3.269	3.269	3.269	3.269	3.269	3.269	3.269	3.269	3.269	3.269	3.269	3.269	3.269	3.269	3.269	3.269	3.269	3.646
YKR091W	9.871	9.871	9.871	9.871	9.871	9.871	9.475	10.226	10.226	10.226	10.226	10.801	10.801	10.801	10.801	10.999	11.574	11.95	11.95	11.95	11.95	11.95	11.95	11.95	11.95	11.95	12.546	12.169	12.169	12.169	12.169	12.169	12.169	12.169	12.169	12.368	12.368	12.368	12.368	12.566	12.368	12.368	12.368	12.368	12.169	12.169	12.169	12.169	12.169
YIL108W	3.207	3.207	3.207	3.207	3.207	2.83	2.83	2.83	2.653	2.454	2.454	2.454	2.454	2.454	2.454	2.454	2.079	2.079	2.454	2.454	2.454	2.454	2.454	2.454	2.454	2.454	2.454	2.454	2.454	2.079	2.079	2.079	2.079	2.079	2.079	2.079	2.079	2.079	2.079	2.079	2.079	2.079	1.702	1.702	1.702	1.702	1.702	1.702	1.702
YIL145C	6.957	6.957	6.957	7.532	7.532	7.532	7.532	7.532	7.532	7.532	7.907	8.106	8.482	8.482	8.482	8.858	9.056	9.056	9.056	9.056	9.255	9.454	10.623	10.822	11.595	11.595	11.595	11.595	11.595	11.595	11.595	11.595	11.595	11.595	11.595	11.595	11.595	11.595	11.595	11.595	11.595	11.595	11.595	11.595	11.595	11.793	11.793	12.191	12.191
YBR175W	4.283	4.085	4.085	4.085	4.085	4.085	4.085	3.51	3.886	3.688	3.688	3.688	3.688	3.489	3.489	3.489	3.489	3.489	3.865	4.262	4.262	4.262	4.46	4.46	4.659	4.659	5.808	5.808	5.808	5.808	5.808	5.829	5.829	5.829	5.829	5.63	6.027	6.801	6.801	6.801	6.801	6.801	6.999	7.574	7.574	7.574	7.574	7.574	7.574
YBR290W	14.906	14.906	14.509	15.261	15.261	15.261	15.261	15.261	15.261	15.261	15.261	15.261	15.637	15.637	15.637	15.637	16.63	16.63	16.63	16.63	16.63	16.63	17.027	17.027	18.375	18.375	18.573	18.771	18.771	18.771	18.97	18.97	18.97	18.97	18.97	18.97	18.97	18.97	18.97	18.97	18.97	18.97	18.97	18.594	18.594	18.594	18.793	18.793	18.991
YOR341W	2.914	2.914	2.914	2.914	2.914	5.234	5.234	5.234	5.234	5.234	5.808	5.808	5.808	5.808	5.808	5.808	5.808	5.808	5.808	5.808	5.808	5.808	6.205	6.602	6.602	6.602	6.602	6.801	6.801	6.801	6.801	7.197	7.396	7.396	7.396	7.396	7.396	7.396	7.772	7.772	7.772	7.772	7.971	7.971	7.971	7.971	7.971	7.971	7.772
YML073C	2.716	2.716	2.716	1.191	1.191	0.993	0.596	0.596	0.397	0.397	0.397	0.397	0.397	0.397	0.397	0.397	0.397	0.397	0.397	0.397	0.199	0.199	0	0	0	0	0	0	0	0	0	0	0	0	0	0	0	0	0	0	0	0	0	0	0	0	0	0	0
YIL142W	20.192	20.192	20.192	20.39	20.39	21.34	21.34	21.34	21.34	21.34	21.34	21.34	20.965	20.965	21.34	21.34	21.34	21.34	21.34	21.34	21.34	21.34	21.34	21.142	20.944	20.944	20.944	20.944	21.34	21.34	21.34	21.34	21.34	21.34	20.39	20.39	20.766	20.766	20.766	20.766	20.766	20.766	20.766	20.766	20.766	20.766	20.766	20.766	20.766
YBL055C	0.575	0.575	0.575	0.575	0	0	0	0	0	0	0	0	0	0	0	0	0	0	0	0	0	0	0	0	0	0	0	0	0	0	0	0	0	0	0	0	0	0	0	0	0	0	0	0	0	0	0	0	0
YMR062C	0.376	0.376	0.376	0.376	0.376	0.376	0.376	0.376	0.376	0.376	0.376	0.376	0.575	0.951	0.951	0.951	0.951	0.951	0.951	0.951	0.951	0.951	0.951	0.951	0.951	0.951	1.327	1.327	1.327	1.327	1.327	1.327	1.327	1.327	1.327	1.525	1.525	1.525	1.901	1.901	1.901	1.901	1.901	1.901	1.901	1.901	1.901	1.901	1.901
YNL076W	4.064	4.064	4.064	4.064	4.064	4.262	4.262	4.262	4.262	5.014	5.965	5.965	6.163	5.965	5.965	6.142	5.944	5.944	5.944	5.944	5.944	5.944	5.944	6.319	6.319	6.696	6.696	6.696	6.696	6.696	6.696	6.696	6.319	6.319	6.319	6.319	6.319	6.319	6.319	6.319	6.319	6.121	6.121	6.121	6.121	6.121	6.121	6.121	5.923
YHR178W	12.274	12.274	12.473	13.069	13.069	13.069	13.069	13.267	13.267	13.267	13.267	13.267	13.664	13.664	13.664	13.664	13.664	13.664	13.664	13.664	13.664	13.664	13.863	13.863	13.863	14.061	14.061	14.061	14.061	14.061	14.061	14.061	14.061	14.061	14.061	14.061	14.061	14.259	14.259	14.458	14.458	14.458	14.458	14.458	14.458	14.458	14.082	13.706	13.706
YNL280C	8.043	7.667	7.667	7.667	7.667	7.291	7.093	7.093	7.093	7.093	7.093	7.093	6.518	6.142	6.142	6.142	6.142	6.142	5.014	4.816	4.439	4.439	4.043	3.468	2.873	2.873	2.873	2.873	2.873	2.873	2.873	2.873	2.873	2.873	2.873	2.873	2.873	2.674	2.674	2.674	2.873	2.873	2.873	3.071	3.071	3.071	3.071	3.646	3.646
YJR138W	0	0	0	0	0	0.199	0.951	0.951	0.951	0.951	0.951	0.951	0.951	0.951	1.149	1.149	1.525	1.525	1.525	2.298	2.497	2.497	2.497	2.497	2.497	2.497	2.497	2.497	2.497	2.497	2.695	2.695	3.447	3.447	4.021	4.816	4.816	5.014	5.014	6.205	6.205	6.205	6.205	6.205	6.205	6.205	6.205	6.205	6.404
YFR035C	8.064	8.064	8.064	8.064	8.064	8.064	8.064	8.064	8.064	8.262	7.886	7.511	7.511	8.106	8.106	8.106	8.106	8.106	8.106	8.106	7.73	7.73	7.73	7.73	7.155	7.155	6.404	6.404	6.404	6.404	6.602	6.602	6.978	6.978	6.978	6.779	6.779	6.779	6.779	6.779	6.779	6.779	6.779	6.779	6.779	6.205	6.205	6.205	6.205
YLR246W	8.942	8.942	8.169	8.169	7.971	7.772	7.772	7.772	6.999	6.999	6.425	6.425	6.623	6.999	7.751	7.751	7.751	7.751	7.751	7.354	7.354	6.226	6.602	7.553	7.553	7.928	7.928	8.127	8.503	8.9	8.701	8.701	8.701	8.325	8.701	10.425	10.623	10.623	10.822	11.198	11.396	11.396	11.773	11.574	11.574	11.574	11.574	11.574	11.773
YOR254C	9.809	9.809	9.809	9.809	9.809	9.809	9.809	9.809	9.809	9.809	9.809	10.184	10.184	10.184	10.184	10.184	10.184	10.184	10.184	10.184	10.184	10.184	9.809	9.809	9.809	9.809	9.809	9.809	9.809	9.809	9.809	9.809	9.809	9.809	9.809	9.809	9.809	9.809	9.809	9.61	9.61	9.61	9.61	9.61	9.61	9.61	9.61	9.61	9.234
YOR104W	1.327	1.327	1.327	1.327	1.327	1.327	1.327	1.327	1.327	0.951	0.951	0.951	0.951	0.951	0.951	0.951	0.951	0.951	0.951	1.525	1.525	1.525	1.525	1.525	1.525	1.525	1.525	2.099	2.099	2.099	2.298	2.298	2.298	2.298	2.298	2.298	2.298	2.298	2.497	2.695	2.695	2.695	2.695	2.695	2.695	2.695	2.695	2.695	2.695
YJR094W-A	6.915	6.915	7.489	7.489	7.489	7.489	7.489	7.489	7.489	7.489	7.489	7.489	7.489	7.489	7.489	7.489	7.489	7.489	7.489	7.489	7.489	7.489	7.489	7.489	7.489	7.688	7.312	7.312	7.312	7.312	7.312	7.312	7.312	7.312	7.312	7.312	7.312	7.312	7.312	7.312	7.312	7.312	6.936	6.936	6.936	6.936	6.936	6.936	6.936
YKL019W	13.935	13.935	13.935	13.935	13.736	13.736	13.736	13.736	13.736	13.736	13.736	13.736	13.736	13.736	13.736	13.736	13.736	13.736	13.736	13.736	13.736	13.736	13.538	13.538	12.765	12.389	12.389	12.191	12.191	12.191	12.191	12.191	12.191	12.191	12.191	11.992	11.992	11.992	11.992	11.992	11.793	11.219	11.219	11.219	11.219	11.219	11.021	11.021	10.822
YPL225W	2.319	2.319	2.319	2.319	2.319	2.319	2.518	2.518	2.518	2.518	2.518	2.518	2.893	2.893	2.893	2.893	2.893	2.893	2.893	2.893	2.893	2.893	3.468	3.468	3.468	3.844	3.844	3.844	3.844	3.844	3.844	3.844	3.844	3.844	3.646	3.646	3.646	3.646	3.844	3.844	3.844	3.844	4.043	4.043	4.043	4.043	4.043	4.043	4.043
YPL029W	12.9	12.9	13.099	13.099	13.099	13.099	13.099	13.078	13.078	13.078	13.078	13.078	12.88	12.88	12.88	12.88	12.88	12.88	12.88	12.88	11.73	11.73	11.73	11.73	11.73	12.107	12.504	12.504	12.504	12.702	12.9	13.099	13.496	13.694	13.893	13.893	13.893	13.893	13.893	13.893	14.091	14.864	14.489	14.489	14.489	14.489	14.489	14.489	14.687
YNL010W	9.454	9.454	9.454	9.454	9.454	9.454	9.454	9.454	9.454	9.454	9.454	9.454	9.454	9.454	9.454	9.454	9.454	9.078	9.078	9.078	9.078	9.078	9.078	9.078	9.078	9.078	9.078	9.078	9.078	9.078	9.078	9.078	9.078	9.078	9.078	8.701	8.701	8.701	8.701	8.701	8.701	8.701	8.305	8.106	8.106	7.907	7.907	7.907	6.737
YLR449W	6.737	6.936	6.936	6.936	6.936	6.936	6.936	6.936	7.135	7.135	7.135	7.135	7.135	7.135	6.936	6.936	6.936	7.511	7.511	7.511	7.511	7.511	7.135	7.135	7.135	7.135	7.511	7.511	7.511	7.511	7.511	7.511	7.312	7.312	7.312	7.312	6.56	6.56	6.56	6.56	6.56	6.936	6.936	6.936	6.936	6.936	6.936	6.936	6.737
YJR120W	11.908	11.908	11.908	11.908	11.532	11.532	10.582	10.582	10.582	10.582	10.582	10.582	10.582	10.582	10.582	9.787	9.787	9.213	8.837	8.659	8.659	9.036	8.837	8.837	8.837	8.837	8.837	8.837	8.837	8.837	9.036	8.659	8.659	8.659	8.659	8.461	8.837	8.837	8.837	8.461	8.858	8.858	8.858	8.858	9.255	9.255	9.454	9.255	9.454
YKL167C	13.277	13.277	12.127	12.127	12.127	11.929	11.929	11.553	11.553	11.553	11.752	11.752	12.127	12.127	12.127	11.929	11.929	11.73	11.354	11.354	11.354	11.354	11.354	10.602	10.602	10.602	10.602	10.602	10.226	10.226	10.226	9.454	9.255	9.255	9.255	9.255	9.255	9.255	9.255	9.454	9.454	9.454	9.454	9.454	9.454	9.454	9.454	9.454	9.652
YDL174C	1.149	1.149	1.327	1.327	1.327	1.327	1.327	1.327	1.327	1.327	1.327	1.327	1.327	1.327	1.327	1.327	1.327	0.951	0.951	0.951	0.951	0.951	0.951	0.951	0.951	0.951	1.327	1.327	1.327	1.327	1.327	1.327	1.327	1.327	1.327	1.327	1.327	1.327	1.327	1.327	1.327	1.327	1.327	1.327	1.327	1.128	1.128	1.128	1.128
YNL165W	8.858	8.858	9.454	9.454	9.652	9.652	9.652	9.851	9.276	9.652	10.425	10.623	10.822	10.822	11.396	11.198	11.396	11.396	11.396	11.396	10.822	11.021	11.219	11.219	11.219	11.418	11.418	11.418	11.418	11.418	11.418	11.418	11.418	11.041	10.467	10.467	10.864	11.261	11.658	11.857	11.857	11.857	11.857	11.857	11.857	11.857	12.055	11.679	11.48
YJR124C	4.397	4.397	4.397	4.397	5.745	5.745	5.745	5.745	5.745	5.944	6.915	6.915	6.915	6.915	7.114	7.114	7.114	7.114	7.114	7.114	7.312	7.312	7.312	7.312	7.312	7.312	7.312	7.312	7.312	7.312	7.312	7.312	7.312	7.688	7.688	7.688	7.688	7.688	7.688	7.688	7.688	7.688	7.688	7.688	7.688	7.688	7.688	7.688	7.688
YJL039C	0.575	0.575	0.575	0.575	0.575	0.575	0.575	0.575	0.575	0.575	0.575	0.575	0.575	0.575	0.575	0.575	0.575	0.575	0.575	0.575	0.575	0.575	0.575	0.575	0.575	0.575	0.575	0.575	0.575	0.575	0.575	0.575	0.575	0.575	0.575	0.575	0.773	0.773	0.773	0.773	1.149	1.149	1.149	1.149	1.149	1.149	2.12	2.12	2.12
YMR318C	4.241	4.241	4.241	4.241	4.241	4.241	4.043	3.844	3.844	3.844	3.844	3.844	3.844	3.844	3.844	3.844	3.844	3.844	3.844	3.844	3.844	3.844	3.844	3.646	3.823	3.823	3.823	3.823	3.823	3.823	4.575	4.575	4.575	4.575	4.199	4.199	4.199	4.199	4.199	4.199	4.199	4.199	4.199	4.199	4.199	4.199	4.199	4.199	4.199
YDL190C	6.34	6.34	6.34	6.34	6.34	6.34	6.34	6.34	6.716	6.716	6.716	6.716	6.716	6.716	6.716	6.716	6.716	6.716	6.716	6.716	6.716	6.716	6.716	6.716	6.716	6.716	6.716	6.716	6.716	6.716	6.716	6.716	6.716	6.716	6.915	6.518	6.518	6.518	6.518	6.518	6.518	6.518	6.518	6.518	6.142	6.142	6.142	6.142	6.142
YPL064C	7.354	7.354	7.354	7.354	7.354	7.354	7.354	7.354	7.532	7.73	7.73	7.73	7.73	7.73	7.73	7.73	7.73	7.928	8.503	9.276	9.276	9.276	9.276	8.9	9.098	9.098	9.475	9.871	9.871	10.07	10.268	10.268	10.268	10.07	10.446	10.623	10.623	10.623	10.623	10.822	10.822	10.822	11.198	10.999	10.999	10.999	11.376	11.376	11.376
YFR031C	9.652	9.652	9.652	9.454	9.454	9.652	10.028	10.028	10.028	9.829	9.829	10.226	10.226	10.801	10.801	10.801	10.602	10.602	10.602	10.602	10.602	10.602	10.602	10.602	10.226	10.226	10.028	10.028	9.454	9.454	9.454	9.078	9.276	10.049	10.049	10.049	10.049	10.049	10.049	10.049	10.049	10.049	9.851	9.454	9.454	9.454	9.829	9.829	9.829
YDR308C	7.511	7.709	7.709	7.709	7.709	7.709	7.709	7.333	7.333	7.333	7.333	7.333	7.532	7.532	7.532	7.155	7.155	7.155	7.155	7.155	7.155	7.532	7.532	7.532	7.155	7.155	7.155	7.155	7.155	7.155	7.155	7.155	6.779	6.779	6.779	6.779	6.779	6.779	6.978	6.978	6.978	6.978	6.978	6.978	6.978	6.978	6.205	6.006	6.006
YPR134W	9.631	9.631	9.631	9.631	9.631	9.631	9.631	9.631	9.631	9.631	9.631	9.631	9.631	9.631	9.631	9.631	9.631	9.631	9.631	9.631	9.631	9.631	9.432	9.432	9.432	9.432	9.432	9.234	9.234	9.234	9.234	10.007	10.007	10.007	10.007	10.007	10.007	10.007	9.432	9.809	9.234	8.837	8.837	9.056	9.056	9.255	9.056	8.681	8.681
YMR205C	0	0	0	0	0	0	0.376	0.376	0.376	0.376	0.575	0.575	0.575	0.575	0.575	0.575	0.575	0.575	0.575	0.575	0.575	0.575	0.575	0.575	0.575	0.575	0.575	0.575	0.575	0.575	0.575	0.575	0.575	0.575	0.575	0.575	0.575	0.575	0.575	0.575	0.575	0.575	0.575	0.575	0.575	0.575	0.575	0.575	0.575
YOR335C	0	0	0	0	0	0	0	0	0	0	0	0	0	0	0	0	0	0	0	0	0	0	0.376	0.376	0.376	0.376	0.376	0.376	0.376	0.376	0.376	0.376	0.376	0.376	0.376	0.376	0.376	0.376	0.376	0.376	0.376	0.376	0.376	0.376	0.376	0.376	0.376	0.376	0.376
YKL170W	12.149	12.149	12.149	12.149	12.149	12.149	12.723	13.297	13.496	13.496	13.872	15.021	15.021	15.021	15.021	14.269	14.269	14.269	14.269	14.269	14.269	14.269	14.269	14.269	14.269	14.269	14.645	14.645	14.645	14.645	14.645	14.645	14.645	14.645	14.248	14.447	14.447	14.07	14.07	14.07	14.07	14.07	13.872	13.872	13.872	13.872	13.872	13.496	13.496
YOR117W	0	0	0	0	0	0	0	0	0	0	0	0	0	0	0	0	0	0	0	0	0	0	0	0	0	0	0	0	0	0	0	0	0	0	0	0	0	0	0	0	0	0	0	0	0	0	0	0.199	0.951
YEL015W	5.39	5.39	5.39	5.39	5.965	5.965	6.163	6.163	6.936	8.085	9.078	9.078	9.078	9.276	9.276	9.276	9.276	9.276	9.276	9.475	9.475	9.475	9.475	9.475	9.475	9.475	9.673	10.248	10.248	10.248	10.248	10.248	10.248	10.623	10.822	10.822	10.822	10.822	11.396	11.396	11.396	11.396	11.595	11.595	11.595	11.595	11.595	11.595	11.595
YDR461W	8.942	9.517	9.318	9.318	9.318	9.318	9.318	9.517	9.517	9.517	8.942	8.942	8.942	9.318	9.318	9.318	9.318	9.318	9.318	9.517	9.517	9.715	9.715	9.715	9.715	9.715	9.715	9.715	9.914	9.914	9.914	9.914	9.537	9.537	9.537	9.537	9.537	9.537	9.537	9.537	9.537	9.517	8.942	8.942	8.942	8.942	8.942	8.942	8.942
YBR097W	9.568	9.171	9.767	9.767	9.767	9.568	9.192	9.192	8.816	9.014	9.014	9.014	9.014	8.816	8.816	8.617	8.617	8.993	8.993	8.993	8.617	8.617	8.816	9.014	9.213	9.213	9.213	9.213	9.213	9.213	9.213	9.213	9.213	10.56	11.334	11.929	13.099	13.099	13.099	13.099	13.099	13.099	13.099	13.099	13.099	13.099	13.099	13.099	12.9
YOR372C	13.694	13.694	13.694	13.694	13.694	13.694	13.694	13.694	13.694	13.694	13.319	13.319	13.319	13.319	13.319	13.319	13.319	13.694	13.694	13.694	13.694	12.524	12.326	12.326	11.95	11.95	11.95	11.95	11.95	11.553	11.553	11.553	11.553	11.553	11.553	11.177	10.383	9.631	9.631	9.631	9.631	9.631	9.631	9.631	9.631	9.255	9.255	9.255	9.255
YBR016W	1.546	2.12	2.497	2.497	2.497	2.497	2.497	2.497	2.497	2.497	2.497	2.497	2.497	2.497	2.497	2.497	2.497	2.497	2.497	2.497	2.497	3.844	4.241	4.241	4.638	4.638	5.014	5.014	5.014	5.014	5.014	5.014	5.965	6.163	6.362	6.737	6.737	6.737	6.737	6.936	8.482	8.482	8.681	8.681	8.681	8.681	8.681	8.681	8.879
YER169W	6.822	6.822	6.822	6.822	6.822	6.822	6.822	6.822	6.822	6.822	6.822	6.822	6.822	6.822	6.822	6.822	6.822	6.822	6.822	6.822	6.822	6.822	6.822	6.822	6.822	6.822	6.822	6.822	6.822	6.822	6.822	6.822	5.829	4.064	3.667	3.269	3.269	3.269	3.269	3.269	3.269	3.269	3.269	3.269	3.269	3.269	3.269	3.269	3.269
YDL208W	14.113	14.113	14.113	14.113	14.113	14.113	14.113	14.113	14.113	14.113	14.113	14.113	14.113	14.113	14.113	14.113	14.113	14.113	13.736	13.736	13.736	13.736	13.736	13.736	13.736	13.736	13.736	13.736	13.736	13.736	13.736	13.736	13.736	13.736	13.736	13.935	13.935	13.935	13.935	13.935	13.736	13.162	13.162	13.162	13.162	13.162	13.162	13.162	10.843
YKR041W	0.951	1.901	3.426	3.426	3.426	3.426	3.426	3.426	3.426	3.426	3.426	3.426	3.426	3.426	3.426	3.426	3.624	3.823	3.823	3.823	3.823	3.823	4.199	4.397	4.397	4.397	4.397	4.397	4.397	4.397	4.397	4.596	4.596	4.795	4.795	4.795	4.795	4.795	4.418	4.418	4.418	4.418	4.418	4.418	4.617	4.617	4.816	4.816	5.191
YDR126W	1.744	1.744	1.744	1.744	1.744	1.744	1.744	1.744	1.744	1.744	1.744	1.744	1.744	1.744	1.744	1.744	1.744	1.744	1.744	1.744	1.943	1.943	1.943	1.943	1.943	1.943	2.518	3.092	3.092	3.092	3.092	3.092	3.092	3.092	3.092	3.092	3.092	3.092	3.092	3.092	3.092	3.092	3.092	3.092	3.092	3.468	3.468	3.468	3.468
YLL062C	11.219	11.219	11.219	11.616	11.616	11.616	11.616	11.418	11.793	11.793	11.793	11.396	11.219	11.219	11.616	11.616	11.616	11.616	12.389	12.389	12.765	12.765	12.765	12.765	12.765	12.765	12.566	12.566	12.566	12.566	12.566	12.765	12.765	12.765	12.765	12.963	12.963	12.963	12.963	12.963	12.963	12.963	12.963	12.963	12.963	12.389	12.191	12.191	12.191
YBR187W	5.588	5.588	5.588	5.588	5.965	5.965	6.758	6.957	6.957	7.709	7.511	7.709	7.709	7.709	7.709	7.709	7.709	7.709	7.709	7.709	7.709	7.709	7.709	7.709	7.709	7.709	7.709	7.709	7.709	7.709	7.511	7.511	6.34	6.34	6.34	6.34	6.34	6.539	6.539	6.539	6.539	6.539	6.539	6.539	6.163	6.163	6.163	5.965	5.588
YMR172W	2.497	2.497	2.497	2.873	2.873	2.873	2.873	2.873	3.071	3.071	3.071	3.071	2.873	2.873	2.873	2.873	2.873	3.447	3.447	3.447	4.397	4.397	4.397	4.972	5.766	5.766	5.766	5.766	5.766	5.766	5.766	6.539	6.539	6.737	6.737	6.737	6.737	7.312	7.688	7.688	7.688	7.688	7.688	7.688	7.886	8.461	8.461	8.461	9.056
YBR202W	0	0	0	0	0	0.773	0.773	0.972	0.972	0.972	0.972	1.17	1.17	1.17	1.546	1.546	1.546	1.546	1.546	1.546	1.546	1.546	1.546	1.546	1.546	1.546	1.546	1.546	1.744	1.744	1.744	1.744	1.744	1.744	1.744	1.744	2.12	2.12	2.12	2.12	2.12	2.12	2.12	2.12	2.12	2.12	2.319	2.319	2.319
YBL081W	15.972	15.972	16.17	16.17	16.17	16.17	16.546	15.794	15.794	15.794	15.992	15.992	15.992	16.191	16.191	15.815	15.815	15.815	15.815	15.815	16.191	16.191	16.191	15.992	15.992	16.191	16.588	16.212	16.212	15.637	16.014	16.014	16.014	16.41	16.808	16.808	16.808	16.808	16.808	17.006	17.204	17.204	17.204	17.204	17.204	17.204	17.204	17.006	17.006
YJL023C	4.596	4.972	4.972	5.348	5.348	5.348	5.348	5.546	5.546	5.546	5.546	5.923	5.923	6.497	7.447	8.398	8.597	8.597	8.597	8.795	8.795	8.795	8.795	8.795	8.993	9.192	9.192	9.192	9.39	9.787	9.787	10.184	10.184	10.184	10.184	10.184	10.184	10.184	10.184	10.184	10.184	10.383	10.383	10.759	10.759	10.759	10.759	10.759	10.759
YLR452C	9.036	9.036	8.085	7.709	7.907	8.503	8.503	8.503	8.503	8.305	7.928	7.928	7.928	7.928	7.928	7.928	7.928	8.305	8.305	8.305	8.305	8.305	8.305	8.305	8.305	8.305	8.305	8.305	8.305	7.928	7.928	7.928	7.928	7.928	7.553	7.553	7.751	7.949	7.949	7.949	7.949	7.949	7.949	7.949	7.949	7.949	7.949	8.701	8.701
YPR034W	4.418	4.418	4.418	4.418	4.418	4.418	4.418	4.418	4.22	4.22	4.22	4.22	4.22	4.22	4.22	3.248	3.05	2.674	1.525	1.327	0.951	0.575	0.575	0.575	0.575	0.575	0.575	0.575	0.575	0.575	0.575	0.575	0.575	0.575	0.575	0.575	0.575	0.575	0.575	0.575	0.575	0.575	0.575	0.376	0.376	0.376	0.376	0.376	0.376
YGR133W	7.093	7.093	7.093	6.142	6.142	6.142	6.142	6.142	6.142	6.142	6.142	6.142	6.142	5.944	5.944	5.944	5.944	5.944	5.944	5.944	5.944	5.944	5.745	5.745	5.745	5.745	5.745	5.745	5.745	5.745	5.745	5.745	5.745	5.745	5.745	5.745	5.546	5.348	5.724	5.724	5.724	5.724	5.724	5.724	5.724	5.724	5.724	5.724	5.526
YMR014W	3.426	3.426	3.426	3.426	3.426	3.426	3.426	3.426	3.426	3.05	3.05	3.05	3.05	3.05	3.05	3.05	3.05	3.05	3.05	3.05	3.05	3.05	3.05	3.05	3.05	3.05	3.05	3.05	3.05	3.05	3.05	3.05	3.05	2.475	2.475	2.475	2.099	2.099	1.724	1.724	1.724	1.525	0.951	0.951	0.951	0.951	0.951	0.951	0.951
YDR098C	4.816	4.816	4.816	4.816	4.816	4.816	4.816	4.816	4.816	5.191	5.191	5.39	5.39	5.588	6.163	6.163	5.787	5.787	5.411	5.411	5.411	5.411	5.411	5.411	5.411	5.411	5.411	5.411	5.411	5.411	5.213	5.213	4.837	4.837	4.837	4.837	4.837	4.837	4.837	4.837	4.837	4.837	4.837	4.837	4.837	4.837	4.837	4.837	4.837
YGL233W	11.971	11.971	11.971	11.971	11.971	11.971	11.971	11.971	11.971	11.971	12.723	14.05	14.425	14.425	14.425	14.425	14.624	14.624	14.624	14.822	14.822	14.822	15.021	15.22	15.595	15.595	15.595	15.595	15.595	15.595	15.595	15.595	15.595	15.595	15.595	15.595	15.972	15.972	15.575	15.575	15.575	15.575	15.575	15.95	15.95	15.95	15.95	15.95	16.149
YGR229C	4.575	4.575	4.575	4.575	4.575	4.575	4.199	3.624	5.923	6.716	6.716	6.716	6.716	6.915	7.489	7.489	7.489	7.489	7.489	7.489	7.489	7.489	7.489	7.489	7.489	7.489	7.865	8.993	8.993	8.993	9.767	10.143	10.143	10.143	10.895	10.895	10.895	11.469	11.093	11.093	11.093	11.093	11.093	11.093	11.093	11.093	11.093	11.093	11.093
YGR086C	3.269	3.269	3.269	3.468	3.468	3.667	3.667	3.667	3.667	3.667	3.667	3.468	3.468	3.468	3.092	3.092	3.092	3.092	3.092	3.092	3.092	3.092	3.092	3.092	3.092	3.092	3.489	3.489	3.489	2.914	2.914	2.914	3.291	3.291	3.291	3.291	3.667	3.667	3.667	3.667	3.865	2.914	2.914	2.914	2.914	2.914	2.914	2.914	2.914
YER154W	8.305	8.305	8.305	8.305	8.305	9.454	11.396	11.396	11.396	11.793	11.793	11.793	11.793	11.793	11.793	11.793	11.793	11.793	11.793	11.595	11.595	11.595	11.595	11.992	11.992	11.992	11.992	11.992	11.815	11.815	11.815	11.815	11.815	11.815	11.815	11.815	11.815	11.815	11.815	11.815	11.815	11.815	11.815	11.438	11.438	11.24	11.24	11.24	11.24
YBR052C	7.489	7.489	7.489	7.489	7.489	7.489	7.489	7.489	7.489	7.688	7.688	8.064	7.865	8.242	7.865	7.865	8.064	7.886	7.886	8.461	8.262	8.262	7.688	7.688	7.688	7.688	7.489	7.489	7.489	8.064	8.064	8.064	8.262	7.886	7.886	7.886	7.886	7.886	7.886	7.886	8.837	8.837	8.837	8.837	8.837	8.837	9.036	9.036	9.036
YBR022W	6.027	6.027	6.027	6.027	6.027	6.226	6.226	6.226	6.226	6.226	6.226	5.85	5.85	5.85	5.652	5.829	6.027	6.027	6.027	6.027	6.027	5.829	5.829	5.829	5.829	5.829	5.829	5.829	5.829	5.829	5.829	5.829	4.085	4.085	4.085	3.688	3.489	3.489	3.489	3.489	3.688	3.688	3.688	3.688	3.688	3.688	3.489	3.489	3.489
YNL325C	0	0	0	0	0	0	0	0	0	0	0	0	0	0	0	0	0	0	0	0	0	0	0	0	0	0	0	0	0	0	0	0	0	0	0	0	0	0	0	0	0	0	0	0	0	0.199	0.199	0.199	0.199
YDR334W	5.014	4.816	4.816	4.043	3.667	2.893	2.893	2.893	2.893	2.893	2.893	2.893	2.893	2.893	2.893	2.695	2.695	1.943	1.943	1.943	1.347	1.347	1.347	2.099	2.099	2.099	2.475	2.475	2.475	1.901	1.901	1.525	1.525	1.525	1.327	1.128	1.128	1.128	1.504	1.702	2.852	2.852	2.852	2.852	2.852	2.852	2.852	2.852	2.852
YBL028C	0.199	0.199	0.199	0.199	0.199	0.199	0.199	0.199	0.199	0.199	0.199	0.199	0.199	0.199	0.199	0.199	0.199	0.199	0.199	0	0	0.199	0.199	0.199	0.199	0.199	0.199	0.199	0.199	0.199	0.199	0.199	0.199	0.199	0.199	0.199	0.199	0.199	0.199	0.199	0.199	0.199	0.199	0.199	0.199	0.199	0.199	0.199	0.199
YPR073C	10.467	8.743	8.743	9.12	9.318	9.517	9.517	9.715	9.715	9.715	8.942	8.942	8.545	8.545	8.347	8.545	8.743	8.545	8.347	8.347	8.524	8.524	8.524	8.524	8.723	8.524	8.524	8.524	8.524	8.701	8.701	8.325	7.949	7.949	8.148	8.148	8.148	8.148	8.148	8.148	8.148	7.375	7.574	7.375	7.751	7.949	7.949	7.949	7.949
YOL075C	11.219	11.219	11.418	11.418	11.418	11.418	11.219	11.219	11.219	11.219	11.219	9.673	9.297	9.297	9.297	9.098	9.098	8.701	8.701	8.701	6.978	7.375	8.347	8.347	8.347	8.347	8.347	8.347	8.347	8.347	8.148	8.723	8.723	8.921	8.921	8.921	8.921	8.921	9.12	8.723	8.723	8.347	8.347	8.545	9.893	9.893	11.438	11.438	11.438
YGR104C	0.972	0.972	1.546	1.546	1.546	1.546	1.546	1.546	1.546	1.546	1.546	1.922	1.922	1.922	1.922	1.922	1.922	1.922	1.922	1.922	2.298	2.674	2.873	2.873	2.873	3.667	3.667	3.667	3.269	3.468	3.667	3.667	3.667	4.617	4.617	4.617	4.816	4.816	4.816	4.816	4.816	4.816	4.617	4.617	4.617	4.617	4.617	4.816	5.965
YGR220C	6.34	6.737	6.362	6.362	6.936	6.56	6.56	6.56	6.56	6.56	7.333	7.73	7.73	7.73	8.305	8.305	8.681	8.305	8.305	8.503	8.879	8.879	8.879	8.879	8.879	9.276	9.276	9.276	9.276	9.276	9.276	9.276	9.276	10.028	10.602	10.999	10.999	10.999	10.999	11.574	11.95	11.95	11.95	11.95	11.95	11.95	11.95	11.95	11.95
YPL140C	5.787	5.787	5.787	5.787	5.787	5.787	5.986	5.986	5.986	5.609	5.609	5.609	5.609	5.609	5.609	5.411	5.411	5.411	5.411	5.411	5.411	5.411	5.411	5.411	5.411	5.411	5.035	5.035	5.035	4.837	4.837	4.638	4.241	3.865	3.865	3.865	3.865	3.865	3.667	3.667	3.667	3.667	3.667	3.667	3.667	3.667	4.043	4.043	4.043
YDR073W	0.199	0.199	0.199	0.199	0.199	0.199	0.199	0.199	0.575	0.575	0.575	0.575	0.575	0.575	0.575	0.575	0.575	0.575	0.575	0.575	0.575	0.575	0.575	0.575	0.575	0.575	0.575	0.575	0.575	0.575	0.575	0.575	0.575	0.575	0.575	0.575	0.575	0.575	0.575	0.575	0.575	0.575	0.575	0.575	0.575	0.575	0.575	0.575	0.575
YPL030W	7.886	7.886	7.886	7.114	7.114	7.114	7.114	7.114	6.737	6.737	6.737	6.737	6.737	6.737	6.737	6.737	6.737	6.737	6.737	6.737	6.737	6.737	6.737	6.737	6.737	6.737	6.539	6.539	6.163	6.163	6.163	6.163	6.163	6.163	6.163	6.163	6.163	6.163	4.837	4.043	3.646	3.646	2.893	2.893	2.893	2.893	2.893	2.893	2.12
YBR073W	7.646	7.072	7.625	7.625	8.001	8.001	8.001	8.001	7.803	7.803	7.803	7.803	7.803	8.555	8.178	8.178	8.178	8.178	8.178	8.178	8.178	8.178	8.178	8.377	8.377	8.377	8.377	8.377	7.604	7.604	7.604	7.604	7.604	7.604	7.604	7.228	6.852	6.852	6.852	6.852	6.852	6.852	6.852	6.852	6.852	6.852	6.852	6.852	6.852
YBR194W	3.134	3.134	3.134	3.134	3.134	3.134	3.134	3.134	3.134	3.134	3.134	3.134	3.134	3.134	3.134	3.531	4.878	4.878	4.878	4.878	4.878	4.68	4.68	4.68	4.68	4.68	4.68	4.503	4.503	4.701	4.701	4.701	4.899	4.899	4.899	4.701	4.701	6.801	6.801	6.999	6.999	6.999	6.999	7.197	6.978	7.176	8.127	8.127	8.127
YHR070W	8.064	8.064	8.064	8.262	8.262	8.461	8.085	8.085	7.886	8.085	8.085	8.659	8.659	9.056	10.028	10.028	10.028	10.028	10.028	10.425	10.425	10.999	10.999	10.999	11.198	11.396	11.396	11.396	11.396	11.396	11.198	11.198	11.396	11.396	11.396	11.396	11.595	11.595	11.595	11.595	11.396	11.396	11.595	11.219	11.219	11.219	13.361	13.361	13.361
YGR020C	11.532	11.908	12.107	12.305	12.681	12.681	13.632	13.632	13.632	13.83	13.83	13.83	13.83	13.83	13.83	13.83	13.83	13.83	13.83	13.83	13.83	13.83	13.83	13.83	13.83	13.83	13.83	13.83	13.83	13.83	13.83	13.83	13.83	13.83	13.83	13.255	13.057	13.057	13.057	13.057	12.681	12.681	12.681	12.681	12.482	12.482	12.482	12.482	12.284
YNR038W	6.142	6.142	6.142	5.39	5.39	5.39	5.588	5.213	5.213	5.411	5.609	5.808	5.808	5.808	5.609	5.609	5.609	5.234	5.234	5.609	5.609	5.609	5.609	5.609	6.362	8.284	8.284	8.284	8.284	8.482	8.482	8.482	8.482	9.078	9.078	9.078	9.078	9.078	9.078	9.078	9.078	9.078	9.078	9.078	9.078	9.078	9.078	9.078	9.078
YDR170C	2.873	2.873	2.873	3.248	3.248	3.248	3.248	3.248	3.248	3.248	3.248	3.447	3.447	3.447	3.447	3.447	3.447	3.447	3.447	3.447	3.447	3.447	3.447	3.447	3.447	3.447	3.447	3.447	3.447	3.447	3.447	3.071	3.071	3.071	3.071	2.695	2.695	2.695	2.695	2.695	2.695	2.695	2.695	2.695	2.695	2.695	2.695	2.695	2.319
YCR088W	1.724	1.724	1.724	1.724	1.724	1.724	1.724	1.724	1.724	1.724	1.724	1.724	1.724	1.724	1.724	1.724	1.724	2.099	2.099	2.099	2.475	2.475	2.475	2.475	2.475	2.475	2.475	2.099	2.099	2.099	2.099	2.099	2.099	2.099	2.099	2.099	2.099	2.099	2.099	2.099	2.099	2.099	2.099	2.099	2.099	2.099	2.099	2.099	2.099
YKL222C	6.737	6.737	6.737	6.737	6.737	6.539	6.915	6.915	6.915	6.915	6.915	6.915	6.915	6.915	6.716	6.716	6.518	6.518	6.518	6.518	6.518	6.518	6.518	6.518	5.944	5.745	5.745	5.745	5.745	5.745	5.17	4.397	4.596	4.596	4.596	4.596	4.596	4.596	4.596	3.844	3.646	3.646	4.22	4.22	4.22	4.22	4.22	4.22	4.22
YLR086W	10.299	10.299	10.299	10.299	10.299	10.299	10.675	10.675	10.476	10.476	10.476	10.476	10.101	10.299	12.377	12.377	12.377	12.377	12.377	12.576	12.576	12.952	12.952	12.576	12.576	12.576	12.576	12.576	12.576	11.626	11.626	11.626	12.002	12.399	12.399	12.399	12.399	12.399	12.399	12.952	13.328	14.101	14.101	14.101	14.3	14.3	14.3	14.3	14.3
YAL029C	10.937	11.135	12.107	12.107	12.107	12.107	12.107	12.107	12.107	12.107	12.107	12.107	12.107	12.681	12.681	12.681	12.681	14.603	14.603	15.553	15.553	15.553	15.553	15.553	15.553	15.553	15.355	15.355	15.355	15.355	15.731	15.93	16.326	16.326	16.326	16.326	16.326	16.326	16.326	16.326	16.326	16.326	16.326	16.525	16.525	16.525	16.525	16.922	16.922
YBL090W	6.404	6.978	6.779	6.978	6.978	6.779	6.779	6.779	6.779	4.481	4.68	4.106	4.106	4.106	4.106	4.106	5.098	7.417	8.211	9.162	9.162	9.162	8.963	8.963	9.162	9.956	10.154	10.154	11.126	11.126	11.126	11.721	12.097	12.097	12.097	12.473	12.473	12.473	12.473	12.473	12.473	12.473	12.473	12.671	12.671	12.671	13.047	13.047	13.047
YIL014W	2.497	2.497	2.497	2.497	2.497	2.873	2.893	2.893	2.893	2.893	2.893	2.893	2.893	2.893	3.092	3.291	3.291	3.092	3.092	3.092	3.291	3.688	3.688	4.064	3.865	3.865	4.043	4.418	4.418	4.418	4.418	4.418	4.418	4.22	4.795	4.795	4.795	4.795	4.795	5.745	6.497	6.497	6.497	6.298	6.298	6.298	6.497	6.873	7.249
YNL275W	2.716	2.716	2.716	2.716	2.716	2.716	2.716	2.716	2.716	2.914	3.113	3.688	3.688	3.688	3.688	3.688	3.688	3.688	3.688	3.688	3.688	3.688	3.688	3.312	3.312	3.51	3.886	3.886	3.886	3.886	3.886	3.886	4.085	4.283	4.283	4.659	4.659	5.035	6.362	6.362	6.362	6.362	6.163	6.163	6.163	6.163	6.163	6.163	6.163
YKR087C	10.226	10.226	10.226	10.226	10.226	10.226	10.226	10.028	9.631	7.688	7.688	7.886	7.886	7.688	7.688	6.518	6.518	6.518	6.716	6.716	6.716	6.716	6.716	6.716	6.518	6.518	6.518	6.518	6.319	6.319	6.319	5.17	5.944	5.944	6.319	6.319	6.319	5.546	6.121	6.121	6.121	6.121	6.121	5.923	5.923	5.923	5.724	6.1	6.476
YDR478W	1.389	1.389	1.766	1.766	1.766	1.766	1.766	1.567	1.567	1.567	1.567	1.567	1.943	1.943	1.943	2.142	2.737	2.737	2.737	2.737	2.737	2.737	2.737	2.737	3.134	3.134	3.134	3.333	3.333	3.333	3.333	3.333	3.729	3.729	3.729	3.729	3.729	3.729	3.531	3.531	3.531	3.531	3.531	3.531	3.531	3.531	3.531	3.531	3.531
YGR156W	6.298	6.298	6.298	6.298	6.298	5.923	5.923	5.923	5.923	6.121	6.121	6.121	6.121	6.121	6.121	6.121	6.121	6.121	6.319	6.518	7.27	7.27	7.27	7.27	7.27	7.27	7.27	8.022	8.022	8.022	8.22	8.22	8.22	8.22	8.22	8.22	7.845	7.845	7.845	7.845	7.845	8.22	8.22	8.22	8.22	8.419	8.617	8.617	8.242
YJR063W	2.737	2.737	2.737	2.34	2.716	2.34	2.716	2.716	2.716	2.716	2.716	2.716	2.716	2.518	2.319	2.319	2.319	2.319	2.319	2.319	2.319	1.922	1.525	1.149	1.149	1.149	1.149	1.149	1.149	2.475	2.475	2.475	2.475	2.475	3.05	2.852	2.852	3.05	4.021	4.021	4.021	4.021	4.021	4.021	4.021	4.021	4.021	4.397	4.397
YHL015W-A	7.511	7.511	7.511	7.511	7.511	7.511	7.511	7.511	7.511	7.511	7.511	7.511	7.511	7.511	7.511	7.511	7.511	7.511	7.511	7.114	7.114	7.114	7.114	7.114	7.114	7.114	6.737	6.737	6.737	6.737	6.737	6.737	6.737	7.114	7.114	7.114	7.114	7.312	7.312	7.312	7.312	7.312	7.312	7.312	7.312	7.312	7.312	7.312	7.312
YBR010W	1.943	1.744	1.744	1.744	1.744	1.347	1.149	1.149	1.149	1.149	1.149	1.149	1.149	1.149	1.149	1.149	1.149	1.347	1.347	1.347	1.347	1.347	1.347	1.347	1.347	1.347	1.347	1.347	1.347	1.347	1.347	1.347	1.347	0.596	0.596	0.596	0.596	0.596	0.596	0.397	0.397	0.397	0.397	0.397	0.397	0.397	0.397	0.397	0.397
YOL002C	11.929	11.929	11.73	11.73	11.73	11.73	11.73	11.73	11.73	11.73	11.156	11.156	11.156	10.957	10.957	10.957	10.957	10.78	10.206	10.206	9.255	9.056	8.482	8.482	8.482	8.858	8.858	8.858	8.858	8.482	8.482	8.482	8.106	8.106	8.106	8.106	8.106	8.106	8.106	8.106	8.106	8.106	8.106	8.106	7.907	8.106	8.106	8.106	8.106
YOR144C	8.305	9.276	9.078	9.078	9.078	9.078	9.078	9.276	9.297	8.9	8.9	8.9	8.9	8.9	8.9	8.9	8.9	8.9	8.9	8.9	8.9	8.9	9.276	9.276	9.276	9.652	9.652	9.652	9.652	9.652	9.652	9.652	9.652	9.652	9.652	9.652	9.652	9.652	9.652	9.652	9.652	9.652	9.652	9.652	10.028	10.028	10.028	10.028	10.028
YNL070W	13.664	13.664	13.664	13.664	13.664	13.664	13.664	13.267	13.069	13.069	12.87	12.87	12.87	12.671	12.097	12.097	12.097	11.899	11.523	11.523	11.523	11.523	11.523	11.523	11.523	11.523	10.948	10.749	10.749	10.749	10.749	10.551	10.927	10.729	11.104	11.679	11.679	11.679	11.679	11.679	11.48	11.48	11.48	11.48	11.104	11.104	11.104	10.906	10.906
YLR020C	3.708	4.085	4.085	4.481	4.481	4.481	4.481	4.68	5.056	5.255	5.255	5.453	5.829	5.829	5.829	6.027	6.404	6.404	6.404	6.027	6.027	6.027	6.027	6.027	6.027	6.027	6.027	6.027	7.396	7.793	7.992	8.367	8.367	8.367	8.367	8.566	8.566	8.566	8.566	8.566	8.942	8.942	9.318	9.318	9.694	9.694	9.694	9.694	9.694
YOR266W	16.494	16.494	16.119	16.119	16.119	16.119	16.119	16.119	15.92	15.722	15.523	15.523	15.523	15.523	15.523	15.523	15.523	15.523	14.155	14.155	13.559	13.361	11.992	11.396	11.396	11.396	11.595	11.219	11.219	11.219	11.219	11.219	11.219	11.219	11.021	9.276	8.305	8.305	6.404	6.602	6.602	6.602	6.226	6.226	6.801	6.425	6.425	6.623	6.623
YPL242C	3.071	3.071	3.071	3.071	3.071	3.071	3.071	3.071	3.071	3.071	3.071	3.071	3.071	3.071	3.071	3.071	3.071	3.071	3.071	3.071	2.873	2.873	3.071	3.071	3.071	3.071	3.071	3.071	3.071	3.071	3.071	3.071	3.071	3.071	3.071	3.071	3.071	3.071	3.071	3.071	3.071	2.674	2.674	2.674	2.674	2.674	2.674	2.674	2.674
YOR172W	19.566	19.566	19.566	19.566	19.566	19.566	19.764	19.764	19.764	19.764	19.764	19.764	19.764	19.764	19.764	19.764	19.764	19.962	19.962	19.962	19.962	19.962	19.962	20.537	20.537	20.537	20.537	20.537	20.537	20.338	20.338	20.338	20.338	20.338	20.338	20.338	20.14	20.14	20.516	20.516	20.516	20.14	20.14	20.14	20.14	19.942	18.771	18.573	18.573
YMR064W	5.986	5.986	5.986	5.986	5.234	5.234	5.234	5.234	5.234	5.234	3.886	3.886	3.688	4.638	4.837	4.837	4.837	4.837	4.837	5.035	5.035	6.184	6.184	6.184	6.184	6.936	6.936	6.936	7.333	8.858	9.234	11.156	11.156	12.107	12.482	12.482	13.454	13.454	13.454	13.83	13.83	13.83	14.405	14.405	14.405	14.405	14.405	14.405	14.405
YLR450W	2.893	2.893	2.893	2.893	2.695	2.695	2.695	2.695	2.695	2.695	2.695	2.497	2.497	2.695	2.695	2.695	2.695	2.695	2.695	2.695	2.695	2.695	2.497	2.497	2.497	2.497	2.497	2.497	2.497	2.497	2.497	2.497	2.497	2.497	2.497	2.12	2.12	2.12	2.12	1.744	1.17	1.17	1.17	1.17	1.17	1.17	1.17	1.17	1.17
YER030W	6.497	6.497	6.497	6.497	6.121	6.121	6.121	6.121	6.319	5.944	5.944	5.944	5.745	5.745	5.745	5.745	5.944	6.121	6.121	6.121	6.121	5.923	5.923	5.923	5.923	5.923	5.923	5.923	5.923	5.923	5.923	5.923	4.596	4.596	4.22	4.22	4.22	4.418	4.418	4.418	4.418	4.418	4.993	4.993	4.993	4.993	4.617	4.617	4.617
YPR089W	7.688	7.688	8.085	10.957	11.553	11.553	11.752	11.752	11.95	11.95	11.95	11.95	12.347	12.347	12.347	13.297	13.496	13.496	13.872	13.872	13.872	13.872	13.872	13.872	13.872	13.872	13.872	13.872	13.872	13.872	13.872	13.872	13.872	13.872	13.872	13.872	13.872	13.872	13.872	13.872	13.872	13.872	13.872	13.872	13.872	13.872	13.872	13.872	13.872
YDR131C	4.837	4.837	4.837	4.837	4.837	5.035	5.035	5.035	5.035	4.283	3.708	3.708	3.708	3.708	3.708	3.51	2.936	2.737	2.737	2.737	2.737	2.737	2.737	2.936	3.134	3.134	3.134	3.134	3.134	3.708	4.481	4.68	4.68	4.68	5.056	5.056	5.056	5.056	5.056	5.056	5.432	5.432	5.63	5.63	6.205	6.205	6.205	6.205	6.205
YKL099C	17.069	17.069	17.069	17.069	17.821	17.821	18.197	18.573	18.771	18.97	18.97	18.97	19.544	19.544	19.544	19.544	19.544	19.743	19.743	19.743	19.743	19.743	19.743	19.743	19.743	19.743	19.743	19.169	18.793	18.793	18.793	18.991	19.189	19.189	19.189	19.189	19.189	19.189	19.189	19.189	19.189	19.189	19.189	19.189	19.189	18.814	18.814	18.814	18.814
YKL027W	19.743	19.942	19.942	19.942	19.942	19.942	19.942	19.942	19.942	19.942	19.743	19.743	19.743	19.743	19.367	19.367	19.566	19.566	19.566	19.566	19.566	19.566	19.566	19.566	19.566	19.566	19.566	19.566	19.566	19.566	19.566	19.566	19.566	19.367	19.367	19.367	19.367	18.991	18.991	18.218	18.218	18.218	18.218	18.218	18.218	18.218	18.218	18.218	18.02
YGR038W	8.659	8.659	8.659	8.659	8.659	8.659	8.461	8.461	8.461	8.461	8.085	7.709	7.709	7.709	7.709	7.709	7.709	7.709	7.709	7.709	7.709	7.333	7.709	7.709	7.709	7.709	7.709	7.333	7.333	7.333	7.135	6.936	6.936	6.936	6.936	6.936	6.936	6.936	6.56	6.56	6.56	6.56	6.56	6.184	6.184	6.184	6.184	6.184	4.46
YDR425W	9.829	9.829	9.829	9.829	8.681	8.681	8.681	8.284	8.284	8.284	7.907	8.085	8.085	7.312	7.312	7.688	7.688	7.688	7.886	7.093	7.093	7.093	7.093	7.093	6.894	6.696	6.696	5.724	4.972	4.972	4.972	4.972	4.596	4.596	4.596	4.596	4.596	4.596	4.021	3.646	3.269	3.269	3.269	3.646	3.646	3.844	3.844	3.844	3.844
YKR001C	7.114	7.114	7.114	7.114	7.865	7.865	7.865	7.865	7.865	7.865	7.667	7.667	7.667	7.667	7.667	7.667	7.667	7.667	7.667	7.667	8.043	8.043	8.043	8.043	8.043	8.043	8.043	8.043	7.667	7.667	7.667	7.667	7.667	7.667	7.667	7.667	7.667	7.667	7.667	7.667	7.667	7.667	7.667	7.667	7.667	8.22	8.22	8.22	8.22
YAL024C	5.39	5.39	5.39	5.588	5.588	5.588	5.588	5.588	5.588	5.588	5.588	5.39	5.39	5.39	4.617	4.439	4.439	4.638	4.638	4.638	4.638	4.638	4.638	4.638	4.638	4.638	4.638	4.638	4.837	4.837	4.837	4.837	4.837	4.837	5.213	5.213	5.014	5.014	4.638	4.064	4.064	4.064	4.262	4.262	4.46	4.837	4.837	4.837	4.837
YER137C	0.575	0.575	0.575	0.575	0.575	0.773	0.773	0.773	0.773	0.773	0.773	0.773	0.773	0.773	0.773	0.773	0.773	0.773	0.773	0.773	0.773	0.773	0.773	0.773	0.773	0.773	0.773	0.773	0.773	0.773	0.773	0.773	0.773	0.773	0.773	0.773	0.773	0.773	0.773	0.773	0.773	0.773	0.773	0.773	0.773	0.773	0.773	0.773	0.773
YLR035C	0.773	0.773	0.773	0.773	0.773	0.773	0.773	0.773	0.773	0.773	0.773	0.773	0.773	0.773	0.575	0.575	0.575	0.575	0.575	0.575	0.575	0.951	0.951	0.951	0.951	0.951	0.951	0.951	0.951	0.951	0.951	0.951	0.951	0.951	0.951	0.951	0.951	0.951	0.951	0.951	0.951	0.951	0.951	0.951	0.951	0.951	0.951	0.951	0.951
YKL149C	15.95	15.752	15.752	15.156	14.958	14.958	14.958	14.958	14.958	14.958	14.958	14.958	16.305	15.93	16.128	17.674	17.674	17.674	17.674	17.674	18.227	18.604	18.604	18.604	18.604	18.604	19	18.823	18.823	18.823	18.823	18.823	18.823	18.823	19.021	19.021	19.021	19.021	19.021	19.021	19.021	19.021	19.22	19.22	19.22	19.22	19.22	19.22	18.844
YIR004W	8.639	7.291	7.093	7.093	6.894	6.894	6.696	6.873	7.646	7.646	7.646	8.242	8.44	9.809	9.809	10.007	10.007	10.007	10.007	10.226	11.793	11.793	12.963	12.963	14.509	14.509	14.708	15.084	15.283	15.084	15.084	15.283	15.283	15.481	15.481	15.68	15.68	16.055	16.254	16.254	16.63	16.63	16.63	16.63	16.63	17.006	17.006	17.006	17.006
YOR138C	7.73	7.73	7.73	7.73	7.73	7.73	7.532	7.532	7.532	7.532	7.532	7.532	7.532	7.532	7.532	7.532	7.155	6.581	6.581	6.581	6.581	6.581	6.581	5.829	5.829	5.829	6.205	5.829	5.829	5.829	6.027	5.652	5.652	5.652	5.652	5.453	5.255	5.255	5.255	5.453	5.453	5.453	5.453	4.857	4.481	4.481	4.283	4.283	2.737
YNL175C	7.135	7.135	7.135	7.135	7.135	7.135	7.135	7.135	7.135	7.135	7.135	7.135	7.135	7.135	7.135	7.333	7.709	7.709	7.709	7.709	7.709	7.709	7.709	7.709	7.709	7.511	7.135	7.135	7.135	7.135	7.135	7.135	7.135	7.135	6.163	6.163	6.163	6.362	6.362	6.362	6.362	6.362	6.362	6.362	6.362	6.362	6.362	6.362	6.56
YDR461C-A	19.722	19.722	19.722	19.722	19.921	20.871	20.871	21.843	22.041	22.041	22.041	22.041	22.041	22.041	22.239	22.239	22.239	22.239	22.239	22.239	23.012	23.012	23.012	23.012	23.012	23.012	23.012	23.19	23.19	23.19	23.19	23.19	23.19	23.19	23.19	23.19	23.19	23.19	23.19	23.19	23.19	23.19	23.19	23.19	23.19	23.19	23.19	23.19	23.19
YOL069W	5.191	5.965	5.965	6.362	6.362	6.56	7.135	7.135	7.135	7.709	7.709	7.709	7.709	7.709	7.709	7.709	7.709	7.709	7.886	8.085	8.085	8.085	10.007	10.007	10.957	11.354	11.354	11.73	11.929	11.929	12.326	13.872	15.021	15.021	15.021	15.021	15.021	15.021	15.021	15.021	15.22	15.22	15.22	15.22	15.22	15.22	15.22	15.22	15.22
YHR196W	15.084	15.283	15.68	15.68	15.68	15.68	15.68	15.68	15.878	16.849	16.849	16.849	16.849	16.849	18.218	18.218	18.218	18.416	18.416	18.416	18.416	18.416	18.416	18.615	18.615	18.615	18.814	18.814	18.814	18.814	19.012	19.012	19.012	19.012	18.814	18.814	18.814	18.814	18.814	18.814	18.814	18.814	18.814	18.814	18.814	18.814	18.814	18.814	18.438
YGL018C	2.12	2.12	2.12	2.12	1.922	1.744	0.972	1.347	1.546	1.546	1.546	1.922	2.099	2.099	2.099	2.099	2.475	3.05	3.05	3.05	3.248	3.248	3.248	3.248	3.248	3.248	3.248	3.447	3.447	3.447	3.447	3.447	3.447	3.447	3.447	3.447	3.447	3.071	3.071	3.071	3.269	3.844	4.043	4.795	4.795	4.795	4.993	5.191	5.191
YJL186W	3.468	3.468	3.667	3.865	3.865	3.865	4.241	4.241	4.241	4.241	4.241	4.241	4.241	4.241	4.617	4.617	4.617	4.617	4.617	4.617	4.617	4.418	4.418	4.418	4.617	4.816	5.014	5.014	6.56	6.56	6.56	6.56	6.56	6.56	6.56	7.532	7.907	8.106	8.106	8.106	8.106	8.106	8.106	8.305	8.305	8.305	8.503	8.503	8.503
YER127W	9.056	9.056	8.858	8.858	8.858	8.858	8.858	8.858	8.858	9.056	8.482	9.255	9.454	9.454	9.652	9.652	9.851	9.851	9.851	9.851	9.276	9.475	9.475	9.475	9.475	9.475	9.475	9.673	9.871	9.871	9.871	9.871	9.871	9.893	9.893	9.893	9.893	9.893	9.517	9.517	9.517	9.517	9.715	9.715	9.715	10.091	10.091	10.091	10.091
YMR115W	6.716	6.34	4.774	4.199	4.199	4.397	4.397	4.397	4.397	4.774	4.774	5.17	5.17	5.17	5.17	4.397	4.397	4.575	4.575	4.951	5.546	5.745	5.944	5.944	5.944	5.944	5.944	5.944	5.944	5.944	5.944	5.965	6.758	9.078	9.475	9.475	9.475	9.475	9.475	9.475	9.673	9.297	9.297	9.297	9.297	9.297	9.297	9.673	9.673
YKR101W	5.745	5.944	6.142	6.142	6.34	6.539	6.539	6.539	6.539	6.539	6.539	6.539	6.539	6.539	6.539	6.915	6.915	6.915	6.915	6.915	6.915	6.915	7.291	7.688	7.688	7.688	7.688	7.688	7.688	7.688	8.639	8.639	8.639	8.639	8.639	8.639	8.639	8.639	8.639	8.639	8.639	8.639	8.639	8.639	8.639	8.639	8.639	8.639	8.639
YOR122C	12.326	12.326	12.326	12.326	12.326	12.326	12.524	12.524	12.9	12.9	12.9	12.9	12.702	12.702	12.702	12.702	12.702	12.702	12.702	12.702	12.702	12.702	12.702	12.702	12.702	12.702	12.702	12.702	12.702	12.702	12.504	12.504	12.504	12.305	12.305	12.305	12.305	12.305	12.305	12.305	12.305	12.305	12.107	12.107	11.73	11.73	11.354	11.354	10.383
YOR216C	7.688	8.262	8.262	8.461	8.659	8.659	8.659	8.659	8.659	8.461	8.461	8.461	8.461	8.461	8.858	8.858	8.858	8.858	8.858	8.858	8.858	8.858	8.858	8.858	8.858	8.858	8.858	9.056	9.454	9.454	9.454	9.652	10.425	10.425	11.773	11.773	11.773	11.773	11.773	11.971	11.971	11.971	11.595	11.595	11.595	11.595	11.595	11.219	11.219
YGL171W	8.325	8.325	8.325	7.949	7.949	7.375	7.375	8.127	9.694	10.488	10.488	10.488	10.488	10.488	10.488	10.488	10.488	10.488	10.488	10.864	10.864	10.864	11.637	12.431	12.63	12.63	12.63	12.63	12.63	12.63	12.828	13.204	13.204	13.58	13.58	13.58	13.58	13.58	13.58	13.58	13.58	13.58	13.58	13.58	13.58	13.58	13.58	13.58	13.58
YNL232W	4.68	4.68	4.68	4.68	4.68	4.68	4.68	4.68	4.68	4.68	4.68	4.481	4.481	4.481	4.481	4.283	3.907	3.708	3.312	3.113	3.113	3.113	3.113	3.113	3.113	3.113	3.113	3.312	3.312	3.312	3.312	3.51	3.51	3.51	3.312	3.51	3.51	3.51	3.51	3.51	3.51	3.51	3.312	3.312	3.312	3.312	3.312	3.312	3.312
YNL216W	13.183	13.183	13.183	13.183	13.183	13.183	13.183	13.183	12.985	12.985	12.985	12.985	12.608	12.608	11.637	11.637	11.637	11.637	11.637	11.637	11.637	11.438	11.438	11.438	11.438	11.438	11.438	11.438	11.637	11.438	11.438	11.438	11.438	11.815	11.041	10.446	10.446	10.446	10.446	10.446	9.851	9.851	9.851	9.851	9.475	9.475	8.524	8.524	8.325
YLR038C	9.61	9.61	9.61	9.61	9.61	9.61	9.61	9.61	9.412	9.412	7.907	7.907	7.907	7.907	7.907	8.106	8.106	7.709	7.709	7.709	7.709	7.709	7.709	7.333	6.957	6.957	6.957	6.957	6.957	6.957	6.957	6.957	6.957	6.957	6.957	6.957	6.957	6.957	6.957	6.957	6.758	6.56	6.56	6.56	6.56	6.56	6.56	6.56	5.808
YLR262C-A	1.17	1.17	1.17	1.17	1.17	1.567	1.567	1.567	1.567	1.567	1.567	1.766	1.766	1.766	1.766	1.766	1.766	1.766	1.766	1.766	1.766	1.766	1.766	1.766	1.766	1.766	1.766	1.766	1.766	1.766	1.766	2.142	2.142	2.538	2.538	2.914	2.914	2.914	2.914	2.914	2.914	2.914	2.914	2.914	2.914	2.914	3.113	3.113	3.489
YNR021W	6.56	6.758	6.758	6.758	6.758	6.383	6.779	6.779	8.325	8.325	8.325	8.325	8.325	8.524	8.524	8.524	8.524	8.524	8.524	8.524	8.524	8.524	8.524	8.524	8.524	8.524	8.148	7.772	7.772	7.772	8.347	8.545	8.545	8.545	8.545	8.545	8.545	8.545	8.545	8.545	8.545	8.545	8.545	8.545	8.545	8.545	8.545	8.545	8.148
YMR086W	4.993	4.993	4.596	4.596	4.596	4.596	4.596	4.596	4.596	4.596	4.397	4.397	4.199	4.199	4.199	4.199	4.199	4.199	4.199	3.823	2.873	2.873	2.873	2.873	2.873	2.873	2.873	2.873	3.248	3.248	3.447	3.447	4.22	4.021	4.22	4.22	4.22	4.22	3.844	3.844	3.844	4.22	4.22	3.844	3.646	3.071	3.071	2.695	2.695
YBR054W	2.873	2.873	3.248	3.248	3.248	3.248	3.248	3.248	3.248	3.248	3.248	3.248	3.05	3.05	3.248	3.248	3.248	3.248	3.248	3.624	4.397	4.397	4.397	4.397	4.596	4.596	4.795	4.795	4.795	4.795	4.795	4.795	4.795	4.795	4.795	4.795	4.795	4.795	4.795	4.795	4.596	4.596	4.596	4.596	4.596	4.596	4.596	4.596	4.596
YDR473C	3.865	4.064	4.064	4.064	4.064	4.064	4.262	4.262	4.262	4.262	4.262	3.291	2.914	2.914	2.914	2.914	2.716	2.716	2.716	2.716	2.914	2.914	2.914	2.914	2.914	2.914	3.291	3.667	4.043	4.043	4.043	4.043	4.043	4.241	4.439	4.439	4.439	4.439	4.439	4.439	4.439	4.439	4.439	4.439	4.439	4.439	4.439	4.439	4.439
YLR047C	0	0	0	0	0	0	0	0	0	0	0	0	0	0	0	0	0	0	0	0	0	0	0	0	0	0	0	0	0	0	0	0	0	0	0	0	0	0	0	0	0	0	0	0	0	0	0	0	0
YNL268W	0	0	0	0	0	0	0	0	0	0	0	0.199	0.199	0.199	0.199	0.199	0.199	0.199	0.199	0.199	0.199	0.199	0.199	0.199	0.397	0.397	0.397	0.397	0.773	0.773	0.773	0.773	0.972	1.17	1.17	1.17	1.17	1.17	1.17	1.17	1.17	1.17	1.17	1.17	1.17	1.17	1.17	1.17	1.17
YBR082C	4.878	4.878	5.255	5.255	5.829	6.027	6.027	6.226	6.226	6.226	5.453	5.652	5.652	5.85	5.85	5.85	5.85	5.652	5.652	4.878	4.878	5.255	5.255	5.255	5.255	5.829	6.404	6.404	6.404	6.404	6.404	6.404	6.404	6.404	6.404	6.404	6.602	7.375	7.375	7.375	7.375	7.375	7.176	7.176	7.176	7.176	7.553	7.553	7.553
YAL060W	0.575	0.575	0.575	0.575	0.575	0.575	0.575	0.575	0.575	0.575	0.575	0.575	0.575	0.199	0.575	0.575	0.575	0.575	0.951	0.951	0.951	0.951	0.951	0.951	0.951	0.951	0.951	0.951	0.951	0.951	0.951	0.951	0.951	0.951	0.951	0.951	0.951	0.951	0.951	0.951	0.951	0.951	0.951	0.951	0.951	0.951	0.951	0.951	0.951
YKR044W	5.516	5.516	5.892	6.069	6.069	6.446	6.446	6.446	7.396	7.396	7.396	7.396	7.772	8.148	8.743	8.743	8.743	8.743	8.743	8.942	8.942	8.942	9.14	9.339	9.339	9.339	9.339	9.339	9.339	9.339	9.715	9.715	9.715	9.715	9.715	9.715	9.715	9.715	9.715	9.715	9.715	9.715	9.715	9.715	9.715	9.715	9.715	9.715	9.715
YNR059W	3.134	3.134	3.134	3.134	3.51	3.51	3.51	3.51	3.51	3.51	3.51	2.716	2.716	2.716	2.716	2.319	2.319	2.319	2.319	2.695	2.695	3.269	3.269	3.844	3.844	3.844	3.844	3.844	3.844	3.844	3.844	3.844	4.043	4.043	4.043	3.646	3.646	4.22	4.22	5.369	5.369	5.369	5.369	5.369	5.369	4.993	4.993	4.993	4.993
YNL251C	6.184	6.184	6.184	6.184	6.184	6.184	6.184	6.184	6.184	6.184	5.986	5.986	5.986	5.986	5.986	5.986	5.787	5.411	5.411	5.411	5.411	5.411	5.411	5.411	5.411	5.411	5.411	5.411	5.411	5.411	5.213	5.213	5.213	5.014	5.014	4.439	4.439	4.064	4.064	4.064	4.064	4.064	4.064	3.865	3.865	3.489	3.489	3.688	3.688
YMR140W	5.369	5.369	5.369	5.369	5.766	5.944	6.518	6.518	6.539	6.539	6.539	6.539	6.539	6.539	6.539	6.163	6.163	6.163	6.163	6.163	6.936	7.312	7.312	7.312	6.936	6.936	7.511	7.709	7.709	7.709	7.709	7.709	7.709	7.709	7.709	7.709	7.709	7.709	7.709	7.907	7.907	7.907	7.907	7.907	7.907	7.907	7.907	8.284	8.284
YLL061W	9.589	9.965	9.965	9.965	9.965	9.965	9.965	9.965	9.965	10.362	10.56	10.56	12.461	12.461	12.461	12.461	12.461	12.461	12.461	12.461	12.461	12.461	12.461	12.461	12.461	12.461	12.461	12.66	13.036	13.036	13.036	13.036	13.036	13.036	13.036	13.036	12.639	12.441	12.065	12.065	12.441	12.816	12.816	12.816	12.816	12.816	12.816	13.015	13.015
YDL179W	4.439	4.439	4.439	4.439	4.439	4.439	4.439	4.439	4.439	4.439	5.986	6.383	6.383	6.383	6.383	6.383	6.383	6.383	6.383	6.581	6.581	6.581	6.581	6.581	6.581	6.581	6.581	6.957	6.957	6.957	6.957	6.957	6.957	6.957	6.957	6.957	6.957	7.155	7.155	7.155	7.155	7.155	7.155	6.957	6.957	6.957	6.758	6.56	6.56
YDR027C	14.248	14.248	14.248	14.248	14.624	14.624	14.624	14.624	14.624	14.624	15.198	15.397	15.397	15.397	15.198	15.198	15.198	15.198	15.198	15.198	14.822	14.822	14.822	14.248	14.248	14.248	14.248	14.248	14.248	14.248	13.851	13.851	13.851	13.851	13.277	13.277	13.277	13.277	13.277	13.277	13.057	13.057	12.858	12.482	12.858	12.858	12.858	12.66	12.66
YLR064W	3.688	3.291	3.291	3.092	3.092	2.319	2.518	1.943	2.319	2.518	2.518	2.518	3.291	3.667	3.667	4.043	4.043	4.043	4.043	4.418	4.418	4.418	4.418	4.418	4.22	5.588	6.383	7.709	8.837	8.837	9.036	9.036	9.234	9.432	9.432	9.432	9.432	9.432	9.432	9.432	9.432	9.432	9.432	9.631	9.432	9.432	9.432	9.432	9.432
YHR022C-A	11.49	11.49	11.291	11.291	11.291	11.291	11.291	9.568	9.192	8.993	8.993	8.993	8.993	8.993	8.617	8.242	8.242	8.242	8.242	7.865	7.865	8.064	6.696	6.696	6.121	6.121	6.121	6.319	6.319	6.319	6.319	6.319	6.319	6.121	6.319	5.944	5.745	5.745	5.944	5.191	5.191	5.191	5.191	4.993	4.617	4.617	4.617	3.865	3.865
YBL050W	15.334	15.334	15.334	14.958	14.958	15.355	15.355	15.355	15.355	15.355	15.355	15.355	15.355	15.355	15.355	15.355	15.355	15.355	15.355	15.355	15.553	15.553	15.553	15.553	15.752	15.752	15.752	15.752	15.752	15.752	15.376	15.376	15.376	15.376	15.376	15.376	15.376	15.376	15.376	15.376	15.376	15.376	15.178	14.979	14.979	14.405	14.405	14.405	14.405
YDL194W	12.326	13.099	13.099	13.674	14.07	14.645	14.645	14.645	14.844	14.844	14.844	14.844	15.815	16.964	16.964	16.964	16.964	17.163	17.163	17.361	17.361	17.361	17.737	18.113	18.113	18.113	18.113	18.113	17.915	17.915	18.688	19.262	19.262	19.262	19.262	19.262	19.638	19.638	19.638	19.638	19.638	19.638	19.638	19.638	19.638	19.638	19.638	19.638	19.638
YGR216C	5.567	5.567	5.567	6.34	6.34	6.34	6.34	6.142	6.142	5.745	6.319	7.886	8.659	8.659	8.659	9.036	9.036	9.036	9.036	8.085	8.085	8.085	8.085	7.709	8.106	9.078	9.276	9.276	9.276	9.829	10.404	12.305	12.305	12.305	12.305	12.305	12.305	12.305	12.504	13.872	14.248	14.248	14.447	14.447	14.645	14.645	15.22	15.22	15.22
YML032C	4.972	4.972	4.972	5.348	5.348	5.348	5.348	5.745	8.043	8.043	8.043	8.043	8.043	8.043	8.419	8.419	8.419	8.419	8.419	8.617	8.617	8.816	9.213	9.809	9.809	10.184	10.184	10.184	10.184	10.184	10.184	10.184	10.184	10.184	9.809	10.56	11.71	11.71	11.71	11.71	11.71	12.085	12.085	12.461	12.838	12.838	12.838	12.838	12.838
YGR090W	8.639	8.639	8.639	8.639	8.639	8.639	8.639	8.44	8.44	8.44	8.44	8.44	7.667	7.291	6.894	6.894	6.894	6.894	6.894	6.696	6.696	6.497	6.497	6.497	6.497	6.497	3.646	3.071	2.695	2.695	2.497	2.298	2.099	1.724	1.724	1.724	1.724	1.724	1.724	1.724	1.724	1.724	1.347	1.149	1.149	1.149	1.149	1.149	0.575
YPR157W	0.972	0.972	0.972	0.972	0.972	0.972	0.972	1.347	1.347	1.546	1.546	2.12	2.12	2.12	2.12	2.12	2.12	2.12	2.12	2.319	2.319	2.319	2.319	2.319	2.518	2.716	2.716	2.518	2.518	2.518	2.518	2.518	2.518	2.518	3.113	3.113	3.113	3.113	3.113	3.113	3.113	3.312	4.283	4.283	4.283	4.283	4.283	4.283	4.283
YLR323C	8.461	8.461	8.461	8.262	7.886	7.886	8.44	8.44	8.44	8.242	8.837	8.837	9.412	9.412	9.412	9.412	9.412	9.412	9.412	9.61	9.61	9.61	9.61	9.61	10.007	10.979	10.979	10.979	10.979	11.177	11.376	11.752	13.851	13.851	13.851	13.851	13.851	13.851	13.851	13.851	13.851	13.851	13.851	14.425	14.425	14.425	14.822	15.198	15.198
YMR131C	7.667	7.291	7.291	7.667	8.617	9.589	9.589	9.589	9.589	9.787	9.986	9.986	10.184	10.184	10.184	10.184	10.184	10.184	10.184	10.184	10.184	10.56	10.56	10.56	10.937	12.639	12.441	12.441	12.441	12.441	12.441	12.639	12.639	12.639	12.639	12.639	13.015	13.213	13.589	13.589	13.788	13.788	13.788	13.788	13.788	13.788	13.788	13.788	13.788
YDR237W	2.674	3.071	3.071	3.071	3.447	3.646	3.269	3.269	3.269	3.071	3.071	3.071	3.071	3.667	3.468	4.439	4.439	4.439	4.439	4.439	4.439	4.439	4.439	4.439	4.439	4.638	5.035	5.035	5.035	5.234	5.432	5.432	5.432	5.63	5.63	5.63	5.63	5.63	5.432	5.432	6.006	7.73	8.106	8.106	8.106	8.106	8.106	8.106	8.106
YLR058C	5.411	5.411	5.411	5.411	5.411	5.411	5.411	5.411	5.411	5.411	5.411	5.411	5.411	5.411	5.609	5.609	5.609	5.609	5.609	5.213	5.213	5.213	5.213	5.213	5.213	5.014	5.014	5.014	5.014	5.014	5.014	5.014	5.014	5.213	5.213	5.213	5.213	5.213	5.213	5.213	5.213	5.213	5.213	5.213	5.213	5.213	5.213	5.213	5.213
YEL061C	8.001	7.803	7.604	7.604	7.604	7.405	7.405	7.405	7.405	7.405	7.405	7.405	7.405	7.405	7.782	7.782	7.782	7.405	7.405	7.405	7.405	7.405	7.029	7.029	7.029	7.228	7.228	7.228	7.228	7.228	7.228	6.852	6.852	6.852	6.476	6.476	6.476	6.476	6.476	6.476	6.476	6.476	6.476	6.476	6.476	6.476	5.526	5.327	5.327
YBR244W	8.398	8.398	8.398	8.398	8.398	8.398	8.398	8.398	8.398	8.398	8.022	8.022	8.022	8.022	8.022	7.625	7.249	7.249	7.249	6.873	6.873	6.873	6.873	6.873	6.873	6.873	6.873	6.873	6.497	6.497	6.497	6.696	6.518	6.894	7.093	7.093	7.093	7.093	7.093	7.093	6.894	6.894	6.518	6.518	6.319	6.319	6.319	6.319	6.319
YPR019W	15.418	15.418	15.617	15.617	15.617	15.617	16.369	16.765	16.964	16.964	17.163	17.163	17.163	17.163	17.163	17.163	17.163	17.163	17.737	17.737	17.737	17.737	18.113	18.113	18.311	18.311	18.51	19.482	19.68	20.85	20.85	20.85	21.049	21.049	21.049	21.049	21.049	21.049	21.049	21.049	21.049	21.049	21.049	21.049	21.049	21.424	21.424	21.226	21.226
YDR325W	11.992	12.389	12.389	12.389	12.389	12.389	12.191	12.191	12.191	12.191	12.191	12.191	12.191	12.191	11.616	11.616	11.616	11.616	11.616	11.616	11.616	11.616	11.418	11.418	10.645	10.645	10.645	10.645	10.645	10.645	10.645	10.645	10.268	10.07	10.07	10.07	10.07	10.07	10.07	10.07	10.07	10.07	10.07	10.07	10.07	10.07	9.871	9.871	9.871
YFR002W	7.249	7.249	6.873	6.873	6.873	6.873	6.873	6.873	6.873	7.093	6.716	6.716	6.716	6.716	6.518	6.518	6.518	6.518	6.894	6.894	6.894	6.894	7.27	7.27	7.27	7.27	7.072	7.072	7.072	7.072	7.072	7.072	7.072	7.072	7.447	8.022	8.022	8.22	8.419	8.419	8.419	8.419	8.419	8.419	8.419	8.22	8.22	8.597	8.597
YMR243C	15.68	15.68	15.68	15.68	15.68	15.68	15.68	15.68	15.68	15.68	15.68	15.68	15.68	15.68	15.68	14.928	14.928	14.928	14.928	14.928	14.928	14.729	14.729	13.758	13.758	13.361	12.41	12.41	12.211	12.013	12.013	11.637	11.637	11.438	11.438	11.438	11.438	11.438	11.438	11.438	11.438	11.637	10.864	10.864	10.864	10.864	10.864	9.694	8.743
YPR086W	5.526	4.951	4.575	4.575	4.199	4.199	4.199	4.199	4.199	4.199	3.823	5.39	6.184	6.184	6.56	6.56	6.936	7.135	7.532	9.098	10.07	10.07	10.07	10.07	9.871	9.871	10.07	10.07	10.268	10.467	10.467	10.843	10.843	10.843	10.843	10.843	10.843	10.843	10.843	10.843	10.843	10.843	10.843	10.843	10.843	10.843	10.645	10.843	10.843
YLR390W-A	8.347	8.347	8.347	8.347	8.148	7.751	7.375	7.375	7.375	7.375	7.375	7.375	7.375	7.375	7.375	7.375	7.375	6.978	6.581	6.581	6.383	6.581	5.035	4.837	5.234	5.234	4.46	3.886	3.886	3.886	3.886	3.886	3.886	3.886	3.886	3.886	3.886	3.886	3.489	3.291	3.291	3.291	3.667	3.468	3.468	3.468	2.497	2.497	2.497
YOL129W	9.851	9.851	10.049	10.623	10.623	11.021	12.389	12.389	12.389	12.389	12.389	12.389	12.389	12.389	12.389	12.389	12.389	12.389	12.389	12.389	12.588	12.588	12.588	12.588	12.588	12.588	12.588	12.588	12.588	12.588	12.588	12.588	12.389	12.211	12.211	12.588	12.588	12.588	12.588	12.963	12.963	12.963	12.963	13.339	13.339	13.339	13.339	13.339	13.339
YPL109C	12.9	12.9	13.277	13.277	13.277	13.277	13.277	13.277	13.277	13.277	13.277	13.277	13.277	13.078	13.078	12.88	12.88	12.88	12.88	12.88	12.88	12.88	12.88	12.681	12.482	12.107	12.107	11.532	11.532	11.532	11.334	11.334	10.957	10.957	11.334	10.759	10.383	10.383	10.383	10.383	9.412	9.213	9.213	7.667	7.291	7.667	7.667	7.865	8.262
YEL001C	1.922	1.922	1.922	1.922	2.12	2.12	2.12	2.12	2.12	2.12	2.12	2.12	2.12	2.12	1.744	1.744	1.744	1.744	1.744	1.744	1.744	1.744	1.744	1.546	1.546	1.546	1.546	1.744	1.744	1.744	1.744	1.744	1.744	1.744	1.744	1.744	1.369	1.369	1.369	1.369	1.369	1.369	1.369	1.369	1.369	1.369	1.369	1.369	1.369
YJR102C	2.142	1.943	1.567	1.567	1.567	1.567	1.567	1.567	1.567	1.567	1.567	1.567	1.567	1.369	1.369	1.369	1.369	1.369	1.369	1.369	1.17	1.17	1.17	1.17	1.17	1.17	1.17	1.17	1.17	1.17	1.17	1.17	1.17	1.17	1.17	1.546	2.319	2.319	2.319	2.319	2.319	2.319	2.319	2.319	2.319	2.319	2.319	2.319	2.319
YBR112C	2.079	2.079	2.079	2.277	2.277	2.277	2.277	2.277	2.277	2.277	2.475	2.475	2.475	2.475	2.475	2.475	2.298	2.298	2.298	2.298	2.298	2.298	2.298	2.298	2.497	2.12	2.12	2.12	2.12	2.12	2.12	2.12	2.12	2.12	2.12	2.12	2.12	2.12	2.497	2.497	2.497	2.497	2.12	2.12	2.12	2.12	2.12	2.12	2.12
YGR034W	1.724	1.724	1.724	1.724	1.724	1.724	1.724	1.724	1.724	1.724	1.724	1.724	1.724	1.724	0.773	0.773	0.773	0.773	0.972	0.972	0.972	0.972	0.972	0.972	0.972	0.972	0.972	0.972	0.972	0.972	0.972	0.972	0.972	0.972	0.972	0.972	0.972	0.972	0.972	0.972	0.972	0.972	0.972	0.596	0.596	0.596	0.596	0.596	0.397
YIL139C	7.971	7.971	7.971	7.971	7.971	8.347	8.148	8.148	8.148	8.148	8.148	8.148	8.148	8.148	8.148	8.148	8.524	8.524	8.524	8.524	8.9	9.673	9.673	9.673	9.673	9.673	9.475	9.475	9.475	9.475	9.673	10.049	10.049	10.049	10.049	10.049	10.049	10.049	10.049	10.049	10.425	10.425	10.425	10.425	10.226	10.404	10.404	10.404	10.404
YOR296W	5.829	5.829	5.829	5.63	5.63	4.857	4.857	4.857	4.659	4.659	3.489	2.716	2.716	2.716	2.716	2.914	3.092	3.092	3.092	3.092	3.092	3.092	3.092	3.092	3.092	3.092	3.092	3.844	3.844	3.646	3.646	3.646	3.646	3.269	3.269	3.269	3.269	3.269	3.269	3.269	3.071	3.071	3.071	3.071	3.071	3.071	3.071	3.071	3.071
YOL059W	8.169	8.169	8.169	8.169	8.169	8.169	8.169	7.992	7.992	7.992	7.992	8.19	8.19	8.19	8.19	8.19	8.389	8.389	8.389	8.389	8.389	8.587	8.587	8.587	8.587	8.587	8.587	8.587	8.587	8.587	8.587	8.587	8.587	8.984	9.182	9.182	9.182	9.182	9.182	9.182	9.182	9.182	8.806	8.608	8.608	8.608	8.608	8.806	8.806
YIL009W	2.914	2.914	2.914	2.914	2.914	2.914	2.914	2.914	2.914	2.716	2.518	2.518	2.518	2.518	2.319	1.744	1.744	1.369	1.744	1.744	1.744	1.744	1.744	1.744	1.744	1.744	1.744	1.744	1.744	1.744	1.744	1.724	2.099	2.497	3.269	3.269	3.269	3.269	2.893	3.092	3.092	3.092	3.489	3.489	3.489	3.489	3.489	3.489	3.489
YGR169C-A	9.454	9.829	9.829	10.028	10.028	10.028	10.028	10.801	10.801	10.801	10.801	10.801	10.801	10.801	10.801	10.801	10.801	10.999	10.999	10.999	10.999	10.999	10.999	10.999	10.999	10.623	10.623	10.248	10.248	10.623	11.971	13.141	13.517	13.517	13.716	13.716	13.716	13.716	13.914	13.914	13.914	13.914	13.914	14.29	14.29	14.29	14.29	14.489	14.864
YPL270W	0.199	0.199	0.199	0.199	0.199	0.199	0.199	0.199	0.199	0.199	0.199	0.199	0.199	0.199	0.199	0.199	0.397	0.397	0.397	0.397	0.397	0.397	0.397	0.397	0.397	0.397	0.397	0.596	0.596	0.596	0.596	0.596	0.596	0.596	0.596	0.596	0.993	1.744	1.744	1.744	1.744	1.744	1.744	1.744	1.744	3.071	3.269	3.269	3.269
YJL109C	17.674	17.674	18.05	18.248	18.248	18.447	18.447	18.447	18.447	18.447	18.447	18.447	18.447	18.447	18.447	18.447	18.447	18.447	18.447	19.021	19.021	19.021	19.021	19.021	19.021	19.021	18.248	18.05	18.05	19	19	19	19	18.802	18.802	19	19	19	19	19	19	19	19	18.405	18.008	17.433	17.433	17.433	17.433
YHR210C	5.17	5.546	5.546	5.546	5.546	5.546	5.546	5.348	5.724	5.724	5.724	5.724	5.724	5.724	5.724	5.724	5.724	5.724	5.724	5.724	5.724	5.149	5.149	5.149	5.149	5.149	5.149	5.348	5.348	5.546	5.546	5.546	5.546	5.546	5.546	5.546	5.546	5.17	5.17	5.17	5.17	4.596	4.596	4.596	4.596	4.596	4.596	4.596	4.397
YCL055W	2.695	2.319	2.319	2.319	2.319	2.319	2.319	2.319	3.113	3.688	3.688	3.688	3.688	3.688	3.688	3.688	3.688	3.886	3.886	3.886	3.886	4.46	5.411	5.609	5.609	6.006	6.006	6.205	6.205	6.404	6.404	6.404	6.404	6.205	6.205	7.532	7.532	7.532	8.106	8.106	8.106	8.305	8.305	8.503	8.701	8.701	8.701	8.701	8.701
YHL018W	6.383	6.383	6.383	6.383	5.808	5.432	5.234	4.638	4.262	4.439	4.439	4.439	4.241	3.865	3.667	3.667	3.269	3.269	3.269	3.269	3.468	4.418	4.418	4.418	4.418	4.418	4.418	4.418	4.418	4.418	4.22	3.646	3.646	3.646	3.646	3.646	3.071	3.071	3.071	3.071	3.071	3.071	3.071	3.071	3.071	3.646	3.646	3.646	3.823
YHR080C	2.319	2.319	2.319	2.319	2.319	2.319	2.319	2.319	2.12	1.744	1.744	1.744	1.744	1.744	1.744	1.744	1.546	1.546	1.546	1.546	1.546	1.347	1.347	1.347	0.575	0.199	0.199	0.199	0.199	0.199	0.199	0.199	0.199	0.199	0	0	0	0	0	0	0	0	0	0.199	0.199	0.199	0.199	0.199	0.199
YOL089C	6.518	6.319	6.894	6.894	8.242	8.242	8.242	8.617	9.014	9.39	9.589	9.589	9.589	9.589	9.589	9.787	9.412	10.383	10.957	11.156	12.284	12.284	12.482	12.681	12.681	12.681	12.681	13.057	13.255	13.255	13.255	13.057	13.433	13.433	13.433	13.433	13.433	13.433	13.433	13.433	13.632	12.88	12.88	12.88	12.88	12.88	12.88	12.88	12.88
YPL043W	8.022	8.022	8.022	8.022	8.022	8.022	8.022	8.022	8.022	8.022	8.22	8.22	8.22	8.22	8.22	8.22	8.22	8.22	8.22	7.845	7.845	7.845	7.845	7.468	7.468	7.468	7.468	7.468	7.468	7.468	7.468	7.468	7.468	7.468	7.468	7.468	7.468	7.468	7.468	7.468	7.468	7.468	7.468	7.468	7.468	7.468	7.468	7.468	7.468
YMR011W	1.17	1.17	1.17	1.17	1.17	1.17	1.17	1.17	1.17	0.972	0.972	0.972	0.972	0.972	0.972	0.596	0.397	0.397	0.397	0.397	0.199	0.199	0.199	0.199	0.199	0.199	0.199	0.199	0.199	0.199	0.199	0.199	0.199	0.199	0.199	0.199	0.199	0.199	0.199	0.199	0.199	0.199	0.199	0.199	0.199	0.199	0.199	0.199	0.199
YOL121C	2.475	2.475	2.475	2.475	2.475	2.099	1.724	1.724	1.724	1.724	1.724	2.475	2.475	2.674	2.674	2.674	2.674	2.674	2.674	2.674	2.674	2.674	2.674	2.674	2.475	2.475	2.852	2.852	2.852	2.852	2.852	2.852	2.852	2.852	2.852	2.852	2.852	2.852	2.852	2.852	2.852	2.852	2.852	2.852	3.228	3.228	3.228	3.228	3.228
YNR017W	1.347	1.347	1.347	1.347	1.347	1.347	0.972	0.972	0.972	1.17	1.17	1.17	1.17	1.17	1.17	1.17	1.17	1.17	1.17	1.17	1.17	1.17	1.17	1.369	1.369	1.369	1.369	1.369	1.369	1.369	1.369	1.369	1.369	1.369	1.369	1.369	1.369	1.369	1.369	1.369	1.369	1.369	1.369	1.369	1.369	1.369	1.369	1.369	1.369
YBL031W	11.929	11.929	11.929	11.929	11.929	11.929	11.929	11.929	11.929	12.127	12.127	12.127	12.127	12.127	12.524	12.524	12.524	12.326	12.326	12.326	12.524	12.524	12.326	12.326	11.95	11.95	11.95	12.326	12.524	12.524	12.524	12.524	12.524	12.524	12.524	12.524	12.524	12.524	12.524	12.524	12.524	12.524	12.524	12.524	12.524	12.524	12.524	12.524	12.524
YOR210W	7.354	7.354	7.155	7.155	7.155	6.779	6.779	6.779	6.779	6.779	6.779	6.779	6.779	6.581	6.581	6.581	6.581	6.581	6.581	6.957	6.957	6.957	6.957	6.957	6.957	6.758	6.758	6.758	6.957	6.957	6.957	6.957	6.957	6.957	6.581	6.581	6.383	6.383	6.383	6.184	6.184	6.184	6.184	6.184	6.184	6.184	5.787	5.213	4.262
YHR198C	10.007	9.809	9.809	8.858	8.858	8.858	8.305	8.305	8.879	8.879	8.879	8.879	8.879	8.879	8.879	8.879	8.482	7.709	7.907	9.61	9.61	9.61	9.61	9.412	9.213	8.262	7.865	8.064	8.064	8.064	8.064	8.064	8.064	8.064	8.461	8.461	7.886	7.886	7.886	7.688	7.688	7.688	7.688	7.312	7.312	7.312	7.312	7.886	8.085
YLR091W	3.667	3.667	3.667	4.043	3.844	4.043	5.191	5.191	5.39	5.39	5.39	5.39	5.39	5.014	5.014	5.213	5.986	6.56	6.758	7.333	7.333	7.333	7.333	7.333	7.333	7.333	7.532	8.305	8.305	8.305	8.503	8.503	8.701	9.495	9.871	10.248	10.248	10.248	10.248	10.248	10.248	10.248	10.248	10.248	10.623	10.822	10.822	10.822	10.822
YBR272C	9.078	9.078	9.078	9.078	8.879	8.879	8.879	8.482	9.056	9.234	9.234	9.432	9.432	10.028	9.652	9.652	9.652	9.255	9.631	10.404	10.404	10.404	10.404	10.602	10.028	10.425	10.425	10.425	10.623	11.396	11.793	12.169	11.971	12.347	11.595	11.595	11.595	11.971	11.773	11.773	11.773	12.723	12.723	12.723	12.723	12.723	12.524	12.524	12.524
YJL065C	6.957	6.957	7.709	11.908	11.908	11.908	11.908	11.908	14.05	14.05	14.05	14.05	14.05	14.248	14.248	14.248	15.021	15.021	14.822	15.815	16.41	16.985	16.985	16.985	17.183	16.985	18.134	18.134	18.134	18.134	18.134	18.134	18.51	18.51	18.51	18.907	18.907	18.907	18.907	19.105	19.105	19.105	19.105	18.907	19.105	19.68	21.226	22.595	22.793
YIR007W	5.213	5.213	5.213	5.213	5.213	5.213	5.213	5.213	5.213	5.014	5.014	5.014	5.014	5.014	5.014	5.014	4.816	4.816	4.816	4.816	4.816	4.816	4.816	4.816	4.816	4.816	3.624	3.624	2.873	2.873	2.674	2.674	2.674	2.674	2.674	2.475	2.475	2.475	2.475	2.475	2.475	2.475	2.475	2.674	2.674	2.873	2.873	2.873	3.248
YNR019W	9.162	9.162	9.162	9.162	9.162	9.162	9.162	9.162	9.162	8.786	8.786	8.984	8.984	8.984	8.984	9.914	9.914	9.914	9.914	10.31	9.934	10.31	10.31	10.31	10.31	10.31	10.509	10.133	9.757	9.757	10.729	10.729	11.324	11.324	11.324	11.324	11.324	11.502	11.502	11.7	11.502	11.502	11.502	11.502	11.502	11.502	11.502	11.502	11.502
YBR281C	0.199	0.199	0.199	0.199	0.199	0.199	0.199	0.199	0.199	0.199	0.199	0.199	0.199	0.199	0.199	0.199	0.199	0.199	0.199	0.199	0.199	0.199	0.199	0.199	0.199	0.199	0.199	0.199	0.199	0.199	0.773	0.773	0.773	1.149	1.347	1.347	1.347	1.347	1.347	1.347	1.347	1.347	1.347	3.447	3.447	3.447	3.447	3.447	3.447
YPL209C	1.922	1.922	1.744	1.744	1.744	1.744	1.744	1.744	1.744	1.744	1.17	0.794	0.993	0.993	0.993	1.588	1.964	1.964	1.964	2.34	2.34	3.134	3.907	4.304	4.304	4.304	4.304	4.878	5.276	5.276	5.276	5.276	5.276	5.276	5.276	5.276	5.474	6.048	6.048	6.247	6.623	6.623	7.971	7.971	7.971	7.971	7.772	7.971	7.971
YGR108W	2.497	2.497	2.497	2.497	2.497	2.497	2.497	2.497	2.497	2.497	2.12	2.12	2.12	2.12	2.12	2.12	2.12	2.12	2.12	1.744	1.546	1.546	1.546	1.546	1.546	1.546	1.347	1.347	1.347	1.347	1.347	1.347	1.347	1.347	1.347	1.347	1.347	1.347	1.347	0.972	0.972	0.972	0.972	0.972	0.972	0.972	0.972	0.972	0.972
YML105C	9.475	9.475	9.475	9.276	9.276	9.276	9.851	9.851	10.049	11.041	11.041	11.041	11.041	11.438	11.637	11.637	11.637	11.637	11.438	11.438	11.438	11.438	12.807	12.807	12.807	12.232	13.183	13.183	13.183	13.183	13.183	13.183	13.183	13.183	13.183	13.183	12.807	13.005	13.204	13.204	13.58	13.58	13.58	13.58	13.58	13.382	13.977	14.353	14.948
YPL089C	0.376	0.376	0.376	0.575	0.773	0.773	0.773	0.773	0.773	0.773	0.773	0.773	0.773	0.773	0.773	0.773	0.773	0.773	0.773	0.773	0.773	0.773	0.773	1.724	1.922	1.922	1.922	1.922	1.922	1.922	1.922	1.922	1.922	1.922	1.922	2.12	2.12	2.12	2.12	2.12	2.12	2.12	2.12	2.12	2.12	2.12	2.12	2.12	2.12
YPL143W	0.199	0.199	0.199	0.199	0.199	0.199	0.199	0.199	0.199	0.199	0.199	0.199	0.199	0.199	0.199	0	0	0	0	0	0	0	0	0	0	0	0	0	0	0	0	0	0	0	0	0	0	0	0	0	0	0	0	0	0	0	0	0	0
YOR194C	11.282	11.48	11.48	11.48	12.055	12.055	12.055	12.055	12.055	12.055	12.055	12.055	12.055	12.254	12.254	12.254	12.254	12.65	12.65	12.849	12.849	12.849	12.65	12.65	12.65	12.65	12.65	12.65	12.65	12.65	12.65	12.65	12.65	12.65	12.65	12.65	12.65	12.65	12.65	12.65	12.65	12.65	12.65	12.65	12.65	12.65	12.65	12.65	12.452
YLR378C	11.908	11.71	11.71	11.334	11.135	11.135	11.135	11.135	11.135	11.135	11.135	11.135	11.135	11.135	11.135	11.135	11.135	8.461	8.085	8.085	8.085	8.085	8.085	8.085	7.886	7.886	7.886	7.886	7.886	7.886	7.688	7.688	7.688	7.688	7.688	7.688	7.688	7.688	7.688	7.688	7.688	7.688	7.688	7.688	7.688	7.688	7.688	7.312	7.312
YOR329C	10.498	10.498	10.873	10.873	10.873	10.873	10.476	9.328	9.328	9.328	9.129	8.732	8.732	8.732	8.534	8.909	8.534	8.534	8.534	8.534	8.534	7.782	7.405	7.405	7.604	7.98	7.98	7.98	7.98	7.98	7.98	7.98	7.604	7.604	7.604	7.98	7.98	7.426	7.625	8.022	8.022	8.022	8.022	8.022	8.022	8.022	8.022	8.022	8.022
YKR086W	7.114	7.114	7.312	7.312	7.312	7.312	7.312	7.865	7.865	7.865	7.865	6.716	6.142	8.305	8.503	10.248	10.248	10.248	10.248	10.248	10.446	10.446	11.396	11.595	12.169	13.758	13.559	13.559	13.559	13.559	14.353	14.353	14.353	14.353	14.928	15.899	15.899	15.899	15.899	15.899	16.098	15.345	15.742	16.317	16.317	16.317	17.487	17.487	17.487
YIL154C	7.532	7.333	7.135	6.936	6.936	5.369	4.795	5.17	5.17	4.617	4.043	4.043	4.043	4.043	5.766	5.39	5.588	5.588	5.588	5.213	5.213	6.758	9.715	9.715	9.715	9.914	10.112	10.112	10.31	10.112	10.112	10.31	10.707	10.707	11.7	11.7	11.7	11.7	11.7	11.7	11.899	11.899	11.899	11.899	12.097	11.721	11.721	11.721	11.721
YLR137W	5.546	4.199	4.397	4.397	4.021	4.021	4.774	4.774	4.774	6.34	6.539	7.312	7.114	7.114	7.114	7.312	7.312	7.886	7.886	7.886	7.886	8.085	8.085	8.085	8.085	8.085	8.085	7.511	7.511	8.085	9.056	10.999	10.999	10.999	10.999	10.999	10.999	11.752	12.723	12.723	12.723	12.723	12.921	12.921	12.921	12.921	12.921	12.921	12.921
YER029C	8.9	8.9	9.297	9.871	9.871	9.871	10.248	10.248	9.871	9.871	10.07	10.07	10.07	10.07	10.07	10.07	10.07	10.07	9.673	9.475	9.475	9.475	9.851	9.851	9.851	10.226	10.226	9.851	9.851	9.851	9.851	9.851	9.851	9.851	9.652	9.673	9.673	9.673	9.673	9.673	9.673	9.871	9.673	9.673	9.871	9.871	9.871	9.871	9.871
YBR129C	7.396	7.396	7.396	7.396	7.396	7.396	7.396	7.396	7.396	7.396	7.02	7.595	7.595	7.595	7.793	7.793	7.793	7.793	7.992	7.992	7.992	7.992	7.992	7.992	7.992	7.396	7.396	7.396	7.396	7.396	8.169	8.169	8.169	8.169	8.169	8.169	8.367	8.743	8.743	8.743	8.743	8.743	8.743	8.743	8.743	8.743	8.743	8.743	8.743
YLL027W	4.596	4.596	5.17	5.17	5.17	5.17	5.17	4.795	4.795	4.795	4.795	4.795	4.795	4.795	4.617	4.418	4.418	4.418	4.418	4.22	4.22	4.22	4.021	4.397	4.397	4.397	4.397	4.596	4.596	4.596	4.596	4.596	4.596	4.397	4.397	4.397	4.397	4.397	4.397	4.22	4.22	4.22	4.22	4.22	4.972	5.546	5.546	5.546	5.546
YER112W	11.334	11.334	11.334	11.334	11.334	11.334	10.759	10.759	10.007	10.007	10.007	10.007	10.007	10.007	10.007	10.007	9.809	9.809	9.809	9.809	9.61	9.61	8.659	8.085	6.737	5.986	5.986	5.986	5.787	5.787	5.787	5.39	5.39	5.39	5.39	5.39	5.39	4.993	4.993	4.795	4.795	4.795	4.795	4.795	4.795	4.795	3.823	3.823	2.497
YML055W	9.297	9.297	9.297	9.297	9.297	9.297	9.297	9.297	9.297	9.297	9.297	9.297	9.297	9.297	9.297	9.297	9.098	8.9	8.9	8.524	8.524	8.524	8.524	8.524	8.524	8.524	8.524	8.524	8.524	8.524	8.524	8.524	8.524	8.524	8.524	8.524	6.978	6.779	6.779	6.779	6.006	5.432	5.432	5.432	4.837	4.638	4.638	4.638	4.439
YLR073C	11.992	11.992	12.191	12.389	12.191	12.765	14.29	14.666	14.864	14.864	14.864	14.864	14.864	14.666	15.261	15.836	15.836	15.836	16.035	16.035	16.035	16.035	15.46	15.46	15.46	15.46	15.46	15.46	15.46	14.467	14.467	14.467	14.091	14.091	14.29	14.29	14.29	14.29	14.864	14.864	14.864	15.241	15.241	15.241	15.042	15.042	15.042	14.844	14.844
YNR022C	6.121	6.121	5.923	5.923	6.298	6.873	7.646	7.646	8.597	8.973	8.973	9.348	9.348	9.348	9.745	9.745	9.745	10.32	10.895	10.895	10.895	10.895	11.291	11.291	11.291	11.291	12.263	13.036	13.036	13.412	13.412	13.412	13.412	13.412	13.788	13.788	13.986	13.986	14.185	14.185	14.185	14.185	14.185	14.185	14.185	14.185	14.185	14.185	14.185
YGL097W	11.688	11.688	11.688	11.688	11.688	11.688	11.688	11.688	11.688	11.312	11.312	11.312	11.114	10.54	10.54	10.738	10.937	10.937	10.937	10.937	10.937	11.312	11.312	11.312	11.312	11.312	11.312	11.312	11.312	11.312	11.312	11.312	11.312	11.312	11.312	11.312	11.312	11.312	11.114	10.915	10.915	10.915	10.717	10.717	8.639	8.44	8.816	8.816	8.816
YAR033W	10.843	10.843	10.843	10.843	11.219	11.219	11.219	11.219	11.219	11.219	11.219	11.021	11.021	10.623	10.623	10.623	10.623	9.475	9.475	9.673	8.879	8.879	8.879	8.681	8.305	8.482	9.056	9.056	9.454	9.454	9.454	9.454	9.454	9.454	9.255	9.255	9.255	9.255	8.879	8.681	8.305	8.305	7.532	7.333	7.333	7.333	8.701	9.871	11.021
YGL055W	0.397	0.397	0.397	0.397	0.397	0.397	0.397	0.397	0.397	0.397	0.397	0.596	0.596	0.596	0.596	0.596	0.596	0.596	0.596	0.596	0.596	0.596	0.596	0.596	0.596	0.596	0.596	0.596	0.596	0.596	0.596	0.596	0.596	0.596	0.596	0.596	0.596	0.596	0.397	0.397	0.397	0.397	0.397	0.397	0.397	0.773	0.773	0.773	0.773
YDR497C	9.986	9.986	10.383	11.354	11.354	11.354	11.354	13.297	13.674	13.674	13.674	13.872	13.872	13.872	13.872	13.872	13.872	13.872	13.872	13.872	13.872	13.872	13.872	13.872	13.872	13.872	13.872	13.872	13.872	13.872	13.872	13.872	13.872	13.872	13.872	13.872	13.872	13.872	13.872	13.872	13.872	13.872	13.496	13.496	13.297	13.297	13.297	13.297	13.297
YOR095C	12.88	11.73	11.73	11.73	11.929	11.929	11.929	11.553	11.553	11.354	11.354	7.489	2.893	2.893	3.291	3.688	3.688	3.688	3.688	3.688	3.688	3.688	3.688	3.688	3.688	3.688	3.688	3.688	3.688	3.688	3.688	3.291	4.418	4.795	7.072	7.072	7.072	7.072	7.072	7.072	7.072	7.447	7.447	7.447	7.447	7.447	7.824	8.774	8.774
YGR142W	4.439	4.439	4.439	4.064	4.064	4.064	4.064	4.064	4.064	4.064	2.538	2.34	2.34	2.34	2.34	2.34	2.34	2.34	2.34	2.34	2.34	2.34	2.34	2.142	2.142	1.943	1.943	1.943	1.191	1.191	1.191	0.993	0.993	0.993	0.794	0.794	0.794	0.794	0.794	0.794	0.794	0.794	0.794	0.794	0.794	0.794	0.794	0.794	0.397
YPR133C	4.064	4.064	4.064	4.064	4.064	4.638	4.638	4.638	5.39	5.39	5.39	5.39	5.39	5.766	5.766	5.766	5.766	5.766	5.766	5.766	5.766	5.766	5.766	5.766	5.766	6.34	6.34	6.34	6.34	6.34	6.34	6.34	6.34	5.965	5.965	5.965	6.163	6.163	6.163	6.163	6.163	6.163	6.163	6.163	6.163	6.163	6.163	6.163	6.163
YDR050C	6.539	6.915	6.716	6.716	6.716	6.34	6.34	6.34	6.34	6.34	6.34	5.965	5.965	5.787	5.787	5.787	5.014	5.014	5.014	2.936	2.936	3.688	3.688	3.688	4.064	4.46	4.46	4.46	4.46	4.46	4.46	4.857	4.857	5.432	5.432	5.432	5.432	5.432	5.432	5.432	5.432	5.432	5.432	5.63	5.432	5.432	5.432	5.432	5.234
YDL111C	11.773	11.773	11.773	11.773	11.773	11.773	11.574	11.574	11.574	11.574	11.376	11.376	11.376	11.376	11.376	11.376	10.226	9.652	9.652	9.652	9.652	9.652	9.652	8.701	8.701	9.098	8.9	8.9	8.9	9.098	9.098	9.871	10.091	10.091	10.091	10.091	10.091	10.091	9.715	9.715	8.743	8.743	8.743	8.743	8.169	7.971	6.999	6.999	6.999
YLR243W	4.816	4.816	4.816	4.043	4.043	4.043	4.043	4.043	4.043	4.241	4.617	4.617	4.617	4.816	4.816	4.816	4.816	4.816	4.439	4.439	5.014	5.014	5.014	5.014	5.014	5.014	5.213	5.213	5.213	5.213	5.213	5.014	5.014	5.39	5.39	5.39	5.39	5.39	5.39	5.39	5.39	5.39	5.39	5.39	5.39	5.39	5.39	5.39	5.39
YPL211W	11.637	11.637	11.637	11.261	11.261	11.261	11.438	11.438	11.438	11.438	11.041	11.041	10.07	9.694	9.495	9.098	9.098	9.098	9.098	8.701	8.701	8.701	8.701	8.503	8.503	8.305	8.106	7.73	7.73	7.73	7.73	7.333	6.957	7.907	8.106	8.106	8.106	8.106	7.907	6.957	6.957	6.957	6.957	6.957	8.085	8.085	8.085	8.085	8.085
YDL225W	9.631	10.028	10.028	10.028	10.028	10.028	10.028	10.028	10.028	10.028	10.028	10.028	10.028	10.028	10.028	10.028	10.028	10.404	10.028	10.028	10.226	10.226	10.979	10.979	10.979	10.979	10.979	10.979	10.979	10.979	10.979	10.979	10.979	10.979	10.979	10.979	10.979	10.979	10.979	10.979	10.979	10.979	11.553	10.979	10.979	11.177	11.177	11.177	11.177
YDR041W	6.425	7.751	7.751	7.751	7.751	7.751	8.545	8.545	8.545	8.545	8.545	8.545	8.942	8.942	8.942	8.942	8.942	8.942	8.942	8.743	9.12	9.12	9.517	9.517	9.517	9.517	9.517	9.715	9.715	9.914	9.914	9.914	9.914	9.914	9.914	9.914	9.914	9.914	9.914	9.914	9.914	9.914	9.914	9.914	9.914	9.914	9.914	10.112	10.112
YKL002W	6.027	5.652	5.652	5.652	5.652	5.652	5.652	5.85	5.85	6.048	6.048	6.048	6.048	6.048	6.048	6.048	6.048	6.048	6.048	6.048	6.048	6.048	6.048	6.048	6.048	5.85	5.85	5.85	5.85	5.85	5.652	5.652	5.652	5.652	5.652	5.85	5.85	5.85	5.85	5.85	5.85	5.453	5.453	5.255	5.255	5.255	5.453	5.652	5.652
YML048W	9.589	9.589	9.589	9.589	9.589	9.589	9.589	9.589	10.164	10.164	10.164	10.164	10.164	10.164	10.164	10.164	9.589	9.213	9.589	9.589	9.589	9.589	9.589	9.589	9.589	9.589	9.589	9.589	9.589	9.589	9.39	9.39	9.192	9.192	9.192	9.568	9.568	9.568	9.767	9.965	9.965	9.965	10.164	10.164	10.164	10.164	10.164	9.412	9.61
YGL093W	2.674	2.497	2.497	2.497	2.497	2.497	2.497	2.319	2.319	2.319	2.893	2.893	3.269	3.269	3.269	3.269	3.269	3.269	3.269	3.269	3.269	3.269	3.269	3.269	3.844	4.418	4.418	4.418	4.418	4.418	4.418	4.418	4.418	4.418	4.418	4.418	4.993	4.993	4.993	4.993	4.993	4.993	4.993	4.993	4.993	4.993	5.369	5.369	5.369
YMR063W	5.056	5.63	5.63	5.63	5.63	5.63	5.63	5.453	5.453	5.453	5.453	5.829	6.027	6.027	6.027	6.027	6.027	6.027	6.027	6.027	6.027	6.027	6.027	6.027	5.652	5.85	5.85	6.048	6.048	6.247	6.247	6.247	6.446	7.218	7.793	7.793	7.793	7.793	7.793	7.793	7.793	7.793	7.793	7.793	7.793	7.793	7.793	7.793	7.793
YBL021C	9.255	9.255	9.255	9.255	9.255	9.255	9.255	9.255	10.206	11.396	11.396	11.396	11.396	11.396	11.396	11.396	11.396	11.396	11.396	11.396	11.396	11.396	11.396	11.396	11.396	11.396	11.396	11.396	11.396	11.396	11.396	11.396	11.773	11.773	11.773	11.773	11.773	11.773	11.773	11.773	11.773	11.773	11.773	11.773	11.574	11.574	11.574	11.574	11.574
YOR126C	7.511	7.709	7.511	7.511	7.511	7.511	7.511	7.511	7.312	7.312	7.312	7.312	7.511	7.511	7.511	7.511	7.511	7.511	7.511	7.511	7.511	7.511	7.511	7.511	7.511	7.511	7.511	7.312	7.312	7.114	7.114	6.915	6.915	7.291	7.291	7.291	7.291	7.291	7.291	7.291	7.291	7.291	7.291	7.291	7.291	7.291	7.291	7.291	7.291
YBL061C	9.255	9.255	9.255	9.255	9.454	9.454	9.255	9.454	9.454	10.226	10.226	10.226	10.226	10.226	10.226	10.226	10.226	10.425	11.021	10.822	10.822	10.822	10.822	10.822	10.822	10.822	10.248	10.248	10.248	10.248	10.248	10.248	10.248	10.248	10.248	10.248	9.475	8.701	8.701	8.701	9.078	9.078	9.078	9.078	9.078	9.078	9.078	8.701	8.701
YPL262W	5.432	5.432	5.63	5.829	6.205	6.205	6.205	6.205	6.205	6.205	6.205	6.205	6.205	6.205	6.779	6.978	6.978	7.553	7.751	7.751	7.751	7.751	7.949	7.949	7.949	7.949	7.949	7.949	7.949	7.949	7.949	8.148	8.148	8.148	8.148	8.148	8.148	8.148	8.347	8.347	8.347	8.347	8.347	8.347	8.148	8.148	8.148	8.148	8.148
YNR011C	4.93	4.93	4.93	4.93	4.93	4.731	4.731	4.731	4.731	4.731	4.93	4.93	4.93	4.93	4.93	4.93	4.93	4.554	4.554	4.554	4.554	4.554	4.554	4.554	4.554	4.554	4.554	4.554	4.554	4.554	4.554	4.554	4.554	4.554	4.554	4.554	4.554	4.554	4.554	4.554	3.979	3.979	3.603	3.603	3.603	3.603	3.603	3.603	3.603
YDR196C	1.744	1.744	1.744	1.744	1.744	1.943	2.142	2.142	2.142	3.113	3.688	3.688	3.688	3.688	3.688	3.688	3.688	3.688	4.064	4.064	4.262	4.262	4.262	4.262	4.262	4.262	4.262	4.262	4.262	4.262	4.262	4.262	4.262	4.262	4.262	4.262	4.262	4.262	4.262	4.262	4.262	4.46	4.46	4.46	4.46	4.659	4.857	4.659	4.659
YCL034W	9.965	9.965	9.965	10.164	10.164	10.54	11.312	12.461	12.461	12.461	12.461	12.263	12.639	12.639	12.838	12.838	12.838	13.036	13.036	13.036	13.036	13.036	13.036	13.036	13.036	13.036	13.036	13.036	13.036	13.036	12.461	12.085	12.085	11.887	11.887	11.887	11.887	11.511	11.312	11.688	11.688	11.688	11.688	11.312	11.312	10.937	10.937	10.937	10.937
YCL010C	15.68	15.481	15.481	15.68	16.076	16.076	16.076	16.076	15.105	15.105	13.559	12.985	14.133	14.133	14.906	14.906	14.906	15.105	15.105	15.481	15.481	15.481	15.481	15.481	15.481	15.105	14.729	14.729	14.53	14.53	14.53	14.53	14.332	14.332	14.708	14.708	14.906	14.906	14.906	14.906	15.283	15.481	15.481	15.481	15.283	15.283	15.283	15.283	15.283
YCR002C	6.184	6.184	5.808	5.808	5.808	6.184	6.957	6.957	6.957	6.957	7.333	7.333	7.333	7.333	7.333	7.333	7.333	7.135	7.135	6.758	6.758	6.758	6.758	6.758	6.758	6.758	6.758	6.758	6.56	6.56	6.56	6.758	6.758	7.709	7.709	8.305	8.305	8.305	8.305	8.305	8.305	8.305	8.305	8.305	8.305	8.305	8.305	8.305	8.503
YER101C	0	0	0	0	0	0	0	0	0	0	0	0	0	0	0	0	0	0	0	0	0	0	0	0	0	0	0	0	0	0	0	0	0	1.128	2.079	2.277	2.277	2.277	2.277	2.277	2.277	2.277	2.277	2.475	2.475	2.852	2.852	2.852	2.852
YHR056C	13.141	13.141	13.141	13.141	13.538	13.141	13.339	13.141	13.141	13.141	13.141	13.141	13.141	13.141	13.141	12.368	12.368	13.339	13.736	14.53	14.53	15.105	15.105	15.105	15.303	15.303	15.303	15.303	15.303	15.303	15.303	15.303	15.303	15.303	15.502	15.502	15.7	15.502	15.502	15.502	15.502	15.502	15.303	15.303	15.105	15.105	15.105	15.105	15.303
YCR017C	1.943	1.943	1.943	1.943	1.744	1.546	1.546	0.972	0.972	0.972	0.972	0.773	0.397	0.397	0.397	0.596	0.596	0.596	0.596	0.596	0.596	0.596	0.596	0.794	0.794	0.794	0.794	0.794	0.794	0.794	1.17	1.17	1.17	1.17	1.17	1.17	1.17	1.17	0.972	0.972	0.972	0.972	0.972	0.972	0.972	0.972	0.972	0.972	0.972
YBR218C	6.779	6.779	6.779	6.779	6.779	6.779	6.779	6.779	6.779	6.779	6.779	6.779	6.779	6.779	6.779	6.779	6.779	6.779	6.779	6.779	6.779	6.779	6.779	6.779	6.779	6.779	6.779	6.581	6.581	6.581	6.205	6.205	6.205	6.205	6.205	6.006	6.006	5.432	5.056	4.857	4.857	4.857	4.857	4.857	4.857	4.659	4.659	4.659	4.659
YIL068C	11.574	12.921	13.12	13.12	12.921	12.921	14.269	14.467	15.042	17.183	18.134	18.134	17.758	17.956	17.758	17.758	17.758	17.758	17.956	18.332	18.332	18.531	18.531	18.531	18.73	18.73	18.73	18.928	19.722	19.722	19.722	19.722	19.722	19.722	19.722	19.722	20.474	20.871	20.871	21.843	21.843	21.843	21.843	21.843	21.843	21.843	21.843	21.843	21.843
YDR045C	11.773	11.376	10.979	10.979	11.752	11.752	11.752	11.752	11.752	10.979	10.602	10.602	10.602	11.376	11.752	12.326	12.524	12.524	12.524	12.524	12.524	12.524	12.524	12.524	12.524	12.524	12.524	12.524	12.524	12.524	12.9	12.9	12.9	12.9	12.9	12.9	12.702	12.702	12.702	12.702	12.9	12.9	11.376	11.177	11.177	11.177	10.801	10.425	10.425
YNR049C	10.864	10.864	10.864	10.864	10.864	10.864	11.835	11.637	11.637	11.637	11.637	10.446	9.871	9.871	10.07	9.893	9.893	9.893	9.893	9.893	9.893	9.893	9.694	9.893	9.893	9.893	9.893	9.893	9.893	9.893	9.893	9.694	9.694	9.694	9.694	9.495	9.495	9.673	9.673	10.645	10.645	10.645	10.843	10.843	10.843	10.843	11.616	11.616	11.616
YDR101C	4.993	4.993	4.993	4.795	4.795	4.795	4.22	4.22	4.22	4.22	4.22	4.22	4.418	4.418	4.418	4.418	4.418	4.418	4.043	4.043	4.043	4.043	4.043	4.043	4.043	4.043	4.241	4.241	4.241	4.043	4.043	3.667	3.667	3.667	3.667	3.667	3.468	3.468	3.667	3.667	3.667	3.667	3.667	3.667	3.667	3.667	3.667	3.667	3.291
YDR212W	5.588	5.787	5.787	6.163	6.163	5.965	5.965	5.965	6.163	6.163	6.163	6.163	6.539	6.539	6.915	6.915	6.915	6.915	6.915	6.915	6.915	6.915	6.915	6.915	6.915	6.915	6.915	6.716	6.716	6.716	6.716	6.716	6.915	7.114	7.688	7.688	7.688	7.688	7.688	7.688	7.688	7.291	7.291	7.291	7.291	7.291	7.291	7.291	7.291
YNL221C	0	0	0	0	0	0	0	0	0	0	0	0	0	0	0	0	0	0	0	0	0	0	0	0.199	0.199	0.199	0.199	0.199	0.199	0.199	0.199	0.199	0.199	0.199	0.199	0.199	0.199	0.199	0.199	0.199	0.199	0.199	0.596	0.596	0.596	0.596	0.596	0.596	0.596
YMR251W-A	6.163	6.163	6.163	6.163	6.163	6.539	6.539	6.539	6.539	6.539	6.539	6.539	6.539	6.737	6.737	6.737	6.737	6.737	6.737	6.737	6.737	6.737	6.737	6.737	6.737	7.114	7.114	7.114	7.114	7.114	7.114	7.114	7.114	7.114	7.114	7.114	7.114	6.737	6.737	6.737	6.737	6.936	7.312	7.312	7.312	7.312	7.312	7.709	7.709
YDR104C	4.617	4.617	5.014	4.816	4.816	4.816	4.816	4.816	4.816	4.816	4.816	4.816	4.816	4.816	4.816	4.816	4.816	4.816	4.439	4.439	4.439	4.439	4.439	4.439	4.439	4.439	4.439	4.439	4.439	4.439	4.439	4.439	4.439	4.439	4.241	4.241	4.241	4.241	4.241	4.241	4.241	4.241	4.241	4.241	4.043	4.043	4.043	4.043	4.043
YLR005W	4.837	5.035	5.035	5.035	5.035	5.035	4.638	4.638	4.638	4.638	4.439	4.043	4.043	4.043	3.844	3.844	3.844	3.844	3.667	3.667	3.667	2.142	2.142	2.142	2.142	2.142	1.389	1.389	1.191	1.191	1.191	1.191	1.191	1.191	1.191	1.191	1.191	1.191	1.389	1.588	2.58	2.957	2.957	2.957	2.957	2.957	2.957	2.957	2.957
YGR271W	12.347	12.347	12.347	12.347	12.149	12.149	12.9	12.702	12.702	12.702	12.702	12.702	12.702	12.702	12.702	12.702	12.702	12.702	13.078	13.277	13.277	13.277	13.277	13.078	12.504	12.127	12.127	12.326	12.326	12.326	12.326	12.326	12.326	12.326	12.326	12.326	12.326	12.127	12.127	12.127	12.127	11.376	11.376	11.177	11.376	11.376	11.376	11.376	11.376
YLR407W	0	0	0	0	0	0	0	0	0	0	0	0	0	0	0	0	0	0	0	0	0	0	0	0	0	0	0	0	0	0	0	0	0	0	0	0	0	0	0	0	0	0	0	0	0	0	0	0.199	0.199
YNL102W	5.923	5.923	6.497	6.873	7.249	7.625	8.022	8.022	8.398	8.398	8.398	8.419	10.164	10.164	10.164	10.738	11.866	11.668	12.065	12.065	12.065	12.065	12.065	12.065	12.441	12.441	12.441	12.441	12.816	13.391	13.391	13.767	13.767	13.767	13.767	13.767	13.767	13.767	13.767	13.767	14.164	14.164	14.164	14.164	14.164	14.164	14.164	14.363	14.363
YBR036C	10.268	10.268	11.021	11.021	11.021	11.021	11.021	11.021	11.021	11.021	11.021	11.396	11.396	11.793	11.793	11.992	11.992	11.992	11.992	11.992	11.992	11.992	11.992	11.992	11.992	11.992	12.191	12.191	12.191	12.588	12.588	12.588	12.588	12.588	12.588	12.588	12.389	12.389	12.389	12.389	12.389	12.389	12.588	12.588	12.588	12.588	12.588	12.588	12.588
YPL210C	8.879	8.879	8.879	8.879	8.879	8.681	8.681	8.681	8.681	8.482	8.482	8.482	8.482	8.482	8.681	8.482	8.482	8.482	8.106	8.106	8.106	8.305	8.106	8.106	7.928	7.928	7.928	7.928	7.928	7.928	7.928	7.928	8.503	8.503	8.503	8.503	8.503	8.503	8.879	8.879	8.879	8.879	8.879	8.879	8.879	8.879	8.879	8.879	8.879
YMR142C	0	0	0	0	0	0	0	0	0	0	0	0	0	0	0	0	0	0	0	0	0	0	0	0	0	0	0	0	0	0	0	0	0	0	0	0	0	0	0	0	0	0	0	0	0	0	0	0	0
YML023C	7.093	7.093	7.093	7.093	7.093	7.093	7.093	7.093	7.093	7.291	7.291	7.291	7.291	7.291	7.291	7.291	7.291	7.489	7.489	7.489	7.489	7.489	7.489	7.489	7.489	7.489	7.489	7.865	7.865	7.865	7.865	7.865	7.865	7.865	7.865	7.865	7.865	7.291	5.567	6.142	7.114	7.114	7.114	7.114	7.114	6.915	6.915	6.915	6.915
YGR078C	5.149	5.348	5.348	5.724	6.319	6.319	6.518	6.518	6.716	7.114	7.114	7.114	7.114	7.114	7.114	7.114	7.114	7.114	7.114	7.312	6.936	7.312	7.312	7.312	7.312	7.312	7.886	8.085	8.085	8.461	8.461	8.461	8.461	8.461	8.461	8.461	8.461	8.461	8.461	8.461	8.461	8.461	8.461	8.461	8.461	8.461	8.461	8.461	8.461
YJL133C-A	0	0	0	0	0	0	0	0	0	0	0	0	0	0	0	0	0	0	0	0	0	0	0	0	0	0	0	0	0	0	0	0	0	0	0	0	0	0	0	0	0	0	0	0	0	0	0	0	0
YML108W	6.383	6.383	6.383	6.383	6.758	6.758	6.758	6.758	6.758	6.758	6.758	6.758	6.758	6.758	6.56	6.56	6.56	6.362	6.362	6.362	6.362	6.957	6.957	6.957	6.957	6.957	6.758	6.758	7.135	7.135	7.135	7.135	7.333	7.532	8.106	8.106	8.106	8.106	8.106	7.907	7.907	7.907	8.284	8.284	8.284	8.284	8.284	8.284	8.284
YGL246C	7.511	7.886	7.886	9.036	9.809	10.979	10.979	10.979	10.979	10.979	10.979	11.177	11.177	11.177	11.177	11.177	11.177	11.177	10.979	10.979	10.979	10.979	11.177	10.999	10.999	10.999	10.999	10.999	10.999	10.801	11.177	13.078	13.078	13.078	13.078	13.078	13.078	13.454	13.454	13.454	13.454	13.454	13.454	13.454	13.454	13.454	13.652	13.454	13.454
YDR092W	0.773	0.773	0.773	0.773	0.773	0.773	0.773	0.773	0.773	0.773	0.773	0.773	0.773	0.773	0.773	0.773	0.773	0.773	0.773	0.773	1.149	1.149	1.149	1.149	1.149	1.149	1.149	1.347	1.347	1.347	1.347	1.347	1.347	1.724	1.922	1.922	1.922	2.674	2.674	2.674	2.674	2.674	2.674	2.674	2.674	2.674	3.248	3.248	3.248
YHR199C	14.759	14.759	14.759	14.759	14.561	15.909	15.909	15.909	15.909	15.909	15.909	15.71	15.71	15.71	16.107	16.305	16.305	16.305	16.305	17.632	17.632	17.632	17.632	17.632	17.632	18.98	18.98	18.98	19.355	19.355	20.327	20.327	20.327	20.327	20.327	20.327	20.327	20.327	20.327	20.327	20.327	20.327	20.327	20.327	20.703	20.703	20.703	20.703	20.703
[truncated: 3,443 more rows]
[truncated: 952 more columns]
