# Supplementary material for: Constitutive turnover of histone H2A.Z at yeast promoters requires the preinitiation complex
Source: eLife. 2016 Jul 20;5:e14243. doi: 10.7554/eLife.14243 (PMC4995100; doi:10.7554/eLife.14243)
Supplement: Figure 4—source data 2. — DOI: http://dx.doi.org/10.7554/eLife.14243.034 [file elife-14243-fig4-data2.zip › Figure_4--source_data_2/INO80-FRB_input_noRAP.txt]

gene_name	-500	-499	-498	-497	-496	-495	-494	-493	-492	-491	-490	-489	-488	-487	-486	-485	-484	-483	-482	-481	-480	-479	-478	-477	-476	-475	-474	-473	-472	-471	-470	-469	-468	-467	-466	-465	-464	-463	-462	-461	-460	-459	-458	-457	-456	-455	-454	-453	-452
YER144C	9.069	8.832	9.307	9.707	9.707	9.707	9.469	9.231	9.231	9.231	9.231	9.231	9.231	9.231	9.231	9.231	9.63	9.63	9.63	10.03	10.03	10.03	10.03	10.03	10.268	10.268	10.668	10.668	10.668	10.905	10.905	10.905	10.905	10.905	10.905	9.868	9.868	9.868	9.868	9.868	10.107	10.107	10.107	10.107	10.107	10.268	10.905	10.905	10.905
YML026C	2.074	2.074	2.074	1.836	1.836	1.836	1.836	1.836	1.836	1.836	1.836	1.836	1.836	1.836	1.836	1.836	1.836	1.836	1.836	1.836	1.836	1.037	1.037	1.037	1.037	1.037	0.238	0.238	0.238	0.238	0.238	0.238	0.238	0.238	0.238	0.238	0.238	0.238	0.238	0.238	0.238	0.238	0.238	0.238	0.238	0.238	0.238	0.238	0.238
YOR051C	4.615	4.615	4.615	4.615	4.378	4.378	4.378	4.378	4.378	4.378	4.378	4.378	4.378	4.378	4.139	4.378	4.378	4.378	3.978	3.978	3.579	3.341	3.341	3.341	3.341	3.341	3.341	3.341	3.341	3.341	2.941	3.341	2.941	2.941	2.941	2.941	2.941	2.941	2.941	2.703	2.703	2.703	2.703	2.703	2.703	2.703	2.703	2.703	3.341
YLR421C	7.735	8.449	9.248	9.486	9.486	9.486	9.962	9.962	10.2	10.2	10.2	10.2	10.2	10.2	10.2	10.2	10.2	10.2	9.962	10.676	10.676	10.676	10.676	10.676	10.676	11.075	11.075	11.075	11.075	11.075	11.075	11.075	11.075	11.075	11.313	11.313	11.313	11.313	11.313	11.313	11.313	10.514	10.514	10.514	10.514	10.514	10.115	10.115	10.514
YER186C	0.799	0.799	0	0	0	0	0	0	0	0	0	0	0.4	0.875	1.351	2.788	2.788	2.788	3.026	4.063	4.063	4.063	4.063	4.063	4.063	4.301	5.015	5.415	5.415	5.652	5.891	6.528	6.528	6.528	6.766	6.766	6.766	6.766	6.766	6.766	6.766	6.766	6.766	6.766	6.766	6.766	7.004	7.004	7.004
YAR018C	4.139	4.139	4.139	4.139	4.139	4.139	4.139	4.139	4.139	4.139	4.139	3.901	3.901	3.901	3.264	3.264	3.264	3.502	3.264	3.264	3.264	3.502	3.74	3.74	3.74	3.74	3.74	3.74	3.74	3.74	3.74	3.74	3.978	4.378	4.378	4.378	4.139	4.139	4.139	4.139	4.139	4.139	4.139	4.139	3.901	4.378	4.378	4.615	4.615
YPL018W	8.441	8.441	8.602	8.602	8.602	8.602	8.602	8.203	8.441	9.078	9.078	9.078	9.078	9.078	9.078	9.078	9.078	8.84	8.84	8.441	8.441	8.441	8.441	8.441	8.441	8.441	7.803	7.803	6.613	6.375	6.375	6.375	6.375	6.375	5.976	6.213	6.213	6.213	6.851	6.851	6.851	6.851	6.613	6.613	6.613	6.613	6.613	6.613	6.613
YBL097W	6.698	6.698	6.298	6.298	5.899	5.899	6.298	7.412	9.724	9.724	9.724	9.724	9.724	10.123	10.361	12.674	12.674	12.674	12.674	13.149	13.149	13.387	13.626	13.626	13.626	13.626	13.626	13.626	13.626	13.626	13.626	13.626	13.626	13.626	13.626	13.626	13.626	13.626	13.626	13.626	14.025	14.263	14.263	14.263	14.501	15.929	15.929	15.929	15.929
YJL099W	5.1	5.1	4.624	5.024	5.024	5.024	5.024	5.024	5.024	5.024	5.261	5.261	5.976	5.976	6.452	6.851	6.851	6.851	6.613	6.613	6.613	6.613	6.613	6.613	6.613	6.613	6.613	6.613	6.613	6.613	6.613	6.613	6.613	6.613	7.489	7.489	7.489	7.489	7.489	7.489	7.726	8.126	8.126	8.126	8.126	8.525	8.525	8.525	8.525
YKL095W	7.404	7.404	7.803	7.803	7.803	8.441	8.441	8.441	8.441	8.441	8.441	8.441	8.84	9.639	9.639	9.877	10.514	10.514	10.752	10.752	11.152	11.152	11.152	11.152	11.628	11.628	11.628	11.628	12.027	12.027	12.027	12.027	11.552	12.189	12.189	12.189	12.189	11.552	11.552	11.552	11.552	11.313	11.313	11.313	11.313	11.313	12.113	12.113	12.113
YOR350C	4.301	4.301	5.976	6.851	6.851	6.851	6.851	7.089	7.089	7.089	7.327	7.726	8.602	8.602	8.602	8.602	9.002	9.716	9.716	9.716	9.716	9.716	9.716	9.954	9.954	9.954	10.353	10.353	10.353	10.353	10.353	10.353	10.353	10.353	10.591	10.591	10.591	10.591	10.591	10.591	10.591	10.591	10.591	10.591	10.591	10.591	10.191	10.191	9.954
YFL044C	6.851	6.851	6.613	6.613	6.613	6.213	5.814	5.814	5.814	5.814	5.814	5.814	5.814	5.814	5.814	5.814	5.814	6.29	6.29	6.29	6.29	6.29	6.29	6.29	6.29	6.29	6.29	5.015	5.015	5.015	5.015	4.615	4.615	4.615	4.615	4.615	4.615	4.615	4.615	4.615	4.139	3.74	3.74	3.74	3.74	3.978	3.978	3.978	3.978
YPR082C	3.264	3.264	3.264	4.615	4.615	5.091	5.806	5.806	5.806	5.806	4.53	5.006	5.006	5.006	4.769	4.293	4.93	4.93	4.93	5.806	5.806	5.806	6.043	6.282	6.681	6.681	6.681	6.919	6.919	6.919	6.919	7.157	7.157	7.556	7.556	7.556	7.795	8.033	8.746	8.746	9.384	9.384	9.384	9.384	9.384	9.784	9.784	9.784	9.784
YAL032C	4.216	4.454	4.692	4.692	4.692	4.692	5.091	5.33	6.443	6.443	6.443	6.443	6.443	6.443	6.443	6.919	6.681	6.681	6.681	6.681	6.681	6.443	6.043	6.443	6.443	6.443	6.443	6.443	6.443	5.967	5.967	5.967	6.205	6.843	9.784	10.021	10.021	10.021	10.021	10.021	10.021	10.021	10.021	10.498	10.498	10.498	10.498	10.736	10.897
YPR017C	9.63	9.63	9.63	9.63	9.63	9.63	9.63	9.63	9.63	9.63	9.63	9.63	9.63	9.63	9.63	9.63	9.63	9.63	9.231	9.231	9.231	9.231	9.231	9.231	9.231	9.231	9.231	8.832	8.832	8.432	8.432	7.08	6.843	6.443	6.443	6.205	6.205	6.205	6.205	6.205	6.205	6.205	6.205	6.205	6.205	6.205	4.777	4.777	4.777
YDL145C	7.165	7.165	7.165	7.165	7.165	6.689	6.689	7.089	7.089	7.089	7.089	7.089	7.327	7.089	7.489	8.287	9.325	9.325	9.325	10.123	10.123	10.123	10.523	10.523	10.761	11.874	13.073	13.073	13.073	13.073	12.674	12.674	13.073	13.073	13.311	13.787	13.787	13.787	13.787	13.787	13.787	13.787	13.787	13.787	13.787	13.787	13.787	13.787	13.787
YOL041C	5.729	5.729	5.729	5.091	4.615	4.615	5.091	5.091	5.091	5.091	5.091	5.091	5.091	5.091	5.091	5.091	5.091	5.091	5.091	5.091	5.091	5.091	5.091	5.091	5.091	5.091	4.854	4.854	4.854	3.817	3.579	3.341	3.341	3.103	3.103	2.865	2.865	2.865	2.865	2.865	2.865	2.865	2.865	2.865	2.865	2.865	2.865	2.865	2.865
YER051W	8.117	8.517	9.792	10.991	10.991	10.991	10.991	10.991	10.991	10.991	10.991	10.991	10.991	10.991	10.991	10.991	10.991	11.79	11.79	11.79	11.79	12.027	12.504	12.504	12.504	12.504	12.504	12.504	12.504	12.742	12.742	12.742	13.141	13.141	13.141	12.903	12.903	12.903	12.903	12.903	13.141	13.141	13.141	13.141	13.141	13.141	13.141	13.141	13.141
YIL078W	10.03	10.03	10.03	10.03	10.03	10.03	10.03	10.03	10.03	10.03	10.03	10.03	10.03	9.792	9.792	9.792	9.792	9.792	9.792	9.792	9.792	9.792	9.792	9.792	9.393	9.393	6.528	4.939	4.939	4.939	3.901	3.188	2.95	2.95	2.95	2.95	2.712	2.712	2.312	2.312	2.312	1.836	1.836	1.836	1.836	1.836	1.836	1.437	1.437
YDR165W	3.825	3.825	3.825	4.063	4.063	4.063	4.063	4.063	4.063	4.063	4.063	4.063	4.063	4.463	4.7	5.576	5.576	5.814	5.814	5.814	5.814	5.814	5.814	5.814	5.814	5.814	5.814	5.814	5.814	6.213	6.851	6.689	6.689	6.689	6.689	6.689	6.689	6.689	6.29	6.29	6.29	6.528	6.528	6.528	6.528	6.528	6.766	6.766	6.766
YGR203W	5.109	5.346	5.109	5.185	5.185	5.185	5.585	5.185	5.185	5.185	5.185	5.185	5.185	5.185	4.785	4.785	4.785	5.024	5.024	5.024	5.024	5.024	5.024	5.024	5.024	5.024	5.661	6.061	6.061	6.061	6.061	5.899	6.137	6.137	5.899	5.899	5.899	5.899	6.137	6.537	7.174	7.174	7.174	7.412	7.412	8.287	8.287	8.525	8.525
YNR048W	7.327	7.327	7.327	7.327	7.565	8.678	8.678	8.678	8.678	8.678	8.678	8.678	8.678	9.078	9.716	9.716	9.716	9.716	9.716	9.716	9.716	9.716	10.115	10.115	10.115	10.115	10.115	10.115	9.877	9.877	9.877	9.877	9.877	9.877	9.877	9.639	10.115	10.752	10.752	10.752	10.752	10.752	10.752	10.752	10.752	10.991	10.752	10.752	10.752
YFR010W	4.777	4.777	4.777	4.139	4.539	5.652	5.652	5.652	5.891	5.891	6.528	6.766	6.766	6.766	6.766	6.766	6.766	6.766	6.766	6.766	7.404	8.441	8.441	8.441	8.441	8.441	8.441	8.441	8.441	8.441	8.441	8.441	8.441	8.441	8.441	8.441	9.155	9.155	9.155	9.155	9.393	9.393	9.393	9.393	9.393	9.393	9.393	9.393	9.393
YLR087C	4.139	4.139	4.139	4.139	3.502	2.865	2.865	1.989	1.428	1.428	1.428	1.428	1.428	1.428	1.428	1.666	1.666	1.666	1.666	1.428	1.428	1.428	1.428	1.428	1.666	1.666	3.341	3.341	3.579	4.378	4.378	4.378	4.378	5.176	7.565	7.565	7.565	7.565	7.565	7.565	7.565	7.565	7.565	7.565	7.565	7.965	8.441	8.441	8.441
YMR222C	4.378	4.378	4.378	4.139	4.139	4.139	4.139	4.139	3.901	3.901	3.901	3.901	3.901	4.539	4.539	4.777	6.29	6.29	6.29	6.29	6.29	6.528	6.528	6.528	6.528	6.528	7.565	9.002	9.002	9.002	9.002	9.002	9.002	9.002	9.002	9.002	9.002	9.002	8.764	8.764	8.764	8.764	8.764	8.764	8.764	8.764	8.764	8.764	8.764
YOR317W	8.05	8.05	8.05	6.213	6.213	5.814	5.814	5.814	5.814	4.939	4.7	4.7	4.7	4.7	4.7	3.663	2.627	2.627	2.627	2.389	2.389	2.389	2.389	2.389	2.389	2.389	2.151	2.151	2.151	2.151	2.151	2.151	2.151	2.151	2.151	2.151	2.151	2.151	1.751	1.751	1.751	1.751	1.751	1.351	1.351	1.351	1.351	1.351	1.351
YDL240W	7.574	7.574	7.811	7.811	7.811	7.811	7.65	8.05	8.287	8.287	8.525	8.525	8.925	9.562	9.562	9.562	9.562	9.562	9.562	9.8	9.8	9.8	10.6	10.6	10.6	10.6	10.6	10.838	11.636	11.636	11.636	11.636	11.636	11.636	11.636	11.636	11.636	11.636	11.636	11.636	11.874	11.874	11.874	11.874	11.874	11.874	11.874	11.874	11.874
YNL051W	7.335	7.335	7.735	7.735	7.973	7.973	8.211	8.211	8.211	8.211	7.973	7.973	7.973	7.973	7.973	7.574	7.574	8.211	8.211	8.211	8.211	8.211	8.211	8.449	7.726	7.726	8.126	8.126	8.126	8.126	8.126	8.126	8.126	8.126	8.525	8.287	8.287	8.287	8.287	7.65	6.774	6.375	6.613	6.613	6.613	6.851	6.851	6.851	6.851
YOR078W	8.993	8.993	8.117	8.117	7.88	7.88	7.88	7.88	7.88	7.88	7.88	7.641	7.641	7.165	7.165	7.165	7.641	8.041	8.041	8.041	8.041	8.041	8.041	8.041	8.041	8.041	8.041	8.041	7.803	7.803	7.803	8.041	8.041	7.803	7.803	7.404	7.165	7.165	7.165	7.165	7.404	7.004	7.004	6.766	6.766	7.965	7.965	7.965	7.965
YGL067W	15.121	15.921	15.759	15.759	15.759	15.759	15.759	15.759	14.722	14.722	14.722	14.322	14.322	14.322	14.322	14.322	14.322	14.322	14.322	14.322	14.322	14.322	14.322	14.322	14.322	14.322	14.322	14.322	14.322	14.322	14.56	14.322	14.322	14.085	14.085	14.085	14.085	13.685	13.685	13.209	12.733	12.733	12.733	12.733	12.733	12.495	12.019	12.019	12.019
YIL051C	3.349	3.349	3.349	3.349	3.349	3.349	3.349	3.349	3.349	2.95	2.712	1.836	1.598	1.598	1.598	1.598	1.598	1.598	1.598	1.598	1.598	1.198	0.799	0.4	0.4	0.4	0.4	0.4	0.4	0.799	0.799	0.799	0.799	0.799	0.4	0.4	0.4	0.4	0.4	0.4	0.4	0.4	0.637	0.637	0.637	0.637	0.637	0.637	0.637
YDR049W	12.435	12.435	12.674	14.11	14.11	14.11	14.11	15.623	15.623	15.623	15.623	16.099	16.099	16.099	16.099	18.012	18.012	18.012	18.012	18.012	18.012	18.012	18.012	18.012	18.012	18.012	18.012	18.012	17.773	17.773	18.012	18.411	18.411	18.411	18.411	18.411	18.411	18.411	18.411	18.411	18.411	18.649	18.573	18.573	18.573	18.972	18.734	18.734	18.734
YLR195C	0	0	0	0	0	0	0	0	0	0	0	0	0	0	0	0	0	0	0	0	0	0	0	0	0	0	0	0	0	0	0	0	0	0	0	0	0	0	0	0	0	0	0	0	0	0.238	0.238	0.238	0.238
YLR068W	5.899	5.899	5.899	5.899	5.899	5.899	5.899	5.899	5.899	5.899	5.5	6.774	9.002	9.002	11.552	11.552	11.79	11.79	12.027	12.027	12.027	12.027	12.027	12.265	12.265	12.265	12.265	12.265	12.265	12.265	12.265	12.265	12.265	12.265	12.265	12.265	12.265	12.265	12.265	12.265	13.702	14.178	14.416	15.13	15.13	15.13	15.13	15.13	15.13
YDR188W	0.4	0.4	0.4	0.4	0.4	0.4	0.4	0.4	0.4	0.4	0.4	0.4	0.4	0.4	0.4	0.4	0.4	0.4	0.4	0.4	0.4	0.4	1.037	1.437	1.437	1.437	1.913	1.913	1.913	1.913	1.913	1.913	1.913	1.913	1.913	1.913	1.913	1.913	1.913	1.913	1.913	1.913	1.913	1.913	1.913	1.913	2.55	2.55	2.55
YIL085C	7.811	7.013	7.013	7.013	7.888	7.489	7.489	7.089	7.089	7.089	7.089	7.089	7.089	7.327	7.327	7.327	7.327	7.327	7.327	7.327	7.327	7.327	7.327	7.327	7.565	7.565	7.565	7.565	7.565	7.565	7.165	6.766	6.528	6.528	7.165	7.165	7.165	7.165	7.165	7.165	7.165	7.165	6.928	6.689	5.652	5.652	6.128	7.641	7.641
YKR044W	8.441	8.441	8.916	8.916	8.916	8.916	8.916	9.554	10.43	10.43	10.43	10.43	10.43	11.067	11.067	11.067	11.067	11.305	11.305	11.543	11.543	11.543	11.543	11.543	11.543	11.543	11.543	11.543	11.543	11.543	11.543	11.543	11.543	11.543	11.543	11.543	11.305	11.305	11.305	11.305	11.305	11.305	11.305	11.305	11.305	11.305	11.305	11.305	11.305
YDR354W	8.041	8.279	8.678	8.916	9.316	9.316	9.554	9.554	9.792	9.792	9.792	9.792	9.792	9.792	9.792	9.792	9.155	9.155	9.155	9.155	9.155	9.155	8.916	9.155	8.517	8.279	8.279	8.279	8.041	8.041	8.041	8.041	8.041	8.041	8.041	8.041	8.041	8.041	8.041	8.041	8.041	8.041	8.041	8.041	7.641	7.641	6.528	6.528	6.528
YCL051W	4.301	4.301	4.301	4.301	4.301	4.301	4.539	5.015	5.015	5.015	5.015	5.015	5.015	5.176	4.777	4.777	4.777	4.777	4.777	5.253	5.253	5.253	5.253	5.253	6.29	6.528	6.928	6.928	6.928	6.928	6.928	7.165	6.928	8.441	8.441	8.441	8.441	8.678	8.678	9.155	9.155	9.155	9.155	9.155	9.155	9.155	9.155	9.393	9.393
YPL012W	14.025	14.025	14.025	15.139	15.139	15.139	15.139	15.377	15.377	15.377	15.377	15.377	15.377	15.377	15.377	13.94	13.702	13.702	13.702	13.702	14.339	14.339	14.339	14.578	14.578	14.578	14.578	14.578	14.578	14.578	14.578	14.578	14.578	14.578	14.578	14.101	14.101	13.702	13.702	13.702	13.464	13.464	13.464	13.464	13.464	13.464	13.464	13.226	13.226
YGL058W	12.971	12.971	12.971	13.209	13.209	13.209	13.209	13.209	13.209	13.209	13.209	13.209	13.209	13.209	13.209	13.209	13.209	13.685	13.685	13.685	13.685	13.685	13.685	13.685	13.685	13.685	13.685	13.685	13.685	13.685	13.685	13.685	13.685	13.685	13.685	13.685	13.685	13.447	12.971	12.971	12.971	12.971	12.733	12.733	12.971	12.971	12.971	12.971	12.971
YGR130C	1.113	1.113	1.113	1.513	1.751	1.751	1.751	1.751	1.751	1.751	1.751	1.751	1.751	1.751	1.751	1.751	1.751	1.751	1.751	1.751	1.751	1.751	1.751	1.751	1.751	1.751	1.751	1.751	1.751	1.751	1.751	1.751	1.751	1.751	1.751	1.751	1.751	1.751	1.751	1.751	1.989	1.989	2.227	2.227	2.227	2.465	2.465	2.465	2.465
YJL186W	4.463	4.463	4.7	4.7	4.7	4.7	5.1	5.1	5.1	5.1	5.1	5.1	5.1	5.1	6.613	6.613	6.613	6.613	6.613	6.613	6.851	6.851	6.851	6.851	6.851	6.851	7.25	8.05	8.687	8.687	8.687	8.687	8.687	8.687	8.687	9.401	9.401	9.401	9.401	9.401	9.401	9.401	9.401	9.877	9.877	9.877	9.877	9.877	9.877
YJL097W	9.163	9.163	9.163	9.163	9.163	9.163	8.925	8.925	8.925	8.925	8.925	8.925	8.925	8.925	8.525	9.002	9.002	9.002	9.002	10.438	10.676	10.676	10.914	10.914	10.914	10.914	10.914	11.552	11.552	11.552	11.552	11.552	11.79	12.265	12.265	12.265	12.265	12.742	12.265	12.265	12.265	12.265	11.866	11.866	11.866	11.628	11.628	11.628	12.027
YPL241C	8.925	8.925	8.925	8.287	7.888	7.888	7.888	8.126	9.239	9.477	9.477	10.191	10.905	10.905	10.905	11.382	11.382	11.382	11.382	11.382	11.382	11.382	11.382	11.857	11.857	11.857	11.857	11.857	11.857	11.857	11.857	11.857	11.857	11.857	11.857	11.62	11.62	11.62	11.62	11.62	11.62	11.62	11.62	11.62	11.62	11.62	11.62	11.62	11.382
YOL017W	3.663	3.663	2.627	2.627	2.627	2.627	2.627	2.627	2.865	2.865	2.865	2.865	2.865	2.865	2.865	2.865	2.865	2.227	2.227	2.465	2.465	2.465	2.465	2.465	2.465	2.865	2.865	2.865	2.865	2.865	2.865	2.865	2.865	2.865	2.227	2.227	2.227	2.227	2.227	2.227	2.465	2.465	2.465	2.465	2.465	2.465	2.465	2.465	2.227
YOL097W-A	0.4	0.4	0	0	0	0	0	0	0	0.4	0.4	0.4	0.4	0.4	0.4	0.4	0.4	0.637	0.875	0.875	0.875	0.875	0.875	0.875	1.275	1.513	1.513	1.513	1.513	1.513	1.513	1.513	1.513	1.513	1.513	1.513	1.513	1.513	1.513	1.513	1.513	1.513	1.513	1.513	1.513	1.513	1.513	1.513	1.513
YDR155C	5.491	5.091	5.091	5.091	4.93	5.33	5.33	6.681	6.681	7.08	7.08	7.48	7.242	7.242	7.48	9.868	9.868	9.868	9.868	9.868	9.868	9.868	9.868	9.868	9.868	9.868	9.868	9.868	10.107	9.868	9.868	9.868	9.868	9.63	8.832	8.832	8.594	9.469	9.469	9.469	9.469	9.469	9.469	9.469	9.707	9.707	9.707	9.707	9.707
YMR153W	3.825	3.825	3.825	4.063	4.063	4.063	4.301	4.301	4.539	4.777	5.576	6.689	6.928	6.928	6.928	6.928	6.928	7.803	7.803	7.803	7.803	7.803	7.803	7.803	7.803	7.803	7.803	7.803	7.803	7.803	7.803	7.803	7.803	7.803	7.803	8.203	8.203	8.203	8.203	8.203	8.203	8.203	8.203	8.203	7.965	7.965	7.965	7.965	7.965
YML128C	10.191	10.191	10.191	10.191	10.191	10.829	10.829	10.829	10.829	10.829	10.829	10.829	10.353	10.353	10.353	10.752	10.752	10.752	10.752	10.752	10.752	10.752	10.991	10.991	10.991	11.229	11.229	11.229	11.229	11.229	11.229	11.229	11.466	11.466	11.466	11.466	11.466	11.466	11.466	11.704	11.704	11.704	11.943	11.943	11.943	11.704	11.704	11.704	11.704
YLR353W	5.814	5.576	5.576	5.737	5.899	5.899	5.899	6.375	6.375	6.375	6.375	6.375	6.774	6.774	6.774	6.774	6.774	6.774	6.774	6.774	6.774	6.774	6.774	6.774	6.774	6.774	6.774	6.774	6.774	6.774	6.774	6.774	6.774	6.774	6.774	6.537	6.298	6.298	6.137	6.137	6.137	6.137	6.137	6.137	6.137	6.137	5.737	5.737	5.737
YGL090W	2.389	2.788	2.788	2.788	3.425	3.901	4.139	4.139	4.378	4.378	4.378	4.378	5.015	5.729	5.729	5.729	5.729	5.729	5.967	5.967	5.967	5.567	5.567	5.567	5.567	6.043	6.282	6.282	6.282	6.282	6.681	6.681	6.681	6.681	6.681	6.681	7.556	8.033	8.033	8.033	8.033	8.508	8.746	8.985	8.985	8.985	9.384	9.384	9.384
YHR062C	5.822	5.899	5.899	5.899	5.899	5.899	6.137	5.899	6.936	6.537	6.774	6.774	6.774	6.774	6.774	9.01	8.772	8.772	8.772	8.772	8.772	8.772	8.373	8.611	7.973	7.973	7.335	7.335	7.335	6.859	7.973	7.973	7.973	7.973	7.973	7.973	7.973	7.973	7.973	8.373	8.373	8.373	8.373	8.373	8.611	8.848	8.848	8.848	8.848
YLR398C	6.213	6.213	6.213	6.213	6.213	6.213	6.213	6.213	6.452	6.452	6.452	6.452	6.452	6.452	6.452	6.452	6.452	6.452	6.452	6.452	6.452	6.452	6.452	6.452	5.814	5.814	5.415	5.415	5.415	5.415	5.415	4.939	4.939	4.939	4.939	4.939	4.939	4.939	4.939	4.939	4.939	4.7	4.7	4.7	5.1	5.1	5.1	5.1	5.1
YNL256W	5.176	5.176	5.176	5.415	6.205	6.205	6.205	6.205	6.205	6.604	6.604	6.604	6.843	8.355	8.594	8.594	8.594	8.355	8.755	8.755	8.755	8.755	8.755	8.755	9.155	9.554	9.554	9.554	9.554	9.554	9.554	9.554	9.554	9.554	9.554	9.554	9.554	9.954	9.954	9.954	9.954	9.954	9.954	9.954	9.954	9.954	9.954	9.716	9.877
YLR433C	16.09	16.09	15.852	15.852	15.852	15.852	15.852	16.49	16.49	16.49	16.49	16.49	16.49	16.49	16.09	16.09	16.09	16.09	16.09	16.09	16.09	16.09	16.09	16.09	16.09	16.09	16.09	16.09	16.09	16.09	16.09	16.09	16.09	16.09	16.09	15.691	15.691	15.691	15.691	15.691	15.691	15.691	15.691	15.691	15.691	15.691	15.691	15.691	15.691
YIL150C	9.8	9.8	9.8	9.8	10.277	10.676	10.676	10.914	10.914	10.914	11.152	11.152	11.152	11.152	11.628	11.866	13.141	13.141	13.141	13.141	13.141	13.141	13.141	13.141	13.141	13.141	13.141	13.141	13.141	13.141	13.141	13.141	13.141	13.141	13.141	13.379	13.379	13.379	13.379	13.379	13.379	13.379	13.379	13.379	13.379	13.379	13.379	13.379	13.379
YMR102C	1.275	1.275	1.275	1.275	1.275	1.275	1.275	1.275	1.275	1.275	1.275	1.275	1.037	1.037	1.037	1.037	1.037	1.037	1.037	1.037	1.037	1.037	1.037	1.275	1.275	1.275	1.275	1.275	1.275	1.275	1.275	1.275	1.275	1.275	1.275	1.275	1.275	1.275	0.875	0.875	0.875	0.875	0.875	0.875	0.875	0.875	0.875	0.875	0.875
YKR043C	9.163	9.401	9.401	9.8	9.8	9.8	9.8	9.8	10.676	10.676	10.676	10.676	10.676	10.676	10.676	10.676	10.676	10.676	10.676	10.676	10.676	10.676	10.676	10.676	10.914	10.914	10.914	10.676	10.676	10.676	10.676	10.676	10.676	10.676	10.676	10.676	10.676	10.676	10.676	10.676	10.676	10.676	10.676	10.914	10.914	10.914	10.914	10.914	10.914
YIL142W	22.542	22.542	22.542	22.542	22.542	23.018	23.494	23.494	23.494	23.494	23.494	23.494	23.494	23.732	23.97	24.446	24.684	24.922	24.922	24.922	24.922	24.922	24.922	25.16	25.16	25.16	24.761	24.761	24.761	24.761	24.761	24.761	24.761	24.761	24.761	24.761	24.523	24.523	24.523	24.523	24.523	24.523	24.523	24.523	24.523	24.523	24.523	24.523	24.523
YDR108W	8.203	7.965	7.965	7.965	7.965	7.565	7.565	7.565	7.327	7.327	7.327	6.928	7.327	7.327	7.327	7.327	7.089	7.089	7.089	7.089	7.089	7.726	7.489	7.489	7.489	7.489	7.726	7.489	7.089	7.089	6.851	6.851	6.851	7.089	7.489	7.489	7.489	8.925	9.163	9.163	9.163	9.163	9.163	9.163	9.163	8.687	8.687	8.687	8.687
YGL008C	0	0	0	0	0	0	0	0	0	0	0	0	0	0	0	0	0	0	0	0	0	0	0	0	0	0	0	0	0	0	0	0	0	0	0	0	0	0	0	0	0	0	0	0	0	0	0	0	0
YLR350W	5.5	5.5	5.5	5.5	5.261	4.148	4.148	4.148	4.148	4.148	4.148	4.148	4.148	4.148	4.148	3.111	2.712	2.712	2.712	2.712	2.312	2.312	2.312	1.913	1.913	1.913	1.913	1.913	1.913	1.913	1.913	1.913	1.675	1.675	1.675	0.238	0.238	0.238	0	0	0	0	0	0	0	0	0	0	0
YDR047W	0.476	0.476	0.476	0.476	0.476	0.476	0.476	0.238	0.238	0.238	0.238	0.238	0.238	0.238	0.238	0.238	0.238	0.238	0.238	0.238	0.238	0.238	0.238	0.238	0.238	0.238	0.238	0.238	0.238	0.238	0.238	0.238	0.238	0.238	0.238	0.238	0.238	0.238	0.637	0.637	0.637	0.637	0.637	0.637	0.637	0.637	0.637	0.637	0.637
YMR048W	8.993	8.993	9.231	9.945	9.945	9.945	9.945	9.945	9.945	9.945	9.307	9.069	10.345	11.143	11.143	11.382	12.495	12.495	12.495	12.495	13.77	13.77	13.77	13.77	14.008	14.246	14.246	14.246	14.484	14.484	14.484	14.484	14.484	14.484	14.484	14.484	14.484	14.722	14.722	14.722	14.722	14.722	14.722	14.722	14.722	14.96	14.96	14.96	14.96
YFR044C	0.238	0.238	0.637	0.637	0.637	0.637	0.637	0.637	0.637	0.875	2.703	4.854	4.854	4.854	4.854	4.854	4.854	4.854	4.854	4.854	4.854	5.253	5.253	5.253	5.652	5.652	5.652	5.652	5.891	5.891	5.891	5.891	5.891	5.891	5.891	5.891	5.891	5.891	5.891	6.128	6.128	6.128	6.128	6.128	6.128	6.128	6.128	6.128	6.128
YOR097C	6.298	6.298	6.46	7.098	7.098	7.098	7.098	7.335	7.335	6.936	6.936	6.936	6.936	6.936	7.174	7.174	7.174	6.375	6.375	6.613	7.25	7.65	9.002	9.002	9.002	9.002	9.002	9.002	9.002	9.639	9.639	9.639	9.639	9.877	9.877	9.877	9.877	9.877	9.877	9.877	9.877	9.877	9.877	9.877	9.877	9.877	9.877	10.752	10.752
YOR096W	0	0	0	0	0	0	0	0	0	0	0	0	0	0	0	0	0	0	0	0	0	0	0	0	0	0	0	0	0	0	0	0	0	0	0	0	0	0	0	0	0	0	0	0	0	0	0	0	0
YPR112C	8.84	8.602	8.602	8.602	8.602	7.327	6.851	6.851	6.851	6.452	6.213	5.976	5.5	5.5	4.862	4.862	4.624	4.624	4.624	4.624	4.624	4.624	4.624	4.624	4.624	4.624	4.624	4.624	4.624	4.624	4.624	4.624	4.624	4.624	4.785	4.785	4.785	4.785	4.785	4.785	4.785	4.785	3.748	3.111	2.712	2.712	2.312	2.074	2.074
YPL216W	9.477	9.716	9.716	9.716	9.716	9.716	10.115	10.115	10.591	10.591	10.591	10.829	10.829	11.466	11.466	11.466	11.466	11.466	11.466	11.466	11.229	11.229	11.229	11.229	12.742	14.416	14.416	14.416	14.654	14.654	14.654	14.654	14.654	14.654	14.654	14.654	14.654	14.654	14.654	14.255	14.255	14.255	14.255	14.892	14.654	14.654	14.654	14.654	14.654
YIL112W	7.412	7.412	7.013	7.013	7.013	6.375	6.375	7.013	7.013	7.013	7.013	7.25	8.364	8.364	8.364	8.364	8.364	8.364	8.364	8.364	8.84	8.84	8.84	8.84	9.078	9.078	9.078	10.268	10.268	10.506	10.506	10.506	10.506	10.506	10.506	10.506	10.506	10.506	10.744	10.744	11.143	11.143	11.143	11.143	11.143	11.143	11.143	11.143	11.143
YOR246C	9.401	9.8	9.8	9.8	9.8	10.039	9.877	10.115	10.115	10.115	10.115	10.115	10.115	10.115	10.115	10.115	10.115	10.115	10.115	9.877	9.877	9.877	9.877	10.115	10.115	10.115	10.115	10.115	10.115	10.115	9.877	9.877	9.877	9.877	9.877	10.514	10.914	10.914	10.914	10.914	10.914	10.914	10.914	10.914	10.914	10.914	10.914	10.914	10.914
YLR016C	7.489	7.489	6.851	6.851	7.327	7.327	8.203	8.203	8.203	8.203	8.203	8.203	8.203	8.203	8.203	7.965	7.726	8.525	8.525	8.525	8.764	8.764	8.764	8.764	8.525	9.002	9.639	10.514	12.189	12.189	12.189	12.189	12.427	12.427	12.427	12.427	12.826	12.826	12.826	12.826	12.826	13.065	13.303	12.903	12.903	13.141	13.141	13.141	13.141
YLR258W	2.788	2.788	2.788	2.788	2.627	2.865	3.103	3.341	3.341	3.341	3.103	2.865	3.264	3.264	3.264	3.502	3.502	3.502	3.502	3.502	3.502	3.502	3.502	3.502	3.74	4.378	4.378	5.176	5.176	6.452	6.452	6.452	6.452	6.452	6.452	6.689	6.689	6.689	6.689	7.165	7.165	7.165	7.803	11.552	11.552	11.552	11.552	11.79	11.79
YDL055C	0	0	0	0	0	0	0	0.4	0.4	0.4	0.4	0.4	0.4	0.4	0.4	0.4	0.4	0.4	0.4	0.4	0.4	0.4	0.4	0.4	0.4	0.4	0.4	0.4	0.4	0.4	0.4	0.4	0.4	0.4	0.4	0.4	0.4	0.4	0.4	0.4	0.4	0.4	0.4	0.4	0.4	0.4	0.4	0.4	0.4
YNR069C	9.639	9.639	8.84	8.203	8.203	8.602	8.364	8.364	8.364	8.364	8.364	8.364	8.364	6.29	6.29	6.29	6.29	6.29	6.29	6.29	6.29	6.052	6.052	6.29	5.652	5.652	5.652	5.415	5.415	5.415	5.891	5.891	5.891	6.29	6.29	6.29	6.29	6.29	6.29	6.29	5.253	4.854	4.854	4.854	4.854	4.854	4.854	4.777	4.139
YLR351C	0.637	0.637	0.637	0.637	0.637	0.637	0.637	0.637	0.637	0.637	0.637	0.637	0.637	0.637	0.637	0.637	0.637	0.637	0.637	0.637	1.513	1.751	1.751	1.751	1.751	1.751	1.751	1.751	1.751	1.751	1.751	1.751	1.751	1.751	1.751	1.751	1.751	1.751	1.751	1.751	1.751	1.751	1.751	1.751	1.989	1.989	1.989	1.989	1.989
YOR297C	2.627	2.151	2.151	2.788	3.425	3.425	3.425	4.463	4.7	5.976	6.613	6.613	6.613	7.25	7.25	7.25	7.25	7.25	7.489	7.965	7.965	7.965	7.965	8.203	8.203	8.203	8.441	8.441	8.441	8.441	8.441	8.441	8.441	8.441	8.441	8.441	8.441	8.441	8.441	8.678	8.678	8.678	8.678	8.678	8.678	8.678	8.678	8.678	8.678
YDL190C	7.556	7.556	7.556	7.795	7.795	7.795	7.795	7.795	8.033	8.033	8.033	8.033	8.033	8.033	8.033	8.033	8.033	8.033	8.033	7.795	7.795	7.795	7.795	7.795	7.556	7.319	7.319	7.319	7.319	7.319	7.319	7.319	7.319	7.08	7.08	7.08	7.08	7.08	7.08	7.08	7.08	7.08	6.604	6.128	5.891	5.652	5.652	5.652	5.652
YNL278W	7.489	7.489	7.489	7.489	7.489	7.489	7.965	10.752	10.752	10.752	10.752	10.752	10.752	10.752	10.752	10.752	10.752	10.991	11.229	11.229	11.628	11.628	11.628	11.866	11.866	12.265	12.265	12.265	12.265	12.265	12.504	12.504	12.504	12.504	12.504	12.504	12.504	12.504	12.504	12.504	12.504	12.742	12.742	12.742	12.742	12.742	12.742	12.742	12.742
YBR193C	5.024	5.024	5.024	5.024	5.423	5.423	5.822	5.423	5.423	5.423	5.024	5.024	5.423	5.423	5.423	5.661	5.661	5.661	5.661	5.261	4.862	4.862	4.224	4.862	5.1	7.013	7.013	7.25	7.25	7.25	7.25	7.25	7.25	7.25	7.25	7.888	8.925	10.6	10.6	10.999	10.999	11.399	11.399	11.399	11.399	11.399	11.798	11.798	11.798
YOR048C	8.925	8.925	8.925	8.925	8.925	9.163	9.639	9.639	9.639	9.639	9.401	9.401	9.401	9.401	9.401	9.401	9.401	9.401	9.401	9.401	9.401	9.163	9.163	9.163	9.163	9.163	9.163	9.163	9.163	7.489	6.851	6.213	6.213	6.213	6.213	6.213	6.213	6.213	6.213	6.213	6.213	6.213	6.213	5.814	5.814	5.814	5.814	5.814	5.814
YLR257W	8.848	8.848	8.848	8.449	8.449	8.05	8.05	8.05	8.05	8.287	8.287	8.287	8.287	8.287	8.287	8.287	8.287	8.287	7.888	7.888	7.65	7.65	7.65	8.05	8.05	8.05	8.05	8.05	8.05	8.05	7.65	7.65	7.412	7.174	7.174	7.174	7.174	6.774	6.774	6.774	6.774	6.375	6.375	6.375	6.375	6.375	6.375	5.024	5.024
YPL273W	4.539	4.063	4.063	4.063	4.301	4.301	4.301	3.502	3.502	3.502	3.502	3.502	3.502	3.103	3.103	3.103	3.103	3.341	3.579	3.817	3.817	3.817	3.817	3.341	3.341	3.817	3.579	3.341	3.341	3.341	3.341	3.341	4.777	4.777	5.576	5.576	5.576	5.814	5.814	5.814	5.814	6.452	6.452	6.452	6.452	6.452	6.452	6.452	6.452
YGL145W	2.389	2.389	2.788	4.063	4.063	4.063	4.301	4.301	5.015	5.015	5.015	5.015	5.015	4.777	5.253	5.253	5.652	5.652	5.652	5.652	5.652	5.652	5.652	5.891	5.891	5.891	5.891	5.891	6.29	6.29	6.29	6.29	7.327	7.489	7.489	7.489	7.489	7.489	7.888	7.888	7.888	8.126	8.126	8.126	8.126	8.126	8.126	8.126	8.126
YIL038C	8.364	8.364	8.364	8.364	8.764	12.818	12.818	12.818	12.818	12.818	13.056	13.056	13.056	13.056	13.056	13.056	13.056	13.056	13.056	13.294	13.294	13.294	13.294	13.294	13.294	13.294	13.294	13.294	13.294	13.532	13.532	13.532	13.532	13.532	13.532	13.532	13.532	13.532	13.532	13.532	13.532	13.532	13.532	13.294	13.694	13.694	13.694	14.331	14.331
YKR024C	6.205	6.205	2.78	2.066	2.066	2.066	2.465	2.865	2.865	2.865	2.865	4.301	5.415	5.415	5.891	5.891	5.891	5.891	6.452	6.851	6.851	6.851	7.25	8.925	8.925	9.401	10.2	10.438	10.438	10.438	10.438	11.075	12.189	12.189	12.826	12.826	12.826	14.578	14.578	14.578	14.578	14.578	14.578	14.578	14.578	14.578	14.578	14.816	14.816
YNL064C	11.067	11.067	11.067	11.067	11.067	11.067	10.668	10.03	9.554	9.554	9.078	9.078	8.602	8.364	8.364	8.364	8.364	8.364	8.364	8.602	8.602	8.602	8.602	8.602	8.602	8.602	8.602	8.602	8.602	8.602	8.602	8.602	8.602	8.602	8.602	8.602	8.602	8.602	8.126	7.65	7.65	7.65	7.65	7.65	7.65	7.65	6.613	6.137	6.137
YOR212W	0.238	0.238	0.238	0.238	0.238	0.238	0.238	0.238	0.238	0.238	0.238	0.238	0.238	0.238	0.238	0.238	0.238	0.238	0.238	0.238	0.238	0.238	0.238	0.238	0	0	0	0	0	0	0	0	0	0	0	0	0	0	0	0	0	0	0	0	0	0	0	0	0
YIL006W	6.604	6.604	6.604	6.604	6.604	6.604	6.604	7.242	7.242	7.242	7.48	7.48	7.48	7.641	7.641	7.641	7.641	8.517	8.517	8.517	8.517	8.517	8.517	8.517	8.517	8.517	8.517	8.517	8.517	8.517	8.755	8.755	8.755	9.231	8.993	9.63	9.63	9.63	9.63	10.905	10.905	10.905	10.905	10.905	10.905	10.905	10.905	10.905	10.905
YJL035C	7.004	7.004	7.004	7.004	7.242	7.242	7.242	7.242	7.242	7.242	7.48	7.718	7.718	7.718	7.718	7.956	7.956	8.355	8.594	8.594	8.594	8.594	8.594	8.832	8.832	8.594	8.594	8.594	8.594	8.594	8.594	8.594	8.194	8.194	8.194	8.194	7.956	7.956	7.956	7.956	7.556	7.556	7.556	7.556	7.556	7.556	7.556	7.556	7.556
YLL006W	3.986	2.95	2.712	2.95	2.712	2.712	2.712	2.712	5.024	5.024	5.024	5.024	4.624	4.624	4.624	4.624	4.624	4.862	5.261	5.261	5.5	5.737	5.737	5.5	5.5	5.737	6.375	6.375	6.375	6.613	6.613	6.613	6.613	6.613	7.013	7.013	7.25	7.25	7.25	7.65	8.687	8.687	8.687	8.687	8.687	8.925	8.925	9.962	9.962
YGL036W	0.238	0.238	0.238	0.238	0.238	0.238	0.238	0.238	0.238	0.238	0.238	0.238	0.238	0.238	0.238	0.238	0.238	0.238	0.238	0.238	0.238	0.238	0.238	0.238	0.238	0.238	0.238	0.238	0.238	0.238	0.238	0.238	0.238	0.238	0.238	0.238	0.238	0.238	0.238	0.238	0.238	0.238	0.238	0.238	0	0	0	0	0
YNL106C	10.676	11.075	10.676	10.914	10.914	11.313	11.552	11.552	11.552	11.552	12.189	12.189	12.427	12.427	12.427	12.427	12.189	12.189	13.303	13.54	13.54	13.778	13.778	13.778	13.778	14.255	14.255	14.654	14.654	14.654	14.654	14.892	14.892	14.892	14.892	15.13	15.13	15.13	15.13	15.13	15.13	15.13	15.13	15.13	15.13	15.13	15.13	15.13	14.255
YGL017W	6.043	6.043	6.043	6.043	6.043	5.567	5.567	5.806	5.567	5.567	6.766	6.766	6.766	6.766	6.766	6.766	6.766	6.528	6.29	6.29	6.29	6.29	6.29	6.29	6.613	6.375	7.973	8.373	8.373	8.373	8.611	8.611	9.01	9.01	9.01	9.01	9.01	9.01	9.01	8.611	8.211	8.211	8.211	8.211	7.973	7.735	7.973	7.973	7.973
YDR137W	0.4	0.4	0.637	0.637	0.637	0.637	0.637	0.637	0.637	0.637	0.637	0.637	0.637	0.637	0.637	0.637	0.637	0.238	0.238	0.238	0.238	0.238	0.238	0.238	0.238	0.238	0.238	0.238	0.238	0.238	0.238	0.238	0.238	0.238	0.238	0.238	0.238	0.238	0.238	0.238	0.238	0.476	0.476	0.476	0.476	0.476	0.476	0.476	0.476
YIL132C	7.65	7.65	7.888	7.888	7.888	6.698	6.698	6.46	6.061	6.061	6.061	5.261	4.785	4.785	4.785	4.548	4.548	4.548	4.548	4.785	4.785	4.785	4.785	4.785	4.785	4.785	4.785	4.785	4.785	4.785	4.785	4.785	4.785	4.785	5.185	4.785	5.185	5.822	5.822	5.822	5.822	5.822	6.222	6.222	6.698	7.098	7.098	7.098	7.098
YLR136C	11.39	11.39	11.39	11.39	11.39	11.39	11.39	11.39	11.628	11.866	11.866	11.866	11.866	10.514	9.716	9.716	9.316	12.58	13.456	13.456	13.456	13.931	13.931	13.931	13.931	13.931	13.931	13.931	13.931	14.169	14.169	14.169	14.169	14.169	15.368	15.768	16.006	16.006	16.482	16.482	16.72	16.72	17.595	17.595	17.994	18.233	18.071	18.547	18.547
YHR050W	10.914	10.914	10.914	10.914	10.914	10.914	10.914	11.951	11.552	11.552	11.552	11.552	11.152	10.914	10.914	10.914	10.914	10.752	10.752	10.752	10.752	11.152	11.152	11.39	11.79	11.79	11.79	11.79	11.79	12.027	12.189	12.189	12.189	12.189	12.189	11.313	11.313	11.313	11.313	11.79	11.79	11.79	12.427	12.427	12.427	13.54	13.54	13.54	13.54
YHR049W	7.089	7.089	7.089	7.089	7.089	7.089	7.089	7.089	6.851	6.851	6.851	6.613	6.613	6.613	6.613	6.613	6.613	6.851	6.213	6.213	6.613	7.25	7.25	7.25	6.851	6.851	6.851	6.452	6.213	6.213	6.213	6.213	6.213	6.213	6.213	5.576	5.576	5.576	5.576	5.338	5.1	5.338	6.851	6.851	6.851	6.851	6.851	6.851	6.851
YKL086W	21.735	22.134	22.134	22.134	22.134	22.372	22.372	22.372	22.372	22.372	22.372	22.372	22.372	22.372	22.372	22.372	22.372	22.372	22.372	22.372	22.61	22.61	22.61	22.61	22.61	22.61	22.61	22.372	22.372	21.973	21.973	21.973	21.973	21.973	21.973	21.973	21.973	21.973	21.735	21.335	21.335	21.335	21.335	21.335	20.936	20.936	21.174	21.174	21.174
YNL050C	4.224	4.7	4.7	4.7	4.7	4.7	4.7	4.862	4.862	4.862	4.862	5.1	5.1	5.1	5.1	5.1	4.7	4.939	5.176	5.176	5.176	5.576	5.576	5.576	5.814	5.814	7.165	7.88	7.88	7.88	7.88	7.88	7.88	7.88	7.88	7.88	7.88	7.88	7.88	7.48	7.48	7.48	8.194	8.67	8.67	8.67	8.67	8.67	8.908
YHR181W	1.675	1.913	1.913	1.913	1.913	2.151	2.151	2.151	2.151	2.151	2.151	2.151	2.151	2.151	2.151	2.151	2.151	2.151	2.151	1.913	1.913	1.913	1.913	1.513	1.513	1.827	2.465	3.103	3.103	3.103	3.103	3.103	3.103	3.103	3.103	3.103	2.865	2.865	2.865	2.865	2.865	2.865	2.865	2.865	3.103	3.103	3.103	3.103	3.103
YOR061W	10.2	11.075	11.552	11.552	11.552	11.552	11.552	11.552	11.552	11.552	11.552	11.552	11.552	11.552	11.552	11.552	11.552	11.552	11.552	11.552	11.313	11.313	11.313	11.075	11.075	11.075	10.438	10.676	10.676	10.438	10.676	11.075	11.075	11.075	11.313	11.313	11.313	11.313	11.313	11.313	11.313	12.351	12.113	11.713	11.713	11.713	11.713	11.075	11.075
YAL022C	5.338	5.576	5.976	5.576	5.576	5.576	5.576	5.576	5.576	5.576	6.452	7.726	7.726	7.726	7.726	8.126	8.126	8.126	8.126	8.126	8.126	8.126	8.126	8.126	8.126	8.126	8.525	8.84	9.477	9.477	9.877	10.353	10.353	10.353	10.353	10.353	10.353	10.353	10.353	10.353	10.353	10.353	10.353	10.353	10.353	10.353	10.353	10.591	10.591
YLR270W	8.041	8.041	8.041	8.041	8.041	8.517	8.517	8.916	9.554	9.554	9.554	9.554	9.554	9.554	9.554	10.03	10.268	10.268	10.506	10.506	10.506	10.506	10.506	10.506	10.744	10.744	10.744	11.458	11.458	11.22	11.22	11.22	11.22	11.22	11.22	11.22	11.62	11.62	11.62	11.62	11.62	11.62	11.62	11.62	11.62	11.62	11.62	11.62	11.62
YFL022C	1.598	1.598	1.598	1.598	1.598	1.598	1.598	1.598	1.836	1.836	1.836	1.836	1.836	1.836	1.836	1.836	1.836	1.836	2.712	2.712	2.712	2.712	2.712	2.712	2.712	2.712	2.712	2.712	2.712	2.712	2.712	2.712	2.712	2.712	2.712	2.712	2.712	2.712	2.712	2.712	2.712	2.712	2.712	2.712	2.712	2.712	2.712	2.712	2.712
YGR173W	2.627	2.627	3.026	3.026	3.264	3.264	3.264	3.264	2.865	2.865	2.865	2.865	3.502	3.502	3.74	3.74	3.74	3.74	3.502	3.502	3.502	3.74	3.74	3.74	3.74	3.74	4.139	4.139	4.139	4.139	4.539	6.613	7.25	7.013	7.013	7.013	7.013	7.25	7.25	7.25	7.013	7.013	7.013	7.013	7.013	7.013	7.013	7.013	7.013
YHR048W	5.176	5.176	5.176	5.652	5.652	5.652	5.891	5.891	5.891	5.891	5.891	5.891	5.891	5.891	5.891	5.891	5.891	5.891	5.891	5.891	5.891	5.891	5.891	5.891	5.891	5.891	6.128	6.128	6.128	6.128	6.128	6.128	6.367	6.604	6.843	6.843	6.843	6.843	6.843	6.843	6.843	6.843	6.843	6.843	6.843	6.843	6.843	6.843	6.843
YHR142W	6.774	6.774	6.774	6.774	6.774	6.774	6.298	6.298	6.298	5.899	5.899	5.899	5.899	5.899	5.661	5.423	5.423	5.423	5.423	5.423	5.423	5.423	5.423	5.423	5.423	5.423	5.185	5.185	4.785	4.785	4.785	4.785	4.785	4.785	4.785	4.785	4.785	4.386	3.986	3.748	3.748	3.748	3.748	3.748	3.748	3.748	3.748	3.748	3.748
YOR020C	8.134	8.134	8.134	8.373	8.373	8.373	8.373	8.373	8.772	8.934	8.934	9.171	9.571	9.571	9.571	9.571	9.97	9.732	9.732	9.732	9.732	9.732	9.732	9.732	9.732	9.732	9.732	9.732	9.732	9.333	8.934	8.934	8.934	8.934	8.934	8.934	8.934	8.934	8.934	8.934	8.934	8.934	8.934	8.534	8.534	8.534	8.134	8.134	8.134
YPL085W	15.291	15.291	15.291	15.291	15.291	15.291	15.291	15.291	15.291	15.291	15.291	15.291	15.291	15.291	15.053	14.816	14.816	14.816	14.816	14.816	14.816	14.578	14.578	14.578	14.339	14.339	14.339	14.339	13.303	12.826	12.427	12.427	12.427	12.189	12.189	12.189	11.475	11.475	10.676	10.2	10.2	10.2	10.2	10.2	10.2	9.962	9.562	9.562	7.726
YPL084W	15.139	15.139	15.139	15.139	15.139	15.139	15.139	15.139	15.139	15.139	15.377	16.728	16.728	16.728	16.728	16.728	16.728	16.728	16.728	16.728	16.728	16.728	16.728	16.728	16.728	16.728	16.728	16.49	16.49	16.49	16.49	16.49	16.09	16.09	16.09	16.49	16.49	16.49	16.49	16.49	16.49	16.49	16.49	16.49	16.49	16.49	16.49	16.728	16.728
YMR226C	4.615	5.491	5.491	5.491	5.491	5.491	5.729	5.015	5.253	5.491	5.967	6.367	7.404	7.404	7.404	7.404	7.48	7.242	7.718	8.832	8.832	9.231	9.945	9.945	9.945	9.945	9.945	9.945	10.582	10.582	10.582	11.22	11.22	11.22	11.22	10.982	11.22	11.22	11.696	11.934	11.934	11.934	12.334	12.334	12.334	11.296	11.296	11.696	12.334
YMR311C	5.1	5.1	5.1	5.814	6.689	6.689	6.689	6.689	6.689	6.689	6.689	6.689	6.452	6.452	6.689	6.689	6.452	6.452	6.452	6.452	6.452	6.452	6.452	6.689	7.165	7.165	7.565	8.203	8.441	8.441	8.678	8.678	8.678	8.678	8.678	8.678	8.678	8.678	9.078	9.078	9.078	9.078	9.078	9.078	9.078	9.078	9.078	9.078	9.078
YBR242W	10.6	11.075	11.552	11.552	11.951	11.951	11.951	12.588	12.189	12.427	12.665	12.665	12.665	12.665	12.665	12.665	12.665	12.665	12.665	12.665	12.665	12.427	12.189	12.189	12.189	11.951	11.951	11.951	11.951	11.951	11.951	11.951	11.951	11.951	11.951	11.713	11.951	11.951	11.951	11.951	11.951	11.552	11.552	11.552	11.552	11.552	11.552	11.552	11.552
YJR094W-A	8.525	8.525	8.525	8.525	8.525	8.525	8.525	8.525	8.525	8.525	8.525	8.525	8.525	8.525	8.525	8.525	8.525	8.525	8.525	8.525	8.525	8.525	8.764	8.764	8.764	9.163	9.163	9.163	9.163	9.163	9.163	9.163	9.163	9.163	9.401	9.401	9.401	9.163	9.163	9.163	8.525	8.525	8.525	8.525	8.525	8.525	8.525	8.126	8.126
YDR255C	9.554	9.554	9.792	9.792	9.792	9.792	9.792	10.191	10.191	10.191	10.191	10.191	10.191	10.191	10.43	10.43	10.43	10.43	10.43	10.43	10.43	10.43	11.143	11.143	11.143	11.143	10.744	10.744	10.744	10.744	10.744	10.744	10.744	10.982	10.982	10.982	10.982	10.982	10.982	10.982	10.982	10.982	11.781	11.781	11.781	11.781	11.781	12.019	12.019
YGL107C	14.586	14.824	14.824	14.824	15.062	15.062	15.062	15.062	15.062	14.263	13.864	13.864	13.864	13.864	13.864	14.101	14.101	14.101	14.101	14.101	14.101	13.702	13.702	13.065	13.065	13.303	13.303	13.303	13.303	13.303	13.303	13.303	13.303	14.101	14.101	14.339	14.339	14.339	14.339	14.339	14.339	14.339	14.339	14.339	14.101	13.464	13.464	13.464	13.464
YNL021W	12.189	12.189	13.065	13.065	13.065	13.065	13.065	12.826	12.826	13.065	13.065	13.065	13.065	13.065	13.065	13.065	13.065	13.065	13.065	13.065	13.065	13.065	13.065	13.065	13.065	13.065	13.065	13.702	14.339	14.578	14.578	14.816	14.816	14.816	14.816	14.816	14.816	14.816	15.614	15.614	15.614	15.852	15.852	15.852	15.852	15.852	15.852	15.852	15.852
YNL314W	6.29	5.814	5.814	5.814	5.576	5.576	5.576	5.576	5.576	4.777	3.103	2.703	2.703	2.703	2.703	2.941	2.941	2.941	2.542	2.542	3.018	3.018	3.018	3.018	3.018	2.618	2.618	2.618	2.618	2.618	2.618	2.618	2.618	2.618	2.618	2.618	3.655	4.054	4.054	4.454	4.454	4.454	4.454	4.854	5.567	5.567	5.567	5.567	5.567
YOR322C	12.512	13.626	13.864	13.864	13.864	15.377	15.377	15.377	15.377	15.377	15.377	15.377	15.377	15.377	15.377	15.852	15.852	15.852	15.852	15.852	15.852	15.852	16.09	16.09	16.09	16.09	16.09	16.09	15.852	15.852	15.852	15.852	15.852	15.852	15.852	15.852	15.852	16.09	16.09	16.09	16.09	16.09	16.09	15.691	15.691	15.691	15.691	15.691	15.691
YMR120C	9.163	9.163	9.163	9.163	9.163	9.163	9.163	8.764	9.163	9.163	9.163	9.163	9.163	9.163	9.163	9.163	9.163	9.163	9.163	9.163	9.163	9.163	9.163	9.163	9.163	9.163	8.764	9.002	9.002	9.239	9.239	9.239	9.239	9.239	9.239	9.239	9.239	9.239	9.239	9.239	9.239	9.239	9.239	8.764	8.764	9.239	9.239	9.239	9.002
YNL277W-A	11.866	11.866	11.866	11.866	11.866	11.866	11.866	11.866	12.104	11.943	12.342	12.342	11.866	11.866	11.866	11.866	11.866	11.866	11.866	11.866	11.866	11.866	11.866	11.866	11.866	11.866	11.866	11.866	11.866	11.229	11.229	11.229	11.229	11.628	11.628	11.628	11.628	11.628	11.39	11.39	11.39	10.752	10.115	10.115	10.115	10.115	9.716	9.716	9.316
YBL104C	1.913	1.913	1.913	1.913	1.913	2.151	2.788	2.788	2.788	2.788	2.788	2.788	3.425	4.539	4.539	4.539	4.539	4.539	4.539	5.176	5.576	5.976	5.976	5.976	5.976	5.976	5.976	5.976	5.976	5.976	5.976	5.976	5.976	5.976	5.976	5.976	5.976	5.976	5.976	5.976	5.976	5.976	5.976	5.976	5.976	5.976	5.976	6.213	6.213
YPR135W	8.364	8.364	9.078	9.078	9.078	9.078	9.078	7.88	7.88	8.117	8.993	8.993	8.993	9.393	9.393	9.63	9.716	9.477	9.716	10.353	10.591	10.591	10.829	10.829	10.829	10.829	10.829	11.067	11.067	11.305	11.305	11.305	11.305	11.305	11.305	11.067	11.067	11.067	11.305	11.704	11.704	11.704	11.067	11.067	11.067	10.43	9.554	9.554	9.554
YOL094C	9.868	9.155	9.155	9.155	9.554	9.316	9.316	9.316	9.316	9.078	9.716	10.43	10.43	10.43	10.43	10.43	10.43	10.905	10.905	10.905	11.143	11.543	11.781	11.781	11.781	11.781	11.382	11.382	11.382	11.382	11.62	11.382	10.982	10.982	10.982	11.382	11.143	11.143	11.382	11.382	11.382	11.382	11.382	11.382	11.382	11.382	11.382	11.382	10.506
YFR031C-A	0.238	0.238	0.238	0.238	0.238	0	0	0	0	0	0	0	0	0	0	0	0	0	0	0	0	0	0	0	0	0	0	0	0	0	0	0	0	0	0	0	0	0	0	0	0	0	0	0	0	0	0	0	0
YHL029C	0	0	0	0	0	0	0	0	0	0	0	0	0	0	0	0	0	0	0	0	0	0	0	0	0	0	0	0	0	0	0	0	0	0	0	0	0	0	0	0	0	0	0	0	0	0	0	0	0
YBR173C	7.718	8.755	9.231	9.231	9.231	9.231	9.868	9.868	9.868	9.868	9.868	10.107	10.744	10.744	10.744	10.982	10.982	10.982	10.982	10.982	10.982	10.982	10.982	10.982	10.982	10.982	10.982	10.982	10.982	10.982	10.982	10.982	10.982	10.982	10.982	10.982	10.982	10.982	10.982	10.982	10.982	10.982	10.982	10.982	10.982	10.982	10.982	10.982	10.982
YPL093W	12.181	12.181	11.943	11.943	11.943	11.943	11.943	11.943	11.943	11.943	11.943	11.943	11.943	11.943	11.943	11.305	11.305	11.305	11.305	11.305	11.305	11.305	11.305	11.067	11.067	11.067	11.067	11.067	11.067	11.067	11.067	11.067	11.067	11.067	11.067	11.067	11.067	9.954	9.716	9.716	9.716	9.477	9.477	9.477	9.477	9.477	9.477	9.477	8.84
YGL014W	11.874	11.874	11.874	11.075	11.075	11.075	11.075	11.075	11.075	10.676	10.438	10.676	11.313	11.552	11.552	11.552	11.552	11.552	11.552	11.552	11.552	11.552	11.552	11.552	11.79	11.79	11.79	11.79	11.79	11.79	11.79	11.79	11.79	11.79	11.79	11.79	11.79	11.79	11.79	11.79	11.79	11.79	11.79	11.79	11.79	11.79	11.79	11.79	11.552
YBR222C	2.703	2.465	2.465	2.465	2.465	2.465	2.465	2.465	2.465	2.465	2.227	2.227	2.227	2.227	2.227	1.989	1.989	1.989	1.989	1.351	0.952	0.952	0.952	0.952	0.714	0.714	0.714	0.714	0.714	0.714	0.714	0.714	0.714	0.714	0.714	0.714	0.476	0.476	0.476	0.476	0.238	0.238	0.238	0.238	0.238	0.238	0.238	0.238	0.238
YDR030C	6.936	6.936	6.936	6.936	6.936	6.936	6.936	6.936	6.537	6.537	6.537	6.298	6.298	6.298	6.298	6.298	6.298	6.298	6.298	6.298	6.298	6.298	6.298	6.298	6.298	6.298	6.298	4.463	3.425	3.663	3.264	3.264	3.264	3.264	3.502	3.502	3.502	2.227	2.627	2.627	2.627	2.865	3.502	3.502	3.502	3.502	4.692	4.454	4.454
YBR279W	4.777	4.777	4.777	6.213	6.213	6.213	5.814	6.452	7.25	8.126	9.239	9.239	9.477	9.877	9.639	9.639	9.639	9.639	9.639	9.877	9.639	9.639	9.639	10.752	10.752	10.752	10.991	11.229	11.466	11.466	11.229	11.466	11.067	11.067	11.067	11.466	11.067	11.067	11.067	11.067	11.067	11.067	11.067	11.067	11.067	11.067	11.466	11.466	11.466
YGR274C	6.383	6.383	5.984	5.984	5.984	5.984	5.984	6.383	3.672	3.272	2.873	3.272	3.272	3.272	3.272	3.272	2.873	2.873	2.474	2.474	2.474	2.474	2.474	2.474	2.312	2.312	2.312	2.312	2.312	2.312	2.312	2.312	2.312	2.312	2.312	2.55	2.55	2.55	2.95	2.95	2.95	2.95	2.712	2.712	2.712	2.712	2.95	3.188	5.576
YKL089W	10.191	9.792	9.792	9.792	9.316	9.078	8.84	9.239	9.239	10.115	10.115	10.115	10.115	10.752	10.514	10.991	10.191	11.305	12.181	12.181	12.181	12.181	12.181	12.181	12.181	11.781	11.781	11.781	12.818	12.818	13.056	13.056	13.056	13.056	13.056	13.056	13.294	13.294	13.294	13.532	13.532	13.532	13.532	13.133	12.895	12.895	12.895	12.495	13.133
YOR295W	5.091	4.854	4.854	4.615	5.091	5.091	5.33	6.043	6.043	6.919	6.919	6.919	6.919	6.919	6.681	6.681	6.681	6.681	6.681	6.681	6.282	6.282	6.358	7.234	6.995	6.995	6.995	6.995	6.758	6.758	6.758	6.758	6.758	7.795	7.795	7.795	7.795	7.795	7.795	7.795	7.795	7.795	7.556	7.319	7.556	8.033	8.033	8.033	8.033
YDR159W	5.415	5.814	5.814	5.814	6.213	6.213	6.213	5.976	5.976	5.737	5.737	5.737	5.737	5.737	5.737	5.737	5.1	5.576	5.576	5.576	5.576	5.338	5.338	5.814	5.814	5.814	5.576	5.576	5.576	5.576	5.576	6.213	7.089	7.089	7.089	7.089	7.089	7.089	7.089	7.089	7.089	7.089	7.089	7.327	7.327	7.327	7.327	7.327	7.327
YBR104W	9.239	9.239	9.239	9.239	9.477	10.514	13.94	15.768	16.643	17.043	17.043	17.841	17.841	17.841	17.841	18.317	18.317	18.317	18.317	18.317	18.317	18.317	18.317	18.317	18.317	18.317	18.317	18.317	18.317	18.317	18.317	18.555	18.555	18.156	18.156	18.156	18.156	17.756	17.756	17.756	17.994	18.471	18.471	18.471	18.471	18.471	18.471	18.471	18.471
YPR163C	7.718	7.718	7.718	7.718	7.956	8.594	8.993	8.993	8.993	9.231	9.231	9.231	9.945	9.945	9.945	9.945	9.945	9.945	10.582	10.582	10.582	10.582	10.582	10.582	10.582	10.582	10.582	10.582	10.582	10.582	10.582	10.582	10.582	10.582	10.582	10.582	10.582	10.582	10.582	10.582	10.582	10.582	10.582	10.345	10.345	10.345	10.345	10.345	10.107
YMR247C	5.899	5.661	5.661	5.661	5.261	5.261	5.261	5.261	5.261	4.862	4.862	4.862	4.862	4.862	4.386	4.386	4.386	3.986	3.986	3.986	3.986	3.986	3.986	3.748	3.349	3.349	3.349	3.349	3.349	3.349	2.95	1.037	0.4	0.4	0.4	0.4	0.4	0.4	0.4	0.4	0.4	0.4	0.4	0	1.113	1.113	1.113	1.113	1.351
YOR021C	10.582	10.82	11.458	11.458	11.458	11.458	11.458	11.458	11.458	11.458	11.22	11.22	11.22	11.22	11.22	11.22	11.22	11.22	11.22	11.22	11.22	11.22	11.22	11.22	11.22	11.22	11.22	11.22	11.22	11.22	11.22	11.22	11.22	11.22	11.22	11.22	11.22	11.22	11.22	11.22	11.22	11.22	11.22	11.22	10.982	10.982	10.744	10.744	10.744
YNL260C	10.03	10.03	10.03	10.03	10.03	9.63	9.63	9.63	9.63	9.63	9.63	9.63	9.63	10.03	10.03	10.03	10.03	10.03	9.792	9.792	9.792	9.792	9.792	9.792	9.792	9.554	9.554	9.554	9.554	9.554	9.554	9.554	9.554	9.316	9.316	9.078	8.84	8.84	8.84	8.84	8.84	8.84	8.602	8.602	8.126	8.126	7.174	7.174	6.061
YOR349W	0	0	0	0	0	0	0	0	0	0	0	0	0	0	0	0	0	0	0	0	0	0.4	0.4	0.4	0.4	0.799	0.799	0.799	0.799	0.799	0.799	0.799	0.799	0.799	0.799	0.799	0.799	0.799	0.799	0.799	0.799	0.799	0.799	0.799	0.799	0.799	0.799	0.799	0.799
YOR320C	4.216	4.216	4.216	4.216	4.454	5.091	6.604	6.604	6.604	6.604	6.604	7.004	7.004	7.004	7.242	7.242	7.242	7.242	7.242	7.242	7.242	7.242	7.48	7.718	7.718	7.718	7.956	7.956	7.956	7.956	7.956	7.956	7.956	7.956	7.956	7.956	7.956	7.956	8.755	8.755	8.755	8.755	8.755	8.755	8.755	9.231	9.231	9.231	9.868
YPL265W	0	0	0	0	0	0	0	0	0	0	0	0	0	0	0	0	0	0	0	0	0	0	0	0	0	0	0	0	0	0	0	0	0	0	0	0	0	0	0	0	0	0	0	0	0	0	0	0	0
YKR074W	1.513	1.513	1.513	1.275	1.275	1.275	0.875	0.875	0.875	0.875	0.875	1.275	1.275	1.275	1.275	1.275	1.275	1.675	1.675	1.675	1.675	1.675	2.074	1.836	1.836	2.074	2.074	2.074	2.074	2.074	2.074	2.074	2.074	2.074	2.312	2.788	2.788	2.788	2.788	2.788	2.151	2.151	2.389	2.389	2.389	2.389	2.389	2.389	2.389
YJL205C	9.316	9.316	9.316	9.316	9.316	8.678	8.678	8.678	8.678	8.678	8.678	8.678	8.678	8.678	8.678	8.678	6.367	6.367	6.367	5.729	5.891	5.891	5.891	5.891	5.891	5.891	5.891	5.491	5.491	5.491	5.491	5.491	5.491	5.491	5.491	5.491	5.253	5.253	5.253	5.253	5.253	5.253	5.253	5.415	4.063	3.825	3.825	3.825	3.825
YDR350C	8.602	10.277	10.277	10.277	10.277	10.277	10.277	10.277	10.277	10.277	10.277	10.277	10.277	10.277	10.752	10.752	10.752	10.514	10.514	10.514	10.514	10.514	10.514	10.514	10.514	10.514	10.514	10.514	10.514	10.514	10.914	11.152	11.152	11.152	11.152	11.152	11.152	11.152	11.152	11.628	11.628	11.628	11.628	11.628	11.628	11.628	11.39	11.39	11.39
YNL009W	12.809	12.809	12.572	12.41	11.773	11.135	11.135	11.135	11.135	11.135	12.172	12.41	12.41	12.41	12.41	12.41	12.41	12.41	12.41	12.41	12.648	12.886	12.886	12.886	12.886	12.886	12.886	12.486	12.248	12.248	12.648	12.41	12.41	12.41	12.41	12.41	11.934	11.934	11.934	11.934	11.934	11.934	11.934	11.696	11.696	11.696	10.897	10.897	10.659
YKL121W	7.956	7.956	7.956	7.718	7.718	7.718	7.718	7.718	7.718	8.755	8.755	8.755	8.755	8.517	8.517	8.041	8.041	8.041	8.041	8.041	8.041	8.041	8.041	8.041	8.041	8.041	8.041	8.041	7.327	7.327	7.327	6.689	5.891	6.528	8.041	8.041	8.041	8.041	8.279	8.279	8.517	8.517	8.517	8.916	9.155	9.792	10.03	10.03	10.03
YIL040W	10.752	10.115	9.716	9.716	9.954	8.279	9.393	9.868	9.868	9.868	9.868	9.868	9.868	9.868	8.594	9.069	9.307	8.67	8.67	8.908	8.908	8.908	8.908	7.795	7.556	7.956	7.956	8.594	8.594	9.231	9.231	9.231	9.231	8.755	8.755	8.755	8.755	8.755	9.231	9.231	9.231	9.231	9.231	9.469	8.355	8.355	8.594	9.469	9.469
YLR020C	3.986	3.986	4.463	4.224	3.825	3.825	3.825	4.301	4.301	5.976	5.976	5.976	6.213	6.213	6.213	6.213	6.213	6.213	6.213	6.213	6.213	6.452	6.29	6.29	6.29	6.29	6.29	5.891	6.604	7.319	7.319	7.956	7.956	7.956	7.956	8.194	8.194	8.194	8.194	8.194	8.194	8.194	8.194	7.956	8.67	8.67	8.67	8.67	9.069
YGL124C	0	0	0	0	0	0	0	0	0	0	0	0	0	0	0	0	0	0	0	0	0	0	0	0	0	0	0	0	0	0	0	0	0	0	0	0	0.238	0.238	0.238	0.238	0.238	0.238	0.238	0.238	0.238	0.238	0.238	0.238	0.238
YKL203C	19.907	20.145	20.145	20.459	19.822	20.221	20.221	20.221	20.221	21.259	21.259	21.259	21.896	22.134	22.848	22.848	22.848	23.485	23.485	23.724	24.2	24.2	24.2	24.438	24.438	24.438	24.438	25.075	25.075	25.075	25.313	25.313	25.789	25.789	25.789	25.789	25.789	25.789	25.789	26.027	26.027	26.027	26.027	26.027	26.027	26.027	26.027	26.265	26.265
YOL119C	4.615	4.615	3.502	3.502	4.063	4.539	4.539	4.539	4.539	5.253	5.253	5.253	5.253	5.491	5.491	5.491	5.729	5.729	5.729	5.729	5.729	5.491	5.491	5.729	5.729	5.729	5.729	5.729	6.604	6.604	6.604	6.604	6.604	6.604	6.205	6.205	6.205	6.205	6.205	6.205	5.967	5.729	5.729	5.729	5.729	5.729	5.729	5.729	5.729
YKL127W	1.275	1.275	1.275	1.275	1.275	1.275	1.275	1.275	1.275	1.275	1.275	1.275	1.275	1.275	1.275	1.275	1.275	1.275	1.275	1.037	1.037	1.037	1.037	1.037	1.037	1.037	1.037	1.037	1.037	1.037	1.037	1.037	1.037	1.037	1.037	1.037	1.037	1.437	1.437	1.437	1.437	1.437	1.437	1.437	1.836	1.836	1.836	1.836	2.236
YPR037C	11.059	11.059	11.059	11.934	11.534	11.534	11.934	11.934	11.934	12.334	12.334	12.334	12.572	12.572	12.572	12.572	13.37	13.847	15.835	16.073	16.073	18.462	18.462	18.462	18.7	18.7	18.7	18.7	18.7	19.652	19.652	20.604	20.604	20.604	20.604	20.604	20.604	20.604	21.003	21.003	21.003	21.003	21.003	21.003	21.003	20.765	20.765	20.765	20.765
YKL212W	6.936	6.698	6.698	6.298	6.298	6.298	6.537	7.174	7.174	7.973	9.648	9.648	9.648	9.409	9.648	11.483	12.597	12.597	12.597	12.597	12.597	12.597	12.597	12.597	13.473	13.473	14.187	14.187	14.187	14.187	14.425	14.662	15.139	15.377	15.377	15.377	15.139	15.139	15.139	15.139	15.139	15.139	15.139	15.139	15.139	15.139	15.139	15.139	15.139
YDR410C	12.988	12.988	12.988	12.988	12.988	13.387	13.387	13.387	13.387	13.626	13.626	13.626	13.626	13.626	14.025	14.263	14.263	14.739	14.739	14.739	14.739	14.739	14.739	14.739	14.739	14.977	14.977	14.977	14.977	14.977	14.977	14.977	14.977	15.377	15.377	15.377	14.977	14.977	14.977	14.977	14.977	14.977	14.977	14.739	14.739	14.739	14.501	14.025	14.025
YKR077W	5.168	5.168	5.168	5.406	5.406	5.406	5.406	5.406	5.406	5.406	4.53	4.53	4.53	4.53	4.53	6.205	7.08	7.556	7.556	7.795	7.795	8.194	8.67	8.67	8.67	8.67	8.67	8.67	8.67	8.67	8.67	8.271	8.271	8.271	8.271	8.271	8.033	8.033	8.033	8.033	8.033	8.271	8.271	8.508	8.746	8.746	8.746	8.746	8.746
YBL006C	8.84	8.84	8.84	9.078	9.078	9.078	9.316	9.316	9.316	9.316	9.316	9.316	9.316	9.316	9.316	9.316	9.316	9.316	9.316	9.316	9.316	9.316	8.916	8.916	8.916	8.916	8.916	9.155	9.155	9.155	9.155	9.155	9.155	9.155	8.916	8.916	8.916	8.916	8.916	8.916	8.916	8.916	8.916	8.916	8.916	8.517	6.766	6.528	6.528
YGR200C	9.716	9.716	10.914	10.914	11.79	11.79	12.189	12.189	12.189	12.588	12.826	12.826	13.226	13.226	13.226	13.702	13.702	14.339	14.339	14.339	14.339	14.339	14.339	14.339	14.339	14.339	14.977	14.977	14.977	14.977	14.977	14.977	15.377	15.776	15.776	15.776	15.776	15.776	15.776	15.776	15.776	15.776	15.776	15.776	15.776	15.776	16.014	16.014	16.49
YGR275W	4.224	4.224	4.224	4.224	4.224	4.224	4.224	4.224	4.224	4.862	4.862	4.862	4.463	4.463	5.976	5.576	5.576	6.375	7.25	7.25	7.25	7.65	7.65	8.687	8.449	8.211	8.211	8.211	8.211	8.211	8.211	8.211	8.211	8.611	9.01	10.047	10.047	10.285	10.285	10.285	10.285	10.285	10.285	10.999	12.512	12.512	12.512	13.387	13.387
YDR384C	6.851	6.851	5.814	5.814	5.814	5.814	5.814	5.576	5.814	6.689	6.689	6.689	6.689	6.689	6.928	6.928	7.165	7.165	7.165	7.165	7.165	7.165	7.165	7.165	7.165	7.165	7.565	7.965	7.726	7.726	7.726	7.327	7.726	7.726	7.726	7.726	7.726	7.726	7.726	7.726	7.327	7.327	7.327	7.803	7.803	7.803	7.803	7.803	7.803
YOR187W	3.188	3.188	2.788	2.788	2.788	2.788	2.788	2.55	2.55	2.55	2.55	2.55	2.55	2.55	2.55	2.55	2.55	2.55	2.788	2.788	2.788	2.788	2.788	2.788	2.788	2.788	2.788	2.788	2.788	2.389	2.389	2.389	2.389	3.188	2.788	2.788	2.788	2.788	2.788	2.389	2.389	2.389	2.389	2.389	2.389	2.389	2.389	2.389	2.389
YBL032W	17.663	17.663	17.663	17.663	17.663	17.663	17.663	17.663	17.663	17.663	17.663	17.663	17.663	17.663	17.663	17.663	17.663	17.663	17.663	17.663	17.663	17.663	17.663	17.663	17.663	17.425	17.425	17.425	17.425	17.425	16.949	16.711	16.711	16.473	16.073	16.073	16.073	16.073	16.073	15.835	15.436	15.436	15.436	15.436	15.436	15.436	15.436	15.436	15.436
YML059C	9.954	9.954	9.954	9.716	9.716	9.716	9.716	9.716	9.716	9.716	9.316	9.316	9.316	9.078	9.078	7.965	6.375	6.375	6.137	6.137	6.137	5.737	5.5	5.261	5.261	5.261	5.261	5.261	5.261	5.261	5.261	6.061	6.061	6.061	6.061	6.061	6.061	5.661	5.661	5.661	5.661	5.661	5.661	4.862	4.148	4.148	4.148	3.91	3.672
YDL100C	5.899	5.899	6.537	7.174	6.936	6.936	6.698	6.698	6.698	6.936	7.174	7.973	8.925	8.925	9.325	9.325	9.325	8.525	8.525	10.039	10.039	10.039	10.039	10.039	10.039	10.039	10.039	10.039	10.277	11.313	11.313	11.313	11.313	11.313	11.951	11.951	11.951	11.951	14.339	14.578	14.578	14.578	14.977	14.977	14.977	14.977	14.977	14.977	14.977
YLR002C	5.185	5.185	5.185	5.185	5.185	5.185	5.185	5.185	5.185	5.185	5.185	5.185	5.185	4.548	4.548	4.548	4.548	4.148	4.148	4.148	4.148	4.148	4.148	4.148	4.148	1.836	1.836	1.437	1.437	1.198	1.198	1.198	1.198	1.198	1.198	1.198	0.4	0.4	0	0	0	0	0	0	0	0	0	0	0
YER114C	12.495	12.971	13.847	13.847	14.722	15.835	15.835	15.835	15.835	15.835	15.835	15.835	15.835	16.073	16.073	16.073	16.073	16.073	16.473	16.711	16.949	16.949	16.949	16.949	16.949	16.949	16.949	16.949	16.949	16.949	16.949	16.949	16.949	16.949	16.949	16.949	16.949	16.949	16.949	16.949	16.711	16.949	16.949	17.349	17.349	17.349	17.349	16.473	16.473
YDR156W	1.751	1.513	1.513	1.513	2.151	2.151	2.55	2.55	2.55	2.55	2.55	2.55	2.55	2.55	2.55	2.788	2.788	2.788	2.788	2.55	2.55	2.55	2.55	2.55	2.55	3.425	3.425	3.425	3.425	3.425	3.425	3.425	3.425	3.425	3.425	3.425	3.425	3.425	3.425	3.425	3.425	3.425	3.425	3.425	3.425	3.425	3.425	3.425	3.425
YAL007C	3.579	3.579	4.216	4.216	4.216	4.216	4.216	4.216	4.216	4.854	4.854	5.253	5.253	5.253	5.491	5.491	5.491	5.491	5.491	5.491	5.491	5.491	5.491	5.491	5.891	5.891	5.891	5.891	5.891	5.891	5.891	5.891	5.891	5.891	6.367	6.766	6.766	6.766	6.766	6.766	6.766	6.766	6.766	6.766	7.004	7.004	7.004	7.242	7.242
YJR011C	2.865	2.865	2.865	2.865	2.865	2.865	2.627	2.627	2.627	2.627	2.865	2.865	2.865	2.865	2.627	2.627	2.227	2.227	1.989	1.989	2.788	2.788	2.788	2.389	2.389	2.389	2.389	2.389	2.627	2.627	2.865	2.465	2.227	2.227	1.989	1.989	2.227	2.227	2.865	2.865	2.865	4.139	4.139	4.139	4.139	4.139	4.139	4.139	5.652
YGL120C	12.665	12.665	12.665	12.665	12.665	12.665	12.665	12.665	12.665	12.665	12.665	12.665	12.665	12.665	12.665	12.665	12.665	12.665	12.665	12.665	12.665	12.665	12.665	12.665	12.665	12.665	12.665	12.027	11.79	11.79	11.79	11.79	11.79	11.79	11.79	11.79	11.79	11.79	11.79	11.79	11.79	11.552	11.552	11.552	11.552	11.552	10.514	10.514	10.514
YPL225W	2.865	2.865	2.865	2.865	2.865	2.627	2.627	2.627	2.627	2.627	2.627	2.627	2.627	2.627	2.627	2.227	2.227	2.227	2.227	2.227	2.227	2.227	2.465	2.465	2.465	2.465	2.465	2.465	2.465	2.465	2.465	2.465	2.465	2.465	2.465	2.465	2.465	2.227	2.227	2.227	2.227	2.227	2.227	2.227	2.227	2.227	2.227	2.227	2.227
YLR085C	6.213	6.213	6.213	6.613	6.613	7.013	7.013	7.013	7.013	7.013	7.013	7.013	6.774	8.05	8.449	8.449	8.449	8.687	9.562	9.163	9.562	10.838	10.838	10.838	10.838	10.838	10.838	10.838	11.313	11.313	11.713	11.951	11.951	11.951	11.951	11.951	11.951	11.951	11.951	11.951	11.951	11.951	11.951	11.713	11.713	11.713	11.713	11.313	11.313
YOR191W	2.627	2.627	3.026	3.026	3.026	3.026	3.026	3.026	3.026	2.627	2.627	3.425	3.825	4.224	4.624	4.624	4.862	5.261	5.661	5.661	5.661	5.661	5.661	5.899	5.899	5.899	6.137	6.137	6.137	6.137	6.137	6.298	6.298	6.298	6.537	6.537	6.537	6.537	6.774	6.774	6.774	6.774	6.774	6.774	6.774	6.774	6.774	6.774	6.774
YIR038C	7.811	7.811	5.737	4.862	5.338	5.576	6.213	5.976	6.375	6.613	6.613	6.613	6.613	6.613	6.613	6.613	6.613	7.726	7.726	7.726	7.726	7.327	7.327	7.327	7.327	6.851	6.851	6.851	6.851	6.851	6.851	6.851	6.851	6.851	6.851	6.851	6.851	6.213	5.976	5.976	5.976	7.089	7.327	7.327	7.327	7.803	7.803	7.803	7.803
YDR153C	2.865	2.865	2.465	2.465	2.465	2.465	2.465	2.227	2.227	2.227	1.351	1.351	1.351	1.351	1.351	1.113	1.113	1.113	0.875	0.875	0.875	0.875	0.875	0.875	0.875	0.875	0.875	0.875	0.875	0.875	1.037	1.275	1.275	1.275	1.275	1.275	1.275	1.275	1.275	0.875	0.875	0.875	0.875	0.875	0.875	0.875	0.875	0.875	0.875
YDR204W	7.327	7.327	7.327	7.089	7.089	7.089	7.489	7.888	7.888	7.888	7.888	7.888	7.489	7.489	7.489	7.489	7.489	7.888	7.013	7.013	7.013	6.137	5.899	5.899	5.899	5.899	5.5	5.737	5.737	5.737	5.737	5.737	5.737	5.737	5.737	5.737	5.737	5.737	5.5	5.5	5.5	5.261	5.261	5.899	6.774	7.174	7.174	7.574	7.574
YHR063C	7.811	8.211	8.211	8.211	8.211	8.211	8.211	8.611	8.611	8.611	8.611	8.848	8.848	8.611	8.611	8.848	9.086	9.086	9.086	9.086	9.086	9.086	9.086	9.086	9.086	9.086	8.211	8.211	8.611	8.611	8.611	8.611	8.848	8.05	8.05	8.05	8.05	8.05	8.687	9.486	10.123	10.123	10.123	10.123	10.123	10.523	10.761	10.761	10.761
YHR192W	2.227	2.227	1.751	2.627	2.627	2.627	2.627	2.627	2.627	2.627	2.627	2.627	2.627	2.627	2.627	2.627	3.026	2.788	2.788	3.264	4.301	4.539	4.777	4.777	4.777	4.777	5.015	5.015	5.015	5.015	5.015	5.015	5.729	5.729	5.729	5.729	5.729	5.729	5.729	6.128	6.604	7.242	7.242	7.242	7.88	9.155	9.155	9.393	9.393
YDR408C	7.795	7.795	7.795	7.795	7.795	7.795	7.795	7.556	7.556	7.157	7.157	7.157	6.919	6.919	6.919	6.919	6.919	6.919	6.919	6.919	6.681	6.681	6.681	6.681	6.681	6.681	6.681	6.681	5.33	5.33	5.33	5.091	4.854	4.854	4.854	4.854	4.139	4.139	4.139	3.901	3.663	3.425	3.425	3.425	3.425	3.425	3.425	3.425	3.425
YPR134W	7.803	7.803	7.803	7.803	7.803	7.803	7.803	7.803	7.404	7.404	7.404	7.404	7.404	7.404	7.404	7.404	7.404	7.404	7.404	7.404	7.404	7.404	7.404	7.404	7.404	7.404	7.404	7.404	7.404	7.404	7.165	7.165	7.165	7.165	7.165	7.165	7.165	7.165	6.928	6.928	6.689	6.452	6.452	6.766	6.766	6.766	6.367	6.367	6.367
YIL139C	12.019	11.781	11.781	11.781	11.781	11.781	12.019	12.257	12.257	12.257	12.257	12.257	12.257	12.257	12.257	12.019	12.019	12.019	12.019	12.019	12.019	12.019	12.019	12.019	12.019	12.019	11.781	11.543	11.543	11.543	11.543	12.019	12.019	12.019	12.019	12.019	12.019	12.019	12.019	12.019	11.543	11.704	11.704	11.943	11.466	11.466	11.466	11.466	11.466
YFL004W	7.335	7.335	7.335	7.335	7.335	6.936	6.936	6.936	6.936	6.936	6.936	6.936	6.46	6.46	6.46	6.46	6.46	6.061	6.061	6.061	5.822	5.822	5.346	5.346	5.346	5.346	5.585	5.585	5.822	6.061	6.061	6.061	6.061	6.061	6.061	6.298	6.298	6.298	6.298	6.298	6.537	6.537	6.537	6.537	6.537	6.537	6.537	6.537	6.137
YLR025W	0.637	0.637	0.637	0.637	1.037	1.751	1.751	2.627	2.627	2.627	3.978	4.692	4.692	4.692	5.091	5.091	5.091	5.091	5.091	5.091	5.091	5.729	6.128	6.128	6.528	6.528	7.565	7.565	7.565	7.565	7.565	7.565	7.565	7.565	7.565	7.565	7.565	7.565	7.565	7.565	7.565	7.965	7.965	8.203	8.84	8.84	8.84	8.84	9.078
YLR069C	7.65	7.65	7.888	7.489	7.25	7.327	8.84	9.639	9.639	9.639	9.639	9.639	11.475	13.626	13.626	13.626	13.626	14.025	14.263	14.263	14.263	14.263	14.263	14.501	14.501	14.501	14.501	14.501	15.7	15.938	15.938	16.175	16.175	16.175	16.413	16.413	16.413	18.402	18.402	18.402	18.802	18.802	18.802	18.802	18.802	18.802	18.802	18.963	19.201
YDR507C	9.63	9.63	9.63	9.63	8.993	8.355	8.355	8.355	8.355	8.594	8.594	8.832	8.832	8.832	9.069	9.069	9.069	9.307	9.307	9.307	9.307	9.307	9.307	9.307	9.307	9.307	9.307	9.069	9.069	9.069	9.069	9.069	9.069	9.069	9.069	9.069	8.67	8.67	8.67	8.194	8.194	8.194	7.956	7.956	7.319	7.08	7.319	6.919	6.919
YBR053C	8.126	8.364	8.364	8.364	8.364	8.364	8.364	8.364	8.364	8.364	8.364	8.364	8.364	8.364	8.364	8.364	8.764	8.764	9.002	9.002	9.002	9.002	9.002	9.002	10.039	11.237	11.237	12.274	12.274	12.274	12.274	12.274	12.274	12.274	12.274	12.274	12.036	12.036	12.036	12.036	12.036	12.036	12.274	12.512	12.512	12.512	12.512	12.512	12.512
YLR207W	12.656	12.656	12.656	12.656	12.895	12.895	13.532	13.77	13.77	14.246	14.883	15.121	15.121	15.121	14.883	14.883	14.883	15.283	16.082	16.32	16.32	16.32	16.082	16.082	16.082	16.32	16.32	16.32	16.32	16.32	16.32	16.32	16.32	16.32	16.32	16.32	16.32	16.32	16.558	16.558	16.558	16.558	16.558	16.558	16.558	16.558	16.558	16.558	16.558
YDR120C	8.746	8.746	8.746	8.746	8.746	8.746	8.746	8.746	8.746	8.746	8.746	8.746	8.746	8.746	8.746	8.746	9.784	9.784	9.784	9.784	9.784	9.784	9.546	9.546	9.546	10.183	10.183	10.183	10.183	10.183	10.345	10.345	10.582	10.982	10.982	10.982	10.982	10.982	10.982	10.982	10.982	10.982	10.582	10.582	10.345	10.345	10.345	10.107	10.107
YBR070C	14.96	14.96	14.96	15.198	15.198	15.198	15.198	15.198	15.198	15.198	15.198	15.198	15.198	15.436	15.436	15.436	15.436	15.436	15.436	15.436	15.436	15.436	15.436	15.436	15.436	15.436	15.198	14.96	14.96	14.96	14.96	15.198	15.198	15.198	15.198	15.198	15.198	15.198	14.399	14.399	14.399	14.399	14.399	14.399	14.399	14.399	14.399	14.799	14.799
YJL196C	6.936	6.936	6.936	6.936	6.137	6.137	6.137	6.137	6.137	5.338	5.338	5.1	5.1	5.1	5.1	5.1	5.1	5.1	4.862	4.862	4.862	4.862	4.862	4.862	4.862	4.862	4.862	3.825	3.825	3.825	3.825	3.587	3.587	3.587	3.587	2.151	2.151	1.751	1.751	1.751	1.751	1.751	1.751	1.751	1.751	1.275	1.275	1.275	1.275
YMR148W	6.383	6.383	6.383	6.383	6.383	6.383	6.383	5.984	3.51	3.111	2.712	3.349	3.986	3.986	4.224	5.338	5.737	5.737	5.737	5.737	5.976	5.976	5.976	5.976	5.976	5.976	5.976	5.976	6.375	7.489	9.239	9.639	9.639	9.639	9.639	9.877	9.877	9.877	10.514	10.514	10.514	10.514	10.514	10.752	10.752	10.752	10.752	11.152	11.152
YNL127W	5.652	5.652	4.854	4.854	4.854	4.854	4.854	4.854	4.854	4.615	4.615	4.615	4.378	4.378	4.216	3.978	3.978	3.978	3.978	3.502	3.74	2.865	2.865	2.465	2.465	3.502	3.901	4.301	4.301	4.301	4.301	4.539	4.539	4.539	4.539	4.939	5.176	5.176	5.176	6.29	6.29	6.528	6.128	6.128	6.128	6.128	6.128	6.128	5.891
YPR172W	4.939	4.939	5.338	5.338	5.338	5.338	5.338	5.338	5.338	5.338	5.338	5.576	5.576	6.052	8.203	8.203	8.441	8.441	8.441	8.441	8.441	8.441	8.441	8.441	9.078	9.477	9.877	9.877	10.115	10.115	10.115	10.115	10.115	10.353	10.353	10.353	10.353	9.954	11.067	12.104	12.104	12.104	12.104	12.104	12.104	12.104	12.104	12.104	12.104
YHR207C	8.602	8.602	8.602	8.602	8.602	9.078	8.678	8.678	8.678	8.678	8.678	8.678	8.678	8.678	9.155	9.393	9.393	10.107	10.107	10.107	10.107	10.107	9.307	10.345	10.744	10.982	10.982	10.982	10.982	10.982	10.982	10.744	10.744	10.744	10.744	10.744	10.744	10.744	10.744	10.744	10.744	10.345	10.345	10.345	10.345	10.345	10.82	10.82	10.82
YDR057W	7.489	7.888	8.364	8.364	8.364	8.364	8.364	8.364	8.364	8.364	8.364	8.364	8.602	8.602	8.602	8.602	8.602	8.602	8.84	8.84	9.078	9.078	9.078	9.078	9.078	9.078	9.078	9.078	9.078	9.716	9.716	9.716	9.716	9.716	9.716	9.716	9.716	9.716	9.716	9.716	9.716	9.716	9.477	9.477	9.078	8.84	8.678	8.678	8.916
YKR016W	6.052	6.052	6.052	5.415	5.415	5.176	4.777	5.415	5.891	5.891	5.891	5.891	6.052	6.29	6.766	6.766	7.641	7.641	7.88	7.88	8.117	8.594	8.594	9.393	9.393	9.393	9.393	9.393	9.393	9.63	9.63	9.63	9.63	9.231	9.231	8.832	8.832	8.832	9.069	9.069	9.069	9.069	9.069	9.069	9.069	9.069	9.069	9.069	8.832
YOR098C	4.93	4.93	4.93	4.93	4.93	4.93	4.93	4.93	4.93	4.93	4.93	4.93	4.93	4.93	4.93	4.93	4.93	4.692	4.692	4.692	4.692	4.692	4.692	4.692	4.454	4.454	4.454	4.454	4.454	4.454	4.454	4.216	3.978	3.341	3.341	3.341	3.341	3.341	2.941	2.941	2.703	2.703	2.703	2.703	2.703	2.703	2.703	2.703	2.703
YLL028W	1.675	1.675	1.675	1.675	1.675	1.675	1.675	1.675	1.675	1.675	1.675	1.675	1.675	1.675	1.675	1.675	1.675	1.675	1.675	1.675	1.675	1.675	1.675	1.675	1.675	1.675	1.675	1.675	1.675	1.675	1.675	1.675	1.675	1.675	1.675	1.675	1.675	1.675	1.675	1.675	1.675	1.675	1.675	1.675	1.675	1.675	1.675	1.675	1.675
YPL267W	4.854	4.854	4.854	4.854	4.854	4.854	5.091	5.091	5.729	5.729	5.729	5.967	5.967	5.967	5.967	5.967	6.604	6.604	6.604	6.843	6.843	6.843	6.843	6.843	6.843	6.843	6.843	6.843	6.843	6.843	6.843	6.843	6.843	6.843	6.443	6.443	6.443	6.443	6.443	6.443	6.443	6.443	6.443	6.443	6.443	6.443	6.681	6.681	6.681
YKL162C	4.777	4.777	5.415	7.489	7.726	7.726	7.726	7.726	8.364	8.602	9.716	9.716	9.716	10.43	10.43	10.43	10.43	10.43	10.829	10.829	10.829	10.829	11.067	11.067	11.704	11.704	11.704	11.704	11.704	12.104	12.104	12.104	12.818	12.818	12.818	13.056	13.294	13.694	13.694	13.694	13.694	13.694	13.694	13.694	13.694	13.694	13.694	13.694	13.931
YOR038C	8.594	8.993	8.993	8.993	8.993	8.993	9.231	11.458	12.895	12.895	12.895	13.133	13.133	13.133	12.895	12.895	13.133	13.532	13.77	13.77	13.77	13.77	13.77	13.77	14.169	14.169	14.169	14.169	14.169	14.169	14.569	14.569	14.569	14.569	14.969	14.969	14.969	14.969	14.969	14.969	14.969	14.969	15.207	15.207	15.444	15.444	15.444	15.444	15.444
YER163C	10.2	10.2	10.2	10.6	10.6	10.6	10.2	10.6	10.6	10.6	10.6	10.6	10.6	10.838	10.6	10.6	10.6	10.6	10.6	10.838	10.838	10.838	10.838	10.838	10.838	10.838	10.838	10.838	10.838	10.838	10.838	10.438	10.438	10.676	10.676	10.676	10.676	10.676	10.676	10.676	10.676	10.676	10.676	10.676	10.676	10.676	10.676	10.676	10.676
YDR421W	8.033	8.033	8.033	8.033	8.033	7.795	7.795	7.795	7.795	7.795	7.795	7.795	7.556	7.556	7.718	7.556	7.795	7.795	7.795	8.033	8.033	8.033	8.033	8.033	8.033	8.033	8.033	7.633	7.633	7.633	7.633	7.871	7.871	7.871	8.823	8.823	9.299	9.299	9.299	9.299	8.823	8.823	8.823	9.223	9.223	9.223	9.223	9.223	9.223
YEL019C	5.015	5.015	5.015	5.015	5.015	4.615	4.615	5.253	5.253	5.253	5.491	5.491	5.491	5.491	5.491	5.491	5.491	5.491	5.491	5.491	5.491	5.891	5.891	5.891	6.528	6.528	6.528	6.528	6.928	7.165	7.165	7.165	7.165	7.165	8.203	8.203	8.203	8.203	8.203	8.203	8.203	8.203	8.203	8.203	8.678	8.916	9.554	9.554	9.554
YBL040C	6.298	6.298	6.298	6.298	6.537	6.298	6.298	6.298	6.298	6.298	6.774	6.537	6.537	6.537	6.537	6.537	6.774	7.013	7.013	7.013	7.013	7.013	7.013	7.013	7.013	7.013	7.013	7.013	7.013	7.013	7.013	7.013	7.013	7.013	6.613	6.613	6.851	6.851	6.851	6.613	6.613	6.851	6.851	6.851	6.851	6.851	6.851	7.089	6.928
YML041C	4.301	4.301	4.301	4.301	4.301	4.301	4.301	4.301	4.301	3.663	3.026	3.026	3.026	3.026	3.026	3.026	3.026	2.151	1.675	1.437	1.437	1.437	1.437	1.437	1.437	1.437	1.675	1.675	1.675	1.675	1.675	2.074	2.474	2.873	2.873	2.873	2.873	2.873	2.873	2.873	2.873	2.873	2.873	2.873	2.873	2.873	2.873	2.873	2.873
YDR300C	7.242	7.242	6.843	6.843	6.843	6.843	6.443	6.443	6.443	6.443	6.443	6.443	6.443	6.443	6.443	6.443	6.443	6.443	6.205	6.205	6.205	6.205	6.205	6.205	6.205	6.205	6.205	6.205	6.205	6.205	5.967	5.729	5.491	5.491	5.491	5.491	4.777	4.539	4.539	4.539	4.139	4.139	3.663	3.425	3.425	3.425	3.425	3.425	3.425
YEL029C	5.423	5.423	5.423	5.423	5.024	5.024	4.624	4.624	5.024	5.024	5.024	5.024	5.261	5.261	6.375	6.375	6.375	6.375	6.375	6.375	6.613	7.25	7.25	7.25	7.25	7.25	7.25	6.851	6.851	6.851	6.851	6.851	6.851	6.851	6.851	6.851	6.851	6.851	6.851	6.689	7.327	7.327	7.327	7.327	7.327	7.327	7.327	7.327	7.327
YIL005W	6.613	6.613	6.613	5.976	5.976	5.976	5.976	5.576	5.576	5.338	5.338	4.463	4.463	4.463	4.224	4.224	4.224	4.224	4.224	4.224	3.825	3.825	3.825	3.825	3.825	3.825	3.825	3.349	3.748	3.748	3.986	3.986	4.386	4.624	4.624	4.624	4.624	4.624	4.624	4.624	4.624	4.862	4.862	4.862	4.862	4.862	4.862	4.862	4.862
YHR098C	15.844	15.844	15.844	15.844	15.844	15.844	15.606	15.606	15.368	15.368	15.368	15.368	15.368	15.368	15.368	15.368	15.368	15.368	15.368	15.368	15.368	15.368	14.73	14.73	14.73	14.73	14.492	14.492	14.492	14.73	14.73	14.73	14.73	14.73	14.73	14.73	14.73	14.73	14.73	14.492	13.617	13.617	13.617	12.979	12.504	12.265	12.027	11.628	11.628
YML113W	12.418	12.418	12.418	12.418	12.418	12.418	12.418	12.418	12.418	12.418	12.418	12.418	12.418	12.418	12.418	12.181	11.382	11.382	11.143	11.143	11.143	11.143	10.905	10.905	10.905	10.905	10.905	10.668	10.668	10.668	10.668	10.668	10.668	10.668	8.041	6.851	6.613	6.213	5.976	5.976	5.976	5.976	5.737	5.737	5.737	5.737	5.338	5.338	4.539
YML060W	5.891	4.854	4.854	4.854	4.854	5.253	5.253	5.015	5.015	4.139	4.139	4.139	4.139	4.139	4.539	4.539	4.777	4.777	4.777	4.777	4.539	4.301	4.301	3.825	3.425	3.825	3.825	3.825	3.825	3.825	3.825	3.825	3.587	4.624	7.803	7.803	7.803	7.803	7.803	8.041	8.041	8.041	8.279	9.792	9.792	9.792	9.792	9.792	9.792
YLR189C	6.052	6.052	6.052	5.814	5.814	5.415	5.415	4.777	4.777	4.777	4.777	4.777	4.539	4.301	4.301	4.301	3.901	3.901	3.425	3.026	2.788	2.788	2.788	2.788	2.788	2.788	3.587	3.587	3.587	3.587	3.587	3.587	3.587	3.587	3.587	3.587	3.349	3.349	3.349	3.349	3.349	3.587	4.063	4.301	4.301	4.301	4.301	3.264	3.264
YPL146C	5.806	5.806	5.806	5.806	5.806	5.806	5.806	5.806	5.806	5.806	5.806	5.806	5.806	5.406	4.692	4.692	4.692	4.692	4.692	4.692	4.692	4.692	4.692	4.692	4.692	4.692	4.692	4.692	4.692	4.454	4.454	4.454	4.454	4.454	4.216	4.216	4.216	3.817	3.817	3.817	3.817	3.817	3.817	3.817	3.817	3.817	3.817	3.817	3.817
YDR382W	1.351	1.351	1.351	1.351	1.351	1.351	1.351	1.351	1.351	1.351	1.351	1.351	1.351	1.351	1.351	1.351	1.351	1.351	1.351	1.351	1.351	1.351	1.351	1.351	1.351	1.351	1.351	1.351	1.351	1.351	1.351	1.351	1.351	1.351	1.351	1.351	1.351	1.113	1.113	1.113	0.875	0.875	0.875	0.875	0.875	0.476	0.476	0.476	0.476
YNL027W	3.349	3.349	3.349	3.349	3.349	3.349	3.349	3.587	3.587	3.587	3.587	3.587	3.587	3.587	3.587	4.939	6.689	6.689	6.689	6.689	6.689	6.689	6.689	6.928	6.928	8.041	8.041	8.041	8.041	8.041	8.041	8.041	8.041	8.041	8.041	8.041	8.041	8.041	8.041	8.041	8.041	8.041	8.041	8.041	8.041	8.041	8.755	8.755	9.63
YCR068W	0	0	0	0	0	0	0	0	0	0	0	0	0	0	0	0	0	0	0	0	0	0	0	0	0	0	0	0	0	0	0	0	0.4	0.4	0.4	0.4	0.4	0.4	0.4	0.4	0.4	0.4	0.4	0.4	0.4	0.4	0.4	0.4	0.4
YJL137C	12.979	12.979	13.217	13.217	13.217	12.979	12.979	13.217	13.217	13.217	13.217	12.342	12.104	12.104	12.104	12.104	12.104	12.104	11.866	11.866	11.866	11.866	11.466	11.466	11.466	11.466	11.143	10.744	10.744	10.744	10.744	10.744	12.019	12.019	12.019	12.019	12.019	12.019	12.019	12.019	11.781	12.019	12.019	12.019	12.019	12.656	12.418	12.418	12.418
YBR037C	8.117	8.355	8.355	8.355	8.355	8.355	8.355	8.355	8.117	7.404	7.165	7.165	7.165	6.928	6.928	6.928	6.928	6.928	6.29	6.29	6.29	6.29	6.29	6.29	4.939	3.74	3.341	3.817	3.817	3.817	3.817	3.817	3.817	3.817	3.417	3.417	3.417	3.417	3.417	3.018	3.018	3.018	2.78	2.78	2.542	2.542	2.542	2.304	2.304
YGR128C	9.239	8.441	8.441	8.441	8.441	8.441	8.441	8.678	8.678	8.678	8.678	8.916	8.916	8.916	8.916	8.916	8.916	8.517	8.517	8.517	8.279	8.279	8.279	8.279	8.279	8.517	8.517	8.517	8.517	8.517	8.517	8.517	8.517	8.517	8.517	8.517	8.517	8.517	8.517	8.517	8.517	8.916	8.916	8.916	8.916	8.117	7.165	7.165	7.165
YPL013C	8.203	8.203	8.203	8.203	8.203	8.203	8.203	8.602	8.84	8.84	8.84	8.84	8.84	8.84	8.84	9.078	9.078	9.078	9.078	9.078	8.678	8.678	8.678	8.678	8.678	8.441	8.203	8.203	8.203	8.203	8.203	8.203	8.203	8.203	8.203	8.203	8.203	8.203	8.203	8.203	8.203	8.203	7.803	7.803	7.803	7.803	7.803	7.803	7.803
YGR260W	9.316	9.316	9.316	9.316	9.316	9.316	9.316	9.316	9.316	9.316	9.316	9.316	9.316	6.843	6.367	6.367	6.128	6.128	6.128	5.015	5.015	5.015	5.015	5.015	5.015	5.015	5.015	5.015	4.378	4.378	3.901	3.901	3.901	3.901	3.188	2.712	2.712	2.712	2.712	2.712	2.712	2.712	2.712	2.712	2.474	2.474	2.474	2.474	2.474
YKL112W	0	0	0	0	0	0	0	0	0	0	0	0	0	0	0	0	0	0	0	0	0	0	0	0	0	0	0	0	0	0	0	0	0	0	0	0	0	0	0	0	0	0	0	0	0	0	0	0	0.637
YOR073W	1.989	1.589	1.589	1.589	1.589	1.589	1.589	1.589	1.589	1.589	1.589	1.827	2.066	2.865	3.103	3.103	3.103	3.103	3.103	3.103	3.103	3.103	3.103	3.103	3.817	3.817	3.817	4.054	4.054	4.054	4.054	4.054	4.054	4.054	4.054	4.054	4.054	4.054	4.054	4.293	4.293	4.293	4.692	5.168	5.406	5.406	5.406	5.806	5.806
YLR448W	0	0	0	0.4	0.4	0.4	0.4	0.4	0.4	0.4	0.4	0.4	0.4	0.4	0.4	0.4	0.4	0.4	0.4	0.4	0.4	0.4	0.4	0.4	0.4	0.4	0.4	0.4	0.4	0.4	0.4	0.4	0.4	0.4	0.4	0.4	0.4	0.4	0.4	0.4	0.4	0.4	0.4	0.4	0.4	0.4	0.4	0.4	0.4
YKL011C	5.576	5.576	5.576	5.176	5.176	4.939	4.939	4.939	4.939	5.176	5.176	5.176	5.176	5.176	4.777	4.777	4.777	4.777	4.777	4.777	5.253	5.253	5.253	5.253	5.253	5.253	5.253	5.253	5.253	5.253	5.253	5.253	5.253	5.253	5.253	5.253	5.253	5.253	5.253	5.253	5.253	5.253	4.539	4.301	5.338	5.338	5.338	5.338	5.338
YOR118W	4.615	4.615	4.615	4.615	4.378	4.378	4.378	4.378	4.378	3.978	3.978	3.978	3.978	3.978	3.978	3.74	4.139	4.139	4.139	3.663	4.063	4.463	4.7	5.976	5.976	5.976	5.976	5.976	5.976	5.976	5.976	6.213	6.213	6.213	6.213	7.165	8.364	9.877	9.877	9.877	9.877	9.877	9.877	9.877	9.877	9.877	9.877	9.877	9.877
YDR190C	15.598	15.598	15.598	15.598	15.598	14.883	14.169	13.294	13.532	13.532	13.532	13.532	13.532	13.532	13.532	13.532	13.532	13.532	13.532	13.532	13.532	13.532	13.532	13.532	13.532	13.532	13.294	13.294	13.056	12.818	12.818	12.818	12.818	12.818	12.818	12.818	12.181	12.181	9.239	7.803	7.089	6.689	6.689	6.689	6.689	6.689	5.415	5.415	6.613
YDR148C	12.334	12.334	12.334	12.334	12.334	12.334	12.334	12.334	12.334	11.458	11.458	11.22	11.22	11.22	10.982	10.982	10.982	7.803	6.928	6.928	6.689	6.689	6.689	6.689	6.689	6.689	6.689	6.689	6.689	6.452	6.452	5.976	5.737	5.737	5.737	5.5	5.5	5.5	5.5	5.261	4.862	4.862	4.624	4.224	4.224	2.312	1.037	1.037	1.037
YNL086W	5.091	4.854	5.253	4.854	5.091	5.091	5.091	5.491	5.491	5.729	6.128	7.242	7.242	7.242	7.242	7.242	7.242	7.242	7.48	7.48	8.279	9.078	9.078	9.316	9.316	9.316	9.316	9.316	9.316	9.316	9.316	9.316	9.316	9.316	9.954	11.39	11.39	11.39	11.39	11.79	11.79	11.79	11.79	12.189	12.427	12.427	12.427	12.189	12.189
YDR406W	9.63	9.63	9.63	9.393	9.393	9.393	9.393	9.393	9.393	8.993	8.993	8.993	8.517	8.517	8.517	8.517	8.279	8.279	7.803	7.803	7.803	6.689	5.652	5.652	5.652	5.652	5.652	5.652	5.652	5.652	5.652	5.652	5.652	5.415	5.415	5.415	5.415	4.7	4.7	4.7	3.663	3.663	3.663	3.663	3.663	3.663	3.663	3.663	2.712
YGR024C	11.857	11.857	11.857	11.857	11.857	11.857	11.857	11.857	11.857	12.095	12.095	12.095	11.857	11.857	11.857	11.857	11.857	11.857	11.857	11.857	11.857	11.857	12.095	12.095	12.095	12.095	12.095	12.095	12.095	12.095	12.095	12.334	12.572	12.572	12.572	12.572	12.572	12.572	12.572	12.572	12.572	12.572	12.572	12.172	12.172	12.172	12.172	12.172	12.172
YNL112W	4.862	4.862	4.224	4.624	4.624	4.624	4.624	4.624	4.624	4.624	4.224	3.986	3.986	3.986	3.986	3.748	3.986	3.51	3.51	3.51	3.51	3.111	3.111	3.111	3.111	3.349	3.986	4.862	4.862	4.862	4.862	4.862	4.862	4.862	5.5	6.774	6.774	7.174	7.174	7.174	7.811	7.811	8.211	8.211	8.211	8.211	8.611	8.611	9.086
YIL001W	15.776	15.776	15.776	15.776	15.538	15.538	15.538	15.538	15.938	15.938	15.938	15.938	15.938	15.938	15.938	15.938	15.938	15.938	15.938	15.938	15.938	15.938	15.7	15.7	15.461	15.461	15.461	15.461	15.461	15.461	15.062	15.062	15.062	15.062	15.062	15.062	15.461	15.461	15.461	15.461	15.461	15.461	15.461	15.223	15.223	15.223	14.986	14.986	14.986
YOL060C	6.936	6.936	6.698	6.698	6.698	6.698	6.698	5.899	5.899	5.261	5.261	5.261	5.261	5.024	5.024	5.024	5.024	5.024	5.024	5.024	5.024	4.386	4.386	4.386	4.386	4.386	4.386	4.386	4.386	4.386	4.386	4.386	4.386	4.386	3.349	3.349	3.349	3.349	3.349	3.349	3.111	2.312	1.751	1.751	1.751	1.751	1.751	1.751	1.751
YMR319C	3.103	3.103	3.103	3.103	3.103	3.103	3.103	3.103	3.103	3.103	3.103	3.103	3.103	3.103	3.103	2.865	2.865	2.865	2.865	2.865	2.865	2.865	2.865	2.865	2.865	2.865	2.865	2.865	3.264	3.264	3.264	3.264	3.264	3.264	3.264	3.264	3.264	3.264	3.264	3.264	3.264	3.264	3.264	3.264	3.026	3.026	3.026	3.026	3.026
YOR363C	3.986	3.986	3.986	3.986	4.224	4.224	4.224	4.224	4.224	4.224	4.7	4.7	4.7	4.7	4.7	4.7	4.939	4.939	4.939	4.939	4.939	4.539	4.301	4.301	4.301	4.301	4.301	4.301	4.777	5.176	5.176	5.176	5.176	5.176	5.176	5.176	5.176	4.939	4.939	4.939	4.939	4.939	4.939	4.939	4.939	5.176	5.176	5.176	5.176
YDR296W	11.62	10.345	10.345	10.345	10.345	10.345	10.345	10.345	10.345	10.345	10.345	10.345	10.744	10.744	10.744	10.744	10.744	10.744	10.744	10.744	10.506	10.506	10.506	10.506	10.506	10.506	10.506	10.506	10.506	9.868	9.868	9.868	9.868	9.469	9.469	9.469	9.469	9.469	8.993	8.993	8.594	8.594	4.53	4.054	2.941	2.703	2.465	2.465	2.465
YBL022C	12.342	11.704	11.704	11.704	10.591	10.829	10.43	10.43	10.829	10.591	10.829	10.829	11.067	9.231	9.231	9.469	9.469	9.868	9.868	9.868	9.868	9.868	9.868	9.868	9.868	9.868	9.231	9.231	9.231	9.231	9.868	9.868	9.868	9.868	9.868	9.868	9.868	9.393	8.916	8.916	8.279	8.279	8.279	8.517	8.117	8.517	8.517	8.517	8.517
YJL069C	7.641	7.641	7.641	7.88	8.916	8.916	8.916	8.916	8.916	8.916	8.916	8.916	8.916	8.916	8.916	9.792	10.506	10.506	10.506	10.506	10.506	10.506	10.506	10.506	10.982	10.982	11.382	11.62	11.857	11.857	11.857	12.095	12.095	12.095	12.095	12.095	12.095	12.095	12.095	12.095	12.095	12.095	12.095	12.095	12.095	12.095	12.095	12.334	12.334
YMR285C	10.999	10.999	10.999	10.999	11.237	11.237	11.237	11.237	11.237	11.237	11.237	11.475	11.475	11.475	11.475	11.713	11.951	11.951	11.951	11.951	11.951	11.075	11.475	11.713	13.141	13.617	13.855	13.855	13.855	14.73	14.73	14.969	15.207	15.207	14.969	15.682	15.682	15.682	15.682	15.682	15.921	16.396	16.396	16.634	16.634	16.634	17.433	17.433	17.672
YPR049C	2.703	2.703	2.703	3.341	5.729	6.205	6.681	6.681	7.319	7.319	7.319	7.556	7.795	7.795	7.795	7.795	8.033	8.033	8.033	8.033	8.033	8.033	7.795	8.271	8.271	8.271	9.069	9.069	9.069	9.069	9.069	9.069	9.069	9.069	9.069	9.069	9.069	9.069	9.069	9.069	9.069	9.069	9.069	9.069	9.069	9.069	9.069	9.069	9.307
YOL065C	5.253	5.253	5.253	5.253	5.491	5.091	5.091	5.091	5.091	5.091	5.091	4.854	4.615	4.615	4.615	4.615	4.615	4.615	4.615	4.615	4.378	3.74	3.74	3.74	3.74	3.978	4.378	5.415	5.415	5.415	5.415	5.415	5.415	5.415	5.415	5.415	5.415	5.338	5.338	5.338	5.338	5.576	5.814	5.814	5.814	5.814	5.176	5.176	5.176
YFR027W	0.238	0.238	0.238	0.238	0.238	0.238	0.238	0.952	2.227	2.227	2.227	2.227	2.227	2.227	2.227	2.227	2.227	2.627	2.627	2.627	3.74	3.74	3.74	4.539	4.939	5.176	5.176	5.176	5.176	5.176	5.176	5.176	5.576	5.814	6.613	6.613	6.613	6.613	6.613	6.851	6.851	6.851	6.851	6.851	6.613	6.613	6.613	6.613	6.613
YAL023C	13.838	13.838	13.6	13.6	13.6	13.6	13.6	13.6	13.6	13.6	13.6	13.6	13.6	13.362	13.362	13.124	13.124	13.124	12.886	11.534	11.534	11.534	11.296	11.296	11.296	11.296	11.059	11.059	11.059	11.059	11.059	11.296	10.82	10.82	10.582	10.107	10.107	10.107	9.231	9.231	9.231	9.231	9.231	9.231	9.231	9.231	9.231	8.993	8.194
YDL045W-A	12.265	12.265	12.027	12.027	12.027	11.152	11.152	11.152	11.39	11.39	11.39	11.628	11.628	11.628	11.39	11.39	10.991	11.628	11.628	11.628	12.265	12.265	12.104	12.104	12.342	12.58	12.58	11.781	11.781	11.781	12.181	12.181	12.181	12.181	12.181	12.181	12.181	12.181	12.181	11.943	11.305	11.305	11.305	11.305	11.943	12.181	12.181	12.181	12.181
YNR074C	2.865	2.865	2.865	2.865	3.74	4.93	4.93	4.93	4.93	5.33	5.33	5.33	5.33	5.33	5.33	5.33	5.33	5.33	5.33	5.33	5.33	5.33	5.33	4.615	4.615	4.615	4.615	4.378	4.139	4.139	4.139	4.139	4.139	4.139	4.139	4.139	4.139	4.139	4.139	4.139	4.139	4.139	4.139	4.378	4.378	4.378	4.378	4.378	4.378
YNL284C	5.976	5.976	5.976	6.375	6.375	6.375	5.976	5.976	6.213	6.452	6.452	6.452	6.452	6.452	6.452	6.452	6.452	6.452	7.565	8.602	8.602	9.239	9.239	9.239	9.239	9.239	9.239	9.239	9.239	9.639	9.639	9.877	10.277	10.676	10.676	10.676	10.676	10.676	10.676	10.676	10.676	10.676	10.676	10.676	10.676	10.676	10.676	10.676	10.676
YML127W	12.113	12.113	12.113	12.113	12.113	12.113	12.113	12.512	12.512	12.512	12.912	12.912	12.912	12.912	12.912	12.912	12.912	12.912	12.912	12.912	12.912	12.912	12.912	12.912	12.912	12.912	12.912	12.912	12.912	12.912	12.912	13.387	13.387	13.387	13.387	13.387	13.387	13.387	13.387	13.387	13.387	13.387	13.387	13.387	13.387	13.387	13.387	13.387	13.387
YKL085W	1.913	1.913	1.913	1.913	1.913	2.151	1.751	1.751	1.751	1.751	1.351	2.703	2.703	2.703	2.703	2.703	2.703	2.703	2.703	2.703	2.703	2.703	2.941	2.941	2.941	2.941	2.941	2.941	2.941	3.179	3.179	3.417	3.417	3.417	3.417	3.817	3.817	3.817	3.817	3.817	3.817	3.817	3.817	3.817	3.817	3.817	3.817	4.054	4.054
YGR195W	6.367	6.367	6.367	6.367	6.367	6.367	6.367	6.367	6.367	6.367	6.367	6.367	6.367	6.367	6.367	6.128	5.891	5.652	5.415	5.652	5.652	5.652	5.652	5.652	5.652	5.652	5.652	5.652	5.652	5.652	5.652	5.652	5.652	5.652	5.652	5.652	5.652	5.176	4.939	4.939	4.939	4.939	4.939	4.939	4.939	4.939	4.939	4.7	4.7
YDR172W	5.415	5.415	5.415	5.415	5.415	5.415	5.015	5.015	5.015	5.015	5.015	5.015	5.015	5.015	5.015	5.015	4.777	4.777	4.777	4.777	4.777	4.777	4.777	4.777	4.777	4.777	4.777	4.777	3.502	3.502	3.264	3.502	3.502	3.502	3.502	3.502	3.502	3.502	3.502	3.502	3.502	3.502	3.502	2.865	2.865	2.865	2.865	2.865	2.865
YOR299W	0.875	0.875	0.875	0.875	0.875	0.875	0.875	0.875	0.875	0.875	0.875	0.875	0.875	0.875	0.875	0.875	0.875	0.875	0.875	0.875	0.875	0.875	0.875	0.875	0.637	0.637	0.637	0.637	0.637	0.637	0.637	0.637	0.637	0.637	0.637	0.637	0.637	0.637	0.637	0.637	0.637	0.637	0.637	0.637	0.637	0.637	0.637	0.637	0.637
YHL040C	1.913	0.637	1.113	1.113	1.113	1.113	1.113	1.513	1.513	1.513	1.513	1.513	1.513	1.513	1.513	1.513	1.513	1.113	1.113	0.875	0.875	1.275	1.913	1.913	1.913	1.913	1.913	1.913	1.913	1.913	1.913	1.913	1.913	1.913	1.913	1.913	1.913	2.151	3.188	3.188	3.188	3.188	3.188	3.425	3.425	3.425	3.425	3.425	3.425
YHR104W	4.939	4.939	4.939	4.939	4.939	4.939	4.939	4.939	4.7	5.1	5.1	5.1	5.338	4.939	4.939	4.939	5.338	5.338	5.814	6.052	6.052	6.052	6.052	6.052	6.052	5.652	5.652	5.652	5.652	5.652	6.766	7.004	7.004	7.004	7.242	6.843	6.843	6.843	7.242	7.641	7.565	9.316	9.554	9.554	12.265	12.265	12.265	12.265	12.665
YGR204W	0.238	0.238	0.238	0.238	0.238	0.238	0.238	0.238	0.238	0.238	0.238	0.238	0.238	0.238	0.238	0.238	0.238	0.238	0.238	0.238	0.238	0.238	0.238	0.238	0.238	0.238	0.238	0.238	0.238	0.238	0.238	0.238	0.238	0.238	0.238	0.238	0.238	0.238	0.238	0.238	0.238	0.476	0.476	0.476	0.476	0.476	0.476	0.875	0.875
YHR121W	8.764	8.764	8.764	8.764	9.163	9.401	9.401	9.401	9.401	9.401	9.401	9.401	9.401	9.401	9.401	9.401	9.401	9.401	9.401	9.401	9.639	9.639	9.639	9.639	9.639	9.639	9.639	9.639	9.639	9.639	9.639	9.639	9.639	9.639	9.639	9.639	9.639	9.639	9.639	9.401	9.401	9.401	9.401	9.401	9.401	9.401	9.401	9.401	9.401
YPR043W	4.063	4.063	4.063	4.7	4.7	4.7	4.7	4.7	4.7	4.7	4.7	4.7	4.7	4.7	4.7	4.7	4.463	4.463	4.463	4.463	4.463	4.463	4.463	4.463	5.1	5.576	5.576	5.576	5.576	5.576	5.576	5.576	5.576	5.576	5.576	5.576	5.576	5.576	5.576	5.576	5.576	5.576	6.29	6.29	6.29	6.29	6.29	6.29	6.29
YCL045C	10.421	10.421	10.421	10.421	10.421	10.659	10.659	10.659	10.659	10.659	10.659	10.659	10.659	10.659	10.659	10.659	10.421	10.421	10.421	10.421	10.421	10.421	10.421	10.421	10.421	10.421	10.421	10.421	10.421	10.421	10.421	10.421	10.421	10.183	10.183	10.183	10.183	10.183	10.582	10.582	10.82	10.82	10.82	10.82	10.82	10.82	10.82	10.82	10.82
YML011C	9.325	9.962	10.514	11.79	12.027	12.027	12.027	12.027	13.065	13.065	13.065	13.065	13.94	13.94	13.94	13.94	13.94	14.178	14.178	14.178	14.178	14.178	14.178	14.178	14.178	14.178	14.178	13.778	13.778	13.855	13.855	13.855	13.855	14.255	14.255	14.255	14.255	14.255	14.255	14.255	14.255	14.255	14.017	14.017	14.017	14.017	14.017	14.017	14.017
YDL005C	0.875	0.875	1.113	1.113	1.113	1.113	1.113	1.113	1.113	1.351	1.351	1.351	1.351	1.351	1.351	1.589	1.589	1.589	1.827	1.827	1.827	1.827	1.827	2.066	2.066	2.066	2.066	2.066	2.066	2.066	2.066	2.066	2.066	1.827	1.827	1.827	1.827	1.827	1.827	1.827	1.827	1.827	1.827	2.066	2.465	2.865	2.865	2.865	2.865
YDR243C	9.393	9.393	9.393	9.393	9.393	10.268	10.268	10.268	10.268	10.268	10.268	10.268	10.268	10.268	10.268	10.268	10.268	10.268	10.268	10.268	10.268	10.268	10.268	10.268	10.268	10.268	10.268	10.268	10.268	10.268	10.268	10.268	10.506	10.506	10.506	10.506	10.744	10.744	10.744	10.744	10.744	10.744	10.744	10.744	10.744	10.744	10.744	10.744	10.744
YGL135W	8.05	8.287	7.888	7.888	7.888	7.888	7.888	7.888	7.888	7.888	7.888	7.888	7.888	7.888	8.05	8.05	8.05	7.811	7.811	7.811	8.05	8.05	8.05	8.05	8.05	8.05	8.05	8.05	8.287	8.287	8.525	8.525	8.525	8.525	8.525	8.525	8.364	7.965	7.965	7.965	7.726	7.726	7.726	8.126	8.126	8.364	8.364	8.764	8.764
YLR435W	10.77	10.77	10.77	11.645	11.645	11.645	12.121	12.121	12.121	12.121	12.121	12.121	11.322	11.322	11.322	11.322	11.322	11.322	11.322	11.322	11.322	11.322	11.322	11.322	11.56	11.56	11.56	11.56	11.161	11.161	11.56	11.56	11.56	11.798	11.798	11.798	11.798	11.56	11.798	11.798	11.798	11.798	11.798	11.798	11.798	11.798	11.798	11.798	11.798
YIL034C	5.1	5.1	5.1	6.213	7.565	7.965	8.203	8.203	8.203	7.965	8.602	9.239	9.239	9.239	9.239	9.239	9.639	9.639	9.639	9.639	10.277	10.277	10.277	10.277	10.277	10.277	10.277	10.514	10.514	10.991	10.991	11.229	11.229	11.229	11.229	11.229	11.229	10.991	10.991	10.991	11.466	12.342	12.342	12.342	12.342	12.58	12.58	12.58	12.58
YKL033W-A	6.537	6.537	6.537	6.537	6.537	6.537	6.537	6.537	6.774	6.774	6.774	7.013	7.013	7.25	7.25	7.25	7.25	7.489	7.489	7.489	7.489	8.203	8.84	8.84	8.84	9.078	9.078	9.078	9.078	9.078	9.078	9.477	9.477	9.477	9.477	9.477	9.477	9.477	9.477	9.477	9.477	9.477	9.477	9.477	9.477	9.477	9.477	9.477	9.477
YPL268W	5.415	5.415	5.415	6.689	6.928	10.829	10.829	10.829	10.829	10.829	10.829	10.829	11.067	11.704	12.58	12.58	12.58	12.58	12.818	12.418	12.418	12.418	12.418	12.656	12.656	12.656	12.895	13.608	13.608	13.608	13.608	13.608	13.608	13.608	13.608	13.608	13.608	13.608	13.847	13.847	13.847	13.847	13.847	13.847	13.847	13.847	13.847	13.847	13.847
YPL066W	0	0	0	0	0	0	0.238	0.238	0.637	0.637	0.637	0.637	0.637	0.637	0.875	0.875	0.875	0.875	0.875	0.875	0.875	0.875	0.875	0.875	0.875	0.875	0.875	0.875	1.113	1.113	1.113	1.113	1.113	1.113	1.113	1.113	1.113	1.113	1.113	1.513	1.513	1.751	1.751	1.751	1.751	1.751	1.751	1.751	1.751
YPR067W	7.319	7.319	7.319	7.319	7.556	7.556	7.556	7.556	7.556	8.194	8.194	8.194	8.832	9.469	9.868	9.868	9.868	9.868	9.868	9.868	10.107	10.107	10.506	10.982	10.982	10.982	10.982	10.982	10.982	10.982	10.982	10.982	10.982	10.982	10.982	10.982	10.982	10.982	10.982	10.982	10.982	10.982	10.982	11.22	11.458	11.458	11.458	11.458	11.458
YPR175W	8.194	8.194	8.194	8.194	8.432	8.432	9.146	9.146	9.384	9.146	9.146	9.146	9.146	8.746	8.746	9.146	9.146	9.146	9.146	9.146	9.146	9.146	9.146	9.146	9.146	9.546	9.546	9.546	9.546	9.546	9.546	9.546	9.546	9.546	9.546	9.546	9.546	9.546	9.546	9.546	9.546	9.546	9.546	9.546	9.546	9.546	9.546	9.546	9.546
YHR166C	4.216	4.216	4.216	4.216	4.854	4.854	4.854	4.854	4.854	4.854	4.854	4.854	4.854	4.615	4.854	4.216	4.216	4.216	4.216	4.216	4.216	4.216	4.454	4.93	5.168	5.406	5.406	5.406	6.519	7.234	7.633	7.633	7.633	7.633	7.633	7.633	7.633	7.633	7.633	7.633	8.033	8.033	8.033	8.033	8.033	8.033	8.033	7.795	7.795
YBL095W	10.991	10.991	10.991	10.991	11.39	11.39	11.866	11.866	11.866	11.866	11.866	11.866	12.265	12.265	12.265	11.866	11.866	11.866	11.866	11.866	11.628	11.628	12.027	12.027	12.027	12.027	12.027	12.027	12.027	12.027	12.027	12.027	12.027	12.027	12.027	12.027	12.027	12.027	12.027	11.79	12.665	12.665	12.665	12.665	12.665	12.665	12.265	12.265	12.265
YGL180W	0	0	0	0	0.4	0.4	0.4	0.4	0.4	0.4	0.4	0.4	0.4	0.4	0.4	0.4	0.4	0.4	0.4	0.4	0.4	0.4	1.037	1.275	2.074	2.074	2.55	2.55	2.788	2.788	5.1	8.441	8.441	8.441	8.441	8.678	8.678	8.916	8.916	8.916	8.916	8.916	8.916	8.916	8.916	8.916	9.554	10.03	10.268
YPL155C	7.888	8.287	8.05	8.05	8.05	8.287	8.287	8.287	8.287	7.888	7.888	7.888	7.888	7.888	7.888	7.888	8.126	8.126	8.126	8.364	8.364	8.364	8.602	8.602	8.602	8.602	8.84	8.84	8.84	8.84	8.602	8.602	8.602	8.602	8.602	8.602	8.602	8.602	9.401	9.401	9.401	9.401	9.401	9.401	9.401	9.401	9.401	9.401	9.401
YDR222W	12.826	12.826	12.826	12.826	12.826	12.826	12.826	12.826	12.826	12.826	12.826	12.826	12.826	12.826	12.826	12.826	13.065	13.065	13.065	13.065	13.065	12.665	12.427	11.552	11.552	11.552	11.552	11.552	11.152	11.152	11.152	11.152	11.152	11.152	11.152	11.152	11.152	11.152	11.152	10.438	10.438	10.2	10.2	9.962	9.562	9.562	9.325	9.325	9.325
YER055C	3.026	3.026	3.264	3.264	3.663	3.663	3.663	3.663	4.063	4.063	4.063	4.063	4.063	4.301	4.539	4.539	4.539	4.539	4.539	4.539	4.539	4.539	4.539	4.539	4.539	4.539	4.539	4.539	4.539	4.539	4.539	4.539	4.539	4.539	4.539	4.539	4.539	4.539	4.539	4.539	4.539	4.539	4.539	4.539	4.139	4.139	4.139	4.139	4.139
YGR097W	0.476	0.476	0.476	0.476	0.476	0.476	0.476	0.476	0.476	0.476	0.714	0.714	0.714	0.714	0.714	0.714	0.714	0.714	0.714	0.714	0.714	0.714	2.227	2.703	2.703	2.703	2.703	3.103	3.103	3.103	3.103	2.865	2.865	3.103	3.103	3.341	3.341	3.579	3.579	3.579	3.579	3.579	3.579	3.579	3.579	3.579	3.817	4.293	4.293
YDR089W	4.454	4.454	4.454	4.454	4.454	4.454	4.454	4.854	4.854	5.253	5.253	5.253	5.253	5.253	5.253	5.253	5.253	5.253	5.253	5.253	5.253	5.253	5.253	5.253	5.253	5.253	5.253	5.253	5.253	5.253	5.253	5.253	5.253	6.052	6.052	6.052	6.052	6.052	6.052	6.29	6.29	6.29	6.29	6.29	6.29	5.891	5.891	5.891	5.891
YML048W	10.361	10.361	10.361	10.361	10.361	10.361	10.361	10.361	10.999	10.999	10.999	10.999	10.999	10.999	10.999	10.999	10.999	11.636	11.636	11.636	11.636	11.636	11.636	11.636	11.636	11.874	11.874	11.874	11.874	11.874	11.874	11.874	11.874	11.874	11.874	11.874	11.874	11.874	11.874	11.874	11.874	11.874	11.874	11.874	11.874	11.874	11.874	11.636	11.636
YNL189W	3.579	3.579	3.579	3.579	3.579	3.579	3.579	3.579	3.579	3.579	3.579	3.579	3.579	3.579	3.579	3.579	3.817	3.817	3.817	3.817	3.817	3.817	3.817	3.817	3.817	3.817	3.817	3.817	3.817	3.817	3.817	3.817	3.817	3.817	3.817	3.817	3.817	3.341	3.341	3.341	3.341	3.341	3.341	3.341	3.341	3.341	3.341	3.341	2.865
YGR170W	6.528	6.528	6.29	6.528	6.528	6.528	6.528	5.015	5.015	5.015	5.015	5.015	5.015	5.015	5.015	5.015	5.015	5.015	5.015	5.015	5.015	5.015	5.015	4.777	4.777	4.777	4.777	4.539	4.301	4.301	4.539	4.539	4.539	4.301	4.301	5.015	5.652	5.652	5.652	5.652	5.652	5.652	5.652	5.652	5.652	5.652	5.891	5.891	6.29
YHR146W	6.452	6.452	6.452	6.452	6.452	6.452	6.452	6.452	6.452	6.452	6.452	6.452	6.452	6.452	6.452	6.452	6.452	6.452	6.452	6.452	6.452	5.737	5.737	5.737	5.737	5.261	5.261	5.261	5.261	5.261	5.261	5.261	5.261	5.261	5.261	5.024	4.624	3.986	3.986	3.748	3.748	3.748	3.748	3.748	3.272	3.272	3.272	2.873	2.635
YER142C	3.188	3.188	3.188	3.188	3.502	3.74	3.74	3.74	3.74	3.502	3.502	3.74	3.74	3.74	3.74	3.74	3.74	3.74	3.74	3.74	3.978	4.216	4.615	4.615	4.615	4.615	4.615	4.615	4.615	4.615	4.615	4.615	4.615	4.615	5.015	5.253	5.491	7.165	7.88	7.88	8.117	8.594	8.594	8.832	9.069	9.069	9.069	9.069	9.069
YOR002W	5.261	5.261	5.024	4.548	4.548	4.785	4.785	4.785	4.785	4.785	5.185	5.185	5.185	5.185	5.261	5.5	5.5	6.774	7.489	7.489	7.489	7.489	7.489	7.489	7.489	7.489	7.489	7.489	7.489	7.489	7.489	7.489	7.489	7.489	7.489	8.602	8.602	8.602	8.602	8.602	8.441	8.441	8.441	8.041	8.041	8.678	8.678	9.078	9.316
YOL010W	12.334	12.334	12.334	12.334	12.334	12.809	12.809	12.809	12.809	12.809	12.809	12.809	12.809	12.809	12.572	12.172	12.172	12.172	12.172	12.172	12.172	12.172	12.172	11.934	11.934	11.934	11.934	11.934	11.934	11.696	11.696	11.696	11.458	11.458	9.945	9.945	9.707	9.707	9.707	9.707	9.707	9.707	9.707	9.707	9.707	9.707	9.707	9.707	9.707
YNL295W	9.8	9.8	9.8	9.8	9.8	11.313	11.313	11.713	11.713	12.588	12.588	12.826	12.826	12.826	12.826	12.826	12.826	12.826	12.826	12.826	12.826	12.826	12.826	13.065	13.065	13.464	13.464	13.702	14.654	14.654	14.654	14.654	14.654	14.654	14.654	14.654	15.291	15.291	15.291	15.291	15.291	15.291	15.291	15.291	15.291	15.291	15.53	15.53	15.53
YGR083C	3.74	3.74	3.74	3.74	3.817	4.216	4.216	4.216	4.216	4.216	4.216	3.978	4.216	4.692	4.692	4.692	5.091	5.491	5.491	5.491	5.491	5.491	5.491	5.491	5.491	5.491	5.729	7.165	7.165	7.165	7.165	7.165	7.165	7.404	7.404	7.404	7.404	7.404	7.404	7.404	7.404	7.404	7.404	7.165	7.165	7.165	7.165	7.165	7.165
YIL003W	0.476	0.476	0.476	0.476	0.476	0.476	0.476	0.476	0.476	0.238	0.238	0.238	0.238	0.238	0.238	0.238	0.238	0.238	0.238	0.238	0.238	0.238	0.238	0.238	0.238	0.238	0.238	0.476	0.476	0.476	0.476	0.476	0.476	0.476	0.714	0.714	1.113	1.113	1.113	1.113	1.113	1.351	1.351	1.351	1.351	1.351	1.351	1.351	1.351
YGR113W	3.026	3.026	3.026	2.788	2.788	3.026	3.026	4.7	4.7	5.1	5.5	5.737	7.811	7.811	7.811	7.811	7.811	7.811	7.811	8.925	8.687	8.687	8.687	8.287	8.287	8.287	8.287	8.525	9.325	9.325	9.325	9.724	10.2	10.438	10.914	10.914	11.152	11.152	11.152	11.152	11.866	12.104	12.104	12.104	12.104	12.104	12.104	11.466	11.067
YNR021W	11.866	11.866	11.866	11.866	11.866	11.866	12.104	12.104	12.104	12.104	12.104	12.104	12.104	12.104	12.104	12.104	11.866	11.866	11.866	11.866	11.866	11.866	11.866	11.866	11.628	11.628	11.628	11.628	11.628	11.628	11.866	12.104	12.104	12.342	12.342	12.342	12.342	12.342	12.342	12.104	11.866	11.866	11.866	11.628	11.628	11.628	11.628	11.152	11.152
YPR023C	18.496	18.496	18.496	18.496	18.496	18.496	19.21	19.61	19.61	19.61	19.61	19.61	19.372	19.134	19.134	19.134	19.134	19.134	19.134	19.134	19.134	19.134	19.134	19.134	19.134	19.134	19.134	19.134	19.134	19.134	19.134	19.134	19.134	19.134	19.134	19.134	19.134	19.134	19.134	19.134	19.134	19.134	18.496	18.496	18.496	17.858	17.858	16.983	16.745
YLR090W	10.668	10.668	10.668	10.668	10.668	10.668	10.668	10.668	10.668	10.668	10.668	10.668	10.668	10.668	10.905	10.905	10.905	10.905	10.905	10.905	10.905	10.905	10.905	10.345	10.345	10.345	10.345	10.506	11.143	11.143	11.143	11.143	11.143	11.143	11.143	11.143	11.143	10.905	10.905	10.268	9.868	9.868	9.868	9.868	9.868	8.993	8.993	9.231	9.231
YIR005W	12.656	12.656	12.656	12.656	12.656	11.382	11.382	11.382	11.382	11.62	11.62	10.506	10.107	10.107	10.107	9.707	9.469	9.469	9.469	8.755	8.755	9.63	9.63	9.63	9.63	9.63	8.755	8.993	8.355	8.355	8.355	8.117	8.117	6.766	6.766	7.489	8.126	8.126	8.126	8.84	9.078	9.316	9.554	9.554	9.792	9.792	9.792	10.191	10.191
YKR088C	3.272	3.672	3.672	3.672	3.672	3.672	3.434	3.434	4.072	4.072	4.309	4.709	4.709	4.709	4.709	4.709	4.709	4.709	4.709	4.947	4.947	4.947	4.947	5.185	5.185	5.585	5.585	5.585	5.585	5.984	6.222	6.222	6.222	6.46	6.46	6.46	6.061	6.061	6.061	5.423	5.822	6.46	6.46	6.698	7.973	7.973	8.211	8.211	8.687
YGR186W	9.724	9.724	10.838	10.838	11.075	11.713	11.713	11.713	11.713	11.713	11.713	11.713	11.713	12.113	12.351	12.588	12.988	12.988	13.226	13.626	13.626	13.626	13.626	13.626	13.626	13.626	13.626	14.101	14.101	14.101	14.339	14.339	14.339	13.94	13.94	13.94	13.94	13.94	13.94	13.94	13.94	13.94	13.94	13.94	13.94	14.178	14.178	14.178	14.416
YDR264C	10.191	10.191	10.191	10.191	10.191	10.191	10.191	9.954	9.954	9.954	9.954	9.954	9.954	9.954	9.716	9.716	9.716	9.716	9.477	9.477	9.477	9.477	9.477	9.078	9.078	8.441	8.441	8.441	8.441	8.441	8.441	7.965	7.565	7.565	7.165	6.766	6.528	6.528	6.128	5.891	5.891	5.891	5.415	5.415	4.777	4.378	4.378	4.378	4.378
YKR059W	7.004	7.004	7.004	5.652	5.652	5.652	5.176	5.176	5.176	5.176	5.176	5.176	5.176	5.176	5.415	5.415	5.415	5.415	5.652	5.652	5.652	5.652	5.652	5.652	5.253	5.253	4.378	4.378	4.378	3.978	3.579	3.579	3.579	3.579	4.054	4.692	4.692	4.692	4.692	4.692	5.406	5.406	5.406	6.12	6.12	6.358	6.358	6.995	6.995
YER169W	11.934	11.934	11.934	11.934	11.934	11.934	11.934	11.934	11.934	11.934	11.934	11.934	11.934	11.934	11.934	11.934	11.696	11.696	11.696	11.696	11.696	11.696	11.696	11.696	11.696	11.458	11.458	11.458	11.458	11.458	11.22	11.22	9.63	7.242	6.843	6.205	6.205	6.205	6.205	6.205	6.205	6.205	6.205	6.205	6.205	5.567	5.33	5.33	5.33
YHR143W	10.523	10.523	10.523	10.523	10.523	10.523	10.523	10.523	10.999	10.999	10.999	10.999	10.999	10.999	10.999	10.999	10.999	10.999	10.999	10.999	10.999	10.999	10.999	10.999	10.999	10.999	10.761	10.523	10.523	10.523	10.523	10.523	10.523	10.523	10.523	10.523	10.123	10.123	10.123	8.449	8.05	7.574	7.574	7.574	7.574	7.574	7.574	7.335	6.936
YHR134W	3.264	3.264	3.425	3.425	3.425	3.425	3.663	4.539	4.539	4.539	4.539	4.539	4.539	4.301	3.663	3.901	3.901	4.777	4.777	4.777	4.777	5.015	4.777	4.777	4.777	5.015	5.015	5.253	5.253	5.253	5.253	5.253	5.253	5.253	4.854	4.454	4.454	4.454	4.454	4.454	4.454	4.454	4.454	4.454	4.454	4.454	4.454	4.692	4.692
YCL054W	10.115	10.191	10.829	10.829	10.829	10.829	10.829	11.229	11.229	11.466	11.466	11.067	11.067	11.067	11.067	11.067	11.067	11.067	11.067	11.067	11.067	10.591	10.991	10.991	10.991	10.991	10.991	10.991	10.991	10.991	8.126	7.726	7.726	7.089	7.089	7.089	7.089	7.089	7.089	7.089	6.613	5.576	5.814	5.814	5.814	5.814	5.814	5.814	5.814
YMR019W	3.986	3.986	3.748	3.748	3.748	4.386	5.024	5.024	5.024	5.024	5.024	5.024	5.024	5.261	5.261	5.261	5.261	5.261	5.261	5.261	5.261	5.261	5.261	5.261	5.261	5.261	5.261	5.261	5.261	5.661	5.899	6.537	7.888	7.888	7.888	8.126	8.126	8.764	8.764	9.002	9.002	9.002	9.239	9.239	9.239	9.239	9.239	9.239	9.477
YLR022C	4.216	4.216	4.216	4.216	4.216	4.216	4.216	4.216	4.216	4.216	4.216	4.216	4.216	4.216	4.216	4.216	4.216	4.216	4.216	4.216	4.216	4.216	4.216	4.692	4.293	4.054	4.054	4.054	4.293	4.293	4.293	4.293	4.293	4.293	4.293	4.293	4.293	4.293	4.054	4.054	4.054	4.054	3.579	3.179	2.941	2.941	2.941	2.941	2.941
YIR006C	1.037	1.037	1.037	1.037	1.037	1.037	1.037	1.037	1.037	1.275	1.275	1.275	1.275	1.275	1.675	1.675	1.675	1.675	1.675	1.675	1.675	1.675	1.675	1.675	1.675	1.675	1.675	1.675	1.675	1.675	1.675	1.675	1.675	1.675	1.675	1.675	1.675	1.675	1.675	1.675	1.675	1.675	1.675	1.675	1.675	1.675	1.675	1.675	1.675
YNL264C	3.986	3.986	3.986	4.224	4.224	4.224	4.224	4.224	4.224	4.224	4.463	4.463	4.7	4.7	4.7	5.976	7.089	7.327	7.327	7.327	7.327	7.327	7.327	7.327	7.327	7.965	8.203	8.203	8.602	8.602	8.602	8.602	8.602	8.602	8.602	9.239	9.477	9.477	9.877	10.277	11.229	11.229	11.229	11.229	11.229	11.229	11.466	11.466	11.466
YHR041C	5.5	5.737	5.737	5.976	5.976	5.976	5.737	5.737	5.5	5.5	5.5	5.5	5.5	5.5	5.5	4.7	4.463	4.463	4.463	4.463	4.463	4.463	4.063	4.301	4.301	4.301	4.301	4.301	4.301	4.777	4.777	4.777	4.777	4.777	4.777	4.777	5.176	5.176	5.652	5.253	5.253	5.253	5.253	5.253	5.253	5.253	5.253	5.253	5.891
YER087W	3.978	3.74	3.74	3.74	3.978	4.615	4.615	5.415	6.128	6.528	6.528	6.528	6.766	6.766	6.766	6.766	6.766	6.766	6.766	6.766	6.766	6.766	6.766	7.242	7.48	7.48	7.48	7.48	7.48	7.48	7.48	7.48	7.48	7.48	7.242	7.242	7.641	7.641	7.641	7.641	7.641	7.641	7.641	7.641	7.641	7.641	8.041	9.078	9.078
YHR085W	3.817	4.293	5.168	5.168	5.168	5.644	5.882	6.358	6.358	6.358	6.358	6.596	6.596	6.596	6.834	6.834	6.834	7.072	7.072	7.31	7.31	7.31	7.31	7.31	7.786	8.024	8.024	8.024	8.024	8.024	8.024	8.024	8.424	8.424	8.424	8.424	8.424	8.185	7.471	7.471	7.471	7.471	7.471	7.471	7.471	7.471	7.471	7.471	7.471
YMR124W	6.843	6.843	6.843	6.843	7.242	7.242	7.48	7.48	7.48	7.48	7.48	7.48	7.48	8.117	8.517	8.517	8.517	8.517	8.517	8.517	8.517	8.517	8.517	9.155	9.155	9.155	9.155	9.155	9.155	9.155	9.155	9.155	9.155	9.155	9.155	9.155	9.155	9.155	8.678	8.916	8.916	8.916	8.916	8.916	8.916	8.517	8.517	8.517	8.517
YFL047W	5.423	5.423	5.423	5.423	5.661	6.137	6.137	6.613	7.489	7.489	7.489	7.489	7.489	7.489	7.489	7.489	7.489	7.489	7.489	7.489	9.401	9.401	9.401	9.401	9.401	9.401	9.401	9.8	9.8	9.8	9.8	9.401	9.8	10.039	9.8	9.8	9.8	9.8	11.075	11.075	11.075	11.075	11.075	11.075	11.075	11.075	11.075	11.075	11.075
YLR142W	8.611	8.611	8.611	8.611	8.772	8.772	8.134	8.134	8.134	7.335	7.335	6.698	5.899	5.899	5.899	5.423	5.423	5.423	6.061	6.061	6.061	6.061	6.061	6.061	5.822	5.822	5.423	5.423	5.423	5.423	5.423	5.423	5.024	5.024	5.024	5.024	5.024	5.024	5.024	5.024	5.024	5.024	5.024	5.024	5.024	5.024	5.024	5.024	5.024
YGR109C	1.037	1.037	1.037	1.037	1.037	1.437	1.437	1.437	1.437	1.437	1.437	1.437	1.437	1.437	1.437	1.675	1.675	1.675	1.675	1.675	1.675	2.074	2.312	2.788	3.026	3.264	3.264	3.264	3.264	3.264	3.264	3.264	3.264	3.663	4.301	4.7	4.7	4.7	4.7	4.7	4.7	4.7	4.7	4.7	4.7	4.7	4.7	4.7	4.7
YOL115W	6.604	6.604	7.004	7.004	7.004	7.004	7.004	7.004	7.242	7.242	7.242	7.242	7.242	7.242	7.242	7.242	7.242	7.242	8.117	8.755	8.755	8.755	8.755	8.755	8.755	8.755	8.517	8.517	8.517	8.517	8.517	8.517	8.517	8.517	8.517	8.517	8.517	8.517	8.517	8.517	8.916	8.916	8.916	8.517	8.517	8.517	8.517	8.517	8.517
YDR358W	9.069	8.432	8.033	8.033	8.033	8.033	8.033	8.033	8.033	8.033	7.319	6.205	6.205	6.205	5.967	5.729	5.729	5.729	6.367	6.766	6.766	6.766	6.766	6.766	6.766	6.766	6.528	6.528	5.814	6.052	6.052	6.052	6.052	6.613	6.613	6.613	6.375	5.976	5.976	5.5	5.261	5.5	5.261	5.5	5.5	5.5	5.5	5.261	5.261
YDR390C	1.836	1.836	1.836	1.836	1.836	2.474	2.474	2.474	1.675	1.675	1.275	1.275	1.275	1.275	1.751	1.751	1.751	2.389	2.389	2.627	2.627	2.627	2.627	3.264	3.901	3.901	7.319	7.319	7.319	7.718	7.718	7.718	7.718	7.718	7.718	7.718	7.718	8.117	8.117	8.117	8.117	8.117	8.832	9.069	9.307	9.307	9.307	9.307	9.307
YGR257C	7.327	7.803	9.716	9.716	9.954	9.954	9.954	9.954	9.954	10.591	10.353	10.752	11.152	11.152	11.152	11.152	11.39	11.39	11.39	11.39	11.39	11.39	11.152	11.152	11.152	11.152	11.152	11.152	11.152	11.39	11.39	11.39	11.79	12.027	12.027	12.027	11.79	11.79	11.79	11.79	11.79	11.79	12.027	12.027	12.027	11.79	11.79	11.39	11.152
YHR097C	8.84	8.441	8.678	8.916	9.554	9.554	9.554	9.792	9.792	9.792	9.792	9.554	9.554	10.191	10.191	10.191	10.191	10.191	10.191	10.191	9.393	8.916	8.916	8.916	8.678	8.678	8.916	9.155	10.506	10.506	10.744	10.744	10.744	10.744	10.744	10.744	10.744	10.744	10.744	10.744	10.744	10.744	10.744	10.744	10.506	10.506	10.506	9.792	10.191
YNL132W	3.026	2.627	2.389	2.389	2.389	2.151	2.151	1.513	1.275	1.275	1.275	1.275	1.275	0.875	0.875	0.875	0.875	0.875	0.637	0.637	1.037	1.037	1.037	1.037	1.037	1.037	1.037	1.037	1.037	1.037	1.037	1.037	1.037	1.037	1.037	1.037	1.037	1.037	1.037	0.799	0.799	0.799	1.198	1.198	1.198	1.198	1.198	1.198	1.437
YDR292C	6.774	6.537	5.737	5.976	6.452	6.851	7.089	7.089	7.089	7.089	7.565	7.565	7.803	8.203	8.203	8.203	8.203	8.441	9.078	11.305	11.305	11.704	11.704	11.704	11.704	11.704	11.704	12.181	12.181	12.181	12.181	12.181	12.181	12.181	12.181	12.58	12.58	12.58	12.58	12.58	12.58	12.58	12.58	12.58	12.818	13.456	13.694	13.694	13.456
YER110C	17.918	17.918	17.918	17.918	17.918	17.918	17.918	17.918	17.918	17.918	17.918	17.918	17.518	17.756	18.555	18.317	18.079	18.317	18.317	18.317	18.317	18.317	18.317	18.317	18.317	18.317	18.317	18.317	18.317	18.317	18.317	18.317	18.079	18.079	18.079	18.079	18.079	18.079	16.805	16.567	16.567	16.567	16.567	16.567	16.567	16.567	16.567	16.567	16.567
YPR052C	19.108	19.108	18.309	18.309	18.547	18.148	18.148	18.148	18.148	18.148	18.148	18.148	18.148	18.148	17.748	17.51	17.51	17.51	17.51	17.51	17.51	17.51	17.51	17.51	17.51	17.272	17.272	14.246	12.656	12.418	12.418	12.418	12.418	12.181	12.181	12.181	12.181	12.181	12.181	12.181	12.181	12.181	12.181	11.543	11.543	11.781	11.781	11.143	11.143
YIL016W	8.925	8.925	8.925	8.925	9.325	9.325	9.562	9.562	9.562	9.562	9.562	9.8	9.8	9.8	10.277	10.277	10.277	10.277	10.277	10.277	10.277	10.277	10.514	10.752	10.752	10.752	10.752	10.752	10.752	10.752	10.752	10.752	10.752	10.752	10.991	10.991	10.752	10.752	10.752	10.752	10.752	10.752	10.752	10.752	10.752	10.752	10.752	10.752	10.752
YNR008W	1.513	1.513	1.913	2.389	2.389	2.389	2.389	2.389	2.389	2.627	2.627	2.627	2.627	2.627	2.627	2.627	2.627	2.627	2.627	3.74	3.74	3.74	3.978	3.978	3.978	3.978	3.978	3.978	3.978	3.978	4.854	5.33	5.967	6.367	6.604	6.604	6.604	6.604	6.604	6.604	6.843	6.843	6.843	6.843	6.443	6.443	6.443	6.919	7.157
YHR076W	8.05	7.412	6.613	6.452	6.452	6.213	6.213	6.213	6.213	5.814	5.814	5.814	5.814	5.814	6.052	6.052	6.052	6.052	6.052	6.052	6.052	5.176	4.139	4.139	4.139	4.139	4.139	4.139	4.139	4.139	4.139	4.139	3.74	3.264	3.264	4.063	4.063	4.301	4.7	4.7	4.7	5.1	5.1	5.1	5.976	5.976	5.976	5.976	5.976
YLR419W	6.681	6.681	6.919	6.919	6.919	6.919	6.919	7.395	7.395	7.395	7.395	7.395	7.395	7.157	7.395	7.395	7.395	7.395	7.395	7.395	7.395	7.395	7.395	7.795	7.795	8.033	8.033	8.033	8.033	7.795	8.033	8.033	8.033	8.033	8.271	8.271	8.271	8.271	8.908	8.908	8.908	8.908	8.908	8.908	8.908	9.146	9.146	9.146	9.146
YDR128W	8.126	8.126	8.126	8.525	8.764	8.764	8.764	8.764	8.364	8.364	8.602	8.602	8.602	8.84	10.115	10.115	10.115	10.115	10.115	10.115	10.115	10.115	10.115	10.115	10.115	10.115	10.115	10.115	10.115	10.115	9.477	9.477	9.877	9.877	9.877	10.115	9.877	9.877	9.877	9.639	9.639	9.639	9.639	9.239	9.239	9.239	9.716	9.716	9.716
YGR279C	1.437	1.437	1.437	1.437	1.437	1.437	1.437	1.437	1.437	1.437	1.437	1.437	1.437	1.437	1.437	1.437	1.437	1.437	1.437	1.437	1.437	1.437	1.437	1.437	1.437	1.437	1.437	1.437	1.437	1.437	1.437	1.437	1.437	1.437	1.437	1.437	1.437	1.437	1.437	1.437	1.437	1.437	1.437	1.437	1.437	1.437	1.437	1.437	1.437
YPL001W	4.148	4.862	4.862	4.862	5.261	8.373	8.373	8.611	8.611	8.611	8.611	8.611	8.611	9.248	10.523	10.999	10.999	10.999	10.999	11.399	11.798	11.798	13.71	13.71	13.71	14.909	14.909	15.385	15.385	15.385	15.385	15.385	15.385	15.784	18.334	19.21	19.21	19.21	20.085	20.085	20.085	20.085	20.085	20.085	20.085	20.085	20.323	20.323	20.723
YOR304C-A	3.74	3.502	3.264	3.264	3.264	3.502	4.777	5.652	5.891	6.367	6.604	6.843	7.88	8.117	8.117	8.517	8.517	8.517	8.517	8.517	8.517	8.517	9.316	9.316	9.078	9.078	9.078	9.078	9.078	7.965	8.364	9.877	11.713	11.713	11.713	11.713	12.912	12.912	12.912	12.912	12.912	12.912	12.912	12.912	12.912	12.912	12.912	13.149	13.549
YIL157C	0.637	0.637	0.637	0.637	0.637	0.637	0.637	0.238	0.238	0	0	0	0	0	0	0	0	0	0	0	0.238	0.238	0.238	0.238	0.238	0.238	0.238	0.238	0.238	0.238	0.238	0.238	0.637	0.637	0.637	1.037	1.037	1.275	1.275	2.151	2.627	4.862	4.862	4.862	4.862	5.5	5.5	5.5	5.5
YMR023C	3.663	3.901	3.901	3.901	3.901	3.901	3.901	3.901	3.901	3.901	3.901	3.425	3.425	3.425	3.425	3.425	3.425	3.425	3.425	3.425	3.425	3.425	3.425	3.425	3.425	3.425	3.425	3.425	3.425	3.425	3.425	3.425	3.425	3.425	3.425	3.026	3.026	3.026	2.788	2.788	2.788	2.389	2.389	2.389	2.389	2.389	2.389	2.151	2.151
YCL058W-A	5.652	5.652	6.052	6.052	6.052	6.29	6.29	6.29	6.29	6.29	6.29	6.29	5.891	6.29	6.689	8.441	8.441	9.716	9.716	9.716	9.716	10.752	11.704	13.617	13.855	13.855	14.569	15.207	15.207	15.207	15.207	15.207	15.207	15.207	14.969	14.969	14.969	15.444	15.444	15.682	15.682	15.682	16.796	16.796	17.034	17.034	17.034	17.034	17.034
YGL220W	9.086	9.086	9.086	8.211	6.137	5.737	5.737	4.386	4.386	4.148	4.947	4.947	4.947	4.947	4.947	4.947	5.185	5.423	5.423	5.822	5.822	6.859	7.098	7.098	8.134	8.611	8.611	8.848	8.611	8.611	8.611	9.01	8.611	8.611	8.611	8.611	8.611	8.611	8.211	8.211	8.611	9.01	10.447	14.034	14.034	14.034	14.034	15.07	15.07
YDL119C	4.301	4.301	4.301	4.301	4.301	4.301	4.301	4.301	4.301	4.301	4.301	4.301	4.301	4.539	5.015	5.015	5.015	5.015	5.015	5.015	5.015	5.491	5.491	5.491	5.491	5.491	5.491	5.491	5.491	5.253	5.253	5.491	5.491	5.491	5.491	5.491	5.491	5.491	5.491	5.491	5.491	5.491	5.491	5.491	5.491	5.491	5.491	5.491	5.491
YMR295C	9.316	9.316	9.316	9.316	9.316	9.554	9.554	9.554	9.554	9.554	9.155	8.916	8.916	8.916	9.155	9.155	9.155	9.155	9.155	9.155	8.755	8.755	8.755	8.755	8.755	8.755	8.117	7.08	7.08	7.08	7.08	7.08	7.08	7.48	7.48	7.48	7.718	7.718	7.718	7.718	7.718	7.718	7.718	7.718	7.718	7.718	7.48	7.48	7.242
YDR183W	2.236	2.236	2.236	2.635	2.635	2.635	2.635	2.635	2.397	1.998	1.598	1.598	1.598	1.598	1.598	2.397	2.796	3.434	3.833	3.833	3.833	3.833	3.833	3.833	3.833	3.833	3.833	3.833	3.833	3.833	3.833	3.833	3.833	4.233	6.069	6.307	7.183	7.183	7.183	7.183	7.183	7.183	7.183	7.183	7.582	7.582	7.582	7.82	7.82
YFL039C	1.275	1.275	1.275	1.275	1.275	1.275	1.275	1.275	1.275	1.275	1.275	1.275	1.275	1.275	1.275	1.275	1.275	0.875	0.875	0.875	0.875	0.637	0.637	0.637	0.637	0.637	0.637	0.637	0.637	0.637	0.637	0.4	0.4	0	0	0	0	0	0	0	0	0	0	0	0	0	0	0	0
YMR016C	3.341	3.341	3.341	3.341	3.341	2.865	2.865	2.865	2.865	2.865	2.865	2.865	2.865	2.865	2.865	2.865	2.865	2.865	2.865	2.865	2.865	2.865	2.865	2.865	2.865	2.627	2.151	2.151	1.913	1.913	1.913	1.913	1.913	1.913	1.913	1.913	1.913	1.913	1.913	1.913	1.513	1.751	1.513	1.513	1.113	0.875	0.875	0.875	0.875
YER067W	7.013	7.013	7.013	7.013	7.013	7.25	7.726	7.965	7.965	7.965	7.965	7.965	8.203	8.84	9.639	9.639	9.877	9.877	9.877	9.877	9.877	9.877	9.877	9.877	9.877	9.639	10.039	10.676	10.438	10.438	10.438	10.438	10.438	10.438	10.914	11.152	11.152	11.152	11.39	11.39	11.39	11.39	11.39	11.39	11.39	11.39	11.39	11.628	11.229
YML022W	2.95	3.587	3.587	3.587	3.825	3.825	5.415	5.814	6.052	6.052	6.29	6.29	6.29	6.528	7.165	7.565	7.565	7.565	7.565	7.565	7.565	7.565	7.565	7.803	9.868	10.982	10.982	10.982	11.22	11.62	11.62	11.62	11.62	11.62	11.62	11.62	11.62	11.62	11.62	11.62	11.62	12.334	12.334	12.572	12.809	12.809	12.809	12.809	12.809
YML025C	2.865	2.865	1.989	1.989	1.989	1.989	1.989	1.989	1.989	1.989	1.989	1.989	1.989	1.989	1.989	1.513	1.513	1.275	1.275	1.275	1.275	1.275	1.275	1.275	1.275	1.275	1.275	1.275	1.275	1.275	1.275	1.275	1.275	1.275	1.275	1.275	1.275	1.275	1.275	1.275	1.275	1.275	1.275	1.275	0.637	0.637	0.637	0.637	0.637
YDR093W	7.098	7.098	6.46	6.061	6.061	6.061	6.061	5.423	5.261	5.261	5.261	5.261	5.261	5.261	5.261	5.261	5.261	5.261	4.862	4.862	4.862	4.862	4.624	4.624	4.624	3.825	3.425	3.425	3.425	3.425	3.425	3.425	3.425	3.425	3.425	3.425	3.425	3.587	3.587	3.587	3.587	3.587	3.587	3.587	3.587	3.587	3.587	3.587	3.587
YDR539W	14.093	14.093	14.093	14.093	14.093	14.73	14.73	14.969	14.969	14.969	14.969	14.969	14.969	14.969	14.969	14.969	14.969	14.969	14.569	14.569	14.569	14.569	14.569	14.569	14.569	14.331	14.331	14.331	14.331	13.694	13.694	13.456	13.217	13.217	13.217	13.217	13.217	12.979	12.979	12.979	12.979	12.504	12.504	12.504	12.504	12.903	12.903	12.903	12.665
YDL167C	7.335	7.098	7.098	5.746	5.508	4.624	5.261	5.261	5.261	5.261	5.261	5.261	5.261	5.261	5.261	5.261	5.261	5.5	5.899	6.137	6.137	7.013	6.774	6.774	7.013	7.25	7.25	7.25	7.25	7.25	7.25	7.25	7.25	7.25	6.613	6.613	6.613	7.25	7.65	7.726	7.726	7.726	7.726	7.726	7.726	7.726	7.726	7.726	7.327
YGR148C	5.491	5.491	5.491	5.491	5.491	5.491	5.491	5.491	5.491	5.491	5.491	5.491	5.491	5.491	5.491	5.491	5.491	5.491	5.253	5.253	5.253	5.015	5.015	5.015	2.865	2.627	2.151	2.151	2.151	2.151	2.151	2.151	2.151	1.513	1.513	1.275	1.275	1.275	1.275	1.275	1.275	1.275	1.275	1.275	1.275	1.275	0.875	0.875	0.875
YML067C	1.113	1.513	1.513	1.513	1.513	1.513	1.513	2.55	2.312	2.312	3.349	3.349	3.349	3.349	5.423	5.423	5.423	5.423	5.423	5.423	5.423	5.822	6.222	6.46	6.46	6.46	6.46	6.46	7.735	8.772	8.772	8.772	9.486	9.886	9.886	9.886	9.886	9.886	10.684	10.684	10.684	10.684	10.684	10.684	10.684	10.684	10.684	11.084	11.084
YJL134W	13.37	13.37	13.608	13.608	14.484	14.484	14.883	14.883	14.883	14.883	14.883	14.883	14.883	14.883	14.883	14.883	14.883	14.883	14.883	14.883	14.883	14.883	14.646	14.646	14.646	14.646	14.646	14.646	14.883	14.883	14.883	14.883	14.883	14.883	14.883	14.883	14.883	14.883	14.883	14.883	14.883	14.883	14.883	14.883	14.883	14.646	14.408	14.408	14.408
YGR237C	17.442	17.442	17.442	17.442	17.442	17.442	17.043	17.043	16.805	16.805	16.567	16.567	16.567	16.167	16.167	16.167	16.167	16.167	16.167	16.167	16.167	16.167	16.167	16.167	16.167	15.929	15.929	15.929	15.929	15.929	15.929	15.291	15.053	15.053	15.053	15.053	15.053	15.053	15.053	15.053	15.053	13.94	13.94	11.628	11.39	10.353	10.353	10.353	10.353
YJL028W	3.74	2.227	1.989	1.989	1.989	1.989	1.989	1.989	1.989	1.989	1.989	1.751	1.751	1.751	1.751	1.751	1.751	1.751	1.751	1.751	1.751	1.751	1.751	1.513	1.513	1.513	1.513	1.113	1.113	0.875	1.113	1.113	1.113	1.113	0.875	0.875	0.875	0.875	0.875	0.875	0.875	0.875	0.476	0.476	0.476	0.714	0.714	0.714	0.714
YDR501W	2.151	1.513	1.513	1.513	1.751	1.751	2.151	2.389	2.389	2.389	2.627	2.627	2.627	2.627	2.627	2.627	2.389	2.389	2.389	2.389	2.627	3.026	3.026	3.026	3.663	3.901	3.901	3.901	3.901	5.176	5.415	5.415	5.415	5.415	5.415	5.415	5.814	6.052	6.052	6.689	6.689	7.327	7.327	7.327	7.327	7.327	7.327	7.327	7.327
YNR043W	6.995	6.995	7.795	7.795	7.795	7.795	7.795	7.795	7.795	8.033	8.033	8.033	8.908	10.582	10.582	10.582	10.582	10.582	10.582	10.582	10.582	10.582	10.582	10.582	10.582	10.582	10.582	10.582	10.582	10.82	10.82	10.82	10.82	10.82	11.059	11.059	11.059	11.059	11.059	11.059	11.059	11.059	11.059	11.059	11.059	11.059	11.059	11.059	11.059
YIL092W	10.361	10.361	10.123	10.123	10.123	10.123	10.123	8.134	7.497	7.497	7.098	7.098	6.46	6.061	6.061	5.661	5.661	6.061	6.061	6.061	6.46	6.46	6.46	6.46	5.822	5.585	5.185	5.423	5.822	5.822	5.822	5.822	5.822	5.822	5.822	6.298	6.298	6.298	6.298	6.298	6.298	6.537	6.137	6.137	5.737	5.338	5.576	5.576	5.576
YDL022W	2.627	2.627	2.627	2.627	1.989	1.589	1.589	1.589	1.589	1.589	1.589	1.589	1.589	1.589	1.589	1.589	2.227	2.227	2.227	2.703	2.703	2.703	2.703	2.703	2.703	2.703	2.703	2.703	2.304	2.304	2.304	2.304	2.304	2.304	2.304	2.304	2.304	2.304	2.304	2.304	2.304	2.304	2.304	2.304	2.304	2.304	2.304	2.304	2.304
YIL123W	5.253	5.253	5.253	5.253	5.253	5.253	5.253	5.253	4.854	4.454	4.454	4.454	3.579	3.817	3.655	3.655	3.655	3.655	3.655	3.655	3.655	3.655	4.293	5.006	5.006	5.406	5.644	6.282	6.282	6.282	6.282	6.681	6.681	6.681	6.681	6.681	6.681	6.681	6.443	6.443	6.443	6.443	6.443	6.443	6.443	6.443	6.443	6.443	6.205
YPL079W	3.901	3.901	3.901	3.901	3.901	3.901	3.663	3.663	3.663	3.663	3.663	3.663	3.663	3.663	2.465	2.465	2.227	2.227	2.227	2.227	2.227	2.227	2.227	2.227	2.627	2.389	2.151	2.151	2.788	2.788	2.788	2.788	2.788	2.788	2.151	1.913	1.913	1.913	1.913	1.913	1.675	1.675	1.675	1.675	1.913	2.312	2.312	2.312	2.312
YDR450W	3.663	3.425	3.188	2.788	2.788	2.788	2.788	2.788	2.788	2.55	2.55	2.55	2.55	2.55	2.55	2.55	2.55	2.55	2.55	1.913	1.913	1.913	1.913	1.913	1.913	1.913	1.913	1.913	1.913	1.913	1.913	1.913	1.913	1.913	1.913	1.913	1.513	1.513	1.513	0.875	0.875	0.875	0.875	0.875	1.113	1.113	1.113	1.113	1.113
YFL036W	10.115	10.115	10.115	10.115	9.877	9.877	9.877	9.639	9.639	9.401	9.401	8.925	8.925	8.525	8.525	8.525	8.525	8.525	8.525	7.489	7.489	7.013	6.774	6.375	5.976	5.737	5.737	5.5	5.5	5.5	5.5	5.1	4.624	4.624	4.386	4.386	4.386	4.386	4.386	4.386	3.986	3.986	3.986	1.913	1.675	1.675	1.675	1.675	1.675
YDL002C	10.03	10.03	10.03	10.03	10.03	10.03	10.03	9.792	9.792	9.554	9.554	9.554	9.554	9.554	9.554	9.316	9.792	9.792	9.792	9.792	10.03	10.43	10.43	10.43	11.067	11.067	11.067	11.067	11.067	11.067	11.067	11.067	11.067	11.067	11.067	11.067	11.067	11.067	11.067	11.067	11.067	11.067	11.067	11.067	11.067	11.067	11.067	11.067	11.067
YMR073C	3.901	3.901	4.7	4.7	4.7	4.7	4.7	4.7	4.7	4.7	4.7	4.7	4.7	4.7	4.7	4.7	4.7	4.7	4.7	4.463	4.463	4.463	4.463	5.338	5.338	6.052	6.052	6.052	6.052	6.052	6.052	6.452	7.089	7.089	7.089	7.089	7.327	7.327	7.327	7.565	7.565	7.565	7.565	7.565	7.565	7.565	7.565	7.565	7.565
YLR431C	5.253	5.253	5.253	5.253	5.253	5.015	4.777	4.777	4.777	4.777	4.777	4.777	4.777	4.139	3.264	3.026	3.026	3.026	3.026	3.026	3.663	3.663	3.663	3.663	3.663	3.663	3.663	3.663	3.663	3.026	2.788	2.788	2.788	2.788	2.788	3.026	3.825	3.825	4.063	4.063	4.063	4.063	4.063	4.063	3.825	4.063	4.301	4.301	4.301
YAL027W	8.916	8.916	8.916	8.279	8.279	7.803	7.327	6.851	5.576	5.1	5.1	5.1	5.338	5.338	5.576	5.576	5.576	5.576	5.576	5.576	5.576	5.576	5.576	6.052	6.29	6.29	6.29	6.29	6.29	6.29	6.052	5.814	5.015	5.015	5.015	5.015	5.015	5.015	5.253	5.253	5.253	5.253	5.253	6.29	6.689	6.689	6.689	6.689	6.689
YER168C	7.004	7.004	7.004	7.004	7.004	7.004	6.766	6.766	6.766	6.528	6.528	6.528	6.528	6.528	6.528	6.128	6.128	6.128	6.128	5.415	5.015	5.015	5.015	5.015	5.015	5.015	5.015	5.015	4.378	4.378	4.378	4.378	3.978	3.978	3.978	3.978	3.978	3.978	3.978	3.978	3.978	3.502	3.502	3.502	3.264	3.264	3.264	3.264	3.264
YDR466W	7.319	7.319	7.319	7.319	7.319	7.319	7.319	7.319	7.319	7.319	7.319	7.319	7.319	7.08	7.08	7.08	7.08	7.08	7.08	7.08	7.08	7.319	7.319	7.319	7.319	7.319	7.319	7.718	7.956	7.956	8.432	8.432	8.432	8.432	8.432	8.432	8.194	8.194	8.194	8.194	7.718	7.718	7.718	7.718	7.319	7.319	7.319	7.319	7.319
YLR063W	11.951	12.427	12.427	12.665	12.665	12.903	12.903	13.141	13.141	13.141	12.742	12.742	12.742	12.742	12.979	12.979	12.979	12.979	12.979	13.217	13.217	13.217	13.217	12.979	12.265	11.866	11.466	10.668	10.668	10.668	10.668	10.668	10.668	10.905	10.905	10.905	11.305	11.305	11.305	11.305	11.543	11.543	11.543	11.543	11.543	11.543	11.543	11.543	11.543
YKR061W	2.873	2.873	2.873	3.111	3.111	3.111	3.111	3.111	3.111	3.111	3.111	3.111	2.474	2.474	2.474	2.312	2.312	2.312	2.312	2.312	2.312	2.55	2.788	3.026	3.026	3.425	3.425	3.663	3.663	3.663	3.901	3.74	3.74	3.978	3.978	3.978	3.978	3.978	3.978	3.978	3.978	3.978	3.978	4.454	4.454	4.454	4.454	4.054	4.054
YOL057W	10.82	11.059	11.296	11.296	11.296	11.296	12.334	12.334	12.733	12.733	12.733	12.733	12.733	12.733	12.733	12.733	12.733	12.733	12.733	12.733	12.733	13.209	13.923	14.799	14.799	15.274	15.274	15.674	15.674	15.674	15.674	15.674	15.674	15.674	15.674	15.912	15.912	16.15	16.15	16.15	16.15	16.15	16.15	16.15	16.15	16.15	16.15	16.15	16.388
YLR395C	6.604	6.604	6.604	6.604	6.604	6.604	6.604	6.604	6.604	6.604	6.604	6.604	6.604	6.604	6.604	6.604	6.604	6.604	6.843	6.843	6.604	6.604	6.604	6.604	6.604	6.604	6.604	6.604	6.604	6.367	6.367	6.367	6.367	6.367	6.367	6.367	6.367	6.367	6.367	6.367	6.367	6.367	6.367	6.367	6.367	6.367	6.367	6.128	6.128
YDR397C	7.659	7.659	5.585	5.984	5.984	5.984	6.383	6.222	6.061	6.298	5.899	6.137	6.137	6.137	6.137	6.137	5.5	6.537	6.936	6.936	6.936	6.936	6.936	7.335	7.335	7.574	8.525	8.525	8.525	8.525	8.525	8.525	8.525	8.925	8.925	9.8	10.039	10.039	10.438	10.438	10.438	10.438	10.438	10.438	11.313	11.552	11.552	11.552	11.552
YCR028C	7.965	7.965	7.965	7.565	8.203	8.203	8.203	8.203	8.203	8.203	8.203	8.203	7.803	7.803	7.803	8.041	8.041	8.041	8.041	8.041	7.641	7.641	7.641	7.641	7.641	7.641	7.641	7.641	7.641	7.004	7.004	7.004	7.004	7.004	7.004	7.641	7.641	7.641	7.641	7.641	7.641	7.641	7.641	7.641	7.242	7.004	7.004	7.004	7.404
YDL192W	3.748	3.51	3.111	2.712	2.712	2.712	2.712	2.312	2.312	2.312	2.312	2.312	2.312	2.312	2.312	1.113	1.113	1.113	1.113	1.113	1.113	1.113	1.113	1.513	1.513	1.513	1.513	1.513	1.751	1.751	1.751	1.751	1.351	1.351	1.113	1.113	1.113	1.113	1.113	1.113	1.113	1.351	1.351	1.351	1.351	1.351	1.351	1.589	1.589
YNL063W	5.491	5.491	5.491	5.491	5.491	5.491	5.491	5.253	4.854	2.941	2.465	2.465	2.465	2.465	2.465	2.465	2.465	2.465	2.465	2.703	2.703	2.703	2.703	2.703	2.703	2.703	2.703	2.227	2.227	2.227	2.227	1.589	1.589	1.589	1.589	1.589	1.19	1.19	1.19	1.19	1.19	1.428	1.428	0.952	0.952	0.952	0.952	0.952	0.952
YKR081C	10.2	10.2	10.2	10.2	10.438	10.438	10.438	10.438	10.438	10.438	10.438	10.438	10.438	10.438	10.438	10.838	10.838	10.838	10.838	10.838	10.838	10.838	10.838	10.838	10.838	10.6	10.6	10.6	10.6	10.361	10.361	10.361	10.123	10.123	10.123	10.123	10.123	10.123	10.123	10.123	10.123	10.123	10.123	10.123	10.123	10.123	10.123	10.123	10.123
YPL058C	2.627	2.627	2.627	2.627	2.627	2.627	2.627	2.627	2.627	2.627	3.026	3.026	2.627	2.627	2.627	2.627	2.627	2.227	2.227	2.227	2.227	2.227	2.227	2.227	2.227	2.227	2.227	1.751	1.751	1.751	1.751	1.751	1.751	1.751	1.751	1.751	1.751	1.751	1.113	1.113	1.113	1.113	1.113	1.113	1.113	1.113	1.113	1.113	1.113
YAR014C	9.868	9.868	9.868	9.868	9.868	10.107	10.107	10.107	10.905	10.905	10.905	10.905	10.905	10.905	10.905	10.905	10.905	10.905	10.905	10.905	10.905	10.905	10.905	10.905	10.905	10.905	10.668	10.668	10.668	10.668	10.268	10.268	9.868	9.868	9.868	10.107	10.345	10.345	10.345	10.345	10.345	10.345	10.345	10.345	10.345	10.345	10.345	10.345	10.345
YJL184W	9.002	9.002	9.002	9.002	9.239	9.477	9.477	9.716	9.716	9.716	9.716	9.716	9.716	9.716	9.716	9.954	9.954	9.954	10.353	10.353	10.353	10.353	10.829	10.829	10.829	11.067	11.067	11.067	11.067	11.067	11.067	10.668	10.668	10.668	10.668	10.668	10.668	10.668	10.668	10.668	10.668	10.668	10.668	10.43	10.43	10.43	10.43	10.43	10.43
YHL002W	11.628	12.104	12.104	12.104	12.104	12.342	12.342	12.342	12.342	12.342	12.342	12.104	12.104	12.104	12.104	12.104	12.104	12.104	12.104	12.104	12.104	12.504	12.504	12.504	12.504	12.903	12.504	12.504	12.504	12.504	12.504	12.504	12.504	12.504	12.504	12.504	12.504	12.504	12.504	12.504	12.504	12.504	12.504	12.504	12.265	12.265	12.665	12.665	12.665
YNL058C	5.729	5.253	5.253	4.301	4.063	4.063	4.063	4.063	4.063	4.063	3.825	3.825	3.825	3.825	3.825	3.825	3.825	3.825	3.587	3.587	3.587	3.587	3.587	3.111	3.111	3.111	3.111	3.111	3.111	3.111	3.111	3.111	3.111	3.111	3.111	3.111	3.111	3.111	3.111	3.111	3.111	3.111	3.111	3.111	1.913	1.437	1.198	1.198	1.198
YNR024W	7.327	7.327	7.327	7.327	7.327	7.726	7.489	7.25	7.25	7.489	9.086	9.724	9.724	9.724	9.724	9.486	9.486	9.486	9.486	10.361	10.6	10.361	10.361	11.874	12.274	12.274	12.512	12.512	12.912	12.912	12.912	12.912	12.912	12.274	12.274	12.274	12.274	12.274	12.274	12.274	12.274	12.274	12.274	12.274	12.512	12.512	12.512	12.512	12.512
YKR058W	17.748	17.748	17.748	17.748	17.748	17.748	17.748	17.748	17.748	17.748	17.748	17.748	17.748	17.748	17.986	17.986	17.986	17.986	17.986	18.462	18.462	18.462	18.462	18.462	18.462	18.861	18.861	19.099	18.861	18.861	18.861	18.861	18.861	17.91	17.91	17.91	17.91	17.91	17.91	17.91	17.91	17.91	17.51	17.51	16.473	16.473	15.674	15.912	15.912
YNL077W	12.265	12.265	12.265	12.665	12.427	12.427	12.427	12.826	12.826	12.826	12.826	12.826	12.826	12.826	12.826	12.826	12.826	12.826	12.826	12.826	12.826	12.826	12.588	12.351	12.588	12.588	12.588	12.826	12.826	12.826	12.826	12.826	12.826	12.189	12.189	12.189	12.189	12.189	12.189	12.189	12.189	12.189	12.189	12.189	12.189	12.189	12.189	11.951	11.951
YBR078W	0	0	0	0	0	0	0	0	0	0	0	0	0	0	0	0	0	0	0	0	0	0	0	0	0	0	0	0	0	0	0	0	0.4	0.4	0.4	0.4	0.4	0.4	0.4	0.4	0.4	0.4	0.4	0.4	0.4	0.4	0.4	0.4	0.4
YOR390W	4.063	4.463	4.463	4.463	4.463	4.463	4.463	4.7	4.7	4.7	4.7	4.7	4.7	4.7	5.1	5.1	5.576	5.576	5.576	5.576	5.576	5.576	5.576	6.213	6.213	6.213	6.213	6.213	6.213	6.213	6.213	6.213	6.452	6.452	6.452	6.452	6.689	6.689	6.689	6.689	6.928	6.689	6.689	6.689	6.689	6.689	6.689	6.689	6.689
YKR019C	12.113	11.475	11.475	11.475	11.475	11.475	11.874	11.874	11.874	12.113	12.351	12.351	12.988	12.988	13.864	13.864	13.864	13.864	13.864	13.864	13.864	13.864	14.101	14.017	13.778	14.178	14.178	14.578	14.578	14.578	14.578	15.053	14.339	14.739	14.739	14.739	16.014	15.776	15.776	15.776	15.776	15.776	16.252	16.252	16.252	15.776	15.776	15.377	14.977
YGL112C	4.386	4.862	4.862	4.862	4.862	4.862	4.862	4.463	4.463	4.463	4.463	4.463	4.7	4.939	4.939	4.939	4.939	5.415	7.803	9.469	9.469	9.469	9.469	9.469	9.469	9.069	9.307	9.945	9.945	9.945	10.183	10.183	10.183	10.183	10.183	10.582	10.82	10.82	10.82	11.458	12.172	12.172	12.172	12.172	12.172	12.172	12.172	12.172	12.172
YCR009C	1.675	1.675	1.675	1.675	1.675	2.474	2.474	3.111	3.111	3.111	3.111	3.111	3.111	3.111	3.748	3.748	3.748	3.748	3.748	3.748	3.748	3.748	3.748	3.748	3.748	3.748	3.748	3.748	3.748	3.748	3.748	3.748	3.748	3.748	3.748	4.148	4.624	4.624	4.624	5.024	5.024	5.024	5.024	5.024	5.024	5.822	5.822	5.822	5.822
YPR124W	6.452	6.452	6.452	6.452	6.928	6.928	6.928	6.689	6.689	6.689	6.29	6.29	6.29	5.891	5.891	6.128	7.004	7.004	7.004	7.004	6.604	6.367	6.367	6.367	6.367	6.367	6.843	6.843	6.843	6.843	7.242	7.242	8.041	8.041	8.279	8.279	8.279	8.279	8.279	8.041	8.441	8.441	8.441	8.441	8.441	8.441	8.441	8.441	8.441
YML070W	4.862	4.862	4.862	5.1	5.1	5.1	5.1	5.1	5.1	5.1	5.899	6.137	7.25	7.25	7.25	7.25	7.25	7.25	7.25	7.25	7.25	7.25	7.25	7.25	7.25	8.05	8.05	8.05	8.05	8.05	8.05	8.287	8.287	8.287	8.287	8.287	8.287	8.287	8.287	8.287	8.525	8.525	8.126	8.126	8.126	8.126	8.126	8.126	8.126
YAL002W	1.751	1.751	1.751	1.351	1.351	1.351	1.113	0.875	0.875	0.875	0.875	0.875	0.875	0.875	0.875	0.875	0.875	0.875	0.875	0.875	0.875	0.875	0.875	0.875	0.875	1.275	1.513	1.513	1.513	1.513	1.513	1.513	1.513	1.513	1.513	1.513	1.513	1.513	1.513	1.513	1.513	1.513	1.751	2.312	2.312	2.312	2.312	2.312	2.312
YBR200W	4.301	4.301	4.301	4.301	4.301	4.301	4.301	3.901	3.901	3.901	3.901	3.901	3.901	3.901	3.901	3.901	3.901	3.901	3.901	3.901	3.901	3.901	3.901	3.901	3.901	3.901	3.901	3.901	3.901	3.901	3.901	3.502	3.341	3.103	3.103	3.103	3.103	2.627	2.627	2.627	2.627	2.227	2.227	2.227	1.827	1.827	1.827	2.066	2.304
YDR376W	5.415	5.415	5.415	4.854	5.806	5.806	5.806	5.806	5.806	5.806	5.806	5.806	6.443	6.443	6.443	6.443	6.443	6.443	6.443	6.443	6.443	6.443	6.443	6.443	6.443	5.967	6.205	7.556	7.556	7.556	7.795	7.795	7.795	7.795	8.194	8.194	7.795	7.795	8.033	8.033	8.033	8.033	7.395	7.395	7.395	7.395	7.395	7.395	8.033
YBR170C	4.692	5.091	5.091	5.33	5.567	5.567	5.567	5.567	5.567	5.567	5.567	5.567	5.567	5.567	5.567	5.567	5.567	5.567	5.567	5.567	5.567	5.567	5.567	5.567	5.567	5.567	5.567	5.567	5.567	5.567	5.567	5.567	5.567	5.567	5.567	5.33	5.33	5.33	5.33	5.33	4.93	4.93	4.93	4.93	4.93	4.93	4.93	5.168	5.168
YBL027W	0.238	0.238	0.238	0.238	0.238	0.238	0.238	0.238	0.238	0.238	0.238	0.238	0.238	0.238	0.238	0.238	0.238	0.238	0.238	0.238	0.238	0.238	0.238	0.238	0.238	0.238	0.238	0.238	0.238	0.238	0.238	0.238	0.238	0.238	0.238	0.238	0.238	0.238	0.238	0.238	0.238	0.238	0.238	0.238	0.238	0.238	0.238	0.238	0.238
YOL141W	17.374	17.374	17.374	17.374	16.974	16.575	16.575	16.575	16.575	14.9	14.9	14.501	11.313	10.676	9.8	9.8	9.8	9.401	9.401	9.002	4.947	4.548	5.261	5.261	5.261	5.261	5.5	5.5	5.737	6.137	6.137	6.137	6.137	6.213	6.689	6.29	6.29	7.165	7.165	7.165	7.165	8.441	8.441	8.678	8.678	8.678	8.678	8.678	8.678
YGL044C	4.539	4.539	4.539	4.777	4.777	4.777	4.777	5.253	5.253	5.729	6.205	6.205	6.205	6.205	6.205	6.205	6.205	6.604	6.604	6.604	6.604	6.604	7.242	7.242	7.641	7.641	7.641	7.641	7.641	7.641	7.641	7.641	7.641	7.641	7.641	8.041	8.041	8.041	8.041	8.279	8.279	8.279	8.517	8.517	8.517	8.517	8.517	8.517	8.517
YOL002C	8.602	8.602	8.602	8.602	8.602	8.602	8.602	8.602	8.602	8.602	8.602	8.602	8.602	8.364	8.364	8.364	8.364	7.888	7.65	7.65	7.65	7.65	7.013	7.013	7.013	7.013	7.013	7.013	7.013	6.137	6.375	6.375	6.375	6.375	6.375	6.375	6.375	6.375	6.375	6.375	6.375	6.375	6.375	6.375	6.375	6.375	6.375	6.375	6.375
YKL042W	6.698	6.698	7.335	7.335	7.335	7.811	7.811	7.811	8.525	8.764	8.764	8.764	8.764	9.163	9.163	9.163	8.925	8.925	8.925	8.764	8.764	8.764	9.401	9.401	9.401	9.401	9.401	9.401	9.401	9.401	9.401	9.401	9.401	9.401	9.401	9.401	9.401	9.401	9.401	9.401	9.401	9.401	9.401	9.401	9.163	9.163	9.163	9.163	9.163
YAL039C	6.213	6.213	6.213	6.213	6.213	6.213	6.213	6.213	6.213	5.814	5.415	5.415	5.415	5.415	5.415	5.415	5.415	5.415	5.415	5.415	6.052	6.29	6.29	6.528	6.528	6.528	6.528	6.528	6.766	6.766	7.165	7.165	7.165	7.165	7.165	7.165	7.165	7.165	7.165	7.165	7.165	7.165	7.165	7.165	6.928	6.689	6.689	6.689	6.689
YPR061C	14.578	14.578	14.816	15.053	15.768	15.768	15.768	17.28	17.28	17.918	17.918	17.918	18.156	18.794	18.794	18.794	18.794	18.794	18.794	18.794	18.794	18.955	18.955	19.193	19.431	19.431	19.431	19.431	19.431	19.431	19.431	19.431	19.431	19.431	19.431	19.431	19.831	19.831	19.831	19.831	19.431	19.669	19.669	19.669	19.669	19.669	19.907	19.907	19.907
YDL233W	4.054	4.054	4.454	4.454	4.454	4.454	4.216	5.806	7.08	7.08	7.08	7.08	7.08	7.08	7.08	7.08	7.08	7.08	7.08	7.08	7.08	7.08	7.08	7.08	6.681	6.443	6.681	7.08	9.868	9.868	9.868	10.345	10.345	10.582	10.582	10.582	10.582	10.582	10.582	10.582	10.582	10.582	10.582	10.582	10.345	10.345	10.582	10.582	10.582
YJL036W	9.163	9.163	8.925	8.126	6.298	5.899	5.899	5.261	5.261	5.261	5.261	5.261	5.024	5.024	5.024	5.024	5.024	4.624	4.224	4.224	4.224	4.224	4.224	3.188	1.913	1.513	1.513	1.113	1.113	1.113	1.113	1.113	0.875	0.875	0.238	0.238	0.238	0.238	0.238	0.238	0.238	0.238	0.238	0.238	0.238	0.238	0.238	0.238	0.238
YNL138W-A	5.576	5.576	5.814	5.814	5.814	5.814	6.052	6.29	6.29	6.29	6.29	6.528	6.528	6.528	6.528	6.528	6.528	7.404	7.404	9.393	9.393	9.393	9.393	9.393	9.393	9.393	9.393	8.993	8.993	9.231	9.231	9.231	9.231	9.231	9.231	10.107	10.107	10.107	10.345	10.345	10.345	10.345	10.345	10.345	10.345	10.345	10.345	10.582	10.82
YMR291W	2.55	2.55	2.55	2.55	2.55	2.55	2.312	2.312	2.312	2.074	2.95	2.95	2.95	2.95	2.95	3.188	3.188	3.188	3.188	3.188	2.95	3.349	3.188	3.663	3.901	3.901	3.901	3.901	3.901	3.901	3.901	3.901	3.901	3.901	3.901	3.901	3.901	3.901	3.502	3.502	3.502	3.502	3.502	3.74	4.777	4.777	4.777	5.015	5.652
YLR412C-A	5.976	4.862	4.862	4.862	5.5	5.5	5.5	5.5	5.5	5.5	5.737	5.737	5.737	5.737	5.737	5.737	5.737	5.737	5.338	5.338	5.338	5.338	5.338	5.338	5.1	5.1	5.1	5.338	5.338	5.338	4.939	4.939	4.7	4.7	4.7	4.7	4.7	4.7	4.7	4.7	4.463	4.463	4.463	4.463	4.463	4.463	4.463	4.463	4.463
YJR125C	5.652	5.652	5.652	5.652	5.652	5.652	6.052	6.528	6.766	6.766	6.766	6.766	6.766	6.766	6.528	6.528	6.528	6.528	6.528	6.528	6.528	6.528	6.766	8.117	9.231	9.707	10.345	10.345	10.345	10.345	10.582	10.582	10.582	10.582	10.582	10.582	10.582	10.582	10.582	10.582	10.582	11.059	11.059	11.059	11.059	11.296	11.296	11.296	11.296
YLR287C	7.404	7.404	7.404	7.404	7.404	7.641	7.641	7.641	7.641	7.641	7.641	7.641	7.641	8.279	8.279	8.517	8.517	8.517	8.517	8.517	8.517	8.517	8.755	8.755	8.755	9.155	9.155	9.155	9.155	9.155	9.155	9.155	9.155	9.155	9.155	9.155	9.155	9.155	9.155	9.155	9.155	9.155	9.155	9.155	8.755	8.755	8.755	8.755	8.755
YDL227C	1.675	1.675	1.675	1.675	1.437	1.437	1.437	1.437	1.437	1.437	1.675	1.675	1.675	1.675	1.437	1.037	1.037	1.037	1.037	0.637	0.637	1.037	1.037	1.037	1.037	1.037	1.037	1.437	1.437	1.437	1.437	1.437	1.437	1.437	1.437	1.437	1.437	1.437	1.437	1.437	1.437	1.437	1.437	1.437	1.437	1.437	1.437	1.437	1.437
YLL032C	14.101	14.101	14.101	14.101	14.101	14.101	14.101	14.101	14.101	14.101	14.339	14.339	14.339	14.339	14.339	14.339	14.339	14.578	14.578	14.578	14.578	14.578	14.578	14.578	14.578	14.578	14.578	14.578	14.578	14.578	14.578	14.578	14.578	14.578	14.578	14.578	14.578	14.578	14.578	14.178	14.178	14.178	14.178	14.178	14.178	14.178	14.178	14.178	13.54
YGL012W	6.128	6.128	6.367	6.604	6.604	6.604	7.242	9.155	9.155	9.792	9.792	10.03	9.63	10.268	10.268	10.744	11.458	11.458	11.696	11.696	11.696	11.696	11.934	12.334	12.334	12.334	12.334	12.572	12.572	12.572	12.572	12.572	12.572	12.572	12.572	12.572	13.209	13.209	13.209	13.209	13.209	13.209	13.209	13.209	13.209	13.209	13.209	13.209	13.209
YDL178W	2.95	2.95	2.95	2.95	2.95	2.95	2.95	2.95	2.95	2.95	2.95	2.55	2.312	2.151	1.989	1.989	1.989	1.989	1.351	1.351	1.351	1.589	1.589	2.304	2.703	2.703	2.703	2.703	2.703	2.703	2.703	2.703	2.703	2.703	2.703	2.703	2.703	2.703	2.703	2.703	2.703	3.341	4.216	4.216	5.253	5.253	5.253	5.253	5.253
YDL193W	7.565	7.565	7.565	7.565	7.565	8.678	8.678	9.078	9.078	9.078	9.316	9.316	9.316	9.716	9.716	9.716	9.716	10.115	10.115	10.353	10.353	10.353	10.353	10.353	10.353	10.591	10.991	10.991	10.991	10.991	10.991	10.991	10.991	10.991	10.991	10.991	10.991	11.39	11.39	11.39	11.39	11.39	11.39	11.39	11.39	11.39	11.39	11.39	11.39
YLR223C	2.074	1.675	1.675	1.675	1.675	1.675	1.675	1.675	1.275	1.275	1.275	1.275	1.275	0.875	0.875	1.275	1.275	1.275	1.275	1.275	1.275	1.275	1.275	1.275	1.275	1.275	1.275	1.275	1.275	1.275	0.875	0.875	0.875	0.875	0.875	0.875	0.875	0.875	0.875	0.875	0.875	0.875	0.875	0.875	0.875	0.875	0.875	0.875	0.875
YOR373W	8.832	8.832	8.594	8.594	8.594	8.594	8.594	8.594	8.594	8.594	8.594	8.594	8.594	8.594	8.594	8.355	8.355	8.355	8.355	8.117	8.117	8.117	8.117	8.117	8.117	8.117	8.117	7.48	7.48	7.242	6.528	5.176	4.539	4.539	4.539	4.539	4.539	4.539	4.063	4.063	3.663	3.663	3.663	3.663	3.663	3.663	3.663	3.663	3.663
YDL028C	7.888	7.888	8.602	8.602	8.602	8.602	9.716	9.716	9.716	9.716	9.716	9.716	9.716	9.716	9.316	9.316	9.316	9.554	9.792	9.792	9.792	9.792	9.792	9.792	9.792	9.554	9.554	10.03	10.43	10.43	10.43	10.43	10.43	10.668	10.668	10.668	10.668	10.668	10.668	10.668	11.067	11.305	11.305	11.305	11.305	11.305	11.305	10.905	10.905
YML056C	12.572	12.572	12.572	12.572	11.934	11.934	11.934	11.934	10.744	10.345	9.945	9.945	10.183	10.183	9.707	9.069	9.069	9.069	8.594	8.355	8.355	8.117	8.117	8.117	8.117	8.117	8.117	8.117	8.117	8.117	8.117	7.48	7.242	7.242	7.242	7.242	5.891	5.652	5.652	3.425	3.425	3.425	3.425	3.425	3.425	3.425	3.425	3.425	3.425
YER079W	6.367	5.491	5.491	5.491	5.491	5.491	5.491	5.491	5.253	5.253	3.74	3.978	3.74	3.74	3.74	3.74	2.941	2.941	2.703	2.703	2.703	2.703	2.465	2.941	3.417	3.817	3.817	3.817	4.054	4.054	4.454	5.652	5.652	5.652	5.652	5.891	5.891	5.891	5.891	5.891	5.891	5.891	6.604	6.604	6.604	6.604	6.604	6.604	6.367
YBL004W	1.113	1.113	1.113	1.113	1.113	1.113	1.113	1.113	1.113	1.113	1.113	1.113	0.875	0.875	0.875	0.637	0.637	0.875	0.875	0.875	0.875	0.875	0.875	0.875	0.875	0.875	0.875	1.113	1.113	1.513	1.513	1.513	1.513	1.913	1.913	1.913	1.913	1.913	1.913	1.913	1.913	1.913	1.913	1.913	1.913	1.913	1.913	1.913	1.913
YHR113W	5.814	6.052	6.052	6.29	6.29	6.29	6.29	6.29	6.689	6.928	7.404	7.404	7.404	7.404	7.404	7.88	7.88	7.88	7.88	7.88	7.88	7.88	7.88	8.678	8.916	9.155	9.155	9.155	9.155	9.155	9.393	9.393	9.393	9.393	9.393	9.393	9.393	9.393	9.393	9.393	9.393	9.63	9.63	9.63	9.63	9.63	9.63	9.63	9.63
YDR353W	10.914	10.914	10.914	10.914	10.914	10.914	10.914	10.914	11.152	11.152	11.152	11.152	11.152	11.152	10.514	10.514	10.514	10.514	10.514	10.514	10.514	10.277	10.277	10.277	10.277	8.602	7.965	7.565	7.565	7.565	7.565	7.565	7.565	7.565	6.928	6.928	6.928	6.928	6.928	6.928	6.452	6.213	5.976	5.976	5.976	5.976	5.976	5.976	5.976
YGL113W	4.463	4.463	4.463	4.463	4.463	4.463	4.463	4.463	4.463	4.463	4.7	4.463	4.463	4.463	4.463	4.463	4.063	4.063	4.063	4.063	4.063	4.063	4.7	5.576	5.976	5.976	5.976	5.976	6.774	6.774	6.774	6.774	6.774	6.774	6.774	6.774	6.774	7.489	7.489	7.726	7.726	7.726	7.726	7.726	7.726	7.726	7.726	7.726	7.965
YMR055C	10.115	10.115	10.353	10.353	10.353	10.353	10.353	10.353	10.353	10.353	10.353	10.353	10.353	10.353	10.353	10.115	10.353	10.752	10.752	10.991	11.79	11.79	11.79	11.79	11.79	11.79	11.79	11.79	11.79	11.79	11.79	11.79	11.79	11.79	11.79	11.79	11.79	11.79	11.39	11.39	11.39	11.628	11.628	11.628	11.628	11.628	11.39	11.79	11.79
YDR035W	5.814	5.814	5.814	5.814	5.814	5.814	5.814	5.814	5.814	5.814	5.814	5.814	5.814	5.814	5.814	5.814	6.213	6.213	6.213	6.213	6.213	5.976	5.976	5.976	5.976	5.976	5.976	5.976	5.976	5.976	5.976	5.737	5.5	5.261	5.024	5.024	5.024	5.024	5.024	5.024	5.024	5.024	5.423	5.423	5.423	5.185	4.947	4.947	4.947
YHR012W	3.663	3.264	3.264	3.264	3.264	3.264	3.103	3.103	3.103	3.103	3.103	3.103	3.103	3.103	3.103	3.103	3.103	2.865	2.865	3.103	3.341	3.341	3.341	4.216	4.216	4.216	4.216	4.216	4.216	4.216	4.216	4.216	4.216	4.216	4.216	3.817	3.817	3.817	3.817	3.817	3.817	3.817	3.817	4.216	4.93	4.93	5.33	5.33	5.33
YMR035W	14.034	14.034	14.034	14.271	14.271	14.271	14.271	14.271	14.271	14.271	14.271	14.271	14.509	14.271	14.271	14.271	14.271	14.271	14.271	14.271	14.271	14.271	14.271	14.509	14.509	14.509	14.909	14.909	14.909	14.909	14.909	14.909	14.909	14.909	15.309	15.309	15.309	15.309	15.309	15.309	15.309	15.309	15.309	15.309	15.309	15.309	15.309	15.309	14.832
YLL009C	14.008	14.008	13.77	13.77	13.77	13.77	13.77	13.77	13.77	13.77	13.77	13.77	13.77	13.77	14.008	14.008	14.008	14.008	14.008	14.008	14.008	14.008	13.77	13.77	13.77	13.77	13.77	13.77	13.77	13.77	13.77	13.77	13.77	13.77	13.77	13.77	13.77	13.37	13.37	13.37	13.133	12.418	12.418	12.656	12.656	12.656	12.656	12.895	12.895
YJL008C	4.539	4.777	6.452	7.327	7.327	7.965	7.965	7.965	8.441	8.441	8.678	8.916	8.916	8.916	8.916	8.916	8.916	8.916	8.916	8.916	8.916	8.916	8.916	8.916	8.916	8.916	8.916	9.155	9.155	9.554	9.554	9.554	9.554	9.554	9.554	9.316	9.316	9.316	9.316	9.316	9.316	9.316	9.316	9.316	9.316	9.316	9.316	9.316	9.316
YMR186W	13.847	13.847	13.847	13.847	13.847	13.847	14.246	14.246	14.246	14.246	14.246	14.246	14.246	14.246	14.246	14.246	14.246	14.246	14.246	14.246	14.008	13.77	13.77	13.532	13.532	13.532	13.532	13.532	13.532	13.532	13.532	13.532	13.532	13.532	13.532	13.056	13.056	13.056	13.056	13.056	13.056	13.056	12.181	11.943	11.943	11.543	11.305	10.43	9.954
YGR244C	8.441	8.441	8.441	8.441	8.441	8.441	8.441	8.041	8.041	8.279	8.279	8.279	8.041	8.041	8.041	8.279	8.279	8.279	8.279	8.678	8.678	8.678	8.678	8.678	8.678	8.678	8.678	8.678	8.678	8.441	8.041	8.041	8.041	8.041	8.203	7.565	7.565	7.565	7.565	7.565	7.165	7.165	7.165	7.165	7.165	6.766	6.766	6.766	6.766
YOR374W	16.32	19.184	19.898	20.298	20.298	20.298	20.298	20.298	20.298	20.298	20.698	20.698	20.698	20.936	20.936	20.936	20.936	20.936	20.936	20.936	20.936	20.936	20.936	20.936	20.936	20.936	20.936	20.936	20.698	20.698	20.698	20.698	20.698	20.698	20.698	20.698	20.698	20.698	20.698	20.698	20.698	20.698	20.698	20.698	18.785	18.785	18.785	18.785	17.672
YKR095W	6.452	6.213	6.213	6.213	5.576	5.576	5.576	5.576	5.338	4.7	4.7	4.939	4.939	4.939	4.939	4.939	5.976	5.976	5.976	5.976	5.976	5.976	5.976	5.737	6.689	6.689	7.089	7.089	7.089	7.089	7.089	7.089	7.089	7.089	7.489	7.489	7.489	7.489	8.126	8.364	8.364	8.364	8.364	8.364	8.364	8.126	8.126	8.126	8.126
YGL114W	9.239	8.84	8.84	8.84	8.84	8.84	8.203	8.203	8.203	7.965	7.726	8.287	8.687	9.562	9.562	9.562	10.761	10.761	10.761	10.761	10.761	9.724	9.724	9.724	9.724	9.724	9.724	10.523	10.523	10.523	10.523	10.523	10.523	10.523	10.523	10.523	10.523	10.523	9.409	9.01	9.01	9.248	9.248	9.248	9.248	9.248	9.248	9.248	9.248
YMR020W	1.913	1.913	1.675	1.675	1.675	1.913	1.913	1.913	1.913	1.913	1.913	1.913	1.913	1.913	1.913	1.913	1.913	2.151	2.389	2.389	2.389	2.389	2.389	2.389	2.389	2.389	2.389	2.389	2.389	2.788	2.788	2.788	2.788	2.788	2.788	2.788	2.788	2.788	2.788	2.788	2.788	2.788	2.788	2.788	2.788	2.788	2.788	2.788	2.788
YGL027C	5.024	5.024	5.585	5.585	5.585	5.585	5.585	5.822	5.822	6.222	6.46	6.46	6.46	7.259	7.259	7.259	7.259	6.622	6.222	6.222	6.222	6.222	7.174	7.174	6.936	6.936	6.936	6.936	6.936	7.174	8.05	8.05	8.05	8.05	8.525	8.525	8.525	8.287	8.287	8.287	8.287	8.287	8.687	8.687	8.687	8.687	8.687	8.687	8.687
YGR079W	5.891	5.891	5.891	5.891	5.891	5.652	6.052	6.052	6.689	7.165	7.165	7.165	7.404	7.404	7.404	7.404	8.441	8.678	8.678	9.155	9.155	9.155	9.155	9.155	9.155	9.155	9.155	9.155	9.155	9.155	9.792	9.792	9.792	9.792	9.792	9.792	9.792	9.792	9.792	9.792	9.792	9.792	9.792	9.792	9.792	9.792	9.792	9.792	9.792
YMR142C	0	0	0	0	0	0	0	0	0	0	0	0	0	0	0	0	0	0	0	0	0	0	0	0	0	0	0	0	0	0	0	0	0	0	0	0	0	0	0	0	0	0	0	0	0	0	0	0	0
YMR134W	10.982	10.982	10.982	10.982	10.982	11.22	10.982	10.982	10.982	10.982	10.982	10.982	10.982	10.982	10.982	10.982	10.982	10.982	10.982	10.982	10.982	10.582	10.582	10.582	10.582	10.345	10.345	10.582	10.582	10.107	10.107	9.63	8.993	8.993	8.993	8.993	8.993	8.355	7.956	8.194	8.194	8.194	8.194	7.319	6.443	6.443	6.443	6.443	6.443
YMR008C	5.899	6.774	7.412	7.412	7.412	7.412	7.412	7.412	7.412	7.412	7.412	7.013	7.013	7.013	7.25	6.851	6.851	6.851	6.452	6.452	6.452	7.089	6.851	6.851	6.851	6.851	6.851	6.851	6.851	6.851	6.851	6.851	6.851	6.851	6.851	6.851	6.452	6.452	6.452	6.689	6.689	6.689	6.689	6.689	6.689	7.327	7.089	6.689	6.689
YHR046C	7.25	9.8	9.8	9.8	9.8	9.8	9.8	9.8	9.8	10.914	12.588	13.065	13.065	13.065	13.065	13.065	13.065	12.826	12.826	13.065	13.065	13.464	13.464	13.702	13.94	13.94	13.94	13.94	13.94	13.702	13.702	13.702	13.702	13.702	13.702	13.702	13.702	13.702	13.702	13.702	14.101	14.101	14.101	14.101	14.101	14.101	13.864	13.864	13.864
YER042W	5.891	5.891	5.891	5.891	5.891	6.128	6.367	6.367	6.604	6.443	6.919	6.919	6.919	6.919	6.919	6.919	6.919	6.919	6.919	6.919	6.919	6.519	6.519	6.519	6.519	6.919	6.919	6.919	6.919	6.919	6.919	6.919	6.919	6.919	6.919	6.919	6.919	6.919	6.919	6.519	6.519	6.519	6.519	6.519	6.758	6.758	6.758	6.995	6.995
YLR015W	5.338	5.338	5.338	5.415	5.415	5.814	6.052	5.652	5.652	6.052	6.29	6.766	7.004	8.441	8.441	8.441	8.84	8.84	9.239	9.477	11.79	11.79	12.027	12.265	12.504	12.504	12.818	12.818	12.818	13.056	12.895	13.532	13.532	13.532	13.532	13.532	13.532	13.532	14.008	14.008	14.008	14.008	14.008	14.008	14.008	14.008	14.008	14.008	14.008
YGR046W	1.513	1.513	1.751	1.751	2.227	2.465	2.465	2.465	2.703	2.941	2.941	2.941	3.179	3.417	3.417	3.417	3.417	3.417	3.417	3.655	3.655	3.655	3.893	5.006	5.006	5.006	5.245	6.673	6.91	6.91	6.91	6.91	6.91	6.91	6.91	6.91	7.386	7.386	7.386	7.386	7.386	7.386	7.386	7.386	7.386	7.386	7.386	7.386	7.149
YOL108C	7.811	8.05	8.05	7.489	7.726	8.203	8.602	10.277	10.277	10.277	10.514	10.115	10.115	10.115	10.353	10.752	11.229	11.229	11.229	11.229	11.229	11.229	11.229	11.628	11.628	11.628	11.866	11.866	11.866	11.866	11.866	11.866	12.342	12.342	12.342	12.342	12.342	12.342	12.342	12.342	11.943	12.181	12.818	12.818	12.818	13.056	13.294	13.056	13.456
YML093W	7.404	7.404	7.404	7.404	7.404	7.404	7.404	7.404	8.041	8.279	8.755	8.755	8.755	8.755	8.755	8.755	8.755	8.755	9.63	9.63	9.63	9.63	9.868	9.868	9.868	9.868	9.868	9.868	9.868	9.868	9.868	9.868	9.868	9.868	9.868	9.868	9.868	9.868	9.868	9.868	9.868	9.868	9.868	9.868	9.868	10.107	10.107	10.107	10.107
YHR132W-A	5.423	5.423	5.423	5.423	4.785	4.785	4.785	4.785	4.785	5.185	5.822	6.46	6.46	6.46	6.46	6.46	6.46	6.46	6.46	6.46	6.46	6.46	6.698	6.936	6.936	6.936	6.936	7.174	7.174	7.574	7.574	7.574	7.574	7.574	7.574	7.811	7.811	8.211	8.211	8.211	8.211	8.611	8.611	8.611	8.611	8.611	8.611	8.611	8.611
YER023W	1.113	1.113	1.113	1.113	1.113	1.513	1.989	1.989	1.989	1.989	1.989	1.989	1.989	1.989	1.989	1.989	2.227	2.627	3.502	3.502	9.393	9.393	9.868	9.868	9.868	10.107	10.107	10.107	10.107	10.345	10.345	10.345	10.345	10.345	10.345	10.345	10.345	10.744	10.744	10.744	10.744	10.744	10.744	10.744	10.744	10.744	10.744	10.744	10.744
YER118C	8.678	8.916	8.916	8.916	8.916	8.916	8.916	8.916	8.916	8.678	8.916	8.916	8.916	8.916	8.916	8.916	8.916	8.916	8.916	8.916	8.279	8.279	8.279	8.041	8.041	8.517	9.155	9.155	9.155	9.554	9.554	9.554	9.554	9.554	9.554	9.554	9.954	9.954	9.954	9.954	9.954	9.954	9.954	9.954	9.954	9.954	9.716	9.716	9.877
YPL053C	9.554	10.591	10.591	10.591	10.591	10.591	10.591	10.591	10.591	10.591	10.991	10.991	10.991	10.991	10.991	10.991	10.991	10.991	10.991	10.991	10.991	11.229	10.829	10.829	10.829	10.829	10.829	10.829	10.829	10.829	10.829	10.829	10.829	11.704	11.305	11.305	11.305	11.305	11.305	10.905	10.905	10.905	10.905	10.905	10.905	10.905	10.905	10.905	10.905
YBR176W	7.726	7.726	7.726	6.689	6.689	6.689	6.452	5.338	5.737	6.375	7.013	7.013	7.013	7.25	6.452	6.452	7.089	6.452	6.452	6.452	6.452	6.452	6.452	6.851	6.851	6.851	7.089	7.089	7.089	7.089	7.089	7.089	5.976	6.452	6.452	6.452	6.452	6.213	6.452	6.689	6.689	6.689	6.689	6.689	6.689	6.689	6.452	6.213	5.976
YBR154C	2.712	2.712	2.712	2.712	2.712	2.712	2.712	3.111	3.111	3.91	3.91	3.91	3.91	3.91	3.91	3.91	3.91	6.298	6.936	6.936	7.412	7.412	7.811	7.811	7.811	7.811	7.811	7.811	7.811	8.05	8.05	8.287	8.287	8.287	8.925	9.724	9.724	9.724	9.724	9.724	9.724	9.724	10.523	10.523	10.523	10.523	10.285	10.285	10.285
YPL257W	1.989	1.989	1.751	1.751	1.751	1.751	1.751	1.751	1.751	1.751	1.751	1.751	1.751	1.751	1.275	1.037	1.037	1.037	1.037	1.037	1.037	1.037	1.037	1.037	1.037	1.037	1.037	1.037	1.037	1.037	1.037	1.037	1.037	1.037	1.037	1.037	1.037	1.037	1.037	1.437	1.437	1.437	1.437	1.437	1.437	1.437	1.675	1.675	1.675
YDL048C	4.777	4.777	4.777	4.777	4.777	5.015	5.015	5.015	5.015	5.015	5.015	5.015	5.015	5.015	5.015	5.253	5.253	5.253	5.253	5.253	5.253	5.015	4.777	5.176	5.176	5.176	5.176	5.176	5.176	5.176	5.015	5.015	5.015	5.015	5.015	5.415	5.415	5.415	5.415	5.415	5.415	5.814	5.814	5.814	5.814	5.814	5.814	5.814	5.814
YMR266W	1.913	1.913	1.913	1.913	1.913	1.913	1.913	1.913	1.913	1.913	1.913	1.913	1.913	1.913	1.913	1.913	1.913	1.913	1.913	1.913	1.913	1.913	1.913	2.151	2.151	2.151	2.151	2.151	2.151	2.151	2.151	2.151	2.151	2.151	2.151	2.151	2.151	2.151	2.151	2.151	2.151	2.151	2.151	1.751	1.513	1.513	1.513	1.513	1.513
YLL027W	5.967	5.967	6.443	6.843	6.843	6.843	6.843	6.843	6.843	6.843	6.843	6.843	6.843	7.08	6.843	6.843	6.843	5.967	5.967	5.729	5.729	5.729	5.015	5.015	5.015	5.015	5.253	5.253	5.253	5.015	5.015	5.015	5.015	5.015	5.015	5.015	5.015	5.253	6.528	6.766	6.766	6.766	6.766	6.766	6.766	7.165	7.165	7.165	7.165
YGL195W	11.143	11.143	11.382	12.418	12.656	12.656	12.656	12.895	13.133	13.133	13.133	13.133	13.133	13.133	13.133	13.133	13.37	13.37	13.37	13.37	13.37	13.37	13.37	13.37	13.37	13.37	13.133	13.133	13.133	13.133	13.133	13.133	13.133	13.37	13.37	13.37	12.971	12.971	12.572	12.572	12.572	12.334	12.095	12.095	12.095	12.095	12.095	11.62	11.62
YOR251C	4.386	3.986	3.986	3.986	3.748	3.748	3.986	4.463	5.737	6.137	6.537	6.537	6.537	6.298	6.298	6.537	6.537	6.936	6.936	7.735	7.735	7.735	7.335	7.335	7.335	7.335	6.936	6.936	6.936	6.936	6.936	6.936	6.936	7.574	8.05	8.05	9.325	9.325	9.325	9.325	10.2	10.2	10.2	10.2	10.2	10.2	10.2	10.2	10.2
YHR022C-A	9.069	9.069	9.069	9.069	9.069	9.069	9.069	6.919	6.681	7.718	7.718	7.718	7.718	7.319	7.319	7.319	7.319	7.319	7.319	7.319	7.319	7.319	5.967	5.891	5.891	5.891	5.652	5.652	5.652	5.652	5.652	4.539	4.539	4.539	4.139	4.139	3.901	3.901	3.901	3.901	3.901	3.901	3.901	3.663	3.663	3.663	3.663	3.663	3.663
YNL322C	17.672	17.672	17.672	17.91	17.91	17.91	17.672	17.672	17.672	17.672	17.195	17.195	17.195	17.195	17.195	17.195	17.195	15.444	14.093	14.093	14.093	14.093	14.093	14.093	13.617	13.617	11.79	11.313	11.313	10.676	10.676	10.676	10.676	10.039	10.039	10.039	10.039	9.002	9.002	8.525	6.936	6.698	6.698	6.698	6.698	6.698	6.698	6.698	4.148
YHR205W	10.421	10.421	10.421	10.421	10.421	10.421	10.421	10.421	10.421	10.421	10.421	10.421	10.421	10.421	10.659	10.897	10.897	10.897	10.897	10.897	10.897	10.897	11.611	11.611	11.611	11.611	11.611	11.611	11.611	11.611	11.611	11.611	11.611	11.611	11.611	11.611	11.611	11.611	11.611	11.611	11.611	11.611	11.611	11.373	11.373	11.373	11.373	11.373	11.373
YNL139C	10.676	10.676	10.676	10.676	10.914	10.914	10.914	10.914	11.152	11.79	11.79	11.951	11.951	11.951	11.951	12.189	12.189	12.903	12.265	12.504	12.504	12.504	12.504	11.704	11.704	11.943	11.943	12.181	12.818	12.818	12.818	12.818	12.818	12.818	12.818	12.818	12.818	12.818	12.58	12.58	12.58	12.58	12.58	11.704	11.704	11.466	11.466	11.466	11.466
YGL150C	1.037	1.037	1.037	1.037	1.037	1.037	1.275	1.275	1.275	1.275	1.275	1.275	1.275	1.275	1.275	1.275	1.275	1.275	1.275	1.275	1.275	1.275	1.275	1.275	1.275	1.275	1.275	1.275	1.275	1.275	1.275	1.275	1.513	1.513	1.751	1.751	1.751	1.751	1.751	1.751	1.751	1.751	1.751	1.751	1.751	1.751	1.751	1.751	1.751
YBR065C	10.506	10.506	10.905	10.905	11.143	11.143	11.143	11.143	11.143	11.382	11.62	11.62	11.62	11.62	11.62	11.62	11.62	11.62	11.62	11.22	11.22	11.22	11.22	11.22	11.22	11.22	10.345	9.868	9.868	9.868	9.868	9.868	9.868	9.868	9.868	9.868	9.63	9.63	9.63	9.63	9.63	9.63	9.63	9.63	9.63	9.63	9.63	9.63	9.63
YLR451W	12.027	12.027	12.027	12.265	12.265	12.665	12.665	12.665	12.665	12.665	12.665	12.665	12.665	12.665	12.665	12.665	12.665	12.665	12.665	12.665	12.665	12.665	12.665	12.665	12.665	12.665	12.427	12.427	12.427	12.427	12.427	12.427	12.427	12.665	13.303	13.303	13.303	13.303	13.065	13.065	13.065	13.065	13.065	13.303	13.303	13.303	13.303	13.303	13.303
YIR031C	8.594	8.594	8.755	8.755	8.755	8.755	8.755	9.155	8.916	8.916	9.316	9.316	9.316	9.316	9.316	9.316	9.554	9.393	9.63	9.63	9.63	9.63	9.63	9.63	9.63	9.63	9.63	10.03	10.03	10.03	10.268	10.268	9.63	9.63	9.63	9.63	10.03	9.63	9.63	9.63	9.63	9.63	9.63	9.63	8.916	8.517	8.517	8.517	8.517
YNL272C	10.897	10.897	10.659	10.659	10.659	10.897	10.897	10.897	10.897	11.296	11.534	11.534	11.773	11.534	11.534	12.172	12.572	12.41	12.41	12.41	12.41	12.41	12.011	12.011	12.011	12.41	12.41	12.41	12.41	12.172	11.934	11.934	11.934	11.934	11.934	11.934	11.934	11.934	11.934	11.934	11.934	12.334	12.334	12.334	12.334	12.733	12.733	12.733	12.095
YDR407C	10.991	10.752	10.752	11.39	11.39	11.39	11.39	11.39	11.628	11.466	11.466	11.466	11.466	11.466	11.466	11.466	11.466	11.466	11.466	11.466	11.067	11.067	11.067	11.067	11.067	11.067	11.067	11.067	11.067	11.067	11.067	11.067	11.067	11.067	11.067	11.067	11.067	11.067	11.067	11.067	11.067	11.067	11.466	11.466	11.466	11.704	12.181	12.181	12.181
YGR161C	1.751	1.751	1.751	1.751	1.513	1.513	1.513	1.113	1.113	1.113	1.113	1.113	1.113	1.113	1.351	1.351	1.351	1.351	1.589	1.351	1.351	1.351	1.351	1.351	1.351	1.351	1.351	0.476	0.476	0.476	0.952	1.351	1.351	1.827	2.542	2.542	2.542	2.542	2.542	2.542	2.542	2.542	2.542	2.542	2.542	2.542	2.542	2.542	2.941
YHR090C	14.093	14.093	14.093	15.368	15.368	15.368	15.368	15.368	15.368	15.368	15.13	14.892	14.892	14.892	14.892	14.892	14.892	14.892	14.892	14.892	14.892	14.892	14.892	15.13	15.13	15.13	15.13	15.368	15.368	15.368	15.768	15.768	15.768	15.768	15.768	15.768	15.768	15.768	15.768	15.768	15.768	15.768	15.768	15.606	15.207	15.207	15.207	15.207	15.207
YBL046W	11.152	11.152	11.152	11.152	11.152	11.152	11.152	11.152	11.152	11.152	11.152	11.152	11.152	11.152	11.152	11.152	11.79	11.79	11.79	12.027	11.79	11.79	11.39	11.39	11.39	11.39	11.628	11.628	12.104	12.342	12.342	12.342	12.342	12.342	12.342	12.342	12.342	12.342	12.342	12.342	12.342	12.342	11.704	11.704	11.704	11.305	11.305	11.305	11.067
YPL156C	12.665	12.903	12.903	14.339	14.339	14.339	14.339	14.339	14.339	14.339	14.739	14.739	14.739	14.739	15.139	15.377	15.377	16.09	16.09	17.527	17.527	17.527	17.527	17.527	17.527	17.527	18.003	17.604	18.717	18.717	18.717	18.717	18.955	19.193	19.193	19.193	19.193	19.193	19.193	19.193	19.431	19.431	19.431	19.431	19.032	19.032	19.032	19.032	19.032
YPL226W	14.339	14.739	14.739	14.739	14.739	14.739	14.739	14.739	14.739	14.739	14.501	14.501	14.501	14.101	14.101	14.101	14.101	13.864	13.864	13.864	13.626	12.351	12.351	12.351	12.351	12.351	12.351	12.351	12.351	11.075	11.075	11.075	11.075	11.075	11.075	11.075	11.075	11.075	11.075	9.248	8.449	8.211	8.211	8.211	8.449	8.449	8.449	8.449	8.211
YNL249C	10.991	8.364	7.327	7.803	7.565	7.565	7.565	7.565	6.928	6.928	7.165	7.165	7.165	6.766	6.766	7.004	7.242	7.242	7.48	8.117	8.355	8.832	8.832	8.832	8.832	8.832	9.069	9.069	8.594	8.594	8.594	8.117	8.279	8.279	8.441	8.441	8.678	8.916	8.916	9.316	9.316	9.316	9.316	9.316	9.316	9.316	10.115	9.716	9.716
YGR094W	8.916	8.916	9.155	8.916	8.916	8.916	8.916	8.916	7.165	6.128	6.128	6.367	6.367	6.367	6.367	5.967	5.33	5.33	5.33	5.33	5.33	5.33	5.33	5.33	5.33	5.33	5.33	5.33	5.567	5.567	5.967	5.967	5.967	5.729	5.33	4.854	5.176	5.576	5.576	5.576	5.576	5.576	5.576	5.338	5.1	5.737	5.976	5.976	5.976
YNL306W	13.294	13.294	13.294	13.294	13.294	13.294	13.056	13.056	12.818	12.818	13.056	13.056	13.694	13.931	13.931	13.931	13.931	13.931	13.931	13.931	13.931	13.931	13.931	13.931	13.931	13.931	13.931	13.931	13.931	13.931	13.931	13.931	13.931	13.931	13.931	13.931	13.931	13.694	12.656	12.656	12.656	12.418	12.418	12.418	12.418	12.418	12.418	12.418	12.181
YFL024C	0.4	1.275	1.275	1.275	1.275	2.474	2.474	2.474	2.474	2.474	2.474	2.474	2.474	2.474	2.474	2.474	2.474	2.873	2.873	3.748	4.148	4.148	4.148	4.148	4.148	4.386	5.5	6.774	6.774	7.489	7.489	7.489	7.489	7.489	7.489	7.489	7.489	7.489	8.126	8.126	8.126	8.364	8.364	8.364	8.364	8.364	8.364	9.239	9.239
YER019W	0.238	0.238	0.238	0.238	0	0	0	0	0	0	0	0	0	0	0	0	0	0	0	0	0	0	0	0.238	0.238	0.238	0.238	0.238	0.238	0.238	0.238	0.238	0.238	0.238	0.238	0.238	0.238	0.238	0.238	0.238	0.238	0.238	0.238	0.238	0.238	0.238	0.238	0.238	0.238
YDR284C	1.437	1.437	1.437	1.437	1.437	1.836	1.836	1.836	1.836	1.836	1.836	1.836	1.836	1.836	0.4	0.4	0.4	0.4	0.4	0.799	0.799	0.799	0.799	0.799	0.799	0.799	0.799	0.799	0.799	0.799	0.799	0.799	0.799	0.799	0.799	0.799	0.799	0.799	0.799	0.799	0.799	0.799	0.799	0.799	0.799	0.799	0.799	0.799	0.799
YFL034W	8.033	8.033	8.033	8.033	8.033	8.033	7.395	7.395	6.443	6.205	6.205	5.806	5.806	5.806	5.806	5.806	5.806	5.806	5.806	5.806	5.567	5.33	5.33	4.93	4.131	3.893	3.655	3.655	3.655	3.655	3.655	3.179	2.066	2.066	2.066	2.066	2.066	2.066	2.066	1.827	2.066	2.304	2.304	2.304	2.066	2.066	1.351	1.351	1.351
YFR014C	5.814	5.814	6.452	6.851	6.851	6.851	7.327	7.327	7.327	7.327	7.327	7.327	7.327	7.327	7.327	7.327	7.327	7.327	7.327	7.327	7.327	7.327	7.327	7.327	7.327	7.327	7.565	7.565	7.965	7.965	7.965	7.726	7.726	7.726	7.726	7.726	7.726	7.726	7.726	7.726	7.726	7.327	7.089	7.089	7.327	7.327	7.327	7.327	7.327
YOL145C	4.939	4.939	4.939	4.939	4.939	4.539	4.539	5.737	7.089	7.327	7.965	7.965	7.965	7.965	7.965	7.965	7.965	7.965	7.965	7.965	7.965	7.965	7.965	7.965	7.965	8.364	8.364	8.364	8.602	8.602	8.602	8.602	9.078	9.078	9.078	9.078	9.078	9.078	9.078	9.078	9.078	9.078	9.078	9.078	9.078	9.078	8.84	8.84	8.84
YGL242C	2.873	2.474	1.675	1.675	1.675	2.074	2.712	2.712	2.712	2.712	2.712	3.672	3.91	3.91	4.309	4.309	4.309	4.309	4.309	4.309	4.709	5.585	6.46	6.46	6.46	6.46	6.46	6.46	6.698	6.698	6.698	6.936	6.936	6.936	6.936	7.811	7.811	7.811	7.811	7.811	7.811	7.811	7.811	7.811	7.811	7.811	7.811	8.449	8.449
YCR063W	3.825	3.425	3.425	3.425	3.425	2.95	2.95	2.95	2.95	2.95	2.95	2.95	2.95	2.95	2.95	2.95	2.95	2.95	2.151	2.151	1.913	1.675	1.675	1.275	1.275	1.275	1.275	1.675	1.675	1.675	1.675	1.675	1.675	1.675	1.437	1.437	1.037	1.037	1.037	1.037	0.637	1.113	1.751	1.751	1.751	1.751	1.751	1.751	1.751
YBL107C	5.652	5.652	5.652	5.652	5.652	5.652	5.652	5.652	6.128	5.729	6.604	6.604	6.604	6.604	6.604	6.604	6.604	6.604	7.319	9.146	9.146	9.146	9.146	9.146	9.146	9.146	9.146	9.622	9.622	9.622	9.622	10.659	10.897	10.897	10.897	10.897	10.897	10.897	10.897	11.373	11.373	11.373	11.373	11.373	11.373	11.373	11.373	11.373	11.373
YPL174C	6.29	6.29	6.29	6.29	6.29	6.29	6.29	6.29	6.29	6.29	7.327	7.327	7.327	7.565	7.565	7.565	7.965	8.764	8.764	8.764	8.764	8.764	8.764	8.764	8.764	8.764	8.764	9.002	9.002	9.002	9.002	9.002	9.239	9.239	9.239	9.239	9.477	9.477	9.477	9.477	9.477	9.477	9.477	9.477	9.477	9.477	9.477	9.477	9.239
YAL013W	9.171	9.171	9.809	10.684	10.922	10.922	10.922	10.922	10.922	12.121	12.121	12.359	12.359	12.597	12.835	12.835	13.073	13.073	13.073	13.073	13.073	13.311	13.549	13.787	13.787	14.025	14.025	14.025	14.025	14.025	14.025	14.025	14.025	14.025	14.025	14.025	14.025	14.025	14.025	14.025	14.025	13.626	13.864	13.864	13.864	13.864	13.864	13.864	13.864
YEL062W	0	0	0	0	0	0	0	0	0	0	0	0	0	0	0	0	0	0	0	0	0	0	0	0	0	0	0	0	0	0	0	0	0	0	0	0	0	0.238	0.238	0.238	0.238	0.238	0.238	0.238	0.238	0.238	0.238	0.238	0.238
YDL020C	5.253	5.253	5.253	5.253	5.253	5.253	5.253	5.253	5.015	5.015	5.015	4.539	4.539	4.539	4.539	4.539	4.301	4.063	2.712	2.712	2.712	2.712	2.712	2.712	2.712	2.712	2.712	2.712	2.712	2.712	2.712	2.95	2.95	2.95	2.95	2.95	2.95	2.95	2.95	3.111	3.111	3.111	3.111	2.95	2.95	2.95	3.349	3.349	3.349
YDR293C	7.165	7.165	7.165	6.766	6.766	6.367	6.367	6.367	5.33	5.33	5.33	6.128	6.128	6.128	6.128	5.967	7.004	7.004	7.004	7.004	7.004	7.004	7.004	7.004	7.004	6.766	6.766	6.766	6.528	7.404	7.404	7.404	7.404	7.404	7.165	7.165	7.165	7.165	6.928	6.928	6.928	6.928	6.29	6.29	6.29	6.29	6.052	6.528	6.528
YBL055C	1.037	1.037	1.037	1.037	1.037	1.037	1.037	1.037	1.037	1.037	1.037	0.637	0.637	0.637	0.637	0.637	0.637	0.637	0.637	0.637	0.637	0.637	0.637	0.637	0.637	0.637	0.637	0.637	0.637	0.637	0.637	0.637	0.637	0.637	0.637	0.4	0.4	0.4	0.4	0.4	0.4	0.4	0.4	0.4	0.4	0.4	0.4	0.4	0.4
YKR057W	7.888	7.888	7.888	7.888	7.25	7.25	7.25	7.489	7.489	7.489	7.489	7.489	7.489	7.489	7.089	4.939	4.939	4.939	4.939	5.176	5.176	5.176	5.176	5.176	5.176	5.176	5.176	4.539	4.539	4.539	3.901	3.026	1.989	1.989	1.989	1.989	1.989	1.989	1.989	1.989	2.227	2.227	2.227	2.227	2.227	2.227	2.227	2.227	2.703
YNL148C	7.165	7.404	7.404	7.803	8.041	8.041	8.041	8.441	8.441	8.84	8.84	8.84	9.477	9.477	9.477	9.877	9.877	9.877	9.877	9.877	9.877	9.877	9.877	9.877	9.877	9.877	10.115	10.115	10.115	10.115	10.115	10.115	10.115	10.115	10.115	10.115	10.115	10.115	10.115	10.115	10.115	10.115	10.115	10.115	10.115	9.877	9.877	9.877	9.877
YJL014W	8.525	8.525	8.525	8.525	8.525	8.764	8.764	9.163	9.163	9.163	8.925	8.925	8.925	8.925	8.925	8.925	8.525	8.525	8.687	8.687	8.687	8.687	8.925	8.687	8.687	8.687	9.086	9.086	9.086	9.086	9.086	9.086	9.086	9.086	9.086	9.086	9.086	9.086	9.086	8.848	8.611	8.611	8.611	8.611	8.611	8.611	8.611	8.611	8.611
YOR302W	0	0	0	0	0	0	0	0	0	0	0	0	0	0	0	0	0	0	0	0	0	0	0	0	0	0	0	0	0	0	0	0	0	0	0	0	0	0	0	0	0	0	0	0	0	0	0	0	0
YJL062W	6.128	6.528	6.528	6.528	6.528	6.528	4.539	4.539	5.415	7.489	7.489	7.489	7.489	7.489	7.489	7.489	7.489	7.489	7.489	6.851	6.851	6.851	6.851	6.851	6.851	6.851	6.851	6.851	6.851	6.851	7.327	6.213	6.213	6.452	6.452	6.452	6.452	6.213	6.213	6.213	6.213	6.213	6.213	6.213	6.213	6.213	6.613	6.213	6.213
YDR210W	6.596	6.596	6.596	6.596	6.596	6.596	6.596	6.596	6.596	6.596	6.596	6.358	6.358	6.358	6.12	6.12	6.12	5.406	5.406	5.406	5.406	5.168	4.93	4.216	3.978	3.74	3.74	3.74	3.264	3.264	3.264	3.264	3.264	3.264	3.264	3.026	3.026	3.026	3.026	2.788	2.389	2.389	2.389	2.389	2.389	2.389	2.389	2.389	2.389
YPL249C	6.29	6.29	6.29	6.29	6.29	6.29	6.29	6.29	6.29	6.29	6.29	6.29	6.29	6.29	6.452	6.452	6.452	6.452	6.452	6.452	6.452	6.452	6.052	6.29	6.689	6.928	7.404	7.404	7.404	7.404	7.404	7.404	7.165	7.165	7.165	7.165	7.565	7.565	7.565	7.803	8.203	8.203	8.203	8.203	8.203	8.203	8.203	8.602	8.602
YBL038W	7.404	7.004	6.443	5.168	5.168	5.168	5.168	5.168	6.043	6.043	6.043	6.443	6.043	6.043	6.443	6.443	6.443	6.205	6.205	6.205	6.205	6.205	6.205	6.205	5.806	5.567	5.806	5.567	5.567	5.567	5.567	5.567	5.567	5.091	4.692	4.93	4.93	4.93	4.93	4.692	4.692	6.681	6.681	6.681	6.681	6.681	6.681	5.806	5.806
YOR090C	8.832	8.993	8.755	8.755	8.755	8.755	8.755	8.755	8.755	8.755	8.755	8.755	8.755	8.755	8.755	8.517	8.117	8.117	8.117	7.404	7.165	7.165	7.165	7.165	7.165	7.165	7.165	6.766	6.766	6.766	6.766	6.528	6.528	6.528	6.528	6.528	5.091	5.091	5.091	5.091	4.216	3.978	3.978	3.978	3.74	3.502	3.502	3.502	3.502
YKL006W	0.238	0.238	0.238	0.238	0.238	0.238	0.238	0.238	0.238	0.238	0.238	0.238	0.238	0.238	0.238	0.238	0.238	0.238	0.238	0.238	0.238	0.238	0.238	0.238	0.238	0.238	0.238	0.238	0.238	0.238	0.238	0.238	0.238	0.238	0.238	0.238	0.238	0.238	0.238	0	0	0	0	0	0	0.4	0.4	0.4	0.4
YDR415C	1.675	1.913	1.675	2.074	2.074	2.312	2.55	2.55	2.95	2.95	3.587	3.587	3.587	3.587	3.587	4.463	4.7	4.7	4.7	4.7	4.7	4.7	5.338	5.338	6.375	6.375	6.613	6.613	6.613	6.613	6.613	7.013	7.013	7.013	7.65	7.65	7.888	7.888	7.888	7.888	8.525	9.401	9.639	11.229	11.229	11.229	11.229	11.229	11.229
YJL193W	4.454	4.216	4.615	4.615	4.854	4.854	5.33	5.33	5.33	5.967	5.967	5.967	5.967	5.967	5.967	6.367	6.367	6.367	6.367	6.367	6.367	6.367	6.367	6.367	6.128	6.128	5.891	5.891	5.891	5.891	5.891	5.891	5.891	5.891	5.891	5.491	5.491	5.491	5.491	5.491	5.091	4.854	4.854	4.854	4.854	4.854	4.854	4.854	4.854
YGR214W	0	0	0	0	0	0	0	0	0	0	0	0	0	0	0	0	0	0	0	0	0	0	0	0	0	0	0	0	0	0	0	0	0	0	0	0	0	0	0	0	0	0	0	0	0	0	0	0	0
YJR080C	5.185	5.185	5.185	5.185	5.185	5.185	5.185	4.785	4.785	4.785	4.785	4.785	4.148	4.148	4.148	4.148	4.148	4.148	4.148	3.587	2.95	2.95	2.95	2.95	2.95	2.95	2.712	2.312	2.55	2.788	2.788	2.788	2.788	2.788	2.55	2.55	1.589	2.227	2.465	2.865	3.103	3.103	3.103	3.103	3.579	3.978	3.978	3.978	3.978
YNL115C	1.751	1.751	1.751	1.751	2.151	2.389	2.389	2.389	2.389	2.788	2.788	3.188	3.188	3.188	4.063	4.063	4.063	4.301	4.301	4.539	4.539	4.539	4.939	5.176	5.176	5.176	5.176	5.176	5.176	5.176	5.176	5.176	5.176	5.176	5.176	5.176	5.576	5.576	5.576	6.052	6.052	6.052	6.29	6.29	6.29	6.29	6.29	6.29	6.29
YHL015W	13.065	13.065	13.065	13.065	13.065	13.065	13.065	12.665	12.665	13.065	13.065	13.065	13.065	13.065	13.065	12.427	12.427	12.427	12.427	12.427	12.189	12.189	12.189	11.951	11.951	11.951	11.951	11.951	11.951	11.713	10.999	10.999	10.999	10.999	10.999	10.6	10.6	10.2	10.2	10.2	10.2	10.2	10.2	10.2	10.2	9.962	9.962	9.962	9.962
YML095C	3.986	3.986	3.986	3.986	3.111	2.712	2.95	2.95	2.95	2.55	2.55	2.788	2.55	2.55	2.55	2.55	2.151	2.151	2.151	2.151	2.151	2.151	2.151	1.913	1.913	2.312	2.95	3.188	3.188	3.425	4.624	4.624	4.624	4.624	4.624	4.862	5.261	5.261	5.261	5.261	5.261	4.862	5.261	5.261	5.261	5.261	5.5	5.5	5.5
YLR107W	7.65	7.65	7.65	7.412	7.412	7.811	8.05	8.687	8.687	9.086	9.086	9.486	9.486	9.486	9.886	9.886	9.886	10.999	10.999	10.999	10.999	11.237	11.237	11.237	11.237	11.237	11.237	11.237	11.237	11.237	11.237	11.636	11.874	11.874	12.113	12.113	13.464	13.464	13.464	13.864	13.864	13.864	13.864	13.864	13.864	13.864	13.864	13.864	13.626
YML114C	15.377	15.377	15.377	15.377	15.377	15.377	15.377	15.377	15.377	15.377	15.377	15.377	15.377	15.377	15.377	15.377	15.377	15.377	15.377	15.377	15.377	15.377	15.139	14.662	14.662	13.787	13.787	13.787	11.39	11.39	10.991	10.991	10.991	10.991	10.991	10.752	10.752	10.752	10.752	10.752	10.752	10.752	10.752	10.752	10.752	8.916	8.441	7.803	7.803
YDR471W	3.663	3.264	2.55	2.55	2.55	1.675	0.875	0.875	0.875	0.875	0.875	0.875	0.875	0.875	0.875	0.875	0.875	0.875	0.875	0.875	0.875	0.875	0.875	0.875	0.875	0.875	0.875	0.875	0.875	0.875	0.875	0.875	0.875	0.875	0.4	0.4	0.4	0.4	0.4	0.4	0.4	0.4	0.4	0.4	0.4	0.4	0.4	0.4	0.4
YER074W	3.188	3.188	3.188	3.188	3.188	3.188	3.188	3.188	3.188	3.188	3.188	3.188	3.188	3.188	3.188	3.188	3.188	3.188	3.188	3.188	3.188	3.188	3.188	3.188	3.188	3.188	3.188	3.188	3.188	3.188	3.188	3.188	2.95	2.95	2.55	2.55	2.55	2.55	2.55	2.55	2.55	2.55	2.55	2.55	2.55	2.55	2.55	2.55	2.55
YOL058W	1.275	0.875	0.875	0.875	0.875	0.875	0.875	0.875	0.875	0.875	0.875	0.875	0.875	0.875	0.875	0.875	0.637	0.637	0.637	0.637	0.637	1.113	1.113	1.113	1.113	1.113	1.113	1.113	1.113	1.113	1.113	1.351	1.351	1.351	1.351	1.351	1.351	1.351	1.351	1.589	1.989	1.989	1.989	1.989	1.989	2.227	2.227	2.227	2.227
YBR225W	1.913	1.913	1.675	1.675	1.675	1.437	2.074	2.074	2.55	3.425	3.425	3.425	3.425	3.425	3.425	3.425	3.425	3.026	3.026	3.026	3.026	3.026	3.425	3.901	3.901	3.901	3.901	3.901	5.176	5.976	6.213	7.489	9.639	9.877	9.877	9.877	9.877	9.877	9.877	9.877	9.877	9.877	9.877	10.914	10.914	10.914	10.914	10.914	10.914
YDR399W	2.627	2.627	2.627	2.627	2.627	2.627	2.627	2.627	2.627	2.627	2.627	2.627	2.627	2.865	2.865	2.865	2.865	2.865	2.865	3.264	3.264	3.264	3.264	3.502	3.502	3.502	3.502	3.502	3.502	3.502	3.502	3.502	4.539	4.939	5.338	5.338	5.338	5.338	5.338	5.338	5.338	5.338	5.576	5.814	5.814	5.814	5.814	5.814	6.052
YML130C	7.811	7.811	7.811	8.05	8.05	8.05	8.287	8.287	8.525	8.525	8.525	8.525	8.525	8.525	8.525	8.126	7.489	7.489	7.489	7.25	7.25	7.25	7.25	7.25	7.25	7.25	7.25	7.25	7.25	7.25	7.25	7.25	7.25	7.25	7.25	7.25	7.25	7.25	7.25	7.25	7.25	7.25	7.25	7.25	6.613	6.613	6.613	6.613	6.613
YKL149C	8.279	8.279	8.279	8.041	8.441	8.441	8.441	8.84	8.441	8.84	9.316	9.316	10.03	10.03	10.03	10.744	10.744	10.744	10.744	10.744	10.744	10.506	10.506	10.744	10.744	10.744	11.143	11.143	11.543	11.543	11.943	11.943	11.943	11.943	12.181	11.943	11.943	11.943	11.943	11.943	11.943	11.943	12.181	12.979	12.979	12.979	12.979	12.58	12.58
YKL058W	5.576	5.576	5.814	5.814	5.814	5.814	5.814	5.814	5.814	5.814	6.052	6.052	6.052	6.052	6.052	6.052	6.052	6.052	6.052	6.052	6.052	6.052	6.052	6.052	6.052	6.052	6.052	6.052	6.052	6.052	6.052	6.452	6.452	6.452	6.452	6.452	6.452	6.452	6.452	6.452	6.452	6.452	6.452	6.452	6.452	6.452	6.452	6.452	6.452
YCR011C	0.799	0.799	0.799	0.799	0.799	0.799	0.799	0.4	0.4	0.4	0.4	0.4	0.4	0.4	0.4	0.4	0.637	0.637	0.637	0.637	0.637	0.637	0.637	0.637	0.637	0.637	0.637	0.637	0.637	0.637	0.637	0.637	0.637	0.637	0.637	0.637	0.637	0.637	0.637	0.637	0.637	0.637	0.637	0.637	0.637	0.637	0.637	0.637	0.637
YER119C	21.514	21.752	22.465	22.465	22.703	22.465	23.18	23.18	23.18	23.18	23.579	23.579	24.216	24.216	24.216	24.216	24.216	24.454	24.454	24.454	24.454	24.454	24.454	24.454	24.055	24.055	24.055	24.055	24.055	24.055	24.055	24.055	24.055	24.055	24.055	24.055	24.454	24.454	24.454	24.454	24.454	24.454	24.454	24.454	24.454	24.216	24.216	24.216	24.216
YNL135C	7.004	7.004	7.004	7.004	7.242	7.242	7.004	7.004	7.004	7.004	7.004	7.242	7.242	7.242	7.242	7.242	7.242	7.242	7.242	7.48	7.48	7.48	7.48	7.48	7.48	7.48	7.48	7.48	7.48	7.48	7.48	7.48	7.48	7.48	7.48	7.48	7.48	7.48	7.48	7.48	7.48	7.08	6.604	6.604	6.604	6.367	6.367	6.367	6.367
YDR234W	0.714	0.714	0.714	0.714	0.714	0.714	0.714	0.714	0.714	0.714	0.714	0.714	0.714	0.714	0.714	0.714	0.714	0.714	0.714	0.714	0.714	0.714	0.714	0.714	0.714	0.714	0.714	0.714	0.714	0.714	0.714	0.714	0.714	0.714	0.714	0.714	0.714	0.714	0.714	0.714	0.714	0.714	0.714	0.714	0.714	0.476	0.476	0.476	0.476
YBR079C	9.146	8.908	8.908	8.908	8.908	8.908	8.908	8.67	8.67	8.67	8.67	8.67	9.069	9.069	9.069	9.069	9.069	9.069	9.069	9.307	9.307	9.307	9.307	9.546	9.546	9.546	9.546	9.546	9.546	9.546	9.546	9.546	9.546	9.546	9.546	9.307	9.307	9.307	9.307	8.67	8.67	8.67	8.432	8.432	8.432	8.432	8.432	8.432	8.432
YPL239W	6.537	6.537	6.774	7.013	7.013	7.412	7.412	6.774	6.774	6.774	6.375	6.375	6.613	6.613	6.613	6.613	6.613	6.613	6.613	6.613	6.613	6.613	6.613	6.613	7.013	7.013	7.013	7.013	7.013	7.013	7.013	6.774	6.774	6.774	6.774	6.774	6.774	7.174	7.174	7.174	7.174	7.174	7.174	7.174	6.774	6.774	6.774	6.774	6.774
YGR146C-A	3.188	3.188	3.188	3.188	3.188	3.188	2.95	2.95	2.95	2.95	2.95	2.95	2.712	2.712	2.712	2.712	2.712	2.474	2.236	2.236	2.236	2.236	2.236	2.236	2.236	2.236	2.236	2.236	2.236	2.236	2.236	2.236	2.236	2.236	2.236	2.236	2.236	2.236	2.236	2.236	1.836	1.836	1.836	1.836	1.836	1.836	1.836	1.836	1.836
YPL065W	3.188	3.425	3.425	3.425	3.425	3.425	3.425	3.663	3.663	4.301	4.301	4.301	4.301	4.301	3.425	3.188	3.188	3.425	3.425	3.425	3.425	3.425	2.227	2.227	2.227	2.227	2.627	2.627	2.627	2.627	2.627	2.865	2.865	2.865	2.865	2.865	2.865	2.465	2.465	2.465	2.465	2.465	2.703	2.703	2.703	2.703	2.703	2.703	2.703
YKL098W	10.905	10.905	9.63	8.993	9.63	9.868	10.107	10.107	10.107	10.107	10.345	11.22	10.982	10.982	10.744	10.183	10.183	10.183	10.183	10.183	10.183	10.183	10.183	10.982	10.982	10.982	11.458	11.696	11.696	11.934	11.934	11.934	11.934	11.934	11.934	12.172	12.172	12.172	11.773	11.773	12.172	12.172	12.172	12.41	12.41	12.41	12.41	12.41	11.773
YEL013W	10.922	10.922	10.922	10.922	11.399	11.56	11.56	11.56	11.56	11.56	11.56	11.56	11.56	11.56	11.56	11.56	11.798	11.798	11.798	11.798	11.798	11.798	11.798	11.798	12.197	12.197	12.835	12.835	12.835	12.835	12.835	13.073	13.073	12.674	12.674	12.674	12.674	12.674	12.674	12.274	12.274	12.274	12.274	12.274	12.036	12.036	12.036	12.036	12.036
YER104W	3.349	3.349	3.349	4.624	4.624	5.024	6.298	6.298	6.298	6.298	6.537	6.537	6.298	6.298	6.298	7.574	7.574	7.574	7.574	7.574	7.574	7.574	7.574	7.574	7.574	7.574	7.574	7.574	7.574	8.287	8.287	8.287	8.287	7.888	8.287	8.525	8.525	8.525	10.361	10.361	10.361	10.361	10.999	10.999	10.999	10.999	10.999	10.999	11.237
YDR478W	1.275	1.913	2.151	2.95	2.95	2.95	2.95	2.95	2.95	2.95	2.95	2.95	2.95	2.95	2.95	2.95	5.5	5.5	5.5	5.5	5.5	5.5	5.5	5.5	5.5	5.5	5.5	5.737	5.737	5.737	5.737	6.213	6.213	6.213	6.213	6.213	6.213	6.213	6.213	6.213	6.213	6.213	6.213	6.213	6.213	6.213	6.213	6.213	6.613
YPR091C	5.729	5.729	5.491	5.491	5.491	5.491	5.491	5.491	5.729	5.491	5.491	5.491	5.491	5.491	4.854	4.854	5.253	5.967	6.205	6.205	6.205	6.205	6.205	6.205	6.205	5.806	6.043	6.043	6.043	6.043	6.043	6.043	6.043	6.043	5.806	5.406	5.644	5.644	6.043	6.043	6.043	6.043	5.806	6.443	6.443	6.443	6.443	6.443	6.443
YMR042W	4.854	4.854	4.854	4.854	4.854	4.854	5.091	5.33	5.33	5.33	5.33	5.729	5.729	5.729	5.729	5.729	5.491	5.491	5.491	5.491	5.491	5.491	5.491	5.491	5.491	5.491	5.491	5.491	5.491	5.491	5.891	5.891	5.891	6.128	5.729	5.491	5.491	5.491	5.491	5.491	5.729	5.729	5.729	5.729	5.729	5.729	5.729	5.729	5.729
YDL033C	13.923	13.923	13.923	13.923	13.923	13.923	13.923	13.923	13.923	14.322	14.322	14.322	14.56	14.56	14.56	14.56	14.56	14.56	14.322	14.322	14.322	14.322	14.322	14.322	14.322	14.322	14.322	14.322	14.322	14.322	14.322	14.322	14.56	14.799	14.799	15.037	15.037	15.037	15.037	14.799	14.799	14.799	14.799	14.799	14.799	14.799	14.799	14.799	14.56
YLR426W	4.054	4.692	5.33	5.567	5.567	5.567	5.567	5.967	5.967	5.729	5.729	5.729	5.729	5.729	5.729	5.729	5.729	5.729	5.729	5.729	5.729	5.729	5.729	5.729	5.729	5.729	5.729	5.729	5.729	5.729	6.128	6.128	6.128	6.128	6.128	6.128	5.891	5.891	5.891	5.891	5.891	5.891	6.128	6.367	6.367	6.604	6.604	6.604	6.843
YDR064W	6.043	6.043	3.655	2.703	2.227	3.026	3.026	3.026	3.026	3.026	3.026	3.026	3.026	3.026	3.026	2.788	2.788	3.188	3.188	3.188	3.587	4.624	5.024	5.423	5.423	5.423	5.822	5.822	5.822	5.822	5.822	5.822	5.822	5.822	5.822	5.822	6.222	6.222	6.222	6.222	6.222	6.222	6.222	6.222	6.222	6.222	6.222	6.222	5.984
YOR253W	7.735	6.936	6.936	6.537	6.537	6.298	6.298	6.537	6.537	6.537	6.137	5.737	4.463	3.986	3.748	3.748	3.986	3.986	3.986	4.386	4.785	4.386	4.386	3.748	3.349	3.349	3.111	3.111	3.349	3.349	4.224	4.463	6.537	6.537	7.412	7.412	7.412	7.412	7.412	7.412	7.888	8.364	8.364	8.364	8.364	8.364	8.764	8.764	9.239
YHR025W	9.393	9.393	9.63	9.63	9.868	9.868	9.868	9.868	9.868	10.268	10.744	10.744	10.744	10.982	10.982	10.982	10.982	10.982	10.982	10.982	10.982	10.982	10.982	10.982	10.982	10.982	10.982	10.982	10.982	10.982	10.982	10.982	10.982	10.982	10.744	10.744	10.744	10.744	10.744	10.744	10.744	10.982	10.982	10.982	10.982	10.744	10.744	10.744	10.744
YNL279W	9.078	9.078	9.078	9.078	9.078	9.078	9.078	8.678	8.678	8.678	8.678	8.678	8.678	8.678	9.078	9.078	9.078	9.078	9.078	9.078	9.078	8.678	8.441	8.441	8.203	8.203	8.203	7.965	7.965	7.965	7.489	7.25	7.25	7.25	7.25	7.489	7.489	7.489	7.489	7.489	7.489	7.489	7.489	7.25	7.25	7.25	7.489	6.851	6.851
YHR077C	1.666	1.666	1.428	1.19	1.19	1.19	1.19	1.19	1.19	1.19	1.19	1.19	1.19	1.19	1.19	1.19	0.476	0.476	0.476	0.476	0.476	0.476	0.476	0.476	0.476	0.476	0.476	0.476	0.476	0.875	0.875	0.875	0.875	0.875	0.875	0.875	0.875	0.875	0.875	0.875	0.875	0.875	0.875	0.875	0.875	0.875	0.875	0.875	0.637
YGR104C	0.476	0.476	0.476	0.476	1.513	1.513	1.513	1.513	1.513	1.513	1.513	1.513	1.751	1.751	1.751	1.751	1.751	1.751	1.751	1.913	1.913	1.913	2.389	2.389	2.389	3.663	3.663	3.663	3.663	3.663	3.663	3.901	3.901	4.939	4.939	4.939	4.939	4.939	4.939	4.939	4.939	4.939	4.939	4.939	4.939	4.939	4.939	4.939	5.652
YKR002W	9.078	9.078	9.078	9.078	9.078	9.078	9.078	9.316	9.316	9.316	9.316	9.316	9.554	9.554	9.554	9.792	9.792	9.792	10.829	10.829	10.829	11.466	11.466	11.466	11.466	11.466	11.466	11.466	11.466	11.466	11.466	11.466	11.466	11.466	11.466	11.704	12.104	12.104	12.104	12.104	12.104	12.104	12.504	12.504	12.504	12.504	12.504	12.504	12.504
YJL024C	6.774	6.774	6.774	6.774	6.774	6.375	6.375	6.137	6.137	6.137	6.137	5.899	5.899	4.785	4.785	4.785	4.785	4.785	4.785	5.024	5.024	5.024	4.785	4.785	4.386	3.986	3.986	3.986	3.986	3.986	3.986	3.986	3.986	3.986	3.986	3.986	3.986	3.986	3.986	3.986	3.986	3.748	3.748	3.51	3.51	3.51	3.51	3.111	3.111
YDR186C	4.939	4.939	3.663	2.55	2.312	2.312	2.312	2.712	2.712	2.712	2.712	2.712	2.312	2.312	2.312	2.312	2.312	2.312	2.312	2.312	2.312	2.312	2.312	2.312	2.55	2.55	2.55	2.55	2.55	2.55	2.55	2.55	2.55	2.55	2.55	2.55	2.55	2.55	2.55	2.55	2.55	2.55	2.55	2.55	2.55	1.913	1.913	1.913	1.913
YMR062C	0.238	0.238	0.238	0.238	0.238	0.238	0.238	0.238	0.238	0.238	0.238	0.238	0.238	0.875	0.875	0.875	0.875	0.875	0.875	0.875	0.875	0.875	0.875	0.875	0.875	0.875	0.875	1.275	1.275	1.275	1.275	1.275	1.275	1.675	1.675	1.913	1.913	1.913	1.913	1.913	2.712	2.712	2.712	2.712	2.712	2.712	2.712	2.712	2.712
YFR030W	22.627	22.627	22.627	22.627	22.627	22.627	22.627	22.389	22.389	22.389	22.788	22.788	22.788	22.788	22.788	22.788	23.188	24.064	24.064	23.826	23.826	23.826	24.064	24.064	24.064	24.064	24.064	24.064	24.064	23.826	23.426	23.426	23.426	23.426	23.826	23.826	23.826	24.225	23.826	23.826	23.587	23.587	23.587	23.111	23.111	23.111	23.111	23.111	23.111
YDR454C	5.024	5.024	5.024	5.024	5.024	5.024	5.024	5.5	5.5	5.5	5.5	5.5	5.5	5.899	5.899	5.899	6.698	6.698	6.698	6.698	6.698	6.698	7.098	7.098	7.098	7.098	7.497	7.497	7.497	7.497	7.973	7.973	7.973	7.973	7.973	7.973	7.973	7.973	7.973	7.973	7.973	7.973	7.973	7.973	7.735	7.973	7.973	7.973	7.335
YGR021W	9.316	9.316	9.554	9.554	9.554	9.554	9.554	9.792	9.792	10.268	10.268	10.268	10.268	10.268	10.268	10.268	10.668	10.668	10.668	10.668	10.668	10.668	10.668	10.668	10.668	10.668	10.668	10.668	10.668	10.43	10.03	10.268	10.268	10.268	10.268	10.268	10.268	10.268	10.268	10.268	10.268	10.268	10.268	10.268	10.268	10.268	10.268	10.506	10.506
YNL123W	10.353	10.591	10.829	10.829	10.829	10.829	11.067	11.067	11.466	11.466	11.466	11.466	11.466	11.466	11.466	11.466	11.466	11.466	11.466	11.466	11.466	11.466	11.466	11.466	11.466	11.466	11.466	11.466	11.466	11.466	11.466	11.466	11.466	11.466	11.466	11.466	11.466	11.466	11.466	11.466	11.466	11.466	11.466	11.466	11.466	11.466	11.229	11.229	11.229
YBR216C	4.939	4.939	4.939	4.539	4.301	4.777	4.777	4.777	4.777	6.367	6.367	6.604	6.604	6.604	6.128	6.528	7.48	7.48	7.48	7.718	7.242	7.242	6.604	6.604	6.604	6.604	7.004	7.404	7.404	8.041	8.041	8.041	8.041	8.041	8.041	8.441	9.716	9.716	10.829	10.829	10.829	10.829	11.466	12.104	12.104	12.342	12.58	12.58	12.58
YPL090C	0.875	0.875	0.875	0.875	0.875	0.875	0.875	0.875	0.875	0.875	0.875	0.875	0.875	0.875	0.238	0.238	0.238	0.238	0.238	0.238	0.238	0.238	0.238	0.238	0.238	0.238	0.238	0.238	0.238	0.238	0.238	0.238	0.238	0.238	0.238	0.238	0.238	0.238	0.238	0.238	0.238	0.238	0.238	0.238	0.238	0.238	0.238	0.238	0.238
YGL030W	0.714	0.714	0.714	0.714	0.714	0.714	0.714	0.714	0.714	0.714	0.714	0.714	0.714	0.714	0.714	0.714	0.714	0.714	0.714	0.714	0.714	0.714	0.714	0.714	0.476	0.476	0.476	0.476	0.476	0.476	0.476	0.476	0.476	0.476	0.476	0.476	0.476	0.476	0.476	0.476	0.476	0.476	0.476	0.476	0.476	0.476	0.238	0.238	0.238
YCL001W	6.851	6.851	6.613	6.613	6.613	7.489	7.489	7.489	7.489	7.013	7.013	7.013	7.013	6.375	6.375	6.375	6.375	6.774	6.774	6.774	6.774	6.774	7.574	8.373	8.611	9.248	11.161	11.161	11.161	11.161	11.161	11.161	11.161	11.161	11.161	11.161	11.161	11.161	11.161	11.798	11.798	11.798	12.435	12.435	12.435	12.435	12.435	12.435	12.435
YGR252W	6.222	6.222	6.222	5.822	5.822	5.822	6.222	6.222	6.222	6.859	6.859	6.859	6.859	6.859	6.859	6.859	6.859	6.859	6.859	6.859	6.859	6.859	6.859	6.859	6.859	6.859	6.859	6.859	6.859	6.859	6.859	6.859	6.859	6.859	6.859	6.859	6.859	6.859	6.46	6.46	6.46	6.859	6.859	6.859	6.859	6.46	6.46	6.222	6.222
YBR253W	7.327	7.327	7.327	7.327	7.565	7.565	7.565	7.565	7.565	7.565	7.565	7.565	7.965	7.965	7.965	7.965	8.441	8.441	8.84	8.84	9.078	9.078	9.078	9.477	9.477	9.477	9.477	9.716	9.716	9.716	9.716	9.954	9.954	9.954	9.954	9.954	9.954	9.954	9.954	9.954	9.954	10.191	10.191	10.191	10.191	10.191	10.191	10.191	10.191
YBL093C	0	0	0	0	0	0	0	0	0	0	0	0	0	0	0	0	0	0	0	0	0	0	0	0	0	0	0	0	0	0	0	0	0	0	0	0	0	0	0	0	0	0	0	0	0	0	0	0	0
YER032W	10.421	10.421	10.421	10.421	10.421	10.421	10.421	10.421	10.421	10.421	10.421	10.421	10.421	10.421	10.897	11.135	11.135	11.135	11.135	11.135	11.135	11.135	11.135	11.135	11.135	11.135	11.135	11.135	11.135	11.135	11.135	11.135	11.135	11.135	11.373	11.373	11.373	11.373	11.373	11.373	11.373	11.373	11.373	11.373	11.373	11.373	11.373	11.373	11.373
YHR052W	1.19	1.19	1.19	1.19	1.428	1.428	1.428	1.428	1.428	1.428	1.428	1.19	1.19	1.19	1.428	1.428	1.428	1.428	1.428	1.428	1.428	1.428	1.428	1.428	1.428	1.428	1.428	1.428	1.428	1.428	1.428	1.428	1.428	1.428	1.428	1.428	1.428	1.428	1.428	1.428	1.428	1.428	1.428	1.428	1.428	1.428	1.428	1.428	1.428
YHR122W	9.477	8.84	8.602	8.602	8.84	8.84	8.84	8.441	8.441	8.441	8.678	8.279	8.279	8.279	8.279	7.641	7.404	7.404	6.928	6.928	6.928	6.928	6.928	6.928	6.29	5.814	5.814	5.814	6.052	5.415	5.415	5.176	4.777	4.777	4.777	5.415	6.29	6.29	6.689	6.689	6.689	6.689	7.089	7.089	7.089	7.089	7.089	7.089	6.689
YLR200W	5.024	5.024	5.024	5.024	6.061	5.661	5.661	6.137	6.137	6.137	6.137	6.851	9.562	9.562	10.039	10.438	10.438	10.438	10.438	10.676	10.676	10.676	10.676	10.676	10.277	10.277	10.277	11.075	12.274	13.626	13.626	15.377	15.377	15.614	16.014	16.49	16.49	16.966	16.966	16.966	16.966	16.966	17.841	17.841	17.841	17.841	17.841	18.241	17.604
YBR284W	0	0	0	0	0	0	0	0	0	0	0	0	0	0	0	0	0	0	0	0	0	0	0	0	0	0	0	0	0	0	0	0	0	0	0	0	0	0	0	0	0	0	0	0	0	0	0	0	0
YKL079W	4.93	4.93	4.93	4.93	4.93	5.168	5.406	5.406	5.406	5.406	5.406	5.406	5.406	5.406	5.406	5.406	5.406	5.406	5.406	5.806	5.806	5.806	6.043	6.043	6.519	6.758	6.758	6.758	6.758	6.758	6.758	6.519	6.519	6.758	6.758	7.395	7.395	7.395	7.395	7.395	7.395	7.395	7.395	7.395	7.395	7.395	7.395	7.395	7.633
YJR097W	10.668	10.668	10.668	10.668	10.668	10.668	10.668	10.668	10.668	10.905	10.905	10.905	10.905	11.543	11.543	11.543	11.305	11.305	11.305	11.305	11.305	11.305	11.305	11.067	11.305	11.067	11.067	11.067	11.067	11.305	11.305	11.305	11.305	11.305	11.305	11.305	11.067	11.067	11.067	11.067	11.067	11.067	11.067	11.067	11.067	11.067	11.067	11.067	11.067
YBR267W	3.825	5.5	5.5	5.5	5.899	5.899	5.899	5.899	6.137	6.137	6.137	6.137	6.137	6.137	6.137	5.737	5.737	5.976	8.126	8.126	8.126	8.126	8.126	8.126	8.525	8.525	8.525	8.525	8.525	8.525	8.525	9.239	9.239	9.239	9.239	9.239	9.239	9.239	9.239	9.239	9.239	9.239	9.239	9.239	9.239	9.239	9.239	9.239	9.639
YLL018C	4.063	4.063	4.063	4.063	4.063	4.063	4.063	4.063	4.063	4.063	4.063	4.063	4.063	4.063	4.063	4.063	4.063	4.063	4.063	4.063	4.063	4.063	4.063	5.576	7.726	9.078	9.078	9.078	9.078	9.078	9.316	9.316	9.554	9.554	9.554	9.554	9.554	9.554	9.554	9.554	9.554	9.554	9.554	9.554	9.554	9.554	9.954	10.191	11.305
YGR055W	0.238	0.238	0.238	0.238	0.238	0.238	0.238	0.238	0.238	0.238	0.238	0.238	0.238	0.238	0.238	0.238	0.238	0.238	0.238	0.238	0.238	0.238	0.238	0.238	0.238	0.238	0.238	1.037	1.437	1.437	1.437	1.437	1.437	1.675	1.675	1.675	1.675	1.675	1.675	1.675	1.675	1.675	1.675	1.675	1.675	1.675	1.675	1.675	1.675
YGR007W	11.229	11.229	11.229	11.229	10.991	10.991	10.991	12.027	12.265	12.265	12.265	12.265	12.265	11.628	11.628	11.628	11.628	12.104	12.104	12.104	12.104	12.104	12.104	12.104	12.342	12.742	14.017	14.017	14.017	14.73	14.73	14.969	16.082	16.082	16.082	16.082	16.082	16.082	16.082	16.082	16.082	16.082	16.082	16.082	16.082	16.082	16.082	16.082	16.082
YGR289C	11.229	11.229	10.991	10.991	10.991	10.991	10.752	10.752	10.991	10.991	10.991	11.39	11.39	11.39	11.39	11.152	11.552	12.189	12.189	12.189	12.189	11.79	11.79	11.79	11.313	11.313	11.313	11.313	11.313	11.313	11.313	11.313	11.313	11.313	11.313	11.313	11.313	11.313	11.313	11.313	11.313	11.313	11.075	10.838	10.838	10.438	9.8	9.8	9.8
YOR243C	9.8	10.277	10.752	10.991	10.991	10.991	10.991	10.991	10.991	10.991	10.991	10.991	10.991	10.991	11.229	11.229	11.229	11.229	11.229	11.229	11.229	11.229	11.229	11.229	11.229	11.229	11.229	11.229	11.229	11.229	11.628	11.628	11.628	11.628	11.866	12.104	12.104	12.104	12.104	12.104	12.104	12.104	12.104	12.104	12.104	12.104	12.104	12.104	12.104
YNL292W	2.474	2.712	2.712	2.712	2.712	2.712	3.425	5.176	5.891	5.891	5.891	5.491	5.491	5.491	5.729	5.729	5.729	5.729	5.729	5.729	5.967	5.967	5.967	5.967	5.967	5.729	5.729	5.729	5.729	6.843	7.242	7.242	7.242	7.242	7.242	7.48	7.48	8.279	8.279	8.279	8.279	8.279	8.279	8.279	8.279	8.279	8.279	8.279	8.279
YDL133C-A	5.976	5.576	5.576	5.338	5.338	5.338	5.1	5.1	5.1	5.1	5.1	4.386	4.386	4.386	4.386	4.148	4.148	4.148	3.748	3.748	3.51	3.111	3.111	2.712	2.074	1.836	1.037	1.037	1.037	1.037	1.037	1.037	1.037	1.037	1.037	1.037	1.037	1.037	1.037	1.037	1.037	0.238	0	0	0	0	0	0	0
YKL045W	0.238	0.238	0.238	0.238	0.238	0.238	0.238	0.238	0.238	0.238	0.238	0.238	0.238	0.238	0.238	0.238	0.238	0.714	0.714	0.714	0.714	0.714	0.714	0.714	0.714	0.714	0.714	0.714	0.714	0.714	0.952	0.714	0.714	0.714	0.714	0.714	0.714	0.714	0.952	0.952	0.952	0.952	0.952	0.952	0.952	0.952	0.952	0.952	0.952
YPR071W	7.726	8.203	8.203	8.203	8.203	8.203	8.203	8.203	8.203	8.203	8.203	8.203	8.203	7.965	7.965	7.965	6.766	6.766	6.766	6.766	6.766	6.766	6.766	6.766	6.766	6.766	5.729	5.091	5.091	5.091	5.091	5.091	5.091	4.854	4.854	4.854	4.854	4.854	5.253	5.253	5.253	5.253	5.015	4.615	4.615	4.615	4.615	4.615	4.615
YDR055W	1.989	1.989	1.989	1.989	1.989	1.989	1.989	1.751	1.751	1.751	1.751	1.751	1.751	1.751	1.751	1.751	2.151	2.55	2.55	2.55	2.55	2.55	2.55	2.55	2.788	2.788	2.788	2.788	2.788	2.788	2.788	2.788	2.788	2.788	2.788	2.788	2.788	2.788	3.188	3.188	3.188	3.188	3.188	3.188	3.188	3.188	3.188	3.188	3.188
YMR228W	7.489	7.489	7.489	7.489	7.489	7.489	7.489	7.489	7.25	7.25	7.25	7.489	6.29	5.891	5.891	6.128	5.652	5.253	5.253	5.015	5.576	6.213	6.928	7.965	7.965	7.965	7.965	7.726	7.726	7.726	7.965	7.965	7.965	7.965	7.965	7.965	7.965	7.965	8.364	8.602	9.239	9.239	9.239	9.877	9.877	9.877	9.877	9.877	10.115
YHL003C	0.238	0.238	0.238	0.238	0.238	0.238	0.238	0.238	0.476	0.476	0.476	0.476	0.476	0.476	0.476	0.476	0.476	0.476	0.714	0.714	0.952	0.952	0.952	1.19	1.19	1.19	1.589	1.589	1.589	1.589	1.827	2.304	2.304	2.304	3.341	4.692	4.692	4.692	4.692	4.692	6.205	6.205	6.205	6.205	6.205	6.205	6.205	5.967	6.367
YPR094W	7.795	7.795	7.795	7.556	7.556	7.556	7.556	7.556	7.319	7.319	6.604	6.604	6.604	6.604	6.367	5.891	5.891	5.253	5.253	5.253	5.253	5.253	4.615	4.378	4.378	4.378	4.378	4.378	4.378	4.378	4.378	4.378	4.615	3.978	3.978	3.341	3.103	3.103	3.103	3.103	3.103	3.103	3.103	3.103	3.103	3.103	3.341	3.341	2.703
YOR354C	0.799	0.799	1.037	1.037	1.275	1.275	1.275	1.275	1.275	1.275	1.275	1.275	1.275	1.275	1.275	1.275	1.275	1.275	1.275	1.275	1.275	1.275	1.275	1.275	1.275	1.275	1.275	1.275	1.275	1.275	1.275	1.275	1.913	2.151	2.865	2.865	2.865	2.865	2.865	2.865	2.865	2.865	2.865	2.865	2.865	2.865	2.865	2.865	2.865
YPL228W	5.891	5.891	5.891	5.891	5.891	5.891	5.891	5.891	5.891	5.415	5.415	5.415	5.415	5.415	5.415	5.415	5.415	5.415	5.415	5.415	5.176	5.176	5.576	6.213	6.213	6.213	6.213	6.213	6.213	6.213	6.213	6.213	6.213	5.976	5.976	5.976	5.976	5.976	5.976	5.976	6.375	6.375	6.375	6.375	6.375	6.137	6.137	6.375	6.375
YEL024W	10.752	10.752	10.752	10.752	10.752	10.277	10.277	10.277	10.277	10.277	10.277	10.277	10.277	10.277	10.277	10.277	10.039	10.039	10.039	10.039	10.039	10.039	10.039	10.039	10.039	10.039	9.8	9.562	9.163	9.163	9.163	9.163	8.925	8.687	8.687	8.687	8.687	8.687	8.525	8.525	8.525	8.525	8.525	8.525	8.525	8.126	6.851	6.851	6.851
YDL052C	7.174	7.574	7.335	7.335	7.811	7.811	7.811	7.888	7.888	7.888	7.089	7.089	7.089	7.089	7.089	7.089	7.089	7.089	7.327	7.327	7.327	7.327	7.327	6.928	6.689	6.689	6.689	6.689	6.689	6.689	6.689	6.689	6.689	6.689	6.689	6.689	6.689	6.689	6.689	6.689	6.689	6.689	6.052	6.052	6.928	6.528	6.528	6.528	6.528
YDR503C	0.238	0.238	0.238	0.238	0.238	0.238	0.238	0.238	0.238	0.238	0.238	0.238	0.238	0.238	0.476	0.476	0.476	0.476	0.476	1.275	1.989	2.389	2.627	2.627	2.627	2.627	2.865	2.865	2.865	2.865	2.865	2.865	2.865	2.865	2.865	2.865	2.865	2.865	2.865	2.865	3.341	3.341	3.341	3.341	3.341	3.341	3.103	3.103	3.103
YML003W	7.489	8.364	8.364	8.364	8.364	8.364	7.965	7.965	7.965	7.965	7.965	7.965	7.965	7.965	7.965	7.965	7.965	7.965	7.965	7.965	7.965	7.965	7.965	7.965	7.965	7.965	8.203	8.203	8.203	8.203	8.203	8.203	8.678	9.078	9.078	9.078	9.078	9.078	9.078	9.078	9.316	9.316	9.078	8.678	8.678	8.678	8.678	8.441	8.441
YHR189W	3.349	3.349	4.463	4.7	4.7	4.7	4.063	4.063	4.939	5.176	6.052	6.052	6.052	6.689	6.689	6.689	6.928	6.928	7.726	7.726	7.726	7.726	7.726	7.726	7.726	7.726	7.726	7.726	7.726	7.726	7.726	7.965	7.965	7.965	7.965	7.965	7.965	7.965	8.203	8.203	8.203	8.203	8.203	8.203	8.203	8.203	8.203	8.203	8.678
YLR220W	14.646	14.646	14.408	14.408	14.408	14.408	14.408	14.408	14.408	14.408	14.008	14.484	14.008	14.008	14.008	14.008	14.008	13.608	13.608	10.829	10.43	10.43	10.191	10.191	10.191	8.041	7.803	8.203	8.203	8.678	8.678	8.678	8.678	8.678	8.279	8.279	7.404	7.803	7.803	8.84	8.84	8.84	8.602	8.203	8.203	8.441	8.441	8.203	8.916
YLR108C	8.764	8.764	8.764	8.764	8.764	8.764	8.764	8.764	8.764	8.764	8.764	8.764	8.764	8.287	8.287	8.287	8.287	8.287	8.287	8.287	8.287	8.287	8.05	8.05	8.05	6.774	6.137	5.261	5.261	5.261	5.261	5.261	5.261	5.261	5.261	5.261	5.261	5.261	5.261	5.261	5.261	5.024	5.024	3.91	4.309	4.309	4.309	4.309	3.91
YOR274W	0.637	0.637	0.637	0.637	0.637	0.637	0.637	0.637	0.637	0.637	0.637	0.637	0.637	0.637	0.637	0.637	0.637	0.637	0.637	0.637	0.637	0.637	1.037	0.637	0.875	0.875	0.875	0.875	0.875	0.875	0.875	0.875	0.875	0.875	0.875	1.351	1.351	1.351	1.351	1.351	1.351	1.751	1.751	1.751	1.751	1.989	1.989	1.989	1.989
YFR004W	8.117	8.117	7.88	7.88	7.88	8.117	8.117	8.117	8.117	8.117	8.117	8.117	8.117	8.355	7.242	7.48	7.48	7.48	7.956	7.956	7.956	7.956	7.956	7.956	7.319	7.08	7.08	7.08	7.08	7.08	7.08	7.319	7.319	7.319	7.319	7.319	8.117	8.117	8.117	8.117	8.117	8.117	8.117	8.117	8.355	10.43	10.43	10.43	10.03
YNL193W	12.104	12.104	12.104	12.104	12.104	12.104	12.104	12.104	12.104	11.704	12.104	12.104	12.104	12.104	11.866	11.866	11.866	11.866	11.866	11.866	11.866	11.866	11.866	11.628	11.628	10.752	10.353	10.353	10.353	10.353	10.353	10.353	10.353	10.353	10.353	10.353	10.353	10.353	10.353	10.115	9.954	9.954	9.954	9.954	9.716	8.764	8.764	8.764	8.764
YBR038W	10.107	10.107	10.107	9.868	9.868	9.868	9.868	9.868	9.868	9.868	9.868	9.868	8.993	8.993	8.993	8.993	8.993	8.993	8.993	8.993	8.993	8.993	8.993	7.242	5.891	6.29	6.29	6.29	6.29	6.29	6.29	6.29	6.29	6.128	6.128	6.128	5.891	6.128	5.891	5.814	6.29	6.29	6.29	7.565	9.401	9.401	9.401	9.401	9.401
YBR196C	0.875	0.875	0.875	0.875	0.875	0.875	0.875	0.875	0.875	0.875	0.875	0.875	0.875	0.637	0.637	0.637	0.4	0.4	0.4	0	0	0	0	0	0	0	0	0	0	0	0	0	0	0	0	0	0	0	0	0	0	0	0	0	0	0	0	0	0
YDL053C	6.604	7.004	7.242	7.641	7.641	7.641	7.641	7.641	7.641	7.404	6.766	6.766	7.404	7.404	7.404	7.803	9.401	9.401	9.401	9.401	9.401	9.401	9.401	9.8	9.562	9.962	10.438	10.438	10.438	10.438	11.313	11.313	11.313	11.313	11.313	11.313	11.313	10.838	11.636	11.636	12.036	12.674	12.674	12.674	12.674	12.674	12.674	12.912	12.912
YJR105W	2.074	2.074	2.074	2.074	2.074	2.074	2.074	2.074	2.074	2.074	2.074	2.074	2.074	2.074	2.074	2.074	2.074	1.675	1.675	1.675	1.675	1.675	1.275	0.875	0.637	0.637	0.637	0.637	0.637	0.875	0.875	1.351	1.589	1.589	1.589	1.589	1.589	1.589	1.589	1.989	1.989	1.989	1.989	1.989	1.989	1.989	1.989	1.989	1.989
YFR024C-A	7.089	7.089	7.089	7.089	7.089	7.089	7.089	7.089	7.089	7.327	6.928	7.165	7.165	7.165	7.165	7.165	7.165	7.404	7.404	7.404	7.404	7.404	7.404	6.128	4.854	4.854	5.091	5.091	5.091	4.454	4.454	4.454	4.454	4.054	4.454	5.091	5.091	5.091	4.615	4.615	4.854	4.854	4.854	4.854	4.854	6.928	6.928	6.928	9.239
YBR058C	6.689	6.689	6.689	6.689	6.213	5.976	6.375	6.375	6.375	6.375	6.375	6.375	5.737	4.7	5.5	5.5	5.5	5.5	5.5	5.737	5.976	5.737	5.737	5.737	5.737	5.737	5.5	5.5	5.5	5.5	5.5	3.425	2.788	2.788	2.788	2.788	2.788	3.188	3.663	3.663	3.663	3.663	4.378	4.378	5.253	5.253	5.253	5.253	5.253
YDR036C	0	0	0	0	0	0	0	0	0	0	0	0	0	0	0	0	0	0	0	0	0	0	0	0	0	0	0	0	0	0	0	0	0	0	0	0	0	0	0	0	0	0	0	0	0	0	0	0	0
YBR228W	2.635	2.635	2.236	1.836	2.474	2.474	2.474	2.474	2.474	2.474	2.712	2.312	2.312	2.312	2.312	1.913	1.513	1.513	1.513	1.513	1.513	1.751	3.026	3.026	3.026	3.026	3.026	3.026	3.026	3.026	3.026	3.026	3.026	3.026	3.502	3.502	3.502	3.502	4.139	4.139	4.139	4.139	4.139	4.139	4.378	4.378	4.378	4.378	4.777
YJR131W	6.681	6.681	6.681	6.681	6.681	6.681	7.08	7.08	7.08	7.08	7.08	7.08	7.08	7.08	7.08	7.08	7.08	7.08	7.08	7.08	7.08	7.08	6.843	6.843	6.843	6.843	6.843	6.043	6.043	6.043	6.043	6.043	6.043	6.043	6.043	5.644	5.644	5.644	5.644	6.12	6.12	6.12	6.12	6.12	6.12	6.12	5.882	5.882	5.882
YKL168C	8.364	8.364	8.364	8.364	8.602	8.84	8.84	8.84	8.602	8.602	8.602	8.602	8.84	8.441	8.441	8.441	8.441	7.803	7.327	6.928	6.928	7.404	7.404	7.404	7.404	7.404	7.004	7.004	7.004	7.004	7.242	7.242	7.718	7.718	7.718	7.956	8.355	8.755	8.755	8.755	8.755	8.517	8.517	7.08	6.128	5.891	5.491	5.729	6.128
YLR035C	0.714	0.714	0.714	0.714	0.714	0.714	0.714	0.714	0.714	0.714	0.714	0.714	0.714	0.714	0.714	0.714	0.714	0.714	0.714	0.714	0.714	0.714	0.714	0.714	0.714	0.714	0.714	0.714	0.714	0.714	0.476	0.476	0.476	0.476	0.476	0.476	0.476	0.476	0.476	0.476	0.476	0.476	0.476	0.476	0.476	0.476	0.476	0.476	0.476
YBR268W	11.152	11.152	11.152	11.152	11.628	11.79	11.79	11.79	11.79	11.79	12.027	12.427	12.427	12.427	12.427	12.588	12.588	12.588	11.951	12.665	12.027	12.027	12.027	12.027	12.027	12.027	12.027	12.027	12.027	12.027	12.027	12.742	12.742	12.979	12.979	12.979	12.979	12.979	12.979	12.742	12.742	12.742	12.742	12.742	12.742	12.742	12.979	12.979	12.979
YGL126W	6.519	6.519	6.519	6.519	6.519	6.519	6.519	6.519	6.519	6.919	6.919	6.919	6.443	6.443	6.443	6.282	5.882	5.644	5.882	5.882	5.882	5.882	5.882	5.406	5.644	5.644	5.882	6.043	6.043	6.043	6.043	6.043	6.043	5.567	5.567	5.33	5.168	5.567	6.205	7.404	7.404	7.803	9.393	9.393	10.107	10.107	10.345	10.345	10.345
YDR481C	3.663	3.026	2.627	2.627	2.627	1.513	1.513	1.513	1.513	2.151	3.264	3.264	3.264	3.264	3.264	3.264	3.502	3.502	3.502	3.502	3.502	3.502	3.502	3.901	3.901	3.901	3.901	3.901	5.491	5.491	5.491	5.491	5.729	5.729	5.729	6.205	6.205	6.205	6.443	6.443	6.443	6.443	6.443	6.443	6.443	6.443	6.443	6.843	6.843
YOL116W	7.412	7.412	7.412	7.412	7.412	7.174	7.574	7.574	7.811	8.287	8.287	8.287	8.287	8.287	8.287	8.287	8.287	8.287	8.925	8.925	9.163	9.163	9.401	9.401	9.401	9.401	9.401	9.639	10.039	10.277	10.277	10.277	10.277	10.277	10.277	10.277	10.514	10.514	10.514	10.752	10.752	10.752	10.752	10.752	10.752	10.752	10.752	10.752	10.752
YHR127W	9.155	9.155	9.155	8.916	8.916	9.316	9.316	9.316	9.316	9.316	9.316	9.316	9.554	9.554	9.554	9.554	9.554	9.554	9.554	9.554	9.554	9.554	9.554	9.554	9.792	9.792	9.792	9.792	9.792	9.792	9.792	9.792	9.792	9.792	9.393	9.393	9.155	9.155	9.155	9.155	9.155	9.155	9.155	9.155	9.155	9.155	9.155	9.155	9.155
YLR172C	6.137	6.537	7.25	7.965	8.764	9.002	9.002	9.002	9.002	9.477	10.353	10.353	10.353	10.353	10.829	10.829	10.829	10.829	10.829	10.829	10.829	10.829	10.829	10.829	10.829	11.067	11.067	11.067	11.067	11.704	12.58	12.58	12.58	12.58	12.58	12.58	12.58	12.58	12.58	12.58	12.818	12.818	12.818	12.818	12.818	12.818	12.818	12.818	12.818
YBR283C	13.294	13.294	13.294	13.294	13.456	13.456	13.456	13.456	13.855	13.855	13.855	13.855	13.617	13.617	13.617	13.617	13.617	13.617	13.617	13.617	13.617	13.617	13.617	13.379	13.379	13.379	13.379	13.379	13.379	13.379	13.379	13.141	12.665	12.189	12.189	12.189	12.189	12.189	12.427	12.427	12.427	12.427	12.427	12.427	12.427	12.189	12.189	12.189	12.189
YDR151C	8.441	8.441	8.678	8.678	8.678	8.678	8.916	8.916	8.678	8.678	8.678	8.678	7.641	7.641	7.641	7.641	8.117	8.517	8.755	9.155	9.63	9.63	9.63	9.868	9.868	10.506	10.506	10.506	10.506	10.506	10.506	10.506	10.744	9.945	10.345	10.345	10.345	10.345	10.345	10.345	10.345	10.345	10.345	10.345	10.345	10.345	10.82	10.82	10.82
YNL038W	4.293	4.93	4.93	4.93	5.806	6.843	7.48	8.355	8.355	8.355	8.355	8.355	8.355	8.355	7.88	7.88	7.88	8.117	8.117	8.355	8.594	8.594	8.594	8.993	9.63	10.268	10.268	10.268	12.418	12.418	12.418	12.418	12.895	13.294	13.294	13.294	13.294	13.694	14.093	14.093	14.73	14.969	14.969	14.969	14.969	14.969	14.73	14.73	14.73
YJL123C	14.892	14.892	14.892	14.892	14.892	14.892	14.892	14.654	14.416	14.416	14.416	14.416	14.416	14.416	14.416	14.416	14.416	14.416	14.416	14.416	14.017	14.017	13.141	12.903	13.464	13.464	13.464	13.464	13.464	13.464	13.464	13.464	13.464	13.464	13.464	13.464	12.826	12.826	12.826	12.027	12.027	10.277	9.562	8.05	7.65	7.25	6.613	6.613	7.013
YDL157C	3.264	3.502	3.502	3.264	3.264	3.264	3.264	3.264	3.264	3.264	3.264	3.264	3.264	3.663	3.663	3.663	3.663	3.663	3.663	3.663	3.663	3.663	3.425	3.425	3.425	3.425	3.188	3.188	3.188	3.188	3.425	3.425	3.425	3.425	3.425	3.425	3.425	3.425	3.425	3.425	3.425	3.425	3.425	3.425	3.425	3.425	3.425	3.425	3.425
YDL213C	13.94	13.94	14.178	14.178	14.178	14.178	14.178	14.178	14.178	14.178	14.178	14.178	14.178	14.178	14.178	14.178	14.178	13.94	13.54	13.303	13.702	13.464	13.464	13.464	13.464	13.464	13.464	13.464	13.464	13.464	13.464	13.464	13.464	13.464	13.464	12.665	11.39	11.39	11.39	11.39	11.39	11.39	11.39	11.152	10.752	10.752	10.514	10.514	9.639
YDR171W	5.5	5.5	5.5	5.1	5.1	5.1	5.338	5.338	5.338	5.338	5.737	5.737	5.737	5.737	5.737	5.737	5.976	5.976	5.976	5.976	5.976	5.1	4.862	5.1	5.1	5.1	5.1	4.063	4.063	4.063	4.063	4.063	4.063	3.663	3.663	3.901	3.901	3.901	3.901	3.901	3.901	3.901	3.901	3.901	3.901	3.901	3.901	3.901	3.901
YPR156C	0	0	0	0	0	0	0	0	0	0	0	0	0	0	0	0	0	0	0	0	0	0.4	0.4	0.4	0.4	0.4	0.4	0.4	0.4	0.4	0.4	0.4	0.4	0.4	0.4	0.4	0.4	0.4	0.4	0.4	0.4	0.4	0.4	0.4	0.799	0.799	0.799	0.799	0.799
YDR163W	1.675	0.875	0.875	0.875	0.875	0.875	0.875	1.751	2.151	3.425	4.862	4.862	4.862	4.862	4.862	5.1	7.489	7.489	7.726	7.726	7.726	7.726	7.726	7.726	7.726	7.965	8.84	8.84	9.078	9.078	9.078	9.554	9.554	9.954	9.954	10.191	10.191	10.191	10.191	10.191	11.466	11.466	11.704	11.704	11.943	11.943	11.943	11.943	11.943
YGL224C	6.375	6.375	6.375	5.976	5.976	5.976	5.976	5.976	5.976	5.976	6.613	6.613	6.613	6.613	6.613	6.213	6.213	6.213	6.213	6.213	6.689	6.689	6.689	6.689	6.689	6.689	6.689	6.689	6.689	6.689	6.689	6.689	6.689	6.689	6.689	6.689	6.689	6.689	6.689	6.689	6.689	6.689	6.29	6.29	6.29	6.29	6.29	6.29	6.29
YMR219W	3.103	3.502	3.502	3.264	2.865	4.301	4.301	4.539	4.777	4.777	5.576	5.814	5.814	6.452	6.452	6.452	6.689	6.689	6.689	6.29	6.928	7.88	8.279	8.517	8.517	8.517	8.755	9.155	10.03	10.668	10.668	10.668	10.668	10.668	10.668	11.543	12.58	12.818	13.056	13.056	13.056	13.056	13.056	13.056	13.056	13.294	13.294	13.294	13.294
YGR255C	0.238	0.238	0.238	0.238	0.238	0.238	0.238	0.238	0.238	0.238	0.238	0.238	0.238	0.238	0.238	0.238	0.238	0.238	0	0	0	0	0	0	0	0	0	0	0	0	0	0	0	0	0	0	0	0	0	0	0	0	0	0	0	0	0	0	0
YGR136W	11.704	11.704	11.704	11.704	11.704	11.704	11.704	11.704	11.704	11.704	11.704	11.704	11.704	11.305	11.305	11.305	11.305	11.305	11.305	11.305	11.305	11.305	11.305	11.704	11.305	11.305	11.543	11.543	11.943	11.943	11.943	11.943	12.181	12.181	11.943	11.943	11.943	11.943	11.943	11.943	11.943	11.943	11.943	11.943	11.943	11.943	11.943	11.943	11.943
YOR023C	4.854	4.854	5.253	5.491	5.491	6.128	6.128	6.128	5.891	5.891	5.891	6.528	6.766	6.766	6.766	7.004	7.641	7.641	8.993	8.993	9.231	9.231	9.231	9.231	9.231	9.231	9.231	9.945	9.945	9.945	9.945	9.945	9.945	9.945	9.945	9.945	9.945	9.945	9.945	9.945	10.897	10.897	12.248	12.248	12.248	12.248	12.248	12.248	12.248
YML092C	18.088	18.326	18.326	18.564	19.839	19.839	19.839	19.839	19.677	19.677	19.677	19.677	19.677	19.677	19.677	19.677	19.677	19.677	19.677	19.677	19.677	19.677	19.677	19.677	19.677	19.439	19.439	19.439	19.439	19.439	19.439	19.439	19.839	19.839	19.839	19.839	19.839	19.839	19.839	19.839	19.839	19.839	19.839	19.839	19.839	19.839	19.839	19.839	19.839
YML100W	5.338	5.338	5.338	5.976	5.976	5.976	5.976	5.976	5.976	5.976	5.976	5.737	5.737	5.737	5.737	5.976	5.976	5.976	5.976	5.976	5.976	5.976	5.976	5.976	5.976	5.737	5.737	5.737	5.976	5.976	5.737	5.576	5.576	5.576	5.576	5.576	5.576	5.576	5.976	5.976	5.737	5.737	5.737	5.737	5.976	5.976	5.976	6.213	6.213
YAL016W	9.307	9.307	9.945	9.945	9.945	9.945	9.945	9.945	9.945	10.183	10.183	10.183	10.183	10.183	10.183	10.183	9.945	9.945	9.945	9.945	9.945	9.546	9.546	9.546	9.546	9.307	9.307	9.069	9.069	9.069	9.069	9.069	9.069	8.594	8.594	8.594	8.594	8.594	7.88	7.88	7.88	7.88	7.48	7.48	7.48	7.48	6.843	6.604	6.604
YLR325C	0	0	0	0	0	0	0	0	0	0	0	0	0	0	0	0	0	0	0	0	0	0	0	0	0	0	0	0	0	0	0	0	0	0	0	0	0	0	0	0	0	0	0	0	0	0	0	0	0
YLR005W	5.976	5.976	6.375	6.375	6.375	6.774	6.537	6.537	6.537	6.936	6.537	6.137	6.137	6.137	6.137	6.137	6.137	6.137	6.137	6.137	6.375	6.137	6.137	6.137	6.137	5.338	4.939	5.176	5.576	5.576	5.576	5.576	5.576	5.576	5.576	5.576	5.576	5.176	5.176	5.415	6.528	6.766	6.766	6.766	6.766	6.766	6.766	6.766	6.766
YGL181W	13.209	13.209	13.209	13.447	13.685	13.685	13.685	13.685	13.685	13.685	13.685	13.685	13.685	13.685	13.685	13.685	13.685	13.685	13.685	13.685	13.685	13.685	13.685	13.209	13.209	13.209	13.209	13.447	13.685	13.685	13.685	13.685	13.685	13.685	13.685	13.685	13.685	13.685	13.685	13.685	13.685	13.685	13.685	13.685	13.685	13.685	13.685	13.923	13.923
YMR189W	8.832	8.832	8.832	8.832	8.832	8.832	8.832	8.594	8.594	8.594	8.355	8.355	8.355	8.355	8.594	8.594	8.594	8.594	8.594	8.594	7.795	7.795	7.795	6.443	6.205	6.205	6.205	6.205	6.205	6.205	6.205	6.205	6.205	6.205	6.205	6.205	6.205	5.729	5.33	5.33	5.33	5.33	5.33	5.33	4.454	3.817	3.817	3.817	3.817
YGR124W	9.63	9.63	9.63	9.63	9.63	9.63	9.63	9.155	9.155	7.004	6.766	6.367	6.128	6.128	6.128	6.128	5.729	5.729	5.491	5.491	5.491	5.491	5.491	5.491	5.253	5.253	4.139	4.063	3.663	3.901	3.901	3.901	3.901	3.901	4.301	4.939	4.939	4.939	4.939	4.7	4.7	4.7	5.176	5.176	5.576	5.576	5.576	6.375	6.375
YDR233C	0	0	0	0	0	0	0	0	0	0	0	0	0	0	0	0	0	0	0	0	0	0	0	0	0	0	0	0	0	0	0	0	0	0	0	0	0	0	0	0	0	0	0	0	0	0	0	0	0
YMR184W	10.973	10.973	11.135	11.135	11.135	11.611	11.611	11.611	11.611	11.373	11.373	11.373	11.373	11.373	11.135	11.135	11.135	11.135	11.135	11.135	11.135	10.897	10.897	10.897	10.897	10.897	10.897	10.897	10.897	10.897	10.659	10.659	10.659	10.659	10.421	10.421	10.183	10.183	10.183	9.945	9.469	8.993	8.993	8.993	8.755	8.755	8.755	8.755	8.355
YLR023C	2.227	2.227	2.227	2.227	1.989	1.989	1.989	1.989	1.989	1.989	1.989	1.989	1.989	2.389	2.627	2.865	2.865	2.865	2.865	2.865	2.865	2.865	2.865	2.865	2.865	3.502	3.264	3.264	3.264	3.264	3.264	3.264	3.264	3.264	3.264	3.264	3.264	3.264	3.264	3.264	3.264	3.264	3.264	3.264	3.264	3.264	3.264	3.502	3.502
YLR115W	0.238	0.238	0.238	0.476	1.113	1.113	1.351	1.351	1.351	1.351	1.351	1.751	2.151	3.264	3.264	3.264	3.663	3.663	3.663	3.663	4.301	4.7	5.176	6.052	6.052	6.052	6.052	6.052	6.29	6.29	6.29	6.29	6.29	6.29	6.29	6.29	6.29	6.689	6.689	7.089	7.726	7.726	7.726	9.401	9.401	9.639	9.639	9.639	9.639
YMR066W	2.074	1.836	1.675	1.675	1.675	2.312	3.188	3.901	4.301	4.539	4.539	4.539	4.539	4.539	4.539	4.777	5.891	5.891	6.766	6.766	7.004	7.004	7.004	7.004	7.004	7.004	7.004	7.004	7.48	7.48	7.956	7.956	7.956	7.956	7.956	7.956	7.956	7.956	8.832	8.832	8.832	8.832	8.832	8.832	8.832	8.832	9.069	9.707	10.744
YER100W	16.72	16.72	16.72	16.957	16.957	16.957	16.957	17.357	17.357	17.357	17.357	17.357	17.357	17.357	17.357	17.357	17.357	17.357	17.357	17.357	17.357	17.357	17.357	17.357	17.357	17.357	17.357	17.595	17.595	17.595	17.595	17.595	17.357	16.006	16.006	16.006	16.006	16.006	16.006	16.006	16.006	16.006	15.768	16.006	16.006	16.006	15.768	15.768	15.768
YIL152W	6.766	6.766	6.766	7.004	7.004	7.004	7.404	7.641	7.641	7.641	7.641	7.641	7.641	7.641	7.641	7.641	7.641	7.641	7.641	7.165	7.165	7.165	6.128	6.128	6.128	6.128	6.367	6.367	6.367	6.367	6.367	6.367	6.367	6.367	6.367	6.367	6.604	7.004	7.004	7.004	7.004	7.004	5.491	5.091	5.091	4.615	4.615	5.015	5.015
YBL001C	7.803	8.041	8.041	8.279	8.279	8.279	8.279	8.517	8.517	8.517	8.517	8.517	8.517	8.517	8.517	8.517	8.916	8.916	8.916	8.916	8.916	8.916	8.916	8.916	8.916	8.916	8.916	8.916	8.916	9.155	9.155	9.155	9.155	9.155	9.155	9.155	9.155	9.155	9.155	9.155	9.155	9.155	9.155	9.155	9.155	9.155	9.155	9.155	8.916
YJR010C-A	7.259	7.259	7.259	4.947	5.185	4.785	4.785	4.386	3.349	3.349	3.748	3.748	3.748	3.748	3.748	3.748	3.748	3.748	3.748	3.748	3.748	3.748	3.748	3.748	3.748	3.748	3.349	4.224	4.224	4.224	4.624	4.862	4.862	4.862	4.862	4.862	4.224	4.224	5.1	5.338	5.338	5.338	5.576	5.976	5.976	5.976	5.576	5.576	5.576
YER141W	14.56	14.799	14.799	14.799	14.799	14.799	14.637	14.399	14.637	14.637	15.113	15.113	15.113	15.113	15.113	15.113	15.113	15.113	15.113	15.113	15.113	15.113	15.113	15.113	15.113	15.113	15.113	14.476	14.476	14.476	14.476	13.761	13.362	13.362	13.362	13.362	13.761	14.238	14.238	14.238	14.238	14.238	14.238	13.438	13.438	12.725	12.725	12.725	12.725
YKR060W	7.726	8.203	8.203	8.203	8.203	8.203	8.203	9.002	9.002	9.002	9.002	9.239	9.239	9.239	9.239	9.239	9.239	9.239	9.239	9.239	9.639	9.639	9.639	9.639	9.639	9.877	9.639	9.877	10.353	10.752	10.752	10.752	10.514	10.514	10.277	10.277	9.877	9.877	9.877	9.877	9.877	10.277	10.277	10.277	10.277	10.277	10.277	9.639	9.639
YIL148W	0.875	0.476	0.476	0.238	0.238	0.238	0.238	0.238	0.238	0.238	0.238	0.238	0.238	0.238	0.238	0.238	0.238	0.238	0.238	0.238	0.238	0.238	0.238	0.238	0.238	0.238	0.238	0.238	0.238	0.238	0.238	0.238	0.238	0.238	0	0	0	0	0	0	0	0	0	0	0	0	0	0	0
YNL163C	5.891	5.891	5.891	5.891	5.891	5.015	5.015	5.015	5.253	5.253	5.253	5.253	5.491	4.692	4.454	5.491	6.367	6.367	6.367	6.367	7.004	6.766	6.766	6.766	6.367	6.367	6.843	6.843	7.242	7.242	7.242	7.242	7.004	7.004	7.004	6.367	7.004	8.517	8.517	8.755	8.755	8.755	8.755	8.755	8.755	8.755	8.755	8.755	8.755
YPL214C	14.662	14.662	14.662	14.662	14.263	14.501	14.501	14.501	14.501	14.101	13.226	13.226	13.226	12.826	12.588	12.351	12.351	12.113	11.713	11.713	11.951	11.951	11.951	11.951	11.552	10.914	10.277	10.277	10.277	10.914	10.914	10.914	11.39	11.39	11.39	11.39	11.152	11.152	11.152	11.152	11.152	9.163	9.163	6.851	5.415	5.015	5.015	5.015	5.891
YJR072C	10.668	10.668	10.43	9.954	8.84	8.84	8.84	9.316	9.316	9.316	8.84	8.84	8.84	9.078	8.678	8.041	9.877	10.353	10.353	11.305	12.019	12.019	12.019	12.257	12.257	12.257	12.257	12.257	11.857	12.257	12.257	12.257	12.495	12.733	12.733	12.733	12.733	12.733	12.733	12.733	12.733	12.495	12.495	12.495	12.971	12.971	13.685	13.685	13.923
YIL159W	14.977	14.977	14.977	14.977	14.977	14.977	14.977	14.977	14.977	14.739	14.739	14.739	14.739	14.739	14.739	14.739	14.739	14.739	14.739	14.739	14.739	14.739	14.739	14.739	14.739	14.739	14.739	14.263	14.263	14.501	14.501	14.501	14.501	13.864	13.864	13.626	13.226	13.226	13.226	12.826	12.588	12.113	12.113	12.113	12.113	11.874	11.874	11.237	10.523
YMR071C	9.155	9.155	9.155	9.155	9.155	9.155	9.155	9.155	9.155	9.155	9.155	9.554	9.554	9.554	9.554	9.554	9.316	9.316	9.316	9.316	9.316	9.316	9.316	9.316	9.316	9.316	9.316	9.554	9.554	9.554	9.554	9.554	9.554	9.554	9.792	9.792	9.792	9.792	9.792	9.554	9.554	9.316	9.078	9.078	9.078	9.078	8.84	8.84	8.84
YER151C	8.287	8.287	8.287	8.287	8.287	8.287	7.888	7.888	8.126	8.126	8.364	8.364	8.602	8.84	9.078	9.078	9.078	9.078	9.078	9.078	9.078	9.078	9.078	9.078	9.477	9.477	9.716	9.716	9.954	9.954	9.954	9.954	9.954	9.954	9.954	9.954	9.954	9.954	10.191	10.191	10.191	10.191	10.191	9.954	9.954	9.954	9.954	9.954	9.954
YKL155C	11.552	11.552	11.313	10.514	11.466	11.943	11.943	11.943	11.943	11.704	11.857	11.458	11.458	10.582	10.582	10.582	10.582	10.582	10.744	12.257	12.257	13.133	13.133	13.133	13.37	13.133	13.133	12.809	13.047	13.047	13.047	13.047	13.047	12.011	12.886	12.886	12.886	12.886	13.124	13.6	14.238	14.637	14.637	14.637	15.512	15.751	15.751	15.751	15.512
YIR014W	0.875	0.875	0.875	0.875	0.875	0.637	0.637	0.637	0.637	0.637	0.637	0.637	0.637	0.637	0.637	0.637	0.637	0.637	0.637	0.637	0.637	0.637	0.637	0.637	0.637	0.637	0.637	0.637	0.637	0.637	0.637	0.637	0.637	0.637	0.637	0.637	0.875	0.875	0.875	0.875	0.875	0.875	0.875	0.875	0.875	0.875	0.875	0.875	0.875
YJL111W	11.781	11.781	11.781	11.543	11.543	11.543	11.781	11.781	11.781	11.781	11.781	10.43	9.316	9.078	9.078	9.078	9.078	8.84	8.602	8.602	8.602	8.602	8.602	8.602	7.803	7.404	7.404	7.404	7.404	7.404	7.404	7.004	7.004	7.004	7.004	7.242	6.843	6.843	6.843	6.843	6.843	6.843	6.843	6.843	6.604	5.567	5.567	4.769	5.006
YCR079W	6.213	6.213	6.213	5.976	6.452	6.452	6.452	6.452	6.452	6.689	7.089	7.089	7.089	7.089	7.089	7.089	7.089	6.689	6.452	6.452	7.089	8.126	8.126	8.126	8.126	8.364	8.364	9.239	10.914	10.914	10.914	10.914	10.914	11.152	11.152	11.152	11.152	11.152	11.152	11.152	11.152	11.152	11.152	11.152	11.152	11.152	11.152	11.152	10.752
YOR039W	13.77	13.77	14.008	14.008	14.008	14.408	14.408	14.408	14.408	15.36	15.36	15.36	15.36	15.36	15.36	15.36	15.36	15.36	15.36	15.598	15.598	15.835	15.835	15.835	15.835	15.835	15.835	15.835	15.835	15.598	15.598	15.598	15.997	15.997	15.997	15.997	15.997	15.997	15.997	16.235	16.235	16.235	16.235	16.235	16.235	16.235	15.997	15.997	15.997
YNL164C	12.979	13.456	13.456	13.694	13.694	13.694	13.931	14.169	14.408	14.408	14.408	14.646	14.646	14.883	14.646	14.883	15.121	15.36	15.36	15.36	15.36	15.36	15.36	15.36	15.598	15.598	15.598	15.835	15.835	15.835	15.835	15.835	15.835	15.835	16.073	16.073	16.473	16.473	16.473	16.473	16.235	16.235	16.235	16.235	16.235	16.235	16.235	15.997	15.997
YPR060C	6.843	6.604	7.004	7.004	7.004	7.004	7.004	7.004	7.004	6.766	7.004	7.242	7.242	7.004	7.404	7.803	7.803	7.803	7.803	7.565	7.565	7.565	7.565	7.565	7.165	7.565	7.565	9.163	8.925	8.925	8.925	8.925	8.925	8.925	8.925	9.325	9.325	9.724	9.724	9.724	9.724	9.724	9.724	9.724	9.724	9.724	9.724	9.724	9.724
YLR065C	1.351	1.351	1.351	1.351	1.351	1.351	1.351	1.351	1.351	1.351	1.351	1.351	1.351	1.751	1.751	1.751	2.151	2.389	2.389	2.389	2.788	2.788	3.026	3.264	3.264	3.502	4.539	4.539	4.539	4.539	4.539	5.338	5.338	5.338	5.338	5.338	5.338	5.338	5.338	5.338	5.338	5.338	5.338	5.338	5.338	5.338	5.338	5.338	5.338
YGL117W	1.827	1.827	1.827	1.827	1.827	1.827	1.827	1.827	1.827	1.827	1.827	1.827	1.827	1.827	1.827	1.827	1.589	1.589	1.589	1.589	1.589	1.589	1.589	1.589	1.589	1.589	1.589	1.589	0.952	0.952	0.952	0.952	0.952	0.952	0.952	0.952	0.952	0.952	0.952	0.952	1.351	1.989	1.989	1.989	2.227	2.227	2.227	2.227	2.227
YDR026C	6.213	7.089	7.089	7.089	7.089	7.089	7.089	7.489	7.888	7.888	7.888	7.888	7.888	7.888	7.888	8.525	8.287	8.525	8.525	8.764	8.764	8.764	8.764	8.764	8.764	9.002	9.002	9.401	9.401	9.401	9.639	9.639	9.639	9.639	9.639	9.639	9.639	9.639	9.639	9.239	9.239	9.639	9.639	10.039	10.676	10.676	10.676	10.676	10.676
YLR357W	7.165	7.165	7.641	7.641	8.041	8.041	8.279	8.041	8.041	8.041	6.843	7.641	8.517	8.517	8.517	8.517	8.517	8.517	9.316	9.316	9.316	9.554	9.554	9.554	9.554	9.554	9.554	9.554	9.554	9.792	9.792	9.792	9.792	10.191	10.191	10.191	10.191	10.191	10.191	10.191	9.954	9.954	9.954	9.954	9.954	9.954	9.954	9.954	9.954
YCR061W	11.39	11.39	11.152	10.914	10.676	10.277	10.277	10.277	10.277	9.401	7.888	7.25	7.013	7.412	7.412	7.412	7.412	7.412	7.412	7.412	7.412	6.137	6.375	6.613	6.613	6.613	6.613	6.613	6.613	6.613	6.213	5.976	5.976	5.976	5.176	4.777	4.777	4.777	4.777	4.777	4.301	4.301	3.425	3.026	2.389	2.389	2.389	1.989	1.589
YGR280C	10.039	10.039	10.039	10.039	10.039	10.039	10.039	10.039	10.039	10.039	10.039	10.039	10.039	10.039	10.039	10.039	10.039	10.039	10.039	10.039	10.039	10.039	9.325	9.325	9.325	9.325	9.325	9.325	9.325	9.325	9.325	8.687	8.687	8.687	8.687	8.687	8.687	8.687	8.687	8.687	8.687	8.687	8.687	8.687	8.687	8.687	8.449	8.449	8.449
YEL054C	1.275	1.275	1.275	1.275	1.275	1.513	1.751	1.751	1.751	2.389	2.389	2.389	2.389	2.389	2.389	2.389	2.389	2.389	2.389	2.389	2.389	2.389	2.389	2.389	2.788	3.264	3.663	3.663	3.663	3.663	3.663	3.901	3.901	3.901	3.901	3.901	3.901	3.901	3.901	3.901	3.901	3.901	3.901	3.901	3.901	3.901	3.901	3.901	3.901
YKL027W	12.742	12.979	12.742	12.742	12.742	12.504	12.504	12.504	12.504	12.903	12.903	12.903	12.903	13.303	13.303	13.303	13.303	13.303	13.303	13.303	13.303	13.303	13.303	13.303	13.303	13.303	13.303	13.303	13.303	13.303	13.303	13.303	13.303	13.54	13.54	13.54	13.54	13.54	13.54	13.303	13.065	13.065	13.065	12.826	12.826	12.826	12.826	12.826	12.189
YNL275W	2.389	2.389	2.389	2.389	2.389	2.389	2.389	2.389	2.389	2.389	3.026	3.264	3.264	3.264	3.264	3.264	3.026	3.026	3.026	3.026	3.026	3.026	3.026	3.026	3.026	3.425	3.425	3.425	3.425	3.425	3.188	3.188	3.188	3.663	3.901	4.539	4.539	4.539	5.176	5.576	5.576	5.576	5.576	5.576	5.576	5.576	5.576	5.976	5.976
YHR183W	12.504	12.504	12.504	12.742	12.504	12.504	12.504	12.504	12.504	12.504	12.504	12.504	12.265	12.265	12.265	12.265	12.265	12.265	11.466	11.466	11.466	11.466	11.466	11.466	11.466	11.466	11.466	11.466	11.466	11.466	10.752	10.514	9.239	7.803	7.803	8.041	8.041	8.041	8.203	8.203	8.441	8.441	8.441	8.441	8.441	7.965	7.965	7.965	8.203
YKL197C	4.692	4.692	4.692	4.692	4.692	4.454	4.293	4.293	4.054	4.054	4.054	4.054	4.293	4.293	4.293	4.293	4.293	4.293	4.293	4.293	4.293	4.293	4.293	4.293	4.293	4.53	4.53	4.53	4.293	4.293	4.293	4.293	4.293	4.293	4.293	4.293	4.293	4.293	4.293	4.293	4.293	3.655	3.655	3.417	2.78	2.542	2.304	2.066	2.066
YPR147C	8.449	8.848	9.248	9.248	9.648	9.409	9.409	9.486	8.611	8.211	8.211	8.211	8.211	8.211	8.211	7.811	7.412	7.013	7.412	7.412	7.412	7.65	7.65	7.65	7.65	7.65	7.65	7.65	7.65	7.65	7.65	7.65	7.65	9.086	9.086	9.086	9.486	9.486	9.486	9.486	9.486	9.486	9.724	9.724	9.724	9.724	9.724	9.325	7.973
YGR169C	8.678	8.678	7.404	6.528	6.766	7.004	7.004	7.004	7.004	7.004	7.004	7.004	6.766	6.528	6.528	6.528	6.528	6.528	6.528	6.528	6.528	6.528	6.528	4.777	4.777	4.777	4.777	4.777	4.777	4.378	4.615	4.615	4.854	4.854	4.854	4.454	4.454	4.454	4.454	4.454	4.454	4.216	4.216	3.341	3.341	3.341	3.341	3.341	3.341
YLR066W	2.151	2.151	2.55	2.95	2.95	3.188	3.188	3.188	3.425	3.425	4.463	4.463	4.463	4.463	5.1	5.1	5.1	5.1	5.1	6.537	6.774	6.774	7.412	7.412	7.412	7.412	7.412	7.412	7.412	7.412	7.412	7.412	7.412	7.412	7.412	7.412	7.412	7.412	7.412	7.412	7.412	7.412	7.412	7.412	7.412	7.412	7.412	7.412	7.412
YJR068W	2.151	2.151	2.151	2.151	1.913	1.913	1.913	1.913	1.913	1.913	1.913	1.913	1.913	1.913	1.913	1.913	1.913	2.712	2.712	3.986	4.862	4.862	4.862	4.862	4.862	5.576	5.814	5.814	5.814	5.814	6.689	6.689	6.689	6.689	6.689	6.689	6.689	6.689	6.689	6.689	6.689	6.689	6.689	6.689	7.165	7.404	7.404	7.404	7.404
YIL124W	7.327	7.327	7.327	7.327	7.327	7.327	7.327	7.327	7.327	7.327	7.965	7.965	7.965	7.965	7.965	7.965	7.965	7.965	7.965	7.965	7.965	8.364	8.364	8.602	8.602	8.602	8.602	8.602	8.602	8.602	8.602	8.602	8.364	8.525	8.525	8.525	8.525	8.525	8.525	8.925	8.925	8.925	8.925	8.925	8.925	8.05	8.05	8.05	8.05
YHL007C	1.513	1.513	1.513	1.513	1.513	1.513	2.151	2.151	2.151	2.151	3.026	3.264	3.264	3.663	3.663	3.663	3.663	4.063	4.539	6.851	6.851	6.851	6.851	6.851	10.277	10.676	11.79	11.79	11.79	11.79	12.027	12.265	12.265	12.665	12.665	13.141	13.141	13.141	13.141	13.141	13.141	13.54	13.54	13.54	13.54	13.54	13.54	13.778	14.017
YOL126C	15.215	15.215	15.215	15.215	15.215	14.977	14.739	14.739	14.501	14.501	14.501	14.501	14.501	14.501	14.501	13.464	13.464	13.464	12.826	12.027	12.027	12.027	12.027	11.79	11.79	11.79	11.313	11.313	11.313	11.313	9.086	9.086	8.848	8.848	8.449	8.449	8.449	8.449	6.936	6.936	6.936	5.024	5.024	5.024	5.024	5.024	5.024	5.024	4.624
YFR015C	6.128	6.128	6.128	6.128	6.128	5.652	5.652	5.415	5.415	5.415	5.415	5.415	5.415	5.415	5.176	5.176	4.463	3.986	3.986	3.748	3.748	2.474	2.074	2.074	2.074	1.675	1.675	1.675	1.675	1.675	1.675	1.675	1.675	1.437	1.437	1.437	1.437	1.437	1.437	1.437	1.437	1.437	1.437	1.437	1.437	1.437	1.037	1.037	1.037
YLR011W	7.803	7.803	7.803	7.803	7.803	7.803	7.803	7.803	7.803	7.803	7.565	7.565	7.565	7.565	7.165	7.165	7.165	7.165	7.165	7.165	7.165	6.928	6.528	6.528	6.528	6.528	6.528	6.528	6.528	6.29	6.29	6.29	6.29	6.29	5.891	5.652	5.253	5.253	5.253	5.253	4.777	4.777	4.539	4.301	4.301	4.301	4.301	4.301	4.301
YML013W	3.825	3.825	3.825	3.825	4.463	3.663	4.777	5.415	5.814	7.489	7.489	7.489	7.489	7.489	7.726	7.726	7.726	7.726	7.726	7.726	7.726	7.726	7.726	8.203	8.203	8.203	8.203	8.203	7.803	7.803	9.002	9.002	9.002	9.002	9.401	9.401	9.401	11.475	11.475	11.475	11.475	11.713	12.588	13.065	13.065	13.065	13.065	13.065	13.065
YKL099C	17.366	17.366	17.366	17.366	17.366	17.366	17.366	17.366	17.366	17.604	17.604	17.604	17.604	17.604	17.604	17.604	17.604	17.604	17.604	17.604	17.604	17.604	17.604	17.604	17.604	17.604	17.604	17.604	17.366	17.366	17.604	18.479	18.479	18.479	18.479	18.479	18.479	18.479	18.479	18.479	18.479	18.479	18.479	18.479	18.479	18.878	18.878	18.878	18.878
YJR009C	11.169	11.169	11.169	11.169	11.169	11.169	10.77	10.77	10.77	10.77	10.77	11.169	11.407	12.044	12.044	12.044	12.044	12.044	12.044	11.645	11.645	11.645	11.645	11.645	11.645	11.645	11.645	11.645	11.645	11.645	11.645	11.645	11.645	11.645	11.645	11.645	11.645	11.645	11.645	11.407	11.407	11.407	11.407	11.407	11.407	11.407	11.407	11.407	11.407
YLR321C	10.744	10.744	10.744	10.744	10.744	10.744	10.744	10.744	10.982	10.982	12.257	12.257	13.056	13.056	13.056	13.056	13.056	13.056	13.056	13.056	12.818	12.418	12.418	12.418	12.418	12.418	13.37	14.722	14.722	14.722	14.722	14.722	14.722	14.722	14.722	14.722	14.722	14.722	14.722	14.722	14.722	14.722	14.722	14.722	14.722	14.722	14.722	14.96	14.96
YER120W	12.257	12.257	12.257	12.257	12.495	12.495	12.495	12.733	12.733	12.733	12.733	12.733	12.733	12.733	12.733	12.971	12.971	12.733	12.733	12.733	12.733	12.334	12.334	12.334	12.334	12.334	12.334	12.334	12.334	12.334	12.334	12.334	12.572	12.572	12.572	12.572	12.809	12.809	12.809	12.809	12.809	12.809	12.809	12.809	12.809	12.572	12.095	12.095	11.857
YDL070W	0.238	0.238	0.238	0.238	0.238	0.238	0.238	0.238	0.238	0.238	0.238	0.238	0.238	0	0	0	0	0	0	0	0	0	0	0	0	0	0	0	0	0	0	0	0	0	0.238	0.238	0.238	0.238	0.238	0.238	0.238	0.238	0.637	0.637	0.637	0.637	0.637	0.637	0.637
YDR041W	4.224	5.415	5.415	5.415	5.415	5.652	6.29	6.29	6.29	6.29	6.29	6.29	6.528	6.528	6.528	6.528	6.766	6.766	7.165	7.165	8.041	8.041	8.279	8.279	8.517	8.755	8.755	8.755	8.755	9.231	9.231	9.069	9.069	9.069	9.069	9.069	9.069	9.069	9.069	9.069	9.069	8.832	8.832	8.832	8.832	8.832	8.432	8.832	8.832
YMR119W	1.351	1.351	1.351	1.351	1.351	1.351	1.351	1.351	1.351	1.351	1.113	1.113	1.113	0.875	0.875	0.875	0.875	0.875	0.875	0.875	0.875	0.875	0.875	0.875	0.875	0.637	0.637	0.637	0.637	0.637	0.637	0.637	0.637	0.637	0.637	0.637	0.637	0.637	0.637	0.637	0.637	0.637	0.637	0.637	0.637	0.637	0.637	0.637	0.637
YBL028C	0.4	0.4	0.4	0.4	0.4	0.4	0.4	0.4	0.4	0.4	0.4	0.4	0.4	0.4	0.4	0.4	0.4	0.4	0.4	0.4	0.4	0.4	0.4	0.4	0.4	0.4	0.4	0.4	0.4	0.4	0.4	0.4	0.4	0.4	0.4	0.4	0.4	0.4	0.4	0.4	0.4	0.4	0.4	0.4	0.4	0.637	0.637	0.637	0.637
YLR401C	9.069	8.67	8.432	8.432	8.432	8.432	8.432	8.194	7.956	7.956	7.956	7.956	7.718	6.205	5.967	5.967	5.967	5.967	5.729	5.729	5.491	5.491	5.491	5.253	5.253	5.253	5.253	5.253	5.253	5.253	5.253	5.253	3.663	2.55	2.55	2.151	2.151	2.151	2.151	2.151	1.751	1.113	1.113	1.113	1.113	1.113	1.113	1.113	1.113
YDR510W	0	0	0	0	0	0	0	0	0	0	0	0	0	0	0	0	0	0	0	0	0	0	0	0	0	0	0	0	0	0	0	0	0	0	0	0	0	0	0	0	0	0	0	0	0	0	0	0	0
YPL029W	8.764	8.764	8.764	8.764	8.764	8.764	7.965	7.641	7.242	7.242	7.242	7.004	7.004	7.004	7.004	6.604	7.004	7.004	7.004	7.004	6.367	5.967	5.729	5.729	5.729	5.33	5.33	5.33	5.33	6.043	7.08	7.08	7.08	7.48	7.48	7.956	7.956	7.956	7.956	7.956	7.956	8.832	8.832	8.832	8.832	8.832	8.832	8.832	8.832
YNR052C	4.063	4.063	4.063	4.063	4.063	4.063	4.063	4.063	4.063	4.463	4.463	4.463	4.463	4.463	4.463	4.7	4.7	4.7	4.939	4.939	4.939	4.939	4.939	5.176	5.176	5.176	5.176	5.176	5.176	5.176	5.176	5.176	5.176	5.176	5.176	5.176	5.176	5.176	5.176	5.176	5.176	5.176	5.176	5.176	5.176	5.176	5.176	5.176	5.176
YKL116C	5.976	5.976	6.213	6.613	6.613	6.613	6.213	6.213	6.213	6.375	6.375	6.375	6.375	6.375	5.976	5.976	5.976	5.976	6.213	6.052	6.052	6.052	5.814	5.415	5.814	5.814	5.814	5.814	6.052	6.052	6.052	6.851	6.851	6.851	6.851	6.851	6.851	6.851	6.851	6.851	7.25	7.25	7.25	7.013	7.013	7.013	7.013	7.013	7.013
YCL005W	4.615	4.615	4.615	4.777	5.253	5.891	5.891	5.891	5.891	5.891	5.891	6.128	6.128	6.128	6.128	6.128	6.367	6.843	6.443	6.681	7.08	7.08	7.956	7.956	8.355	8.355	10.107	10.107	10.905	10.905	10.905	10.905	10.905	10.905	10.905	10.905	11.305	11.305	11.305	11.305	11.305	11.305	11.305	11.305	10.905	10.905	10.905	11.305	11.305
YBR133C	5.891	5.891	5.891	5.891	5.891	6.128	5.891	6.29	6.29	6.29	6.29	6.29	7.965	7.565	7.565	8.041	8.041	8.041	8.041	8.041	8.041	8.041	8.041	8.041	7.803	8.678	8.678	8.678	8.678	8.678	8.678	8.916	8.916	8.916	8.678	8.678	8.916	9.63	10.345	10.345	10.345	11.857	11.857	12.095	12.095	12.095	12.095	12.334	12.334
YPL168W	8.364	10.591	11.067	11.466	11.466	11.466	11.466	11.943	11.943	11.943	11.943	11.943	11.943	11.943	11.943	11.943	11.943	11.943	11.943	11.943	11.943	11.943	11.943	11.943	11.943	11.943	11.943	11.943	11.943	11.943	11.943	11.943	11.543	11.305	11.704	11.704	11.704	11.704	11.704	11.704	12.104	12.104	12.104	12.342	12.342	12.342	12.342	12.342	12.342
YBR108W	11.552	11.552	11.552	11.79	11.79	11.79	11.79	11.79	11.79	11.79	11.79	11.39	11.39	11.39	11.79	12.988	12.988	12.988	12.988	13.226	13.864	13.864	14.101	14.101	14.101	14.101	14.339	14.739	14.739	14.739	14.739	14.739	14.739	14.501	14.501	14.501	14.501	14.501	14.339	14.339	14.339	14.339	14.339	14.339	14.339	13.778	13.303	14.339	14.339
YLR439W	7.88	7.88	7.48	7.48	7.48	8.117	8.117	8.117	8.117	8.117	8.117	7.88	7.404	7.641	7.88	7.88	8.517	9.155	9.554	9.792	9.792	9.792	9.792	9.792	9.792	9.792	9.792	9.792	9.792	9.792	9.792	9.792	10.03	11.229	11.229	11.229	11.229	11.229	11.229	11.229	11.229	11.229	11.229	10.991	10.591	10.591	10.591	10.191	10.191
YCL063W	8.695	8.695	8.695	8.695	8.695	8.934	9.97	9.97	10.209	10.209	10.209	10.209	9.571	9.571	9.571	9.571	9.571	9.571	9.571	8.772	8.772	8.373	8.373	8.373	8.373	8.373	8.373	8.373	8.373	7.973	7.735	7.335	7.335	7.335	7.335	7.335	7.335	7.335	7.098	6.46	5.661	5.661	6.46	6.698	7.335	7.335	7.335	7.335	7.335
YGL175C	3.425	3.425	4.063	5.652	5.652	5.891	6.29	6.29	6.689	6.689	6.689	6.689	6.689	6.689	6.928	6.928	6.928	6.928	6.928	7.327	7.327	7.327	7.089	7.089	5.814	5.652	5.652	6.689	6.689	6.689	6.689	6.928	6.928	6.928	7.165	7.404	7.88	8.755	8.993	8.993	8.993	9.393	9.393	9.393	9.393	9.792	9.792	9.792	10.191
YLL003W	2.227	2.227	2.227	2.227	2.227	2.227	2.227	2.627	2.627	2.627	2.627	2.627	2.627	2.627	2.627	2.627	2.627	2.627	3.425	3.425	3.425	3.425	3.425	3.425	4.139	4.139	4.378	4.378	4.378	4.378	4.139	4.139	4.139	4.139	4.139	4.139	4.378	4.378	5.015	5.253	5.253	5.253	5.253	5.652	6.528	7.165	8.832	8.832	9.069
YDR499W	1.836	1.836	1.836	1.836	1.836	1.836	1.836	2.55	3.502	3.978	3.978	4.378	4.378	4.378	4.378	4.378	4.378	4.378	4.378	4.378	4.615	4.615	4.615	4.615	5.967	5.967	5.967	5.967	5.967	5.967	6.367	6.367	6.367	6.367	6.367	6.367	6.367	6.367	6.367	6.367	6.367	6.367	6.367	6.367	6.367	6.367	6.367	6.367	6.367
YBR211C	2.389	2.389	2.389	2.389	2.389	2.627	3.026	3.026	3.425	3.425	3.425	3.663	3.901	3.901	3.901	3.901	3.901	3.901	3.901	3.901	3.901	3.901	3.901	3.901	3.901	3.901	3.901	3.901	3.901	3.901	3.901	3.663	3.663	3.663	3.663	3.663	3.663	3.663	3.663	3.663	3.663	3.425	3.425	3.425	3.425	3.425	3.425	3.425	3.188
YNL229C	11.79	11.79	11.79	11.79	11.79	11.79	11.79	12.588	12.588	12.588	12.588	12.988	12.988	13.626	13.626	13.626	13.864	13.864	13.864	13.864	13.864	13.626	13.626	13.626	13.626	13.626	13.626	13.626	13.626	13.626	13.626	13.626	13.626	13.626	13.626	13.626	13.626	13.626	13.626	13.626	13.626	13.626	13.626	13.626	13.626	13.626	13.626	13.226	13.226
YLR314C	2.788	2.788	2.788	2.788	2.788	2.788	2.788	2.788	2.788	2.389	2.389	2.389	2.389	2.389	2.389	2.389	2.389	2.389	2.389	2.389	2.389	2.389	2.389	1.913	1.275	1.275	1.275	1.275	0.637	0.637	0.637	0.875	0.875	0.875	0.875	0.875	0.875	0.875	0.875	0.875	0.875	0.875	2.627	5.015	6.452	6.689	7.089	7.089	7.327
YJL102W	3.91	4.148	4.548	4.548	4.548	4.548	5.024	5.261	5.261	5.261	5.261	5.661	5.661	5.661	5.661	5.661	5.661	5.661	5.661	5.661	5.661	6.061	6.061	6.061	6.46	6.46	6.46	6.46	6.859	6.859	6.859	6.859	6.859	8.211	8.211	8.211	8.211	8.211	8.211	8.211	8.211	8.211	8.211	8.211	8.211	8.211	8.211	8.211	8.211
YMR158W	4.063	4.063	4.063	4.063	4.063	3.663	3.264	3.264	3.663	3.663	3.663	3.663	4.063	4.063	4.063	4.063	4.063	4.063	4.463	4.224	4.224	4.463	4.463	4.463	4.463	4.224	4.463	5.5	5.5	5.899	7.811	7.811	7.811	7.811	7.811	7.574	7.574	7.574	7.574	7.574	7.574	7.574	7.574	7.574	7.811	7.811	7.811	7.574	7.574
YDR119W	10.991	10.991	10.991	10.752	10.752	10.353	10.353	10.353	10.353	10.353	10.115	10.115	9.002	9.002	9.002	9.002	8.764	8.764	8.126	8.126	8.364	8.364	8.126	8.126	8.126	8.126	8.126	5.737	5.737	5.737	5.737	5.5	5.1	5.1	5.1	5.1	5.1	5.1	5.1	5.1	4.301	4.301	4.301	4.301	4.301	4.301	4.301	3.825	3.825
YKR021W	7.811	7.174	6.698	6.298	6.298	6.298	6.298	6.298	5.899	5.899	5.899	5.899	5.661	5.423	5.423	5.661	5.661	5.261	5.261	5.261	5.661	5.661	5.661	5.185	4.785	4.785	4.785	5.185	5.185	6.061	6.061	6.061	6.061	6.061	5.822	5.822	5.822	5.822	5.822	5.822	5.822	5.423	5.423	5.423	5.185	5.185	5.185	5.185	5.185
YDR272W	11.313	11.713	11.713	12.588	12.588	12.588	12.588	12.588	12.588	12.588	12.588	12.588	12.826	12.826	12.826	12.826	12.826	12.826	12.826	12.826	12.826	12.826	12.826	12.826	12.588	12.588	12.588	12.588	12.588	12.588	12.351	12.113	11.874	11.874	11.874	11.874	11.874	11.874	11.874	11.874	11.874	11.874	11.874	11.874	11.874	11.874	11.874	11.874	11.874
YIL125W	7.556	7.556	7.556	7.556	7.556	7.556	7.556	7.795	7.795	7.795	7.795	7.795	7.795	7.795	7.795	7.795	7.795	7.556	7.556	7.556	7.556	7.556	7.556	7.556	7.556	7.556	7.556	7.556	7.556	7.556	7.556	7.556	7.556	7.556	7.556	7.795	7.795	7.795	7.795	7.795	7.795	7.795	7.795	7.795	6.919	6.919	6.919	6.681	6.681
YMR041C	0.637	0.637	0.637	0.637	0.637	0.637	0.637	0.637	0.637	0.637	0.637	0.637	0.637	0.637	0.637	0.637	0.637	0.637	0.637	0.637	0.637	0.637	0.637	0.637	0.637	0.637	0.637	0.637	0.637	0.637	0.637	0.637	0.637	0.637	0.4	0.4	0.4	0.4	0.4	0.4	0.4	0.4	0	0	0	0	0	0	0
YBR181C	2.865	2.865	2.865	2.865	2.865	2.465	2.465	2.465	2.465	2.703	2.703	2.703	2.703	2.703	2.703	2.703	2.703	2.703	2.703	2.703	2.703	2.703	2.703	2.703	2.703	2.465	2.465	2.465	2.465	2.066	2.066	2.066	2.066	2.066	2.066	2.066	2.066	2.066	2.066	2.066	2.066	2.066	1.666	1.666	1.666	1.666	1.666	1.666	1.666
YDR479C	3.825	3.825	3.825	3.825	3.825	3.825	3.825	3.825	3.825	3.825	3.825	3.825	4.063	4.063	4.063	4.063	4.063	4.063	4.063	4.063	4.063	4.063	4.063	4.063	4.063	4.063	4.063	4.063	4.063	4.063	4.063	4.063	4.063	4.063	3.825	3.825	3.825	3.825	3.188	3.188	3.188	3.188	3.188	3.188	3.188	3.188	3.188	3.188	3.188
YJR017C	8.347	8.347	8.823	8.985	8.985	8.985	8.985	8.985	8.985	8.985	9.146	9.146	9.146	9.146	9.784	10.659	10.659	10.659	10.659	10.659	10.659	10.659	10.659	10.659	11.296	11.534	11.534	11.934	12.172	12.172	12.172	12.172	12.172	12.41	12.648	12.648	12.886	12.886	12.886	12.886	12.886	12.886	12.886	12.886	13.124	13.524	13.524	13.524	13.524
YIR023W	1.989	1.275	1.275	1.275	0.637	0.637	0.238	0.238	0.238	0.238	0.238	0.238	0.476	0.714	2.151	2.55	2.55	2.55	2.55	3.425	5.261	5.261	5.5	5.5	5.5	5.737	5.976	5.976	5.976	5.976	5.976	5.976	5.976	5.976	5.976	5.976	5.976	5.976	5.976	5.976	5.737	5.737	5.976	5.976	5.976	5.976	5.976	5.976	5.976
YLR420W	2.066	2.703	3.103	3.103	3.103	3.341	3.341	3.74	3.74	3.74	3.74	3.74	3.74	3.502	3.502	3.74	3.74	4.139	4.539	4.539	4.777	5.015	5.015	5.015	5.015	5.015	5.491	5.491	5.491	5.491	5.491	5.491	5.729	5.729	5.729	5.729	5.729	5.729	5.491	5.253	5.253	5.253	5.253	5.253	5.253	5.253	5.253	5.253	5.253
YDR463W	8.832	8.832	8.594	8.594	8.355	8.355	8.355	8.355	8.355	8.355	8.355	8.355	8.355	8.355	8.355	8.355	8.355	8.355	8.355	7.718	7.956	7.956	7.956	7.956	7.556	7.556	8.194	7.956	8.355	8.832	8.832	9.231	9.231	9.231	9.231	9.231	9.707	9.707	9.707	9.707	9.707	9.707	9.707	9.707	9.707	9.707	9.707	9.707	9.707
YLR337C	0	0	0	0	0	0	0	0.238	0.238	0.238	0.238	0.238	0.637	1.037	1.037	1.037	1.037	1.037	1.037	1.037	1.675	1.675	1.913	1.913	1.913	1.913	1.913	1.913	1.913	1.913	1.913	2.312	2.312	2.312	2.312	2.312	2.312	2.312	2.312	2.788	2.788	2.788	2.788	3.026	3.264	3.264	4.139	5.176	5.176
YER107C	2.151	2.151	2.151	2.151	2.151	2.151	2.627	2.627	3.502	3.502	3.901	3.901	4.139	4.139	4.139	4.139	4.139	4.139	4.139	4.139	4.139	4.139	4.139	4.378	4.615	5.253	5.491	5.729	8.432	8.432	8.432	8.432	8.908	8.908	8.908	8.908	8.908	8.908	9.146	9.384	9.384	9.384	9.384	9.384	9.384	9.384	9.622	9.622	9.622
YOL078W	9.716	9.954	10.191	10.591	10.591	10.591	10.591	10.591	10.591	10.591	10.829	11.229	10.991	11.229	11.466	11.466	11.466	11.466	11.466	11.466	11.466	11.466	11.866	12.104	12.104	12.504	12.504	12.504	12.504	12.504	12.903	12.903	12.903	12.903	12.903	13.141	13.141	13.141	13.141	13.141	13.141	13.141	13.141	13.54	14.017	14.017	14.017	14.017	14.017
YBL091C-A	8.441	8.441	8.441	8.441	8.84	8.84	8.84	8.84	8.84	9.239	9.239	9.239	9.239	8.84	9.078	9.954	9.954	9.954	9.954	9.954	9.954	8.916	8.517	8.517	8.517	8.517	8.117	8.916	10.115	10.514	10.514	10.514	10.514	10.514	10.514	10.514	10.514	10.514	10.752	11.628	11.39	11.79	11.79	12.027	12.027	12.027	12.027	12.027	12.027
YGR220C	10.285	10.285	10.285	10.285	10.523	11.237	11.713	11.713	12.588	12.588	12.988	12.988	12.988	12.988	12.988	12.988	13.864	13.864	13.864	13.864	14.339	14.339	14.339	14.578	14.578	14.578	14.578	14.578	14.578	14.578	14.578	14.578	14.816	15.453	15.691	16.09	16.09	16.09	16.09	16.328	16.567	16.567	16.567	16.567	16.567	16.567	16.567	16.567	16.567
YDR365C	0.4	0.4	0.4	0.4	0.799	0.799	0.799	0.799	0.799	0.799	0.799	0.799	0.799	0.799	0.799	0.799	0.799	0.799	0.799	0.799	0.799	0.799	0.799	0.799	0.799	0.799	0.799	0.799	0.799	0.799	1.198	1.198	1.437	1.437	1.437	1.437	1.437	1.437	1.437	1.437	1.437	1.437	1.437	1.437	1.437	2.074	2.312	2.312	2.312
YER043C	5.652	5.652	5.652	5.415	5.015	5.015	5.015	5.015	5.015	4.539	4.539	4.539	4.539	4.139	3.901	3.901	3.901	3.502	3.502	3.264	3.264	3.264	3.264	3.264	3.264	3.264	3.264	3.264	3.264	3.264	2.865	2.627	2.627	2.627	2.865	2.865	2.865	2.865	2.865	2.465	2.465	2.465	2.465	2.465	2.865	2.865	2.865	2.865	2.389
YNL047C	8.126	8.364	8.364	8.364	8.364	8.126	8.126	8.126	7.888	7.888	7.888	7.888	7.888	7.65	7.65	7.65	7.888	7.489	7.489	7.25	7.25	7.25	7.25	7.25	7.25	7.25	7.25	6.851	6.774	7.174	7.65	7.65	7.65	7.65	7.65	7.888	7.888	7.888	7.888	7.888	7.888	7.489	7.489	7.726	7.726	7.726	7.726	7.726	7.726
YNL037C	4.063	4.063	4.063	4.063	4.063	4.063	4.063	4.063	4.063	4.063	4.063	4.063	4.063	3.825	3.825	3.825	3.825	3.825	3.825	3.825	3.825	3.825	3.825	3.825	3.825	3.587	3.587	3.587	3.349	3.111	2.712	2.712	2.712	1.113	0.875	0.875	0.875	0.637	0.637	0.637	0.637	0.637	0.637	0.637	0.637	0.637	0.637	0.637	0.637
YKL159C	2.389	2.389	2.389	2.389	1.751	1.513	1.513	1.513	1.513	1.513	1.113	1.113	1.113	1.113	1.113	1.113	1.113	1.113	1.113	1.113	1.113	1.113	0.875	0.476	0.476	0.476	0.476	0.238	0.238	0.238	0.238	0.238	0.238	0.238	0.238	0.238	0.238	0.238	0.238	0.637	1.037	1.037	1.037	1.037	1.037	1.037	1.037	1.037	1.037
YJL041W	20.052	20.29	20.527	20.927	21.326	21.326	21.326	21.326	20.927	20.927	20.927	20.927	20.927	20.927	20.527	20.29	20.527	20.927	20.927	20.927	20.927	20.927	20.927	20.927	20.927	20.927	20.927	20.927	20.927	20.927	20.927	20.927	20.927	20.927	20.927	20.927	20.927	20.927	20.927	20.927	21.165	21.165	21.165	21.165	21.165	21.165	21.165	21.165	20.927
YIR022W	4.777	4.777	4.777	4.777	4.777	5.814	5.576	5.576	5.576	5.814	6.213	6.213	6.851	7.327	7.327	7.327	7.327	7.327	7.327	8.287	8.525	8.525	8.525	8.525	9.877	9.877	9.877	9.877	10.353	10.353	10.353	10.353	10.353	10.353	10.591	11.067	11.067	11.067	11.067	11.067	11.067	11.067	11.067	11.067	11.143	11.382	11.781	11.781	11.781
YMR177W	7.811	7.811	7.811	7.811	8.211	7.973	8.373	8.373	8.848	8.848	8.848	8.848	9.248	9.248	9.248	9.248	9.248	9.248	9.248	9.248	9.248	9.248	9.248	9.248	9.248	9.486	9.486	9.486	9.486	9.486	9.086	9.086	8.848	8.449	8.449	8.449	8.449	8.449	8.449	8.611	7.973	7.973	7.973	7.973	7.973	7.735	8.134	8.134	8.134
YKR068C	1.037	1.037	1.037	1.037	1.037	1.037	1.037	1.037	1.037	1.037	1.037	1.037	1.037	1.037	1.037	1.037	1.037	1.037	1.037	1.037	1.037	1.037	1.037	1.037	1.037	1.037	1.037	1.037	1.037	1.037	1.037	1.037	1.037	1.037	1.037	0.799	0.799	0.4	0.4	0.4	0.4	0.4	0.4	0.4	0.4	0.4	0.4	0.4	0.4
YLR452C	10.991	10.991	10.277	9.8	9.8	9.8	9.8	9.8	9.8	9.639	9.639	9.002	9.002	9.002	9.002	9.002	9.002	9.239	9.239	9.239	9.239	9.239	9.239	9.239	9.239	9.239	9.239	9.239	9.239	9.239	9.239	9.002	9.002	7.489	7.489	7.489	7.489	7.489	7.489	7.489	7.489	7.489	7.489	7.489	7.726	7.726	7.726	7.327	7.327
YGR153W	5.737	5.737	6.137	6.137	7.013	7.013	7.013	7.013	6.613	6.213	6.213	6.213	6.851	6.851	6.851	6.851	6.851	6.851	6.851	6.851	7.089	7.089	7.089	7.089	7.089	7.089	7.489	7.726	7.965	7.965	7.965	7.565	7.565	7.565	7.565	7.565	7.565	7.565	7.565	7.565	7.565	7.565	7.565	7.565	7.565	7.565	7.565	7.565	7.165
YHR038W	11.704	10.905	10.905	10.905	10.829	11.229	10.591	10.991	10.991	10.991	10.277	10.039	10.039	10.039	10.039	10.039	10.039	10.039	10.039	10.039	9.239	8.84	9.792	10.03	10.03	10.03	10.03	10.43	10.43	10.191	10.591	10.591	10.591	10.591	10.591	10.591	10.591	9.078	8.84	8.84	8.84	8.84	8.84	8.84	8.84	9.877	10.115	10.115	10.115
YOR281C	10.829	10.829	10.829	10.829	10.829	10.829	11.229	11.704	11.704	12.104	12.104	12.104	12.104	12.104	12.342	12.342	12.342	12.104	12.104	12.342	12.58	12.58	12.58	12.58	12.58	12.58	12.58	12.58	12.181	12.181	12.181	12.181	11.943	12.181	12.181	12.181	12.181	12.181	12.181	12.181	12.181	12.181	12.181	12.104	12.104	12.104	12.104	11.866	11.866
YPR024W	14.255	14.255	14.255	14.255	14.255	14.255	14.492	14.492	14.492	14.492	14.492	14.492	14.492	14.492	14.492	14.492	14.492	14.492	14.492	14.492	14.492	14.492	14.492	14.492	14.492	14.093	14.093	14.093	14.093	14.093	14.093	14.093	14.093	14.093	14.093	14.255	14.255	14.255	14.255	14.255	14.255	14.255	14.255	14.255	14.255	14.255	14.255	14.255	14.255
YOR247W	0.238	0.238	0.238	0.238	0.238	0.238	0.238	0.238	0.238	0.238	0.238	0.238	0.238	0.238	0.238	0.238	0.238	0.238	0.238	0.238	0.238	0.238	0.238	0.238	0.238	0.238	0.238	0.238	0.238	0.238	0.238	0.238	0.238	0.238	0.238	0.238	0.238	0.238	0	0	0	0	0	0	0	0	0	0	0
YDR424C	7.565	7.565	7.565	7.565	8.203	7.965	7.965	8.678	8.041	8.279	8.594	8.594	8.832	8.832	8.832	8.832	10.582	9.945	9.945	11.458	11.458	11.458	11.857	11.857	12.895	12.895	12.895	12.895	15.121	15.121	16.235	16.235	16.235	16.235	16.473	16.473	16.473	16.473	16.473	16.473	17.748	17.748	18.386	18.386	18.386	18.386	17.91	18.148	18.148
YPL179W	12.504	12.504	12.504	12.504	12.504	12.504	12.265	12.265	12.265	12.265	12.027	12.027	12.027	12.027	12.027	11.79	11.552	11.552	11.79	11.552	11.552	11.552	11.552	11.552	11.552	11.552	11.552	9.239	9.078	9.078	9.078	9.078	8.84	8.84	8.041	8.041	8.041	8.041	7.004	7.004	7.004	7.004	7.004	6.604	6.604	6.604	4.054	3.579	3.341
YPL224C	8.764	8.525	8.525	8.525	8.687	8.687	7.888	8.126	9.639	9.401	9.401	9.401	9.401	9.401	9.401	9.401	9.401	8.925	9.325	8.287	8.287	8.287	8.287	9.163	10.6	11.237	11.237	11.237	11.237	11.636	10.922	10.922	10.922	10.761	11.161	12.197	12.435	12.036	12.036	11.636	11.636	11.237	11.475	11.475	13.778	14.017	14.255	14.255	14.255
YHL019C	13.685	13.685	13.685	13.685	13.209	13.209	13.209	13.209	13.209	13.209	13.209	13.209	13.209	13.209	13.209	13.209	13.209	13.209	13.209	13.209	13.209	13.209	13.209	13.209	13.209	13.209	10.582	10.345	10.582	10.582	10.582	10.582	10.582	10.582	10.582	6.774	6.298	5.822	5.822	5.822	6.061	6.936	6.537	6.537	6.537	6.537	5.1	6.137	5.5
YOR107W	1.275	1.275	1.275	1.275	1.275	1.275	1.275	1.275	1.275	1.275	1.275	1.275	1.275	1.275	1.275	1.275	1.275	1.275	1.275	1.275	1.275	1.275	0.637	0.637	0.637	0.637	0.637	0.637	0.637	0.637	0.637	0.637	0.637	0.637	0.637	0.637	0.637	0.637	0.637	0.637	0.637	0.637	0.637	0.637	0.637	0.637	0.637	0.637	0.637
YFL026W	2.227	2.227	2.227	2.227	2.227	2.227	2.227	2.227	2.227	2.227	2.227	2.227	2.227	2.227	2.227	2.227	2.227	2.227	2.865	3.264	3.264	3.264	3.264	3.264	3.264	3.264	3.264	3.264	3.264	3.264	3.264	3.264	3.264	3.264	3.264	3.264	3.264	3.264	3.264	3.264	3.264	3.264	3.264	3.502	3.502	3.502	3.502	3.502	3.502
YLR061W	6.528	6.528	6.528	6.29	6.29	5.891	5.891	5.891	5.891	5.891	5.652	5.652	3.901	3.502	3.502	3.502	3.502	3.502	3.74	3.74	3.74	3.74	3.74	3.502	3.74	3.978	3.978	3.978	3.978	3.978	3.978	3.579	3.579	3.579	3.579	3.579	3.341	3.341	3.341	3.341	2.465	2.465	2.227	2.227	2.227	2.227	2.227	2.227	2.227
YAL048C	2.788	2.788	2.55	1.913	1.275	0.875	0.875	0.875	0.875	0.875	0.875	1.751	1.751	1.989	1.989	1.989	1.989	1.989	1.989	1.989	2.227	2.227	2.227	2.227	3.825	3.825	3.825	4.463	4.7	5.176	5.415	5.415	5.415	5.415	6.052	6.052	7.327	7.327	7.327	7.327	7.327	7.327	7.327	7.327	7.327	7.327	7.327	7.327	7.726
YGR179C	10.039	10.277	10.752	10.752	10.991	12.027	12.027	12.027	12.027	12.027	12.265	12.265	12.504	12.504	12.504	12.504	12.504	12.504	12.504	11.704	11.704	11.704	11.704	11.704	11.704	11.466	11.466	11.466	11.943	12.342	12.342	12.342	12.342	12.342	12.342	12.342	12.342	12.342	12.104	12.104	12.104	11.866	11.866	11.866	11.866	11.866	11.866	11.866	11.866
YDL133W	5.652	5.652	5.652	4.777	4.777	4.777	4.777	4.777	4.777	4.777	3.901	3.502	3.502	3.502	3.502	3.502	3.502	3.502	3.502	3.264	3.264	3.264	3.264	3.264	3.264	3.264	3.026	3.026	3.026	3.026	2.788	2.788	2.788	2.788	2.788	2.788	2.151	2.151	2.151	1.913	1.513	1.513	1.037	1.037	1.037	1.037	1.037	1.037	1.037
YNR040W	11.56	11.798	11.798	11.798	11.798	11.798	12.197	12.197	12.197	12.197	12.197	12.197	12.197	12.197	12.197	12.197	12.197	12.197	12.197	12.996	14.748	14.748	14.748	14.748	14.748	14.748	14.748	14.748	14.748	14.748	14.748	14.748	14.748	14.748	14.748	14.509	14.509	14.509	14.509	14.509	14.509	14.509	14.509	14.509	14.271	13.634	13.634	13.396	13.396
YDR240C	2.151	1.913	1.913	1.913	1.913	1.913	1.275	1.275	1.275	1.037	1.037	1.037	1.037	1.037	1.037	1.037	1.037	1.037	1.913	3.349	3.349	3.349	3.111	3.111	3.111	3.349	3.587	3.587	3.587	3.587	3.825	3.825	3.825	3.825	4.7	5.176	5.176	5.176	5.176	5.176	5.176	5.176	5.176	5.176	5.176	5.176	5.176	5.176	5.176
YJR051W	8.271	8.271	8.271	8.271	8.271	8.271	8.271	8.271	8.271	8.271	8.271	8.271	7.556	7.556	7.319	7.319	7.319	7.319	7.319	7.319	7.319	7.319	7.319	7.319	7.319	7.319	6.919	6.919	6.919	6.919	6.919	6.919	6.919	6.919	6.919	6.681	6.681	6.443	6.443	6.443	6.205	6.205	6.205	6.205	6.205	6.205	6.205	6.205	6.205
YDL211C	7.404	7.404	7.404	7.404	7.404	7.404	7.404	7.803	7.803	8.041	8.041	8.041	8.041	8.041	8.041	8.041	8.041	8.041	8.041	8.041	8.279	8.279	8.279	8.279	8.279	8.279	8.279	8.279	8.279	8.279	8.279	8.279	8.279	8.279	8.517	8.755	8.755	8.755	8.755	8.755	8.755	8.517	8.517	8.517	8.517	8.517	8.517	8.517	8.517
YCR042C	3.579	3.579	3.579	3.179	3.179	3.179	3.179	3.179	3.179	3.179	3.417	3.417	3.655	4.131	4.131	4.131	4.369	4.369	4.369	4.369	4.369	4.369	4.369	4.369	4.369	4.369	4.369	4.369	4.131	4.131	4.131	4.131	4.131	4.131	4.131	3.732	3.732	3.732	3.732	3.732	4.131	4.131	4.131	4.131	4.369	4.369	4.369	4.369	4.369
YGR282C	13.056	13.056	12.818	12.818	13.217	13.217	13.217	13.217	13.217	13.217	12.979	12.979	12.979	12.979	12.979	13.217	13.217	13.217	13.217	13.217	13.217	13.217	13.217	13.217	13.217	13.217	12.742	12.342	11.466	11.229	11.229	11.229	11.229	11.229	11.229	11.229	11.229	11.229	11.229	11.229	9.877	9.877	9.877	9.877	9.877	9.877	9.877	9.877	9.877
YPL173W	3.663	3.663	3.663	3.663	3.663	3.901	4.539	4.539	4.539	4.539	4.777	6.843	7.956	7.956	7.956	7.956	7.956	7.956	7.956	8.832	8.832	8.832	8.832	9.069	9.069	9.069	9.307	9.307	9.546	9.546	9.546	9.307	9.546	9.546	9.784	9.784	9.784	9.784	10.259	10.259	10.259	10.259	10.498	10.498	10.498	10.498	10.498	10.498	10.498
YDL099W	3.103	2.703	2.703	2.703	2.703	2.703	2.703	2.703	2.703	2.703	2.703	3.341	3.103	2.865	2.865	3.103	3.103	3.103	3.103	3.978	3.978	3.978	3.978	3.74	4.139	4.615	5.891	5.891	6.128	6.843	6.843	6.843	6.843	6.843	6.843	7.641	7.641	7.641	7.88	7.88	7.88	8.117	8.355	8.355	8.993	8.993	8.993	8.993	8.993
YDR052C	8.355	8.355	8.355	8.355	8.355	8.355	7.956	7.956	7.956	7.956	7.956	7.956	7.956	7.956	7.956	7.956	7.956	7.956	7.718	7.718	7.718	7.319	7.319	7.319	7.319	7.319	7.319	7.319	7.319	7.319	7.319	7.319	6.843	6.843	6.843	6.843	6.843	6.843	6.843	6.843	6.843	6.843	5.253	4.378	3.502	3.103	3.103	3.103	2.865
YPL211W	10.43	10.43	10.43	9.792	9.155	9.155	9.63	9.63	9.63	9.63	9.393	9.393	8.441	8.203	7.565	7.565	7.565	7.165	7.165	7.165	6.928	6.528	6.528	6.528	6.528	6.528	6.528	6.29	6.29	6.29	6.29	5.015	4.777	4.777	4.777	4.777	4.777	4.777	4.139	3.901	3.663	3.663	3.663	4.301	4.539	4.539	4.539	4.539	4.539
YPL227C	15.691	15.691	15.691	15.691	15.291	15.291	15.291	15.291	15.291	15.291	15.291	15.291	15.291	14.654	14.654	14.654	13.54	13.141	12.504	12.504	12.504	12.504	12.504	11.39	10.752	10.277	9.877	8.441	8.203	8.203	7.25	6.613	6.613	5.976	3.425	3.425	3.425	3.425	3.425	3.425	3.425	3.425	3.425	3.425	3.425	3.425	3.425	3.425	2.788
YGR074W	13.931	13.931	14.331	14.969	14.969	14.969	14.969	14.569	14.569	14.569	13.931	13.056	13.056	13.056	13.056	13.532	13.77	13.77	13.77	13.77	14.169	14.169	14.807	14.807	14.807	14.807	14.807	14.408	14.408	14.408	14.408	14.408	14.408	14.408	14.408	14.169	14.169	14.169	14.169	14.408	14.008	13.77	13.77	13.77	13.77	13.77	13.77	13.77	13.77
YMR059W	11.466	11.466	11.466	10.829	11.466	12.342	12.342	12.342	13.379	13.379	13.617	13.617	13.855	13.855	13.855	13.855	13.855	13.855	13.855	13.855	14.492	15.368	15.368	15.368	15.606	15.606	15.606	15.606	15.606	15.606	15.606	15.606	16.006	16.006	16.006	16.006	16.006	16.006	16.482	16.482	16.482	16.482	16.957	16.957	16.957	16.957	16.957	16.957	16.957
YKL063C	13.226	13.226	13.226	12.988	12.988	12.988	12.988	12.512	12.512	12.512	12.512	12.512	11.874	11.874	11.874	11.874	11.874	11.874	11.874	11.874	11.874	11.874	11.874	11.874	11.874	11.874	11.237	10.2	9.401	9.163	9.163	9.8	10.039	10.039	10.039	9.639	9.639	10.039	10.039	10.039	10.039	10.438	10.438	10.438	10.676	10.676	10.676	11.152	10.752
YHL038C	0.875	0.875	1.351	1.351	1.351	1.589	1.589	1.589	1.589	1.589	1.989	1.989	2.227	2.227	2.227	2.227	2.227	1.989	1.989	1.989	1.589	1.827	2.465	2.465	2.465	2.465	2.465	2.465	2.465	2.465	2.465	2.465	2.465	2.465	2.465	4.139	4.539	4.777	5.015	5.415	5.652	5.652	5.652	5.652	5.652	5.652	5.652	5.652	5.652
YDR152W	2.312	2.312	2.712	3.349	3.111	3.51	3.51	3.51	3.748	3.986	3.986	3.986	3.986	3.986	3.986	3.986	5.261	7.174	7.174	7.412	7.412	7.412	7.412	7.412	7.65	7.65	7.888	7.888	7.888	7.888	7.888	7.888	8.126	8.126	8.525	8.525	8.602	8.602	8.602	8.602	8.364	8.602	9.002	9.002	9.639	10.115	10.115	10.115	10.115
YHR007C-A	15.53	15.53	15.53	15.291	15.053	15.053	14.816	16.252	16.014	16.014	16.014	15.614	15.614	15.614	15.614	15.614	16.252	16.252	16.252	16.252	16.252	16.014	16.014	16.014	15.776	15.776	16.014	16.014	16.014	16.014	15.776	15.776	16.014	16.014	15.776	15.776	16.014	16.413	16.413	16.413	16.413	16.413	16.413	16.413	16.413	16.413	16.413	16.413	16.175
YNL304W	5.1	5.1	4.463	4.063	4.063	4.063	2.389	2.389	2.627	2.627	2.627	2.627	2.627	2.627	2.627	2.627	2.627	2.627	2.627	2.627	2.627	2.627	2.627	3.026	3.026	3.026	3.026	3.026	3.264	3.264	3.264	3.264	3.264	3.264	3.264	3.264	3.264	3.026	3.026	3.026	3.026	3.026	3.026	3.026	2.627	2.627	2.627	2.627	2.627
YMR113W	1.913	1.513	1.513	1.275	1.275	1.275	1.275	1.275	1.037	1.275	1.275	1.275	1.275	1.275	1.275	1.037	1.037	1.037	1.037	1.037	1.675	1.675	1.675	1.675	1.675	1.675	1.675	1.675	1.675	1.675	1.675	1.675	1.675	1.675	1.675	3.74	3.74	3.74	3.74	3.74	3.74	3.74	3.74	3.74	3.74	3.978	3.978	3.978	3.978
YML088W	4.785	4.785	4.785	4.785	4.785	4.785	4.785	4.785	4.785	4.785	5.024	5.024	5.024	5.024	5.024	5.024	5.024	5.024	5.024	5.024	5.024	5.024	5.024	5.024	5.024	4.624	4.624	4.624	4.624	4.862	4.862	4.862	4.862	4.463	4.463	4.463	4.463	4.463	4.463	4.463	4.463	4.463	4.463	4.463	4.463	4.463	4.463	4.224	3.986
YOR197W	14.169	14.169	14.169	14.169	14.169	14.569	14.807	14.807	14.807	14.807	14.807	14.807	14.807	14.807	14.807	14.807	14.807	14.807	14.807	14.807	14.807	14.807	14.807	14.807	14.807	14.807	14.807	14.807	14.807	14.807	14.807	14.807	14.807	14.807	14.807	14.807	14.807	15.045	15.045	15.045	15.045	15.045	15.045	15.045	15.045	15.045	15.045	15.045	15.045
YLR455W	4.615	4.615	4.615	4.615	4.615	4.615	4.854	5.491	5.491	5.491	5.729	5.729	6.128	6.766	7.404	7.404	7.641	7.404	7.404	7.404	7.404	7.404	7.404	7.404	7.404	7.404	7.404	7.404	7.803	7.803	7.803	7.803	7.803	7.803	7.803	7.803	7.803	7.803	7.803	7.803	7.803	7.803	7.803	7.803	7.803	7.803	7.803	7.803	7.803
YGR171C	9.945	9.945	10.345	9.945	9.945	9.945	8.67	8.67	8.033	8.033	7.795	7.795	7.795	7.319	7.319	7.319	6.443	6.443	5.491	5.491	5.491	5.091	5.091	5.091	4.615	3.663	3.026	3.026	3.026	2.627	2.627	2.627	3.103	3.103	3.103	3.74	3.74	3.74	3.978	3.74	3.74	3.901	3.901	4.139	4.378	4.378	4.378	4.378	4.378
YHR070W	9.155	9.155	9.155	9.155	9.155	9.554	9.554	9.554	9.554	9.316	9.716	9.716	9.716	9.954	10.668	10.668	11.143	11.143	11.143	11.543	11.543	11.543	11.543	11.543	11.781	12.418	12.418	12.418	12.418	12.418	12.418	12.418	12.418	12.418	12.418	12.418	12.418	12.418	12.418	12.418	12.418	12.418	12.418	12.418	12.418	12.418	12.656	12.656	12.656
YPR025C	15.147	15.147	15.385	15.385	15.385	15.385	15.147	15.147	14.748	14.748	14.748	14.748	14.748	14.748	14.748	15.461	15.461	15.461	15.461	15.461	15.062	15.062	15.062	15.062	15.062	15.062	14.824	14.187	14.187	14.662	14.662	14.662	14.263	13.864	13.864	13.864	13.864	13.864	13.864	13.864	13.464	13.464	13.226	13.226	13.226	13.226	13.226	13.226	12.826
YDL195W	3.026	3.026	3.026	3.264	3.264	3.264	3.264	3.103	3.341	3.341	3.341	3.341	3.341	3.341	3.341	3.341	3.341	3.341	3.341	3.341	3.341	3.341	3.341	3.341	3.341	3.341	3.341	3.341	3.341	3.341	3.978	3.978	3.978	3.978	3.817	3.817	3.817	4.054	4.054	4.054	4.054	4.054	4.054	4.054	4.054	4.054	4.054	4.054	4.054
YDL113C	13.702	13.464	13.464	13.464	13.464	13.464	13.464	13.464	13.464	13.464	13.464	13.464	13.226	13.464	13.464	13.464	13.464	13.464	13.464	13.464	13.464	13.464	13.464	13.226	13.464	13.464	13.464	13.702	13.702	13.702	13.702	13.464	13.464	13.464	13.464	13.464	13.464	13.464	13.464	13.464	13.464	13.065	13.065	13.065	13.065	13.464	13.464	13.464	13.464
YNR054C	6.859	6.622	6.622	6.859	6.859	6.859	6.859	7.098	7.098	7.098	7.098	7.098	6.859	6.859	6.859	7.259	6.859	6.859	6.859	6.859	6.859	6.859	6.859	6.298	6.298	6.774	6.774	7.013	7.013	7.013	7.013	7.013	7.013	7.013	7.013	7.013	7.013	7.013	7.013	7.013	7.25	5.576	5.176	5.415	5.415	5.415	5.415	5.415	5.253
YKL134C	5.024	5.024	5.024	5.024	5.024	5.024	5.024	5.261	5.261	5.261	5.261	5.024	5.024	5.024	5.661	5.661	5.899	5.899	5.899	5.899	5.899	6.298	7.412	8.126	8.126	8.126	8.126	8.126	8.126	8.126	8.126	8.126	8.126	8.126	8.126	8.364	8.764	8.764	8.764	8.764	8.525	8.525	8.525	8.525	8.525	8.525	8.925	9.8	10.2
YHR061C	11.229	11.229	11.229	11.229	11.466	11.466	11.466	11.466	11.466	11.466	11.466	11.466	11.466	11.466	11.466	11.466	11.466	11.466	11.466	11.466	11.466	11.466	11.466	11.466	11.466	11.466	11.466	11.466	11.466	11.466	11.466	11.229	11.229	11.229	11.229	10.829	10.829	10.829	10.829	10.829	10.829	10.829	10.829	10.829	10.43	10.191	10.191	10.191	10.191
YHR009C	0.4	0.4	0.4	0.4	0.4	0.4	0.4	0.4	0.4	0.4	0	0	0	0	0	0	0	0	0	0	0	0	0	0	0	0	0	0	0	0	0	0	0	0	0	0	0	0	0	0	0	0	0.4	0.4	0.4	0.4	0.4	0.4	0.4
YMR276W	7.319	7.319	7.319	7.319	7.319	7.242	10.668	10.668	11.143	11.781	11.781	12.019	13.056	13.056	13.056	13.056	13.056	13.056	13.294	13.294	13.294	13.294	14.969	16.082	16.082	16.082	16.482	16.482	16.482	16.482	16.482	16.482	16.482	16.482	16.482	16.482	16.482	16.482	16.881	17.994	19.822	20.221	20.221	20.459	20.459	20.221	20.221	20.221	20.221
YIL093C	5.737	5.737	5.737	5.737	5.737	5.737	5.737	5.737	5.737	5.737	5.737	5.737	5.737	6.213	7.888	7.888	8.84	8.602	8.84	9.239	9.239	9.877	9.877	10.277	10.514	10.514	10.514	10.514	10.514	11.313	11.313	12.189	12.427	12.826	14.339	14.339	14.578	14.578	14.178	14.178	14.178	14.178	14.178	14.178	14.578	14.977	14.977	14.977	14.977
YLR067C	10.676	10.914	11.152	11.152	11.39	11.628	11.628	11.628	13.379	13.617	14.017	14.416	14.416	14.816	14.816	14.816	14.816	15.929	15.929	16.167	17.204	17.204	17.604	18.003	18.003	18.003	18.003	18.003	18.003	18.003	18.003	18.003	18.402	18.402	18.402	18.402	18.402	18.402	18.402	18.402	18.402	18.402	18.402	18.402	18.402	18.402	18.802	18.802	19.278
YJR062C	8.84	8.84	8.84	8.602	7.089	7.089	6.851	6.851	7.089	7.089	7.089	6.689	6.689	6.052	6.052	6.052	6.052	5.576	5.338	4.224	4.224	4.463	4.463	4.463	4.463	4.463	4.463	4.463	4.139	4.139	4.139	4.378	4.615	6.367	6.367	6.367	6.367	6.367	6.367	6.367	6.367	5.967	5.806	5.406	5.806	5.806	5.806	5.806	5.806
YJL050W	12.75	12.75	12.75	12.75	12.75	12.75	12.75	12.75	12.75	12.75	12.75	12.75	13.387	13.787	14.187	14.187	14.187	14.187	14.187	14.187	14.425	14.425	14.425	14.425	14.824	14.824	14.824	14.824	15.062	15.062	15.062	15.3	15.3	15.3	15.3	15.3	15.3	15.538	15.139	15.139	15.139	15.139	15.139	15.139	15.139	15.139	15.139	14.662	14.662
YER101C	0	0	0	0	0	0	0	0	0	0	0	0	0	0	0	0	0	0	0	0	0	0	0	0	0	0.4	0.4	0.4	0.4	0.4	0.4	0.4	0.4	0.637	1.113	1.827	1.827	1.827	1.827	1.827	1.827	1.827	1.827	1.827	1.827	1.827	1.827	1.827	1.827
YKR056W	10.506	10.506	10.506	10.506	10.506	10.506	10.506	10.506	10.506	10.506	10.506	10.744	10.744	10.744	10.744	10.744	10.744	10.982	10.982	10.982	10.982	10.982	10.982	10.982	10.982	11.382	11.382	11.382	11.382	11.382	11.382	11.382	11.382	11.62	11.62	11.62	11.62	11.857	12.257	12.257	12.257	12.257	12.257	12.257	12.257	12.257	12.257	12.257	12.257
YDR486C	9.325	9.325	9.325	9.325	9.562	9.325	11.475	11.475	11.475	11.713	11.713	11.713	11.713	12.351	11.951	13.94	13.94	15.691	15.691	15.691	15.691	15.691	15.691	15.691	15.691	15.691	15.929	15.691	15.691	15.691	15.691	15.691	15.53	15.53	15.53	15.53	15.13	15.368	15.368	15.368	15.606	15.606	15.606	15.606	15.606	16.482	16.482	16.72	16.72
YPR127W	4.862	4.862	4.862	4.862	4.862	5.1	5.1	5.1	4.862	4.862	5.1	5.1	5.1	3.825	3.825	3.587	3.587	3.587	2.55	2.788	2.788	2.788	2.788	2.788	2.788	2.788	2.788	2.788	2.788	2.788	2.788	2.788	2.55	2.55	2.55	2.55	2.55	2.55	2.55	2.151	2.151	2.151	2.151	2.151	2.151	2.151	2.151	2.865	2.865
YLR173W	10.277	10.277	10.277	10.277	10.277	10.277	10.277	10.514	11.152	12.665	12.665	12.665	12.665	13.141	13.141	12.903	12.903	12.903	12.903	13.141	13.141	13.141	13.141	13.141	13.141	13.141	13.94	13.94	13.94	13.94	14.578	14.578	14.578	14.578	14.578	14.578	14.578	14.578	14.578	14.578	14.578	14.578	14.339	14.339	14.339	14.339	14.578	14.578	14.578
YER019C-A	4.777	4.539	4.777	4.777	4.777	4.777	4.777	4.777	4.777	4.777	4.777	4.777	4.539	4.539	4.539	4.539	4.539	4.539	3.587	3.587	3.587	3.587	3.587	3.587	3.587	3.587	3.587	3.587	3.587	3.587	3.587	3.587	3.587	3.587	3.587	3.587	3.587	3.587	2.55	2.312	2.074	2.312	2.312	2.312	2.312	2.312	2.312	1.913	1.913
YDR261C	8.373	8.373	8.373	8.373	8.772	8.772	8.772	9.648	9.648	9.648	9.648	9.648	9.648	9.648	9.648	9.648	9.648	9.648	9.648	9.648	9.648	9.648	9.648	9.648	9.648	9.01	9.01	9.01	9.01	9.01	9.01	9.01	9.01	9.01	9.01	9.01	9.01	9.01	8.611	8.611	8.611	8.611	8.611	8.611	8.611	8.611	7.174	6.375	6.375
YKR011C	5.015	5.253	5.015	5.015	5.015	5.015	5.015	5.015	5.015	4.615	4.615	4.615	4.615	5.091	5.091	5.091	5.491	5.491	6.128	5.652	5.652	5.652	5.652	5.652	5.253	4.854	4.854	4.854	4.854	4.854	4.854	5.253	5.253	5.491	5.729	6.128	6.128	6.128	5.891	5.891	5.891	5.891	5.891	5.891	5.891	5.491	5.491	5.491	5.491
YNL232W	6.604	6.604	6.604	6.604	6.604	6.205	6.205	6.205	6.205	6.205	6.205	6.205	6.205	5.967	5.967	5.967	5.967	5.967	5.967	5.253	5.253	5.253	5.253	5.253	5.253	5.253	5.253	5.253	5.253	5.253	5.253	5.253	5.253	5.253	5.253	5.015	5.253	5.253	5.253	5.253	5.253	5.253	5.253	5.253	5.253	5.253	5.253	5.253	4.539
YLR378C	3.901	3.901	3.901	3.103	3.026	2.627	2.627	2.627	2.627	2.627	2.627	2.627	2.627	2.627	2.627	2.627	2.627	1.989	1.989	1.989	1.989	1.989	1.989	1.989	1.989	1.989	1.989	1.989	1.989	1.751	1.751	1.751	1.751	1.751	1.751	1.751	1.751	1.751	1.751	1.751	1.751	1.751	1.751	1.751	1.751	1.751	1.751	1.513	1.513
YGR146C	3.188	3.188	3.188	3.188	3.188	3.188	2.95	2.95	2.95	2.95	2.95	2.95	2.712	2.712	2.712	2.712	2.712	2.474	2.236	2.236	2.236	2.236	2.236	2.236	2.236	2.236	2.236	2.236	2.236	2.236	2.236	2.236	2.236	2.236	2.236	2.236	2.236	2.236	2.236	2.236	1.836	1.836	1.836	1.836	1.836	1.836	1.836	1.836	1.836
YKL211C	13.778	13.778	13.54	13.54	13.303	13.303	13.065	13.065	12.265	12.665	12.665	12.665	12.665	12.427	12.427	12.427	12.427	12.427	12.427	12.427	12.427	12.427	12.427	12.427	12.427	12.427	12.427	12.427	12.427	12.427	12.189	12.189	11.552	11.152	11.152	10.752	10.277	10.277	9.8	9.8	9.8	9.562	9.325	9.325	9.325	9.086	9.086	8.611	7.973
YML117W	2.542	2.941	3.341	4.216	4.216	5.091	5.091	5.091	5.729	5.729	6.367	6.367	6.367	6.367	6.367	6.367	6.367	6.604	6.604	6.604	7.319	7.956	7.956	8.755	8.755	8.755	8.755	8.755	8.517	8.755	8.755	8.755	8.993	8.993	8.993	8.993	8.993	8.993	8.993	8.755	8.755	8.755	8.993	8.993	8.993	8.993	8.993	8.993	8.993
YEL066W	14.408	14.408	14.408	14.408	14.408	14.408	14.569	14.569	14.569	14.331	14.331	15.368	15.13	15.53	15.53	15.53	15.53	15.53	15.53	15.291	15.291	15.291	15.291	15.291	15.291	15.291	15.291	13.94	13.141	12.104	12.104	11.866	11.866	11.152	11.075	9.163	9.163	9.163	8.687	8.211	8.211	8.211	8.211	8.211	7.973	7.735	8.134	7.811	7.735
YMR261C	10.353	8.364	7.489	7.489	6.375	4.224	4.224	4.224	3.188	3.188	2.95	2.95	2.95	2.95	2.95	2.95	2.95	2.712	2.712	2.312	2.312	2.312	2.312	2.312	2.312	1.675	1.675	1.675	2.074	4.309	3.91	4.148	4.148	4.148	4.148	4.148	5.261	6.213	6.213	6.213	6.213	6.851	6.851	7.089	7.089	7.089	7.089	7.089	7.089
YDR361C	13.94	13.94	13.94	13.94	13.94	13.94	13.94	13.94	13.94	13.94	13.94	13.94	13.702	13.702	13.702	13.702	13.702	13.702	13.702	13.702	13.702	13.702	13.702	13.702	13.303	13.303	13.065	13.065	13.065	11.713	10.676	10.676	10.676	10.676	10.676	10.676	10.676	10.676	10.438	10.438	10.438	10.438	10.438	8.126	7.888	7.888	7.888	7.888	7.888
YGR202C	1.989	1.989	1.751	1.751	1.751	1.751	1.751	1.751	1.751	1.751	1.275	1.037	1.037	1.037	0.4	0.637	0.637	0.637	0.637	0.637	0.637	0.637	0.637	0.637	0.637	0.637	0.637	0.637	0.637	0.637	0.637	0.637	0.637	0.238	0.238	0.238	0.238	0.238	0.238	0.238	0.238	0.238	0.238	0.238	0.238	0.238	0.238	0.238	0.238
YML116W	11.874	11.874	11.874	11.874	10.761	10.761	10.761	10.761	10.761	10.761	11.237	11.237	11.237	11.237	11.237	11.237	11.237	11.237	11.237	11.237	11.237	10.838	10.838	10.838	10.838	10.838	10.838	10.838	10.838	10.838	11.075	10.438	10.676	10.914	10.914	10.914	10.914	10.914	10.115	10.514	10.514	10.514	10.115	10.115	10.115	10.115	10.115	10.115	10.353
YAL014C	8.908	9.707	9.707	9.707	9.707	9.707	9.707	9.707	9.707	9.707	9.707	9.707	9.707	10.183	10.183	10.183	10.183	10.582	10.582	10.582	10.82	11.059	11.059	11.059	11.059	11.296	11.296	11.296	11.696	11.696	11.696	11.696	12.172	12.172	12.172	12.172	12.172	12.172	12.172	12.172	12.172	12.172	12.172	12.172	11.934	11.934	11.934	11.934	11.934
YPR185W	8.441	8.441	8.441	8.441	8.441	8.441	5.891	5.891	5.015	3.341	2.941	2.941	3.179	3.179	3.179	2.941	2.703	2.703	3.103	3.103	3.103	3.103	3.103	3.103	3.103	3.901	4.539	5.415	5.415	5.814	6.213	6.213	6.851	6.851	6.851	6.851	7.25	7.65	9.086	11.313	14.977	14.977	14.739	14.739	14.739	14.739	14.739	14.739	14.739
YGR040W	5.729	5.729	5.729	5.729	5.491	4.615	3.978	3.579	3.579	4.378	4.378	4.378	4.378	4.378	3.901	3.901	3.901	3.901	3.901	3.901	3.901	2.865	2.865	2.465	2.465	2.465	2.465	2.465	2.465	2.465	2.465	2.465	2.465	2.465	2.465	2.465	1.751	1.751	1.751	1.513	1.513	1.513	1.513	1.513	1.513	1.513	1.513	1.751	1.751
YPL195W	6.851	5.415	5.415	5.652	6.29	6.29	6.29	6.29	6.29	6.29	5.415	4.939	5.5	5.5	6.213	6.213	6.213	6.213	6.213	6.213	6.213	6.213	6.213	6.213	6.213	6.213	6.213	6.213	6.213	5.576	5.576	5.176	5.176	5.176	6.213	6.613	6.613	6.613	6.613	6.851	6.452	6.851	6.851	7.327	8.279	8.517	8.517	8.755	8.755
YGL213C	5.967	6.205	6.843	6.843	6.843	6.843	6.843	6.843	7.08	6.843	6.843	8.993	8.993	8.993	8.993	8.993	8.993	8.993	8.993	8.993	8.993	8.993	8.993	8.993	8.993	8.993	9.231	9.231	9.231	9.231	9.231	9.231	9.469	9.469	9.469	9.469	9.469	9.707	9.469	9.707	9.707	9.707	9.707	9.707	9.707	9.707	9.707	9.707	9.707
YKL119C	4.054	4.054	4.054	4.054	3.579	3.579	3.579	3.579	3.579	3.579	3.579	3.579	3.579	3.579	2.941	2.941	2.304	2.304	2.304	2.304	2.304	1.666	1.666	1.666	1.19	1.589	1.989	1.989	1.989	1.989	1.751	1.751	1.513	1.513	1.513	1.513	1.037	1.037	1.037	1.037	1.037	1.037	1.037	2.074	2.312	2.95	3.349	3.587	3.587
YKL137W	5.899	5.899	5.899	5.899	5.661	5.661	6.061	6.061	6.061	6.061	6.061	5.661	5.185	5.185	5.185	5.185	5.185	4.785	4.785	4.785	4.785	4.785	5.024	5.261	5.261	5.261	5.024	5.024	5.024	5.5	5.5	5.5	5.5	5.5	5.5	5.5	5.5	5.976	6.375	6.375	6.375	6.375	6.375	6.375	6.375	6.375	6.375	6.375	6.375
YMR181C	7.88	7.88	7.88	8.755	8.993	8.993	8.993	8.993	9.393	9.393	9.393	9.393	9.393	9.393	9.393	9.393	9.393	9.393	9.63	10.268	10.905	10.905	10.905	10.905	11.305	11.305	11.305	11.305	11.305	11.305	11.305	11.305	11.305	11.305	11.943	11.943	11.943	11.943	11.943	11.943	11.543	11.543	11.543	11.543	11.543	11.781	11.781	11.781	12.019
YGL038C	14.586	14.586	14.586	14.586	14.586	14.586	14.586	14.187	14.187	14.586	14.586	14.586	14.586	14.586	14.586	14.586	14.586	14.586	14.586	14.586	14.187	14.187	14.187	13.387	13.387	13.387	13.387	12.912	12.113	12.113	11.552	12.427	12.427	12.427	12.427	12.427	12.427	12.427	12.427	12.427	12.427	12.427	12.427	12.427	12.427	12.189	12.189	12.189	12.189
YDR113C	14.977	14.977	14.977	14.578	14.977	14.977	14.977	14.739	14.101	14.101	11.475	11.075	10.438	10.438	10.438	10.438	10.2	10.2	10.2	10.2	9.962	9.962	9.962	9.962	9.325	9.325	9.086	9.086	9.086	9.086	8.449	8.449	7.574	7.174	6.698	6.698	6.46	6.46	6.46	4.947	4.947	4.709	3.672	3.672	2.796	1.998	1.598	1.598	1.598
YER070W	3.341	3.341	3.341	3.341	3.341	3.341	2.941	2.941	2.941	2.941	2.941	2.941	2.703	2.703	2.703	2.703	2.703	2.703	2.703	2.703	2.703	2.703	1.751	1.513	1.513	0.4	0.4	0	0	0	0	0	0	0	0	0	0	0	0	0	0	0	0	0	0	0	0	0	0
YKL021C	4.301	4.301	4.301	4.301	4.301	4.301	4.7	4.939	4.939	4.939	4.939	5.338	5.338	5.338	5.338	5.338	5.338	5.338	5.338	5.338	5.338	5.338	5.338	5.576	5.814	5.814	5.814	5.814	5.814	5.814	5.814	5.814	5.814	5.814	6.213	6.213	5.976	6.213	6.213	6.213	6.213	6.213	6.213	6.213	6.213	6.213	6.213	6.213	6.213
YOR244W	5.338	5.338	5.576	5.338	5.338	5.737	5.737	5.737	5.976	5.976	5.976	6.613	7.013	7.013	7.013	7.013	7.013	7.013	7.013	7.013	7.25	7.25	7.25	7.489	7.489	7.489	7.489	7.489	7.489	7.489	7.489	7.489	7.489	7.327	7.327	7.565	7.565	7.565	7.565	7.565	7.565	7.565	7.565	7.803	7.803	7.803	7.803	7.803	7.803
YOL112W	11.143	11.143	11.143	11.143	10.905	10.905	10.905	9.716	9.716	8.678	8.678	8.678	8.678	8.678	7.48	6.604	5.33	5.567	5.567	5.567	5.567	5.567	5.967	5.967	6.128	6.128	6.128	6.128	6.128	6.528	6.528	6.29	6.29	7.242	7.242	7.48	8.117	8.117	8.117	8.117	8.117	8.117	8.117	8.117	8.117	8.117	8.117	8.117	8.117
YER008C	10.744	10.905	10.905	10.905	10.905	10.905	10.905	11.305	11.305	11.305	11.305	11.466	11.704	11.704	11.704	11.704	11.704	11.704	11.704	11.704	11.704	11.943	11.943	11.943	11.943	11.943	11.704	11.704	11.704	11.704	11.704	11.704	11.704	11.704	11.704	11.067	11.067	10.43	10.43	10.43	10.43	10.43	10.43	10.43	10.43	10.43	10.43	10.191	10.191
YDR528W	7.718	7.718	8.117	8.117	8.117	8.117	8.117	8.117	8.117	8.117	8.117	8.117	8.117	8.117	8.117	7.88	7.88	7.718	7.718	7.718	7.718	7.718	7.718	7.718	7.319	6.681	6.919	6.919	6.919	6.919	6.919	6.919	6.919	6.919	6.919	6.205	5.729	5.729	5.729	5.729	5.729	5.729	5.729	5.729	5.729	5.729	5.729	5.491	5.491
YOR383C	8.67	9.069	9.069	9.069	9.069	9.069	9.069	9.069	9.069	9.069	9.069	9.069	9.069	8.594	7.956	6.766	6.766	6.766	6.766	6.766	7.004	7.004	7.004	7.242	7.242	7.242	7.242	7.242	7.48	7.48	7.48	7.242	7.242	7.242	7.242	7.242	7.242	7.242	7.242	7.48	7.88	7.88	7.88	7.88	7.641	7.641	8.041	8.279	8.279
YGL097W	8.925	8.925	8.925	8.925	8.925	8.925	8.925	8.925	8.925	8.925	8.925	8.925	8.925	8.687	8.05	8.05	8.05	8.05	8.05	8.05	8.05	8.449	8.449	8.449	8.449	8.449	8.449	8.449	8.449	8.449	8.449	8.449	8.449	8.449	8.449	8.449	8.449	8.449	8.449	7.811	7.811	7.811	7.412	7.412	6.698	6.698	6.698	6.298	6.298
YBR265W	3.272	3.672	3.672	3.672	3.672	3.672	3.672	3.672	3.672	3.672	3.672	3.672	3.672	3.672	3.672	3.672	3.672	3.672	3.672	3.672	3.672	3.672	3.672	3.672	4.072	4.072	4.471	4.471	5.109	5.109	5.109	5.109	5.109	5.109	5.984	5.984	5.984	5.984	5.984	6.222	6.698	6.698	7.412	7.811	7.811	7.811	7.811	7.811	7.811
YOR306C	7.726	7.726	7.726	7.25	7.25	7.013	7.013	7.013	6.613	6.613	6.613	6.375	6.375	6.375	5.1	5.1	5.1	5.1	4.7	4.7	4.7	4.7	4.301	4.301	3.901	3.901	3.901	3.026	2.389	2.389	2.389	2.389	2.151	2.151	2.151	2.151	2.151	2.151	1.913	1.913	1.913	1.913	1.913	1.913	1.913	1.913	1.913	1.913	1.675
YPL153C	0	0	0	0	0.238	0.238	0.238	1.675	1.913	1.913	1.913	1.913	2.312	2.312	2.712	2.712	2.712	2.712	3.51	3.748	3.748	3.748	3.748	3.748	3.748	3.748	3.748	3.748	3.748	4.224	5.661	5.661	5.661	5.661	5.899	5.899	5.899	5.899	5.899	5.899	5.899	5.899	5.899	5.899	5.899	5.899	6.774	7.412	7.412
YMR243C	12.011	12.011	12.011	12.011	12.011	12.011	12.011	12.011	12.011	12.011	11.773	11.773	11.773	11.773	11.773	11.773	11.773	11.773	11.773	11.773	11.773	11.773	11.773	11.296	11.296	10.82	10.82	10.82	10.82	10.582	10.582	10.345	9.868	9.868	9.868	9.868	9.868	9.868	9.868	9.868	9.868	10.107	9.231	9.231	9.231	9.231	9.231	7.718	7.48
YNL149C	5.5	5.5	5.5	5.5	5.5	5.5	5.5	5.5	5.5	5.5	5.5	5.5	5.5	5.5	5.5	5.5	5.5	5.5	5.5	5.5	5.5	5.5	5.5	5.261	5.261	5.261	5.261	3.748	3.748	3.748	3.748	3.748	3.272	3.272	3.272	3.272	3.272	3.272	3.272	3.272	3.51	3.51	2.712	1.275	0.875	0.875	0.875	0.875	0.875
YEL050C	5.253	5.253	5.253	5.491	5.491	5.491	5.491	5.491	5.253	5.253	5.253	5.015	5.015	5.015	5.015	5.015	5.253	5.891	5.652	5.891	5.891	5.891	5.891	5.491	5.491	5.491	5.491	5.491	5.491	5.491	5.491	5.729	5.729	5.729	5.967	5.967	5.967	5.967	5.967	6.205	6.205	6.205	5.967	5.967	5.967	5.967	6.367	6.367	6.367
YOR270C	10.991	10.991	10.991	10.991	10.991	10.991	10.991	10.752	10.752	10.752	10.752	10.991	10.752	10.752	10.752	10.752	10.752	10.752	10.752	10.752	10.752	10.752	10.752	10.752	10.752	10.752	10.752	10.752	10.752	10.353	10.353	9.877	9.877	9.877	9.877	9.401	9.401	9.163	9.163	9.163	9.163	9.163	8.764	8.764	7.888	7.888	7.489	7.489	7.489
YGR086C	2.55	2.55	2.55	2.55	2.55	2.55	2.55	2.55	2.55	2.55	2.55	2.151	1.913	1.913	1.675	1.675	1.675	1.675	2.074	2.074	2.074	2.074	2.074	1.836	1.836	2.312	2.312	2.312	2.312	2.312	2.312	2.312	2.312	2.312	2.312	2.312	2.312	2.312	2.312	2.312	2.312	1.913	1.913	1.913	1.913	1.913	1.913	1.913	1.913
YGR251W	8.449	8.449	8.925	9.325	9.325	9.325	9.325	9.962	10.438	11.475	11.475	11.475	11.475	11.475	11.475	11.713	11.713	11.713	11.713	11.713	11.713	11.713	11.713	11.713	12.113	12.113	12.113	12.113	12.113	12.113	12.113	12.113	12.113	12.113	12.113	12.113	12.113	12.113	12.113	12.113	12.113	12.113	11.951	11.951	11.951	11.951	11.552	11.552	11.552
YLR019W	4.063	4.063	4.063	4.063	4.063	4.063	4.063	4.063	4.063	4.063	4.301	4.301	4.301	4.301	4.301	4.301	4.301	4.301	4.301	4.301	4.301	4.301	4.301	2.865	3.502	5.091	5.33	5.33	5.33	5.33	5.567	5.567	5.729	5.729	5.729	5.729	5.729	5.729	5.729	5.729	5.729	6.766	6.766	6.766	6.766	6.766	6.766	6.766	6.766
YBR106W	1.037	0.799	0.799	0.4	0.4	0	0	0	0	0	0	0	0	0	0	0	0	0	0	0	0	0	0	0	0	0	0	0	0	0	0	0	0	0	0	0	0	0	0	0	0	0	0	0	0	0	0	0	0
YIL119C	0	0	0	0	0	0	0	0	0	0	0	0	0	0	0	0	0	0	0	0	0	0	0	0	0	0	0	0	0	0	0	0	0	0	0	0.4	0.4	0.4	0.4	0.4	0.4	0.4	0.637	0.637	0.637	0.637	0.637	0.637	0.637
YCR073C	9.86	9.86	10.736	9.937	10.175	10.175	10.175	9.46	9.223	7.471	7.234	6.758	6.758	6.758	6.282	6.282	5.806	5.806	5.806	4.692	4.454	4.454	3.817	4.93	4.692	4.692	5.644	5.644	5.644	5.644	6.043	7.319	8.033	8.033	8.033	8.033	8.033	8.033	8.033	8.508	8.508	8.508	8.508	8.508	8.508	8.508	8.508	8.508	8.746
YDL104C	11.628	11.628	11.628	11.628	11.628	11.39	11.39	6.766	6.052	5.176	5.176	5.176	5.737	6.375	6.375	6.375	6.375	6.375	6.375	6.375	6.375	6.375	5.737	5.737	5.737	4.301	4.301	4.539	3.901	4.539	4.539	4.777	5.176	5.176	5.176	5.176	4.7	5.576	6.213	6.851	7.489	7.489	7.489	7.489	8.203	8.203	8.203	8.203	8.203
YLR044C	0	0	0	0	0	0	0	0	0	0	0	0	0	0	0	0	0	0	0	0	0	0	0	0	0	0.238	0.238	0.238	0.238	0.238	0.238	0.238	0.238	0.238	0.238	0.238	0.238	0.238	0.238	0.238	0.238	0.238	0.238	0.238	0.238	0.238	0.238	0.238	0.238
YLR021W	1.275	1.275	2.227	4.139	6.375	6.375	6.375	6.613	6.613	7.089	7.089	7.089	7.089	7.089	7.327	7.327	7.565	7.565	7.565	7.803	7.803	7.803	8.441	8.84	8.84	11.628	12.104	12.104	12.342	12.342	12.342	12.342	12.342	12.58	12.58	12.979	12.979	12.979	12.979	12.979	12.979	12.979	12.979	13.217	13.217	13.855	13.855	13.855	13.855
YOL008W	5.415	5.415	5.415	4.539	4.539	4.539	4.7	4.7	4.7	4.7	4.7	4.063	3.663	4.301	4.301	4.301	4.301	4.063	4.063	4.063	4.063	4.063	4.539	4.139	4.139	3.901	3.901	3.901	3.663	3.663	3.663	3.901	4.539	4.939	4.939	4.939	4.939	4.939	4.939	4.939	4.939	4.939	4.939	4.939	4.939	4.939	4.939	5.176	5.176
YBR275C	8.126	9.002	9.002	9.002	9.002	9.002	9.002	9.002	9.002	9.002	9.002	9.002	9.002	9.002	9.002	9.401	10.676	10.676	10.676	10.676	10.676	10.676	10.438	10.438	10.438	10.438	10.438	10.438	10.438	10.438	10.438	10.438	10.438	10.2	10.2	10.2	10.2	9.8	10.838	10.838	10.838	11.475	11.475	11.475	11.075	11.075	11.075	11.313	11.552
YDL180W	14.748	14.748	14.748	14.748	14.509	14.509	14.509	14.271	14.271	14.509	15.385	16.261	16.023	17.459	17.459	17.459	17.459	17.459	17.221	17.459	17.459	17.459	17.459	17.459	17.059	17.221	16.422	16.422	16.422	16.66	16.66	16.66	15.623	15.223	15.223	14.586	14.187	14.425	13.787	13.549	13.549	13.549	13.311	14.662	18.402	18.402	18.402	18.402	18.402
YMR129W	13.532	13.532	13.532	13.532	13.532	13.532	13.532	13.532	13.532	13.532	13.532	13.532	13.532	13.532	13.532	13.77	14.008	14.484	14.484	14.484	14.484	14.484	14.484	14.484	14.484	14.484	14.484	14.085	14.085	14.085	13.847	13.847	13.847	13.847	13.847	13.608	13.608	13.37	13.37	13.37	13.37	13.37	13.37	13.37	13.37	13.133	13.133	13.133	12.895
YJL190C	0.238	0.238	0.238	0.238	0.238	0.238	0.238	0.238	0	0	0	0	0	0	0	0	0	0	0	0	0	0	0	0	0	0	0	0	0	0	0	0	0	0	0	0	0	0	0.238	0.238	0.238	0.238	0.238	0.238	0.238	0.238	0.637	0.637	0.875
YHR094C	2.389	2.389	2.389	2.389	2.389	2.389	2.389	2.389	2.389	2.389	2.151	2.151	2.151	1.751	1.751	1.751	1.751	1.751	1.751	1.751	1.751	1.751	1.751	1.751	1.751	1.751	1.751	1.751	1.751	1.751	1.751	1.751	1.751	1.751	1.751	1.751	1.751	1.751	1.513	1.513	1.513	1.513	1.513	1.513	1.513	1.513	1.513	1.513	1.513
YGL197W	10.982	10.982	10.982	10.982	10.982	10.982	10.345	9.945	10.183	10.183	10.183	10.183	10.82	10.82	10.82	10.582	10.582	10.582	10.582	10.582	10.582	10.345	10.345	10.345	10.345	10.345	10.345	10.345	10.345	10.345	10.345	10.345	10.582	10.582	10.345	10.744	10.506	10.268	10.268	10.506	10.506	10.506	10.506	10.506	10.506	10.506	10.506	10.506	10.506
YJL098W	6.052	6.052	6.052	6.052	6.052	6.052	6.052	6.052	6.052	6.052	6.052	6.052	5.814	5.814	5.814	5.814	5.814	5.814	5.814	5.814	5.814	5.814	5.814	5.814	5.814	5.814	5.814	5.814	5.814	5.576	5.338	5.1	5.1	5.1	3.825	3.825	3.825	3.825	3.825	3.825	3.825	3.825	3.825	3.825	3.825	3.425	3.425	3.425	3.425
YDL217C	7.803	7.803	7.803	7.803	7.803	7.803	7.165	5.491	6.528	7.565	7.803	7.803	7.803	7.803	7.803	7.803	7.803	7.803	7.803	7.803	8.279	8.279	8.517	8.517	8.117	8.117	8.117	8.117	8.355	8.355	8.355	8.355	8.594	8.832	9.231	9.231	9.231	9.231	9.231	9.231	9.231	9.231	9.231	9.393	9.63	9.63	9.63	9.63	9.63
YDR373W	4.7	4.7	4.7	4.7	4.7	4.7	4.7	4.7	4.939	4.939	4.939	4.939	4.939	4.939	4.939	4.939	4.939	4.939	4.7	4.7	4.7	4.7	4.7	4.7	4.7	4.7	4.7	4.7	4.7	4.7	4.7	4.7	4.7	4.7	4.7	4.7	4.7	4.7	4.7	4.7	4.463	4.463	4.463	4.463	4.463	4.463	4.463	4.224	4.224
YJL133C-A	0	0	0	0	0	0	0	0	0	0	0	0	0	0	0	0	0	0	0	0	0	0	0	0	0	0	0	0	0	0	0	0	0	0	0	0	0	0	0	0	0	0	0	0	0	0	0	0	0
YJL006C	4.539	4.539	4.539	4.539	3.264	3.264	3.264	3.264	3.264	3.264	3.026	3.026	3.026	3.026	3.026	3.026	3.026	3.026	2.627	2.627	2.627	2.627	2.627	2.151	1.351	0.714	0.476	0.476	0.476	0.476	0.476	0.476	0.476	0.238	0.238	0.238	0.238	0	0	0	0	0	0	0	0	0	0	0	0
YNL317W	4.378	4.378	7.157	7.633	7.633	7.633	8.033	8.033	8.033	8.033	8.033	8.033	8.033	8.033	8.033	8.033	8.271	8.271	8.508	8.508	8.508	8.508	8.508	8.746	9.384	9.384	9.384	9.784	9.784	10.021	10.021	10.021	10.021	10.021	10.021	10.021	10.021	10.021	10.021	10.021	10.021	10.021	10.021	10.021	10.021	9.784	9.784	9.546	9.546
YDR016C	7.404	7.404	7.404	7.404	7.88	8.117	8.117	8.117	8.117	8.117	8.194	8.594	8.594	8.993	9.792	9.792	9.792	9.792	9.792	9.792	9.792	9.792	9.393	9.155	9.155	9.155	9.155	9.155	8.678	8.678	8.916	8.916	9.155	9.155	9.155	9.155	9.155	9.155	9.155	9.155	9.155	9.155	9.554	9.554	9.554	9.554	9.554	9.554	9.554
YHL013C	1.513	1.513	1.513	1.513	1.513	1.513	1.513	1.513	1.513	1.513	1.513	1.913	1.913	1.913	1.913	1.913	1.913	2.312	2.712	2.712	2.712	2.712	2.712	2.712	2.712	2.712	2.712	2.712	2.712	2.712	2.712	2.712	2.712	2.712	2.712	2.474	2.474	2.474	2.474	2.474	2.474	2.474	2.474	2.474	2.474	2.474	2.474	2.474	2.474
YOR108W	4.463	4.463	4.463	4.463	4.224	4.224	3.825	4.224	4.463	4.463	4.463	4.463	4.7	4.7	4.301	4.301	4.301	4.301	4.301	4.301	4.063	3.663	3.663	3.663	3.663	3.663	3.663	3.663	3.425	3.425	3.425	3.425	3.425	3.425	3.188	3.587	3.425	3.425	3.425	3.825	3.587	3.587	3.986	3.986	3.986	3.986	3.986	4.463	4.7
YGR178C	14.662	14.662	14.662	14.662	14.662	14.662	14.662	14.662	14.662	14.662	14.662	14.662	14.662	14.662	14.662	14.662	14.662	14.662	14.425	14.425	14.425	14.425	14.425	14.425	14.425	14.187	13.948	13.948	13.549	13.549	13.549	13.549	13.549	13.549	13.549	13.549	13.549	13.549	13.549	13.549	13.549	13.549	13.549	13.549	13.549	13.549	13.311	13.311	13.311
YMR099C	4.539	4.539	4.539	4.539	4.539	5.176	5.415	5.415	5.415	5.415	5.415	5.415	5.415	5.415	5.015	4.777	4.777	4.777	4.378	4.378	4.378	4.378	5.176	5.176	5.176	5.176	5.176	5.176	5.176	5.176	5.176	5.652	5.652	5.652	5.652	5.652	5.729	5.729	5.729	6.128	6.128	6.128	6.128	6.128	6.128	5.253	5.253	5.015	5.015
YDR276C	2.941	2.941	2.941	2.941	2.941	2.941	2.941	2.703	2.703	2.703	2.465	2.465	2.465	2.227	2.227	2.227	2.227	2.227	2.227	2.227	2.227	2.227	2.227	2.227	2.227	2.227	1.989	2.151	2.151	2.151	2.151	2.151	1.751	1.751	1.751	1.751	1.751	1.513	1.513	1.513	1.913	1.913	1.675	1.675	1.675	1.675	1.675	1.675	1.675
YHL034C	2.227	2.227	2.227	2.227	2.227	2.227	2.227	2.227	2.227	2.227	2.227	2.227	2.227	2.227	2.227	2.227	2.227	2.227	2.227	2.227	2.227	2.227	2.227	2.227	2.227	2.227	2.227	1.989	1.989	1.989	1.989	1.989	1.989	1.989	1.989	1.989	1.989	1.751	1.751	1.751	1.751	1.751	1.751	1.751	1.751	1.751	1.751	1.751	1.751
YLR363W-A	9.809	9.809	9.809	9.809	9.809	9.809	9.809	9.809	9.809	9.809	9.809	9.809	9.809	9.809	9.809	9.809	10.209	10.209	10.608	10.608	10.608	10.608	10.608	10.608	10.608	10.608	10.608	10.608	10.608	10.608	10.608	10.608	10.608	10.608	10.608	10.608	10.608	10.608	10.608	10.608	10.608	9.732	9.732	9.732	9.732	9.732	9.732	9.732	9.732
YBR172C	9.639	9.639	9.639	9.639	9.639	9.639	9.163	9.163	9.401	8.764	9.239	10.277	10.277	10.277	10.277	10.039	10.039	10.277	10.277	10.277	10.277	10.277	10.277	10.676	10.676	10.914	10.914	10.914	11.39	11.39	11.39	11.39	11.39	11.39	11.39	11.39	11.39	11.39	11.39	11.39	11.39	11.39	11.39	11.39	11.39	10.914	10.676	10.676	10.676
YLR165C	4.615	4.615	4.615	4.854	4.854	5.491	5.491	5.491	5.491	5.491	6.128	6.128	6.128	6.128	6.128	6.128	6.128	6.128	6.128	6.128	6.128	6.128	6.367	6.367	6.367	6.367	6.843	6.843	6.843	6.843	6.843	6.843	6.843	6.843	6.843	6.766	6.766	6.766	6.766	7.004	8.355	8.355	8.355	8.355	8.355	8.755	8.755	8.755	8.755
YER041W	2.55	2.151	2.151	2.389	2.389	2.151	2.151	3.502	3.502	3.502	3.502	3.502	3.502	3.502	3.502	3.502	2.627	2.627	3.264	3.264	3.264	3.502	3.502	3.502	3.502	3.502	3.502	3.502	3.502	3.502	3.502	3.502	3.502	3.502	3.502	3.502	3.502	3.502	3.502	3.502	3.502	3.502	3.502	3.74	3.74	4.378	4.378	4.378	4.378
YER109C	1.751	2.151	2.389	2.389	2.627	2.627	2.627	2.627	2.627	2.627	3.026	3.026	3.026	3.026	3.026	3.026	3.026	3.264	3.264	3.663	3.663	4.063	4.063	4.063	4.063	4.063	4.063	4.063	3.825	3.825	3.825	3.825	3.825	3.825	3.825	4.224	4.224	4.224	4.463	4.463	4.463	4.463	4.463	4.463	4.463	4.463	4.463	4.463	4.463
YPR111W	7.013	7.013	7.013	7.013	7.013	7.013	7.013	7.013	7.013	7.013	7.013	7.013	7.013	7.013	7.013	7.013	7.013	7.013	7.013	7.013	7.013	7.013	6.774	6.774	6.774	6.774	6.774	6.537	6.537	6.137	5.899	5.661	5.661	5.661	5.661	5.661	5.661	5.661	5.661	5.661	5.661	5.185	5.185	5.185	5.185	5.185	5.185	5.185	5.185
YGR156W	4.939	4.939	4.939	4.463	4.463	3.188	3.188	3.188	3.986	3.986	3.986	3.986	3.986	3.986	3.986	3.986	3.986	4.224	4.463	5.338	5.338	5.338	5.338	5.338	5.338	5.338	5.338	5.576	5.576	5.576	5.576	5.576	5.576	5.576	5.576	5.338	5.576	5.576	5.576	5.576	5.576	5.576	5.576	5.576	5.576	6.213	6.613	6.613	6.613
YPL160W	11.237	11.237	11.237	11.237	11.237	11.874	11.874	12.113	12.988	13.226	13.226	13.226	13.226	13.226	13.226	13.226	13.226	13.226	13.226	13.226	13.226	13.226	13.226	13.226	13.226	13.226	13.226	13.464	13.464	13.702	13.702	13.702	13.702	13.702	13.702	13.702	13.702	13.702	13.702	13.702	13.702	13.702	13.226	12.988	12.988	12.988	12.988	12.988	12.75
YNL141W	2.78	2.78	2.78	2.78	2.78	2.78	2.78	2.78	2.78	2.78	2.78	2.78	2.78	2.78	2.78	2.542	2.542	2.542	2.542	2.542	2.542	2.542	2.542	2.542	2.542	2.542	2.542	2.542	2.542	2.304	2.304	2.304	2.304	2.304	2.304	2.066	2.066	2.066	2.066	2.066	2.066	2.066	2.066	2.066	2.066	2.066	2.066	2.066	2.066
YIL104C	2.55	2.312	2.312	2.389	2.788	2.788	2.788	2.389	2.788	3.026	3.264	3.502	3.502	3.502	3.978	3.978	3.978	4.216	6.367	6.367	6.766	6.766	6.766	6.766	6.766	6.766	6.766	6.766	6.766	6.766	6.766	7.165	7.641	7.641	7.88	9.155	9.155	9.155	9.155	9.155	9.155	9.155	9.155	9.63	10.107	10.107	10.107	10.582	10.582
YKR092C	4.463	4.224	4.224	4.224	4.224	4.224	4.224	4.224	4.224	4.224	3.587	3.587	3.111	3.111	3.111	3.111	3.111	3.111	2.635	2.635	2.635	2.635	2.635	0.799	0.799	0.799	1.198	1.198	1.198	1.198	1.198	1.198	1.198	1.598	1.598	1.598	1.598	1.598	1.598	1.198	1.198	1.198	1.198	1.198	1.198	0.799	0.799	0.799	0.799
YJR135C	2.389	2.389	2.389	2.389	2.627	2.627	2.627	2.627	2.627	2.389	2.389	2.389	2.389	3.026	3.026	3.026	3.026	3.026	3.026	3.026	3.026	3.026	2.788	2.788	2.788	2.788	2.788	2.627	3.103	3.341	3.341	3.341	3.341	3.341	3.341	3.341	3.103	3.103	3.103	3.103	2.465	2.465	3.663	4.301	5.576	6.613	6.613	6.613	6.613
YHR047C	4.301	4.301	4.301	4.063	4.063	4.063	3.587	3.587	2.236	2.236	2.236	2.236	2.236	2.236	2.236	2.236	2.236	2.236	2.236	2.236	1.836	1.836	1.836	1.598	1.598	1.836	1.836	1.836	1.836	1.836	1.836	1.836	2.236	2.236	2.635	2.635	2.635	2.635	2.635	2.635	2.635	3.672	3.672	3.672	3.672	3.672	3.272	3.672	5.024
YGL231C	4.862	4.862	4.862	3.425	2.95	2.95	2.95	2.95	2.95	2.95	2.95	2.95	2.95	2.95	2.95	2.95	2.95	2.95	2.55	2.55	2.55	2.55	2.55	2.55	2.55	1.913	1.913	2.312	2.312	2.312	2.312	2.312	2.312	2.312	2.55	2.55	2.55	2.312	2.312	1.913	1.913	1.913	1.913	1.913	1.913	1.913	1.913	3.188	3.825
YLR297W	3.74	3.103	3.103	3.103	3.103	3.103	3.103	3.103	3.103	2.389	2.151	1.751	1.751	1.751	1.751	1.751	1.751	1.751	1.751	1.751	1.751	1.751	1.751	1.751	1.751	1.751	1.751	1.751	1.751	1.751	1.751	1.751	1.751	1.751	1.751	1.751	1.751	1.751	1.751	1.751	1.751	1.751	1.351	1.113	1.113	0.875	0.875	0.875	0.875
YGL133W	1.037	1.037	1.037	1.037	1.037	1.037	1.037	1.437	3.748	4.386	5.024	5.024	5.024	5.024	5.024	5.024	5.024	6.537	7.811	7.811	7.811	7.811	8.05	8.287	8.287	8.287	8.287	8.287	8.287	8.287	8.287	8.287	8.287	8.287	8.287	8.287	8.126	8.126	9.639	9.639	9.639	9.639	9.639	9.639	9.639	9.639	9.639	9.639	9.639
YCR037C	1.751	1.751	1.751	1.751	1.751	1.913	1.913	1.913	1.913	1.913	1.913	1.913	1.513	1.275	1.275	1.275	1.275	1.675	1.675	1.675	1.675	1.675	1.675	1.675	1.675	1.675	1.675	1.675	1.675	1.675	1.675	1.675	1.675	1.675	1.675	1.675	1.675	1.675	1.913	1.913	1.913	1.913	1.913	2.151	2.151	2.151	2.151	2.151	2.151
YLR413W	6.367	6.128	6.128	6.128	6.128	6.128	6.128	6.128	6.128	6.128	6.128	5.891	5.652	5.652	5.652	5.652	5.015	5.015	5.253	5.253	5.253	5.015	4.777	4.777	4.777	4.777	4.777	4.777	4.777	4.777	4.539	4.539	4.539	4.539	4.301	4.301	4.301	4.539	4.539	4.539	4.539	4.539	4.539	4.539	3.901	3.901	3.901	4.139	4.139
YJL071W	3.825	5.261	5.261	5.5	5.5	5.5	5.5	5.5	5.899	7.335	7.335	7.335	7.335	7.335	8.211	7.574	7.574	7.973	7.973	7.735	7.735	7.098	6.298	6.537	6.298	6.298	6.298	6.537	7.174	9.163	9.163	10.039	10.039	10.039	10.039	10.039	10.039	10.039	10.039	10.039	10.438	10.914	10.914	10.914	11.313	11.313	11.313	11.313	11.313
YMR198W	13.456	13.456	13.456	13.931	13.694	13.694	13.694	13.694	13.694	13.694	13.694	13.056	13.056	13.294	13.694	13.931	13.931	13.931	13.931	13.931	14.331	14.331	14.331	14.331	14.331	14.331	14.331	14.331	14.331	14.331	14.331	14.331	14.331	14.331	14.331	14.331	14.169	14.169	14.408	14.408	14.408	14.408	14.408	14.408	14.408	14.169	14.169	14.169	14.169
YCL029C	8.525	8.525	8.525	8.525	8.525	8.525	7.25	7.013	7.013	7.013	7.013	7.013	7.013	6.375	6.137	5.899	5.261	5.261	5.5	5.5	5.5	5.5	5.5	5.5	5.5	5.5	5.5	5.5	3.026	1.751	1.513	1.513	1.513	1.513	1.513	1.751	1.751	1.751	1.751	1.751	1.351	1.351	1.19	1.19	2.542	2.542	2.941	2.941	2.941
YHR138C	3.579	3.579	3.579	3.579	3.579	4.293	4.293	4.293	4.692	4.293	4.293	4.293	4.293	4.53	5.168	5.168	5.567	5.567	5.567	5.33	5.33	5.33	5.33	5.33	5.33	5.33	5.33	6.205	6.205	6.205	6.205	6.205	6.205	6.205	6.205	6.205	6.205	6.205	6.205	6.205	6.205	5.967	5.967	5.967	5.967	5.567	5.567	5.33	5.33
YIL052C	0	0	0	0	0	0	0	0	0	0	0	0	0	0	0	0	0	0	0	0	0	0	0	0	0	0	0	0	0	0	0	0	0	0	0	0	0	0	0	0	0	0	0	0	0	0	0	0	0
YOR004W	3.264	3.264	2.865	3.103	3.103	3.103	3.103	3.103	3.103	3.103	3.103	3.103	3.103	3.103	3.502	3.502	3.901	3.901	3.901	5.015	5.015	5.015	5.015	5.015	5.015	5.015	5.015	5.015	5.015	5.415	5.415	5.415	5.415	6.128	6.367	6.367	6.367	6.367	6.367	6.367	6.367	6.604	6.604	6.604	6.604	6.604	6.604	6.604	6.205
YIL010W	13.456	13.456	13.456	13.456	13.456	13.456	13.456	12.818	12.818	12.818	12.818	13.217	12.818	12.818	12.818	12.818	12.818	12.818	12.818	12.979	12.979	12.979	13.217	13.217	13.855	14.093	14.093	14.093	14.093	14.331	14.331	14.331	14.969	14.969	14.969	14.969	14.969	14.969	14.969	14.969	14.969	14.969	14.969	14.969	14.969	14.73	14.73	14.73	14.492
YHR037W	8.832	8.832	8.832	8.832	8.832	9.069	9.069	9.069	9.307	9.307	9.546	9.546	9.546	9.546	9.546	9.546	9.546	9.546	9.546	9.546	9.546	9.546	9.307	9.307	9.307	9.307	9.307	9.307	9.307	9.307	9.307	9.307	9.307	9.307	9.307	9.307	9.307	9.307	8.67	8.432	8.67	8.67	8.67	8.67	8.67	8.67	8.432	8.432	8.432
YDL105W	23.069	23.069	23.069	23.069	23.069	23.069	23.069	23.069	23.069	23.069	23.307	23.307	23.307	23.307	23.307	23.307	23.307	23.307	23.307	23.307	23.307	23.307	23.307	23.307	23.307	23.307	23.307	23.069	23.069	23.069	23.069	23.069	23.069	23.069	23.069	23.069	23.069	23.069	22.431	22.194	21.956	21.718	21.718	21.003	21.003	21.003	20.765	20.765	20.765
YJR056C	6.613	6.613	5.576	5.576	5.576	5.576	5.576	5.576	5.576	5.176	5.176	3.901	3.901	3.901	3.901	3.901	3.901	3.901	3.901	3.901	3.901	3.901	3.901	3.663	2.788	2.151	0.637	0.637	0.637	0.637	0.637	0.637	0.637	0.637	0.637	0.637	0.637	0.875	0.875	0.875	0.875	0.875	0.637	0.238	0.238	0.238	0.238	0.238	0.238
YBR194W	5.338	5.1	5.1	5.1	5.1	5.1	5.1	4.301	3.502	3.502	3.502	3.502	2.788	2.55	1.751	1.751	1.751	1.751	1.751	1.751	1.751	1.989	1.989	1.989	1.989	1.989	1.989	1.751	1.513	2.55	2.55	2.55	2.55	2.55	2.55	2.55	2.55	2.788	2.788	3.188	3.188	3.188	3.188	3.425	3.026	2.865	3.264	3.264	3.264
YKR069W	1.913	1.913	1.913	1.913	1.913	1.675	1.675	1.275	1.275	1.275	1.275	1.275	1.275	0.875	0.875	0.875	0.238	0	0	0	0	0	0	0	0	0	0	0	0	0	0	0	0	0	0	0	0	0	0	0	0	0	0	0	0	0	0	0	0
YDL232W	17.128	17.128	17.128	17.128	17.128	17.527	17.128	17.128	17.128	17.128	17.128	17.128	17.128	17.604	18.079	18.079	18.555	18.555	18.555	18.555	18.555	18.794	18.794	18.794	18.794	19.032	18.794	18.794	18.794	18.794	18.794	18.794	18.794	18.794	19.032	19.032	19.032	19.032	19.032	19.032	19.032	19.032	19.032	19.032	19.032	19.032	19.032	19.032	19.032
YOR267C	0.952	0.952	0.952	0.952	0.952	0.952	0.952	1.351	1.751	1.751	1.751	1.751	1.989	1.989	1.989	1.989	1.989	1.989	1.989	1.989	1.989	1.989	2.627	2.627	2.627	2.627	3.026	3.425	3.425	3.425	3.425	3.425	3.425	3.663	3.425	3.425	3.663	3.663	3.663	3.663	3.663	3.663	3.663	3.663	3.663	3.663	3.663	3.663	3.663
YGL070C	9.648	9.648	9.648	9.648	9.171	9.171	9.171	9.171	9.809	10.684	10.684	11.56	11.56	11.798	11.798	11.798	11.798	12.036	12.036	12.036	12.274	12.274	12.274	12.274	12.274	11.874	12.113	13.787	13.787	13.787	13.787	13.787	13.787	13.787	13.787	13.787	13.787	13.787	13.787	13.787	13.787	13.549	13.549	13.948	13.948	13.948	13.948	13.948	13.948
YJL055W	10.829	10.829	10.829	10.43	10.43	10.43	10.43	10.43	10.43	10.43	10.43	10.43	10.43	10.43	10.43	10.43	10.43	10.43	10.43	10.43	10.43	10.43	10.668	10.905	11.143	11.143	11.143	11.143	11.143	10.744	10.744	10.744	10.744	10.744	10.744	10.744	10.744	10.268	10.905	11.62	11.62	11.62	11.62	11.62	11.62	11.62	11.62	11.62	11.62
YDL047W	0.637	0.637	0.637	0.637	0.637	0.637	0.637	0.637	0.637	0.637	0.637	0.637	0.637	0.637	0.637	0.637	0.637	0.637	0.637	0.637	0.4	0.4	0.4	0.4	0.4	0.4	0.4	0.4	0.4	0.4	0.4	0.4	0.4	0.4	0.4	0.4	0.4	0.4	0.4	0.4	0.4	0.4	0.4	0.4	0.4	0.4	0.4	0.4	0.4
YPL083C	4.301	4.301	4.539	4.539	4.939	4.939	4.939	4.939	5.176	5.415	5.415	5.652	5.891	5.891	6.128	6.128	6.528	7.726	7.726	7.726	7.726	7.726	8.126	7.965	7.965	7.965	7.965	7.965	7.965	7.965	7.965	8.364	8.364	9.401	9.401	9.8	9.8	10.2	10.2	10.2	10.2	10.438	10.438	10.438	10.438	10.438	10.438	10.438	10.438
YBR227C	3.264	3.103	4.139	4.139	4.139	4.139	3.264	3.901	3.663	3.663	4.301	4.939	4.939	5.338	5.338	5.338	5.338	5.338	5.338	5.338	5.1	5.1	5.1	5.1	5.1	5.1	5.1	5.1	5.1	5.1	5.1	5.1	5.1	6.052	6.928	7.803	7.803	7.803	7.803	7.565	7.565	7.565	7.565	7.565	7.803	8.602	8.602	8.602	8.602
YOR008C	8.755	8.755	8.755	8.755	8.755	8.755	8.755	8.755	8.755	8.993	9.231	9.231	9.231	9.231	9.231	9.231	9.231	9.231	9.231	9.231	9.231	9.231	9.231	9.231	9.231	9.231	9.231	9.231	9.231	9.231	9.469	9.469	9.469	9.469	9.469	9.469	9.231	9.231	9.231	9.231	9.231	8.594	8.117	8.117	8.117	8.117	7.641	7.641	7.641
YKL094W	13.54	13.54	13.778	14.178	14.416	14.416	14.416	14.416	14.416	14.416	14.416	14.416	14.416	14.416	14.416	14.654	13.855	13.855	13.855	14.093	14.569	14.569	15.045	15.045	15.045	15.045	14.408	14.408	14.646	14.646	14.646	14.646	14.646	14.646	14.883	14.646	14.646	14.246	14.246	14.246	14.246	14.246	14.246	14.008	14.008	14.008	14.008	14.008	13.77
YDR462W	17.433	18.309	18.309	18.309	18.309	18.309	18.309	18.309	18.309	18.309	18.309	18.309	18.309	18.309	18.547	18.547	18.547	18.547	18.547	18.547	18.547	18.547	18.547	18.547	18.547	18.547	18.547	18.547	18.547	18.547	18.785	18.785	18.785	19.023	19.023	19.023	19.023	19.023	19.023	18.785	18.785	18.386	19.023	19.023	19.422	19.422	19.422	19.422	19.422
YOL095C	4.539	4.539	4.539	4.539	4.539	4.539	4.539	4.539	4.539	4.539	4.539	3.663	3.663	3.663	3.663	3.663	3.663	2.865	2.865	2.865	2.865	2.865	2.627	3.026	3.264	3.74	3.74	3.74	3.74	3.74	3.978	4.216	6.367	6.367	6.367	6.766	6.766	6.766	6.766	6.766	6.766	6.766	6.766	6.367	6.604	6.604	6.604	6.604	6.367
YLR373C	14.883	14.883	14.883	14.883	14.883	14.646	14.646	14.646	14.646	14.646	14.169	13.694	13.294	13.294	12.495	12.019	12.019	12.019	12.019	11.382	11.382	11.382	10.668	10.03	9.792	9.792	9.792	9.792	9.792	9.792	9.792	9.792	9.792	9.792	9.792	9.792	9.792	9.393	9.63	9.63	9.63	9.63	9.155	9.155	9.155	9.155	8.916	8.916	8.916
YDL160C-A	7.786	7.786	7.786	8.185	8.185	8.185	8.585	8.823	8.823	8.823	8.823	8.823	8.823	8.823	8.823	8.823	8.823	8.823	9.223	10.736	10.736	11.135	11.135	11.135	11.135	11.135	11.773	11.773	11.773	11.773	11.773	11.773	11.773	11.773	11.773	11.773	11.773	11.773	11.773	11.773	11.773	11.773	11.773	11.773	11.773	11.773	11.773	11.773	11.773
YPR174C	9.562	9.562	9.562	9.562	9.163	9.401	9.401	9.401	9.401	9.401	9.639	9.639	9.639	9.639	9.639	9.639	9.639	10.115	10.115	10.115	10.514	10.514	10.752	10.752	10.752	10.752	10.752	10.752	10.752	10.752	10.752	10.752	10.752	10.752	10.752	10.752	10.752	10.752	10.752	10.752	10.991	10.991	10.991	10.991	10.991	10.991	10.991	10.991	10.991
YMR301C	7.404	7.404	7.404	7.404	7.404	7.404	7.803	7.803	7.803	7.803	7.803	8.041	8.041	8.041	8.041	8.041	8.279	8.279	8.279	8.279	8.916	9.316	9.316	9.316	9.316	9.316	9.316	9.316	9.316	9.316	10.191	10.591	10.591	10.591	10.591	10.591	10.991	10.991	10.991	10.991	10.991	10.991	10.991	10.991	10.991	10.991	10.991	10.991	10.991
YPR031W	9.486	9.486	9.486	9.486	9.486	9.486	9.486	9.486	9.486	9.486	9.486	9.486	9.486	9.486	9.486	9.486	9.486	9.486	9.486	9.486	9.486	9.486	9.486	9.486	9.486	9.486	9.486	9.486	9.486	9.486	9.486	9.486	9.486	9.724	9.325	9.325	9.325	9.325	9.325	9.325	9.325	9.325	9.325	9.325	9.325	9.325	9.325	9.325	9.325
YOR250C	4.293	4.293	4.293	4.692	5.491	5.491	5.491	5.491	5.891	5.891	6.128	5.891	5.891	5.891	6.128	6.128	6.128	6.128	6.128	6.128	6.128	6.128	6.128	6.128	6.128	6.766	7.404	7.641	7.641	7.641	7.641	7.641	7.641	7.641	7.404	7.404	7.404	8.678	8.678	8.678	8.678	9.477	9.477	9.477	9.477	9.477	9.477	9.477	9.239
YBR067C	1.351	1.351	1.351	1.351	1.351	1.351	1.113	1.113	0.714	0.476	0.476	0.476	0.476	0.476	0.238	0.238	0.238	0.476	0.476	0.476	0.714	0.714	0.714	0.714	0.714	0.714	0.714	0.714	0.714	0.952	0.952	0.952	0.952	0.952	0.952	0.952	0.952	0.952	0.952	0.952	0.952	0.952	0.952	1.351	1.351	1.351	1.351	1.351	1.351
YJR013W	2.227	2.227	2.627	2.627	2.865	2.865	2.865	2.865	2.627	2.627	2.627	2.627	2.865	2.865	2.865	2.865	2.865	2.865	2.865	3.103	3.901	4.854	5.491	5.491	5.491	5.967	7.242	7.242	7.242	7.242	7.641	7.641	7.88	8.993	8.993	8.993	8.993	8.993	8.993	8.993	8.993	8.993	8.993	8.993	8.993	8.993	9.231	9.63	10.905
YKL105C	15.929	15.929	15.929	15.929	15.929	15.929	15.929	15.53	15.291	15.291	15.291	15.053	15.053	15.053	14.654	14.093	14.093	14.093	13.855	13.855	13.855	13.855	13.855	13.855	13.855	13.855	13.855	13.855	13.855	13.855	13.855	13.855	13.855	13.617	13.617	13.617	13.617	13.617	11.704	11.067	10.829	9.155	8.916	8.916	8.916	8.517	8.517	8.517	8.517
YBR137W	3.103	3.103	3.103	3.103	3.103	3.103	3.103	3.103	3.103	3.103	3.103	3.901	3.901	3.901	3.901	3.901	5.338	5.814	5.814	6.29	6.29	6.29	6.29	6.052	6.052	6.052	6.052	6.052	6.29	6.29	7.165	7.165	7.165	7.165	7.165	7.165	7.165	7.165	7.165	7.165	7.165	7.165	7.165	7.165	7.165	6.766	6.766	6.766	6.766
YPR140W	7.013	7.412	7.412	7.412	7.412	7.412	7.412	7.412	7.412	7.412	7.412	7.811	7.574	7.574	7.574	7.574	7.65	7.888	7.888	7.888	8.525	8.925	9.163	9.401	9.401	9.163	9.163	9.163	9.163	9.163	9.163	9.562	9.562	9.562	10.438	10.676	10.914	10.914	10.914	10.914	10.914	11.152	10.514	10.514	10.514	10.514	10.514	10.514	10.514
YDR251W	8.678	8.678	8.203	8.203	7.965	6.766	6.766	6.766	6.367	5.967	5.967	5.967	5.967	5.967	5.491	5.491	5.491	5.491	4.777	4.539	4.301	4.301	4.301	4.301	4.301	4.301	4.301	2.788	2.151	2.151	2.151	2.151	2.151	2.151	2.151	2.151	1.913	1.913	1.913	1.913	1.913	1.913	1.913	1.913	1.913	1.913	1.913	1.913	1.913
YGR283C	6.936	7.412	7.412	8.687	8.687	8.687	8.687	8.925	8.525	8.525	8.525	8.525	8.525	8.925	8.925	8.925	8.925	9.163	9.401	9.401	9.401	9.401	9.401	9.401	9.401	9.401	9.401	9.401	9.401	9.401	9.639	9.639	9.639	9.877	9.877	9.877	9.877	9.877	10.115	10.115	10.115	10.115	10.115	10.115	10.115	10.115	10.115	10.115	10.115
YJL077C	14.085	14.085	14.085	12.971	12.971	12.733	12.733	12.733	12.733	12.733	12.733	12.257	10.744	9.792	9.792	9.792	9.792	9.792	9.792	9.792	9.792	9.316	9.316	9.078	8.84	8.84	8.84	8.84	8.84	6.928	6.928	6.928	6.452	6.452	6.452	6.213	6.851	6.851	6.851	6.452	6.452	6.452	6.052	6.052	6.052	6.052	6.052	6.052	6.052
YOR233W	4.785	6.936	6.936	6.936	6.936	6.936	7.174	6.936	6.936	6.936	6.936	6.936	6.936	6.537	6.537	6.137	6.137	6.137	6.137	6.137	6.137	6.137	6.137	6.137	6.137	6.137	6.137	6.137	5.737	7.65	7.65	7.888	7.888	7.888	7.888	7.888	7.888	7.888	8.287	8.687	9.163	9.163	9.163	9.163	9.163	9.163	9.163	8.925	8.925
YKL104C	1.836	1.836	1.836	1.836	1.836	1.836	1.836	1.836	1.836	1.836	1.836	1.836	1.437	1.437	1.437	1.037	1.037	1.037	1.037	1.037	1.037	1.037	1.037	1.037	1.037	1.037	1.037	0.637	0.637	0.637	0.637	0.637	0.637	0.637	0.637	0.637	0.637	0.4	0.4	0.4	0.4	0.4	0.4	0.4	0.4	0.4	1.198	1.198	1.198
YKL133C	1.913	1.913	1.275	1.275	1.913	1.913	1.913	1.913	1.913	2.312	2.312	3.663	3.901	4.301	4.301	4.301	4.301	4.301	4.539	4.777	5.015	5.015	5.015	5.015	5.015	5.015	5.015	5.015	5.015	5.015	5.015	5.015	5.015	5.015	5.015	5.015	5.015	5.015	5.253	7.242	7.242	7.88	7.88	7.88	7.88	7.88	7.88	7.88	7.88
YDR033W	4.463	4.463	4.463	4.463	4.463	4.463	4.463	4.463	4.463	4.463	4.463	4.463	4.463	4.463	4.463	4.463	4.463	4.463	4.463	4.463	4.463	4.063	4.063	4.063	3.825	3.587	3.587	3.188	2.788	3.026	3.026	3.026	3.026	3.026	3.026	3.026	3.026	3.026	3.026	2.788	2.788	2.788	2.788	2.788	2.788	2.788	2.788	2.788	3.188
YKR063C	7.641	7.641	7.641	7.641	7.641	8.355	8.355	8.594	8.594	8.594	8.594	8.594	8.594	8.993	8.993	8.993	8.993	8.993	8.993	8.993	8.993	8.755	8.755	8.755	8.755	9.231	9.231	9.868	9.868	9.868	10.345	10.582	10.582	10.582	10.582	10.582	10.582	10.582	10.582	10.582	10.582	10.582	10.82	10.82	10.82	10.82	10.82	10.82	10.82
YKL146W	5.806	5.806	5.806	5.806	5.806	5.806	5.806	5.806	5.806	5.806	5.806	5.806	5.806	5.806	5.806	5.806	5.806	5.806	5.806	5.806	5.806	5.806	5.806	5.806	5.567	5.567	5.567	5.567	5.567	5.567	4.93	5.33	4.854	4.854	4.854	4.854	4.615	4.615	4.615	4.615	4.615	4.615	4.615	4.615	4.378	4.378	4.378	3.502	3.502
YBL100W-C	8.678	8.678	8.678	10.277	9.002	9.002	9.401	9.401	10.838	11.075	11.075	11.075	11.075	11.075	12.113	12.113	12.75	12.75	12.75	12.75	12.75	12.75	12.75	12.75	12.75	12.351	12.351	12.351	12.351	12.351	12.351	12.351	12.351	12.351	12.588	12.826	12.588	12.588	12.588	12.588	13.303	12.826	12.826	12.826	12.826	12.826	12.826	12.826	12.826
YNL329C	13.056	13.056	13.056	13.056	13.056	13.056	13.056	13.056	13.056	13.694	13.694	13.694	13.694	13.694	13.694	13.694	14.093	14.093	14.093	14.093	14.093	14.093	13.694	14.169	15.207	15.207	15.207	15.207	15.207	15.207	14.969	15.207	15.844	15.844	15.844	15.844	15.844	15.844	15.844	15.844	15.844	15.844	15.844	16.558	16.159	16.159	16.159	16.159	16.159
YLR181C	3.986	4.386	4.386	4.386	4.386	4.386	4.386	4.386	3.986	4.224	3.825	4.063	4.063	4.063	4.063	4.063	4.063	4.301	4.939	5.176	5.176	5.652	5.652	5.652	5.652	5.652	5.652	5.652	5.652	5.652	5.652	5.652	5.652	5.652	5.652	5.652	5.415	5.415	5.415	6.052	6.528	6.528	6.766	6.766	6.766	6.766	6.766	6.766	6.766
YAR008W	7.956	7.956	7.718	7.718	7.718	8.432	8.67	8.908	9.146	10.336	10.336	10.336	10.336	10.336	10.336	10.336	10.812	10.812	10.812	10.812	10.812	11.211	11.211	11.211	11.211	11.45	11.45	11.45	11.45	11.45	11.45	11.45	11.45	11.45	11.45	11.688	11.688	11.688	11.688	12.164	12.563	12.563	12.563	12.563	12.563	12.563	12.801	13.039	13.677
YPL115C	3.978	3.978	3.978	3.978	3.978	4.615	4.378	4.615	5.253	5.253	5.253	5.253	5.491	7.88	7.88	8.279	8.517	8.517	8.517	9.393	9.155	9.63	10.668	10.668	11.466	11.466	11.466	11.704	11.704	11.704	12.342	12.979	12.979	13.456	13.456	13.456	13.456	13.456	13.456	13.456	13.456	13.456	13.456	13.217	13.855	13.855	13.855	13.855	13.855
YNL301C	8.916	8.916	8.916	8.916	8.916	8.916	8.916	8.678	8.441	8.441	8.441	8.441	8.441	8.441	8.441	8.441	8.441	8.441	8.441	8.441	8.441	8.441	8.441	8.441	8.441	8.441	8.441	8.441	8.441	8.441	8.441	8.441	8.441	8.84	8.602	8.602	8.364	8.364	8.364	8.364	8.364	8.364	8.364	7.726	7.489	7.489	7.489	7.489	6.613
YLL050C	9.554	9.554	9.554	9.554	9.554	9.554	9.554	9.554	9.554	9.554	9.554	9.554	9.554	9.554	9.554	9.554	9.554	9.954	9.954	9.954	9.954	9.554	9.554	9.554	9.554	9.792	9.792	9.792	9.792	9.792	10.03	10.03	10.03	10.03	10.03	10.03	10.03	10.03	10.03	10.03	10.03	10.03	9.792	9.316	9.316	9.078	9.078	7.965	7.565
YGL061C	3.91	3.91	3.91	3.51	3.51	2.312	1.675	1.275	1.275	3.026	3.026	3.026	3.026	3.026	3.026	4.624	4.624	4.624	4.624	4.624	4.624	4.624	4.624	5.261	5.899	5.899	5.899	5.899	5.899	5.899	5.899	5.899	5.899	5.737	5.737	5.737	5.976	5.976	5.976	5.976	5.976	5.976	5.976	5.976	8.203	8.602	9.078	9.316	9.316
YER049W	4.386	4.386	4.386	4.386	4.386	4.386	4.386	4.386	4.386	4.624	4.624	4.624	4.624	4.624	4.624	4.624	4.624	4.624	4.624	4.624	4.624	4.624	4.862	4.862	4.862	4.862	4.862	4.862	4.862	4.862	4.224	4.224	4.224	4.224	4.224	4.224	4.224	4.224	4.224	4.224	4.224	4.224	4.224	4.224	4.224	3.825	3.587	3.587	3.587
YER056C	0.875	0.875	0.875	0.875	0.875	0.875	0.875	0.875	0.875	0.875	0.875	0.875	0.875	0.875	0.875	0.875	0.875	0.875	0.875	0.875	0.875	0.637	0.637	0.637	0.637	0.637	0.637	0.637	0.637	0.637	0.637	0.637	0.637	0.637	0.637	0.637	0.637	0.637	0.637	0.637	0.637	0.4	0.4	0.4	0.4	0.4	0.4	0.4	0.4
YOR042W	4.139	3.901	3.901	3.901	3.901	3.901	3.901	3.901	3.901	3.901	3.663	3.264	3.264	3.264	3.264	3.264	3.264	3.264	3.264	3.264	3.264	3.264	3.663	3.663	3.663	3.663	3.663	3.663	3.663	3.663	3.026	3.026	3.026	3.026	3.026	3.026	3.026	3.502	3.502	3.502	3.502	3.502	3.901	3.901	3.901	3.74	3.74	3.74	3.74
YDR490C	5.33	5.33	5.33	5.33	5.33	5.33	5.33	5.33	5.33	5.091	5.091	5.091	5.091	5.091	5.091	4.854	4.854	4.854	4.854	4.854	4.854	4.854	4.854	4.854	4.615	4.854	4.854	4.854	5.253	5.253	5.253	5.253	5.253	5.253	5.253	5.253	5.253	5.253	5.253	5.253	5.491	5.491	5.491	5.491	5.491	5.491	5.253	5.253	5.015
YKL209C	0.476	0.476	0.714	0.714	1.19	1.19	1.19	1.19	1.19	1.19	1.19	1.19	1.19	1.19	1.19	1.19	1.19	1.19	1.589	1.589	1.589	1.589	1.589	1.589	1.589	1.589	1.589	1.589	1.589	1.589	1.589	1.589	1.589	1.589	1.589	1.351	1.351	1.351	1.351	1.351	1.351	1.351	1.351	1.351	1.351	1.351	1.351	1.351	1.351
YLR138W	10.982	10.982	11.22	10.982	10.982	11.143	11.143	11.143	10.744	10.744	10.107	10.107	10.107	10.107	10.345	12.095	12.095	12.095	12.095	12.095	12.095	12.334	12.733	12.733	12.733	12.971	12.971	12.971	13.37	13.37	13.37	13.37	13.608	13.608	13.608	13.608	13.608	13.608	13.608	13.608	13.608	13.608	13.608	13.608	13.608	14.008	14.008	14.008	14.008
YHR018C	10.668	10.668	10.668	10.668	10.268	10.268	10.268	10.268	10.268	10.268	10.268	10.268	10.268	10.03	10.03	10.43	10.43	10.43	10.43	10.43	10.43	10.43	10.43	10.03	9.63	9.63	9.63	9.63	9.63	9.63	8.916	8.916	8.517	8.517	8.517	8.517	8.517	8.755	8.755	8.755	8.755	8.993	8.993	8.993	8.993	8.993	8.594	8.594	8.594
YJL117W	15.776	15.776	15.776	15.776	15.776	15.377	15.377	15.377	15.377	16.252	16.252	16.651	16.651	16.651	16.651	16.651	16.651	16.651	16.89	16.89	16.89	16.89	16.89	16.89	16.49	17.128	17.128	17.128	17.841	17.841	17.841	17.841	17.841	17.841	18.079	18.079	18.079	18.079	18.079	18.079	18.079	18.079	18.079	18.079	18.079	18.079	18.079	18.079	17.043
YGL194C-A	3.986	3.986	4.386	3.986	3.986	3.986	3.986	3.986	3.986	3.986	3.986	3.986	3.986	4.624	3.986	4.224	4.224	4.224	4.224	4.224	4.224	4.224	4.224	4.224	4.224	4.224	4.224	4.386	4.386	4.624	4.624	4.624	4.624	4.624	4.224	4.862	4.862	4.862	4.862	4.862	4.862	4.862	5.261	5.261	5.261	5.261	5.661	5.661	5.661
YEL047C	7.718	7.718	7.718	7.718	7.718	8.117	7.718	7.718	8.194	8.194	8.194	8.194	8.194	8.194	8.194	8.194	8.194	8.594	8.594	8.832	8.832	8.832	8.832	8.832	8.832	9.231	9.231	9.231	8.594	8.594	8.117	8.117	7.88	7.88	7.88	7.88	7.88	8.117	8.117	8.117	8.117	8.117	7.88	7.88	7.88	7.88	7.88	7.88	7.88
YEL022W	9.792	10.43	10.668	10.668	10.668	12.495	12.495	12.495	12.495	12.495	12.495	12.495	12.495	12.495	12.495	12.495	14.807	14.807	14.807	14.807	14.807	14.807	14.408	14.408	14.408	14.408	14.408	14.408	14.408	14.408	14.408	14.408	14.408	14.408	14.408	14.408	14.408	14.408	14.408	14.169	13.77	13.77	14.246	14.484	14.484	14.484	14.484	14.883	14.883
YNL168C	11.305	11.305	11.305	10.829	10.829	10.829	10.829	10.43	10.43	10.43	10.191	9.792	9.792	9.393	9.393	9.393	9.393	9.393	9.393	9.393	9.393	9.393	9.393	9.393	9.393	9.393	8.755	7.641	7.165	7.165	7.165	6.928	6.928	6.29	5.652	5.652	5.652	5.652	4.854	4.854	4.854	4.854	4.854	4.854	5.253	5.253	5.253	5.253	5.253
YDR121W	9.155	9.155	9.393	9.393	9.393	9.393	9.393	9.393	9.393	9.63	9.63	9.63	9.63	9.63	9.63	9.63	9.63	9.63	9.63	9.868	9.868	10.905	10.905	10.905	10.905	11.143	11.143	11.143	11.143	11.143	11.143	11.143	11.143	11.143	11.143	11.143	11.143	11.143	11.143	11.143	11.143	11.143	11.143	11.143	11.143	11.143	11.143	10.744	10.744
YGL085W	4.293	4.293	4.293	4.293	4.293	4.293	4.054	4.054	4.054	4.054	3.655	3.655	3.655	3.655	3.655	3.655	3.417	3.417	3.417	3.179	3.179	3.817	3.817	3.817	3.817	3.817	3.579	3.579	3.579	3.579	3.579	3.579	3.579	3.579	3.579	3.579	3.341	3.341	3.817	3.817	3.817	3.817	3.817	3.817	3.817	3.341	3.341	3.341	3.103
YML081W	8.764	8.764	8.764	9.002	9.002	9.002	9.002	9.002	9.002	9.002	9.002	9.002	8.764	8.764	8.364	8.126	7.489	6.774	6.774	6.774	6.774	6.774	6.774	6.774	6.774	5.976	5.976	5.976	5.976	5.976	5.976	5.5	5.5	5.5	5.5	5.5	5.5	5.5	5.5	5.5	5.5	5.5	5.5	5.5	5.5	5.1	5.1	3.587	3.587
YNL110C	10.991	10.991	10.991	10.991	10.991	10.991	10.353	10.353	10.353	10.353	10.353	10.353	10.353	10.353	10.353	10.353	9.954	8.916	8.916	8.678	8.678	8.441	8.203	8.203	7.965	8.364	8.364	8.364	8.364	8.364	8.364	8.364	8.364	8.364	8.364	8.364	8.126	7.489	7.25	7.25	7.25	6.774	6.537	6.298	4.862	4.624	4.224	4.224	4.224
YOL009C	4.777	4.301	3.663	3.264	3.264	3.264	3.264	3.264	3.264	3.502	3.502	3.502	3.103	3.103	3.103	3.103	3.103	3.103	3.103	3.103	3.579	3.579	3.579	3.978	4.216	4.216	4.692	5.644	6.519	6.519	6.519	6.519	6.358	6.358	6.758	6.758	6.758	6.758	6.758	6.758	6.758	6.519	6.519	6.758	6.758	6.758	6.758	6.519	7.395
YKR036C	11.075	11.075	10.438	10.438	10.438	10.838	11.475	11.475	11.951	12.588	12.588	12.826	12.826	12.826	12.826	12.588	12.988	12.988	12.75	12.512	12.512	12.512	12.512	12.274	13.073	13.073	15.223	15.223	15.223	15.223	15.223	15.223	14.586	13.872	14.11	13.71	13.71	13.71	13.473	13.073	13.473	13.473	14.509	14.509	14.509	14.748	14.748	14.748	14.748
YLR029C	8.203	7.965	8.364	8.364	8.364	8.364	8.602	8.602	8.602	8.602	8.602	8.602	8.364	8.364	8.364	8.364	8.364	8.364	8.364	8.602	8.84	8.84	8.84	8.84	8.84	8.602	8.84	8.84	8.84	8.84	8.84	8.84	8.84	8.84	8.84	8.84	8.84	8.84	8.84	8.84	8.84	8.84	8.84	8.84	8.84	8.84	8.84	8.84	8.84
YOR285W	9.877	9.877	9.639	9.401	9.639	9.639	9.639	10.277	10.277	10.277	10.277	10.277	10.277	10.039	10.039	10.039	10.039	10.039	10.039	10.438	10.2	10.2	10.2	10.2	10.2	10.2	10.2	10.2	10.2	10.438	10.438	10.438	10.438	10.438	10.438	10.438	10.277	10.277	10.277	10.277	10.277	10.277	10.277	10.277	10.039	10.039	10.039	10.277	10.277
YPL209C	1.989	1.113	1.113	1.113	1.113	0.875	0.875	0.875	0.875	0.875	0.875	0.875	0.875	0.875	0.875	1.113	1.113	1.113	1.113	0.714	0.714	2.55	2.95	3.349	3.349	3.349	3.587	3.587	3.587	3.587	3.587	3.587	3.587	3.587	3.587	3.587	3.587	3.587	3.587	3.825	4.224	4.862	5.737	5.737	6.375	6.375	6.774	7.412	7.412
YML020W	11.322	11.322	11.322	11.322	11.322	11.56	13.311	13.311	13.311	13.311	13.311	13.311	13.549	13.549	13.549	13.549	13.549	13.549	13.549	13.311	13.311	13.948	13.71	13.71	13.71	13.71	14.425	13.787	13.787	13.787	14.187	14.187	14.425	14.425	14.662	14.662	14.662	14.662	14.662	14.662	14.662	14.662	14.662	14.9	14.9	14.9	14.9	14.9	14.9
YPL072W	9.495	9.495	9.495	9.495	9.495	9.495	8.534	8.534	8.772	8.772	9.171	9.171	9.171	9.171	9.171	9.409	9.648	9.648	9.648	9.648	9.648	9.648	9.648	9.648	9.409	9.409	9.409	9.409	9.409	9.648	9.248	9.248	9.248	9.248	9.486	9.486	9.486	9.486	9.486	9.486	9.724	9.724	9.724	10.2	10.2	10.2	10.2	10.2	10.2
YHL023C	3.026	3.264	3.74	3.74	3.978	3.978	4.216	4.216	4.454	4.454	4.454	4.454	4.454	4.854	5.253	5.891	5.891	6.128	7.48	8.432	8.432	8.908	8.908	9.546	9.546	9.945	9.945	9.945	9.945	9.945	9.546	9.307	9.307	9.707	9.707	9.707	9.707	9.707	10.506	10.506	10.506	10.506	10.744	10.982	10.982	10.982	10.982	11.458	11.696
YNL108C	7.795	7.795	7.795	7.795	7.795	7.795	7.795	7.795	7.795	7.795	7.795	7.795	7.795	7.795	7.795	7.795	7.795	7.795	8.033	8.033	8.033	8.033	7.395	7.395	7.633	7.871	7.871	7.871	7.871	7.871	7.871	7.871	7.871	7.871	7.871	7.871	7.871	7.871	7.471	7.471	6.834	6.834	6.834	6.834	6.834	6.834	6.834	6.834	6.358
YNL258C	4.139	4.139	4.139	4.139	4.139	4.139	4.378	5.015	5.015	5.015	5.015	5.015	5.015	5.015	5.015	5.015	5.015	5.015	5.015	5.015	5.015	5.015	5.015	5.015	5.015	5.015	5.015	5.015	5.015	5.015	5.015	5.015	5.652	5.652	5.891	5.891	5.891	5.891	5.891	5.891	5.891	5.491	5.491	5.491	5.491	5.491	5.491	5.891	5.891
YDR161W	13.464	13.464	13.464	13.864	13.864	14.501	14.501	14.501	14.501	14.501	15.139	15.139	15.139	15.139	15.139	15.139	15.139	15.139	15.139	15.139	15.139	15.139	14.9	14.9	14.9	14.9	15.3	15.3	15.538	15.538	15.538	15.538	15.538	15.538	15.538	15.538	15.538	15.538	15.538	15.538	15.538	15.538	15.538	15.538	15.538	15.538	15.538	15.538	15.538
YNL146W	9.163	9.163	9.163	9.401	9.401	9.639	11.237	12.036	12.036	12.036	12.835	12.835	12.835	12.835	13.311	13.311	13.311	13.311	13.549	13.549	13.549	13.549	14.425	14.425	14.425	14.425	14.425	14.425	14.425	14.425	14.425	14.425	14.425	14.425	14.425	14.425	14.425	14.425	14.425	14.425	14.425	14.425	14.425	14.425	14.425	14.425	14.425	14.425	14.425
YLR243W	3.901	3.901	3.901	3.502	3.74	3.74	3.74	3.74	4.139	3.901	3.103	3.103	3.103	3.103	3.103	3.103	3.103	3.103	3.502	3.502	4.216	4.216	4.216	4.216	4.216	4.216	4.216	4.216	4.216	4.216	4.216	3.978	4.378	4.854	4.854	4.854	4.854	4.854	4.854	4.854	4.854	4.854	4.854	4.854	4.854	4.854	4.854	4.854	4.854
YIL087C	6.613	6.613	6.613	6.613	6.613	6.613	6.613	5.338	5.1	5.1	5.338	5.338	5.338	5.338	5.338	5.338	5.338	5.338	5.338	4.939	4.301	5.1	6.137	6.137	6.137	6.137	6.137	6.137	6.137	6.137	6.137	6.137	6.137	6.137	6.137	6.137	6.137	6.137	6.137	6.137	6.137	6.137	6.137	6.137	6.137	6.137	6.137	5.737	5.737
YDR437W	5.261	5.261	5.261	5.024	5.5	5.737	5.737	6.613	6.613	6.613	6.613	6.613	6.851	6.851	6.851	6.851	6.452	6.452	6.452	6.689	7.726	7.726	7.726	7.726	7.726	7.726	7.726	7.965	10.277	10.277	10.676	10.676	10.676	11.951	11.951	11.951	11.951	11.951	12.75	13.626	13.626	13.626	13.626	14.025	14.025	14.025	14.025	14.025	14.025
YML129C	12.334	12.334	12.334	12.334	12.334	12.334	12.334	12.334	12.334	12.334	12.733	12.733	12.733	12.733	13.209	12.971	12.971	12.971	12.971	12.971	12.971	12.971	12.971	12.971	12.971	12.971	12.572	12.809	12.572	12.572	12.572	12.572	12.572	12.172	12.172	12.172	11.934	11.934	11.934	11.934	10.982	10.982	10.982	10.744	10.744	10.744	10.744	10.744	10.744
YHR201C	3.986	3.986	5.5	5.5	6.137	6.137	6.613	6.613	7.089	7.965	7.565	7.565	7.565	7.565	7.565	7.565	7.803	7.803	7.803	7.803	7.803	7.803	8.041	8.041	8.041	8.041	8.279	8.517	8.517	8.517	8.755	8.755	8.755	8.755	8.755	8.755	8.755	8.755	8.755	8.755	8.755	8.993	8.993	8.832	8.832	8.832	8.832	8.832	8.832
YGR102C	10.523	10.523	10.523	10.761	10.999	10.999	10.999	10.999	10.999	10.999	10.6	11.399	11.399	11.399	11.399	11.399	11.399	11.399	11.399	11.399	11.399	11.399	11.399	11.399	11.399	11.399	11.399	11.399	11.399	11.399	11.399	11.399	11.399	11.399	11.399	11.399	11.399	11.399	11.399	11.399	11.399	11.399	10.999	10.999	10.999	10.999	10.999	10.999	9.724
YIL063C	5.576	5.338	4.939	4.939	5.338	6.137	6.137	6.375	6.375	6.375	6.375	6.375	6.375	6.375	6.375	5.176	4.777	4.777	4.301	4.301	4.539	4.539	4.939	4.539	4.539	4.939	4.939	4.939	4.939	4.939	5.338	5.1	5.1	5.1	5.1	5.1	5.1	5.1	5.1	5.737	5.737	5.737	5.737	5.737	5.5	5.5	5.024	5.024	5.024
YHR004C	3.817	3.817	3.817	3.817	3.817	3.817	3.579	4.054	4.93	5.168	5.406	5.644	5.644	5.882	5.882	5.882	5.882	5.882	5.882	5.882	5.882	5.882	5.882	5.882	6.282	6.282	6.282	6.282	6.282	6.282	6.282	6.043	6.043	6.043	6.043	6.043	6.043	6.043	6.043	6.043	6.043	6.043	5.091	4.854	4.854	4.854	4.854	4.854	4.854
YIL077C	7.004	7.004	7.004	7.004	7.004	7.004	7.242	7.48	7.88	8.279	8.279	8.279	8.041	8.041	8.041	8.041	8.041	8.041	8.041	8.279	8.279	8.279	8.279	8.279	8.279	8.279	8.279	8.279	8.279	8.279	8.279	8.517	8.517	8.279	8.279	7.88	8.117	8.117	8.117	8.117	8.117	7.48	7.48	7.48	7.242	7.242	7.404	7.803	8.279
YOR327C	9.239	9.239	9.239	9.239	9.239	9.239	9.239	9.239	9.239	9.002	8.764	8.764	8.764	8.764	8.764	8.764	8.764	8.764	8.764	8.764	8.764	8.764	8.764	8.764	8.764	8.764	8.764	8.764	8.764	8.764	8.764	8.764	9.002	9.002	9.002	8.764	8.764	8.764	8.764	8.764	8.764	8.764	8.764	8.764	8.364	8.364	8.126	8.126	8.126
YIL108W	9.954	9.954	9.954	9.954	9.954	9.078	9.078	8.041	8.041	7.404	7.404	7.404	7.404	7.404	7.404	6.928	6.928	6.928	6.689	6.689	6.689	6.689	6.452	6.452	6.452	6.452	6.452	6.452	6.452	6.452	6.452	6.452	6.452	6.452	6.452	6.452	6.452	6.452	5.652	5.652	5.415	5.176	5.176	5.176	5.176	4.063	4.063	3.825	3.587
YOL056W	7.88	8.279	8.279	8.678	8.678	8.678	8.678	8.678	8.678	8.441	9.477	9.477	9.477	9.477	9.477	9.477	9.477	9.477	9.477	8.126	7.327	8.764	9.239	9.239	9.716	9.716	9.716	9.716	9.716	9.716	9.716	9.716	9.716	9.716	9.716	9.239	9.239	9.239	9.477	9.477	9.716	9.954	9.954	9.954	9.954	9.954	9.954	10.191	10.191
YKL010C	8.126	8.126	8.126	8.364	8.364	8.364	8.364	8.764	9.239	9.639	9.877	9.877	10.277	10.277	10.914	10.914	10.914	10.914	10.914	10.914	10.914	10.914	10.914	10.914	10.914	10.914	11.152	11.152	11.152	11.152	11.152	11.152	11.152	11.152	11.152	11.152	11.152	11.152	11.152	11.152	10.914	10.914	10.914	10.914	10.914	10.914	10.914	10.914	10.914
YOR382W	9.707	9.707	9.707	9.707	9.707	9.707	10.107	10.107	10.107	10.345	10.345	10.982	11.22	11.22	11.22	11.22	11.22	11.22	11.22	11.22	11.22	11.22	10.982	10.982	10.982	10.982	10.982	10.982	11.22	11.62	12.019	12.019	12.019	12.019	12.019	12.019	12.418	12.418	12.418	12.418	12.418	12.019	12.019	12.019	12.019	12.019	12.019	12.019	12.019
YOL076W	13.549	13.549	13.549	13.549	13.549	13.549	13.549	13.549	13.549	13.311	13.549	13.787	14.025	14.025	14.025	14.025	14.025	14.025	13.787	13.787	13.787	13.787	13.787	13.787	13.787	13.787	13.787	13.787	13.787	13.549	13.549	13.549	13.549	13.549	13.549	13.149	13.149	13.149	13.149	13.149	12.912	12.912	12.912	12.912	12.912	11.874	11.874	11.713	11.713
YJL172W	6.128	6.128	6.528	6.528	6.528	6.528	6.528	6.528	6.528	6.528	6.052	6.052	6.528	6.528	6.528	6.528	6.29	6.367	6.766	11.143	11.382	11.382	11.382	11.382	11.382	11.382	12.019	12.495	12.495	12.495	12.495	12.495	12.495	12.733	12.733	12.733	12.733	13.37	13.608	13.847	13.847	14.246	14.883	15.598	15.598	15.598	15.598	15.598	15.598
YPL135W	8.755	9.155	9.554	9.554	9.554	9.554	9.554	9.554	9.554	9.554	9.792	12.733	12.733	13.209	13.685	15.989	16.227	16.941	16.941	16.941	16.941	16.941	17.178	17.178	17.178	17.178	17.178	17.416	17.416	17.654	17.654	17.654	17.654	17.654	17.654	17.654	17.654	17.416	17.416	17.654	17.654	17.654	17.654	17.654	17.654	17.654	17.654	17.654	17.654
YNR011C	6.851	6.851	6.851	6.851	6.851	6.851	6.851	6.851	6.851	6.613	6.613	6.613	6.613	6.613	6.613	6.613	6.613	6.613	6.613	6.613	5.976	5.976	5.976	6.375	6.375	6.375	6.375	6.375	6.375	6.375	6.375	6.375	6.375	6.375	6.375	6.375	6.375	6.375	6.375	6.137	5.661	5.661	5.661	5.661	6.061	6.061	6.061	6.061	6.298
YBR233W	7.242	6.843	8.194	8.67	8.67	9.146	9.146	9.146	9.146	9.146	9.146	9.146	9.146	9.146	9.146	9.146	9.146	9.784	9.546	9.546	9.546	9.546	9.546	9.546	9.546	9.546	9.546	9.546	9.784	9.784	9.784	9.784	9.784	9.784	9.784	9.784	10.897	10.897	10.897	10.897	10.897	10.897	10.498	10.498	10.259	10.259	10.259	10.259	10.498
YGR009C	9.239	9.239	9.239	9.239	9.239	9.477	9.477	9.477	9.477	9.477	9.716	9.716	9.716	9.716	9.477	9.477	9.477	9.477	9.477	10.277	10.514	10.752	10.752	10.991	10.991	11.229	11.229	11.229	11.229	11.229	11.229	11.229	11.229	11.229	11.229	11.229	11.229	11.229	11.229	11.229	11.229	10.43	10.43	10.43	10.43	10.43	10.03	10.03	10.03
YHR152W	3.663	3.663	3.663	3.663	3.663	3.663	2.712	2.712	2.712	2.712	3.111	3.111	3.111	3.111	3.111	3.111	3.111	3.111	3.111	3.111	3.111	3.111	3.111	2.312	2.312	2.312	2.312	2.312	2.312	2.312	2.312	2.312	1.913	2.788	2.788	2.788	2.788	3.188	3.986	4.939	4.939	4.939	4.939	4.939	4.939	4.939	4.939	4.301	4.301
YBL101C	6.222	6.222	6.222	6.222	6.222	6.222	6.222	6.222	6.222	5.822	5.822	6.222	5.822	5.423	5.423	5.423	4.709	4.709	4.709	4.709	3.833	3.833	3.595	3.595	3.595	3.595	3.595	3.595	3.595	2.796	2.796	2.796	2.796	2.796	2.796	2.796	2.796	2.397	2.397	2.397	1.998	1.998	1.998	1.998	1.998	1.998	1.998	1.998	1.598
YMR309C	10.838	10.838	10.838	11.075	11.075	11.075	11.075	11.075	11.075	11.075	11.075	11.075	11.075	11.075	11.075	11.075	11.075	11.075	11.075	11.075	11.075	11.075	11.075	10.676	10.438	10.438	10.438	10.2	10.2	10.2	10.2	10.2	10.2	9.8	9.8	10.039	10.039	9.8	9.8	9.8	9.8	9.8	9.8	9.8	10.039	9.639	9.639	9.877	9.877
YDL010W	1.351	1.589	1.589	1.589	1.589	1.589	1.589	1.589	1.827	1.827	2.465	2.465	2.465	2.465	2.703	2.703	2.703	2.703	2.703	2.703	2.941	3.74	4.216	5.491	5.491	5.491	5.491	5.491	5.491	5.891	5.891	5.891	6.29	6.29	6.29	6.29	6.29	6.29	6.29	6.29	6.29	6.29	6.29	6.29	6.29	5.652	5.652	5.652	5.652
YJL051W	11.458	11.458	11.458	11.62	11.857	11.857	11.857	12.095	12.095	12.095	12.733	12.733	12.733	12.733	12.733	12.733	12.733	12.733	12.733	12.733	12.733	12.733	12.971	12.971	12.971	12.971	12.971	12.971	13.209	13.209	13.209	13.209	13.209	13.209	13.209	13.209	13.209	13.209	13.209	13.209	13.209	13.209	13.209	13.209	13.209	13.209	13.209	13.209	12.971
YOR324C	2.55	2.55	2.55	2.55	2.55	2.55	2.95	3.825	4.301	4.301	4.301	4.301	4.539	5.015	5.015	5.015	5.015	5.015	5.015	5.015	5.015	4.615	4.615	5.015	6.052	6.052	6.052	6.452	6.452	6.452	6.452	6.452	6.928	6.928	7.165	9.239	10.591	10.991	11.229	11.229	11.229	11.229	11.229	11.466	11.704	11.704	11.943	11.943	11.943
YOR020W-A	3.825	3.825	3.825	3.349	3.349	3.111	3.111	3.111	3.111	3.111	3.111	3.111	3.111	3.111	2.712	2.712	2.712	2.712	2.712	2.712	2.712	2.712	2.474	2.236	2.236	2.236	1.998	1.998	1.598	1.598	1.198	1.198	1.598	1.998	2.397	2.397	2.397	2.397	2.397	2.397	2.397	2.397	2.397	2.397	2.397	2.397	2.796	3.034	3.034
YDR447C	3.502	2.865	2.865	2.227	1.827	1.589	1.351	0.714	0.714	0.714	0.714	0.714	0.714	0.476	0.476	0.476	0.476	0.476	0.476	0.476	0.476	0.238	0	0	0	0	0	0	0	0	0	0	0	0	0	0	0	0	0	0	0	0	0	0	0	0	0	0	0
YDR160W	4.378	4.378	4.378	4.378	4.378	4.777	5.176	5.176	5.176	5.176	5.176	5.176	5.176	5.176	5.415	5.415	5.415	5.415	5.415	5.415	5.415	5.415	5.415	5.415	5.415	5.415	5.415	5.415	5.891	5.891	5.891	6.528	6.528	6.528	6.528	6.528	6.528	6.528	6.528	6.528	6.528	6.528	6.528	6.528	6.528	6.528	6.528	6.528	6.528
YNL221C	1.113	0.875	0.875	0.875	0.875	0.875	0.875	0.875	0.875	0.875	0.875	0.875	0.875	0.875	1.113	1.113	1.113	1.113	1.113	1.113	1.113	1.113	1.113	1.513	1.513	1.513	1.513	1.513	1.513	1.513	1.513	1.513	1.513	1.513	1.513	1.513	1.513	1.513	1.513	1.513	1.513	1.513	1.513	1.513	1.513	1.513	1.513	1.513	1.513
YBR236C	12.181	12.656	12.656	12.895	12.895	12.895	13.532	13.532	13.532	13.532	13.532	13.532	13.532	13.532	13.532	13.532	13.532	14.169	14.169	14.169	14.569	14.569	14.569	14.569	14.569	14.969	14.969	14.969	14.969	14.969	15.207	15.207	15.207	15.207	15.207	15.207	15.207	15.207	15.045	15.045	15.283	15.283	15.283	15.283	15.283	15.283	15.283	15.283	15.283
YLR210W	6.137	6.537	6.537	6.774	7.25	7.25	7.25	7.25	7.25	7.25	6.851	7.565	7.565	7.565	7.565	7.565	7.965	7.965	7.965	7.965	7.965	7.965	7.965	7.965	7.965	7.965	7.965	7.965	7.965	8.203	7.803	7.803	7.803	8.041	8.041	8.041	8.041	8.041	8.041	7.565	7.803	7.803	7.803	7.803	7.965	7.965	7.965	7.965	7.965
YGL041W-A	7.165	6.29	6.29	6.29	6.29	6.29	6.29	6.29	6.052	6.052	5.814	6.052	6.052	6.29	5.891	5.891	5.415	5.415	5.814	6.213	6.213	6.452	6.452	6.851	8.364	8.364	8.364	8.364	8.364	8.364	8.364	8.364	8.364	8.602	8.364	8.525	8.525	8.764	8.764	8.764	9.163	9.163	9.163	9.163	9.163	8.925	8.925	9.401	9.401
YNL085W	4.615	6.29	8.517	8.517	8.517	8.517	8.517	8.517	8.517	9.155	9.155	9.155	9.155	9.155	9.155	9.155	9.954	9.554	9.554	9.554	9.554	9.554	9.554	9.554	10.191	9.954	9.954	9.954	10.353	9.954	9.954	9.716	9.316	9.316	9.554	9.554	9.954	9.954	10.191	10.191	10.191	10.191	10.191	9.954	9.954	9.716	9.716	9.716	9.716
YGL223C	9.486	9.486	8.848	8.848	9.086	9.086	9.086	9.086	8.687	7.412	7.412	7.412	7.412	7.412	7.811	7.811	7.811	7.811	7.811	7.811	7.174	7.174	6.698	6.061	6.298	6.061	6.061	6.061	6.298	6.298	5.899	5.661	6.061	6.061	6.698	6.298	7.973	8.211	8.211	8.211	8.211	8.211	8.211	8.211	8.211	8.211	8.211	8.211	8.211
YHR073W	3.901	4.939	4.939	4.939	5.176	5.176	5.176	5.176	5.176	5.176	4.777	4.777	4.777	4.777	4.539	4.539	4.777	6.613	6.613	6.851	7.089	7.089	7.089	7.089	7.089	7.089	7.089	7.089	7.089	7.089	7.327	7.327	7.327	7.327	7.089	7.327	7.327	8.203	8.203	8.203	8.203	8.203	8.203	8.203	8.203	8.203	8.84	9.639	9.639
YCR019W	3.494	3.494	3.494	3.494	3.494	3.494	3.494	3.732	4.53	4.293	4.293	4.293	4.293	4.293	4.293	4.293	4.293	4.293	4.293	4.293	4.293	3.817	3.817	3.103	2.703	2.703	2.941	3.179	3.179	3.179	3.579	3.579	3.579	3.579	3.579	4.216	4.216	4.216	4.216	4.216	4.216	4.216	4.216	4.216	4.216	4.216	4.216	4.216	4.216
YOR330C	19.337	19.337	19.337	19.337	19.337	19.576	19.814	20.213	20.213	20.213	20.213	20.213	20.213	20.213	20.213	20.213	20.213	20.213	20.213	20.213	20.213	20.213	20.213	20.213	20.213	20.213	20.213	20.213	19.975	19.975	19.975	19.975	19.975	19.975	19.975	19.975	19.975	19.975	19.975	19.975	19.975	19.975	19.975	20.375	20.137	20.137	20.137	20.137	20.137
YDL160C	14.569	14.569	14.569	14.569	14.569	14.569	14.569	14.569	14.569	14.569	15.368	15.368	15.368	15.368	15.368	15.368	14.892	14.654	14.654	14.654	14.654	14.654	14.654	14.654	14.654	14.654	14.654	14.654	14.654	14.654	14.654	14.654	14.255	14.255	14.255	14.255	14.255	14.255	14.255	14.255	14.255	14.255	14.255	14.255	14.255	14.017	13.778	13.778	13.778
YHR084W	12.58	12.58	12.58	12.58	12.342	12.342	12.104	12.104	12.104	10.829	10.191	10.191	10.191	10.191	10.191	10.191	9.316	9.316	9.316	9.316	9.316	9.316	9.316	9.316	9.078	8.84	8.364	8.364	8.126	8.126	7.888	7.888	7.888	7.489	7.726	7.726	7.726	7.726	7.726	7.726	7.726	7.489	7.489	7.489	7.489	7.089	7.089	7.089	7.089
YBR073W	14.322	14.085	14.56	14.56	14.56	14.56	14.56	14.56	14.56	14.56	14.56	14.56	14.56	14.56	14.161	14.161	14.161	14.161	14.161	14.161	14.161	14.161	14.161	14.161	14.161	14.161	14.161	13.447	13.209	12.41	12.41	12.41	12.41	12.41	12.41	11.934	11.934	11.934	11.934	11.696	11.857	11.458	11.458	11.458	11.458	11.458	11.458	10.744	10.744
YPR040W	13.694	13.694	13.694	13.694	13.694	13.056	12.656	12.656	12.418	13.133	13.133	13.133	13.133	13.133	13.133	12.818	13.217	13.694	13.694	13.694	13.694	13.931	14.408	14.408	14.408	14.408	14.646	14.646	14.646	14.646	14.646	14.646	14.646	14.646	14.646	14.646	14.646	14.169	14.169	14.169	14.169	14.169	14.169	14.169	14.169	14.169	14.169	14.569	14.569
YMR253C	6.128	6.128	6.128	6.928	6.928	6.928	6.928	6.928	6.689	6.689	6.689	6.689	6.689	6.689	6.689	6.689	6.689	6.689	6.689	6.689	6.689	6.689	6.689	6.452	6.452	6.689	6.928	6.928	6.928	7.165	7.165	7.165	7.165	7.165	7.165	7.165	7.165	6.29	5.491	5.491	5.253	5.253	5.253	5.253	5.253	5.253	5.891	5.891	5.891
YLR048W	0	0	0	0	0	0	0	0	0	0	0	0	0	0	0	0	0	0	0	0	0	0	0	0	0	0	0	0	0	0	0	0	0	0	0	0	0	0	0	0	0	0	0	0	0	0	0	0	0
YLR424W	6.859	7.098	7.098	7.098	7.098	7.098	7.098	7.42	9.095	9.095	9.333	9.333	9.333	9.333	9.333	9.333	9.333	9.333	9.333	9.333	8.934	8.934	8.934	8.934	8.534	8.134	8.134	8.134	8.373	8.373	8.373	8.611	8.611	8.611	8.611	8.134	8.772	8.772	8.772	8.772	8.772	9.01	9.01	9.01	9.01	9.01	9.01	9.01	9.01
YLR447C	0.4	0.4	0.4	0.4	0	0	0	0	0	0	0	0	0	0	0	0.4	0.4	0.4	0.4	0.4	0.4	0.4	0.4	0.4	0.4	0.4	0.4	0.4	0.4	0.4	0.637	1.437	1.437	1.437	1.437	2.474	2.474	2.474	2.474	2.474	2.474	2.474	2.712	2.712	3.111	3.111	3.51	3.51	3.51
YDR514C	3.264	5.491	5.491	5.491	5.491	5.491	5.491	5.491	6.205	6.205	6.205	6.681	6.919	6.919	6.919	6.919	6.919	7.319	7.319	7.319	7.319	7.319	7.556	8.432	8.432	8.432	8.432	8.432	8.432	8.432	8.432	8.432	8.432	8.432	8.432	8.67	8.67	8.908	8.908	8.908	8.908	8.908	8.908	8.908	8.908	8.67	8.67	8.67	8.67
YDR144C	7.641	7.641	7.641	7.641	7.641	7.641	7.641	7.641	7.641	6.928	6.928	6.928	6.928	4.063	3.188	3.188	3.188	3.188	3.188	2.95	2.95	2.95	2.95	2.95	2.55	2.55	2.55	2.55	1.513	1.513	1.513	1.513	1.513	1.513	1.513	1.275	1.037	1.037	1.037	1.037	1.037	1.037	1.037	1.037	1.037	1.037	1.037	1.037	1.037
YHR111W	9.086	9.086	9.086	9.086	9.086	9.086	9.086	9.086	9.086	9.086	9.086	9.724	9.724	9.724	9.724	9.724	9.962	9.962	10.761	10.761	11.399	11.399	11.399	11.399	11.399	11.399	11.399	11.399	11.399	11.798	11.798	11.798	11.798	11.798	11.798	11.161	11.56	11.56	11.56	11.798	11.798	11.798	11.798	11.798	11.798	11.798	11.798	11.798	11.798
YLR130C	11.399	11.399	11.399	11.399	11.399	11.399	11.399	11.399	11.399	11.399	10.523	10.523	10.523	10.523	10.761	10.761	10.361	9.962	9.962	9.962	9.962	9.962	9.962	9.962	9.962	9.325	8.925	8.925	8.925	8.925	8.925	8.687	8.925	8.925	8.925	8.287	8.287	8.287	8.287	8.287	8.287	8.287	8.287	8.287	8.287	7.888	7.888	7.412	6.774
YPL215W	6.928	6.928	6.928	6.928	7.089	6.851	6.851	6.851	6.851	6.851	6.851	7.089	7.089	7.089	7.089	7.089	7.327	7.327	7.089	7.089	7.089	6.851	6.613	7.013	7.013	7.013	7.013	7.013	7.25	7.25	7.489	7.489	7.489	7.489	7.489	7.489	7.489	7.089	7.089	7.089	6.452	6.452	6.452	6.452	6.452	6.689	6.689	6.689	6.689
YJL093C	12.504	12.504	11.866	11.866	11.866	11.466	10.991	10.991	10.991	10.991	10.991	10.991	10.991	10.277	10.039	10.039	10.039	9.8	9.8	9.8	9.8	9.8	9.401	8.525	8.525	8.525	8.525	8.05	8.05	6.774	6.137	6.137	6.137	6.137	6.137	6.137	6.137	6.137	6.137	6.137	6.137	3.587	3.188	3.188	3.188	3.188	3.188	3.188	3.188
YBR231C	16.558	16.558	16.558	16.558	16.558	16.558	16.558	16.558	17.034	17.034	17.034	17.034	17.034	17.034	17.034	17.034	17.034	17.034	18.547	18.785	18.785	18.785	18.785	18.785	18.785	18.785	18.785	19.023	19.023	19.023	19.023	19.023	19.023	19.023	19.023	19.023	19.261	19.261	19.261	19.261	19.261	19.261	19.023	19.023	19.023	19.023	18.785	18.785	18.785
YHR079C	14.807	14.807	15.045	15.045	15.045	15.283	15.283	15.283	15.283	15.283	15.283	15.283	15.283	15.283	15.759	16.235	16.235	16.235	16.235	16.872	16.872	16.872	16.872	16.872	16.872	16.872	16.872	16.872	16.872	16.634	16.634	16.634	16.634	16.634	16.634	16.634	16.634	16.634	16.634	16.634	16.634	16.634	17.034	17.034	17.034	17.034	17.034	17.034	17.034
YGL063W	5.737	6.137	6.774	7.25	8.525	8.764	9.639	10.829	11.067	11.067	11.305	11.305	11.543	12.019	12.019	12.418	12.418	12.418	12.418	12.418	12.656	12.656	12.656	12.656	12.656	13.456	13.855	13.855	13.855	13.855	13.855	13.855	13.855	13.855	13.855	13.855	14.093	14.093	14.492	14.492	14.492	14.492	14.73	14.73	14.73	14.73	14.73	14.73	14.73
YAR028W	9.325	9.325	8.525	8.525	8.525	8.925	8.687	8.925	8.764	8.764	8.764	8.764	8.364	7.888	7.888	7.888	7.888	7.888	7.489	7.489	7.489	8.364	8.364	9.163	9.163	9.163	9.163	9.163	9.163	9.163	9.163	9.163	9.163	9.163	9.163	9.163	9.163	9.163	9.401	9.401	9.002	9.002	9.002	9.002	9.002	9.002	9.002	9.002	9.002
YPR058W	6.452	6.452	6.452	5.652	3.978	6.851	7.089	8.602	8.602	8.602	8.602	8.602	8.602	8.602	8.602	8.602	8.602	8.602	8.602	8.602	8.602	8.602	8.764	8.764	8.764	8.764	8.764	7.965	7.965	7.965	7.965	7.965	7.726	7.726	7.965	7.965	8.203	8.203	8.602	8.602	8.602	8.602	8.602	8.602	8.602	8.602	10.039	10.039	10.039
YIR024C	5.585	5.585	5.185	5.822	5.822	5.423	5.423	5.423	5.423	5.423	5.185	5.185	5.185	5.185	5.185	5.185	5.185	5.185	3.748	3.188	3.188	3.587	3.587	3.587	3.587	4.063	4.063	4.063	4.063	4.063	4.063	3.026	3.026	3.026	3.264	4.301	4.301	4.301	4.301	4.301	4.301	4.301	4.301	5.015	5.015	5.253	5.652	5.891	5.891
YCR065W	1.437	1.437	1.437	1.437	1.437	1.437	1.437	1.437	1.437	1.437	1.437	1.437	1.437	1.437	1.437	1.037	1.037	1.037	1.037	1.037	1.513	1.751	1.751	1.751	1.751	1.751	1.751	1.751	1.751	1.751	1.751	1.751	1.751	1.751	1.751	1.751	1.751	1.751	1.751	1.751	1.751	1.751	1.751	1.751	1.751	1.751	2.389	3.264	3.264
YCL031C	11.943	11.943	11.943	12.818	12.818	12.818	13.056	13.694	14.492	14.492	14.969	15.207	15.207	15.606	15.606	15.606	15.606	15.606	15.606	15.606	15.606	15.606	15.606	15.606	15.844	15.844	16.72	16.72	16.72	16.957	16.957	16.957	16.957	16.957	16.957	16.957	16.957	16.957	16.957	16.957	16.957	16.957	16.957	16.957	16.957	16.957	16.957	16.957	16.957
YDL042C	10.2	10.2	10.2	9.724	9.724	9.724	9.724	9.724	9.724	9.724	9.562	9.8	9.8	9.8	9.8	9.562	9.562	9.562	9.562	9.325	8.925	8.925	8.925	8.925	8.925	8.925	8.925	8.287	8.287	8.287	8.287	8.287	8.287	8.287	8.287	8.287	8.287	8.287	8.287	8.287	8.287	8.287	8.287	7.65	7.888	7.888	7.888	7.888	7.65
YER021W	7.089	7.803	7.803	7.803	7.803	7.803	7.803	7.803	7.803	8.203	8.203	8.203	8.203	8.678	8.678	8.678	8.678	8.678	8.678	8.678	8.678	8.678	8.678	8.678	8.678	8.678	8.678	8.678	8.441	8.441	8.441	8.678	8.678	8.678	8.678	8.678	8.678	8.678	8.678	8.678	8.678	8.678	8.678	8.678	8.678	8.279	8.279	8.279	8.279
YJL079C	1.751	1.751	1.751	1.751	1.751	1.751	1.751	1.751	1.751	2.151	2.151	2.151	2.151	2.151	2.151	2.151	2.151	2.151	2.151	2.151	2.151	2.151	2.151	2.151	2.55	3.425	3.425	3.425	3.425	3.425	3.425	3.425	3.425	3.425	3.425	3.425	3.425	4.224	4.224	4.224	4.224	4.224	4.224	4.224	4.224	4.862	5.261	5.261	5.261
YLR040C	16.006	16.006	15.606	15.13	15.13	12.979	12.104	11.704	11.704	11.704	11.704	11.704	11.704	11.704	11.704	11.704	11.704	11.704	11.466	11.466	11.229	11.229	11.229	11.229	11.229	11.229	11.229	10.829	10.829	10.829	7.726	6.29	6.29	6.29	6.29	6.29	6.29	6.29	3.663	3.264	3.264	2.627	2.227	2.227	3.103	3.74	3.74	3.74	3.74
YDR502C	8.296	8.296	7.896	7.896	7.098	7.098	6.698	6.698	6.698	6.698	6.698	5.661	5.661	5.661	5.661	5.661	5.261	5.024	5.024	5.024	5.024	5.024	5.024	5.024	5.024	5.024	5.024	5.024	5.024	5.024	5.024	5.024	5.024	4.224	4.224	4.224	3.825	3.188	3.188	3.188	3.188	2.788	2.788	2.788	2.788	2.151	2.151	2.151	2.151
YDL111C	9.954	9.954	9.954	9.954	9.954	9.954	9.954	9.954	9.954	9.716	9.316	9.316	9.316	9.316	9.316	9.316	8.916	8.517	8.517	8.517	8.517	8.517	8.517	8.279	8.279	8.279	8.279	8.279	7.88	6.528	6.528	6.928	7.013	7.013	7.013	7.013	7.013	7.013	7.013	6.613	5.338	5.338	5.338	5.338	5.338	5.1	5.1	5.1	5.1
YGR286C	1.037	1.037	1.037	1.037	1.037	1.037	1.037	1.037	1.037	1.037	1.037	0.637	0.637	0.637	0.637	0.637	0.637	0.637	0.637	1.037	1.275	1.275	1.275	1.275	1.275	1.275	1.275	1.275	1.275	1.275	1.275	1.275	1.275	1.275	1.275	1.275	1.275	1.275	1.275	1.275	1.275	1.275	1.275	1.275	1.275	1.275	1.275	1.275	1.275
YPL126W	0	0	0	0	0	0	0	0	0	0	0	0	0	0	0	0	0	0	0	0	0	0	0	0	0	0	0	0.238	0.238	0.238	0.238	0.238	0.238	0.238	0.238	0.238	0.238	0.238	0.238	0.238	0.238	0.238	0.238	0.238	0.238	0.238	0.238	0.238	0.238
YLR240W	1.437	0.637	0.637	0.637	0.637	0.637	0.637	0.637	0.637	0.637	0.637	0.637	0.637	0.875	0.875	1.751	1.751	1.751	1.751	1.751	1.751	1.751	1.989	1.989	2.465	2.465	3.341	3.341	3.579	3.579	3.579	3.579	3.579	3.817	4.692	4.692	4.692	5.091	5.091	5.091	5.491	5.491	5.891	5.891	5.891	6.766	7.165	7.165	7.165
YOR047C	3.502	3.502	3.502	3.74	3.74	4.139	4.378	4.378	4.378	4.378	4.378	4.378	4.378	4.615	4.615	4.615	4.615	4.615	4.615	4.615	4.615	4.854	4.854	4.854	4.854	4.854	5.253	5.891	5.891	6.128	6.128	6.128	6.128	6.128	6.128	6.128	6.128	6.128	6.128	5.891	5.891	6.528	6.528	7.165	7.165	7.165	7.165	7.165	7.165
YKL150W	4.939	4.939	4.939	4.939	4.939	4.777	4.777	4.777	4.777	4.777	4.777	5.652	5.652	5.652	5.652	5.652	5.652	5.652	5.652	5.652	5.652	5.652	5.652	5.652	6.052	5.814	5.814	5.814	5.814	5.814	5.814	5.814	5.814	5.814	5.814	5.814	5.814	5.814	5.814	5.814	5.814	5.814	5.576	5.576	5.576	5.576	5.576	5.576	5.576
YIL140W	12.027	12.027	12.427	12.189	12.189	12.189	12.189	12.189	12.189	12.588	12.588	12.588	12.588	12.588	12.588	12.588	12.588	12.588	13.065	14.416	14.416	14.017	14.017	14.017	14.017	14.017	14.017	14.017	14.255	14.255	14.492	14.331	14.331	14.331	14.331	14.331	14.331	14.331	14.331	14.331	14.331	14.331	14.331	13.931	13.931	13.931	13.931	14.169	14.169
YJR118C	1.751	1.989	1.989	1.989	1.989	1.989	1.989	1.989	1.989	1.989	2.389	2.389	2.389	2.389	2.865	2.865	2.865	2.865	2.865	2.865	2.865	3.901	4.139	4.139	4.615	4.615	4.615	4.615	4.615	4.854	5.491	5.491	5.491	5.491	5.491	5.491	5.491	5.491	5.491	5.729	5.729	5.729	5.729	5.729	5.729	5.729	5.729	5.967	5.967
YGL254W	7.404	7.404	5.33	5.567	5.567	5.567	5.567	5.567	5.567	5.567	5.567	5.567	5.567	5.567	6.043	6.043	6.043	6.043	5.806	5.406	6.519	6.919	6.919	6.919	7.157	7.157	7.157	7.157	7.157	7.556	8.908	9.307	9.307	10.345	10.345	10.582	10.582	11.458	11.857	11.857	11.857	11.857	11.857	10.982	10.982	10.982	10.982	10.982	10.982
YKR067W	4.148	4.148	4.386	3.986	3.986	3.986	3.986	3.986	3.986	3.986	3.986	3.986	3.986	3.986	3.986	3.986	3.986	3.986	3.986	3.986	3.986	3.986	3.986	3.986	5.185	5.423	5.822	5.822	5.822	5.822	5.822	6.061	6.061	6.698	6.698	7.174	7.174	7.174	7.174	7.174	7.174	7.174	7.174	7.174	7.574	8.287	8.925	9.562	10.2
YKR045C	8.602	8.602	8.602	8.602	9.239	9.239	9.239	9.239	9.239	9.239	9.239	9.239	9.239	9.877	9.877	10.115	10.115	10.514	10.514	10.514	10.514	10.514	10.514	10.514	10.752	10.752	10.752	10.752	11.39	11.39	11.39	11.39	11.79	11.313	12.189	12.189	12.189	12.189	12.826	13.226	13.626	14.025	14.025	14.025	14.025	14.501	14.501	14.501	14.501
YJR006W	14.883	15.283	15.283	15.283	15.921	15.921	15.921	15.921	15.921	15.921	16.32	16.32	16.32	16.32	16.32	16.32	16.32	16.32	16.32	16.32	16.32	16.32	16.32	16.32	16.32	16.32	16.32	16.32	16.32	16.32	16.32	16.32	16.32	16.32	16.32	16.32	16.32	16.32	16.32	16.32	16.32	16.32	16.32	16.32	16.32	16.32	16.082	16.082	15.606
YNL218W	13.149	13.149	13.149	12.75	12.75	13.702	13.702	13.702	13.702	13.94	13.94	13.94	13.94	13.94	13.94	13.94	13.94	13.94	13.94	13.94	13.94	13.303	13.303	13.303	13.303	13.303	12.903	12.903	12.903	12.903	12.903	12.903	12.903	12.903	12.903	12.903	12.903	12.903	12.903	12.903	12.903	12.903	12.903	12.903	12.903	12.903	11.866	11.866	11.466
YDR429C	13.149	13.149	13.149	13.149	13.149	13.149	13.149	13.149	13.149	13.387	13.387	14.025	14.025	14.025	14.025	14.025	14.025	14.025	14.025	14.025	14.025	14.025	14.025	14.025	14.025	14.025	14.025	13.626	13.626	13.626	14.101	14.339	14.339	14.339	14.339	14.339	14.339	14.339	14.339	14.339	14.339	14.339	14.339	14.339	14.578	14.578	14.578	14.578	14.578
YNL211C	5.415	5.652	5.652	5.652	5.652	5.652	5.652	5.652	5.652	5.652	5.652	5.891	5.891	5.891	5.891	5.891	6.128	6.128	6.128	6.604	6.604	6.604	6.205	6.205	6.205	6.205	6.205	6.205	6.443	6.443	6.443	6.443	6.443	6.443	6.205	6.205	6.681	6.919	7.795	8.432	8.908	8.908	8.908	8.908	8.908	8.908	8.908	8.908	8.908
YMR056C	0.238	0.238	0.238	0.238	0.238	0.238	0.238	0.238	0.238	0.238	0.238	0.238	0.238	0.238	0.238	0.238	0.238	0.238	0.238	0.238	0.238	0.238	0.238	0.238	0.238	0.238	0.238	0.238	0.238	0.238	0.238	0.238	0.238	0.238	0.238	0.238	0.238	0.238	0.238	0.238	0.238	0.238	0.238	0.238	0.238	0.238	0.238	0.238	0.238
YBR028C	4.854	4.615	4.615	4.378	4.378	4.615	4.615	5.015	5.015	5.015	5.015	5.015	5.015	4.615	4.615	4.615	4.615	4.615	4.615	4.854	5.253	5.015	5.491	6.367	6.367	6.367	6.367	6.367	6.367	6.367	6.367	6.367	6.367	6.367	6.367	6.766	6.766	6.766	6.766	6.766	6.367	6.367	6.128	5.891	6.128	6.528	6.528	6.528	6.528
YLR095C	9.477	9.477	9.477	9.477	9.477	9.477	9.477	9.477	9.477	9.477	9.002	9.002	9.002	9.002	9.002	9.002	9.002	9.002	9.002	9.002	9.002	9.002	9.002	9.002	9.002	9.002	9.002	9.002	9.002	9.002	9.002	9.002	9.002	9.002	9.002	9.002	8.364	8.364	8.364	8.364	8.364	8.126	8.126	8.364	8.364	8.364	8.364	8.364	8.364
YPL164C	7.412	6.537	6.537	6.137	5.661	5.423	4.947	4.309	3.91	4.309	4.309	4.709	4.709	4.709	5.109	5.346	5.585	5.585	5.585	5.822	6.859	8.772	9.01	9.248	10.123	10.123	10.123	10.123	10.123	10.123	10.123	10.123	10.123	10.123	10.2	9.962	9.962	9.962	9.962	9.962	9.962	9.962	10.838	11.713	11.713	11.951	11.951	11.951	11.951
YNL263C	10.03	10.03	10.43	10.43	10.43	10.668	10.668	11.466	11.466	11.466	11.466	11.466	11.466	11.466	11.466	11.466	12.181	12.181	12.181	12.181	12.181	12.181	12.181	12.181	12.181	12.181	12.181	12.181	12.181	12.181	12.181	12.181	12.181	12.181	12.181	12.181	12.181	12.181	12.181	12.895	12.895	12.895	12.895	12.895	12.895	12.895	12.895	12.895	12.895
YML091C	4.854	4.854	4.854	4.854	4.854	4.854	4.854	4.854	4.854	4.854	4.854	4.854	4.854	4.454	4.216	4.216	4.216	4.216	4.216	4.216	4.216	4.216	4.216	3.978	3.978	3.978	3.978	3.978	3.978	3.978	3.978	3.978	3.978	3.978	3.978	3.978	3.74	2.865	2.865	2.865	2.627	2.389	1.751	1.751	1.751	1.751	1.751	1.751	1.751
YER122C	13.702	13.702	13.702	13.702	13.702	13.702	13.702	13.702	13.702	13.702	13.702	13.702	13.702	13.702	13.94	13.94	14.578	14.578	14.578	14.578	14.339	14.339	14.339	14.339	14.339	14.101	14.101	14.101	14.101	14.101	14.101	14.101	14.101	14.101	14.101	14.101	14.101	14.101	14.101	14.101	14.101	14.101	14.101	14.101	14.101	14.101	14.101	14.101	13.626
YIL089W	5.083	5.083	5.083	4.607	4.769	4.769	4.769	4.769	4.769	4.53	4.53	4.53	4.53	4.53	4.53	4.53	4.53	4.53	4.53	4.53	4.293	4.454	5.33	5.33	5.33	5.33	5.33	5.33	5.33	5.091	5.491	5.491	5.491	5.491	5.491	5.491	5.891	5.891	5.891	5.891	5.891	5.891	5.891	6.29	6.29	6.29	6.29	6.29	6.29
YKL160W	14.722	14.722	14.722	14.722	14.722	14.722	14.722	14.722	14.484	14.484	14.484	14.484	14.484	14.484	13.77	13.77	13.77	13.532	12.58	11.229	11.229	11.229	11.229	11.229	11.229	11.229	10.991	10.991	10.353	9.477	9.477	9.716	9.716	9.716	9.954	9.954	9.954	9.954	9.954	9.554	9.554	9.554	9.554	9.554	8.755	8.755	8.755	7.48	6.604
YKL143W	3.188	2.95	2.712	2.712	2.712	3.188	3.188	6.29	6.29	6.29	6.29	6.766	6.766	6.766	7.641	7.641	7.641	7.641	7.641	7.641	7.641	7.641	7.641	7.641	7.641	7.641	7.641	7.641	7.641	7.641	7.641	7.641	7.641	8.117	8.117	8.117	8.117	8.117	8.117	8.117	8.117	8.117	8.117	8.117	8.117	8.117	8.117	8.117	8.117
YBL088C	4.7	4.7	4.7	4.7	4.7	4.7	4.7	4.7	4.7	4.463	3.663	3.663	3.901	3.901	3.901	5.176	5.176	5.176	5.176	5.176	5.415	5.814	5.814	5.814	5.814	5.814	5.814	5.814	5.576	5.576	5.576	5.576	5.576	5.576	5.576	5.576	5.415	5.415	5.814	5.814	5.814	5.814	5.814	5.814	5.652	6.052	6.052	6.052	6.052
YJL030W	2.55	2.55	2.151	2.788	2.788	2.788	2.788	2.788	2.55	2.55	2.55	2.55	2.55	2.55	1.913	1.913	1.913	1.913	1.913	2.312	3.188	3.188	3.188	3.188	3.188	3.188	3.188	3.188	3.188	3.188	3.587	3.587	3.587	3.825	3.825	3.663	3.663	3.663	5.1	5.1	5.1	5.1	5.1	5.1	5.1	5.1	5.1	5.1	5.1
YNL250W	9.8	9.8	9.8	9.8	9.8	9.8	9.8	9.8	9.8	9.562	9.562	9.562	9.562	9.562	9.562	9.562	9.562	9.562	9.562	9.562	8.848	8.848	8.848	8.848	8.611	8.611	8.373	8.134	8.134	8.134	8.134	8.134	8.134	8.134	8.134	7.896	6.137	5.899	5.661	5.661	5.661	4.862	4.624	4.624	5.1	4.862	4.862	4.862	4.862
YNL104C	2.066	2.066	2.465	2.465	2.465	2.465	2.465	2.465	2.465	2.465	2.465	2.465	2.465	1.989	1.989	1.989	1.989	1.989	1.989	1.989	1.989	1.989	1.989	1.989	1.989	1.751	1.751	1.751	1.751	1.751	1.751	2.151	2.55	2.55	2.55	2.55	2.55	2.788	2.788	2.788	2.788	2.788	2.788	2.788	2.788	2.788	2.788	3.026	3.026
YKR039W	2.151	2.151	2.151	2.151	2.151	2.151	2.151	2.151	2.151	2.151	1.751	1.751	1.751	1.751	1.751	1.751	1.751	1.751	1.751	1.751	1.751	0.952	0.714	0.476	0.476	0.476	0.238	0.238	0.238	0.238	0.238	0	0	0	0	0	0	0	0	0	0	0	0	0	0	0	0	0	0
YEL027W	0	0	0	0	0	0	0	0	0	0	0	0	0	0	0	0	0	0	0	0	0	0	0	0	0	0	0	0	0	0	0	0	0	0	0	0	0	0	0	0	0	0	0	0	0	0	0	0	0
YNL178W	10.361	10.361	10.361	10.361	10.361	10.6	10.6	10.6	10.6	10.6	10.999	10.999	10.999	10.999	10.999	10.999	10.999	10.999	10.999	10.999	10.999	10.6	10.361	10.361	10.361	10.361	9.724	10.123	10.123	11.636	11.636	11.636	11.636	11.636	11.636	11.399	11.399	11.399	11.399	11.399	11.399	11.399	10.922	10.922	10.922	10.684	10.684	10.684	10.684
YPR085C	3.264	3.264	3.264	3.026	3.026	3.026	3.264	4.063	5.1	10.591	10.591	10.829	10.829	10.829	10.829	10.591	10.991	11.866	11.866	12.104	15.13	15.13	15.606	15.606	15.606	15.606	16.082	16.082	16.082	16.082	16.082	16.082	16.32	16.72	16.72	16.957	16.957	16.957	17.357	17.357	17.595	17.595	17.595	17.595	18.632	18.87	19.108	20.221	19.983
YPR070W	7.089	7.089	7.089	7.089	7.089	7.089	6.689	6.689	6.689	6.689	7.489	7.489	7.489	7.25	7.25	7.25	7.489	7.489	7.489	7.489	7.489	7.489	7.25	7.25	7.25	6.774	6.774	6.774	6.774	6.774	6.537	6.537	6.537	6.537	6.537	6.537	6.298	6.298	5.899	5.661	5.661	5.423	5.423	5.423	5.423	5.423	5.423	5.423	5.423
YDL156W	13.948	13.948	13.948	14.187	14.425	14.425	14.425	14.425	14.425	14.425	14.425	14.425	14.662	14.662	14.662	14.662	14.662	14.662	14.662	14.662	14.9	14.9	14.9	14.9	14.9	14.9	15.139	15.139	15.139	15.139	15.139	15.139	15.377	15.377	15.377	15.776	15.776	15.776	15.776	15.776	15.776	15.776	15.776	15.538	15.538	15.7	15.7	15.7	15.7
YDL088C	7.556	7.556	7.556	7.556	7.556	7.795	7.795	8.594	8.594	8.594	8.993	8.993	8.993	8.993	8.993	8.993	9.231	9.231	9.231	9.231	9.231	9.231	9.231	9.231	9.231	9.231	9.231	9.231	9.469	9.469	9.469	9.707	9.707	9.707	9.707	9.707	10.107	10.107	10.107	10.107	10.107	10.107	10.582	10.582	10.582	10.582	10.582	10.582	10.582
YMR088C	5.814	5.814	5.814	5.814	6.689	7.489	7.888	7.888	7.888	8.364	9.078	9.316	9.316	9.316	9.316	9.316	9.316	9.316	9.316	9.954	9.954	9.954	9.954	10.191	10.191	10.43	10.668	10.668	10.668	10.668	10.668	10.668	10.905	11.143	11.143	11.143	11.143	11.143	11.143	11.143	11.382	11.62	11.62	11.62	11.62	11.62	11.62	11.62	11.62
YMR125W	16.09	16.09	16.09	16.09	15.691	15.691	15.691	15.691	15.691	15.691	15.691	15.929	15.929	15.929	15.929	16.167	16.167	16.167	15.929	15.929	15.929	15.929	15.929	16.328	16.328	16.328	16.328	16.328	16.328	16.328	15.291	15.291	15.291	15.291	15.291	15.291	15.291	15.291	15.291	15.291	14.578	14.578	14.339	14.339	14.339	14.101	14.101	14.101	14.101
YGL098W	10.115	10.115	10.115	9.877	9.639	8.84	8.602	8.602	8.602	8.602	8.602	8.602	8.602	8.602	8.602	8.602	8.602	8.364	8.364	8.364	8.364	6.928	6.928	6.928	6.928	5.338	5.338	4.939	4.939	4.939	4.939	4.939	4.939	4.939	4.224	4.224	3.026	3.026	2.151	2.151	2.389	2.389	2.389	1.989	1.589	1.19	1.19	1.19	1.19
YER131W	6.681	6.681	6.681	6.681	6.681	6.681	6.681	6.681	6.681	6.681	6.681	6.681	6.681	6.681	6.681	6.681	6.681	6.681	6.681	6.681	6.681	6.205	6.205	5.967	5.967	5.967	5.967	5.967	5.967	5.967	5.967	5.967	5.967	5.967	5.967	5.567	5.567	5.567	5.091	4.854	4.854	4.854	4.615	4.378	4.139	4.139	4.139	4.139	3.901
YGL130W	2.312	2.312	3.986	3.986	4.224	4.224	4.224	4.224	4.224	4.386	4.386	4.386	4.785	5.024	5.661	5.661	5.661	5.661	6.298	6.298	6.698	6.298	6.298	6.298	5.899	5.899	6.137	6.613	6.613	6.851	6.851	6.851	6.851	6.851	7.089	7.089	7.726	7.965	7.965	8.441	9.078	9.078	9.078	9.316	9.316	9.316	9.316	9.316	9.316
YOR234C	0	0	0	0	0	0	0	0	0	0	0	0	0	0	0	0	0	0	0	0	0	0	0	0	0	0	0	0	0	0	0	0	0	0	0	0	0	0	0	0	0	0	0	0	0	0	0	0	0
YMR307W	0	0	0	0	0	0.238	0.238	0.238	0.238	0.238	0.238	0.238	0.238	0.238	0.238	0.238	0.637	0.637	0.637	0.637	0.637	0.637	0.637	0.637	0.637	0.637	0.637	0.637	0.637	0.637	0.637	0.637	0.637	0.637	0.637	0.637	0.637	0.637	0.637	0.637	0.637	0.637	0.637	0.637	0.637	0.637	0.637	0.637	0.637
YDL179W	6.29	6.29	5.891	5.891	5.891	5.652	5.652	5.652	5.652	5.652	7.004	8.678	8.678	8.678	8.678	8.678	8.678	8.678	8.678	8.678	8.678	8.678	8.678	8.678	8.678	8.678	8.916	8.916	8.916	8.678	8.678	8.678	8.678	8.678	8.678	8.678	8.678	8.916	8.916	8.916	8.916	8.916	8.916	8.916	8.916	8.916	8.678	8.441	8.441
YJR113C	3.026	2.389	2.389	2.389	2.389	1.913	1.675	1.675	1.675	1.675	1.675	1.675	1.675	1.675	1.675	2.712	2.712	2.712	2.712	2.712	2.712	3.111	3.111	3.111	3.111	3.111	3.111	3.111	3.111	3.111	3.111	3.111	3.111	3.111	3.111	3.111	3.111	3.111	3.111	3.111	3.587	3.587	3.587	3.587	3.587	3.587	3.587	3.587	3.587
YMR152W	3.986	3.986	3.986	3.986	3.986	3.587	3.986	2.95	2.95	2.55	2.312	1.913	1.675	1.913	1.913	1.913	1.913	1.513	1.513	1.275	1.275	1.275	1.275	1.275	1.275	1.275	1.275	1.513	1.513	1.513	1.513	1.513	1.513	1.513	1.751	1.751	3.502	3.502	3.502	3.502	3.502	3.502	3.502	3.978	3.978	3.978	3.978	3.978	3.978
YBR163W	6.689	6.689	6.689	6.689	6.689	6.689	6.689	6.689	6.689	6.29	6.689	6.928	6.928	6.528	7.004	7.004	7.004	7.004	7.004	7.004	7.004	7.004	7.004	7.004	7.004	7.004	7.004	7.004	7.004	6.766	6.766	6.766	6.766	6.766	6.766	6.766	6.367	6.367	6.367	6.367	6.367	6.367	6.367	6.766	6.766	6.766	6.766	6.766	6.766
YLR126C	8.279	8.279	8.279	8.279	8.279	8.755	8.517	8.517	8.517	8.517	8.517	8.517	8.279	8.517	10.191	10.191	10.191	10.43	10.43	10.43	10.43	10.43	10.43	10.668	10.668	11.143	11.143	11.143	10.905	10.905	10.905	10.905	10.905	10.905	10.905	10.905	11.143	11.382	11.382	11.62	11.62	11.62	11.62	11.62	11.62	11.382	11.382	11.382	11.382
YMR305C	0.714	0.714	0.714	0.714	0.714	0.714	0.714	0.714	1.113	1.113	1.113	1.113	1.113	1.113	1.351	1.351	1.351	1.351	1.351	1.351	1.351	1.351	1.351	1.351	1.351	1.351	1.351	1.351	1.351	1.351	1.827	2.542	2.542	2.542	2.542	2.542	2.542	2.941	2.941	2.941	2.703	2.941	2.941	2.941	2.941	3.341	4.216	4.216	4.216
YGR158C	10.353	10.353	10.752	10.752	10.752	10.752	10.752	10.752	10.752	10.752	10.752	10.752	10.752	10.752	10.752	10.991	10.991	10.991	10.991	10.991	10.991	10.991	10.591	10.591	10.591	10.591	10.591	10.591	10.591	10.591	10.591	10.591	10.591	10.829	10.829	10.829	10.829	10.829	10.829	10.829	9.716	9.316	9.078	9.078	9.078	9.078	9.078	9.078	9.078
YPL159C	11.305	11.305	11.305	11.305	11.305	11.543	11.382	11.382	11.143	11.143	11.143	11.143	11.143	11.143	11.143	11.143	11.382	11.382	11.382	11.382	11.382	11.382	10.506	10.268	10.268	10.268	10.268	10.268	10.268	9.868	9.63	8.594	8.594	8.594	8.594	8.594	7.795	7.795	7.795	7.795	7.795	7.795	7.795	7.795	7.795	7.556	7.319	7.319	7.319
YNL067W	9.639	9.239	9.239	9.002	8.364	8.364	8.364	7.726	7.726	7.726	7.726	7.726	6.452	6.052	6.052	5.415	5.415	5.176	5.176	4.939	4.7	3.825	2.55	2.55	2.55	2.55	2.788	3.188	2.95	2.95	2.95	2.95	2.55	2.312	2.312	2.55	2.55	2.95	2.95	2.95	2.95	2.55	2.55	2.55	2.55	2.95	2.95	2.95	2.95
YNL137C	4.454	4.454	4.454	4.454	4.454	4.454	4.854	5.491	5.491	5.491	5.491	5.491	5.491	5.491	5.491	5.491	5.491	6.128	6.128	6.128	6.367	6.367	6.128	6.128	6.128	6.367	7.404	7.404	7.404	7.641	7.641	7.641	7.641	7.641	8.279	8.279	8.279	8.279	8.279	8.279	8.279	8.279	8.279	8.279	8.517	8.755	8.755	8.755	8.755
YER033C	11.628	11.39	11.39	11.39	11.39	11.39	11.39	10.676	10.676	10.676	10.676	10.676	10.277	10.277	10.039	10.039	10.039	10.039	10.039	10.039	9.639	9.639	9.639	9.639	9.401	9.401	9.401	8.364	7.726	7.25	7.489	7.489	7.489	7.489	7.489	7.489	7.25	6.375	6.375	5.976	5.737	4.939	6.613	6.613	6.613	6.613	6.613	6.613	6.613
YJL183W	8.287	8.05	8.287	11.628	11.866	12.265	12.265	12.265	12.265	12.742	12.742	14.569	14.969	14.969	14.969	14.969	14.969	14.969	15.207	15.207	15.444	15.444	15.444	15.444	15.444	15.444	16.396	16.634	16.634	16.634	16.634	16.634	17.11	18.224	19.023	19.023	19.023	19.023	19.023	19.023	19.023	19.261	19.261	19.261	19.261	19.261	19.261	19.261	19.261
YOR171C	10.829	10.829	10.829	11.305	11.305	12.58	13.056	13.056	13.294	13.294	13.294	13.294	13.294	13.294	12.818	12.818	12.818	12.818	12.818	12.818	13.217	13.217	13.217	13.855	13.855	13.855	14.255	14.255	14.255	14.255	14.255	14.255	14.255	14.255	14.255	14.255	14.255	14.255	14.255	14.255	14.255	13.855	13.855	13.855	13.855	14.255	14.255	14.255	14.255
YJL140W	1.989	1.989	1.989	1.751	1.275	1.275	1.275	1.275	0.875	0.476	0.476	0.476	0.476	0.476	0.476	0.476	0.875	1.113	0.875	0.875	0.875	0.875	0.875	0.875	0.875	1.275	2.227	4.615	4.615	4.615	5.814	5.814	5.814	5.814	5.814	6.851	6.613	6.613	6.613	6.613	6.851	7.803	8.441	8.441	8.441	8.441	8.441	8.441	8.441
YIL103W	3.502	3.74	3.74	3.74	3.74	3.103	3.103	3.502	3.74	4.378	4.378	4.378	4.378	5.015	5.015	5.015	5.015	5.652	5.652	5.652	5.652	5.652	5.415	5.652	5.652	5.652	5.652	6.052	6.052	6.052	6.052	6.29	7.165	7.165	7.565	8.203	8.203	8.602	8.602	8.602	8.602	8.602	8.602	8.602	8.602	8.602	8.602	9.239	9.239
YOL140W	4.93	4.93	4.692	4.692	4.293	4.293	4.054	4.054	4.054	4.054	4.054	4.054	4.054	4.054	5.091	5.567	5.567	5.567	5.091	5.091	5.091	4.854	5.091	5.567	5.567	5.567	5.567	5.567	6.367	6.766	6.766	6.766	7.242	7.956	7.956	8.355	8.355	8.355	7.956	7.956	7.956	7.956	9.069	9.069	9.069	9.069	9.069	9.469	9.469
YNL158W	3.74	3.74	3.74	3.74	3.74	3.74	3.74	3.978	3.978	3.978	4.216	4.216	4.216	4.216	3.978	3.978	4.378	4.378	4.378	4.378	4.378	4.378	4.378	4.378	4.378	4.854	4.854	4.854	5.891	5.891	5.891	6.528	6.528	6.528	7.327	7.327	7.565	7.565	7.565	7.565	8.041	8.041	8.441	8.441	8.441	8.441	8.441	8.441	8.441
YHR066W	11.943	11.704	11.704	11.704	11.704	11.704	11.704	11.704	11.704	11.704	11.704	11.704	11.704	11.704	11.704	11.704	11.704	11.704	11.704	11.704	11.704	11.704	11.704	11.704	11.229	11.229	11.229	11.229	11.229	11.229	11.229	11.229	11.229	11.229	11.229	11.229	11.229	11.229	11.229	11.229	11.229	10.829	10.829	10.829	10.829	10.829	10.829	10.829	10.829
YNL227C	3.663	3.663	3.663	3.663	4.063	3.587	3.188	3.188	3.188	3.188	3.188	3.188	3.188	3.188	3.188	3.188	3.188	3.587	3.587	3.587	3.587	3.587	3.587	3.587	3.587	4.463	4.463	4.463	4.7	4.7	4.939	6.613	6.613	6.851	6.851	6.851	7.327	7.327	7.327	7.327	7.565	7.565	7.565	7.565	7.565	7.565	7.565	7.565	7.565
YBR185C	0.637	0.637	0.637	0.637	0.637	0.637	0.637	0.637	0.637	0.637	0.637	0.637	0.637	0.637	0.4	0.4	0.4	0.4	0	0	0	0	0	0	0	0	0	0	0	0	0	0	0	0	0.4	0.4	0.4	0.4	0.799	0.799	0.799	0.799	0.799	1.437	1.437	1.437	1.437	1.437	1.437
YMR146C	0.952	0.952	0.952	0.952	0.952	0.952	0.952	0.952	0.952	0.952	0.952	0.952	0.952	0.952	0.952	0.952	0.952	0.952	0.952	0.952	0.952	0.952	0.952	0.952	1.751	2.788	4.224	5.338	5.338	5.576	5.576	5.576	7.327	7.327	7.327	7.327	7.327	7.089	7.089	7.089	7.089	7.089	7.565	7.565	8.041	8.041	8.041	8.041	8.041
YDL181W	15.283	15.283	15.283	15.283	15.283	15.283	15.682	15.682	15.921	15.921	15.921	15.921	15.921	15.521	15.283	15.283	15.283	15.045	14.807	14.807	14.807	14.569	14.569	14.331	14.093	14.093	14.093	14.093	14.093	14.093	14.093	14.093	14.093	14.093	14.093	14.093	14.093	14.093	14.093	14.093	14.093	13.694	13.694	13.456	13.456	13.456	13.456	13.456	13.217
YJR101W	4.378	4.139	4.139	6.052	6.689	7.089	7.489	7.489	7.489	7.489	7.489	7.489	7.489	7.489	7.489	7.489	7.489	7.489	7.965	7.965	7.965	7.965	7.965	7.565	7.565	7.327	7.803	7.803	7.803	7.803	7.803	7.803	7.803	8.041	8.041	8.279	8.279	8.279	8.279	8.279	8.279	8.279	8.279	8.279	8.279	8.279	8.279	8.279	8.279
YBR237W	12.979	14.969	14.969	14.969	14.969	14.969	14.969	14.969	14.969	14.969	14.969	14.969	15.207	15.207	15.207	15.207	15.207	15.207	15.207	14.969	14.969	14.969	14.969	14.969	14.969	14.969	14.969	14.969	14.969	14.969	14.969	14.969	14.969	14.969	14.969	14.969	14.969	14.969	15.207	15.207	15.207	15.606	15.606	15.606	15.606	15.606	15.606	15.606	15.606
YDR508C	0	0	0	0	0	0	0	0	0	0	0	0	0	0	0	0	0	0	0	0	0	0	0	0	0	0	0	0	0	0	0	0	0	0	0	0	0	0	0	0	0	0	0	0	0	0	0	0	0
YFR019W	1.437	1.437	1.437	1.437	1.437	1.437	1.437	1.437	1.836	1.437	1.437	1.437	0.799	1.198	1.437	2.95	2.95	2.95	2.95	2.95	2.95	2.95	2.95	2.95	2.95	2.95	2.95	2.95	2.95	2.95	2.95	3.188	3.188	3.188	3.188	3.188	3.188	3.188	3.188	3.188	3.425	4.063	4.063	4.063	4.063	4.063	4.063	4.063	4.539
YNL152W	7.947	7.234	8.823	8.823	8.823	8.823	8.823	9.223	8.033	8.033	7.157	5.967	5.967	5.729	5.491	5.253	5.253	5.253	5.253	5.253	5.015	6.052	6.052	9.239	9.239	9.477	9.477	9.477	9.477	9.477	9.477	9.477	9.477	9.477	9.477	9.477	9.477	9.477	9.477	9.078	9.078	9.554	9.554	10.268	10.268	10.268	10.268	10.268	10.268
YNL122C	12.512	12.512	13.149	13.149	13.149	13.149	13.149	13.549	13.549	13.549	13.549	13.549	13.549	14.263	14.263	14.263	14.263	14.263	14.263	14.263	14.263	14.263	14.662	15.3	15.3	15.3	15.776	15.776	15.776	15.776	15.776	15.776	15.776	16.175	16.175	16.175	16.175	15.938	16.337	16.575	16.575	16.575	16.575	16.575	16.974	16.736	16.736	16.736	16.337
YCR008W	0	0	0	0	0	0	0	0	0	0	0	0	0	0	0	0	0	0	0	0	0	0	0	0	0	0	0	0	0	0	0	0	0	0	0	0	0	0	0	0	0	0	0	0	0	0	0	0	0
YJR077C	1.19	1.428	2.304	5.967	5.967	5.967	5.967	5.967	5.967	5.967	5.967	5.967	6.681	6.681	7.556	7.556	7.556	7.556	7.556	7.556	7.556	7.795	7.795	7.795	7.795	8.908	9.546	9.546	9.546	9.546	10.021	10.021	10.021	10.021	10.421	11.059	11.059	11.296	11.296	11.296	11.296	11.296	11.296	11.534	12.011	12.011	12.011	12.011	12.011
YGL245W	9.171	9.409	9.409	9.409	9.409	9.409	9.409	9.01	9.01	8.211	8.211	8.211	8.211	8.211	8.211	8.211	8.211	8.211	8.611	9.01	9.01	9.01	9.01	8.211	8.211	8.449	9.8	9.8	9.8	9.8	9.8	9.8	9.8	9.8	9.8	9.8	9.8	10.277	10.277	10.277	10.277	10.277	10.277	10.277	10.277	10.277	10.277	10.277	10.277
YOR167C	11.534	11.534	11.534	11.534	11.534	11.534	11.534	11.534	11.534	11.534	11.534	11.534	11.534	11.534	11.534	11.534	11.534	11.534	11.534	11.534	11.534	11.534	11.534	11.296	11.059	11.059	10.183	9.784	9.546	9.546	9.546	9.546	9.546	9.546	9.546	8.908	8.908	8.908	7.48	6.681	6.681	6.681	6.443	6.205	5.806	5.806	5.806	5.806	5.806
YNL074C	5.661	7.811	7.811	7.811	7.811	8.449	8.449	8.449	8.449	8.449	8.449	8.848	8.848	9.086	9.086	9.086	9.086	9.086	9.086	9.086	9.086	9.086	9.086	9.325	9.962	10.6	10.6	10.6	10.6	10.6	10.6	10.6	10.6	10.6	10.6	10.6	10.838	10.838	10.838	10.838	10.838	10.838	10.838	10.838	10.838	10.838	10.838	10.838	10.838
YER183C	8.05	7.089	7.089	7.489	7.489	7.089	6.689	5.652	5.652	5.652	5.652	5.652	5.652	5.652	5.652	5.652	5.652	6.052	6.213	6.213	6.213	6.213	7.489	7.489	7.726	8.126	8.126	8.126	8.126	8.84	8.84	9.477	9.477	10.676	10.676	10.676	10.676	10.676	10.676	10.676	10.838	10.838	10.838	10.838	10.838	10.838	10.838	10.438	10.438
YOR018W	6.528	6.528	6.528	6.528	6.528	6.528	6.766	6.766	6.528	6.528	6.766	6.528	6.29	6.29	6.528	6.528	6.528	6.528	6.528	6.528	6.528	7.165	7.165	7.165	7.165	7.165	7.165	7.165	7.165	7.165	7.165	7.165	6.528	5.891	5.491	5.491	5.491	5.491	5.091	5.091	5.091	5.091	5.091	5.091	5.091	5.091	4.692	4.692	4.692
YCR087C-A	0	0	0	0	0	0	0	0.238	0.476	0.476	0.476	0.476	0.476	0.476	0.476	0.476	0.476	0.875	0.875	0.875	0.875	0.875	1.113	1.113	1.113	1.113	1.513	2.151	2.151	2.151	2.151	2.151	2.151	2.151	2.151	2.389	2.389	2.627	2.627	2.627	2.627	2.627	2.627	2.627	2.627	2.627	2.627	3.026	3.264
YMR187C	15.053	15.053	15.053	15.053	15.291	15.768	15.768	16.006	16.006	16.006	16.006	16.244	15.844	15.844	15.844	15.844	15.606	15.606	15.606	15.368	14.969	14.969	14.969	14.969	15.368	14.73	14.73	14.969	14.73	14.73	14.73	14.73	14.73	14.492	14.492	14.492	14.492	14.492	14.492	14.492	14.093	13.855	14.017	14.017	14.017	14.017	14.017	14.017	14.017
YBR177C	0.875	0.875	0.875	0.637	0.637	0	0.4	0.4	0.799	0.799	1.037	1.037	1.037	1.037	1.437	1.675	1.675	1.675	1.675	1.675	1.675	1.913	1.913	2.151	2.151	2.788	3.425	3.425	4.777	4.777	4.777	4.777	5.976	5.976	6.213	6.851	7.726	7.726	8.364	9.239	9.239	9.239	9.239	9.239	9.239	9.239	9.239	9.239	9.239
YKR089C	0.875	0.875	0.875	0.875	0.875	0.875	0.875	0.875	0.875	0.875	0.875	0.875	0.875	0.875	0.875	1.589	2.227	2.227	2.227	2.227	2.227	2.227	2.227	2.227	3.264	3.502	3.502	3.502	3.502	3.502	3.502	3.502	3.502	3.502	3.502	3.502	3.502	3.502	3.502	3.502	3.502	3.502	3.502	3.502	3.502	3.502	3.502	3.502	3.502
YDR357C	12.75	12.75	12.351	12.351	12.351	12.351	12.351	12.351	12.351	12.351	12.113	12.113	12.113	12.113	12.113	12.113	11.713	11.713	11.713	11.713	11.475	11.475	11.475	11.475	9.8	9.8	9.8	10.039	10.039	10.039	10.039	9.239	9.239	9.239	8.441	8.441	8.441	8.441	8.441	8.441	8.441	8.441	8.441	6.367	6.128	5.176	5.576	5.176	4.539
YPL165C	4.378	4.378	4.378	4.378	4.139	4.139	4.139	4.139	4.139	4.139	4.139	4.139	4.139	4.139	4.139	4.378	4.378	4.378	4.378	4.378	4.378	4.378	4.378	4.615	4.615	4.615	4.854	4.854	5.33	5.33	5.33	5.33	5.567	5.806	6.205	6.205	6.205	6.205	6.205	6.205	6.443	6.443	6.443	6.681	6.681	6.919	6.919	6.919	6.919
YOR153W	0	0	0	0	0	0	0	0	0	0	0	0	0	0	0	0	0	0	0	0	0	0	0	0	0	0	0	0	0	0	0	0	0	0	0	0	0	0	0	0	0	0	0	0	0	0	0	0	0
YGR125W	7.25	7.489	7.726	7.726	7.726	7.726	7.965	7.965	7.965	7.965	8.602	8.84	8.84	8.84	8.84	8.84	8.84	8.84	8.84	8.84	8.84	8.84	8.84	8.84	8.84	8.84	9.078	9.316	9.316	9.316	9.316	9.316	9.716	9.716	9.716	9.716	9.716	9.316	9.316	9.316	9.316	9.316	9.316	9.316	9.316	9.316	9.316	9.316	9.316
YBR168W	8.194	8.194	8.432	8.432	8.194	8.194	8.194	7.956	7.718	7.319	7.319	7.08	6.843	6.843	6.843	6.843	6.604	6.604	6.604	6.604	6.604	6.604	6.604	6.604	6.604	6.367	6.367	6.367	6.367	6.367	6.367	6.367	6.367	6.367	6.367	6.367	6.128	6.128	6.128	6.128	6.128	6.128	6.128	6.128	6.128	5.652	5.652	5.652	5.652
YCR088W	1.437	1.437	1.437	1.437	1.437	1.437	1.437	1.437	1.437	1.437	1.437	1.437	1.913	1.913	1.913	1.913	1.913	1.913	1.913	1.913	1.913	1.913	1.913	1.913	1.913	1.913	1.913	1.275	1.275	1.275	1.275	1.275	1.275	1.275	1.513	1.513	1.513	1.513	1.513	1.513	1.513	1.513	1.513	1.513	1.513	1.513	1.513	1.513	1.513
YJR139C	15.207	14.492	14.492	14.492	14.492	14.492	14.017	13.778	13.778	13.379	13.379	13.617	13.617	13.617	13.617	13.617	13.617	13.617	13.617	13.617	13.617	13.617	13.617	13.217	13.217	13.217	13.217	13.217	13.217	13.217	13.217	12.818	12.342	12.342	12.342	12.342	11.943	11.943	11.143	10.506	10.506	10.506	10.03	10.03	10.03	10.03	10.03	10.03	9.63
YFL017C	8.602	8.602	8.203	8.441	8.441	8.441	8.441	8.441	8.441	8.441	8.441	8.441	8.441	8.441	8.441	8.441	8.203	8.84	9.716	9.716	9.716	9.716	8.602	8.364	8.602	8.364	8.364	8.764	8.764	8.764	8.764	8.764	8.764	8.764	9.962	9.962	9.962	9.962	10.2	10.2	10.2	10.6	10.6	10.838	10.838	11.075	11.075	11.075	11.075
YPL059W	3.425	3.425	3.425	3.425	3.425	3.663	4.301	4.301	4.301	4.301	4.301	4.301	4.301	4.301	4.301	4.301	4.301	4.301	4.301	4.939	4.939	4.939	5.415	5.415	5.415	5.415	5.415	4.939	4.939	4.539	4.539	4.539	4.301	4.301	4.539	4.539	4.939	5.338	5.338	5.338	5.338	5.338	5.338	5.338	5.338	5.338	5.1	5.1	4.7
YPL194W	7.25	7.25	7.65	7.65	6.452	6.689	7.726	7.726	8.687	8.687	9.163	10.438	10.039	10.514	10.514	10.514	10.991	10.991	10.991	10.991	11.866	11.866	12.58	12.818	13.056	13.294	13.294	13.532	13.532	13.532	13.77	13.77	13.77	13.77	14.169	14.169	14.408	14.408	14.408	14.408	14.408	14.408	14.169	14.169	14.169	14.169	12.818	13.217	13.217
YOR117W	0	0	0	0	0	0	0	0	0	0	0	0	0	0	0	0	0	0	0	0	0	0	0	0	0	0	0	0	0	0	0	0	0	0	0.637	0.637	0.637	0.637	0.637	0.637	0.637	0.637	0.637	0.637	0.637	0.637	0.637	0.637	0.637
YMR202W	13.626	13.626	13.626	13.626	13.626	13.626	13.226	13.226	13.226	13.226	13.226	12.351	11.951	11.713	11.713	11.713	11.713	11.713	11.475	11.075	11.075	11.075	11.075	11.075	11.075	11.075	11.075	11.075	11.075	11.075	11.075	10.438	10.438	10.438	10.438	10.438	9.562	9.562	9.562	9.562	9.562	9.562	9.562	9.562	9.325	9.325	9.325	8.287	8.05
YNL268W	0.238	0.238	0.238	0.238	0.238	0	0	0	0	0	0	0	0	0	0	0.238	0.238	0.238	0.238	0.238	0.238	0.238	0.238	0.238	0.238	0.238	0.238	0.238	0.875	0.875	0.875	0.875	0.875	1.275	1.275	1.275	1.275	1.275	1.275	1.275	1.275	1.675	1.675	1.675	1.675	1.675	1.675	1.675	1.675
YDR244W	14.331	16.082	16.32	16.32	16.32	16.32	16.32	16.558	16.558	16.558	17.034	17.034	17.272	17.51	17.51	17.51	17.51	17.51	17.748	17.748	17.748	17.748	17.748	17.748	17.51	17.272	17.272	17.51	17.51	17.91	17.91	17.91	17.91	17.91	17.91	17.91	17.91	17.91	17.91	17.91	17.51	17.51	17.51	17.51	17.51	17.51	17.272	17.272	17.272
YDR444W	18.165	18.165	18.165	18.165	18.165	18.165	18.165	18.165	18.165	18.402	18.402	19.04	19.04	19.04	19.04	19.04	19.278	19.278	19.278	19.278	19.278	19.278	19.278	19.278	19.278	18.878	18.878	18.878	18.878	18.878	18.878	18.878	18.878	18.878	18.878	18.878	18.878	18.878	18.878	18.878	18.479	18.479	18.479	18.479	18.479	18.479	18.479	18.479	18.479
YKR086W	9.409	9.409	9.886	9.086	9.086	9.086	8.925	8.925	8.925	8.925	8.925	7.25	6.851	8.449	8.449	9.886	9.886	9.886	9.886	9.886	11.237	11.237	11.636	12.351	12.351	13.864	13.864	13.864	14.101	14.101	14.578	14.578	14.977	14.977	16.252	17.689	17.689	17.689	17.689	17.689	17.689	17.689	17.689	18.088	18.326	18.326	18.564	18.564	18.963
YGL153W	4.224	4.224	4.224	4.224	4.224	3.748	3.51	3.51	4.148	4.148	4.148	3.748	3.748	3.748	3.91	3.91	4.309	5.423	6.774	6.774	6.774	6.774	6.774	7.174	9.486	9.486	9.486	9.486	10.285	10.999	10.999	10.999	10.999	10.999	10.999	10.999	10.999	10.999	10.999	10.6	10.6	10.6	10.6	10.6	11.075	11.075	11.552	12.588	12.588
YLR097C	7.565	7.565	7.327	7.327	7.327	7.327	7.089	7.089	7.089	7.089	7.089	7.089	6.689	6.528	5.891	5.891	5.891	6.928	9.792	9.792	9.792	9.792	10.03	10.03	10.03	10.03	11.382	12.656	13.532	13.532	13.77	14.008	14.008	14.008	14.008	14.408	14.008	14.008	14.008	14.246	14.246	14.246	14.246	14.246	14.246	14.246	14.246	14.646	15.045
YKR101W	8.525	9.877	9.877	9.877	9.877	9.877	9.877	9.877	9.877	9.877	9.877	9.877	9.877	9.877	9.877	9.877	9.877	9.877	9.877	9.877	9.877	9.877	9.639	9.639	9.639	9.639	9.639	9.639	9.639	9.639	9.639	9.877	9.877	9.877	9.877	9.877	9.877	9.877	9.877	9.877	9.877	9.877	9.877	9.877	9.877	9.877	9.639	9.639	9.639
YOR294W	7.242	7.242	7.48	7.48	7.48	7.48	7.48	7.48	7.48	7.48	7.48	7.48	7.48	7.48	7.48	7.48	7.48	7.48	7.48	7.48	7.48	7.48	7.08	7.08	7.08	7.08	6.443	6.443	6.443	6.443	6.843	6.843	6.843	6.604	6.604	5.891	5.891	5.891	5.491	5.491	5.253	5.253	5.253	5.253	5.253	5.015	5.015	5.015	5.015
YDL122W	10.991	10.991	10.991	10.991	10.991	10.991	10.991	10.991	10.991	10.991	10.991	10.991	10.991	10.752	10.752	11.39	11.628	11.628	11.628	11.628	11.628	11.628	11.628	12.265	12.265	12.265	12.265	12.265	12.265	12.265	12.265	12.265	12.265	12.265	12.265	11.866	11.866	11.866	11.866	11.866	11.866	11.866	11.866	11.866	11.866	11.866	11.466	11.466	11.466
YOR209C	8.355	8.355	8.355	8.355	8.355	8.355	7.48	7.48	6.367	5.729	5.729	5.729	5.729	5.729	5.729	5.729	5.729	5.729	5.729	5.729	5.491	5.091	4.854	4.854	4.854	4.854	4.854	4.854	4.615	4.378	3.978	3.103	3.103	3.103	2.865	2.865	2.865	2.865	2.627	2.627	2.627	2.627	2.627	2.627	2.627	2.227	1.827	1.827	1.827
YJR064W	11.475	11.475	11.475	11.475	11.475	11.475	11.713	11.713	11.713	11.713	12.189	12.427	12.427	12.826	12.826	12.826	12.826	12.826	12.826	12.826	12.826	11.152	10.752	10.752	10.514	10.514	10.514	10.514	10.914	10.914	10.914	10.914	10.914	10.914	11.39	11.39	11.39	11.39	11.39	11.39	10.991	10.991	10.591	11.067	11.067	11.067	11.067	11.067	11.067
YOL031C	0.799	1.198	1.198	1.198	1.198	1.198	1.198	1.198	1.198	1.437	1.437	1.437	1.437	1.437	1.437	1.437	1.437	1.437	1.437	1.437	1.437	1.437	1.437	1.437	1.437	1.437	1.437	1.437	1.437	1.437	1.437	1.437	1.437	1.437	1.437	1.437	1.437	1.437	1.437	1.437	1.836	1.836	1.836	1.836	1.836	1.836	1.836	1.836	1.437
YDR180W	6.137	6.137	6.375	6.375	6.375	6.613	6.613	7.013	8.449	9.962	10.438	10.438	10.438	10.438	10.438	10.438	10.438	10.438	11.075	11.075	11.075	11.075	10.676	10.676	10.914	10.914	10.914	10.914	11.152	11.152	11.152	11.152	11.152	11.152	11.39	11.39	11.39	11.39	11.39	11.39	11.39	11.39	11.39	11.39	11.39	11.39	11.39	11.39	11.39
YDR529C	10.039	10.039	10.039	10.039	10.039	10.838	10.838	10.838	10.838	10.838	10.838	10.838	10.838	10.838	10.838	10.838	10.838	10.838	10.838	10.838	11.075	11.075	11.075	11.313	11.313	11.313	11.313	11.313	11.313	11.313	11.313	11.313	11.313	11.313	11.313	11.313	11.313	11.313	11.313	11.313	11.313	11.313	11.313	11.313	11.313	11.313	11.313	11.075	11.075
YGR123C	1.836	1.836	1.675	1.675	1.675	1.675	1.675	2.074	2.074	2.074	2.074	2.074	2.074	2.474	2.474	2.474	2.873	2.873	2.873	2.873	2.873	2.873	2.873	2.873	2.873	2.873	2.873	3.349	3.111	3.111	3.349	3.349	3.349	3.349	3.349	3.349	3.349	3.349	3.349	3.349	3.748	3.748	4.148	4.148	4.148	4.148	4.148	4.148	4.148
YLR096W	10.744	10.744	10.744	10.744	10.744	10.744	10.744	10.744	10.744	10.744	10.744	10.744	10.744	10.982	10.982	10.982	10.982	10.982	10.982	10.982	10.982	10.982	10.982	10.982	10.582	10.345	10.107	10.107	10.107	10.107	10.107	10.107	10.107	10.107	9.393	9.393	9.393	9.393	9.155	9.155	9.155	9.155	9.155	9.155	9.155	9.155	8.916	8.916	8.916
YGL255W	4.939	4.939	4.939	5.176	5.176	5.176	5.176	4.777	4.777	4.777	4.777	4.777	4.777	4.777	4.777	4.777	4.777	4.777	4.777	4.777	4.777	4.777	4.777	4.777	4.777	4.777	4.777	4.378	4.777	4.777	4.777	4.777	4.777	4.777	4.777	4.777	4.777	4.777	4.777	4.777	4.777	4.777	4.777	4.777	4.777	5.015	5.015	5.015	5.253
YMR166C	3.579	3.579	3.579	3.341	3.341	3.103	3.103	3.103	3.103	3.103	4.216	4.216	4.216	4.216	4.216	3.579	3.817	4.054	4.53	4.53	4.53	4.769	5.245	5.245	5.245	5.245	5.245	5.245	5.245	5.245	5.245	5.245	5.245	5.245	5.245	5.245	5.245	5.482	6.282	6.282	6.282	6.758	6.758	6.758	6.758	6.758	6.758	7.157	7.157
YLR106C	13.787	13.787	13.787	13.787	13.787	14.187	14.187	13.787	13.787	13.787	14.187	14.187	15.062	15.062	15.461	15.7	15.7	15.938	16.175	16.175	16.175	16.175	16.175	16.175	16.175	16.175	16.175	16.175	16.175	16.175	16.175	16.175	16.175	16.974	16.974	16.974	16.974	16.974	16.974	16.974	16.974	16.974	16.974	16.974	16.974	16.974	16.974	16.974	16.974
YKR071C	6.213	6.213	6.213	6.213	6.213	6.213	6.213	6.213	6.213	6.213	6.213	6.213	6.213	6.213	5.814	5.576	5.576	5.338	5.338	5.338	5.338	5.338	5.338	5.338	5.338	5.338	5.338	4.939	4.939	4.939	4.539	4.301	4.301	4.301	4.301	4.301	4.7	4.7	4.7	4.7	4.7	4.463	4.224	3.986	3.986	3.986	3.748	3.748	3.748
YGL155W	1.989	2.389	2.627	2.627	2.627	2.627	2.627	2.151	2.151	2.151	2.151	2.151	2.788	2.788	2.788	2.788	2.55	2.55	2.55	2.55	2.788	2.788	3.425	3.425	3.901	3.901	4.777	5.891	5.891	5.891	6.128	6.128	6.128	6.128	6.528	6.528	6.528	6.528	6.528	6.766	6.766	6.766	7.004	7.004	7.004	7.242	7.242	7.242	7.242
YOR017W	8.211	7.811	8.211	8.611	8.848	8.848	9.248	9.248	9.248	9.248	9.248	9.486	9.486	9.724	9.962	9.962	9.962	9.962	9.962	9.962	9.562	9.562	9.562	9.562	9.562	9.562	9.562	9.562	9.562	9.562	9.562	9.562	9.562	9.562	9.562	9.562	9.562	9.562	9.562	9.562	9.562	9.962	10.6	10.6	10.6	10.438	10.438	10.438	10.438
YOR185C	9.954	10.191	10.191	10.191	10.191	10.191	10.191	10.191	10.191	10.191	10.191	10.191	10.191	10.191	10.191	10.191	10.191	10.191	10.191	10.191	10.191	10.191	10.191	10.191	10.191	10.191	10.191	10.191	10.191	10.191	10.191	10.191	10.191	10.191	10.591	10.353	10.353	10.353	10.353	10.353	10.353	10.353	10.353	10.353	10.353	9.954	9.554	9.554	9.554
YKL151C	2.712	2.95	2.95	3.425	3.425	4.139	4.378	4.378	4.378	4.615	6.128	5.891	5.891	5.891	5.891	5.891	5.891	5.891	5.891	5.891	5.891	5.891	6.128	6.128	6.367	6.367	6.367	6.367	6.367	6.367	6.367	6.843	6.843	6.843	6.843	6.843	6.843	6.843	6.843	6.843	6.843	6.843	6.843	6.843	6.843	6.681	6.681	6.681	6.681
YOR385W	1.989	1.989	1.989	1.989	1.989	1.989	1.989	1.989	1.989	1.989	1.989	1.989	1.989	1.751	1.751	1.751	1.751	1.751	1.751	1.751	1.751	1.751	1.751	1.751	1.751	1.751	1.751	1.751	1.513	1.513	1.513	1.513	1.513	1.513	1.513	1.513	1.513	1.513	1.513	1.513	1.513	1.513	1.513	1.513	1.513	1.513	1.513	1.513	1.513
YDL129W	10.175	10.175	10.175	10.175	9.937	9.937	10.175	10.175	10.175	10.175	9.937	9.937	9.937	9.46	9.46	9.698	9.698	9.299	9.299	9.299	9.061	9.061	8.823	8.823	8.823	8.109	7.871	7.947	7.947	7.947	7.71	7.71	7.947	7.947	7.947	7.947	8.746	8.746	8.746	8.746	8.746	8.746	9.384	9.146	9.146	9.146	9.146	9.146	9.146
YJR116W	7.718	7.718	7.718	7.48	7.48	7.242	7.242	7.004	7.004	7.004	7.004	7.004	7.004	7.004	7.004	7.004	7.004	7.004	7.004	7.004	7.004	7.004	7.004	7.004	7.004	7.004	7.004	7.004	7.004	7.004	7.004	7.004	7.404	7.404	7.404	7.803	7.803	7.404	7.165	7.165	7.165	7.165	7.004	7.242	7.242	7.242	7.242	7.242	7.242
YHR187W	7.174	7.174	7.174	7.174	7.174	7.973	7.973	7.973	7.973	8.373	8.611	9.086	9.086	9.086	9.086	9.086	9.086	9.086	9.086	9.086	9.325	9.325	9.325	9.325	9.325	10.2	10.2	10.2	10.2	10.2	10.438	10.438	10.914	10.914	10.914	10.914	10.914	10.914	10.676	10.914	10.914	10.914	10.914	10.914	10.914	10.914	10.914	11.313	11.313
YDR482C	9.307	9.307	9.307	9.069	9.307	9.307	9.945	9.707	9.707	9.707	9.707	9.707	9.707	9.707	9.707	9.707	9.707	9.469	9.469	9.469	9.469	9.469	9.469	9.469	9.469	9.469	9.469	9.707	9.945	10.82	10.82	10.82	10.82	10.82	10.82	10.82	10.82	10.82	10.82	10.82	10.82	10.82	10.82	10.82	10.82	10.82	10.82	10.82	10.82
YDR511W	14.646	14.646	14.646	14.646	14.646	14.646	14.646	14.646	14.646	14.646	14.646	14.646	14.646	14.646	14.646	14.408	14.408	14.646	14.646	14.408	14.169	14.169	13.931	13.694	13.694	11.143	10.905	10.905	10.905	10.905	10.905	10.905	10.905	10.905	10.905	10.905	10.506	9.155	9.078	8.84	8.84	8.441	7.965	7.965	7.965	7.965	7.965	7.965	7.965
YEL052W	5.585	5.585	5.585	5.585	5.585	5.585	5.585	5.822	6.222	6.222	6.222	6.222	6.222	6.222	6.622	7.021	7.659	7.659	7.659	7.659	7.659	7.659	8.857	8.857	9.257	9.257	9.656	9.656	9.656	9.656	9.656	9.257	9.257	10.37	10.37	11.008	11.407	11.407	11.407	11.407	11.407	11.645	11.883	12.121	12.121	12.121	12.121	12.121	12.121
YHR036W	6.851	6.851	7.089	7.089	7.089	7.327	6.452	6.452	6.689	6.928	6.928	6.928	6.928	6.928	6.928	6.928	6.928	6.928	7.803	8.041	8.041	8.916	9.393	9.393	10.03	10.03	10.03	10.03	10.43	10.43	10.43	10.43	10.43	10.668	10.668	10.668	10.668	10.668	10.668	10.905	10.905	10.905	10.905	10.905	10.905	10.905	11.704	11.943	12.342
YOL121C	4.301	4.301	4.301	4.301	4.301	4.301	4.301	4.063	4.063	4.063	4.063	4.063	4.063	4.063	4.063	4.063	4.063	4.063	4.063	4.063	4.063	4.063	4.063	4.063	3.825	3.825	3.425	3.425	3.425	3.425	3.425	3.425	3.425	3.026	3.026	3.026	3.026	3.026	3.026	3.026	3.026	2.788	2.788	2.788	3.188	3.188	3.188	3.188	3.425
YLR242C	2.788	2.788	2.788	2.788	3.026	3.663	4.139	4.139	4.139	4.139	4.139	4.139	4.139	4.139	4.139	4.378	4.777	5.176	5.176	5.176	5.176	5.176	5.176	5.176	5.176	5.176	5.176	5.176	5.176	5.814	5.814	5.814	5.814	5.814	5.814	5.814	5.814	6.052	6.052	6.052	6.052	6.052	6.528	6.528	6.528	6.528	6.528	6.528	6.528
YNL099C	6.452	6.452	6.452	6.452	6.452	6.452	6.452	6.452	6.052	6.528	6.528	6.528	6.528	6.528	6.528	6.689	6.689	6.689	6.689	6.689	6.29	6.29	6.689	6.689	6.689	6.689	6.689	6.689	6.689	6.29	6.052	6.052	6.29	6.29	6.29	6.29	6.29	6.29	5.652	5.652	5.652	6.128	6.128	6.128	6.128	6.128	6.128	6.128	6.128
YHR163W	13.073	14.348	14.348	14.348	14.586	15.062	15.062	15.776	15.776	15.776	15.776	15.776	15.776	15.377	15.377	15.377	15.377	15.377	15.377	15.377	15.377	15.377	15.377	15.139	15.139	15.139	15.139	15.139	15.139	15.139	15.139	15.139	15.139	15.139	14.739	14.339	14.339	13.94	13.94	13.702	13.702	13.94	13.702	13.702	13.702	13.702	13.702	13.303	13.303
YMR244C-A	11.143	11.143	11.143	11.143	11.143	11.143	11.143	11.143	11.143	11.143	11.143	11.143	11.143	11.143	10.905	10.905	10.107	10.107	9.868	9.868	9.63	9.63	9.63	9.63	9.63	9.63	9.63	9.63	10.03	10.03	10.03	10.506	10.506	10.506	10.506	10.506	10.506	10.506	10.506	10.506	10.268	10.268	10.268	10.268	10.268	10.268	10.268	10.268	10.268
YOR194C	17.451	17.451	17.451	17.451	17.85	17.85	17.85	17.85	17.85	17.85	17.85	17.85	18.088	18.088	18.088	18.088	17.85	18.088	18.088	18.326	18.326	18.564	19.278	19.677	19.677	19.677	19.677	19.677	19.677	19.677	19.677	19.677	19.677	19.677	20.315	20.315	20.315	20.315	20.315	20.315	20.315	20.315	20.315	20.077	20.077	20.077	20.077	19.839	19.839
YLL026W	8.611	8.611	8.211	8.211	8.211	8.373	8.373	8.611	8.611	8.611	8.611	9.248	9.248	9.248	9.724	9.724	10.361	10.6	10.6	10.6	10.6	10.6	10.6	10.6	9.086	8.449	8.449	8.449	8.925	10.922	10.922	11.56	11.56	11.56	11.56	11.399	11.399	11.399	11.399	11.399	11.399	12.351	13.149	14.586	14.586	14.586	14.586	14.586	14.586
YDL110C	9.562	9.8	10.039	10.039	10.039	10.039	10.039	10.039	10.039	10.039	10.039	10.438	10.438	10.438	10.438	10.039	10.039	10.039	10.039	10.039	10.039	10.277	10.277	10.277	10.277	10.277	10.277	10.277	10.277	10.277	10.277	10.277	10.277	10.277	10.277	10.277	10.277	10.277	10.277	10.277	10.039	10.277	10.277	10.277	10.277	10.277	10.277	10.277	10.277
YGL171W	8.449	8.449	8.449	8.449	8.449	8.449	8.848	8.848	9.648	9.886	9.886	9.886	9.886	9.886	10.123	10.123	10.123	10.123	10.123	9.325	9.562	9.8	13.065	14.178	14.178	14.178	14.178	14.178	14.178	14.178	14.416	14.816	14.816	15.053	15.053	15.053	15.453	15.453	15.453	15.453	15.453	15.453	15.453	15.453	15.453	15.929	15.929	15.929	15.929
YPL089C	0.637	0.637	0.637	1.113	1.113	1.113	1.113	1.113	1.113	1.113	1.113	1.113	1.113	1.113	1.113	1.113	1.113	1.113	1.113	1.113	1.113	1.113	1.113	1.913	2.151	2.151	2.151	2.151	2.151	2.151	2.151	2.151	2.151	2.151	2.151	2.151	2.151	2.151	2.151	2.151	2.151	2.151	2.151	2.151	2.151	2.151	2.151	2.151	2.151
YLL034C	3.026	3.026	3.026	3.026	3.026	3.026	3.026	3.026	4.139	4.139	4.777	4.777	4.777	4.777	4.777	4.777	4.777	4.777	5.176	5.814	5.814	5.814	5.814	5.814	5.814	5.814	5.814	5.814	5.814	5.814	5.814	6.213	6.213	6.213	6.213	6.613	6.613	6.613	6.613	6.613	6.613	6.613	6.613	6.613	6.613	6.613	6.613	6.613	6.613
YBL005W	13.303	15.453	15.453	15.691	15.691	15.691	15.691	15.691	15.691	15.691	15.691	16.167	16.167	16.167	16.167	16.167	16.567	16.567	16.805	16.805	16.805	16.805	16.805	16.805	16.805	16.805	16.567	16.567	16.567	16.328	16.328	16.328	16.328	15.053	14.977	14.816	14.816	14.816	14.816	14.816	14.816	14.816	15.215	15.215	15.215	15.215	15.852	15.852	15.852
YNL197C	18.394	18.394	18.394	18.394	18.156	18.156	18.156	18.156	18.156	18.156	18.156	18.156	18.156	18.156	18.156	17.756	17.756	17.756	18.955	18.955	18.955	18.955	18.955	18.955	18.955	18.717	18.955	18.955	18.955	18.955	18.955	18.955	18.955	18.955	18.955	18.955	18.955	19.193	19.193	19.193	18.955	18.955	18.955	18.955	18.717	18.717	18.717	17.28	17.28
YIL031W	8.916	8.441	8.041	8.441	8.441	8.441	8.441	8.441	8.203	8.203	8.203	8.203	8.84	9.078	9.316	9.316	9.554	9.554	9.792	9.792	9.792	9.792	9.792	9.792	9.792	9.792	9.155	9.554	9.554	9.792	9.792	9.792	9.792	9.792	9.792	9.792	9.792	9.792	9.393	9.63	9.63	9.63	9.63	9.63	9.393	9.393	9.393	9.393	9.393
YHL032C	17.841	18.079	18.317	18.317	18.717	19.193	19.193	19.193	19.193	19.193	19.193	19.193	19.193	20.069	19.831	19.831	19.831	19.831	19.831	19.831	19.831	19.831	19.831	19.831	19.831	19.831	19.831	19.831	19.831	20.069	20.069	20.069	19.831	19.831	20.069	20.069	20.069	20.069	20.069	20.069	20.069	20.069	20.069	20.069	20.069	20.069	20.069	20.069	20.069
YOR036W	8.84	8.84	8.84	8.84	8.84	8.84	8.84	9.078	9.078	9.078	9.078	9.078	9.078	9.716	9.716	9.716	9.716	9.716	10.115	10.115	10.115	10.115	10.353	10.353	10.752	10.752	10.752	10.752	10.991	10.991	10.991	10.991	10.991	10.991	10.991	10.991	10.991	10.991	11.229	11.229	11.229	11.229	11.229	11.229	11.229	11.229	11.229	11.229	11.229
YER047C	11.458	11.857	12.733	12.733	12.733	12.971	14.246	14.96	14.96	14.96	14.96	14.96	15.36	15.598	16.073	16.073	16.073	16.073	16.073	16.949	16.949	16.949	17.187	17.187	17.187	17.187	17.187	17.587	17.587	17.986	17.986	17.986	17.986	17.986	17.986	17.986	17.986	17.986	17.986	17.986	17.986	17.986	17.986	17.986	17.986	17.986	17.986	17.986	17.986
YGL157W	20.782	20.782	20.782	20.782	20.782	20.544	20.782	20.782	20.782	20.782	20.782	20.782	20.782	20.782	20.782	20.782	20.782	20.782	20.782	20.782	20.782	20.782	20.782	20.544	20.544	20.544	20.544	20.544	20.544	19.508	19.508	19.508	19.508	19.508	19.508	19.508	19.27	19.27	15.844	14.169	13.37	13.37	13.133	13.133	13.133	11.934	11.296	11.059	11.059
YML029W	10.591	10.991	11.39	11.152	11.152	12.427	12.427	12.427	12.427	12.427	12.427	12.427	10.115	8.364	8.364	8.364	8.764	8.525	8.764	8.764	8.364	8.525	8.525	8.764	8.764	8.764	8.764	9.002	8.602	8.203	8.203	8.203	7.965	7.965	7.965	7.565	7.565	7.565	7.803	8.203	8.203	8.203	8.441	8.041	8.279	8.279	8.279	8.279	8.279
YBR214W	6.367	6.367	6.367	6.367	6.766	6.766	6.766	6.766	6.766	6.766	6.766	6.528	6.689	6.689	7.089	7.089	7.089	7.089	7.089	7.089	7.089	7.089	7.089	6.851	6.851	6.851	6.851	6.851	6.851	6.851	6.213	6.213	5.814	5.814	6.213	5.737	6.137	6.137	6.613	6.613	6.613	7.25	7.25	7.25	6.851	6.851	6.851	6.851	6.851
YGR218W	2.066	2.066	2.066	2.066	2.066	2.066	2.066	2.066	2.304	2.542	2.542	2.542	2.542	2.542	2.542	2.941	2.941	2.941	2.941	2.703	2.703	2.703	2.703	2.703	2.703	2.703	2.703	2.703	2.703	2.703	2.703	2.703	2.465	2.465	2.465	2.465	2.066	2.066	2.066	2.066	2.066	2.066	2.066	2.066	2.465	2.465	2.465	2.465	2.465
YJL052W	7.489	7.489	7.489	7.726	7.726	7.726	7.726	7.726	7.726	7.726	7.726	7.726	6.928	6.928	7.165	7.165	7.165	7.165	7.165	7.165	7.165	7.004	7.641	7.641	7.641	7.641	7.641	7.641	7.641	7.641	7.88	8.279	8.279	8.279	8.279	8.279	8.279	8.279	8.279	8.279	8.041	8.041	8.041	8.041	8.041	8.041	8.041	8.279	8.279
YKL013C	6.928	6.928	6.928	6.928	6.928	6.928	6.928	6.928	6.928	6.928	7.165	7.165	7.165	7.165	7.165	7.165	7.165	7.404	7.004	7.004	7.004	7.004	7.004	7.004	7.004	6.604	6.367	6.604	6.604	6.604	6.604	6.843	7.556	7.556	7.795	8.271	8.67	8.908	8.908	8.908	8.908	9.384	9.384	9.384	9.384	9.384	9.384	9.384	9.784
YIR003W	5.567	5.567	5.567	5.806	6.205	7.08	7.08	7.08	7.08	7.08	7.08	7.08	7.956	7.956	8.432	8.432	8.67	8.67	8.67	8.67	8.67	8.67	9.069	9.469	9.469	9.469	9.707	9.707	9.707	9.707	9.707	9.707	9.707	9.707	9.707	9.707	10.345	10.345	10.744	11.143	11.143	11.143	11.143	11.143	11.543	11.543	11.543	11.543	11.543
YDL095W	15.682	15.682	15.682	15.682	15.682	15.682	15.682	15.682	15.921	15.921	15.921	15.921	15.921	15.921	15.682	15.682	15.682	15.682	15.682	15.682	15.682	15.682	14.883	14.883	14.883	14.883	15.521	13.77	13.532	12.895	12.895	12.895	12.895	12.895	11.543	11.305	11.305	11.305	6.367	5.491	5.176	5.976	6.452	6.452	6.452	6.452	6.452	6.689	6.689
YJL049W	11.866	11.866	11.866	11.866	11.866	11.866	12.104	12.104	12.504	12.504	12.504	12.903	12.903	12.903	12.504	12.504	12.504	12.58	13.456	13.931	13.931	13.931	13.931	13.931	13.931	13.931	13.931	13.931	13.931	13.931	14.169	14.408	14.408	14.408	14.408	14.408	14.646	14.646	14.646	14.646	14.646	14.646	14.646	14.646	14.883	14.883	14.883	15.121	15.121
YNL216W	12.818	12.818	12.818	12.818	12.181	12.181	12.181	12.181	12.181	12.181	12.181	12.181	12.181	12.181	10.107	10.107	10.107	10.107	10.107	10.107	10.107	9.868	9.868	9.868	9.868	9.63	9.393	9.393	9.393	9.393	9.393	9.393	9.393	9.393	8.517	8.117	8.117	8.117	8.117	8.117	7.48	7.48	7.48	7.48	7.48	7.48	7.242	7.242	7.242
YBR159W	5.576	5.576	5.576	5.576	5.576	5.338	5.338	5.338	5.576	5.576	5.576	5.176	5.176	5.176	5.176	5.176	5.176	4.939	4.939	4.939	4.939	4.939	4.939	4.939	4.939	5.176	5.176	5.576	5.576	5.576	5.976	5.976	6.213	6.213	6.213	6.213	6.213	6.213	6.213	6.213	6.213	6.213	6.213	6.213	6.213	6.213	6.213	6.213	6.213
YGR101W	7.726	7.965	7.489	7.489	9.078	8.84	10.353	10.353	10.752	10.752	11.229	11.866	12.104	12.104	12.104	12.104	12.58	13.617	13.855	14.73	14.73	14.73	14.73	14.73	14.73	14.73	14.73	14.73	14.73	14.969	14.569	14.569	14.569	14.569	14.569	14.569	14.569	15.368	15.368	15.368	16.006	16.006	16.006	16.006	16.006	16.006	16.006	16.006	16.006
YLR113W	0.637	0.637	0.637	0.637	0.637	0.637	0.637	0.637	0.637	0.637	0.637	0.637	0.637	0.637	0.637	0.637	0.637	0.238	0.238	0.238	0.238	0.238	0.238	0.238	0.238	0.238	0.238	0.238	0.476	0.476	0.476	0.476	0.476	0.476	0.476	0.476	0.476	0.476	0.476	0.476	0.476	0.238	0.238	0.238	0.238	0.238	0.238	0.238	0.238
YLR221C	6.774	6.774	6.774	6.774	6.774	6.774	6.774	6.774	6.774	6.774	6.774	6.774	7.888	7.888	7.888	8.126	8.364	8.364	8.364	7.965	7.965	7.965	7.965	7.965	7.965	7.965	7.965	7.965	7.965	7.965	7.726	7.726	7.726	7.489	7.089	7.489	7.489	7.489	7.489	7.965	7.965	7.965	7.965	7.965	7.965	7.965	7.965	7.965	7.965
YOR143C	3.901	3.901	3.901	3.901	4.301	4.939	4.939	5.737	5.737	5.737	5.737	5.737	5.737	5.737	5.737	7.489	7.489	7.726	7.726	7.726	7.726	7.726	7.726	7.965	7.965	8.84	9.477	9.477	9.477	9.477	9.477	9.716	9.716	9.716	9.716	9.954	9.954	9.954	9.954	9.954	9.954	9.954	10.353	10.353	10.353	10.353	10.353	10.353	10.115
YMR316W	11.534	11.534	11.534	11.534	11.534	11.534	11.534	11.773	11.773	12.172	13.047	13.047	13.047	13.047	13.047	13.047	13.047	13.047	13.047	13.047	13.047	13.047	13.047	13.286	13.999	13.999	14.399	14.399	14.637	14.637	14.637	13.761	13.761	13.761	13.761	13.761	13.761	13.761	13.524	13.524	13.524	13.761	13.761	13.761	13.761	13.761	13.761	13.761	13.761
YGR154C	14.263	14.025	14.025	14.025	14.025	14.025	14.025	14.025	14.025	14.025	14.025	14.025	14.025	14.025	14.025	13.626	13.226	13.226	13.226	13.626	13.864	13.864	13.864	14.263	14.263	14.263	14.263	14.263	14.263	14.263	14.263	14.263	13.864	13.864	13.149	13.149	13.149	12.75	12.113	12.113	12.113	12.113	12.113	12.113	12.113	12.113	12.113	12.113	12.113
YCR015C	0	0	0	0	0	0	0	0	0	0	0	0	0	0	0	0	0	0	0	0	0	0	0	0	0	0	0	0	0	0	0	0	0	0	0	0	0	0	0	0	0	0.238	0.238	0.238	0.476	0.476	0.476	0.476	0.476
YBR259W	5.967	5.967	5.967	6.205	6.843	7.88	8.117	8.594	9.469	9.469	9.469	9.469	9.469	9.469	9.469	9.469	9.469	9.231	11.143	11.143	11.143	11.143	11.382	11.382	11.382	11.382	11.382	11.382	11.382	11.382	11.382	11.382	11.382	11.382	11.382	11.382	11.382	11.382	11.382	11.382	11.382	11.382	11.382	11.143	11.143	10.905	10.905	10.905	10.905
YJL039C	1.275	1.275	1.275	1.275	1.275	1.275	1.275	1.275	1.275	1.275	1.275	1.275	1.275	1.275	1.275	1.275	1.275	1.275	1.275	1.275	1.275	1.275	1.275	1.513	1.513	1.751	1.751	1.751	1.751	1.751	1.751	1.751	1.751	1.751	1.351	1.113	1.113	1.513	1.513	1.513	1.513	1.513	1.513	1.513	1.513	1.513	2.151	2.151	2.151
YGL233W	8.687	8.687	8.687	8.687	8.687	8.687	8.05	8.05	8.05	8.05	8.687	9.325	9.325	9.325	9.325	9.724	9.962	9.962	9.962	9.962	9.962	9.962	9.962	9.962	9.724	9.724	9.724	11.075	11.075	11.475	11.475	11.475	11.475	11.475	11.475	11.475	11.475	11.475	11.475	11.475	11.475	11.475	11.475	11.475	11.475	11.475	11.475	11.475	11.475
YPR107C	9.239	9.639	10.752	10.752	10.752	10.752	10.752	10.752	10.991	10.991	12.504	12.742	12.742	12.742	13.217	13.217	13.217	13.217	13.217	13.217	13.217	13.217	13.217	13.217	13.217	13.456	13.456	13.456	13.456	13.217	13.217	13.217	13.217	13.217	13.217	13.217	13.217	12.818	12.818	12.818	12.418	12.418	12.418	12.418	12.418	12.818	12.818	12.818	12.818
YDR020C	6.137	5.1	6.774	9.8	10.277	11.313	11.313	11.313	11.313	11.313	11.313	11.313	11.313	11.075	11.075	11.075	11.075	11.075	11.075	11.075	11.552	12.189	12.189	12.189	12.588	12.826	12.826	13.065	13.065	13.065	13.303	13.54	13.778	15.291	15.291	15.291	15.291	15.291	15.291	15.053	15.053	15.053	15.053	15.053	15.053	15.053	15.053	15.053	15.53
YBL085W	13.685	13.685	13.685	13.447	13.209	13.209	13.209	13.209	13.209	13.209	13.209	12.809	12.809	12.809	12.809	12.809	12.809	12.809	12.809	12.572	12.334	12.334	12.334	12.334	12.334	12.334	12.334	12.334	12.334	12.334	11.857	11.22	10.744	10.744	10.744	10.744	10.268	10.268	9.63	8.517	7.404	7.404	7.404	7.404	7.404	7.404	7.404	7.404	7.404
YNL052W	11.229	11.466	11.704	11.704	11.305	11.305	11.305	11.067	11.067	11.067	11.067	11.067	11.067	11.067	11.067	11.067	11.067	11.067	11.067	11.305	11.305	11.305	11.305	11.305	11.305	11.305	11.305	11.305	11.305	11.305	11.305	11.305	11.305	11.305	11.543	11.543	11.781	11.781	11.781	11.781	11.781	11.781	11.781	11.781	11.781	11.781	11.781	11.781	11.781
YOL129W	10.991	10.991	10.991	10.991	10.991	10.991	11.229	11.229	11.229	11.229	11.229	11.229	11.229	11.229	11.229	11.229	11.229	11.229	11.229	11.229	11.229	11.229	11.229	11.229	11.229	11.229	11.229	11.229	10.991	10.991	10.991	10.991	10.514	10.514	10.514	10.514	10.514	10.514	10.514	10.115	10.115	10.115	10.115	10.115	10.115	10.115	10.115	10.115	9.877
YNL267W	9.554	9.554	9.554	9.554	9.316	9.316	9.316	9.078	9.078	9.078	9.078	9.316	9.316	9.316	9.316	9.316	9.316	9.316	9.316	9.316	9.316	9.316	9.316	9.316	9.316	9.316	9.316	9.316	8.678	8.678	8.678	8.678	8.441	8.041	8.041	8.041	8.041	8.041	8.041	8.041	8.041	7.803	7.803	7.803	7.803	7.327	7.327	7.327	7.089
YPL082C	2.151	2.151	2.151	2.151	2.151	2.151	2.151	2.151	2.389	2.389	2.389	2.389	2.389	2.389	2.389	3.026	3.026	3.026	3.026	3.264	3.264	3.264	3.264	3.264	3.264	3.264	3.264	3.264	3.264	3.663	3.663	3.663	3.663	3.663	3.663	3.901	4.301	4.301	4.539	4.539	4.539	4.539	4.539	4.777	5.015	5.652	7.004	8.279	8.678
YPR101W	6.128	6.128	6.128	6.128	6.128	6.128	6.128	5.891	5.891	5.891	6.128	6.766	6.766	6.766	6.766	6.766	6.128	6.128	6.528	6.528	6.528	6.528	6.528	6.528	6.528	6.528	6.928	6.452	6.689	6.689	7.327	7.327	7.327	7.327	7.565	6.928	6.928	7.165	7.165	7.965	7.965	7.965	7.965	7.965	7.565	7.565	7.565	7.565	7.565
YMR168C	9.239	9.316	8.916	8.916	8.916	8.517	8.517	8.517	8.517	8.517	8.517	8.279	8.279	8.279	8.279	8.279	8.279	8.279	8.279	8.279	8.279	9.63	9.63	9.63	10.107	10.107	10.107	10.345	10.345	10.582	10.183	10.183	10.183	10.183	10.183	10.183	10.183	10.183	9.945	9.945	8.832	8.271	8.508	8.508	8.508	8.508	8.508	7.71	7.71
YJL162C	7.004	7.004	7.004	7.004	7.004	7.004	7.004	7.004	7.004	7.004	6.604	6.604	6.604	6.604	6.604	6.604	6.604	6.604	6.604	6.604	6.604	6.604	6.604	6.604	6.205	6.205	6.205	6.205	6.205	6.205	6.205	5.967	5.967	5.967	5.967	6.205	6.205	6.205	6.205	6.205	6.205	6.205	6.205	6.205	5.967	5.967	3.74	2.788	2.788
YCL037C	12.019	12.019	12.019	12.019	11.781	11.781	12.019	12.019	12.019	12.019	12.019	11.781	11.781	11.781	11.781	11.781	11.781	11.781	11.781	11.781	11.781	11.781	11.781	11.781	11.543	11.543	11.543	11.543	8.993	8.755	8.755	8.755	8.755	8.355	8.355	8.355	8.355	8.355	8.355	8.355	8.355	8.355	8.355	8.355	8.355	8.355	8.355	8.117	8.117
YMR260C	11.866	11.866	11.866	11.628	11.628	11.866	11.866	11.866	11.866	11.866	11.866	11.866	11.866	11.866	11.866	11.866	11.866	11.866	12.104	12.104	12.104	12.104	12.104	12.104	12.104	12.104	12.104	12.104	12.104	12.104	12.104	12.104	12.104	12.104	12.104	12.104	12.104	11.866	11.866	11.866	11.866	11.866	11.866	11.866	11.866	11.866	11.39	11.152	11.152
YNL162W-A	5.338	5.338	5.338	5.338	6.213	7.565	7.565	7.565	8.041	8.041	8.041	8.441	8.678	8.678	8.678	9.316	9.316	9.316	9.716	9.716	9.716	9.877	9.877	10.277	10.277	10.277	10.277	10.277	10.277	10.277	10.277	10.277	10.277	10.277	10.277	10.277	10.277	10.277	10.277	10.514	11.152	11.152	11.152	11.152	11.152	11.152	11.152	11.152	11.152
YJL143W	10.829	10.829	10.829	10.829	10.829	10.43	10.668	10.668	10.668	10.668	10.668	10.668	10.668	10.668	10.668	10.668	10.668	10.668	10.668	10.668	10.668	10.668	10.668	10.668	10.668	10.668	10.668	10.668	10.668	10.668	11.067	11.067	11.067	11.067	11.067	11.067	11.067	11.067	11.067	11.067	11.067	10.829	10.829	10.591	10.591	10.591	10.591	10.591	10.353
YLR272C	5.891	5.891	5.891	5.891	5.891	5.891	5.891	5.891	5.891	5.891	5.891	5.891	5.891	5.891	5.891	5.891	5.891	5.891	5.891	4.216	4.216	4.216	3.978	4.216	4.216	4.454	4.454	4.454	4.454	4.692	4.692	4.692	4.692	4.692	4.692	5.491	6.052	6.052	6.052	6.052	6.052	6.052	6.052	5.814	5.814	5.814	5.814	5.338	5.338
YIL147C	8.993	8.993	8.993	8.993	8.755	9.155	9.155	9.155	9.155	9.155	9.155	9.155	9.155	9.155	9.155	8.916	8.84	8.84	8.84	8.84	8.84	8.84	8.84	8.84	8.602	8.84	8.84	8.84	8.84	8.441	7.803	7.327	7.327	7.726	7.726	7.726	7.726	7.489	7.726	7.726	7.726	7.726	7.726	7.726	7.726	7.726	7.25	7.013	7.013
YOL120C	2.95	3.349	3.748	3.986	3.986	3.986	3.986	3.986	3.986	3.986	3.986	3.986	3.986	3.986	3.986	3.986	3.986	3.986	3.986	3.986	3.986	3.986	3.986	3.986	3.748	3.349	3.349	3.349	3.349	3.349	3.188	3.901	4.378	4.378	4.378	4.378	4.378	4.378	4.378	4.615	4.615	4.615	4.615	4.615	4.615	4.615	5.015	5.015	5.015
YAL056W	13.456	13.456	13.456	13.456	13.456	13.456	13.456	13.456	13.456	13.456	13.456	14.969	14.969	16.482	16.482	16.482	16.482	16.482	16.72	16.72	16.72	16.957	16.957	16.957	16.957	16.957	16.957	16.957	16.957	17.195	17.195	17.433	17.433	17.433	17.433	17.433	17.433	17.433	17.433	17.433	17.433	17.433	17.433	17.433	17.433	17.195	17.195	17.195	17.195
YIL134W	10.591	10.591	10.591	10.591	10.591	10.591	10.591	10.591	10.191	10.191	10.191	10.191	9.954	9.716	9.716	7.803	6.452	6.452	6.052	6.052	6.29	6.29	6.29	6.128	6.766	6.766	6.766	6.766	6.766	6.766	6.766	6.528	6.528	6.528	6.766	6.766	6.766	6.766	6.766	6.528	5.891	5.415	5.415	5.814	6.052	7.489	7.489	7.489	7.726
YGR162W	0.4	0.4	0.4	0.4	0.4	0.4	0.4	0.4	0.4	0.4	0.4	0.4	0.4	0.4	0.4	0.4	0.4	0.4	0.4	0.4	0.4	0.4	0.4	0.4	0.4	0.799	0.799	0.799	0.799	0.799	0.799	1.037	1.037	1.037	1.913	2.627	2.627	2.627	2.627	2.627	2.627	2.627	2.627	2.627	2.627	2.627	2.627	3.026	3.026
YJL074C	8.508	8.908	8.908	8.908	8.908	8.908	8.908	8.908	8.908	8.908	8.908	8.908	9.146	9.146	9.146	9.146	9.146	9.384	9.622	9.622	9.622	9.86	9.86	9.86	9.86	9.86	9.86	9.86	9.86	9.86	9.86	9.86	9.86	10.336	10.336	10.336	10.336	10.336	10.336	10.336	10.574	10.574	10.574	10.574	10.574	10.175	10.175	10.175	9.46
YKR080W	7.08	7.08	7.08	7.08	7.08	7.08	7.242	7.641	7.641	7.641	7.641	7.641	7.641	7.641	7.641	8.041	8.041	8.203	8.203	8.203	8.203	8.203	8.441	8.441	8.441	8.441	8.441	8.916	9.155	9.155	9.155	9.155	9.155	9.155	9.155	9.155	9.792	9.792	9.792	9.792	9.792	9.792	9.792	9.792	9.393	9.393	9.792	9.792	9.792
YER143W	7.327	7.327	7.327	6.851	6.851	6.851	5.576	5.338	5.338	5.576	5.576	5.338	5.338	5.338	5.338	4.939	5.1	5.1	5.1	4.624	5.024	5.423	5.423	5.423	5.423	5.423	5.024	5.261	5.737	6.137	6.537	6.537	6.537	6.537	6.537	6.613	6.613	6.851	8.05	9.724	9.724	9.724	9.724	9.724	9.724	10.123	10.361	10.838	10.838
YLR204W	11.067	11.067	11.305	11.305	11.305	11.305	11.543	11.305	12.342	14.331	14.331	14.569	14.569	14.569	14.569	14.569	14.569	14.169	15.207	14.969	14.969	14.969	14.969	14.969	14.969	14.969	14.969	15.207	15.207	15.207	15.207	15.207	15.444	15.444	15.444	15.444	15.444	15.444	15.207	14.969	14.969	14.969	14.969	15.207	15.207	15.207	15.207	15.207	15.207
YGR233C	5.176	5.176	5.176	5.176	5.176	5.176	5.176	4.539	4.139	4.139	4.139	4.139	4.139	4.139	4.139	4.139	4.139	4.139	4.139	3.901	3.901	3.264	3.264	3.264	3.264	3.264	3.264	3.264	3.264	3.264	3.264	3.264	3.264	3.264	3.264	3.264	3.264	2.074	1.437	1.437	0.637	0.637	0.875	1.275	1.275	1.675	1.675	1.675	1.675
YMR308C	3.264	3.264	3.264	3.264	3.264	3.264	3.264	3.264	3.264	3.264	3.264	3.264	3.264	3.264	3.264	3.264	3.264	3.264	3.264	3.264	3.264	3.026	3.026	3.026	3.026	3.026	3.026	3.026	3.026	3.026	3.026	3.026	2.788	2.788	2.788	2.788	2.788	2.788	2.788	2.55	2.55	2.55	2.55	2.55	2.55	2.55	2.151	2.151	2.151
YBR243C	1.989	1.989	1.989	1.989	1.989	1.989	1.989	1.589	1.589	1.827	2.465	2.465	2.465	2.465	2.465	2.465	2.465	2.465	2.465	2.465	2.865	2.865	2.865	2.865	2.865	2.865	2.865	2.865	2.865	2.865	2.627	2.627	2.627	2.627	2.627	2.627	2.627	2.627	2.627	3.026	4.063	4.063	4.939	4.939	4.939	4.939	5.176	5.415	5.415
YLR412W	8.908	8.908	8.908	8.908	8.908	8.908	8.908	9.146	9.784	9.784	9.784	9.784	9.784	9.784	9.784	9.784	9.784	9.146	9.784	9.784	9.784	9.784	9.784	9.784	9.784	9.784	9.784	9.784	9.784	9.784	9.784	9.784	9.784	9.784	9.307	8.908	8.908	8.908	8.908	8.908	8.908	8.67	8.67	8.033	8.033	7.795	7.795	7.795	7.795
YNL166C	5.729	5.729	5.967	6.443	6.681	6.681	6.681	6.919	7.556	9.146	9.146	9.784	13.362	13.362	13.362	13.362	13.362	13.838	13.838	14.238	14.238	14.238	14.238	14.238	14.238	14.238	14.238	14.238	14.637	14.637	14.637	14.637	14.637	14.637	14.637	14.637	14.637	14.637	14.637	14.637	14.637	14.637	14.637	14.637	14.637	14.637	14.637	14.637	14.637
YLR335W	3.663	3.663	3.901	3.901	4.139	4.139	4.539	4.539	4.539	4.539	4.378	4.378	5.176	5.176	5.176	5.176	5.176	5.176	5.576	6.375	6.137	6.137	6.537	6.537	6.537	6.537	6.774	6.774	8.05	8.05	8.05	8.05	8.05	8.05	8.05	8.05	8.05	8.05	8.05	8.05	8.05	8.05	8.287	8.287	8.287	8.287	7.888	7.888	7.726
YLR436C	5.491	5.491	5.491	5.491	5.491	5.491	4.615	4.378	4.378	4.378	4.378	4.378	4.378	4.378	4.939	5.338	5.338	5.338	5.338	5.576	5.576	5.576	5.576	5.576	5.176	5.176	5.176	5.814	6.452	6.452	6.452	6.452	6.452	6.452	6.452	6.452	6.452	6.452	6.452	6.452	6.452	6.452	6.452	6.452	6.452	6.689	6.689	6.689	6.452
YLR430W	8.525	8.05	8.05	7.65	7.888	7.888	8.126	8.764	8.764	8.764	8.764	8.764	8.764	8.764	8.764	8.764	8.764	8.764	8.764	8.764	9.002	9.002	9.002	9.002	9.002	9.002	9.002	9.002	9.002	8.364	8.364	8.364	8.364	7.888	7.489	7.489	7.489	7.489	7.489	7.089	6.689	6.689	6.928	6.928	6.928	6.928	6.689	6.689	6.689
YFR035C	11.143	11.143	11.143	11.143	11.143	11.143	10.905	10.905	10.905	10.905	10.43	10.191	10.191	10.191	10.191	10.191	10.591	10.591	10.591	10.591	10.353	10.353	10.353	9.716	9.477	9.477	9.239	9.239	9.239	9.401	9.401	9.401	9.401	9.401	9.401	9.401	9.401	9.401	9.002	9.002	9.002	9.002	9.002	9.002	9.002	8.126	7.25	7.25	7.25
YKL012W	7.565	7.565	8.041	8.84	9.316	9.316	9.554	9.792	9.792	9.792	9.792	9.792	9.792	9.792	9.792	9.792	10.03	10.506	10.506	10.744	10.744	10.744	10.744	10.744	11.305	11.704	12.181	14.255	14.255	14.255	14.255	14.255	15.053	15.929	15.929	15.929	15.929	15.929	15.929	15.929	15.929	15.929	15.929	15.929	15.929	16.167	16.966	16.966	16.966
YLR179C	4.063	4.862	4.862	4.862	4.862	4.862	4.862	4.862	4.862	4.862	5.1	5.1	5.1	5.1	5.338	5.338	5.338	5.338	5.338	5.338	5.338	5.737	5.737	5.737	5.737	5.737	5.737	5.737	5.737	5.737	5.737	5.737	5.737	5.737	5.737	5.737	5.737	5.5	5.5	5.5	5.737	5.737	5.737	5.737	5.737	5.737	5.1	5.1	5.1
YLR265C	4.463	4.463	4.463	4.463	4.463	4.463	4.7	5.1	5.1	5.1	5.338	5.338	5.338	5.737	5.737	5.737	5.737	5.737	5.976	6.452	6.851	6.851	6.851	6.851	6.851	6.851	6.851	6.851	6.613	6.613	6.613	6.613	6.613	7.013	7.013	7.013	7.412	7.412	7.412	7.412	7.174	7.174	7.174	7.174	7.174	7.811	7.811	7.811	7.811
YDR379W	9.316	9.316	9.716	9.716	9.477	9.477	9.477	9.477	9.477	9.477	9.477	9.239	9.239	9.239	9.239	9.239	9.239	9.239	9.239	9.239	9.239	9.239	8.602	8.602	8.602	8.602	8.602	8.602	8.602	8.602	8.602	8.602	7.965	7.965	7.965	7.965	7.965	7.013	5.5	5.1	4.862	4.862	4.862	4.862	4.862	4.862	4.862	4.862	4.862
YOR283W	15.037	15.037	15.037	15.751	15.989	16.626	16.626	16.626	17.264	17.264	17.264	17.901	18.377	18.377	18.377	18.377	18.615	18.615	18.615	18.615	19.015	19.015	19.253	19.253	19.253	19.253	19.491	19.491	19.491	19.491	19.491	19.491	19.491	19.491	19.491	19.491	19.491	19.491	19.491	19.491	19.491	19.491	19.491	19.491	19.491	19.491	19.491	19.491	19.491
YPL133C	2.627	2.865	3.341	3.341	3.341	3.579	3.579	3.341	3.341	3.341	3.579	3.817	4.293	4.293	4.293	4.692	4.454	4.454	4.454	4.454	4.216	4.216	4.216	4.454	4.454	4.454	4.454	4.454	4.216	4.93	4.93	4.93	4.93	4.93	4.93	4.93	4.93	4.93	4.93	4.692	5.806	5.406	5.806	5.806	5.806	5.806	5.806	5.806	5.806
YOL146W	8.687	8.687	8.687	8.687	8.287	8.287	9.325	14.025	14.025	14.025	14.025	14.025	14.025	14.025	14.025	14.025	14.025	14.025	14.025	14.025	14.025	14.662	14.662	14.662	14.662	14.662	14.662	14.263	14.263	14.9	15.377	17.289	17.289	17.289	17.051	17.051	16.813	16.813	16.813	16.813	17.051	17.451	17.451	17.451	17.451	17.85	17.85	17.85	17.85
YIL071C	6.689	6.689	6.689	6.689	6.689	6.928	6.928	7.726	7.726	7.726	7.726	7.25	8.364	9.239	9.239	9.239	9.239	9.716	9.716	9.716	9.716	9.716	9.716	9.716	9.716	9.716	9.716	9.078	9.078	9.078	9.078	9.078	9.316	9.316	9.316	9.316	9.316	9.316	9.316	9.316	9.316	9.316	9.316	9.316	9.316	9.316	9.316	9.316	9.316
YBR191W	7.08	7.08	7.08	7.08	7.08	7.48	7.48	7.48	7.48	7.48	7.48	7.48	7.48	7.48	7.48	7.242	7.004	6.766	6.766	6.766	6.766	6.766	6.766	6.766	6.766	6.766	6.766	6.766	6.766	6.766	6.766	6.29	6.29	6.29	6.29	6.29	6.29	6.29	6.29	6.29	6.29	6.29	6.29	6.052	6.052	6.052	6.052	5.814	5.415
YDR368W	6.528	6.766	6.766	6.766	6.766	6.766	6.367	6.367	6.367	6.367	6.367	6.367	6.367	6.367	6.367	6.367	6.367	6.367	6.766	7.165	7.404	7.404	7.404	7.803	7.803	7.803	7.803	7.803	7.803	7.803	7.803	7.404	7.404	7.404	7.404	7.641	7.641	7.641	7.641	7.641	7.641	7.641	7.641	7.641	7.641	7.641	7.641	7.404	7.165
YLR110C	0	0	0	0	0	0	0	0	0	0	0	0	0	0	0	0	0	0	0	0	0	0	0	0	0	0	0	0	0	0	0	0	0	0	0	0	0	0	0	0	0	0	0	0	0	0	0	0	0
YDR440W	3.349	3.748	3.748	3.748	3.748	3.748	3.748	3.748	3.986	5.261	5.261	5.261	6.137	6.137	6.137	6.137	6.375	6.375	6.375	6.613	6.613	6.613	6.613	6.613	6.613	6.613	6.851	6.851	6.851	6.851	6.851	6.851	6.851	6.851	6.851	6.851	7.25	7.65	7.888	7.888	7.888	7.888	7.888	8.126	8.602	8.602	8.602	8.84	8.84
YGR002C	4.463	4.463	4.463	4.463	4.463	4.463	4.463	4.463	4.463	4.463	4.463	4.463	4.063	4.063	4.301	4.539	5.415	5.891	6.367	6.367	6.367	6.604	6.604	6.604	6.604	6.843	6.843	6.843	7.08	7.08	7.08	7.08	7.08	6.681	6.681	6.681	6.681	6.681	6.681	6.681	6.681	6.443	6.443	6.443	6.443	6.443	6.443	6.443	6.443
YPR032W	6.213	6.452	6.689	7.089	8.602	9.477	9.477	9.954	10.991	11.39	11.39	11.39	11.39	11.39	11.39	11.628	11.628	11.628	11.628	11.628	11.628	11.628	11.628	11.628	12.104	12.104	12.104	12.104	12.104	12.104	11.866	11.866	11.866	11.866	11.866	11.866	11.866	11.866	11.628	11.628	11.628	11.628	11.628	11.628	11.628	11.628	11.628	11.628	11.39
YER139C	4.216	4.216	4.216	3.978	4.777	4.777	4.777	4.777	3.663	4.063	4.063	4.063	4.063	3.825	3.825	3.825	3.825	4.063	4.539	4.539	4.539	5.176	5.176	5.415	5.415	5.415	5.415	5.415	5.415	5.814	5.814	5.814	5.814	5.814	5.814	5.814	5.814	5.814	5.814	5.814	5.814	6.052	6.452	7.089	8.126	8.126	8.364	8.602	8.84
YCL055W	3.264	3.264	3.264	3.264	3.264	3.264	3.264	3.502	4.139	5.015	5.015	5.015	5.015	5.015	5.253	5.253	5.253	5.253	5.253	5.253	5.253	5.652	7.404	7.641	7.641	7.641	8.279	8.279	8.279	9.554	9.554	9.554	9.554	9.954	9.954	11.305	12.418	12.418	14.246	14.246	14.246	14.246	14.484	15.835	15.835	15.835	15.835	15.835	15.835
YIR015W	7.956	7.319	7.08	6.681	6.681	6.681	6.282	6.043	5.245	6.12	6.358	6.358	6.358	6.358	6.12	5.644	5.406	5.406	5.406	6.043	7.319	8.67	8.67	8.67	8.67	8.67	8.67	8.432	8.194	8.194	9.069	9.069	9.069	9.069	9.069	8.832	8.832	8.832	8.832	8.832	8.832	8.832	8.832	8.832	8.832	8.832	8.594	8.594	8.594
YDR063W	5.576	5.576	5.576	5.814	5.814	5.814	5.814	5.814	5.814	5.814	6.213	6.213	6.613	6.613	6.613	6.613	6.613	6.851	6.851	6.851	7.089	7.089	7.327	7.726	7.726	8.126	8.126	8.126	8.126	8.126	8.126	8.126	7.726	7.726	7.726	7.965	7.965	7.965	7.965	7.965	7.965	7.965	7.965	7.965	7.965	7.965	7.965	7.965	7.965
YBR276C	4.785	4.548	4.548	4.548	4.548	4.548	4.548	4.548	4.548	4.548	4.548	5.423	5.822	6.537	6.537	6.537	6.537	6.537	6.537	6.537	6.537	6.936	6.936	6.936	6.936	6.936	6.936	8.134	8.134	8.134	8.134	8.373	8.373	8.373	8.373	7.973	7.973	7.973	7.973	7.973	7.973	7.973	7.973	7.973	8.211	8.211	8.211	8.211	8.211
YDR182W	7.888	7.888	7.888	8.287	8.287	8.925	11.075	11.313	11.313	11.313	11.313	11.313	11.313	11.313	11.313	11.313	11.313	11.79	12.027	12.027	12.427	12.427	12.427	12.427	12.427	12.427	12.427	12.665	12.665	13.141	13.141	13.141	13.141	13.54	13.54	13.54	13.54	13.54	13.54	13.54	13.54	13.54	13.54	13.54	13.54	13.54	13.54	13.54	13.54
YML023C	7.803	7.803	7.803	7.803	7.803	7.803	7.803	8.203	8.203	9.078	9.316	9.316	9.316	9.554	9.554	9.316	9.316	9.316	9.316	9.316	9.316	9.316	9.316	9.316	9.316	9.316	9.316	9.316	9.316	9.316	9.316	9.316	9.316	9.316	9.316	9.316	9.078	8.84	8.84	8.602	9.477	9.877	9.877	9.877	9.877	8.84	8.84	8.84	8.84
YJL128C	3.663	3.663	3.663	3.663	3.663	3.663	4.539	4.539	4.539	4.539	4.539	4.539	4.539	3.901	3.901	3.901	4.139	4.139	4.378	4.378	4.378	4.615	4.615	4.615	4.615	4.615	4.854	4.854	4.854	4.854	5.091	5.091	5.091	5.091	4.854	4.854	5.015	5.253	5.253	5.253	5.253	5.253	5.253	5.253	5.253	5.253	5.253	5.253	5.253
YDL132W	24.064	24.064	24.064	24.463	24.463	24.463	24.064	24.064	24.463	24.463	24.225	24.225	24.225	24.225	24.225	24.463	24.463	24.701	24.701	24.701	24.701	24.701	24.701	24.939	24.701	24.701	24.939	24.939	24.701	24.701	24.701	24.701	24.701	24.463	24.225	24.225	24.225	24.225	24.463	24.463	24.463	24.463	24.463	24.463	24.463	23.587	23.587	23.587	23.587
YKL096W	0.4	0.4	0.4	0.4	0.4	0.4	0.4	0.4	0.4	0.4	0.4	0.4	0.4	0.4	0.4	0.4	0.4	0.4	0.4	0.4	0.4	0.4	0.4	0.4	0.4	0.4	0.4	0.4	0.4	0.4	0.4	0.4	0.4	0.4	0.4	0.4	0.4	0.4	0.4	0.4	0.4	0.4	0.4	0.4	0.4	0.4	0.4	0.4	0.4
YFL034C-B	6.843	7.48	7.48	7.48	8.355	8.355	8.355	8.594	8.594	8.594	8.594	8.594	8.594	8.594	8.594	8.594	9.069	9.069	9.307	9.307	9.307	9.307	9.307	9.307	9.307	9.945	9.945	9.945	9.945	9.945	9.945	9.945	9.945	9.945	9.945	9.945	9.546	9.784	9.784	9.784	9.784	9.784	9.784	10.021	9.546	9.546	9.546	9.546	9.546
YDR308C	6.367	6.367	6.367	6.367	6.128	6.128	6.128	6.128	6.528	6.928	6.928	6.928	7.165	7.165	7.165	6.689	6.928	6.928	6.928	6.928	6.928	7.327	7.327	6.528	6.928	7.803	7.803	7.803	7.803	7.803	7.803	7.565	7.565	7.565	7.565	7.327	7.327	7.327	7.327	7.327	7.327	7.327	7.565	7.565	7.565	7.565	7.565	7.565	7.565
YLR364W	10.829	11.067	11.067	11.067	11.067	11.067	11.067	11.067	11.067	11.067	11.067	10.905	10.905	10.905	10.905	10.905	10.905	10.905	10.905	10.905	10.905	10.268	10.43	10.43	10.43	10.191	8.916	8.916	8.916	8.916	8.678	8.678	8.678	8.678	8.678	8.678	8.678	8.279	8.279	8.279	8.041	8.041	7.004	6.604	7.242	7.242	7.242	7.242	7.242
YNL046W	18.955	18.955	18.955	18.955	18.955	18.955	18.955	18.955	19.193	19.193	19.193	19.193	19.193	19.193	19.193	19.193	19.193	19.193	19.193	19.193	19.193	19.193	19.193	19.193	19.193	19.193	19.193	19.193	19.193	19.193	19.193	19.193	19.193	19.193	18.717	18.717	18.717	18.717	18.717	18.717	18.717	18.479	18.241	18.241	18.241	18.241	18.241	17.366	17.366
YDR166C	5.1	5.1	5.1	3.188	2.712	3.188	3.825	3.825	3.825	3.825	3.825	3.825	4.224	4.224	4.224	4.224	4.224	4.224	4.224	3.825	3.425	3.425	3.026	8.764	8.764	8.764	9.002	9.002	9.002	9.002	9.002	9.239	11.313	11.313	12.351	12.351	12.351	12.351	12.351	12.351	12.351	12.113	12.512	13.549	13.549	13.549	13.149	13.149	13.149
YBL047C	4.131	4.131	4.131	4.131	4.131	4.131	4.131	4.131	4.607	4.845	4.845	4.845	4.845	4.845	4.845	4.845	4.845	4.845	4.845	4.845	4.845	4.845	5.083	5.083	5.083	5.083	5.083	5.083	4.845	4.845	4.845	4.845	4.845	4.845	4.845	4.845	4.845	4.845	4.845	4.845	4.845	4.845	5.083	5.083	5.083	5.083	4.845	4.845	4.207
YGL004C	3.188	3.425	3.74	4.139	4.139	4.615	4.615	4.615	5.091	5.491	5.491	5.491	5.491	5.491	6.528	6.528	6.528	6.528	6.528	6.528	6.528	6.528	6.528	6.528	6.528	6.528	6.528	6.528	6.528	6.29	6.29	6.29	6.29	6.29	6.29	6.29	6.29	6.29	6.29	6.29	6.928	6.689	6.689	6.689	6.689	6.689	6.689	6.689	6.689
YBR086C	6.766	6.766	6.766	6.766	6.766	6.766	6.766	6.766	6.528	6.528	6.29	6.29	6.052	5.814	5.814	5.814	5.576	5.576	5.576	5.576	5.576	5.576	5.576	5.576	5.338	4.539	4.539	3.264	3.264	3.264	3.264	3.264	2.389	2.389	2.389	1.751	1.751	1.751	1.751	1.751	1.751	1.751	1.751	1.751	1.751	1.751	1.513	1.513	1.513
YAR003W	5.253	5.253	5.253	5.253	5.253	5.891	6.128	6.528	6.528	6.128	5.729	5.729	5.33	5.33	5.967	6.367	6.367	6.843	7.48	7.48	7.88	7.88	9.231	9.231	9.868	9.868	9.868	9.868	9.868	9.868	9.63	10.03	10.268	10.268	10.268	10.506	10.905	10.905	10.905	10.905	10.905	10.905	11.143	11.143	11.143	11.143	11.143	11.143	11.143
YDL116W	10.506	10.506	10.982	12.334	12.572	12.809	13.047	14.484	14.484	14.484	14.484	15.121	15.36	15.36	15.36	15.36	15.36	15.36	15.36	15.36	15.36	15.36	15.36	15.997	15.997	15.997	15.997	15.997	15.997	15.997	15.598	16.872	16.872	16.872	16.872	16.872	16.872	17.11	17.11	17.11	17.11	17.11	17.11	17.11	17.11	17.11	17.11	17.11	17.11
YPR164W	0.4	0.4	0.4	0.4	0.4	0.4	0.4	0.4	0.799	0.799	0.799	0.799	0.799	0.799	0.799	0.799	0.799	0.799	0.799	0.799	0.799	0.799	0.799	0.799	1.275	1.275	1.275	1.275	1.513	1.513	1.513	1.513	1.513	1.513	1.513	1.513	1.513	1.513	1.513	1.513	1.513	1.513	1.513	1.513	1.513	1.513	1.513	1.513	1.513
YKL193C	7.803	7.803	7.803	7.803	7.803	7.803	7.803	7.404	7.803	7.803	7.803	7.803	7.803	7.803	7.803	7.327	7.089	7.089	7.089	7.089	7.089	7.327	7.327	7.327	7.327	7.327	7.089	7.089	7.327	7.327	7.327	7.327	6.452	6.452	6.689	7.565	7.565	7.565	7.565	7.565	7.803	7.803	7.803	7.803	7.565	7.565	8.441	8.041	8.041
YJL125C	5.891	5.891	5.891	5.891	5.891	5.891	5.891	5.891	5.891	6.367	6.367	6.367	6.367	6.367	6.367	6.128	6.128	6.604	6.604	6.604	6.604	6.604	6.604	6.604	6.604	6.604	6.367	6.367	6.367	6.367	6.367	6.128	6.528	6.528	6.528	6.528	6.528	6.528	6.528	6.528	6.528	6.528	6.528	6.528	6.528	6.29	6.29	6.29	6.528
YER159C	5.576	5.576	5.576	4.777	4.539	4.301	4.301	4.301	4.301	4.301	4.301	4.301	4.301	4.063	4.063	4.063	4.063	4.063	4.063	4.463	4.7	4.7	4.7	4.939	4.939	5.015	5.015	5.015	5.015	5.253	5.253	5.253	5.253	5.253	5.253	5.491	5.491	5.491	5.491	5.491	4.854	4.854	4.854	4.854	4.854	4.854	4.854	4.854	4.854
YDR310C	6.128	6.128	6.128	5.491	5.491	5.253	5.253	5.253	3.978	3.978	3.74	3.103	3.103	3.103	3.103	3.103	3.103	3.103	3.103	3.103	2.865	2.865	2.627	2.627	2.627	2.627	2.627	2.627	2.627	2.627	2.627	2.627	2.627	1.913	1.913	1.913	1.913	1.437	1.198	0	0	0	0	0	0	0	0	0	0
YDR411C	11.62	11.62	11.62	12.257	13.133	13.133	13.133	13.133	13.133	13.133	13.133	13.133	13.133	13.133	13.133	13.133	13.133	13.133	13.133	13.133	13.133	13.133	13.133	13.133	13.77	13.77	14.169	14.169	14.169	14.169	14.169	14.169	14.169	14.408	14.408	14.408	14.408	14.408	14.008	14.008	14.008	14.008	13.77	13.77	13.77	13.77	13.77	13.77	13.056
YDR004W	5.185	5.185	5.185	5.185	5.185	5.185	5.185	5.185	5.185	5.185	5.423	5.822	5.822	5.822	5.822	5.822	5.822	5.822	5.822	5.822	5.822	5.822	5.822	5.822	5.822	5.822	6.061	6.061	6.298	6.298	6.298	6.298	6.46	6.46	6.46	6.222	6.222	6.222	6.222	6.222	6.222	6.222	6.222	6.222	6.222	6.222	6.222	6.222	6.222
YNL233W	7.319	7.319	7.319	7.319	6.919	6.919	6.919	6.919	6.919	7.319	7.319	7.556	7.556	7.556	7.795	8.033	8.033	8.033	8.033	8.033	7.633	7.633	7.633	7.871	8.109	8.347	8.347	8.347	8.746	9.146	9.146	9.146	9.146	9.146	9.146	9.146	9.146	9.146	9.146	9.146	9.146	9.546	9.307	9.307	9.307	9.307	9.307	9.307	9.307
YGR048W	11.943	11.543	11.543	11.143	11.143	11.143	11.143	11.143	11.143	11.143	10.03	9.316	9.316	8.678	6.367	6.128	6.128	6.128	5.891	5.891	5.652	5.652	5.415	5.176	5.176	4.301	4.301	4.301	4.301	3.663	3.425	3.425	3.425	3.425	3.425	3.425	3.425	3.425	2.95	1.275	0.476	1.513	1.513	1.513	1.513	1.513	1.513	1.513	1.513
YPL087W	8.203	8.203	8.203	8.203	8.203	8.203	8.203	8.203	8.203	8.203	8.203	8.203	8.441	8.441	8.441	8.441	8.441	8.441	8.441	8.203	8.203	8.203	8.203	7.726	7.327	7.327	7.327	7.327	7.089	7.089	7.089	7.089	7.089	7.089	7.089	7.089	7.089	7.089	7.089	7.089	7.089	7.089	7.089	6.851	6.851	6.452	5.976	5.976	5.976
YPL060W	8.925	9.562	9.562	9.562	11.075	11.075	11.075	12.351	11.951	11.951	11.951	11.951	11.951	11.951	11.951	11.951	11.552	12.189	13.464	13.464	13.464	13.464	13.702	13.226	13.065	13.065	13.54	13.54	13.54	13.54	13.141	13.379	13.379	13.379	13.379	13.379	13.379	13.379	13.379	13.379	12.979	12.979	12.979	13.217	13.217	13.217	13.217	11.943	11.943
YOL113W	8.287	7.888	7.888	6.537	6.537	6.537	6.537	6.537	6.537	6.537	6.774	6.774	6.774	6.774	5.899	5.899	5.899	5.899	5.899	5.899	5.899	5.899	6.137	6.137	6.137	6.137	6.137	6.774	7.65	7.65	7.65	7.65	7.65	7.65	7.888	7.489	7.489	7.489	7.489	7.489	7.489	7.089	7.089	7.089	7.089	7.089	7.089	6.851	6.452
YPL110C	5.253	5.891	5.891	5.891	7.004	7.004	7.004	7.004	7.004	7.004	7.004	7.004	7.004	6.766	6.766	6.766	6.766	6.766	7.004	7.004	7.004	7.004	7.004	7.004	7.004	6.766	6.766	6.766	6.766	6.766	6.766	6.766	6.766	6.766	6.766	6.766	6.766	6.528	6.528	6.528	7.004	7.004	7.242	7.004	7.004	7.004	7.004	7.004	7.004
YIL009W	1.675	1.675	1.675	1.675	1.675	1.675	1.675	1.675	1.275	1.037	1.037	1.037	1.037	1.037	0	0	0	0	0	0	0	0	0	0	0	0	0	0	0	0	0	0	0	0	0.238	0.238	0.238	0.238	0.238	0.238	0.238	0.238	0.637	0.637	0.637	0.637	0.637	0.637	0.875
YLR288C	4.539	2.865	2.389	2.151	1.913	1.913	1.913	1.913	1.913	2.151	2.151	3.587	3.587	3.587	3.587	3.587	3.587	3.825	4.7	4.7	4.7	4.939	4.939	4.939	4.939	4.939	4.939	4.939	4.939	4.939	4.939	4.939	4.939	4.939	4.301	4.301	4.301	4.939	8.05	9.002	9.002	9.002	9.002	8.602	8.602	8.602	8.602	8.602	9.078
YLR423C	4.386	4.386	4.386	4.386	4.386	4.386	4.386	3.986	4.862	6.537	7.412	7.888	7.888	9.163	9.163	9.163	9.877	9.877	9.877	9.877	9.877	10.277	10.277	10.277	9.877	10.115	10.115	10.115	10.914	12.189	12.189	12.189	12.189	12.189	12.189	11.79	11.79	11.79	11.79	11.79	11.79	11.79	11.79	11.79	11.79	11.79	11.79	12.027	12.665
YPL092W	1.989	1.989	1.989	1.989	1.989	1.989	1.751	1.751	1.751	1.513	1.513	1.513	1.513	1.275	1.275	1.275	1.275	1.275	1.275	1.275	1.275	1.675	1.675	1.275	1.275	1.275	1.275	1.275	1.275	1.275	1.675	1.675	1.675	1.675	1.675	1.675	1.675	1.675	1.675	1.675	1.675	1.675	1.675	1.675	1.675	1.675	1.675	1.675	1.675
YOR337W	7.973	7.973	7.973	7.973	7.735	7.735	7.735	7.735	7.735	7.735	7.735	7.735	7.735	7.735	7.497	8.373	8.373	8.373	8.373	8.373	8.772	9.409	9.409	9.409	9.409	9.409	9.648	9.648	9.248	9.486	9.724	9.962	9.962	9.962	9.962	9.962	9.962	9.962	9.724	9.724	9.724	9.724	9.724	9.724	10.123	10.123	10.361	10.361	10.361
YBL063W	0.637	0.637	0.637	0.637	0.637	0.637	0.637	0.637	0.637	0.637	0.637	0.637	0.637	0.637	0.637	0.637	0.637	0.637	0.637	0.637	0.637	1.037	1.037	1.037	1.037	1.037	1.037	1.037	1.275	1.275	1.275	1.275	1.275	1.513	1.513	1.513	1.513	1.513	3.901	3.901	3.901	3.901	3.901	3.901	3.901	4.139	4.139	4.139	4.139
YBL036C	9.239	9.239	9.239	10.039	10.039	10.039	10.039	10.039	10.039	10.277	10.277	10.277	10.277	10.277	10.277	10.277	10.277	10.277	10.514	10.514	10.514	10.514	10.514	10.514	10.514	10.514	10.514	10.514	10.514	10.514	10.277	9.401	9.877	9.877	10.115	11.39	11.39	11.39	11.39	11.39	11.39	11.39	11.39	11.152	11.152	11.152	11.152	10.914	10.914
YOR249C	5.882	5.882	6.12	6.12	6.12	6.12	6.12	5.006	5.006	6.12	6.919	6.919	7.395	7.395	7.395	7.395	7.795	7.795	8.832	10.506	11.143	11.143	11.143	11.143	11.781	11.781	12.181	12.181	12.181	12.181	12.181	12.181	12.181	12.181	12.181	12.181	12.181	12.342	12.342	13.056	12.818	12.818	12.818	12.818	13.056	14.569	14.569	14.569	14.569
YER081W	6.537	6.537	6.537	6.537	6.537	6.537	6.537	6.537	6.537	6.537	6.537	6.537	6.537	6.537	6.537	6.537	6.537	6.298	6.298	6.298	6.537	6.537	6.537	6.537	6.537	6.298	5.661	5.661	5.661	5.661	5.661	5.661	5.661	5.661	5.661	5.661	5.661	5.661	5.661	5.661	5.661	5.661	5.661	5.261	4.224	3.587	3.587	3.587	3.587
YDR448W	7.08	7.08	7.08	7.08	7.08	7.08	7.08	6.843	6.604	5.891	5.891	5.891	5.891	5.891	5.891	5.015	4.139	4.139	4.139	4.139	3.901	3.901	3.901	3.901	3.901	3.901	3.901	3.901	3.901	3.663	3.663	3.663	3.264	3.264	3.026	3.026	3.026	3.026	3.026	2.788	2.312	2.312	2.312	2.312	2.312	2.312	1.913	1.913	1.913
YNL188W	6.843	7.718	8.67	8.67	8.67	8.908	8.908	8.908	8.908	9.384	10.183	10.183	10.183	10.421	10.421	10.421	10.421	10.421	10.421	10.421	10.421	10.659	10.897	10.897	10.897	10.897	10.897	10.897	10.897	10.897	10.897	11.135	11.135	11.135	11.135	11.135	11.135	11.135	11.135	11.135	11.534	11.773	12.011	12.011	12.011	12.011	12.011	12.011	12.011
YML097C	2.788	3.587	3.587	3.587	3.825	3.825	3.825	4.224	4.624	5.024	5.024	5.024	5.024	5.024	5.024	5.024	5.024	5.024	5.024	5.5	6.375	6.375	6.613	6.851	7.327	7.565	7.565	7.803	8.441	8.441	8.441	8.441	8.441	8.441	8.441	8.441	8.441	8.441	8.441	8.441	8.441	8.441	8.441	8.441	8.203	8.203	8.203	7.803	7.803
YAR019C	5.814	5.814	5.814	6.052	5.814	5.814	5.814	5.976	5.976	5.976	5.976	5.976	5.176	4.939	4.939	4.939	4.7	4.7	4.7	4.7	4.7	4.063	3.825	3.188	2.151	2.95	2.95	2.95	3.425	3.188	3.425	3.425	3.663	5.491	8.041	8.041	8.041	8.041	7.803	7.565	7.565	7.565	7.565	7.803	8.041	8.441	8.441	8.441	10.591
YFL018C	1.037	1.037	1.037	1.437	1.437	1.437	1.437	1.437	1.437	1.198	1.198	1.198	1.198	1.198	1.198	1.198	1.198	1.198	1.198	1.198	1.198	1.198	0.799	0.799	0.799	0.799	0.799	0.799	0.799	0.799	0.799	0.799	0.799	0.799	0.799	0.799	0.799	0.799	0.799	0.799	0.799	0.799	0.799	0.799	0.799	0.799	0.799	0.799	0.799
YFR011C	0.4	0.4	0.4	0.4	0.4	0.4	0.4	0.4	0.4	0.4	0.4	0.4	0.4	0.4	0.4	0.4	0.4	0.4	0.4	0.4	0.4	0.4	0.4	0.4	0.4	0.4	0.4	0.4	0.4	0.4	0.637	0.637	0.637	0.637	0.637	0.637	0.637	0.637	0.637	0.637	0.637	0.637	0.637	0.637	0.637	0.637	0.637	0.637	0.637
YLR359W	7.726	7.726	7.25	6.851	6.851	6.851	6.851	6.851	7.327	7.327	7.327	7.327	7.327	7.327	7.327	7.726	7.726	7.726	7.726	7.726	7.726	7.726	7.726	7.489	7.489	7.089	7.089	7.089	7.089	7.089	7.089	7.089	7.327	7.327	7.327	7.327	7.565	7.565	7.965	7.965	8.203	8.203	8.203	8.203	8.203	7.965	7.965	7.965	7.965
YER117W	0.476	0.476	0.476	0.238	0.238	0.238	0.238	0.238	0.238	0.238	0.238	0.238	0.238	0	0	0	0	0	0	0	0	0	0	0	0	0	0	0	0	0	0	0	0	0	0	0	0	0	0	0	0	0	0	0	0	0	0	0	0
YNL206C	13.608	13.847	14.56	14.56	14.56	14.56	14.56	14.56	14.161	14.161	14.161	14.161	14.161	14.161	14.161	14.161	14.161	14.161	14.161	14.161	14.161	14.161	14.161	14.161	14.161	13.923	13.761	13.761	13.761	13.761	13.761	13.761	13.761	13.761	13.761	13.761	13.761	13.761	13.761	13.761	13.761	13.362	13.362	13.362	13.362	13.362	13.362	13.362	13.362
YPR198W	1.751	1.751	1.751	1.751	1.751	1.751	1.989	1.989	1.989	1.989	1.989	1.989	1.989	1.989	1.989	1.989	1.989	1.989	2.627	3.264	3.264	3.502	3.74	3.74	3.74	3.74	3.341	3.341	3.341	3.341	3.579	3.579	3.579	3.579	3.579	3.579	3.579	3.579	3.579	3.579	3.579	3.579	3.579	3.579	3.579	3.579	3.341	3.341	3.341
YOR044W	9.393	9.393	9.155	9.155	8.916	8.916	8.916	8.441	6.928	6.928	6.928	6.928	6.928	6.928	6.928	6.928	6.928	6.928	6.928	6.928	7.089	7.089	7.089	7.089	7.089	7.089	6.213	6.213	5.415	5.415	5.814	5.814	5.814	5.814	5.814	5.814	5.814	5.814	5.814	5.814	5.814	4.939	4.7	4.7	4.7	4.7	4.7	4.7	4.7
YGL202W	0.637	0.637	0.637	0.637	1.037	1.037	1.037	1.037	1.037	1.037	1.037	1.037	1.037	1.037	1.037	1.037	1.037	1.037	1.037	1.037	1.037	1.037	1.037	1.037	1.037	1.037	1.037	1.037	1.037	1.037	1.037	1.037	1.037	1.037	1.037	1.037	1.037	1.037	1.037	1.037	1.037	1.037	1.037	1.037	1.037	1.037	1.037	1.037	1.037
YDL006W	2.712	3.111	3.111	3.111	3.111	3.111	3.111	3.51	4.148	4.148	4.148	4.148	4.148	4.148	4.148	3.748	3.748	3.748	4.148	4.386	5.585	9.486	9.486	9.486	9.486	9.724	9.724	9.724	9.724	9.962	9.962	9.962	9.962	9.962	9.962	9.962	9.962	10.361	10.6	10.6	10.6	10.6	10.6	10.6	10.6	10.6	10.6	10.6	10.6
YNL001W	14.255	14.255	14.255	14.255	14.255	14.416	14.416	14.416	14.416	14.816	14.816	14.816	14.816	14.816	14.816	14.816	14.816	14.578	14.578	14.578	14.578	14.578	14.178	14.178	14.178	14.178	14.178	14.178	13.94	13.94	13.94	12.903	10.514	10.277	10.039	10.039	10.039	10.039	9.562	9.562	9.562	9.562	9.562	8.925	8.687	8.687	8.687	8.687	8.687
YJL129C	13.77	13.532	13.532	13.532	13.532	13.532	13.77	13.77	13.77	13.77	13.77	14.008	14.008	14.008	14.008	14.008	14.008	13.608	13.608	13.608	13.608	13.608	13.608	13.608	13.608	13.608	13.209	13.209	13.209	13.209	13.209	13.209	13.209	13.209	13.209	13.209	13.209	13.209	13.209	13.209	13.209	13.209	13.209	13.209	12.971	12.971	12.733	12.733	12.733
YCL036W	11.62	11.857	11.857	11.857	11.857	11.857	11.857	11.857	11.857	11.857	11.857	11.857	11.857	12.095	12.095	12.095	12.334	12.334	12.334	12.334	12.334	12.334	12.334	12.334	12.334	12.334	12.334	12.334	12.334	11.934	11.934	11.934	11.934	11.934	12.095	12.095	12.095	12.095	12.095	12.095	12.095	12.095	12.095	12.095	12.095	11.458	11.458	11.059	10.82
YBR149W	8.517	8.517	8.517	9.393	9.792	10.03	10.03	10.03	10.03	10.03	9.792	9.792	11.382	11.382	11.382	11.382	11.857	11.857	11.857	11.857	11.857	11.857	11.62	11.62	11.62	11.62	11.62	11.62	11.62	11.857	12.257	12.257	12.257	12.257	12.019	12.019	12.019	12.019	12.019	12.418	12.418	12.418	12.418	12.418	12.418	12.181	12.418	12.418	13.056
YAL038W	0.875	0.875	0.875	0.875	0.875	0.875	0.875	0.476	0.476	0.476	0.476	0.476	0.476	0.476	0.476	0.476	0.476	0.476	0.476	0.476	0.476	0.476	0.476	0.476	0.476	0.476	0.476	0.476	0.476	0.476	0.476	0.476	0.476	0.476	0.476	0.476	0.476	0.476	0.238	0.238	0.238	0.238	0.238	0.238	0.238	0.238	0.238	0.238	0.238
YGL208W	8.117	8.117	8.117	8.117	8.594	8.594	8.594	8.594	8.194	8.194	8.432	8.033	8.033	8.033	8.033	8.033	8.033	8.033	8.033	8.432	8.67	8.67	8.67	8.67	8.67	8.432	8.194	8.594	8.594	8.594	8.355	8.993	10.668	11.704	11.704	12.181	12.181	12.181	12.181	12.181	12.181	12.181	12.181	12.181	12.181	12.181	11.943	11.704	11.704
YMR238W	1.675	1.675	1.675	2.074	2.312	2.95	3.188	3.188	3.587	3.587	3.587	3.587	3.587	3.587	3.986	3.986	3.986	3.986	3.986	3.986	3.986	3.986	3.986	3.986	3.986	3.986	3.986	3.986	3.986	3.986	3.986	3.986	3.986	3.986	4.224	4.224	4.224	4.224	4.224	4.224	4.224	4.224	4.224	4.224	4.224	4.224	4.224	4.224	4.224
YDR492W	6.528	7.165	7.165	7.165	7.165	7.165	7.165	7.404	7.404	7.404	7.404	7.641	7.242	8.594	8.594	8.594	8.594	8.594	8.594	7.795	7.795	8.033	8.033	8.033	8.033	8.033	8.033	8.033	8.033	8.033	8.033	8.033	8.033	8.033	8.033	8.033	8.033	8.033	8.033	8.746	8.746	8.985	9.223	9.223	9.223	9.223	9.223	9.223	9.223
YDR489W	8.279	8.279	8.279	8.279	8.517	9.554	9.554	9.554	9.554	9.554	9.554	9.554	9.554	9.554	9.554	9.554	9.554	9.316	9.554	9.554	9.554	9.554	9.554	10.191	11.305	11.704	11.704	11.704	11.704	11.704	11.704	11.704	11.704	12.104	12.504	12.504	12.504	12.504	12.504	12.504	12.265	12.265	12.265	12.265	12.265	12.265	12.265	12.265	12.265
YBR093C	3.188	3.188	3.188	3.188	3.188	3.188	3.188	3.188	3.188	3.663	3.663	4.139	4.139	4.139	4.378	4.378	4.378	4.378	4.378	4.378	4.378	4.378	4.378	4.378	4.378	4.378	4.378	4.378	4.378	4.378	3.74	3.103	2.703	2.703	2.703	2.703	2.703	2.703	2.703	2.703	2.703	2.703	2.703	2.703	2.703	2.703	2.703	2.703	2.703
YDL144C	7.803	7.803	7.803	8.041	8.041	8.041	8.041	8.041	8.279	8.279	8.279	8.279	8.279	8.279	8.84	9.078	9.078	9.078	9.078	9.078	9.078	9.078	9.078	9.078	9.078	9.078	9.078	8.84	8.84	8.84	8.84	8.84	9.078	9.477	9.477	9.477	9.477	9.477	9.477	9.477	9.477	9.477	9.477	9.477	9.477	9.477	9.477	9.477	9.477
YML062C	5.338	5.338	5.338	5.338	4.7	4.7	4.7	4.7	4.7	4.7	4.7	4.7	4.301	4.301	4.301	4.301	4.301	4.301	2.389	2.389	2.389	2.389	2.389	2.389	2.627	2.865	2.865	2.865	2.865	2.865	2.703	3.341	3.579	4.454	4.454	4.454	4.454	5.091	5.091	5.491	5.491	6.128	5.891	6.604	6.604	6.604	6.604	6.604	6.843
YGR091W	4.139	4.139	4.139	4.777	4.777	5.015	5.015	5.015	5.015	5.415	5.415	5.415	5.415	5.415	5.415	5.415	5.415	5.652	5.652	5.652	5.891	5.891	5.891	5.891	6.128	6.128	6.128	6.128	6.128	6.128	6.128	6.843	7.08	7.718	7.718	8.832	8.832	8.832	8.832	8.832	8.832	8.832	8.832	8.832	8.832	8.594	8.355	8.355	8.355
YPR137W	13.702	13.065	12.265	12.265	12.265	11.79	11.552	11.552	11.552	11.552	11.075	11.075	10.438	9.8	9.8	9.8	9.8	9.8	9.8	9.8	9.8	9.562	8.687	8.687	8.687	8.287	8.05	7.574	7.574	6.774	6.774	6.537	6.537	6.537	6.537	6.537	5.423	4.624	4.624	4.624	4.624	4.624	4.862	4.224	4.224	4.624	4.624	5.1	5.1
YNL302C	0.952	0.952	0.952	0.952	0.952	0.952	0.952	1.351	1.351	1.351	1.351	1.351	1.351	1.351	1.351	1.351	1.351	1.351	1.113	1.113	1.113	1.113	1.113	1.113	1.113	1.113	1.113	1.113	1.113	1.113	1.113	1.113	1.113	1.113	0.637	0.637	0.637	0.637	0.637	0.637	0.637	0.637	0.637	0.637	0.637	0.637	0.637	0.637	0.637
YGR227W	4.692	4.692	4.692	5.491	5.491	5.253	5.253	5.253	5.253	5.253	5.253	5.253	5.253	5.253	5.253	5.253	5.253	5.652	5.652	5.652	5.652	5.652	5.652	5.652	5.652	5.253	5.253	5.253	5.253	5.253	5.729	5.729	5.729	5.729	5.967	5.967	5.967	5.967	5.967	5.967	5.967	5.729	5.33	5.33	5.806	6.205	6.205	6.205	6.205
YLR370C	7.242	7.242	7.242	7.242	7.48	7.48	8.117	8.117	8.117	8.355	8.355	8.355	8.355	8.355	8.355	8.355	8.355	8.594	8.594	8.594	8.594	8.594	8.594	8.594	8.594	8.993	8.993	8.993	8.993	8.993	8.993	8.993	8.993	8.993	8.993	8.993	8.993	8.993	8.993	8.993	8.993	8.993	8.993	8.993	8.993	8.993	8.993	8.993	8.993
YOL127W	0.875	0.875	0.875	0.875	0.875	0.875	0.875	0.875	0.875	0.875	0.637	0.637	0.637	0.637	0.637	0.637	0.637	0.637	0.637	0.637	0.637	0.637	0.637	0.637	0.637	0.637	0.637	0.637	0.637	0.637	0.637	0.637	0.637	0.637	0.637	0.637	0.637	0.637	0.637	0.637	0.637	0.637	0.875	0.875	0.875	0.875	0.875	0.875	0.875
YDL077C	4.777	4.777	4.777	4.777	4.777	4.301	4.301	4.301	4.7	4.7	4.7	4.7	4.7	5.1	5.1	5.1	5.1	5.1	5.1	5.1	4.862	4.624	4.624	4.624	4.624	4.624	4.624	4.624	4.785	4.785	4.548	4.548	4.548	4.548	4.548	4.548	4.148	3.748	3.748	3.748	3.748	3.748	3.748	3.51	3.111	3.111	3.111	3.111	3.111
YOR104W	1.037	1.037	1.037	1.037	1.037	1.037	1.037	1.037	1.037	0.637	0.637	0.238	0.238	0.238	0.238	0.238	0.238	0.238	0.238	0.238	0.238	0.238	0.238	0.238	0.238	0.238	0.238	0.714	0.714	1.113	1.113	1.113	1.113	1.113	1.113	1.113	1.113	1.113	1.113	1.113	1.113	1.113	1.113	1.113	1.113	1.513	1.513	1.513	1.513
YKL008C	0	0	0	0	0	0	0	0	0	0	0	0	0	0	0	0	0	0	0	0	0	0	0	0	0	0	0	0	0	0	0	0.4	0.4	0.4	0.4	0.4	0.4	0.4	0.4	0.4	0.4	0.4	0.4	0.4	0.4	0.4	0.4	0.4	0.799
[truncated: 3,438 more rows]
[truncated: 952 more columns]
