# Supplementary material for: Constitutive turnover of histone H2A.Z at yeast promoters requires the preinitiation complex
Source: eLife. 2016 Jul 20;5:e14243. doi: 10.7554/eLife.14243 (PMC4995100; doi:10.7554/eLife.14243)
Supplement: Figure 4—source data 3. — DOI: http://dx.doi.org/10.7554/eLife.14243.035 [file elife-14243-fig4-data3.txt]

gene_name
YOL063C
YAL023C
YHL007C
YKR001C
YKL058W
YGR183C
YDR166C
YNL313C
YPL132W
YJL145W
YHR047C
YHR079C
YDR415C
YGR253C
YOR150W
YLR325C
YGR024C
YOR246C
YDR005C
YNL133C
YGR058W
YGL112C
YKR018C
YDL147W
YML008C
YLR039C
YJL127C-B
YMR288W
YJR050W
YBR220C
YHR064C
YNL234W
YMR078C
YNL162W
YJL158C
YGL179C
YDR346C
YDR510W
YLR132C
YOR153W
YGL057C
YOR090C
YBR164C
YCR063W
YLL060C
YFL010C
YPR138C
YMR032W
YBR236C
YDR104C
YGR047C
YJR090C
YLR072W
YOR202W
YDR035W
YDL185W
YBR030W
YOR229W
YKR021W
YIR018W
YOR382W
YHR179W
YCR073W-A
YDL090C
YOR063W
YDR248C
YJR072C
YDR502C
YOR259C
YKR019C
YPL220W
YGL210W
YGL058W
YLR182W
YHL034C
YDR083W
YMR136W
YGR276C
YML123C
YNL110C
YOR316C
YJR019C
YOL007C
YMR029C
YER048W-A
YJR068W
YML052W
YLR057W
YNL311C
YJL117W
YPL170W
YCR106W
YPL141C
YDL237W
YNL193W
YHL036W
YLL033W
YOL005C
YOR385W
YPR067W
YML127W
YPR086W
YGR033C
YDL207W
YOR043W
YNR063W
YML098W
YKL067W
YBR034C
YMR064W
YDR488C
YOR117W
YIR036C
YKL010C
YDR312W
YKL184W
YNL094W
YGL124C
YDL150W
YBR096W
YOL054W
YPR072W
YPL253C
YBR056W
YBR278W
YNL081C
YBR009C
YOR042W
YPL066W
YJL066C
YIL093C
YDL092W
YDL226C
YBR070C
YHR086W
YPR052C
YPR133C
YBR187W
YOL087C
YLR355C
YOR371C
YNL036W
YDL080C
YBL001C
YGR284C
YDR388W
YER103W
YAL007C
YJL193W
YMR295C
YFR003C
YNL047C
YGR093W
YOL048C
YCR015C
YMR116C
YLR409C
YGL241W
YDL027C
YLR438W
YDR198C
YOR093C
YCL010C
YFL045C
YBR233W
YHR002W
YJL154C
YDL036C
YHL031C
YEL052W
YIL021W
YDR325W
YDL060W
YMR001C
YER092W
YHR133C
YHL015W
YGL172W
YHL029C
YOL068C
YNL280C
YKL003C
YBR108W
YPR010C
YDR097C
YKL090W
YLR100W
YKL170W
YBR193C
YOR297C
YMR315W
YHR170W
YNL074C
YKL108W
YLR419W
YJR112W-A
YGR232W
YPL212C
YLR105C
YOR340C
YEL018W
YDR132C
YFL029C
YER049W
YDR487C
YDR280W
YLR390W-A
YOR118W
YPL169C
YOR237W
YBR162C
YLR321C
YER087C-B
YJL128C
YLR249W
YLR168C
YKR077W
YMR310C
YLR091W
YNL100W
YLR449W
YNL161W
YDL179W
YGR056W
YBL034C
YMR166C
YBR295W
YNL082W
YKL219W
YNL009W
YGL220W
YKR087C
YHR188C
YDL067C
YDR229W
YDR243C
YPL004C
YKL006W
YLR383W
YPL011C
YBR211C
YOL088C
YLR197W
YOR369C
YOL077W-A
YDR392W
YLR326W
YDL025C
YHR172W
YOR166C
YBL036C
YER126C
YBR267W
YOR101W
YPR100W
YPR037C
YJR120W
YJL059W
YJL176C
YJL179W
YPL075W
YBR293W
YLR126C
YBR231C
YOR335C
YBL061C
YDL014W
YMR287C
YJR147W
YFL004W
YIL077C
YDR295C
YML114C
YLR226W
YER003C
YGL008C
YPL003W
YNL224C
YDR236C
YPL235W
YDR152W
YIL023C
YDR044W
YNL225C
YER186C
YNL048W
YGR246C
YCL005W
YDR002W
YCR073C
YGR120C
YGL115W
YER090W
YLR456W
YMR227C
YOR179C
YER009W
YDR246W
YGL146C
YMR188C
YJR067C
YGL198W
YPR152C
YLL029W
YML004C
YFR015C
YOR142W
YBR255W
YDR261C
YBR095C
YPL115C
YMR260C
YCL037C
YFR052W
YOR004W
YKR066C
YER030W
YDL001W
YGL018C
YLR370C
YMR121C
YNL026W
YMR043W
YDR518W
YNL213C
YKL212W
YHR046C
YMR160W
YEL047C
YDL081C
YNL129W
YHR035W
YPR065W
YML128C
YIL067C
YKL020C
YBR131W
YER034W
YJL035C
YMR243C
YGR083C
YHR083W
YBR150C
YEL037C
YDL197C
YDL131W
YFR038W
YNL058C
YBR254C
YML108W
YAL059W
YDL086W
YBR230C
YML124C
YML110C
YMR004W
YDL059C
YPR011C
YKL181W
YDR367W
YMR261C
YNL103W
YIL105C
YIR010W
YBR031W
YIL135C
YAL032C
YHR158C
YDL074C
YMR176W
YBR120C
YLR424W
YKL142W
YBL010C
YCR066W
YMR108W
YDR525W-A
YDL198C
YNL008C
YMR115W
YOR125C
YGR280C
YJL101C
YDR303C
YBR017C
YNL054W
YOL097W-A
YMR122W-A
YAL028W
YER155C
YDL230W
YFL024C
YBR094W
YIL006W
YIR006C
YFL005W
YBR153W
YMR250W
YJL197W
YPL260W
YOR236W
YGL252C
YHR116W
YIL087C
YGR071C
YLR029C
YHR198C
YPL116W
YGR185C
YKL086W
YML100W
YNL124W
YDR196C
YML096W
YDL040C
YHR038W
YFR044C
YDR322C-A
YER006W
YNL212W
YCL057C-A
YBR026C
YDR463W
YPL128C
YOL021C
YFR029W
YDL121C
YLR256W
YDR381W
YEL053C
YDR144C
YML034W
YJL033W
YDR508C
YHL040C
YHR084W
YGR264C
YDR316W
YBL013W
YHR042W
YOR154W
YDR081C
YIL061C
YGL035C
YOR278W
YMR146C
YGR216C
YBR106W
YJL079C
YHR061C
YAL043C
YPR017C
YJL205C
YGR169C
YMR069W
YPL092W
YJR065C
YEL034W
YPR047W
YKL172W
YDL167C
YAR028W
YKL110C
YIL079C
YLR304C
YPL144W
YER064C
YGR075C
YLR015W
YIL039W
YDL128W
YNL079C
YNL260C
YEL072W
YLL026W
YCL057W
YHL032C
YDR349C
YLR099W-A
YNL001W
YOL076W
YLR196W
YDR190C
YNR026C
YJR092W
YCL031C
YNL107W
YDR468C
YOR089C
YJR016C
YNL320W
YNL134C
YOR322C
YNL027W
YOL082W
YML038C
YOL096C
YJL082W
YHR010W
YLL061W
YGR142W
YBR276C
YGR008C
YGL123W
YLL023C
YJL029C
YJL210W
YOR354C
YJL157C
YPL219W
YER010C
YGL176C
YDL112W
YDR140W
YER122C
YHR113W
YDR092W
YEL027W
YDR534C
YIR037W
YBR269C
YFR034C
YPL243W
YBR199W
YER055C
YGL075C
YIL118W
YEL060C
YMR316W
YDL051W
YJR063W
YJL005W
YBL033C
YDR036C
YER065C
YMR203W
YOR383C
YJL167W
YCR081W
YDR182W
YGR257C
YGL065C
YBL014C
YLR443W
YCL052C
YOL057W
YJR021C
YOR204W
YHR111W
YHR127W
YMR259C
YPL012W
YMR005W
YNL304W
YOR329C
YDR162C
YGR227W
YDR490C
YIL043C
YPR051W
YJL042W
YAL016W
YCL049C
YKL004W
YER069W
YBR284W
YOR261C
YLL038C
YPR140W
YHL011C
YMR035W
YGL036W
YMR060C
YPL023C
YKL141W
YLR143W
YKL138C
YDR481C
YOL092W
YER116C
YPL266W
YOL140W
YDR514C
YJL102W
YNL099C
YJR139C
YPL082C
YDR404C
YBR283C
YMR024W
YNR034W
YOR208W
YGR279C
YDL104C
YGR162W
YER073W
YBR008C
YBR152W
YJR055W
YGR285C
YHR032W
YDL008W
YBR023C
YPL270W
YIL007C
YMR062C
YDR093W
YIL011W
YBL056W
YGL004C
YBR253W
YGL127C
YDR276C
YDR075W
YOL130W
YGR234W
YPL199C
YLL018C-A
YIL132C
YML017W
YLR138W
YDR091C
YNL123W
YCR031C
YBR252W
YJL127C
YLR163C
YDR452W
YDL106C
YBR130C
YLR395C
YAL011W
YPL028W
YKL081W
YPL032C
YBR175W
YDL225W
YKR063C
YPL149W
YPL254W
YPR128C
YNL055C
YCL029C
YGL098W
YGR210C
YMR276W
YNR030W
YHR137W
YGR016W
YGR097W
YJR112W
YCR021C
YIR017C
YOR028C
YLR014C
YMR301C
YKR082W
YBR176W
YNL046W
YPL183C
YNL040W
YFL017W-A
YML115C
YLR186W
YPL095C
YBR244W
YDR332W
YOL133W
YOR070C
YML077W
YIR025W
YOR124C
YDR486C
YGL060W
YCR089W
YFR035C
YOR057W
YGL248W
YDL047W
YLR362W
YIL033C
YNL087W
YLR084C
YNR032W
YAL035W
YGL056C
YIL046W
YOR358W
YJL044C
YDR297W
YMR022W
YMR019W
YKL068W
YPL135W
YCR075C
YHR189W
YER025W
YPR145W
YOR099W
YJL076W
YJL124C
YHR018C
YDR159W
YLR313C
YHR194W
YBR139W
YLR130C
YER087W
YPR166C
YDR211W
YFR013W
YKL085W
YPR116W
YAL047C
YFR010W
YLR257W
YHR136C
YFL033C
YBR249C
YDR425W
YLR147C
YHR069C
YDR465C
YNL126W
YDL054C
YLR399C
YHR005C
YCR047C
YHR190W
YNL169C
YEL025C
YIL035C
YNL314W
YDR139C
YJL073W
YJR040W
YER177W
YLR133W
YHR020W
YMR262W
YHL013C
YGL038C
YDR448W
YOL135C
YNR047W
YJL093C
YER083C
YMR290C
YDL125C
YOR014W
YCL044C
YLR292C
YOR051C
YJR066W
YHR059W
YBR205W
YNL233W
YGL090W
YMR240C
YLR241W
YDR183W
YGR086C
YMR009W
YNL293W
YGL095C
YPR102C
YOR159C
YOR126C
YHR175W
YGR167W
YNL108C
YML048W
YGL001C
YIL137C
YDL002C
YBR029C
YDR122W
YDR109C
YHR036W
YJR131W
YPL093W
YLR437C
YMR269W
YMR251W
YFR016C
YGR112W
YOL128C
YBR039W
YER031C
YBR016W
YKR074W
YDR416W
YDR533C
YLR335W
YJL036W
YJL208C
YNL090W
YGR278W
YGL050W
YDR304C
YGR282C
YAR019C
YOL027C
YLR386W
YDR313C
YGL189C
YPL105C
YGL025C
YNL014W
YJR102C
YBR111C
YGL029W
YLR439W
YGL227W
YDR004W
YPL074W
YLR224W
YGR184C
YML060W
YDR238C
YML121W
YDL189W
YLR441C
YHR112C
YMR049C
YGR155W
YGR161W-C
YOL101C
YMR088C
YDR500C
YKL069W
YDR378C
YIL144W
YOR347C
YGR057C
YOL010W
YJR117W
YOL012C
YDL227C
YPL038W
YDR461C-A
YDL078C
YAL033W
YNL308C
YGL139W
YHR146W
YLR246W
YNL024C-A
YDL143W
YDL117W
YMR273C
YOR344C
YOR310C
YGR129W
YML006C
YGR006W
YGR198W
YKL018W
YIL109C
YLR380W
YER008C
YKL205W
YKL143W
YOR253W
YOL045W
YGL200C
YPL029W
YPR181C
YMR193W
YGR191W
YAL038W
YDL004W
YKR016W
YJR080C
YCL027W
YDR516C
YPL173W
YOR162C
YPL117C
YGL097W
YGL154C
YHL019C
YDR478W
YBL076C
YGR211W
YCR028C
YML103C
YKL152C
YDR086C
YPL209C
YFL044C
YPL041C
YDR201W
YML129C
YDR472W
YNL192W
YDR105C
YOL017W
YOR269W
YMR291W
YCL045C
YNL097C
YIL008W
YJR070C
YOR027W
YDL015C
YDL120W
YDR314C
YJL065C
YDR249C
YBR086C
YMR185W
YOL040C
YPL164C
YJR101W
YCR052W
YHR078W
YGR079W
YKR084C
YLR045C
YJR077C
YPL176C
YPL015C
YKR036C
YLR194C
YMR258C
YGL250W
YHR132C
YPR174C
YLR153C
YGR130C
YHR174W
YLR284C
YLR387C
YML126C
YLR452C
YJR135C
YDL161W
YFL039C
YOR332W
YCR087C-A
YLR127C
YDR217C
YAL009W
YJL173C
YDR170C
YIL096C
YLR206W
YHR070W
YNL253W
YLR146C
YIL065C
YNL162W-A
YLR351C
YOR002W
YPR110C
YOL148C
YOR020W-A
YER080W
YKL046C
YNL244C
YLR188W
YLR114C
YFR002W
YLR459W
YLR154C
YNL288W
YPR036W
YLR043C
YGR193C
YKL138C-A
YBR132C
YDL100C
YMR002W
YML104C
YJR046W
YDR272W
YNR020C
YJL122W
YPR041W
YBL091C
YIL155C
YCR045C
