# Supplementary material for: Constitutive turnover of histone H2A.Z at yeast promoters requires the preinitiation complex
Source: eLife. 2016 Jul 20;5:e14243. doi: 10.7554/eLife.14243 (PMC4995100; doi:10.7554/eLife.14243)
Supplement: Figure 6—source data 1. — DOI: http://dx.doi.org/10.7554/eLife.14243.039 [file elife-14243-fig6-data1.xlsx]

## Sheet: Sheet1
Tramantano et al. 2016
Figure 6--Source_data_1
Nucleosome tag profiles of TBP-FRB around the +1 dyads before normalization
Keys:
T = input
A = H2A
Z = H2A.Z
	Sample ID	MT176	MT177	MT178		MT179	MT180	MT181		MT182	MT183	MT184		MT185	MT186	MT187
	Strain ID	yEL154	yEL154	yEL154		yEL154	yEL154	yEL154		yEL154	yEL154	yEL154		yEL154	yEL154	yEL154
	Genotype	TBP-FRB	TBP-FRB	TBP-FRB		TBP-FRB	TBP-FRB	TBP-FRB		TBP-FRB	TBP-FRB	TBP-FRB		TBP-FRB	TBP-FRB	TBP-FRB
	Rapamycin	+	+	+		-	-	-		+	+	+		-	-	-
Distance from +1 dyad (bp)	Fraction	T	A	Z		T	A	Z		T	A	Z		T	A	Z
-1000		863	679	537		988	712	465		914	961	506		798	915	484
-999		871	668	549		878	730	398		922	1023	539		816	906	468
-998		837	700	515		874	736	423		924	981	545		837	921	416
-997		843	707	515		857	699	452		905	968	532		871	946	429
-996		815	695	501		933	740	466		936	1026	568		880	961	417
-995		836	628	575		901	742	472		882	962	548		881	975	472
-994		896	686	501		870	766	431		894	986	549		774	923	425
-993		863	694	509		878	740	420		889	1052	523		813	884	467
-992		852	583	505		932	718	447		919	1010	471		861	944	407
-991		897	745	490		955	749	456		974	1032	493		834	919	439
-990		909	706	523		927	780	457		960	979	511		859	1003	453
-989		902	707	510		947	795	428		984	1019	527		856	922	443
-988		919	712	510		969	763	455		899	962	532		861	986	474
-987		905	711	483		932	745	419		954	986	541		791	909	429
-986		937	693	559		1020	721	477		944	988	523		836	944	462
-985		905	763	530		982	790	449		999	1044	559		878	1043	463
-984		884	712	519		981	748	492		984	1064	575		948	1077	473
-983		915	776	529		958	783	421		927	1035	536		814	965	453
-982		930	766	506		907	795	446		913	1093	547		837	956	479
-981		948	747	497		988	798	451		964	1056	518		892	1026	494
-980		892	762	544		983	775	461		1037	1062	527		963	1040	465
-979		878	741	521		966	783	447		982	1061	531		889	1030	468
-978		895	705	514		1017	789	451		974	1027	557		921	1019	452
-977		977	771	576		1060	752	510		1013	1135	543		899	1029	468
-976		939	765	487		1009	793	436		1027	1028	555		886	1034	471
-975		913	771	555		976	754	510		962	1117	547		840	989	442
-974		926	756	542		985	781	422		989	1067	544		932	1062	475
-973		942	755	510		998	787	442		1055	1136	544		955	1080	461
-972		937	841	563		973	869	471		1000	1148	562		943	1118	469
-971		977	820	512		988	855	473		997	1137	533		919	1071	494
-970		946	823	506		1061	814	497		987	1151	562		925	1036	477
-969		995	793	525		1061	876	503		1031	1147	529		980	1038	486
-968		1005	757	532		1020	783	518		1071	1179	559		881	1091	453
-967		960	773	524		1047	847	413		1018	1111	525		950	1048	459
-966		995	848	538		1073	847	493		1016	1145	527		872	1071	460
-965		973	825	488		1026	809	443		1049	1076	543		987	1114	450
-964		1022	864	574		1041	823	497		951	1148	561		976	1056	505
-963		939	822	555		1061	843	493		1019	1122	545		934	1079	467
-962		978	803	540		1006	857	527		1009	1130	587		1021	1126	460
-961		988	869	555		1054	837	460		1057	1146	532		982	1110	490
-960		972	801	514		1072	872	443		1020	1132	566		973	1112	485
-959		1000	808	532		1058	865	466		1058	1192	532		942	1047	469
-958		1017	811	549		1075	858	504		1098	1165	585		951	1070	462
-957		966	820	549		1108	891	486		1057	1200	584		941	1138	480
-956		1012	827	546		997	801	479		1033	1195	558		997	1093	472
-955		989	783	539		1092	882	507		1074	1240	543		981	1115	489
-954		933	820	538		1023	856	492		1032	1171	595		975	1041	492
-953		1013	874	555		1092	886	513		1062	1202	594		1019	1134	478
-952		1043	831	550		1044	869	485		1138	1253	577		998	1147	450
-951		1057	849	564		1094	840	493		1078	1224	548		1001	1148	455
-950		1006	849	580		1095	846	462		1045	1226	569		943	1052	464
-949		1056	803	596		1076	873	508		1072	1193	577		965	1155	492
-948		1052	813	559		1057	876	536		1106	1238	565		971	1145	483
-947		907	828	532		1070	934	445		1047	1148	564		951	1093	487
-946		1059	879	531		1030	848	469		1088	1169	539		961	1035	462
-945		972	856	513		1032	859	487		1038	1135	536		997	1115	496
-944		989	807	520		1033	846	489		1042	1209	545		973	1196	480
-943		959	793	506		1106	851	491		1015	1166	555		979	1052	532
-942		1072	811	565		1060	843	468		1095	1190	541		1041	1128	490
-941		1042	817	558		1084	876	463		1109	1186	533		987	1162	518
-940		1030	858	496		1015	914	474		1112	1103	571		997	1094	484
-939		1001	840	506		1011	902	470		1041	1187	593		966	1148	506
-938		961	828	554		1038	874	523		980	1145	560		974	1094	511
-937		962	796	526		1067	802	501		1069	1157	591		950	1116	496
-936		1001	777	504		1009	851	459		1022	1121	568		1075	1129	477
-935		914	804	534		1038	868	492		1078	1184	528		1013	1104	478
-934		973	737	536		1031	860	450		983	1110	558		939	1091	450
-933		1010	873	536		1082	884	441		1055	1185	551		1009	1073	483
-932		1023	810	495		1071	864	465		1061	1193	560		943	1070	469
-931		941	824	511		1006	841	503		1003	1153	514		966	1059	502
-930		1020	767	559		948	859	520		1042	1097	552		1006	1088	466
-929		948	805	534		1015	846	498		998	1119	587		896	1089	466
-928		1006	817	510		1013	870	478		1076	1132	590		968	1054	469
-927		958	796	508		1037	835	458		1038	1049	529		969	1095	441
-926		943	763	475		911	788	488		993	1087	553		907	995	470
-925		969	774	494		1074	821	484		1032	1129	562		943	1037	494
-924		974	754	548		1031	820	495		1076	1132	544		880	1082	497
-923		1019	763	564		1053	853	486		976	1124	592		960	1047	479
-922		949	750	544		991	806	486		961	1087	538		943	1021	475
-921		902	780	549		1030	866	466		1028	1109	535		924	1026	449
-920		917	792	555		1026	840	525		1007	1068	526		930	1078	457
-919		869	712	552		1014	937	474		939	1112	573		889	1091	473
-918		984	777	534		1002	817	466		963	1081	544		924	1067	483
-917		966	786	559		979	854	470		1043	1104	524		930	1059	493
-916		906	738	527		1020	827	450		1030	1108	557		963	1074	498
-915		905	754	535		1010	823	465		983	1041	529		915	1041	451
-914		911	772	562		989	793	442		915	1062	513		928	1044	457
-913		881	718	562		964	817	481		980	1024	545		875	944	436
-912		888	751	536		942	786	434		970	1007	530		894	1047	452
-911		936	738	525		959	808	435		977	1003	549		942	985	451
-910		914	716	519		951	810	453		957	1056	552		885	972	456
-909		874	785	550		1007	864	469		938	1009	536		881	1073	492
-908		883	745	526		973	815	488		933	987	542		867	1054	456
-907		927	766	511		925	809	434		967	1072	549		847	966	431
-906		872	674	562		955	783	485		921	1059	544		843	970	430
-905		883	705	565		918	755	491		863	1006	531		862	955	476
-904		838	688	534		924	735	430		953	982	608		817	955	398
-903		807	718	512		930	773	429		898	938	490		865	905	394
-902		868	706	518		915	727	462		931	997	512		861	986	494
-901		846	685	542		933	729	472		871	1014	519		832	898	437
-900		843	703	499		904	795	450		963	1003	502		863	956	447
-899		855	650	524		894	756	441		914	874	486		810	962	434
-898		799	624	475		926	781	423		834	895	483		811	875	434
-897		817	670	489		870	743	397		901	966	508		811	883	421
-896		891	689	471		909	769	448		821	959	549		798	914	409
-895		823	652	531		871	703	448		893	972	505		846	914	412
-894		817	646	489		871	695	437		850	868	470		797	914	400
-893		754	636	501		831	722	462		872	955	513		868	921	392
-892		821	640	486		850	721	412		862	948	505		770	898	409
-891		803	603	491		802	708	427		802	921	543		733	860	423
-890		808	678	506		773	690	431		851	913	518		832	820	433
-889		794	605	496		842	715	434		840	882	564		794	862	434
-888		772	667	532		869	707	458		855	950	497		781	867	419
-887		844	604	493		835	699	420		831	856	514		766	869	415
-886		783	643	522		802	688	400		815	893	488		765	855	393
-885		770	634	545		833	671	359		844	876	526		726	843	427
-884		820	591	520		852	663	420		856	935	512		789	886	408
-883		779	604	481		817	636	406		772	807	492		739	837	365
-882		806	598	484		790	635	390		814	834	531		762	887	390
-881		770	590	512		832	639	448		791	856	526		785	824	419
-880		787	596	483		822	578	461		846	871	526		734	861	402
-879		759	634	508		859	696	418		831	873	499		768	805	432
-878		779	610	483		864	681	432		759	924	505		759	889	406
-877		853	639	505		848	635	438		835	825	492		755	884	391
-876		748	627	519		745	646	418		857	912	484		714	789	437
-875		819	591	547		877	645	456		788	867	575		754	814	438
-874		792	646	502		784	631	436		862	893	513		762	847	427
-873		726	609	473		798	660	458		798	837	533		749	832	382
-872		766	560	481		826	645	370		808	835	509		737	747	432
-871		791	578	503		808	636	428		794	800	504		717	837	440
-870		774	567	479		822	637	401		813	850	492		791	831	451
-869		731	565	465		836	654	426		788	843	509		736	798	377
-868		787	647	494		815	677	439		795	842	524		738	828	430
-867		751	594	483		772	656	423		821	841	530		718	821	414
-866		774	597	496		828	652	436		772	814	516		763	837	418
-865		750	554	501		778	653	396		768	837	479		727	825	461
-864		741	597	506		850	594	434		798	854	498		720	844	441
-863		733	597	466		869	673	441		813	837	571		752	853	423
-862		774	630	507		829	701	441		819	888	521		767	817	453
-861		731	545	501		838	621	401		771	874	538		742	867	424
-860		759	606	564		752	646	443		818	811	476		656	814	423
-859		768	556	451		753	597	388		795	775	529		745	804	396
-858		716	599	497		797	649	399		786	836	498		738	829	402
-857		716	595	491		770	671	450		774	816	540		786	787	447
-856		755	583	462		791	667	432		819	782	492		726	806	386
-855		736	580	470		841	701	450		762	847	530		716	814	433
-854		749	577	490		783	600	412		815	829	496		714	827	438
-853		754	620	480		761	659	396		755	799	536		740	827	419
-852		766	549	508		750	614	399		758	791	529		737	783	433
-851		766	548	482		775	658	445		782	935	486		685	847	396
-850		754	573	445		825	680	418		747	849	484		697	817	396
-849		796	585	487		837	656	363		837	831	501		722	791	410
-848		795	588	483		780	650	406		861	876	473		707	845	416
-847		788	628	478		842	646	423		806	887	514		739	824	397
-846		751	594	564		780	690	392		821	889	516		801	812	412
-845		794	628	517		818	638	412		774	861	546		729	876	444
-844		784	639	521		813	680	448		814	911	527		741	814	450
-843		779	653	481		815	623	437		794	853	477		716	860	447
-842		761	613	481		862	623	400		788	881	481		735	808	437
-841		744	674	507		780	633	399		790	885	472		744	783	402
-840		798	626	473		879	691	430		874	875	532		784	860	443
-839		756	600	470		849	657	440		849	938	501		763	817	406
-838		773	670	467		838	671	433		901	882	494		782	814	402
-837		795	644	477		784	647	413		862	889	487		778	875	352
-836		787	596	504		808	674	384		816	870	440		762	878	395
-835		828	642	441		911	666	403		919	894	512		762	873	417
-834		847	595	507		888	694	438		895	910	503		771	821	417
-833		854	712	507		833	713	402		882	976	505		776	865	425
-832		847	614	469		811	735	418		805	941	484		817	827	416
-831		843	680	434		892	655	456		839	912	434		741	915	404
-830		784	667	485		828	732	474		844	968	528		766	907	442
-829		772	718	525		895	709	396		889	910	483		797	940	452
-828		828	654	523		856	706	407		880	956	534		848	898	423
-827		887	669	447		895	720	442		907	948	523		799	1006	405
-826		830	689	481		895	758	415		920	963	529		767	931	451
-825		869	679	508		906	726	434		866	919	476		897	928	405
-824		885	698	480		934	786	410		918	979	537		809	965	401
-823		895	655	459		901	719	404		980	968	494		836	987	440
-822		848	711	519		943	768	462		927	1027	467		912	963	472
-821		877	709	513		937	713	462		911	989	569		811	956	435
-820		865	677	465		909	772	420		933	972	500		893	963	438
-819		852	698	515		902	743	451		996	1049	523		877	947	396
-818		942	741	514		938	807	434		931	1077	532		930	988	479
-817		894	711	520		926	772	419		938	1072	566		871	988	459
-816		915	788	537		994	832	496		973	1086	497		912	1037	417
-815		972	740	504		907	868	443		976	1090	556		899	963	475
-814		961	758	541		959	794	465		1003	1057	493		955	1007	419
-813		941	750	519		993	812	443		982	1101	563		859	1004	468
-812		914	763	582		987	859	450		1042	1061	528		989	1020	490
-811		955	777	527		1062	866	468		1020	1153	551		938	1054	496
-810		904	744	532		1058	821	509		1013	1148	535		966	1080	492
-809		997	779	515		1038	831	476		943	1085	598		947	998	468
-808		953	783	535		1045	862	480		1013	1115	565		948	1071	487
-807		1002	875	526		1051	840	510		1148	1206	596		957	1153	531
-806		988	785	538		1014	860	472		1029	1152	565		989	1047	484
-805		975	752	529		1045	861	510		1079	1185	619		991	1087	480
-804		989	802	593		1074	908	466		1062	1193	589		974	1161	470
-803		957	830	554		1042	880	490		1038	1202	653		1003	1133	529
-802		1013	805	524		1025	878	486		1031	1130	557		1001	1133	498
-801		1053	874	550		1112	877	496		1089	1150	593		985	1089	516
-800		1032	832	563		1085	911	526		1113	1231	525		1021	1202	534
-799		1059	831	638		1084	878	484		1067	1193	587		1001	1191	492
-798		1040	852	602		1122	920	488		1029	1182	559		1081	1170	524
-797		1046	847	594		1089	900	503		1093	1211	573		1018	1102	521
-796		1060	902	553		1128	894	545		1081	1231	617		1026	1145	515
-795		1031	845	554		1092	903	480		1145	1216	567		1045	1131	535
-794		1039	857	587		1113	902	484		1089	1213	637		965	1150	509
-793		1063	889	530		1087	915	526		1108	1268	589		1065	1221	501
-792		1033	807	553		1119	899	507		1059	1200	606		1061	1113	516
-791		1085	834	603		1149	969	529		1119	1182	579		1005	1164	525
-790		1063	886	545		1148	927	526		1139	1248	609		1045	1213	522
-789		1073	905	536		1151	919	512		1109	1292	594		1032	1194	498
-788		1099	889	566		1156	958	524		1127	1207	595		1010	1176	510
-787		1036	854	594		1170	970	486		1120	1196	604		1039	1235	529
-786		1085	868	610		1059	947	525		1057	1241	562		1056	1210	509
-785		1072	826	591		1206	927	513		1165	1238	608		1045	1219	547
-784		1042	845	565		1234	930	554		1128	1243	656		1023	1292	540
-783		1028	942	580		1182	964	537		1164	1278	599		1053	1125	510
-782		1054	891	610		1147	920	537		1119	1251	573		1063	1254	563
-781		1094	853	598		1119	945	552		1171	1297	609		1087	1230	523
-780		1091	893	579		1153	915	477		1155	1234	607		1035	1195	520
-779		1031	846	618		1194	933	497		1145	1302	565		990	1170	512
-778		1055	932	556		1159	920	515		1203	1284	628		1052	1241	506
-777		1101	956	610		1152	1059	545		1100	1343	592		1028	1259	491
-776		1082	869	606		1114	940	512		1108	1245	596		1086	1178	531
-775		1070	889	599		1181	983	535		1134	1250	571		1044	1141	525
-774		1081	876	575		1159	973	485		1165	1239	614		1015	1184	544
-773		1100	908	615		1196	1003	572		1147	1241	620		1073	1223	540
-772		1061	926	557		1206	945	518		1120	1209	607		1055	1262	533
-771		1106	823	600		1216	895	536		1142	1235	620		1021	1211	542
-770		1062	849	583		1157	933	506		1109	1199	634		1049	1185	494
-769		1098	858	590		1104	885	533		1126	1244	616		1077	1156	544
-768		1072	804	567		1105	907	507		1132	1258	574		1083	1197	529
-767		1025	877	623		1160	922	545		1147	1267	600		961	1180	502
-766		1049	842	569		1176	928	525		1161	1203	604		1103	1174	517
-765		1059	850	578		1209	937	556		1120	1165	640		1048	1139	539
-764		1043	887	608		1106	904	534		1096	1163	622		1008	1170	509
-763		1005	858	580		1147	956	524		1077	1153	582		1018	1217	541
-762		1004	843	605		1093	957	518		1158	1204	659		1026	1168	520
-761		1051	835	633		1070	926	496		1031	1206	590		1000	1121	523
-760		1039	816	584		1060	849	517		1049	1198	605		984	1071	494
-759		996	794	560		1121	918	523		1111	1186	623		994	1187	526
-758		1040	810	603		1099	951	521		1093	1231	593		1023	1192	548
-757		1057	866	635		1064	844	508		1049	1132	651		1034	1124	541
-756		1072	836	611		1157	883	550		1059	1134	639		952	1139	558
-755		993	831	616		1109	894	533		1064	1096	623		1038	1086	530
-754		984	789	574		1057	841	489		1025	1143	627		957	1151	501
-753		986	783	579		1082	830	529		1016	1100	638		927	1094	528
-752		1015	748	565		1091	877	496		1098	1184	584		1025	1141	547
-751		965	782	563		1069	815	519		1077	1074	626		903	1124	514
-750		1006	729	585		1005	811	559		1066	1036	602		974	1002	521
-749		942	763	596		1023	865	516		1039	1124	620		952	1095	524
-748		928	753	612		1013	853	523		1007	1107	600		1019	1117	491
-747		994	754	608		1052	845	491		974	1030	646		956	1021	523
-746		907	718	506		983	833	490		936	1093	586		930	1027	486
-745		952	795	543		999	799	514		991	1033	550		977	966	480
-744		942	741	529		989	819	481		969	1019	586		876	1029	463
-743		901	801	558		996	832	478		1013	993	559		951	1030	547
-742		894	738	570		964	816	468		954	1012	588		892	1032	484
-741		962	704	564		1018	831	488		994	1027	585		924	980	507
-740		892	729	621		1002	805	504		935	1027	598		901	1005	500
-739		911	712	531		963	769	514		938	1007	598		862	935	459
-738		885	650	594		953	782	473		937	961	589		891	923	451
-737		837	672	518		962	745	426		988	1051	591		869	990	520
-736		841	708	551		917	748	480		938	970	593		883	1012	494
-735		856	688	561		947	764	450		973	955	564		803	903	518
-734		861	682	564		936	735	458		858	973	575		871	928	469
-733		820	699	582		998	727	450		942	956	549		870	953	466
-732		828	710	537		907	754	488		909	1017	582		847	952	474
-731		822	634	610		914	734	493		859	972	568		845	925	483
-730		820	674	535		927	726	503		831	946	578		861	902	479
-729		807	635	545		889	739	419		889	904	565		831	881	488
-728		823	670	524		803	665	482		860	923	569		820	846	447
-727		787	661	539		846	711	407		820	923	555		722	937	479
-726		791	599	555		832	714	420		826	902	545		762	878	445
-725		805	625	545		779	659	464		821	896	576		824	873	447
-724		787	639	596		816	685	440		807	848	571		780	890	463
-723		733	600	522		810	689	457		802	849	583		760	835	459
-722		806	589	469		874	689	441		805	839	556		762	818	442
-721		807	590	538		831	656	443		796	857	582		776	810	434
-720		716	578	554		828	749	445		806	864	562		810	858	510
-719		722	611	558		842	648	431		763	838	543		803	808	457
-718		779	601	537		824	621	419		791	724	519		742	780	430
-717		699	553	518		809	643	454		749	815	559		739	790	434
-716		702	565	557		807	639	405		786	817	553		756	784	422
-715		791	556	522		811	636	434		774	786	578		701	810	446
-714		695	521	596		780	635	427		791	779	529		739	791	436
-713		713	550	530		837	622	459		765	777	602		705	779	405
-712		753	594	536		833	667	428		750	786	551		721	835	460
-711		709	585	494		826	621	423		806	846	573		751	743	441
-710		734	564	542		790	633	455		809	779	524		716	764	436
-709		738	511	490		765	563	462		758	746	569		697	781	408
-708		669	553	512		715	606	437		795	822	536		697	827	441
-707		737	512	525		757	629	415		798	806	497		709	734	410
-706		656	536	531		740	585	407		747	755	527		700	752	435
-705		698	560	568		729	581	465		771	767	587		712	767	459
-704		733	525	529		808	592	412		752	745	520		690	771	453
-703		691	553	567		724	594	425		782	802	555		709	790	438
-702		756	569	529		813	638	459		752	774	583		727	770	450
-701		704	568	562		763	615	445		801	730	556		716	755	448
-700		694	542	525		719	623	410		717	769	530		702	709	426
-699		685	499	493		775	633	401		706	739	528		621	707	423
-698		699	575	560		760	575	438		750	705	579		636	776	404
-697		690	521	519		738	570	449		758	719	519		690	727	408
-696		681	529	526		750	622	429		766	755	564		687	743	434
-695		638	530	532		735	605	423		786	768	568		686	735	457
-694		794	558	529		755	576	389		675	755	558		686	743	419
-693		711	571	519		780	598	402		757	753	611		708	833	443
-692		702	515	510		722	623	402		734	713	510		633	780	429
-691		653	536	500		754	599	397		704	706	559		638	751	424
-690		738	522	501		790	626	408		741	758	577		676	721	450
-689		700	555	544		747	606	438		759	765	601		694	791	462
-688		697	527	529		780	625	427		764	756	499		720	715	470
-687		680	538	565		744	610	404		767	751	526		711	716	413
-686		687	513	499		766	582	391		748	714	549		652	761	418
-685		717	563	565		738	639	405		741	775	529		711	785	411
-684		757	498	526		734	575	438		784	765	560		674	798	474
-683		689	524	551		747	607	413		776	783	589		732	751	418
-682		711	575	542		745	613	450		765	750	556		689	739	457
-681		714	516	543		796	579	418		751	735	555		670	786	458
-680		736	503	530		779	616	428		746	798	568		683	772	435
-679		766	561	543		750	628	471		774	790	530		670	767	423
-678		718	536	514		778	580	449		778	762	564		761	801	437
-677		729	578	577		772	651	410		746	776	556		699	820	433
-676		743	551	595		810	647	475		746	748	600		740	770	423
-675		765	580	549		802	657	428		796	818	596		685	827	476
-674		772	525	498		778	636	449		740	744	575		738	738	447
-673		798	543	530		798	597	428		767	795	558		720	792	435
-672		696	574	597		788	663	452		757	802	607		685	765	464
-671		726	543	525		779	638	430		807	807	586		748	758	476
-670		802	645	573		835	650	450		799	834	595		755	825	436
-669		792	564	537		848	632	470		814	848	577		769	777	479
-668		748	571	612		774	632	437		794	770	582		715	818	460
-667		754	602	574		844	660	448		761	871	561		729	814	466
-666		746	601	540		844	659	428		827	851	644		745	798	474
-665		713	590	573		827	667	416		775	834	590		745	878	448
-664		799	592	549		818	667	436		739	821	580		758	833	466
-663		767	611	540		803	691	433		842	805	564		801	809	408
-662		800	606	575		867	650	485		863	887	608		825	892	465
-661		782	632	540		898	734	455		829	883	608		784	901	432
-660		811	610	599		888	685	522		861	899	603		808	850	514
-659		809	610	606		915	732	497		901	944	605		830	921	486
-658		791	618	606		912	716	504		867	912	656		803	879	477
-657		869	642	578		906	723	505		921	946	591		831	931	495
-656		865	638	597		900	755	510		903	895	613		845	929	471
-655		834	725	610		867	742	442		855	983	623		890	1006	465
-654		951	662	603		981	730	503		954	913	619		825	955	483
-653		881	689	676		969	764	499		910	929	617		838	964	506
-652		864	703	626		965	756	522		966	927	615		876	934	517
-651		861	736	593		966	733	536		980	990	582		840	991	510
-650		922	710	653		944	791	489		939	1015	647		847	978	485
-649		897	719	599		966	753	491		912	989	602		843	968	507
-648		944	764	628		915	775	464		1005	1052	613		907	983	508
-647		951	692	609		1001	807	494		1012	1057	575		961	996	494
-646		975	746	619		1041	783	568		1000	1063	655		922	1055	550
-645		885	771	629		1054	863	537		997	1047	667		994	992	562
-644		971	714	602		1031	823	563		941	1043	651		969	1066	560
-643		950	761	644		984	838	524		988	1056	677		951	1058	540
-642		937	752	653		1069	815	541		1011	1133	627		938	1069	526
-641		993	827	664		1120	917	613		1086	1135	633		996	1078	563
-640		985	799	714		1088	898	564		1093	1023	634		1026	1026	570
-639		1008	789	634		1103	898	539		1077	1198	707		997	1103	587
-638		1016	775	686		1045	870	551		1034	1149	679		1005	1111	557
-637		1044	856	697		1146	913	619		1111	1129	732		978	1169	617
-636		1009	769	655		1100	917	554		1084	1147	739		1001	1218	601
-635		1052	859	651		1086	885	613		1113	1101	725		1072	1108	564
-634		1043	844	735		1165	896	554		1157	1162	717		1032	1168	574
-633		1061	896	732		1163	883	594		1167	1207	692		1106	1144	546
-632		1066	862	649		1155	933	601		1130	1221	675		1054	1165	563
-631		1062	835	668		1133	926	593		1205	1158	750		1024	1242	582
-630		1071	809	661		1112	910	631		1143	1167	666		1097	1115	590
-629		1144	850	707		1231	936	589		1148	1207	668		1122	1195	581
-628		1067	839	684		1189	999	595		1150	1276	668		1117	1260	609
-627		1138	916	663		1236	970	581		1168	1245	685		1137	1210	637
-626		1121	860	662		1273	1024	622		1213	1277	703		1097	1276	597
-625		1088	901	743		1262	1031	626		1174	1273	753		1202	1182	663
-624		1161	854	695		1197	1042	633		1227	1183	725		1129	1251	592
-623		1065	892	668		1318	951	618		1166	1238	736		1164	1164	605
-622		1132	904	687		1237	947	553		1234	1231	727		1117	1269	641
-621		1070	909	727		1131	965	617		1192	1290	718		1069	1200	600
-620		1153	866	696		1253	949	613		1165	1217	639		1144	1299	649
-619		1149	909	671		1222	1009	630		1213	1281	713		1123	1281	629
-618		1180	946	696		1233	994	596		1191	1336	723		1118	1302	627
-617		1146	966	693		1234	1030	620		1144	1376	773		1175	1258	619
-616		1165	978	723		1262	1017	585		1233	1287	732		1164	1319	659
-615		1130	931	690		1304	1023	644		1204	1297	731		1221	1321	611
-614		1126	866	659		1266	966	638		1222	1263	671		1080	1318	566
-613		1152	903	707		1238	1051	624		1244	1400	748		1111	1280	605
-612		1180	1001	711		1190	984	590		1290	1284	723		1083	1271	657
-611		1127	945	671		1219	1009	608		1217	1278	752		1113	1285	588
-610		1143	894	689		1270	1004	608		1290	1398	707		1195	1294	604
-609		1146	923	657		1257	1048	600		1225	1319	748		1140	1323	622
-608		1146	975	715		1219	1014	683		1262	1240	788		1103	1287	583
-607		1125	939	733		1210	1030	615		1218	1256	757		1146	1302	625
-606		1176	929	701		1259	1041	627		1240	1236	701		1086	1293	601
-605		1171	900	689		1206	996	555		1222	1310	720		1123	1232	573
-604		1079	926	696		1212	989	634		1187	1271	715		1152	1237	622
-603		1155	900	665		1250	980	621		1188	1240	704		1126	1271	607
-602		1119	900	636		1247	986	585		1181	1284	741		1134	1184	619
-601		1097	912	634		1241	969	567		1116	1235	684		1080	1161	611
-600		1042	911	685		1172	908	613		1167	1254	615		1100	1225	582
-599		1105	906	666		1229	1057	643		1192	1242	704		1170	1213	640
-598		1092	868	671		1230	975	600		1239	1216	729		1156	1219	588
-597		1155	919	658		1213	1054	578		1151	1294	706		1037	1290	586
-596		1125	899	756		1259	1001	580		1190	1187	672		1129	1202	634
-595		1160	880	687		1244	987	510		1128	1240	703		1060	1224	563
-594		1085	878	642		1175	960	610		1141	1227	650		1038	1154	595
-593		1078	871	673		1151	971	610		1145	1221	703		1057	1204	554
-592		998	861	640		1205	943	591		1127	1185	657		1065	1152	604
-591		1046	824	692		1189	901	581		1155	1191	638		1026	1172	635
-590		1084	829	638		1118	977	581		1105	1251	699		1077	1233	611
-589		1005	829	603		1137	910	572		1083	1145	652		1033	1188	531
-588		954	811	680		1112	881	533		1106	1219	647		1049	1129	566
-587		1013	820	595		1123	908	525		1037	1120	650		991	1128	569
-586		995	859	630		1159	896	542		1146	1176	696		1052	1138	578
-585		1044	800	653		1189	942	536		1116	1143	652		1022	1165	516
-584		1051	805	640		1043	954	585		1070	1115	680		942	1189	586
-583		994	772	626		1080	824	542		989	1141	646		950	999	552
-582		1005	744	606		1019	904	532		998	1122	648		980	1165	512
-581		986	744	659		1055	878	522		1040	1067	661		1017	1088	538
-580		939	748	637		1015	823	544		1029	1087	622		917	1099	538
-579		978	719	570		1060	891	515		1025	1136	615		962	1072	572
-578		963	711	578		1054	818	527		1065	1027	634		919	994	493
-577		937	708	555		1050	857	540		993	1075	606		986	1014	528
-576		882	729	575		997	778	508		959	1076	607		903	1031	509
-575		962	741	601		1051	841	539		995	995	646		929	1013	527
-574		895	735	563		979	749	529		923	1037	594		868	1020	505
-573		919	672	582		943	774	489		936	973	609		885	949	487
-572		886	737	574		1036	790	483		887	938	589		903	969	499
-571		933	653	536		988	742	503		1009	880	558		870	933	495
-570		830	705	600		976	807	527		929	981	590		855	996	484
-569		806	681	546		918	795	502		904	924	577		813	929	464
-568		804	664	546		878	709	472		836	934	561		829	891	486
-567		794	645	518		895	733	518		859	970	589		831	912	525
-566		819	648	570		949	709	445		849	944	536		826	914	440
-565		790	643	559		878	710	455		858	874	535		816	901	467
-564		762	621	493		838	643	483		816	885	542		760	873	455
-563		749	647	533		835	761	434		842	848	539		810	861	442
-562		753	589	535		857	673	444		808	879	533		813	813	471
-561		770	587	498		908	684	428		846	849	539		762	820	453
-560		742	576	528		833	696	460		848	851	519		748	857	434
-559		726	614	526		831	645	406		823	815	505		771	842	442
-558		724	564	515		783	707	436		815	820	522		693	819	411
-557		751	601	550		836	648	436		845	799	574		782	822	472
-556		715	599	512		857	654	438		807	729	564		741	852	441
-555		690	559	538		815	603	443		737	728	504		762	809	490
-554		666	553	497		808	653	425		776	763	542		773	809	430
-553		729	539	474		743	615	501		748	722	553		717	770	410
-552		741	530	516		785	613	465		731	756	564		663	791	443
-551		717	530	526		778	612	460		828	762	537		693	750	428
-550		671	570	480		816	647	455		738	774	514		668	728	451
-549		657	564	552		792	627	412		716	742	543		701	739	424
-548		657	536	487		808	576	448		743	727	509		697	779	433
-547		641	527	562		764	627	441		717	723	519		678	783	417
-546		658	490	524		743	577	430		714	671	535		675	734	415
-545		689	515	455		741	564	387		722	668	496		686	746	434
-544		673	487	532		751	603	489		711	697	582		677	769	458
-543		622	486	509		722	568	423		673	657	503		637	701	419
-542		638	462	514		691	558	409		739	718	559		618	665	424
-541		640	482	495		692	543	401		666	684	565		679	655	447
-540		660	473	541		692	564	426		690	651	512		631	648	430
-539		641	485	532		749	535	428		730	670	540		637	689	451
-538		622	515	541		733	561	414		713	648	580		663	687	459
-537		624	488	558		723	540	420		714	629	557		658	713	404
-536		660	471	515		732	570	458		706	630	521		653	694	421
-535		683	499	548		684	546	424		705	650	575		643	682	441
-534		662	474	537		701	548	401		668	623	582		617	674	450
-533		628	482	523		723	557	432		655	671	538		641	637	402
-532		662	449	546		693	528	444		675	670	551		611	693	394
-531		605	469	543		736	546	464		694	651	557		603	638	452
-530		535	446	576		729	511	400		684	636	540		638	604	456
-529		575	420	506		739	516	405		699	627	555		635	638	440
-528		637	443	561		677	558	432		695	631	599		584	586	432
-527		588	462	546		666	489	451		637	614	554		602	634	448
-526		633	453	571		645	508	433		633	607	553		604	633	445
-525		637	387	591		676	530	466		655	613	573		621	667	414
-524		644	437	629		726	557	451		696	605	562		623	648	427
-523		636	471	595		731	549	444		701	601	625		656	692	464
-522		648	471	582		716	535	455		663	633	630		653	662	504
-521		670	466	574		692	555	442		692	669	627		649	656	452
-520		612	516	602		693	545	469		670	633	586		642	625	455
-519		616	445	560		689	537	466		677	619	594		605	651	485
-518		627	470	564		664	560	427		671	619	579		599	640	425
-517		637	457	543		710	499	464		686	597	632		603	613	465
-516		592	403	591		690	522	446		696	621	582		649	626	446
-515		645	480	603		653	524	468		661	642	594		629	654	484
-514		647	447	619		720	557	468		700	667	623		658	651	485
-513		646	485	623		706	553	479		697	610	624		639	671	519
-512		640	462	555		665	537	460		652	607	614		643	666	473
-511		575	488	661		775	521	489		723	669	663		677	683	464
-510		626	488	609		696	513	473		691	626	608		647	683	470
-509		678	465	621		734	528	478		695	616	647		646	690	492
-508		687	493	631		719	548	479		712	636	659		651	714	494
-507		684	486	603		724	536	463		697	655	653		692	661	514
-506		639	476	615		747	533	508		670	641	669		646	672	476
-505		714	480	689		761	564	510		690	663	697		627	654	512
-504		650	499	681		767	588	506		692	662	651		715	656	498
-503		740	482	671		752	604	560		723	705	741		723	720	496
-502		742	494	693		827	638	568		773	723	710		751	718	533
-501		701	526	646		798	596	523		710	686	714		764	755	561
-500		723	461	678		743	588	579		818	703	717		718	707	541
-499		762	503	714		752	601	559		797	670	735		720	728	555
-498		711	485	640		751	599	524		761	695	720		718	684	536
-497		742	475	683		836	648	526		804	717	722		718	770	521
-496		739	560	684		838	659	553		774	706	757		730	776	552
-495		723	482	710		883	624	562		789	763	808		781	792	538
-494		779	579	739		889	597	519		773	724	725		793	779	565
-493		759	527	727		852	610	554		821	757	780		749	788	584
-492		755	516	758		884	724	560		864	792	797		732	867	576
-491		835	559	775		919	667	579		860	751	773		801	791	602
-490		819	524	754		909	685	610		876	809	746		827	811	609
-489		790	550	745		900	706	584		841	831	813		762	812	589
-488		842	624	808		956	704	617		858	821	793		821	907	595
-487		785	607	825		946	723	622		887	890	841		835	883	630
-486		847	597	809		954	752	625		896	911	821		855	853	685
-485		853	638	803		911	752	606		898	840	810		815	888	641
-484		890	621	861		950	767	658		912	821	913		852	910	653
-483		845	603	781		992	658	624		932	802	858		889	946	648
-482		888	646	822		1012	797	620		919	889	827		856	970	638
-481		928	625	872		990	703	705		892	887	851		847	934	638
-480		863	619	810		972	755	643		922	875	829		903	954	644
-479		920	643	842		1026	754	722		1015	908	865		894	1011	635
-478		960	677	848		1039	785	679		1012	952	867		901	926	609
-477		937	681	872		1025	782	685		1029	962	941		931	958	689
-476		939	642	922		1036	799	727		980	933	928		984	1048	720
-475		930	689	883		1110	833	672		973	928	900		963	1006	751
-474		989	642	897		1100	833	701		1051	948	848		922	1025	712
-473		980	697	933		1098	875	691		1088	975	960		954	1083	718
-472		1011	758	943		1097	814	788		1082	1012	924		1045	1061	706
-471		1034	765	934		1184	847	718		1084	1015	978		1034	1090	753
-470		1032	729	971		1181	874	718		1090	1036	943		1079	1122	737
-469		1049	724	973		1152	853	780		1157	1054	1007		1024	1077	738
-468		1067	741	883		1146	942	715		1136	1109	984		1034	1115	767
-467		1137	791	951		1239	933	787		1189	1143	1029		1098	1153	771
-466		1147	738	967		1235	952	740		1199	1144	1021		1028	1175	794
-465		1081	780	975		1209	879	774		1143	1109	952		1105	1162	733
-464		1112	815	972		1204	952	790		1183	1177	965		1111	1196	722
-463		1152	842	939		1235	956	768		1179	1128	965		1071	1258	748
-462		1107	789	1022		1224	974	752		1200	1213	1011		1143	1225	817
-461		1171	796	989		1298	931	830		1165	1191	990		1123	1177	666
-460		1126	809	1048		1319	981	849		1166	1108	1059		1187	1215	728
-459		1155	810	1011		1248	1021	796		1139	1153	1009		1163	1149	797
-458		1160	821	925		1260	1030	760		1225	1203	1001		1124	1241	738
-457		1209	867	1046		1234	979	804		1333	1202	1058		1172	1340	839
-456		1140	910	1041		1281	1055	811		1251	1142	1040		1176	1286	775
-455		1172	864	970		1263	984	780		1183	1264	1101		1222	1245	745
-454		1194	897	947		1358	1023	784		1317	1244	1028		1116	1261	825
-453		1174	830	1058		1325	1037	855		1240	1214	1167		1236	1248	804
-452		1217	861	982		1285	990	861		1263	1193	1003		1309	1263	848
-451		1203	800	980		1264	1044	791		1270	1251	1027		1094	1179	842
-450		1240	873	1002		1327	1006	803		1272	1226	1057		1214	1287	805
-449		1192	827	938		1332	1013	829		1302	1239	1044		1147	1312	788
-448		1197	848	1037		1365	1038	827		1247	1306	1038		1217	1313	836
-447		1238	923	1047		1340	1030	827		1332	1232	998		1249	1307	875
-446		1203	934	1035		1275	1008	850		1273	1305	1022		1173	1302	812
-445		1177	868	1031		1354	1018	860		1255	1246	1047		1268	1277	843
-444		1272	913	1028		1309	1065	860		1280	1372	1044		1203	1303	848
-443		1131	866	1015		1304	1049	858		1275	1222	1057		1177	1251	794
-442		1201	888	988		1383	1064	809		1270	1242	1056		1230	1305	826
-441		1181	822	948		1245	1020	807		1187	1266	1009		1256	1315	715
-440		1240	907	957		1358	1045	833		1310	1285	1049		1171	1321	771
-439		1242	836	1030		1300	1048	830		1242	1293	1036		1261	1232	820
-438		1184	946	1021		1387	1040	811		1270	1216	981		1256	1266	770
-437		1227	867	993		1315	1024	853		1286	1317	1042		1190	1328	820
-436		1196	923	966		1303	1016	821		1289	1235	1014		1221	1243	804
-435		1187	933	994		1306	960	788		1249	1238	1016		1193	1271	786
-434		1224	874	976		1378	1074	808		1288	1216	987		1226	1291	791
-433		1181	893	1021		1301	1008	790		1244	1335	1046		1214	1308	834
-432		1144	847	1031		1339	1081	807		1310	1253	1071		1197	1233	793
-431		1197	812	993		1327	1016	808		1206	1210	1029		1173	1259	825
-430		1157	862	955		1234	954	810		1166	1200	1004		1113	1184	802
-429		1166	843	948		1300	1024	784		1246	1235	1007		1165	1227	763
-428		1208	820	824		1236	954	760		1280	1216	891		1208	1203	808
-427		1133	836	934		1239	986	763		1183	1232	898		1110	1292	745
-426		1203	887	908		1274	1006	813		1211	1215	980		1158	1262	843
-425		1161	800	987		1288	950	760		1174	1131	951		1155	1230	786
-424		1091	805	910		1314	892	782		1140	1162	933		1070	1233	757
-423		1093	805	851		1207	998	704		1275	1193	897		1085	1258	719
-422		1087	841	922		1201	969	749		1206	1168	885		1081	1144	740
-421		1037	814	884		1238	965	736		1185	1152	903		1080	1171	781
-420		1023	833	883		1155	911	733		1116	1078	845		1045	1150	735
-419		1049	793	906		1135	943	703		1103	1109	848		1109	1211	729
-418		1053	779	881		1150	892	659		1075	1082	891		1021	1086	710
-417		1019	755	879		1143	890	672		1114	1125	875		1011	1096	716
-416		1064	732	853		1182	886	748		1086	1121	888		1110	1100	688
-415		984	693	839		1112	886	690		1017	983	788		987	1116	689
-414		978	680	795		1104	911	671		1034	1067	860		964	1067	653
-413		992	689	792		1122	836	713		1134	1045	831		997	1118	671
-412		918	718	843		1097	862	683		1056	984	840		969	1038	703
-411		953	736	711		1069	811	694		1016	969	846		918	998	625
-410		864	664	754		1017	870	688		979	973	850		943	1008	641
-409		901	711	724		1110	819	636		960	995	829		950	986	649
-408		957	628	741		991	832	633		969	916	762		955	974	666
-407		912	633	740		989	765	629		963	856	760		907	954	609
-406		913	660	695		1003	781	614		944	871	720		916	971	618
-405		853	618	726		1047	788	652		896	926	705		951	975	646
-404		815	650	688		930	747	569		914	914	729		885	961	594
-403		761	602	671		952	720	607		872	879	734		843	891	621
-402		884	582	653		954	745	570		890	882	723		802	933	594
-401		843	564	691		958	722	614		925	834	751		913	925	604
-400		772	602	689		929	697	567		861	813	689		856	835	573
-399		805	611	688		958	737	537		833	789	695		826	892	586
-398		764	554	654		906	690	630		838	835	665		853	824	578
-397		789	527	620		873	703	588		865	797	647		816	881	559
-396		764	583	651		864	694	611		825	784	682		767	786	594
-395		713	502	668		897	712	542		858	816	631		752	862	509
-394		722	572	681		862	664	524		783	779	686		739	787	546
-393		688	564	556		810	664	555		812	739	613		764	801	533
-392		742	511	609		829	676	500		801	685	642		757	770	540
-391		695	539	605		804	640	501		753	719	673		806	728	521
-390		706	519	624		805	637	495		730	707	641		754	762	525
-389		688	547	574		778	625	534		767	723	650		749	744	499
-388		687	472	563		801	597	519		677	641	584		710	704	482
-387		650	498	537		777	612	528		719	700	589		716	688	544
-386		678	506	585		709	680	499		706	677	619		727	771	516
-385		640	450	605		773	564	509		695	659	603		724	717	480
-384		614	463	565		738	619	509		630	636	596		701	662	518
-383		696	481	586		774	534	507		680	674	586		647	687	508
-382		633	464	589		706	569	513		722	618	590		673	706	513
-381		668	446	555		754	559	537		684	666	651		694	695	468
-380		618	457	522		705	584	528		709	694	586		581	687	467
-379		667	448	535		737	547	507		660	642	555		605	646	488
-378		575	413	558		758	572	496		672	612	599		613	622	461
-377		604	430	561		746	526	486		650	540	563		652	640	466
-376		620	434	572		716	595	464		671	598	575		628	664	459
-375		583	417	580		697	530	508		659	611	580		577	653	453
-374		572	433	539		671	547	471		626	601	555		647	623	486
-373		592	416	524		671	513	464		598	588	532		576	663	442
-372		583	417	492		675	507	450		594	576	521		626	613	441
-371		590	401	514		668	503	503		603	559	585		620	581	466
-370		567	442	552		647	517	468		638	614	566		596	639	463
-369		556	397	512		603	503	452		658	560	528		578	603	468
-368		559	389	517		654	499	416		597	567	517		547	557	414
-367		536	380	502		635	520	472		624	543	566		547	568	412
-366		572	421	494		680	492	416		547	567	522		555	622	455
-365		544	357	502		652	501	479		559	591	530		564	562	407
-364		544	366	486		649	452	415		584	557	533		587	590	435
-363		557	423	554		671	503	482		571	519	495		584	600	422
-362		554	384	506		637	472	438		610	494	577		554	540	438
-361		523	370	517		615	483	434		554	522	579		515	576	422
-360		527	393	501		608	505	462		611	465	575		578	553	436
-359		587	405	536		629	469	465		596	505	525		533	550	424
-358		544	413	493		628	459	435		589	540	577		589	590	421
-357		476	357	507		665	488	429		540	479	512		515	522	439
-356		537	415	506		623	468	486		589	498	593		540	559	447
-355		521	332	514		598	472	460		588	496	588		572	520	446
-354		550	387	567		644	470	458		580	495	572		557	550	450
-353		537	302	527		621	414	457		589	507	570		539	528	434
-352		559	383	526		644	440	470		597	499	542		529	529	501
-351		525	369	532		658	484	440		571	536	594		541	524	454
-350		503	338	553		622	471	460		591	466	600		568	544	457
-349		535	383	572		632	469	492		587	546	551		567	528	441
-348		541	352	592		641	484	502		614	507	590		586	540	511
-347		518	341	588		643	471	506		602	486	565		603	556	495
-346		510	364	600		641	523	503		592	512	589		602	559	470
-345		554	364	574		628	454	509		528	450	636		528	539	506
-344		556	373	592		687	486	484		569	488	601		538	561	522
-343		523	375	623		701	458	543		585	496	602		604	553	513
-342		506	395	619		704	481	544		601	507	690		553	530	504
-341		597	363	568		658	431	540		528	481	678		561	526	532
-340		516	377	628		632	501	535		606	471	696		604	584	560
-339		581	351	633		618	525	547		615	482	654		610	528	563
-338		509	357	673		646	487	599		598	506	670		573	564	530
-337		594	337	635		653	527	587		615	460	730		586	535	550
-336		544	348	692		674	462	583		584	498	731		591	499	577
-335		582	341	741		722	495	613		643	540	792		608	559	561
-334		590	368	800		752	498	586		665	518	797		627	614	612
-333		611	360	726		697	494	691		622	550	767		633	597	640
-332		604	380	783		684	478	673		653	510	793		655	557	628
-331		620	418	798		708	498	641		664	532	798		622	576	627
-330		639	373	778		697	500	681		656	535	848		658	548	655
-329		644	361	787		700	558	692		729	549	808		640	609	666
-328		673	381	922		745	500	729		698	509	865		667	591	696
-327		620	417	871		773	527	749		679	511	890		708	600	701
-326		659	399	849		761	544	741		742	541	892		658	628	742
-325		703	379	861		797	545	749		717	554	940		680	625	739
-324		637	415	917		773	532	791		680	548	919		676	588	754
-323		706	365	951		807	549	790		747	570	979		727	594	776
-322		705	424	964		840	527	786		716	589	979		723	640	810
-321		714	392	971		796	545	889		755	598	1005		762	629	817
-320		734	385	985		851	614	858		771	578	1045		773	663	831
-319		759	424	1054		880	566	922		776	610	1032		750	694	885
-318		786	405	1054		888	588	960		816	570	1065		795	699	864
-317		774	438	1089		931	634	1010		774	587	1213		806	660	917
-316		756	457	1096		912	588	914		905	565	1127		797	717	904
-315		749	411	1108		899	583	982		858	585	1210		806	716	998
-314		807	423	1162		969	583	1032		920	587	1228		785	657	1012
-313		816	440	1149		942	588	1064		841	605	1221		880	748	1058
-312		881	433	1211		942	669	1069		927	616	1299		828	735	1002
-311		784	467	1194		971	632	1052		824	652	1288		845	696	1046
-310		799	457	1256		980	587	1139		852	664	1268		831	743	1049
-309		852	469	1232		982	573	1170		978	619	1301		913	779	1081
-308		851	481	1348		1009	706	1138		974	641	1395		951	863	1109
-307		904	488	1442		1089	681	1217		977	697	1488		966	785	1257
-306		879	457	1489		1093	661	1296		1028	658	1569		1031	868	1221
-305		901	459	1489		1079	678	1306		1029	738	1558		939	838	1194
-304		903	466	1500		1101	694	1320		1062	636	1545		1011	816	1224
-303		904	490	1438		1128	738	1344		1013	687	1518		929	813	1264
-302		950	553	1642		1099	712	1362		1018	669	1659		1069	800	1304
-301		1012	512	1571		1189	682	1456		1133	727	1677		1076	878	1426
-300		1049	510	1558		1167	742	1480		1047	761	1701		1056	840	1307
-299		1026	569	1639		1212	763	1473		1076	748	1676		1084	851	1372
-298		1026	542	1770		1285	816	1502		1152	786	1687		1045	888	1352
-297		1058	519	1622		1280	713	1512		1128	767	1665		1096	909	1439
-296		1060	547	1716		1283	755	1597		1189	776	1849		1128	901	1448
-295		1176	598	1724		1253	799	1526		1167	770	1917		1101	883	1510
-294		1085	587	1848		1297	736	1577		1156	793	1890		1144	891	1529
-293		1107	567	1930		1295	779	1666		1222	821	1989		1136	1017	1593
-292		1152	535	1837		1349	803	1712		1267	820	1984		1231	967	1593
-291		1208	615	2043		1397	832	1746		1320	849	2091		1235	976	1607
-290		1215	568	1874		1310	844	1720		1327	842	2044		1204	1032	1687
-289		1149	593	1925		1363	864	1701		1229	847	2056		1309	1010	1635
-288		1144	643	1722		1345	860	1717		1223	852	1870		1265	959	1671
-287		1146	614	1889		1426	853	1757		1312	826	2025		1186	1052	1640
-286		1225	607	1913		1378	847	1816		1260	854	2047		1246	1026	1686
-285		1143	616	1990		1390	872	1872		1317	920	2119		1220	1003	1713
-284		1197	669	1906		1307	821	1819		1285	925	2040		1244	991	1755
-283		1215	666	2071		1504	904	1893		1334	923	2112		1286	1109	1736
-282		1255	643	2088		1463	874	1875		1337	905	2156		1308	1063	1716
-281		1248	631	2068		1427	880	1913		1377	893	2257		1335	1039	1737
-280		1209	660	2140		1437	888	1905		1361	926	2194		1310	1095	1826
-279		1189	636	1968		1465	963	1877		1366	887	2216		1333	1053	1737
-278		1241	670	2057		1439	953	1944		1407	955	2256		1326	1067	1797
-277		1263	644	2047		1454	906	1872		1409	955	2120		1304	1100	1738
-276		1183	630	1993		1457	914	1822		1404	983	2151		1295	1136	1766
-275		1282	641	1993		1477	847	1931		1422	921	2065		1371	1057	1736
-274		1258	651	2015		1438	880	1975		1352	938	2081		1267	1051	1801
-273		1251	631	2016		1491	867	1937		1385	1005	2175		1347	1097	1862
-272		1262	644	1960		1402	889	1868		1249	926	2136		1338	1114	1751
-271		1214	656	1854		1419	903	1816		1341	991	2070		1271	1064	1768
-270		1243	675	1932		1436	856	1839		1375	962	2080		1349	1130	1748
-269		1278	660	1922		1472	918	1885		1296	926	2167		1254	1033	1806
-268		1214	699	2060		1527	906	1860		1381	955	2171		1349	1077	1799
-267		1172	629	1921		1438	893	1882		1388	1012	2098		1328	1048	1869
-266		1258	702	2031		1469	877	1904		1310	1005	2020		1256	1093	1688
-265		1198	651	1865		1424	926	1852		1380	977	1975		1291	1040	1849
-264		1114	660	1856		1407	873	1857		1339	920	1922		1316	1086	1701
-263		1208	603	1843		1427	859	1799		1343	908	1952		1195	1046	1745
-262		1153	655	1871		1410	885	1830		1310	897	1971		1278	1034	1745
-261		1176	668	1877		1438	834	1854		1263	968	1973		1262	1060	1610
-260		1140	648	1825		1402	853	1735		1283	864	2011		1205	1004	1654
-259		1165	624	1823		1495	835	1790		1335	887	1933		1281	1034	1735
-258		1142	579	1807		1350	848	1769		1262	874	1876		1296	1028	1701
-257		1145	645	1712		1377	865	1762		1257	934	1869		1264	954	1586
-256		1168	638	1811		1373	873	1671		1296	941	1841		1184	961	1521
-255		1089	619	1693		1421	917	1607		1254	948	1874		1285	1034	1603
-254		1089	626	1785		1352	820	1748		1288	881	1921		1240	976	1472
-253		1103	644	1702		1366	864	1678		1223	851	1895		1196	928	1553
-252		1056	582	1662		1247	827	1653		1205	835	1788		1167	972	1536
-251		1016	579	1668		1239	786	1527		1162	861	1710		1142	959	1379
-250		1101	598	1683		1256	784	1646		1174	818	1731		1097	956	1502
-249		1060	601	1531		1286	841	1558		1146	851	1702		1170	948	1469
-248		1002	601	1583		1230	791	1489		1086	807	1666		1141	897	1405
-247		1016	581	1455		1244	782	1517		1078	820	1610		1045	884	1340
-246		990	561	1378		1224	822	1456		1128	845	1603		1101	827	1367
-245		977	555	1459		1175	761	1391		1112	758	1534		1112	865	1299
-244		964	568	1402		1157	699	1392		1062	731	1475		1011	859	1253
-243		911	524	1380		1166	786	1397		1058	740	1426		1045	844	1237
-242		909	540	1348		1149	712	1405		1018	736	1470		1036	885	1343
-241		890	532	1286		1126	722	1347		1022	749	1451		922	820	1235
-240		861	523	1233		1105	759	1334		1014	804	1308		1007	844	1222
-239		910	536	1244		1097	692	1280		975	711	1327		940	851	1103
-238		824	494	1189		1070	683	1222		964	722	1293		968	798	1112
-237		842	527	1196		1081	718	1216		977	653	1258		932	762	1089
-236		843	473	1193		998	669	1168		927	689	1224		899	748	1082
-235		815	494	1156		1068	678	1156		851	686	1237		898	774	1046
-234		808	471	1147		995	637	1075		925	702	1215		915	778	978
-233		777	484	1045		1066	662	1084		884	668	1145		855	795	1028
-232		759	438	986		911	586	1033		809	645	1081		828	744	1015
-231		691	439	1039		955	606	1073		861	630	1157		818	684	903
-230		699	483	982		961	685	1037		878	658	1136		845	713	954
-229		716	443	982		966	617	1032		814	635	1049		735	730	918
-228		720	464	968		889	642	970		822	586	1033		801	723	904
-227		667	456	859		893	606	862		716	600	1001		731	682	822
-226		695	396	831		817	582	908		768	572	917		734	657	797
-225		662	401	889		791	563	900		739	606	930		747	652	778
-224		633	396	864		853	562	873		732	579	870		707	616	756
-223		655	409	816		813	583	840		745	593	845		762	644	846
-222		658	402	748		787	566	821		674	575	919		686	604	739
-221		594	415	717		780	530	797		694	541	787		654	696	659
-220		619	405	768		747	560	761		625	531	757		660	641	686
-219		531	373	715		769	566	745		643	512	797		656	589	695
-218		558	379	706		775	559	760		679	457	733		626	575	691
-217		611	380	709		771	504	714		669	489	706		662	576	611
-216		573	379	649		714	528	710		626	477	708		652	604	610
-215		559	330	630		726	538	693		588	473	718		613	542	586
-214		523	383	584		721	533	687		583	501	649		618	574	545
-213		545	349	604		715	496	658		603	511	642		568	573	555
-212		478	337	609		694	488	610		575	497	607		599	552	596
-211		526	378	601		718	513	645		585	504	684		629	581	558
-210		525	348	604		660	467	615		623	477	656		593	559	534
-209		493	362	516		695	502	604		565	504	619		599	599	556
-208		542	343	542		676	501	612		559	471	563		593	561	520
-207		516	334	514		667	470	528		546	452	623		580	546	483
-206		454	309	501		673	504	545		554	467	531		579	549	484
-205		458	309	478		684	513	544		561	464	503		565	560	486
-204		452	345	483		640	534	515		532	463	495		528	533	487
-203		454	354	435		661	449	517		500	434	494		557	556	489
-202		466	332	450		625	485	518		523	467	508		530	555	433
-201		432	333	467		616	500	521		477	463	544		486	574	494
-200		473	335	474		645	527	552		526	453	535		561	539	478
-199		431	355	411		666	516	524		508	442	500		521	574	467
-198		471	321	455		698	556	480		539	445	494		523	558	443
-197		414	308	450		671	507	464		509	443	495		535	551	393
-196		449	365	435		669	534	473		514	478	478		535	567	423
-195		433	342	432		672	489	423		488	443	415		566	571	382
-194		469	329	337		621	549	425		510	453	434		550	578	362
-193		443	334	405		564	544	446		512	431	424		515	522	391
-192		417	338	405		642	465	408		489	458	402		487	508	389
-191		434	347	372		635	538	423		478	407	421		509	518	364
-190		432	318	387		610	524	385		465	425	398		489	532	337
-189		399	360	394		623	511	371		475	417	376		519	509	312
-188		432	360	357		621	507	394		490	432	380		506	532	339
-187		406	338	377		655	494	405		480	407	389		528	524	337
-186		435	338	321		636	485	395		457	421	388		526	538	324
-185		380	293	349		588	509	354		467	424	404		477	531	338
-184		404	312	360		636	516	343		494	431	385		489	558	327
-183		418	351	292		645	544	339		497	386	366		462	503	315
-182		408	342	324		652	576	394		506	440	344		528	545	263
-181		414	340	352		687	584	351		473	460	353		513	544	298
-180		411	326	343		698	530	344		465	430	340		531	522	276
-179		381	341	309		652	539	310		476	445	345		508	548	319
-178		392	309	304		654	498	299		484	436	388		547	559	322
-177		423	318	308		641	588	345		448	436	317		512	531	285
-176		385	338	239		657	514	303		458	418	310		538	563	295
-175		377	355	266		634	553	310		459	474	343		528	529	252
-174		416	361	287		706	575	288		466	431	294		511	563	241
-173		421	325	238		661	552	295		479	450	282		516	537	264
-172		423	304	277		641	588	326		433	459	272		489	536	258
-171		437	309	263		649	586	290		473	427	283		516	539	249
-170		406	320	269		676	635	310		449	439	283		524	562	278
-169		390	340	244		673	641	291		460	447	275		552	575	229
-168		432	347	266		677	671	245		483	487	279		550	588	230
-167		400	335	246		678	641	265		459	450	273		542	605	255
-166		427	371	240		710	706	285		440	449	273		555	595	245
-165		431	361	218		659	619	215		439	429	224		553	599	219
-164		406	320	215		722	647	245		452	411	277		544	575	209
-163		407	355	224		732	631	216		445	380	215		569	612	183
-162		387	327	215		703	681	239		494	460	264		555	605	209
-161		443	369	169		732	698	229		485	454	226		603	683	234
-160		456	366	223		736	673	200		476	488	225		604	620	217
-159		421	330	191		779	683	204		494	466	216		583	617	205
-158		430	343	198		734	678	223		490	475	216		610	621	187
-157		403	381	190		755	660	191		501	509	219		559	643	213
-156		423	372	184		729	734	207		502	485	196		574	645	174
-155		434	361	201		739	691	186		477	511	212		586	682	159
-154		408	357	170		684	700	178		502	467	185		600	643	165
-153		419	341	171		695	777	155		474	507	174		553	655	159
-152		413	390	159		778	695	157		497	444	168		587	655	155
-151		426	361	148		787	757	187		482	522	193		605	685	148
-150		428	375	149		778	798	171		453	449	166		647	663	146
-149		417	340	142		726	734	173		476	483	169		640	695	136
-148		457	400	178		719	783	178		482	495	172		580	665	142
-147		413	364	158		830	783	164		479	527	166		593	679	137
-146		460	410	117		765	786	166		484	536	139		633	683	131
-145		431	389	158		724	725	138		421	462	164		608	668	109
-144		424	383	133		753	740	113		495	487	159		668	663	126
-143		449	400	124		769	740	165		480	508	121		638	682	132
-142		410	359	77		757	772	124		478	476	131		604	665	103
-141		406	352	117		792	794	123		494	463	131		632	710	104
-140		490	405	138		804	694	129		454	535	131		627	700	119
-139		381	374	105		763	729	126		465	477	102		557	669	117
-138		393	419	116		719	757	139		468	466	129		580	661	113
-137		421	366	121		719	713	145		428	487	130		584	632	108
-136		403	341	96		694	707	120		431	470	116		569	611	104
-135		370	357	100		682	667	116		408	440	111		558	646	102
-134		396	314	97		686	722	126		460	430	98		587	672	102
-133		352	321	106		701	747	109		445	476	111		572	575	119
-132		373	347	106		682	678	92		361	401	114		568	593	88
-131		343	338	104		613	626	103		429	407	103		505	567	95
-130		374	316	97		647	637	81		406	399	119		488	589	101
-129		331	316	95		643	629	103		384	421	112		510	537	79
-128		310	309	102		637	622	122		412	432	93		514	533	83
-127		354	311	100		647	644	103		350	360	106		505	576	89
-126		310	302	86		603	596	100		389	366	91		501	534	84
-125		315	269	91		591	642	90		414	349	98		487	560	79
-124		288	305	90		610	551	95		367	366	94		447	522	85
-123		329	251	83		531	547	95		349	349	111		450	501	90
-122		321	290	89		550	532	99		335	358	101		415	472	87
-121		273	252	94		562	497	96		312	330	96		402	481	79
-120		282	237	90		543	538	106		306	315	81		433	452	68
-119		264	207	76		525	501	100		306	312	102		405	454	85
-118		268	249	76		481	466	87		290	301	99		374	445	73
-117		231	193	101		472	479	90		279	288	104		349	437	70
-116		270	245	73		447	446	106		286	290	87		346	377	81
-115		233	184	76		425	411	88		268	271	96		329	394	67
-114		218	227	96		454	425	91		279	238	103		343	356	80
-113		243	231	97		413	402	108		286	304	108		272	382	78
-112		209	218	66		422	421	91		286	256	94		319	378	79
-111		202	193	91		379	399	87		222	252	94		310	338	83
-110		245	181	76		399	364	88		219	264	108		298	343	92
-109		193	187	94		374	355	106		273	266	91		313	373	96
-108		196	195	92		408	349	84		214	225	108		281	345	81
-107		182	153	84		359	324	91		218	198	87		257	323	71
-106		217	182	102		384	314	84		212	199	87		246	315	79
-105		211	174	107		322	334	97		218	201	103		252	305	88
-104		189	174	103		352	275	102		245	219	114		272	293	87
-103		182	165	86		363	319	102		204	227	102		251	301	96
-102		182	148	99		337	265	94		187	203	108		230	254	79
-101		181	136	98		287	251	110		190	186	98		260	296	103
-100		186	143	116		304	271	119		209	213	125		240	271	85
-99		164	151	124		321	263	116		182	210	123		216	285	84
-98		201	145	117		321	304	111		227	186	117		235	252	99
-97		218	153	112		303	257	122		194	199	121		240	291	87
-96		188	122	113		328	287	116		180	193	128		219	247	81
-95		184	148	106		284	262	98		189	185	133		193	271	99
-94		190	143	107		324	295	133		244	181	110		215	280	105
-93		158	157	122		259	248	123		190	189	138		230	237	123
-92		165	138	120		292	237	132		223	202	126		201	236	106
-91		190	139	117		274	224	110		196	171	161		218	240	131
-90		158	128	135		273	227	113		203	165	158		225	269	110
-89		178	140	133		290	254	131		187	181	135		224	245	114
-88		164	129	123		308	260	131		205	184	153		234	264	111
-87		188	153	150		289	233	155		196	185	136		246	263	101
-86		210	124	146		300	240	133		235	185	131		220	256	123
-85		196	138	150		294	256	133		198	174	166		196	269	120
-84		200	125	160		328	255	158		220	179	168		242	233	125
-83		189	132	148		275	259	159		208	193	187		238	237	135
-82		179	150	152		283	251	181		212	177	152		231	257	143
-81		202	150	201		285	239	165		214	169	200		222	260	157
-80		182	167	176		285	239	165		217	216	181		254	281	130
-79		208	156	178		289	221	167		224	189	180		256	287	135
-78		199	163	188		331	222	202		269	173	221		232	247	178
-77		199	154	177		323	229	202		216	183	202		250	258	159
-76		207	169	177		301	240	212		247	204	210		240	258	198
-75		198	158	198		338	257	225		247	192	233		263	268	176
-74		239	148	230		319	277	215		272	199	203		269	267	194
-73		217	142	204		323	255	203		262	213	260		280	267	201
-72		218	157	231		320	252	235		235	207	231		251	319	216
-71		214	166	237		325	251	255		220	228	254		222	312	224
-70		253	162	247		352	237	251		250	205	293		326	280	209
-69		279	163	249		335	273	263		268	199	270		286	280	239
-68		261	175	251		387	249	278		295	216	303		311	282	246
-67		247	166	287		352	290	276		269	229	269		290	310	249
-66		220	184	280		362	279	274		276	220	291		285	296	245
-65		264	189	279		365	260	310		291	242	337		298	310	254
-64		267	172	302		417	288	330		298	237	331		296	335	261
-63		237	170	330		392	294	337		302	231	352		311	323	275
-62		268	189	340		356	306	337		290	250	387		319	316	287
-61		292	186	317		401	274	373		317	246	412		317	293	300
-60		301	177	324		424	275	364		328	258	400		351	336	338
-59		283	199	382		398	292	398		340	246	415		334	359	317
-58		299	170	389		422	303	403		296	253	443		359	394	336
-57		313	196	409		449	315	397		372	257	443		329	402	337
-56		337	177	428		436	309	431		346	276	511		393	334	378
-55		324	184	471		431	325	454		379	281	474		381	413	383
-54		335	231	453		476	335	520		361	269	525		413	405	435
-53		327	206	494		489	333	522		406	278	576		413	359	414
-52		369	229	487		542	363	562		402	316	556		454	411	455
-51		384	232	501		498	350	593		402	289	601		455	426	496
-50		399	227	587		532	318	591		436	288	649		475	458	484
-49		402	266	556		579	349	605		421	320	640		427	412	502
-48		450	242	616		586	327	652		459	336	691		468	420	530
-47		473	239	668		601	381	660		470	296	730		539	481	549
-46		446	254	692		599	356	681		493	327	780		516	474	622
-45		441	234	752		625	391	729		510	356	781		521	466	592
-44		498	271	730		693	397	768		522	372	864		573	466	697
-43		494	251	810		650	429	799		579	370	885		562	525	721
-42		525	269	875		722	424	854		587	368	959		582	522	762
-41		554	327	949		738	440	915		622	403	986		668	522	814
-40		594	272	975		767	510	985		645	396	1132		666	522	867
-39		583	291	1021		749	460	1013		636	395	1148		682	534	870
-38		616	297	993		821	534	978		639	409	1159		731	599	926
-37		662	332	1159		872	532	1136		709	429	1260		723	641	976
-36		667	320	1233		887	569	1224		831	469	1278		809	665	1134
-35		776	306	1270		910	560	1287		822	472	1370		852	658	1114
-34		753	354	1403		1020	566	1390		903	506	1494		890	704	1212
-33		815	349	1510		1059	629	1394		831	500	1614		862	771	1258
-32		867	354	1542		1096	623	1523		906	509	1724		952	740	1405
-31		890	370	1727		1133	661	1606		1010	557	1807		1052	761	1430
-30		927	419	1739		1151	691	1682		1067	566	1892		1059	867	1569
-29		983	402	1812		1187	658	1719		1094	597	2075		1072	879	1666
-28		1016	410	2002		1325	721	1794		1150	621	2091		1182	899	1731
-27		1063	460	2094		1369	731	2000		1198	628	2257		1215	894	1839
-26		1159	411	2110		1415	735	2007		1256	654	2257		1310	931	1939
-25		1249	431	2363		1502	827	2201		1280	674	2595		1338	1014	2028
-24		1285	520	2600		1588	868	2290		1380	718	2714		1423	991	2214
-23		1310	510	2593		1658	863	2447		1507	739	2815		1473	1077	2235
-22		1361	496	2794		1746	923	2635		1543	736	3042		1493	1106	2404
-21		1499	566	3082		1893	958	2713		1625	769	3256		1574	1149	2456
-20		1564	561	3202		1861	1027	2817		1713	776	3344		1708	1184	2693
-19		1592	575	3267		1958	1091	3098		1759	745	3542		1705	1301	2806
-18		1681	595	3646		2040	1064	3170		1737	852	3879		1801	1288	2932
-17		1776	648	3802		2218	1113	3369		1988	919	3969		1909	1427	3239
-16		1815	640	4004		2211	1198	3457		2083	912	4280		2028	1405	3188
-15		1968	667	4152		2287	1119	3678		2082	1010	4334		2068	1384	3429
-14		2000	687	4283		2336	1204	3671		2240	940	4575		2170	1489	3544
-13		2041	682	4577		2421	1264	3806		2208	1003	4790		2216	1515	3600
-12		2125	712	4733		2548	1267	3984		2268	1043	5002		2237	1633	3875
-11		2255	749	5003		2548	1364	4193		2422	1037	5259		2407	1664	3986
-10		2403	763	5178		2770	1373	4423		2547	1122	5558		2365	1683	4066
-9		2416	795	5412		2933	1481	4477		2629	1190	5737		2509	1766	4196
-8		2470	830	5760		2886	1448	4726		2698	1145	5954		2585	1748	4403
-7		2534	887	5904		3071	1497	4885		2878	1223	6297		2732	1809	4691
-6		2674	900	6155		3042	1463	5050		2779	1234	6422		2722	1788	4784
-5		2728	851	6384		3103	1533	5073		2876	1248	6647		2673	1944	4960
-4		2778	898	6444		3157	1580	5154		3037	1290	6850		2815	1907	4839
-3		2902	940	6775		3250	1491	5401		3085	1328	6885		2966	2002	5195
-2		3011	929	6886		3394	1588	5559		3262	1369	7278		2984	2068	5238
-1		2924	917	6978		3285	1567	5454		3201	1330	7216		2886	1929	5322
0		2989	867	7015		3341	1616	5530		3130	1363	7375		2969	1958	5199
1		3051	946	7087		3271	1583	5555		3290	1414	7427		3072	1955	5259
2		3079	951	6827		3315	1618	5547		3269	1326	7410		2966	1885	5345
3		2977	904	7003		3291	1580	5472		3188	1345	7394		3002	2017	5262
4		2907	926	6862		3227	1509	5377		3304	1306	7298		2903	1880	5276
5		2919	945	6759		3132	1479	5235		3110	1227	7096		2772	1895	5037
6		2739	907	6702		3185	1513	5066		3106	1349	6875		2866	1844	4882
7		2790	864	6328		2946	1501	4945		2893	1230	6597		2703	1831	4652
8		2689	806	6440		2912	1460	5018		3031	1215	6707		2648	1740	4778
9		2604	865	6272		2925	1419	4827		2855	1190	6451		2626	1745	4639
10		2570	837	5967		2785	1346	4594		2885	1168	6186		2495	1751	4379
11		2456	811	5571		2663	1312	4420		2777	1122	6067		2473	1641	4365
12		2474	755	5594		2512	1302	4294		2678	1136	5782		2406	1581	4152
13		2383	758	5644		2556	1180	4210		2603	1067	5785		2360	1538	4061
14		2218	711	5337		2544	1228	4119		2539	1092	5681		2338	1524	3927
15		2228	703	4977		2389	1194	3733		2319	1028	5274		2128	1380	3719
16		2085	717	4820		2189	1149	3646		2325	1019	5103		2136	1434	3708
17		2160	671	4629		2130	1117	3548		2158	960	5004		1992	1301	3347
18		1919	649	4321		2113	1028	3365		2112	927	4678		1851	1313	3244
19		1855	662	4086		2060	984	3188		2074	918	4456		1748	1179	3086
20		1797	597	3951		1897	977	2975		1899	922	4157		1779	1196	2900
21		1730	582	3738		1736	923	2829		1871	814	4025		1649	1112	2813
22		1643	540	3562		1758	932	2565		1834	819	3758		1640	1083	2646
23		1585	577	3422		1624	860	2531		1659	761	3594		1548	1090	2483
24		1523	532	3285		1554	774	2449		1618	783	3487		1449	997	2334
25		1477	508	2994		1465	789	2320		1591	757	3216		1374	997	2272
26		1410	481	2897		1396	730	2182		1548	700	3096		1342	957	2146
27		1287	466	2788		1405	708	2054		1395	651	2912		1313	893	2029
28		1244	466	2553		1321	674	2032		1415	664	2632		1119	861	1976
29		1182	417	2388		1215	636	1832		1301	632	2584		1059	885	1778
30		1102	406	2267		1132	657	1736		1283	576	2439		1048	751	1704
31		1026	387	2163		1138	612	1615		1151	611	2241		1028	747	1545
32		1015	410	2002		1003	585	1499		1183	528	2252		951	672	1463
33		941	378	1900		1035	536	1400		1074	559	2121		877	687	1357
34		915	389	1782		1007	517	1357		1066	533	1975		837	659	1348
35		868	360	1681		866	534	1283		953	551	1770		811	657	1233
36		840	352	1635		828	545	1225		887	483	1694		766	646	1094
37		806	303	1512		815	450	1164		840	487	1653		732	597	1044
38		771	323	1419		777	460	1028		832	458	1559		705	517	1045
39		743	303	1311		753	410	1000		823	427	1484		675	588	936
40		715	317	1310		796	455	912		752	415	1361		665	504	879
41		681	302	1195		725	394	847		718	445	1304		638	499	890
42		617	316	1141		659	389	845		743	433	1259		608	461	813
43		602	284	1145		633	381	801		685	388	1158		574	435	780
44		552	283	971		567	363	736		642	391	1082		484	465	674
45		534	255	962		572	375	721		630	388	965		518	443	632
46		539	266	911		604	358	679		601	364	1028		511	413	654
47		556	258	825		522	339	603		582	348	845		495	428	557
48		511	254	830		507	314	561		516	362	869		463	414	578
49		462	243	755		511	325	537		523	367	816		451	388	517
50		500	248	720		481	296	509		506	297	826		465	394	471
51		473	245	695		445	336	507		455	353	724		408	374	471
52		442	247	661		470	333	489		471	340	740		398	370	446
53		458	226	655		432	262	446		471	297	678		414	359	431
54		427	229	574		441	284	447		462	347	644		399	347	398
55		406	224	581		405	258	398		433	301	559		359	333	358
56		405	229	560		380	277	378		430	298	572		356	334	380
57		380	225	539		368	269	385		413	322	543		362	378	352
58		412	228	492		348	282	334		425	305	538		360	318	345
59		349	208	517		361	270	323		435	265	558		316	344	335
60		349	196	450		365	245	299		365	299	475		295	302	302
61		397	201	482		320	215	259		385	271	490		340	319	282
62		352	196	435		347	247	304		341	263	477		327	328	278
63		351	208	405		323	236	280		347	285	443		356	298	298
64		350	215	441		340	236	302		358	265	434		291	296	249
65		320	244	398		333	228	292		349	278	462		319	298	271
66		315	171	437		335	237	255		313	263	387		277	279	272
67		324	179	405		355	217	241		338	277	439		293	285	243
68		334	187	358		349	240	243		342	257	426		285	299	246
69		292	212	346		316	211	230		294	257	348		227	276	224
70		322	194	366		313	222	220		324	298	403		244	309	226
71		316	170	342		300	249	239		322	241	381		280	281	212
72		260	174	345		274	239	219		303	273	370		289	283	210
73		314	177	322		308	217	217		324	276	308		259	275	217
74		287	195	309		288	207	234		302	261	337		266	273	189
75		288	185	288		275	214	206		320	250	298		249	260	192
76		281	169	311		295	221	209		302	269	325		226	280	220
77		294	168	279		314	224	211		304	253	338		258	287	191
78		315	155	276		271	214	171		291	256	290		251	233	199
79		296	189	284		290	220	212		285	252	296		253	288	166
80		262	208	293		267	196	184		287	251	302		254	264	168
81		290	190	258		299	234	194		283	263	302		239	245	199
82		248	191	271		284	223	178		273	220	281		253	274	172
83		249	201	259		280	220	179		286	257	264		241	284	186
84		286	160	261		302	221	185		287	257	300		263	281	185
85		300	192	283		249	223	196		252	243	309		250	278	184
86		261	194	266		305	180	176		297	242	272		257	295	199
87		250	185	277		300	219	218		281	247	275		248	272	192
88		274	203	283		263	216	186		315	223	252		228	266	155
89		258	183	258		290	218	206		276	257	267		284	249	184
90		254	196	244		295	216	161		317	273	288		261	253	161
91		285	206	257		274	228	186		302	268	250		259	259	206
92		290	196	291		336	236	186		288	284	251		282	303	156
93		290	190	260		289	231	176		307	256	285		261	299	157
94		271	191	267		304	237	169		289	260	266		249	247	207
95		308	186	257		305	213	166		286	266	266		259	273	174
96		293	195	250		334	245	168		316	301	264		279	342	173
97		291	198	276		321	232	169		295	273	270		256	283	173
98		325	239	274		291	227	158		320	323	280		315	298	158
99		279	222	236		309	271	175		272	320	291		279	298	177
100		324	213	264		302	251	166		302	299	280		282	303	172
101		312	217	222		314	256	176		323	323	275		301	317	202
102		317	217	292		337	277	188		327	298	261		308	362	223
103		293	210	267		329	228	172		337	278	259		318	341	174
104		299	250	293		374	233	193		331	324	283		300	342	190
105		314	249	254		357	250	218		330	312	299		328	337	201
106		310	246	270		358	247	227		347	313	284		331	349	186
107		333	220	261		379	343	233		324	331	303		344	363	201
108		327	234	263		397	280	231		323	353	287		319	362	208
109		306	267	256		350	257	221		384	331	288		374	377	200
110		354	276	284		376	357	198		372	346	302		373	372	211
111		338	259	291		392	330	236		380	364	312		362	391	239
112		353	273	320		429	319	215		435	402	257		389	410	236
113		355	290	290		415	347	208		337	397	301		383	384	228
114		392	268	324		419	356	223		418	379	293		398	448	229
115		402	320	292		411	332	269		448	394	318		403	425	244
116		393	291	348		435	375	285		434	384	321		425	478	261
117		412	283	356		477	402	253		420	398	311		419	507	260
118		446	308	347		535	383	244		467	439	363		431	535	260
119		434	319	385		542	378	267		494	409	351		437	498	262
120		440	314	332		556	425	274		485	452	357		450	515	264
121		493	353	390		532	400	290		467	479	375		479	563	292
122		482	330	384		562	454	300		486	496	426		523	522	307
123		494	343	421		618	470	319		547	493	397		536	585	333
124		530	432	423		584	455	336		574	511	405		540	597	321
125		523	389	421		619	484	342		564	534	453		583	652	367
126		525	390	415		651	498	332		615	532	454		582	643	343
127		613	416	492		623	531	385		611	600	512		617	628	404
128		588	433	476		719	564	415		617	589	523		638	687	397
129		599	414	493		667	645	416		651	572	508		658	681	401
130		567	437	514		744	558	414		702	651	534		686	759	423
131		660	492	533		749	615	409		680	687	562		693	761	419
132		678	474	561		848	661	473		756	700	578		741	796	443
133		700	514	619		911	692	495		781	742	617		785	867	536
134		758	534	646		898	732	505		804	764	691		878	893	488
135		740	561	745		998	717	505		849	782	690		864	893	555
136		814	538	793		974	761	576		878	866	761		920	968	571
137		884	573	763		1006	841	610		868	852	758		901	1065	538
138		912	640	792		1040	783	647		961	875	797		961	1103	631
139		939	664	855		1120	893	700		975	936	872		1066	1111	647
140		973	701	881		1193	961	700		1024	954	904		1084	1219	745
141		979	737	908		1243	912	695		1090	986	946		1130	1264	694
142		1052	744	1012		1285	1019	761		1131	1089	1015		1201	1240	723
143		1153	758	1105		1357	1063	804		1249	1180	1083		1263	1386	803
144		1180	779	1121		1404	1079	820		1321	1146	1119		1274	1368	860
145		1252	851	1147		1372	1102	852		1304	1177	1151		1360	1435	781
146		1251	875	1189		1544	1207	930		1387	1254	1228		1446	1544	941
147		1268	899	1262		1567	1232	921		1465	1290	1292		1386	1622	984
148		1418	900	1224		1597	1284	1005		1495	1343	1368		1475	1592	1023
149		1375	1029	1407		1673	1314	1090		1536	1352	1444		1632	1725	1067
150		1459	1025	1454		1739	1303	986		1566	1476	1540		1689	1707	1052
151		1555	1094	1541		1792	1448	1092		1661	1621	1635		1783	1819	1119
152		1658	1120	1634		1800	1450	1167		1769	1642	1594		1624	1892	1161
153		1660	1121	1735		1955	1539	1235		1806	1641	1697		1845	1952	1270
154		1725	1177	1637		2049	1488	1234		1851	1626	1701		1906	2018	1248
155		1854	1222	1795		2115	1618	1237		1992	1848	1877		1940	2052	1278
156		1849	1327	1794		2097	1713	1283		2037	1773	1894		1936	2160	1343
157		1963	1352	1834		2197	1740	1341		2082	1917	1991		2055	2171	1395
158		2053	1393	2074		2258	1800	1305		2100	1926	2013		2109	2352	1427
159		2098	1434	2074		2315	1774	1447		2165	2032	2077		2069	2284	1436
160		2156	1528	2080		2406	1842	1444		2212	2036	2216		2137	2434	1544
161		2102	1468	2119		2329	1838	1425		2249	2069	2233		2253	2337	1459
162		2257	1440	2207		2381	1825	1453		2296	2125	2277		2193	2382	1545
163		2241	1509	2186		2482	2003	1570		2285	2122	2342		2320	2392	1519
164		2322	1652	2370		2450	1861	1568		2400	2096	2431		2344	2502	1650
165		2285	1537	2322		2583	1976	1595		2536	2273	2477		2397	2506	1592
166		2388	1632	2362		2593	1961	1561		2519	2219	2431		2353	2534	1632
167		2389	1605	2487		2535	1968	1570		2431	2268	2582		2424	2595	1605
168		2365	1589	2485		2609	1949	1584		2546	2342	2568		2370	2601	1597
169		2371	1632	2464		2525	1947	1568		2486	2409	2425		2447	2536	1593
170		2454	1576	2403		2558	1981	1581		2549	2271	2516		2296	2529	1610
171		2347	1612	2544		2662	2023	1584		2403	2285	2603		2405	2533	1635
172		2360	1573	2437		2592	1924	1602		2607	2351	2523		2390	2494	1631
173		2411	1627	2430		2637	1966	1581		2619	2413	2541		2453	2501	1607
174		2394	1578	2395		2533	1947	1560		2435	2350	2560		2299	2413	1641
175		2315	1605	2422		2454	1894	1524		2538	2285	2422		2153	2390	1537
176		2238	1607	2401		2428	1804	1462		2367	2249	2472		2257	2372	1582
177		2366	1595	2482		2327	1841	1483		2528	2219	2511		2242	2442	1545
178		2308	1569	2292		2424	1772	1467		2377	2201	2383		2219	2364	1506
179		2202	1506	2344		2293	1726	1385		2297	2111	2299		2061	2270	1466
180		2243	1494	2278		2256	1674	1439		2387	2086	2375		2041	2242	1475
181		2182	1554	2201		2123	1754	1390		2322	2093	2271		2012	2253	1422
182		2209	1357	2263		2148	1645	1412		2307	2053	2232		1962	2212	1346
183		2036	1411	2157		2082	1627	1322		2315	2042	2122		1896	1994	1370
184		2101	1384	2080		2093	1610	1334		2159	1991	2124		1902	1932	1305
185		2009	1380	2108		2049	1555	1296		2142	1930	2018		1729	1920	1308
186		1916	1243	2002		1974	1442	1218		2063	1891	2015		1723	1934	1230
187		1832	1286	1895		1960	1462	1208		1844	1790	1982		1669	1829	1217
188		1840	1264	1896		1713	1374	1170		2032	1762	1900		1680	1749	1192
189		1802	1304	1770		1722	1346	1099		1834	1761	1765		1578	1755	1139
190		1734	1153	1798		1666	1318	1103		1822	1753	1870		1615	1697	1109
191		1610	1050	1693		1634	1231	1027		1807	1600	1782		1462	1572	1061
192		1653	1107	1632		1535	1186	1003		1677	1512	1694		1422	1542	921
193		1536	1004	1516		1485	1144	986		1651	1568	1647		1313	1458	960
194		1443	1015	1612		1467	1168	1007		1546	1466	1561		1427	1336	1015
195		1425	986	1513		1471	1100	894		1570	1486	1527		1270	1357	902
196		1416	995	1440		1299	1041	846		1498	1322	1432		1195	1328	857
197		1382	958	1375		1249	1049	878		1405	1324	1376		1158	1289	898
198		1384	897	1309		1309	949	842		1465	1291	1350		1195	1208	806
199		1269	884	1272		1180	942	734		1295	1207	1286		1089	1163	776
200		1257	837	1193		1135	836	760		1257	1141	1197		1023	1114	745
201		1146	825	1192		1090	835	689		1247	1124	1242		971	1065	726
202		1132	832	1126		1092	730	649		1295	1091	1171		997	987	731
203		1106	747	1118		989	759	664		1145	1079	1139		936	980	667
204		1017	710	1008		888	715	628		1120	1033	1053		867	909	583
205		1007	664	1000		1005	726	614		1124	1001	1049		827	955	621
206		939	684	958		944	698	586		1041	971	992		788	891	566
207		954	638	897		891	675	526		1067	953	1013		808	803	577
208		954	695	875		887	616	560		960	893	906		796	847	585
209		891	641	855		816	623	538		972	875	886		707	797	525
210		833	579	807		767	599	504		876	885	839		682	767	465
211		840	595	841		737	613	542		886	850	835		716	739	486
212		757	544	737		726	563	444		840	811	734		644	709	438
213		775	489	698		702	484	435		796	714	784		616	679	414
214		729	477	688		701	519	460		839	751	713		573	644	404
215		759	491	677		689	488	412		760	711	769		582	630	425
216		721	465	625		650	471	405		732	687	750		574	576	423
217		668	458	644		553	442	376		741	680	605		567	568	356
218		630	486	598		668	480	355		677	668	646		534	600	368
219		637	470	600		568	403	379		716	634	634		526	522	358
220		609	458	532		579	441	361		656	634	624		515	557	329
221		588	416	528		497	439	322		635	613	550		485	495	351
222		572	409	497		537	415	304		652	553	576		497	526	341
223		586	408	496		503	370	302		587	587	515		417	492	310
224		567	378	501		513	408	313		578	574	488		422	484	325
225		549	381	480		503	380	279		595	574	517		412	467	280
226		520	373	456		472	389	266		622	530	519		407	461	274
227		543	384	433		466	337	294		575	515	440		395	477	286
228		519	379	446		488	360	266		535	540	410		440	404	288
229		460	361	427		442	331	264		535	479	431		377	471	283
230		491	328	373		397	335	286		503	461	405		379	446	268
231		485	331	382		386	300	218		511	498	418		387	394	251
232		466	336	376		395	279	244		475	501	407		325	384	259
233		434	313	358		433	310	231		504	450	399		379	426	218
234		428	327	333		441	283	229		442	451	352		364	422	243
235		445	310	342		386	291	223		477	458	342		338	389	205
236		429	298	342		377	288	269		408	449	377		352	379	228
237		431	326	345		409	296	216		422	447	344		352	394	235
238		459	301	307		382	296	223		413	398	315		348	382	201
239		403	296	285		386	248	212		481	459	345		306	369	218
240		408	322	299		350	281	208		427	467	328		387	365	201
241		438	278	340		348	274	194		422	418	321		309	350	216
242		357	262	271		334	270	206		421	357	315		323	386	192
243		393	282	284		339	259	192		401	417	298		324	351	196
244		375	308	290		343	260	182		419	378	291		315	335	194
245		369	265	288		356	264	172		399	376	309		327	338	184
246		372	277	261		358	264	198		370	399	277		301	357	208
247		386	239	253		327	283	183		389	383	275		282	336	178
248		370	302	265		374	286	156		363	367	285		346	345	167
249		347	275	250		364	284	210		389	368	285		325	360	176
250		379	261	266		390	289	170		392	354	261		304	383	180
251		361	282	282		324	261	155		344	398	257		311	337	166
252		378	273	267		336	265	176		391	406	276		304	326	162
253		330	276	250		343	290	153		359	388	253		273	338	170
254		362	259	239		315	245	155		347	349	260		295	340	170
255		342	266	253		316	285	182		376	379	255		325	349	169
256		324	247	221		368	275	170		360	385	240		313	341	163
257		311	292	212		311	266	173		351	386	237		333	355	173
258		388	270	228		300	283	171		352	371	215		316	343	147
259		345	276	228		363	285	167		366	363	247		332	339	150
260		350	273	221		360	281	172		377	393	233		298	355	149
261		390	271	235		339	262	138		387	394	242		304	343	176
262		350	288	240		371	263	145		350	357	230		317	346	158
263		385	277	251		333	317	144		347	383	240		327	380	165
264		309	264	217		383	276	177		372	373	229		326	399	165
265		352	268	277		349	277	172		368	332	253		345	368	169
266		319	267	216		375	301	168		372	395	221		314	364	147
267		351	290	254		378	288	181		408	397	234		338	360	152
268		355	262	228		360	306	152		382	433	272		348	397	154
269		354	283	247		371	310	163		390	375	225		358	351	168
270		344	268	261		376	299	160		367	400	258		331	375	175
271		346	292	249		394	316	184		382	387	266		378	442	175
272		339	293	208		409	339	179		405	427	230		362	413	184
273		354	245	237		404	321	186		411	407	226		352	397	173
274		355	298	212		427	318	166		373	435	250		350	442	180
275		399	333	234		455	354	196		435	440	226		377	426	182
276		390	306	253		446	351	210		423	435	248		424	449	196
277		427	307	216		392	364	191		447	520	294		393	480	183
278		394	328	229		412	371	187		437	485	250		407	496	195
279		469	304	249		453	400	179		448	502	258		426	438	195
280		444	354	275		445	408	185		450	490	287		425	529	204
281		410	343	248		519	417	185		428	460	279		441	512	202
282		442	348	271		515	412	213		481	458	249		434	537	191
283		448	337	262		549	405	232		484	507	263		546	552	246
284		411	352	302		533	450	216		482	488	279		476	503	217
285		505	389	270		519	461	211		500	547	278		494	557	270
286		479	383	299		528	492	202		482	541	314		514	577	248
287		480	377	281		587	459	237		525	545	286		528	567	254
288		486	402	328		575	468	254		485	565	286		593	621	278
289		502	449	307		593	559	246		569	615	293		580	700	263
290		517	445	327		647	495	277		597	582	294		585	661	240
291		549	416	278		681	547	265		558	628	357		601	696	278
292		544	420	352		694	542	295		576	658	309		645	755	288
293		585	420	346		721	588	266		614	681	326		676	747	301
294		629	516	356		726	609	290		660	629	368		738	789	273
295		641	491	323		765	592	301		647	666	373		723	779	281
296		628	506	345		759	671	305		669	738	384		740	867	309
297		725	508	356		842	651	329		726	714	372		729	839	337
298		665	588	416		871	719	377		796	807	400		795	914	341
299		776	578	401		848	751	362		750	775	370		839	926	366
300		735	567	415		912	808	387		773	846	425		840	986	405
301		775	659	452		980	848	360		841	914	459		926	1042	393
302		842	638	401		950	837	397		859	912	446		916	1053	393
303		772	649	433		1005	853	416		879	890	478		955	1138	431
304		850	700	443		1074	961	424		880	962	457		979	1180	444
305		843	697	477		1092	910	423		914	1004	489		1045	1211	445
306		953	721	444		1122	959	436		988	1001	530		1076	1259	454
307		943	750	479		1137	1001	446		966	1086	563		1137	1264	459
308		959	811	531		1264	1037	414		1120	1191	543		1222	1344	467
309		1021	829	553		1292	1082	511		1114	1192	589		1173	1384	534
310		1077	838	584		1316	1075	516		1135	1214	620		1269	1355	516
311		1100	934	540		1369	1144	497		1183	1243	609		1219	1423	561
312		1140	991	598		1424	1117	510		1175	1338	604		1307	1587	550
313		1133	970	583		1503	1255	612		1301	1345	661		1327	1628	550
314		1269	957	662		1481	1329	566		1273	1456	633		1429	1635	639
315		1264	1056	672		1540	1338	604		1371	1497	728		1389	1661	649
316		1278	1062	739		1614	1329	627		1378	1472	703		1454	1700	617
317		1365	1107	766		1642	1412	648		1392	1540	759		1541	1842	668
318		1388	1166	745		1694	1451	654		1485	1656	738		1554	1864	699
319		1342	1210	768		1744	1455	647		1580	1654	770		1575	1854	665
320		1468	1211	775		1754	1536	699		1542	1778	839		1679	1927	644
321		1553	1203	793		1825	1481	694		1520	1773	827		1742	1980	685
322		1536	1350	842		1805	1613	688		1605	1781	888		1705	2051	763
323		1631	1302	843		1908	1539	768		1725	1821	876		1714	2029	710
324		1632	1390	917		1928	1694	732		1728	2036	927		1844	2115	806
325		1762	1348	856		2043	1694	828		1811	2094	951		1833	2193	785
326		1718	1418	930		2093	1698	779		1812	1972	979		1773	2163	764
327		1706	1498	898		2053	1654	787		1874	2063	870		1905	2149	841
328		1808	1465	967		1910	1738	826		1945	2123	985		1994	2183	768
329		1800	1511	943		1979	1710	839		1854	2152	986		1861	2188	757
330		1861	1552	982		2120	1707	826		1979	2207	1034		1919	2213	812
331		1960	1574	1052		2231	1791	869		2022	2243	1074		1979	2195	879
332		1973	1610	1015		2175	1782	895		1994	2300	1152		1966	2333	813
333		2010	1568	963		2141	1792	811		2108	2258	1122		1911	2327	912
334		1974	1586	1011		2114	1784	917		2017	2319	1047		1996	2399	810
335		2033	1633	999		2119	1702	862		2062	2410	1157		1921	2221	840
336		1985	1623	1054		2128	1748	801		2042	2293	1121		2009	2199	824
337		2087	1747	1117		2150	1793	831		2059	2379	1097		1947	2278	944
338		1992	1633	1086		2173	1778	828		2177	2361	1084		1954	2318	887
339		2195	1669	1094		2114	1746	794		2135	2387	1061		1913	2286	788
340		2072	1716	1033		2050	1685	859		2081	2347	1078		1902	2193	849
341		2047	1655	1040		2039	1683	873		2152	2461	1065		1953	2242	841
342		2064	1738	1073		2039	1721	849		2116	2416	1107		1888	2192	843
343		1953	1617	1088		2102	1727	774		2159	2353	1062		1938	2240	873
344		2060	1607	1115		2078	1719	810		2066	2315	1075		1879	2273	807
345		2025	1647	1096		2078	1752	819		2262	2484	1112		1877	2268	883
346		2067	1646	1102		1995	1654	812		2021	2385	1104		1816	2109	799
347		1945	1669	1008		1942	1697	775		2089	2317	1128		1802	2137	824
348		1906	1563	1073		1887	1611	786		2085	2278	1033		1844	1988	802
349		1968	1611	1014		1896	1543	780		2099	2288	1072		1762	2087	787
350		2015	1623	1031		1933	1549	769		2114	2259	1045		1742	2053	736
351		1926	1546	1003		1789	1520	760		2056	2261	1046		1663	2031	778
352		1881	1603	1018		1761	1447	722		1990	2186	1017		1693	1864	771
353		1934	1512	941		1723	1408	664		1905	2111	1007		1648	1907	703
354		1763	1526	947		1693	1375	671		1963	2090	989		1610	1832	712
355		1803	1525	971		1660	1357	652		1878	2187	998		1515	1792	684
356		1770	1387	947		1589	1362	663		1807	2096	1012		1457	1681	678
357		1711	1388	900		1560	1298	692		1875	1979	958		1422	1678	644
358		1684	1396	911		1590	1278	634		1775	1971	916		1414	1623	685
359		1582	1427	873		1461	1245	587		1720	1900	907		1374	1576	672
360		1624	1316	854		1402	1181	589		1735	1842	893		1356	1523	678
361		1545	1268	880		1460	1142	601		1676	1885	870		1316	1512	629
362		1548	1258	789		1312	1129	602		1608	1866	893		1337	1501	616
363		1565	1179	846		1391	1132	605		1622	1707	836		1158	1349	534
364		1443	1174	815		1253	1060	545		1525	1699	838		1193	1352	582
365		1447	1134	763		1191	1020	505		1441	1562	821		1090	1304	533
366		1474	1212	758		1201	979	477		1538	1643	796		1126	1299	547
367		1315	1120	751		1225	952	509		1428	1562	799		1109	1194	556
368		1314	1045	737		1124	884	478		1396	1407	745		989	1163	448
369		1291	1003	691		1045	934	478		1351	1480	693		996	1122	470
370		1254	1007	707		1100	890	468		1286	1411	735		952	1113	460
371		1259	1025	638		1019	830	457		1276	1362	656		979	1076	503
372		1106	935	675		1000	804	481		1240	1236	705		877	1109	428
373		1065	864	619		971	769	413		1192	1308	641		899	1062	447
374		1046	885	599		930	727	412		1063	1234	627		820	964	426
375		1103	853	577		920	721	419		1082	1215	611		810	914	410
376		1008	852	544		862	704	393		1039	1158	567		792	970	405
377		1003	745	584		837	639	431		1036	1132	623		761	838	399
378		950	832	509		840	693	380		1019	1152	579		724	932	365
379		930	769	541		844	697	348		1006	1094	550		758	862	381
380		926	701	521		722	642	356		932	1066	513		687	802	331
381		888	706	540		765	607	351		948	1041	540		641	719	341
382		873	690	500		770	564	339		901	960	529		631	746	297
383		818	644	497		729	533	330		869	958	505		636	712	351
384		770	651	456		641	554	275		792	932	517		578	700	312
385		732	633	408		633	513	304		801	889	436		583	696	284
386		749	627	440		645	520	295		783	829	505		560	610	297
387		752	599	446		617	499	292		743	843	431		515	627	247
388		694	634	407		569	445	280		785	853	442		541	634	282
389		749	566	415		571	501	300		744	823	431		544	584	294
390		642	580	407		543	479	265		700	770	423		523	574	287
391		702	539	366		555	475	287		738	755	418		523	617	299
392		664	504	376		575	448	246		694	756	372		483	567	239
393		590	465	344		494	401	273		680	684	387		509	589	238
394		625	498	384		514	392	237		693	664	387		439	528	237
395		587	509	302		477	410	214		646	697	347		466	487	240
396		541	481	347		473	378	223		626	673	342		438	570	254
397		589	430	318		474	379	214		645	607	337		414	499	237
398		543	443	339		450	402	205		596	615	344		410	490	211
399		491	459	345		439	416	218		527	638	307		421	469	249
400		566	446	305		465	375	241		595	651	310		444	465	224
401		533	399	326		498	376	195		555	617	325		401	482	197
402		528	443	322		455	359	197		566	565	319		353	430	189
403		520	394	311		429	357	200		565	576	326		383	486	191
404		530	388	273		454	376	207		477	566	289		394	459	221
405		471	389	302		424	343	177		537	575	286		385	442	201
406		498	394	299		442	359	202		494	521	300		403	429	191
407		516	348	256		429	326	178		550	586	263		383	429	213
408		475	395	301		404	321	194		490	545	295		356	470	177
409		463	375	302		380	339	183		457	588	318		411	409	174
410		460	378	273		425	350	177		467	502	287		368	433	193
411		435	394	270		407	322	205		461	480	284		340	433	167
412		470	357	248		423	350	154		504	500	248		366	457	162
413		443	314	266		373	315	168		442	513	258		366	411	197
414		443	338	279		428	305	180		469	477	265		369	430	176
415		430	368	246		399	321	176		444	506	256		369	417	175
416		415	340	252		398	327	157		443	479	233		367	421	176
417		427	357	269		400	323	164		445	475	235		316	414	159
418		435	322	256		433	298	168		444	468	265		379	399	163
419		425	344	253		368	314	161		446	440	240		376	413	161
420		450	327	272		397	321	169		450	467	272		340	362	160
421		426	336	220		381	289	156		410	496	235		389	451	169
422		429	357	240		353	334	170		415	472	245		355	412	172
423		418	320	237		398	366	161		477	472	250		378	440	161
424		416	319	246		402	324	146		454	436	234		383	395	183
425		378	319	246		380	332	175		444	446	228		345	432	161
426		408	324	231		402	304	135		393	457	216		363	441	183
427		408	316	209		411	339	169		411	437	239		350	429	184
428		409	327	222		425	333	167		433	421	208		363	391	213
429		420	361	211		415	353	138		451	481	243		387	419	154
430		418	326	247		404	317	173		437	422	213		388	431	155
431		417	356	229		390	313	173		437	464	215		357	432	178
432		395	335	211		406	345	160		431	451	243		400	412	160
433		395	307	212		387	331	162		422	429	230		334	435	173
434		380	332	239		376	378	168		373	469	243		386	416	159
435		424	306	215		426	355	164		427	461	209		384	463	174
436		426	325	221		415	367	166		425	426	236		368	451	192
437		424	333	225		412	352	180		412	510	221		370	451	159
438		416	325	222		419	402	131		427	498	237		412	485	160
439		442	356	257		447	384	187		461	461	250		424	509	181
440		446	340	241		453	385	189		451	490	271		440	499	171
441		440	381	229		435	357	187		480	503	296		422	576	189
442		386	366	248		455	401	165		504	495	249		439	501	161
443		441	333	224		490	377	189		452	482	243		464	522	188
444		452	327	222		508	387	200		493	481	253		482	538	214
445		450	358	253		510	385	219		461	495	227		443	574	193
446		460	404	254		553	449	176		485	528	236		447	519	187
447		450	371	240		528	444	197		480	547	267		518	591	192
448		427	381	256		524	475	197		494	554	253		505	586	203
449		425	402	256		525	490	224		510	570	246		531	590	198
450		536	385	230		540	498	209		556	584	263		527	591	241
451		500	412	259		559	528	214		530	545	307		582	641	226
452		461	399	268		536	515	219		496	583	289		552	634	227
453		545	425	259		574	503	199		548	596	264		548	644	225
454		515	415	238		714	538	250		503	579	272		564	684	215
455		548	467	276		654	614	242		536	553	285		585	697	222
456		541	449	296		713	555	248		590	621	288		549	781	273
457		515	493	263		694	581	244		595	638	303		676	793	258
458		602	503	292		698	598	261		626	660	336		625	772	283
459		590	476	301		727	595	240		650	682	296		668	797	282
460		595	475	322		787	637	258		659	721	343		732	827	262
461		581	512	287		837	604	274		664	724	333		740	880	276
462		608	507	303		794	684	269		654	719	298		765	915	271
463		683	552	300		886	753	304		686	819	361		782	896	301
464		695	540	331		867	749	297		705	790	352		828	932	279
465		710	638	309		925	776	303		706	785	344		847	978	320
466		644	575	302		947	807	307		752	822	312		872	1046	316
467		749	552	347		879	748	329		775	838	354		916	1052	323
468		716	618	353		954	791	335		783	865	354		940	1060	322
469		737	570	371		1005	908	356		825	907	363		957	1159	336
470		780	655	377		1053	951	376		825	894	407		963	1155	376
471		841	690	370		1087	937	382		871	925	395		1009	1162	353
472		849	707	399		1062	955	383		931	956	379		1003	1257	389
473		862	739	418		1124	902	387		947	971	383		1087	1216	366
474		888	713	418		1088	1044	382		990	1039	408		1122	1309	419
475		912	851	410		1167	1020	430		1022	1036	439		1136	1299	406
476		942	810	427		1207	1041	428		938	1110	447		1157	1357	439
477		1009	837	425		1177	1059	416		1036	1154	402		1167	1470	437
478		1000	839	474		1300	1139	433		1022	1163	452		1207	1474	463
479		1059	856	473		1382	1105	469		1114	1269	487		1188	1510	457
480		1044	860	468		1341	1164	444		1121	1272	486		1216	1460	454
481		1013	945	475		1337	1190	422		1177	1328	508		1283	1600	468
482		1119	911	501		1381	1217	487		1137	1347	517		1431	1584	450
483		1194	971	550		1519	1182	516		1243	1423	558		1355	1661	473
484		1160	992	519		1439	1318	508		1287	1467	556		1427	1594	564
485		1188	1066	553		1556	1276	521		1334	1411	588		1400	1661	516
486		1303	1044	536		1500	1323	527		1337	1525	597		1422	1721	513
487		1276	1115	557		1484	1327	501		1328	1543	555		1474	1714	603
488		1250	1028	607		1630	1350	513		1344	1656	568		1498	1709	569
489		1345	1170	579		1628	1362	533		1427	1615	608		1502	1767	527
490		1373	1166	579		1552	1399	559		1424	1659	600		1523	1752	523
491		1336	1129	586		1614	1367	541		1465	1681	583		1524	1846	574
492		1391	1148	621		1588	1330	523		1435	1744	623		1607	1759	553
493		1380	1266	604		1723	1404	582		1520	1750	622		1523	1808	586
494		1427	1259	614		1690	1409	579		1503	1791	645		1516	1875	602
495		1468	1270	628		1735	1407	593		1632	1868	669		1616	1951	572
496		1488	1261	637		1701	1458	617		1595	1809	647		1558	1793	638
497		1549	1357	651		1745	1448	630		1708	2009	659		1627	1902	614
498		1577	1314	657		1703	1418	627		1650	1975	688		1613	1934	625
499		1608	1434	693		1850	1514	561		1652	1981	690		1627	1980	611
500		1641	1351	684		1727	1552	627		1727	1880	735		1621	1953	665
501		1610	1373	710		1794	1517	569		1692	2010	735		1608	1890	666
502		1687	1389	739		1819	1542	571		1860	2064	779		1659	1903	604
503		1632	1391	693		1741	1451	619		1785	2007	723		1634	1990	708
504		1734	1481	764		1815	1443	598		1808	2055	753		1684	1899	674
505		1706	1536	680		1844	1509	604		1769	2044	804		1609	1862	590
506		1751	1523	752		1758	1484	600		1851	2146	716		1698	1909	621
507		1695	1495	745		1824	1490	602		1795	2247	752		1671	1920	656
508		1714	1528	731		1784	1546	629		1828	2155	828		1596	1965	611
509		1784	1573	720		1805	1483	606		1945	2191	743		1655	1936	647
510		1794	1609	720		1754	1492	651		1868	2252	830		1601	1833	609
511		1780	1512	744		1670	1444	609		1826	2218	789		1574	1854	638
512		1699	1532	732		1680	1397	619		1875	2143	753		1573	1879	627
513		1767	1450	693		1602	1384	600		1792	2167	747		1515	1695	612
514		1704	1436	748		1571	1297	615		1791	2084	761		1519	1858	596
515		1655	1472	713		1593	1327	574		1761	2075	761		1442	1822	594
516		1704	1514	714		1606	1383	560		1843	2172	731		1449	1718	585
517		1675	1468	711		1603	1356	559		1732	2167	749		1464	1731	565
518		1639	1449	675		1529	1294	574		1819	2159	731		1411	1621	559
519		1635	1353	677		1524	1289	553		1770	2060	677		1478	1642	620
520		1637	1365	699		1480	1218	539		1712	1998	701		1398	1569	562
521		1568	1356	686		1452	1302	586		1675	1963	718		1278	1571	513
522		1582	1371	651		1536	1291	512		1687	2002	720		1320	1523	541
523		1567	1356	723		1391	1219	510		1677	1962	677		1295	1520	498
524		1615	1346	701		1374	1116	543		1674	1974	700		1246	1489	530
525		1523	1337	688		1360	1184	509		1636	1886	702		1210	1508	513
526		1479	1305	633		1319	1095	555		1643	1876	674		1212	1416	503
527		1471	1295	635		1274	1062	518		1613	1804	679		1152	1345	525
528		1512	1278	670		1274	999	498		1603	1761	688		1223	1379	487
529		1446	1275	600		1295	1014	474		1519	1879	643		1193	1342	503
530		1412	1305	621		1161	1028	479		1536	1810	650		1096	1326	530
531		1374	1186	647		1191	966	459		1451	1743	630		1089	1245	436
532		1430	1210	612		1185	1052	459		1488	1716	624		1091	1307	451
533		1382	1108	586		1144	925	453		1456	1641	646		1053	1205	460
534		1287	1191	579		1096	902	476		1421	1606	662		1047	1198	427
535		1372	1011	548		1063	875	423		1383	1572	593		912	1122	379
536		1317	1107	534		1032	877	410		1336	1588	623		982	1189	402
537		1191	1061	560		1033	868	411		1244	1545	567		977	1065	428
538		1228	1029	547		1004	795	377		1245	1386	541		907	1049	447
539		1163	965	521		989	731	358		1231	1385	540		850	1056	376
540		1171	947	527		917	757	394		1241	1504	556		840	1055	388
541		1093	966	524		894	808	382		1222	1311	519		835	978	341
542		1120	995	533		954	790	407		1107	1264	520		833	978	378
543		1113	939	468		880	709	367		1088	1306	519		794	992	381
544		1067	817	489		854	722	366		1037	1253	534		797	885	363
545		1085	862	499		799	725	358		1097	1243	476		756	897	338
546		998	802	480		818	672	346		1065	1138	482		756	855	337
547		979	829	444		851	652	309		1022	1162	490		704	901	345
548		919	828	461		749	608	307		941	1135	454		742	807	317
549		941	787	444		773	607	344		977	1115	451		674	807	318
550		851	689	415		700	529	307		978	1062	430		663	810	327
551		926	734	412		725	532	301		921	1024	452		675	754	297
552		778	730	368		713	564	266		848	1028	430		580	733	296
553		804	721	427		698	573	297		876	1010	389		664	743	289
554		803	700	418		663	542	315		843	969	400		631	715	314
555		791	695	358		670	532	307		880	958	422		612	692	268
556		807	668	403		633	559	272		791	909	418		601	658	316
557		746	613	410		645	530	273		796	919	389		537	708	284
558		781	646	376		608	510	270		759	892	346		536	629	283
559		704	609	367		584	518	264		718	863	359		523	623	280
560		693	612	376		611	498	253		747	860	359		524	637	274
561		703	576	345		585	504	241		659	837	393		514	642	244
562		660	564	351		571	475	276		733	822	347		508	650	249
563		719	618	306		604	451	254		688	825	343		558	576	243
564		668	557	330		554	456	223		681	741	377		473	568	252
565		679	506	309		502	422	212		673	766	342		519	554	248
566		622	503	322		542	433	244		677	755	338		465	530	234
567		648	494	294		540	414	242		651	717	314		476	549	245
568		602	515	321		507	425	201		577	709	323		468	522	219
569		539	489	302		535	423	226		623	673	333		454	508	243
570		571	494	310		550	456	234		612	682	316		472	525	208
571		620	482	323		496	393	193		564	706	349		476	577	244
572		579	427	289		470	435	225		595	624	278		447	509	233
573		577	452	286		484	393	240		558	698	315		458	523	226
574		572	463	302		447	392	207		545	661	293		459	502	232
575		546	478	312		477	437	202		551	610	312		409	486	250
576		544	440	294		468	392	243		544	630	296		457	504	194
577		513	442	271		463	412	239		535	634	297		434	472	198
578		468	396	260		484	374	197		524	645	271		435	503	224
579		529	419	241		513	388	230		509	622	253		425	482	200
580		495	409	244		467	375	193		527	552	269		434	511	184
581		498	394	256		468	403	186		541	566	276		412	519	198
582		489	409	246		471	386	223		502	585	275		432	511	178
583		475	398	280		443	397	204		528	577	268		376	462	193
584		468	386	228		462	321	205		496	571	297		363	468	189
585		430	363	272		467	388	206		474	545	272		443	479	214
586		474	370	251		478	343	209		508	577	252		411	448	220
587		459	385	247		451	367	186		491	563	270		413	494	192
588		491	409	257		446	380	200		478	552	273		417	476	206
589		496	363	272		467	386	207		512	553	269		451	493	179
590		454	392	287		432	358	193		492	506	260		424	509	200
591		482	368	285		489	384	177		486	536	268		405	501	188
592		455	373	262		506	391	226		473	519	241		419	523	188
593		493	364	247		468	339	199		515	557	268		461	501	192
594		487	365	249		479	370	201		477	523	234		469	485	247
595		469	349	267		498	417	235		494	575	221		436	447	187
596		458	384	257		466	440	212		493	541	264		418	527	211
597		450	361	263		480	411	205		497	546	260		459	546	225
598		470	367	239		495	441	195		530	463	278		446	478	218
599		450	373	304		494	412	226		476	523	290		422	577	207
600		445	390	267		504	406	203		510	540	309		482	554	228
601		420	364	259		532	387	208		441	506	277		461	520	227
602		505	366	248		503	398	214		506	544	297		447	542	206
603		471	344	257		534	422	232		502	535	287		508	578	236
604		462	391	279		577	424	193		485	548	270		509	544	221
605		483	413	246		519	420	228		496	522	282		465	550	239
606		465	405	237		502	436	241		528	567	286		464	561	213
607		491	401	283		512	432	209		521	559	275		503	552	234
608		500	423	273		563	490	206		498	586	290		521	606	227
609		492	374	267		550	500	228		526	536	314		530	666	249
610		457	416	283		553	500	228		515	557	306		512	570	244
611		528	450	252		619	505	265		542	601	275		515	616	233
612		445	430	293		649	525	221		511	571	285		598	635	231
613		519	398	304		649	531	244		546	627	285		567	651	286
614		529	429	245		590	545	267		545	604	313		575	653	273
615		506	455	289		661	548	258		546	606	286		624	731	220
616		521	430	299		644	564	264		565	623	304		638	687	262
617		500	443	262		702	589	266		551	598	285		598	775	285
618		528	475	305		651	590	255		563	660	292		668	797	278
619		577	484	281		760	617	258		580	664	309		655	766	277
620		525	476	309		703	661	296		622	668	307		680	795	274
621		584	498	310		719	609	281		607	617	308		698	791	299
622		546	435	296		742	664	310		637	689	300		700	854	305
623		588	507	291		794	718	306		633	731	323		723	780	308
624		629	521	294		815	694	312		700	708	342		794	850	275
625		652	466	338		836	702	331		622	733	355		780	875	308
626		628	565	337		841	727	314		644	688	310		754	934	322
627		577	530	336		882	708	296		619	746	335		806	947	316
628		639	574	303		884	795	289		656	827	340		799	961	319
629		652	586	325		882	765	332		750	761	324		884	956	344
630		664	583	330		883	779	327		715	800	349		834	989	320
631		693	589	349		902	830	332		722	893	329		845	1044	341
632		718	593	364		937	795	320		688	818	328		919	1084	304
633		682	608	311		964	836	347		746	836	325		957	1040	370
634		754	670	352		1023	843	305		759	882	342		913	1056	359
635		756	629	354		1034	802	336		795	934	368		910	1089	330
636		802	681	366		1034	877	339		826	923	377		985	1203	345
637		780	634	372		1060	955	373		864	900	404		1020	1228	408
638		803	698	365		1122	933	384		874	1011	406		1052	1190	392
639		864	743	399		1152	1033	401		901	1019	421		1094	1256	390
640		836	689	407		1171	972	395		920	1038	391		1049	1175	374
641		826	712	429		1130	975	372		907	1009	385		1073	1319	358
642		863	787	347		1175	1026	402		937	1041	422		1059	1254	369
643		849	776	398		1155	1020	413		985	1089	398		1093	1296	438
644		899	824	434		1210	1007	425		1039	1124	416		1112	1316	408
645		857	842	412		1226	1030	417		991	1097	403		1144	1324	385
646		929	834	416		1148	1039	418		1059	1178	425		1163	1417	397
647		1019	813	423		1215	1052	380		1062	1212	415		1166	1383	429
648		1031	785	435		1266	1143	413		1079	1116	443		1215	1443	434
649		999	920	391		1332	1152	410		1094	1280	449		1243	1430	432
650		1017	893	478		1263	1170	465		1092	1251	454		1214	1451	436
651		1036	952	449		1332	1162	469		1126	1252	464		1255	1503	460
652		1129	975	454		1367	1178	506		1157	1362	463		1233	1459	424
653		1103	954	429		1298	1189	485		1176	1313	469		1289	1553	456
654		1187	999	470		1360	1205	446		1196	1393	472		1316	1527	474
655		1105	972	468		1394	1198	482		1268	1454	483		1309	1516	467
656		1152	966	528		1414	1218	466		1268	1435	520		1329	1616	475
657		1169	1014	494		1393	1222	503		1272	1525	512		1358	1563	488
658		1173	1102	464		1418	1235	457		1311	1482	490		1276	1687	503
659		1224	995	510		1336	1191	481		1300	1574	507		1341	1550	503
660		1304	1102	521		1451	1281	471		1318	1539	546		1290	1629	457
661		1308	1119	532		1460	1277	500		1351	1551	554		1355	1663	554
662		1337	1124	529		1510	1313	476		1385	1588	518		1328	1582	510
663		1269	1161	558		1475	1293	467		1439	1631	567		1371	1623	510
664		1388	1193	558		1409	1334	519		1364	1693	544		1410	1583	507
665		1372	1170	573		1436	1218	503		1455	1723	572		1324	1591	557
666		1354	1215	538		1485	1309	523		1451	1780	601		1409	1615	522
667		1431	1202	531		1502	1223	523		1469	1762	572		1306	1627	538
668		1406	1245	569		1499	1234	495		1454	1767	593		1293	1634	526
669		1393	1234	596		1484	1271	474		1554	1757	608		1360	1595	496
670		1480	1291	614		1506	1172	531		1568	1887	610		1382	1691	539
671		1405	1228	583		1410	1257	495		1553	1793	573		1455	1565	497
672		1462	1319	590		1441	1252	491		1507	1772	632		1343	1576	477
673		1464	1256	621		1428	1200	480		1492	1771	576		1302	1572	493
674		1504	1292	542		1398	1194	477		1584	1852	580		1336	1620	510
675		1448	1261	589		1442	1151	541		1554	1849	618		1369	1514	489
676		1501	1310	607		1401	1244	512		1607	1851	597		1349	1623	555
677		1482	1276	590		1432	1246	528		1570	1885	620		1364	1621	519
678		1508	1378	577		1429	1194	502		1589	1897	618		1321	1498	485
679		1479	1289	591		1434	1211	450		1530	1899	618		1283	1518	490
680		1466	1304	567		1410	1152	476		1580	1916	606		1237	1532	489
681		1509	1350	636		1382	1133	505		1558	1925	669		1227	1463	499
682		1457	1231	632		1279	1229	489		1608	1866	586		1230	1554	516
683		1467	1253	587		1330	1120	496		1563	1857	567		1164	1457	462
684		1487	1309	535		1311	1079	411		1550	1886	613		1205	1410	490
685		1430	1275	585		1300	1098	486		1555	1797	608		1194	1413	479
686		1492	1264	631		1334	1124	484		1525	1769	593		1177	1441	494
687		1465	1241	574		1199	1067	447		1503	1851	607		1145	1377	514
688		1442	1237	577		1330	1070	469		1541	1807	585		1141	1296	440
689		1433	1264	599		1239	1040	439		1536	1808	572		1216	1342	469
690		1468	1188	578		1233	1023	486		1517	1763	604		1092	1307	450
691		1386	1209	583		1140	1016	431		1451	1804	561		1134	1260	464
692		1371	1172	585		1145	1010	457		1508	1654	597		1112	1322	434
693		1305	1195	573		1188	921	443		1402	1700	568		1062	1309	452
694		1398	1202	554		1156	1023	416		1404	1637	593		1077	1242	476
695		1312	1107	539		1105	937	395		1422	1690	550		1060	1178	421
696		1301	1152	550		1077	924	399		1396	1575	573		950	1160	426
697		1243	1191	503		1055	926	426		1403	1656	540		1002	1180	427
698		1305	1103	542		1041	847	404		1361	1623	536		988	1141	390
699		1202	1084	545		1018	899	392		1353	1574	549		956	1127	366
700		1290	1099	510		1080	877	390		1251	1515	544		966	1074	383
701		1224	1108	494		1014	757	387		1366	1479	511		973	1038	416
702		1222	1023	540		1008	861	353		1286	1453	502		934	1120	405
703		1225	1074	492		961	789	405		1291	1525	513		885	966	400
704		1192	1018	545		938	848	364		1193	1524	489		860	1036	402
705		1159	974	509		892	750	373		1196	1400	475		836	995	352
706		1136	934	455		940	741	372		1186	1371	449		815	1007	382
707		1056	993	452		878	729	339		1187	1375	514		819	964	346
708		1035	899	488		833	723	357		1162	1370	501		799	889	363
709		1005	920	467		840	723	368		1128	1363	453		801	883	365
710		1038	890	467		862	704	352		1079	1266	469		766	897	352
711		1024	877	461		837	680	349		1070	1265	485		724	899	358
712		972	874	442		901	665	366		1093	1260	492		707	870	360
713		964	832	446		831	672	370		1029	1190	443		756	803	337
714		919	814	470		787	621	353		1025	1208	468		706	822	342
715		927	803	457		772	612	360		1036	1131	410		678	858	360
716		925	750	428		764	601	357		1038	1083	464		672	848	317
717		891	825	401		790	607	302		953	1112	437		664	815	330
718		874	761	405		717	632	328		956	1011	426		683	794	325
719		839	757	410		706	580	326		969	1074	425		701	811	326
720		809	743	360		721	619	358		923	991	396		637	772	307
721		844	694	414		679	595	287		819	1007	392		673	690	300
722		769	755	376		671	526	326		857	1012	391		632	756	326
723		821	701	396		681	559	323		870	971	403		609	739	296
724		871	660	356		637	588	294		898	936	367		612	697	300
725		726	593	357		636	547	302		770	919	396		588	691	282
726		806	678	378		652	580	310		834	889	419		658	695	323
727		724	595	364		663	530	297		788	900	413		572	669	269
728		758	589	360		698	519	272		789	899	388		580	693	294
729		732	571	413		645	531	270		782	933	361		582	685	253
730		695	585	367		637	550	288		736	823	389		564	626	244
731		648	555	335		637	522	283		724	837	372		522	634	260
732		715	581	367		623	501	290		776	816	382		545	587	293
733		684	575	347		593	495	283		730	775	365		584	665	264
734		639	518	312		626	484	275		716	729	343		532	605	283
735		672	531	344		608	471	275		677	795	375		497	639	245
736		661	523	370		570	488	281		645	763	363		533	644	283
737		642	529	329		589	460	247		662	737	338		544	585	289
738		609	504	344		545	417	288		652	756	327		493	564	257
739		580	511	311		590	466	281		639	706	344		508	610	259
740		595	477	339		582	479	264		621	689	337		502	625	239
741		581	441	333		539	467	268		647	707	342		505	608	261
742		579	429	331		542	426	245		615	710	346		491	595	272
743		579	456	311		490	455	214		578	655	342		512	608	252
744		544	474	300		557	477	237		603	659	360		471	590	233
745		579	476	305		549	444	217		633	605	306		493	594	259
746		556	469	340		559	442	254		644	707	380		487	586	227
747		559	439	288		554	457	276		584	643	329		488	595	254
748		531	436	336		548	422	252		626	670	323		532	589	254
749		531	437	319		535	446	260		519	611	305		505	613	264
750		540	429	290		549	477	267		574	621	302		484	612	256
751		509	438	303		505	443	236		549	670	304		479	621	228
752		527	433	290		585	419	240		536	607	319		509	561	289
753		540	445	299		527	463	218		533	608	302		480	588	239
754		567	437	299		525	472	248		576	655	309		479	548	244
755		551	422	304		550	404	249		565	585	300		470	578	264
756		510	407	271		517	469	277		555	623	300		508	602	291
757		567	445	306		615	478	225		538	616	304		525	523	240
758		549	441	298		566	466	226		569	601	319		524	608	234
759		520	424	311		549	443	225		534	601	316		478	619	271
760		502	412	293		580	459	248		523	589	325		550	614	280
761		498	435	284		593	526	269		563	626	303		507	606	274
762		547	462	322		554	513	226		528	613	327		565	598	268
763		484	449	308		580	483	240		546	629	253		538	617	260
764		492	447	296		595	511	210		532	573	284		564	599	263
765		550	440	290		567	519	247		541	591	294		556	636	257
766		519	392	270		594	476	259		512	615	286		534	603	243
767		528	410	271		564	536	238		523	597	296		528	657	249
768		561	420	266		556	498	272		518	590	288		511	646	202
769		484	456	279		598	519	286		588	639	279		572	669	253
770		550	466	298		628	521	235		548	607	285		548	648	255
771		526	409	288		649	524	291		577	614	312		621	658	270
772		558	449	295		640	570	267		568	638	319		593	674	262
773		541	434	290		678	558	281		589	635	314		650	725	266
774		497	412	276		640	539	262		573	651	293		628	683	263
775		531	474	306		680	544	272		584	625	331		593	702	259
776		563	460	297		662	568	315		593	664	267		630	766	260
777		519	449	280		691	619	255		591	650	312		639	798	259
778		560	441	286		703	581	247		591	666	297		617	696	273
779		563	453	334		692	641	266		558	623	306		688	774	286
780		591	512	312		685	603	292		598	666	322		690	783	287
781		571	514	313		738	619	278		612	709	300		713	832	282
782		576	481	304		741	620	274		607	629	302		726	834	301
783		601	521	314		755	668	280		630	721	314		708	885	310
784		580	473	293		817	661	284		629	714	342		753	863	328
785		612	543	279		779	624	291		610	719	317		725	841	278
786		631	515	309		825	707	323		615	711	343		750	848	293
787		579	487	304		831	732	276		596	728	314		787	875	307
788		622	495	290		815	684	280		636	726	328		822	909	298
789		630	529	305		804	692	282		635	751	316		733	883	344
790		648	508	326		815	746	301		640	786	345		806	969	321
791		606	535	301		868	738	319		699	747	321		870	986	368
792		618	551	337		863	799	337		698	820	311		789	979	325
793		641	598	317		912	819	304		716	819	320		822	997	317
794		708	603	371		888	783	319		738	824	319		828	1006	362
795		722	560	339		910	832	336		743	900	322		890	1016	340
796		729	547	325		923	796	333		700	806	355		880	1039	326
797		693	593	316		970	825	377		804	826	349		882	1114	333
798		682	623	344		1016	811	325		752	872	369		897	1049	363
799		698	651	294		976	859	333		771	892	370		900	1085	343
800		732	636	368		949	889	324		795	864	338		903	1108	347
801		738	621	346		977	845	352		819	925	373		935	1127	368
802		730	643	371		1078	922	371		844	967	341		989	1171	357
803		812	668	301		1039	871	365		786	962	351		946	1180	354
804		760	712	353		1029	936	400		865	971	346		1017	1195	374
805		761	689	345		1046	874	355		862	1007	379		1014	1260	331
806		798	698	356		1053	899	393		853	948	395		1029	1221	373
807		836	740	368		1075	932	389		859	1019	384		1081	1163	379
808		824	724	365		1087	942	427		899	1034	387		1026	1259	348
809		821	744	371		1086	937	385		882	1055	414		1060	1193	389
810		921	737	365		1069	1030	389		916	1025	363		1069	1222	388
811		855	780	370		1135	1008	393		955	1111	392		1027	1281	379
812		803	755	395		1175	977	377		910	1172	444		1133	1309	415
813		910	876	377		1172	939	424		1012	1169	438		1111	1284	428
814		919	836	389		1203	1006	420		1005	1107	412		1048	1227	437
815		966	795	401		1229	999	403		1009	1200	395		1099	1242	384
816		929	867	377		1158	991	421		1051	1267	408		1119	1297	448
817		959	854	399		1233	1053	413		1061	1216	407		1128	1327	426
818		973	895	405		1228	1057	427		1139	1273	431		1120	1382	396
819		992	956	419		1217	1032	466		1130	1176	428		1196	1441	389
820		1005	946	412		1204	1043	441		1094	1254	413		1146	1359	385
821		1035	912	400		1232	1059	441		1134	1370	438		1118	1344	422
822		1066	945	448		1274	1054	422		1099	1355	422		1098	1380	403
823		1019	930	455		1209	1065	412		1123	1369	506		1123	1422	428
824		1091	920	426		1246	1034	411		1100	1404	411		1157	1382	410
825		1083	1009	417		1268	1118	446		1160	1299	494		1181	1391	427
826		1067	1012	435		1223	1043	458		1206	1408	491		1177	1315	421
827		1159	1040	447		1300	1118	410		1192	1445	468		1158	1373	427
828		1116	1036	465		1318	1100	421		1231	1412	486		1085	1448	432
829		1189	998	490		1232	1074	438		1179	1434	465		1234	1306	416
830		1158	1008	479		1324	1109	413		1227	1435	483		1176	1349	452
831		1214	983	444		1318	1078	432		1306	1491	500		1228	1385	436
832		1203	1019	451		1264	1105	469		1286	1465	499		1255	1377	433
833		1207	1077	488		1166	1120	443		1374	1533	457		1137	1377	408
834		1300	1047	517		1253	1125	437		1320	1529	519		1108	1412	435
835		1257	1126	480		1351	1058	438		1354	1546	496		1218	1439	410
836		1223	1036	449		1223	1001	466		1269	1541	506		1158	1385	400
837		1259	1133	457		1260	1068	438		1345	1525	517		1176	1346	438
838		1223	1158	500		1241	1083	405		1353	1591	509		1188	1399	422
839		1301	1006	477		1203	1115	443		1305	1593	510		1126	1291	471
840		1264	1091	472		1218	1049	407		1298	1550	550		1087	1418	432
841		1273	1106	462		1139	1081	408		1336	1543	458		1140	1261	417
842		1265	1117	510		1214	1082	450		1369	1590	527		1119	1345	442
843		1259	1120	499		1239	1088	410		1353	1611	541		1092	1330	435
844		1298	1179	517		1280	1033	409		1402	1744	523		1141	1396	436
845		1248	1155	496		1202	1038	474		1383	1670	546		1108	1216	397
846		1324	1165	466		1174	1052	452		1359	1559	522		1164	1374	434
847		1304	1150	468		1143	954	445		1408	1633	486		1060	1294	459
848		1305	1113	522		1170	974	439		1334	1584	502		1004	1274	438
849		1299	1197	547		1091	994	456		1379	1677	514		1082	1298	474
850		1265	1119	481		1146	1026	456		1303	1631	517		1030	1185	429
851		1240	1110	482		1116	972	412		1266	1696	489		1007	1203	426
852		1233	1134	484		1131	922	419		1426	1597	498		1018	1203	442
853		1190	1144	460		1113	914	455		1341	1623	518		971	1249	448
854		1230	1131	474		1060	957	385		1282	1493	499		1009	1196	394
855		1226	1059	496		1046	887	441		1375	1560	541		1008	1183	463
856		1215	1067	488		1070	896	407		1317	1597	539		963	1093	419
857		1193	1048	472		1070	905	458		1358	1512	507		993	1193	391
858		1260	1150	484		1127	915	408		1285	1598	516		988	1165	397
859		1201	1156	493		1047	910	420		1348	1579	505		1017	1127	399
860		1164	1085	498		1080	872	412		1238	1528	563		961	1161	380
861		1212	1080	556		1014	903	442		1336	1553	493		928	1170	399
862		1158	1078	495		975	855	395		1244	1538	510		901	1100	388
863		1202	1033	514		1077	871	393		1317	1497	534		932	1089	390
864		1186	1001	470		1018	806	371		1261	1484	505		951	1123	420
865		1144	1068	442		982	828	390		1169	1472	506		883	1020	395
866		1120	992	480		917	777	373		1213	1452	497		880	1104	365
867		1109	976	469		1015	777	387		1160	1365	509		836	987	358
868		1124	1000	500		975	787	383		1168	1408	528		890	975	401
869		1146	1012	478		957	773	435		1180	1385	482		862	1021	413
870		1122	969	472		922	729	393		1178	1349	490		818	966	382
871		1092	907	461		909	777	418		1152	1318	496		778	982	404
872		1062	927	446		924	739	386		1178	1338	533		841	911	390
873		1076	944	477		878	742	356		1111	1337	485		793	984	349
874		1064	883	469		849	757	381		1124	1322	484		842	961	374
875		1112	831	489		846	717	383		1131	1318	474		841	940	383
876		1013	922	432		906	748	389		1122	1277	453		800	922	365
877		972	827	472		834	637	366		1053	1202	447		797	872	372
878		957	807	413		827	621	354		1084	1119	452		795	861	335
879		997	836	441		856	646	346		1050	1234	490		717	899	331
880		996	777	481		806	717	340		1025	1181	499		771	893	365
881		932	789	456		800	678	357		982	1134	475		733	836	340
882		909	833	481		814	636	354		1023	1148	476		711	887	374
883		935	769	433		772	644	363		958	1190	424		723	902	321
884		857	722	400		787	622	336		972	1104	448		719	799	346
885		888	752	417		796	637	337		960	1129	406		695	822	341
886		917	758	392		823	585	296		931	1097	425		678	800	314
887		879	738	427		758	626	368		927	1040	405		719	790	337
888		804	701	412		737	584	314		948	1012	427		687	775	336
889		813	722	400		724	617	318		898	1004	446		661	755	349
890		856	733	414		714	577	348		904	1010	430		649	778	319
891		858	683	434		741	610	338		871	1017	407		666	768	357
892		817	675	382		704	614	340		835	954	404		665	732	326
893		781	677	406		734	583	327		866	908	423		645	754	325
894		753	734	417		734	618	326		789	930	420		626	790	321
895		831	634	399		687	562	336		815	891	404		645	745	306
896		741	633	393		656	554	263		780	877	411		645	735	353
897		780	597	365		722	555	294		831	894	400		617	763	292
898		729	600	377		690	604	337		857	906	387		596	731	303
899		728	626	350		643	592	299		773	858	397		612	639	271
900		728	605	380		687	557	296		819	870	386		564	730	293
901		717	637	358		732	573	340		811	895	405		616	625	317
902		675	573	361		693	535	330		733	835	397		573	690	275
903		659	564	360		643	571	329		746	867	400		608	734	317
904		671	573	373		647	530	302		730	847	371		615	730	315
905		702	563	318		637	517	261		696	824	350		558	702	296
906		673	570	317		585	532	291		680	777	336		609	648	280
907		621	463	398		705	562	300		669	774	398		561	670	305
908		671	531	344		610	532	254		684	754	343		582	676	297
909		689	522	373		649	598	299		735	761	379		586	627	285
910		644	554	348		624	536	344		702	783	416		579	757	314
911		643	513	335		651	556	278		725	754	338		606	709	295
912		619	507	308		616	527	279		686	714	387		581	696	273
913		626	505	364		664	546	277		640	704	393		592	689	307
914		615	484	333		656	574	269		617	748	355		602	708	280
915		609	488	319		614	539	291		648	723	328		604	685	266
916		579	462	333		599	491	308		695	748	338		570	707	269
917		611	506	333		665	544	281		651	704	322		584	676	280
918		608	498	324		633	539	319		625	679	357		595	663	238
919		622	475	323		671	572	279		607	672	325		567	687	266
920		589	450	346		632	562	281		585	717	328		554	646	292
921		563	488	322		635	538	292		605	620	320		568	637	288
922		551	483	294		658	552	279		610	725	335		629	657	300
923		602	504	315		698	561	277		643	667	368		626	702	278
924		599	479	388		685	577	284		648	727	365		618	730	289
925		565	472	316		687	533	265		587	716	344		610	719	277
926		548	516	286		648	528	283		592	665	315		561	720	256
927		646	475	326		702	561	294		618	616	342		608	681	292
928		551	449	311		680	578	288		616	709	361		620	747	300
929		552	482	308		642	581	295		634	624	318		586	714	281
930		590	486	335		694	515	291		616	657	308		637	718	314
931		567	476	321		696	557	284		632	690	349		618	757	303
932		599	490	313		711	495	293		607	666	330		651	710	292
933		460	453	286		711	627	280		641	682	383		654	780	299
934		543	503	301		673	592	314		589	673	338		625	764	299
935		594	477	305		695	608	298		612	703	333		653	764	303
936		615	499	288		698	616	304		617	722	337		630	842	286
937		572	470	342		682	592	298		617	704	372		702	769	292
938		586	463	309		813	566	301		612	694	326		674	810	285
939		613	466	340		701	629	334		680	723	337		687	749	306
940		588	513	312		770	611	328		617	650	362		675	735	321
941		571	463	315		698	605	306		629	670	370		678	845	336
942		594	493	319		755	635	331		614	720	340		728	851	333
943		606	480	335		745	694	344		589	700	325		726	778	260
944		541	511	336		819	624	295		589	718	326		746	801	313
945		633	486	335		726	617	325		616	710	348		726	848	340
946		588	508	325		777	668	316		650	736	354		701	849	336
947		615	503	325		839	657	309		671	689	331		712	829	325
948		648	529	334		769	641	301		664	742	376		748	913	314
949		618	497	378		787	686	319		677	700	369		794	938	325
950		619	520	336		855	676	327		616	734	378		759	895	346
951		660	521	383		735	732	346		708	779	380		787	912	331
952		574	544	330		797	715	361		702	774	407		801	880	344
953		663	540	346		811	737	331		704	756	392		785	968	368
954		677	554	331		822	749	341		673	830	333		786	954	361
955		640	552	340		905	732	348		712	771	352		819	1001	359
956		699	544	289		880	761	362		670	791	367		779	957	329
957		662	541	324		854	750	325		719	768	362		770	916	343
958		666	568	338		857	757	364		750	760	404		858	1016	369
959		685	599	376		940	728	350		718	815	397		816	976	418
960		708	617	405		903	821	413		756	810	408		894	1038	389
961		699	572	350		930	770	402		690	854	387		862	1079	370
962		729	628	357		995	767	377		792	854	367		887	997	378
963		665	646	372		930	820	375		796	885	448		857	1077	358
964		709	621	402		1001	837	392		798	884	387		904	1064	388
965		748	612	417		994	802	388		764	888	400		878	1130	400
966		710	633	369		995	868	361		801	941	376		952	1038	402
967		797	630	394		1000	852	414		852	914	410		962	1047	406
968		810	650	370		1003	853	417		820	937	400		954	1121	383
969		735	677	429		1011	881	391		839	919	398		954	1076	386
970		726	675	379		1087	845	399		839	986	387		978	1106	339
971		789	643	374		1028	900	384		789	980	409		952	1146	383
972		818	643	403		1061	882	415		933	1045	407		1022	1203	390
973		823	754	415		1050	911	421		902	1011	427		999	1161	403
974		844	744	363		1035	863	401		833	1056	411		939	1226	378
975		829	747	411		1028	911	428		904	1044	415		960	1207	375
976		821	726	379		1034	929	346		951	1046	416		991	1192	354
977		886	771	399		1039	905	402		912	1090	431		1027	1155	439
978		888	750	391		1113	934	415		974	1070	361		1028	1153	374
979		898	780	411		1080	947	435		961	1075	416		996	1161	423
980		855	785	386		1108	966	391		924	1107	393		954	1149	420
981		915	808	417		1115	938	400		972	1123	431		994	1216	414
982		972	768	414		1085	886	455		1000	1092	421		1005	1199	401
983		950	793	384		1120	939	420		1053	1128	397		1050	1233	426
984		982	839	441		1093	1001	463		1049	1176	464		1013	1286	419
985		905	869	424		1098	985	422		1060	1220	443		1042	1233	423
986		961	831	440		1102	967	401		1081	1221	474		996	1177	415
987		996	840	421		1087	964	412		1015	1303	464		1053	1193	378
[truncated: 13 more rows]
