# Supplementary material for: Constitutive turnover of histone H2A.Z at yeast promoters requires the preinitiation complex
Source: eLife. 2016 Jul 20;5:e14243. doi: 10.7554/eLife.14243 (PMC4995100; doi:10.7554/eLife.14243)
Supplement: Figure 6—source data 2. — DOI: http://dx.doi.org/10.7554/eLife.14243.040 [file elife-14243-fig6-data2.txt]

chrII	70365	72365	chrII_71365	452	+
chrII	73971	75971	chrII_74971	530	+
chrII	106704	108704	chrII_107704	448	+
chrIII	23551	25551	chrIII_24551	494	+
chrIII	26743	28743	chrIII_27743	407	+
chrIII	60392	62392	chrIII_61392	461	+
chrIII	94947	96947	chrIII_95947	474	+
chrIII	263812	265812	chrIII_264812	642	+
chrIV	77182	79182	chrIV_78182	489	+
chrIV	166507	168507	chrIV_167507	480	+
chrIV	300216	302216	chrIV_301216	454	+
chrIV	340468	342468	chrIV_341468	432	+
chrIV	745490	747490	chrIV_746490	524	+
chrIV	1115918	1117918	chrIV_1116918	477	+
chrIV	1288129	1290129	chrIV_1289129	516	+
chrIV	1393804	1395804	chrIV_1394804	481	+
chrIX	112539	114539	chrIX_113539	460	+
chrIX	159449	161449	chrIX_160449	526	+
chrIX	211218	213218	chrIX_212218	512	+
chrIX	320232	322232	chrIX_321232	456	+
chrV	55357	57357	chrV_56357	436	+
chrV	348671	350671	chrV_349671	540	+
chrV	483568	485568	chrV_484568	481	+
chrVII	283206	285206	chrVII_284206	484	+
chrVII	367470	369470	chrVII_368470	485	+
chrVII	952769	954769	chrVII_953769	487	+
chrX	93771	95771	chrX_94771	481	+
chrX	103718	105718	chrX_104718	488	+
chrXI	79796	81796	chrXI_80796	518	+
chrXI	117518	119518	chrXI_118518	487	+
chrXI	499029	501029	chrXI_500029	466	+
chrXIII	103420	105420	chrXIII_104420	517	+
chrXIII	329461	331461	chrXIII_330461	426	+
chrXIII	452756	454756	chrXIII_453756	529	+
chrXIV	33480	35480	chrXIV_34480	521	+
chrXIV	56911	58911	chrXIV_57911	479	+
chrXIV	237032	239032	chrXIV_238032	473	+
chrXV	54335	56335	chrXV_55335	472	+
chrXV	430924	432924	chrXV_431924	499	+
chrXV	492140	494140	chrXV_493140	505	+
chrXV	737069	739069	chrXV_738069	508	+
chrXV	761372	763372	chrXV_762372	544	+
chrXVI	101912	103912	chrXVI_102912	458	+
chrXVI	791426	793426	chrXVI_792426	484	+
