# Supplementary material for: Constitutive turnover of histone H2A.Z at yeast promoters requires the preinitiation complex
Source: eLife. 2016 Jul 20;5:e14243. doi: 10.7554/eLife.14243 (PMC4995100; doi:10.7554/eLife.14243)
Supplement: Figure 7—source data 1. — DOI: http://dx.doi.org/10.7554/eLife.14243.043 [file elife-14243-fig7-data1.xlsx]

## Sheet: Sheet1
The dyad positions of nucleosomes with strong, symmetrical ∆(Z/A) signal identified in Figure 7--figure supplement 1.
The nucleosome names and dyad positions are based on (Kubik et al. 2015; Rhee et al. 2014; Jiang and Pugh 2009).
The coordinates correspond to genome version R64.1.1.
In column E, "0" indicates a novel +1 nucleosome, whereas "1" indicates a preivously annotated +1 nucleosome (Kubik et al. 2015; Rhee et al. 2014; Jiang and Pugh 2009).
chrom	chromStart	chromEnd	Name	0 = novel +1 nuc; 1 = previously annotated +1 nuc
chrI	11363	11364	N1:11364	0
chrI	43084	43085	N1:43085	0
chrI	52882	52883	N1:52883	0
chrI	94439	94440	N1:94440	0
chrI	113627	113628	N1:113628	0
chrI	136698	136699	N1:136700	0
chrI	165399	165400	N1:165400	0
chrI	175342	175343	N1:175340	0
chrI	180084	180085	N1:180082	0
chrI	180444	180445	N1:180442	0
chrI	188642	188643	N1:188636	0
chrI	208483	208484	N1:208474	0
chrII	3787	3788	N2:3787	0
chrII	59377	59378	N2:59373	0
chrII	71952	71953	N2:71949	0
chrII	80565	80566	N2:80562	0
chrII	84568	84569	N2:84566	0
chrII	89082	89083	N2:89080	0
chrII	90441	90442	N2:90439	0
chrII	128850	128851	N2:128853	0
chrII	158253	158254	N2:158256	0
chrII	171226	171227	N2:171229	0
chrII	197344	197345	N2:197347	0
chrII	203658	203659	N2:203661	0
chrII	217571	217572	N2:217574	0
chrII	222181	222182	N2:222184	0
chrII	227267	227268	N2:227270	0
chrII	250935	250936	N2:250936	0
chrII	280877	280878	N2:280877	0
chrII	287685	287686	N2:287685	0
chrII	292524	292525	N2:292524	0
chrII	306304	306305	N2:306304	0
chrII	310621	310622	N2:310620	0
chrII	311272	311273	N2:311271	0
chrII	321257	321258	N2:321257	0
chrII	337254	337255	N2:337252	0
chrII	341027	341028	N2:341025	0
chrII	344106	344107	N2:344104	0
chrII	350690	350691	N2:350688	0
chrII	351079	351080	N2:351077	0
chrII	386087	386088	N2:386082	0
chrII	393528	393529	N2:393523	0
chrII	401179	401180	N2:401173	0
chrII	423594	423595	N2:423588	0
chrII	426116	426117	N2:426110	0
chrII	427761	427762	N2:427755	0
chrII	436696	436697	N2:436690	0
chrII	445000	445001	N2:444994	0
chrII	449268	449269	N2:449262	0
chrII	453166	453167	N2:453160	0
chrII	484778	484779	N2:484772	0
chrII	495621	495622	N2:495615	0
chrII	527171	527172	N2:527165	0
chrII	533397	533398	N2:533391	0
chrII	534952	534953	N2:534946	0
chrII	559730	559731	N2:559724	0
chrII	571494	571495	N2:571489	0
chrII	598736	598737	N2:598731	0
chrII	634833	634834	N2:634828	0
chrII	642612	642613	N2:642607	0
chrII	644994	644995	N2:644989	0
chrII	653707	653708	N2:653702	0
chrII	662042	662043	N2:662037	0
chrII	666714	666715	N2:666709	0
chrII	680512	680513	N2:680507	0
chrII	698207	698208	N2:698202	0
chrII	716786	716787	N2:716781	0
chrII	734852	734853	N2:734847	0
chrII	741074	741075	N2:741069	0
chrII	742829	742830	N2:742824	0
chrII	744385	744386	N2:744380	0
chrII	760851	760852	N2:760847	0
chrII	776252	776253	N2:776248	0
chrII	807102	807103	N2:807096	0
chrIII	40956	40957	N3:40956	0
chrIII	103631	103632	N3:103631	0
chrIII	105799	105800	N3:105799	0
chrIII	107764	107765	N3:107764	0
chrIII	124959	124960	N3:124957	0
chrIII	127552	127553	N3:127550	0
chrIII	147129	147130	N3:147127	0
chrIII	151999	152000	N3:151997	0
chrIII	160662	160663	N3:160658	0
chrIII	172753	172754	N3:172749	0
chrIII	177121	177122	N3:177117	0
chrIII	178753	178754	N3:178749	0
chrIII	185994	185995	N3:185990	0
chrIII	214748	214749	N3:214744	0
chrIII	216370	216371	N3:216366	0
chrIII	230020	230021	N3:230016	0
chrIII	254165	254166	N3:254162	0
chrIII	280459	280460	N3:280456	0
chrIII	286424	286425	N3:286421	0
chrIII	289690	289691	N3:289687	0
chrIII	305655	305656	N3:305652	0
chrIV	19886	19887	N4:19886	0
chrIV	34290	34291	N4:34291	0
chrIV	57217	57218	N4:57218	0
chrIV	73303	73304	N4:73304	0
chrIV	83391	83392	N4:83392	0
chrIV	115936	115937	N4:115937	0
chrIV	126410	126411	N4:126411	0
chrIV	134681	134682	N4:134682	0
chrIV	145778	145779	N4:145779	0
chrIV	155583	155584	N4:155584	0
chrIV	192354	192355	N4:192355	0
chrIV	198679	198680	N4:198680	0
chrIV	215695	215696	N4:215696	0
chrIV	221225	221226	N4:221225	0
chrIV	228858	228859	N4:228858	0
chrIV	238948	238949	N4:238948	0
chrIV	241147	241148	N4:241147	0
chrIV	242038	242039	N4:242038	0
chrIV	247969	247970	N4:247969	0
chrIV	248168	248169	N4:248168	0
chrIV	299911	299912	N4:299911	0
chrIV	323609	323610	N4:323609	0
chrIV	340452	340453	N4:340452	0
chrIV	346304	346305	N4:346304	0
chrIV	362677	362678	N4:362677	0
chrIV	392770	392771	N4:392767	0
chrIV	403230	403231	N4:403227	0
chrIV	407201	407202	N4:407198	0
chrIV	453810	453811	N4:453807	0
chrIV	461877	461878	N4:461874	0
chrIV	462380	462381	N4:462377	0
chrIV	472885	472886	N4:472882	0
chrIV	479025	479026	N4:479022	0
chrIV	486001	486002	N4:485998	0
chrIV	501828	501829	N4:501825	0
chrIV	501995	501996	N4:501992	0
chrIV	519760	519761	N4:519757	0
chrIV	520806	520807	N4:520803	0
chrIV	526055	526056	N4:526052	0
chrIV	546667	546668	N4:546665	0
chrIV	557043	557044	N4:557041	0
chrIV	561090	561091	N4:561088	0
chrIV	569158	569159	N4:569156	0
chrIV	576479	576480	N4:576476	0
chrIV	579066	579067	N4:579064	0
chrIV	590795	590796	N4:590793	0
chrIV	592888	592889	N4:592885	0
chrIV	603448	603449	N4:603445	0
chrIV	650654	650655	N4:650651	0
chrIV	653069	653070	N4:653066	0
chrIV	694167	694168	N4:694164	0
chrIV	699819	699820	N4:699816	0
chrIV	741815	741816	N4:741812	0
chrIV	812654	812655	N4:812651	0
chrIV	814806	814807	N4:814803	0
chrIV	816511	816512	N4:816508	0
chrIV	835134	835135	N4:835131	0
chrIV	841839	841840	N4:841836	0
chrIV	849093	849094	N4:849090	0
chrIV	859117	859118	N4:859114	0
chrIV	892890	892891	N4:892887	0
chrIV	911248	911249	N4:911244	0
chrIV	924153	924154	N4:924149	0
chrIV	926523	926524	N4:926519	0
chrIV	945403	945404	N4:945399	0
chrIV	952906	952907	N4:952902	0
chrIV	963184	963185	N4:963180	0
chrIV	971257	971258	N4:971253	0
chrIV	1030677	1030678	N4:1030673	0
chrIV	1049312	1049313	N4:1049308	0
chrIV	1050196	1050197	N4:1050192	0
chrIV	1092763	1092764	N4:1092760	0
chrIV	1096528	1096529	N4:1096525	0
chrIV	1105661	1105662	N4:1105658	0
chrIV	1141011	1141012	N4:1141005	0
chrIV	1141199	1141200	N4:1141193	0
chrIV	1150749	1150750	N4:1150743	0
chrIV	1178633	1178634	N4:1178626	0
chrIV	1182970	1182971	N4:1182963	0
chrIV	1195451	1195452	N4:1195443	0
chrIV	1206673	1206674	N4:1206665	0
chrIV	1207467	1207468	N4:1207459	0
chrIV	1238622	1238623	N4:1238614	0
chrIV	1261339	1261340	N4:1261331	0
chrIV	1288293	1288294	N4:1288285	0
chrIV	1292553	1292554	N4:1292545	0
chrIV	1297061	1297062	N4:1297053	0
chrIV	1321917	1321918	N4:1321909	0
chrIV	1360422	1360423	N4:1360414	0
chrIV	1382306	1382307	N4:1382298	0
chrIV	1386536	1386537	N4:1386528	0
chrIV	1387459	1387460	N4:1387451	0
chrIV	1402676	1402677	N4:1402668	0
chrIV	1403021	1403022	N4:1403013	0
chrIV	1422502	1422503	N4:1422494	0
chrIV	1428352	1428353	N4:1428344	0
chrIV	1431857	1431858	N4:1431849	0
chrIV	1454926	1454927	N4:1454918	0
chrIV	1480586	1480587	N4:1480578	0
chrIV	1493083	1493084	N4:1493075	0
chrIV	1493458	1493459	N4:1493450	0
chrIV	1528425	1528426	N4:1528410	0
chrIV	1528704	1528705	N4:1528689	0
chrIX	3753	3754	N9:3753	0
chrIX	4040	4041	N9:4040	0
chrIX	31354	31355	N9:31354	0
chrIX	47910	47911	N9:47910	0
chrIX	54002	54003	N9:54002	0
chrIX	56372	56373	N9:56372	0
chrIX	78189	78190	N9:78189	0
chrIX	102107	102108	N9:102107	0
chrIX	143225	143226	N9:143222	0
chrIX	155817	155818	N9:155814	0
chrIX	193991	193992	N9:193988	0
chrIX	207331	207332	N9:207328	0
chrIX	207602	207603	N9:207599	0
chrIX	247374	247375	N9:247371	0
chrIX	260907	260908	N9:260906	0
chrIX	269006	269007	N9:269005	0
chrIX	272469	272470	N9:272468	0
chrIX	290313	290314	N9:290312	0
chrIX	300456	300457	N9:300454	0
chrIX	317223	317224	N9:317221	0
chrIX	336570	336571	N9:336567	0
chrIX	374126	374127	N9:374123	0
chrIX	375129	375130	N9:375126	0
chrIX	381713	381714	N9:381710	0
chrIX	397038	397039	N9:397035	0
chrIX	399542	399543	N9:399539	0
chrIX	415060	415061	N9:415057	0
chrIX	422678	422679	N9:422675	0
chrIX	432058	432059	N9:432054	0
chrV	3709	3710	N5:3709	0
chrV	21608	21609	N5:21608	0
chrV	26153	26154	N5:26153	0
chrV	33433	33434	N5:33433	0
chrV	39925	39926	N5:39925	0
chrV	61148	61149	N5:61148	0
chrV	67100	67101	N5:67100	0
chrV	82393	82394	N5:82393	0
chrV	83016	83017	N5:83016	0
chrV	89979	89980	N5:89979	0
chrV	96189	96190	N5:96189	0
chrV	97681	97682	N5:97681	0
chrV	99439	99440	N5:99439	0
chrV	101511	101512	N5:101511	0
chrV	115836	115837	N5:115836	0
chrV	131873	131874	N5:131873	0
chrV	134026	134027	N5:134026	0
chrV	167566	167567	N5:167565	0
chrV	167859	167860	N5:167858	0
chrV	171489	171490	N5:171488	0
chrV	186939	186940	N5:186938	0
chrV	187708	187709	N5:187707	0
chrV	191671	191672	N5:191670	0
chrV	192903	192904	N5:192902	0
chrV	222996	222997	N5:222995	0
chrV	228640	228641	N5:228639	0
chrV	237485	237486	N5:237484	0
chrV	251384	251385	N5:251383	0
chrV	289397	289398	N5:289395	0
chrV	298739	298740	N5:298737	0
chrV	301356	301357	N5:301354	0
chrV	307170	307171	N5:307166	0
chrV	316767	316768	N5:316763	0
chrV	343523	343524	N5:343519	0
chrV	387363	387364	N5:387359	0
chrV	399466	399467	N5:399462	0
chrV	421971	421972	N5:421967	0
chrV	424792	424793	N5:424788	0
chrV	435182	435183	N5:435178	0
chrV	453136	453137	N5:453131	0
chrV	483342	483343	N5:483337	0
chrV	487562	487563	N5:487557	0
chrV	500023	500024	N5:500018	0
chrV	505272	505273	N5:505267	0
chrV	510418	510419	N5:510413	0
chrV	512202	512203	N5:512197	0
chrV	517559	517560	N5:517554	0
chrV	525698	525699	N5:525693	0
chrV	546520	546521	N5:546515	0
chrV	551510	551511	N5:551505	0
chrV	573242	573243	N5:573237	0
chrV	573521	573522	N5:573516	0
chrVI	16117	16118	N6:16117	0
chrVI	16434	16435	N6:16434	0
chrVI	16711	16712	N6:16711	0
chrVI	36081	36082	N6:36081	0
chrVI	36566	36567	N6:36566	0
chrVI	44725	44726	N6:44725	0
chrVI	54364	54365	N6:54364	0
chrVI	64248	64249	N6:64247	0
chrVI	90274	90275	N6:90272	0
chrVI	94879	94880	N6:94877	0
chrVI	104113	104114	N6:104107	0
chrVI	129900	129901	N6:129895	0
chrVI	156359	156360	N6:156353	0
chrVI	167077	167078	N6:167070	0
chrVI	173363	173364	N6:173355	0
chrVI	191764	191765	N6:191752	0
chrVI	192111	192112	N6:192099	0
chrVI	203666	203667	N6:203654	0
chrVI	205137	205138	N6:205125	0
chrVI	223273	223274	N6:223261	0
chrVI	228828	228829	N6:228815	0
chrVI	252232	252233	N6:252219	0
chrVII	30175	30176	N7:30175	0
chrVII	35110	35111	N7:35110	0
chrVII	41656	41657	N7:41656	0
chrVII	74196	74197	N7:74195	0
chrVII	79225	79226	N7:79224	0
chrVII	114992	114993	N7:114996	0
chrVII	124215	124216	N7:124220	0
chrVII	144093	144094	N7:144099	0
chrVII	148299	148300	N7:148305	0
chrVII	167810	167811	N7:167816	0
chrVII	173331	173332	N7:173337	0
chrVII	186182	186183	N7:186188	0
chrVII	190132	190133	N7:190138	0
chrVII	190351	190352	N7:190357	0
chrVII	196328	196329	N7:196334	0
chrVII	212924	212925	N7:212929	0
chrVII	217253	217254	N7:217258	0
chrVII	228809	228810	N7:228814	0
chrVII	273100	273101	N7:273106	0
chrVII	276547	276548	N7:276553	0
chrVII	289346	289347	N7:289352	0
chrVII	293478	293479	N7:293481	0
chrVII	307110	307111	N7:307113	0
chrVII	312990	312991	N7:312993	0
chrVII	316832	316833	N7:316835	0
chrVII	346021	346022	N7:346024	0
chrVII	359240	359241	N7:359243	0
chrVII	391965	391966	N7:391970	0
chrVII	392239	392240	N7:392244	0
chrVII	393662	393663	N7:393667	0
chrVII	402465	402466	N7:402468	0
chrVII	404227	404228	N7:404230	0
chrVII	408887	408888	N7:408890	0
chrVII	429126	429127	N7:429131	0
chrVII	437276	437277	N7:437281	0
chrVII	439787	439788	N7:439792	0
chrVII	461394	461395	N7:461399	0
chrVII	472058	472059	N7:472063	0
chrVII	482233	482234	N7:482238	0
chrVII	506721	506722	N7:506725	0
chrVII	512902	512903	N7:512906	0
chrVII	524694	524695	N7:524698	0
chrVII	525989	525990	N7:525993	0
chrVII	526896	526897	N7:526900	0
chrVII	545192	545193	N7:545196	0
chrVII	548482	548483	N7:548486	0
chrVII	567000	567001	N7:567004	0
chrVII	581667	581668	N7:581671	0
chrVII	605810	605811	N7:605814	0
chrVII	607134	607135	N7:607138	0
chrVII	618088	618089	N7:618092	0
chrVII	637101	637102	N7:637105	0
chrVII	647110	647111	N7:647114	0
chrVII	656252	656253	N7:656256	0
chrVII	661596	661597	N7:661600	0
chrVII	670094	670095	N7:670098	0
chrVII	689946	689947	N7:689950	0
chrVII	693097	693098	N7:693101	0
chrVII	709227	709228	N7:709231	0
chrVII	709499	709500	N7:709503	0
chrVII	717687	717688	N7:717691	0
chrVII	727655	727656	N7:727660	0
chrVII	739433	739434	N7:739438	0
chrVII	746784	746785	N7:746789	0
chrVII	757407	757408	N7:757412	0
chrVII	774967	774968	N7:774972	0
chrVII	779920	779921	N7:779925	0
chrVII	793300	793301	N7:793305	0
chrVII	794241	794242	N7:794246	0
chrVII	800125	800126	N7:800130	0
chrVII	823646	823647	N7:823651	0
chrVII	834922	834923	N7:834927	0
chrVII	845515	845516	N7:845520	0
chrVII	848182	848183	N7:848187	0
chrVII	851034	851035	N7:851039	0
chrVII	856288	856289	N7:856293	0
chrVII	906417	906418	N7:906422	0
chrVII	920403	920404	N7:920408	0
chrVII	921897	921898	N7:921902	0
chrVII	931977	931978	N7:931980	0
chrVII	950909	950910	N7:950912	0
chrVII	962524	962525	N7:962528	0
chrVII	978366	978367	N7:978371	0
chrVII	982432	982433	N7:982437	0
chrVII	994066	994067	N7:994071	0
chrVII	1000712	1000713	N7:1000717	0
chrVII	1007649	1007650	N7:1007655	0
chrVII	1012539	1012540	N7:1012545	0
chrVII	1013188	1013189	N7:1013194	0
chrVII	1013469	1013470	N7:1013475	0
chrVII	1026173	1026174	N7:1026179	0
chrVII	1065153	1065154	N7:1065159	0
chrVII	1078344	1078345	N7:1078350	0
chrVII	1078651	1078652	N7:1078657	0
chrVII	1087309	1087310	N7:1087315	0
chrVII	1087591	1087592	N7:1087597	0
chrVIII	3600	3601	N8:3599	0
chrVIII	11245	11246	N8:11243	0
chrVIII	38799	38800	N8:38797	0
chrVIII	51372	51373	N8:51370	0
chrVIII	55346	55347	N8:55344	0
chrVIII	67767	67768	N8:67764	0
chrVIII	70046	70047	N8:70043	0
chrVIII	75005	75006	N8:75002	0
chrVIII	83976	83977	N8:83972	0
chrVIII	86014	86015	N8:86010	0
chrVIII	102619	102620	N8:102614	0
chrVIII	141695	141696	N8:141688	0
chrVIII	144098	144099	N8:144091	0
chrVIII	167710	167711	N8:167703	0
chrVIII	181684	181685	N8:181677	0
chrVIII	207220	207221	N8:207213	0
chrVIII	217519	217520	N8:217521	0
chrVIII	236001	236002	N8:236003	0
chrVIII	239565	239566	N8:239567	0
chrVIII	271915	271916	N8:271917	0
chrVIII	273376	273377	N8:273378	0
chrVIII	274410	274411	N8:274412	0
chrVIII	277698	277699	N8:277700	0
chrVIII	285049	285050	N8:285051	0
chrVIII	286559	286560	N8:286561	0
chrVIII	325390	325391	N8:325393	0
chrVIII	332829	332830	N8:332832	0
chrVIII	342071	342072	N8:342074	0
chrVIII	349774	349775	N8:349777	0
chrVIII	357948	357949	N8:357951	0
chrVIII	381639	381640	N8:381642	0
chrVIII	397562	397563	N8:397565	0
chrVIII	411121	411122	N8:411124	0
chrVIII	422242	422243	N8:422245	0
chrVIII	440142	440143	N8:440144	0
chrVIII	441893	441894	N8:441894	0
chrVIII	445480	445481	N8:445481	0
chrVIII	465665	465666	N8:465665	0
chrVIII	469724	469725	N8:469724	0
chrVIII	487011	487012	N8:487011	0
chrVIII	498451	498452	N8:498451	0
chrVIII	523103	523104	N8:523103	0
chrVIII	559040	559041	N8:559040	0
chrX	3735	3736	N10:3735	0
chrX	4023	4024	N10:4023	0
chrX	50261	50262	N10:50261	0
chrX	59337	59338	N10:59337	0
chrX	83780	83781	N10:83778	0
chrX	109386	109387	N10:109380	0
chrX	111632	111633	N10:111627	0
chrX	116710	116711	N10:116706	0
chrX	117773	117774	N10:117769	0
chrX	126819	126820	N10:126815	0
chrX	129339	129340	N10:129336	0
chrX	140025	140026	N10:140022	0
chrX	140516	140517	N10:140513	0
chrX	144902	144903	N10:144899	0
chrX	147214	147215	N10:147211	0
chrX	182091	182092	N10:182089	0
chrX	192221	192222	N10:192220	0
chrX	237248	237249	N10:237244	0
chrX	292047	292048	N10:292042	0
chrX	295316	295317	N10:295311	0
chrX	314088	314089	N10:314083	0
chrX	317400	317401	N10:317395	0
chrX	323099	323100	N10:323094	0
chrX	323472	323473	N10:323467	0
chrX	329820	329821	N10:329815	0
chrX	335966	335967	N10:335961	0
chrX	348727	348728	N10:348722	0
chrX	361256	361257	N10:361251	0
chrX	365473	365474	N10:365468	0
chrX	373673	373674	N10:373668	0
chrX	378397	378398	N10:378392	0
chrX	394044	394045	N10:394039	0
chrX	398086	398087	N10:398081	0
chrX	402182	402183	N10:402177	0
chrX	407275	407276	N10:407270	0
chrX	419818	419819	N10:419812	0
chrX	421478	421479	N10:421472	0
chrX	425162	425163	N10:425156	0
chrX	451041	451042	N10:451034	0
chrX	466512	466513	N10:466505	0
chrX	521127	521128	N10:521120	0
chrX	536080	536081	N10:536073	0
chrX	538882	538883	N10:538875	0
chrX	543745	543746	N10:543738	0
chrX	572375	572376	N10:572368	0
chrX	573696	573697	N10:573689	0
chrX	582617	582618	N10:582610	0
chrX	586169	586170	N10:586162	0
chrX	617777	617778	N10:617770	0
chrX	624353	624354	N10:624345	0
chrX	637153	637154	N10:637147	0
chrX	669576	669577	N10:669570	0
chrX	719451	719452	N10:719445	0
chrX	725612	725613	N10:725606	0
chrXI	11520	11521	N11:11521	0
chrXI	18989	18990	N11:18989	0
chrXI	38692	38693	N11:38693	0
chrXI	38877	38878	N11:38878	0
chrXI	66255	66256	N11:66256	0
chrXI	84059	84060	N11:84064	0
chrXI	99541	99542	N11:99546	0
chrXI	101303	101304	N11:101308	0
chrXI	125475	125476	N11:125480	0
chrXI	130771	130772	N11:130776	0
chrXI	134383	134384	N11:134388	0
chrXI	145888	145889	N11:145893	0
chrXI	154631	154632	N11:154636	0
chrXI	155582	155583	N11:155587	0
chrXI	162711	162712	N11:162716	0
chrXI	189343	189344	N11:189348	0
chrXI	191732	191733	N11:191731	0
chrXI	197352	197353	N11:197351	0
chrXI	201425	201426	N11:201069	0
chrXI	207872	207873	N11:207516	0
chrXI	219447	219448	N11:219091	0
chrXI	237038	237039	N11:236682	0
chrXI	255708	255709	N11:255352	0
chrXI	261860	261861	N11:261504	0
chrXI	263112	263113	N11:262756	0
chrXI	265917	265918	N11:265561	0
chrXI	271664	271665	N11:271308	0
chrXI	299588	299589	N11:299232	0
chrXI	334273	334274	N11:333917	0
chrXI	374180	374181	N11:373823	0
chrXI	392548	392549	N11:392191	0
chrXI	403713	403714	N11:403356	0
chrXI	430867	430868	N11:430510	0
chrXI	446457	446458	N11:446100	0
chrXI	447101	447102	N11:446744	0
chrXI	451937	451938	N11:451580	0
chrXI	454926	454927	N11:454569	0
chrXI	458404	458405	N11:458047	0
chrXI	461785	461786	N11:461428	0
chrXI	513578	513579	N11:513220	0
chrXI	523785	523786	N11:523427	0
chrXI	526899	526900	N11:526541	0
chrXI	549773	549774	N11:549415	0
chrXI	557350	557351	N11:556992	0
chrXI	559312	559313	N11:558954	0
chrXI	566162	566163	N11:565804	0
chrXI	571672	571673	N11:571314	0
chrXI	580170	580171	N11:579812	0
chrXI	580444	580445	N11:580086	0
chrXI	626586	626587	N11:626228	0
chrXI	640732	640733	N11:640370	0
chrXI	650534	650535	N11:650172	0
chrXII	3583	3584	N12:3583	0
chrXII	3868	3869	N12:3868	0
chrXII	9112	9113	N12:9112	0
chrXII	9402	9403	N12:9402	0
chrXII	50087	50088	N12:50086	0
chrXII	66787	66788	N12:66786	0
chrXII	87434	87435	N12:87433	0
chrXII	94161	94162	N12:94160	0
chrXII	98920	98921	N12:98919	0
chrXII	100536	100537	N12:100535	0
chrXII	127230	127231	N12:127229	0
chrXII	147580	147581	N12:147579	0
chrXII	198818	198819	N12:198819	0
chrXII	200942	200943	N12:200943	0
chrXII	238022	238023	N12:238023	0
chrXII	248833	248834	N12:248834	0
chrXII	281993	281994	N12:281994	0
chrXII	296020	296021	N12:296021	0
chrXII	302910	302911	N12:302911	0
chrXII	337530	337531	N12:337531	0
chrXII	339606	339607	N12:339607	0
chrXII	348606	348607	N12:348607	0
chrXII	366102	366103	N12:366103	0
chrXII	371505	371506	N12:371506	0
chrXII	392045	392046	N12:392046	0
chrXII	396608	396609	N12:396609	0
chrXII	415330	415331	N12:415331	0
chrXII	415540	415541	N12:415541	0
chrXII	415814	415815	N12:415815	0
chrXII	418033	418034	N12:418034	0
chrXII	418493	418494	N12:418494	0
chrXII	437323	437324	N12:437324	0
chrXII	469544	469545	N12:469545	0
chrXII	470003	470004	N12:470004	0
chrXII	470891	470892	N12:470892	0
chrXII	472298	472299	N12:472299	0
chrXII	473381	473382	N12:473382	0
chrXII	473657	473658	N12:473658	0
chrXII	474546	474547	N12:474547	0
chrXII	481137	481138	N12:481138	0
chrXII	482961	482962	N12:482962	0
chrXII	483241	483242	N12:483242	0
chrXII	484125	484126	N12:484126	0
chrXII	485524	485525	N12:485525	0
chrXII	486612	486613	N12:486613	0
chrXII	486889	486890	N12:486890	0
chrXII	487778	487779	N12:487779	0
chrXII	489181	489182	N12:489182	0
chrXII	491099	491100	N12:491100	0
chrXII	498394	498395	N12:498396	0
chrXII	501315	501316	N12:501317	0
chrXII	504050	504051	N12:504052	0
chrXII	540807	540808	N12:540809	0
chrXII	541991	541992	N12:541993	0
chrXII	593895	593896	N12:593897	0
chrXII	626542	626543	N12:626544	0
chrXII	651583	651584	N12:651585	0
chrXII	657334	657335	N12:657336	0
chrXII	680839	680840	N12:680841	0
chrXII	712366	712367	N12:712368	0
chrXII	720638	720639	N12:720640	0
chrXII	751094	751095	N12:751096	0
chrXII	778108	778109	N12:778108	0
chrXII	795176	795177	N12:795176	0
chrXII	826878	826879	N12:826877	0
chrXII	838695	838696	N12:838694	0
chrXII	853028	853029	N12:853027	0
chrXII	855556	855557	N12:855555	0
chrXII	855917	855918	N12:855916	0
chrXII	877015	877016	N12:877014	0
chrXII	877928	877929	N12:877927	0
chrXII	898923	898924	N12:898923	0
chrXII	899227	899228	N12:899227	0
chrXII	906827	906828	N12:906827	0
chrXII	933676	933677	N12:933674	0
chrXII	933911	933912	N12:933909	0
chrXII	934474	934475	N12:934472	0
chrXII	948132	948133	N12:948130	0
chrXII	982514	982515	N12:982511	0
chrXII	1026622	1026623	N12:1026619	0
chrXII	1029844	1029845	N12:1029840	0
chrXII	1053121	1053122	N12:1053119	0
chrXII	1067952	1067953	N12:1067950	0
chrXII	1068232	1068233	N12:1068230	0
chrXII	1074614	1074615	N12:1074612	0
chrXII	1074892	1074893	N12:1074890	0
chrXIII	3450	3451	N13:3450	0
chrXIII	13513	13514	N13:13514	0
chrXIII	29366	29367	N13:29366	0
chrXIII	42082	42083	N13:42082	0
chrXIII	54524	54525	N13:54524	0
chrXIII	67980	67981	N13:67980	0
chrXIII	82818	82819	N13:82818	0
chrXIII	99699	99700	N13:99699	0
chrXIII	111668	111669	N13:111668	0
chrXIII	121585	121586	N13:121585	0
chrXIII	133622	133623	N13:133622	0
chrXIII	148924	148925	N13:148924	0
chrXIII	165313	165314	N13:165313	0
chrXIII	216144	216145	N13:216144	0
chrXIII	242037	242038	N13:242037	0
chrXIII	245802	245803	N13:245802	0
chrXIII	251796	251797	N13:251796	0
chrXIII	272768	272769	N13:272768	0
chrXIII	290650	290651	N13:290649	0
chrXIII	354069	354070	N13:354068	0
chrXIII	377858	377859	N13:377857	0
chrXIII	379112	379113	N13:379111	0
chrXIII	391282	391283	N13:391281	0
chrXIII	405399	405400	N13:405398	0
chrXIII	410614	410615	N13:410613	0
chrXIII	442515	442516	N13:442514	0
chrXIII	448514	448515	N13:448513	0
chrXIII	460800	460801	N13:460799	0
chrXIII	480442	480443	N13:480441	0
chrXIII	496547	496548	N13:496546	0
chrXIII	502171	502172	N13:502170	0
chrXIII	514445	514446	N13:514444	0
chrXIII	527519	527520	N13:527518	0
chrXIII	539877	539878	N13:539876	0
chrXIII	550727	550728	N13:550726	0
chrXIII	564152	564153	N13:564151	0
chrXIII	599418	599419	N13:599417	0
chrXIII	623216	623217	N13:623215	0
chrXIII	629213	629214	N13:629212	0
chrXIII	646668	646669	N13:646667	0
chrXIII	715678	715679	N13:715677	0
chrXIII	745994	745995	N13:745993	0
chrXIII	763046	763047	N13:763045	0
chrXIII	770470	770471	N13:770469	0
chrXIII	789151	789152	N13:789150	0
chrXIII	806731	806732	N13:806730	0
chrXIII	808472	808473	N13:808471	0
chrXIII	819934	819935	N13:819933	0
chrXIII	835356	835357	N13:835355	0
chrXIII	863558	863559	N13:863557	0
chrXIII	874509	874510	N13:874508	0
chrXIII	875021	875022	N13:875020	0
chrXIV	3371	3372	N14:3371	0
chrXIV	3651	3652	N14:3651	0
chrXIV	19596	19597	N14:19596	0
chrXIV	31710	31711	N14:31709	0
chrXIV	82581	82582	N14:82581	0
chrXIV	88805	88806	N14:88805	0
chrXIV	187146	187147	N14:187147	0
chrXIV	216736	216737	N14:216737	0
chrXIV	220668	220669	N14:220669	0
chrXIV	230645	230646	N14:230646	0
chrXIV	230973	230974	N14:230974	0
chrXIV	246650	246651	N14:246651	0
chrXIV	254980	254981	N14:254981	0
chrXIV	263238	263239	N14:263239	0
chrXIV	295980	295981	N14:295982	0
chrXIV	307401	307402	N14:307403	0
chrXIV	317224	317225	N14:317226	0
chrXIV	318019	318020	N14:318021	0
chrXIV	319041	319042	N14:319043	0
chrXIV	332117	332118	N14:332119	0
chrXIV	345441	345442	N14:345443	0
chrXIV	392068	392069	N14:392070	0
chrXIV	407855	407856	N14:407857	0
chrXIV	413237	413238	N14:413239	0
chrXIV	418819	418820	N14:418821	0
chrXIV	424845	424846	N14:424847	0
chrXIV	437321	437322	N14:437323	0
chrXIV	440516	440517	N14:440518	0
chrXIV	443987	443988	N14:443989	0
chrXIV	444155	444156	N14:444157	0
chrXIV	452018	452019	N14:452020	0
chrXIV	459744	459745	N14:459746	0
chrXIV	491218	491219	N14:491219	0
chrXIV	500383	500384	N14:500384	0
chrXIV	507805	507806	N14:507806	0
chrXIV	515184	515185	N14:515185	0
chrXIV	531466	531467	N14:531467	0
chrXIV	542749	542750	N14:542750	0
chrXIV	543327	543328	N14:543328	0
chrXIV	546247	546248	N14:546248	0
chrXIV	552441	552442	N14:552442	0
chrXIV	553178	553179	N14:553179	0
chrXIV	557210	557211	N14:557211	0
chrXIV	579099	579100	N14:579100	0
chrXIV	585594	585595	N14:585595	0
chrXIV	588099	588100	N14:588100	0
chrXIV	597877	597878	N14:597878	0
chrXIV	625670	625671	N14:625672	0
chrXIV	643758	643759	N14:643760	0
chrXIV	668555	668556	N14:668557	0
chrXIV	687290	687291	N14:687292	0
chrXIV	689942	689943	N14:689944	0
chrXIV	699883	699884	N14:699885	0
chrXIV	706318	706319	N14:706320	0
chrXIV	708248	708249	N14:708250	0
chrXV	38854	38855	N15:38853	0
chrXV	77276	77277	N15:77276	0
chrXV	79774	79775	N15:79774	0
chrXV	136099	136100	N15:136099	0
chrXV	167658	167659	N15:167658	0
chrXV	168702	168703	N15:168702	0
chrXV	170969	170970	N15:170969	0
chrXV	193769	193770	N15:193769	0
chrXV	202745	202746	N15:202745	0
chrXV	209781	209782	N15:209781	0
chrXV	225633	225634	N15:225632	0
chrXV	234296	234297	N15:234295	0
chrXV	249970	249971	N15:249969	0
chrXV	252931	252932	N15:252930	0
chrXV	259396	259397	N15:259397	0
chrXV	265525	265526	N15:265526	0
chrXV	267734	267735	N15:267735	0
chrXV	273387	273388	N15:273388	0
chrXV	274006	274007	N15:274007	0
chrXV	281713	281714	N15:281714	0
chrXV	291927	291928	N15:291928	0
chrXV	307620	307621	N15:307621	0
chrXV	312594	312595	N15:312595	0
chrXV	315114	315115	N15:315115	0
chrXV	315821	315822	N15:315822	0
chrXV	324582	324583	N15:324583	0
chrXV	338912	338913	N15:338913	0
chrXV	342913	342914	N15:342914	0
chrXV	373737	373738	N15:373737	0
chrXV	377456	377457	N15:377456	0
chrXV	379564	379565	N15:379564	0
chrXV	379836	379837	N15:379836	0
chrXV	409930	409931	N15:409930	0
chrXV	412462	412463	N15:412462	0
chrXV	440477	440478	N15:440479	0
chrXV	443208	443209	N15:443210	0
chrXV	491168	491169	N15:491170	0
chrXV	494176	494177	N15:494177	0
chrXV	507796	507797	N15:507797	0
chrXV	517683	517684	N15:517684	0
chrXV	518828	518829	N15:518829	0
chrXV	524915	524916	N15:524916	0
chrXV	559989	559990	N15:559990	0
chrXV	569842	569843	N15:569843	0
chrXV	595949	595950	N15:595950	0
chrXV	602659	602660	N15:602660	0
chrXV	618431	618432	N15:618432	0
chrXV	661953	661954	N15:661954	0
chrXV	680971	680972	N15:680972	0
chrXV	684114	684115	N15:684115	0
chrXV	720056	720057	N15:720057	0
chrXV	720521	720522	N15:720522	0
chrXV	754887	754888	N15:754888	0
chrXV	759548	759549	N15:759549	0
chrXV	769408	769409	N15:769409	0
chrXV	772216	772217	N15:772217	0
chrXV	780144	780145	N15:780145	0
chrXV	780600	780601	N15:780601	0
chrXV	804172	804173	N15:804173	0
chrXV	821164	821165	N15:821163	0
chrXV	824985	824986	N15:824984	0
chrXV	832958	832959	N15:832957	0
chrXV	842143	842144	N15:842142	0
chrXV	842454	842455	N15:842453	0
chrXV	848222	848223	N15:848221	0
chrXV	849370	849371	N15:849369	0
chrXV	860187	860188	N15:860186	0
chrXV	868060	868061	N15:868059	0
chrXV	877245	877246	N15:877244	0
chrXV	900257	900258	N15:900254	0
chrXV	909931	909932	N15:909928	0
chrXV	914988	914989	N15:914985	0
chrXV	922366	922367	N15:922363	0
chrXV	939656	939657	N15:939653	0
chrXV	954030	954031	N15:954027	0
chrXV	970253	970254	N15:970250	0
chrXV	981405	981406	N15:981402	0
chrXV	995094	995095	N15:995091	0
chrXV	1022910	1022911	N15:1022908	0
chrXV	1023473	1023474	N15:1023471	0
chrXV	1036308	1036309	N15:1036306	0
chrXV	1044772	1044773	N15:1044770	0
chrXV	1048132	1048133	N15:1048130	0
chrXV	1063854	1063855	N15:1063852	0
chrXV	1064352	1064353	N15:1064350	0
chrXV	1064649	1064650	N15:1064647	0
chrXV	1087577	1087578	N15:1087575	0
chrXV	1087855	1087856	N15:1087853	0
chrXVI	3271	3272	N16:3271	0
chrXVI	3559	3560	N16:3559	0
chrXVI	14200	14201	N16:14200	0
chrXVI	28630	28631	N16:28630	0
chrXVI	29794	29795	N16:29794	0
chrXVI	44326	44327	N16:44326	0
chrXVI	75656	75657	N16:75656	0
chrXVI	76691	76692	N16:76691	0
chrXVI	102395	102396	N16:102395	0
chrXVI	136444	136445	N16:136443	0
chrXVI	147138	147139	N16:147137	0
chrXVI	162653	162654	N16:162652	0
chrXVI	173631	173632	N16:173630	0
chrXVI	175971	175972	N16:175970	0
chrXVI	228574	228575	N16:228573	0
chrXVI	247127	247128	N16:247126	0
chrXVI	257372	257373	N16:257371	0
chrXVI	268165	268166	N16:268164	0
chrXVI	279787	279788	N16:279786	0
chrXVI	281526	281527	N16:281525	0
chrXVI	299807	299808	N16:299806	0
chrXVI	308616	308617	N16:308615	0
chrXVI	335981	335982	N16:335980	0
chrXVI	348846	348847	N16:348843	0
chrXVI	367131	367132	N16:367128	0
chrXVI	368618	368619	N16:368615	0
chrXVI	375033	375034	N16:375030	0
chrXVI	381095	381096	N16:381092	0
chrXVI	393741	393742	N16:393738	0
chrXVI	427681	427682	N16:427678	0
chrXVI	434541	434542	N16:434538	0
chrXVI	445568	445569	N16:445565	0
chrXVI	463806	463807	N16:463803	0
chrXVI	467382	467383	N16:467379	0
chrXVI	481210	481211	N16:481207	0
chrXVI	486349	486350	N16:486347	0
chrXVI	491708	491709	N16:491706	0
chrXVI	492366	492367	N16:492364	0
chrXVI	545663	545664	N16:545660	0
chrXVI	565312	565313	N16:565309	0
chrXVI	573070	573071	N16:573067	0
chrXVI	593430	593431	N16:593427	0
chrXVI	616021	616022	N16:616018	0
chrXVI	629241	629242	N16:629238	0
chrXVI	658950	658951	N16:658947	0
chrXVI	667379	667380	N16:667376	0
chrXVI	719300	719301	N16:719298	0
chrXVI	719620	719621	N16:719618	0
chrXVI	732481	732482	N16:732479	0
chrXVI	736967	736968	N16:736965	0
chrXVI	739571	739572	N16:739569	0
chrXVI	744665	744666	N16:744663	0
chrXVI	753005	753006	N16:753003	0
chrXVI	754432	754433	N16:754430	0
chrXVI	759474	759475	N16:759472	0
chrXVI	767470	767471	N16:767468	0
chrXVI	781697	781698	N16:781693	0
chrXVI	795452	795453	N16:795448	0
chrXVI	833110	833111	N16:833106	0
chrXVI	855804	855805	N16:855800	0
chrXVI	877913	877914	N16:877909	0
chrXVI	882977	882978	N16:882973	0
chrXVI	888078	888079	N16:888074	0
chrXVI	891907	891908	N16:891903	0
chrXVI	930450	930451	N16:930446	0
chrI	36326	36327	N1:36327	1
chrI	36582	36583	YAL059W	1
chrI	37431	37432	YAL058W	1
chrI	39271	39272	YAL056W	1
chrI	52589	52590	YAL049C	1
chrI	54737	54738	YAL048C	1
chrI	56812	56813	YAL047C	1
chrI	57021	57022	N1:57022	1
chrI	57353	57354	YAL046C	1
chrI	58422	58423	YAL044C	1
chrI	61017	61018	YAL043C	1
chrI	61335	61336	YAL042W	1
chrI	62820	62821	YAL041W	1
chrI	76147	76148	YAL036C	1
chrI	76444	76445	YAL035W	1
chrI	82754	82755	YAL033W	1
chrI	84440	84441	YAL032C	1
chrI	87025	87026	YAL031C	1
chrI	87308	87309	YAL030W	1
chrI	92459	92460	YAL029C	1
chrI	94673	94674	YAL027W	1
chrI	99732	99733	YAL026C	1
chrI	101145	101146	YAL025C	1
chrI	105925	105926	YAL024C	1
chrI	108601	108602	N1:108602	1
chrI	110401	110402	YAL022C	1
chrI	113348	113349	YAL021C	1
chrI	114576	114577	YAL020C	1
chrI	114850	114851	YAL019W	1
chrI	119916	119917	YAL017W	1
chrI	124847	124848	YAL016W	1
chrI	129007	129008	YAL014C	1
chrI	129277	129278	YAL013W	1
chrI	130756	130757	YAL012W	1
chrI	132223	132224	YAL011W	1
chrI	135650	135651	YAL010C	1
chrI	135876	135877	YAL009W	1
chrI	138381	138382	YAL007C	1
chrI	143635	143636	YAL002W	1
chrI	152255	152256	YAR002W	1
chrI	154713	154714	YAR002C-A	1
chrI	154983	154984	YAR003W	1
chrI	158633	158634	YAR007C	1
chrI	158910	158911	N1:158911	1
chrI	168974	168975	YAR014C	1
chrI	169288	169289	YAR015W	1
chrI	175115	175116	YAR019C	1
chrI	183684	183685	N1:183678	1
chrI	183743	183744	YAR027W	1
chrI	184878	184879	YAR028W	1
chrI	188096	188097	YAR033W	1
chrI	192639	192640	YAR042W	1
chrII	17907	17908	YBL105C	1
chrII	21253	21254	YBL104C	1
chrII	23743	23744	YBL103C	1
chrII	24036	24037	YBL102W	1
chrII	40814	40815	YBL097W	1
chrII	43303	43304	YBL095W	1
chrII	44977	44978	YBL093C	1
chrII	47137	47138	YBL091C-A	1
chrII	48607	48608	YBL091C	1
chrII	48848	48849	YBL090W	1
chrII	49606	49607	YBL089W	1
chrII	60761	60762	YBL087C	1
chrII	62644	62645	YBL086C	1
chrII	63718	63719	YBL085W	1
chrII	69513	69514	YBL084C	1
chrII	71140	71141	YBL082C	1
chrII	71613	71614	YBL081W	1
chrII	75248	75249	YBL079W	1
chrII	80719	80720	YBL078C	1
chrII	84248	84249	YBL076C	1
chrII	87781	87782	N2:87779	1
chrII	89991	89992	YBL071W-A	1
chrII	90713	90714	YBL069W	1
chrII	92158	92159	N2:92156	1
chrII	92429	92430	YBL068W	1
chrII	100110	100111	YBL066C	1
chrII	100394	100395	N2:100396	1
chrII	107448	107449	YBL061C	1
chrII	107934	107935	YBL060W	1
chrII	111456	111457	YBL058W	1
chrII	113409	113410	YBL057C	1
chrII	113688	113689	YBL056W	1
chrII	122087	122088	YBL052C	1
chrII	124770	124771	YBL051C	1
chrII	125087	125088	YBL050W	1
chrII	132153	132154	YBL047C	1
chrII	132474	132475	YBL046W	1
chrII	141272	141273	N2:141275	1
chrII	142841	142842	YBL040C	1
chrII	145748	145749	YBL039C	1
chrII	146155	146156	YBL038W	1
chrII	147166	147167	YBL037W	1
chrII	151194	151195	N2:151197	1
chrII	158704	158705	N2:158707	1
chrII	160144	160145	YBL032W	1
chrII	161720	161721	YBL031W	1
chrII	164086	164087	YBL030C	1
chrII	167823	167824	YBL028C	1
chrII	169900	169901	N2:169903	1
chrII	170623	170624	YBL026W	1
chrII	171462	171463	YBL025W	1
chrII	172541	172542	YBL024W	1
chrII	181369	181370	YBL022C	1
chrII	182063	182064	YBL021C	1
chrII	182354	182355	YBL020W	1
chrII	186478	186479	YBL018C	1
chrII	191721	191722	YBL017C	1
chrII	192414	192415	YBL016W	1
chrII	201726	201727	YBL014C	1
chrII	206909	206910	N2:206912	1
chrII	207210	207211	YBL009W	1
chrII	209622	209623	N2:209625	1
chrII	216374	216375	YBL007C	1
chrII	217109	217110	YBL006C	1
chrII	227592	227593	YBL004W	1
chrII	235926	235927	YBL003C	1
chrII	242526	242527	YBR002C	1
chrII	242831	242832	YBR003W	1
chrII	245633	245634	YBR004C	1
chrII	245881	245882	YBR005W	1
chrII	254388	254389	N2:254389	1
chrII	257983	257984	YBR011C	1
chrII	269573	269574	YBR015C	1
chrII	270242	270243	YBR016W	1
chrII	273703	273704	YBR017C	1
chrII	276808	276809	N2:276808	1
chrII	294028	294029	YBR026C	1
chrII	296030	296031	YBR028C	1
chrII	297771	297772	YBR029C	1
chrII	298265	298266	YBR030W	1
chrII	299869	299870	N2:299869	1
chrII	300196	300197	YBR031W	1
chrII	305962	305963	YBR034C	1
chrII	306948	306949	YBR035C	1
chrII	310318	310319	YBR036C	1
chrII	315554	315555	YBR039W	1
chrII	318260	318261	YBR041W	1
chrII	321598	321599	YBR042C	1
chrII	324024	324025	YBR043C	1
chrII	326077	326078	YBR044C	1
chrII	332832	332833	YBR048W	1
chrII	336836	336837	N2:336834	1
chrII	336894	336895	YBR049C	1
chrII	339636	339637	N2:339634	1
chrII	340727	340728	YBR053C	1
chrII	347850	347851	YBR056W	1
chrII	353347	353348	YBR057C	1
chrII	356016	356017	YBR058C	1
chrII	356563	356564	YBR058C-A	1
chrII	360270	360271	YBR059C	1
chrII	360669	360670	N2:360667	1
chrII	362589	362590	YBR060C	1
chrII	362888	362889	N2:362886	1
chrII	365696	365697	YBR061C	1
chrII	369690	369691	N2:369688	1
chrII	383177	383178	YBR073W	1
chrII	386311	386312	YBR074W	1
chrII	392296	392297	YBR077C	1
chrII	398251	398252	YBR079C	1
chrII	400873	400874	YBR080C	1
chrII	405344	405345	YBR081C	1
chrII	407197	407198	YBR082C	1
chrII	411052	411053	YBR084W	1
chrII	423285	423286	YBR086C	1
chrII	423798	423799	YBR087W	1
chrII	425818	425819	YBR088C	1
chrII	427459	427460	YBR091C	1
chrII	432019	432020	YBR094W	1
chrII	435693	435694	YBR095C	1
chrII	435979	435980	YBR096W	1
chrII	436949	436950	YBR097W	1
chrII	444696	444697	YBR101C	1
chrII	447333	447334	YBR102C	1
chrII	447591	447592	YBR103W	1
chrII	452669	452670	YBR106W	1
chrII	458376	458377	YBR109C	1
chrII	458848	458849	N2:458842	1
chrII	461909	461910	YBR111C	1
chrII	465898	465899	YBR112C	1
chrII	467214	467215	YBR114W	1
chrII	473979	473980	YBR115C	1
chrII	474353	474354	N2:474347	1
chrII	479342	479343	N2:479336	1
chrII	480947	480948	YBR120C	1
chrII	483431	483432	N2:483425	1
chrII	483472	483473	YBR121C	1
chrII	483758	483759	N2:483752	1
chrII	484499	484500	YBR122C	1
chrII	486678	486679	YBR123C	1
chrII	488521	488522	YBR125C	1
chrII	490496	490497	YBR126C	1
chrII	492817	492818	YBR127C	1
chrII	493110	493111	N2:493104	1
chrII	495326	495327	YBR129C	1
chrII	496886	496887	YBR130C	1
chrII	497173	497174	YBR131W	1
chrII	504384	504385	YBR133C	1
chrII	504817	504818	YBR135W	1
chrII	505698	505699	YBR136W	1
chrII	515688	515689	YBR139W	1
chrII	526877	526878	YBR140C	1
chrII	528289	528290	YBR142W	1
chrII	532194	532195	YBR143C	1
chrII	532524	532525	N2:532518	1
chrII	535241	535242	YBR146W	1
chrII	536187	536188	N2:536181	1
chrII	539962	539963	YBR149W	1
chrII	544465	544466	YBR150C	1
chrII	544937	544938	YBR151W	1
chrII	549053	549054	YBR154C	1
chrII	553194	553195	YBR156C	1
chrII	558695	558696	YBR159W	1
chrII	560028	560029	YBR160W	1
chrII	565244	565245	YBR162W-A	1
chrII	565672	565673	YBR163W	1
chrII	568500	568501	YBR164C	1
chrII	568792	568793	YBR165W	1
chrII	571197	571198	YBR166C	1
chrII	572070	572071	YBR167C	1
chrII	572070	572071	YBR168W	1
chrII	576390	576391	N2:576385	1
chrII	578076	578077	YBR170C	1
chrII	578382	578383	YBR171W	1
chrII	581429	581430	YBR172C	1
chrII	582155	582156	YBR173C	1
chrII	582435	582436	YBR175W	1
chrII	589130	589131	YBR179C	1
chrII	599961	599962	YBR185C	1
chrII	602549	602550	YBR187W	1
chrII	604141	604142	YBR188C	1
chrII	604519	604520	YBR189W	1
chrII	606289	606290	YBR191W	1
chrII	607509	607510	YBR192W	1
chrII	609727	609728	YBR193C	1
chrII	615824	615825	YBR197C	1
chrII	618527	618528	YBR198C	1
chrII	618864	618865	YBR199W	1
chrII	620865	620866	YBR200W	1
chrII	623468	623469	YBR201W	1
chrII	625731	625732	YBR202W	1
chrII	633376	633377	YBR204C	1
chrII	633626	633627	YBR205W	1
chrII	635119	635120	YBR207W	1
chrII	645552	645553	N2:645547	1
chrII	647196	647197	YBR211C	1
chrII	647487	647488	YBR212W	1
chrII	651349	651350	YBR214W	1
chrII	653352	653353	YBR215W	1
chrII	657586	657587	YBR216C	1
chrII	657834	657835	YBR217W	1
chrII	662894	662895	N2:662889	1
chrII	666436	666437	YBR221C	1
chrII	670262	670263	YBR223C	1
chrII	670520	670521	YBR225W	1
chrII	675125	675126	YBR227C	1
chrII	679199	679200	YBR229C	1
chrII	682246	682247	N2:682241	1
chrII	683082	683083	YBR231C	1
chrII	683343	683344	YBR233W	1
chrII	684987	684988	YBR233W-A	1
chrII	686577	686578	YBR234C	1
chrII	691678	691679	YBR236C	1
chrII	691976	691977	YBR237W	1
chrII	697374	697375	YBR238C	1
chrII	700042	700043	YBR239C	1
chrII	704558	704559	YBR242W	1
chrII	706775	706776	YBR243C	1
chrII	711349	711350	N2:711344	1
chrII	711601	711602	YBR246W	1
chrII	711604	711605	YBR245C	1
chrII	714462	714463	YBR247C	1
chrII	714725	714726	N2:714720	1
chrII	716502	716503	YBR248C	1
chrII	718127	718128	YBR249C	1
chrII	721133	721134	N2:721128	1
chrII	721381	721382	YBR251W	1
chrII	723265	723266	YBR253W	1
chrII	724225	724226	YBR254C	1
chrII	724475	724476	YBR255W	1
chrII	727046	727047	YBR255C-A	1
chrII	728089	728090	YBR256C	1
chrII	728905	728906	YBR257W	1
chrII	734602	734603	YBR260C	1
chrII	735508	735509	YBR261C	1
chrII	736022	736023	YBR262C	1
chrII	736272	736273	YBR263W	1
chrII	738571	738572	YBR265W	1
chrII	739864	739865	YBR267W	1
chrII	741341	741342	YBR268W	1
chrII	742534	742535	YBR269C	1
chrII	744618	744619	YBR270C	1
chrII	744873	744874	YBR271W	1
chrII	749343	749344	YBR273C	1
chrII	757176	757177	YBR275C	1
chrII	761274	761275	YBR279W	1
chrII	768251	768252	YBR282W	1
chrII	770554	770555	N2:770550	1
chrII	774743	774744	YBR286W	1
chrII	779445	779446	YBR288C	1
chrII	779720	779721	YBR289W	1
chrII	782623	782624	YBR290W	1
chrII	786822	786823	N2:786817	1
chrII	787093	787094	N2:787088	1
chrII	792846	792847	YBR295W	1
chrII	804849	804850	YBR298C	1
chrIII	17315	17316	YCL063W	1
chrIII	22103	22104	YCL061C	1
chrIII	23343	23344	YCL059C	1
chrIII	24301	24302	YCL057C-A	1
chrIII	24801	24802	YCL057W	1
chrIII	27549	27550	N3:27549	1
chrIII	27958	27959	YCL055W	1
chrIII	31099	31100	N3:31099	1
chrIII	31448	31449	YCL054W	1
chrIII	35368	35369	YCL052C	1
chrIII	35628	35629	YCL051W	1
chrIII	38825	38826	YCL050C	1
chrIII	40720	40721	YCL049C	1
chrIII	46902	46903	YCL045C	1
chrIII	48385	48386	YCL044C	1
chrIII	50243	50244	YCL043C	1
chrIII	52665	52666	YCL039W	1
chrIII	58702	58703	YCL037C	1
chrIII	61183	61184	YCL035C	1
chrIII	61656	61657	YCL034W	1
chrIII	63445	63446	YCL032W	1
chrIII	65551	65552	YCL031C	1
chrIII	68384	68385	YCL030C	1
chrIII	69907	69908	YCL029C	1
chrIII	70150	70151	YCL028W	1
chrIII	79136	79137	YCL024W	1
chrIII	94320	94321	YCL017C	1
chrIII	95745	95746	YCL016C	1
chrIII	96207	96208	YCL014W	1
chrIII	103330	103331	N3:103330	1
chrIII	104326	104327	N3:104326	1
chrIII	105524	105525	YCL009C	1
chrIII	106811	106812	YCL008C	1
chrIII	108036	108037	YCL005W	1
chrIII	109066	109067	YCL004W	1
chrIII	111661	111662	YCL002C	1
chrIII	111920	111921	YCL001W	1
chrIII	118344	118345	YCR002C	1
chrIII	131544	131545	YCR009C	1
chrIII	142129	142130	N3:142127	1
chrIII	142485	142486	YCR015C	1
chrIII	143655	143656	YCR016W	1
chrIII	147652	147653	YCR017C	1
chrIII	147948	147949	N3:147946	1
chrIII	152714	152715	YCR019W	1
chrIII	155054	155055	YCR020C-A	1
chrIII	155339	155340	YCR020W-B	1
chrIII	160405	160406	YCR023C	1
chrIII	166374	166375	YCR026C	1
chrIII	168149	168150	YCR027C	1
chrIII	172472	172473	YCR028C	1
chrIII	173438	173439	YCR028C-A	1
chrIII	176480	176481	YCR030C	1
chrIII	178199	178200	YCR031C	1
chrIII	179440	179441	YCR032W	1
chrIII	186328	186329	YCR033W	1
chrIII	190601	190602	YCR034W	1
chrIII	192994	192995	YCR035C	1
chrIII	193328	193329	N3:193324	1
chrIII	202779	202780	N3:202775	1
chrIII	205390	205391	YCR042C	1
chrIII	206631	206632	YCR043C	1
chrIII	206903	206904	N3:206899	1
chrIII	207912	207913	YCR044C	1
chrIII	210389	210390	YCR046C	1
chrIII	211576	211577	YCR047C	1
chrIII	211891	211892	YCR048W	1
chrIII	214111	214112	YCR051W	1
chrIII	214992	214993	YCR052W	1
chrIII	223227	223228	YCR057C	1
chrIII	223532	223533	N3:223528	1
chrIII	224205	224206	YCR059C	1
chrIII	224471	224472	N3:224467	1
chrIII	228345	228346	N3:228341	1
chrIII	231508	231509	YCR066W	1
chrIII	236384	236385	YCR067C	1
chrIII	237101	237102	N3:237097	1
chrIII	238957	238958	YCR069W	1
chrIII	240525	240526	YCR071C	1
chrIII	242331	242332	YCR072C	1
chrIII	242634	242635	N3:242631	1
chrIII	246999	247000	YCR073W-A	1
chrIII	248777	248778	YCR075C	1
chrIII	249007	249008	YCR075W-A	1
chrIII	252612	252613	YCR077C	1
chrIII	252857	252858	YCR079W	1
chrIII	254417	254418	N3:254414	1
chrIII	258607	258608	YCR082W	1
chrIII	258883	258884	N3:258880	1
chrIII	259595	259596	YCR083W	1
chrIII	262613	262614	YCR084C	1
chrIII	263393	263394	YCR086W	1
chrIII	264440	264441	YCR087C-A	1
chrIII	265094	265095	YCR088W	1
chrIII	267179	267180	YCR089W	1
chrIII	272848	272849	YCR090C	1
chrIII	279824	279825	YCR092C	1
chrIII	286748	286749	YCR094W	1
chrIII	289249	289250	YCR095C	1
chrIII	310975	310976	N3:310972	1
chrIV	22409	22410	N4:22409	1
chrIV	22682	22683	YDL240W	1
chrIV	30451	30452	YDL238C	1
chrIV	30674	30675	YDL237W	1
chrIV	32015	32016	N4:32015	1
chrIV	32309	32310	N4:32309	1
chrIV	33993	33994	YDL235C	1
chrIV	36559	36560	YDL234C	1
chrIV	36825	36826	YDL233W	1
chrIV	38518	38519	YDL232W	1
chrIV	42308	42309	YDL231C	1
chrIV	44065	44066	YDL229W	1
chrIV	52156	52157	YDL226C	1
chrIV	52445	52446	YDL225W	1
chrIV	56669	56670	YDL224C	1
chrIV	68721	68722	YDL217C	1
chrIV	74095	74096	N4:74096	1
chrIV	77934	77935	YDL213C	1
chrIV	78420	78421	YDL212W	1
chrIV	80435	80436	YDL211C	1
chrIV	87201	87202	YDL209C	1
chrIV	87534	87535	YDL208W	1
chrIV	88257	88258	YDL207W	1
chrIV	90070	90071	YDL206W	1
chrIV	93903	93904	YDL205C	1
chrIV	94191	94192	N4:94192	1
chrIV	98106	98107	YDL203C	1
chrIV	98478	98479	YDL202W	1
chrIV	99278	99279	N4:99279	1
chrIV	99540	99541	YDL201W	1
chrIV	104623	104624	YDL198C	1
chrIV	107122	107123	YDL195W	1
chrIV	116294	116295	YDL192W	1
chrIV	117662	117663	YDL191W	1
chrIV	121736	121737	YDL190C	1
chrIV	122025	122026	YDL189W	1
chrIV	122214	122215	N4:122215	1
chrIV	125122	125123	YDL188C	1
chrIV	126737	126738	YDL185W	1
chrIV	130458	130459	N4:130459	1
chrIV	139530	139531	YDL178W	1
chrIV	141997	141998	YDL176W	1
chrIV	145496	145497	YDL175C	1
chrIV	148207	148208	YDL173W	1
chrIV	156347	156348	YDL170W	1
chrIV	159561	159562	YDL168W	1
chrIV	163167	163168	YDL167C	1
chrIV	163429	163430	N4:163430	1
chrIV	164033	164034	YDL166C	1
chrIV	164298	164299	YDL165W	1
chrIV	167748	167749	YDL161W	1
chrIV	169579	169580	YDL160C-A	1
chrIV	172160	172161	YDL160C	1
chrIV	172477	172478	YDL159W	1
chrIV	174575	174576	YDL157C	1
chrIV	174875	174876	YDL156W	1
chrIV	176676	176677	YDL155W	1
chrIV	183005	183006	YDL153C	1
chrIV	183283	183284	YDL150W	1
chrIV	190581	190582	YDL148C	1
chrIV	190925	190926	YDL147W	1
chrIV	198411	198412	YDL145C	1
chrIV	200000	200001	YDL143W	1
chrIV	202582	202583	YDL142C	1
chrIV	202840	202841	YDL141W	1
chrIV	211065	211066	YDL140C	1
chrIV	216055	216056	YDL137W	1
chrIV	217615	217616	YDL136W	1
chrIV	219354	219355	YDL135C	1
chrIV	222320	222321	YDL133W	1
chrIV	224064	224065	YDL132W	1
chrIV	229914	229915	N4:229914	1
chrIV	230945	230946	YDL129W	1
chrIV	232599	232600	YDL128W	1
chrIV	238673	238674	YDL126C	1
chrIV	239553	239554	N4:239553	1
chrIV	241429	241430	YDL123W	1
chrIV	242356	242357	YDL122W	1
chrIV	245567	245568	YDL121C	1
chrIV	245871	245872	YDL120W	1
chrIV	248251	248252	YDL117W	1
chrIV	251561	251562	YDL116W	1
chrIV	255116	255117	YDL115C	1
chrIV	258580	258581	YDL113C	1
chrIV	258901	258902	YDL112W	1
chrIV	264116	264117	YDL111C	1
chrIV	271914	271915	YDL106C	1
chrIV	276585	276586	YDL103C	1
chrIV	276841	276842	YDL102W	1
chrIV	283149	283150	YDL100C	1
chrIV	283418	283419	YDL099W	1
chrIV	286685	286686	YDL097C	1
chrIV	287075	287076	N4:287075	1
chrIV	292522	292523	N4:292522	1
chrIV	292810	292811	YDL092W	1
chrIV	294814	294815	YDL091C	1
chrIV	296323	296324	YDL090C	1
chrIV	300148	300149	YDL088C	1
chrIV	300978	300979	N4:300978	1
chrIV	301420	301421	YDL086W	1
chrIV	304797	304798	N4:304797	1
chrIV	305113	305114	YDL084W	1
chrIV	307774	307775	YDL083C	1
chrIV	308425	308426	YDL082W	1
chrIV	310128	310129	N4:310128	1
chrIV	310475	310476	N4:310475	1
chrIV	312455	312456	N4:312455	1
chrIV	320459	320460	N4:320459	1
chrIV	321642	321643	YDL076C	1
chrIV	322236	322237	YDL075W	1
chrIV	326180	326181	YDL074C	1
chrIV	326462	326463	YDL073W	1
chrIV	330449	330450	YDL072C	1
chrIV	337253	337254	YDL065C	1
chrIV	337502	337503	YDL064W	1
chrIV	340183	340184	YDL063C	1
chrIV	341205	341206	YDL061C	1
chrIV	341617	341618	YDL060W	1
chrIV	345663	345664	YDL058W	1
chrIV	352576	352577	N4:352576	1
chrIV	352803	352804	YDL056W	1
chrIV	361311	361312	YDL054C	1
chrIV	362391	362392	YDL053C	1
chrIV	362460	362461	N4:362460	1
chrIV	363572	363573	YDL052C	1
chrIV	363940	363941	YDL051W	1
chrIV	366075	366076	YDL049C	1
chrIV	369613	369614	YDL047W	1
chrIV	371217	371218	YDL046W	1
chrIV	371978	371979	N4:371975	1
chrIV	372252	372253	YDL045W-A	1
chrIV	373723	373724	YDL045C	1
chrIV	375255	375256	YDL044C	1
chrIV	376467	376468	N4:376464	1
chrIV	378456	378457	YDL042C	1
chrIV	381447	381448	YDL040C	1
chrIV	381709	381710	N4:381706	1
chrIV	393895	393896	YDL033C	1
chrIV	394192	394193	YDL031W	1
chrIV	397509	397510	YDL030W	1
chrIV	399380	399381	YDL029W	1
chrIV	404962	404963	YDL027C	1
chrIV	414726	414727	N4:414723	1
chrIV	421714	421715	YDL019C	1
chrIV	423505	423506	YDL018C	1
chrIV	424144	424145	YDL017W	1
chrIV	426934	426935	YDL015C	1
chrIV	427265	427266	YDL014W	1
chrIV	428946	428947	YDL013W	1
chrIV	431477	431478	YDL012C	1
chrIV	432330	432331	YDL010W	1
chrIV	433546	433547	YDL008W	1
chrIV	433987	433988	N4:433984	1
chrIV	438049	438050	YDL007W	1
chrIV	439626	439627	YDL006W	1
chrIV	442297	442298	YDL005C	1
chrIV	443012	443013	YDL004W	1
chrIV	447630	447631	YDL002C	1
chrIV	447956	447957	YDL001W	1
chrIV	453049	453050	YDR002W	1
chrIV	455287	455288	N4:455284	1
chrIV	461321	461322	YDR006C	1
chrIV	471514	471515	N4:471511	1
chrIV	471861	471862	YDR012W	1
chrIV	473184	473185	YDR013W	1
chrIV	474049	474050	N4:474046	1
chrIV	478739	478740	YDR016C	1
chrIV	486516	486517	YDR020C	1
chrIV	489533	489534	N4:489530	1
chrIV	494395	494396	YDR026C	1
chrIV	497385	497386	YDR027C	1
chrIV	501323	501324	YDR028C	1
chrIV	503254	503255	YDR030C	1
chrIV	503512	503513	YDR031W	1
chrIV	504821	504822	YDR032C	1
chrIV	512207	512208	YDR034C	1
chrIV	524726	524727	YDR036C	1
chrIV	525423	525424	N4:525420	1
chrIV	539830	539831	YDR041W	1
chrIV	548427	548428	YDR045C	1
chrIV	553242	553243	YDR049W	1
chrIV	558057	558058	YDR051C	1
chrIV	560717	560718	YDR052C	1
chrIV	562457	562458	YDR054C	1
chrIV	565660	565661	YDR056C	1
chrIV	565922	565923	YDR057W	1
chrIV	569807	569808	YDR059C	1
chrIV	570617	570618	YDR060W	1
chrIV	574157	574158	YDR061W	1
chrIV	583475	583476	YDR067C	1
chrIV	583723	583724	YDR068W	1
chrIV	587734	587735	YDR069C	1
chrIV	588042	588043	N4:588040	1
chrIV	589439	589440	N4:589437	1
chrIV	597024	597025	YDR075W	1
chrIV	602851	602852	YDR078C	1
chrIV	603789	603790	YDR079C-A	1
chrIV	604025	604026	YDR080W	1
chrIV	610119	610120	YDR081C	1
chrIV	610391	610392	YDR082W	1
chrIV	612102	612103	YDR083W	1
chrIV	613997	613998	YDR084C	1
chrIV	614279	614280	N4:614276	1
chrIV	617180	617181	N4:617177	1
chrIV	618303	618304	YDR087C	1
chrIV	628548	628549	YDR091C	1
chrIV	631043	631044	YDR093W	1
chrIV	655036	655037	YDR100W	1
chrIV	657444	657445	YDR101C	1
chrIV	658348	658349	YDR103W	1
chrIV	664907	664908	YDR104C	1
chrIV	666770	666771	YDR105C	1
chrIV	667029	667030	N4:667026	1
chrIV	675610	675611	YDR109C	1
chrIV	682171	682172	YDR115W	1
chrIV	683540	683541	YDR116C	1
chrIV	685634	685635	YDR117C	1
chrIV	685891	685892	YDR118W	1
chrIV	687838	687839	N4:687835	1
chrIV	688165	688166	YDR119W	1
chrIV	693204	693205	YDR120C	1
chrIV	693502	693503	YDR121W	1
chrIV	694446	694447	YDR122W	1
chrIV	704438	704439	YDR127W	1
chrIV	709518	709519	YDR128W	1
chrIV	715374	715375	YDR129C	1
chrIV	716622	716623	YDR130C	1
chrIV	727582	727583	YDR135C	1
chrIV	728221	728222	YDR137W	1
chrIV	730605	730606	YDR138W	1
chrIV	733905	733906	YDR139C	1
chrIV	734174	734175	YDR140W	1
chrIV	739994	739995	N4:739991	1
chrIV	741703	741704	YDR142C	1
chrIV	743967	743968	YDR143C	1
chrIV	746202	746203	YDR144C	1
chrIV	746719	746720	YDR145W	1
chrIV	755084	755085	N4:755081	1
chrIV	755608	755609	YDR150W	1
chrIV	765261	765262	YDR151C	1
chrIV	765705	765706	N4:765702	1
chrIV	769537	769538	YDR156W	1
chrIV	770342	770343	YDR158W	1
chrIV	771823	771824	YDR159W	1
chrIV	776044	776045	YDR160W	1
chrIV	779051	779052	YDR161W	1
chrIV	781409	781410	YDR163W	1
chrIV	784208	784209	YDR164C	1
chrIV	784882	784883	YDR165W	1
chrIV	789233	789234	YDR166C	1
chrIV	789464	789465	YDR167W	1
chrIV	790343	790344	YDR168W	1
chrIV	794215	794216	YDR169C	1
chrIV	794518	794519	N4:794515	1
chrIV	802396	802397	YDR170C	1
chrIV	808315	808316	YDR172W	1
chrIV	811635	811636	YDR173C	1
chrIV	814152	814153	YDR175C	1
chrIV	814466	814467	YDR176W	1
chrIV	816834	816835	YDR177W	1
chrIV	817877	817878	YDR178W	1
chrIV	827317	827318	YDR181C	1
chrIV	827598	827599	YDR182W	1
chrIV	831512	831513	N4:831509	1
chrIV	832533	832534	YDR185C	1
chrIV	836416	836417	YDR188W	1
chrIV	838393	838394	YDR189W	1
chrIV	847915	847916	YDR194C	1
chrIV	848390	848391	YDR195W	1
chrIV	850979	850980	YDR196C	1
chrIV	851241	851242	YDR197W	1
chrIV	853976	853977	YDR198C	1
chrIV	856103	856104	YDR200C	1
chrIV	856337	856338	YDR201W	1
chrIV	857931	857932	YDR202C	1
chrIV	858149	858150	YDR204W	1
chrIV	859361	859362	YDR205W	1
chrIV	861775	861776	YDR206W	1
chrIV	868126	868127	YDR208W	1
chrIV	871090	871091	YDR210W	1
chrIV	884720	884721	YDR211W	1
chrIV	887213	887214	YDR212W	1
chrIV	892396	892397	N4:892393	1
chrIV	892801	892802	YDR214W	1
chrIV	903471	903472	YDR217C	1
chrIV	907038	907039	YDR219C	1
chrIV	907319	907320	YDR221W	1
chrIV	913726	913727	N4:913722	1
chrIV	916490	916491	YDR226W	1
chrIV	917509	917510	YDR227W	1
chrIV	923883	923884	YDR228C	1
chrIV	924469	924470	N4:924465	1
chrIV	924733	924734	YDR229W	1
chrIV	926887	926888	YDR231C	1
chrIV	930299	930300	N4:930295	1
chrIV	930569	930570	YDR233C	1
chrIV	930987	930988	YDR234W	1
chrIV	933537	933538	YDR235W	1
chrIV	935893	935894	YDR236C	1
chrIV	936507	936508	YDR237W	1
chrIV	940807	940808	YDR238C	1
chrIV	943416	943417	YDR239C	1
chrIV	945120	945121	YDR240C	1
chrIV	950560	950561	YDR244W	1
chrIV	954322	954323	YDR246W	1
chrIV	959800	959801	YDR249C	1
chrIV	960344	960345	YDR251W	1
chrIV	967802	967803	YDR255C	1
chrIV	971439	971440	YDR257C	1
chrIV	993170	993171	N4:993166	1
chrIV	998385	998386	YDR264C	1
chrIV	1002183	1002184	YDR266C	1
chrIV	1003524	1003525	YDR267C	1
chrIV	1008997	1008998	YDR272W	1
chrIV	1019326	1019327	YDR279W	1
chrIV	1020667	1020668	YDR280W	1
chrIV	1030258	1030259	YDR283C	1
chrIV	1031690	1031691	YDR284C	1
chrIV	1035549	1035550	N4:1035545	1
chrIV	1037204	1037205	YDR288W	1
chrIV	1039510	1039511	YDR289C	1
chrIV	1039776	1039777	YDR291W	1
chrIV	1045110	1045111	YDR292C	1
chrIV	1049462	1049463	YDR293C	1
chrIV	1052233	1052234	YDR294C	1
chrIV	1055201	1055202	YDR296W	1
chrIV	1058932	1058933	YDR298C	1
chrIV	1059626	1059627	YDR299W	1
chrIV	1062813	1062814	YDR300C	1
chrIV	1063321	1063322	YDR301W	1
chrIV	1067728	1067729	YDR302W	1
chrIV	1071678	1071679	YDR303C	1
chrIV	1072556	1072557	YDR304C	1
chrIV	1072805	1072806	N4:1072801	1
chrIV	1073426	1073427	N4:1073422	1
chrIV	1075160	1075161	YDR306C	1
chrIV	1078444	1078445	YDR308C	1
chrIV	1084567	1084568	YDR310C	1
chrIV	1085105	1085106	YDR311W	1
chrIV	1087571	1087572	YDR312W	1
chrIV	1090083	1090084	YDR313C	1
chrIV	1090411	1090412	N4:1090408	1
chrIV	1092525	1092526	N4:1092522	1
chrIV	1093558	1093559	YDR315C	1
chrIV	1093781	1093782	YDR316W	1
chrIV	1108081	1108082	YDR320C	1
chrIV	1108445	1108446	YDR320C-A	1
chrIV	1108718	1108719	YDR321W	1
chrIV	1110612	1110613	YDR322W	1
chrIV	1112268	1112269	YDR322C-A	1
chrIV	1114013	1114014	YDR323C	1
chrIV	1116667	1116668	YDR324C	1
chrIV	1117157	1117158	YDR325W	1
chrIV	1125064	1125065	YDR326C	1
chrIV	1126019	1126020	YDR328C	1
chrIV	1127578	1127579	YDR329C	1
chrIV	1127839	1127840	YDR330W	1
chrIV	1129615	1129616	N4:1129610	1
chrIV	1131188	1131189	N4:1131183	1
chrIV	1135414	1135415	YDR333C	1
chrIV	1135815	1135816	YDR334W	1
chrIV	1140851	1140852	YDR335W	1
chrIV	1146063	1146064	N4:1146057	1
chrIV	1146313	1146314	YDR337W	1
chrIV	1149472	1149473	YDR338C	1
chrIV	1149516	1149517	N4:1149510	1
chrIV	1150501	1150502	YDR339C	1
chrIV	1153612	1153613	N4:1153606	1
chrIV	1168823	1168824	N4:1168817	1
chrIV	1169125	1169126	YDR347W	1
chrIV	1172029	1172030	YDR348C	1
chrIV	1174229	1174230	YDR349C	1
chrIV	1178180	1178181	YDR350C	1
chrIV	1183302	1183303	N4:1183295	1
chrIV	1184692	1184693	YDR354W	1
chrIV	1186116	1186117	YDR356W	1
chrIV	1189690	1189691	YDR357C	1
chrIV	1190059	1190060	YDR358W	1
chrIV	1196254	1196255	YDR361C	1
chrIV	1198791	1198792	YDR362C	1
chrIV	1199044	1199045	YDR363W	1
chrIV	1202146	1202147	YDR363W-A	1
chrIV	1204171	1204172	YDR364C	1
chrIV	1206392	1206393	YDR365C	1
chrIV	1212838	1212839	YDR367W	1
chrIV	1219074	1219075	YDR370C	1
chrIV	1219375	1219376	YDR371W	1
chrIV	1222398	1222399	YDR372C	1
chrIV	1222720	1222721	YDR373W	1
chrIV	1224801	1224802	YDR374W-A	1
chrIV	1228574	1228575	YDR377W	1
chrIV	1229571	1229572	YDR378C	1
chrIV	1230094	1230095	YDR379W	1
chrIV	1233492	1233493	N4:1233484	1
chrIV	1236155	1236156	N4:1236147	1
chrIV	1236502	1236503	YDR381W	1
chrIV	1239450	1239451	YDR382W	1
chrIV	1240125	1240126	N4:1240117	1
chrIV	1240651	1240652	YDR383C	1
chrIV	1243210	1243211	YDR385W	1
chrIV	1249907	1249908	YDR387C	1
chrIV	1250187	1250188	YDR388W	1
chrIV	1252053	1252054	YDR389W	1
chrIV	1256823	1256824	YDR390C	1
chrIV	1258681	1258682	N4:1258673	1
chrIV	1259873	1259874	YDR393W	1
chrIV	1261631	1261632	YDR394W	1
chrIV	1263253	1263254	YDR395W	1
chrIV	1267469	1267470	YDR398W	1
chrIV	1269956	1269957	YDR399W	1
chrIV	1277309	1277310	YDR404C	1
chrIV	1277630	1277631	YDR405W	1
chrIV	1287986	1287987	YDR407C	1
chrIV	1288893	1288894	YDR408C	1
chrIV	1289411	1289412	YDR409W	1
chrIV	1293110	1293111	YDR410C	1
chrIV	1294394	1294395	YDR411C	1
chrIV	1294689	1294690	YDR412W	1
chrIV	1296828	1296829	YDR414C	1
chrIV	1298155	1298156	YDR415C	1
chrIV	1298405	1298406	YDR416W	1
chrIV	1300932	1300933	N4:1300924	1
chrIV	1301630	1301631	YDR418W	1
chrIV	1306041	1306042	YDR420W	1
chrIV	1317822	1317823	YDR422C	1
chrIV	1319211	1319212	YDR423C	1
chrIV	1319486	1319487	N4:1319478	1
chrIV	1320059	1320060	YDR425W	1
chrIV	1322218	1322219	YDR427W	1
chrIV	1325268	1325269	YDR429C	1
chrIV	1328498	1328499	YDR430C	1
chrIV	1328824	1328825	N4:1328816	1
chrIV	1334562	1334563	YDR436W	1
chrIV	1339628	1339629	YDR439W	1
chrIV	1342444	1342445	YDR440W	1
chrIV	1345189	1345190	YDR441C	1
chrIV	1349967	1349968	YDR443C	1
chrIV	1356050	1356051	YDR448W	1
chrIV	1358891	1358892	YDR449C	1
chrIV	1362781	1362782	YDR452W	1
chrIV	1366807	1366808	YDR454C	1
chrIV	1367490	1367491	YDR456W	1
chrIV	1369715	1369716	YDR457W	1
chrIV	1382044	1382045	YDR458C	1
chrIV	1383497	1383498	YDR459C	1
chrIV	1383732	1383733	YDR460W	1
chrIV	1386083	1386084	YDR462W	1
chrIV	1386826	1386827	YDR463W	1
chrIV	1388800	1388801	YDR464W	1
chrIV	1394579	1394580	YDR465C	1
chrIV	1395063	1395064	YDR466W	1
chrIV	1398755	1398756	N4:1398747	1
chrIV	1399048	1399049	YDR469W	1
chrIV	1401252	1401253	YDR470C	1
chrIV	1401792	1401793	N4:1401784	1
chrIV	1403311	1403312	N4:1403303	1
chrIV	1406118	1406119	N4:1406110	1
chrIV	1410321	1410322	N4:1410313	1
chrIV	1412127	1412128	YDR477W	1
chrIV	1416894	1416895	YDR479C	1
chrIV	1417352	1417353	YDR480W	1
chrIV	1421176	1421177	YDR483W	1
chrIV	1422783	1422784	YDR484W	1
chrIV	1427180	1427181	YDR485C	1
chrIV	1428103	1428104	YDR486C	1
chrIV	1428988	1428989	YDR487C	1
chrIV	1431049	1431050	YDR489W	1
chrIV	1434284	1434285	YDR490C	1
chrIV	1436162	1436163	YDR493W	1
chrIV	1436652	1436653	N4:1436644	1
chrIV	1436933	1436934	YDR494W	1
chrIV	1443385	1443386	YDR496C	1
chrIV	1445527	1445528	YDR497C	1
chrIV	1446980	1446981	YDR498C	1
chrIV	1450842	1450843	YDR500C	1
chrIV	1455889	1455890	YDR503C	1
chrIV	1459420	1459421	YDR505C	1
chrIV	1465903	1465904	YDR507C	1
chrIV	1469353	1469354	YDR510W	1
chrIV	1470033	1470034	YDR511W	1
chrIV	1471014	1471015	YDR512C	1
chrIV	1471014	1471015	YDR513W	1
chrIV	1473006	1473007	YDR514C	1
chrIV	1473246	1473247	YDR515W	1
chrIV	1476644	1476645	YDR516C	1
chrIV	1483468	1483469	YDR520C	1
chrIV	1483747	1483748	N4:1483739	1
chrIV	1488989	1488990	YDR524C	1
chrIV	1496532	1496533	YDR529C	1
chrIV	1496850	1496851	N4:1496842	1
chrIV	1498198	1498199	YDR531W	1
chrIV	1500533	1500534	N4:1500525	1
chrIV	1500578	1500579	YDR532C	1
chrIV	1509759	1509760	N4:1509750	1
chrIX	34961	34962	YIL164C	1
chrIX	37444	37445	YIL162W	1
chrIX	39452	39453	YIL161W	1
chrIX	46210	46211	YIL158W	1
chrIX	47507	47508	YIL157C	1
chrIX	48135	48136	N9:48135	1
chrIX	53721	53722	YIL155C	1
chrIX	54994	54995	YIL154C	1
chrIX	55235	55236	YIL153W	1
chrIX	56572	56573	YIL152W	1
chrIX	60802	60803	N9:60802	1
chrIX	62741	62742	YIL150C	1
chrIX	68160	68161	YIL149C	1
chrIX	68714	68715	YIL148W	1
chrIX	73604	73605	YIL147C	1
chrIX	76353	76354	N9:76353	1
chrIX	77279	77280	YIL145C	1
chrIX	83027	83028	YIL143C	1
chrIX	83331	83332	YIL142W	1
chrIX	89689	89690	YIL138C	1
chrIX	92777	92778	YIL137C	1
chrIX	96385	96386	YIL135C	1
chrIX	97406	97407	YIL134W	1
chrIX	102685	102686	YIL130W	1
chrIX	113275	113276	YIL129C	1
chrIX	113762	113763	YIL128W	1
chrIX	117630	117631	YIL127C	1
chrIX	117980	117981	YIL126W	1
chrIX	122426	122427	YIL125W	1
chrIX	126195	126196	YIL124W	1
chrIX	139672	139673	YIL118W	1
chrIX	148836	148837	YIL115C	1
chrIX	151612	151613	YIL112W	1
chrIX	160199	160200	YIL109C	1
chrIX	160731	160732	YIL108W	1
chrIX	165923	165924	YIL107C	1
chrIX	169749	169750	YIL105C	1
chrIX	171494	171495	YIL104C	1
chrIX	171744	171745	YIL103W	1
chrIX	173887	173888	N9:173884	1
chrIX	180212	180213	YIL098C	1
chrIX	187662	187663	YIL094C	1
chrIX	188013	188014	N9:188010	1
chrIX	188810	188811	N9:188807	1
chrIX	193180	193181	YIL091C	1
chrIX	193475	193476	YIL090W	1
chrIX	199407	199408	YIL088C	1
chrIX	200105	200106	YIL087C	1
chrIX	202050	202051	YIL085C	1
chrIX	202304	202305	N9:202301	1
chrIX	203256	203257	YIL084C	1
chrIX	211995	211996	N9:211992	1
chrIX	212499	212500	YIL078W	1
chrIX	215945	215946	N9:215942	1
chrIX	216695	216696	YIL076W	1
chrIX	220708	220709	YIL075C	1
chrIX	220997	220998	N9:220994	1
chrIX	229960	229961	YIL071C	1
chrIX	231075	231076	YIL070C	1
chrIX	235492	235493	YIL068C	1
chrIX	242071	242072	N9:242068	1
chrIX	243730	243731	YIL063C	1
chrIX	244439	244440	YIL062C	1
chrIX	245547	245548	YIL061C	1
chrIX	257075	257076	YIL052C	1
chrIX	260185	260186	YIL049W	1
chrIX	261188	261189	YIL048W	1
chrIX	273840	273841	YIL044C	1
chrIX	274105	274106	N9:274104	1
chrIX	274916	274917	YIL043C	1
chrIX	276278	276279	YIL042C	1
chrIX	276552	276553	YIL041W	1
chrIX	277758	277759	YIL040W	1
chrIX	278435	278436	YIL039W	1
chrIX	282862	282863	YIL038C	1
chrIX	285520	285521	YIL036W	1
chrIX	288989	288990	YIL035C	1
chrIX	289284	289285	N9:289283	1
chrIX	290064	290065	YIL034C	1
chrIX	292510	292511	YIL031W	1
chrIX	300026	300027	YIL030C	1
chrIX	304107	304108	YIL027C	1
chrIX	307918	307919	YIL026C	1
chrIX	310392	310393	YIL023C	1
chrIX	311116	311117	YIL022W	1
chrIX	312874	312875	N9:312872	1
chrIX	314837	314838	YIL020C	1
chrIX	321000	321001	YIL017C	1
chrIX	321459	321460	YIL016W	1
chrIX	325605	325606	YIL014C-A	1
chrIX	325988	325989	YIL014W	1
chrIX	334891	334892	YIL010W	1
chrIX	336202	336203	YIL009C-A	1
chrIX	342508	342509	YIL008W	1
chrIX	343648	343649	YIL007C	1
chrIX	344089	344090	YIL006W	1
chrIX	345608	345609	YIL005W	1
chrIX	348481	348482	YIL004C	1
chrIX	349099	349100	YIL003W	1
chrIX	350023	350024	N9:350020	1
chrIX	350332	350333	YIL002W-A	1
chrIX	360431	360432	YIR002C	1
chrIX	360894	360895	YIR003W	1
chrIX	362956	362957	N9:362953	1
chrIX	363229	363230	YIR004W	1
chrIX	369903	369904	YIR006C	1
chrIX	374521	374522	YIR009W	1
chrIX	375423	375424	YIR010W	1
chrIX	378218	378219	YIR011C	1
chrIX	378505	378506	YIR012W	1
chrIX	381111	381112	YIR014W	1
chrIX	384635	384636	YIR018W	1
chrIX	397307	397308	YIR021W	1
chrIX	398514	398515	YIR021W-A	1
chrIX	398743	398744	YIR022W	1
chrIX	399792	399793	YIR023W	1
chrIX	403683	403684	YIR025W	1
chrIX	405941	405942	YIR026C	1
chrIX	406724	406725	N9:406721	1
chrIX	414773	414774	YIR031C	1
chrIX	415646	415647	YIR032C	1
chrIX	416091	416092	YIR033W	1
chrIX	421804	421805	YIR035C	1
chrIX	424509	424510	YIR038C	1
chrV	13658	13659	YEL072W	1
chrV	31228	31229	YEL064C	1
chrV	34424	34425	N5:34424	1
chrV	39636	39637	YEL061C	1
chrV	43275	43276	YEL058W	1
chrV	47143	47144	YEL056W	1
chrV	51584	51585	YEL055C	1
chrV	51888	51889	N5:51888	1
chrV	53188	53189	N5:53188	1
chrV	56122	56123	YEL053C	1
chrV	56555	56556	YEL052W	1
chrV	58388	58389	YEL051W	1
chrV	59254	59255	N5:59254	1
chrV	60866	60867	N5:60866	1
chrV	65136	65137	YEL048C	1
chrV	66791	66792	YEL047C	1
chrV	68894	68895	YEL046C	1
chrV	70485	70486	YEL043W	1
chrV	73668	73669	N5:73668	1
chrV	80483	80484	YEL038W	1
chrV	82728	82729	N5:82728	1
chrV	84630	84631	YEL036C	1
chrV	85685	85686	YEL034W	1
chrV	86916	86917	YEL032W	1
chrV	90259	90260	YEL031W	1
chrV	100697	100698	N5:100697	1
chrV	100748	100749	YEL027W	1
chrV	101862	101863	N5:101862	1
chrV	106115	106116	YEL025C	1
chrV	107206	107207	YEL024W	1
chrV	111370	111371	YEL022W	1
chrV	116149	116150	YEL021W	1
chrV	117205	117206	YEL020W-A	1
chrV	120319	120320	YEL020C	1
chrV	121511	121512	YEL018W	1
chrV	123674	123675	YEL017W	1
chrV	126349	126350	YEL016C	1
chrV	126632	126633	YEL015W	1
chrV	128624	128625	N5:128624	1
chrV	144307	144308	YEL006W	1
chrV	146950	146951	YEL004W	1
chrV	148206	148207	YEL003W	1
chrV	150016	150017	YEL002C	1
chrV	150312	150313	N5:150311	1
chrV	150963	150964	YEL001C	1
chrV	156492	156493	N5:156491	1
chrV	156810	156811	YER002W	1
chrV	159595	159596	YER004W	1
chrV	160509	160510	N5:160508	1
chrV	162416	162417	N5:162415	1
chrV	162747	162748	YER006W	1
chrV	166865	166866	YER007C-A	1
chrV	171830	171831	YER008C	1
chrV	172105	172106	YER009W	1
chrV	177536	177537	N5:177535	1
chrV	177823	177824	YER012W	1
chrV	178829	178830	YER013W	1
chrV	182615	182616	YER014W	1
chrV	188039	188040	N5:188038	1
chrV	188305	188306	YER016W	1
chrV	192607	192608	N5:192606	1
chrV	194550	194551	YER019C-A	1
chrV	198841	198842	YER022W	1
chrV	201087	201088	YER023W	1
chrV	205252	205253	N5:205251	1
chrV	208493	208494	YER026C	1
chrV	210262	210263	YER027C	1
chrV	210538	210539	N5:210537	1
chrV	213193	213194	YER029C	1
chrV	213471	213472	YER030W	1
chrV	214726	214727	YER031C	1
chrV	215043	215044	YER032W	1
chrV	221293	221294	N5:221292	1
chrV	225226	225227	YER036C	1
chrV	229461	229462	N5:229460	1
chrV	229750	229751	YER040W	1
chrV	246640	246641	YER047C	1
chrV	248229	248230	YER048C	1
[truncated: 2,581 more rows]
