# Supplementary material for: Constitutive turnover of histone H2A.Z at yeast promoters requires the preinitiation complex
Source: eLife. 2016 Jul 20;5:e14243. doi: 10.7554/eLife.14243 (PMC4995100; doi:10.7554/eLife.14243)
Supplement: Supplementary file 2. — DOI: http://dx.doi.org/10.7554/eLife.14243.047 [file elife-14243-supp2.xlsx]

## Sheet: Sheet1
TableS2: Primers used in ChIP-qPCR analysis
Location	Orientation	Chrom	chromStart	chromEnd	Sequence	References
PGD1 promoter	Forward	chrVII	449836	449856	AGAATTTCATCGCGTGCTTC	This work
PGD1 promoter	Reverse	chrVII	449972	449992	CAAAACGGACACAACAGCAG	This work
RRP7 promoter	Forward	chrIII	65476	65496	TTCCTGGCTTTTGGGTAGTG	This work
RRP7 promoter	Reverse	chrIII	65611	65631	AAGAGGCATTTAGGGCGAAC	This work
LSB5 promoter	Forward	chrIII	61501	61523	TGAAACTGTTTTGACCTTGACG	This work
LSB5 promoter	Reverse	chrIII	61688	61710	GAAAGATCGTCTCGGTGATAGC	This work
STT3 ORF	Forward	chrVII	453890	453912	TCAGGGAAGCGTACTATTGGTT	This work
STT3 ORF	Reverse	chrVII	454058	454080	TCGTAAGATTTCTCTTCAGGGG	This work
SNT1 ORF	Forward	chrIII	186784	186785	ATTCGTCAACAAGAAAAATTGG	This work
SNT1 ORF	Reverse	chrIII	186845	186868	TACTTTCCGGAGTTGAACTAGTG	This work
SWR1 promoter	Forward	chrIV	1135754	1135779	CGTGCAAAAAGGATAGATTTTGAGC	Ranjan et al. 2013
SWR1 promoter	Reverse	chrIV	1135958	1135981	CACCACCAGCCTTTTTGTCTTTC	This work
FUN12 promoter	Forward	chrI	76396	76416	AGGGCAATCAGGAACATCAG	This work
FUN12 promoter	Reverse	chrI	76515	76544	TGCGCTGCTTTCTGGATTTGGAGTTGGCG	Ranjan et al. 2013
TEL6R	Forward	chrVI	269500	269524	GCGTAACAAAGCCATAATGCCTCC	Ranjan et al. 2013
TEL6R	Reverse	chrVI	269614	269638	CTCGTTAGGATCACGTTCGAATCC	Ranjan et al. 2013
RPS14B promoter	Forward	chrX	73674	73694	AGTCGCAAGAACTTGCCTTC	Wong et al. 2014
RPS14B promoter	Reverse	chrX	73728	73748	CTCTCTTGCGATGAAGATGC	Wong et al. 2014
RPS28 promoter	Forward	chrVII	310804	310824	CTCGCAGTTTTTCGCTTGTT	Wong et al. 2014
RPS28 promoter	Reverse	chrVII	310878	310898	GAGAAAGCAAACGCCATCTT	Wong et al. 2014
