# Supplementary material for: Constitutive turnover of histone H2A.Z at yeast promoters requires the preinitiation complex
Source: eLife. 2016 Jul 20;5:e14243. doi: 10.7554/eLife.14243 (PMC4995100; doi:10.7554/eLife.14243)
Supplement: Supplementary file 3. — DOI: http://dx.doi.org/10.7554/eLife.14243.048 [file elife-14243-supp3.zip]

Archive with 36 entries (25 files):
- Supplemental_file_3_TAZ_Normalization_visualizer.dgraph/
- Supplemental_file_3_TAZ_Normalization_visualizer.dgraph/Ascii/
- Supplemental_file_3_TAZ_Normalization_visualizer.dgraph/Ascii/Column 1.binary
- Supplemental_file_3_TAZ_Normalization_visualizer.dgraph/Ascii/Column 2.binary
- Supplemental_file_3_TAZ_Normalization_visualizer.dgraph/Ascii/Column 3.binary
- Supplemental_file_3_TAZ_Normalization_visualizer.dgraph/Ascii/Column 4.binary
- Supplemental_file_3_TAZ_Normalization_visualizer.dgraph/Ascii/Icon
- __MACOSX/
- __MACOSX/Supplemental_file_3_TAZ_Normalization_visualizer.dgraph/
- __MACOSX/Supplemental_file_3_TAZ_Normalization_visualizer.dgraph/Ascii/
- __MACOSX/Supplemental_file_3_TAZ_Normalization_visualizer.dgraph/Ascii/._Icon
- __MACOSX/Supplemental_file_3_TAZ_Normalization_visualizer.dgraph/._Ascii
- Supplemental_file_3_TAZ_Normalization_visualizer.dgraph/Checksums.plist
- Supplemental_file_3_TAZ_Normalization_visualizer.dgraph/ColumnData.dtbin
- Supplemental_file_3_TAZ_Normalization_visualizer.dgraph/Columns.plist
- Supplemental_file_3_TAZ_Normalization_visualizer.dgraph/Content.plist
- Supplemental_file_3_TAZ_Normalization_visualizer.dgraph/Contents/
- Supplemental_file_3_TAZ_Normalization_visualizer.dgraph/Contents/Icon
- __MACOSX/Supplemental_file_3_TAZ_Normalization_visualizer.dgraph/Contents/
- __MACOSX/Supplemental_file_3_TAZ_Normalization_visualizer.dgraph/Contents/._Icon
- Supplemental_file_3_TAZ_Normalization_visualizer.dgraph/Contents/PkgInfo
- __MACOSX/Supplemental_file_3_TAZ_Normalization_visualizer.dgraph/Contents/._PkgInfo
- __MACOSX/Supplemental_file_3_TAZ_Normalization_visualizer.dgraph/._Contents
- Supplemental_file_3_TAZ_Normalization_visualizer.dgraph/Graphics/
- Supplemental_file_3_TAZ_Normalization_visualizer.dgraph/Graphics/Icon
- __MACOSX/Supplemental_file_3_TAZ_Normalization_visualizer.dgraph/Graphics/
- __MACOSX/Supplemental_file_3_TAZ_Normalization_visualizer.dgraph/Graphics/._Icon
- __MACOSX/Supplemental_file_3_TAZ_Normalization_visualizer.dgraph/._Graphics
- Supplemental_file_3_TAZ_Normalization_visualizer.dgraph/QuickLook/
- Supplemental_file_3_TAZ_Normalization_visualizer.dgraph/QuickLook/Icon
- __MACOSX/Supplemental_file_3_TAZ_Normalization_visualizer.dgraph/QuickLook/
- __MACOSX/Supplemental_file_3_TAZ_Normalization_visualizer.dgraph/QuickLook/._Icon
- Supplemental_file_3_TAZ_Normalization_visualizer.dgraph/QuickLook/Preview.png
- Supplemental_file_3_TAZ_Normalization_visualizer.dgraph/QuickLook/Thumbnail.png
- __MACOSX/Supplemental_file_3_TAZ_Normalization_visualizer.dgraph/._QuickLook
- Supplemental_file_3_TAZ_Normalization_visualizer.dgraph/Spotlight.plist
