# Supplementary material for: Constitutive turnover of histone H2A.Z at yeast promoters requires the preinitiation complex
Source: eLife. 2016 Jul 20;5:e14243. doi: 10.7554/eLife.14243 (PMC4995100; doi:10.7554/eLife.14243)
Supplement: Supplementary file 3. — DOI: http://dx.doi.org/10.7554/eLife.14243.048 [file elife-14243-supp3.zip › Supplemental_file_3_TAZ_Normalization_visualizer.dgraph/Spotlight.plist]

<?xml version="1.0" encoding="UTF-8"?>
<!DOCTYPE plist PUBLIC "-//Apple//DTD PLIST 1.0//EN" "http://www.apple.com/DTDs/PropertyList-1.0.dtd">
<plist version="1.0">
<dict>
	<key>Labels</key>
	<string>Distance from +1 nucleosome dyad
Compiled tag counts
Input  – \n (m*H2A + n*H2A.Z)
T vs Position
p vs Position
q vs Position
R vs Position
A&amp;Z vs Position
Paste compiled nucleosome tag counts (raw data) of input, H2A and H2A.Z to the 
columns lableled {\bf T, A,} and {\bf Z,} respectively. 
Make sure the column names (i.e. {\bf T, A, Z}) are restored after pasting. 
Enter the {\bf \it m} and {\bf \it n} values in the boxes on bottom left (see Figure1--source data 2).
Instructions:
m*H2A
n*H2A.Z
input
m*H2A + n*H2A.Z
</string>
	<key>Text</key>
	<string></string>
</dict>
</plist>
