# Supplementary material for: Constitutive turnover of histone H2A.Z at yeast promoters requires the preinitiation complex
Source: eLife. 2016 Jul 20;5:e14243. doi: 10.7554/eLife.14243 (PMC4995100; doi:10.7554/eLife.14243)
Supplement: Supplementary file 5. — DOI: http://dx.doi.org/10.7554/eLife.14243.050 [file elife-14243-supp5.txt]

position	MT025	MT026	MT027
-1000	1060	812	379
-999	1040	806	448
-998	994	798	421
-997	1081	751	457
-996	1060	776	467
-995	1075	765	435
-994	988	865	422
-993	1123	866	416
-992	1055	834	435
-991	1072	815	457
-990	1022	826	433
-989	1048	761	444
-988	986	816	461
-987	1064	844	446
-986	1073	870	466
-985	1093	879	439
-984	1073	906	484
-983	1027	890	429
-982	1080	876	439
-981	1140	856	422
-980	1099	893	434
-979	1041	823	451
-978	1144	836	449
-977	1109	833	441
-976	1096	830	439
-975	1120	855	438
-974	1067	913	420
-973	1138	924	451
-972	1114	882	435
-971	1174	887	455
-970	1155	870	498
-969	1178	901	423
-968	1147	941	462
-967	1152	935	486
-966	1097	863	431
-965	1117	935	459
-964	1189	894	448
-963	1156	967	477
-962	1197	962	458
-961	1149	885	432
-960	1169	930	414
-959	1182	962	404
-958	1216	965	468
-957	1147	925	455
-956	1197	941	455
-955	1224	989	466
-954	1216	921	456
-953	1246	984	473
-952	1188	948	469
-951	1192	934	465
-950	1193	873	427
-949	1208	936	422
-948	1169	991	483
-947	1149	948	446
-946	1182	1002	431
-945	1224	898	433
-944	1155	988	436
-943	1243	997	492
-942	1227	918	445
-941	1207	967	479
-940	1222	925	464
-939	1135	953	451
-938	1156	956	439
-937	1184	936	459
-936	1126	876	484
-935	1124	942	442
-934	1142	927	448
-933	1126	933	479
-932	1153	912	492
-931	1196	931	461
-930	1171	905	454
-929	1123	900	486
-928	1185	869	478
-927	1186	991	458
-926	1142	901	458
-925	1059	888	438
-924	1144	862	424
-923	1182	897	453
-922	1185	882	451
-921	1152	848	466
-920	1136	898	425
-919	1135	851	459
-918	1126	842	463
-917	1192	870	478
-916	1095	846	436
-915	1131	913	452
-914	1067	815	417
-913	1139	843	471
-912	1090	839	426
-911	1090	848	460
-910	1103	860	451
-909	1103	782	459
-908	1039	874	450
-907	1065	804	457
-906	1041	843	426
-905	984	843	421
-904	1001	829	444
-903	1055	815	416
-902	1009	852	477
-901	1053	736	411
-900	1005	789	380
-899	1046	787	469
-898	997	796	452
-897	954	753	417
-896	1009	747	383
-895	993	772	445
-894	959	746	424
-893	1014	770	466
-892	1006	748	458
-891	976	736	461
-890	1012	731	444
-889	1001	784	424
-888	989	758	438
-887	941	754	440
-886	973	751	454
-885	1000	706	430
-884	985	716	428
-883	897	737	412
-882	943	746	431
-881	981	733	471
-880	932	787	382
-879	973	674	405
-878	942	729	426
-877	961	757	461
-876	942	690	447
-875	959	800	476
-874	975	705	443
-873	914	730	464
-872	934	673	428
-871	925	721	440
-870	960	731	414
-869	955	705	439
-868	901	727	429
-867	895	669	413
-866	974	654	448
-865	904	700	425
-864	978	675	417
-863	904	673	459
-862	929	694	401
-861	901	680	425
-860	902	682	440
-859	954	725	435
-858	958	686	378
-857	942	708	422
-856	924	700	454
-855	944	766	410
-854	918	714	440
-853	984	716	410
-852	891	756	426
-851	932	710	388
-850	914	650	405
-849	1005	708	448
-848	961	755	424
-847	899	729	424
-846	951	735	384
-845	983	700	439
-844	960	725	447
-843	941	714	421
-842	910	715	405
-841	901	705	405
-840	1008	731	410
-839	958	800	399
-838	948	772	411
-837	950	754	401
-836	959	748	401
-835	987	782	421
-834	1046	769	459
-833	1051	816	415
-832	960	753	408
-831	956	740	381
-830	966	787	418
-829	990	802	414
-828	956	785	423
-827	1016	798	475
-826	1023	840	448
-825	1093	827	429
-824	996	798	416
-823	1022	875	413
-822	1089	813	407
-821	987	828	421
-820	1048	837	447
-819	1078	898	465
-818	1103	877	451
-817	1064	797	452
-816	1114	910	465
-815	1163	814	480
-814	1132	895	416
-813	1141	898	458
-812	1147	921	456
-811	1148	943	454
-810	1205	924	469
-809	1131	927	448
-808	1156	913	457
-807	1186	935	433
-806	1154	872	494
-805	1283	954	499
-804	1152	941	504
-803	1190	977	478
-802	1143	1014	478
-801	1199	957	525
-800	1164	930	472
-799	1225	957	468
-798	1310	1001	486
-797	1288	1030	503
-796	1209	993	488
-795	1201	972	477
-794	1240	964	458
-793	1261	995	503
-792	1192	976	468
-791	1288	977	494
-790	1213	986	481
-789	1242	983	475
-788	1238	946	439
-787	1229	975	510
-786	1207	973	509
-785	1284	970	512
-784	1258	976	503
-783	1260	968	464
-782	1303	941	455
-781	1267	988	462
-780	1239	995	508
-779	1188	1037	502
-778	1301	1000	500
-777	1234	956	482
-776	1234	1008	513
-775	1242	988	463
-774	1310	1004	526
-773	1301	1019	508
-772	1278	1047	521
-771	1234	997	521
-770	1251	1004	485
-769	1234	993	489
-768	1241	966	485
-767	1256	982	520
-766	1205	1043	517
-765	1303	1000	490
-764	1267	937	501
-763	1282	968	523
-762	1285	1004	511
-761	1296	981	506
-760	1169	932	469
-759	1256	921	469
-758	1178	984	483
-757	1236	955	541
-756	1229	905	529
-755	1189	976	501
-754	1194	928	518
-753	1110	960	471
-752	1179	874	523
-751	1226	895	519
-750	1167	900	506
-749	1155	957	488
-748	1186	953	536
-747	1183	849	525
-746	1131	885	487
-745	1083	812	508
-744	1028	865	492
-743	1053	863	453
-742	1107	839	495
-741	1096	786	432
-740	1063	808	445
-739	1086	802	489
-738	1059	817	465
-737	1018	811	447
-736	1042	780	502
-735	1070	763	487
-734	983	784	459
-733	988	773	451
-732	1006	761	474
-731	1061	735	465
-730	1012	746	502
-729	951	728	457
-728	976	760	475
-727	956	756	433
-726	970	752	442
-725	983	674	479
-724	922	739	441
-723	903	740	461
-722	946	711	465
-721	905	734	422
-720	934	729	485
-719	919	657	432
-718	874	700	418
-717	906	707	432
-716	879	700	436
-715	875	614	474
-714	896	672	434
-713	897	636	449
-712	896	707	449
-711	856	670	414
-710	856	686	472
-709	921	626	416
-708	868	652	397
-707	824	652	417
-706	813	614	427
-705	852	647	466
-704	817	649	441
-703	838	614	418
-702	914	649	449
-701	774	648	445
-700	883	607	404
-699	879	573	454
-698	797	611	439
-697	848	612	476
-696	896	611	421
-695	827	677	406
-694	840	635	429
-693	863	613	421
-692	843	665	437
-691	900	621	471
-690	850	640	486
-689	834	623	475
-688	934	680	455
-687	810	587	454
-686	834	625	398
-685	845	596	504
-684	875	656	413
-683	836	633	419
-682	884	604	430
-681	824	676	468
-680	892	658	429
-679	956	664	452
-678	875	689	418
-677	899	700	435
-676	869	703	465
-675	968	702	481
-674	877	674	441
-673	878	688	454
-672	914	646	485
-671	922	717	460
-670	908	717	486
-669	916	731	538
-668	994	699	453
-667	966	733	511
-666	941	765	475
-665	958	709	482
-664	997	764	521
-663	988	737	468
-662	989	714	483
-661	967	760	481
-660	974	720	521
-659	1018	751	542
-658	1008	776	528
-657	1004	769	544
-656	1004	714	503
-655	1051	829	482
-654	1073	856	496
-653	1081	800	506
-652	1078	806	529
-651	1124	825	512
-650	1108	796	508
-649	1034	797	529
-648	1097	823	529
-647	1111	892	475
-646	1128	888	517
-645	1124	847	552
-644	1174	888	529
-643	1145	887	524
-642	1199	897	537
-641	1169	834	566
-640	1224	945	543
-639	1139	951	532
-638	1108	940	537
-637	1239	967	577
-636	1195	935	535
-635	1225	964	625
-634	1258	983	573
-633	1219	956	575
-632	1230	1050	592
-631	1303	959	592
-630	1315	998	539
-629	1248	1004	555
-628	1291	1007	600
-627	1282	946	557
-626	1352	966	590
-625	1330	1036	635
-624	1403	1097	593
-623	1315	1036	536
-622	1323	985	603
-621	1360	1014	569
-620	1322	1003	626
-619	1343	1046	589
-618	1371	1052	631
-617	1357	1004	608
-616	1299	1056	611
-615	1356	1050	625
-614	1295	1121	582
-613	1362	1013	530
-612	1335	1092	616
-611	1386	1077	543
-610	1336	1043	639
-609	1372	1079	582
-608	1361	1037	567
-607	1320	1051	580
-606	1310	1027	599
-605	1381	1049	593
-604	1353	1030	610
-603	1339	965	575
-602	1305	1022	560
-601	1244	990	599
-600	1257	956	546
-599	1340	972	556
-598	1265	994	561
-597	1328	969	535
-596	1275	960	583
-595	1257	934	583
-594	1293	967	592
-593	1212	942	579
-592	1291	960	558
-591	1221	1032	545
-590	1229	924	532
-589	1202	879	508
-588	1170	892	499
-587	1203	921	553
-586	1298	970	503
-585	1192	940	536
-584	1196	878	606
-583	1145	866	532
-582	1155	834	559
-581	1120	865	509
-580	1082	858	527
-579	1075	883	492
-578	1159	851	486
-577	1140	821	532
-576	1067	828	536
-575	1071	826	510
-574	1047	781	491
-573	1027	796	512
-572	1019	742	446
-571	1011	755	441
-570	1003	809	457
-569	921	750	490
-568	935	753	463
-567	947	755	446
-566	922	722	453
-565	963	666	453
-564	932	672	433
-563	889	695	465
-562	910	685	387
-561	922	669	453
-560	857	644	465
-559	898	670	438
-558	856	619	435
-557	828	654	418
-556	869	662	434
-555	844	631	402
-554	816	629	459
-553	779	618	409
-552	806	608	421
-551	836	577	473
-550	810	604	447
-549	801	596	440
-548	829	575	421
-547	766	592	411
-546	788	576	436
-545	770	571	395
-544	790	555	427
-543	714	541	437
-542	761	579	414
-541	765	524	373
-540	782	604	412
-539	788	577	438
-538	764	555	449
-537	680	543	412
-536	763	538	470
-535	742	543	450
-534	750	530	446
-533	726	502	436
-532	685	513	459
-531	774	538	413
-530	750	533	441
-529	751	527	442
-528	723	510	460
-527	719	496	465
-526	717	523	429
-525	719	489	438
-524	749	503	465
-523	770	520	476
-522	764	523	444
-521	729	514	436
-520	719	532	461
-519	753	542	491
-518	707	518	508
-517	726	544	478
-516	762	519	495
-515	780	511	499
-514	749	525	469
-513	742	540	536
-512	770	531	484
-511	775	532	512
-510	768	572	487
-509	781	553	508
-508	778	512	509
-507	827	546	539
-506	827	557	539
-505	817	577	492
-504	818	583	530
-503	845	580	546
-502	860	547	571
-501	878	541	562
-500	777	601	555
-499	845	608	570
-498	898	587	565
-497	848	598	575
-496	844	604	554
-495	902	612	585
-494	934	608	600
-493	893	642	582
-492	930	624	620
-491	1004	656	584
-490	938	663	630
-489	953	640	634
-488	998	667	622
-487	992	690	621
-486	990	691	636
-485	1079	709	610
-484	1000	727	660
-483	1101	762	654
-482	1040	719	670
-481	993	681	600
-480	1095	760	636
-479	1166	742	684
-478	1113	677	686
-477	1052	751	657
-476	1158	753	685
-475	1177	832	722
-474	1180	790	725
-473	1191	801	694
-472	1119	782	769
-471	1182	795	782
-470	1170	827	737
-469	1250	821	776
-468	1255	851	738
-467	1263	857	808
-466	1292	898	821
-465	1249	876	815
-464	1326	860	833
-463	1271	875	795
-462	1282	949	809
-461	1316	945	819
-460	1361	945	784
-459	1310	959	807
-458	1301	903	733
-457	1369	992	795
-456	1438	964	763
-455	1341	929	815
-454	1354	931	827
-453	1422	1041	794
-452	1365	936	827
-451	1318	981	873
-450	1467	962	827
-449	1366	1029	789
-448	1357	909	804
-447	1331	967	820
-446	1360	1000	812
-445	1414	965	842
-444	1404	1005	784
-443	1433	940	805
-442	1351	970	824
-441	1310	976	792
-440	1354	953	778
-439	1437	1017	789
-438	1338	1029	779
-437	1438	967	816
-436	1392	943	802
-435	1358	912	766
-434	1256	980	799
-433	1317	938	791
-432	1343	968	809
-431	1298	932	786
-430	1278	957	753
-429	1296	931	770
-428	1361	936	804
-427	1228	925	756
-426	1239	885	783
-425	1210	917	760
-424	1362	941	758
-423	1276	891	689
-422	1219	895	749
-421	1256	849	690
-420	1173	862	727
-419	1194	828	691
-418	1191	807	703
-417	1113	873	712
-416	1179	813	681
-415	1090	836	659
-414	1156	770	668
-413	1102	848	624
-412	1064	756	654
-411	1065	733	590
-410	1065	728	638
-409	1038	798	645
-408	1028	733	620
-407	966	708	576
-406	1003	683	580
-405	974	704	547
-404	942	644	568
-403	1002	657	577
-402	906	677	550
-401	913	660	506
-400	944	650	591
-399	836	659	521
-398	862	637	550
-397	880	623	506
-396	827	579	470
-395	870	601	522
-394	831	564	505
-393	751	590	470
-392	812	555	509
-391	752	584	503
-390	782	515	521
-389	792	531	489
-388	751	490	483
-387	735	496	457
-386	761	494	423
-385	723	496	463
-384	746	485	437
-383	689	482	462
-382	724	495	457
-381	736	506	463
-380	719	509	460
-379	648	435	464
-378	635	452	403
-377	591	467	424
-376	650	479	469
-375	648	468	405
-374	626	447	428
-373	679	429	433
-372	595	428	406
-371	602	422	427
-370	605	459	388
-369	558	399	428
-368	598	393	389
-367	579	421	420
-366	623	383	396
-365	580	404	420
-364	594	381	364
-363	577	381	388
-362	587	393	416
-361	570	399	386
-360	591	361	360
-359	589	398	414
-358	529	373	408
-357	564	384	402
-356	584	383	448
-355	558	364	433
-354	589	379	446
-353	568	349	467
-352	576	373	421
-351	602	384	451
-350	554	377	453
-349	562	361	434
-348	581	364	435
-347	576	358	470
-346	581	365	445
-345	543	326	468
-344	586	369	441
-343	638	365	467
-342	632	380	478
-341	607	381	512
-340	616	379	505
-339	648	372	498
-338	648	359	513
-337	605	360	494
-336	631	342	541
-335	672	330	571
-334	628	401	660
-333	659	406	565
-332	671	391	562
-331	675	354	587
-330	655	381	622
-329	701	434	637
-328	744	386	672
-327	716	404	670
-326	748	390	671
-325	749	405	641
-324	674	421	687
-323	754	435	671
-322	763	441	755
-321	779	409	758
-320	800	438	756
-319	828	410	814
-318	835	426	800
-317	804	403	858
-316	814	482	810
-315	821	469	864
-314	899	449	910
-313	961	464	880
-312	882	480	864
-311	930	467	927
-310	931	514	920
-309	933	476	996
-308	934	526	930
-307	1022	512	1063
-306	976	469	1106
-305	1017	519	1090
-304	1039	523	1096
-303	961	501	1072
-302	1056	537	1105
-301	1093	567	1169
-300	1160	538	1195
-299	1116	541	1152
-298	1162	581	1201
-297	1153	580	1268
-296	1211	594	1301
-295	1200	562	1312
-294	1262	569	1271
-293	1228	586	1344
-292	1234	607	1429
-291	1316	596	1398
-290	1271	619	1448
-289	1268	598	1415
-288	1311	561	1394
-287	1315	648	1372
-286	1357	682	1399
-285	1354	607	1342
-284	1329	681	1467
-283	1368	649	1476
-282	1335	642	1421
-281	1402	662	1500
-280	1356	672	1425
-279	1305	648	1491
-278	1360	690	1482
-277	1349	689	1532
-276	1342	686	1476
-275	1340	646	1402
-274	1343	667	1468
-273	1396	692	1449
-272	1274	689	1387
-271	1306	664	1475
-270	1343	678	1414
-269	1390	647	1434
-268	1356	684	1342
-267	1321	672	1477
-266	1315	663	1386
-265	1265	693	1342
-264	1243	654	1360
-263	1264	675	1339
-262	1216	611	1293
-261	1197	636	1276
-260	1250	689	1335
-259	1187	612	1331
-258	1197	651	1199
-257	1224	644	1183
-256	1195	598	1252
-255	1163	583	1116
-254	1146	605	1221
-253	1223	683	1174
-252	1139	601	1162
-251	1107	560	1113
-250	1132	584	1109
-249	1077	557	1114
-248	1108	520	1052
-247	1062	551	1013
-246	1028	517	1071
-245	999	554	1006
-244	957	491	987
-243	957	548	982
-242	1016	536	938
-241	947	519	932
-240	905	546	884
-239	854	508	885
-238	887	480	907
-237	850	455	803
-236	783	483	793
-235	781	458	778
-234	833	455	749
-233	765	434	749
-232	789	424	722
-231	751	410	687
-230	741	436	659
-229	707	412	623
-228	657	403	666
-227	678	406	594
-226	636	338	566
-225	620	383	526
-224	645	374	555
-223	657	371	552
-222	614	360	556
-221	542	339	546
-220	590	365	505
-219	544	292	470
-218	547	338	461
-217	532	321	469
-216	519	272	458
-215	516	318	459
-214	495	316	371
-213	516	308	393
-212	464	310	393
-211	472	287	382
-210	500	299	387
-209	459	318	356
-208	420	277	327
-207	447	291	364
-206	419	256	348
-205	408	255	321
-204	404	275	316
-203	364	263	368
-202	382	274	301
-201	386	260	306
-200	378	265	311
-199	361	257	271
-198	366	227	293
-197	350	243	294
-196	351	275	303
-195	325	220	274
-194	344	211	241
-193	312	236	288
-192	337	225	225
-191	360	244	262
-190	310	219	250
-189	308	219	274
-188	322	219	246
-187	313	199	219
-186	325	219	211
-185	313	218	216
-184	308	239	222
-183	313	223	205
-182	269	216	226
-181	311	199	205
-180	296	172	212
-179	256	222	237
-178	315	222	196
-177	246	202	223
-176	254	204	174
-175	268	195	233
-174	249	195	169
-173	251	212	170
-172	267	197	168
-171	260	213	157
-170	281	196	155
-169	252	255	185
-168	265	191	157
-167	235	183	143
-166	244	207	141
-165	258	185	165
-164	214	193	158
-163	208	186	137
-162	232	190	143
-161	229	167	148
-160	199	187	116
-159	210	190	132
-158	207	178	125
-157	241	192	121
-156	201	171	134
-155	210	171	119
-154	188	145	112
-153	169	173	106
-152	185	170	96
-151	199	160	129
-150	158	171	110
-149	170	162	109
-148	160	167	96
-147	147	185	95
-146	182	161	105
-145	168	175	90
-144	163	168	73
-143	160	141	83
-142	144	132	82
-141	153	129	84
-140	143	131	97
-139	149	164	84
-138	140	104	99
-137	141	136	85
-136	116	138	71
-135	142	112	63
-134	122	145	69
-133	144	130	80
-132	145	160	71
-131	122	136	79
-130	112	121	54
-129	115	107	63
-128	140	112	64
-127	121	122	67
-126	111	105	48
-125	104	99	45
-124	111	97	50
-123	118	98	64
-122	111	108	65
-121	126	102	59
-120	120	80	57
-119	102	79	59
-118	109	86	65
-117	87	87	49
-116	80	82	61
-115	86	89	61
-114	95	96	62
-113	104	96	65
-112	89	82	62
-111	95	84	69
-110	105	90	53
-109	102	89	55
-108	109	70	71
-107	91	89	53
-106	86	65	69
-105	92	82	62
-104	95	69	54
-103	95	69	52
-102	113	72	78
-101	87	77	57
-100	105	65	81
-99	121	79	67
-98	89	73	73
-97	107	86	75
-96	109	69	73
-95	96	88	80
-94	103	78	85
-93	113	83	89
-92	130	79	74
-91	129	87	72
-90	137	99	82
-89	107	70	77
-88	120	70	108
-87	144	98	94
-86	139	95	68
-85	148	90	97
-84	138	106	100
-83	143	88	109
-82	127	89	112
-81	166	107	119
-80	128	97	112
-79	146	91	112
-78	136	106	127
-77	148	97	123
-76	161	92	127
-75	163	93	117
-74	176	116	144
-73	169	78	129
-72	178	100	134
-71	183	110	147
-70	201	150	151
-69	207	131	144
-68	214	130	164
-67	193	138	171
-66	205	144	186
-65	220	140	186
-64	223	149	196
-63	255	139	203
-62	226	156	213
-61	255	147	221
-60	252	165	212
-59	291	164	229
-58	266	174	263
-57	278	170	237
-56	292	196	265
-55	342	212	280
-54	356	207	318
-53	339	197	339
-52	353	206	354
-51	384	219	364
-50	441	233	340
-49	406	233	423
-48	454	229	401
-47	433	235	439
-46	486	308	453
-45	526	250	462
-44	546	305	517
-43	531	288	584
-42	612	297	551
-41	636	329	634
-40	681	331	690
-39	688	337	700
-38	691	345	730
-37	735	399	772
-36	818	353	884
-35	787	361	876
-34	844	417	999
-33	901	415	983
-32	932	408	1010
-31	1061	421	1153
-30	1051	479	1127
-29	1161	450	1296
-28	1180	481	1314
-27	1203	495	1415
-26	1278	504	1514
-25	1326	514	1672
-24	1398	538	1768
-23	1494	549	1780
-22	1627	615	1887
-21	1642	571	2026
-20	1710	660	2198
-19	1764	700	2338
-18	1809	635	2526
-17	1941	652	2677
-16	1978	708	2711
-15	2166	675	2808
-14	2164	719	2949
-13	2245	784	2968
-12	2233	813	3195
-11	2490	810	3368
-10	2550	871	3581
-9	2603	861	3646
-8	2608	891	3798
-7	2690	919	4052
-6	2960	914	4083
-5	3011	966	4333
-4	2950	957	4333
-3	3055	953	4574
-2	3179	990	4772
-1	3173	993	4822
0	3191	1064	4827
1	3179	955	4776
2	3136	974	4938
3	3144	1032	4733
4	3160	974	4805
5	3206	998	4798
6	3291	910	4820
7	3110	949	4490
8	3131	968	4579
9	3008	886	4394
10	2977	919	4237
11	2814	895	4099
12	2885	852	4023
13	2700	850	4008
14	2659	814	3920
15	2519	745	3579
16	2554	804	3372
17	2368	793	3441
18	2420	702	3079
19	2207	694	3003
20	2082	669	2875
21	2000	628	2743
22	2009	686	2705
23	1947	670	2597
24	1775	636	2361
25	1682	607	2243
26	1689	576	2209
27	1611	577	2063
28	1592	558	1954
29	1566	563	1848
30	1435	527	1660
31	1286	494	1635
32	1263	510	1586
33	1219	498	1478
34	1182	474	1391
35	1148	486	1287
36	1103	426	1269
37	1014	423	1176
38	1006	424	1027
39	909	380	1047
40	902	408	995
41	869	402	1005
42	888	366	921
43	756	347	878
44	792	356	793
45	738	328	773
46	707	355	709
47	666	320	666
48	596	316	665
49	604	296	655
50	615	303	637
51	574	287	618
52	605	293	563
53	540	279	533
54	498	255	535
55	509	265	445
56	512	268	498
57	529	267	473
58	501	246	460
59	490	244	427
60	430	235	409
61	457	234	393
62	388	244	382
63	429	216	390
64	411	225	369
65	411	228	361
66	347	217	353
67	395	223	341
68	369	234	300
69	344	227	297
70	350	223	290
71	341	209	317
72	330	232	292
73	347	209	259
74	326	222	251
75	323	204	260
76	323	205	287
77	340	203	261
78	317	211	252
79	340	196	244
80	260	215	216
81	332	191	201
82	309	203	274
83	381	191	236
84	358	204	273
85	285	222	223
86	314	235	225
87	305	217	213
88	318	168	234
89	329	174	239
90	325	210	275
91	345	203	233
92	319	220	225
93	292	194	222
94	308	245	210
95	339	223	218
96	325	225	226
97	361	211	235
98	341	204	229
99	334	233	240
100	358	242	236
101	340	235	243
102	330	268	223
103	348	227	208
104	360	232	241
105	336	255	243
106	392	283	252
107	370	286	222
108	362	294	252
109	399	270	258
110	392	289	276
111	429	299	278
112	435	306	283
113	463	300	247
114	463	337	277
115	465	304	275
116	466	338	323
117	493	359	286
118	515	342	301
119	531	367	303
120	473	401	319
121	536	410	331
122	577	388	345
123	579	435	346
124	601	423	386
125	638	421	377
126	644	468	394
127	705	479	434
128	704	485	417
129	704	515	461
130	730	505	464
131	761	542	489
132	848	572	507
133	854	608	509
134	846	681	562
135	953	669	512
136	1041	664	626
137	1076	705	611
138	1092	765	641
139	1099	760	692
140	1203	781	752
141	1256	811	787
142	1231	889	804
143	1365	866	833
144	1382	927	900
145	1441	989	953
146	1594	1037	988
147	1572	1109	1054
148	1623	1066	1134
149	1657	1099	1112
150	1826	1189	1176
151	1886	1188	1235
152	1945	1238	1317
153	2083	1376	1405
154	2038	1415	1338
155	2129	1383	1508
156	2146	1338	1490
157	2232	1551	1588
158	2328	1573	1603
159	2386	1527	1710
160	2472	1571	1685
161	2382	1567	1690
162	2510	1604	1781
163	2642	1643	1777
164	2564	1713	1798
165	2581	1770	1790
166	2655	1733	1904
167	2782	1812	1904
168	2762	1795	1950
169	2737	1754	1923
170	2744	1785	1998
171	2733	1819	1989
172	2775	1771	1965
173	2722	1772	2003
174	2792	1748	1963
175	2699	1713	1923
176	2715	1735	1927
177	2665	1758	1991
178	2667	1695	1843
179	2617	1634	1830
180	2542	1610	1801
181	2468	1634	1749
182	2450	1620	1772
183	2483	1668	1647
184	2365	1545	1686
185	2360	1558	1770
186	2330	1443	1524
187	2210	1483	1599
188	2222	1490	1562
189	2117	1372	1504
190	2024	1313	1430
191	2061	1373	1390
192	1843	1367	1388
193	1983	1260	1237
194	1886	1186	1271
195	1819	1181	1286
196	1793	1126	1177
197	1690	1115	1140
198	1654	1120	1149
199	1607	970	1057
200	1592	1012	977
201	1524	935	1014
202	1473	925	990
203	1364	866	918
204	1387	913	934
205	1267	884	798
206	1296	795	837
207	1182	776	768
208	1186	794	758
209	1125	777	736
210	1147	675	705
211	1100	745	655
212	1044	727	651
213	1053	689	627
214	1009	704	648
215	937	627	628
216	898	677	605
217	893	624	539
218	853	646	570
219	820	570	511
220	825	593	501
221	797	597	548
222	813	534	483
223	732	576	435
224	733	486	428
225	729	546	418
226	652	512	411
227	688	548	385
228	604	478	354
229	661	435	363
230	636	460	392
231	636	420	332
232	565	432	328
233	595	428	343
234	573	399	347
235	554	420	325
236	560	385	298
237	538	415	339
238	509	375	311
239	514	388	303
240	510	386	285
241	469	350	264
242	513	352	280
243	449	354	264
244	509	331	269
245	492	359	248
246	514	366	249
247	470	267	273
248	491	357	242
249	469	345	246
250	459	314	237
251	463	377	245
252	477	308	241
253	428	319	244
254	449	312	237
255	462	349	214
256	445	301	219
257	430	358	234
258	440	352	225
259	490	330	230
260	432	307	226
261	471	385	239
262	434	312	231
263	427	325	223
264	449	325	230
265	455	354	228
266	441	342	225
267	431	317	229
268	458	339	233
269	432	329	223
270	495	355	228
271	463	373	234
272	442	368	212
273	470	352	238
274	496	367	287
275	485	344	256
276	504	367	238
277	486	364	261
278	484	387	230
279	508	385	233
280	546	430	240
281	577	446	258
282	543	414	244
283	522	422	276
284	578	496	264
285	583	444	291
286	619	478	274
287	617	485	285
288	648	469	275
289	671	511	306
290	703	487	268
291	672	550	301
292	700	583	328
293	742	547	303
294	757	608	318
295	772	625	343
296	842	628	320
297	782	646	320
298	884	693	340
299	880	666	365
300	917	699	357
301	961	741	358
302	989	730	377
303	986	844	386
304	1015	839	465
305	1103	866	450
306	1050	865	433
307	1114	915	495
308	1186	863	505
309	1174	991	505
310	1314	943	507
311	1260	1009	544
312	1344	1017	551
313	1396	1078	556
314	1442	1078	579
315	1456	1110	608
316	1499	1183	641
317	1593	1205	663
318	1658	1268	683
319	1671	1328	653
320	1771	1395	706
321	1767	1337	698
322	1749	1399	738
323	1844	1425	731
324	1914	1480	777
325	2000	1504	825
326	1984	1585	804
327	2039	1647	819
328	1992	1616	828
329	2044	1613	826
330	2153	1654	873
331	2107	1711	867
332	2220	1740	839
333	2204	1711	920
334	2220	1773	939
335	2244	1846	859
336	2322	1768	968
337	2276	1838	937
338	2327	1753	916
339	2313	1865	954
340	2237	1822	938
341	2296	1803	943
342	2357	1813	952
343	2405	1814	935
344	2288	1914	915
345	2413	1812	926
346	2349	1801	932
347	2334	1761	887
348	2333	1811	966
349	2333	1854	875
350	2264	1827	896
351	2178	1772	939
352	2146	1671	864
353	2094	1733	898
354	2082	1609	841
355	2074	1735	814
356	2141	1623	858
357	2059	1630	829
358	2082	1623	761
359	1958	1540	764
360	1856	1484	777
361	1866	1437	757
362	1858	1360	719
363	1794	1432	710
364	1645	1404	683
365	1647	1371	666
366	1689	1311	667
367	1606	1287	652
368	1570	1258	680
369	1520	1271	615
370	1519	1235	636
371	1542	1196	615
372	1456	1142	554
373	1401	1115	542
374	1352	1021	527
375	1323	985	541
376	1257	1033	509
377	1228	1013	550
378	1203	971	491
379	1196	948	509
380	1184	952	487
381	1048	887	452
382	1124	827	445
383	1153	937	422
384	1099	814	443
385	1005	780	409
386	977	820	433
387	957	765	399
388	995	771	418
389	943	735	372
390	870	744	409
391	925	712	386
392	788	674	347
393	782	682	330
394	733	631	343
395	794	620	322
396	824	608	352
397	768	613	314
398	748	590	286
399	675	548	299
400	775	600	310
401	738	529	301
402	709	551	347
403	754	554	297
404	699	499	285
405	660	511	304
406	620	523	264
407	616	485	292
408	651	456	247
409	640	514	297
410	601	506	297
411	592	482	264
412	654	464	254
413	633	463	240
414	585	462	273
415	563	442	233
416	560	480	262
417	553	440	225
418	597	443	259
419	571	412	248
420	496	442	227
421	570	420	237
422	554	418	227
423	560	447	235
424	547	417	229
425	581	455	243
426	562	430	214
427	516	448	240
428	516	440	242
429	508	418	224
430	486	409	219
431	540	409	240
432	540	405	241
433	539	423	242
434	550	423	216
435	515	390	253
436	495	435	238
437	542	424	212
438	545	460	237
439	537	463	235
440	563	447	232
441	542	440	191
442	556	440	209
443	614	467	200
444	569	449	255
445	567	485	228
446	607	443	228
447	591	454	201
448	627	531	226
449	590	497	216
450	636	528	268
451	661	532	261
452	665	525	223
453	674	549	247
454	674	575	279
455	699	531	297
456	629	587	282
457	723	555	283
458	732	620	303
459	713	589	270
460	775	581	277
461	773	638	292
462	780	657	303
463	794	683	272
464	851	705	313
465	859	691	300
466	834	726	327
467	848	755	331
468	928	776	345
469	929	818	348
470	961	777	324
471	1009	784	365
472	988	832	383
473	1041	862	377
474	1083	913	353
475	1129	879	375
476	1144	935	414
477	1174	955	410
478	1215	991	422
479	1297	1037	394
480	1234	924	444
481	1245	1024	467
482	1344	1099	428
483	1362	1153	469
484	1433	1126	438
485	1425	1121	464
486	1517	1192	499
487	1481	1200	498
488	1531	1273	522
489	1495	1294	487
490	1532	1262	516
491	1664	1256	515
492	1658	1349	520
493	1665	1337	509
494	1762	1452	564
495	1704	1428	580
496	1688	1475	533
497	1794	1409	555
498	1746	1466	617
499	1797	1521	552
500	1874	1495	556
501	1852	1530	579
502	1912	1653	625
503	1996	1505	611
504	1951	1593	620
505	1873	1673	643
506	1948	1638	638
507	1964	1612	642
508	2020	1613	634
509	2036	1661	665
510	2066	1659	648
511	1971	1569	607
512	1953	1638	642
513	1983	1649	614
514	1921	1641	624
515	2005	1602	623
516	2004	1641	579
517	1906	1556	630
518	1930	1568	613
519	1957	1591	629
520	1843	1596	581
521	1876	1534	566
522	1860	1563	600
523	1822	1573	621
524	1825	1595	614
525	1811	1498	614
526	1746	1404	568
527	1759	1448	576
528	1779	1343	529
529	1725	1381	560
530	1737	1370	567
531	1687	1375	560
532	1688	1340	533
533	1505	1349	532
534	1541	1293	506
535	1521	1322	480
536	1498	1182	523
537	1489	1257	484
538	1417	1190	513
539	1471	1127	472
540	1451	1189	485
541	1393	1078	441
542	1397	1093	451
543	1315	1181	432
544	1339	1107	420
545	1304	1030	417
546	1297	1033	407
547	1212	1024	433
548	1214	945	371
549	1187	900	403
550	1202	957	363
551	1073	921	381
552	1097	917	424
553	1129	880	351
554	1116	889	364
555	1059	841	396
556	1065	806	339
557	1048	847	329
558	1001	771	337
559	931	735	344
560	949	760	312
561	884	799	353
562	899	725	320
563	890	695	331
564	866	744	317
565	851	681	316
566	839	656	310
567	788	664	293
568	813	646	320
569	757	610	287
570	797	665	300
571	801	641	286
572	738	590	289
573	799	625	279
574	736	589	295
575	692	595	277
576	661	575	278
577	669	576	243
578	717	540	240
579	664	549	277
580	657	556	238
581	701	524	277
582	690	511	259
583	682	534	271
584	653	517	253
585	613	512	279
586	609	528	247
587	682	488	249
588	588	510	264
589	618	499	248
590	664	464	260
591	577	475	249
592	611	472	251
593	634	516	244
594	584	506	252
595	604	466	255
596	624	518	262
597	579	474	239
598	591	511	253
599	619	471	278
600	619	492	257
601	613	478	231
602	638	476	250
603	648	499	259
604	641	510	247
605	609	520	234
606	661	483	271
607	608	503	294
608	635	503	260
609	675	505	250
610	696	548	256
611	679	511	228
612	727	506	254
613	748	541	260
614	689	529	279
615	711	555	276
616	681	579	289
617	726	580	247
618	705	560	294
619	751	620	254
620	733	594	327
621	740	590	278
622	786	588	283
623	814	560	262
624	818	591	237
625	798	631	282
626	801	683	293
627	823	651	295
628	837	674	295
629	873	671	312
630	911	695	283
631	902	677	316
632	844	711	303
633	897	707	305
634	902	795	350
635	936	761	299
636	958	782	347
637	1001	772	333
638	950	788	315
639	1003	911	344
640	1070	839	356
641	1039	882	343
642	1082	842	351
643	1114	885	377
644	1173	942	382
645	1142	928	402
646	1200	984	386
647	1183	973	369
648	1195	1014	387
649	1210	1020	419
650	1211	1036	381
651	1213	1111	403
652	1347	1098	399
653	1328	1099	396
654	1393	1178	432
655	1408	1161	420
656	1380	1121	407
657	1429	1038	437
658	1412	1157	441
659	1459	1171	451
660	1513	1215	480
661	1510	1185	482
662	1472	1277	463
663	1540	1242	498
664	1505	1258	471
665	1559	1350	493
666	1510	1306	519
667	1567	1355	472
668	1610	1344	469
669	1676	1332	482
670	1675	1412	493
671	1653	1381	476
672	1670	1388	491
673	1630	1376	499
674	1638	1408	465
675	1681	1446	499
676	1700	1444	519
677	1682	1436	503
678	1644	1414	511
679	1734	1397	494
680	1656	1423	507
681	1657	1408	456
682	1665	1368	511
683	1672	1443	514
684	1692	1400	465
685	1617	1343	506
686	1693	1377	524
687	1669	1337	501
688	1701	1378	450
689	1679	1367	464
690	1715	1382	454
691	1628	1341	503
692	1582	1362	503
693	1610	1346	496
694	1590	1337	504
695	1591	1273	484
696	1606	1316	438
697	1520	1346	446
698	1426	1305	475
699	1495	1261	442
700	1471	1244	446
701	1396	1198	406
702	1416	1144	487
703	1395	1229	430
704	1366	1211	424
705	1333	1130	433
706	1344	1039	411
707	1360	1150	416
708	1294	1133	399
709	1285	1051	406
710	1324	1023	394
711	1248	1008	372
712	1242	1033	420
713	1189	1002	411
714	1278	1017	364
715	1169	984	343
716	1047	938	367
717	1077	886	388
718	1073	939	334
719	1113	860	363
720	1003	883	357
721	1069	875	334
722	990	850	338
723	1041	792	340
724	997	807	335
725	1001	856	337
726	1002	785	377
727	939	799	348
728	976	806	277
729	954	781	345
730	897	726	330
731	905	666	325
732	882	678	312
733	912	713	297
734	844	665	312
735	875	694	295
736	835	700	308
737	805	639	312
738	763	702	256
739	847	693	296
740	769	666	292
741	776	624	290
742	746	657	272
743	797	623	289
744	796	610	244
745	744	625	269
746	761	645	278
747	758	602	296
748	709	614	313
749	762	596	279
750	689	532	284
751	744	580	303
752	713	590	280
753	672	521	249
754	715	577	299
755	705	492	260
756	692	559	280
757	720	520	263
758	683	547	245
759	701	564	249
760	677	558	287
761	727	508	269
762	727	550	259
763	702	607	254
764	698	592	298
765	671	546	263
766	732	545	254
767	737	552	264
768	670	520	279
769	669	549	244
770	694	565	272
771	731	567	238
772	699	580	275
773	682	534	276
774	751	581	282
775	770	616	283
776	745	619	254
777	724	606	254
778	693	581	276
779	715	586	261
780	677	582	283
781	728	550	271
782	693	619	307
783	780	656	282
784	804	602	290
785	697	668	257
786	735	627	265
787	826	653	278
788	713	699	271
789	794	649	280
790	838	653	280
791	855	608	296
792	836	740	301
793	859	707	309
794	871	653	303
795	905	689	281
796	890	765	276
797	861	663	291
798	864	753	289
799	876	787	305
800	900	781	303
801	953	726	302
802	992	765	306
803	920	796	300
804	968	813	333
805	982	827	313
806	1016	783	274
807	1033	782	310
808	1061	854	334
809	1061	850	316
810	1013	913	355
811	1062	913	382
812	1105	867	362
813	1088	905	325
814	1082	915	331
815	1122	954	344
816	1215	942	360
817	1197	1016	344
818	1146	954	384
819	1192	1005	336
820	1222	1003	371
821	1250	1061	376
822	1303	1036	372
823	1289	1061	359
824	1282	1044	377
825	1312	1081	375
826	1365	1071	382
827	1406	1131	379
828	1364	1103	377
829	1378	1105	386
830	1294	1158	380
831	1358	1163	405
832	1361	1155	380
833	1347	1192	384
834	1455	1097	365
835	1414	1163	390
836	1412	1183	389
837	1407	1173	412
838	1415	1238	407
839	1494	1223	429
840	1451	1257	367
841	1563	1272	423
842	1464	1249	395
843	1532	1252	439
844	1536	1239	403
845	1439	1228	432
846	1435	1264	403
847	1435	1259	415
848	1538	1233	452
849	1500	1195	418
850	1442	1343	412
851	1447	1239	401
852	1411	1280	427
853	1476	1199	431
854	1482	1258	417
855	1400	1247	423
856	1430	1233	405
857	1396	1242	406
858	1427	1274	437
859	1374	1178	404
860	1362	1197	411
861	1392	1244	412
862	1416	1152	407
863	1394	1146	409
864	1433	1158	427
865	1386	1119	379
866	1318	1112	380
867	1334	1065	386
868	1354	1167	363
869	1283	1046	421
870	1326	1073	389
871	1331	1046	422
872	1246	1077	407
873	1226	1048	372
874	1293	1033	387
875	1211	1086	391
876	1230	1026	364
877	1220	997	394
878	1237	937	364
879	1170	953	416
880	1178	979	364
881	1100	903	389
882	1148	965	382
883	1154	901	379
884	1128	914	389
885	1049	885	363
886	1045	886	386
887	1058	855	342
888	1081	931	365
889	1060	889	382
890	955	841	373
891	995	809	388
892	956	847	400
893	967	763	328
894	964	805	363
895	965	729	330
896	944	806	328
897	929	751	323
898	885	727	279
899	914	790	323
900	912	755	325
901	912	787	333
902	834	738	334
903	852	650	331
904	862	709	343
905	792	669	298
906	822	617	297
907	875	622	295
908	852	675	316
909	870	691	309
910	813	652	286
911	796	650	296
912	785	647	269
913	819	652	271
914	795	601	318
915	749	631	301
916	771	645	286
917	747	634	313
918	807	610	281
919	786	627	286
920	761	616	302
921	767	574	293
922	748	582	298
923	798	612	291
924	756	613	297
925	801	595	265
926	739	595	275
927	724	569	251
928	779	571	284
929	734	628	275
930	797	604	295
931	745	606	272
932	739	576	274
933	742	621	290
934	786	573	273
935	757	596	286
936	777	603	291
937	785	611	280
938	805	641	286
939	775	588	289
940	760	635	280
941	735	609	290
942	769	647	304
943	781	636	271
944	763	587	311
945	790	613	319
946	804	638	325
947	761	637	322
948	782	715	301
949	821	623	340
950	793	652	302
951	822	673	320
952	785	664	329
953	836	667	308
954	859	711	254
955	836	713	302
956	792	660	325
957	839	649	290
958	925	700	298
959	850	728	306
960	839	687	307
961	903	712	327
962	895	727	345
963	889	764	346
964	972	796	333
965	904	781	331
966	940	748	300
967	980	748	336
968	915	745	339
969	998	781	332
970	939	766	337
971	983	790	343
972	1007	816	338
973	1070	847	326
974	1046	870	364
975	1057	828	365
976	1048	874	324
977	1083	848	329
978	1065	915	303
979	1099	927	335
980	1106	836	380
981	1079	943	329
982	1130	888	343
983	1111	944	349
984	1117	978	368
985	1166	906	343
986	1039	952	383
987	1143	913	358
988	1189	1001	372
989	1134	1009	372
990	1237	1022	348
991	1157	1053	375
992	1196	990	354
993	1231	1007	384
994	1251	1065	372
995	1229	1008	358
996	1221	1038	391
997	1192	1046	369
998	1224	1137	380
[truncated: 2 more rows]
