# Supplementary material for: Constitutive turnover of histone H2A.Z at yeast promoters requires the preinitiation complex
Source: eLife. 2016 Jul 20;5:e14243. doi: 10.7554/eLife.14243 (PMC4995100; doi:10.7554/eLife.14243)
Supplement: Supplementary file 6. — DOI: http://dx.doi.org/10.7554/eLife.14243.051 [file elife-14243-supp6.txt]

position	MT022	MT023	MT024
-1000	1173	937	644
-999	1198	930	597
-998	1213	847	604
-997	1239	989	622
-996	1206	869	648
-995	1221	850	613
-994	1204	934	569
-993	1246	890	637
-992	1284	958	679
-991	1256	859	636
-990	1282	932	598
-989	1224	901	639
-988	1265	987	645
-987	1376	963	634
-986	1286	911	643
-985	1336	954	663
-984	1335	930	641
-983	1308	942	606
-982	1244	991	649
-981	1329	1029	705
-980	1312	991	615
-979	1255	982	647
-978	1339	990	576
-977	1320	993	662
-976	1363	1002	635
-975	1401	1061	620
-974	1375	993	676
-973	1434	969	674
-972	1333	929	669
-971	1328	1085	650
-970	1396	976	737
-969	1382	1045	682
-968	1456	998	658
-967	1431	1023	657
-966	1451	1042	678
-965	1397	1050	653
-964	1442	1056	639
-963	1400	1060	651
-962	1433	1081	699
-961	1516	1079	657
-960	1423	1079	680
-959	1458	1094	658
-958	1486	1011	653
-957	1514	1073	658
-956	1464	1084	638
-955	1501	1146	654
-954	1480	1110	691
-953	1484	1092	671
-952	1468	1106	683
-951	1458	1117	695
-950	1476	1051	669
-949	1430	1107	677
-948	1458	1103	669
-947	1458	999	657
-946	1429	1085	666
-945	1505	1132	684
-944	1463	1069	653
-943	1462	1133	687
-942	1397	1121	640
-941	1535	1052	666
-940	1430	1052	648
-939	1480	1073	700
-938	1420	1052	692
-937	1428	1032	677
-936	1511	1064	663
-935	1482	1072	654
-934	1422	1006	625
-933	1435	1053	700
-932	1495	1136	645
-931	1407	1110	660
-930	1325	1000	618
-929	1488	1041	649
-928	1444	1096	701
-927	1453	1041	630
-926	1386	953	649
-925	1365	1021	640
-924	1367	1078	722
-923	1389	1060	660
-922	1354	1025	626
-921	1373	1007	642
-920	1412	1017	723
-919	1349	1035	669
-918	1348	1009	646
-917	1441	1076	646
-916	1350	1034	632
-915	1323	1023	659
-914	1342	1005	692
-913	1419	993	674
-912	1370	944	640
-911	1296	940	631
-910	1359	972	663
-909	1346	1029	608
-908	1306	960	643
-907	1327	947	642
-906	1268	987	616
-905	1309	914	645
-904	1259	927	616
-903	1318	946	646
-902	1309	938	639
-901	1245	946	663
-900	1279	893	645
-899	1227	918	643
-898	1173	907	595
-897	1198	942	588
-896	1234	894	613
-895	1238	869	627
-894	1266	912	617
-893	1196	886	619
-892	1225	890	614
-891	1213	866	630
-890	1179	864	650
-889	1154	883	631
-888	1181	905	591
-887	1183	899	601
-886	1201	826	596
-885	1104	843	581
-884	1156	841	655
-883	1114	792	647
-882	1173	890	620
-881	1216	834	577
-880	1115	831	614
-879	1142	751	597
-878	1114	876	602
-877	1106	831	597
-876	1159	826	611
-875	1172	806	628
-874	1124	840	590
-873	1086	814	598
-872	1110	771	614
-871	1166	755	591
-870	1094	810	622
-869	1080	784	621
-868	1091	767	577
-867	1154	797	619
-866	1082	780	621
-865	1124	788	628
-864	1158	735	572
-863	1131	709	612
-862	1102	737	627
-861	1078	798	570
-860	1017	748	574
-859	1143	747	587
-858	1030	777	553
-857	1049	755	586
-856	1083	859	613
-855	1113	817	647
-854	1110	812	605
-853	1094	760	577
-852	1077	767	580
-851	1081	823	606
-850	1133	797	546
-849	1141	783	633
-848	1133	776	586
-847	1049	781	580
-846	1104	808	587
-845	1146	851	602
-844	1128	782	594
-843	1123	817	563
-842	1101	795	579
-841	1090	776	569
-840	1138	796	581
-839	1148	811	583
-838	1120	799	586
-837	1121	828	607
-836	1134	870	567
-835	1160	791	632
-834	1204	830	599
-833	1112	792	560
-832	1120	865	588
-831	1214	767	567
-830	1210	864	602
-829	1111	806	600
-828	1196	858	581
-827	1159	836	602
-826	1187	925	606
-825	1242	889	593
-824	1233	921	611
-823	1216	886	642
-822	1289	932	615
-821	1234	931	619
-820	1307	886	627
-819	1316	958	618
-818	1299	921	621
-817	1350	977	636
-816	1371	955	569
-815	1377	1018	626
-814	1393	1022	639
-813	1343	1031	656
-812	1428	1008	649
-811	1475	1092	704
-810	1390	999	665
-809	1432	1000	644
-808	1446	1024	704
-807	1387	984	668
-806	1466	1090	717
-805	1419	1046	669
-804	1415	1082	736
-803	1354	1104	723
-802	1492	1018	679
-801	1528	1087	734
-800	1540	1100	741
-799	1508	1080	684
-798	1541	1113	726
-797	1580	1179	737
-796	1519	1182	754
-795	1547	1174	688
-794	1523	1127	711
-793	1537	1092	688
-792	1583	1106	687
-791	1546	1147	705
-790	1594	1160	730
-789	1569	1150	715
-788	1543	1142	722
-787	1640	1178	696
-786	1565	1187	697
-785	1537	1172	716
-784	1516	1143	739
-783	1631	1171	783
-782	1593	1145	759
-781	1594	1157	733
-780	1540	1139	707
-779	1607	1179	777
-778	1608	1209	739
-777	1716	1147	785
-776	1556	1132	718
-775	1527	1068	767
-774	1621	1212	734
-773	1629	1175	691
-772	1594	1136	728
-771	1580	1175	750
-770	1519	1183	736
-769	1618	1088	701
-768	1555	1166	760
-767	1589	1109	750
-766	1481	1156	739
-765	1611	1178	775
-764	1536	1160	728
-763	1550	1130	728
-762	1623	1088	755
-761	1495	1154	788
-760	1513	1127	728
-759	1443	1167	753
-758	1598	1108	745
-757	1578	1150	759
-756	1489	1136	723
-755	1549	1054	789
-754	1502	1099	835
-753	1476	1028	752
-752	1453	1003	757
-751	1441	1080	745
-750	1386	1041	749
-749	1494	1058	766
-748	1481	1014	782
-747	1358	1014	766
-746	1421	1083	759
-745	1287	998	706
-744	1361	1067	705
-743	1383	974	705
-742	1417	972	700
-741	1410	982	698
-740	1342	968	715
-739	1330	986	705
-738	1319	952	703
-737	1320	916	703
-736	1253	890	662
-735	1270	873	707
-734	1260	875	716
-733	1213	862	732
-732	1248	887	694
-731	1226	876	710
-730	1207	840	692
-729	1188	853	671
-728	1233	861	657
-727	1189	813	647
-726	1186	906	668
-725	1100	827	646
-724	1239	835	681
-723	1172	819	657
-722	1164	800	683
-721	1153	862	662
-720	1084	816	664
-719	1057	803	635
-718	1061	785	640
-717	1087	735	613
-716	1093	784	647
-715	1113	824	637
-714	1146	689	643
-713	1013	756	636
-712	1041	756	645
-711	1045	751	648
-710	1033	786	644
-709	1050	706	577
-708	1020	747	593
-707	1046	760	563
-706	1065	654	584
-705	1021	741	646
-704	996	697	621
-703	1002	756	676
-702	1075	712	603
-701	1063	729	587
-700	1046	731	622
-699	1041	682	539
-698	987	728	603
-697	969	693	655
-696	969	750	552
-695	960	670	624
-694	982	690	564
-693	1035	690	615
-692	960	727	557
-691	995	701	618
-690	1072	683	635
-689	1001	660	617
-688	957	740	597
-687	957	678	597
-686	1016	692	622
-685	1033	697	615
-684	936	695	621
-683	936	657	644
-682	1050	689	647
-681	992	710	618
-680	1030	720	635
-679	1006	738	603
-678	1029	688	620
-677	1027	694	628
-676	1032	749	591
-675	1092	704	643
-674	1018	754	645
-673	982	729	624
-672	1031	723	637
-671	1058	737	638
-670	1020	757	642
-669	1085	707	668
-668	1123	797	648
-667	1162	769	643
-666	1095	789	640
-665	1093	794	637
-664	1131	744	615
-663	1155	792	680
-662	1167	782	692
-661	1189	806	646
-660	1165	834	705
-659	1181	859	683
-658	1136	852	677
-657	1166	863	670
-656	1266	874	719
-655	1232	846	720
-654	1210	874	736
-653	1294	957	725
-652	1293	945	688
-651	1315	929	801
-650	1297	927	688
-649	1304	936	762
-648	1320	847	756
-647	1247	977	736
-646	1356	1012	786
-645	1324	929	683
-644	1452	985	791
-643	1474	983	815
-642	1434	1050	786
-641	1481	1003	809
-640	1393	1046	752
-639	1429	1064	800
-638	1419	1018	771
-637	1506	1060	747
-636	1501	1043	834
-635	1509	1040	817
-634	1563	1096	875
-633	1514	1091	811
-632	1563	1145	884
-631	1578	1177	826
-630	1532	1154	818
-629	1618	1196	861
-628	1651	1103	837
-627	1646	1108	845
-626	1691	1170	899
-625	1697	1210	933
-624	1664	1224	888
-623	1730	1212	888
-622	1700	1171	886
-621	1743	1155	877
-620	1683	1226	859
-619	1699	1182	878
-618	1712	1208	873
-617	1702	1217	847
-616	1713	1231	925
-615	1748	1236	880
-614	1737	1219	904
-613	1806	1237	874
-612	1688	1261	879
-611	1678	1226	908
-610	1809	1232	892
-609	1701	1249	899
-608	1769	1188	896
-607	1700	1242	840
-606	1696	1259	872
-605	1721	1201	838
-604	1687	1264	860
-603	1626	1145	849
-602	1717	1209	849
-601	1578	1172	868
-600	1685	1181	865
-599	1643	1135	902
-598	1682	1183	904
-597	1642	1179	845
-596	1684	1203	894
-595	1606	1168	853
-594	1611	1175	909
-593	1630	1132	846
-592	1590	1162	823
-591	1562	1142	875
-590	1638	1129	886
-589	1514	1178	877
-588	1534	1029	820
-587	1503	1042	809
-586	1500	1112	799
-585	1534	1073	849
-584	1510	1100	810
-583	1465	1045	786
-582	1453	1019	826
-581	1445	1040	776
-580	1418	991	771
-579	1436	982	678
-578	1381	970	779
-577	1356	943	845
-576	1398	950	722
-575	1279	941	758
-574	1299	952	776
-573	1270	897	703
-572	1287	884	736
-571	1232	861	683
-570	1271	906	649
-569	1261	876	705
-568	1168	896	723
-567	1151	838	721
-566	1158	772	655
-565	1220	841	693
-564	1066	820	707
-563	1169	828	648
-562	1137	846	604
-561	1124	769	625
-560	1083	775	596
-559	1058	718	636
-558	1011	786	661
-557	1030	710	656
-556	1069	749	613
-555	1047	742	640
-554	1020	730	626
-553	969	711	612
-552	931	667	582
-551	1029	701	595
-550	1055	704	635
-549	950	699	649
-548	986	667	613
-547	955	719	644
-546	928	617	633
-545	900	633	529
-544	899	613	614
-543	866	678	594
-542	883	622	616
-541	918	618	556
-540	906	586	615
-539	825	597	623
-538	820	619	603
-537	912	590	605
-536	872	576	606
-535	893	647	644
-534	832	525	612
-533	862	577	597
-532	875	552	598
-531	874	567	552
-530	845	566	638
-529	837	561	614
-528	852	620	629
-527	792	557	607
-526	804	592	649
-525	836	546	596
-524	805	575	649
-523	817	560	645
-522	803	534	635
-521	892	525	661
-520	884	570	650
-519	895	576	624
-518	850	610	606
-517	850	561	626
-516	888	576	619
-515	886	554	626
-514	909	532	674
-513	887	554	634
-512	873	564	673
-511	910	589	710
-510	955	593	686
-509	901	567	709
-508	933	518	702
-507	929	629	687
-506	922	605	714
-505	900	580	698
-504	925	581	680
-503	997	659	751
-502	953	626	808
-501	944	646	758
-500	969	655	704
-499	1033	684	755
-498	976	626	769
-497	970	655	700
-496	1034	637	743
-495	1078	691	819
-494	1107	726	745
-493	1074	756	798
-492	1053	740	760
-491	1135	721	831
-490	1111	789	820
-489	1078	712	843
-488	1172	771	869
-487	1208	746	839
-486	1172	807	869
-485	1221	804	872
-484	1279	870	868
-483	1210	876	882
-482	1262	872	922
-481	1318	859	913
-480	1263	863	854
-479	1276	893	938
-478	1259	864	960
-477	1348	973	952
-476	1345	918	954
-475	1402	911	955
-474	1394	895	1007
-473	1421	914	951
-472	1469	929	1011
-471	1437	963	944
-470	1527	956	995
-469	1524	992	1014
-468	1446	976	1019
-467	1563	1067	1094
-466	1584	1085	1076
-465	1528	1073	1094
-464	1546	1088	1070
-463	1533	1053	1042
-462	1636	1049	1125
-461	1587	1070	1070
-460	1711	1148	1136
-459	1686	1136	1061
-458	1677	1148	1064
-457	1724	1179	1135
-456	1702	1251	1139
-455	1668	1116	1102
-454	1729	1144	1102
-453	1682	1168	1144
-452	1758	1216	1192
-451	1704	1177	1042
-450	1823	1244	1130
-449	1740	1204	1220
-448	1775	1140	1136
-447	1699	1176	1146
-446	1826	1234	1143
-445	1817	1238	1182
-444	1886	1210	1191
-443	1742	1174	1195
-442	1746	1227	1210
-441	1807	1221	1108
-440	1743	1186	1133
-439	1837	1219	1124
-438	1797	1294	1155
-437	1801	1198	1167
-436	1713	1157	1159
-435	1708	1160	1113
-434	1660	1236	1095
-433	1822	1194	1112
-432	1683	1145	1199
-431	1700	1149	1093
-430	1667	1211	1103
-429	1663	1151	1136
-428	1598	1219	1121
-427	1693	1187	1094
-426	1688	1135	1130
-425	1633	1071	1097
-424	1636	1018	1076
-423	1642	1096	1113
-422	1586	1089	1109
-421	1620	1063	1103
-420	1449	991	1066
-419	1523	999	993
-418	1491	1031	1006
-417	1497	962	1006
-416	1471	1039	1026
-415	1375	960	934
-414	1374	944	958
-413	1329	1000	943
-412	1368	906	985
-411	1289	927	919
-410	1343	917	931
-409	1277	897	894
-408	1325	818	860
-407	1291	816	860
-406	1281	843	850
-405	1224	859	912
-404	1184	843	829
-403	1113	769	867
-402	1170	779	851
-401	1104	785	883
-400	1101	751	818
-399	1100	750	880
-398	1065	773	761
-397	1067	714	812
-396	1061	664	760
-395	1018	673	768
-394	1024	653	719
-393	964	667	710
-392	944	648	753
-391	972	638	754
-390	976	591	735
-389	960	636	724
-388	929	580	733
-387	933	635	701
-386	875	595	643
-385	903	589	688
-384	907	544	650
-383	854	549	679
-382	860	548	722
-381	850	575	707
-380	856	535	683
-379	756	479	680
-378	820	508	646
-377	760	471	625
-376	797	503	644
-375	784	510	627
-374	742	472	624
-373	730	462	655
-372	700	437	605
-371	742	472	619
-370	732	421	600
-369	718	415	565
-368	618	423	577
-367	674	386	601
-366	676	421	606
-365	682	445	580
-364	644	390	590
-363	602	391	585
-362	651	394	583
-361	660	402	607
-360	667	371	584
-359	655	392	569
-358	671	423	581
-357	657	412	587
-356	647	394	570
-355	680	388	569
-354	634	380	598
-353	660	376	645
-352	626	369	616
-351	670	380	646
-350	593	346	584
-349	599	394	616
-348	624	348	618
-347	676	369	707
-346	624	349	606
-345	604	366	670
-344	629	369	650
-343	691	373	692
-342	650	322	672
-341	697	417	701
-340	679	390	743
-339	648	371	732
-338	658	379	725
-337	653	351	750
-336	626	385	799
-335	711	384	803
-334	731	393	850
-333	680	397	763
-332	756	391	794
-331	740	393	852
-330	787	430	888
-329	764	459	920
-328	765	445	947
-327	791	383	928
-326	800	427	940
-325	816	468	962
-324	886	420	965
-323	838	449	988
-322	866	429	1123
-321	932	436	1094
-320	935	466	1134
-319	943	464	1116
-318	926	504	1199
-317	954	548	1216
-316	1022	468	1152
-315	1016	524	1240
-314	1033	543	1232
-313	1082	558	1272
-312	964	512	1362
-311	1143	543	1432
-310	1100	522	1430
-309	1092	570	1479
-308	1144	538	1416
-307	1159	586	1591
-306	1224	542	1557
-305	1198	571	1631
-304	1222	603	1618
-303	1277	589	1632
-302	1319	619	1736
-301	1283	669	1721
-300	1380	647	1828
-299	1344	635	1799
-298	1356	652	1774
-297	1379	719	1918
-296	1470	664	1913
-295	1498	720	1982
-294	1472	679	2001
-293	1478	757	2016
-292	1510	709	2142
-291	1602	720	2110
-290	1634	795	2230
-289	1582	770	2115
-288	1618	747	2182
-287	1647	714	2197
-286	1612	686	2185
-285	1600	780	2214
-284	1619	835	2258
-283	1746	805	2264
-282	1627	750	2367
-281	1724	778	2344
-280	1675	804	2286
-279	1746	807	2323
-278	1753	863	2273
-277	1689	786	2320
-276	1693	787	2344
-275	1647	777	2278
-274	1650	862	2257
-273	1730	783	2365
-272	1603	799	2298
-271	1650	842	2353
-270	1649	778	2305
-269	1687	815	2240
-268	1628	841	2297
-267	1609	809	2249
-266	1652	830	2313
-265	1637	740	2270
-264	1594	803	2192
-263	1563	784	2149
-262	1619	726	2108
-261	1563	720	2124
-260	1573	777	2137
-259	1463	783	2058
-258	1578	672	2138
-257	1507	715	2065
-256	1473	708	2055
-255	1519	673	2069
-254	1472	688	2070
-253	1358	729	1924
-252	1384	725	1984
-251	1393	708	1899
-250	1333	665	1788
-249	1379	666	1889
-248	1256	635	1717
-247	1254	671	1720
-246	1241	640	1779
-245	1264	652	1675
-244	1248	632	1583
-243	1172	589	1669
-242	1178	643	1657
-241	1157	589	1517
-240	1145	592	1566
-239	1150	555	1438
-238	1094	548	1430
-237	1110	558	1355
-236	980	513	1370
-235	1054	529	1329
-234	996	545	1250
-233	960	471	1193
-232	929	498	1086
-231	882	432	1198
-230	898	487	1119
-229	864	427	1151
-228	835	400	1078
-227	809	448	1092
-226	756	425	984
-225	767	382	1012
-224	743	437	916
-223	724	382	986
-222	752	378	891
-221	696	340	877
-220	637	340	848
-219	661	401	871
-218	640	357	797
-217	659	337	739
-216	577	309	744
-215	588	342	696
-214	570	313	663
-213	530	300	691
-212	534	320	685
-211	555	278	668
-210	549	284	646
-209	546	325	663
-208	525	292	608
-207	521	284	539
-206	522	287	586
-205	493	268	513
-204	444	266	526
-203	465	280	527
-202	438	268	504
-201	436	228	521
-200	425	296	528
-199	421	247	503
-198	403	253	446
-197	393	274	449
-196	388	243	448
-195	408	259	419
-194	411	237	409
-193	405	230	440
-192	398	252	390
-191	369	225	409
-190	361	228	403
-189	363	225	376
-188	364	198	387
-187	374	220	369
-186	340	222	409
-185	335	216	353
-184	380	206	378
-183	324	214	357
-182	349	175	331
-181	337	207	348
-180	346	212	327
-179	331	210	338
-178	335	204	316
-177	295	187	313
-176	330	187	318
-175	321	195	293
-174	326	187	310
-173	280	197	276
-172	356	200	276
-171	314	169	270
-170	322	195	293
-169	302	205	253
-168	291	213	300
-167	272	165	239
-166	279	184	242
-165	281	193	261
-164	254	167	227
-163	259	163	265
-162	264	196	255
-161	275	165	260
-160	239	186	207
-159	250	180	192
-158	277	175	197
-157	256	167	211
-156	222	175	187
-155	244	152	214
-154	243	136	201
-153	222	164	161
-152	238	153	181
-151	221	158	155
-150	220	145	151
-149	216	162	164
-148	212	137	144
-147	230	149	133
-146	195	136	145
-145	217	145	124
-144	203	144	133
-143	202	141	123
-142	184	127	118
-141	182	116	117
-140	209	120	131
-139	190	129	113
-138	149	146	117
-137	173	125	127
-136	199	143	117
-135	166	128	123
-134	164	111	103
-133	164	118	107
-132	155	117	104
-131	156	99	80
-130	153	113	96
-129	139	99	92
-128	163	97	99
-127	148	116	87
-126	133	104	99
-125	156	90	78
-124	117	82	94
-123	113	78	101
-122	129	107	82
-121	142	79	90
-120	131	83	70
-119	140	96	85
-118	132	81	71
-117	138	73	69
-116	108	79	90
-115	99	86	83
-114	125	97	78
-113	108	73	69
-112	118	77	76
-111	128	81	90
-110	128	91	65
-109	115	80	93
-108	109	80	108
-107	121	79	81
-106	132	76	90
-105	128	102	107
-104	109	95	99
-103	102	76	97
-102	138	86	92
-101	120	77	85
-100	109	86	82
-99	129	69	107
-98	109	80	99
-97	144	66	98
-96	125	90	111
-95	123	85	101
-94	143	79	106
-93	130	79	112
-92	151	87	96
-91	135	93	104
-90	150	99	126
-89	131	79	101
-88	153	71	123
-87	155	91	128
-86	131	103	121
-85	156	83	151
-84	141	92	135
-83	151	109	130
-82	150	94	117
-81	163	111	126
-80	170	90	144
-79	164	104	155
-78	178	94	188
-77	178	112	136
-76	183	126	180
-75	180	127	173
-74	177	111	185
-73	215	120	175
-72	192	140	191
-71	218	123	206
-70	212	134	215
-69	214	138	191
-68	221	133	236
-67	275	135	207
-66	238	164	276
-65	271	146	263
-64	271	168	263
-63	273	184	269
-62	312	163	291
-61	284	190	313
-60	300	215	323
-59	329	203	319
-58	325	222	349
-57	354	192	368
-56	393	214	353
-55	395	235	403
-54	406	244	449
-53	446	261	445
-52	468	277	470
-51	446	259	496
-50	458	286	561
-49	512	284	657
-48	566	292	646
-47	530	306	685
-46	575	326	675
-45	624	326	812
-44	647	375	805
-43	720	382	920
-42	713	416	1023
-41	742	439	979
-40	774	421	1034
-39	860	471	1092
-38	855	479	1096
-37	907	544	1210
-36	986	512	1256
-35	1050	547	1360
-34	1098	607	1544
-33	1142	564	1598
-32	1241	627	1686
-31	1338	701	1852
-30	1355	673	1839
-29	1424	739	1931
-28	1512	712	2113
-27	1679	792	2319
-26	1644	805	2381
-25	1735	865	2537
-24	1849	867	2728
-23	1956	922	2893
-22	2054	940	3041
-21	2203	990	3165
-20	2156	1008	3257
-19	2223	994	3389
-18	2420	1175	3681
-17	2691	1149	3923
-16	2672	1158	4035
-15	2715	1249	4208
-14	2754	1259	4433
-13	2829	1251	4652
-12	3100	1285	4901
-11	3279	1397	5014
-10	3320	1371	5288
-9	3386	1448	5433
-8	3467	1484	5707
-7	3741	1507	5869
-6	3696	1540	6129
-5	4012	1576	6214
-4	3848	1538	6419
-3	4182	1629	6479
-2	4131	1687	6739
-1	4115	1676	6780
0	4223	1655	6762
1	4039	1679	6865
2	4068	1584	6864
3	4145	1611	6831
4	3945	1568	6656
5	4137	1572	6416
6	3936	1538	6418
7	3924	1499	6265
8	3796	1440	6175
9	3724	1469	6012
10	3555	1406	5767
11	3568	1327	5632
12	3415	1369	5495
13	3314	1323	5290
14	3138	1257	5056
15	3120	1214	4882
16	2903	1204	4626
17	2918	1121	4438
18	2686	1117	4118
19	2525	1062	3988
20	2458	1014	3883
21	2302	931	3460
22	2207	958	3412
23	2099	933	3184
24	2050	883	3087
25	1955	856	2871
26	1848	818	2809
27	1771	789	2688
28	1719	779	2465
29	1591	745	2369
30	1536	708	2174
31	1441	675	2005
32	1331	627	1878
33	1385	576	1867
34	1208	563	1758
35	1142	542	1549
36	1131	531	1556
37	1056	550	1386
38	964	495	1399
39	906	511	1219
40	939	473	1220
41	864	468	1121
42	811	461	1049
43	780	441	978
44	741	408	958
45	689	420	852
46	673	386	799
47	662	343	745
48	621	340	792
49	626	338	707
50	564	334	672
51	548	286	614
52	587	319	622
53	511	268	551
54	505	267	578
55	542	256	555
56	502	279	499
57	462	272	514
58	444	300	466
59	415	249	432
60	426	230	424
61	393	259	404
62	406	228	376
63	407	258	350
64	381	226	337
65	385	227	360
66	366	203	336
67	366	214	316
68	340	233	357
69	311	191	300
70	360	223	302
71	319	207	312
72	344	203	306
73	338	213	288
74	326	232	315
75	311	180	288
76	325	187	234
77	319	191	271
78	348	206	263
79	352	183	254
80	312	192	226
81	288	191	249
82	354	206	283
83	334	185	270
84	327	200	228
85	327	193	228
86	338	204	218
87	312	188	245
88	346	189	265
89	337	215	250
90	343	233	222
91	339	215	237
92	339	239	249
93	353	197	250
94	351	227	228
95	317	205	236
96	354	239	219
97	362	233	254
98	381	202	252
99	395	251	276
100	400	274	265
101	424	265	258
102	406	262	277
103	389	268	270
104	417	319	280
105	439	275	260
106	431	303	293
107	454	289	292
108	492	297	334
109	461	308	289
110	523	315	351
111	517	336	349
112	498	329	321
113	501	354	347
114	584	385	326
115	594	381	326
116	553	419	352
117	624	439	410
118	668	466	440
119	664	483	411
120	685	437	391
121	659	513	486
122	705	516	465
123	794	569	476
124	813	596	516
125	854	556	585
126	881	649	538
127	855	644	533
128	1017	731	584
129	1003	693	607
130	1034	678	642
131	1174	731	685
132	1159	796	715
133	1161	850	742
134	1223	919	790
135	1302	923	779
136	1371	1013	860
137	1430	1021	890
138	1544	1052	939
139	1549	1152	975
140	1569	1182	1017
141	1705	1262	1075
142	1769	1309	1135
143	1890	1358	1231
144	1996	1373	1269
145	2049	1466	1306
146	2138	1499	1404
147	2264	1583	1429
148	2399	1647	1488
149	2526	1703	1563
150	2464	1711	1560
151	2638	1793	1690
152	2738	1961	1724
153	2866	1864	1863
154	2915	2029	1845
155	2872	2111	1903
156	3143	2083	1954
157	3152	2255	1921
158	3244	2256	2117
159	3307	2304	2080
160	3374	2406	2187
161	3458	2356	2169
162	3514	2329	2257
163	3582	2464	2212
164	3676	2434	2218
165	3614	2481	2358
166	3563	2483	2424
167	3705	2479	2373
168	3587	2500	2404
169	3588	2550	2408
170	3737	2463	2331
171	3633	2460	2328
172	3641	2500	2333
173	3566	2431	2246
174	3596	2402	2343
175	3518	2410	2218
176	3420	2202	2185
177	3435	2308	2215
178	3403	2223	2174
179	3217	2144	2089
180	3118	2122	2068
181	3093	2170	1991
182	2930	2154	1989
183	3036	2034	1898
184	2849	2012	1915
185	2958	1951	1943
186	2639	1796	1789
187	2695	1834	1685
188	2581	1740	1662
189	2449	1639	1600
190	2406	1556	1590
191	2220	1595	1480
192	2280	1566	1417
193	2104	1422	1359
194	2024	1363	1288
195	1915	1389	1233
196	1934	1364	1277
197	1858	1261	1186
198	1768	1246	1167
199	1724	1250	1107
200	1593	1077	1102
201	1501	1073	1031
202	1552	1058	980
203	1475	1055	1010
204	1402	978	880
205	1329	928	822
206	1257	868	842
207	1225	852	791
208	1136	833	781
209	1162	770	755
210	1095	799	722
211	1088	772	693
212	1050	730	683
213	1006	722	675
214	917	642	606
215	917	699	601
216	897	588	557
217	843	605	561
218	783	603	537
219	814	542	538
220	780	530	520
221	786	439	480
222	727	541	465
223	696	492	418
224	684	451	419
225	641	465	425
226	673	412	458
227	618	418	399
228	569	465	396
229	565	426	374
230	573	411	367
231	539	430	328
232	587	366	330
233	502	391	295
234	526	386	342
235	520	370	311
236	524	363	318
237	516	312	324
238	473	348	304
239	494	334	295
240	491	270	282
241	470	353	299
242	451	315	255
243	461	316	255
244	488	316	297
245	441	287	228
246	465	292	250
247	441	337	259
248	417	304	241
249	439	309	227
250	410	307	248
251	442	306	247
252	401	319	239
253	390	305	243
254	421	326	241
255	425	315	233
256	443	319	244
257	462	304	235
258	431	285	231
259	469	304	255
260	443	300	249
261	417	333	277
262	468	332	238
263	502	359	265
264	447	304	237
265	427	319	236
266	489	315	248
267	437	361	260
268	503	391	279
269	471	355	243
270	485	388	303
271	523	359	279
272	527	356	265
273	550	387	265
274	530	379	297
275	551	431	288
276	602	410	281
277	621	413	255
278	597	446	279
279	658	458	308
280	635	518	313
281	655	489	282
282	591	548	329
283	688	515	319
284	701	567	364
285	731	527	347
286	768	533	373
287	827	633	359
288	870	610	415
289	849	643	412
290	899	699	389
291	963	719	425
292	905	763	419
293	1021	755	429
294	963	764	446
295	1060	783	474
296	1113	846	505
297	1188	883	527
298	1182	934	557
299	1285	972	548
300	1215	936	575
301	1332	1043	585
302	1422	1034	604
303	1431	1027	667
304	1476	1135	637
305	1521	1143	681
306	1579	1190	685
307	1742	1226	712
308	1787	1403	735
309	1806	1352	787
310	1973	1396	810
311	1951	1434	834
312	1976	1448	844
313	2029	1545	873
314	2198	1542	928
315	2171	1570	905
316	2288	1717	948
317	2320	1690	984
318	2459	1808	1006
319	2492	1860	1041
320	2562	1938	1058
321	2630	1991	1046
322	2670	1917	1043
323	2690	2068	1161
324	2759	2120	1089
325	2790	2069	1163
326	2881	2189	1154
327	2980	2233	1203
328	2956	2143	1212
329	2922	2249	1157
330	2946	2299	1197
331	3049	2274	1240
332	3197	2333	1240
333	3046	2296	1258
334	3089	2323	1254
335	3131	2364	1264
336	3048	2299	1292
337	3134	2250	1229
338	3062	2312	1275
339	3043	2335	1275
340	3005	2232	1238
341	3078	2353	1245
342	2903	2332	1268
343	2949	2287	1224
344	2944	2268	1256
345	3018	2229	1238
346	2951	2171	1169
347	2833	2065	1222
348	2738	2050	1170
349	2750	2122	1151
350	2702	1984	1123
351	2680	1974	1103
352	2610	1896	1093
353	2598	1872	1083
354	2527	1820	1016
355	2391	1816	958
356	2281	1777	1019
357	2208	1718	986
358	2222	1620	917
359	2185	1578	945
360	2074	1616	891
361	2012	1489	854
362	2027	1489	842
363	1956	1446	854
364	1888	1355	833
365	1765	1318	779
366	1800	1289	773
367	1744	1236	787
368	1663	1262	711
369	1561	1237	736
370	1544	1118	682
371	1479	1096	648
372	1424	1098	702
373	1381	1018	667
374	1293	980	602
375	1275	959	543
376	1300	949	571
377	1247	960	524
378	1123	818	507
379	1158	816	538
380	1113	807	518
381	1035	786	479
382	982	719	469
383	1005	789	485
384	990	735	447
385	966	669	457
386	914	648	440
387	896	689	415
388	824	606	405
389	836	657	423
390	833	622	405
391	835	588	373
392	744	576	380
393	794	577	354
394	735	541	364
395	707	498	320
396	692	520	350
397	649	499	332
398	695	500	314
399	689	481	301
400	636	496	320
401	686	464	306
402	631	414	317
403	633	439	287
404	544	464	318
405	559	458	271
406	578	438	282
407	583	451	286
408	569	450	283
409	597	459	291
410	555	367	275
411	547	373	289
412	563	435	259
413	559	405	273
414	580	404	258
415	566	422	248
416	547	384	264
417	506	427	248
418	554	421	274
419	533	397	273
420	517	367	264
421	533	392	253
422	519	407	278
423	508	398	245
424	568	408	260
425	525	386	231
426	515	420	259
427	530	397	250
428	614	410	287
429	540	413	254
430	560	412	225
431	566	381	288
432	558	395	235
433	594	408	236
434	600	410	232
435	610	392	291
436	586	430	273
437	628	427	259
438	624	451	276
439	603	469	282
440	641	455	264
441	657	489	301
442	669	518	304
443	733	496	281
444	690	537	313
445	762	497	305
446	709	539	301
447	760	539	299
448	795	596	335
449	809	561	329
450	787	639	311
451	841	612	308
452	820	637	340
453	844	684	371
454	949	702	339
455	1032	711	406
456	897	750	390
457	971	745	388
458	1036	815	405
459	997	790	423
460	1029	838	412
461	1113	837	411
462	1183	900	449
463	1167	931	475
464	1193	955	429
465	1254	958	486
466	1310	1014	486
467	1320	1022	496
468	1380	1101	522
469	1465	1126	539
470	1425	1118	533
471	1465	1210	564
472	1524	1306	582
473	1595	1237	584
474	1611	1287	572
475	1691	1306	607
476	1819	1353	616
477	1802	1331	714
478	1782	1401	651
479	1869	1378	686
480	1899	1505	645
481	1915	1567	747
482	2120	1507	687
483	2084	1669	710
484	2184	1670	790
485	2124	1674	751
486	2228	1689	777
487	2263	1707	801
488	2336	1770	799
489	2349	1792	830
490	2366	1792	810
491	2407	1749	817
492	2326	1796	812
493	2369	1850	829
494	2377	1802	869
495	2432	1905	807
496	2494	1837	887
497	2500	1884	853
498	2493	1912	893
499	2528	1908	879
500	2628	1931	883
501	2495	2008	912
502	2570	2016	899
503	2598	1918	924
504	2475	2002	928
505	2615	1975	869
506	2605	1906	859
507	2481	1993	910
508	2520	1944	873
509	2564	1939	831
510	2476	1926	896
511	2373	1944	908
512	2498	1935	872
513	2375	1844	870
514	2312	1766	862
515	2360	1796	873
516	2313	1820	807
517	2274	1753	836
518	2202	1737	814
519	2206	1692	817
520	2173	1645	799
521	2158	1628	791
522	2001	1585	836
523	2011	1589	746
524	2109	1542	734
525	2004	1496	788
526	1931	1515	773
527	1902	1436	677
528	1829	1379	707
529	1859	1369	671
530	1679	1322	763
531	1763	1314	585
532	1770	1297	656
533	1730	1297	673
534	1562	1211	600
535	1511	1156	603
536	1518	1121	605
537	1514	1109	574
538	1397	1039	605
539	1344	1069	568
540	1326	1027	563
541	1331	988	526
542	1256	1007	511
543	1328	972	508
544	1231	893	531
545	1232	853	530
546	1163	885	478
547	1036	888	487
548	1163	852	453
549	1076	820	449
550	1063	866	429
551	965	716	407
552	1058	746	420
553	1015	744	464
554	1014	731	395
555	935	700	378
556	919	741	416
557	947	702	431
558	905	666	384
559	848	644	402
560	831	614	380
561	791	608	394
562	773	605	364
563	776	621	391
564	783	551	376
565	698	555	380
566	731	527	327
567	714	561	358
568	764	550	343
569	686	554	355
570	727	533	307
571	752	493	327
572	710	522	297
573	700	509	321
574	720	492	351
575	702	490	325
576	652	471	353
577	649	461	268
578	604	441	281
579	646	444	305
580	652	466	303
581	642	484	295
582	640	541	297
583	659	498	322
584	658	458	292
585	607	460	276
586	621	464	284
587	642	475	319
588	618	472	293
589	637	494	292
590	624	483	277
591	653	455	300
592	673	484	300
593	653	481	299
594	641	443	325
595	685	475	331
596	704	513	321
597	667	514	296
598	715	491	309
599	687	510	350
600	682	530	328
601	733	525	343
602	682	512	335
603	709	524	329
604	738	551	345
605	809	555	312
606	751	566	350
607	802	588	344
608	784	623	344
609	806	611	362
610	775	622	343
611	827	643	363
612	812	633	356
613	838	667	393
614	878	655	364
615	898	692	384
616	934	678	348
617	977	720	396
618	986	740	366
619	1037	760	409
620	1014	752	410
621	1017	817	397
622	1108	844	432
623	1015	820	483
624	1105	859	423
625	1178	910	455
626	1148	945	436
627	1158	884	483
628	1273	987	497
629	1285	957	496
630	1300	1029	466
631	1369	1037	489
632	1316	1001	493
633	1390	1034	486
634	1394	1083	517
635	1394	1103	554
636	1419	1114	526
637	1504	1180	543
638	1535	1154	539
639	1553	1199	566
640	1592	1307	570
641	1556	1281	609
642	1627	1206	596
643	1669	1313	584
644	1738	1295	596
645	1758	1399	618
646	1800	1361	586
647	1767	1422	651
648	1760	1438	646
649	1845	1464	631
650	1929	1452	674
651	1897	1417	600
652	1934	1462	677
653	1858	1523	625
654	1998	1502	718
655	1942	1620	670
656	1975	1601	698
657	1983	1592	693
658	2047	1601	743
659	2065	1607	674
660	2124	1588	702
661	2129	1609	716
662	2031	1600	685
663	2010	1562	653
664	2078	1543	742
665	2129	1612	694
666	2128	1633	737
667	2064	1611	679
668	2173	1648	743
669	1977	1637	734
670	2232	1677	733
671	2061	1626	722
672	2123	1615	715
673	2070	1615	713
674	2139	1602	675
675	2023	1590	771
676	1985	1578	736
677	2099	1514	708
678	1957	1580	714
679	1999	1523	686
680	2008	1469	723
681	1929	1430	679
682	1947	1466	687
683	1929	1458	653
684	1905	1505	700
685	1926	1465	659
686	1823	1385	664
687	1774	1361	624
688	1802	1336	633
689	1727	1345	661
690	1746	1356	606
691	1720	1349	655
692	1621	1348	644
693	1685	1259	599
694	1633	1239	607
695	1649	1285	604
696	1588	1219	551
697	1668	1192	597
698	1532	1197	575
699	1490	1128	544
700	1502	1082	562
701	1446	1060	551
702	1402	1096	530
703	1404	1044	483
704	1354	1023	545
705	1355	1021	519
706	1321	975	497
707	1291	981	488
708	1219	956	543
709	1278	878	508
710	1132	959	498
711	1230	901	508
712	1156	866	435
713	1123	890	467
714	1094	849	488
715	1083	798	492
716	1081	819	424
717	1057	801	454
718	1075	746	454
719	1028	766	446
720	989	732	378
721	981	768	420
722	911	676	414
723	935	667	420
724	928	651	429
725	942	705	386
726	919	678	381
727	947	638	394
728	863	642	395
729	835	651	361
730	849	611	382
731	878	630	421
732	786	610	397
733	745	564	368
734	822	644	313
735	782	622	336
736	818	579	360
737	788	589	365
738	773	572	333
739	789	578	322
740	774	555	361
741	762	564	327
742	743	560	336
743	788	544	347
744	735	517	329
745	712	530	338
746	777	543	339
747	770	585	367
748	720	564	382
749	730	569	337
750	765	548	332
751	716	498	352
752	741	570	353
753	756	552	317
754	764	515	344
755	761	570	348
756	730	497	361
757	774	582	343
758	747	584	346
759	747	544	365
760	764	555	349
761	778	566	338
762	790	615	366
763	766	579	359
764	824	579	364
765	833	585	340
766	838	613	327
767	814	614	343
768	890	648	351
769	830	611	346
770	867	677	360
771	824	623	362
772	828	625	368
773	888	655	372
774	908	655	359
775	917	709	371
776	1005	687	370
777	897	699	383
778	913	744	380
779	951	745	383
780	976	720	387
781	1021	767	375
782	1049	794	392
783	1044	815	431
784	1117	819	431
785	1109	808	392
786	996	847	418
787	1088	823	406
788	1169	884	466
789	1153	875	447
790	1186	894	424
791	1248	889	465
792	1227	908	435
793	1204	916	486
794	1253	931	468
795	1256	967	481
796	1270	957	513
797	1323	1013	456
798	1321	982	495
799	1388	1093	501
800	1409	1088	464
801	1386	1103	494
802	1356	1066	553
803	1415	1098	519
804	1544	1173	535
805	1460	1100	503
806	1480	1146	486
807	1545	1140	495
808	1509	1166	554
809	1547	1204	542
810	1561	1155	534
811	1616	1279	540
812	1536	1172	554
813	1636	1290	583
814	1608	1308	643
815	1775	1263	559
816	1698	1337	547
817	1644	1284	579
818	1719	1330	565
819	1743	1382	565
820	1663	1361	583
821	1707	1370	560
822	1688	1324	577
823	1795	1379	581
824	1709	1291	613
825	1771	1359	576
826	1756	1368	635
827	1818	1434	605
828	1803	1423	635
829	1842	1346	604
830	1790	1353	606
831	1824	1394	598
832	1756	1410	623
833	1812	1352	541
834	1700	1471	601
835	1825	1435	616
836	1720	1420	583
837	1822	1446	619
838	1751	1341	621
839	1771	1340	640
840	1770	1307	576
841	1728	1342	569
842	1731	1325	591
843	1725	1410	599
844	1686	1304	613
845	1777	1304	563
846	1720	1341	619
847	1692	1379	604
848	1669	1320	626
849	1598	1281	577
850	1648	1250	543
851	1540	1266	578
852	1553	1180	529
853	1538	1238	584
854	1468	1228	571
855	1534	1218	548
856	1558	1175	574
857	1506	1134	547
858	1455	1176	548
859	1477	1200	581
860	1450	1122	572
861	1457	1138	554
862	1330	1018	555
863	1506	1151	571
864	1408	1053	502
865	1396	1024	526
866	1359	979	541
867	1329	1016	530
868	1259	962	495
869	1275	949	525
870	1231	963	552
871	1243	950	527
872	1208	914	534
873	1279	895	496
874	1225	906	503
875	1181	909	489
876	1195	914	521
877	1205	874	472
878	1219	844	454
879	1192	850	525
880	1159	807	515
881	1104	840	466
882	1086	817	500
883	1062	800	480
884	1115	778	460
885	996	776	464
886	1072	739	464
887	1058	717	416
888	1063	767	424
889	1026	777	524
890	1004	785	485
891	955	724	430
892	1029	696	455
893	996	693	428
894	969	726	447
895	931	657	428
896	896	728	416
897	921	678	468
898	950	676	472
899	921	730	410
900	931	654	475
901	945	695	430
902	838	738	421
903	872	613	408
904	898	671	388
905	868	664	399
906	882	635	397
907	907	587	389
908	892	622	416
909	869	652	405
910	866	636	411
911	840	610	395
912	818	611	359
913	886	639	357
914	852	657	402
915	844	678	399
916	835	665	409
917	876	644	402
918	833	675	406
919	890	604	399
920	812	650	363
921	860	588	363
922	896	633	398
923	872	642	398
924	856	613	395
925	898	641	393
926	879	698	416
927	865	666	381
928	906	691	389
929	905	697	385
930	882	700	416
931	905	706	419
932	978	641	413
933	933	625	408
934	925	720	400
935	934	739	422
936	940	696	435
937	954	730	427
938	950	736	395
939	973	760	409
940	974	740	413
941	1061	769	403
942	1025	768	463
943	1104	797	426
944	1059	757	443
945	1005	782	448
946	1106	815	422
947	1120	844	441
948	1132	873	517
949	1099	892	446
950	1113	850	492
951	1120	891	512
952	1104	875	506
953	1211	856	464
954	1283	972	482
955	1240	878	467
956	1255	940	503
957	1227	917	488
958	1242	940	491
959	1265	985	490
960	1334	929	542
961	1302	975	468
962	1332	1005	512
963	1267	1002	541
964	1378	988	496
965	1393	1003	548
966	1395	1080	502
967	1327	1011	495
968	1325	1037	533
969	1395	1061	545
970	1369	1136	490
971	1426	1105	509
972	1428	1081	574
973	1411	1083	566
974	1517	1098	529
975	1490	1131	550
976	1436	1177	554
977	1470	1166	556
978	1508	1154	565
979	1537	1191	552
980	1492	1196	549
981	1511	1164	549
982	1580	1138	527
983	1526	1145	563
984	1561	1225	555
985	1545	1198	592
986	1517	1133	552
987	1534	1227	554
988	1590	1174	565
989	1664	1195	501
990	1612	1248	563
991	1594	1225	572
992	1554	1235	600
993	1616	1193	570
994	1527	1216	612
995	1492	1184	539
996	1584	1224	550
997	1597	1278	528
998	1591	1203	542
[truncated: 2 more rows]
