# Supplementary material for: Constitutive turnover of histone H2A.Z at yeast promoters requires the preinitiation complex
Source: eLife. 2016 Jul 20;5:e14243. doi: 10.7554/eLife.14243 (PMC4995100; doi:10.7554/eLife.14243)
Supplement: Source code 1. — DOI: http://dx.doi.org/10.7554/eLife.14243.052 [file elife-14243-code1.py]

#!/usr/bin/env python

import time
import sys
import numpy as np

FileList = sys.argv[1:]
for InFileName in FileList:
	print 'InFile: '+InFileName
	InFile = open(InFileName,'r')
	Ref_in_Total = input("Enter No-Z-zones counts of Input (T): ")
	LT = float(Ref_in_Total)
	Ref_in_FT= input("Enter No-Z-zones counts of Flow Through (A): ")
	LF = float(Ref_in_FT)
	N_upper = 1
	N_lower = 0
	
	START= time.time()
	M = LT/LF
	N_List = np.linspace(N_lower, N_upper, num=500)
	
	LineNumber = 0
	T_List = []
	A_List = []
	Z_List = []
	OutArray = []
	MinArray = []
	R_List = []
	r_List = []
	
	for Line in InFile:
		if LineNumber > 0: 
			Line=Line.strip('\n')
			Element=Line.split('\t')
			T = float(Element[1])
			A = float(Element[2])
			Z = float(Element[3])
			T_List.append(T)
			A_List.append(A)
			Z_List.append(Z)
		LineNumber += 1
	
	x = 0
	
	for x in range(0,500): 
		N = N_List[x]
		Coordinate = 0	
		R = 0
		for Coordinate in range(500,1500):
			R += ((T_List[Coordinate]-(M*A_List[Coordinate]+N*Z_List[Coordinate])))**2*T_List[Coordinate]**2
		R_List.append(R)	
		OutArray += [(R,M,N)]
		MinArray = [(R,M,N) for (R,M,N) in OutArray if R == min(R_List)]
	
	for (R,M,N) in MinArray:
		print "\t________________________________________________"
		print "\n\t m = %.3f , n = %.3f" % (M,N)
		if R == R_List[0] or R == R_List[499]:
			print "*********** ERROR: m or n out of range ************\n"
		else:
			print "\t*********** DONE *************\n"

print "\tCompleted in %.1f seconds\n" %(time.time()-START)
		
InFile.close()
